# Supplementary material for: Initial evaluation of nighttime restlessness in a naturally occurring canine model of osteoarthritis pain
Source: PeerJ. 2015 Feb 17;3:e772. doi: 10.7717/peerj.772 (PMC4340376; doi:10.7717/peerj.772)
Supplement: Supplemental Information 2 [file peerj-03-772-s002.xls]

## Sheet: Day 0
Dog Case Number	Owner name	Dog Name	MR Number	Breed	Sex	Date of Birth	Start of Study	Age at Start	Weight at Start	High/Low Impair	Fore/Hind	Predominant limb affected	Treatment Group	CSOM Activity I	CSOM ACT I	CSOM Activity II	CSOM ACT II	CSOM Activity III	CSOM ACT III	CSOM Activity IV	CSOM ACT IV	CSOM Activity V	CSOM ACT V	Total CSOM Score	CBPI Qu 1	CBPI Qu 2	CBPI Qu 3	CBPI Qu 4	CBPI Pain score	CBPI Qu 5	CBPI Qu 6	CBPI Qu 7	CBPI Qu 8	CBPI Qu 9	CBPI Qu 10	CBPI Function score	Overall Impression	Total CBPI Score	HCPI Qu 1	HCPI Qu 2	HCPI Qu 3	HCPI Qu 4	HCPI Qu 5	HCPI Qu 6	HCPI Qu 7	HCPI Qu 8	HCPI Qu 9	HCPI Qu 10	HCPI Qu 11
1	Snyder, S	Denver	132899	Basset Hound	MC	1997-06-15	2008-08-20	11.189	26.6	Low	Fore	RF	A	Getting into backeseat of car	1	Performing evening walk without difficulty or reluctance	1	Getting up onto couch regularly	1	Completing 30 mintue hike on the weekends	2	Playing with foster dog in the evening	2	7	8	1	3	1	13	6	3	1	2	3	3	18	3	31	0	2	0	2	2	2	2	1	1	0	1
2	De Sessions, P	Crash	143642	American Staffordshire Terrier	MC	1999-08-27	2008-08-27	9.00822	34.4	Low	Hind	RH	B	Descending stairs at night after evening walks	1	Laying down upstairs when owners are watching TV	2	Moving after going for river walks	1	Moving after chasing deer	1	Moving after swimming in the evening	1	6	8	1	2	3	14	2	1	3	2	3	3	14	5	28	1	0	2	0	0	0	1	3	2	2	3
3	Greene, C	Patty	101269	Australian Heeler	FS	1998-01-01	2008-09-04	10.6822	16	High	Fore	RF	B	Getting up after a night's rest in the morning	3	Moving after playing outside in the evening	3	Moving after getting off couch in the evenings	3	Descending the stairs between the kitchen and living room in the evening	3	Getting up onto couch in the evening without being asked	2	14	8	1	6	5	20	7	7	8	3	3	8	36	3	56	1	1	1	1	1	2	2	2	3	4	4
4	Dalton, L	Lena	143876	Basset Hound	FS	1999-06-06	2008-09-11	9.27397	21.2	High	Hind	RH	A	Climbing stairs in the evening inside	3	Jumping onto couch in TV room in evening	4	Climbing up brick stairs outside in the evening	2	Laying down in the TV room in the evening	2	Getting into dog bed in TV room in the evening	3	12	8	7	7	6	28	7	6	3	5	7	9	37	3	65	1	2	1	1	2	4	4	3	2	3	0
5	Harris, T.	Sierra	93427	Golden Retriever	FS	2000-01-01	2008-08-14	8.62466	38.4	Low	Hind	RH	B	Going up outside stairs in the evening	0	Getting up after lying down in the evening	0	Standing while being brushed over the hip region	1					1	8	4	6	6	24	1	1	2	1	3	2	10	4	34	0	0	1	1	1	1	1	1	1	2	4
6	Hess, H.	Jag	144036	Labrador Retriever	MC	1995-09-09	2008-09-23	13.0493	32.2	High	Hind	RH	B	Getting up the outside stairs in the evening	3	Getting up from lying down in the bedroom in the morning	2	Moving after evening walk	1	Moving after playing fetch in the evening	1	Going down the inside steps in the evening	3	10	5	2	4	5	16	8	5	5	2	7	10	37	3	53	1	1	2	1	1	2	4	2	3	4	3
7	Storer, A.	Nike	141259	Labrador Retriever	FS	1998-01-01	2008-09-30	10.7534	29.8	High	Hind	RH	A	Getting up from lying down in the morning after night's sleep	1	Going up stairs in evening inside	2	Going up outside stairs after playing with other dogs	2	Moving after getting up in the morning	1	Getting up onto the bed	2	8	7	3	6	6	22	4	3	7	6	6	7	33	4	55	0	0	4	1	1	2	1	2	3	4	4
8	Hutchins, R	Sallie	114237	Beagle	FS	1999-09-28	2008-09-30	9.0137	9	Low	Hind	RH	A	Going down bottom step onto hard wood floor in the evenings	2	Moving after nights sleep in the morning	1	Walking near end 1-mile walk	3	Running after house mate during paly in the evenings	4	Moving after 1-mile walk	2	12	6	2	3	2	13	6	3	1	3	6	7	26	4	39	0	2	0	1	2	4	1	1	2	3	4
9	Brown, J.	Brenna	142224	Mixed Breed	FS	2000-04-21	2008-10-01	8.45205	23	Low	Hind	RH	B	Moving towards end of moving walks	1	Moving on slippery floors in the morning	1							2	3	0	2	1	6	4	1	2	1	2	0	10	4	16	0	1	0	0	0	1	0	0	1	1	1
10	Killion, P.	Shadow	135696	American Cocker Spaniel	MC	1996-05-01	2008-10-03	12.4329	18.4	High	Hind	LH	A	Going up outside stairs in the evening	2	Getting up from lying down after night's rest	1	Getting onto Patty's bed in the evening	4	Getting into the backseat of the family car	4	Playing fetch with owners in the evening	3	14	9	5	8	5	27	10	8	4	4	8	9	43	3	70	3	3	0	2	3	3	4	2	3	3	3
11	Critcher, T.	Miss Mabelline	126615	Golden Retriever	FS	2002-04-23	2008-10-14	6.48219	32.6	Low	Hind	RH	A	Getting up onto bed in the evening	2	Moving after playing with other dogs on the weekend	2	Moving after long walks in the evenings	1	Getting up from lying down in the afternoon	1	Climbing up stairs outside on the weekends	1	7	5	1	3	1	10	4	2	5	2	2	2	17	4	27	0	0	0	0	1	1	2	2	3	3	3
12	Critcher, T.	Breeze	124229	Mixed Breed	MC	2000-06-23	2008-10-14	8.31507	24.4	Low	Hind	RH	A	Getting up from lying down in the morning	1	Moving after playing with other dogs on the weekends	1	Getting up sofa in the afternoon in the living room	2	Getting up onto owner's bed in the evening	2	Laying down in the afternoon inside	1	7	4	1	3	2	10	4	1	7	2	2	7	23	3	33	0	1	0	0	0	0	2	2	3	3	3
13	Barrett, E	Barley	137838	Bernese Mountain Dog	MC	2007-03-01	2008-11-06	1.68767	37.2	Low	Fore	LF	B	Moving after playing outside with other dogs	1	Moving during walking outside	0							1	7	1	3	1	12	1	0	0	2	0	0	3	4	15	0	0	0	0	0	0	0	0	0	0	4
14	Begalla, K	Skye	145220	English Coonhound	FS	1995-05-07	2008-11-17	13.5425	22.4	High	Hind	LH	B	Getting up from lying down in the morning after a night's rest	2	Getting onto recliner in the den in the evenings	4	Playing with other animals in the evenings	1	Sitting before receiving food in the evenings	3	Moving on the kitchen floor in the evenings	2	12	7	2	5	5	19	5	7	8	7	9	9	45	3	64	2	2	1	1	3	4	2	2	3	3	1
15	Nicklas, J	Penny	134419	Labrador Retriever	FS	1994-01-14	2008-11-26	14.8767	27.2	High	Hind	Both Hind	B	Going down stairs outside in the morning	3	Getting up in the morning after lying down	1	Moving on slippery floors in the living room	2	Playing fetch with owner in the evenings	2	Jumping onto furniture in the evenings	3	11	7	3	5	5	20	7	6	7	5	8	7	40	3	60	2	2	0	2	3	3	1	1	3	3	3
16	Schmidt, P	Butler	145465	English Pointer	MC	1996-11-24	2008-12-02	12.0301	26.4	Low	Hind	RH	B	Playing with other dogs in the evening	1	Galloping outside in the evening	4	Jumping onto the futon in the evening	2					7	5	3	4	5	17	3	3	1	1	8	0	16	3	33	0	2	1	1	2	4	4	1	2	1	3
17	Root, T.	Wylie	134874	German Shepherd	MC	2007-01-06	2008-12-02	1.90685	27.8	Low	Fore	RF	A	Getting up from lying down in the evening	2	Walking outside in the evenings	1	Walking towards the end of the walkway in the evening	2	Moving after playing with other dogs	1	Moving after jumping off bed	1	7	8	3	5	6	22	2	1	8	5	3	5	24	5	46	1	0	0	1	1	1	2	1	3	4	3
19	Moyer, M.	Shelby	145507	Mixed Breed	FS	2003-01-01	2008-12-03	5.92603	14.2	Low	Fore	RF	B	Getting up from within crate in the mornings	1	Walking towards end of walk	1	Moving after playing with other dog	1					3	4	1	2	1	8	3	1	3	1	3	3	14	4	22	0	1	2	1	1	2	1	2	2	3	4
20	Howe, C	Nemo	146101	Labrador Retriever	MC	1999-12-23	2009-01-14	9.06849	40.2	Low	Hind	Both Hind	A	Getting up onto couch in the evening	2	Galloping on owner's run	2	Getting up from lying down after exercise	1	Getting into the car	2			7	6	3	4	5	18	4	5	4	3	3	5	24	2	42	3	2	2	1	1	2	3	1	3	3	3
22	Jarvis, K.	Emerald	146049	Labrador Retriever	FS	1996-01-09	2009-01-16	13.0301	35.6	High	Hind	Both Hind	A	Getting up from lying down in the evening	3	Lying down in the evening	1	Going for morning walk	1	Moving on tiles in the kitchen	3	Trotting during morning walk	3	11	8	5	7	7	27	7	8	8	6	10	9	48	4	75	1	2	0	1	3	4	4	3	3	3	1
23	Gibson, J	Nellie	146052	Gordon Setter	FS	1996-05-18	2009-01-16	12.674	22.6	Low	Hind	Both Hind	A	Getting up from lying down	2	Moving on slippery concrete outside	2	Playing with other animals in the evening	1	Squatting to urinate outside	2	Jumping up onto outside gate	3	10	3	1	2	2	8	0	0	2	2	1	3	8	4	16	0	0	1	0	0	0	4	3	3	3	3
24	Wiese, J	Logan	146835	Labrador Retriever	MC	2000-12-18	2009-02-11	8.15616	37.2	Low	Hind	LH	B	Getting up from lying down after night's rest	3	Jumping onto owner's bed in the morning	2	Moving after playing at the park	3	Playing with frisbee at the park	4	Jumping into the hatch of the SUV	3	15	10	2	3	4	19	5	8	7	1	3	4	28	3	47	1	0	2	0	0	0	3	1	2	3	4
25	Huskey, J	Kelsie	146968	German Shepherd	FS	1995-10-13	2009-02-13	13.3479	31.8	High	Hind	LH	B	Climbing inside stairs before going to bed	2	Getting up from lying down 1st thing in the morning	2	Squatting to defecate	2	Playing fetch with ball in the afternoon/ evening	1	Descending stairs in the morning	1	8	8	6	7	6	27	7	8	8	6	7	7	43	3	70	3	1	2	1	2	3	3	3	4	2	4
26	Pueschel, J	Winston	146952	Boxer	MC	1998-03-01	2009-02-16	10.9726	22.8	Low	Hind	RH	B	Getting up from the bed in the office in the morning	2	Jumping into the trunk of the SUV	4	Moving on slippery floors in the kitchen	3	Going down outside stairs to the yard	2	Lying down in the evening in the living room	2	13	8	1	4	3	16	4	4	7	5	5	7	32	2	48	1	1	1	1	2	2	4	3	3	4	3
27	Newsome, L	Shon	147020	Corgi	MC	1999-12-19	2009-02-18	9.17534	15.8	High	Hind	RH	A	Jumping into chair in the den in the evening	2	Getting up from lying down after a night's rest	3	Playing tug of war with owner	2	Going up stairs in the garage	2			9	8	7	7	7	29	7	9	9	8	9	9	51	1	80	0	1	0	0	2	0	1	0	4	4	4
28	Reiser, D	Kitty	146902	Australian Shepherd	FS	2001-11-26	2009-02-19	7.23836	20.6	High	Hind	RH	A	Playing with other dog in the evening	2	Squatting to urinate	3	Getting up from lying down	2	Getting off owner's lap in the evening	2	Positioning herself onto back legs (eg kitchen top/owner)	2	11	9	2	6	6	23	8	8	8	6	8	8	46	3	69	3	2	3	1	2	2	2	3	3	3	3
29	Porter, A	Jade	102395	German Shepherd	FS	2001-01-14	2009-02-20	8.10685	38	Low	Hind	RH	B	Playing with Eika in the evenings	1	Going up inside stairs	1	Getting up from lying down after play in the evening	1	Moving on the hardwood floors in the evenings	1	Moving after major activity	2	6	7	3	4	3	17	3	1	4	4	7	6	25	4	42	1	0	0	0	0	1	0	3	3	4	4
30	Johnston, A	Claudia	149260	Standard Schnauzer	FS	1995-02-19	2009-02-26	14.0301	13.2	High	Hind	LH	B	Jumping in excitement when seeing owner	4	Getting onto "red" couch in the evening	2	Jumping into passenger seat of truck	2	Getting up after a night's rest in the morning	1	Playing with other dogs in the evenings	3	12	8	2	4	6	20	7	6	7	5	8	7	40	3	60	1	3	2	2	3	4	1	3	3	3	2
31	Mills, L	Shug	149312	Mixed Breed	FS	1998-12-15	2009-02-27	10.211	22.2	Low	Hind	LH	A	Movin after playing in the evening	1	Getting up from lying down in the morning	1	Going down the stairs in the morning	1	Jumping onto couch in the evening	1	Getting off the couch in the evening	1	5	8	2	4	2	16	3	5	6	2	2	6	24	3	40	1	2	2	1	1	2	2	1	3	3	3
32	Borden, A	Selina	149322	German Shepherd	FS	1999-04-25	2009-03-03	9.86301	35.6	Low	Hind	Both Hind	A	Moving on slippery floor in the evening	2	Squatting to go to the toliet	2	Moving up outside stairs in the evening	3	Getting up from lying down in the evening	2	Playing with other animals	4	13	5	2	4	3	14	4	4	5	3	5	9	30	2	44	2	3	0	1	2	3	4	3	3	3	4
33	Dills, L	Baxter	138586	Labrador Retriever	MC	2005-07-14	2009-03-04	3.6411	24.8	Low	Hind	LH	B	Going up the 2nd flight of stairs in the morning	1	Jumping into the SUV	2	Moving after walks in the evening	2	Getting up in the morning	1	Moving on slippery hardwood floors	2	8	6	2	4	4	16	3	3	6	4	5	7	28	3	44	2	3	1	0	2	3	2	3	3	4	2
34	Stephens, B	Bear-S	147073	Labrador Retriever	MC	1999-07-02	2009-03-04	9.67945	32.4	Low	Fore	RF	B	Walking on evening walk	2	Getting up from lying down in the morning	1	Moving after the daily walk	1	Going up inside stairs	1	Walking on morning walk	2	7	6	3	4	4	17	5	4	3	7	7	6	32	3	49	2	2	0	1	2	3	2	2	3	2	3
35	Kaplan, D	Bear-K	84099	Chow Chow	MC	1998-10-03	2009-03-03	10.4219	19	High	Hind	Both Hind	B	Climbing up inside stairs in the evening	4	Descending stairs in the evening	4	Getting up onto sofa in the living room in the evening	3	Getting up from lying down after rest	3	Moving on slippery floors in the house	2	16	10	3	8	6	27	9	5	10	8	6	10	48	2	75	0	1	3	2	1	1	4	3	4	4	4
36	Gair, T	Greely	149258	Rottweiler	FS	2001-11-05	2009-03-05	7.33425	36.6	Low	Hind	RH	A	Moving after playing in the afternoon	2	Getting up from lying down after playing	2	Going up outside stairs to garage	1	Getting up from lying down in the morning	1			6	8	2	3	2	15	7	7	4	4	6	7	35	3	50	1	2	1	1	2	2	4	3	3	3	4
37	Watt, C	Bo	127778	Golden Retriever	MC	2001-11-06	2009-03-05	7.33151	33.8	High	Hind	RH	A	Walking in the evening	2	Going up the inside stairs	4	Getting up in the evening on hardwood floors	4	Getting up from lying down after walk	2	Playing fetch with owner in the evening	3	15	7	4	5	5	21	8	7	8	6	8	9	46	3	67	1	2	0	1	3	3	4	3	3	3	3
38	Rios, S	Cooper	149391	Terrier	MC	2005-03-30	2009-03-06	3.93699	11.6	Low	Hind	Both Hind	A	Getting up from lying in the morning	2	Getting into the car	2	Getting up after a walk	1	Playing fetch with owner	1	Playing with neighbors' dogs	1	7	6	4	5	5	20	4	4	6	3	3	4	24	3	44	0	1	1	1	1	1	1	3	3	4	2
39	Hunter, S	Dakota	149402	Labrador Retriever	MC	1998-08-28	2009-03-06	10.5288	32.6	Low	Fore	LF	B	Going for walks	2	Walking up bank near creek	2	Getting up from lying down	1	Going up outside stairs	1	Moving shortly after getting up	1	7	4	2	3	3	12	2	2	6	5	2	5	22	3	34	0	0	0	0	0	0	4	2	3	3	3
40	Cox, K	Meg	149455	Mixed Breed	FS	1999-03-09	2009-03-12	10.0164	16.6	Low	Hind	RH	A	Walking in the evening	2	Going up the outsides steps	1	Playing with other dog	2	Getting onto sofa in the den	2	Getting onto owner's bed in the evening	4	11	7	4	5	4	20	5	0	1	5	8	8	27	4	47	1	0	0	1	1	2	3	2	1	3	3
41	Annetta, L	Mocha	149421	Labrador Retriever	FS	1998-03-16	2009-03-10	10.9918	34.4	High	Fore	RF	B	Playing with other dog	2	Going down inside stairs	4	Jumping onto owner's bed	4	Going for evening walks	2	Moving after going for a walk	3	15	7	3	5	4	19	7	9	6	6	10	8	46	2	65	1	3	0	3	4	4	3	3	3	2	4
42	Rodman, H	Blue	149468	Labrador Retriever	FS	1998-03-09	2009-03-18	11.0329	31.6	High	Hind	Both Hind	A	Getting up from lying down	2	Jumping onto owner's bed	2	Moving on slippery tiles in the house	1	Moving after going for walks in the evening	1	Jumping onto sofa in living room	2	8	7	3	5	5	20	5	7	7	4	6	6	35	3	55	2	1	3	0	1	2	2	1	3	2	3
43	Sondys, J	Tucker	149822	Labrador Retriever	MC	1999-09-23	2009-03-25	9.50959	47	High	Hind	Both Hind	A	Lifting leg to urinate	2	Jumping onto owner's bed	3	Climbing inside stairs in the evening	3	Playing fetch with owner	1			9	7	3	5	7	22	8	7	4	2	6	8	35	3	57	0	1	0	1	2	2	3	1	1	1	2
44	Karasek, C	Natasha	150025	Doberman Pinscher	FS	2001-01-09	2009-04-03	8.23562	34.6	Low	Hind	LH	A	Moving after rest	3	Trotting when going for walks	2	Going down bottom step in the house	1	Moving on slippery floors	1			7	10	1	6	4	21	6	4	10	2	3	2	27	3	48	0	1	2	1	1	1	1	2	3	4	3
45	Sondys, J	Lola	149690	Great Dane	FS	2001-01-23	2009-03-24	8.16986	57.8	Low	Hind	Both Hind	B	Getting up from lying down	1	Climbing inside stairs	0	Getting onto Owner's bed	0	Going down inside stairs	1			2	1	1	1	1	4	1	0	1	0	0	1	3	4	7	0	0	0	0	0	0	0	1	1	1	1
46	Anton, T	Malakh	150072	Labrador Retriever	FS	1995-08-23	2009-04-09	13.6384	24	Low	Hind	RH	A	Getting up onto rocking chair	1	Going up the inside stairs	2	Going down the inside stairs	1	Playing with other animals in the evening	1			5	4	2	3	3	12	4	4	3	3	4	3	21	4	33	1	1	2	1	1	2	3	2	3	2	3
48	Howard, T	Eli	133410	Labrador Retriever	MC	1999-09-30	2009-04-23	9.56986	47.8	High	Hind	Both Hind	B	Climbing outside stairs of house	2	Going down outside stairs	2	Jumping onto living room couch	2	Getting up from lying down in the morning	1	Getting up into car	3	10	8	3	5	5	21	7	2	7	2	5	8	31	4	52	1	0	0	0	0	0	3	3	3	2	1
49	Purcell, M	Jackson	150013	Labrador Retriever	MC	2001-05-05	2009-04-28	7.9863	31.6	Low	Fore	RF	A	Walking outside in the yard	1	Moving after playing with other dog	1	Moving after rest in the evenings	1	Getting off the sofa	2			5	7	3	4	4	18	2	3	1	4	2	0	12	4	30	0	0	0	1	1	1	1	1	1	2	3
50	Fogleman, B	Darby	150365	Labrador Retriever	MC	1999-01-01	2009-05-01	10.337	37.2	High	Hind	LH	B	Moving on hardwood floor	1	Jumping up on back feet to get inside	2	Getting up from lying down after a long rest	2	Cocking leg to urinate	3	Playing fetch with other dog	3	11	7	4	5	5	21	8	7	8	5	8	8	44	3	65	0	3	1	1	2	3	4	2	3	4	3
51	Brummitt, C	Bandit	150460	Australian Heeler	MC	1997-01-01	2009-05-04	12.3452	20.6	Low	Fore	Both Fore	B	Getting up from lying down	2	Playing with other dog	1	Walking with owner towards horse pasture	1					4	5	4	4	4	17	4	4	6	5	5	4	28	3	45	0	2	0	0	2	2	2	2	3	3	1
52	Edwards, P	Cody	150586	Chesapeake Bay Retriever	MC	2003-06-24	2009-05-05	5.86849	51.2	Low	Hind	RH	B	Getting up from lying down in the morning	2	Going down the inside stairs	2	Going up the inside stairs	1	Jumping to catch the ball	1	Lying down from a standing position	1	7	6	3	3	3	15	4	4	7	3	3	6	27	3	42	1	2	2	1	1	2	2	3	3	3	3
53	Hall, L	Kelsie	150621	Labrador Retriever	MC	1998-02-01	2009-05-07	11.2685	39.6	Low	Hind	RH	A	Jumping into the side of the minivan	1	Getting up from lying down	1	Moving on slippery floors	2	Jumping up onto owner's bed	1	Going up inside stairs	1	6	3	3	3	3	12	3	3	3	4	3	4	20	4	32	1	0	0	0	1	1	2	1	2	2	4
54	Bringhurst. J	Wally	150635	Labrador Retriever	MC	2002-12-31	2009-05-08	6.35616	38.8	Low	Fore	RF	B	Getting up from lying down	1	Moving after chasing ball	2							3	6	2	4	2	14	1	0	5	1	0	1	8	5	22	0	0	1	0	0	0	1	1	3	2	3
55	Killen, L	Kelly	150641	English Springer Spaniel	FS	2001-05-07	2009-05-08	8.00822	31	Low	Fore	RF	A	Jumping into backseat of truck	3	Climbing outside stairs	1	Going down outside stairs	1	Getting up from lying down	1	Playing with other dogs	1	7	7	1	5	2	15	4	2	4	1	3	4	18	4	2	2	2	0	1	1	2	2	2	3	3	2
56	Pape, B	Bentley	130389	German Shorthaired Pointer	MC	2004-03-20	2009-05-11	5.14521	38.6	Low	Hind	RH	A	Running with owner	1	Getting up from lying down	1	Laying down from standing position	2	Squatting to defecate	1	Jumping onto couch in living room	1	6	5	2	3	3	13	6	5	7	4	5	6	33	3	46	1	1	1	1	1	2	2	3	3	3	3
58	Oliver, S	Annabel	147296	Labrador Retriever	FS	2000-01-31	2009-05-14	9.29041	28.2	Low	Hind	Both Hind	B	Getting up from lying down after evening walk	2	Moving on slippery hardwood floors	2	Descending inside stairs	1	Jumping onto couch	2	Getting into backseat of car	2	9	6	2	3	2	13	3	1	7	5	6	3	25	4	38	0	1	0	0	1	2	2	3	3	2	3
60	Gentry, K	Sophie	125806	Labrador Retriever	FS	2000-10-19	2009-06-01	8.62192	28.4	Low	Hind	LH	A	Getting up from lying down in the morning	1	Moving after walking around in the yard	1	Laying down from standing position	2					4	3	1	2	2	8	4	3	5	4	4	3	23	3	31	1	1	0	1	2	2	1	3	3	3	3
62	Clark, D	Amber	125335	Golden Retriever	FS	2002-12-01	2009-06-11	6.53151	38.8	High	Hind	RH	A	Going up inside stairs	3	Going down inside stairs	3	Getting up from lying down	2	Getting into the backseat of the car (Kia)	3	Moving after playing with other dog	2	13	9	3	7	7	26	9	8	8	7	10	8	50	2	76	1	2	1	2	3	4	2	3	3	3	4
63	Stollbrink, C	Buddy	147961	Labrador Retriever	MC	1999-01-09	2009-06-18	10.4466	47.4	Low	Hind	RH	A	Jumping up onto owner's bed in the evening	4	Getting up from lying down on the hardwood floor	2	Moving after playing with other dog	2	Going up inside stairs	2	Playing with the other dog	2	12	5	3	4	4	16	10	4	6	2	4	4	30	4	46	0	2	2	0	1	3	1	3	3	3	3
64	Hicks, G	Geronimo	148160	Australian Heeler	MC	2001-06-23	2009-06-25	8.01096	21.4	High	Hind	RH	B	Getting up in the morning after a nights rest	2	Getting up to greet owner when owner gets home	1	Going for a short walk with owner	2	Going up outside stairs	3			8	6	4	5	4	19	5	5	8	6	10	9	43	2	62	1	4	1	1	3	4	3	3	4	3	3
65	Harrell, M	Buster	148257	American Cocker Spaniel	MC	1998-11-15	2009-07-07	10.6493	11.8	High	Hind	RH	B	Walking in the evening for exercise	1	Getting up from lying down during the day	1	Playing fetch with a ball in the evening	2	Getting in/out of the car	2	Jumping up on owner's bed	4	10	7	5	6	7	25	8	6	8	7	9	9	47	3	72	1	3	3	2	3	4	1	1	3	3	2
[truncated: 76 more columns]
