# Supplementary material for: Initial evaluation of nighttime restlessness in a naturally occurring canine model of osteoarthritis pain
Source: PeerJ. 2015 Feb 17;3:e772. doi: 10.7717/peerj.772 (PMC4340376; doi:10.7717/peerj.772)
Supplement: Supplemental Information 4 [file peerj-03-772-s004.xlsx]

## Sheet: Office Visits
Visit Date	Visit Number
2008-08-27 06:00:00	1
2008-09-10 06:00:00	2
2008-09-24 06:00:00	3
2008-10-08 06:00:00	4
2008-10-22 06:00:00	5
2008-11-06 06:00:00	6
2008-11-20 06:00:00	7

## Sheet: 02_Data
Segment	DateTime	Activity	Hour	Quadrant	Study Day	Weekday
1	2008-09-03 06:01:00	0	6	2	7	4
1	2008-09-03 06:02:00	0	6	2	7	4
1	2008-09-03 06:03:00	0	6	2	7	4
1	2008-09-03 06:04:00	0	6	2	7	4
1	2008-09-03 06:05:00	0	6	2	7	4
1	2008-09-03 06:06:00	0	6	2	7	4
1	2008-09-03 06:07:00	0	6	2	7	4
1	2008-09-03 06:08:00	0	6	2	7	4
1	2008-09-03 06:09:00	0	6	2	7	4
1	2008-09-03 06:10:00	0	6	2	7	4
1	2008-09-03 06:11:00	0	6	2	7	4
1	2008-09-03 06:12:00	0	6	2	7	4
1	2008-09-03 06:13:00	0	6	2	7	4
1	2008-09-03 06:14:00	0	6	2	7	4
1	2008-09-03 06:15:00	0	6	2	7	4
1	2008-09-03 06:16:00	0	6	2	7	4
1	2008-09-03 06:17:00	81	6	2	7	4
1	2008-09-03 06:18:00	0	6	2	7	4
1	2008-09-03 06:19:00	0	6	2	7	4
1	2008-09-03 06:20:00	0	6	2	7	4
1	2008-09-03 06:21:00	0	6	2	7	4
1	2008-09-03 06:22:00	0	6	2	7	4
1	2008-09-03 06:23:00	0	6	2	7	4
1	2008-09-03 06:24:00	0	6	2	7	4
1	2008-09-03 06:25:00	0	6	2	7	4
1	2008-09-03 06:26:00	0	6	2	7	4
1	2008-09-03 06:27:00	0	6	2	7	4
1	2008-09-03 06:28:00	0	6	2	7	4
1	2008-09-03 06:29:00	0	6	2	7	4
1	2008-09-03 06:30:00	0	6	2	7	4
1	2008-09-03 06:31:00	0	6	2	7	4
1	2008-09-03 06:32:00	0	6	2	7	4
1	2008-09-03 06:33:00	0	6	2	7	4
1	2008-09-03 06:34:00	0	6	2	7	4
1	2008-09-03 06:35:00	0	6	2	7	4
1	2008-09-03 06:36:00	0	6	2	7	4
1	2008-09-03 06:37:00	0	6	2	7	4
1	2008-09-03 06:38:00	0	6	2	7	4
1	2008-09-03 06:39:00	0	6	2	7	4
1	2008-09-03 06:40:00	0	6	2	7	4
1	2008-09-03 06:41:00	0	6	2	7	4
1	2008-09-03 06:42:00	0	6	2	7	4
1	2008-09-03 06:43:00	0	6	2	7	4
1	2008-09-03 06:44:00	0	6	2	7	4
1	2008-09-03 06:45:00	0	6	2	7	4
1	2008-09-03 06:46:00	0	6	2	7	4
1	2008-09-03 06:47:00	0	6	2	7	4
1	2008-09-03 06:48:00	0	6	2	7	4
1	2008-09-03 06:49:00	0	6	2	7	4
1	2008-09-03 06:50:00	0	6	2	7	4
1	2008-09-03 06:51:00	0	6	2	7	4
1	2008-09-03 06:52:00	0	6	2	7	4
1	2008-09-03 06:53:00	0	6	2	7	4
1	2008-09-03 06:54:00	0	6	2	7	4
1	2008-09-03 06:55:00	0	6	2	7	4
1	2008-09-03 06:56:00	0	6	2	7	4
1	2008-09-03 06:57:00	0	6	2	7	4
1	2008-09-03 06:58:00	8	6	2	7	4
1	2008-09-03 06:59:00	0	6	2	7	4
1	2008-09-03 07:00:00	314	6	2	7	4
1	2008-09-03 07:01:00	55	7	2	7	4
1	2008-09-03 07:02:00	0	7	2	7	4
1	2008-09-03 07:03:00	1106	7	2	7	4
1	2008-09-03 07:04:00	264	7	2	7	4
1	2008-09-03 07:05:00	0	7	2	7	4
1	2008-09-03 07:06:00	0	7	2	7	4
1	2008-09-03 07:07:00	0	7	2	7	4
1	2008-09-03 07:08:00	0	7	2	7	4
1	2008-09-03 07:09:00	264	7	2	7	4
1	2008-09-03 07:10:00	418	7	2	7	4
1	2008-09-03 07:11:00	65	7	2	7	4
1	2008-09-03 07:12:00	0	7	2	7	4
1	2008-09-03 07:13:00	0	7	2	7	4
1	2008-09-03 07:14:00	4	7	2	7	4
1	2008-09-03 07:15:00	0	7	2	7	4
1	2008-09-03 07:16:00	0	7	2	7	4
1	2008-09-03 07:17:00	0	7	2	7	4
1	2008-09-03 07:18:00	0	7	2	7	4
1	2008-09-03 07:19:00	8	7	2	7	4
1	2008-09-03 07:20:00	60	7	2	7	4
1	2008-09-03 07:21:00	17	7	2	7	4
1	2008-09-03 07:22:00	0	7	2	7	4
1	2008-09-03 07:23:00	0	7	2	7	4
1	2008-09-03 07:24:00	1127	7	2	7	4
1	2008-09-03 07:25:00	1745	7	2	7	4
1	2008-09-03 07:26:00	529	7	2	7	4
1	2008-09-03 07:27:00	17	7	2	7	4
1	2008-09-03 07:28:00	4	7	2	7	4
1	2008-09-03 07:29:00	0	7	2	7	4
1	2008-09-03 07:30:00	30	7	2	7	4
1	2008-09-03 07:31:00	60	7	2	7	4
1	2008-09-03 07:32:00	25	7	2	7	4
1	2008-09-03 07:33:00	117	7	2	7	4
1	2008-09-03 07:34:00	159	7	2	7	4
1	2008-09-03 07:35:00	369	7	2	7	4
1	2008-09-03 07:36:00	42	7	2	7	4
1	2008-09-03 07:37:00	47	7	2	7	4
1	2008-09-03 07:38:00	0	7	2	7	4
1	2008-09-03 07:39:00	60	7	2	7	4
1	2008-09-03 07:40:00	0	7	2	7	4
1	2008-09-03 07:41:00	65	7	2	7	4
1	2008-09-03 07:42:00	2151	7	2	7	4
1	2008-09-03 07:43:00	272	7	2	7	4
1	2008-09-03 07:44:00	894	7	2	7	4
1	2008-09-03 07:45:00	1238	7	2	7	4
1	2008-09-03 07:46:00	226	7	2	7	4
1	2008-09-03 07:47:00	604	7	2	7	4
1	2008-09-03 07:48:00	529	7	2	7	4
1	2008-09-03 07:49:00	101	7	2	7	4
1	2008-09-03 07:50:00	418	7	2	7	4
1	2008-09-03 07:51:00	565	7	2	7	4
1	2008-09-03 07:52:00	471	7	2	7	4
1	2008-09-03 07:53:00	323	7	2	7	4
1	2008-09-03 07:54:00	17	7	2	7	4
1	2008-09-03 07:55:00	8	7	2	7	4
1	2008-09-03 07:56:00	91	7	2	7	4
1	2008-09-03 07:57:00	65	7	2	7	4
1	2008-09-03 07:58:00	0	7	2	7	4
1	2008-09-03 07:59:00	4	7	2	7	4
1	2008-09-03 08:00:00	0	7	2	7	4
1	2008-09-03 08:01:00	0	8	2	7	4
1	2008-09-03 08:02:00	13	8	2	7	4
1	2008-09-03 08:03:00	0	8	2	7	4
1	2008-09-03 08:04:00	0	8	2	7	4
1	2008-09-03 08:05:00	0	8	2	7	4
1	2008-09-03 08:06:00	30	8	2	7	4
1	2008-09-03 08:07:00	0	8	2	7	4
1	2008-09-03 08:08:00	341	8	2	7	4
1	2008-09-03 08:09:00	843	8	2	7	4
1	2008-09-03 08:10:00	529	8	2	7	4
1	2008-09-03 08:11:00	38	8	2	7	4
1	2008-09-03 08:12:00	17	8	2	7	4
1	2008-09-03 08:13:00	0	8	2	7	4
1	2008-09-03 08:14:00	38	8	2	7	4
1	2008-09-03 08:15:00	86	8	2	7	4
1	2008-09-03 08:16:00	96	8	2	7	4
1	2008-09-03 08:17:00	60	8	2	7	4
1	2008-09-03 08:18:00	123	8	2	7	4
1	2008-09-03 08:19:00	0	8	2	7	4
1	2008-09-03 08:20:00	86	8	2	7	4
1	2008-09-03 08:21:00	8	8	2	7	4
1	2008-09-03 08:22:00	0	8	2	7	4
1	2008-09-03 08:23:00	0	8	2	7	4
1	2008-09-03 08:24:00	0	8	2	7	4
1	2008-09-03 08:25:00	0	8	2	7	4
1	2008-09-03 08:26:00	0	8	2	7	4
1	2008-09-03 08:27:00	81	8	2	7	4
1	2008-09-03 08:28:00	0	8	2	7	4
1	2008-09-03 08:29:00	65	8	2	7	4
1	2008-09-03 08:30:00	0	8	2	7	4
1	2008-09-03 08:31:00	0	8	2	7	4
1	2008-09-03 08:32:00	0	8	2	7	4
1	2008-09-03 08:33:00	0	8	2	7	4
1	2008-09-03 08:34:00	0	8	2	7	4
1	2008-09-03 08:35:00	0	8	2	7	4
1	2008-09-03 08:36:00	242	8	2	7	4
1	2008-09-03 08:37:00	418	8	2	7	4
1	2008-09-03 08:38:00	0	8	2	7	4
1	2008-09-03 08:39:00	135	8	2	7	4
1	2008-09-03 08:40:00	25	8	2	7	4
1	2008-09-03 08:41:00	17	8	2	7	4
1	2008-09-03 08:42:00	4	8	2	7	4
1	2008-09-03 08:43:00	0	8	2	7	4
1	2008-09-03 08:44:00	0	8	2	7	4
1	2008-09-03 08:45:00	0	8	2	7	4
1	2008-09-03 08:46:00	0	8	2	7	4
1	2008-09-03 08:47:00	117	8	2	7	4
1	2008-09-03 08:48:00	408	8	2	7	4
1	2008-09-03 08:49:00	323	8	2	7	4
1	2008-09-03 08:50:00	1333	8	2	7	4
1	2008-09-03 08:51:00	877	8	2	7	4
1	2008-09-03 08:52:00	672	8	2	7	4
1	2008-09-03 08:53:00	701	8	2	7	4
1	2008-09-03 08:54:00	631	8	2	7	4
1	2008-09-03 08:55:00	761	8	2	7	4
1	2008-09-03 08:56:00	912	8	2	7	4
1	2008-09-03 08:57:00	746	8	2	7	4
1	2008-09-03 08:58:00	387	8	2	7	4
1	2008-09-03 08:59:00	761	8	2	7	4
1	2008-09-03 09:00:00	746	8	2	7	4
1	2008-09-03 09:01:00	843	9	2	7	4
1	2008-09-03 09:02:00	1215	9	2	7	4
1	2008-09-03 09:03:00	1308	9	2	7	4
1	2008-09-03 09:04:00	1127	9	2	7	4
1	2008-09-03 09:05:00	529	9	2	7	4
1	2008-09-03 09:06:00	106	9	2	7	4
1	2008-09-03 09:07:00	42	9	2	7	4
1	2008-09-03 09:08:00	13	9	2	7	4
1	2008-09-03 09:09:00	0	9	2	7	4
1	2008-09-03 09:10:00	0	9	2	7	4
1	2008-09-03 09:11:00	0	9	2	7	4
1	2008-09-03 09:12:00	111	9	2	7	4
1	2008-09-03 09:13:00	0	9	2	7	4
1	2008-09-03 09:14:00	0	9	2	7	4
1	2008-09-03 09:15:00	0	9	2	7	4
1	2008-09-03 09:16:00	70	9	2	7	4
1	2008-09-03 09:17:00	0	9	2	7	4
1	2008-09-03 09:18:00	0	9	2	7	4
1	2008-09-03 09:19:00	0	9	2	7	4
1	2008-09-03 09:20:00	0	9	2	7	4
1	2008-09-03 09:21:00	0	9	2	7	4
1	2008-09-03 09:22:00	21	9	2	7	4
1	2008-09-03 09:23:00	0	9	2	7	4
1	2008-09-03 09:24:00	257	9	2	7	4
1	2008-09-03 09:25:00	761	9	2	7	4
1	2008-09-03 09:26:00	967	9	2	7	4
1	2008-09-03 09:27:00	106	9	2	7	4
1	2008-09-03 09:28:00	81	9	2	7	4
1	2008-09-03 09:29:00	42	9	2	7	4
1	2008-09-03 09:30:00	565	9	2	7	4
1	2008-09-03 09:31:00	298	9	2	7	4
1	2008-09-03 09:32:00	272	9	2	7	4
1	2008-09-03 09:33:00	264	9	2	7	4
1	2008-09-03 09:34:00	219	9	2	7	4
1	2008-09-03 09:35:00	205	9	2	7	4
1	2008-09-03 09:36:00	281	9	2	7	4
1	2008-09-03 09:37:00	91	9	2	7	4
1	2008-09-03 09:38:00	205	9	2	7	4
1	2008-09-03 09:39:00	359	9	2	7	4
1	2008-09-03 09:40:00	359	9	2	7	4
1	2008-09-03 09:41:00	159	9	2	7	4
1	2008-09-03 09:42:00	264	9	2	7	4
1	2008-09-03 09:43:00	205	9	2	7	4
1	2008-09-03 09:44:00	101	9	2	7	4
1	2008-09-03 09:45:00	359	9	2	7	4
1	2008-09-03 09:46:00	192	9	2	7	4
1	2008-09-03 09:47:00	3073	9	2	7	4
1	2008-09-03 09:48:00	3177	9	2	7	4
1	2008-09-03 09:49:00	930	9	2	7	4
1	2008-09-03 09:50:00	731	9	2	7	4
1	2008-09-03 09:51:00	894	9	2	7	4
1	2008-09-03 09:52:00	672	9	2	7	4
1	2008-09-03 09:53:00	553	9	2	7	4
1	2008-09-03 09:54:00	25	9	2	7	4
1	2008-09-03 09:55:00	672	9	2	7	4
1	2008-09-03 09:56:00	553	9	2	7	4
1	2008-09-03 09:57:00	687	9	2	7	4
1	2008-09-03 09:58:00	672	9	2	7	4
1	2008-09-03 09:59:00	746	9	2	7	4
1	2008-09-03 10:00:00	912	9	2	7	4
1	2008-09-03 10:01:00	644	10	2	7	4
1	2008-09-03 10:02:00	350	10	2	7	4
1	2008-09-03 10:03:00	47	10	2	7	4
1	2008-09-03 10:04:00	47	10	2	7	4
1	2008-09-03 10:05:00	75	10	2	7	4
1	2008-09-03 10:06:00	51	10	2	7	4
1	2008-09-03 10:07:00	135	10	2	7	4
1	2008-09-03 10:08:00	75	10	2	7	4
1	2008-09-03 10:09:00	192	10	2	7	4
1	2008-09-03 10:10:00	106	10	2	7	4
1	2008-09-03 10:11:00	529	10	2	7	4
1	2008-09-03 10:12:00	1513	10	2	7	4
1	2008-09-03 10:13:00	843	10	2	7	4
1	2008-09-03 10:14:00	249	10	2	7	4
1	2008-09-03 10:15:00	428	10	2	7	4
1	2008-09-03 10:16:00	0	10	2	7	4
1	2008-09-03 10:17:00	0	10	2	7	4
1	2008-09-03 10:18:00	249	10	2	7	4
1	2008-09-03 10:19:00	171	10	2	7	4
1	2008-09-03 10:20:00	81	10	2	7	4
1	2008-09-03 10:21:00	860	10	2	7	4
1	2008-09-03 10:22:00	129	10	2	7	4
1	2008-09-03 10:23:00	17	10	2	7	4
1	2008-09-03 10:24:00	4	10	2	7	4
1	2008-09-03 10:25:00	135	10	2	7	4
1	2008-09-03 10:26:00	226	10	2	7	4
1	2008-09-03 10:27:00	147	10	2	7	4
1	2008-09-03 10:28:00	0	10	2	7	4
1	2008-09-03 10:29:00	0	10	2	7	4
1	2008-09-03 10:30:00	0	10	2	7	4
1	2008-09-03 10:31:00	298	10	2	7	4
1	2008-09-03 10:32:00	471	10	2	7	4
1	2008-09-03 10:33:00	359	10	2	7	4
1	2008-09-03 10:34:00	341	10	2	7	4
1	2008-09-03 10:35:00	387	10	2	7	4
1	2008-09-03 10:36:00	715	10	2	7	4
1	2008-09-03 10:37:00	242	10	2	7	4
1	2008-09-03 10:38:00	51	10	2	7	4
1	2008-09-03 10:39:00	0	10	2	7	4
1	2008-09-03 10:40:00	30	10	2	7	4
1	2008-09-03 10:41:00	51	10	2	7	4
1	2008-09-03 10:42:00	0	10	2	7	4
1	2008-09-03 10:43:00	8	10	2	7	4
1	2008-09-03 10:44:00	0	10	2	7	4
1	2008-09-03 10:45:00	42	10	2	7	4
1	2008-09-03 10:46:00	0	10	2	7	4
1	2008-09-03 10:47:00	0	10	2	7	4
1	2008-09-03 10:48:00	0	10	2	7	4
1	2008-09-03 10:49:00	0	10	2	7	4
1	2008-09-03 10:50:00	8	10	2	7	4
1	2008-09-03 10:51:00	0	10	2	7	4
1	2008-09-03 10:52:00	86	10	2	7	4
1	2008-09-03 10:53:00	55	10	2	7	4
1	2008-09-03 10:54:00	60	10	2	7	4
1	2008-09-03 10:55:00	418	10	2	7	4
1	2008-09-03 10:56:00	51	10	2	7	4
1	2008-09-03 10:57:00	55	10	2	7	4
1	2008-09-03 10:58:00	0	10	2	7	4
1	2008-09-03 10:59:00	81	10	2	7	4
1	2008-09-03 11:00:00	0	10	2	7	4
1	2008-09-03 11:01:00	70	11	2	7	4
1	2008-09-03 11:02:00	0	11	2	7	4
1	2008-09-03 11:03:00	0	11	2	7	4
1	2008-09-03 11:04:00	715	11	2	7	4
1	2008-09-03 11:05:00	604	11	2	7	4
1	2008-09-03 11:06:00	306	11	2	7	4
1	2008-09-03 11:07:00	578	11	2	7	4
1	2008-09-03 11:08:00	658	11	2	7	4
1	2008-09-03 11:09:00	687	11	2	7	4
1	2008-09-03 11:10:00	1460	11	2	7	4
1	2008-09-03 11:11:00	438	11	2	7	4
1	2008-09-03 11:12:00	249	11	2	7	4
1	2008-09-03 11:13:00	0	11	2	7	4
1	2008-09-03 11:14:00	4	11	2	7	4
1	2008-09-03 11:15:00	4	11	2	7	4
1	2008-09-03 11:16:00	13	11	2	7	4
1	2008-09-03 11:17:00	96	11	2	7	4
1	2008-09-03 11:18:00	60	11	2	7	4
1	2008-09-03 11:19:00	147	11	2	7	4
1	2008-09-03 11:20:00	159	11	2	7	4
1	2008-09-03 11:21:00	13	11	2	7	4
1	2008-09-03 11:22:00	0	11	2	7	4
1	2008-09-03 11:23:00	30	11	2	7	4
1	2008-09-03 11:24:00	70	11	2	7	4
1	2008-09-03 11:25:00	0	11	2	7	4
1	2008-09-03 11:26:00	34	11	2	7	4
1	2008-09-03 11:27:00	51	11	2	7	4
1	2008-09-03 11:28:00	91	11	2	7	4
1	2008-09-03 11:29:00	894	11	2	7	4
1	2008-09-03 11:30:00	2597	11	2	7	4
1	2008-09-03 11:31:00	81	11	2	7	4
1	2008-09-03 11:32:00	631	11	2	7	4
1	2008-09-03 11:33:00	387	11	2	7	4
1	2008-09-03 11:34:00	281	11	2	7	4
1	2008-09-03 11:35:00	398	11	2	7	4
1	2008-09-03 11:36:00	369	11	2	7	4
1	2008-09-03 11:37:00	529	11	2	7	4
1	2008-09-03 11:38:00	687	11	2	7	4
1	2008-09-03 11:39:00	141	11	2	7	4
1	2008-09-03 11:40:00	0	11	2	7	4
1	2008-09-03 11:41:00	0	11	2	7	4
1	2008-09-03 11:42:00	0	11	2	7	4
1	2008-09-03 11:43:00	75	11	2	7	4
1	2008-09-03 11:44:00	55	11	2	7	4
1	2008-09-03 11:45:00	272	11	2	7	4
1	2008-09-03 11:46:00	70	11	2	7	4
1	2008-09-03 11:47:00	0	11	2	7	4
1	2008-09-03 11:48:00	17	11	2	7	4
1	2008-09-03 11:49:00	60	11	2	7	4
1	2008-09-03 11:50:00	17	11	2	7	4
1	2008-09-03 11:51:00	242	11	2	7	4
1	2008-09-03 11:52:00	212	11	2	7	4
1	2008-09-03 11:53:00	4	11	2	7	4
1	2008-09-03 11:54:00	0	11	2	7	4
1	2008-09-03 11:55:00	0	11	2	7	4
1	2008-09-03 11:56:00	47	11	2	7	4
1	2008-09-03 11:57:00	70	11	2	7	4
1	2008-09-03 11:58:00	96	11	2	7	4
1	2008-09-03 11:59:00	0	11	2	7	4
1	2008-09-03 12:00:00	0	11	2	7	4
1	2008-09-03 12:01:00	86	12	3	7	4
1	2008-09-03 12:02:00	493	12	3	7	4
1	2008-09-03 12:03:00	350	12	3	7	4
1	2008-09-03 12:04:00	111	12	3	7	4
1	2008-09-03 12:05:00	51	12	3	7	4
1	2008-09-03 12:06:00	147	12	3	7	4
1	2008-09-03 12:07:00	398	12	3	7	4
1	2008-09-03 12:08:00	192	12	3	7	4
1	2008-09-03 12:09:00	331	12	3	7	4
1	2008-09-03 12:10:00	0	12	3	7	4
1	2008-09-03 12:11:00	0	12	3	7	4
1	2008-09-03 12:12:00	75	12	3	7	4
1	2008-09-03 12:13:00	86	12	3	7	4
1	2008-09-03 12:14:00	0	12	3	7	4
1	2008-09-03 12:15:00	0	12	3	7	4
1	2008-09-03 12:16:00	0	12	3	7	4
1	2008-09-03 12:17:00	0	12	3	7	4
1	2008-09-03 12:18:00	0	12	3	7	4
1	2008-09-03 12:19:00	0	12	3	7	4
1	2008-09-03 12:20:00	65	12	3	7	4
1	2008-09-03 12:21:00	0	12	3	7	4
1	2008-09-03 12:22:00	0	12	3	7	4
1	2008-09-03 12:23:00	0	12	3	7	4
1	2008-09-03 12:24:00	4	12	3	7	4
1	2008-09-03 12:25:00	34	12	3	7	4
1	2008-09-03 12:26:00	0	12	3	7	4
1	2008-09-03 12:27:00	0	12	3	7	4
1	2008-09-03 12:28:00	21	12	3	7	4
1	2008-09-03 12:29:00	101	12	3	7	4
1	2008-09-03 12:30:00	0	12	3	7	4
1	2008-09-03 12:31:00	0	12	3	7	4
1	2008-09-03 12:32:00	0	12	3	7	4
1	2008-09-03 12:33:00	0	12	3	7	4
1	2008-09-03 12:34:00	0	12	3	7	4
1	2008-09-03 12:35:00	0	12	3	7	4
1	2008-09-03 12:36:00	47	12	3	7	4
1	2008-09-03 12:37:00	38	12	3	7	4
1	2008-09-03 12:38:00	25	12	3	7	4
1	2008-09-03 12:39:00	226	12	3	7	4
1	2008-09-03 12:40:00	111	12	3	7	4
1	2008-09-03 12:41:00	30	12	3	7	4
1	2008-09-03 12:42:00	185	12	3	7	4
1	2008-09-03 12:43:00	0	12	3	7	4
1	2008-09-03 12:44:00	249	12	3	7	4
1	2008-09-03 12:45:00	715	12	3	7	4
1	2008-09-03 12:46:00	341	12	3	7	4
1	2008-09-03 12:47:00	0	12	3	7	4
1	2008-09-03 12:48:00	0	12	3	7	4
1	2008-09-03 12:49:00	281	12	3	7	4
1	2008-09-03 12:50:00	185	12	3	7	4
1	2008-09-03 12:51:00	129	12	3	7	4
1	2008-09-03 12:52:00	359	12	3	7	4
1	2008-09-03 12:53:00	810	12	3	7	4
1	2008-09-03 12:54:00	471	12	3	7	4
1	2008-09-03 12:55:00	331	12	3	7	4
1	2008-09-03 12:56:00	219	12	3	7	4
1	2008-09-03 12:57:00	38	12	3	7	4
1	2008-09-03 12:58:00	205	12	3	7	4
1	2008-09-03 12:59:00	185	12	3	7	4
1	2008-09-03 13:00:00	746	12	3	7	4
1	2008-09-03 13:01:00	314	13	3	7	4
1	2008-09-03 13:02:00	111	13	3	7	4
1	2008-09-03 13:03:00	60	13	3	7	4
1	2008-09-03 13:04:00	34	13	3	7	4
1	2008-09-03 13:05:00	471	13	3	7	4
1	2008-09-03 13:06:00	604	13	3	7	4
1	2008-09-03 13:07:00	378	13	3	7	4
1	2008-09-03 13:08:00	428	13	3	7	4
1	2008-09-03 13:09:00	591	13	3	7	4
1	2008-09-03 13:10:00	30	13	3	7	4
1	2008-09-03 13:11:00	0	13	3	7	4
1	2008-09-03 13:12:00	0	13	3	7	4
1	2008-09-03 13:13:00	0	13	3	7	4
1	2008-09-03 13:14:00	0	13	3	7	4
1	2008-09-03 13:15:00	0	13	3	7	4
1	2008-09-03 13:16:00	101	13	3	7	4
1	2008-09-03 13:17:00	0	13	3	7	4
1	2008-09-03 13:18:00	25	13	3	7	4
1	2008-09-03 13:19:00	17	13	3	7	4
1	2008-09-03 13:20:00	378	13	3	7	4
1	2008-09-03 13:21:00	111	13	3	7	4
1	2008-09-03 13:22:00	810	13	3	7	4
1	2008-09-03 13:23:00	198	13	3	7	4
1	2008-09-03 13:24:00	178	13	3	7	4
1	2008-09-03 13:25:00	185	13	3	7	4
1	2008-09-03 13:26:00	42	13	3	7	4
1	2008-09-03 13:27:00	212	13	3	7	4
1	2008-09-03 13:28:00	75	13	3	7	4
1	2008-09-03 13:29:00	164	13	3	7	4
1	2008-09-03 13:30:00	323	13	3	7	4
1	2008-09-03 13:31:00	106	13	3	7	4
1	2008-09-03 13:32:00	877	13	3	7	4
1	2008-09-03 13:33:00	1238	13	3	7	4
1	2008-09-03 13:34:00	129	13	3	7	4
1	2008-09-03 13:35:00	60	13	3	7	4
1	2008-09-03 13:36:00	135	13	3	7	4
1	2008-09-03 13:37:00	34	13	3	7	4
1	2008-09-03 13:38:00	0	13	3	7	4
1	2008-09-03 13:39:00	70	13	3	7	4
1	2008-09-03 13:40:00	38	13	3	7	4
1	2008-09-03 13:41:00	34	13	3	7	4
1	2008-09-03 13:42:00	4	13	3	7	4
1	2008-09-03 13:43:00	171	13	3	7	4
1	2008-09-03 13:44:00	306	13	3	7	4
1	2008-09-03 13:45:00	418	13	3	7	4
1	2008-09-03 13:46:00	761	13	3	7	4
1	2008-09-03 13:47:00	398	13	3	7	4
1	2008-09-03 13:48:00	147	13	3	7	4
1	2008-09-03 13:49:00	777	13	3	7	4
1	2008-09-03 13:50:00	604	13	3	7	4
1	2008-09-03 13:51:00	746	13	3	7	4
1	2008-09-03 13:52:00	1005	13	3	7	4
1	2008-09-03 13:53:00	658	13	3	7	4
1	2008-09-03 13:54:00	21	13	3	7	4
1	2008-09-03 13:55:00	91	13	3	7	4
1	2008-09-03 13:56:00	0	13	3	7	4
1	2008-09-03 13:57:00	378	13	3	7	4
1	2008-09-03 13:58:00	60	13	3	7	4
1	2008-09-03 13:59:00	0	13	3	7	4
1	2008-09-03 14:00:00	91	13	3	7	4
1	2008-09-03 14:01:00	777	14	3	7	4
1	2008-09-03 14:02:00	30	14	3	7	4
1	2008-09-03 14:03:00	0	14	3	7	4
1	2008-09-03 14:04:00	0	14	3	7	4
1	2008-09-03 14:05:00	0	14	3	7	4
1	2008-09-03 14:06:00	0	14	3	7	4
1	2008-09-03 14:07:00	0	14	3	7	4
1	2008-09-03 14:08:00	34	14	3	7	4
1	2008-09-03 14:09:00	38	14	3	7	4
1	2008-09-03 14:10:00	0	14	3	7	4
1	2008-09-03 14:11:00	0	14	3	7	4
1	2008-09-03 14:12:00	0	14	3	7	4
1	2008-09-03 14:13:00	0	14	3	7	4
1	2008-09-03 14:14:00	0	14	3	7	4
1	2008-09-03 14:15:00	0	14	3	7	4
1	2008-09-03 14:16:00	0	14	3	7	4
1	2008-09-03 14:17:00	0	14	3	7	4
1	2008-09-03 14:18:00	0	14	3	7	4
1	2008-09-03 14:19:00	0	14	3	7	4
1	2008-09-03 14:20:00	0	14	3	7	4
1	2008-09-03 14:21:00	0	14	3	7	4
1	2008-09-03 14:22:00	0	14	3	7	4
1	2008-09-03 14:23:00	0	14	3	7	4
1	2008-09-03 14:24:00	0	14	3	7	4
1	2008-09-03 14:25:00	0	14	3	7	4
1	2008-09-03 14:26:00	0	14	3	7	4
1	2008-09-03 14:27:00	0	14	3	7	4
1	2008-09-03 14:28:00	0	14	3	7	4
1	2008-09-03 14:29:00	0	14	3	7	4
1	2008-09-03 14:30:00	0	14	3	7	4
1	2008-09-03 14:31:00	0	14	3	7	4
1	2008-09-03 14:32:00	0	14	3	7	4
1	2008-09-03 14:33:00	0	14	3	7	4
1	2008-09-03 14:34:00	0	14	3	7	4
1	2008-09-03 14:35:00	0	14	3	7	4
1	2008-09-03 14:36:00	117	14	3	7	4
1	2008-09-03 14:37:00	178	14	3	7	4
1	2008-09-03 14:38:00	81	14	3	7	4
1	2008-09-03 14:39:00	4	14	3	7	4
1	2008-09-03 14:40:00	4	14	3	7	4
1	2008-09-03 14:41:00	13	14	3	7	4
1	2008-09-03 14:42:00	0	14	3	7	4
1	2008-09-03 14:43:00	0	14	3	7	4
1	2008-09-03 14:44:00	17	14	3	7	4
1	2008-09-03 14:45:00	0	14	3	7	4
1	2008-09-03 14:46:00	0	14	3	7	4
1	2008-09-03 14:47:00	0	14	3	7	4
1	2008-09-03 14:48:00	0	14	3	7	4
1	2008-09-03 14:49:00	0	14	3	7	4
1	2008-09-03 14:50:00	0	14	3	7	4
1	2008-09-03 14:51:00	4	14	3	7	4
1	2008-09-03 14:52:00	30	14	3	7	4
1	2008-09-03 14:53:00	0	14	3	7	4
1	2008-09-03 14:54:00	34	14	3	7	4
1	2008-09-03 14:55:00	449	14	3	7	4
1	2008-09-03 14:56:00	249	14	3	7	4
1	2008-09-03 14:57:00	323	14	3	7	4
1	2008-09-03 14:58:00	323	14	3	7	4
1	2008-09-03 14:59:00	70	14	3	7	4
1	2008-09-03 15:00:00	715	14	3	7	4
1	2008-09-03 15:01:00	281	15	3	7	4
1	2008-09-03 15:02:00	359	15	3	7	4
1	2008-09-03 15:03:00	4	15	3	7	4
1	2008-09-03 15:04:00	13	15	3	7	4
1	2008-09-03 15:05:00	38	15	3	7	4
1	2008-09-03 15:06:00	47	15	3	7	4
1	2008-09-03 15:07:00	0	15	3	7	4
1	2008-09-03 15:08:00	0	15	3	7	4
1	2008-09-03 15:09:00	0	15	3	7	4
1	2008-09-03 15:10:00	0	15	3	7	4
1	2008-09-03 15:11:00	0	15	3	7	4
1	2008-09-03 15:12:00	0	15	3	7	4
1	2008-09-03 15:13:00	0	15	3	7	4
1	2008-09-03 15:14:00	0	15	3	7	4
1	2008-09-03 15:15:00	0	15	3	7	4
1	2008-09-03 15:16:00	0	15	3	7	4
1	2008-09-03 15:17:00	0	15	3	7	4
1	2008-09-03 15:18:00	0	15	3	7	4
1	2008-09-03 15:19:00	0	15	3	7	4
1	2008-09-03 15:20:00	0	15	3	7	4
1	2008-09-03 15:21:00	0	15	3	7	4
1	2008-09-03 15:22:00	0	15	3	7	4
1	2008-09-03 15:23:00	0	15	3	7	4
1	2008-09-03 15:24:00	34	15	3	7	4
1	2008-09-03 15:25:00	34	15	3	7	4
1	2008-09-03 15:26:00	0	15	3	7	4
1	2008-09-03 15:27:00	0	15	3	7	4
1	2008-09-03 15:28:00	0	15	3	7	4
1	2008-09-03 15:29:00	0	15	3	7	4
1	2008-09-03 15:30:00	0	15	3	7	4
1	2008-09-03 15:31:00	0	15	3	7	4
1	2008-09-03 15:32:00	0	15	3	7	4
1	2008-09-03 15:33:00	0	15	3	7	4
1	2008-09-03 15:34:00	0	15	3	7	4
1	2008-09-03 15:35:00	0	15	3	7	4
1	2008-09-03 15:36:00	0	15	3	7	4
1	2008-09-03 15:37:00	0	15	3	7	4
1	2008-09-03 15:38:00	0	15	3	7	4
1	2008-09-03 15:39:00	0	15	3	7	4
1	2008-09-03 15:40:00	0	15	3	7	4
1	2008-09-03 15:41:00	0	15	3	7	4
1	2008-09-03 15:42:00	0	15	3	7	4
1	2008-09-03 15:43:00	0	15	3	7	4
1	2008-09-03 15:44:00	0	15	3	7	4
1	2008-09-03 15:45:00	4	15	3	7	4
1	2008-09-03 15:46:00	25	15	3	7	4
1	2008-09-03 15:47:00	0	15	3	7	4
1	2008-09-03 15:48:00	0	15	3	7	4
1	2008-09-03 15:49:00	0	15	3	7	4
1	2008-09-03 15:50:00	0	15	3	7	4
1	2008-09-03 15:51:00	0	15	3	7	4
1	2008-09-03 15:52:00	17	15	3	7	4
1	2008-09-03 15:53:00	55	15	3	7	4
1	2008-09-03 15:54:00	0	15	3	7	4
1	2008-09-03 15:55:00	0	15	3	7	4
1	2008-09-03 15:56:00	0	15	3	7	4
1	2008-09-03 15:57:00	0	15	3	7	4
1	2008-09-03 15:58:00	0	15	3	7	4
1	2008-09-03 15:59:00	0	15	3	7	4
1	2008-09-03 16:00:00	0	15	3	7	4
1	2008-09-03 16:01:00	0	16	3	7	4
1	2008-09-03 16:02:00	0	16	3	7	4
1	2008-09-03 16:03:00	0	16	3	7	4
1	2008-09-03 16:04:00	0	16	3	7	4
1	2008-09-03 16:05:00	34	16	3	7	4
1	2008-09-03 16:06:00	0	16	3	7	4
1	2008-09-03 16:07:00	0	16	3	7	4
1	2008-09-03 16:08:00	0	16	3	7	4
1	2008-09-03 16:09:00	0	16	3	7	4
1	2008-09-03 16:10:00	0	16	3	7	4
1	2008-09-03 16:11:00	0	16	3	7	4
1	2008-09-03 16:12:00	0	16	3	7	4
1	2008-09-03 16:13:00	0	16	3	7	4
1	2008-09-03 16:14:00	4	16	3	7	4
1	2008-09-03 16:15:00	8	16	3	7	4
1	2008-09-03 16:16:00	4	16	3	7	4
1	2008-09-03 16:17:00	4	16	3	7	4
1	2008-09-03 16:18:00	0	16	3	7	4
1	2008-09-03 16:19:00	0	16	3	7	4
1	2008-09-03 16:20:00	0	16	3	7	4
1	2008-09-03 16:21:00	30	16	3	7	4
1	2008-09-03 16:22:00	13	16	3	7	4
1	2008-09-03 16:23:00	91	16	3	7	4
1	2008-09-03 16:24:00	4	16	3	7	4
1	2008-09-03 16:25:00	0	16	3	7	4
1	2008-09-03 16:26:00	0	16	3	7	4
1	2008-09-03 16:27:00	0	16	3	7	4
1	2008-09-03 16:28:00	0	16	3	7	4
1	2008-09-03 16:29:00	0	16	3	7	4
1	2008-09-03 16:30:00	0	16	3	7	4
1	2008-09-03 16:31:00	42	16	3	7	4
1	2008-09-03 16:32:00	418	16	3	7	4
1	2008-09-03 16:33:00	34	16	3	7	4
1	2008-09-03 16:34:00	60	16	3	7	4
1	2008-09-03 16:35:00	0	16	3	7	4
1	2008-09-03 16:36:00	65	16	3	7	4
1	2008-09-03 16:37:00	0	16	3	7	4
1	2008-09-03 16:38:00	0	16	3	7	4
1	2008-09-03 16:39:00	70	16	3	7	4
1	2008-09-03 16:40:00	0	16	3	7	4
1	2008-09-03 16:41:00	0	16	3	7	4
1	2008-09-03 16:42:00	0	16	3	7	4
1	2008-09-03 16:43:00	0	16	3	7	4
1	2008-09-03 16:44:00	0	16	3	7	4
1	2008-09-03 16:45:00	0	16	3	7	4
1	2008-09-03 16:46:00	0	16	3	7	4
1	2008-09-03 16:47:00	0	16	3	7	4
1	2008-09-03 16:48:00	0	16	3	7	4
1	2008-09-03 16:49:00	0	16	3	7	4
1	2008-09-03 16:50:00	0	16	3	7	4
1	2008-09-03 16:51:00	0	16	3	7	4
1	2008-09-03 16:52:00	0	16	3	7	4
1	2008-09-03 16:53:00	0	16	3	7	4
1	2008-09-03 16:54:00	0	16	3	7	4
1	2008-09-03 16:55:00	0	16	3	7	4
1	2008-09-03 16:56:00	0	16	3	7	4
1	2008-09-03 16:57:00	0	16	3	7	4
1	2008-09-03 16:58:00	0	16	3	7	4
1	2008-09-03 16:59:00	0	16	3	7	4
1	2008-09-03 17:00:00	0	16	3	7	4
1	2008-09-03 17:01:00	0	17	3	7	4
1	2008-09-03 17:02:00	0	17	3	7	4
1	2008-09-03 17:03:00	0	17	3	7	4
1	2008-09-03 17:04:00	60	17	3	7	4
1	2008-09-03 17:05:00	8	17	3	7	4
1	2008-09-03 17:06:00	0	17	3	7	4
1	2008-09-03 17:07:00	55	17	3	7	4
1	2008-09-03 17:08:00	0	17	3	7	4
1	2008-09-03 17:09:00	0	17	3	7	4
1	2008-09-03 17:10:00	0	17	3	7	4
1	2008-09-03 17:11:00	0	17	3	7	4
1	2008-09-03 17:12:00	0	17	3	7	4
1	2008-09-03 17:13:00	0	17	3	7	4
1	2008-09-03 17:14:00	0	17	3	7	4
1	2008-09-03 17:15:00	0	17	3	7	4
1	2008-09-03 17:16:00	0	17	3	7	4
1	2008-09-03 17:17:00	0	17	3	7	4
1	2008-09-03 17:18:00	171	17	3	7	4
1	2008-09-03 17:19:00	631	17	3	7	4
1	2008-09-03 17:20:00	81	17	3	7	4
1	2008-09-03 17:21:00	777	17	3	7	4
1	2008-09-03 17:22:00	51	17	3	7	4
1	2008-09-03 17:23:00	314	17	3	7	4
1	2008-09-03 17:24:00	1261	17	3	7	4
1	2008-09-03 17:25:00	631	17	3	7	4
1	2008-09-03 17:26:00	565	17	3	7	4
1	2008-09-03 17:27:00	482	17	3	7	4
1	2008-09-03 17:28:00	1540	17	3	7	4
1	2008-09-03 17:29:00	1215	17	3	7	4
1	2008-09-03 17:30:00	793	17	3	7	4
1	2008-09-03 17:31:00	141	17	3	7	4
1	2008-09-03 17:32:00	135	17	3	7	4
1	2008-09-03 17:33:00	171	17	3	7	4
1	2008-09-03 17:34:00	4	17	3	7	4
1	2008-09-03 17:35:00	13	17	3	7	4
1	2008-09-03 17:36:00	13	17	3	7	4
1	2008-09-03 17:37:00	185	17	3	7	4
1	2008-09-03 17:38:00	529	17	3	7	4
1	2008-09-03 17:39:00	949	17	3	7	4
1	2008-09-03 17:40:00	591	17	3	7	4
1	2008-09-03 17:41:00	4	17	3	7	4
1	2008-09-03 17:42:00	226	17	3	7	4
1	2008-09-03 17:43:00	30	17	3	7	4
1	2008-09-03 17:44:00	226	17	3	7	4
1	2008-09-03 17:45:00	51	17	3	7	4
1	2008-09-03 17:46:00	0	17	3	7	4
1	2008-09-03 17:47:00	21	17	3	7	4
1	2008-09-03 17:48:00	13	17	3	7	4
1	2008-09-03 17:49:00	0	17	3	7	4
1	2008-09-03 17:50:00	34	17	3	7	4
1	2008-09-03 17:51:00	91	17	3	7	4
1	2008-09-03 17:52:00	644	17	3	7	4
1	2008-09-03 17:53:00	1284	17	3	7	4
1	2008-09-03 17:54:00	2553	17	3	7	4
1	2008-09-03 17:55:00	234	17	3	7	4
1	2008-09-03 17:56:00	1284	17	3	7	4
1	2008-09-03 17:57:00	2079	17	3	7	4
1	2008-09-03 17:58:00	226	17	3	7	4
1	2008-09-03 17:59:00	185	17	3	7	4
1	2008-09-03 18:00:00	0	17	3	7	4
1	2008-09-03 18:01:00	38	18	4	7	4
1	2008-09-03 18:02:00	0	18	4	7	4
1	2008-09-03 18:03:00	75	18	4	7	4
1	2008-09-03 18:04:00	38	18	4	7	4
1	2008-09-03 18:05:00	13	18	4	7	4
1	2008-09-03 18:06:00	117	18	4	7	4
1	2008-09-03 18:07:00	42	18	4	7	4
1	2008-09-03 18:08:00	0	18	4	7	4
1	2008-09-03 18:09:00	0	18	4	7	4
1	2008-09-03 18:10:00	164	18	4	7	4
1	2008-09-03 18:11:00	4	18	4	7	4
1	2008-09-03 18:12:00	38	18	4	7	4
1	2008-09-03 18:13:00	687	18	4	7	4
1	2008-09-03 18:14:00	912	18	4	7	4
1	2008-09-03 18:15:00	341	18	4	7	4
1	2008-09-03 18:16:00	517	18	4	7	4
1	2008-09-03 18:17:00	460	18	4	7	4
1	2008-09-03 18:18:00	505	18	4	7	4
1	2008-09-03 18:19:00	281	18	4	7	4
1	2008-09-03 18:20:00	482	18	4	7	4
1	2008-09-03 18:21:00	350	18	4	7	4
1	2008-09-03 18:22:00	257	18	4	7	4
1	2008-09-03 18:23:00	460	18	4	7	4
1	2008-09-03 18:24:00	21	18	4	7	4
1	2008-09-03 18:25:00	101	18	4	7	4
1	2008-09-03 18:26:00	129	18	4	7	4
1	2008-09-03 18:27:00	1025	18	4	7	4
1	2008-09-03 18:28:00	793	18	4	7	4
1	2008-09-03 18:29:00	449	18	4	7	4
1	2008-09-03 18:30:00	0	18	4	7	4
1	2008-09-03 18:31:00	715	18	4	7	4
1	2008-09-03 18:32:00	1460	18	4	7	4
1	2008-09-03 18:33:00	1540	18	4	7	4
1	2008-09-03 18:34:00	1149	18	4	7	4
1	2008-09-03 18:35:00	967	18	4	7	4
1	2008-09-03 18:36:00	493	18	4	7	4
1	2008-09-03 18:37:00	631	18	4	7	4
1	2008-09-03 18:38:00	746	18	4	7	4
1	2008-09-03 18:39:00	930	18	4	7	4
1	2008-09-03 18:40:00	912	18	4	7	4
1	2008-09-03 18:41:00	359	18	4	7	4
1	2008-09-03 18:42:00	60	18	4	7	4
1	2008-09-03 18:43:00	272	18	4	7	4
1	2008-09-03 18:44:00	449	18	4	7	4
1	2008-09-03 18:45:00	1127	18	4	7	4
1	2008-09-03 18:46:00	1106	18	4	7	4
1	2008-09-03 18:47:00	894	18	4	7	4
1	2008-09-03 18:48:00	331	18	4	7	4
1	2008-09-03 18:49:00	1005	18	4	7	4
1	2008-09-03 18:50:00	1568	18	4	7	4
1	2008-09-03 18:51:00	242	18	4	7	4
1	2008-09-03 18:52:00	17	18	4	7	4
1	2008-09-03 18:53:00	604	18	4	7	4
1	2008-09-03 18:54:00	34	18	4	7	4
1	2008-09-03 18:55:00	0	18	4	7	4
1	2008-09-03 18:56:00	0	18	4	7	4
1	2008-09-03 18:57:00	0	18	4	7	4
1	2008-09-03 18:58:00	106	18	4	7	4
1	2008-09-03 18:59:00	226	18	4	7	4
1	2008-09-03 19:00:00	387	18	4	7	4
1	2008-09-03 19:01:00	159	19	4	7	4
1	2008-09-03 19:02:00	34	19	4	7	4
1	2008-09-03 19:03:00	0	19	4	7	4
1	2008-09-03 19:04:00	21	19	4	7	4
1	2008-09-03 19:05:00	0	19	4	7	4
1	2008-09-03 19:06:00	0	19	4	7	4
1	2008-09-03 19:07:00	21	19	4	7	4
1	2008-09-03 19:08:00	0	19	4	7	4
1	2008-09-03 19:09:00	0	19	4	7	4
1	2008-09-03 19:10:00	0	19	4	7	4
1	2008-09-03 19:11:00	0	19	4	7	4
1	2008-09-03 19:12:00	0	19	4	7	4
1	2008-09-03 19:13:00	4	19	4	7	4
1	2008-09-03 19:14:00	25	19	4	7	4
1	2008-09-03 19:15:00	13	19	4	7	4
1	2008-09-03 19:16:00	34	19	4	7	4
1	2008-09-03 19:17:00	460	19	4	7	4
1	2008-09-03 19:18:00	1215	19	4	7	4
1	2008-09-03 19:19:00	323	19	4	7	4
1	2008-09-03 19:20:00	298	19	4	7	4
1	2008-09-03 19:21:00	123	19	4	7	4
1	2008-09-03 19:22:00	135	19	4	7	4
1	2008-09-03 19:23:00	331	19	4	7	4
1	2008-09-03 19:24:00	517	19	4	7	4
1	2008-09-03 19:25:00	658	19	4	7	4
1	2008-09-03 19:26:00	272	19	4	7	4
1	2008-09-03 19:27:00	1106	19	4	7	4
1	2008-09-03 19:28:00	715	19	4	7	4
1	2008-09-03 19:29:00	604	19	4	7	4
1	2008-09-03 19:30:00	471	19	4	7	4
1	2008-09-03 19:31:00	658	19	4	7	4
1	2008-09-03 19:32:00	1540	19	4	7	4
1	2008-09-03 19:33:00	517	19	4	7	4
1	2008-09-03 19:34:00	378	19	4	7	4
1	2008-09-03 19:35:00	350	19	4	7	4
1	2008-09-03 19:36:00	1333	19	4	7	4
1	2008-09-03 19:37:00	234	19	4	7	4
1	2008-09-03 19:38:00	0	19	4	7	4
1	2008-09-03 19:39:00	55	19	4	7	4
1	2008-09-03 19:40:00	21	19	4	7	4
1	2008-09-03 19:41:00	70	19	4	7	4
1	2008-09-03 19:42:00	25	19	4	7	4
1	2008-09-03 19:43:00	42	19	4	7	4
1	2008-09-03 19:44:00	0	19	4	7	4
1	2008-09-03 19:45:00	0	19	4	7	4
1	2008-09-03 19:46:00	0	19	4	7	4
1	2008-09-03 19:47:00	0	19	4	7	4
1	2008-09-03 19:48:00	0	19	4	7	4
1	2008-09-03 19:49:00	153	19	4	7	4
1	2008-09-03 19:50:00	55	19	4	7	4
1	2008-09-03 19:51:00	0	19	4	7	4
1	2008-09-03 19:52:00	0	19	4	7	4
1	2008-09-03 19:53:00	359	19	4	7	4
1	2008-09-03 19:54:00	51	19	4	7	4
1	2008-09-03 19:55:00	17	19	4	7	4
1	2008-09-03 19:56:00	55	19	4	7	4
1	2008-09-03 19:57:00	75	19	4	7	4
1	2008-09-03 19:58:00	0	19	4	7	4
1	2008-09-03 19:59:00	0	19	4	7	4
1	2008-09-03 20:00:00	0	19	4	7	4
1	2008-09-03 20:01:00	42	20	4	7	4
1	2008-09-03 20:02:00	0	20	4	7	4
1	2008-09-03 20:03:00	0	20	4	7	4
1	2008-09-03 20:04:00	0	20	4	7	4
1	2008-09-03 20:05:00	0	20	4	7	4
1	2008-09-03 20:06:00	0	20	4	7	4
1	2008-09-03 20:07:00	0	20	4	7	4
1	2008-09-03 20:08:00	0	20	4	7	4
1	2008-09-03 20:09:00	70	20	4	7	4
1	2008-09-03 20:10:00	0	20	4	7	4
1	2008-09-03 20:11:00	0	20	4	7	4
1	2008-09-03 20:12:00	0	20	4	7	4
1	2008-09-03 20:13:00	0	20	4	7	4
1	2008-09-03 20:14:00	0	20	4	7	4
1	2008-09-03 20:15:00	0	20	4	7	4
1	2008-09-03 20:16:00	0	20	4	7	4
1	2008-09-03 20:17:00	0	20	4	7	4
1	2008-09-03 20:18:00	8	20	4	7	4
1	2008-09-03 20:19:00	8	20	4	7	4
1	2008-09-03 20:20:00	65	20	4	7	4
1	2008-09-03 20:21:00	0	20	4	7	4
1	2008-09-03 20:22:00	0	20	4	7	4
1	2008-09-03 20:23:00	0	20	4	7	4
1	2008-09-03 20:24:00	387	20	4	7	4
1	2008-09-03 20:25:00	617	20	4	7	4
1	2008-09-03 20:26:00	257	20	4	7	4
1	2008-09-03 20:27:00	505	20	4	7	4
1	2008-09-03 20:28:00	323	20	4	7	4
1	2008-09-03 20:29:00	398	20	4	7	4
1	2008-09-03 20:30:00	219	20	4	7	4
1	2008-09-03 20:31:00	147	20	4	7	4
1	2008-09-03 20:32:00	341	20	4	7	4
1	2008-09-03 20:33:00	242	20	4	7	4
1	2008-09-03 20:34:00	604	20	4	7	4
1	2008-09-03 20:35:00	306	20	4	7	4
1	2008-09-03 20:36:00	306	20	4	7	4
1	2008-09-03 20:37:00	408	20	4	7	4
1	2008-09-03 20:38:00	106	20	4	7	4
1	2008-09-03 20:39:00	0	20	4	7	4
1	2008-09-03 20:40:00	0	20	4	7	4
1	2008-09-03 20:41:00	0	20	4	7	4
1	2008-09-03 20:42:00	1872	20	4	7	4
1	2008-09-03 20:43:00	289	20	4	7	4
1	2008-09-03 20:44:00	0	20	4	7	4
1	2008-09-03 20:45:00	0	20	4	7	4
1	2008-09-03 20:46:00	0	20	4	7	4
1	2008-09-03 20:47:00	0	20	4	7	4
1	2008-09-03 20:48:00	0	20	4	7	4
1	2008-09-03 20:49:00	81	20	4	7	4
1	2008-09-03 20:50:00	0	20	4	7	4
1	2008-09-03 20:51:00	0	20	4	7	4
1	2008-09-03 20:52:00	0	20	4	7	4
1	2008-09-03 20:53:00	0	20	4	7	4
1	2008-09-03 20:54:00	0	20	4	7	4
1	2008-09-03 20:55:00	13	20	4	7	4
1	2008-09-03 20:56:00	0	20	4	7	4
1	2008-09-03 20:57:00	0	20	4	7	4
1	2008-09-03 20:58:00	0	20	4	7	4
1	2008-09-03 20:59:00	0	20	4	7	4
1	2008-09-03 21:00:00	0	20	4	7	4
1	2008-09-03 21:01:00	0	21	4	7	4
1	2008-09-03 21:02:00	17	21	4	7	4
1	2008-09-03 21:03:00	0	21	4	7	4
1	2008-09-03 21:04:00	96	21	4	7	4
1	2008-09-03 21:05:00	0	21	4	7	4
1	2008-09-03 21:06:00	0	21	4	7	4
1	2008-09-03 21:07:00	0	21	4	7	4
1	2008-09-03 21:08:00	0	21	4	7	4
1	2008-09-03 21:09:00	0	21	4	7	4
1	2008-09-03 21:10:00	0	21	4	7	4
1	2008-09-03 21:11:00	0	21	4	7	4
1	2008-09-03 21:12:00	0	21	4	7	4
1	2008-09-03 21:13:00	30	21	4	7	4
1	2008-09-03 21:14:00	0	21	4	7	4
1	2008-09-03 21:15:00	0	21	4	7	4
1	2008-09-03 21:16:00	0	21	4	7	4
1	2008-09-03 21:17:00	0	21	4	7	4
1	2008-09-03 21:18:00	0	21	4	7	4
1	2008-09-03 21:19:00	0	21	4	7	4
1	2008-09-03 21:20:00	0	21	4	7	4
1	2008-09-03 21:21:00	0	21	4	7	4
1	2008-09-03 21:22:00	47	21	4	7	4
1	2008-09-03 21:23:00	0	21	4	7	4
1	2008-09-03 21:24:00	0	21	4	7	4
1	2008-09-03 21:25:00	0	21	4	7	4
1	2008-09-03 21:26:00	0	21	4	7	4
1	2008-09-03 21:27:00	0	21	4	7	4
1	2008-09-03 21:28:00	0	21	4	7	4
1	2008-09-03 21:29:00	30	21	4	7	4
1	2008-09-03 21:30:00	42	21	4	7	4
1	2008-09-03 21:31:00	591	21	4	7	4
1	2008-09-03 21:32:00	860	21	4	7	4
1	2008-09-03 21:33:00	877	21	4	7	4
1	2008-09-03 21:34:00	672	21	4	7	4
1	2008-09-03 21:35:00	21	21	4	7	4
1	2008-09-03 21:36:00	0	21	4	7	4
1	2008-09-03 21:37:00	0	21	4	7	4
1	2008-09-03 21:38:00	51	21	4	7	4
1	2008-09-03 21:39:00	0	21	4	7	4
1	2008-09-03 21:40:00	0	21	4	7	4
1	2008-09-03 21:41:00	0	21	4	7	4
1	2008-09-03 21:42:00	0	21	4	7	4
1	2008-09-03 21:43:00	0	21	4	7	4
1	2008-09-03 21:44:00	0	21	4	7	4
1	2008-09-03 21:45:00	0	21	4	7	4
1	2008-09-03 21:46:00	0	21	4	7	4
1	2008-09-03 21:47:00	0	21	4	7	4
1	2008-09-03 21:48:00	0	21	4	7	4
1	2008-09-03 21:49:00	0	21	4	7	4
1	2008-09-03 21:50:00	0	21	4	7	4
1	2008-09-03 21:51:00	0	21	4	7	4
1	2008-09-03 21:52:00	0	21	4	7	4
1	2008-09-03 21:53:00	0	21	4	7	4
1	2008-09-03 21:54:00	0	21	4	7	4
1	2008-09-03 21:55:00	51	21	4	7	4
1	2008-09-03 21:56:00	0	21	4	7	4
1	2008-09-03 21:57:00	0	21	4	7	4
1	2008-09-03 21:58:00	60	21	4	7	4
1	2008-09-03 21:59:00	38	21	4	7	4
1	2008-09-03 22:00:00	70	21	4	7	4
1	2008-09-03 22:01:00	1044	22	4	7	4
1	2008-09-03 22:02:00	123	22	4	7	4
1	2008-09-03 22:03:00	171	22	4	7	4
1	2008-09-03 22:04:00	398	22	4	7	4
1	2008-09-03 22:05:00	55	22	4	7	4
1	2008-09-03 22:06:00	529	22	4	7	4
1	2008-09-03 22:07:00	1193	22	4	7	4
1	2008-09-03 22:08:00	341	22	4	7	4
1	2008-09-03 22:09:00	761	22	4	7	4
1	2008-09-03 22:10:00	47	22	4	7	4
1	2008-09-03 22:11:00	141	22	4	7	4
1	2008-09-03 22:12:00	249	22	4	7	4
1	2008-09-03 22:13:00	178	22	4	7	4
1	2008-09-03 22:14:00	205	22	4	7	4
1	2008-09-03 22:15:00	135	22	4	7	4
1	2008-09-03 22:16:00	129	22	4	7	4
1	2008-09-03 22:17:00	141	22	4	7	4
1	2008-09-03 22:18:00	159	22	4	7	4
1	2008-09-03 22:19:00	30	22	4	7	4
1	2008-09-03 22:20:00	111	22	4	7	4
1	2008-09-03 22:21:00	715	22	4	7	4
1	2008-09-03 22:22:00	529	22	4	7	4
1	2008-09-03 22:23:00	38	22	4	7	4
1	2008-09-03 22:24:00	4	22	4	7	4
1	2008-09-03 22:25:00	21	22	4	7	4
1	2008-09-03 22:26:00	4	22	4	7	4
1	2008-09-03 22:27:00	34	22	4	7	4
1	2008-09-03 22:28:00	55	22	4	7	4
1	2008-09-03 22:29:00	171	22	4	7	4
1	2008-09-03 22:30:00	111	22	4	7	4
1	2008-09-03 22:31:00	51	22	4	7	4
1	2008-09-03 22:32:00	0	22	4	7	4
1	2008-09-03 22:33:00	0	22	4	7	4
1	2008-09-03 22:34:00	0	22	4	7	4
1	2008-09-03 22:35:00	0	22	4	7	4
1	2008-09-03 22:36:00	0	22	4	7	4
1	2008-09-03 22:37:00	0	22	4	7	4
1	2008-09-03 22:38:00	0	22	4	7	4
1	2008-09-03 22:39:00	0	22	4	7	4
1	2008-09-03 22:40:00	0	22	4	7	4
1	2008-09-03 22:41:00	0	22	4	7	4
1	2008-09-03 22:42:00	25	22	4	7	4
1	2008-09-03 22:43:00	0	22	4	7	4
1	2008-09-03 22:44:00	0	22	4	7	4
1	2008-09-03 22:45:00	0	22	4	7	4
1	2008-09-03 22:46:00	0	22	4	7	4
1	2008-09-03 22:47:00	0	22	4	7	4
1	2008-09-03 22:48:00	0	22	4	7	4
1	2008-09-03 22:49:00	359	22	4	7	4
1	2008-09-03 22:50:00	219	22	4	7	4
1	2008-09-03 22:51:00	715	22	4	7	4
1	2008-09-03 22:52:00	171	22	4	7	4
1	2008-09-03 22:53:00	672	22	4	7	4
1	2008-09-03 22:54:00	672	22	4	7	4
1	2008-09-03 22:55:00	34	22	4	7	4
1	2008-09-03 22:56:00	4	22	4	7	4
1	2008-09-03 22:57:00	8	22	4	7	4
1	2008-09-03 22:58:00	0	22	4	7	4
1	2008-09-03 22:59:00	91	22	4	7	4
1	2008-09-03 23:00:00	0	22	4	7	4
1	2008-09-03 23:01:00	0	23	4	7	4
1	2008-09-03 23:02:00	0	23	4	7	4
1	2008-09-03 23:03:00	0	23	4	7	4
1	2008-09-03 23:04:00	0	23	4	7	4
1	2008-09-03 23:05:00	0	23	4	7	4
1	2008-09-03 23:06:00	0	23	4	7	4
1	2008-09-03 23:07:00	0	23	4	7	4
1	2008-09-03 23:08:00	0	23	4	7	4
1	2008-09-03 23:09:00	0	23	4	7	4
1	2008-09-03 23:10:00	0	23	4	7	4
1	2008-09-03 23:11:00	0	23	4	7	4
1	2008-09-03 23:12:00	0	23	4	7	4
1	2008-09-03 23:13:00	0	23	4	7	4
1	2008-09-03 23:14:00	0	23	4	7	4
1	2008-09-03 23:15:00	0	23	4	7	4
1	2008-09-03 23:16:00	0	23	4	7	4
1	2008-09-03 23:17:00	8	23	4	7	4
1	2008-09-03 23:18:00	30	23	4	7	4
1	2008-09-03 23:19:00	0	23	4	7	4
1	2008-09-03 23:20:00	0	23	4	7	4
1	2008-09-03 23:21:00	0	23	4	7	4
1	2008-09-03 23:22:00	0	23	4	7	4
1	2008-09-03 23:23:00	0	23	4	7	4
1	2008-09-03 23:24:00	0	23	4	7	4
1	2008-09-03 23:25:00	0	23	4	7	4
1	2008-09-03 23:26:00	0	23	4	7	4
1	2008-09-03 23:27:00	0	23	4	7	4
1	2008-09-03 23:28:00	0	23	4	7	4
1	2008-09-03 23:29:00	0	23	4	7	4
1	2008-09-03 23:30:00	0	23	4	7	4
1	2008-09-03 23:31:00	0	23	4	7	4
1	2008-09-03 23:32:00	0	23	4	7	4
1	2008-09-03 23:33:00	0	23	4	7	4
1	2008-09-03 23:34:00	0	23	4	7	4
1	2008-09-03 23:35:00	0	23	4	7	4
1	2008-09-03 23:36:00	0	23	4	7	4
1	2008-09-03 23:37:00	0	23	4	7	4
1	2008-09-03 23:38:00	0	23	4	7	4
1	2008-09-03 23:39:00	0	23	4	7	4
1	2008-09-03 23:40:00	0	23	4	7	4
1	2008-09-03 23:41:00	0	23	4	7	4
1	2008-09-03 23:42:00	0	23	4	7	4
1	2008-09-03 23:43:00	0	23	4	7	4
1	2008-09-03 23:44:00	4	23	4	7	4
1	2008-09-03 23:45:00	8	23	4	7	4
1	2008-09-03 23:46:00	4	23	4	7	4
1	2008-09-03 23:47:00	0	23	4	7	4
1	2008-09-03 23:48:00	0	23	4	7	4
1	2008-09-03 23:49:00	0	23	4	7	4
1	2008-09-03 23:50:00	0	23	4	7	4
1	2008-09-03 23:51:00	0	23	4	7	4
1	2008-09-03 23:52:00	0	23	4	7	4
1	2008-09-03 23:53:00	8	23	4	7	4
1	2008-09-03 23:54:00	0	23	4	7	4
1	2008-09-03 23:55:00	0	23	4	7	4
1	2008-09-03 23:56:00	0	23	4	7	4
1	2008-09-03 23:57:00	0	23	4	7	4
1	2008-09-03 23:58:00	0	23	4	7	4
1	2008-09-03 23:59:00	0	23	4	7	4
1	2008-09-04	0	23	4	7	4
1	2008-09-04 00:01:00	0	0	1	8	5
1	2008-09-04 00:02:00	0	0	1	8	5
1	2008-09-04 00:03:00	0	0	1	8	5
1	2008-09-04 00:04:00	0	0	1	8	5
1	2008-09-04 00:05:00	0	0	1	8	5
1	2008-09-04 00:06:00	17	0	1	8	5
1	2008-09-04 00:07:00	0	0	1	8	5
1	2008-09-04 00:08:00	0	0	1	8	5
1	2008-09-04 00:09:00	0	0	1	8	5
1	2008-09-04 00:10:00	0	0	1	8	5
1	2008-09-04 00:11:00	0	0	1	8	5
1	2008-09-04 00:12:00	0	0	1	8	5
1	2008-09-04 00:13:00	0	0	1	8	5
1	2008-09-04 00:14:00	0	0	1	8	5
1	2008-09-04 00:15:00	0	0	1	8	5
1	2008-09-04 00:16:00	0	0	1	8	5
1	2008-09-04 00:17:00	0	0	1	8	5
1	2008-09-04 00:18:00	0	0	1	8	5
1	2008-09-04 00:19:00	0	0	1	8	5
1	2008-09-04 00:20:00	0	0	1	8	5
1	2008-09-04 00:21:00	0	0	1	8	5
1	2008-09-04 00:22:00	0	0	1	8	5
1	2008-09-04 00:23:00	0	0	1	8	5
1	2008-09-04 00:24:00	0	0	1	8	5
1	2008-09-04 00:25:00	0	0	1	8	5
1	2008-09-04 00:26:00	4	0	1	8	5
1	2008-09-04 00:27:00	0	0	1	8	5
1	2008-09-04 00:28:00	0	0	1	8	5
1	2008-09-04 00:29:00	0	0	1	8	5
1	2008-09-04 00:30:00	0	0	1	8	5
1	2008-09-04 00:31:00	0	0	1	8	5
1	2008-09-04 00:32:00	0	0	1	8	5
1	2008-09-04 00:33:00	0	0	1	8	5
1	2008-09-04 00:34:00	0	0	1	8	5
1	2008-09-04 00:35:00	0	0	1	8	5
1	2008-09-04 00:36:00	101	0	1	8	5
1	2008-09-04 00:37:00	34	0	1	8	5
1	2008-09-04 00:38:00	0	0	1	8	5
1	2008-09-04 00:39:00	0	0	1	8	5
1	2008-09-04 00:40:00	0	0	1	8	5
1	2008-09-04 00:41:00	0	0	1	8	5
1	2008-09-04 00:42:00	0	0	1	8	5
1	2008-09-04 00:43:00	30	0	1	8	5
1	2008-09-04 00:44:00	38	0	1	8	5
1	2008-09-04 00:45:00	0	0	1	8	5
1	2008-09-04 00:46:00	0	0	1	8	5
1	2008-09-04 00:47:00	0	0	1	8	5
1	2008-09-04 00:48:00	0	0	1	8	5
1	2008-09-04 00:49:00	96	0	1	8	5
1	2008-09-04 00:50:00	0	0	1	8	5
1	2008-09-04 00:51:00	0	0	1	8	5
1	2008-09-04 00:52:00	0	0	1	8	5
1	2008-09-04 00:53:00	0	0	1	8	5
1	2008-09-04 00:54:00	0	0	1	8	5
1	2008-09-04 00:55:00	0	0	1	8	5
1	2008-09-04 00:56:00	0	0	1	8	5
1	2008-09-04 00:57:00	0	0	1	8	5
1	2008-09-04 00:58:00	0	0	1	8	5
1	2008-09-04 00:59:00	0	0	1	8	5
1	2008-09-04 01:00:00	0	0	1	8	5
1	2008-09-04 01:01:00	0	1	1	8	5
1	2008-09-04 01:02:00	0	1	1	8	5
1	2008-09-04 01:03:00	0	1	1	8	5
1	2008-09-04 01:04:00	0	1	1	8	5
1	2008-09-04 01:05:00	0	1	1	8	5
1	2008-09-04 01:06:00	0	1	1	8	5
1	2008-09-04 01:07:00	4	1	1	8	5
1	2008-09-04 01:08:00	0	1	1	8	5
1	2008-09-04 01:09:00	0	1	1	8	5
1	2008-09-04 01:10:00	0	1	1	8	5
1	2008-09-04 01:11:00	0	1	1	8	5
1	2008-09-04 01:12:00	0	1	1	8	5
1	2008-09-04 01:13:00	0	1	1	8	5
1	2008-09-04 01:14:00	0	1	1	8	5
1	2008-09-04 01:15:00	0	1	1	8	5
1	2008-09-04 01:16:00	0	1	1	8	5
1	2008-09-04 01:17:00	0	1	1	8	5
1	2008-09-04 01:18:00	4	1	1	8	5
1	2008-09-04 01:19:00	13	1	1	8	5
1	2008-09-04 01:20:00	38	1	1	8	5
1	2008-09-04 01:21:00	0	1	1	8	5
1	2008-09-04 01:22:00	0	1	1	8	5
1	2008-09-04 01:23:00	0	1	1	8	5
1	2008-09-04 01:24:00	0	1	1	8	5
1	2008-09-04 01:25:00	0	1	1	8	5
1	2008-09-04 01:26:00	0	1	1	8	5
1	2008-09-04 01:27:00	0	1	1	8	5
1	2008-09-04 01:28:00	0	1	1	8	5
1	2008-09-04 01:29:00	0	1	1	8	5
1	2008-09-04 01:30:00	0	1	1	8	5
1	2008-09-04 01:31:00	0	1	1	8	5
1	2008-09-04 01:32:00	0	1	1	8	5
1	2008-09-04 01:33:00	0	1	1	8	5
1	2008-09-04 01:34:00	0	1	1	8	5
1	2008-09-04 01:35:00	0	1	1	8	5
1	2008-09-04 01:36:00	0	1	1	8	5
1	2008-09-04 01:37:00	0	1	1	8	5
1	2008-09-04 01:38:00	0	1	1	8	5
1	2008-09-04 01:39:00	0	1	1	8	5
1	2008-09-04 01:40:00	0	1	1	8	5
1	2008-09-04 01:41:00	0	1	1	8	5
1	2008-09-04 01:42:00	0	1	1	8	5
1	2008-09-04 01:43:00	0	1	1	8	5
1	2008-09-04 01:44:00	55	1	1	8	5
1	2008-09-04 01:45:00	51	1	1	8	5
1	2008-09-04 01:46:00	65	1	1	8	5
1	2008-09-04 01:47:00	96	1	1	8	5
1	2008-09-04 01:48:00	25	1	1	8	5
1	2008-09-04 01:49:00	4	1	1	8	5
1	2008-09-04 01:50:00	81	1	1	8	5
1	2008-09-04 01:51:00	0	1	1	8	5
1	2008-09-04 01:52:00	0	1	1	8	5
1	2008-09-04 01:53:00	0	1	1	8	5
1	2008-09-04 01:54:00	0	1	1	8	5
1	2008-09-04 01:55:00	0	1	1	8	5
1	2008-09-04 01:56:00	0	1	1	8	5
1	2008-09-04 01:57:00	0	1	1	8	5
1	2008-09-04 01:58:00	0	1	1	8	5
1	2008-09-04 01:59:00	0	1	1	8	5
1	2008-09-04 02:00:00	0	1	1	8	5
1	2008-09-04 02:01:00	0	2	1	8	5
1	2008-09-04 02:02:00	0	2	1	8	5
1	2008-09-04 02:03:00	4	2	1	8	5
1	2008-09-04 02:04:00	0	2	1	8	5
1	2008-09-04 02:05:00	8	2	1	8	5
1	2008-09-04 02:06:00	0	2	1	8	5
1	2008-09-04 02:07:00	0	2	1	8	5
1	2008-09-04 02:08:00	0	2	1	8	5
1	2008-09-04 02:09:00	0	2	1	8	5
1	2008-09-04 02:10:00	0	2	1	8	5
1	2008-09-04 02:11:00	0	2	1	8	5
1	2008-09-04 02:12:00	0	2	1	8	5
1	2008-09-04 02:13:00	0	2	1	8	5
1	2008-09-04 02:14:00	0	2	1	8	5
1	2008-09-04 02:15:00	0	2	1	8	5
1	2008-09-04 02:16:00	4	2	1	8	5
1	2008-09-04 02:17:00	4	2	1	8	5
1	2008-09-04 02:18:00	0	2	1	8	5
1	2008-09-04 02:19:00	75	2	1	8	5
1	2008-09-04 02:20:00	0	2	1	8	5
1	2008-09-04 02:21:00	0	2	1	8	5
1	2008-09-04 02:22:00	0	2	1	8	5
1	2008-09-04 02:23:00	0	2	1	8	5
1	2008-09-04 02:24:00	0	2	1	8	5
1	2008-09-04 02:25:00	0	2	1	8	5
1	2008-09-04 02:26:00	0	2	1	8	5
1	2008-09-04 02:27:00	0	2	1	8	5
1	2008-09-04 02:28:00	0	2	1	8	5
1	2008-09-04 02:29:00	0	2	1	8	5
1	2008-09-04 02:30:00	0	2	1	8	5
1	2008-09-04 02:31:00	0	2	1	8	5
1	2008-09-04 02:32:00	0	2	1	8	5
1	2008-09-04 02:33:00	0	2	1	8	5
1	2008-09-04 02:34:00	0	2	1	8	5
1	2008-09-04 02:35:00	0	2	1	8	5
1	2008-09-04 02:36:00	0	2	1	8	5
1	2008-09-04 02:37:00	0	2	1	8	5
1	2008-09-04 02:38:00	0	2	1	8	5
1	2008-09-04 02:39:00	4	2	1	8	5
1	2008-09-04 02:40:00	0	2	1	8	5
1	2008-09-04 02:41:00	25	2	1	8	5
1	2008-09-04 02:42:00	91	2	1	8	5
1	2008-09-04 02:43:00	0	2	1	8	5
1	2008-09-04 02:44:00	0	2	1	8	5
1	2008-09-04 02:45:00	0	2	1	8	5
1	2008-09-04 02:46:00	0	2	1	8	5
1	2008-09-04 02:47:00	0	2	1	8	5
1	2008-09-04 02:48:00	0	2	1	8	5
1	2008-09-04 02:49:00	0	2	1	8	5
1	2008-09-04 02:50:00	0	2	1	8	5
1	2008-09-04 02:51:00	0	2	1	8	5
1	2008-09-04 02:52:00	0	2	1	8	5
1	2008-09-04 02:53:00	0	2	1	8	5
1	2008-09-04 02:54:00	0	2	1	8	5
1	2008-09-04 02:55:00	0	2	1	8	5
1	2008-09-04 02:56:00	0	2	1	8	5
1	2008-09-04 02:57:00	0	2	1	8	5
1	2008-09-04 02:58:00	17	2	1	8	5
1	2008-09-04 02:59:00	38	2	1	8	5
1	2008-09-04 03:00:00	826	2	1	8	5
1	2008-09-04 03:01:00	493	3	1	8	5
1	2008-09-04 03:02:00	0	3	1	8	5
1	2008-09-04 03:03:00	0	3	1	8	5
1	2008-09-04 03:04:00	0	3	1	8	5
1	2008-09-04 03:05:00	0	3	1	8	5
1	2008-09-04 03:06:00	0	3	1	8	5
1	2008-09-04 03:07:00	0	3	1	8	5
1	2008-09-04 03:08:00	0	3	1	8	5
1	2008-09-04 03:09:00	0	3	1	8	5
1	2008-09-04 03:10:00	0	3	1	8	5
1	2008-09-04 03:11:00	0	3	1	8	5
1	2008-09-04 03:12:00	0	3	1	8	5
1	2008-09-04 03:13:00	0	3	1	8	5
1	2008-09-04 03:14:00	0	3	1	8	5
1	2008-09-04 03:15:00	0	3	1	8	5
1	2008-09-04 03:16:00	0	3	1	8	5
1	2008-09-04 03:17:00	0	3	1	8	5
1	2008-09-04 03:18:00	0	3	1	8	5
1	2008-09-04 03:19:00	0	3	1	8	5
1	2008-09-04 03:20:00	0	3	1	8	5
1	2008-09-04 03:21:00	0	3	1	8	5
1	2008-09-04 03:22:00	0	3	1	8	5
1	2008-09-04 03:23:00	0	3	1	8	5
1	2008-09-04 03:24:00	0	3	1	8	5
1	2008-09-04 03:25:00	0	3	1	8	5
1	2008-09-04 03:26:00	0	3	1	8	5
1	2008-09-04 03:27:00	0	3	1	8	5
1	2008-09-04 03:28:00	0	3	1	8	5
1	2008-09-04 03:29:00	0	3	1	8	5
1	2008-09-04 03:30:00	0	3	1	8	5
1	2008-09-04 03:31:00	0	3	1	8	5
1	2008-09-04 03:32:00	0	3	1	8	5
1	2008-09-04 03:33:00	0	3	1	8	5
1	2008-09-04 03:34:00	21	3	1	8	5
1	2008-09-04 03:35:00	8	3	1	8	5
1	2008-09-04 03:36:00	0	3	1	8	5
1	2008-09-04 03:37:00	17	3	1	8	5
1	2008-09-04 03:38:00	4	3	1	8	5
1	2008-09-04 03:39:00	81	3	1	8	5
1	2008-09-04 03:40:00	70	3	1	8	5
1	2008-09-04 03:41:00	60	3	1	8	5
1	2008-09-04 03:42:00	281	3	1	8	5
1	2008-09-04 03:43:00	47	3	1	8	5
1	2008-09-04 03:44:00	1238	3	1	8	5
1	2008-09-04 03:45:00	0	3	1	8	5
1	2008-09-04 03:46:00	0	3	1	8	5
1	2008-09-04 03:47:00	0	3	1	8	5
1	2008-09-04 03:48:00	0	3	1	8	5
1	2008-09-04 03:49:00	0	3	1	8	5
1	2008-09-04 03:50:00	0	3	1	8	5
1	2008-09-04 03:51:00	0	3	1	8	5
1	2008-09-04 03:52:00	0	3	1	8	5
1	2008-09-04 03:53:00	0	3	1	8	5
1	2008-09-04 03:54:00	0	3	1	8	5
1	2008-09-04 03:55:00	4	3	1	8	5
1	2008-09-04 03:56:00	0	3	1	8	5
1	2008-09-04 03:57:00	0	3	1	8	5
1	2008-09-04 03:58:00	0	3	1	8	5
1	2008-09-04 03:59:00	0	3	1	8	5
1	2008-09-04 04:00:00	13	3	1	8	5
1	2008-09-04 04:01:00	4	4	1	8	5
1	2008-09-04 04:02:00	4	4	1	8	5
1	2008-09-04 04:03:00	0	4	1	8	5
1	2008-09-04 04:04:00	0	4	1	8	5
1	2008-09-04 04:05:00	0	4	1	8	5
1	2008-09-04 04:06:00	0	4	1	8	5
1	2008-09-04 04:07:00	0	4	1	8	5
1	2008-09-04 04:08:00	0	4	1	8	5
1	2008-09-04 04:09:00	0	4	1	8	5
1	2008-09-04 04:10:00	21	4	1	8	5
1	2008-09-04 04:11:00	746	4	1	8	5
1	2008-09-04 04:12:00	658	4	1	8	5
1	2008-09-04 04:13:00	60	4	1	8	5
1	2008-09-04 04:14:00	4	4	1	8	5
1	2008-09-04 04:15:00	0	4	1	8	5
1	2008-09-04 04:16:00	0	4	1	8	5
1	2008-09-04 04:17:00	0	4	1	8	5
1	2008-09-04 04:18:00	0	4	1	8	5
1	2008-09-04 04:19:00	0	4	1	8	5
1	2008-09-04 04:20:00	0	4	1	8	5
1	2008-09-04 04:21:00	0	4	1	8	5
1	2008-09-04 04:22:00	0	4	1	8	5
1	2008-09-04 04:23:00	0	4	1	8	5
1	2008-09-04 04:24:00	0	4	1	8	5
1	2008-09-04 04:25:00	0	4	1	8	5
1	2008-09-04 04:26:00	70	4	1	8	5
1	2008-09-04 04:27:00	0	4	1	8	5
1	2008-09-04 04:28:00	0	4	1	8	5
1	2008-09-04 04:29:00	0	4	1	8	5
1	2008-09-04 04:30:00	0	4	1	8	5
1	2008-09-04 04:31:00	0	4	1	8	5
1	2008-09-04 04:32:00	0	4	1	8	5
1	2008-09-04 04:33:00	0	4	1	8	5
1	2008-09-04 04:34:00	0	4	1	8	5
1	2008-09-04 04:35:00	0	4	1	8	5
1	2008-09-04 04:36:00	4	4	1	8	5
1	2008-09-04 04:37:00	4	4	1	8	5
1	2008-09-04 04:38:00	0	4	1	8	5
1	2008-09-04 04:39:00	0	4	1	8	5
1	2008-09-04 04:40:00	0	4	1	8	5
1	2008-09-04 04:41:00	0	4	1	8	5
1	2008-09-04 04:42:00	0	4	1	8	5
1	2008-09-04 04:43:00	0	4	1	8	5
1	2008-09-04 04:44:00	0	4	1	8	5
1	2008-09-04 04:45:00	0	4	1	8	5
1	2008-09-04 04:46:00	0	4	1	8	5
1	2008-09-04 04:47:00	0	4	1	8	5
1	2008-09-04 04:48:00	0	4	1	8	5
1	2008-09-04 04:49:00	0	4	1	8	5
1	2008-09-04 04:50:00	0	4	1	8	5
1	2008-09-04 04:51:00	0	4	1	8	5
1	2008-09-04 04:52:00	0	4	1	8	5
1	2008-09-04 04:53:00	0	4	1	8	5
1	2008-09-04 04:54:00	0	4	1	8	5
1	2008-09-04 04:55:00	0	4	1	8	5
1	2008-09-04 04:56:00	0	4	1	8	5
1	2008-09-04 04:57:00	0	4	1	8	5
1	2008-09-04 04:58:00	0	4	1	8	5
1	2008-09-04 04:59:00	0	4	1	8	5
1	2008-09-04 05:00:00	0	4	1	8	5
1	2008-09-04 05:01:00	4	5	1	8	5
1	2008-09-04 05:02:00	117	5	1	8	5
1	2008-09-04 05:03:00	4	5	1	8	5
1	2008-09-04 05:04:00	0	5	1	8	5
1	2008-09-04 05:05:00	0	5	1	8	5
1	2008-09-04 05:06:00	0	5	1	8	5
1	2008-09-04 05:07:00	0	5	1	8	5
1	2008-09-04 05:08:00	0	5	1	8	5
1	2008-09-04 05:09:00	0	5	1	8	5
1	2008-09-04 05:10:00	0	5	1	8	5
1	2008-09-04 05:11:00	0	5	1	8	5
1	2008-09-04 05:12:00	0	5	1	8	5
1	2008-09-04 05:13:00	0	5	1	8	5
1	2008-09-04 05:14:00	0	5	1	8	5
1	2008-09-04 05:15:00	0	5	1	8	5
1	2008-09-04 05:16:00	0	5	1	8	5
1	2008-09-04 05:17:00	0	5	1	8	5
1	2008-09-04 05:18:00	0	5	1	8	5
1	2008-09-04 05:19:00	0	5	1	8	5
1	2008-09-04 05:20:00	0	5	1	8	5
1	2008-09-04 05:21:00	0	5	1	8	5
1	2008-09-04 05:22:00	0	5	1	8	5
1	2008-09-04 05:23:00	0	5	1	8	5
1	2008-09-04 05:24:00	0	5	1	8	5
1	2008-09-04 05:25:00	0	5	1	8	5
1	2008-09-04 05:26:00	0	5	1	8	5
1	2008-09-04 05:27:00	0	5	1	8	5
1	2008-09-04 05:28:00	75	5	1	8	5
1	2008-09-04 05:29:00	298	5	1	8	5
1	2008-09-04 05:30:00	153	5	1	8	5
1	2008-09-04 05:31:00	212	5	1	8	5
1	2008-09-04 05:32:00	55	5	1	8	5
1	2008-09-04 05:33:00	0	5	1	8	5
1	2008-09-04 05:34:00	38	5	1	8	5
1	2008-09-04 05:35:00	8	5	1	8	5
1	2008-09-04 05:36:00	25	5	1	8	5
1	2008-09-04 05:37:00	0	5	1	8	5
1	2008-09-04 05:38:00	0	5	1	8	5
1	2008-09-04 05:39:00	0	5	1	8	5
1	2008-09-04 05:40:00	0	5	1	8	5
1	2008-09-04 05:41:00	106	5	1	8	5
1	2008-09-04 05:42:00	101	5	1	8	5
1	2008-09-04 05:43:00	0	5	1	8	5
1	2008-09-04 05:44:00	0	5	1	8	5
1	2008-09-04 05:45:00	0	5	1	8	5
1	2008-09-04 05:46:00	0	5	1	8	5
1	2008-09-04 05:47:00	0	5	1	8	5
1	2008-09-04 05:48:00	0	5	1	8	5
1	2008-09-04 05:49:00	0	5	1	8	5
1	2008-09-04 05:50:00	0	5	1	8	5
1	2008-09-04 05:51:00	0	5	1	8	5
1	2008-09-04 05:52:00	0	5	1	8	5
1	2008-09-04 05:53:00	0	5	1	8	5
1	2008-09-04 05:54:00	0	5	1	8	5
1	2008-09-04 05:55:00	0	5	1	8	5
1	2008-09-04 05:56:00	0	5	1	8	5
1	2008-09-04 05:57:00	0	5	1	8	5
1	2008-09-04 05:58:00	0	5	1	8	5
1	2008-09-04 05:59:00	0	5	1	8	5
1	2008-09-04 06:00:00	4	5	1	8	5
1	2008-09-04 06:01:00	0	6	2	8	5
1	2008-09-04 06:02:00	0	6	2	8	5
1	2008-09-04 06:03:00	0	6	2	8	5
1	2008-09-04 06:04:00	0	6	2	8	5
1	2008-09-04 06:05:00	0	6	2	8	5
1	2008-09-04 06:06:00	0	6	2	8	5
1	2008-09-04 06:07:00	0	6	2	8	5
1	2008-09-04 06:08:00	0	6	2	8	5
1	2008-09-04 06:09:00	0	6	2	8	5
1	2008-09-04 06:10:00	0	6	2	8	5
1	2008-09-04 06:11:00	0	6	2	8	5
1	2008-09-04 06:12:00	0	6	2	8	5
1	2008-09-04 06:13:00	0	6	2	8	5
1	2008-09-04 06:14:00	0	6	2	8	5
1	2008-09-04 06:15:00	0	6	2	8	5
1	2008-09-04 06:16:00	13	6	2	8	5
1	2008-09-04 06:17:00	0	6	2	8	5
1	2008-09-04 06:18:00	4	6	2	8	5
1	2008-09-04 06:19:00	0	6	2	8	5
1	2008-09-04 06:20:00	0	6	2	8	5
1	2008-09-04 06:21:00	0	6	2	8	5
1	2008-09-04 06:22:00	0	6	2	8	5
1	2008-09-04 06:23:00	0	6	2	8	5
1	2008-09-04 06:24:00	4	6	2	8	5
1	2008-09-04 06:25:00	0	6	2	8	5
1	2008-09-04 06:26:00	96	6	2	8	5
1	2008-09-04 06:27:00	38	6	2	8	5
1	2008-09-04 06:28:00	4	6	2	8	5
1	2008-09-04 06:29:00	0	6	2	8	5
1	2008-09-04 06:30:00	0	6	2	8	5
1	2008-09-04 06:31:00	0	6	2	8	5
1	2008-09-04 06:32:00	0	6	2	8	5
1	2008-09-04 06:33:00	0	6	2	8	5
1	2008-09-04 06:34:00	0	6	2	8	5
1	2008-09-04 06:35:00	0	6	2	8	5
1	2008-09-04 06:36:00	0	6	2	8	5
1	2008-09-04 06:37:00	0	6	2	8	5
1	2008-09-04 06:38:00	0	6	2	8	5
1	2008-09-04 06:39:00	0	6	2	8	5
1	2008-09-04 06:40:00	0	6	2	8	5
1	2008-09-04 06:41:00	0	6	2	8	5
1	2008-09-04 06:42:00	0	6	2	8	5
1	2008-09-04 06:43:00	0	6	2	8	5
1	2008-09-04 06:44:00	0	6	2	8	5
1	2008-09-04 06:45:00	0	6	2	8	5
1	2008-09-04 06:46:00	0	6	2	8	5
1	2008-09-04 06:47:00	0	6	2	8	5
1	2008-09-04 06:48:00	0	6	2	8	5
1	2008-09-04 06:49:00	0	6	2	8	5
1	2008-09-04 06:50:00	0	6	2	8	5
1	2008-09-04 06:51:00	0	6	2	8	5
1	2008-09-04 06:52:00	4	6	2	8	5
1	2008-09-04 06:53:00	117	6	2	8	5
1	2008-09-04 06:54:00	949	6	2	8	5
1	2008-09-04 06:55:00	264	6	2	8	5
1	2008-09-04 06:56:00	505	6	2	8	5
1	2008-09-04 06:57:00	34	6	2	8	5
1	2008-09-04 06:58:00	51	6	2	8	5
1	2008-09-04 06:59:00	0	6	2	8	5
1	2008-09-04 07:00:00	0	6	2	8	5
1	2008-09-04 07:01:00	86	7	2	8	5
1	2008-09-04 07:02:00	0	7	2	8	5
1	2008-09-04 07:03:00	0	7	2	8	5
1	2008-09-04 07:04:00	0	7	2	8	5
1	2008-09-04 07:05:00	0	7	2	8	5
1	2008-09-04 07:06:00	0	7	2	8	5
1	2008-09-04 07:07:00	0	7	2	8	5
1	2008-09-04 07:08:00	0	7	2	8	5
1	2008-09-04 07:09:00	0	7	2	8	5
1	2008-09-04 07:10:00	0	7	2	8	5
1	2008-09-04 07:11:00	0	7	2	8	5
1	2008-09-04 07:12:00	0	7	2	8	5
1	2008-09-04 07:13:00	0	7	2	8	5
1	2008-09-04 07:14:00	0	7	2	8	5
1	2008-09-04 07:15:00	0	7	2	8	5
1	2008-09-04 07:16:00	0	7	2	8	5
1	2008-09-04 07:17:00	0	7	2	8	5
1	2008-09-04 07:18:00	0	7	2	8	5
1	2008-09-04 07:19:00	0	7	2	8	5
1	2008-09-04 07:20:00	0	7	2	8	5
1	2008-09-04 07:21:00	4	7	2	8	5
1	2008-09-04 07:22:00	13	7	2	8	5
1	2008-09-04 07:23:00	91	7	2	8	5
1	2008-09-04 07:24:00	0	7	2	8	5
1	2008-09-04 07:25:00	0	7	2	8	5
1	2008-09-04 07:26:00	0	7	2	8	5
1	2008-09-04 07:27:00	0	7	2	8	5
1	2008-09-04 07:28:00	0	7	2	8	5
1	2008-09-04 07:29:00	0	7	2	8	5
1	2008-09-04 07:30:00	0	7	2	8	5
1	2008-09-04 07:31:00	0	7	2	8	5
1	2008-09-04 07:32:00	0	7	2	8	5
1	2008-09-04 07:33:00	0	7	2	8	5
1	2008-09-04 07:34:00	0	7	2	8	5
1	2008-09-04 07:35:00	0	7	2	8	5
1	2008-09-04 07:36:00	17	7	2	8	5
1	2008-09-04 07:37:00	1127	7	2	8	5
1	2008-09-04 07:38:00	159	7	2	8	5
1	2008-09-04 07:39:00	30	7	2	8	5
1	2008-09-04 07:40:00	0	7	2	8	5
1	2008-09-04 07:41:00	13	7	2	8	5
1	2008-09-04 07:42:00	38	7	2	8	5
1	2008-09-04 07:43:00	81	7	2	8	5
1	2008-09-04 07:44:00	34	7	2	8	5
1	2008-09-04 07:45:00	0	7	2	8	5
1	2008-09-04 07:46:00	658	7	2	8	5
1	2008-09-04 07:47:00	8	7	2	8	5
1	2008-09-04 07:48:00	86	7	2	8	5
1	2008-09-04 07:49:00	0	7	2	8	5
1	2008-09-04 07:50:00	1065	7	2	8	5
1	2008-09-04 07:51:00	826	7	2	8	5
1	2008-09-04 07:52:00	449	7	2	8	5
1	2008-09-04 07:53:00	493	7	2	8	5
1	2008-09-04 07:54:00	350	7	2	8	5
1	2008-09-04 07:55:00	1193	7	2	8	5
1	2008-09-04 07:56:00	60	7	2	8	5
1	2008-09-04 07:57:00	0	7	2	8	5
1	2008-09-04 07:58:00	65	7	2	8	5
1	2008-09-04 07:59:00	86	7	2	8	5
1	2008-09-04 08:00:00	0	7	2	8	5
1	2008-09-04 08:01:00	0	8	2	8	5
1	2008-09-04 08:02:00	0	8	2	8	5
1	2008-09-04 08:03:00	0	8	2	8	5
1	2008-09-04 08:04:00	0	8	2	8	5
1	2008-09-04 08:05:00	0	8	2	8	5
1	2008-09-04 08:06:00	0	8	2	8	5
1	2008-09-04 08:07:00	0	8	2	8	5
1	2008-09-04 08:08:00	398	8	2	8	5
1	2008-09-04 08:09:00	81	8	2	8	5
1	2008-09-04 08:10:00	75	8	2	8	5
1	2008-09-04 08:11:00	281	8	2	8	5
1	2008-09-04 08:12:00	438	8	2	8	5
1	2008-09-04 08:13:00	0	8	2	8	5
1	2008-09-04 08:14:00	0	8	2	8	5
1	2008-09-04 08:15:00	0	8	2	8	5
1	2008-09-04 08:16:00	0	8	2	8	5
1	2008-09-04 08:17:00	0	8	2	8	5
1	2008-09-04 08:18:00	0	8	2	8	5
1	2008-09-04 08:19:00	0	8	2	8	5
1	2008-09-04 08:20:00	0	8	2	8	5
1	2008-09-04 08:21:00	0	8	2	8	5
1	2008-09-04 08:22:00	0	8	2	8	5
1	2008-09-04 08:23:00	0	8	2	8	5
1	2008-09-04 08:24:00	0	8	2	8	5
1	2008-09-04 08:25:00	0	8	2	8	5
1	2008-09-04 08:26:00	0	8	2	8	5
1	2008-09-04 08:27:00	38	8	2	8	5
1	2008-09-04 08:28:00	0	8	2	8	5
1	2008-09-04 08:29:00	0	8	2	8	5
1	2008-09-04 08:30:00	21	8	2	8	5
1	2008-09-04 08:31:00	42	8	2	8	5
1	2008-09-04 08:32:00	0	8	2	8	5
1	2008-09-04 08:33:00	0	8	2	8	5
1	2008-09-04 08:34:00	0	8	2	8	5
1	2008-09-04 08:35:00	0	8	2	8	5
1	2008-09-04 08:36:00	0	8	2	8	5
1	2008-09-04 08:37:00	0	8	2	8	5
1	2008-09-04 08:38:00	0	8	2	8	5
1	2008-09-04 08:39:00	0	8	2	8	5
1	2008-09-04 08:40:00	0	8	2	8	5
1	2008-09-04 08:41:00	0	8	2	8	5
1	2008-09-04 08:42:00	0	8	2	8	5
1	2008-09-04 08:43:00	0	8	2	8	5
1	2008-09-04 08:44:00	0	8	2	8	5
1	2008-09-04 08:45:00	4	8	2	8	5
1	2008-09-04 08:46:00	0	8	2	8	5
1	2008-09-04 08:47:00	13	8	2	8	5
1	2008-09-04 08:48:00	25	8	2	8	5
1	2008-09-04 08:49:00	0	8	2	8	5
1	2008-09-04 08:50:00	0	8	2	8	5
1	2008-09-04 08:51:00	0	8	2	8	5
1	2008-09-04 08:52:00	0	8	2	8	5
1	2008-09-04 08:53:00	0	8	2	8	5
1	2008-09-04 08:54:00	47	8	2	8	5
1	2008-09-04 08:55:00	242	8	2	8	5
1	2008-09-04 08:56:00	159	8	2	8	5
1	2008-09-04 08:57:00	60	8	2	8	5
1	2008-09-04 08:58:00	8	8	2	8	5
1	2008-09-04 08:59:00	0	8	2	8	5
1	2008-09-04 09:00:00	0	8	2	8	5
1	2008-09-04 09:01:00	1408	9	2	8	5
1	2008-09-04 09:02:00	212	9	2	8	5
1	2008-09-04 09:03:00	198	9	2	8	5
1	2008-09-04 09:04:00	75	9	2	8	5
1	2008-09-04 09:05:00	96	9	2	8	5
1	2008-09-04 09:06:00	578	9	2	8	5
1	2008-09-04 09:07:00	1714	9	2	8	5
1	2008-09-04 09:08:00	1065	9	2	8	5
1	2008-09-04 09:09:00	1127	9	2	8	5
1	2008-09-04 09:10:00	1044	9	2	8	5
1	2008-09-04 09:11:00	894	9	2	8	5
1	2008-09-04 09:12:00	281	9	2	8	5
1	2008-09-04 09:13:00	4	9	2	8	5
1	2008-09-04 09:14:00	0	9	2	8	5
1	2008-09-04 09:15:00	55	9	2	8	5
1	2008-09-04 09:16:00	0	9	2	8	5
1	2008-09-04 09:17:00	0	9	2	8	5
1	2008-09-04 09:18:00	60	9	2	8	5
1	2008-09-04 09:19:00	70	9	2	8	5
1	2008-09-04 09:20:00	0	9	2	8	5
1	2008-09-04 09:21:00	0	9	2	8	5
1	2008-09-04 09:22:00	13	9	2	8	5
1	2008-09-04 09:23:00	65	9	2	8	5
1	2008-09-04 09:24:00	234	9	2	8	5
1	2008-09-04 09:25:00	350	9	2	8	5
1	2008-09-04 09:26:00	471	9	2	8	5
1	2008-09-04 09:27:00	793	9	2	8	5
1	2008-09-04 09:28:00	810	9	2	8	5
1	2008-09-04 09:29:00	894	9	2	8	5
1	2008-09-04 09:30:00	1596	9	2	8	5
1	2008-09-04 09:31:00	877	9	2	8	5
1	2008-09-04 09:32:00	894	9	2	8	5
1	2008-09-04 09:33:00	578	9	2	8	5
1	2008-09-04 09:34:00	505	9	2	8	5
1	2008-09-04 09:35:00	658	9	2	8	5
1	2008-09-04 09:36:00	877	9	2	8	5
1	2008-09-04 09:37:00	1127	9	2	8	5
1	2008-09-04 09:38:00	877	9	2	8	5
1	2008-09-04 09:39:00	731	9	2	8	5
1	2008-09-04 09:40:00	894	9	2	8	5
1	2008-09-04 09:41:00	281	9	2	8	5
1	2008-09-04 09:42:00	505	9	2	8	5
1	2008-09-04 09:43:00	672	9	2	8	5
1	2008-09-04 09:44:00	687	9	2	8	5
1	2008-09-04 09:45:00	1127	9	2	8	5
1	2008-09-04 09:46:00	591	9	2	8	5
1	2008-09-04 09:47:00	387	9	2	8	5
1	2008-09-04 09:48:00	418	9	2	8	5
1	2008-09-04 09:49:00	930	9	2	8	5
1	2008-09-04 09:50:00	21	9	2	8	5
1	2008-09-04 09:51:00	38	9	2	8	5
1	2008-09-04 09:52:00	4	9	2	8	5
1	2008-09-04 09:53:00	4	9	2	8	5
1	2008-09-04 09:54:00	8	9	2	8	5
1	2008-09-04 09:55:00	185	9	2	8	5
1	2008-09-04 09:56:00	164	9	2	8	5
1	2008-09-04 09:57:00	81	9	2	8	5
1	2008-09-04 09:58:00	0	9	2	8	5
1	2008-09-04 09:59:00	25	9	2	8	5
1	2008-09-04 10:00:00	91	9	2	8	5
1	2008-09-04 10:01:00	42	10	2	8	5
1	2008-09-04 10:02:00	0	10	2	8	5
1	2008-09-04 10:03:00	34	10	2	8	5
1	2008-09-04 10:04:00	21	10	2	8	5
1	2008-09-04 10:05:00	34	10	2	8	5
1	2008-09-04 10:06:00	0	10	2	8	5
1	2008-09-04 10:07:00	0	10	2	8	5
1	2008-09-04 10:08:00	0	10	2	8	5
1	2008-09-04 10:09:00	0	10	2	8	5
1	2008-09-04 10:10:00	0	10	2	8	5
1	2008-09-04 10:11:00	0	10	2	8	5
1	2008-09-04 10:12:00	0	10	2	8	5
1	2008-09-04 10:13:00	0	10	2	8	5
1	2008-09-04 10:14:00	38	10	2	8	5
1	2008-09-04 10:15:00	34	10	2	8	5
1	2008-09-04 10:16:00	0	10	2	8	5
1	2008-09-04 10:17:00	0	10	2	8	5
1	2008-09-04 10:18:00	0	10	2	8	5
1	2008-09-04 10:19:00	81	10	2	8	5
1	2008-09-04 10:20:00	0	10	2	8	5
1	2008-09-04 10:21:00	0	10	2	8	5
1	2008-09-04 10:22:00	0	10	2	8	5
1	2008-09-04 10:23:00	0	10	2	8	5
1	2008-09-04 10:24:00	0	10	2	8	5
1	2008-09-04 10:25:00	0	10	2	8	5
1	2008-09-04 10:26:00	0	10	2	8	5
1	2008-09-04 10:27:00	0	10	2	8	5
1	2008-09-04 10:28:00	0	10	2	8	5
1	2008-09-04 10:29:00	0	10	2	8	5
1	2008-09-04 10:30:00	0	10	2	8	5
1	2008-09-04 10:31:00	0	10	2	8	5
1	2008-09-04 10:32:00	0	10	2	8	5
1	2008-09-04 10:33:00	0	10	2	8	5
1	2008-09-04 10:34:00	0	10	2	8	5
1	2008-09-04 10:35:00	0	10	2	8	5
1	2008-09-04 10:36:00	0	10	2	8	5
1	2008-09-04 10:37:00	0	10	2	8	5
1	2008-09-04 10:38:00	0	10	2	8	5
1	2008-09-04 10:39:00	0	10	2	8	5
1	2008-09-04 10:40:00	0	10	2	8	5
1	2008-09-04 10:41:00	0	10	2	8	5
1	2008-09-04 10:42:00	0	10	2	8	5
1	2008-09-04 10:43:00	0	10	2	8	5
1	2008-09-04 10:44:00	0	10	2	8	5
1	2008-09-04 10:45:00	0	10	2	8	5
1	2008-09-04 10:46:00	0	10	2	8	5
1	2008-09-04 10:47:00	0	10	2	8	5
1	2008-09-04 10:48:00	25	10	2	8	5
1	2008-09-04 10:49:00	0	10	2	8	5
1	2008-09-04 10:50:00	0	10	2	8	5
1	2008-09-04 10:51:00	51	10	2	8	5
1	2008-09-04 10:52:00	0	10	2	8	5
1	2008-09-04 10:53:00	0	10	2	8	5
1	2008-09-04 10:54:00	0	10	2	8	5
1	2008-09-04 10:55:00	0	10	2	8	5
1	2008-09-04 10:56:00	0	10	2	8	5
1	2008-09-04 10:57:00	0	10	2	8	5
1	2008-09-04 10:58:00	0	10	2	8	5
1	2008-09-04 10:59:00	0	10	2	8	5
1	2008-09-04 11:00:00	0	10	2	8	5
1	2008-09-04 11:01:00	0	11	2	8	5
1	2008-09-04 11:02:00	0	11	2	8	5
1	2008-09-04 11:03:00	0	11	2	8	5
1	2008-09-04 11:04:00	0	11	2	8	5
1	2008-09-04 11:05:00	0	11	2	8	5
1	2008-09-04 11:06:00	0	11	2	8	5
1	2008-09-04 11:07:00	0	11	2	8	5
1	2008-09-04 11:08:00	0	11	2	8	5
1	2008-09-04 11:09:00	0	11	2	8	5
1	2008-09-04 11:10:00	0	11	2	8	5
1	2008-09-04 11:11:00	13	11	2	8	5
1	2008-09-04 11:12:00	0	11	2	8	5
1	2008-09-04 11:13:00	0	11	2	8	5
1	2008-09-04 11:14:00	0	11	2	8	5
1	2008-09-04 11:15:00	0	11	2	8	5
1	2008-09-04 11:16:00	0	11	2	8	5
1	2008-09-04 11:17:00	0	11	2	8	5
1	2008-09-04 11:18:00	0	11	2	8	5
1	2008-09-04 11:19:00	0	11	2	8	5
1	2008-09-04 11:20:00	0	11	2	8	5
1	2008-09-04 11:21:00	0	11	2	8	5
1	2008-09-04 11:22:00	0	11	2	8	5
1	2008-09-04 11:23:00	0	11	2	8	5
1	2008-09-04 11:24:00	0	11	2	8	5
1	2008-09-04 11:25:00	0	11	2	8	5
1	2008-09-04 11:26:00	0	11	2	8	5
1	2008-09-04 11:27:00	0	11	2	8	5
1	2008-09-04 11:28:00	0	11	2	8	5
1	2008-09-04 11:29:00	0	11	2	8	5
1	2008-09-04 11:30:00	86	11	2	8	5
1	2008-09-04 11:31:00	0	11	2	8	5
1	2008-09-04 11:32:00	0	11	2	8	5
1	2008-09-04 11:33:00	0	11	2	8	5
1	2008-09-04 11:34:00	0	11	2	8	5
1	2008-09-04 11:35:00	0	11	2	8	5
1	2008-09-04 11:36:00	0	11	2	8	5
1	2008-09-04 11:37:00	0	11	2	8	5
1	2008-09-04 11:38:00	0	11	2	8	5
1	2008-09-04 11:39:00	0	11	2	8	5
1	2008-09-04 11:40:00	0	11	2	8	5
1	2008-09-04 11:41:00	0	11	2	8	5
1	2008-09-04 11:42:00	0	11	2	8	5
1	2008-09-04 11:43:00	0	11	2	8	5
1	2008-09-04 11:44:00	0	11	2	8	5
1	2008-09-04 11:45:00	0	11	2	8	5
1	2008-09-04 11:46:00	0	11	2	8	5
1	2008-09-04 11:47:00	0	11	2	8	5
1	2008-09-04 11:48:00	0	11	2	8	5
1	2008-09-04 11:49:00	0	11	2	8	5
1	2008-09-04 11:50:00	0	11	2	8	5
1	2008-09-04 11:51:00	0	11	2	8	5
1	2008-09-04 11:52:00	0	11	2	8	5
1	2008-09-04 11:53:00	0	11	2	8	5
1	2008-09-04 11:54:00	0	11	2	8	5
1	2008-09-04 11:55:00	0	11	2	8	5
1	2008-09-04 11:56:00	0	11	2	8	5
1	2008-09-04 11:57:00	30	11	2	8	5
1	2008-09-04 11:58:00	70	11	2	8	5
1	2008-09-04 11:59:00	25	11	2	8	5
1	2008-09-04 12:00:00	0	11	2	8	5
1	2008-09-04 12:01:00	0	12	3	8	5
1	2008-09-04 12:02:00	47	12	3	8	5
1	2008-09-04 12:03:00	0	12	3	8	5
1	2008-09-04 12:04:00	106	12	3	8	5
1	2008-09-04 12:05:00	517	12	3	8	5
1	2008-09-04 12:06:00	8	12	3	8	5
1	2008-09-04 12:07:00	4	12	3	8	5
1	2008-09-04 12:08:00	0	12	3	8	5
1	2008-09-04 12:09:00	0	12	3	8	5
1	2008-09-04 12:10:00	0	12	3	8	5
1	2008-09-04 12:11:00	0	12	3	8	5
1	2008-09-04 12:12:00	0	12	3	8	5
1	2008-09-04 12:13:00	0	12	3	8	5
1	2008-09-04 12:14:00	0	12	3	8	5
1	2008-09-04 12:15:00	0	12	3	8	5
1	2008-09-04 12:16:00	0	12	3	8	5
1	2008-09-04 12:17:00	0	12	3	8	5
1	2008-09-04 12:18:00	0	12	3	8	5
1	2008-09-04 12:19:00	34	12	3	8	5
1	2008-09-04 12:20:00	34	12	3	8	5
1	2008-09-04 12:21:00	0	12	3	8	5
1	2008-09-04 12:22:00	0	12	3	8	5
1	2008-09-04 12:23:00	0	12	3	8	5
1	2008-09-04 12:24:00	0	12	3	8	5
1	2008-09-04 12:25:00	0	12	3	8	5
1	2008-09-04 12:26:00	0	12	3	8	5
1	2008-09-04 12:27:00	0	12	3	8	5
1	2008-09-04 12:28:00	42	12	3	8	5
1	2008-09-04 12:29:00	21	12	3	8	5
1	2008-09-04 12:30:00	0	12	3	8	5
1	2008-09-04 12:31:00	0	12	3	8	5
1	2008-09-04 12:32:00	0	12	3	8	5
1	2008-09-04 12:33:00	34	12	3	8	5
1	2008-09-04 12:34:00	0	12	3	8	5
1	2008-09-04 12:35:00	0	12	3	8	5
1	2008-09-04 12:36:00	0	12	3	8	5
1	2008-09-04 12:37:00	0	12	3	8	5
1	2008-09-04 12:38:00	17	12	3	8	5
1	2008-09-04 12:39:00	0	12	3	8	5
1	2008-09-04 12:40:00	4	12	3	8	5
1	2008-09-04 12:41:00	0	12	3	8	5
1	2008-09-04 12:42:00	0	12	3	8	5
1	2008-09-04 12:43:00	0	12	3	8	5
1	2008-09-04 12:44:00	0	12	3	8	5
1	2008-09-04 12:45:00	0	12	3	8	5
1	2008-09-04 12:46:00	8	12	3	8	5
1	2008-09-04 12:47:00	13	12	3	8	5
1	2008-09-04 12:48:00	8	12	3	8	5
1	2008-09-04 12:49:00	0	12	3	8	5
1	2008-09-04 12:50:00	0	12	3	8	5
1	2008-09-04 12:51:00	0	12	3	8	5
1	2008-09-04 12:52:00	38	12	3	8	5
1	2008-09-04 12:53:00	0	12	3	8	5
1	2008-09-04 12:54:00	0	12	3	8	5
1	2008-09-04 12:55:00	0	12	3	8	5
1	2008-09-04 12:56:00	21	12	3	8	5
1	2008-09-04 12:57:00	0	12	3	8	5
1	2008-09-04 12:58:00	0	12	3	8	5
1	2008-09-04 12:59:00	0	12	3	8	5
1	2008-09-04 13:00:00	0	12	3	8	5
1	2008-09-04 13:01:00	0	13	3	8	5
1	2008-09-04 13:02:00	178	13	3	8	5
1	2008-09-04 13:03:00	171	13	3	8	5
1	2008-09-04 13:04:00	0	13	3	8	5
1	2008-09-04 13:05:00	0	13	3	8	5
1	2008-09-04 13:06:00	0	13	3	8	5
1	2008-09-04 13:07:00	0	13	3	8	5
1	2008-09-04 13:08:00	42	13	3	8	5
1	2008-09-04 13:09:00	17	13	3	8	5
1	2008-09-04 13:10:00	0	13	3	8	5
1	2008-09-04 13:11:00	0	13	3	8	5
1	2008-09-04 13:12:00	0	13	3	8	5
1	2008-09-04 13:13:00	0	13	3	8	5
1	2008-09-04 13:14:00	0	13	3	8	5
1	2008-09-04 13:15:00	0	13	3	8	5
1	2008-09-04 13:16:00	0	13	3	8	5
1	2008-09-04 13:17:00	0	13	3	8	5
1	2008-09-04 13:18:00	0	13	3	8	5
1	2008-09-04 13:19:00	0	13	3	8	5
1	2008-09-04 13:20:00	0	13	3	8	5
1	2008-09-04 13:21:00	0	13	3	8	5
1	2008-09-04 13:22:00	0	13	3	8	5
1	2008-09-04 13:23:00	0	13	3	8	5
1	2008-09-04 13:24:00	0	13	3	8	5
1	2008-09-04 13:25:00	51	13	3	8	5
1	2008-09-04 13:26:00	30	13	3	8	5
1	2008-09-04 13:27:00	38	13	3	8	5
1	2008-09-04 13:28:00	42	13	3	8	5
1	2008-09-04 13:29:00	0	13	3	8	5
1	2008-09-04 13:30:00	0	13	3	8	5
1	2008-09-04 13:31:00	0	13	3	8	5
1	2008-09-04 13:32:00	0	13	3	8	5
1	2008-09-04 13:33:00	0	13	3	8	5
1	2008-09-04 13:34:00	0	13	3	8	5
1	2008-09-04 13:35:00	0	13	3	8	5
1	2008-09-04 13:36:00	0	13	3	8	5
1	2008-09-04 13:37:00	0	13	3	8	5
1	2008-09-04 13:38:00	0	13	3	8	5
1	2008-09-04 13:39:00	0	13	3	8	5
1	2008-09-04 13:40:00	0	13	3	8	5
1	2008-09-04 13:41:00	0	13	3	8	5
1	2008-09-04 13:42:00	0	13	3	8	5
1	2008-09-04 13:43:00	4	13	3	8	5
1	2008-09-04 13:44:00	4	13	3	8	5
1	2008-09-04 13:45:00	0	13	3	8	5
1	2008-09-04 13:46:00	0	13	3	8	5
1	2008-09-04 13:47:00	0	13	3	8	5
1	2008-09-04 13:48:00	0	13	3	8	5
1	2008-09-04 13:49:00	0	13	3	8	5
1	2008-09-04 13:50:00	0	13	3	8	5
1	2008-09-04 13:51:00	0	13	3	8	5
1	2008-09-04 13:52:00	0	13	3	8	5
1	2008-09-04 13:53:00	0	13	3	8	5
1	2008-09-04 13:54:00	0	13	3	8	5
1	2008-09-04 13:55:00	0	13	3	8	5
1	2008-09-04 13:56:00	0	13	3	8	5
1	2008-09-04 13:57:00	0	13	3	8	5
1	2008-09-04 13:58:00	42	13	3	8	5
1	2008-09-04 13:59:00	0	13	3	8	5
1	2008-09-04 14:00:00	0	13	3	8	5
1	2008-09-04 14:01:00	0	14	3	8	5
1	2008-09-04 14:02:00	0	14	3	8	5
1	2008-09-04 14:03:00	0	14	3	8	5
1	2008-09-04 14:04:00	4	14	3	8	5
1	2008-09-04 14:05:00	0	14	3	8	5
1	2008-09-04 14:06:00	0	14	3	8	5
1	2008-09-04 14:07:00	0	14	3	8	5
1	2008-09-04 14:08:00	0	14	3	8	5
1	2008-09-04 14:09:00	0	14	3	8	5
1	2008-09-04 14:10:00	0	14	3	8	5
1	2008-09-04 14:11:00	0	14	3	8	5
1	2008-09-04 14:12:00	0	14	3	8	5
1	2008-09-04 14:13:00	0	14	3	8	5
1	2008-09-04 14:14:00	0	14	3	8	5
1	2008-09-04 14:15:00	0	14	3	8	5
1	2008-09-04 14:16:00	0	14	3	8	5
1	2008-09-04 14:17:00	0	14	3	8	5
1	2008-09-04 14:18:00	0	14	3	8	5
1	2008-09-04 14:19:00	0	14	3	8	5
1	2008-09-04 14:20:00	0	14	3	8	5
1	2008-09-04 14:21:00	0	14	3	8	5
1	2008-09-04 14:22:00	0	14	3	8	5
1	2008-09-04 14:23:00	0	14	3	8	5
1	2008-09-04 14:24:00	0	14	3	8	5
1	2008-09-04 14:25:00	0	14	3	8	5
1	2008-09-04 14:26:00	0	14	3	8	5
1	2008-09-04 14:27:00	4	14	3	8	5
1	2008-09-04 14:28:00	0	14	3	8	5
1	2008-09-04 14:29:00	0	14	3	8	5
1	2008-09-04 14:30:00	13	14	3	8	5
1	2008-09-04 14:31:00	0	14	3	8	5
1	2008-09-04 14:32:00	0	14	3	8	5
1	2008-09-04 14:33:00	30	14	3	8	5
1	2008-09-04 14:34:00	25	14	3	8	5
1	2008-09-04 14:35:00	70	14	3	8	5
1	2008-09-04 14:36:00	0	14	3	8	5
1	2008-09-04 14:37:00	0	14	3	8	5
1	2008-09-04 14:38:00	0	14	3	8	5
1	2008-09-04 14:39:00	0	14	3	8	5
1	2008-09-04 14:40:00	0	14	3	8	5
1	2008-09-04 14:41:00	0	14	3	8	5
1	2008-09-04 14:42:00	0	14	3	8	5
1	2008-09-04 14:43:00	0	14	3	8	5
1	2008-09-04 14:44:00	0	14	3	8	5
1	2008-09-04 14:45:00	0	14	3	8	5
1	2008-09-04 14:46:00	0	14	3	8	5
1	2008-09-04 14:47:00	0	14	3	8	5
1	2008-09-04 14:48:00	0	14	3	8	5
1	2008-09-04 14:49:00	0	14	3	8	5
1	2008-09-04 14:50:00	0	14	3	8	5
1	2008-09-04 14:51:00	55	14	3	8	5
1	2008-09-04 14:52:00	60	14	3	8	5
1	2008-09-04 14:53:00	65	14	3	8	5
1	2008-09-04 14:54:00	0	14	3	8	5
1	2008-09-04 14:55:00	0	14	3	8	5
1	2008-09-04 14:56:00	0	14	3	8	5
1	2008-09-04 14:57:00	0	14	3	8	5
1	2008-09-04 14:58:00	0	14	3	8	5
1	2008-09-04 14:59:00	0	14	3	8	5
1	2008-09-04 15:00:00	1106	14	3	8	5
1	2008-09-04 15:01:00	30	15	3	8	5
1	2008-09-04 15:02:00	4	15	3	8	5
1	2008-09-04 15:03:00	0	15	3	8	5
1	2008-09-04 15:04:00	0	15	3	8	5
1	2008-09-04 15:05:00	38	15	3	8	5
1	2008-09-04 15:06:00	0	15	3	8	5
1	2008-09-04 15:07:00	42	15	3	8	5
1	2008-09-04 15:08:00	0	15	3	8	5
1	2008-09-04 15:09:00	0	15	3	8	5
1	2008-09-04 15:10:00	0	15	3	8	5
1	2008-09-04 15:11:00	0	15	3	8	5
1	2008-09-04 15:12:00	0	15	3	8	5
1	2008-09-04 15:13:00	0	15	3	8	5
1	2008-09-04 15:14:00	0	15	3	8	5
1	2008-09-04 15:15:00	0	15	3	8	5
1	2008-09-04 15:16:00	0	15	3	8	5
1	2008-09-04 15:17:00	0	15	3	8	5
1	2008-09-04 15:18:00	0	15	3	8	5
1	2008-09-04 15:19:00	0	15	3	8	5
[truncated: 58,481 more rows]

## Sheet: Pivot Segment
Multiplier	2
x (Low Intensity)	772.821
y (High Intensity)	1002.15
	Column Labels
Values	1	2	3	4	5	6	Grand Total
Average of Activity	109.897	140.299	159.322	129.958	136.298	144.283	136.676
StdDev of Activity	331.462	430.925	461.034	401.196	352.948	388.374	397.02
Count of Activity	10080	10080	10080	10080	10080	10080	60480
Count Above x	406	577	620	489	565	569
% Above x	0.0402778	0.0572421	0.0615079	0.0485119	0.0560516	0.0564484
Count Above y		402	388	310	352	354
% Above y		0.039881	0.0384921	0.030754	0.0349206	0.035119

## Sheet: Pivot Weekday
Sum of Activity	Column Labels
Row Labels	1	2	3	4	5	6	Grand Total
1	112579	381542	381468	142261	244039	310432	1572321
2	176368	222671	356840	229287	149388	172996	1307550
3	97139	128628	133387	258250	113593	193529	924526
4	265034	266940	131464	130145	234132	198888	1226603
5	113768	86313	163737	242006	304627	149844	1060295
6	139638	192346	278469	168330	124434	85600	988817
7	203236	135775	160601	139699	203673	343083	1186067
Grand Total	1107762	1414215	1605966	1309978	1373886	1454372	8266179
Count of Activity	Column Labels
Row Labels	1	2	3	4	5	6	Grand Total
1	1440	1440	1440	1440	1440	1440	8640
2	1440	1440	1440	1440	1440	1440	8640
3	1440	1440	1440	1440	1440	1440	8640
4	1440	1440	1440	1440	1440	1440	8640
5	1440	1440	1440	1440	1440	1440	8640
6	1440	1440	1440	1440	1440	1440	8640
7	1440	1440	1440	1440	1440	1440	8640
Grand Total	10080	10080	10080	10080	10080	10080	60480

## Sheet: Pivot Quadrant
Sum of Activity	Column Labels
Row Labels	1	2	3	4	5	6	Grand Total
1	155955	166324	114259	83272	96936	77181	693927
2	313990	279068	381193	314491	234182	407531	1930455
3	259315	118947	358885	240925	343610	505057	1826739
4	378502	849876	751629	671290	699158	464603	3815058
Grand Total	1107762	1414215	1605966	1309978	1373886	1454372	8266179
Average	276940	353554	401492	327494	343472	363593
Count of Activity	Column Labels
Row Labels	1	2	3	4	5	6	Grand Total
1	2520	2520	2520	2520	2520	2520	15120
2	2520	2520	2520	2520	2520	2520	15120
3	2520	2520	2520	2520	2520	2520	15120
4	2520	2520	2520	2520	2520	2520	15120
Grand Total	10080	10080	10080	10080	10080	10080	60480

## Sheet: 8.27.08
Actogram, Copy Raw Data, All Days
Identity:	Crash
Filename:	E:\Active Research Files\meloxicam titre canine\cases\crash\Crash 08.27.08.AWC
Gender:	M
Age:	9
Height:	55.9 cm	22.0 in
Weight:	34.5 kg	76.1 lbs
Start Date:	27-Aug-2008 (Wed)
Start Time:	18:30:00
Interval:	1.00 mins
Date Stamp:	Time Stamp:	Activity Data:	Marker Press:
2008-08-27	00:00:00	0
2008-08-27	00:01:00	0
2008-08-27	00:02:00	0
2008-08-27	00:03:00	0
2008-08-27	00:04:00	0
2008-08-27	00:05:00	0
2008-08-27	00:06:00	0
2008-08-27	00:07:00	0
2008-08-27	00:08:00	0
2008-08-27	00:09:00	0
2008-08-27	00:10:00	0
2008-08-27	00:11:00	0
2008-08-27	00:12:00	0
2008-08-27	00:13:00	0
2008-08-27	00:14:00	0
2008-08-27	00:15:00	0
2008-08-27	00:16:00	0
2008-08-27	00:17:00	0
2008-08-27	00:18:00	0
2008-08-27	00:19:00	0
2008-08-27	00:20:00	0
2008-08-27	00:21:00	0
2008-08-27	00:22:00	0
2008-08-27	00:23:00	0
2008-08-27	00:24:00	0
2008-08-27	00:25:00	0
2008-08-27	00:26:00	0
2008-08-27	00:27:00	0
2008-08-27	00:28:00	0
2008-08-27	00:29:00	0
2008-08-27	00:30:00	0
2008-08-27	00:31:00	0
2008-08-27	00:32:00	0
2008-08-27	00:33:00	0
2008-08-27	00:34:00	0
2008-08-27	00:35:00	0
2008-08-27	00:36:00	0
2008-08-27	00:37:00	0
2008-08-27	00:38:00	0
2008-08-27	00:39:00	0
2008-08-27	00:40:00	0
2008-08-27	00:41:00	0
2008-08-27	00:42:00	0
2008-08-27	00:43:00	0
2008-08-27	00:44:00	0
2008-08-27	00:45:00	0
2008-08-27	00:46:00	0
2008-08-27	00:47:00	0
2008-08-27	00:48:00	0
2008-08-27	00:49:00	0
2008-08-27	00:50:00	0
2008-08-27	00:51:00	0
2008-08-27	00:52:00	0
2008-08-27	00:53:00	0
2008-08-27	00:54:00	0
2008-08-27	00:55:00	0
2008-08-27	00:56:00	0
2008-08-27	00:57:00	0
2008-08-27	00:58:00	0
2008-08-27	00:59:00	0
2008-08-27	01:00:00	0
2008-08-27	01:01:00	0
2008-08-27	01:02:00	0
2008-08-27	01:03:00	0
2008-08-27	01:04:00	0
2008-08-27	01:05:00	0
2008-08-27	01:06:00	0
2008-08-27	01:07:00	0
2008-08-27	01:08:00	0
2008-08-27	01:09:00	0
2008-08-27	01:10:00	0
2008-08-27	01:11:00	0
2008-08-27	01:12:00	0
2008-08-27	01:13:00	0
2008-08-27	01:14:00	0
2008-08-27	01:15:00	0
2008-08-27	01:16:00	0
2008-08-27	01:17:00	0
2008-08-27	01:18:00	0
2008-08-27	01:19:00	0
2008-08-27	01:20:00	0
2008-08-27	01:21:00	0
2008-08-27	01:22:00	0
2008-08-27	01:23:00	0
2008-08-27	01:24:00	0
2008-08-27	01:25:00	0
2008-08-27	01:26:00	0
2008-08-27	01:27:00	0
2008-08-27	01:28:00	0
2008-08-27	01:29:00	0
2008-08-27	01:30:00	0
2008-08-27	01:31:00	0
2008-08-27	01:32:00	0
2008-08-27	01:33:00	0
2008-08-27	01:34:00	0
2008-08-27	01:35:00	0
2008-08-27	01:36:00	0
2008-08-27	01:37:00	0
2008-08-27	01:38:00	0
2008-08-27	01:39:00	0
2008-08-27	01:40:00	0
2008-08-27	01:41:00	0
2008-08-27	01:42:00	0
2008-08-27	01:43:00	0
2008-08-27	01:44:00	0
2008-08-27	01:45:00	0
2008-08-27	01:46:00	0
2008-08-27	01:47:00	0
2008-08-27	01:48:00	0
2008-08-27	01:49:00	0
2008-08-27	01:50:00	0
2008-08-27	01:51:00	0
2008-08-27	01:52:00	0
2008-08-27	01:53:00	0
2008-08-27	01:54:00	0
2008-08-27	01:55:00	0
2008-08-27	01:56:00	0
2008-08-27	01:57:00	0
2008-08-27	01:58:00	0
2008-08-27	01:59:00	0
2008-08-27	02:00:00	0
2008-08-27	02:01:00	0
2008-08-27	02:02:00	0
2008-08-27	02:03:00	0
2008-08-27	02:04:00	0
2008-08-27	02:05:00	0
2008-08-27	02:06:00	0
2008-08-27	02:07:00	0
2008-08-27	02:08:00	0
2008-08-27	02:09:00	0
2008-08-27	02:10:00	0
2008-08-27	02:11:00	0
2008-08-27	02:12:00	0
2008-08-27	02:13:00	0
2008-08-27	02:14:00	0
2008-08-27	02:15:00	0
2008-08-27	02:16:00	0
2008-08-27	02:17:00	0
2008-08-27	02:18:00	0
2008-08-27	02:19:00	0
2008-08-27	02:20:00	0
2008-08-27	02:21:00	0
2008-08-27	02:22:00	0
2008-08-27	02:23:00	0
2008-08-27	02:24:00	0
2008-08-27	02:25:00	0
2008-08-27	02:26:00	0
2008-08-27	02:27:00	0
2008-08-27	02:28:00	0
2008-08-27	02:29:00	0
2008-08-27	02:30:00	0
2008-08-27	02:31:00	0
2008-08-27	02:32:00	0
2008-08-27	02:33:00	0
2008-08-27	02:34:00	0
2008-08-27	02:35:00	0
2008-08-27	02:36:00	0
2008-08-27	02:37:00	0
2008-08-27	02:38:00	0
2008-08-27	02:39:00	0
2008-08-27	02:40:00	0
2008-08-27	02:41:00	0
2008-08-27	02:42:00	0
2008-08-27	02:43:00	0
2008-08-27	02:44:00	0
2008-08-27	02:45:00	0
2008-08-27	02:46:00	0
2008-08-27	02:47:00	0
2008-08-27	02:48:00	0
2008-08-27	02:49:00	0
2008-08-27	02:50:00	0
2008-08-27	02:51:00	0
2008-08-27	02:52:00	0
2008-08-27	02:53:00	0
2008-08-27	02:54:00	0
2008-08-27	02:55:00	0
2008-08-27	02:56:00	0
2008-08-27	02:57:00	0
2008-08-27	02:58:00	0
2008-08-27	02:59:00	0
2008-08-27	03:00:00	0
2008-08-27	03:01:00	0
2008-08-27	03:02:00	0
2008-08-27	03:03:00	0
2008-08-27	03:04:00	0
2008-08-27	03:05:00	0
2008-08-27	03:06:00	0
2008-08-27	03:07:00	0
2008-08-27	03:08:00	0
2008-08-27	03:09:00	0
2008-08-27	03:10:00	0
2008-08-27	03:11:00	0
2008-08-27	03:12:00	0
2008-08-27	03:13:00	0
2008-08-27	03:14:00	0
2008-08-27	03:15:00	0
2008-08-27	03:16:00	0
2008-08-27	03:17:00	0
2008-08-27	03:18:00	0
2008-08-27	03:19:00	0
2008-08-27	03:20:00	0
2008-08-27	03:21:00	0
2008-08-27	03:22:00	0
2008-08-27	03:23:00	0
2008-08-27	03:24:00	0
2008-08-27	03:25:00	0
2008-08-27	03:26:00	0
2008-08-27	03:27:00	0
2008-08-27	03:28:00	0
2008-08-27	03:29:00	0
2008-08-27	03:30:00	0
2008-08-27	03:31:00	0
2008-08-27	03:32:00	0
2008-08-27	03:33:00	0
2008-08-27	03:34:00	0
2008-08-27	03:35:00	0
2008-08-27	03:36:00	0
2008-08-27	03:37:00	0
2008-08-27	03:38:00	0
2008-08-27	03:39:00	0
2008-08-27	03:40:00	0
2008-08-27	03:41:00	0
2008-08-27	03:42:00	0
2008-08-27	03:43:00	0
2008-08-27	03:44:00	0
2008-08-27	03:45:00	0
2008-08-27	03:46:00	0
2008-08-27	03:47:00	0
2008-08-27	03:48:00	0
2008-08-27	03:49:00	0
2008-08-27	03:50:00	0
2008-08-27	03:51:00	0
2008-08-27	03:52:00	0
2008-08-27	03:53:00	0
2008-08-27	03:54:00	0
2008-08-27	03:55:00	0
2008-08-27	03:56:00	0
2008-08-27	03:57:00	0
2008-08-27	03:58:00	0
2008-08-27	03:59:00	0
2008-08-27	04:00:00	0
2008-08-27	04:01:00	0
2008-08-27	04:02:00	0
2008-08-27	04:03:00	0
2008-08-27	04:04:00	0
2008-08-27	04:05:00	0
2008-08-27	04:06:00	0
2008-08-27	04:07:00	0
2008-08-27	04:08:00	0
2008-08-27	04:09:00	0
2008-08-27	04:10:00	0
2008-08-27	04:11:00	0
2008-08-27	04:12:00	0
2008-08-27	04:13:00	0
2008-08-27	04:14:00	0
2008-08-27	04:15:00	0
2008-08-27	04:16:00	0
2008-08-27	04:17:00	0
2008-08-27	04:18:00	0
2008-08-27	04:19:00	0
2008-08-27	04:20:00	0
2008-08-27	04:21:00	0
2008-08-27	04:22:00	0
2008-08-27	04:23:00	0
2008-08-27	04:24:00	0
2008-08-27	04:25:00	0
2008-08-27	04:26:00	0
2008-08-27	04:27:00	0
2008-08-27	04:28:00	0
2008-08-27	04:29:00	0
2008-08-27	04:30:00	0
2008-08-27	04:31:00	0
2008-08-27	04:32:00	0
2008-08-27	04:33:00	0
2008-08-27	04:34:00	0
2008-08-27	04:35:00	0
2008-08-27	04:36:00	0
2008-08-27	04:37:00	0
2008-08-27	04:38:00	0
2008-08-27	04:39:00	0
2008-08-27	04:40:00	0
2008-08-27	04:41:00	0
2008-08-27	04:42:00	0
2008-08-27	04:43:00	0
2008-08-27	04:44:00	0
2008-08-27	04:45:00	0
2008-08-27	04:46:00	0
2008-08-27	04:47:00	0
2008-08-27	04:48:00	0
2008-08-27	04:49:00	0
2008-08-27	04:50:00	0
2008-08-27	04:51:00	0
2008-08-27	04:52:00	0
2008-08-27	04:53:00	0
2008-08-27	04:54:00	0
2008-08-27	04:55:00	0
2008-08-27	04:56:00	0
2008-08-27	04:57:00	0
2008-08-27	04:58:00	0
2008-08-27	04:59:00	0
2008-08-27	05:00:00	0
2008-08-27	05:01:00	0
2008-08-27	05:02:00	0
2008-08-27	05:03:00	0
2008-08-27	05:04:00	0
2008-08-27	05:05:00	0
2008-08-27	05:06:00	0
2008-08-27	05:07:00	0
2008-08-27	05:08:00	0
2008-08-27	05:09:00	0
2008-08-27	05:10:00	0
2008-08-27	05:11:00	0
2008-08-27	05:12:00	0
2008-08-27	05:13:00	0
2008-08-27	05:14:00	0
2008-08-27	05:15:00	0
2008-08-27	05:16:00	0
2008-08-27	05:17:00	0
2008-08-27	05:18:00	0
2008-08-27	05:19:00	0
2008-08-27	05:20:00	0
2008-08-27	05:21:00	0
2008-08-27	05:22:00	0
2008-08-27	05:23:00	0
2008-08-27	05:24:00	0
2008-08-27	05:25:00	0
2008-08-27	05:26:00	0
2008-08-27	05:27:00	0
2008-08-27	05:28:00	0
2008-08-27	05:29:00	0
2008-08-27	05:30:00	0
2008-08-27	05:31:00	0
2008-08-27	05:32:00	0
2008-08-27	05:33:00	0
2008-08-27	05:34:00	0
2008-08-27	05:35:00	0
2008-08-27	05:36:00	0
2008-08-27	05:37:00	0
2008-08-27	05:38:00	0
2008-08-27	05:39:00	0
2008-08-27	05:40:00	0
2008-08-27	05:41:00	0
2008-08-27	05:42:00	0
2008-08-27	05:43:00	0
2008-08-27	05:44:00	0
2008-08-27	05:45:00	0
2008-08-27	05:46:00	0
2008-08-27	05:47:00	0
2008-08-27	05:48:00	0
2008-08-27	05:49:00	0
2008-08-27	05:50:00	0
2008-08-27	05:51:00	0
2008-08-27	05:52:00	0
2008-08-27	05:53:00	0
2008-08-27	05:54:00	0
2008-08-27	05:55:00	0
2008-08-27	05:56:00	0
2008-08-27	05:57:00	0
2008-08-27	05:58:00	0
2008-08-27	05:59:00	0
2008-08-27	06:00:00	0
2008-08-27	06:01:00	0
2008-08-27	06:02:00	0
2008-08-27	06:03:00	0
2008-08-27	06:04:00	0
2008-08-27	06:05:00	0
2008-08-27	06:06:00	0
2008-08-27	06:07:00	0
2008-08-27	06:08:00	0
2008-08-27	06:09:00	0
2008-08-27	06:10:00	0
2008-08-27	06:11:00	0
2008-08-27	06:12:00	0
2008-08-27	06:13:00	0
2008-08-27	06:14:00	0
2008-08-27	06:15:00	0
2008-08-27	06:16:00	0
2008-08-27	06:17:00	0
2008-08-27	06:18:00	0
2008-08-27	06:19:00	0
2008-08-27	06:20:00	0
2008-08-27	06:21:00	0
2008-08-27	06:22:00	0
2008-08-27	06:23:00	0
2008-08-27	06:24:00	0
2008-08-27	06:25:00	0
2008-08-27	06:26:00	0
2008-08-27	06:27:00	0
2008-08-27	06:28:00	0
2008-08-27	06:29:00	0
2008-08-27	06:30:00	0
2008-08-27	06:31:00	0
2008-08-27	06:32:00	0
2008-08-27	06:33:00	0
2008-08-27	06:34:00	0
2008-08-27	06:35:00	0
2008-08-27	06:36:00	0
2008-08-27	06:37:00	0
2008-08-27	06:38:00	0
2008-08-27	06:39:00	0
2008-08-27	06:40:00	0
2008-08-27	06:41:00	0
2008-08-27	06:42:00	0
2008-08-27	06:43:00	0
2008-08-27	06:44:00	0
2008-08-27	06:45:00	0
2008-08-27	06:46:00	0
2008-08-27	06:47:00	0
2008-08-27	06:48:00	0
2008-08-27	06:49:00	0
2008-08-27	06:50:00	0
2008-08-27	06:51:00	0
2008-08-27	06:52:00	0
2008-08-27	06:53:00	0
2008-08-27	06:54:00	0
2008-08-27	06:55:00	0
2008-08-27	06:56:00	0
2008-08-27	06:57:00	0
2008-08-27	06:58:00	0
2008-08-27	06:59:00	0
2008-08-27	07:00:00	0
2008-08-27	07:01:00	0
2008-08-27	07:02:00	0
2008-08-27	07:03:00	0
2008-08-27	07:04:00	0
2008-08-27	07:05:00	0
2008-08-27	07:06:00	0
2008-08-27	07:07:00	0
2008-08-27	07:08:00	0
2008-08-27	07:09:00	0
2008-08-27	07:10:00	0
2008-08-27	07:11:00	0
2008-08-27	07:12:00	0
2008-08-27	07:13:00	0
2008-08-27	07:14:00	0
2008-08-27	07:15:00	0
2008-08-27	07:16:00	0
2008-08-27	07:17:00	0
2008-08-27	07:18:00	0
2008-08-27	07:19:00	0
2008-08-27	07:20:00	0
2008-08-27	07:21:00	0
2008-08-27	07:22:00	0
2008-08-27	07:23:00	0
2008-08-27	07:24:00	0
2008-08-27	07:25:00	0
2008-08-27	07:26:00	0
2008-08-27	07:27:00	0
2008-08-27	07:28:00	0
2008-08-27	07:29:00	0
2008-08-27	07:30:00	0
2008-08-27	07:31:00	0
2008-08-27	07:32:00	0
2008-08-27	07:33:00	0
2008-08-27	07:34:00	0
2008-08-27	07:35:00	0
2008-08-27	07:36:00	0
2008-08-27	07:37:00	0
2008-08-27	07:38:00	0
2008-08-27	07:39:00	0
2008-08-27	07:40:00	0
2008-08-27	07:41:00	0
2008-08-27	07:42:00	0
2008-08-27	07:43:00	0
2008-08-27	07:44:00	0
2008-08-27	07:45:00	0
2008-08-27	07:46:00	0
2008-08-27	07:47:00	0
2008-08-27	07:48:00	0
2008-08-27	07:49:00	0
2008-08-27	07:50:00	0
2008-08-27	07:51:00	0
2008-08-27	07:52:00	0
2008-08-27	07:53:00	0
2008-08-27	07:54:00	0
2008-08-27	07:55:00	0
2008-08-27	07:56:00	0
2008-08-27	07:57:00	0
2008-08-27	07:58:00	0
2008-08-27	07:59:00	0
2008-08-27	08:00:00	0
2008-08-27	08:01:00	0
2008-08-27	08:02:00	0
2008-08-27	08:03:00	0
2008-08-27	08:04:00	0
2008-08-27	08:05:00	0
2008-08-27	08:06:00	0
2008-08-27	08:07:00	0
2008-08-27	08:08:00	0
2008-08-27	08:09:00	0
2008-08-27	08:10:00	0
2008-08-27	08:11:00	0
2008-08-27	08:12:00	0
2008-08-27	08:13:00	0
2008-08-27	08:14:00	0
2008-08-27	08:15:00	0
2008-08-27	08:16:00	0
2008-08-27	08:17:00	0
2008-08-27	08:18:00	0
2008-08-27	08:19:00	0
2008-08-27	08:20:00	0
2008-08-27	08:21:00	0
2008-08-27	08:22:00	0
2008-08-27	08:23:00	0
2008-08-27	08:24:00	0
2008-08-27	08:25:00	0
2008-08-27	08:26:00	0
2008-08-27	08:27:00	0
2008-08-27	08:28:00	0
2008-08-27	08:29:00	0
2008-08-27	08:30:00	0
2008-08-27	08:31:00	0
2008-08-27	08:32:00	0
2008-08-27	08:33:00	0
2008-08-27	08:34:00	0
2008-08-27	08:35:00	0
2008-08-27	08:36:00	0
2008-08-27	08:37:00	0
2008-08-27	08:38:00	0
2008-08-27	08:39:00	0
2008-08-27	08:40:00	0
2008-08-27	08:41:00	0
2008-08-27	08:42:00	0
2008-08-27	08:43:00	0
2008-08-27	08:44:00	0
2008-08-27	08:45:00	0
2008-08-27	08:46:00	0
2008-08-27	08:47:00	0
2008-08-27	08:48:00	0
2008-08-27	08:49:00	0
2008-08-27	08:50:00	0
2008-08-27	08:51:00	0
2008-08-27	08:52:00	0
2008-08-27	08:53:00	0
2008-08-27	08:54:00	0
2008-08-27	08:55:00	0
2008-08-27	08:56:00	0
2008-08-27	08:57:00	0
2008-08-27	08:58:00	0
2008-08-27	08:59:00	0
2008-08-27	09:00:00	0
2008-08-27	09:01:00	0
2008-08-27	09:02:00	0
2008-08-27	09:03:00	0
2008-08-27	09:04:00	0
2008-08-27	09:05:00	0
2008-08-27	09:06:00	0
2008-08-27	09:07:00	0
2008-08-27	09:08:00	0
2008-08-27	09:09:00	0
2008-08-27	09:10:00	0
2008-08-27	09:11:00	0
2008-08-27	09:12:00	0
2008-08-27	09:13:00	0
2008-08-27	09:14:00	0
2008-08-27	09:15:00	0
2008-08-27	09:16:00	0
2008-08-27	09:17:00	0
2008-08-27	09:18:00	0
2008-08-27	09:19:00	0
2008-08-27	09:20:00	0
2008-08-27	09:21:00	0
2008-08-27	09:22:00	0
2008-08-27	09:23:00	0
2008-08-27	09:24:00	0
2008-08-27	09:25:00	0
2008-08-27	09:26:00	0
2008-08-27	09:27:00	0
2008-08-27	09:28:00	0
2008-08-27	09:29:00	0
2008-08-27	09:30:00	0
2008-08-27	09:31:00	0
2008-08-27	09:32:00	0
2008-08-27	09:33:00	0
2008-08-27	09:34:00	0
2008-08-27	09:35:00	0
2008-08-27	09:36:00	0
2008-08-27	09:37:00	0
2008-08-27	09:38:00	0
2008-08-27	09:39:00	0
2008-08-27	09:40:00	0
2008-08-27	09:41:00	0
2008-08-27	09:42:00	0
2008-08-27	09:43:00	0
2008-08-27	09:44:00	0
2008-08-27	09:45:00	0
2008-08-27	09:46:00	0
2008-08-27	09:47:00	0
2008-08-27	09:48:00	0
2008-08-27	09:49:00	0
2008-08-27	09:50:00	0
2008-08-27	09:51:00	0
2008-08-27	09:52:00	0
2008-08-27	09:53:00	0
2008-08-27	09:54:00	0
2008-08-27	09:55:00	0
2008-08-27	09:56:00	0
2008-08-27	09:57:00	0
2008-08-27	09:58:00	0
2008-08-27	09:59:00	0
2008-08-27	10:00:00	0
2008-08-27	10:01:00	0
2008-08-27	10:02:00	0
2008-08-27	10:03:00	0
2008-08-27	10:04:00	0
2008-08-27	10:05:00	0
2008-08-27	10:06:00	0
2008-08-27	10:07:00	0
2008-08-27	10:08:00	0
2008-08-27	10:09:00	0
2008-08-27	10:10:00	0
2008-08-27	10:11:00	0
2008-08-27	10:12:00	0
2008-08-27	10:13:00	0
2008-08-27	10:14:00	0
2008-08-27	10:15:00	0
2008-08-27	10:16:00	0
2008-08-27	10:17:00	0
2008-08-27	10:18:00	0
2008-08-27	10:19:00	0
2008-08-27	10:20:00	0
2008-08-27	10:21:00	0
2008-08-27	10:22:00	0
2008-08-27	10:23:00	0
2008-08-27	10:24:00	0
2008-08-27	10:25:00	0
2008-08-27	10:26:00	0
2008-08-27	10:27:00	0
2008-08-27	10:28:00	0
2008-08-27	10:29:00	0
2008-08-27	10:30:00	0
2008-08-27	10:31:00	0
2008-08-27	10:32:00	0
2008-08-27	10:33:00	0
2008-08-27	10:34:00	0
2008-08-27	10:35:00	0
2008-08-27	10:36:00	0
2008-08-27	10:37:00	0
2008-08-27	10:38:00	0
2008-08-27	10:39:00	0
2008-08-27	10:40:00	0
2008-08-27	10:41:00	0
2008-08-27	10:42:00	0
2008-08-27	10:43:00	0
2008-08-27	10:44:00	0
2008-08-27	10:45:00	0
2008-08-27	10:46:00	0
2008-08-27	10:47:00	0
2008-08-27	10:48:00	0
2008-08-27	10:49:00	0
2008-08-27	10:50:00	0
2008-08-27	10:51:00	0
2008-08-27	10:52:00	0
2008-08-27	10:53:00	0
2008-08-27	10:54:00	0
2008-08-27	10:55:00	0
2008-08-27	10:56:00	0
2008-08-27	10:57:00	0
2008-08-27	10:58:00	0
2008-08-27	10:59:00	0
2008-08-27	11:00:00	0
2008-08-27	11:01:00	0
2008-08-27	11:02:00	0
2008-08-27	11:03:00	0
2008-08-27	11:04:00	0
2008-08-27	11:05:00	0
2008-08-27	11:06:00	0
2008-08-27	11:07:00	0
2008-08-27	11:08:00	0
2008-08-27	11:09:00	0
2008-08-27	11:10:00	0
2008-08-27	11:11:00	0
2008-08-27	11:12:00	0
2008-08-27	11:13:00	0
2008-08-27	11:14:00	0
2008-08-27	11:15:00	0
2008-08-27	11:16:00	0
2008-08-27	11:17:00	0
2008-08-27	11:18:00	0
2008-08-27	11:19:00	0
2008-08-27	11:20:00	0
2008-08-27	11:21:00	0
2008-08-27	11:22:00	0
2008-08-27	11:23:00	0
2008-08-27	11:24:00	0
2008-08-27	11:25:00	0
2008-08-27	11:26:00	0
2008-08-27	11:27:00	0
2008-08-27	11:28:00	0
2008-08-27	11:29:00	0
2008-08-27	11:30:00	0
2008-08-27	11:31:00	0
2008-08-27	11:32:00	0
2008-08-27	11:33:00	0
2008-08-27	11:34:00	0
2008-08-27	11:35:00	0
2008-08-27	11:36:00	0
2008-08-27	11:37:00	0
2008-08-27	11:38:00	0
2008-08-27	11:39:00	0
2008-08-27	11:40:00	0
2008-08-27	11:41:00	0
2008-08-27	11:42:00	0
2008-08-27	11:43:00	0
2008-08-27	11:44:00	0
2008-08-27	11:45:00	0
2008-08-27	11:46:00	0
2008-08-27	11:47:00	0
2008-08-27	11:48:00	0
2008-08-27	11:49:00	0
2008-08-27	11:50:00	0
2008-08-27	11:51:00	0
2008-08-27	11:52:00	0
2008-08-27	11:53:00	0
2008-08-27	11:54:00	0
2008-08-27	11:55:00	0
2008-08-27	11:56:00	0
2008-08-27	11:57:00	0
2008-08-27	11:58:00	0
2008-08-27	11:59:00	0
2008-08-27	12:00:00	0
2008-08-27	12:01:00	0
2008-08-27	12:02:00	0
2008-08-27	12:03:00	0
2008-08-27	12:04:00	0
2008-08-27	12:05:00	0
2008-08-27	12:06:00	0
2008-08-27	12:07:00	0
2008-08-27	12:08:00	0
2008-08-27	12:09:00	0
2008-08-27	12:10:00	0
2008-08-27	12:11:00	0
2008-08-27	12:12:00	0
2008-08-27	12:13:00	0
2008-08-27	12:14:00	0
2008-08-27	12:15:00	0
2008-08-27	12:16:00	0
2008-08-27	12:17:00	0
2008-08-27	12:18:00	0
2008-08-27	12:19:00	0
2008-08-27	12:20:00	0
2008-08-27	12:21:00	0
2008-08-27	12:22:00	0
2008-08-27	12:23:00	0
2008-08-27	12:24:00	0
2008-08-27	12:25:00	0
2008-08-27	12:26:00	0
2008-08-27	12:27:00	0
2008-08-27	12:28:00	0
2008-08-27	12:29:00	0
2008-08-27	12:30:00	0
2008-08-27	12:31:00	0
2008-08-27	12:32:00	0
2008-08-27	12:33:00	0
2008-08-27	12:34:00	0
2008-08-27	12:35:00	0
2008-08-27	12:36:00	0
2008-08-27	12:37:00	0
2008-08-27	12:38:00	0
2008-08-27	12:39:00	0
2008-08-27	12:40:00	0
2008-08-27	12:41:00	0
2008-08-27	12:42:00	0
2008-08-27	12:43:00	0
2008-08-27	12:44:00	0
2008-08-27	12:45:00	0
2008-08-27	12:46:00	0
2008-08-27	12:47:00	0
2008-08-27	12:48:00	0
2008-08-27	12:49:00	0
2008-08-27	12:50:00	0
2008-08-27	12:51:00	0
2008-08-27	12:52:00	0
2008-08-27	12:53:00	0
2008-08-27	12:54:00	0
2008-08-27	12:55:00	0
2008-08-27	12:56:00	0
2008-08-27	12:57:00	0
2008-08-27	12:58:00	0
2008-08-27	12:59:00	0
2008-08-27	13:00:00	0
2008-08-27	13:01:00	0
2008-08-27	13:02:00	0
2008-08-27	13:03:00	0
2008-08-27	13:04:00	0
2008-08-27	13:05:00	0
2008-08-27	13:06:00	0
2008-08-27	13:07:00	0
2008-08-27	13:08:00	0
2008-08-27	13:09:00	0
2008-08-27	13:10:00	0
2008-08-27	13:11:00	0
2008-08-27	13:12:00	0
2008-08-27	13:13:00	0
2008-08-27	13:14:00	0
2008-08-27	13:15:00	0
2008-08-27	13:16:00	0
2008-08-27	13:17:00	0
2008-08-27	13:18:00	0
2008-08-27	13:19:00	0
2008-08-27	13:20:00	0
2008-08-27	13:21:00	0
2008-08-27	13:22:00	0
2008-08-27	13:23:00	0
2008-08-27	13:24:00	0
2008-08-27	13:25:00	0
2008-08-27	13:26:00	0
2008-08-27	13:27:00	0
2008-08-27	13:28:00	0
2008-08-27	13:29:00	0
2008-08-27	13:30:00	0
2008-08-27	13:31:00	0
2008-08-27	13:32:00	0
2008-08-27	13:33:00	0
2008-08-27	13:34:00	0
2008-08-27	13:35:00	0
2008-08-27	13:36:00	0
2008-08-27	13:37:00	0
2008-08-27	13:38:00	0
2008-08-27	13:39:00	0
2008-08-27	13:40:00	0
2008-08-27	13:41:00	0
2008-08-27	13:42:00	0
2008-08-27	13:43:00	0
2008-08-27	13:44:00	0
2008-08-27	13:45:00	0
2008-08-27	13:46:00	0
2008-08-27	13:47:00	0
2008-08-27	13:48:00	0
2008-08-27	13:49:00	0
2008-08-27	13:50:00	0
2008-08-27	13:51:00	0
2008-08-27	13:52:00	0
2008-08-27	13:53:00	0
2008-08-27	13:54:00	0
2008-08-27	13:55:00	0
2008-08-27	13:56:00	0
2008-08-27	13:57:00	0
2008-08-27	13:58:00	0
2008-08-27	13:59:00	0
2008-08-27	14:00:00	0
2008-08-27	14:01:00	0
2008-08-27	14:02:00	0
2008-08-27	14:03:00	0
2008-08-27	14:04:00	0
2008-08-27	14:05:00	0
2008-08-27	14:06:00	0
2008-08-27	14:07:00	0
2008-08-27	14:08:00	0
2008-08-27	14:09:00	0
2008-08-27	14:10:00	0
2008-08-27	14:11:00	0
2008-08-27	14:12:00	0
2008-08-27	14:13:00	0
2008-08-27	14:14:00	0
2008-08-27	14:15:00	0
2008-08-27	14:16:00	0
2008-08-27	14:17:00	0
2008-08-27	14:18:00	0
2008-08-27	14:19:00	0
2008-08-27	14:20:00	0
2008-08-27	14:21:00	0
2008-08-27	14:22:00	0
2008-08-27	14:23:00	0
2008-08-27	14:24:00	0
2008-08-27	14:25:00	0
2008-08-27	14:26:00	0
2008-08-27	14:27:00	0
2008-08-27	14:28:00	0
2008-08-27	14:29:00	0
2008-08-27	14:30:00	0
2008-08-27	14:31:00	0
2008-08-27	14:32:00	0
2008-08-27	14:33:00	0
2008-08-27	14:34:00	0
2008-08-27	14:35:00	0
2008-08-27	14:36:00	0
2008-08-27	14:37:00	0
2008-08-27	14:38:00	0
2008-08-27	14:39:00	0
2008-08-27	14:40:00	0
2008-08-27	14:41:00	0
2008-08-27	14:42:00	0
2008-08-27	14:43:00	0
2008-08-27	14:44:00	0
2008-08-27	14:45:00	0
2008-08-27	14:46:00	0
2008-08-27	14:47:00	0
2008-08-27	14:48:00	0
2008-08-27	14:49:00	0
2008-08-27	14:50:00	0
2008-08-27	14:51:00	0
2008-08-27	14:52:00	0
2008-08-27	14:53:00	0
2008-08-27	14:54:00	0
2008-08-27	14:55:00	0
2008-08-27	14:56:00	0
2008-08-27	14:57:00	0
2008-08-27	14:58:00	0
2008-08-27	14:59:00	0
2008-08-27	15:00:00	0
2008-08-27	15:01:00	0
2008-08-27	15:02:00	0
2008-08-27	15:03:00	0
2008-08-27	15:04:00	0
2008-08-27	15:05:00	0
2008-08-27	15:06:00	0
2008-08-27	15:07:00	0
2008-08-27	15:08:00	0
2008-08-27	15:09:00	0
2008-08-27	15:10:00	0
2008-08-27	15:11:00	0
2008-08-27	15:12:00	0
2008-08-27	15:13:00	0
2008-08-27	15:14:00	0
2008-08-27	15:15:00	0
2008-08-27	15:16:00	0
2008-08-27	15:17:00	0
2008-08-27	15:18:00	0
2008-08-27	15:19:00	0
2008-08-27	15:20:00	0
2008-08-27	15:21:00	0
2008-08-27	15:22:00	0
2008-08-27	15:23:00	0
2008-08-27	15:24:00	0
2008-08-27	15:25:00	0
2008-08-27	15:26:00	0
2008-08-27	15:27:00	0
2008-08-27	15:28:00	0
2008-08-27	15:29:00	0
2008-08-27	15:30:00	0
2008-08-27	15:31:00	0
2008-08-27	15:32:00	0
2008-08-27	15:33:00	0
2008-08-27	15:34:00	0
2008-08-27	15:35:00	0
2008-08-27	15:36:00	0
2008-08-27	15:37:00	0
2008-08-27	15:38:00	0
2008-08-27	15:39:00	0
2008-08-27	15:40:00	0
2008-08-27	15:41:00	0
2008-08-27	15:42:00	0
2008-08-27	15:43:00	0
2008-08-27	15:44:00	0
2008-08-27	15:45:00	0
2008-08-27	15:46:00	0
2008-08-27	15:47:00	0
2008-08-27	15:48:00	0
2008-08-27	15:49:00	0
2008-08-27	15:50:00	0
2008-08-27	15:51:00	0
2008-08-27	15:52:00	0
2008-08-27	15:53:00	0
2008-08-27	15:54:00	0
2008-08-27	15:55:00	0
2008-08-27	15:56:00	0
2008-08-27	15:57:00	0
2008-08-27	15:58:00	0
2008-08-27	15:59:00	0
2008-08-27	16:00:00	0
2008-08-27	16:01:00	0
2008-08-27	16:02:00	0
2008-08-27	16:03:00	0
2008-08-27	16:04:00	0
2008-08-27	16:05:00	0
2008-08-27	16:06:00	0
2008-08-27	16:07:00	0
2008-08-27	16:08:00	0
2008-08-27	16:09:00	0
2008-08-27	16:10:00	0
2008-08-27	16:11:00	0
2008-08-27	16:12:00	0
2008-08-27	16:13:00	0
2008-08-27	16:14:00	0
2008-08-27	16:15:00	0
2008-08-27	16:16:00	0
2008-08-27	16:17:00	0
2008-08-27	16:18:00	0
2008-08-27	16:19:00	0
2008-08-27	16:20:00	0
2008-08-27	16:21:00	0
2008-08-27	16:22:00	0
2008-08-27	16:23:00	0
2008-08-27	16:24:00	0
2008-08-27	16:25:00	0
2008-08-27	16:26:00	0
2008-08-27	16:27:00	0
2008-08-27	16:28:00	0
2008-08-27	16:29:00	0
2008-08-27	16:30:00	0
2008-08-27	16:31:00	0
2008-08-27	16:32:00	0
2008-08-27	16:33:00	0
2008-08-27	16:34:00	0
2008-08-27	16:35:00	0
2008-08-27	16:36:00	0
2008-08-27	16:37:00	0
2008-08-27	16:38:00	0
2008-08-27	16:39:00	0
2008-08-27	16:40:00	0
2008-08-27	16:41:00	0
2008-08-27	16:42:00	0
2008-08-27	16:43:00	0
2008-08-27	16:44:00	0
2008-08-27	16:45:00	0
2008-08-27	16:46:00	0
2008-08-27	16:47:00	0
2008-08-27	16:48:00	0
2008-08-27	16:49:00	0
2008-08-27	16:50:00	0
2008-08-27	16:51:00	0
2008-08-27	16:52:00	0
2008-08-27	16:53:00	0
2008-08-27	16:54:00	0
2008-08-27	16:55:00	0
2008-08-27	16:56:00	0
2008-08-27	16:57:00	0
2008-08-27	16:58:00	0
2008-08-27	16:59:00	0
2008-08-27	17:00:00	0
2008-08-27	17:01:00	0
2008-08-27	17:02:00	0
2008-08-27	17:03:00	0
2008-08-27	17:04:00	0
2008-08-27	17:05:00	0
2008-08-27	17:06:00	0
2008-08-27	17:07:00	0
2008-08-27	17:08:00	0
2008-08-27	17:09:00	0
2008-08-27	17:10:00	0
2008-08-27	17:11:00	0
2008-08-27	17:12:00	0
2008-08-27	17:13:00	0
2008-08-27	17:14:00	0
2008-08-27	17:15:00	0
2008-08-27	17:16:00	0
2008-08-27	17:17:00	0
2008-08-27	17:18:00	0
2008-08-27	17:19:00	0
2008-08-27	17:20:00	0
2008-08-27	17:21:00	0
2008-08-27	17:22:00	0
2008-08-27	17:23:00	0
2008-08-27	17:24:00	0
2008-08-27	17:25:00	0
2008-08-27	17:26:00	0
2008-08-27	17:27:00	0
2008-08-27	17:28:00	0
2008-08-27	17:29:00	0
2008-08-27	17:30:00	0
2008-08-27	17:31:00	0
2008-08-27	17:32:00	0
2008-08-27	17:33:00	0
2008-08-27	17:34:00	0
2008-08-27	17:35:00	0
2008-08-27	17:36:00	0
2008-08-27	17:37:00	0
2008-08-27	17:38:00	0
2008-08-27	17:39:00	0
2008-08-27	17:40:00	0
2008-08-27	17:41:00	0
2008-08-27	17:42:00	0
2008-08-27	17:43:00	0
2008-08-27	17:44:00	0
2008-08-27	17:45:00	0
2008-08-27	17:46:00	0
2008-08-27	17:47:00	0
2008-08-27	17:48:00	0
2008-08-27	17:49:00	0
2008-08-27	17:50:00	0
2008-08-27	17:51:00	0
2008-08-27	17:52:00	0
2008-08-27	17:53:00	0
2008-08-27	17:54:00	0
2008-08-27	17:55:00	0
2008-08-27	17:56:00	0
2008-08-27	17:57:00	0
2008-08-27	17:58:00	0
2008-08-27	17:59:00	0
2008-08-27	18:00:00	0
2008-08-27	18:01:00	0
2008-08-27	18:02:00	0
2008-08-27	18:03:00	0
2008-08-27	18:04:00	0
2008-08-27	18:05:00	0
2008-08-27	18:06:00	0
2008-08-27	18:07:00	0
2008-08-27	18:08:00	0
2008-08-27	18:09:00	0
2008-08-27	18:10:00	0
2008-08-27	18:11:00	0
2008-08-27	18:12:00	0
2008-08-27	18:13:00	0
2008-08-27	18:14:00	0
2008-08-27	18:15:00	0
2008-08-27	18:16:00	0
2008-08-27	18:17:00	0
2008-08-27	18:18:00	0
2008-08-27	18:19:00	0
2008-08-27	18:20:00	0
2008-08-27	18:21:00	0
2008-08-27	18:22:00	0
2008-08-27	18:23:00	0
2008-08-27	18:24:00	0
2008-08-27	18:25:00	0
2008-08-27	18:26:00	0
2008-08-27	18:27:00	0
2008-08-27	18:28:00	0
2008-08-27	18:29:00	0
2008-08-27	18:30:00	0	M
2008-08-27	18:31:00	141
2008-08-27	18:32:00	38
2008-08-27	18:33:00	60
2008-08-27	18:34:00	60
2008-08-27	18:35:00	289
2008-08-27	18:36:00	289
2008-08-27	18:37:00	369
2008-08-27	18:38:00	106
2008-08-27	18:39:00	106
2008-08-27	18:40:00	604
2008-08-27	18:41:00	843
2008-08-27	18:42:00	631
2008-08-27	18:43:00	264
2008-08-27	18:44:00	106
2008-08-27	18:45:00	192
2008-08-27	18:46:00	438
2008-08-27	18:47:00	1106
2008-08-27	18:48:00	565
2008-08-27	18:49:00	198
2008-08-27	18:50:00	60
2008-08-27	18:51:00	0
2008-08-27	18:52:00	117
2008-08-27	18:53:00	171
2008-08-27	18:54:00	86
2008-08-27	18:55:00	687
2008-08-27	18:56:00	408
2008-08-27	18:57:00	178
2008-08-27	18:58:00	8
2008-08-27	18:59:00	482
2008-08-27	19:00:00	1044
2008-08-27	19:01:00	482
2008-08-27	19:02:00	21
2008-08-27	19:03:00	0
2008-08-27	19:04:00	55
2008-08-27	19:05:00	96
2008-08-27	19:06:00	0
2008-08-27	19:07:00	0
2008-08-27	19:08:00	25
2008-08-27	19:09:00	0
2008-08-27	19:10:00	0
2008-08-27	19:11:00	4
2008-08-27	19:12:00	428
2008-08-27	19:13:00	0
2008-08-27	19:14:00	0
2008-08-27	19:15:00	0
2008-08-27	19:16:00	0
2008-08-27	19:17:00	0
2008-08-27	19:18:00	0
2008-08-27	19:19:00	30
2008-08-27	19:20:00	8
2008-08-27	19:21:00	0
2008-08-27	19:22:00	0
2008-08-27	19:23:00	0
2008-08-27	19:24:00	0
2008-08-27	19:25:00	0
2008-08-27	19:26:00	0
2008-08-27	19:27:00	0
2008-08-27	19:28:00	0
2008-08-27	19:29:00	0
2008-08-27	19:30:00	0
2008-08-27	19:31:00	0
2008-08-27	19:32:00	0
2008-08-27	19:33:00	51
2008-08-27	19:34:00	777
2008-08-27	19:35:00	1683
2008-08-27	19:36:00	1044
2008-08-27	19:37:00	1171
2008-08-27	19:38:00	949
2008-08-27	19:39:00	47
2008-08-27	19:40:00	38
2008-08-27	19:41:00	178
2008-08-27	19:42:00	0
2008-08-27	19:43:00	81
2008-08-27	19:44:00	0
2008-08-27	19:45:00	0
2008-08-27	19:46:00	0
2008-08-27	19:47:00	289
2008-08-27	19:48:00	60
2008-08-27	19:49:00	13
2008-08-27	19:50:00	4
2008-08-27	19:51:00	0
2008-08-27	19:52:00	0
2008-08-27	19:53:00	38
2008-08-27	19:54:00	164
2008-08-27	19:55:00	4
2008-08-27	19:56:00	91
2008-08-27	19:57:00	65
2008-08-27	19:58:00	0
2008-08-27	19:59:00	0
2008-08-27	20:00:00	60
2008-08-27	20:01:00	0
2008-08-27	20:02:00	242
2008-08-27	20:03:00	164
2008-08-27	20:04:00	0
2008-08-27	20:05:00	13
2008-08-27	20:06:00	30
2008-08-27	20:07:00	0
2008-08-27	20:08:00	0
2008-08-27	20:09:00	0
2008-08-27	20:10:00	0
2008-08-27	20:11:00	0
2008-08-27	20:12:00	0
2008-08-27	20:13:00	0
2008-08-27	20:14:00	38
2008-08-27	20:15:00	17
2008-08-27	20:16:00	42
2008-08-27	20:17:00	0
2008-08-27	20:18:00	565
2008-08-27	20:19:00	153
2008-08-27	20:20:00	65
2008-08-27	20:21:00	493
2008-08-27	20:22:00	408
2008-08-27	20:23:00	777
2008-08-27	20:24:00	505
2008-08-27	20:25:00	171
2008-08-27	20:26:00	0
2008-08-27	20:27:00	65
2008-08-27	20:28:00	4
2008-08-27	20:29:00	0
2008-08-27	20:30:00	0
2008-08-27	20:31:00	0
2008-08-27	20:32:00	42
2008-08-27	20:33:00	47
2008-08-27	20:34:00	65
2008-08-27	20:35:00	0
2008-08-27	20:36:00	47
2008-08-27	20:37:00	34
2008-08-27	20:38:00	298
2008-08-27	20:39:00	242
2008-08-27	20:40:00	359
2008-08-27	20:41:00	205
2008-08-27	20:42:00	111
2008-08-27	20:43:00	323
2008-08-27	20:44:00	541
2008-08-27	20:45:00	505
2008-08-27	20:46:00	198
2008-08-27	20:47:00	0
2008-08-27	20:48:00	0
2008-08-27	20:49:00	0
2008-08-27	20:50:00	38
2008-08-27	20:51:00	0
2008-08-27	20:52:00	30
2008-08-27	20:53:00	8
2008-08-27	20:54:00	21
2008-08-27	20:55:00	70
2008-08-27	20:56:00	0
2008-08-27	20:57:00	0
2008-08-27	20:58:00	0
2008-08-27	20:59:00	0
2008-08-27	21:00:00	47
2008-08-27	21:01:00	30
2008-08-27	21:02:00	17
2008-08-27	21:03:00	0
2008-08-27	21:04:00	0
2008-08-27	21:05:00	0
2008-08-27	21:06:00	60
2008-08-27	21:07:00	21
2008-08-27	21:08:00	47
2008-08-27	21:09:00	0
2008-08-27	21:10:00	51
2008-08-27	21:11:00	13
2008-08-27	21:12:00	0
2008-08-27	21:13:00	0
2008-08-27	21:14:00	13
2008-08-27	21:15:00	21
2008-08-27	21:16:00	21
2008-08-27	21:17:00	70
2008-08-27	21:18:00	4
2008-08-27	21:19:00	25
2008-08-27	21:20:00	25
2008-08-27	21:21:00	13
2008-08-27	21:22:00	4
2008-08-27	21:23:00	13
2008-08-27	21:24:00	13
2008-08-27	21:25:00	17
2008-08-27	21:26:00	38
2008-08-27	21:27:00	0
2008-08-27	21:28:00	13
2008-08-27	21:29:00	4
2008-08-27	21:30:00	75
2008-08-27	21:31:00	65
2008-08-27	21:32:00	129
2008-08-27	21:33:00	0
2008-08-27	21:34:00	0
2008-08-27	21:35:00	0
2008-08-27	21:36:00	0
2008-08-27	21:37:00	86
2008-08-27	21:38:00	0
2008-08-27	21:39:00	25
2008-08-27	21:40:00	0
2008-08-27	21:41:00	0
2008-08-27	21:42:00	21
2008-08-27	21:43:00	0
2008-08-27	21:44:00	8
2008-08-27	21:45:00	0
2008-08-27	21:46:00	0
2008-08-27	21:47:00	0
2008-08-27	21:48:00	0
2008-08-27	21:49:00	25
2008-08-27	21:50:00	0
2008-08-27	21:51:00	0
2008-08-27	21:52:00	0
2008-08-27	21:53:00	21
2008-08-27	21:54:00	55
2008-08-27	21:55:00	135
2008-08-27	21:56:00	761
2008-08-27	21:57:00	164
2008-08-27	21:58:00	81
2008-08-27	21:59:00	101
2008-08-27	22:00:00	341
2008-08-27	22:01:00	860
2008-08-27	22:02:00	341
2008-08-27	22:03:00	0	M
2008-08-27	22:04:00	701
2008-08-27	22:05:00	86
2008-08-27	22:06:00	0
2008-08-27	22:07:00	0
2008-08-27	22:08:00	0
2008-08-27	22:09:00	8
2008-08-27	22:10:00	0
2008-08-27	22:11:00	0
2008-08-27	22:12:00	0
2008-08-27	22:13:00	0
2008-08-27	22:14:00	135
2008-08-27	22:15:00	8
2008-08-27	22:16:00	17
2008-08-27	22:17:00	0
2008-08-27	22:18:00	0
2008-08-27	22:19:00	0
2008-08-27	22:20:00	0
2008-08-27	22:21:00	0
2008-08-27	22:22:00	0
2008-08-27	22:23:00	0
2008-08-27	22:24:00	0
2008-08-27	22:25:00	34
2008-08-27	22:26:00	0
2008-08-27	22:27:00	4
2008-08-27	22:28:00	21
2008-08-27	22:29:00	0
2008-08-27	22:30:00	0
2008-08-27	22:31:00	0
2008-08-27	22:32:00	0
2008-08-27	22:33:00	0
2008-08-27	22:34:00	0
2008-08-27	22:35:00	0
2008-08-27	22:36:00	0
2008-08-27	22:37:00	0
2008-08-27	22:38:00	17
2008-08-27	22:39:00	0
2008-08-27	22:40:00	34
2008-08-27	22:41:00	0
2008-08-27	22:42:00	75
2008-08-27	22:43:00	0
2008-08-27	22:44:00	38
2008-08-27	22:45:00	0
2008-08-27	22:46:00	0
2008-08-27	22:47:00	0
2008-08-27	22:48:00	0
2008-08-27	22:49:00	0
2008-08-27	22:50:00	0
2008-08-27	22:51:00	0
2008-08-27	22:52:00	0
2008-08-27	22:53:00	0
2008-08-27	22:54:00	0
2008-08-27	22:55:00	0
2008-08-27	22:56:00	141
2008-08-27	22:57:00	0
2008-08-27	22:58:00	0
2008-08-27	22:59:00	0
2008-08-27	23:00:00	0
2008-08-27	23:01:00	0
2008-08-27	23:02:00	0
2008-08-27	23:03:00	0
2008-08-27	23:04:00	0
2008-08-27	23:05:00	4
2008-08-27	23:06:00	0
2008-08-27	23:07:00	0
2008-08-27	23:08:00	0
2008-08-27	23:09:00	0
2008-08-27	23:10:00	0
2008-08-27	23:11:00	8
2008-08-27	23:12:00	0
2008-08-27	23:13:00	0
2008-08-27	23:14:00	0
2008-08-27	23:15:00	0
2008-08-27	23:16:00	13
2008-08-27	23:17:00	0
2008-08-27	23:18:00	86
2008-08-27	23:19:00	0
2008-08-27	23:20:00	0
2008-08-27	23:21:00	0
2008-08-27	23:22:00	0
2008-08-27	23:23:00	0
2008-08-27	23:24:00	0
2008-08-27	23:25:00	0
2008-08-27	23:26:00	0
2008-08-27	23:27:00	65
2008-08-27	23:28:00	47
2008-08-27	23:29:00	0
2008-08-27	23:30:00	826
2008-08-27	23:31:00	314
2008-08-27	23:32:00	30
2008-08-27	23:33:00	0
2008-08-27	23:34:00	0
2008-08-27	23:35:00	0
2008-08-27	23:36:00	0
2008-08-27	23:37:00	0
2008-08-27	23:38:00	0
2008-08-27	23:39:00	0
2008-08-27	23:40:00	0
2008-08-27	23:41:00	0
2008-08-27	23:42:00	0
2008-08-27	23:43:00	0
2008-08-27	23:44:00	0
2008-08-27	23:45:00	47
2008-08-27	23:46:00	198
2008-08-27	23:47:00	96
2008-08-27	23:48:00	8
2008-08-27	23:49:00	264
2008-08-27	23:50:00	460
2008-08-27	23:51:00	449
2008-08-27	23:52:00	289
2008-08-27	23:53:00	38
2008-08-27	23:54:00	0
2008-08-27	23:55:00	219
2008-08-27	23:56:00	553
2008-08-27	23:57:00	517
2008-08-27	23:58:00	359
2008-08-27	23:59:00	398
2008-08-28	00:00:00	331
2008-08-28	00:01:00	777
2008-08-28	00:02:00	70
2008-08-28	00:03:00	47
2008-08-28	00:04:00	17
2008-08-28	00:05:00	25
2008-08-28	00:06:00	0
2008-08-28	00:07:00	0
2008-08-28	00:08:00	0
2008-08-28	00:09:00	0
2008-08-28	00:10:00	0
2008-08-28	00:11:00	0
2008-08-28	00:12:00	0
2008-08-28	00:13:00	0
2008-08-28	00:14:00	0
2008-08-28	00:15:00	0
2008-08-28	00:16:00	0
2008-08-28	00:17:00	0
2008-08-28	00:18:00	0
2008-08-28	00:19:00	0
2008-08-28	00:20:00	0
2008-08-28	00:21:00	0
2008-08-28	00:22:00	47
2008-08-28	00:23:00	21
2008-08-28	00:24:00	0
2008-08-28	00:25:00	0
2008-08-28	00:26:00	96
2008-08-28	00:27:00	0
2008-08-28	00:28:00	0
2008-08-28	00:29:00	0
2008-08-28	00:30:00	0
2008-08-28	00:31:00	0
2008-08-28	00:32:00	0
2008-08-28	00:33:00	0
2008-08-28	00:34:00	0
2008-08-28	00:35:00	65
2008-08-28	00:36:00	0
2008-08-28	00:37:00	0
2008-08-28	00:38:00	0
2008-08-28	00:39:00	0
2008-08-28	00:40:00	0
2008-08-28	00:41:00	0
2008-08-28	00:42:00	0
2008-08-28	00:43:00	0
2008-08-28	00:44:00	0
2008-08-28	00:45:00	0
2008-08-28	00:46:00	0
2008-08-28	00:47:00	0
2008-08-28	00:48:00	0
2008-08-28	00:49:00	0
2008-08-28	00:50:00	0
2008-08-28	00:51:00	0
2008-08-28	00:52:00	0
2008-08-28	00:53:00	0
2008-08-28	00:54:00	0
2008-08-28	00:55:00	0
2008-08-28	00:56:00	0
2008-08-28	00:57:00	0
2008-08-28	00:58:00	0
2008-08-28	00:59:00	0
2008-08-28	01:00:00	0
2008-08-28	01:01:00	0
2008-08-28	01:02:00	0
2008-08-28	01:03:00	0
2008-08-28	01:04:00	0
2008-08-28	01:05:00	0
2008-08-28	01:06:00	0
2008-08-28	01:07:00	0
2008-08-28	01:08:00	0
2008-08-28	01:09:00	0
2008-08-28	01:10:00	0
2008-08-28	01:11:00	0
2008-08-28	01:12:00	0
2008-08-28	01:13:00	0
2008-08-28	01:14:00	0
2008-08-28	01:15:00	0
2008-08-28	01:16:00	0
2008-08-28	01:17:00	0
2008-08-28	01:18:00	55
2008-08-28	01:19:00	0
2008-08-28	01:20:00	0
2008-08-28	01:21:00	0
2008-08-28	01:22:00	0
2008-08-28	01:23:00	0
2008-08-28	01:24:00	0
2008-08-28	01:25:00	0
2008-08-28	01:26:00	0
2008-08-28	01:27:00	0
2008-08-28	01:28:00	0
2008-08-28	01:29:00	0
2008-08-28	01:30:00	0
2008-08-28	01:31:00	0
2008-08-28	01:32:00	0
2008-08-28	01:33:00	0
2008-08-28	01:34:00	0
2008-08-28	01:35:00	0
2008-08-28	01:36:00	0
2008-08-28	01:37:00	0
2008-08-28	01:38:00	0
2008-08-28	01:39:00	0
2008-08-28	01:40:00	0
2008-08-28	01:41:00	0
2008-08-28	01:42:00	0
2008-08-28	01:43:00	0
2008-08-28	01:44:00	42
2008-08-28	01:45:00	86
2008-08-28	01:46:00	715
2008-08-28	01:47:00	428
2008-08-28	01:48:00	289
2008-08-28	01:49:00	4
2008-08-28	01:50:00	42
2008-08-28	01:51:00	13
2008-08-28	01:52:00	30
2008-08-28	01:53:00	0
2008-08-28	01:54:00	0
2008-08-28	01:55:00	0
2008-08-28	01:56:00	0
2008-08-28	01:57:00	0
2008-08-28	01:58:00	0
2008-08-28	01:59:00	0
2008-08-28	02:00:00	0
2008-08-28	02:01:00	0
2008-08-28	02:02:00	0
2008-08-28	02:03:00	0
2008-08-28	02:04:00	0
2008-08-28	02:05:00	0
2008-08-28	02:06:00	0
2008-08-28	02:07:00	0
2008-08-28	02:08:00	0
2008-08-28	02:09:00	0
2008-08-28	02:10:00	0
2008-08-28	02:11:00	0
2008-08-28	02:12:00	0
2008-08-28	02:13:00	0
2008-08-28	02:14:00	0
2008-08-28	02:15:00	0
2008-08-28	02:16:00	0
2008-08-28	02:17:00	4
2008-08-28	02:18:00	75
2008-08-28	02:19:00	0
2008-08-28	02:20:00	0
2008-08-28	02:21:00	0
2008-08-28	02:22:00	0
2008-08-28	02:23:00	0
2008-08-28	02:24:00	0
2008-08-28	02:25:00	0
2008-08-28	02:26:00	0
2008-08-28	02:27:00	0
2008-08-28	02:28:00	0
2008-08-28	02:29:00	0
2008-08-28	02:30:00	0
2008-08-28	02:31:00	0
2008-08-28	02:32:00	0
2008-08-28	02:33:00	0
2008-08-28	02:34:00	0
2008-08-28	02:35:00	0
2008-08-28	02:36:00	0
2008-08-28	02:37:00	0
2008-08-28	02:38:00	0
2008-08-28	02:39:00	0
2008-08-28	02:40:00	0
2008-08-28	02:41:00	0
2008-08-28	02:42:00	0
2008-08-28	02:43:00	0
2008-08-28	02:44:00	0
2008-08-28	02:45:00	0
2008-08-28	02:46:00	0
2008-08-28	02:47:00	0
2008-08-28	02:48:00	0
2008-08-28	02:49:00	0
2008-08-28	02:50:00	0
2008-08-28	02:51:00	0
2008-08-28	02:52:00	0
2008-08-28	02:53:00	0
2008-08-28	02:54:00	0
2008-08-28	02:55:00	0
2008-08-28	02:56:00	0
2008-08-28	02:57:00	0
2008-08-28	02:58:00	0
2008-08-28	02:59:00	0
2008-08-28	03:00:00	0
2008-08-28	03:01:00	0
2008-08-28	03:02:00	0
2008-08-28	03:03:00	0
2008-08-28	03:04:00	0
2008-08-28	03:05:00	0
2008-08-28	03:06:00	0
2008-08-28	03:07:00	0
2008-08-28	03:08:00	0
2008-08-28	03:09:00	0
2008-08-28	03:10:00	0
2008-08-28	03:11:00	0
2008-08-28	03:12:00	0
2008-08-28	03:13:00	0
2008-08-28	03:14:00	0
2008-08-28	03:15:00	0
2008-08-28	03:16:00	0
2008-08-28	03:17:00	0
2008-08-28	03:18:00	0
2008-08-28	03:19:00	0
2008-08-28	03:20:00	0
2008-08-28	03:21:00	0
2008-08-28	03:22:00	0
2008-08-28	03:23:00	0
2008-08-28	03:24:00	0
2008-08-28	03:25:00	0
2008-08-28	03:26:00	0
2008-08-28	03:27:00	0
2008-08-28	03:28:00	249
2008-08-28	03:29:00	25
2008-08-28	03:30:00	65
2008-08-28	03:31:00	17
2008-08-28	03:32:00	65
2008-08-28	03:33:00	60
2008-08-28	03:34:00	30
2008-08-28	03:35:00	0
2008-08-28	03:36:00	0
2008-08-28	03:37:00	0
2008-08-28	03:38:00	0
2008-08-28	03:39:00	0
2008-08-28	03:40:00	0
2008-08-28	03:41:00	0
2008-08-28	03:42:00	0
2008-08-28	03:43:00	0
2008-08-28	03:44:00	0
2008-08-28	03:45:00	0
2008-08-28	03:46:00	4
2008-08-28	03:47:00	0
2008-08-28	03:48:00	0
2008-08-28	03:49:00	0
2008-08-28	03:50:00	0
2008-08-28	03:51:00	75
2008-08-28	03:52:00	0
2008-08-28	03:53:00	0
2008-08-28	03:54:00	0
2008-08-28	03:55:00	0
2008-08-28	03:56:00	0
2008-08-28	03:57:00	0
2008-08-28	03:58:00	0
2008-08-28	03:59:00	0
2008-08-28	04:00:00	0
2008-08-28	04:01:00	0
2008-08-28	04:02:00	0
2008-08-28	04:03:00	0
2008-08-28	04:04:00	0
2008-08-28	04:05:00	0
2008-08-28	04:06:00	0
2008-08-28	04:07:00	0
2008-08-28	04:08:00	0
2008-08-28	04:09:00	0
2008-08-28	04:10:00	0
2008-08-28	04:11:00	0
2008-08-28	04:12:00	0
2008-08-28	04:13:00	0
2008-08-28	04:14:00	0
2008-08-28	04:15:00	0
2008-08-28	04:16:00	0
2008-08-28	04:17:00	0
2008-08-28	04:18:00	0
2008-08-28	04:19:00	0
2008-08-28	04:20:00	0
2008-08-28	04:21:00	0
2008-08-28	04:22:00	0
2008-08-28	04:23:00	0
2008-08-28	04:24:00	0
2008-08-28	04:25:00	0
2008-08-28	04:26:00	0
2008-08-28	04:27:00	0
2008-08-28	04:28:00	0
2008-08-28	04:29:00	0
2008-08-28	04:30:00	0
2008-08-28	04:31:00	0
2008-08-28	04:32:00	0
2008-08-28	04:33:00	0
2008-08-28	04:34:00	0
2008-08-28	04:35:00	0
2008-08-28	04:36:00	0
2008-08-28	04:37:00	0
2008-08-28	04:38:00	0
2008-08-28	04:39:00	0
2008-08-28	04:40:00	0
2008-08-28	04:41:00	0
2008-08-28	04:42:00	0
2008-08-28	04:43:00	0
2008-08-28	04:44:00	0
2008-08-28	04:45:00	0
2008-08-28	04:46:00	0
2008-08-28	04:47:00	0
2008-08-28	04:48:00	4
2008-08-28	04:49:00	0
2008-08-28	04:50:00	0
2008-08-28	04:51:00	0
2008-08-28	04:52:00	0
2008-08-28	04:53:00	0
2008-08-28	04:54:00	0
2008-08-28	04:55:00	0
2008-08-28	04:56:00	4
2008-08-28	04:57:00	0
2008-08-28	04:58:00	0
2008-08-28	04:59:00	0
2008-08-28	05:00:00	0
2008-08-28	05:01:00	0
2008-08-28	05:02:00	0
2008-08-28	05:03:00	0
2008-08-28	05:04:00	0
2008-08-28	05:05:00	0
2008-08-28	05:06:00	0
2008-08-28	05:07:00	0
2008-08-28	05:08:00	51
2008-08-28	05:09:00	96
2008-08-28	05:10:00	91
2008-08-28	05:11:00	408
2008-08-28	05:12:00	877
2008-08-28	05:13:00	323
2008-08-28	05:14:00	25
2008-08-28	05:15:00	0
2008-08-28	05:16:00	0
2008-08-28	05:17:00	0
2008-08-28	05:18:00	25
2008-08-28	05:19:00	65
2008-08-28	05:20:00	4
2008-08-28	05:21:00	51
2008-08-28	05:22:00	0
2008-08-28	05:23:00	0
2008-08-28	05:24:00	0
2008-08-28	05:25:00	0
2008-08-28	05:26:00	0
2008-08-28	05:27:00	0
2008-08-28	05:28:00	0
2008-08-28	05:29:00	0
2008-08-28	05:30:00	0
2008-08-28	05:31:00	0
2008-08-28	05:32:00	0
2008-08-28	05:33:00	0
2008-08-28	05:34:00	0
2008-08-28	05:35:00	0
2008-08-28	05:36:00	0
2008-08-28	05:37:00	0
2008-08-28	05:38:00	0
2008-08-28	05:39:00	0
2008-08-28	05:40:00	0
2008-08-28	05:41:00	306
2008-08-28	05:42:00	205
2008-08-28	05:43:00	47
2008-08-28	05:44:00	47
2008-08-28	05:45:00	0
2008-08-28	05:46:00	0
2008-08-28	05:47:00	0
2008-08-28	05:48:00	0
2008-08-28	05:49:00	0
2008-08-28	05:50:00	0
2008-08-28	05:51:00	0
2008-08-28	05:52:00	0
2008-08-28	05:53:00	0
2008-08-28	05:54:00	0
2008-08-28	05:55:00	0
2008-08-28	05:56:00	0
2008-08-28	05:57:00	30
2008-08-28	05:58:00	0
2008-08-28	05:59:00	0
2008-08-28	06:00:00	0
2008-08-28	06:01:00	0
2008-08-28	06:02:00	0
2008-08-28	06:03:00	0
2008-08-28	06:04:00	0
2008-08-28	06:05:00	0
2008-08-28	06:06:00	0
2008-08-28	06:07:00	0
2008-08-28	06:08:00	0
2008-08-28	06:09:00	0
2008-08-28	06:10:00	51
2008-08-28	06:11:00	47
2008-08-28	06:12:00	460
2008-08-28	06:13:00	205
2008-08-28	06:14:00	8
2008-08-28	06:15:00	42
2008-08-28	06:16:00	4
2008-08-28	06:17:00	13
2008-08-28	06:18:00	13
2008-08-28	06:19:00	30
2008-08-28	06:20:00	438
2008-08-28	06:21:00	0	M
2008-08-28	06:22:00	471
2008-08-28	06:23:00	257
2008-08-28	06:24:00	198
2008-08-28	06:25:00	482
2008-08-28	06:26:00	350
2008-08-28	06:27:00	159
2008-08-28	06:28:00	192
2008-08-28	06:29:00	141
2008-08-28	06:30:00	4
2008-08-28	06:31:00	55
2008-08-28	06:32:00	135
2008-08-28	06:33:00	75
2008-08-28	06:34:00	219
2008-08-28	06:35:00	192
2008-08-28	06:36:00	153
2008-08-28	06:37:00	234
2008-08-28	06:38:00	249
2008-08-28	06:39:00	147
2008-08-28	06:40:00	117
2008-08-28	06:41:00	129
2008-08-28	06:42:00	129
2008-08-28	06:43:00	21
2008-08-28	06:44:00	323
2008-08-28	06:45:00	60
2008-08-28	06:46:00	4
2008-08-28	06:47:00	25
2008-08-28	06:48:00	0
2008-08-28	06:49:00	0
2008-08-28	06:50:00	4
2008-08-28	06:51:00	30
2008-08-28	06:52:00	0
2008-08-28	06:53:00	0
2008-08-28	06:54:00	0
2008-08-28	06:55:00	0
2008-08-28	06:56:00	0
2008-08-28	06:57:00	0
2008-08-28	06:58:00	0
2008-08-28	06:59:00	0
2008-08-28	07:00:00	0
2008-08-28	07:01:00	0
2008-08-28	07:02:00	0
2008-08-28	07:03:00	0
2008-08-28	07:04:00	0
2008-08-28	07:05:00	0
2008-08-28	07:06:00	0
2008-08-28	07:07:00	0
2008-08-28	07:08:00	0
2008-08-28	07:09:00	0
2008-08-28	07:10:00	0
2008-08-28	07:11:00	0
2008-08-28	07:12:00	0
2008-08-28	07:13:00	0
2008-08-28	07:14:00	0
2008-08-28	07:15:00	0
2008-08-28	07:16:00	8
2008-08-28	07:17:00	0
2008-08-28	07:18:00	0
2008-08-28	07:19:00	0
2008-08-28	07:20:00	0
2008-08-28	07:21:00	0
2008-08-28	07:22:00	0
2008-08-28	07:23:00	0
2008-08-28	07:24:00	0
2008-08-28	07:25:00	0
2008-08-28	07:26:00	0
2008-08-28	07:27:00	0
2008-08-28	07:28:00	0
2008-08-28	07:29:00	0
2008-08-28	07:30:00	0
2008-08-28	07:31:00	0
2008-08-28	07:32:00	0
2008-08-28	07:33:00	0
2008-08-28	07:34:00	0
2008-08-28	07:35:00	0
2008-08-28	07:36:00	21
2008-08-28	07:37:00	13
2008-08-28	07:38:00	272
2008-08-28	07:39:00	8
2008-08-28	07:40:00	0
2008-08-28	07:41:00	0
2008-08-28	07:42:00	96
2008-08-28	07:43:00	21
2008-08-28	07:44:00	0
2008-08-28	07:45:00	0
2008-08-28	07:46:00	0
2008-08-28	07:47:00	0
2008-08-28	07:48:00	0
2008-08-28	07:49:00	0
2008-08-28	07:50:00	0
2008-08-28	07:51:00	0
2008-08-28	07:52:00	0
2008-08-28	07:53:00	314
2008-08-28	07:54:00	226
2008-08-28	07:55:00	331
2008-08-28	07:56:00	242
2008-08-28	07:57:00	51
2008-08-28	07:58:00	0
2008-08-28	07:59:00	0
2008-08-28	08:00:00	0
2008-08-28	08:01:00	0
2008-08-28	08:02:00	0
2008-08-28	08:03:00	0
2008-08-28	08:04:00	0
2008-08-28	08:05:00	0
2008-08-28	08:06:00	0
2008-08-28	08:07:00	0
2008-08-28	08:08:00	0
2008-08-28	08:09:00	0
2008-08-28	08:10:00	0
2008-08-28	08:11:00	0
2008-08-28	08:12:00	0
2008-08-28	08:13:00	51
2008-08-28	08:14:00	60
2008-08-28	08:15:00	0
2008-08-28	08:16:00	0
2008-08-28	08:17:00	0
2008-08-28	08:18:00	0
2008-08-28	08:19:00	0
2008-08-28	08:20:00	0
2008-08-28	08:21:00	0
2008-08-28	08:22:00	0
2008-08-28	08:23:00	65
2008-08-28	08:24:00	38
2008-08-28	08:25:00	658
2008-08-28	08:26:00	1085
2008-08-28	08:27:00	604
2008-08-28	08:28:00	1005
2008-08-28	08:29:00	761
2008-08-28	08:30:00	877
2008-08-28	08:31:00	912
2008-08-28	08:32:00	701
2008-08-28	08:33:00	930
2008-08-28	08:34:00	428
2008-08-28	08:35:00	460
2008-08-28	08:36:00	242
2008-08-28	08:37:00	0
2008-08-28	08:38:00	0
2008-08-28	08:39:00	0
2008-08-28	08:40:00	0
2008-08-28	08:41:00	75
2008-08-28	08:42:00	30
2008-08-28	08:43:00	0
2008-08-28	08:44:00	0
2008-08-28	08:45:00	0
2008-08-28	08:46:00	0
2008-08-28	08:47:00	70
2008-08-28	08:48:00	70
2008-08-28	08:49:00	86
2008-08-28	08:50:00	38
2008-08-28	08:51:00	0
2008-08-28	08:52:00	1596
2008-08-28	08:53:00	306
2008-08-28	08:54:00	129
2008-08-28	08:55:00	264
2008-08-28	08:56:00	70
2008-08-28	08:57:00	38
2008-08-28	08:58:00	21
2008-08-28	08:59:00	0
2008-08-28	09:00:00	0
2008-08-28	09:01:00	0
2008-08-28	09:02:00	0
2008-08-28	09:03:00	0
2008-08-28	09:04:00	0
2008-08-28	09:05:00	0
2008-08-28	09:06:00	0
2008-08-28	09:07:00	0
2008-08-28	09:08:00	418
[truncated: 19,611 more rows]

## Sheet: 9.10.08
Actogram, Copy Raw Data, All Days
Identity:	Crash
Filename:	E:\Active Research Files\meloxicam titre canine\cases\crash\Crash 09.10.08.AWC
Gender:	M
Age:	9
Height:	55.9 cm	22.0 in
Weight:	35.0 kg	77.2 lbs
Start Date:	10-Sep-2008 (Wed)
Start Time:	17:00:00
Interval:	1.00 mins
Date Stamp:	Time Stamp:	Activity Data:	Marker Press:
2008-09-10	00:00:00	0
2008-09-10	00:01:00	0
2008-09-10	00:02:00	0
2008-09-10	00:03:00	0
2008-09-10	00:04:00	0
2008-09-10	00:05:00	0
2008-09-10	00:06:00	0
2008-09-10	00:07:00	0
2008-09-10	00:08:00	0
2008-09-10	00:09:00	0
2008-09-10	00:10:00	0
2008-09-10	00:11:00	0
2008-09-10	00:12:00	0
2008-09-10	00:13:00	0
2008-09-10	00:14:00	0
2008-09-10	00:15:00	0
2008-09-10	00:16:00	0
2008-09-10	00:17:00	0
2008-09-10	00:18:00	0
2008-09-10	00:19:00	0
2008-09-10	00:20:00	0
2008-09-10	00:21:00	0
2008-09-10	00:22:00	0
2008-09-10	00:23:00	0
2008-09-10	00:24:00	0
2008-09-10	00:25:00	0
2008-09-10	00:26:00	0
2008-09-10	00:27:00	0
2008-09-10	00:28:00	0
2008-09-10	00:29:00	0
2008-09-10	00:30:00	0
2008-09-10	00:31:00	0
2008-09-10	00:32:00	0
2008-09-10	00:33:00	0
2008-09-10	00:34:00	0
2008-09-10	00:35:00	0
2008-09-10	00:36:00	0
2008-09-10	00:37:00	0
2008-09-10	00:38:00	0
2008-09-10	00:39:00	0
2008-09-10	00:40:00	0
2008-09-10	00:41:00	0
2008-09-10	00:42:00	0
2008-09-10	00:43:00	0
2008-09-10	00:44:00	0
2008-09-10	00:45:00	0
2008-09-10	00:46:00	0
2008-09-10	00:47:00	0
2008-09-10	00:48:00	0
2008-09-10	00:49:00	0
2008-09-10	00:50:00	0
2008-09-10	00:51:00	0
2008-09-10	00:52:00	0
2008-09-10	00:53:00	0
2008-09-10	00:54:00	0
2008-09-10	00:55:00	0
2008-09-10	00:56:00	0
2008-09-10	00:57:00	0
2008-09-10	00:58:00	0
2008-09-10	00:59:00	0
2008-09-10	01:00:00	0
2008-09-10	01:01:00	0
2008-09-10	01:02:00	0
2008-09-10	01:03:00	0
2008-09-10	01:04:00	0
2008-09-10	01:05:00	0
2008-09-10	01:06:00	0
2008-09-10	01:07:00	0
2008-09-10	01:08:00	0
2008-09-10	01:09:00	0
2008-09-10	01:10:00	0
2008-09-10	01:11:00	0
2008-09-10	01:12:00	0
2008-09-10	01:13:00	0
2008-09-10	01:14:00	0
2008-09-10	01:15:00	0
2008-09-10	01:16:00	0
2008-09-10	01:17:00	0
2008-09-10	01:18:00	0
2008-09-10	01:19:00	0
2008-09-10	01:20:00	0
2008-09-10	01:21:00	0
2008-09-10	01:22:00	0
2008-09-10	01:23:00	0
2008-09-10	01:24:00	0
2008-09-10	01:25:00	0
2008-09-10	01:26:00	0
2008-09-10	01:27:00	0
2008-09-10	01:28:00	0
2008-09-10	01:29:00	0
2008-09-10	01:30:00	0
2008-09-10	01:31:00	0
2008-09-10	01:32:00	0
2008-09-10	01:33:00	0
2008-09-10	01:34:00	0
2008-09-10	01:35:00	0
2008-09-10	01:36:00	0
2008-09-10	01:37:00	0
2008-09-10	01:38:00	0
2008-09-10	01:39:00	0
2008-09-10	01:40:00	0
2008-09-10	01:41:00	0
2008-09-10	01:42:00	0
2008-09-10	01:43:00	0
2008-09-10	01:44:00	0
2008-09-10	01:45:00	0
2008-09-10	01:46:00	0
2008-09-10	01:47:00	0
2008-09-10	01:48:00	0
2008-09-10	01:49:00	0
2008-09-10	01:50:00	0
2008-09-10	01:51:00	0
2008-09-10	01:52:00	0
2008-09-10	01:53:00	0
2008-09-10	01:54:00	0
2008-09-10	01:55:00	0
2008-09-10	01:56:00	0
2008-09-10	01:57:00	0
2008-09-10	01:58:00	0
2008-09-10	01:59:00	0
2008-09-10	02:00:00	0
2008-09-10	02:01:00	0
2008-09-10	02:02:00	0
2008-09-10	02:03:00	0
2008-09-10	02:04:00	0
2008-09-10	02:05:00	0
2008-09-10	02:06:00	0
2008-09-10	02:07:00	0
2008-09-10	02:08:00	0
2008-09-10	02:09:00	0
2008-09-10	02:10:00	0
2008-09-10	02:11:00	0
2008-09-10	02:12:00	0
2008-09-10	02:13:00	0
2008-09-10	02:14:00	0
2008-09-10	02:15:00	0
2008-09-10	02:16:00	0
2008-09-10	02:17:00	0
2008-09-10	02:18:00	0
2008-09-10	02:19:00	0
2008-09-10	02:20:00	0
2008-09-10	02:21:00	0
2008-09-10	02:22:00	0
2008-09-10	02:23:00	0
2008-09-10	02:24:00	0
2008-09-10	02:25:00	0
2008-09-10	02:26:00	0
2008-09-10	02:27:00	0
2008-09-10	02:28:00	0
2008-09-10	02:29:00	0
2008-09-10	02:30:00	0
2008-09-10	02:31:00	0
2008-09-10	02:32:00	0
2008-09-10	02:33:00	0
2008-09-10	02:34:00	0
2008-09-10	02:35:00	0
2008-09-10	02:36:00	0
2008-09-10	02:37:00	0
2008-09-10	02:38:00	0
2008-09-10	02:39:00	0
2008-09-10	02:40:00	0
2008-09-10	02:41:00	0
2008-09-10	02:42:00	0
2008-09-10	02:43:00	0
2008-09-10	02:44:00	0
2008-09-10	02:45:00	0
2008-09-10	02:46:00	0
2008-09-10	02:47:00	0
2008-09-10	02:48:00	0
2008-09-10	02:49:00	0
2008-09-10	02:50:00	0
2008-09-10	02:51:00	0
2008-09-10	02:52:00	0
2008-09-10	02:53:00	0
2008-09-10	02:54:00	0
2008-09-10	02:55:00	0
2008-09-10	02:56:00	0
2008-09-10	02:57:00	0
2008-09-10	02:58:00	0
2008-09-10	02:59:00	0
2008-09-10	03:00:00	0
2008-09-10	03:01:00	0
2008-09-10	03:02:00	0
2008-09-10	03:03:00	0
2008-09-10	03:04:00	0
2008-09-10	03:05:00	0
2008-09-10	03:06:00	0
2008-09-10	03:07:00	0
2008-09-10	03:08:00	0
2008-09-10	03:09:00	0
2008-09-10	03:10:00	0
2008-09-10	03:11:00	0
2008-09-10	03:12:00	0
2008-09-10	03:13:00	0
2008-09-10	03:14:00	0
2008-09-10	03:15:00	0
2008-09-10	03:16:00	0
2008-09-10	03:17:00	0
2008-09-10	03:18:00	0
2008-09-10	03:19:00	0
2008-09-10	03:20:00	0
2008-09-10	03:21:00	0
2008-09-10	03:22:00	0
2008-09-10	03:23:00	0
2008-09-10	03:24:00	0
2008-09-10	03:25:00	0
2008-09-10	03:26:00	0
2008-09-10	03:27:00	0
2008-09-10	03:28:00	0
2008-09-10	03:29:00	0
2008-09-10	03:30:00	0
2008-09-10	03:31:00	0
2008-09-10	03:32:00	0
2008-09-10	03:33:00	0
2008-09-10	03:34:00	0
2008-09-10	03:35:00	0
2008-09-10	03:36:00	0
2008-09-10	03:37:00	0
2008-09-10	03:38:00	0
2008-09-10	03:39:00	0
2008-09-10	03:40:00	0
2008-09-10	03:41:00	0
2008-09-10	03:42:00	0
2008-09-10	03:43:00	0
2008-09-10	03:44:00	0
2008-09-10	03:45:00	0
2008-09-10	03:46:00	0
2008-09-10	03:47:00	0
2008-09-10	03:48:00	0
2008-09-10	03:49:00	0
2008-09-10	03:50:00	0
2008-09-10	03:51:00	0
2008-09-10	03:52:00	0
2008-09-10	03:53:00	0
2008-09-10	03:54:00	0
2008-09-10	03:55:00	0
2008-09-10	03:56:00	0
2008-09-10	03:57:00	0
2008-09-10	03:58:00	0
2008-09-10	03:59:00	0
2008-09-10	04:00:00	0
2008-09-10	04:01:00	0
2008-09-10	04:02:00	0
2008-09-10	04:03:00	0
2008-09-10	04:04:00	0
2008-09-10	04:05:00	0
2008-09-10	04:06:00	0
2008-09-10	04:07:00	0
2008-09-10	04:08:00	0
2008-09-10	04:09:00	0
2008-09-10	04:10:00	0
2008-09-10	04:11:00	0
2008-09-10	04:12:00	0
2008-09-10	04:13:00	0
2008-09-10	04:14:00	0
2008-09-10	04:15:00	0
2008-09-10	04:16:00	0
2008-09-10	04:17:00	0
2008-09-10	04:18:00	0
2008-09-10	04:19:00	0
2008-09-10	04:20:00	0
2008-09-10	04:21:00	0
2008-09-10	04:22:00	0
2008-09-10	04:23:00	0
2008-09-10	04:24:00	0
2008-09-10	04:25:00	0
2008-09-10	04:26:00	0
2008-09-10	04:27:00	0
2008-09-10	04:28:00	0
2008-09-10	04:29:00	0
2008-09-10	04:30:00	0
2008-09-10	04:31:00	0
2008-09-10	04:32:00	0
2008-09-10	04:33:00	0
2008-09-10	04:34:00	0
2008-09-10	04:35:00	0
2008-09-10	04:36:00	0
2008-09-10	04:37:00	0
2008-09-10	04:38:00	0
2008-09-10	04:39:00	0
2008-09-10	04:40:00	0
2008-09-10	04:41:00	0
2008-09-10	04:42:00	0
2008-09-10	04:43:00	0
2008-09-10	04:44:00	0
2008-09-10	04:45:00	0
2008-09-10	04:46:00	0
2008-09-10	04:47:00	0
2008-09-10	04:48:00	0
2008-09-10	04:49:00	0
2008-09-10	04:50:00	0
2008-09-10	04:51:00	0
2008-09-10	04:52:00	0
2008-09-10	04:53:00	0
2008-09-10	04:54:00	0
2008-09-10	04:55:00	0
2008-09-10	04:56:00	0
2008-09-10	04:57:00	0
2008-09-10	04:58:00	0
2008-09-10	04:59:00	0
2008-09-10	05:00:00	0
2008-09-10	05:01:00	0
2008-09-10	05:02:00	0
2008-09-10	05:03:00	0
2008-09-10	05:04:00	0
2008-09-10	05:05:00	0
2008-09-10	05:06:00	0
2008-09-10	05:07:00	0
2008-09-10	05:08:00	0
2008-09-10	05:09:00	0
2008-09-10	05:10:00	0
2008-09-10	05:11:00	0
2008-09-10	05:12:00	0
2008-09-10	05:13:00	0
2008-09-10	05:14:00	0
2008-09-10	05:15:00	0
2008-09-10	05:16:00	0
2008-09-10	05:17:00	0
2008-09-10	05:18:00	0
2008-09-10	05:19:00	0
2008-09-10	05:20:00	0
2008-09-10	05:21:00	0
2008-09-10	05:22:00	0
2008-09-10	05:23:00	0
2008-09-10	05:24:00	0
2008-09-10	05:25:00	0
2008-09-10	05:26:00	0
2008-09-10	05:27:00	0
2008-09-10	05:28:00	0
2008-09-10	05:29:00	0
2008-09-10	05:30:00	0
2008-09-10	05:31:00	0
2008-09-10	05:32:00	0
2008-09-10	05:33:00	0
2008-09-10	05:34:00	0
2008-09-10	05:35:00	0
2008-09-10	05:36:00	0
2008-09-10	05:37:00	0
2008-09-10	05:38:00	0
2008-09-10	05:39:00	0
2008-09-10	05:40:00	0
2008-09-10	05:41:00	0
2008-09-10	05:42:00	0
2008-09-10	05:43:00	0
2008-09-10	05:44:00	0
2008-09-10	05:45:00	0
2008-09-10	05:46:00	0
2008-09-10	05:47:00	0
2008-09-10	05:48:00	0
2008-09-10	05:49:00	0
2008-09-10	05:50:00	0
2008-09-10	05:51:00	0
2008-09-10	05:52:00	0
2008-09-10	05:53:00	0
2008-09-10	05:54:00	0
2008-09-10	05:55:00	0
2008-09-10	05:56:00	0
2008-09-10	05:57:00	0
2008-09-10	05:58:00	0
2008-09-10	05:59:00	0
2008-09-10	06:00:00	0
2008-09-10	06:01:00	0
2008-09-10	06:02:00	0
2008-09-10	06:03:00	0
2008-09-10	06:04:00	0
2008-09-10	06:05:00	0
2008-09-10	06:06:00	0
2008-09-10	06:07:00	0
2008-09-10	06:08:00	0
2008-09-10	06:09:00	0
2008-09-10	06:10:00	0
2008-09-10	06:11:00	0
2008-09-10	06:12:00	0
2008-09-10	06:13:00	0
2008-09-10	06:14:00	0
2008-09-10	06:15:00	0
2008-09-10	06:16:00	0
2008-09-10	06:17:00	0
2008-09-10	06:18:00	0
2008-09-10	06:19:00	0
2008-09-10	06:20:00	0
2008-09-10	06:21:00	0
2008-09-10	06:22:00	0
2008-09-10	06:23:00	0
2008-09-10	06:24:00	0
2008-09-10	06:25:00	0
2008-09-10	06:26:00	0
2008-09-10	06:27:00	0
2008-09-10	06:28:00	0
2008-09-10	06:29:00	0
2008-09-10	06:30:00	0
2008-09-10	06:31:00	0
2008-09-10	06:32:00	0
2008-09-10	06:33:00	0
2008-09-10	06:34:00	0
2008-09-10	06:35:00	0
2008-09-10	06:36:00	0
2008-09-10	06:37:00	0
2008-09-10	06:38:00	0
2008-09-10	06:39:00	0
2008-09-10	06:40:00	0
2008-09-10	06:41:00	0
2008-09-10	06:42:00	0
2008-09-10	06:43:00	0
2008-09-10	06:44:00	0
2008-09-10	06:45:00	0
2008-09-10	06:46:00	0
2008-09-10	06:47:00	0
2008-09-10	06:48:00	0
2008-09-10	06:49:00	0
2008-09-10	06:50:00	0
2008-09-10	06:51:00	0
2008-09-10	06:52:00	0
2008-09-10	06:53:00	0
2008-09-10	06:54:00	0
2008-09-10	06:55:00	0
2008-09-10	06:56:00	0
2008-09-10	06:57:00	0
2008-09-10	06:58:00	0
2008-09-10	06:59:00	0
2008-09-10	07:00:00	0
2008-09-10	07:01:00	0
2008-09-10	07:02:00	0
2008-09-10	07:03:00	0
2008-09-10	07:04:00	0
2008-09-10	07:05:00	0
2008-09-10	07:06:00	0
2008-09-10	07:07:00	0
2008-09-10	07:08:00	0
2008-09-10	07:09:00	0
2008-09-10	07:10:00	0
2008-09-10	07:11:00	0
2008-09-10	07:12:00	0
2008-09-10	07:13:00	0
2008-09-10	07:14:00	0
2008-09-10	07:15:00	0
2008-09-10	07:16:00	0
2008-09-10	07:17:00	0
2008-09-10	07:18:00	0
2008-09-10	07:19:00	0
2008-09-10	07:20:00	0
2008-09-10	07:21:00	0
2008-09-10	07:22:00	0
2008-09-10	07:23:00	0
2008-09-10	07:24:00	0
2008-09-10	07:25:00	0
2008-09-10	07:26:00	0
2008-09-10	07:27:00	0
2008-09-10	07:28:00	0
2008-09-10	07:29:00	0
2008-09-10	07:30:00	0
2008-09-10	07:31:00	0
2008-09-10	07:32:00	0
2008-09-10	07:33:00	0
2008-09-10	07:34:00	0
2008-09-10	07:35:00	0
2008-09-10	07:36:00	0
2008-09-10	07:37:00	0
2008-09-10	07:38:00	0
2008-09-10	07:39:00	0
2008-09-10	07:40:00	0
2008-09-10	07:41:00	0
2008-09-10	07:42:00	0
2008-09-10	07:43:00	0
2008-09-10	07:44:00	0
2008-09-10	07:45:00	0
2008-09-10	07:46:00	0
2008-09-10	07:47:00	0
2008-09-10	07:48:00	0
2008-09-10	07:49:00	0
2008-09-10	07:50:00	0
2008-09-10	07:51:00	0
2008-09-10	07:52:00	0
2008-09-10	07:53:00	0
2008-09-10	07:54:00	0
2008-09-10	07:55:00	0
2008-09-10	07:56:00	0
2008-09-10	07:57:00	0
2008-09-10	07:58:00	0
2008-09-10	07:59:00	0
2008-09-10	08:00:00	0
2008-09-10	08:01:00	0
2008-09-10	08:02:00	0
2008-09-10	08:03:00	0
2008-09-10	08:04:00	0
2008-09-10	08:05:00	0
2008-09-10	08:06:00	0
2008-09-10	08:07:00	0
2008-09-10	08:08:00	0
2008-09-10	08:09:00	0
2008-09-10	08:10:00	0
2008-09-10	08:11:00	0
2008-09-10	08:12:00	0
2008-09-10	08:13:00	0
2008-09-10	08:14:00	0
2008-09-10	08:15:00	0
2008-09-10	08:16:00	0
2008-09-10	08:17:00	0
2008-09-10	08:18:00	0
2008-09-10	08:19:00	0
2008-09-10	08:20:00	0
2008-09-10	08:21:00	0
2008-09-10	08:22:00	0
2008-09-10	08:23:00	0
2008-09-10	08:24:00	0
2008-09-10	08:25:00	0
2008-09-10	08:26:00	0
2008-09-10	08:27:00	0
2008-09-10	08:28:00	0
2008-09-10	08:29:00	0
2008-09-10	08:30:00	0
2008-09-10	08:31:00	0
2008-09-10	08:32:00	0
2008-09-10	08:33:00	0
2008-09-10	08:34:00	0
2008-09-10	08:35:00	0
2008-09-10	08:36:00	0
2008-09-10	08:37:00	0
2008-09-10	08:38:00	0
2008-09-10	08:39:00	0
2008-09-10	08:40:00	0
2008-09-10	08:41:00	0
2008-09-10	08:42:00	0
2008-09-10	08:43:00	0
2008-09-10	08:44:00	0
2008-09-10	08:45:00	0
2008-09-10	08:46:00	0
2008-09-10	08:47:00	0
2008-09-10	08:48:00	0
2008-09-10	08:49:00	0
2008-09-10	08:50:00	0
2008-09-10	08:51:00	0
2008-09-10	08:52:00	0
2008-09-10	08:53:00	0
2008-09-10	08:54:00	0
2008-09-10	08:55:00	0
2008-09-10	08:56:00	0
2008-09-10	08:57:00	0
2008-09-10	08:58:00	0
2008-09-10	08:59:00	0
2008-09-10	09:00:00	0
2008-09-10	09:01:00	0
2008-09-10	09:02:00	0
2008-09-10	09:03:00	0
2008-09-10	09:04:00	0
2008-09-10	09:05:00	0
2008-09-10	09:06:00	0
2008-09-10	09:07:00	0
2008-09-10	09:08:00	0
2008-09-10	09:09:00	0
2008-09-10	09:10:00	0
2008-09-10	09:11:00	0
2008-09-10	09:12:00	0
2008-09-10	09:13:00	0
2008-09-10	09:14:00	0
2008-09-10	09:15:00	0
2008-09-10	09:16:00	0
2008-09-10	09:17:00	0
2008-09-10	09:18:00	0
2008-09-10	09:19:00	0
2008-09-10	09:20:00	0
2008-09-10	09:21:00	0
2008-09-10	09:22:00	0
2008-09-10	09:23:00	0
2008-09-10	09:24:00	0
2008-09-10	09:25:00	0
2008-09-10	09:26:00	0
2008-09-10	09:27:00	0
2008-09-10	09:28:00	0
2008-09-10	09:29:00	0
2008-09-10	09:30:00	0
2008-09-10	09:31:00	0
2008-09-10	09:32:00	0
2008-09-10	09:33:00	0
2008-09-10	09:34:00	0
2008-09-10	09:35:00	0
2008-09-10	09:36:00	0
2008-09-10	09:37:00	0
2008-09-10	09:38:00	0
2008-09-10	09:39:00	0
2008-09-10	09:40:00	0
2008-09-10	09:41:00	0
2008-09-10	09:42:00	0
2008-09-10	09:43:00	0
2008-09-10	09:44:00	0
2008-09-10	09:45:00	0
2008-09-10	09:46:00	0
2008-09-10	09:47:00	0
2008-09-10	09:48:00	0
2008-09-10	09:49:00	0
2008-09-10	09:50:00	0
2008-09-10	09:51:00	0
2008-09-10	09:52:00	0
2008-09-10	09:53:00	0
2008-09-10	09:54:00	0
2008-09-10	09:55:00	0
2008-09-10	09:56:00	0
2008-09-10	09:57:00	0
2008-09-10	09:58:00	0
2008-09-10	09:59:00	0
2008-09-10	10:00:00	0
2008-09-10	10:01:00	0
2008-09-10	10:02:00	0
2008-09-10	10:03:00	0
2008-09-10	10:04:00	0
2008-09-10	10:05:00	0
2008-09-10	10:06:00	0
2008-09-10	10:07:00	0
2008-09-10	10:08:00	0
2008-09-10	10:09:00	0
2008-09-10	10:10:00	0
2008-09-10	10:11:00	0
2008-09-10	10:12:00	0
2008-09-10	10:13:00	0
2008-09-10	10:14:00	0
2008-09-10	10:15:00	0
2008-09-10	10:16:00	0
2008-09-10	10:17:00	0
2008-09-10	10:18:00	0
2008-09-10	10:19:00	0
2008-09-10	10:20:00	0
2008-09-10	10:21:00	0
2008-09-10	10:22:00	0
2008-09-10	10:23:00	0
2008-09-10	10:24:00	0
2008-09-10	10:25:00	0
2008-09-10	10:26:00	0
2008-09-10	10:27:00	0
2008-09-10	10:28:00	0
2008-09-10	10:29:00	0
2008-09-10	10:30:00	0
2008-09-10	10:31:00	0
2008-09-10	10:32:00	0
2008-09-10	10:33:00	0
2008-09-10	10:34:00	0
2008-09-10	10:35:00	0
2008-09-10	10:36:00	0
2008-09-10	10:37:00	0
2008-09-10	10:38:00	0
2008-09-10	10:39:00	0
2008-09-10	10:40:00	0
2008-09-10	10:41:00	0
2008-09-10	10:42:00	0
2008-09-10	10:43:00	0
2008-09-10	10:44:00	0
2008-09-10	10:45:00	0
2008-09-10	10:46:00	0
2008-09-10	10:47:00	0
2008-09-10	10:48:00	0
2008-09-10	10:49:00	0
2008-09-10	10:50:00	0
2008-09-10	10:51:00	0
2008-09-10	10:52:00	0
2008-09-10	10:53:00	0
2008-09-10	10:54:00	0
2008-09-10	10:55:00	0
2008-09-10	10:56:00	0
2008-09-10	10:57:00	0
2008-09-10	10:58:00	0
2008-09-10	10:59:00	0
2008-09-10	11:00:00	0
2008-09-10	11:01:00	0
2008-09-10	11:02:00	0
2008-09-10	11:03:00	0
2008-09-10	11:04:00	0
2008-09-10	11:05:00	0
2008-09-10	11:06:00	0
2008-09-10	11:07:00	0
2008-09-10	11:08:00	0
2008-09-10	11:09:00	0
2008-09-10	11:10:00	0
2008-09-10	11:11:00	0
2008-09-10	11:12:00	0
2008-09-10	11:13:00	0
2008-09-10	11:14:00	0
2008-09-10	11:15:00	0
2008-09-10	11:16:00	0
2008-09-10	11:17:00	0
2008-09-10	11:18:00	0
2008-09-10	11:19:00	0
2008-09-10	11:20:00	0
2008-09-10	11:21:00	0
2008-09-10	11:22:00	0
2008-09-10	11:23:00	0
2008-09-10	11:24:00	0
2008-09-10	11:25:00	0
2008-09-10	11:26:00	0
2008-09-10	11:27:00	0
2008-09-10	11:28:00	0
2008-09-10	11:29:00	0
2008-09-10	11:30:00	0
2008-09-10	11:31:00	0
2008-09-10	11:32:00	0
2008-09-10	11:33:00	0
2008-09-10	11:34:00	0
2008-09-10	11:35:00	0
2008-09-10	11:36:00	0
2008-09-10	11:37:00	0
2008-09-10	11:38:00	0
2008-09-10	11:39:00	0
2008-09-10	11:40:00	0
2008-09-10	11:41:00	0
2008-09-10	11:42:00	0
2008-09-10	11:43:00	0
2008-09-10	11:44:00	0
2008-09-10	11:45:00	0
2008-09-10	11:46:00	0
2008-09-10	11:47:00	0
2008-09-10	11:48:00	0
2008-09-10	11:49:00	0
2008-09-10	11:50:00	0
2008-09-10	11:51:00	0
2008-09-10	11:52:00	0
2008-09-10	11:53:00	0
2008-09-10	11:54:00	0
2008-09-10	11:55:00	0
2008-09-10	11:56:00	0
2008-09-10	11:57:00	0
2008-09-10	11:58:00	0
2008-09-10	11:59:00	0
2008-09-10	12:00:00	0
2008-09-10	12:01:00	0
2008-09-10	12:02:00	0
2008-09-10	12:03:00	0
2008-09-10	12:04:00	0
2008-09-10	12:05:00	0
2008-09-10	12:06:00	0
2008-09-10	12:07:00	0
2008-09-10	12:08:00	0
2008-09-10	12:09:00	0
2008-09-10	12:10:00	0
2008-09-10	12:11:00	0
2008-09-10	12:12:00	0
2008-09-10	12:13:00	0
2008-09-10	12:14:00	0
2008-09-10	12:15:00	0
2008-09-10	12:16:00	0
2008-09-10	12:17:00	0
2008-09-10	12:18:00	0
2008-09-10	12:19:00	0
2008-09-10	12:20:00	0
2008-09-10	12:21:00	0
2008-09-10	12:22:00	0
2008-09-10	12:23:00	0
2008-09-10	12:24:00	0
2008-09-10	12:25:00	0
2008-09-10	12:26:00	0
2008-09-10	12:27:00	0
2008-09-10	12:28:00	0
2008-09-10	12:29:00	0
2008-09-10	12:30:00	0
2008-09-10	12:31:00	0
2008-09-10	12:32:00	0
2008-09-10	12:33:00	0
2008-09-10	12:34:00	0
2008-09-10	12:35:00	0
2008-09-10	12:36:00	0
2008-09-10	12:37:00	0
2008-09-10	12:38:00	0
2008-09-10	12:39:00	0
2008-09-10	12:40:00	0
2008-09-10	12:41:00	0
2008-09-10	12:42:00	0
2008-09-10	12:43:00	0
2008-09-10	12:44:00	0
2008-09-10	12:45:00	0
2008-09-10	12:46:00	0
2008-09-10	12:47:00	0
2008-09-10	12:48:00	0
2008-09-10	12:49:00	0
2008-09-10	12:50:00	0
2008-09-10	12:51:00	0
2008-09-10	12:52:00	0
2008-09-10	12:53:00	0
2008-09-10	12:54:00	0
2008-09-10	12:55:00	0
2008-09-10	12:56:00	0
2008-09-10	12:57:00	0
2008-09-10	12:58:00	0
2008-09-10	12:59:00	0
2008-09-10	13:00:00	0
2008-09-10	13:01:00	0
2008-09-10	13:02:00	0
2008-09-10	13:03:00	0
2008-09-10	13:04:00	0
2008-09-10	13:05:00	0
2008-09-10	13:06:00	0
2008-09-10	13:07:00	0
2008-09-10	13:08:00	0
2008-09-10	13:09:00	0
2008-09-10	13:10:00	0
2008-09-10	13:11:00	0
2008-09-10	13:12:00	0
2008-09-10	13:13:00	0
2008-09-10	13:14:00	0
2008-09-10	13:15:00	0
2008-09-10	13:16:00	0
2008-09-10	13:17:00	0
2008-09-10	13:18:00	0
2008-09-10	13:19:00	0
2008-09-10	13:20:00	0
2008-09-10	13:21:00	0
2008-09-10	13:22:00	0
2008-09-10	13:23:00	0
2008-09-10	13:24:00	0
2008-09-10	13:25:00	0
2008-09-10	13:26:00	0
2008-09-10	13:27:00	0
2008-09-10	13:28:00	0
2008-09-10	13:29:00	0
2008-09-10	13:30:00	0
2008-09-10	13:31:00	0
2008-09-10	13:32:00	0
2008-09-10	13:33:00	0
2008-09-10	13:34:00	0
2008-09-10	13:35:00	0
2008-09-10	13:36:00	0
2008-09-10	13:37:00	0
2008-09-10	13:38:00	0
2008-09-10	13:39:00	0
2008-09-10	13:40:00	0
2008-09-10	13:41:00	0
2008-09-10	13:42:00	0
2008-09-10	13:43:00	0
2008-09-10	13:44:00	0
2008-09-10	13:45:00	0
2008-09-10	13:46:00	0
2008-09-10	13:47:00	0
2008-09-10	13:48:00	0
2008-09-10	13:49:00	0
2008-09-10	13:50:00	0
2008-09-10	13:51:00	0
2008-09-10	13:52:00	0
2008-09-10	13:53:00	0
2008-09-10	13:54:00	0
2008-09-10	13:55:00	0
2008-09-10	13:56:00	0
2008-09-10	13:57:00	0
2008-09-10	13:58:00	0
2008-09-10	13:59:00	0
2008-09-10	14:00:00	0
2008-09-10	14:01:00	0
2008-09-10	14:02:00	0
2008-09-10	14:03:00	0
2008-09-10	14:04:00	0
2008-09-10	14:05:00	0
2008-09-10	14:06:00	0
2008-09-10	14:07:00	0
2008-09-10	14:08:00	0
2008-09-10	14:09:00	0
2008-09-10	14:10:00	0
2008-09-10	14:11:00	0
2008-09-10	14:12:00	0
2008-09-10	14:13:00	0
2008-09-10	14:14:00	0
2008-09-10	14:15:00	0
2008-09-10	14:16:00	0
2008-09-10	14:17:00	0
2008-09-10	14:18:00	0
2008-09-10	14:19:00	0
2008-09-10	14:20:00	0
2008-09-10	14:21:00	0
2008-09-10	14:22:00	0
2008-09-10	14:23:00	0
2008-09-10	14:24:00	0
2008-09-10	14:25:00	0
2008-09-10	14:26:00	0
2008-09-10	14:27:00	0
2008-09-10	14:28:00	0
2008-09-10	14:29:00	0
2008-09-10	14:30:00	0
2008-09-10	14:31:00	0
2008-09-10	14:32:00	0
2008-09-10	14:33:00	0
2008-09-10	14:34:00	0
2008-09-10	14:35:00	0
2008-09-10	14:36:00	0
2008-09-10	14:37:00	0
2008-09-10	14:38:00	0
2008-09-10	14:39:00	0
2008-09-10	14:40:00	0
2008-09-10	14:41:00	0
2008-09-10	14:42:00	0
2008-09-10	14:43:00	0
2008-09-10	14:44:00	0
2008-09-10	14:45:00	0
2008-09-10	14:46:00	0
2008-09-10	14:47:00	0
2008-09-10	14:48:00	0
2008-09-10	14:49:00	0
2008-09-10	14:50:00	0
2008-09-10	14:51:00	0
2008-09-10	14:52:00	0
2008-09-10	14:53:00	0
2008-09-10	14:54:00	0
2008-09-10	14:55:00	0
2008-09-10	14:56:00	0
2008-09-10	14:57:00	0
2008-09-10	14:58:00	0
2008-09-10	14:59:00	0
2008-09-10	15:00:00	0
2008-09-10	15:01:00	0
2008-09-10	15:02:00	0
2008-09-10	15:03:00	0
2008-09-10	15:04:00	0
2008-09-10	15:05:00	0
2008-09-10	15:06:00	0
2008-09-10	15:07:00	0
2008-09-10	15:08:00	0
2008-09-10	15:09:00	0
2008-09-10	15:10:00	0
2008-09-10	15:11:00	0
2008-09-10	15:12:00	0
2008-09-10	15:13:00	0
2008-09-10	15:14:00	0
2008-09-10	15:15:00	0
2008-09-10	15:16:00	0
2008-09-10	15:17:00	0
2008-09-10	15:18:00	0
2008-09-10	15:19:00	0
2008-09-10	15:20:00	0
2008-09-10	15:21:00	0
2008-09-10	15:22:00	0
2008-09-10	15:23:00	0
2008-09-10	15:24:00	0
2008-09-10	15:25:00	0
2008-09-10	15:26:00	0
2008-09-10	15:27:00	0
2008-09-10	15:28:00	0
2008-09-10	15:29:00	0
2008-09-10	15:30:00	0
2008-09-10	15:31:00	0
2008-09-10	15:32:00	0
2008-09-10	15:33:00	0
2008-09-10	15:34:00	0
2008-09-10	15:35:00	0
2008-09-10	15:36:00	0
2008-09-10	15:37:00	0
2008-09-10	15:38:00	0
2008-09-10	15:39:00	0
2008-09-10	15:40:00	0
2008-09-10	15:41:00	0
2008-09-10	15:42:00	0
2008-09-10	15:43:00	0
2008-09-10	15:44:00	0
2008-09-10	15:45:00	0
2008-09-10	15:46:00	0
2008-09-10	15:47:00	0
2008-09-10	15:48:00	0
2008-09-10	15:49:00	0
2008-09-10	15:50:00	0
2008-09-10	15:51:00	0
2008-09-10	15:52:00	0
2008-09-10	15:53:00	0
2008-09-10	15:54:00	0
2008-09-10	15:55:00	0
2008-09-10	15:56:00	0
2008-09-10	15:57:00	0
2008-09-10	15:58:00	0
2008-09-10	15:59:00	0
2008-09-10	16:00:00	0
2008-09-10	16:01:00	0
2008-09-10	16:02:00	0
2008-09-10	16:03:00	0
2008-09-10	16:04:00	0
2008-09-10	16:05:00	0
2008-09-10	16:06:00	0
2008-09-10	16:07:00	0
2008-09-10	16:08:00	0
2008-09-10	16:09:00	0
2008-09-10	16:10:00	0
2008-09-10	16:11:00	0
2008-09-10	16:12:00	0
2008-09-10	16:13:00	0
2008-09-10	16:14:00	0
2008-09-10	16:15:00	0
2008-09-10	16:16:00	0
2008-09-10	16:17:00	0
2008-09-10	16:18:00	0
2008-09-10	16:19:00	0
2008-09-10	16:20:00	0
2008-09-10	16:21:00	0
2008-09-10	16:22:00	0
2008-09-10	16:23:00	0
2008-09-10	16:24:00	0
2008-09-10	16:25:00	0
2008-09-10	16:26:00	0
2008-09-10	16:27:00	0
2008-09-10	16:28:00	0
2008-09-10	16:29:00	0
2008-09-10	16:30:00	0
2008-09-10	16:31:00	0
2008-09-10	16:32:00	0
2008-09-10	16:33:00	0
2008-09-10	16:34:00	0
2008-09-10	16:35:00	0
2008-09-10	16:36:00	0
2008-09-10	16:37:00	0
2008-09-10	16:38:00	0
2008-09-10	16:39:00	0
2008-09-10	16:40:00	0
2008-09-10	16:41:00	0
2008-09-10	16:42:00	0
2008-09-10	16:43:00	0
2008-09-10	16:44:00	0
2008-09-10	16:45:00	0
2008-09-10	16:46:00	0
2008-09-10	16:47:00	0
2008-09-10	16:48:00	0
2008-09-10	16:49:00	0
2008-09-10	16:50:00	0
2008-09-10	16:51:00	0
2008-09-10	16:52:00	0
2008-09-10	16:53:00	0
2008-09-10	16:54:00	0
2008-09-10	16:55:00	0
2008-09-10	16:56:00	0
2008-09-10	16:57:00	0
2008-09-10	16:58:00	0
2008-09-10	16:59:00	0
2008-09-10	17:00:00	0	M
2008-09-10	17:01:00	101
2008-09-10	17:02:00	164
2008-09-10	17:03:00	369
2008-09-10	17:04:00	111
2008-09-10	17:05:00	205
2008-09-10	17:06:00	272
2008-09-10	17:07:00	25
2008-09-10	17:08:00	164
2008-09-10	17:09:00	234
2008-09-10	17:10:00	517
2008-09-10	17:11:00	387
2008-09-10	17:12:00	482
2008-09-10	17:13:00	141
2008-09-10	17:14:00	147
2008-09-10	17:15:00	306
2008-09-10	17:16:00	164
2008-09-10	17:17:00	60
2008-09-10	17:18:00	135
2008-09-10	17:19:00	164
2008-09-10	17:20:00	1149
2008-09-10	17:21:00	672
2008-09-10	17:22:00	731
2008-09-10	17:23:00	341
2008-09-10	17:24:00	106
2008-09-10	17:25:00	471
2008-09-10	17:26:00	541
2008-09-10	17:27:00	658
2008-09-10	17:28:00	761
2008-09-10	17:29:00	631
2008-09-10	17:30:00	264
2008-09-10	17:31:00	428
2008-09-10	17:32:00	369
2008-09-10	17:33:00	482
2008-09-10	17:34:00	541
2008-09-10	17:35:00	289
2008-09-10	17:36:00	234
2008-09-10	17:37:00	281
2008-09-10	17:38:00	715
2008-09-10	17:39:00	761
2008-09-10	17:40:00	493
2008-09-10	17:41:00	298
2008-09-10	17:42:00	482
2008-09-10	17:43:00	715
2008-09-10	17:44:00	553
2008-09-10	17:45:00	428
2008-09-10	17:46:00	746
2008-09-10	17:47:00	967
2008-09-10	17:48:00	565
2008-09-10	17:49:00	331
2008-09-10	17:50:00	408
2008-09-10	17:51:00	387
2008-09-10	17:52:00	731
2008-09-10	17:53:00	949
2008-09-10	17:54:00	894
2008-09-10	17:55:00	967
2008-09-10	17:56:00	949
2008-09-10	17:57:00	967
2008-09-10	17:58:00	1005
2008-09-10	17:59:00	1149
2008-09-10	18:00:00	1127
2008-09-10	18:01:00	591
2008-09-10	18:02:00	541
2008-09-10	18:03:00	658
2008-09-10	18:04:00	408
2008-09-10	18:05:00	541
2008-09-10	18:06:00	529
2008-09-10	18:07:00	761
2008-09-10	18:08:00	529
2008-09-10	18:09:00	185
2008-09-10	18:10:00	42
2008-09-10	18:11:00	192
2008-09-10	18:12:00	578
2008-09-10	18:13:00	1106
2008-09-10	18:14:00	843
2008-09-10	18:15:00	930
2008-09-10	18:16:00	505
2008-09-10	18:17:00	505
2008-09-10	18:18:00	398
2008-09-10	18:19:00	96
2008-09-10	18:20:00	565
2008-09-10	18:21:00	1905
2008-09-10	18:22:00	2115
2008-09-10	18:23:00	1939
2008-09-10	18:24:00	1127
2008-09-10	18:25:00	1308
2008-09-10	18:26:00	4642
2008-09-10	18:27:00	604
2008-09-10	18:28:00	34
2008-09-10	18:29:00	13
2008-09-10	18:30:00	101
2008-09-10	18:31:00	30
2008-09-10	18:32:00	877
2008-09-10	18:33:00	1513
2008-09-10	18:34:00	843
2008-09-10	18:35:00	249
2008-09-10	18:36:00	0
2008-09-10	18:37:00	0
2008-09-10	18:38:00	0
2008-09-10	18:39:00	65
2008-09-10	18:40:00	0
2008-09-10	18:41:00	0
2008-09-10	18:42:00	34
2008-09-10	18:43:00	96
2008-09-10	18:44:00	843
2008-09-10	18:45:00	192
2008-09-10	18:46:00	21
2008-09-10	18:47:00	91
2008-09-10	18:48:00	60
2008-09-10	18:49:00	242
2008-09-10	18:50:00	894
2008-09-10	18:51:00	159
2008-09-10	18:52:00	135
2008-09-10	18:53:00	117
2008-09-10	18:54:00	47
2008-09-10	18:55:00	70
2008-09-10	18:56:00	117
2008-09-10	18:57:00	91
2008-09-10	18:58:00	205
2008-09-10	18:59:00	25
2008-09-10	19:00:00	25
2008-09-10	19:01:00	0
2008-09-10	19:02:00	0
2008-09-10	19:03:00	0
2008-09-10	19:04:00	60
2008-09-10	19:05:00	0
2008-09-10	19:06:00	21
2008-09-10	19:07:00	249
2008-09-10	19:08:00	591
2008-09-10	19:09:00	493
2008-09-10	19:10:00	701
2008-09-10	19:11:00	418
2008-09-10	19:12:00	777
2008-09-10	19:13:00	860
2008-09-10	19:14:00	185
2008-09-10	19:15:00	289
2008-09-10	19:16:00	298
2008-09-10	19:17:00	289
2008-09-10	19:18:00	672
2008-09-10	19:19:00	894
2008-09-10	19:20:00	234
2008-09-10	19:21:00	631
2008-09-10	19:22:00	860
2008-09-10	19:23:00	578
2008-09-10	19:24:00	672
2008-09-10	19:25:00	565
2008-09-10	19:26:00	986
2008-09-10	19:27:00	777
2008-09-10	19:28:00	281
2008-09-10	19:29:00	350
2008-09-10	19:30:00	378
2008-09-10	19:31:00	408
2008-09-10	19:32:00	42
2008-09-10	19:33:00	60
2008-09-10	19:34:00	30
2008-09-10	19:35:00	178
2008-09-10	19:36:00	242
2008-09-10	19:37:00	8
2008-09-10	19:38:00	0
2008-09-10	19:39:00	0
2008-09-10	19:40:00	0
2008-09-10	19:41:00	0
2008-09-10	19:42:00	0
2008-09-10	19:43:00	81
2008-09-10	19:44:00	17
2008-09-10	19:45:00	8
2008-09-10	19:46:00	21
2008-09-10	19:47:00	42
2008-09-10	19:48:00	264
2008-09-10	19:49:00	541
2008-09-10	19:50:00	178
2008-09-10	19:51:00	60
2008-09-10	19:52:00	159
2008-09-10	19:53:00	147
2008-09-10	19:54:00	17
2008-09-10	19:55:00	249
2008-09-10	19:56:00	398
2008-09-10	19:57:00	877
2008-09-10	19:58:00	341
2008-09-10	19:59:00	298
2008-09-10	20:00:00	298
2008-09-10	20:01:00	428
2008-09-10	20:02:00	106
2008-09-10	20:03:00	0
2008-09-10	20:04:00	0
2008-09-10	20:05:00	0
2008-09-10	20:06:00	55
2008-09-10	20:07:00	0
2008-09-10	20:08:00	0
2008-09-10	20:09:00	0
2008-09-10	20:10:00	0
2008-09-10	20:11:00	0
2008-09-10	20:12:00	0
2008-09-10	20:13:00	0
2008-09-10	20:14:00	0
2008-09-10	20:15:00	8
2008-09-10	20:16:00	13
2008-09-10	20:17:00	0
2008-09-10	20:18:00	0
2008-09-10	20:19:00	0
2008-09-10	20:20:00	30
2008-09-10	20:21:00	0
2008-09-10	20:22:00	34
2008-09-10	20:23:00	38
2008-09-10	20:24:00	17
2008-09-10	20:25:00	0
2008-09-10	20:26:00	34
2008-09-10	20:27:00	0
2008-09-10	20:28:00	0
2008-09-10	20:29:00	0
2008-09-10	20:30:00	0
2008-09-10	20:31:00	0
2008-09-10	20:32:00	0
2008-09-10	20:33:00	0
2008-09-10	20:34:00	0
2008-09-10	20:35:00	55
2008-09-10	20:36:00	314
2008-09-10	20:37:00	369
2008-09-10	20:38:00	171
2008-09-10	20:39:00	617
2008-09-10	20:40:00	912
2008-09-10	20:41:00	1939
2008-09-10	20:42:00	1106
2008-09-10	20:43:00	359
2008-09-10	20:44:00	25
2008-09-10	20:45:00	55
2008-09-10	20:46:00	0
2008-09-10	20:47:00	65
2008-09-10	20:48:00	0
2008-09-10	20:49:00	42
2008-09-10	20:50:00	0
2008-09-10	20:51:00	65
2008-09-10	20:52:00	0
2008-09-10	20:53:00	0
2008-09-10	20:54:00	234
2008-09-10	20:55:00	226
2008-09-10	20:56:00	860
2008-09-10	20:57:00	1284
2008-09-10	20:58:00	731
2008-09-10	20:59:00	306
2008-09-10	21:00:00	0
2008-09-10	21:01:00	0
2008-09-10	21:02:00	51
2008-09-10	21:03:00	0
2008-09-10	21:04:00	0
2008-09-10	21:05:00	0
2008-09-10	21:06:00	0
2008-09-10	21:07:00	0
2008-09-10	21:08:00	0
2008-09-10	21:09:00	0
2008-09-10	21:10:00	0
2008-09-10	21:11:00	0
2008-09-10	21:12:00	34
2008-09-10	21:13:00	0
2008-09-10	21:14:00	0
2008-09-10	21:15:00	0
2008-09-10	21:16:00	0
2008-09-10	21:17:00	91
2008-09-10	21:18:00	0
2008-09-10	21:19:00	0
2008-09-10	21:20:00	0
2008-09-10	21:21:00	0
2008-09-10	21:22:00	0
2008-09-10	21:23:00	0
2008-09-10	21:24:00	47
2008-09-10	21:25:00	25
2008-09-10	21:26:00	0
2008-09-10	21:27:00	0
2008-09-10	21:28:00	0
2008-09-10	21:29:00	0
2008-09-10	21:30:00	0
2008-09-10	21:31:00	0
2008-09-10	21:32:00	0
2008-09-10	21:33:00	0
2008-09-10	21:34:00	0
2008-09-10	21:35:00	60
2008-09-10	21:36:00	0
2008-09-10	21:37:00	0
2008-09-10	21:38:00	0
2008-09-10	21:39:00	0
2008-09-10	21:40:00	0
2008-09-10	21:41:00	0
2008-09-10	21:42:00	0
2008-09-10	21:43:00	0
2008-09-10	21:44:00	0
2008-09-10	21:45:00	0
2008-09-10	21:46:00	75
2008-09-10	21:47:00	0
2008-09-10	21:48:00	0
2008-09-10	21:49:00	0
2008-09-10	21:50:00	0
2008-09-10	21:51:00	81
2008-09-10	21:52:00	60
2008-09-10	21:53:00	0
2008-09-10	21:54:00	0
2008-09-10	21:55:00	0
2008-09-10	21:56:00	0
2008-09-10	21:57:00	4
2008-09-10	21:58:00	0
2008-09-10	21:59:00	0
2008-09-10	22:00:00	0
2008-09-10	22:01:00	8
2008-09-10	22:02:00	0
2008-09-10	22:03:00	0
2008-09-10	22:04:00	0
2008-09-10	22:05:00	0
2008-09-10	22:06:00	8
2008-09-10	22:07:00	0
2008-09-10	22:08:00	30
2008-09-10	22:09:00	0
2008-09-10	22:10:00	4
2008-09-10	22:11:00	171
2008-09-10	22:12:00	47
2008-09-10	22:13:00	4
2008-09-10	22:14:00	0
2008-09-10	22:15:00	0
2008-09-10	22:16:00	0
2008-09-10	22:17:00	0
2008-09-10	22:18:00	0
2008-09-10	22:19:00	106
2008-09-10	22:20:00	60
2008-09-10	22:21:00	0
2008-09-10	22:22:00	0
2008-09-10	22:23:00	0
2008-09-10	22:24:00	0
2008-09-10	22:25:00	0
2008-09-10	22:26:00	0
2008-09-10	22:27:00	0
2008-09-10	22:28:00	0
2008-09-10	22:29:00	0
2008-09-10	22:30:00	0
2008-09-10	22:31:00	0
2008-09-10	22:32:00	0
2008-09-10	22:33:00	0
2008-09-10	22:34:00	0
2008-09-10	22:35:00	75
2008-09-10	22:36:00	212
2008-09-10	22:37:00	117
2008-09-10	22:38:00	0
2008-09-10	22:39:00	0
2008-09-10	22:40:00	0
2008-09-10	22:41:00	0
2008-09-10	22:42:00	0
2008-09-10	22:43:00	0
2008-09-10	22:44:00	47
2008-09-10	22:45:00	0
2008-09-10	22:46:00	0
2008-09-10	22:47:00	0
2008-09-10	22:48:00	55
2008-09-10	22:49:00	21
2008-09-10	22:50:00	30
2008-09-10	22:51:00	249
2008-09-10	22:52:00	8
2008-09-10	22:53:00	60
2008-09-10	22:54:00	4
2008-09-10	22:55:00	0
2008-09-10	22:56:00	0
2008-09-10	22:57:00	0
2008-09-10	22:58:00	0
2008-09-10	22:59:00	0
2008-09-10	23:00:00	0
2008-09-10	23:01:00	0
2008-09-10	23:02:00	0
2008-09-10	23:03:00	0
2008-09-10	23:04:00	0
2008-09-10	23:05:00	0
2008-09-10	23:06:00	13
2008-09-10	23:07:00	47
2008-09-10	23:08:00	0
2008-09-10	23:09:00	0
2008-09-10	23:10:00	0
2008-09-10	23:11:00	0
2008-09-10	23:12:00	0
2008-09-10	23:13:00	0
2008-09-10	23:14:00	0
2008-09-10	23:15:00	0
2008-09-10	23:16:00	0
2008-09-10	23:17:00	0
2008-09-10	23:18:00	0
2008-09-10	23:19:00	0
2008-09-10	23:20:00	0
2008-09-10	23:21:00	0
2008-09-10	23:22:00	0
2008-09-10	23:23:00	21
2008-09-10	23:24:00	4
2008-09-10	23:25:00	0
2008-09-10	23:26:00	34
2008-09-10	23:27:00	8
2008-09-10	23:28:00	51
2008-09-10	23:29:00	0
2008-09-10	23:30:00	0
2008-09-10	23:31:00	0
2008-09-10	23:32:00	0
2008-09-10	23:33:00	0
2008-09-10	23:34:00	0
2008-09-10	23:35:00	0
2008-09-10	23:36:00	0
2008-09-10	23:37:00	0
2008-09-10	23:38:00	4
2008-09-10	23:39:00	4
2008-09-10	23:40:00	0
2008-09-10	23:41:00	4
2008-09-10	23:42:00	0
2008-09-10	23:43:00	0
2008-09-10	23:44:00	0
2008-09-10	23:45:00	0
2008-09-10	23:46:00	0
2008-09-10	23:47:00	0
2008-09-10	23:48:00	0
2008-09-10	23:49:00	0
2008-09-10	23:50:00	0
2008-09-10	23:51:00	65
2008-09-10	23:52:00	631
2008-09-10	23:53:00	34
2008-09-10	23:54:00	0
2008-09-10	23:55:00	0
2008-09-10	23:56:00	0
2008-09-10	23:57:00	0
2008-09-10	23:58:00	0
2008-09-10	23:59:00	0
2008-09-11	00:00:00	0
2008-09-11	00:01:00	42
2008-09-11	00:02:00	0
2008-09-11	00:03:00	0
2008-09-11	00:04:00	0
2008-09-11	00:05:00	0
2008-09-11	00:06:00	0
2008-09-11	00:07:00	51
2008-09-11	00:08:00	0
2008-09-11	00:09:00	0
2008-09-11	00:10:00	0
2008-09-11	00:11:00	0
2008-09-11	00:12:00	0
2008-09-11	00:13:00	21
2008-09-11	00:14:00	0
2008-09-11	00:15:00	0
2008-09-11	00:16:00	65
2008-09-11	00:17:00	0
2008-09-11	00:18:00	0
2008-09-11	00:19:00	0
2008-09-11	00:20:00	0
2008-09-11	00:21:00	0
2008-09-11	00:22:00	0
2008-09-11	00:23:00	0
2008-09-11	00:24:00	0
2008-09-11	00:25:00	0
2008-09-11	00:26:00	0
2008-09-11	00:27:00	0
2008-09-11	00:28:00	0
2008-09-11	00:29:00	8
2008-09-11	00:30:00	0
2008-09-11	00:31:00	4
2008-09-11	00:32:00	4
2008-09-11	00:33:00	0
2008-09-11	00:34:00	0
2008-09-11	00:35:00	38
2008-09-11	00:36:00	0
2008-09-11	00:37:00	0
2008-09-11	00:38:00	0
2008-09-11	00:39:00	0
2008-09-11	00:40:00	65
2008-09-11	00:41:00	60
2008-09-11	00:42:00	117
2008-09-11	00:43:00	359
2008-09-11	00:44:00	298
2008-09-11	00:45:00	658
2008-09-11	00:46:00	42
2008-09-11	00:47:00	38
2008-09-11	00:48:00	30
2008-09-11	00:49:00	13
2008-09-11	00:50:00	0
2008-09-11	00:51:00	0
2008-09-11	00:52:00	13
2008-09-11	00:53:00	0
2008-09-11	00:54:00	0
2008-09-11	00:55:00	0
2008-09-11	00:56:00	0
2008-09-11	00:57:00	0
2008-09-11	00:58:00	8
2008-09-11	00:59:00	0
2008-09-11	01:00:00	0
2008-09-11	01:01:00	0
2008-09-11	01:02:00	0
2008-09-11	01:03:00	0
2008-09-11	01:04:00	0
2008-09-11	01:05:00	4
2008-09-11	01:06:00	0
2008-09-11	01:07:00	0
2008-09-11	01:08:00	0
2008-09-11	01:09:00	0
2008-09-11	01:10:00	0
2008-09-11	01:11:00	0
2008-09-11	01:12:00	0
2008-09-11	01:13:00	0
2008-09-11	01:14:00	0
2008-09-11	01:15:00	0
2008-09-11	01:16:00	0
2008-09-11	01:17:00	0
2008-09-11	01:18:00	0
2008-09-11	01:19:00	0
2008-09-11	01:20:00	0
2008-09-11	01:21:00	0
2008-09-11	01:22:00	0
2008-09-11	01:23:00	0
2008-09-11	01:24:00	0
2008-09-11	01:25:00	0
2008-09-11	01:26:00	0
2008-09-11	01:27:00	0
2008-09-11	01:28:00	0
2008-09-11	01:29:00	0
2008-09-11	01:30:00	0
2008-09-11	01:31:00	34
2008-09-11	01:32:00	34
2008-09-11	01:33:00	0
2008-09-11	01:34:00	4
2008-09-11	01:35:00	0
2008-09-11	01:36:00	0
2008-09-11	01:37:00	0
2008-09-11	01:38:00	0
2008-09-11	01:39:00	0
2008-09-11	01:40:00	0
2008-09-11	01:41:00	0
2008-09-11	01:42:00	0
2008-09-11	01:43:00	0
2008-09-11	01:44:00	0
2008-09-11	01:45:00	0
2008-09-11	01:46:00	0
2008-09-11	01:47:00	0
2008-09-11	01:48:00	0
2008-09-11	01:49:00	0
2008-09-11	01:50:00	0
2008-09-11	01:51:00	0
2008-09-11	01:52:00	0
2008-09-11	01:53:00	0
2008-09-11	01:54:00	0
2008-09-11	01:55:00	4
2008-09-11	01:56:00	0
2008-09-11	01:57:00	8
2008-09-11	01:58:00	493
2008-09-11	01:59:00	331
2008-09-11	02:00:00	298
2008-09-11	02:01:00	38
2008-09-11	02:02:00	17
2008-09-11	02:03:00	777
2008-09-11	02:04:00	111
2008-09-11	02:05:00	272
2008-09-11	02:06:00	212
2008-09-11	02:07:00	529
2008-09-11	02:08:00	0
2008-09-11	02:09:00	0
2008-09-11	02:10:00	0
2008-09-11	02:11:00	0
2008-09-11	02:12:00	0
2008-09-11	02:13:00	0
2008-09-11	02:14:00	0
2008-09-11	02:15:00	0
2008-09-11	02:16:00	0
2008-09-11	02:17:00	0
2008-09-11	02:18:00	0
2008-09-11	02:19:00	0
2008-09-11	02:20:00	0
2008-09-11	02:21:00	0
2008-09-11	02:22:00	0
2008-09-11	02:23:00	0
2008-09-11	02:24:00	0
2008-09-11	02:25:00	0
2008-09-11	02:26:00	0
2008-09-11	02:27:00	13
2008-09-11	02:28:00	761
2008-09-11	02:29:00	192
2008-09-11	02:30:00	0
2008-09-11	02:31:00	0
2008-09-11	02:32:00	0
2008-09-11	02:33:00	0
2008-09-11	02:34:00	0
2008-09-11	02:35:00	0
2008-09-11	02:36:00	0
2008-09-11	02:37:00	0
2008-09-11	02:38:00	0
2008-09-11	02:39:00	13
2008-09-11	02:40:00	264
2008-09-11	02:41:00	449
2008-09-11	02:42:00	578
2008-09-11	02:43:00	192
2008-09-11	02:44:00	0
2008-09-11	02:45:00	0
2008-09-11	02:46:00	0
2008-09-11	02:47:00	0
2008-09-11	02:48:00	0
2008-09-11	02:49:00	0
2008-09-11	02:50:00	0
2008-09-11	02:51:00	0
2008-09-11	02:52:00	0
2008-09-11	02:53:00	0
2008-09-11	02:54:00	0
2008-09-11	02:55:00	0
2008-09-11	02:56:00	0
2008-09-11	02:57:00	0
2008-09-11	02:58:00	0
2008-09-11	02:59:00	0
2008-09-11	03:00:00	0
2008-09-11	03:01:00	0
2008-09-11	03:02:00	0
2008-09-11	03:03:00	0
2008-09-11	03:04:00	0
2008-09-11	03:05:00	0
2008-09-11	03:06:00	0
2008-09-11	03:07:00	0
2008-09-11	03:08:00	0
2008-09-11	03:09:00	0
2008-09-11	03:10:00	0
2008-09-11	03:11:00	0
2008-09-11	03:12:00	47
2008-09-11	03:13:00	0
2008-09-11	03:14:00	0
2008-09-11	03:15:00	0
2008-09-11	03:16:00	0
2008-09-11	03:17:00	0
2008-09-11	03:18:00	0
2008-09-11	03:19:00	0
2008-09-11	03:20:00	0
2008-09-11	03:21:00	0
2008-09-11	03:22:00	0
2008-09-11	03:23:00	0
2008-09-11	03:24:00	0
2008-09-11	03:25:00	0
2008-09-11	03:26:00	0
2008-09-11	03:27:00	0
2008-09-11	03:28:00	4
2008-09-11	03:29:00	0
2008-09-11	03:30:00	4
2008-09-11	03:31:00	0
2008-09-11	03:32:00	0
2008-09-11	03:33:00	0
2008-09-11	03:34:00	0
2008-09-11	03:35:00	0
2008-09-11	03:36:00	0
2008-09-11	03:37:00	0
2008-09-11	03:38:00	0
2008-09-11	03:39:00	0
2008-09-11	03:40:00	0
2008-09-11	03:41:00	0
2008-09-11	03:42:00	0
2008-09-11	03:43:00	0
2008-09-11	03:44:00	0
2008-09-11	03:45:00	0
2008-09-11	03:46:00	0
2008-09-11	03:47:00	0
2008-09-11	03:48:00	0
2008-09-11	03:49:00	0
2008-09-11	03:50:00	4
2008-09-11	03:51:00	0
2008-09-11	03:52:00	4
2008-09-11	03:53:00	0
2008-09-11	03:54:00	0
2008-09-11	03:55:00	0
2008-09-11	03:56:00	0
2008-09-11	03:57:00	13
2008-09-11	03:58:00	0
2008-09-11	03:59:00	0
2008-09-11	04:00:00	323
2008-09-11	04:01:00	0
2008-09-11	04:02:00	0
2008-09-11	04:03:00	0
2008-09-11	04:04:00	0
2008-09-11	04:05:00	0
2008-09-11	04:06:00	0
2008-09-11	04:07:00	0
2008-09-11	04:08:00	0
2008-09-11	04:09:00	0
2008-09-11	04:10:00	0
2008-09-11	04:11:00	0
2008-09-11	04:12:00	0
2008-09-11	04:13:00	0
2008-09-11	04:14:00	0
2008-09-11	04:15:00	0
2008-09-11	04:16:00	0
2008-09-11	04:17:00	0
2008-09-11	04:18:00	0
2008-09-11	04:19:00	0
2008-09-11	04:20:00	0
2008-09-11	04:21:00	0
2008-09-11	04:22:00	0
2008-09-11	04:23:00	0
2008-09-11	04:24:00	13
2008-09-11	04:25:00	0
2008-09-11	04:26:00	0
2008-09-11	04:27:00	4
2008-09-11	04:28:00	0
2008-09-11	04:29:00	0
2008-09-11	04:30:00	0
2008-09-11	04:31:00	0
2008-09-11	04:32:00	0
2008-09-11	04:33:00	0
2008-09-11	04:34:00	0
2008-09-11	04:35:00	0
2008-09-11	04:36:00	0
2008-09-11	04:37:00	0
2008-09-11	04:38:00	0
2008-09-11	04:39:00	0
2008-09-11	04:40:00	0
2008-09-11	04:41:00	0
2008-09-11	04:42:00	0
2008-09-11	04:43:00	0
2008-09-11	04:44:00	0
2008-09-11	04:45:00	0
2008-09-11	04:46:00	0
2008-09-11	04:47:00	0
2008-09-11	04:48:00	0
2008-09-11	04:49:00	0
2008-09-11	04:50:00	0
2008-09-11	04:51:00	0
2008-09-11	04:52:00	0
2008-09-11	04:53:00	0
2008-09-11	04:54:00	0
2008-09-11	04:55:00	0
2008-09-11	04:56:00	17
2008-09-11	04:57:00	0
2008-09-11	04:58:00	0
2008-09-11	04:59:00	0
2008-09-11	05:00:00	0
2008-09-11	05:01:00	0
2008-09-11	05:02:00	0
2008-09-11	05:03:00	0
2008-09-11	05:04:00	0
2008-09-11	05:05:00	0
2008-09-11	05:06:00	0
2008-09-11	05:07:00	0
2008-09-11	05:08:00	8
2008-09-11	05:09:00	0
2008-09-11	05:10:00	0
2008-09-11	05:11:00	0
2008-09-11	05:12:00	0
2008-09-11	05:13:00	0
2008-09-11	05:14:00	0
2008-09-11	05:15:00	0
2008-09-11	05:16:00	0
2008-09-11	05:17:00	0
2008-09-11	05:18:00	0
2008-09-11	05:19:00	0
2008-09-11	05:20:00	0
2008-09-11	05:21:00	0
2008-09-11	05:22:00	0
2008-09-11	05:23:00	0
2008-09-11	05:24:00	0
2008-09-11	05:25:00	0
2008-09-11	05:26:00	0
2008-09-11	05:27:00	0
2008-09-11	05:28:00	8
2008-09-11	05:29:00	0
2008-09-11	05:30:00	0
2008-09-11	05:31:00	0
2008-09-11	05:32:00	0
2008-09-11	05:33:00	4
2008-09-11	05:34:00	8
2008-09-11	05:35:00	0
2008-09-11	05:36:00	0
2008-09-11	05:37:00	0
2008-09-11	05:38:00	0
2008-09-11	05:39:00	0
2008-09-11	05:40:00	0
2008-09-11	05:41:00	0
2008-09-11	05:42:00	0
2008-09-11	05:43:00	0
2008-09-11	05:44:00	0
2008-09-11	05:45:00	13
2008-09-11	05:46:00	117
2008-09-11	05:47:00	4
2008-09-11	05:48:00	8
2008-09-11	05:49:00	4
2008-09-11	05:50:00	0
2008-09-11	05:51:00	0
2008-09-11	05:52:00	38
2008-09-11	05:53:00	17
2008-09-11	05:54:00	0
2008-09-11	05:55:00	0
2008-09-11	05:56:00	0
2008-09-11	05:57:00	0
2008-09-11	05:58:00	0
2008-09-11	05:59:00	0
2008-09-11	06:00:00	0
2008-09-11	06:01:00	0
2008-09-11	06:02:00	0
2008-09-11	06:03:00	0
2008-09-11	06:04:00	0
2008-09-11	06:05:00	0
2008-09-11	06:06:00	0
2008-09-11	06:07:00	0
2008-09-11	06:08:00	0
2008-09-11	06:09:00	0
2008-09-11	06:10:00	0
2008-09-11	06:11:00	0
2008-09-11	06:12:00	0
2008-09-11	06:13:00	0
2008-09-11	06:14:00	0
2008-09-11	06:15:00	8
2008-09-11	06:16:00	0
2008-09-11	06:17:00	0
2008-09-11	06:18:00	60
2008-09-11	06:19:00	13
2008-09-11	06:20:00	51
2008-09-11	06:21:00	0
2008-09-11	06:22:00	0
2008-09-11	06:23:00	0
2008-09-11	06:24:00	0
2008-09-11	06:25:00	0
2008-09-11	06:26:00	30
2008-09-11	06:27:00	8
2008-09-11	06:28:00	0
2008-09-11	06:29:00	17
2008-09-11	06:30:00	65
2008-09-11	06:31:00	30
2008-09-11	06:32:00	0
2008-09-11	06:33:00	0
2008-09-11	06:34:00	0
2008-09-11	06:35:00	0
2008-09-11	06:36:00	0
2008-09-11	06:37:00	0
2008-09-11	06:38:00	0
2008-09-11	06:39:00	0
2008-09-11	06:40:00	4
2008-09-11	06:41:00	0
2008-09-11	06:42:00	0
2008-09-11	06:43:00	0
2008-09-11	06:44:00	0
2008-09-11	06:45:00	0
2008-09-11	06:46:00	0
2008-09-11	06:47:00	0
2008-09-11	06:48:00	4
2008-09-11	06:49:00	0
2008-09-11	06:50:00	0
2008-09-11	06:51:00	0
2008-09-11	06:52:00	0
2008-09-11	06:53:00	0
2008-09-11	06:54:00	0
2008-09-11	06:55:00	25
2008-09-11	06:56:00	672
2008-09-11	06:57:00	0
2008-09-11	06:58:00	0
2008-09-11	06:59:00	0
2008-09-11	07:00:00	0
2008-09-11	07:01:00	0
2008-09-11	07:02:00	0
2008-09-11	07:03:00	0
2008-09-11	07:04:00	0
2008-09-11	07:05:00	0
2008-09-11	07:06:00	0
2008-09-11	07:07:00	0
2008-09-11	07:08:00	0
2008-09-11	07:09:00	0
2008-09-11	07:10:00	0
2008-09-11	07:11:00	0
2008-09-11	07:12:00	0
2008-09-11	07:13:00	0
2008-09-11	07:14:00	0
2008-09-11	07:15:00	0
2008-09-11	07:16:00	0
2008-09-11	07:17:00	0
2008-09-11	07:18:00	0
2008-09-11	07:19:00	0
2008-09-11	07:20:00	0
2008-09-11	07:21:00	0
2008-09-11	07:22:00	0
2008-09-11	07:23:00	0
2008-09-11	07:24:00	0
2008-09-11	07:25:00	0
2008-09-11	07:26:00	0
2008-09-11	07:27:00	0
2008-09-11	07:28:00	0
2008-09-11	07:29:00	0
2008-09-11	07:30:00	0
2008-09-11	07:31:00	672
2008-09-11	07:32:00	75
2008-09-11	07:33:00	60
2008-09-11	07:34:00	0
2008-09-11	07:35:00	0
2008-09-11	07:36:00	0
2008-09-11	07:37:00	0
2008-09-11	07:38:00	0
2008-09-11	07:39:00	25
2008-09-11	07:40:00	0
2008-09-11	07:41:00	65
2008-09-11	07:42:00	13
2008-09-11	07:43:00	0
2008-09-11	07:44:00	0
2008-09-11	07:45:00	0
2008-09-11	07:46:00	17
2008-09-11	07:47:00	0
2008-09-11	07:48:00	0
2008-09-11	07:49:00	0
2008-09-11	07:50:00	0
2008-09-11	07:51:00	0
2008-09-11	07:52:00	75
2008-09-11	07:53:00	17
2008-09-11	07:54:00	178
2008-09-11	07:55:00	1106
2008-09-11	07:56:00	205
2008-09-11	07:57:00	38
2008-09-11	07:58:00	117
2008-09-11	07:59:00	1486
2008-09-11	08:00:00	1357
2008-09-11	08:01:00	1308
2008-09-11	08:02:00	658
2008-09-11	08:03:00	631
2008-09-11	08:04:00	341
2008-09-11	08:05:00	212
2008-09-11	08:06:00	212
2008-09-11	08:07:00	777
2008-09-11	08:08:00	843
2008-09-11	08:09:00	631
2008-09-11	08:10:00	30
2008-09-11	08:11:00	34
2008-09-11	08:12:00	25
2008-09-11	08:13:00	0
2008-09-11	08:14:00	0
2008-09-11	08:15:00	0
2008-09-11	08:16:00	34
2008-09-11	08:17:00	34
2008-09-11	08:18:00	0
2008-09-11	08:19:00	0
2008-09-11	08:20:00	0
2008-09-11	08:21:00	0
2008-09-11	08:22:00	0
2008-09-11	08:23:00	0
2008-09-11	08:24:00	0
2008-09-11	08:25:00	0
2008-09-11	08:26:00	0
2008-09-11	08:27:00	0
2008-09-11	08:28:00	0
2008-09-11	08:29:00	0
2008-09-11	08:30:00	60
2008-09-11	08:31:00	38
2008-09-11	08:32:00	0
2008-09-11	08:33:00	13
2008-09-11	08:34:00	0
2008-09-11	08:35:00	0
2008-09-11	08:36:00	0
2008-09-11	08:37:00	0
2008-09-11	08:38:00	38
2008-09-11	08:39:00	0
2008-09-11	08:40:00	47
2008-09-11	08:41:00	0
2008-09-11	08:42:00	0
2008-09-11	08:43:00	0
2008-09-11	08:44:00	0
2008-09-11	08:45:00	0
2008-09-11	08:46:00	0
2008-09-11	08:47:00	0
2008-09-11	08:48:00	0
2008-09-11	08:49:00	0
2008-09-11	08:50:00	0
2008-09-11	08:51:00	0
2008-09-11	08:52:00	0
2008-09-11	08:53:00	0
2008-09-11	08:54:00	0
2008-09-11	08:55:00	0
2008-09-11	08:56:00	0
2008-09-11	08:57:00	0
2008-09-11	08:58:00	0
2008-09-11	08:59:00	0
2008-09-11	09:00:00	0
2008-09-11	09:01:00	0
2008-09-11	09:02:00	0
2008-09-11	09:03:00	0
2008-09-11	09:04:00	0
2008-09-11	09:05:00	0
2008-09-11	09:06:00	0
2008-09-11	09:07:00	0
2008-09-11	09:08:00	0
[truncated: 19,611 more rows]

## Sheet: 9.24.08
Actogram, Copy Raw Data, All Days
Identity:	Crash
Filename:	E:\Active Research Files\meloxicam titre canine\cases\crash\Crash 9.24.08.AWC
Gender:	M
Age:	9
Height:	55.9 cm	22.0 in
Weight:	35.0 kg	77.2 lbs
Start Date:	24-Sep-2008 (Wed)
Start Time:	17:00:00
Interval:	1.00 mins
Date Stamp:	Time Stamp:	Activity Data:	Marker Press:
2008-09-24	00:00:00	0
2008-09-24	00:01:00	0
2008-09-24	00:02:00	0
2008-09-24	00:03:00	0
2008-09-24	00:04:00	0
2008-09-24	00:05:00	0
2008-09-24	00:06:00	0
2008-09-24	00:07:00	0
2008-09-24	00:08:00	0
2008-09-24	00:09:00	0
2008-09-24	00:10:00	0
2008-09-24	00:11:00	0
2008-09-24	00:12:00	0
2008-09-24	00:13:00	0
2008-09-24	00:14:00	0
2008-09-24	00:15:00	0
2008-09-24	00:16:00	0
2008-09-24	00:17:00	0
2008-09-24	00:18:00	0
2008-09-24	00:19:00	0
2008-09-24	00:20:00	0
2008-09-24	00:21:00	0
2008-09-24	00:22:00	0
2008-09-24	00:23:00	0
2008-09-24	00:24:00	0
2008-09-24	00:25:00	0
2008-09-24	00:26:00	0
2008-09-24	00:27:00	0
2008-09-24	00:28:00	0
2008-09-24	00:29:00	0
2008-09-24	00:30:00	0
2008-09-24	00:31:00	0
2008-09-24	00:32:00	0
2008-09-24	00:33:00	0
2008-09-24	00:34:00	0
2008-09-24	00:35:00	0
2008-09-24	00:36:00	0
2008-09-24	00:37:00	0
2008-09-24	00:38:00	0
2008-09-24	00:39:00	0
2008-09-24	00:40:00	0
2008-09-24	00:41:00	0
2008-09-24	00:42:00	0
2008-09-24	00:43:00	0
2008-09-24	00:44:00	0
2008-09-24	00:45:00	0
2008-09-24	00:46:00	0
2008-09-24	00:47:00	0
2008-09-24	00:48:00	0
2008-09-24	00:49:00	0
2008-09-24	00:50:00	0
2008-09-24	00:51:00	0
2008-09-24	00:52:00	0
2008-09-24	00:53:00	0
2008-09-24	00:54:00	0
2008-09-24	00:55:00	0
2008-09-24	00:56:00	0
2008-09-24	00:57:00	0
2008-09-24	00:58:00	0
2008-09-24	00:59:00	0
2008-09-24	01:00:00	0
2008-09-24	01:01:00	0
2008-09-24	01:02:00	0
2008-09-24	01:03:00	0
2008-09-24	01:04:00	0
2008-09-24	01:05:00	0
2008-09-24	01:06:00	0
2008-09-24	01:07:00	0
2008-09-24	01:08:00	0
2008-09-24	01:09:00	0
2008-09-24	01:10:00	0
2008-09-24	01:11:00	0
2008-09-24	01:12:00	0
2008-09-24	01:13:00	0
2008-09-24	01:14:00	0
2008-09-24	01:15:00	0
2008-09-24	01:16:00	0
2008-09-24	01:17:00	0
2008-09-24	01:18:00	0
2008-09-24	01:19:00	0
2008-09-24	01:20:00	0
2008-09-24	01:21:00	0
2008-09-24	01:22:00	0
2008-09-24	01:23:00	0
2008-09-24	01:24:00	0
2008-09-24	01:25:00	0
2008-09-24	01:26:00	0
2008-09-24	01:27:00	0
2008-09-24	01:28:00	0
2008-09-24	01:29:00	0
2008-09-24	01:30:00	0
2008-09-24	01:31:00	0
2008-09-24	01:32:00	0
2008-09-24	01:33:00	0
2008-09-24	01:34:00	0
2008-09-24	01:35:00	0
2008-09-24	01:36:00	0
2008-09-24	01:37:00	0
2008-09-24	01:38:00	0
2008-09-24	01:39:00	0
2008-09-24	01:40:00	0
2008-09-24	01:41:00	0
2008-09-24	01:42:00	0
2008-09-24	01:43:00	0
2008-09-24	01:44:00	0
2008-09-24	01:45:00	0
2008-09-24	01:46:00	0
2008-09-24	01:47:00	0
2008-09-24	01:48:00	0
2008-09-24	01:49:00	0
2008-09-24	01:50:00	0
2008-09-24	01:51:00	0
2008-09-24	01:52:00	0
2008-09-24	01:53:00	0
2008-09-24	01:54:00	0
2008-09-24	01:55:00	0
2008-09-24	01:56:00	0
2008-09-24	01:57:00	0
2008-09-24	01:58:00	0
2008-09-24	01:59:00	0
2008-09-24	02:00:00	0
2008-09-24	02:01:00	0
2008-09-24	02:02:00	0
2008-09-24	02:03:00	0
2008-09-24	02:04:00	0
2008-09-24	02:05:00	0
2008-09-24	02:06:00	0
2008-09-24	02:07:00	0
2008-09-24	02:08:00	0
2008-09-24	02:09:00	0
2008-09-24	02:10:00	0
2008-09-24	02:11:00	0
2008-09-24	02:12:00	0
2008-09-24	02:13:00	0
2008-09-24	02:14:00	0
2008-09-24	02:15:00	0
2008-09-24	02:16:00	0
2008-09-24	02:17:00	0
2008-09-24	02:18:00	0
2008-09-24	02:19:00	0
2008-09-24	02:20:00	0
2008-09-24	02:21:00	0
2008-09-24	02:22:00	0
2008-09-24	02:23:00	0
2008-09-24	02:24:00	0
2008-09-24	02:25:00	0
2008-09-24	02:26:00	0
2008-09-24	02:27:00	0
2008-09-24	02:28:00	0
2008-09-24	02:29:00	0
2008-09-24	02:30:00	0
2008-09-24	02:31:00	0
2008-09-24	02:32:00	0
2008-09-24	02:33:00	0
2008-09-24	02:34:00	0
2008-09-24	02:35:00	0
2008-09-24	02:36:00	0
2008-09-24	02:37:00	0
2008-09-24	02:38:00	0
2008-09-24	02:39:00	0
2008-09-24	02:40:00	0
2008-09-24	02:41:00	0
2008-09-24	02:42:00	0
2008-09-24	02:43:00	0
2008-09-24	02:44:00	0
2008-09-24	02:45:00	0
2008-09-24	02:46:00	0
2008-09-24	02:47:00	0
2008-09-24	02:48:00	0
2008-09-24	02:49:00	0
2008-09-24	02:50:00	0
2008-09-24	02:51:00	0
2008-09-24	02:52:00	0
2008-09-24	02:53:00	0
2008-09-24	02:54:00	0
2008-09-24	02:55:00	0
2008-09-24	02:56:00	0
2008-09-24	02:57:00	0
2008-09-24	02:58:00	0
2008-09-24	02:59:00	0
2008-09-24	03:00:00	0
2008-09-24	03:01:00	0
2008-09-24	03:02:00	0
2008-09-24	03:03:00	0
2008-09-24	03:04:00	0
2008-09-24	03:05:00	0
2008-09-24	03:06:00	0
2008-09-24	03:07:00	0
2008-09-24	03:08:00	0
2008-09-24	03:09:00	0
2008-09-24	03:10:00	0
2008-09-24	03:11:00	0
2008-09-24	03:12:00	0
2008-09-24	03:13:00	0
2008-09-24	03:14:00	0
2008-09-24	03:15:00	0
2008-09-24	03:16:00	0
2008-09-24	03:17:00	0
2008-09-24	03:18:00	0
2008-09-24	03:19:00	0
2008-09-24	03:20:00	0
2008-09-24	03:21:00	0
2008-09-24	03:22:00	0
2008-09-24	03:23:00	0
2008-09-24	03:24:00	0
2008-09-24	03:25:00	0
2008-09-24	03:26:00	0
2008-09-24	03:27:00	0
2008-09-24	03:28:00	0
2008-09-24	03:29:00	0
2008-09-24	03:30:00	0
2008-09-24	03:31:00	0
2008-09-24	03:32:00	0
2008-09-24	03:33:00	0
2008-09-24	03:34:00	0
2008-09-24	03:35:00	0
2008-09-24	03:36:00	0
2008-09-24	03:37:00	0
2008-09-24	03:38:00	0
2008-09-24	03:39:00	0
2008-09-24	03:40:00	0
2008-09-24	03:41:00	0
2008-09-24	03:42:00	0
2008-09-24	03:43:00	0
2008-09-24	03:44:00	0
2008-09-24	03:45:00	0
2008-09-24	03:46:00	0
2008-09-24	03:47:00	0
2008-09-24	03:48:00	0
2008-09-24	03:49:00	0
2008-09-24	03:50:00	0
2008-09-24	03:51:00	0
2008-09-24	03:52:00	0
2008-09-24	03:53:00	0
2008-09-24	03:54:00	0
2008-09-24	03:55:00	0
2008-09-24	03:56:00	0
2008-09-24	03:57:00	0
2008-09-24	03:58:00	0
2008-09-24	03:59:00	0
2008-09-24	04:00:00	0
2008-09-24	04:01:00	0
2008-09-24	04:02:00	0
2008-09-24	04:03:00	0
2008-09-24	04:04:00	0
2008-09-24	04:05:00	0
2008-09-24	04:06:00	0
2008-09-24	04:07:00	0
2008-09-24	04:08:00	0
2008-09-24	04:09:00	0
2008-09-24	04:10:00	0
2008-09-24	04:11:00	0
2008-09-24	04:12:00	0
2008-09-24	04:13:00	0
2008-09-24	04:14:00	0
2008-09-24	04:15:00	0
2008-09-24	04:16:00	0
2008-09-24	04:17:00	0
2008-09-24	04:18:00	0
2008-09-24	04:19:00	0
2008-09-24	04:20:00	0
2008-09-24	04:21:00	0
2008-09-24	04:22:00	0
2008-09-24	04:23:00	0
2008-09-24	04:24:00	0
2008-09-24	04:25:00	0
2008-09-24	04:26:00	0
2008-09-24	04:27:00	0
2008-09-24	04:28:00	0
2008-09-24	04:29:00	0
2008-09-24	04:30:00	0
2008-09-24	04:31:00	0
2008-09-24	04:32:00	0
2008-09-24	04:33:00	0
2008-09-24	04:34:00	0
2008-09-24	04:35:00	0
2008-09-24	04:36:00	0
2008-09-24	04:37:00	0
2008-09-24	04:38:00	0
2008-09-24	04:39:00	0
2008-09-24	04:40:00	0
2008-09-24	04:41:00	0
2008-09-24	04:42:00	0
2008-09-24	04:43:00	0
2008-09-24	04:44:00	0
2008-09-24	04:45:00	0
2008-09-24	04:46:00	0
2008-09-24	04:47:00	0
2008-09-24	04:48:00	0
2008-09-24	04:49:00	0
2008-09-24	04:50:00	0
2008-09-24	04:51:00	0
2008-09-24	04:52:00	0
2008-09-24	04:53:00	0
2008-09-24	04:54:00	0
2008-09-24	04:55:00	0
2008-09-24	04:56:00	0
2008-09-24	04:57:00	0
2008-09-24	04:58:00	0
2008-09-24	04:59:00	0
2008-09-24	05:00:00	0
2008-09-24	05:01:00	0
2008-09-24	05:02:00	0
2008-09-24	05:03:00	0
2008-09-24	05:04:00	0
2008-09-24	05:05:00	0
2008-09-24	05:06:00	0
2008-09-24	05:07:00	0
2008-09-24	05:08:00	0
2008-09-24	05:09:00	0
2008-09-24	05:10:00	0
2008-09-24	05:11:00	0
2008-09-24	05:12:00	0
2008-09-24	05:13:00	0
2008-09-24	05:14:00	0
2008-09-24	05:15:00	0
2008-09-24	05:16:00	0
2008-09-24	05:17:00	0
2008-09-24	05:18:00	0
2008-09-24	05:19:00	0
2008-09-24	05:20:00	0
2008-09-24	05:21:00	0
2008-09-24	05:22:00	0
2008-09-24	05:23:00	0
2008-09-24	05:24:00	0
2008-09-24	05:25:00	0
2008-09-24	05:26:00	0
2008-09-24	05:27:00	0
2008-09-24	05:28:00	0
2008-09-24	05:29:00	0
2008-09-24	05:30:00	0
2008-09-24	05:31:00	0
2008-09-24	05:32:00	0
2008-09-24	05:33:00	0
2008-09-24	05:34:00	0
2008-09-24	05:35:00	0
2008-09-24	05:36:00	0
2008-09-24	05:37:00	0
2008-09-24	05:38:00	0
2008-09-24	05:39:00	0
2008-09-24	05:40:00	0
2008-09-24	05:41:00	0
2008-09-24	05:42:00	0
2008-09-24	05:43:00	0
2008-09-24	05:44:00	0
2008-09-24	05:45:00	0
2008-09-24	05:46:00	0
2008-09-24	05:47:00	0
2008-09-24	05:48:00	0
2008-09-24	05:49:00	0
2008-09-24	05:50:00	0
2008-09-24	05:51:00	0
2008-09-24	05:52:00	0
2008-09-24	05:53:00	0
2008-09-24	05:54:00	0
2008-09-24	05:55:00	0
2008-09-24	05:56:00	0
2008-09-24	05:57:00	0
2008-09-24	05:58:00	0
2008-09-24	05:59:00	0
2008-09-24	06:00:00	0
2008-09-24	06:01:00	0
2008-09-24	06:02:00	0
2008-09-24	06:03:00	0
2008-09-24	06:04:00	0
2008-09-24	06:05:00	0
2008-09-24	06:06:00	0
2008-09-24	06:07:00	0
2008-09-24	06:08:00	0
2008-09-24	06:09:00	0
2008-09-24	06:10:00	0
2008-09-24	06:11:00	0
2008-09-24	06:12:00	0
2008-09-24	06:13:00	0
2008-09-24	06:14:00	0
2008-09-24	06:15:00	0
2008-09-24	06:16:00	0
2008-09-24	06:17:00	0
2008-09-24	06:18:00	0
2008-09-24	06:19:00	0
2008-09-24	06:20:00	0
2008-09-24	06:21:00	0
2008-09-24	06:22:00	0
2008-09-24	06:23:00	0
2008-09-24	06:24:00	0
2008-09-24	06:25:00	0
2008-09-24	06:26:00	0
2008-09-24	06:27:00	0
2008-09-24	06:28:00	0
2008-09-24	06:29:00	0
2008-09-24	06:30:00	0
2008-09-24	06:31:00	0
2008-09-24	06:32:00	0
2008-09-24	06:33:00	0
2008-09-24	06:34:00	0
2008-09-24	06:35:00	0
2008-09-24	06:36:00	0
2008-09-24	06:37:00	0
2008-09-24	06:38:00	0
2008-09-24	06:39:00	0
2008-09-24	06:40:00	0
2008-09-24	06:41:00	0
2008-09-24	06:42:00	0
2008-09-24	06:43:00	0
2008-09-24	06:44:00	0
2008-09-24	06:45:00	0
2008-09-24	06:46:00	0
2008-09-24	06:47:00	0
2008-09-24	06:48:00	0
2008-09-24	06:49:00	0
2008-09-24	06:50:00	0
2008-09-24	06:51:00	0
2008-09-24	06:52:00	0
2008-09-24	06:53:00	0
2008-09-24	06:54:00	0
2008-09-24	06:55:00	0
2008-09-24	06:56:00	0
2008-09-24	06:57:00	0
2008-09-24	06:58:00	0
2008-09-24	06:59:00	0
2008-09-24	07:00:00	0
2008-09-24	07:01:00	0
2008-09-24	07:02:00	0
2008-09-24	07:03:00	0
2008-09-24	07:04:00	0
2008-09-24	07:05:00	0
2008-09-24	07:06:00	0
2008-09-24	07:07:00	0
2008-09-24	07:08:00	0
2008-09-24	07:09:00	0
2008-09-24	07:10:00	0
2008-09-24	07:11:00	0
2008-09-24	07:12:00	0
2008-09-24	07:13:00	0
2008-09-24	07:14:00	0
2008-09-24	07:15:00	0
2008-09-24	07:16:00	0
2008-09-24	07:17:00	0
2008-09-24	07:18:00	0
2008-09-24	07:19:00	0
2008-09-24	07:20:00	0
2008-09-24	07:21:00	0
2008-09-24	07:22:00	0
2008-09-24	07:23:00	0
2008-09-24	07:24:00	0
2008-09-24	07:25:00	0
2008-09-24	07:26:00	0
2008-09-24	07:27:00	0
2008-09-24	07:28:00	0
2008-09-24	07:29:00	0
2008-09-24	07:30:00	0
2008-09-24	07:31:00	0
2008-09-24	07:32:00	0
2008-09-24	07:33:00	0
2008-09-24	07:34:00	0
2008-09-24	07:35:00	0
2008-09-24	07:36:00	0
2008-09-24	07:37:00	0
2008-09-24	07:38:00	0
2008-09-24	07:39:00	0
2008-09-24	07:40:00	0
2008-09-24	07:41:00	0
2008-09-24	07:42:00	0
2008-09-24	07:43:00	0
2008-09-24	07:44:00	0
2008-09-24	07:45:00	0
2008-09-24	07:46:00	0
2008-09-24	07:47:00	0
2008-09-24	07:48:00	0
2008-09-24	07:49:00	0
2008-09-24	07:50:00	0
2008-09-24	07:51:00	0
2008-09-24	07:52:00	0
2008-09-24	07:53:00	0
2008-09-24	07:54:00	0
2008-09-24	07:55:00	0
2008-09-24	07:56:00	0
2008-09-24	07:57:00	0
2008-09-24	07:58:00	0
2008-09-24	07:59:00	0
2008-09-24	08:00:00	0
2008-09-24	08:01:00	0
2008-09-24	08:02:00	0
2008-09-24	08:03:00	0
2008-09-24	08:04:00	0
2008-09-24	08:05:00	0
2008-09-24	08:06:00	0
2008-09-24	08:07:00	0
2008-09-24	08:08:00	0
2008-09-24	08:09:00	0
2008-09-24	08:10:00	0
2008-09-24	08:11:00	0
2008-09-24	08:12:00	0
2008-09-24	08:13:00	0
2008-09-24	08:14:00	0
2008-09-24	08:15:00	0
2008-09-24	08:16:00	0
2008-09-24	08:17:00	0
2008-09-24	08:18:00	0
2008-09-24	08:19:00	0
2008-09-24	08:20:00	0
2008-09-24	08:21:00	0
2008-09-24	08:22:00	0
2008-09-24	08:23:00	0
2008-09-24	08:24:00	0
2008-09-24	08:25:00	0
2008-09-24	08:26:00	0
2008-09-24	08:27:00	0
2008-09-24	08:28:00	0
2008-09-24	08:29:00	0
2008-09-24	08:30:00	0
2008-09-24	08:31:00	0
2008-09-24	08:32:00	0
2008-09-24	08:33:00	0
2008-09-24	08:34:00	0
2008-09-24	08:35:00	0
2008-09-24	08:36:00	0
2008-09-24	08:37:00	0
2008-09-24	08:38:00	0
2008-09-24	08:39:00	0
2008-09-24	08:40:00	0
2008-09-24	08:41:00	0
2008-09-24	08:42:00	0
2008-09-24	08:43:00	0
2008-09-24	08:44:00	0
2008-09-24	08:45:00	0
2008-09-24	08:46:00	0
2008-09-24	08:47:00	0
2008-09-24	08:48:00	0
2008-09-24	08:49:00	0
2008-09-24	08:50:00	0
2008-09-24	08:51:00	0
2008-09-24	08:52:00	0
2008-09-24	08:53:00	0
2008-09-24	08:54:00	0
2008-09-24	08:55:00	0
2008-09-24	08:56:00	0
2008-09-24	08:57:00	0
2008-09-24	08:58:00	0
2008-09-24	08:59:00	0
2008-09-24	09:00:00	0
2008-09-24	09:01:00	0
2008-09-24	09:02:00	0
2008-09-24	09:03:00	0
2008-09-24	09:04:00	0
2008-09-24	09:05:00	0
2008-09-24	09:06:00	0
2008-09-24	09:07:00	0
2008-09-24	09:08:00	0
2008-09-24	09:09:00	0
2008-09-24	09:10:00	0
2008-09-24	09:11:00	0
2008-09-24	09:12:00	0
2008-09-24	09:13:00	0
2008-09-24	09:14:00	0
2008-09-24	09:15:00	0
2008-09-24	09:16:00	0
2008-09-24	09:17:00	0
2008-09-24	09:18:00	0
2008-09-24	09:19:00	0
2008-09-24	09:20:00	0
2008-09-24	09:21:00	0
2008-09-24	09:22:00	0
2008-09-24	09:23:00	0
2008-09-24	09:24:00	0
2008-09-24	09:25:00	0
2008-09-24	09:26:00	0
2008-09-24	09:27:00	0
2008-09-24	09:28:00	0
2008-09-24	09:29:00	0
2008-09-24	09:30:00	0
2008-09-24	09:31:00	0
2008-09-24	09:32:00	0
2008-09-24	09:33:00	0
2008-09-24	09:34:00	0
2008-09-24	09:35:00	0
2008-09-24	09:36:00	0
2008-09-24	09:37:00	0
2008-09-24	09:38:00	0
2008-09-24	09:39:00	0
2008-09-24	09:40:00	0
2008-09-24	09:41:00	0
2008-09-24	09:42:00	0
2008-09-24	09:43:00	0
2008-09-24	09:44:00	0
2008-09-24	09:45:00	0
2008-09-24	09:46:00	0
2008-09-24	09:47:00	0
2008-09-24	09:48:00	0
2008-09-24	09:49:00	0
2008-09-24	09:50:00	0
2008-09-24	09:51:00	0
2008-09-24	09:52:00	0
2008-09-24	09:53:00	0
2008-09-24	09:54:00	0
2008-09-24	09:55:00	0
2008-09-24	09:56:00	0
2008-09-24	09:57:00	0
2008-09-24	09:58:00	0
2008-09-24	09:59:00	0
2008-09-24	10:00:00	0
2008-09-24	10:01:00	0
2008-09-24	10:02:00	0
2008-09-24	10:03:00	0
2008-09-24	10:04:00	0
2008-09-24	10:05:00	0
2008-09-24	10:06:00	0
2008-09-24	10:07:00	0
2008-09-24	10:08:00	0
2008-09-24	10:09:00	0
2008-09-24	10:10:00	0
2008-09-24	10:11:00	0
2008-09-24	10:12:00	0
2008-09-24	10:13:00	0
2008-09-24	10:14:00	0
2008-09-24	10:15:00	0
2008-09-24	10:16:00	0
2008-09-24	10:17:00	0
2008-09-24	10:18:00	0
2008-09-24	10:19:00	0
2008-09-24	10:20:00	0
2008-09-24	10:21:00	0
2008-09-24	10:22:00	0
2008-09-24	10:23:00	0
2008-09-24	10:24:00	0
2008-09-24	10:25:00	0
2008-09-24	10:26:00	0
2008-09-24	10:27:00	0
2008-09-24	10:28:00	0
2008-09-24	10:29:00	0
2008-09-24	10:30:00	0
2008-09-24	10:31:00	0
2008-09-24	10:32:00	0
2008-09-24	10:33:00	0
2008-09-24	10:34:00	0
2008-09-24	10:35:00	0
2008-09-24	10:36:00	0
2008-09-24	10:37:00	0
2008-09-24	10:38:00	0
2008-09-24	10:39:00	0
2008-09-24	10:40:00	0
2008-09-24	10:41:00	0
2008-09-24	10:42:00	0
2008-09-24	10:43:00	0
2008-09-24	10:44:00	0
2008-09-24	10:45:00	0
2008-09-24	10:46:00	0
2008-09-24	10:47:00	0
2008-09-24	10:48:00	0
2008-09-24	10:49:00	0
2008-09-24	10:50:00	0
2008-09-24	10:51:00	0
2008-09-24	10:52:00	0
2008-09-24	10:53:00	0
2008-09-24	10:54:00	0
2008-09-24	10:55:00	0
2008-09-24	10:56:00	0
2008-09-24	10:57:00	0
2008-09-24	10:58:00	0
2008-09-24	10:59:00	0
2008-09-24	11:00:00	0
2008-09-24	11:01:00	0
2008-09-24	11:02:00	0
2008-09-24	11:03:00	0
2008-09-24	11:04:00	0
2008-09-24	11:05:00	0
2008-09-24	11:06:00	0
2008-09-24	11:07:00	0
2008-09-24	11:08:00	0
2008-09-24	11:09:00	0
2008-09-24	11:10:00	0
2008-09-24	11:11:00	0
2008-09-24	11:12:00	0
2008-09-24	11:13:00	0
2008-09-24	11:14:00	0
2008-09-24	11:15:00	0
2008-09-24	11:16:00	0
2008-09-24	11:17:00	0
2008-09-24	11:18:00	0
2008-09-24	11:19:00	0
2008-09-24	11:20:00	0
2008-09-24	11:21:00	0
2008-09-24	11:22:00	0
2008-09-24	11:23:00	0
2008-09-24	11:24:00	0
2008-09-24	11:25:00	0
2008-09-24	11:26:00	0
2008-09-24	11:27:00	0
2008-09-24	11:28:00	0
2008-09-24	11:29:00	0
2008-09-24	11:30:00	0
2008-09-24	11:31:00	0
2008-09-24	11:32:00	0
2008-09-24	11:33:00	0
2008-09-24	11:34:00	0
2008-09-24	11:35:00	0
2008-09-24	11:36:00	0
2008-09-24	11:37:00	0
2008-09-24	11:38:00	0
2008-09-24	11:39:00	0
2008-09-24	11:40:00	0
2008-09-24	11:41:00	0
2008-09-24	11:42:00	0
2008-09-24	11:43:00	0
2008-09-24	11:44:00	0
2008-09-24	11:45:00	0
2008-09-24	11:46:00	0
2008-09-24	11:47:00	0
2008-09-24	11:48:00	0
2008-09-24	11:49:00	0
2008-09-24	11:50:00	0
2008-09-24	11:51:00	0
2008-09-24	11:52:00	0
2008-09-24	11:53:00	0
2008-09-24	11:54:00	0
2008-09-24	11:55:00	0
2008-09-24	11:56:00	0
2008-09-24	11:57:00	0
2008-09-24	11:58:00	0
2008-09-24	11:59:00	0
2008-09-24	12:00:00	0
2008-09-24	12:01:00	0
2008-09-24	12:02:00	0
2008-09-24	12:03:00	0
2008-09-24	12:04:00	0
2008-09-24	12:05:00	0
2008-09-24	12:06:00	0
2008-09-24	12:07:00	0
2008-09-24	12:08:00	0
2008-09-24	12:09:00	0
2008-09-24	12:10:00	0
2008-09-24	12:11:00	0
2008-09-24	12:12:00	0
2008-09-24	12:13:00	0
2008-09-24	12:14:00	0
2008-09-24	12:15:00	0
2008-09-24	12:16:00	0
2008-09-24	12:17:00	0
2008-09-24	12:18:00	0
2008-09-24	12:19:00	0
2008-09-24	12:20:00	0
2008-09-24	12:21:00	0
2008-09-24	12:22:00	0
2008-09-24	12:23:00	0
2008-09-24	12:24:00	0
2008-09-24	12:25:00	0
2008-09-24	12:26:00	0
2008-09-24	12:27:00	0
2008-09-24	12:28:00	0
2008-09-24	12:29:00	0
2008-09-24	12:30:00	0
2008-09-24	12:31:00	0
2008-09-24	12:32:00	0
2008-09-24	12:33:00	0
2008-09-24	12:34:00	0
2008-09-24	12:35:00	0
2008-09-24	12:36:00	0
2008-09-24	12:37:00	0
2008-09-24	12:38:00	0
2008-09-24	12:39:00	0
2008-09-24	12:40:00	0
2008-09-24	12:41:00	0
2008-09-24	12:42:00	0
2008-09-24	12:43:00	0
2008-09-24	12:44:00	0
2008-09-24	12:45:00	0
2008-09-24	12:46:00	0
2008-09-24	12:47:00	0
2008-09-24	12:48:00	0
2008-09-24	12:49:00	0
2008-09-24	12:50:00	0
2008-09-24	12:51:00	0
2008-09-24	12:52:00	0
2008-09-24	12:53:00	0
2008-09-24	12:54:00	0
2008-09-24	12:55:00	0
2008-09-24	12:56:00	0
2008-09-24	12:57:00	0
2008-09-24	12:58:00	0
2008-09-24	12:59:00	0
2008-09-24	13:00:00	0
2008-09-24	13:01:00	0
2008-09-24	13:02:00	0
2008-09-24	13:03:00	0
2008-09-24	13:04:00	0
2008-09-24	13:05:00	0
2008-09-24	13:06:00	0
2008-09-24	13:07:00	0
2008-09-24	13:08:00	0
2008-09-24	13:09:00	0
2008-09-24	13:10:00	0
2008-09-24	13:11:00	0
2008-09-24	13:12:00	0
2008-09-24	13:13:00	0
2008-09-24	13:14:00	0
2008-09-24	13:15:00	0
2008-09-24	13:16:00	0
2008-09-24	13:17:00	0
2008-09-24	13:18:00	0
2008-09-24	13:19:00	0
2008-09-24	13:20:00	0
2008-09-24	13:21:00	0
2008-09-24	13:22:00	0
2008-09-24	13:23:00	0
2008-09-24	13:24:00	0
2008-09-24	13:25:00	0
2008-09-24	13:26:00	0
2008-09-24	13:27:00	0
2008-09-24	13:28:00	0
2008-09-24	13:29:00	0
2008-09-24	13:30:00	0
2008-09-24	13:31:00	0
2008-09-24	13:32:00	0
2008-09-24	13:33:00	0
2008-09-24	13:34:00	0
2008-09-24	13:35:00	0
2008-09-24	13:36:00	0
2008-09-24	13:37:00	0
2008-09-24	13:38:00	0
2008-09-24	13:39:00	0
2008-09-24	13:40:00	0
2008-09-24	13:41:00	0
2008-09-24	13:42:00	0
2008-09-24	13:43:00	0
2008-09-24	13:44:00	0
2008-09-24	13:45:00	0
2008-09-24	13:46:00	0
2008-09-24	13:47:00	0
2008-09-24	13:48:00	0
2008-09-24	13:49:00	0
2008-09-24	13:50:00	0
2008-09-24	13:51:00	0
2008-09-24	13:52:00	0
2008-09-24	13:53:00	0
2008-09-24	13:54:00	0
2008-09-24	13:55:00	0
2008-09-24	13:56:00	0
2008-09-24	13:57:00	0
2008-09-24	13:58:00	0
2008-09-24	13:59:00	0
2008-09-24	14:00:00	0
2008-09-24	14:01:00	0
2008-09-24	14:02:00	0
2008-09-24	14:03:00	0
2008-09-24	14:04:00	0
2008-09-24	14:05:00	0
2008-09-24	14:06:00	0
2008-09-24	14:07:00	0
2008-09-24	14:08:00	0
2008-09-24	14:09:00	0
2008-09-24	14:10:00	0
2008-09-24	14:11:00	0
2008-09-24	14:12:00	0
2008-09-24	14:13:00	0
2008-09-24	14:14:00	0
2008-09-24	14:15:00	0
2008-09-24	14:16:00	0
2008-09-24	14:17:00	0
2008-09-24	14:18:00	0
2008-09-24	14:19:00	0
2008-09-24	14:20:00	0
2008-09-24	14:21:00	0
2008-09-24	14:22:00	0
2008-09-24	14:23:00	0
2008-09-24	14:24:00	0
2008-09-24	14:25:00	0
2008-09-24	14:26:00	0
2008-09-24	14:27:00	0
2008-09-24	14:28:00	0
2008-09-24	14:29:00	0
2008-09-24	14:30:00	0
2008-09-24	14:31:00	0
2008-09-24	14:32:00	0
2008-09-24	14:33:00	0
2008-09-24	14:34:00	0
2008-09-24	14:35:00	0
2008-09-24	14:36:00	0
2008-09-24	14:37:00	0
2008-09-24	14:38:00	0
2008-09-24	14:39:00	0
2008-09-24	14:40:00	0
2008-09-24	14:41:00	0
2008-09-24	14:42:00	0
2008-09-24	14:43:00	0
2008-09-24	14:44:00	0
2008-09-24	14:45:00	0
2008-09-24	14:46:00	0
2008-09-24	14:47:00	0
2008-09-24	14:48:00	0
2008-09-24	14:49:00	0
2008-09-24	14:50:00	0
2008-09-24	14:51:00	0
2008-09-24	14:52:00	0
2008-09-24	14:53:00	0
2008-09-24	14:54:00	0
2008-09-24	14:55:00	0
2008-09-24	14:56:00	0
2008-09-24	14:57:00	0
2008-09-24	14:58:00	0
2008-09-24	14:59:00	0
2008-09-24	15:00:00	0
2008-09-24	15:01:00	0
2008-09-24	15:02:00	0
2008-09-24	15:03:00	0
2008-09-24	15:04:00	0
2008-09-24	15:05:00	0
2008-09-24	15:06:00	0
2008-09-24	15:07:00	0
2008-09-24	15:08:00	0
2008-09-24	15:09:00	0
2008-09-24	15:10:00	0
2008-09-24	15:11:00	0
2008-09-24	15:12:00	0
2008-09-24	15:13:00	0
2008-09-24	15:14:00	0
2008-09-24	15:15:00	0
2008-09-24	15:16:00	0
2008-09-24	15:17:00	0
2008-09-24	15:18:00	0
2008-09-24	15:19:00	0
2008-09-24	15:20:00	0
2008-09-24	15:21:00	0
2008-09-24	15:22:00	0
2008-09-24	15:23:00	0
2008-09-24	15:24:00	0
2008-09-24	15:25:00	0
2008-09-24	15:26:00	0
2008-09-24	15:27:00	0
2008-09-24	15:28:00	0
2008-09-24	15:29:00	0
2008-09-24	15:30:00	0
2008-09-24	15:31:00	0
2008-09-24	15:32:00	0
2008-09-24	15:33:00	0
2008-09-24	15:34:00	0
2008-09-24	15:35:00	0
2008-09-24	15:36:00	0
2008-09-24	15:37:00	0
2008-09-24	15:38:00	0
2008-09-24	15:39:00	0
2008-09-24	15:40:00	0
2008-09-24	15:41:00	0
2008-09-24	15:42:00	0
2008-09-24	15:43:00	0
2008-09-24	15:44:00	0
2008-09-24	15:45:00	0
2008-09-24	15:46:00	0
2008-09-24	15:47:00	0
2008-09-24	15:48:00	0
2008-09-24	15:49:00	0
2008-09-24	15:50:00	0
2008-09-24	15:51:00	0
2008-09-24	15:52:00	0
2008-09-24	15:53:00	0
2008-09-24	15:54:00	0
2008-09-24	15:55:00	0
2008-09-24	15:56:00	0
2008-09-24	15:57:00	0
2008-09-24	15:58:00	0
2008-09-24	15:59:00	0
2008-09-24	16:00:00	0
2008-09-24	16:01:00	0
2008-09-24	16:02:00	0
2008-09-24	16:03:00	0
2008-09-24	16:04:00	0
2008-09-24	16:05:00	0
2008-09-24	16:06:00	0
2008-09-24	16:07:00	0
2008-09-24	16:08:00	0
2008-09-24	16:09:00	0
2008-09-24	16:10:00	0
2008-09-24	16:11:00	0
2008-09-24	16:12:00	0
2008-09-24	16:13:00	0
2008-09-24	16:14:00	0
2008-09-24	16:15:00	0
2008-09-24	16:16:00	0
2008-09-24	16:17:00	0
2008-09-24	16:18:00	0
2008-09-24	16:19:00	0
2008-09-24	16:20:00	0
2008-09-24	16:21:00	0
2008-09-24	16:22:00	0
2008-09-24	16:23:00	0
2008-09-24	16:24:00	0
2008-09-24	16:25:00	0
2008-09-24	16:26:00	0
2008-09-24	16:27:00	0
2008-09-24	16:28:00	0
2008-09-24	16:29:00	0
2008-09-24	16:30:00	0
2008-09-24	16:31:00	0
2008-09-24	16:32:00	0
2008-09-24	16:33:00	0
2008-09-24	16:34:00	0
2008-09-24	16:35:00	0
2008-09-24	16:36:00	0
2008-09-24	16:37:00	0
2008-09-24	16:38:00	0
2008-09-24	16:39:00	0
2008-09-24	16:40:00	0
2008-09-24	16:41:00	0
2008-09-24	16:42:00	0
2008-09-24	16:43:00	0
2008-09-24	16:44:00	0
2008-09-24	16:45:00	0
2008-09-24	16:46:00	0
2008-09-24	16:47:00	0
2008-09-24	16:48:00	0
2008-09-24	16:49:00	0
2008-09-24	16:50:00	0
2008-09-24	16:51:00	0
2008-09-24	16:52:00	0
2008-09-24	16:53:00	0
2008-09-24	16:54:00	0
2008-09-24	16:55:00	0
2008-09-24	16:56:00	0
2008-09-24	16:57:00	0
2008-09-24	16:58:00	0
2008-09-24	16:59:00	0
2008-09-24	17:00:00	0	M
2008-09-24	17:01:00	2553
2008-09-24	17:02:00	2189
2008-09-24	17:03:00	1513
2008-09-24	17:04:00	1284
2008-09-24	17:05:00	1776
2008-09-24	17:06:00	2385
2008-09-24	17:07:00	2426
2008-09-24	17:08:00	1905
2008-09-24	17:09:00	2426
2008-09-24	17:10:00	3231
2008-09-24	17:11:00	930
2008-09-24	17:12:00	591
2008-09-24	17:13:00	746
2008-09-24	17:14:00	617
2008-09-24	17:15:00	541
2008-09-24	17:16:00	949
2008-09-24	17:17:00	482
2008-09-24	17:18:00	877
2008-09-24	17:19:00	541
2008-09-24	17:20:00	793
2008-09-24	17:21:00	793
2008-09-24	17:22:00	672
2008-09-24	17:23:00	617
2008-09-24	17:24:00	967
2008-09-24	17:25:00	777
2008-09-24	17:26:00	631
2008-09-24	17:27:00	493
2008-09-24	17:28:00	505
2008-09-24	17:29:00	178
2008-09-24	17:30:00	565
2008-09-24	17:31:00	746
2008-09-24	17:32:00	793
2008-09-24	17:33:00	617
2008-09-24	17:34:00	672
2008-09-24	17:35:00	761
2008-09-24	17:36:00	715
2008-09-24	17:37:00	793
2008-09-24	17:38:00	644
2008-09-24	17:39:00	449
2008-09-24	17:40:00	418
2008-09-24	17:41:00	408
2008-09-24	17:42:00	264
2008-09-24	17:43:00	350
2008-09-24	17:44:00	517
2008-09-24	17:45:00	471
2008-09-24	17:46:00	617
2008-09-24	17:47:00	565
2008-09-24	17:48:00	877
2008-09-24	17:49:00	529
2008-09-24	17:50:00	212
2008-09-24	17:51:00	658
2008-09-24	17:52:00	1261
2008-09-24	17:53:00	1308
2008-09-24	17:54:00	1065
2008-09-24	17:55:00	1171
2008-09-24	17:56:00	565
2008-09-24	17:57:00	541
2008-09-24	17:58:00	449
2008-09-24	17:59:00	672
2008-09-24	18:00:00	8
2008-09-24	18:01:00	8
2008-09-24	18:02:00	17
2008-09-24	18:03:00	0
2008-09-24	18:04:00	47
2008-09-24	18:05:00	0
2008-09-24	18:06:00	34
2008-09-24	18:07:00	0
2008-09-24	18:08:00	65
2008-09-24	18:09:00	21
2008-09-24	18:10:00	0
2008-09-24	18:11:00	0
2008-09-24	18:12:00	30
2008-09-24	18:13:00	0
2008-09-24	18:14:00	0
2008-09-24	18:15:00	30
2008-09-24	18:16:00	0
2008-09-24	18:17:00	13
2008-09-24	18:18:00	38
2008-09-24	18:19:00	17
2008-09-24	18:20:00	4
2008-09-24	18:21:00	51
2008-09-24	18:22:00	4
2008-09-24	18:23:00	0
2008-09-24	18:24:00	96
2008-09-24	18:25:00	51
2008-09-24	18:26:00	13
2008-09-24	18:27:00	47
2008-09-24	18:28:00	17
2008-09-24	18:29:00	0
2008-09-24	18:30:00	0
2008-09-24	18:31:00	34
2008-09-24	18:32:00	0
2008-09-24	18:33:00	0
2008-09-24	18:34:00	0
2008-09-24	18:35:00	0
2008-09-24	18:36:00	13
2008-09-24	18:37:00	34
2008-09-24	18:38:00	0
2008-09-24	18:39:00	0
2008-09-24	18:40:00	0
2008-09-24	18:41:00	0
2008-09-24	18:42:00	0
2008-09-24	18:43:00	0
2008-09-24	18:44:00	0
2008-09-24	18:45:00	0
2008-09-24	18:46:00	0
2008-09-24	18:47:00	0
2008-09-24	18:48:00	0
2008-09-24	18:49:00	0
2008-09-24	18:50:00	438
2008-09-24	18:51:00	272
2008-09-24	18:52:00	369
2008-09-24	18:53:00	761
2008-09-24	18:54:00	553
2008-09-24	18:55:00	505
2008-09-24	18:56:00	529
2008-09-24	18:57:00	289
2008-09-24	18:58:00	38
2008-09-24	18:59:00	21
2008-09-24	19:00:00	0
2008-09-24	19:01:00	0
2008-09-24	19:02:00	0
2008-09-24	19:03:00	0
2008-09-24	19:04:00	0
2008-09-24	19:05:00	13
2008-09-24	19:06:00	65
2008-09-24	19:07:00	38
2008-09-24	19:08:00	17
2008-09-24	19:09:00	0
2008-09-24	19:10:00	75
2008-09-24	19:11:00	0
2008-09-24	19:12:00	0
2008-09-24	19:13:00	0
2008-09-24	19:14:00	0
2008-09-24	19:15:00	0
2008-09-24	19:16:00	0
2008-09-24	19:17:00	0
2008-09-24	19:18:00	0
2008-09-24	19:19:00	0
2008-09-24	19:20:00	70
2008-09-24	19:21:00	0
2008-09-24	19:22:00	4
2008-09-24	19:23:00	0
2008-09-24	19:24:00	0
2008-09-24	19:25:00	0
2008-09-24	19:26:00	0
2008-09-24	19:27:00	0
2008-09-24	19:28:00	0
2008-09-24	19:29:00	0
2008-09-24	19:30:00	0
2008-09-24	19:31:00	341
2008-09-24	19:32:00	153
2008-09-24	19:33:00	1460
2008-09-24	19:34:00	482
2008-09-24	19:35:00	912
2008-09-24	19:36:00	387
2008-09-24	19:37:00	777
2008-09-24	19:38:00	2597
2008-09-24	19:39:00	3453
2008-09-24	19:40:00	205
2008-09-24	19:41:00	0
2008-09-24	19:42:00	47
2008-09-24	19:43:00	4
2008-09-24	19:44:00	0
2008-09-24	19:45:00	17
2008-09-24	19:46:00	0
2008-09-24	19:47:00	4
2008-09-24	19:48:00	34
2008-09-24	19:49:00	17
2008-09-24	19:50:00	0
2008-09-24	19:51:00	38
2008-09-24	19:52:00	17
2008-09-24	19:53:00	4
2008-09-24	19:54:00	65
2008-09-24	19:55:00	212
2008-09-24	19:56:00	281
2008-09-24	19:57:00	746
2008-09-24	19:58:00	21
2008-09-24	19:59:00	281
2008-09-24	20:00:00	34
2008-09-24	20:01:00	171
2008-09-24	20:02:00	96
2008-09-24	20:03:00	171
2008-09-24	20:04:00	0
2008-09-24	20:05:00	13
2008-09-24	20:06:00	47
2008-09-24	20:07:00	21
2008-09-24	20:08:00	731
2008-09-24	20:09:00	604
2008-09-24	20:10:00	1215
2008-09-24	20:11:00	408
2008-09-24	20:12:00	341
2008-09-24	20:13:00	1261
2008-09-24	20:14:00	198
2008-09-24	20:15:00	106
2008-09-24	20:16:00	264
2008-09-24	20:17:00	1085
2008-09-24	20:18:00	178
2008-09-24	20:19:00	272
2008-09-24	20:20:00	81
2008-09-24	20:21:00	0
2008-09-24	20:22:00	164
2008-09-24	20:23:00	0
2008-09-24	20:24:00	0
2008-09-24	20:25:00	0
2008-09-24	20:26:00	86
2008-09-24	20:27:00	13
2008-09-24	20:28:00	21
2008-09-24	20:29:00	0
2008-09-24	20:30:00	0
2008-09-24	20:31:00	0
2008-09-24	20:32:00	0
2008-09-24	20:33:00	0
2008-09-24	20:34:00	0
2008-09-24	20:35:00	0
2008-09-24	20:36:00	0
2008-09-24	20:37:00	604
2008-09-24	20:38:00	793
2008-09-24	20:39:00	517
2008-09-24	20:40:00	13
2008-09-24	20:41:00	13
2008-09-24	20:42:00	0
2008-09-24	20:43:00	17
2008-09-24	20:44:00	281
2008-09-24	20:45:00	1654
2008-09-24	20:46:00	1486
2008-09-24	20:47:00	1625
2008-09-24	20:48:00	672
2008-09-24	20:49:00	25
2008-09-24	20:50:00	55
2008-09-24	20:51:00	159
2008-09-24	20:52:00	0
2008-09-24	20:53:00	0
2008-09-24	20:54:00	0
2008-09-24	20:55:00	449
2008-09-24	20:56:00	565
2008-09-24	20:57:00	13
2008-09-24	20:58:00	0
2008-09-24	20:59:00	0
2008-09-24	21:00:00	0
2008-09-24	21:01:00	0
2008-09-24	21:02:00	0
2008-09-24	21:03:00	0
2008-09-24	21:04:00	0
2008-09-24	21:05:00	0
2008-09-24	21:06:00	0
2008-09-24	21:07:00	0
2008-09-24	21:08:00	0
2008-09-24	21:09:00	0
2008-09-24	21:10:00	0
2008-09-24	21:11:00	0
2008-09-24	21:12:00	0
2008-09-24	21:13:00	0
2008-09-24	21:14:00	0
2008-09-24	21:15:00	60
2008-09-24	21:16:00	0
2008-09-24	21:17:00	0
2008-09-24	21:18:00	0
2008-09-24	21:19:00	0
2008-09-24	21:20:00	0
2008-09-24	21:21:00	0
2008-09-24	21:22:00	0
2008-09-24	21:23:00	0
2008-09-24	21:24:00	0
2008-09-24	21:25:00	0
2008-09-24	21:26:00	0
2008-09-24	21:27:00	0
2008-09-24	21:28:00	0
2008-09-24	21:29:00	0
2008-09-24	21:30:00	0
2008-09-24	21:31:00	0
2008-09-24	21:32:00	0
2008-09-24	21:33:00	86
2008-09-24	21:34:00	0
2008-09-24	21:35:00	0
2008-09-24	21:36:00	42
2008-09-24	21:37:00	38
2008-09-24	21:38:00	47
2008-09-24	21:39:00	38
2008-09-24	21:40:00	0
2008-09-24	21:41:00	0
2008-09-24	21:42:00	0
2008-09-24	21:43:00	0
2008-09-24	21:44:00	0
2008-09-24	21:45:00	0
2008-09-24	21:46:00	0
2008-09-24	21:47:00	0
2008-09-24	21:48:00	0
2008-09-24	21:49:00	0
2008-09-24	21:50:00	0
2008-09-24	21:51:00	0
2008-09-24	21:52:00	0
2008-09-24	21:53:00	0
2008-09-24	21:54:00	0
2008-09-24	21:55:00	0
2008-09-24	21:56:00	0
2008-09-24	21:57:00	0
2008-09-24	21:58:00	0
2008-09-24	21:59:00	0
2008-09-24	22:00:00	0
2008-09-24	22:01:00	0
2008-09-24	22:02:00	0
2008-09-24	22:03:00	0
2008-09-24	22:04:00	0
2008-09-24	22:05:00	0
2008-09-24	22:06:00	0
2008-09-24	22:07:00	0
2008-09-24	22:08:00	0
2008-09-24	22:09:00	0
2008-09-24	22:10:00	0
2008-09-24	22:11:00	0
2008-09-24	22:12:00	0
2008-09-24	22:13:00	0
2008-09-24	22:14:00	0
2008-09-24	22:15:00	0
2008-09-24	22:16:00	0
2008-09-24	22:17:00	0
2008-09-24	22:18:00	0
2008-09-24	22:19:00	0
2008-09-24	22:20:00	0
2008-09-24	22:21:00	0
2008-09-24	22:22:00	21
2008-09-24	22:23:00	47
2008-09-24	22:24:00	51
2008-09-24	22:25:00	0
2008-09-24	22:26:00	350
2008-09-24	22:27:00	1905
2008-09-24	22:28:00	272
2008-09-24	22:29:00	272
2008-09-24	22:30:00	147
2008-09-24	22:31:00	578
2008-09-24	22:32:00	0
2008-09-24	22:33:00	86
2008-09-24	22:34:00	25
2008-09-24	22:35:00	4
2008-09-24	22:36:00	0
2008-09-24	22:37:00	0
2008-09-24	22:38:00	21
2008-09-24	22:39:00	0
2008-09-24	22:40:00	0
2008-09-24	22:41:00	47
2008-09-24	22:42:00	30
2008-09-24	22:43:00	111
2008-09-24	22:44:00	111
2008-09-24	22:45:00	60
2008-09-24	22:46:00	306
2008-09-24	22:47:00	129
2008-09-24	22:48:00	8
2008-09-24	22:49:00	4
2008-09-24	22:50:00	38
2008-09-24	22:51:00	0
2008-09-24	22:52:00	75
2008-09-24	22:53:00	672
2008-09-24	22:54:00	30
2008-09-24	22:55:00	0
2008-09-24	22:56:00	42
2008-09-24	22:57:00	0
2008-09-24	22:58:00	0
2008-09-24	22:59:00	0
2008-09-24	23:00:00	75
2008-09-24	23:01:00	0
2008-09-24	23:02:00	0
2008-09-24	23:03:00	0
2008-09-24	23:04:00	0
2008-09-24	23:05:00	0
2008-09-24	23:06:00	0
2008-09-24	23:07:00	0
2008-09-24	23:08:00	0
2008-09-24	23:09:00	0
2008-09-24	23:10:00	0
2008-09-24	23:11:00	0
2008-09-24	23:12:00	0
2008-09-24	23:13:00	0
2008-09-24	23:14:00	0
2008-09-24	23:15:00	0
2008-09-24	23:16:00	0
2008-09-24	23:17:00	0
2008-09-24	23:18:00	0
2008-09-24	23:19:00	0
2008-09-24	23:20:00	0
2008-09-24	23:21:00	0
2008-09-24	23:22:00	0
2008-09-24	23:23:00	0
2008-09-24	23:24:00	0
2008-09-24	23:25:00	0
2008-09-24	23:26:00	0
2008-09-24	23:27:00	38
2008-09-24	23:28:00	0
2008-09-24	23:29:00	0
2008-09-24	23:30:00	369
2008-09-24	23:31:00	65
2008-09-24	23:32:00	25
2008-09-24	23:33:00	25
2008-09-24	23:34:00	0
2008-09-24	23:35:00	0
2008-09-24	23:36:00	0
2008-09-24	23:37:00	0
2008-09-24	23:38:00	81
2008-09-24	23:39:00	0
2008-09-24	23:40:00	0
2008-09-24	23:41:00	0
2008-09-24	23:42:00	0
2008-09-24	23:43:00	0
2008-09-24	23:44:00	0
2008-09-24	23:45:00	0
2008-09-24	23:46:00	0
2008-09-24	23:47:00	0
2008-09-24	23:48:00	0
2008-09-24	23:49:00	0
2008-09-24	23:50:00	0
2008-09-24	23:51:00	0
2008-09-24	23:52:00	0
2008-09-24	23:53:00	0
2008-09-24	23:54:00	0
2008-09-24	23:55:00	25
2008-09-24	23:56:00	21
2008-09-24	23:57:00	101
2008-09-24	23:58:00	746
2008-09-24	23:59:00	1044
2008-09-25	00:00:00	178
2008-09-25	00:01:00	38
2008-09-25	00:02:00	8
2008-09-25	00:03:00	17
2008-09-25	00:04:00	21
2008-09-25	00:05:00	0
2008-09-25	00:06:00	0
2008-09-25	00:07:00	0
2008-09-25	00:08:00	0
2008-09-25	00:09:00	0
2008-09-25	00:10:00	0
2008-09-25	00:11:00	0
2008-09-25	00:12:00	0
2008-09-25	00:13:00	0
2008-09-25	00:14:00	0
2008-09-25	00:15:00	0
2008-09-25	00:16:00	4
2008-09-25	00:17:00	0
2008-09-25	00:18:00	65
2008-09-25	00:19:00	0
2008-09-25	00:20:00	0
2008-09-25	00:21:00	0
2008-09-25	00:22:00	0
2008-09-25	00:23:00	0
2008-09-25	00:24:00	0
2008-09-25	00:25:00	0
2008-09-25	00:26:00	0
2008-09-25	00:27:00	0
2008-09-25	00:28:00	0
2008-09-25	00:29:00	21
2008-09-25	00:30:00	0
2008-09-25	00:31:00	0
2008-09-25	00:32:00	86
2008-09-25	00:33:00	38
2008-09-25	00:34:00	0
2008-09-25	00:35:00	0
2008-09-25	00:36:00	8
2008-09-25	00:37:00	0
2008-09-25	00:38:00	0
2008-09-25	00:39:00	0
2008-09-25	00:40:00	0
2008-09-25	00:41:00	0
2008-09-25	00:42:00	0
2008-09-25	00:43:00	0
2008-09-25	00:44:00	0
2008-09-25	00:45:00	0
2008-09-25	00:46:00	0
2008-09-25	00:47:00	0
2008-09-25	00:48:00	0
2008-09-25	00:49:00	0
2008-09-25	00:50:00	0
2008-09-25	00:51:00	0
2008-09-25	00:52:00	0
2008-09-25	00:53:00	0
2008-09-25	00:54:00	0
2008-09-25	00:55:00	0
2008-09-25	00:56:00	0
2008-09-25	00:57:00	0
2008-09-25	00:58:00	0
2008-09-25	00:59:00	0
2008-09-25	01:00:00	0
2008-09-25	01:01:00	0
2008-09-25	01:02:00	0
2008-09-25	01:03:00	0
2008-09-25	01:04:00	0
2008-09-25	01:05:00	0
2008-09-25	01:06:00	0
2008-09-25	01:07:00	0
2008-09-25	01:08:00	0
2008-09-25	01:09:00	0
2008-09-25	01:10:00	4
2008-09-25	01:11:00	0
2008-09-25	01:12:00	0
2008-09-25	01:13:00	0
2008-09-25	01:14:00	4
2008-09-25	01:15:00	65
2008-09-25	01:16:00	0
2008-09-25	01:17:00	0
2008-09-25	01:18:00	0
2008-09-25	01:19:00	0
2008-09-25	01:20:00	0
2008-09-25	01:21:00	0
2008-09-25	01:22:00	0
2008-09-25	01:23:00	0
2008-09-25	01:24:00	0
2008-09-25	01:25:00	0
2008-09-25	01:26:00	0
2008-09-25	01:27:00	0
2008-09-25	01:28:00	0
2008-09-25	01:29:00	0
2008-09-25	01:30:00	0
2008-09-25	01:31:00	0
2008-09-25	01:32:00	0
2008-09-25	01:33:00	0
2008-09-25	01:34:00	0
2008-09-25	01:35:00	0
2008-09-25	01:36:00	0
2008-09-25	01:37:00	0
2008-09-25	01:38:00	34
2008-09-25	01:39:00	0
2008-09-25	01:40:00	0
2008-09-25	01:41:00	0
2008-09-25	01:42:00	75
2008-09-25	01:43:00	17
2008-09-25	01:44:00	70
2008-09-25	01:45:00	0
2008-09-25	01:46:00	0
2008-09-25	01:47:00	0
2008-09-25	01:48:00	0
2008-09-25	01:49:00	0
2008-09-25	01:50:00	0
2008-09-25	01:51:00	0
2008-09-25	01:52:00	0
2008-09-25	01:53:00	0
2008-09-25	01:54:00	0
2008-09-25	01:55:00	0
2008-09-25	01:56:00	0
2008-09-25	01:57:00	0
2008-09-25	01:58:00	0
2008-09-25	01:59:00	0
2008-09-25	02:00:00	0
2008-09-25	02:01:00	0
2008-09-25	02:02:00	0
2008-09-25	02:03:00	0
2008-09-25	02:04:00	0
2008-09-25	02:05:00	0
2008-09-25	02:06:00	0
2008-09-25	02:07:00	0
2008-09-25	02:08:00	0
2008-09-25	02:09:00	0
2008-09-25	02:10:00	0
2008-09-25	02:11:00	0
2008-09-25	02:12:00	0
2008-09-25	02:13:00	0
2008-09-25	02:14:00	8
2008-09-25	02:15:00	30
2008-09-25	02:16:00	111
2008-09-25	02:17:00	0
2008-09-25	02:18:00	17
2008-09-25	02:19:00	17
2008-09-25	02:20:00	281
2008-09-25	02:21:00	60
2008-09-25	02:22:00	0
2008-09-25	02:23:00	0
2008-09-25	02:24:00	0
2008-09-25	02:25:00	0
2008-09-25	02:26:00	0
2008-09-25	02:27:00	0
2008-09-25	02:28:00	0
2008-09-25	02:29:00	0
2008-09-25	02:30:00	0
2008-09-25	02:31:00	0
2008-09-25	02:32:00	0
2008-09-25	02:33:00	0
2008-09-25	02:34:00	0
2008-09-25	02:35:00	0
2008-09-25	02:36:00	0
2008-09-25	02:37:00	0
2008-09-25	02:38:00	0
2008-09-25	02:39:00	0
2008-09-25	02:40:00	0
2008-09-25	02:41:00	0
2008-09-25	02:42:00	0
2008-09-25	02:43:00	0
2008-09-25	02:44:00	0
2008-09-25	02:45:00	0
2008-09-25	02:46:00	0
2008-09-25	02:47:00	0
2008-09-25	02:48:00	0
2008-09-25	02:49:00	0
2008-09-25	02:50:00	38
2008-09-25	02:51:00	0
2008-09-25	02:52:00	106
2008-09-25	02:53:00	257
2008-09-25	02:54:00	123
2008-09-25	02:55:00	314
2008-09-25	02:56:00	314
2008-09-25	02:57:00	55
2008-09-25	02:58:00	21
2008-09-25	02:59:00	8
2008-09-25	03:00:00	0
2008-09-25	03:01:00	0
2008-09-25	03:02:00	0
2008-09-25	03:03:00	0
2008-09-25	03:04:00	0
2008-09-25	03:05:00	0
2008-09-25	03:06:00	0
2008-09-25	03:07:00	0
2008-09-25	03:08:00	0
2008-09-25	03:09:00	0
2008-09-25	03:10:00	0
2008-09-25	03:11:00	0
2008-09-25	03:12:00	0
2008-09-25	03:13:00	0
2008-09-25	03:14:00	0
2008-09-25	03:15:00	0
2008-09-25	03:16:00	0
2008-09-25	03:17:00	0
2008-09-25	03:18:00	0
2008-09-25	03:19:00	0
2008-09-25	03:20:00	0
2008-09-25	03:21:00	0
2008-09-25	03:22:00	0
2008-09-25	03:23:00	0
2008-09-25	03:24:00	0
2008-09-25	03:25:00	0
2008-09-25	03:26:00	0
2008-09-25	03:27:00	4
2008-09-25	03:28:00	0
2008-09-25	03:29:00	4
2008-09-25	03:30:00	0
2008-09-25	03:31:00	0
2008-09-25	03:32:00	0
2008-09-25	03:33:00	0
2008-09-25	03:34:00	101
2008-09-25	03:35:00	4
2008-09-25	03:36:00	0
2008-09-25	03:37:00	0
2008-09-25	03:38:00	0
2008-09-25	03:39:00	0
2008-09-25	03:40:00	0
2008-09-25	03:41:00	0
2008-09-25	03:42:00	0
2008-09-25	03:43:00	0
2008-09-25	03:44:00	0
2008-09-25	03:45:00	0
2008-09-25	03:46:00	0
2008-09-25	03:47:00	0
2008-09-25	03:48:00	0
2008-09-25	03:49:00	0
2008-09-25	03:50:00	0
2008-09-25	03:51:00	0
2008-09-25	03:52:00	0
2008-09-25	03:53:00	0
2008-09-25	03:54:00	0
2008-09-25	03:55:00	0
2008-09-25	03:56:00	0
2008-09-25	03:57:00	0
2008-09-25	03:58:00	0
2008-09-25	03:59:00	0
2008-09-25	04:00:00	0
2008-09-25	04:01:00	0
2008-09-25	04:02:00	0
2008-09-25	04:03:00	0
2008-09-25	04:04:00	21
2008-09-25	04:05:00	86
2008-09-25	04:06:00	38
2008-09-25	04:07:00	0
2008-09-25	04:08:00	4
2008-09-25	04:09:00	30
2008-09-25	04:10:00	4
2008-09-25	04:11:00	34
2008-09-25	04:12:00	408
2008-09-25	04:13:00	398
2008-09-25	04:14:00	4
2008-09-25	04:15:00	0
2008-09-25	04:16:00	0
2008-09-25	04:17:00	0
2008-09-25	04:18:00	0
2008-09-25	04:19:00	0
2008-09-25	04:20:00	0
2008-09-25	04:21:00	0
2008-09-25	04:22:00	0
2008-09-25	04:23:00	0
2008-09-25	04:24:00	0
2008-09-25	04:25:00	0
2008-09-25	04:26:00	4
2008-09-25	04:27:00	38
2008-09-25	04:28:00	0
2008-09-25	04:29:00	0
2008-09-25	04:30:00	0
2008-09-25	04:31:00	0
2008-09-25	04:32:00	0
2008-09-25	04:33:00	0
2008-09-25	04:34:00	0
2008-09-25	04:35:00	0
2008-09-25	04:36:00	0
2008-09-25	04:37:00	0
2008-09-25	04:38:00	0
2008-09-25	04:39:00	0
2008-09-25	04:40:00	0
2008-09-25	04:41:00	0
2008-09-25	04:42:00	0
2008-09-25	04:43:00	0
2008-09-25	04:44:00	0
2008-09-25	04:45:00	0
2008-09-25	04:46:00	0
2008-09-25	04:47:00	0
2008-09-25	04:48:00	0
2008-09-25	04:49:00	0
2008-09-25	04:50:00	0
2008-09-25	04:51:00	0
2008-09-25	04:52:00	0
2008-09-25	04:53:00	0
2008-09-25	04:54:00	0
2008-09-25	04:55:00	0
2008-09-25	04:56:00	0
2008-09-25	04:57:00	8
2008-09-25	04:58:00	0
2008-09-25	04:59:00	0
2008-09-25	05:00:00	0
2008-09-25	05:01:00	0
2008-09-25	05:02:00	0
2008-09-25	05:03:00	0
2008-09-25	05:04:00	0
2008-09-25	05:05:00	0
2008-09-25	05:06:00	0
2008-09-25	05:07:00	0
2008-09-25	05:08:00	0
2008-09-25	05:09:00	0
2008-09-25	05:10:00	0
2008-09-25	05:11:00	0
2008-09-25	05:12:00	0
2008-09-25	05:13:00	0
2008-09-25	05:14:00	0
2008-09-25	05:15:00	0
2008-09-25	05:16:00	0
2008-09-25	05:17:00	0
2008-09-25	05:18:00	0
2008-09-25	05:19:00	0
2008-09-25	05:20:00	0
2008-09-25	05:21:00	8
2008-09-25	05:22:00	0
2008-09-25	05:23:00	0
2008-09-25	05:24:00	0
2008-09-25	05:25:00	0
2008-09-25	05:26:00	0
2008-09-25	05:27:00	0
2008-09-25	05:28:00	0
2008-09-25	05:29:00	0
2008-09-25	05:30:00	0
2008-09-25	05:31:00	0
2008-09-25	05:32:00	0
2008-09-25	05:33:00	0
2008-09-25	05:34:00	0
2008-09-25	05:35:00	0
2008-09-25	05:36:00	0
2008-09-25	05:37:00	0
2008-09-25	05:38:00	0
2008-09-25	05:39:00	0
2008-09-25	05:40:00	0
2008-09-25	05:41:00	0
2008-09-25	05:42:00	0
2008-09-25	05:43:00	0
2008-09-25	05:44:00	0
2008-09-25	05:45:00	0
2008-09-25	05:46:00	8
2008-09-25	05:47:00	0
2008-09-25	05:48:00	0
2008-09-25	05:49:00	0
2008-09-25	05:50:00	0
2008-09-25	05:51:00	0
2008-09-25	05:52:00	0
2008-09-25	05:53:00	0
2008-09-25	05:54:00	0
2008-09-25	05:55:00	0
2008-09-25	05:56:00	0
2008-09-25	05:57:00	0
2008-09-25	05:58:00	0
2008-09-25	05:59:00	0
2008-09-25	06:00:00	0
2008-09-25	06:01:00	0
2008-09-25	06:02:00	0
2008-09-25	06:03:00	0
2008-09-25	06:04:00	0
2008-09-25	06:05:00	0
2008-09-25	06:06:00	0
2008-09-25	06:07:00	0
2008-09-25	06:08:00	0
2008-09-25	06:09:00	0
2008-09-25	06:10:00	0
2008-09-25	06:11:00	0
2008-09-25	06:12:00	0
2008-09-25	06:13:00	0
2008-09-25	06:14:00	0
2008-09-25	06:15:00	0
2008-09-25	06:16:00	0
2008-09-25	06:17:00	0
2008-09-25	06:18:00	0
2008-09-25	06:19:00	0
2008-09-25	06:20:00	0
2008-09-25	06:21:00	0
2008-09-25	06:22:00	4
2008-09-25	06:23:00	70
2008-09-25	06:24:00	47
2008-09-25	06:25:00	810
2008-09-25	06:26:00	0
2008-09-25	06:27:00	0
2008-09-25	06:28:00	0
2008-09-25	06:29:00	0
2008-09-25	06:30:00	0
2008-09-25	06:31:00	60
2008-09-25	06:32:00	0
2008-09-25	06:33:00	0
2008-09-25	06:34:00	0
2008-09-25	06:35:00	0
2008-09-25	06:36:00	0
2008-09-25	06:37:00	0
2008-09-25	06:38:00	0
2008-09-25	06:39:00	0
2008-09-25	06:40:00	0
2008-09-25	06:41:00	0
2008-09-25	06:42:00	86
2008-09-25	06:43:00	164
2008-09-25	06:44:00	264
2008-09-25	06:45:00	153
2008-09-25	06:46:00	70
2008-09-25	06:47:00	111
2008-09-25	06:48:00	449
2008-09-25	06:49:00	323
2008-09-25	06:50:00	761
2008-09-25	06:51:00	226
2008-09-25	06:52:00	482
2008-09-25	06:53:00	264
2008-09-25	06:54:00	731
2008-09-25	06:55:00	471
2008-09-25	06:56:00	25
2008-09-25	06:57:00	8
2008-09-25	06:58:00	0
2008-09-25	06:59:00	0
2008-09-25	07:00:00	0
2008-09-25	07:01:00	4
2008-09-25	07:02:00	0
2008-09-25	07:03:00	0
2008-09-25	07:04:00	21
2008-09-25	07:05:00	0
2008-09-25	07:06:00	0
2008-09-25	07:07:00	8
2008-09-25	07:08:00	0
2008-09-25	07:09:00	0
2008-09-25	07:10:00	8
2008-09-25	07:11:00	0
2008-09-25	07:12:00	0
2008-09-25	07:13:00	0
2008-09-25	07:14:00	0
2008-09-25	07:15:00	0
2008-09-25	07:16:00	0
2008-09-25	07:17:00	0
2008-09-25	07:18:00	0
2008-09-25	07:19:00	0
2008-09-25	07:20:00	0
2008-09-25	07:21:00	0
2008-09-25	07:22:00	0
2008-09-25	07:23:00	226
2008-09-25	07:24:00	178
2008-09-25	07:25:00	42
2008-09-25	07:26:00	761
2008-09-25	07:27:00	894
2008-09-25	07:28:00	226
2008-09-25	07:29:00	0
2008-09-25	07:30:00	75
2008-09-25	07:31:00	34
2008-09-25	07:32:00	0
2008-09-25	07:33:00	0
2008-09-25	07:34:00	42
2008-09-25	07:35:00	42
2008-09-25	07:36:00	0
2008-09-25	07:37:00	55
2008-09-25	07:38:00	894
2008-09-25	07:39:00	242
2008-09-25	07:40:00	553
2008-09-25	07:41:00	1171
2008-09-25	07:42:00	106
2008-09-25	07:43:00	47
2008-09-25	07:44:00	75
2008-09-25	07:45:00	482
2008-09-25	07:46:00	460
2008-09-25	07:47:00	471
2008-09-25	07:48:00	3125
2008-09-25	07:49:00	387
2008-09-25	07:50:00	860
2008-09-25	07:51:00	761
2008-09-25	07:52:00	1215
2008-09-25	07:53:00	777
2008-09-25	07:54:00	298
2008-09-25	07:55:00	517
2008-09-25	07:56:00	106
2008-09-25	07:57:00	86
2008-09-25	07:58:00	0
2008-09-25	07:59:00	38
2008-09-25	08:00:00	17
2008-09-25	08:01:00	0
2008-09-25	08:02:00	81
2008-09-25	08:03:00	0
2008-09-25	08:04:00	0
2008-09-25	08:05:00	0
2008-09-25	08:06:00	17
2008-09-25	08:07:00	70
2008-09-25	08:08:00	47
2008-09-25	08:09:00	25
2008-09-25	08:10:00	8
2008-09-25	08:11:00	0
2008-09-25	08:12:00	0
2008-09-25	08:13:00	21
2008-09-25	08:14:00	55
2008-09-25	08:15:00	0
2008-09-25	08:16:00	34
2008-09-25	08:17:00	0
2008-09-25	08:18:00	0
2008-09-25	08:19:00	4
2008-09-25	08:20:00	164
2008-09-25	08:21:00	644
2008-09-25	08:22:00	17
2008-09-25	08:23:00	398
2008-09-25	08:24:00	75
2008-09-25	08:25:00	96
2008-09-25	08:26:00	123
2008-09-25	08:27:00	8
2008-09-25	08:28:00	4
2008-09-25	08:29:00	0
2008-09-25	08:30:00	387
2008-09-25	08:31:00	212
2008-09-25	08:32:00	47
2008-09-25	08:33:00	8
2008-09-25	08:34:00	4
2008-09-25	08:35:00	111
2008-09-25	08:36:00	164
2008-09-25	08:37:00	129
2008-09-25	08:38:00	123
2008-09-25	08:39:00	65
2008-09-25	08:40:00	4
2008-09-25	08:41:00	17
2008-09-25	08:42:00	0
2008-09-25	08:43:00	0
2008-09-25	08:44:00	60
2008-09-25	08:45:00	4
2008-09-25	08:46:00	0
2008-09-25	08:47:00	4
2008-09-25	08:48:00	0
2008-09-25	08:49:00	0
2008-09-25	08:50:00	0
2008-09-25	08:51:00	30
2008-09-25	08:52:00	30
2008-09-25	08:53:00	4
2008-09-25	08:54:00	0
2008-09-25	08:55:00	0
2008-09-25	08:56:00	0
2008-09-25	08:57:00	0
2008-09-25	08:58:00	0
2008-09-25	08:59:00	0
2008-09-25	09:00:00	0
2008-09-25	09:01:00	0
2008-09-25	09:02:00	0
2008-09-25	09:03:00	0
2008-09-25	09:04:00	0
2008-09-25	09:05:00	0
2008-09-25	09:06:00	17
2008-09-25	09:07:00	0
2008-09-25	09:08:00	0
[truncated: 19,611 more rows]

## Sheet: 10.08.08
Actogram, Copy Raw Data, All Days
Identity:	Crash
Filename:	E:\Active Research Files\meloxicam titre canine\cases\crash\Crash 10.8.08.AWC
Gender:	M
Age:	9
Height:	55.9 cm	22.0 in
Weight:	35.0 kg	77.2 lbs
Start Date:	08-Oct-2008 (Wed)
Start Time:	14:00:00
Interval:	1.00 mins
Date Stamp:	Time Stamp:	Activity Data:	Marker Press:
2008-10-08	00:00:00	0
2008-10-08	00:01:00	0
2008-10-08	00:02:00	0
2008-10-08	00:03:00	0
2008-10-08	00:04:00	0
2008-10-08	00:05:00	0
2008-10-08	00:06:00	0
2008-10-08	00:07:00	0
2008-10-08	00:08:00	0
2008-10-08	00:09:00	0
2008-10-08	00:10:00	0
2008-10-08	00:11:00	0
2008-10-08	00:12:00	0
2008-10-08	00:13:00	0
2008-10-08	00:14:00	0
2008-10-08	00:15:00	0
2008-10-08	00:16:00	0
2008-10-08	00:17:00	0
2008-10-08	00:18:00	0
2008-10-08	00:19:00	0
2008-10-08	00:20:00	0
2008-10-08	00:21:00	0
2008-10-08	00:22:00	0
2008-10-08	00:23:00	0
2008-10-08	00:24:00	0
2008-10-08	00:25:00	0
2008-10-08	00:26:00	0
2008-10-08	00:27:00	0
2008-10-08	00:28:00	0
2008-10-08	00:29:00	0
2008-10-08	00:30:00	0
2008-10-08	00:31:00	0
2008-10-08	00:32:00	0
2008-10-08	00:33:00	0
2008-10-08	00:34:00	0
2008-10-08	00:35:00	0
2008-10-08	00:36:00	0
2008-10-08	00:37:00	0
2008-10-08	00:38:00	0
2008-10-08	00:39:00	0
2008-10-08	00:40:00	0
2008-10-08	00:41:00	0
2008-10-08	00:42:00	0
2008-10-08	00:43:00	0
2008-10-08	00:44:00	0
2008-10-08	00:45:00	0
2008-10-08	00:46:00	0
2008-10-08	00:47:00	0
2008-10-08	00:48:00	0
2008-10-08	00:49:00	0
2008-10-08	00:50:00	0
2008-10-08	00:51:00	0
2008-10-08	00:52:00	0
2008-10-08	00:53:00	0
2008-10-08	00:54:00	0
2008-10-08	00:55:00	0
2008-10-08	00:56:00	0
2008-10-08	00:57:00	0
2008-10-08	00:58:00	0
2008-10-08	00:59:00	0
2008-10-08	01:00:00	0
2008-10-08	01:01:00	0
2008-10-08	01:02:00	0
2008-10-08	01:03:00	0
2008-10-08	01:04:00	0
2008-10-08	01:05:00	0
2008-10-08	01:06:00	0
2008-10-08	01:07:00	0
2008-10-08	01:08:00	0
2008-10-08	01:09:00	0
2008-10-08	01:10:00	0
2008-10-08	01:11:00	0
2008-10-08	01:12:00	0
2008-10-08	01:13:00	0
2008-10-08	01:14:00	0
2008-10-08	01:15:00	0
2008-10-08	01:16:00	0
2008-10-08	01:17:00	0
2008-10-08	01:18:00	0
2008-10-08	01:19:00	0
2008-10-08	01:20:00	0
2008-10-08	01:21:00	0
2008-10-08	01:22:00	0
2008-10-08	01:23:00	0
2008-10-08	01:24:00	0
2008-10-08	01:25:00	0
2008-10-08	01:26:00	0
2008-10-08	01:27:00	0
2008-10-08	01:28:00	0
2008-10-08	01:29:00	0
2008-10-08	01:30:00	0
2008-10-08	01:31:00	0
2008-10-08	01:32:00	0
2008-10-08	01:33:00	0
2008-10-08	01:34:00	0
2008-10-08	01:35:00	0
2008-10-08	01:36:00	0
2008-10-08	01:37:00	0
2008-10-08	01:38:00	0
2008-10-08	01:39:00	0
2008-10-08	01:40:00	0
2008-10-08	01:41:00	0
2008-10-08	01:42:00	0
2008-10-08	01:43:00	0
2008-10-08	01:44:00	0
2008-10-08	01:45:00	0
2008-10-08	01:46:00	0
2008-10-08	01:47:00	0
2008-10-08	01:48:00	0
2008-10-08	01:49:00	0
2008-10-08	01:50:00	0
2008-10-08	01:51:00	0
2008-10-08	01:52:00	0
2008-10-08	01:53:00	0
2008-10-08	01:54:00	0
2008-10-08	01:55:00	0
2008-10-08	01:56:00	0
2008-10-08	01:57:00	0
2008-10-08	01:58:00	0
2008-10-08	01:59:00	0
2008-10-08	02:00:00	0
2008-10-08	02:01:00	0
2008-10-08	02:02:00	0
2008-10-08	02:03:00	0
2008-10-08	02:04:00	0
2008-10-08	02:05:00	0
2008-10-08	02:06:00	0
2008-10-08	02:07:00	0
2008-10-08	02:08:00	0
2008-10-08	02:09:00	0
2008-10-08	02:10:00	0
2008-10-08	02:11:00	0
2008-10-08	02:12:00	0
2008-10-08	02:13:00	0
2008-10-08	02:14:00	0
2008-10-08	02:15:00	0
2008-10-08	02:16:00	0
2008-10-08	02:17:00	0
2008-10-08	02:18:00	0
2008-10-08	02:19:00	0
2008-10-08	02:20:00	0
2008-10-08	02:21:00	0
2008-10-08	02:22:00	0
2008-10-08	02:23:00	0
2008-10-08	02:24:00	0
2008-10-08	02:25:00	0
2008-10-08	02:26:00	0
2008-10-08	02:27:00	0
2008-10-08	02:28:00	0
2008-10-08	02:29:00	0
2008-10-08	02:30:00	0
2008-10-08	02:31:00	0
2008-10-08	02:32:00	0
2008-10-08	02:33:00	0
2008-10-08	02:34:00	0
2008-10-08	02:35:00	0
2008-10-08	02:36:00	0
2008-10-08	02:37:00	0
2008-10-08	02:38:00	0
2008-10-08	02:39:00	0
2008-10-08	02:40:00	0
2008-10-08	02:41:00	0
2008-10-08	02:42:00	0
2008-10-08	02:43:00	0
2008-10-08	02:44:00	0
2008-10-08	02:45:00	0
2008-10-08	02:46:00	0
2008-10-08	02:47:00	0
2008-10-08	02:48:00	0
2008-10-08	02:49:00	0
2008-10-08	02:50:00	0
2008-10-08	02:51:00	0
2008-10-08	02:52:00	0
2008-10-08	02:53:00	0
2008-10-08	02:54:00	0
2008-10-08	02:55:00	0
2008-10-08	02:56:00	0
2008-10-08	02:57:00	0
2008-10-08	02:58:00	0
2008-10-08	02:59:00	0
2008-10-08	03:00:00	0
2008-10-08	03:01:00	0
2008-10-08	03:02:00	0
2008-10-08	03:03:00	0
2008-10-08	03:04:00	0
2008-10-08	03:05:00	0
2008-10-08	03:06:00	0
2008-10-08	03:07:00	0
2008-10-08	03:08:00	0
2008-10-08	03:09:00	0
2008-10-08	03:10:00	0
2008-10-08	03:11:00	0
2008-10-08	03:12:00	0
2008-10-08	03:13:00	0
2008-10-08	03:14:00	0
2008-10-08	03:15:00	0
2008-10-08	03:16:00	0
2008-10-08	03:17:00	0
2008-10-08	03:18:00	0
2008-10-08	03:19:00	0
2008-10-08	03:20:00	0
2008-10-08	03:21:00	0
2008-10-08	03:22:00	0
2008-10-08	03:23:00	0
2008-10-08	03:24:00	0
2008-10-08	03:25:00	0
2008-10-08	03:26:00	0
2008-10-08	03:27:00	0
2008-10-08	03:28:00	0
2008-10-08	03:29:00	0
2008-10-08	03:30:00	0
2008-10-08	03:31:00	0
2008-10-08	03:32:00	0
2008-10-08	03:33:00	0
2008-10-08	03:34:00	0
2008-10-08	03:35:00	0
2008-10-08	03:36:00	0
2008-10-08	03:37:00	0
2008-10-08	03:38:00	0
2008-10-08	03:39:00	0
2008-10-08	03:40:00	0
2008-10-08	03:41:00	0
2008-10-08	03:42:00	0
2008-10-08	03:43:00	0
2008-10-08	03:44:00	0
2008-10-08	03:45:00	0
2008-10-08	03:46:00	0
2008-10-08	03:47:00	0
2008-10-08	03:48:00	0
2008-10-08	03:49:00	0
2008-10-08	03:50:00	0
2008-10-08	03:51:00	0
2008-10-08	03:52:00	0
2008-10-08	03:53:00	0
2008-10-08	03:54:00	0
2008-10-08	03:55:00	0
2008-10-08	03:56:00	0
2008-10-08	03:57:00	0
2008-10-08	03:58:00	0
2008-10-08	03:59:00	0
2008-10-08	04:00:00	0
2008-10-08	04:01:00	0
2008-10-08	04:02:00	0
2008-10-08	04:03:00	0
2008-10-08	04:04:00	0
2008-10-08	04:05:00	0
2008-10-08	04:06:00	0
2008-10-08	04:07:00	0
2008-10-08	04:08:00	0
2008-10-08	04:09:00	0
2008-10-08	04:10:00	0
2008-10-08	04:11:00	0
2008-10-08	04:12:00	0
2008-10-08	04:13:00	0
2008-10-08	04:14:00	0
2008-10-08	04:15:00	0
2008-10-08	04:16:00	0
2008-10-08	04:17:00	0
2008-10-08	04:18:00	0
2008-10-08	04:19:00	0
2008-10-08	04:20:00	0
2008-10-08	04:21:00	0
2008-10-08	04:22:00	0
2008-10-08	04:23:00	0
2008-10-08	04:24:00	0
2008-10-08	04:25:00	0
2008-10-08	04:26:00	0
2008-10-08	04:27:00	0
2008-10-08	04:28:00	0
2008-10-08	04:29:00	0
2008-10-08	04:30:00	0
2008-10-08	04:31:00	0
2008-10-08	04:32:00	0
2008-10-08	04:33:00	0
2008-10-08	04:34:00	0
2008-10-08	04:35:00	0
2008-10-08	04:36:00	0
2008-10-08	04:37:00	0
2008-10-08	04:38:00	0
2008-10-08	04:39:00	0
2008-10-08	04:40:00	0
2008-10-08	04:41:00	0
2008-10-08	04:42:00	0
2008-10-08	04:43:00	0
2008-10-08	04:44:00	0
2008-10-08	04:45:00	0
2008-10-08	04:46:00	0
2008-10-08	04:47:00	0
2008-10-08	04:48:00	0
2008-10-08	04:49:00	0
2008-10-08	04:50:00	0
2008-10-08	04:51:00	0
2008-10-08	04:52:00	0
2008-10-08	04:53:00	0
2008-10-08	04:54:00	0
2008-10-08	04:55:00	0
2008-10-08	04:56:00	0
2008-10-08	04:57:00	0
2008-10-08	04:58:00	0
2008-10-08	04:59:00	0
2008-10-08	05:00:00	0
2008-10-08	05:01:00	0
2008-10-08	05:02:00	0
2008-10-08	05:03:00	0
2008-10-08	05:04:00	0
2008-10-08	05:05:00	0
2008-10-08	05:06:00	0
2008-10-08	05:07:00	0
2008-10-08	05:08:00	0
2008-10-08	05:09:00	0
2008-10-08	05:10:00	0
2008-10-08	05:11:00	0
2008-10-08	05:12:00	0
2008-10-08	05:13:00	0
2008-10-08	05:14:00	0
2008-10-08	05:15:00	0
2008-10-08	05:16:00	0
2008-10-08	05:17:00	0
2008-10-08	05:18:00	0
2008-10-08	05:19:00	0
2008-10-08	05:20:00	0
2008-10-08	05:21:00	0
2008-10-08	05:22:00	0
2008-10-08	05:23:00	0
2008-10-08	05:24:00	0
2008-10-08	05:25:00	0
2008-10-08	05:26:00	0
2008-10-08	05:27:00	0
2008-10-08	05:28:00	0
2008-10-08	05:29:00	0
2008-10-08	05:30:00	0
2008-10-08	05:31:00	0
2008-10-08	05:32:00	0
2008-10-08	05:33:00	0
2008-10-08	05:34:00	0
2008-10-08	05:35:00	0
2008-10-08	05:36:00	0
2008-10-08	05:37:00	0
2008-10-08	05:38:00	0
2008-10-08	05:39:00	0
2008-10-08	05:40:00	0
2008-10-08	05:41:00	0
2008-10-08	05:42:00	0
2008-10-08	05:43:00	0
2008-10-08	05:44:00	0
2008-10-08	05:45:00	0
2008-10-08	05:46:00	0
2008-10-08	05:47:00	0
2008-10-08	05:48:00	0
2008-10-08	05:49:00	0
2008-10-08	05:50:00	0
2008-10-08	05:51:00	0
2008-10-08	05:52:00	0
2008-10-08	05:53:00	0
2008-10-08	05:54:00	0
2008-10-08	05:55:00	0
2008-10-08	05:56:00	0
2008-10-08	05:57:00	0
2008-10-08	05:58:00	0
2008-10-08	05:59:00	0
2008-10-08	06:00:00	0
2008-10-08	06:01:00	0
2008-10-08	06:02:00	0
2008-10-08	06:03:00	0
2008-10-08	06:04:00	0
2008-10-08	06:05:00	0
2008-10-08	06:06:00	0
2008-10-08	06:07:00	0
2008-10-08	06:08:00	0
2008-10-08	06:09:00	0
2008-10-08	06:10:00	0
2008-10-08	06:11:00	0
2008-10-08	06:12:00	0
2008-10-08	06:13:00	0
2008-10-08	06:14:00	0
2008-10-08	06:15:00	0
2008-10-08	06:16:00	0
2008-10-08	06:17:00	0
2008-10-08	06:18:00	0
2008-10-08	06:19:00	0
2008-10-08	06:20:00	0
2008-10-08	06:21:00	0
2008-10-08	06:22:00	0
2008-10-08	06:23:00	0
2008-10-08	06:24:00	0
2008-10-08	06:25:00	0
2008-10-08	06:26:00	0
2008-10-08	06:27:00	0
2008-10-08	06:28:00	0
2008-10-08	06:29:00	0
2008-10-08	06:30:00	0
2008-10-08	06:31:00	0
2008-10-08	06:32:00	0
2008-10-08	06:33:00	0
2008-10-08	06:34:00	0
2008-10-08	06:35:00	0
2008-10-08	06:36:00	0
2008-10-08	06:37:00	0
2008-10-08	06:38:00	0
2008-10-08	06:39:00	0
2008-10-08	06:40:00	0
2008-10-08	06:41:00	0
2008-10-08	06:42:00	0
2008-10-08	06:43:00	0
2008-10-08	06:44:00	0
2008-10-08	06:45:00	0
2008-10-08	06:46:00	0
2008-10-08	06:47:00	0
2008-10-08	06:48:00	0
2008-10-08	06:49:00	0
2008-10-08	06:50:00	0
2008-10-08	06:51:00	0
2008-10-08	06:52:00	0
2008-10-08	06:53:00	0
2008-10-08	06:54:00	0
2008-10-08	06:55:00	0
2008-10-08	06:56:00	0
2008-10-08	06:57:00	0
2008-10-08	06:58:00	0
2008-10-08	06:59:00	0
2008-10-08	07:00:00	0
2008-10-08	07:01:00	0
2008-10-08	07:02:00	0
2008-10-08	07:03:00	0
2008-10-08	07:04:00	0
2008-10-08	07:05:00	0
2008-10-08	07:06:00	0
2008-10-08	07:07:00	0
2008-10-08	07:08:00	0
2008-10-08	07:09:00	0
2008-10-08	07:10:00	0
2008-10-08	07:11:00	0
2008-10-08	07:12:00	0
2008-10-08	07:13:00	0
2008-10-08	07:14:00	0
2008-10-08	07:15:00	0
2008-10-08	07:16:00	0
2008-10-08	07:17:00	0
2008-10-08	07:18:00	0
2008-10-08	07:19:00	0
2008-10-08	07:20:00	0
2008-10-08	07:21:00	0
2008-10-08	07:22:00	0
2008-10-08	07:23:00	0
2008-10-08	07:24:00	0
2008-10-08	07:25:00	0
2008-10-08	07:26:00	0
2008-10-08	07:27:00	0
2008-10-08	07:28:00	0
2008-10-08	07:29:00	0
2008-10-08	07:30:00	0
2008-10-08	07:31:00	0
2008-10-08	07:32:00	0
2008-10-08	07:33:00	0
2008-10-08	07:34:00	0
2008-10-08	07:35:00	0
2008-10-08	07:36:00	0
2008-10-08	07:37:00	0
2008-10-08	07:38:00	0
2008-10-08	07:39:00	0
2008-10-08	07:40:00	0
2008-10-08	07:41:00	0
2008-10-08	07:42:00	0
2008-10-08	07:43:00	0
2008-10-08	07:44:00	0
2008-10-08	07:45:00	0
2008-10-08	07:46:00	0
2008-10-08	07:47:00	0
2008-10-08	07:48:00	0
2008-10-08	07:49:00	0
2008-10-08	07:50:00	0
2008-10-08	07:51:00	0
2008-10-08	07:52:00	0
2008-10-08	07:53:00	0
2008-10-08	07:54:00	0
2008-10-08	07:55:00	0
2008-10-08	07:56:00	0
2008-10-08	07:57:00	0
2008-10-08	07:58:00	0
2008-10-08	07:59:00	0
2008-10-08	08:00:00	0
2008-10-08	08:01:00	0
2008-10-08	08:02:00	0
2008-10-08	08:03:00	0
2008-10-08	08:04:00	0
2008-10-08	08:05:00	0
2008-10-08	08:06:00	0
2008-10-08	08:07:00	0
2008-10-08	08:08:00	0
2008-10-08	08:09:00	0
2008-10-08	08:10:00	0
2008-10-08	08:11:00	0
2008-10-08	08:12:00	0
2008-10-08	08:13:00	0
2008-10-08	08:14:00	0
2008-10-08	08:15:00	0
2008-10-08	08:16:00	0
2008-10-08	08:17:00	0
2008-10-08	08:18:00	0
2008-10-08	08:19:00	0
2008-10-08	08:20:00	0
2008-10-08	08:21:00	0
2008-10-08	08:22:00	0
2008-10-08	08:23:00	0
2008-10-08	08:24:00	0
2008-10-08	08:25:00	0
2008-10-08	08:26:00	0
2008-10-08	08:27:00	0
2008-10-08	08:28:00	0
2008-10-08	08:29:00	0
2008-10-08	08:30:00	0
2008-10-08	08:31:00	0
2008-10-08	08:32:00	0
2008-10-08	08:33:00	0
2008-10-08	08:34:00	0
2008-10-08	08:35:00	0
2008-10-08	08:36:00	0
2008-10-08	08:37:00	0
2008-10-08	08:38:00	0
2008-10-08	08:39:00	0
2008-10-08	08:40:00	0
2008-10-08	08:41:00	0
2008-10-08	08:42:00	0
2008-10-08	08:43:00	0
2008-10-08	08:44:00	0
2008-10-08	08:45:00	0
2008-10-08	08:46:00	0
2008-10-08	08:47:00	0
2008-10-08	08:48:00	0
2008-10-08	08:49:00	0
2008-10-08	08:50:00	0
2008-10-08	08:51:00	0
2008-10-08	08:52:00	0
2008-10-08	08:53:00	0
2008-10-08	08:54:00	0
2008-10-08	08:55:00	0
2008-10-08	08:56:00	0
2008-10-08	08:57:00	0
2008-10-08	08:58:00	0
2008-10-08	08:59:00	0
2008-10-08	09:00:00	0
2008-10-08	09:01:00	0
2008-10-08	09:02:00	0
2008-10-08	09:03:00	0
2008-10-08	09:04:00	0
2008-10-08	09:05:00	0
2008-10-08	09:06:00	0
2008-10-08	09:07:00	0
2008-10-08	09:08:00	0
2008-10-08	09:09:00	0
2008-10-08	09:10:00	0
2008-10-08	09:11:00	0
2008-10-08	09:12:00	0
2008-10-08	09:13:00	0
2008-10-08	09:14:00	0
2008-10-08	09:15:00	0
2008-10-08	09:16:00	0
2008-10-08	09:17:00	0
2008-10-08	09:18:00	0
2008-10-08	09:19:00	0
2008-10-08	09:20:00	0
2008-10-08	09:21:00	0
2008-10-08	09:22:00	0
2008-10-08	09:23:00	0
2008-10-08	09:24:00	0
2008-10-08	09:25:00	0
2008-10-08	09:26:00	0
2008-10-08	09:27:00	0
2008-10-08	09:28:00	0
2008-10-08	09:29:00	0
2008-10-08	09:30:00	0
2008-10-08	09:31:00	0
2008-10-08	09:32:00	0
2008-10-08	09:33:00	0
2008-10-08	09:34:00	0
2008-10-08	09:35:00	0
2008-10-08	09:36:00	0
2008-10-08	09:37:00	0
2008-10-08	09:38:00	0
2008-10-08	09:39:00	0
2008-10-08	09:40:00	0
2008-10-08	09:41:00	0
2008-10-08	09:42:00	0
2008-10-08	09:43:00	0
2008-10-08	09:44:00	0
2008-10-08	09:45:00	0
2008-10-08	09:46:00	0
2008-10-08	09:47:00	0
2008-10-08	09:48:00	0
2008-10-08	09:49:00	0
2008-10-08	09:50:00	0
2008-10-08	09:51:00	0
2008-10-08	09:52:00	0
2008-10-08	09:53:00	0
2008-10-08	09:54:00	0
2008-10-08	09:55:00	0
2008-10-08	09:56:00	0
2008-10-08	09:57:00	0
2008-10-08	09:58:00	0
2008-10-08	09:59:00	0
2008-10-08	10:00:00	0
2008-10-08	10:01:00	0
2008-10-08	10:02:00	0
2008-10-08	10:03:00	0
2008-10-08	10:04:00	0
2008-10-08	10:05:00	0
2008-10-08	10:06:00	0
2008-10-08	10:07:00	0
2008-10-08	10:08:00	0
2008-10-08	10:09:00	0
2008-10-08	10:10:00	0
2008-10-08	10:11:00	0
2008-10-08	10:12:00	0
2008-10-08	10:13:00	0
2008-10-08	10:14:00	0
2008-10-08	10:15:00	0
2008-10-08	10:16:00	0
2008-10-08	10:17:00	0
2008-10-08	10:18:00	0
2008-10-08	10:19:00	0
2008-10-08	10:20:00	0
2008-10-08	10:21:00	0
2008-10-08	10:22:00	0
2008-10-08	10:23:00	0
2008-10-08	10:24:00	0
2008-10-08	10:25:00	0
2008-10-08	10:26:00	0
2008-10-08	10:27:00	0
2008-10-08	10:28:00	0
2008-10-08	10:29:00	0
2008-10-08	10:30:00	0
2008-10-08	10:31:00	0
2008-10-08	10:32:00	0
2008-10-08	10:33:00	0
2008-10-08	10:34:00	0
2008-10-08	10:35:00	0
2008-10-08	10:36:00	0
2008-10-08	10:37:00	0
2008-10-08	10:38:00	0
2008-10-08	10:39:00	0
2008-10-08	10:40:00	0
2008-10-08	10:41:00	0
2008-10-08	10:42:00	0
2008-10-08	10:43:00	0
2008-10-08	10:44:00	0
2008-10-08	10:45:00	0
2008-10-08	10:46:00	0
2008-10-08	10:47:00	0
2008-10-08	10:48:00	0
2008-10-08	10:49:00	0
2008-10-08	10:50:00	0
2008-10-08	10:51:00	0
2008-10-08	10:52:00	0
2008-10-08	10:53:00	0
2008-10-08	10:54:00	0
2008-10-08	10:55:00	0
2008-10-08	10:56:00	0
2008-10-08	10:57:00	0
2008-10-08	10:58:00	0
2008-10-08	10:59:00	0
2008-10-08	11:00:00	0
2008-10-08	11:01:00	0
2008-10-08	11:02:00	0
2008-10-08	11:03:00	0
2008-10-08	11:04:00	0
2008-10-08	11:05:00	0
2008-10-08	11:06:00	0
2008-10-08	11:07:00	0
2008-10-08	11:08:00	0
2008-10-08	11:09:00	0
2008-10-08	11:10:00	0
2008-10-08	11:11:00	0
2008-10-08	11:12:00	0
2008-10-08	11:13:00	0
2008-10-08	11:14:00	0
2008-10-08	11:15:00	0
2008-10-08	11:16:00	0
2008-10-08	11:17:00	0
2008-10-08	11:18:00	0
2008-10-08	11:19:00	0
2008-10-08	11:20:00	0
2008-10-08	11:21:00	0
2008-10-08	11:22:00	0
2008-10-08	11:23:00	0
2008-10-08	11:24:00	0
2008-10-08	11:25:00	0
2008-10-08	11:26:00	0
2008-10-08	11:27:00	0
2008-10-08	11:28:00	0
2008-10-08	11:29:00	0
2008-10-08	11:30:00	0
2008-10-08	11:31:00	0
2008-10-08	11:32:00	0
2008-10-08	11:33:00	0
2008-10-08	11:34:00	0
2008-10-08	11:35:00	0
2008-10-08	11:36:00	0
2008-10-08	11:37:00	0
2008-10-08	11:38:00	0
2008-10-08	11:39:00	0
2008-10-08	11:40:00	0
2008-10-08	11:41:00	0
2008-10-08	11:42:00	0
2008-10-08	11:43:00	0
2008-10-08	11:44:00	0
2008-10-08	11:45:00	0
2008-10-08	11:46:00	0
2008-10-08	11:47:00	0
2008-10-08	11:48:00	0
2008-10-08	11:49:00	0
2008-10-08	11:50:00	0
2008-10-08	11:51:00	0
2008-10-08	11:52:00	0
2008-10-08	11:53:00	0
2008-10-08	11:54:00	0
2008-10-08	11:55:00	0
2008-10-08	11:56:00	0
2008-10-08	11:57:00	0
2008-10-08	11:58:00	0
2008-10-08	11:59:00	0
2008-10-08	12:00:00	0
2008-10-08	12:01:00	0
2008-10-08	12:02:00	0
2008-10-08	12:03:00	0
2008-10-08	12:04:00	0
2008-10-08	12:05:00	0
2008-10-08	12:06:00	0
2008-10-08	12:07:00	0
2008-10-08	12:08:00	0
2008-10-08	12:09:00	0
2008-10-08	12:10:00	0
2008-10-08	12:11:00	0
2008-10-08	12:12:00	0
2008-10-08	12:13:00	0
2008-10-08	12:14:00	0
2008-10-08	12:15:00	0
2008-10-08	12:16:00	0
2008-10-08	12:17:00	0
2008-10-08	12:18:00	0
2008-10-08	12:19:00	0
2008-10-08	12:20:00	0
2008-10-08	12:21:00	0
2008-10-08	12:22:00	0
2008-10-08	12:23:00	0
2008-10-08	12:24:00	0
2008-10-08	12:25:00	0
2008-10-08	12:26:00	0
2008-10-08	12:27:00	0
2008-10-08	12:28:00	0
2008-10-08	12:29:00	0
2008-10-08	12:30:00	0
2008-10-08	12:31:00	0
2008-10-08	12:32:00	0
2008-10-08	12:33:00	0
2008-10-08	12:34:00	0
2008-10-08	12:35:00	0
2008-10-08	12:36:00	0
2008-10-08	12:37:00	0
2008-10-08	12:38:00	0
2008-10-08	12:39:00	0
2008-10-08	12:40:00	0
2008-10-08	12:41:00	0
2008-10-08	12:42:00	0
2008-10-08	12:43:00	0
2008-10-08	12:44:00	0
2008-10-08	12:45:00	0
2008-10-08	12:46:00	0
2008-10-08	12:47:00	0
2008-10-08	12:48:00	0
2008-10-08	12:49:00	0
2008-10-08	12:50:00	0
2008-10-08	12:51:00	0
2008-10-08	12:52:00	0
2008-10-08	12:53:00	0
2008-10-08	12:54:00	0
2008-10-08	12:55:00	0
2008-10-08	12:56:00	0
2008-10-08	12:57:00	0
2008-10-08	12:58:00	0
2008-10-08	12:59:00	0
2008-10-08	13:00:00	0
2008-10-08	13:01:00	0
2008-10-08	13:02:00	0
2008-10-08	13:03:00	0
2008-10-08	13:04:00	0
2008-10-08	13:05:00	0
2008-10-08	13:06:00	0
2008-10-08	13:07:00	0
2008-10-08	13:08:00	0
2008-10-08	13:09:00	0
2008-10-08	13:10:00	0
2008-10-08	13:11:00	0
2008-10-08	13:12:00	0
2008-10-08	13:13:00	0
2008-10-08	13:14:00	0
2008-10-08	13:15:00	0
2008-10-08	13:16:00	0
2008-10-08	13:17:00	0
2008-10-08	13:18:00	0
2008-10-08	13:19:00	0
2008-10-08	13:20:00	0
2008-10-08	13:21:00	0
2008-10-08	13:22:00	0
2008-10-08	13:23:00	0
2008-10-08	13:24:00	0
2008-10-08	13:25:00	0
2008-10-08	13:26:00	0
2008-10-08	13:27:00	0
2008-10-08	13:28:00	0
2008-10-08	13:29:00	0
2008-10-08	13:30:00	0
2008-10-08	13:31:00	0
2008-10-08	13:32:00	0
2008-10-08	13:33:00	0
2008-10-08	13:34:00	0
2008-10-08	13:35:00	0
2008-10-08	13:36:00	0
2008-10-08	13:37:00	0
2008-10-08	13:38:00	0
2008-10-08	13:39:00	0
2008-10-08	13:40:00	0
2008-10-08	13:41:00	0
2008-10-08	13:42:00	0
2008-10-08	13:43:00	0
2008-10-08	13:44:00	0
2008-10-08	13:45:00	0
2008-10-08	13:46:00	0
2008-10-08	13:47:00	0
2008-10-08	13:48:00	0
2008-10-08	13:49:00	0
2008-10-08	13:50:00	0
2008-10-08	13:51:00	0
2008-10-08	13:52:00	0
2008-10-08	13:53:00	0
2008-10-08	13:54:00	0
2008-10-08	13:55:00	0
2008-10-08	13:56:00	0
2008-10-08	13:57:00	0
2008-10-08	13:58:00	0
2008-10-08	13:59:00	0
2008-10-08	14:00:00	0	M
2008-10-08	14:01:00	4
2008-10-08	14:02:00	17
2008-10-08	14:03:00	55
2008-10-08	14:04:00	65
2008-10-08	14:05:00	0
2008-10-08	14:06:00	13
2008-10-08	14:07:00	0
2008-10-08	14:08:00	34
2008-10-08	14:09:00	38
2008-10-08	14:10:00	17
2008-10-08	14:11:00	42
2008-10-08	14:12:00	117
2008-10-08	14:13:00	47
2008-10-08	14:14:00	75
2008-10-08	14:15:00	34
2008-10-08	14:16:00	25
2008-10-08	14:17:00	0
2008-10-08	14:18:00	4
2008-10-08	14:19:00	0
2008-10-08	14:20:00	30
2008-10-08	14:21:00	42
2008-10-08	14:22:00	0
2008-10-08	14:23:00	4
2008-10-08	14:24:00	117
2008-10-08	14:25:00	17
2008-10-08	14:26:00	0
2008-10-08	14:27:00	4
2008-10-08	14:28:00	42
2008-10-08	14:29:00	17
2008-10-08	14:30:00	30
2008-10-08	14:31:00	30
2008-10-08	14:32:00	30
2008-10-08	14:33:00	51
2008-10-08	14:34:00	777
2008-10-08	14:35:00	2043
2008-10-08	14:36:00	3022
2008-10-08	14:37:00	2597
2008-10-08	14:38:00	2510
2008-10-08	14:39:00	4208
2008-10-08	14:40:00	2641
2008-10-08	14:41:00	2874
2008-10-08	14:42:00	2972
2008-10-08	14:43:00	2923
2008-10-08	14:44:00	3231
2008-10-08	14:45:00	2686
2008-10-08	14:46:00	3510
2008-10-08	14:47:00	3285
2008-10-08	14:48:00	3340
2008-10-08	14:49:00	3569
2008-10-08	14:50:00	2266
2008-10-08	14:51:00	1065
2008-10-08	14:52:00	777
2008-10-08	14:53:00	517
2008-10-08	14:54:00	541
2008-10-08	14:55:00	249
2008-10-08	14:56:00	314
2008-10-08	14:57:00	164
2008-10-08	14:58:00	106
2008-10-08	14:59:00	135
2008-10-08	15:00:00	38
2008-10-08	15:01:00	13
2008-10-08	15:02:00	34
2008-10-08	15:03:00	34
2008-10-08	15:04:00	4
2008-10-08	15:05:00	47
2008-10-08	15:06:00	34
2008-10-08	15:07:00	30
2008-10-08	15:08:00	0
2008-10-08	15:09:00	0
2008-10-08	15:10:00	0
2008-10-08	15:11:00	55
2008-10-08	15:12:00	25
2008-10-08	15:13:00	38
2008-10-08	15:14:00	30
2008-10-08	15:15:00	4
2008-10-08	15:16:00	38
2008-10-08	15:17:00	13
2008-10-08	15:18:00	0
2008-10-08	15:19:00	30
2008-10-08	15:20:00	13
2008-10-08	15:21:00	34
2008-10-08	15:22:00	21
2008-10-08	15:23:00	0
2008-10-08	15:24:00	30
2008-10-08	15:25:00	0
2008-10-08	15:26:00	0
2008-10-08	15:27:00	0
2008-10-08	15:28:00	0
2008-10-08	15:29:00	30
2008-10-08	15:30:00	4
2008-10-08	15:31:00	51
2008-10-08	15:32:00	4
2008-10-08	15:33:00	17
2008-10-08	15:34:00	21
2008-10-08	15:35:00	34
2008-10-08	15:36:00	0
2008-10-08	15:37:00	0
2008-10-08	15:38:00	47
2008-10-08	15:39:00	0
2008-10-08	15:40:00	65
2008-10-08	15:41:00	30
2008-10-08	15:42:00	55
2008-10-08	15:43:00	25
2008-10-08	15:44:00	21
2008-10-08	15:45:00	34
2008-10-08	15:46:00	746
2008-10-08	15:47:00	289
2008-10-08	15:48:00	60
2008-10-08	15:49:00	8
2008-10-08	15:50:00	25
2008-10-08	15:51:00	0
2008-10-08	15:52:00	0
2008-10-08	15:53:00	826
2008-10-08	15:54:00	2426
2008-10-08	15:55:00	1149
2008-10-08	15:56:00	331
2008-10-08	15:57:00	171
2008-10-08	15:58:00	8
2008-10-08	15:59:00	38
2008-10-08	16:00:00	17
2008-10-08	16:01:00	4
2008-10-08	16:02:00	8
2008-10-08	16:03:00	4
2008-10-08	16:04:00	25
2008-10-08	16:05:00	30
2008-10-08	16:06:00	65
2008-10-08	16:07:00	0
2008-10-08	16:08:00	42
2008-10-08	16:09:00	91
2008-10-08	16:10:00	4
2008-10-08	16:11:00	164
2008-10-08	16:12:00	60
2008-10-08	16:13:00	60
2008-10-08	16:14:00	91
2008-10-08	16:15:00	13
2008-10-08	16:16:00	8
2008-10-08	16:17:00	60
2008-10-08	16:18:00	17
2008-10-08	16:19:00	4
2008-10-08	16:20:00	30
2008-10-08	16:21:00	21
2008-10-08	16:22:00	0
2008-10-08	16:23:00	8
2008-10-08	16:24:00	42
2008-10-08	16:25:00	38
2008-10-08	16:26:00	8
2008-10-08	16:27:00	0
2008-10-08	16:28:00	25
2008-10-08	16:29:00	34
2008-10-08	16:30:00	47
2008-10-08	16:31:00	13
2008-10-08	16:32:00	42
2008-10-08	16:33:00	4
2008-10-08	16:34:00	8
2008-10-08	16:35:00	34
2008-10-08	16:36:00	42
2008-10-08	16:37:00	1044
2008-10-08	16:38:00	2189
2008-10-08	16:39:00	2151
2008-10-08	16:40:00	1238
2008-10-08	16:41:00	793
2008-10-08	16:42:00	1513
2008-10-08	16:43:00	826
2008-10-08	16:44:00	949
2008-10-08	16:45:00	164
2008-10-08	16:46:00	350
2008-10-08	16:47:00	672
2008-10-08	16:48:00	438
2008-10-08	16:49:00	493
2008-10-08	16:50:00	810
2008-10-08	16:51:00	493
2008-10-08	16:52:00	123
2008-10-08	16:53:00	428
2008-10-08	16:54:00	298
2008-10-08	16:55:00	617
2008-10-08	16:56:00	289
2008-10-08	16:57:00	529
2008-10-08	16:58:00	505
2008-10-08	16:59:00	264
2008-10-08	17:00:00	369
2008-10-08	17:01:00	96
2008-10-08	17:02:00	91
2008-10-08	17:03:00	147
2008-10-08	17:04:00	746
2008-10-08	17:05:00	877
2008-10-08	17:06:00	541
2008-10-08	17:07:00	226
2008-10-08	17:08:00	21
2008-10-08	17:09:00	672
2008-10-08	17:10:00	2305
2008-10-08	17:11:00	1839
2008-10-08	17:12:00	1939
2008-10-08	17:13:00	4642
2008-10-08	17:14:00	1839
2008-10-08	17:15:00	1308
2008-10-08	17:16:00	1215
2008-10-08	17:17:00	687
2008-10-08	17:18:00	264
2008-10-08	17:19:00	517
2008-10-08	17:20:00	438
2008-10-08	17:21:00	793
2008-10-08	17:22:00	30
2008-10-08	17:23:00	701
2008-10-08	17:24:00	0
2008-10-08	17:25:00	106
2008-10-08	17:26:00	81
2008-10-08	17:27:00	341
2008-10-08	17:28:00	34
2008-10-08	17:29:00	47
2008-10-08	17:30:00	249
2008-10-08	17:31:00	1513
2008-10-08	17:32:00	746
2008-10-08	17:33:00	617
2008-10-08	17:34:00	517
2008-10-08	17:35:00	793
2008-10-08	17:36:00	1839
2008-10-08	17:37:00	2266
2008-10-08	17:38:00	687
2008-10-08	17:39:00	1776
2008-10-08	17:40:00	1261
2008-10-08	17:41:00	1005
2008-10-08	17:42:00	1625
2008-10-08	17:43:00	949
2008-10-08	17:44:00	930
2008-10-08	17:45:00	1383
2008-10-08	17:46:00	1085
2008-10-08	17:47:00	135
2008-10-08	17:48:00	793
2008-10-08	17:49:00	471
2008-10-08	17:50:00	617
2008-10-08	17:51:00	843
2008-10-08	17:52:00	617
2008-10-08	17:53:00	1085
2008-10-08	17:54:00	1905
2008-10-08	17:55:00	2468
2008-10-08	17:56:00	2468
2008-10-08	17:57:00	2043
2008-10-08	17:58:00	2007
2008-10-08	17:59:00	1905
2008-10-08	18:00:00	2079
2008-10-08	18:01:00	1683
2008-10-08	18:02:00	1193
2008-10-08	18:03:00	1973
2008-10-08	18:04:00	2266
2008-10-08	18:05:00	2266
2008-10-08	18:06:00	2189
2008-10-08	18:07:00	1807
2008-10-08	18:08:00	1872
2008-10-08	18:09:00	2079
2008-10-08	18:10:00	2007
2008-10-08	18:11:00	1939
2008-10-08	18:12:00	1839
2008-10-08	18:13:00	1596
2008-10-08	18:14:00	2227
2008-10-08	18:15:00	2151
2008-10-08	18:16:00	2468
2008-10-08	18:17:00	1308
2008-10-08	18:18:00	359
2008-10-08	18:19:00	687
2008-10-08	18:20:00	460
2008-10-08	18:21:00	1776
2008-10-08	18:22:00	2641
2008-10-08	18:23:00	2686
2008-10-08	18:24:00	2345
2008-10-08	18:25:00	2597
2008-10-08	18:26:00	2553
2008-10-08	18:27:00	2115
2008-10-08	18:28:00	1905
2008-10-08	18:29:00	1973
2008-10-08	18:30:00	1939
2008-10-08	18:31:00	1973
2008-10-08	18:32:00	2079
2008-10-08	18:33:00	2007
2008-10-08	18:34:00	1215
2008-10-08	18:35:00	565
2008-10-08	18:36:00	591
2008-10-08	18:37:00	810
2008-10-08	18:38:00	777
2008-10-08	18:39:00	529
2008-10-08	18:40:00	341
2008-10-08	18:41:00	65
2008-10-08	18:42:00	460
2008-10-08	18:43:00	949
2008-10-08	18:44:00	123
2008-10-08	18:45:00	81
2008-10-08	18:46:00	205
2008-10-08	18:47:00	101
2008-10-08	18:48:00	0
2008-10-08	18:49:00	517
2008-10-08	18:50:00	65
2008-10-08	18:51:00	13
2008-10-08	18:52:00	0
2008-10-08	18:53:00	0
2008-10-08	18:54:00	0
2008-10-08	18:55:00	0
2008-10-08	18:56:00	111
2008-10-08	18:57:00	42
2008-10-08	18:58:00	4
2008-10-08	18:59:00	30
2008-10-08	19:00:00	0
2008-10-08	19:01:00	1460
2008-10-08	19:02:00	591
2008-10-08	19:03:00	471
2008-10-08	19:04:00	153
2008-10-08	19:05:00	135
2008-10-08	19:06:00	272
2008-10-08	19:07:00	967
2008-10-08	19:08:00	141
2008-10-08	19:09:00	0
2008-10-08	19:10:00	565
2008-10-08	19:11:00	135
2008-10-08	19:12:00	631
2008-10-08	19:13:00	1005
2008-10-08	19:14:00	687
2008-10-08	19:15:00	1025
2008-10-08	19:16:00	746
2008-10-08	19:17:00	70
2008-10-08	19:18:00	331
2008-10-08	19:19:00	460
2008-10-08	19:20:00	578
2008-10-08	19:21:00	860
2008-10-08	19:22:00	1540
2008-10-08	19:23:00	877
2008-10-08	19:24:00	226
2008-10-08	19:25:00	30
2008-10-08	19:26:00	81
2008-10-08	19:27:00	51
2008-10-08	19:28:00	0
2008-10-08	19:29:00	4
2008-10-08	19:30:00	25
2008-10-08	19:31:00	65
2008-10-08	19:32:00	86
2008-10-08	19:33:00	42
2008-10-08	19:34:00	264
2008-10-08	19:35:00	0
2008-10-08	19:36:00	91
2008-10-08	19:37:00	0
2008-10-08	19:38:00	38
2008-10-08	19:39:00	0
2008-10-08	19:40:00	0
2008-10-08	19:41:00	0
2008-10-08	19:42:00	0
2008-10-08	19:43:00	96
2008-10-08	19:44:00	60
2008-10-08	19:45:00	38
2008-10-08	19:46:00	8
2008-10-08	19:47:00	13
2008-10-08	19:48:00	13
2008-10-08	19:49:00	0
2008-10-08	19:50:00	0
2008-10-08	19:51:00	0
2008-10-08	19:52:00	0
2008-10-08	19:53:00	0
2008-10-08	19:54:00	4
2008-10-08	19:55:00	0
2008-10-08	19:56:00	0
2008-10-08	19:57:00	21
2008-10-08	19:58:00	350
2008-10-08	19:59:00	438
2008-10-08	20:00:00	153
2008-10-08	20:01:00	42
2008-10-08	20:02:00	47
2008-10-08	20:03:00	21
2008-10-08	20:04:00	0
2008-10-08	20:05:00	65
2008-10-08	20:06:00	0
2008-10-08	20:07:00	0
2008-10-08	20:08:00	0
2008-10-08	20:09:00	0
2008-10-08	20:10:00	0
2008-10-08	20:11:00	0
2008-10-08	20:12:00	0
2008-10-08	20:13:00	0
2008-10-08	20:14:00	0
2008-10-08	20:15:00	0
2008-10-08	20:16:00	101
2008-10-08	20:17:00	0
2008-10-08	20:18:00	42
2008-10-08	20:19:00	0
2008-10-08	20:20:00	0
2008-10-08	20:21:00	0
2008-10-08	20:22:00	0
2008-10-08	20:23:00	0
2008-10-08	20:24:00	0
2008-10-08	20:25:00	0
2008-10-08	20:26:00	55
2008-10-08	20:27:00	101
2008-10-08	20:28:00	4
2008-10-08	20:29:00	0
2008-10-08	20:30:00	0
2008-10-08	20:31:00	0
2008-10-08	20:32:00	0
2008-10-08	20:33:00	0
2008-10-08	20:34:00	0
2008-10-08	20:35:00	70
2008-10-08	20:36:00	505
2008-10-08	20:37:00	438
2008-10-08	20:38:00	38
2008-10-08	20:39:00	4
2008-10-08	20:40:00	0
2008-10-08	20:41:00	135
2008-10-08	20:42:00	212
2008-10-08	20:43:00	438
2008-10-08	20:44:00	91
2008-10-08	20:45:00	51
2008-10-08	20:46:00	38
2008-10-08	20:47:00	4
2008-10-08	20:48:00	4
2008-10-08	20:49:00	272
2008-10-08	20:50:00	135
2008-10-08	20:51:00	34
2008-10-08	20:52:00	4
2008-10-08	20:53:00	0
2008-10-08	20:54:00	0
2008-10-08	20:55:00	30
2008-10-08	20:56:00	8
2008-10-08	20:57:00	34
2008-10-08	20:58:00	51
2008-10-08	20:59:00	13
2008-10-08	21:00:00	0
2008-10-08	21:01:00	0
2008-10-08	21:02:00	0
2008-10-08	21:03:00	0
2008-10-08	21:04:00	86
2008-10-08	21:05:00	21
2008-10-08	21:06:00	0
2008-10-08	21:07:00	0
2008-10-08	21:08:00	0
2008-10-08	21:09:00	0
2008-10-08	21:10:00	0
2008-10-08	21:11:00	0
2008-10-08	21:12:00	4
2008-10-08	21:13:00	55
2008-10-08	21:14:00	0
2008-10-08	21:15:00	0
2008-10-08	21:16:00	0
2008-10-08	21:17:00	34
2008-10-08	21:18:00	70
2008-10-08	21:19:00	25
2008-10-08	21:20:00	30
2008-10-08	21:21:00	0
2008-10-08	21:22:00	30
2008-10-08	21:23:00	4
2008-10-08	21:24:00	0
2008-10-08	21:25:00	0
2008-10-08	21:26:00	0
2008-10-08	21:27:00	0
2008-10-08	21:28:00	0
2008-10-08	21:29:00	0
2008-10-08	21:30:00	0
2008-10-08	21:31:00	0
2008-10-08	21:32:00	21
2008-10-08	21:33:00	0
2008-10-08	21:34:00	34
2008-10-08	21:35:00	0
2008-10-08	21:36:00	0
2008-10-08	21:37:00	0
2008-10-08	21:38:00	0
2008-10-08	21:39:00	0
2008-10-08	21:40:00	91
2008-10-08	21:41:00	1238
2008-10-08	21:42:00	810
2008-10-08	21:43:00	1106
2008-10-08	21:44:00	242
2008-10-08	21:45:00	272
2008-10-08	21:46:00	129
2008-10-08	21:47:00	47
2008-10-08	21:48:00	81
2008-10-08	21:49:00	123
2008-10-08	21:50:00	91
2008-10-08	21:51:00	81
2008-10-08	21:52:00	0
2008-10-08	21:53:00	0
2008-10-08	21:54:00	75
2008-10-08	21:55:00	0
2008-10-08	21:56:00	0
2008-10-08	21:57:00	0
2008-10-08	21:58:00	0
2008-10-08	21:59:00	0
2008-10-08	22:00:00	101
2008-10-08	22:01:00	0
2008-10-08	22:02:00	0
2008-10-08	22:03:00	42
2008-10-08	22:04:00	21
2008-10-08	22:05:00	0
2008-10-08	22:06:00	0
2008-10-08	22:07:00	0
2008-10-08	22:08:00	0
2008-10-08	22:09:00	0
2008-10-08	22:10:00	0
2008-10-08	22:11:00	0
2008-10-08	22:12:00	0
2008-10-08	22:13:00	0
2008-10-08	22:14:00	0
2008-10-08	22:15:00	0
2008-10-08	22:16:00	0
2008-10-08	22:17:00	0
2008-10-08	22:18:00	0
2008-10-08	22:19:00	0
2008-10-08	22:20:00	0
2008-10-08	22:21:00	0
2008-10-08	22:22:00	0
2008-10-08	22:23:00	0
2008-10-08	22:24:00	0
2008-10-08	22:25:00	0
2008-10-08	22:26:00	0
2008-10-08	22:27:00	0
2008-10-08	22:28:00	0
2008-10-08	22:29:00	0
2008-10-08	22:30:00	0
2008-10-08	22:31:00	0
2008-10-08	22:32:00	0
2008-10-08	22:33:00	0
2008-10-08	22:34:00	0
2008-10-08	22:35:00	0
2008-10-08	22:36:00	0
2008-10-08	22:37:00	0
2008-10-08	22:38:00	0
2008-10-08	22:39:00	0
2008-10-08	22:40:00	0
2008-10-08	22:41:00	0
2008-10-08	22:42:00	0
2008-10-08	22:43:00	0
2008-10-08	22:44:00	0
2008-10-08	22:45:00	0
2008-10-08	22:46:00	0
2008-10-08	22:47:00	0
2008-10-08	22:48:00	0
2008-10-08	22:49:00	0
2008-10-08	22:50:00	0
2008-10-08	22:51:00	0
2008-10-08	22:52:00	0
2008-10-08	22:53:00	47
2008-10-08	22:54:00	13
2008-10-08	22:55:00	0
2008-10-08	22:56:00	0
2008-10-08	22:57:00	0
2008-10-08	22:58:00	0
2008-10-08	22:59:00	0
2008-10-08	23:00:00	0
2008-10-08	23:01:00	0
2008-10-08	23:02:00	0
2008-10-08	23:03:00	0
2008-10-08	23:04:00	4
2008-10-08	23:05:00	0
2008-10-08	23:06:00	0
2008-10-08	23:07:00	0
2008-10-08	23:08:00	0
2008-10-08	23:09:00	0
2008-10-08	23:10:00	0
2008-10-08	23:11:00	51
2008-10-08	23:12:00	0
2008-10-08	23:13:00	4
2008-10-08	23:14:00	51
2008-10-08	23:15:00	0
2008-10-08	23:16:00	0
2008-10-08	23:17:00	0
2008-10-08	23:18:00	0
2008-10-08	23:19:00	0
2008-10-08	23:20:00	4
2008-10-08	23:21:00	0
2008-10-08	23:22:00	0
2008-10-08	23:23:00	0
2008-10-08	23:24:00	0
2008-10-08	23:25:00	0
2008-10-08	23:26:00	0
2008-10-08	23:27:00	0
2008-10-08	23:28:00	0
2008-10-08	23:29:00	0
2008-10-08	23:30:00	0
2008-10-08	23:31:00	0
2008-10-08	23:32:00	0
2008-10-08	23:33:00	0
2008-10-08	23:34:00	0
2008-10-08	23:35:00	0
2008-10-08	23:36:00	0
2008-10-08	23:37:00	0
2008-10-08	23:38:00	0
2008-10-08	23:39:00	0
2008-10-08	23:40:00	0
2008-10-08	23:41:00	0
2008-10-08	23:42:00	0
2008-10-08	23:43:00	0
2008-10-08	23:44:00	0
2008-10-08	23:45:00	0
2008-10-08	23:46:00	0
2008-10-08	23:47:00	0
2008-10-08	23:48:00	0
2008-10-08	23:49:00	30
2008-10-08	23:50:00	4
2008-10-08	23:51:00	0
2008-10-08	23:52:00	51
2008-10-08	23:53:00	55
2008-10-08	23:54:00	0
2008-10-08	23:55:00	91
2008-10-08	23:56:00	0
2008-10-08	23:57:00	0
2008-10-08	23:58:00	0
2008-10-08	23:59:00	0
2008-10-09	00:00:00	0
2008-10-09	00:01:00	0
2008-10-09	00:02:00	0
2008-10-09	00:03:00	0
2008-10-09	00:04:00	0
2008-10-09	00:05:00	0
2008-10-09	00:06:00	0
2008-10-09	00:07:00	0
2008-10-09	00:08:00	0
2008-10-09	00:09:00	0
2008-10-09	00:10:00	0
2008-10-09	00:11:00	4
2008-10-09	00:12:00	4
2008-10-09	00:13:00	60
2008-10-09	00:14:00	0
2008-10-09	00:15:00	4
2008-10-09	00:16:00	65
2008-10-09	00:17:00	0
2008-10-09	00:18:00	0
2008-10-09	00:19:00	0
2008-10-09	00:20:00	111
2008-10-09	00:21:00	70
2008-10-09	00:22:00	0
2008-10-09	00:23:00	0
2008-10-09	00:24:00	0
2008-10-09	00:25:00	0
2008-10-09	00:26:00	0
2008-10-09	00:27:00	0
2008-10-09	00:28:00	0
2008-10-09	00:29:00	0
2008-10-09	00:30:00	0
2008-10-09	00:31:00	0
2008-10-09	00:32:00	0
2008-10-09	00:33:00	0
2008-10-09	00:34:00	0
2008-10-09	00:35:00	0
2008-10-09	00:36:00	0
2008-10-09	00:37:00	0
2008-10-09	00:38:00	0
2008-10-09	00:39:00	0
2008-10-09	00:40:00	0
2008-10-09	00:41:00	0
2008-10-09	00:42:00	0
2008-10-09	00:43:00	0
2008-10-09	00:44:00	0
2008-10-09	00:45:00	0
2008-10-09	00:46:00	0
2008-10-09	00:47:00	0
2008-10-09	00:48:00	0
2008-10-09	00:49:00	0
2008-10-09	00:50:00	8
2008-10-09	00:51:00	141
2008-10-09	00:52:00	147
2008-10-09	00:53:00	0
2008-10-09	00:54:00	0
2008-10-09	00:55:00	0
2008-10-09	00:56:00	0
2008-10-09	00:57:00	0
2008-10-09	00:58:00	0
2008-10-09	00:59:00	0
2008-10-09	01:00:00	0
2008-10-09	01:01:00	0
2008-10-09	01:02:00	0
2008-10-09	01:03:00	0
2008-10-09	01:04:00	0
2008-10-09	01:05:00	0
2008-10-09	01:06:00	0
2008-10-09	01:07:00	0
2008-10-09	01:08:00	0
2008-10-09	01:09:00	0
2008-10-09	01:10:00	0
2008-10-09	01:11:00	0
2008-10-09	01:12:00	0
2008-10-09	01:13:00	0
2008-10-09	01:14:00	0
2008-10-09	01:15:00	0
2008-10-09	01:16:00	0
2008-10-09	01:17:00	0
2008-10-09	01:18:00	0
2008-10-09	01:19:00	0
2008-10-09	01:20:00	0
2008-10-09	01:21:00	0
2008-10-09	01:22:00	117
2008-10-09	01:23:00	111
2008-10-09	01:24:00	129
2008-10-09	01:25:00	205
2008-10-09	01:26:00	604
2008-10-09	01:27:00	541
2008-10-09	01:28:00	418
2008-10-09	01:29:00	164
2008-10-09	01:30:00	8
2008-10-09	01:31:00	25
2008-10-09	01:32:00	604
2008-10-09	01:33:00	701
2008-10-09	01:34:00	0
2008-10-09	01:35:00	0
2008-10-09	01:36:00	0
2008-10-09	01:37:00	0
2008-10-09	01:38:00	0
2008-10-09	01:39:00	0
2008-10-09	01:40:00	0
2008-10-09	01:41:00	0
2008-10-09	01:42:00	0
2008-10-09	01:43:00	0
2008-10-09	01:44:00	51
2008-10-09	01:45:00	0
2008-10-09	01:46:00	0
2008-10-09	01:47:00	0
2008-10-09	01:48:00	0
2008-10-09	01:49:00	0
2008-10-09	01:50:00	0
2008-10-09	01:51:00	0
2008-10-09	01:52:00	0
2008-10-09	01:53:00	0
2008-10-09	01:54:00	75
2008-10-09	01:55:00	0
2008-10-09	01:56:00	0
2008-10-09	01:57:00	0
2008-10-09	01:58:00	0
2008-10-09	01:59:00	0
2008-10-09	02:00:00	0
2008-10-09	02:01:00	25
2008-10-09	02:02:00	4
2008-10-09	02:03:00	0
2008-10-09	02:04:00	0
2008-10-09	02:05:00	0
2008-10-09	02:06:00	0
2008-10-09	02:07:00	0
2008-10-09	02:08:00	0
2008-10-09	02:09:00	0
2008-10-09	02:10:00	0
2008-10-09	02:11:00	101
2008-10-09	02:12:00	0
2008-10-09	02:13:00	0
2008-10-09	02:14:00	0
2008-10-09	02:15:00	0
2008-10-09	02:16:00	0
2008-10-09	02:17:00	0
2008-10-09	02:18:00	0
2008-10-09	02:19:00	0
2008-10-09	02:20:00	0
2008-10-09	02:21:00	0
2008-10-09	02:22:00	0
2008-10-09	02:23:00	0
2008-10-09	02:24:00	0
2008-10-09	02:25:00	0
2008-10-09	02:26:00	0
2008-10-09	02:27:00	0
2008-10-09	02:28:00	0
2008-10-09	02:29:00	0
2008-10-09	02:30:00	0
2008-10-09	02:31:00	0
2008-10-09	02:32:00	0
2008-10-09	02:33:00	0
2008-10-09	02:34:00	0
2008-10-09	02:35:00	0
2008-10-09	02:36:00	0
2008-10-09	02:37:00	0
2008-10-09	02:38:00	0
2008-10-09	02:39:00	0
2008-10-09	02:40:00	0
2008-10-09	02:41:00	0
2008-10-09	02:42:00	0
2008-10-09	02:43:00	0
2008-10-09	02:44:00	0
2008-10-09	02:45:00	0
2008-10-09	02:46:00	0
2008-10-09	02:47:00	0
2008-10-09	02:48:00	0
2008-10-09	02:49:00	0
2008-10-09	02:50:00	0
2008-10-09	02:51:00	0
2008-10-09	02:52:00	4
2008-10-09	02:53:00	123
2008-10-09	02:54:00	4
2008-10-09	02:55:00	34
2008-10-09	02:56:00	0
2008-10-09	02:57:00	0
2008-10-09	02:58:00	0
2008-10-09	02:59:00	0
2008-10-09	03:00:00	0
2008-10-09	03:01:00	0
2008-10-09	03:02:00	0
2008-10-09	03:03:00	0
2008-10-09	03:04:00	0
2008-10-09	03:05:00	0
2008-10-09	03:06:00	0
2008-10-09	03:07:00	0
2008-10-09	03:08:00	0
2008-10-09	03:09:00	0
2008-10-09	03:10:00	0
2008-10-09	03:11:00	0
2008-10-09	03:12:00	0
2008-10-09	03:13:00	0
2008-10-09	03:14:00	0
2008-10-09	03:15:00	0
2008-10-09	03:16:00	0
2008-10-09	03:17:00	0
2008-10-09	03:18:00	0
2008-10-09	03:19:00	0
2008-10-09	03:20:00	0
2008-10-09	03:21:00	0
2008-10-09	03:22:00	0
2008-10-09	03:23:00	0
2008-10-09	03:24:00	25
2008-10-09	03:25:00	38
2008-10-09	03:26:00	42
2008-10-09	03:27:00	17
2008-10-09	03:28:00	0
2008-10-09	03:29:00	0
2008-10-09	03:30:00	0
2008-10-09	03:31:00	0
2008-10-09	03:32:00	0
2008-10-09	03:33:00	0
2008-10-09	03:34:00	0
2008-10-09	03:35:00	91
2008-10-09	03:36:00	0
2008-10-09	03:37:00	0
2008-10-09	03:38:00	0
2008-10-09	03:39:00	0
2008-10-09	03:40:00	0
2008-10-09	03:41:00	0
2008-10-09	03:42:00	0
2008-10-09	03:43:00	13
2008-10-09	03:44:00	0
2008-10-09	03:45:00	0
2008-10-09	03:46:00	0
2008-10-09	03:47:00	0
2008-10-09	03:48:00	0
2008-10-09	03:49:00	0
2008-10-09	03:50:00	0
2008-10-09	03:51:00	8
2008-10-09	03:52:00	0
2008-10-09	03:53:00	0
2008-10-09	03:54:00	0
2008-10-09	03:55:00	0
2008-10-09	03:56:00	0
2008-10-09	03:57:00	0
2008-10-09	03:58:00	0
2008-10-09	03:59:00	0
2008-10-09	04:00:00	0
2008-10-09	04:01:00	0
2008-10-09	04:02:00	0
2008-10-09	04:03:00	13
2008-10-09	04:04:00	55
2008-10-09	04:05:00	0
2008-10-09	04:06:00	0
2008-10-09	04:07:00	0
2008-10-09	04:08:00	0
2008-10-09	04:09:00	0
2008-10-09	04:10:00	0
2008-10-09	04:11:00	0
2008-10-09	04:12:00	0
2008-10-09	04:13:00	0
2008-10-09	04:14:00	0
2008-10-09	04:15:00	0
2008-10-09	04:16:00	0
2008-10-09	04:17:00	0
2008-10-09	04:18:00	0
2008-10-09	04:19:00	0
2008-10-09	04:20:00	0
2008-10-09	04:21:00	0
2008-10-09	04:22:00	0
2008-10-09	04:23:00	0
2008-10-09	04:24:00	13
2008-10-09	04:25:00	47
2008-10-09	04:26:00	0
2008-10-09	04:27:00	0
2008-10-09	04:28:00	0
2008-10-09	04:29:00	0
2008-10-09	04:30:00	0
2008-10-09	04:31:00	0
2008-10-09	04:32:00	0
2008-10-09	04:33:00	0
2008-10-09	04:34:00	0
2008-10-09	04:35:00	0
2008-10-09	04:36:00	0
2008-10-09	04:37:00	0
2008-10-09	04:38:00	0
2008-10-09	04:39:00	0
2008-10-09	04:40:00	0
2008-10-09	04:41:00	0
2008-10-09	04:42:00	0
2008-10-09	04:43:00	0
2008-10-09	04:44:00	0
2008-10-09	04:45:00	0
2008-10-09	04:46:00	0
2008-10-09	04:47:00	0
2008-10-09	04:48:00	0
2008-10-09	04:49:00	0
2008-10-09	04:50:00	0
2008-10-09	04:51:00	0
2008-10-09	04:52:00	0
2008-10-09	04:53:00	0
2008-10-09	04:54:00	0
2008-10-09	04:55:00	0
2008-10-09	04:56:00	0
2008-10-09	04:57:00	8
2008-10-09	04:58:00	4
2008-10-09	04:59:00	51
2008-10-09	05:00:00	0
2008-10-09	05:01:00	0
2008-10-09	05:02:00	0
2008-10-09	05:03:00	0
2008-10-09	05:04:00	0
2008-10-09	05:05:00	0
2008-10-09	05:06:00	0
2008-10-09	05:07:00	0
2008-10-09	05:08:00	0
2008-10-09	05:09:00	0
2008-10-09	05:10:00	0
2008-10-09	05:11:00	0
2008-10-09	05:12:00	0
2008-10-09	05:13:00	0
2008-10-09	05:14:00	0
2008-10-09	05:15:00	0
2008-10-09	05:16:00	0
2008-10-09	05:17:00	4
2008-10-09	05:18:00	0
2008-10-09	05:19:00	0
2008-10-09	05:20:00	0
2008-10-09	05:21:00	0
2008-10-09	05:22:00	0
2008-10-09	05:23:00	0
2008-10-09	05:24:00	0
2008-10-09	05:25:00	0
2008-10-09	05:26:00	0
2008-10-09	05:27:00	0
2008-10-09	05:28:00	0
2008-10-09	05:29:00	0
2008-10-09	05:30:00	101
2008-10-09	05:31:00	0
2008-10-09	05:32:00	0
2008-10-09	05:33:00	0
2008-10-09	05:34:00	0
2008-10-09	05:35:00	0
2008-10-09	05:36:00	0
2008-10-09	05:37:00	0
2008-10-09	05:38:00	0
2008-10-09	05:39:00	4
2008-10-09	05:40:00	0
2008-10-09	05:41:00	0
2008-10-09	05:42:00	0
2008-10-09	05:43:00	0
2008-10-09	05:44:00	0
2008-10-09	05:45:00	0
2008-10-09	05:46:00	0
2008-10-09	05:47:00	0
2008-10-09	05:48:00	0
2008-10-09	05:49:00	0
2008-10-09	05:50:00	0
2008-10-09	05:51:00	0
2008-10-09	05:52:00	17
2008-10-09	05:53:00	86
2008-10-09	05:54:00	4
2008-10-09	05:55:00	0
2008-10-09	05:56:00	0
2008-10-09	05:57:00	0
2008-10-09	05:58:00	0
2008-10-09	05:59:00	0
2008-10-09	06:00:00	0
2008-10-09	06:01:00	0
2008-10-09	06:02:00	0
2008-10-09	06:03:00	0
2008-10-09	06:04:00	0
2008-10-09	06:05:00	0
2008-10-09	06:06:00	0
2008-10-09	06:07:00	0
2008-10-09	06:08:00	70
2008-10-09	06:09:00	0
2008-10-09	06:10:00	65
2008-10-09	06:11:00	0
2008-10-09	06:12:00	0
2008-10-09	06:13:00	0
2008-10-09	06:14:00	0
2008-10-09	06:15:00	0
2008-10-09	06:16:00	0
2008-10-09	06:17:00	0
2008-10-09	06:18:00	0
2008-10-09	06:19:00	0
2008-10-09	06:20:00	0
2008-10-09	06:21:00	0
2008-10-09	06:22:00	0
2008-10-09	06:23:00	0
2008-10-09	06:24:00	0
2008-10-09	06:25:00	0
2008-10-09	06:26:00	0
2008-10-09	06:27:00	25
2008-10-09	06:28:00	34
2008-10-09	06:29:00	0
2008-10-09	06:30:00	0
2008-10-09	06:31:00	0
2008-10-09	06:32:00	111
2008-10-09	06:33:00	178
2008-10-09	06:34:00	212
2008-10-09	06:35:00	2686
2008-10-09	06:36:00	38
2008-10-09	06:37:00	34
2008-10-09	06:38:00	0
2008-10-09	06:39:00	0
2008-10-09	06:40:00	0
2008-10-09	06:41:00	0
2008-10-09	06:42:00	0
2008-10-09	06:43:00	101
2008-10-09	06:44:00	687
2008-10-09	06:45:00	398
2008-10-09	06:46:00	298
2008-10-09	06:47:00	13
2008-10-09	06:48:00	0
2008-10-09	06:49:00	21
2008-10-09	06:50:00	249
2008-10-09	06:51:00	894
2008-10-09	06:52:00	3688
2008-10-09	06:53:00	264
2008-10-09	06:54:00	517
2008-10-09	06:55:00	51
2008-10-09	06:56:00	281
2008-10-09	06:57:00	272
2008-10-09	06:58:00	298
2008-10-09	06:59:00	91
2008-10-09	07:00:00	298
2008-10-09	07:01:00	0
2008-10-09	07:02:00	0
2008-10-09	07:03:00	0
2008-10-09	07:04:00	1025
2008-10-09	07:05:00	949
2008-10-09	07:06:00	1044
2008-10-09	07:07:00	810
2008-10-09	07:08:00	1106
2008-10-09	07:09:00	826
2008-10-09	07:10:00	949
2008-10-09	07:11:00	51
2008-10-09	07:12:00	47
2008-10-09	07:13:00	306
2008-10-09	07:14:00	75
2008-10-09	07:15:00	38
2008-10-09	07:16:00	0
2008-10-09	07:17:00	51
2008-10-09	07:18:00	226
2008-10-09	07:19:00	91
2008-10-09	07:20:00	8
2008-10-09	07:21:00	70
2008-10-09	07:22:00	25
2008-10-09	07:23:00	117
2008-10-09	07:24:00	47
2008-10-09	07:25:00	42
2008-10-09	07:26:00	34
2008-10-09	07:27:00	418
2008-10-09	07:28:00	359
2008-10-09	07:29:00	687
2008-10-09	07:30:00	658
2008-10-09	07:31:00	350
2008-10-09	07:32:00	967
2008-10-09	07:33:00	123
2008-10-09	07:34:00	0
2008-10-09	07:35:00	0
2008-10-09	07:36:00	0
2008-10-09	07:37:00	60
2008-10-09	07:38:00	0
2008-10-09	07:39:00	65
2008-10-09	07:40:00	55
2008-10-09	07:41:00	460
2008-10-09	07:42:00	777
2008-10-09	07:43:00	86
2008-10-09	07:44:00	42
2008-10-09	07:45:00	13
2008-10-09	07:46:00	0
2008-10-09	07:47:00	0
2008-10-09	07:48:00	0
2008-10-09	07:49:00	111
2008-10-09	07:50:00	0
2008-10-09	07:51:00	75
2008-10-09	07:52:00	0
2008-10-09	07:53:00	0
2008-10-09	07:54:00	0
2008-10-09	07:55:00	0
2008-10-09	07:56:00	0
2008-10-09	07:57:00	0
2008-10-09	07:58:00	0
2008-10-09	07:59:00	0
2008-10-09	08:00:00	0
2008-10-09	08:01:00	0
2008-10-09	08:02:00	0
2008-10-09	08:03:00	91
2008-10-09	08:04:00	55
2008-10-09	08:05:00	0
2008-10-09	08:06:00	0
2008-10-09	08:07:00	0
2008-10-09	08:08:00	0
2008-10-09	08:09:00	141
2008-10-09	08:10:00	1807
2008-10-09	08:11:00	617
2008-10-09	08:12:00	38
2008-10-09	08:13:00	0
2008-10-09	08:14:00	13
2008-10-09	08:15:00	30
2008-10-09	08:16:00	17
2008-10-09	08:17:00	42
2008-10-09	08:18:00	129
2008-10-09	08:19:00	8
2008-10-09	08:20:00	529
2008-10-09	08:21:00	1654
2008-10-09	08:22:00	185
2008-10-09	08:23:00	4
2008-10-09	08:24:00	55
2008-10-09	08:25:00	0
2008-10-09	08:26:00	0
2008-10-09	08:27:00	25
2008-10-09	08:28:00	21
2008-10-09	08:29:00	0
2008-10-09	08:30:00	0
2008-10-09	08:31:00	21
2008-10-09	08:32:00	70
2008-10-09	08:33:00	359
2008-10-09	08:34:00	408
2008-10-09	08:35:00	553
2008-10-09	08:36:00	350
2008-10-09	08:37:00	398
2008-10-09	08:38:00	65
2008-10-09	08:39:00	117
2008-10-09	08:40:00	0
2008-10-09	08:41:00	949
2008-10-09	08:42:00	553
2008-10-09	08:43:00	860
2008-10-09	08:44:00	1383
2008-10-09	08:45:00	42
2008-10-09	08:46:00	378
2008-10-09	08:47:00	153
2008-10-09	08:48:00	0
2008-10-09	08:49:00	4
2008-10-09	08:50:00	21
2008-10-09	08:51:00	30
2008-10-09	08:52:00	21
2008-10-09	08:53:00	17
2008-10-09	08:54:00	0
2008-10-09	08:55:00	4
2008-10-09	08:56:00	0
2008-10-09	08:57:00	0
2008-10-09	08:58:00	0
2008-10-09	08:59:00	0
2008-10-09	09:00:00	13
2008-10-09	09:01:00	8
2008-10-09	09:02:00	8
2008-10-09	09:03:00	34
2008-10-09	09:04:00	0
2008-10-09	09:05:00	8
2008-10-09	09:06:00	34
2008-10-09	09:07:00	8
2008-10-09	09:08:00	0
[truncated: 19,611 more rows]

## Sheet: 10.22.08
Actogram, Copy Raw Data, All Days
Identity:	Crash
Filename:	E:\Active Research Files\meloxicam titre canine\cases\crash\Crash 10.22.08.AWC
Gender:	M
Age:	9
Height:	55.9 cm	22.0 in
Weight:	35.0 kg	77.2 lbs
Start Date:	22-Oct-2008 (Wed)
Start Time:	17:00:00
Interval:	1.00 mins
Date Stamp:	Time Stamp:	Activity Data:	Marker Press:
2008-10-22	00:00:00	0
2008-10-22	00:01:00	0
2008-10-22	00:02:00	0
2008-10-22	00:03:00	0
2008-10-22	00:04:00	0
2008-10-22	00:05:00	0
2008-10-22	00:06:00	0
2008-10-22	00:07:00	0
2008-10-22	00:08:00	0
2008-10-22	00:09:00	0
2008-10-22	00:10:00	0
2008-10-22	00:11:00	0
2008-10-22	00:12:00	0
2008-10-22	00:13:00	0
2008-10-22	00:14:00	0
2008-10-22	00:15:00	0
2008-10-22	00:16:00	0
2008-10-22	00:17:00	0
2008-10-22	00:18:00	0
2008-10-22	00:19:00	0
2008-10-22	00:20:00	0
2008-10-22	00:21:00	0
2008-10-22	00:22:00	0
2008-10-22	00:23:00	0
2008-10-22	00:24:00	0
2008-10-22	00:25:00	0
2008-10-22	00:26:00	0
2008-10-22	00:27:00	0
2008-10-22	00:28:00	0
2008-10-22	00:29:00	0
2008-10-22	00:30:00	0
2008-10-22	00:31:00	0
2008-10-22	00:32:00	0
2008-10-22	00:33:00	0
2008-10-22	00:34:00	0
2008-10-22	00:35:00	0
2008-10-22	00:36:00	0
2008-10-22	00:37:00	0
2008-10-22	00:38:00	0
2008-10-22	00:39:00	0
2008-10-22	00:40:00	0
2008-10-22	00:41:00	0
2008-10-22	00:42:00	0
2008-10-22	00:43:00	0
2008-10-22	00:44:00	0
2008-10-22	00:45:00	0
2008-10-22	00:46:00	0
2008-10-22	00:47:00	0
2008-10-22	00:48:00	0
2008-10-22	00:49:00	0
2008-10-22	00:50:00	0
2008-10-22	00:51:00	0
2008-10-22	00:52:00	0
2008-10-22	00:53:00	0
2008-10-22	00:54:00	0
2008-10-22	00:55:00	0
2008-10-22	00:56:00	0
2008-10-22	00:57:00	0
2008-10-22	00:58:00	0
2008-10-22	00:59:00	0
2008-10-22	01:00:00	0
2008-10-22	01:01:00	0
2008-10-22	01:02:00	0
2008-10-22	01:03:00	0
2008-10-22	01:04:00	0
2008-10-22	01:05:00	0
2008-10-22	01:06:00	0
2008-10-22	01:07:00	0
2008-10-22	01:08:00	0
2008-10-22	01:09:00	0
2008-10-22	01:10:00	0
2008-10-22	01:11:00	0
2008-10-22	01:12:00	0
2008-10-22	01:13:00	0
2008-10-22	01:14:00	0
2008-10-22	01:15:00	0
2008-10-22	01:16:00	0
2008-10-22	01:17:00	0
2008-10-22	01:18:00	0
2008-10-22	01:19:00	0
2008-10-22	01:20:00	0
2008-10-22	01:21:00	0
2008-10-22	01:22:00	0
2008-10-22	01:23:00	0
2008-10-22	01:24:00	0
2008-10-22	01:25:00	0
2008-10-22	01:26:00	0
2008-10-22	01:27:00	0
2008-10-22	01:28:00	0
2008-10-22	01:29:00	0
2008-10-22	01:30:00	0
2008-10-22	01:31:00	0
2008-10-22	01:32:00	0
2008-10-22	01:33:00	0
2008-10-22	01:34:00	0
2008-10-22	01:35:00	0
2008-10-22	01:36:00	0
2008-10-22	01:37:00	0
2008-10-22	01:38:00	0
2008-10-22	01:39:00	0
2008-10-22	01:40:00	0
2008-10-22	01:41:00	0
2008-10-22	01:42:00	0
2008-10-22	01:43:00	0
2008-10-22	01:44:00	0
2008-10-22	01:45:00	0
2008-10-22	01:46:00	0
2008-10-22	01:47:00	0
2008-10-22	01:48:00	0
2008-10-22	01:49:00	0
2008-10-22	01:50:00	0
2008-10-22	01:51:00	0
2008-10-22	01:52:00	0
2008-10-22	01:53:00	0
2008-10-22	01:54:00	0
2008-10-22	01:55:00	0
2008-10-22	01:56:00	0
2008-10-22	01:57:00	0
2008-10-22	01:58:00	0
2008-10-22	01:59:00	0
2008-10-22	02:00:00	0
2008-10-22	02:01:00	0
2008-10-22	02:02:00	0
2008-10-22	02:03:00	0
2008-10-22	02:04:00	0
2008-10-22	02:05:00	0
2008-10-22	02:06:00	0
2008-10-22	02:07:00	0
2008-10-22	02:08:00	0
2008-10-22	02:09:00	0
2008-10-22	02:10:00	0
2008-10-22	02:11:00	0
2008-10-22	02:12:00	0
2008-10-22	02:13:00	0
2008-10-22	02:14:00	0
2008-10-22	02:15:00	0
2008-10-22	02:16:00	0
2008-10-22	02:17:00	0
2008-10-22	02:18:00	0
2008-10-22	02:19:00	0
2008-10-22	02:20:00	0
2008-10-22	02:21:00	0
2008-10-22	02:22:00	0
2008-10-22	02:23:00	0
2008-10-22	02:24:00	0
2008-10-22	02:25:00	0
2008-10-22	02:26:00	0
2008-10-22	02:27:00	0
2008-10-22	02:28:00	0
2008-10-22	02:29:00	0
2008-10-22	02:30:00	0
2008-10-22	02:31:00	0
2008-10-22	02:32:00	0
2008-10-22	02:33:00	0
2008-10-22	02:34:00	0
2008-10-22	02:35:00	0
2008-10-22	02:36:00	0
2008-10-22	02:37:00	0
2008-10-22	02:38:00	0
2008-10-22	02:39:00	0
2008-10-22	02:40:00	0
2008-10-22	02:41:00	0
2008-10-22	02:42:00	0
2008-10-22	02:43:00	0
2008-10-22	02:44:00	0
2008-10-22	02:45:00	0
2008-10-22	02:46:00	0
2008-10-22	02:47:00	0
2008-10-22	02:48:00	0
2008-10-22	02:49:00	0
2008-10-22	02:50:00	0
2008-10-22	02:51:00	0
2008-10-22	02:52:00	0
2008-10-22	02:53:00	0
2008-10-22	02:54:00	0
2008-10-22	02:55:00	0
2008-10-22	02:56:00	0
2008-10-22	02:57:00	0
2008-10-22	02:58:00	0
2008-10-22	02:59:00	0
2008-10-22	03:00:00	0
2008-10-22	03:01:00	0
2008-10-22	03:02:00	0
2008-10-22	03:03:00	0
2008-10-22	03:04:00	0
2008-10-22	03:05:00	0
2008-10-22	03:06:00	0
2008-10-22	03:07:00	0
2008-10-22	03:08:00	0
2008-10-22	03:09:00	0
2008-10-22	03:10:00	0
2008-10-22	03:11:00	0
2008-10-22	03:12:00	0
2008-10-22	03:13:00	0
2008-10-22	03:14:00	0
2008-10-22	03:15:00	0
2008-10-22	03:16:00	0
2008-10-22	03:17:00	0
2008-10-22	03:18:00	0
2008-10-22	03:19:00	0
2008-10-22	03:20:00	0
2008-10-22	03:21:00	0
2008-10-22	03:22:00	0
2008-10-22	03:23:00	0
2008-10-22	03:24:00	0
2008-10-22	03:25:00	0
2008-10-22	03:26:00	0
2008-10-22	03:27:00	0
2008-10-22	03:28:00	0
2008-10-22	03:29:00	0
2008-10-22	03:30:00	0
2008-10-22	03:31:00	0
2008-10-22	03:32:00	0
2008-10-22	03:33:00	0
2008-10-22	03:34:00	0
2008-10-22	03:35:00	0
2008-10-22	03:36:00	0
2008-10-22	03:37:00	0
2008-10-22	03:38:00	0
2008-10-22	03:39:00	0
2008-10-22	03:40:00	0
2008-10-22	03:41:00	0
2008-10-22	03:42:00	0
2008-10-22	03:43:00	0
2008-10-22	03:44:00	0
2008-10-22	03:45:00	0
2008-10-22	03:46:00	0
2008-10-22	03:47:00	0
2008-10-22	03:48:00	0
2008-10-22	03:49:00	0
2008-10-22	03:50:00	0
2008-10-22	03:51:00	0
2008-10-22	03:52:00	0
2008-10-22	03:53:00	0
2008-10-22	03:54:00	0
2008-10-22	03:55:00	0
2008-10-22	03:56:00	0
2008-10-22	03:57:00	0
2008-10-22	03:58:00	0
2008-10-22	03:59:00	0
2008-10-22	04:00:00	0
2008-10-22	04:01:00	0
2008-10-22	04:02:00	0
2008-10-22	04:03:00	0
2008-10-22	04:04:00	0
2008-10-22	04:05:00	0
2008-10-22	04:06:00	0
2008-10-22	04:07:00	0
2008-10-22	04:08:00	0
2008-10-22	04:09:00	0
2008-10-22	04:10:00	0
2008-10-22	04:11:00	0
2008-10-22	04:12:00	0
2008-10-22	04:13:00	0
2008-10-22	04:14:00	0
2008-10-22	04:15:00	0
2008-10-22	04:16:00	0
2008-10-22	04:17:00	0
2008-10-22	04:18:00	0
2008-10-22	04:19:00	0
2008-10-22	04:20:00	0
2008-10-22	04:21:00	0
2008-10-22	04:22:00	0
2008-10-22	04:23:00	0
2008-10-22	04:24:00	0
2008-10-22	04:25:00	0
2008-10-22	04:26:00	0
2008-10-22	04:27:00	0
2008-10-22	04:28:00	0
2008-10-22	04:29:00	0
2008-10-22	04:30:00	0
2008-10-22	04:31:00	0
2008-10-22	04:32:00	0
2008-10-22	04:33:00	0
2008-10-22	04:34:00	0
2008-10-22	04:35:00	0
2008-10-22	04:36:00	0
2008-10-22	04:37:00	0
2008-10-22	04:38:00	0
2008-10-22	04:39:00	0
2008-10-22	04:40:00	0
2008-10-22	04:41:00	0
2008-10-22	04:42:00	0
2008-10-22	04:43:00	0
2008-10-22	04:44:00	0
2008-10-22	04:45:00	0
2008-10-22	04:46:00	0
2008-10-22	04:47:00	0
2008-10-22	04:48:00	0
2008-10-22	04:49:00	0
2008-10-22	04:50:00	0
2008-10-22	04:51:00	0
2008-10-22	04:52:00	0
2008-10-22	04:53:00	0
2008-10-22	04:54:00	0
2008-10-22	04:55:00	0
2008-10-22	04:56:00	0
2008-10-22	04:57:00	0
2008-10-22	04:58:00	0
2008-10-22	04:59:00	0
2008-10-22	05:00:00	0
2008-10-22	05:01:00	0
2008-10-22	05:02:00	0
2008-10-22	05:03:00	0
2008-10-22	05:04:00	0
2008-10-22	05:05:00	0
2008-10-22	05:06:00	0
2008-10-22	05:07:00	0
2008-10-22	05:08:00	0
2008-10-22	05:09:00	0
2008-10-22	05:10:00	0
2008-10-22	05:11:00	0
2008-10-22	05:12:00	0
2008-10-22	05:13:00	0
2008-10-22	05:14:00	0
2008-10-22	05:15:00	0
2008-10-22	05:16:00	0
2008-10-22	05:17:00	0
2008-10-22	05:18:00	0
2008-10-22	05:19:00	0
2008-10-22	05:20:00	0
2008-10-22	05:21:00	0
2008-10-22	05:22:00	0
2008-10-22	05:23:00	0
2008-10-22	05:24:00	0
2008-10-22	05:25:00	0
2008-10-22	05:26:00	0
2008-10-22	05:27:00	0
2008-10-22	05:28:00	0
2008-10-22	05:29:00	0
2008-10-22	05:30:00	0
2008-10-22	05:31:00	0
2008-10-22	05:32:00	0
2008-10-22	05:33:00	0
2008-10-22	05:34:00	0
2008-10-22	05:35:00	0
2008-10-22	05:36:00	0
2008-10-22	05:37:00	0
2008-10-22	05:38:00	0
2008-10-22	05:39:00	0
2008-10-22	05:40:00	0
2008-10-22	05:41:00	0
2008-10-22	05:42:00	0
2008-10-22	05:43:00	0
2008-10-22	05:44:00	0
2008-10-22	05:45:00	0
2008-10-22	05:46:00	0
2008-10-22	05:47:00	0
2008-10-22	05:48:00	0
2008-10-22	05:49:00	0
2008-10-22	05:50:00	0
2008-10-22	05:51:00	0
2008-10-22	05:52:00	0
2008-10-22	05:53:00	0
2008-10-22	05:54:00	0
2008-10-22	05:55:00	0
2008-10-22	05:56:00	0
2008-10-22	05:57:00	0
2008-10-22	05:58:00	0
2008-10-22	05:59:00	0
2008-10-22	06:00:00	0
2008-10-22	06:01:00	0
2008-10-22	06:02:00	0
2008-10-22	06:03:00	0
2008-10-22	06:04:00	0
2008-10-22	06:05:00	0
2008-10-22	06:06:00	0
2008-10-22	06:07:00	0
2008-10-22	06:08:00	0
2008-10-22	06:09:00	0
2008-10-22	06:10:00	0
2008-10-22	06:11:00	0
2008-10-22	06:12:00	0
2008-10-22	06:13:00	0
2008-10-22	06:14:00	0
2008-10-22	06:15:00	0
2008-10-22	06:16:00	0
2008-10-22	06:17:00	0
2008-10-22	06:18:00	0
2008-10-22	06:19:00	0
2008-10-22	06:20:00	0
2008-10-22	06:21:00	0
2008-10-22	06:22:00	0
2008-10-22	06:23:00	0
2008-10-22	06:24:00	0
2008-10-22	06:25:00	0
2008-10-22	06:26:00	0
2008-10-22	06:27:00	0
2008-10-22	06:28:00	0
2008-10-22	06:29:00	0
2008-10-22	06:30:00	0
2008-10-22	06:31:00	0
2008-10-22	06:32:00	0
2008-10-22	06:33:00	0
2008-10-22	06:34:00	0
2008-10-22	06:35:00	0
2008-10-22	06:36:00	0
2008-10-22	06:37:00	0
2008-10-22	06:38:00	0
2008-10-22	06:39:00	0
2008-10-22	06:40:00	0
2008-10-22	06:41:00	0
2008-10-22	06:42:00	0
2008-10-22	06:43:00	0
2008-10-22	06:44:00	0
2008-10-22	06:45:00	0
2008-10-22	06:46:00	0
2008-10-22	06:47:00	0
2008-10-22	06:48:00	0
2008-10-22	06:49:00	0
2008-10-22	06:50:00	0
2008-10-22	06:51:00	0
2008-10-22	06:52:00	0
2008-10-22	06:53:00	0
2008-10-22	06:54:00	0
2008-10-22	06:55:00	0
2008-10-22	06:56:00	0
2008-10-22	06:57:00	0
2008-10-22	06:58:00	0
2008-10-22	06:59:00	0
2008-10-22	07:00:00	0
2008-10-22	07:01:00	0
2008-10-22	07:02:00	0
2008-10-22	07:03:00	0
2008-10-22	07:04:00	0
2008-10-22	07:05:00	0
2008-10-22	07:06:00	0
2008-10-22	07:07:00	0
2008-10-22	07:08:00	0
2008-10-22	07:09:00	0
2008-10-22	07:10:00	0
2008-10-22	07:11:00	0
2008-10-22	07:12:00	0
2008-10-22	07:13:00	0
2008-10-22	07:14:00	0
2008-10-22	07:15:00	0
2008-10-22	07:16:00	0
2008-10-22	07:17:00	0
2008-10-22	07:18:00	0
2008-10-22	07:19:00	0
2008-10-22	07:20:00	0
2008-10-22	07:21:00	0
2008-10-22	07:22:00	0
2008-10-22	07:23:00	0
2008-10-22	07:24:00	0
2008-10-22	07:25:00	0
2008-10-22	07:26:00	0
2008-10-22	07:27:00	0
2008-10-22	07:28:00	0
2008-10-22	07:29:00	0
2008-10-22	07:30:00	0
2008-10-22	07:31:00	0
2008-10-22	07:32:00	0
2008-10-22	07:33:00	0
2008-10-22	07:34:00	0
2008-10-22	07:35:00	0
2008-10-22	07:36:00	0
2008-10-22	07:37:00	0
2008-10-22	07:38:00	0
2008-10-22	07:39:00	0
2008-10-22	07:40:00	0
2008-10-22	07:41:00	0
2008-10-22	07:42:00	0
2008-10-22	07:43:00	0
2008-10-22	07:44:00	0
2008-10-22	07:45:00	0
2008-10-22	07:46:00	0
2008-10-22	07:47:00	0
2008-10-22	07:48:00	0
2008-10-22	07:49:00	0
2008-10-22	07:50:00	0
2008-10-22	07:51:00	0
2008-10-22	07:52:00	0
2008-10-22	07:53:00	0
2008-10-22	07:54:00	0
2008-10-22	07:55:00	0
2008-10-22	07:56:00	0
2008-10-22	07:57:00	0
2008-10-22	07:58:00	0
2008-10-22	07:59:00	0
2008-10-22	08:00:00	0
2008-10-22	08:01:00	0
2008-10-22	08:02:00	0
2008-10-22	08:03:00	0
2008-10-22	08:04:00	0
2008-10-22	08:05:00	0
2008-10-22	08:06:00	0
2008-10-22	08:07:00	0
2008-10-22	08:08:00	0
2008-10-22	08:09:00	0
2008-10-22	08:10:00	0
2008-10-22	08:11:00	0
2008-10-22	08:12:00	0
2008-10-22	08:13:00	0
2008-10-22	08:14:00	0
2008-10-22	08:15:00	0
2008-10-22	08:16:00	0
2008-10-22	08:17:00	0
2008-10-22	08:18:00	0
2008-10-22	08:19:00	0
2008-10-22	08:20:00	0
2008-10-22	08:21:00	0
2008-10-22	08:22:00	0
2008-10-22	08:23:00	0
2008-10-22	08:24:00	0
2008-10-22	08:25:00	0
2008-10-22	08:26:00	0
2008-10-22	08:27:00	0
2008-10-22	08:28:00	0
2008-10-22	08:29:00	0
2008-10-22	08:30:00	0
2008-10-22	08:31:00	0
2008-10-22	08:32:00	0
2008-10-22	08:33:00	0
2008-10-22	08:34:00	0
2008-10-22	08:35:00	0
2008-10-22	08:36:00	0
2008-10-22	08:37:00	0
2008-10-22	08:38:00	0
2008-10-22	08:39:00	0
2008-10-22	08:40:00	0
2008-10-22	08:41:00	0
2008-10-22	08:42:00	0
2008-10-22	08:43:00	0
2008-10-22	08:44:00	0
2008-10-22	08:45:00	0
2008-10-22	08:46:00	0
2008-10-22	08:47:00	0
2008-10-22	08:48:00	0
2008-10-22	08:49:00	0
2008-10-22	08:50:00	0
2008-10-22	08:51:00	0
2008-10-22	08:52:00	0
2008-10-22	08:53:00	0
2008-10-22	08:54:00	0
2008-10-22	08:55:00	0
2008-10-22	08:56:00	0
2008-10-22	08:57:00	0
2008-10-22	08:58:00	0
2008-10-22	08:59:00	0
2008-10-22	09:00:00	0
2008-10-22	09:01:00	0
2008-10-22	09:02:00	0
2008-10-22	09:03:00	0
2008-10-22	09:04:00	0
2008-10-22	09:05:00	0
2008-10-22	09:06:00	0
2008-10-22	09:07:00	0
2008-10-22	09:08:00	0
2008-10-22	09:09:00	0
2008-10-22	09:10:00	0
2008-10-22	09:11:00	0
2008-10-22	09:12:00	0
2008-10-22	09:13:00	0
2008-10-22	09:14:00	0
2008-10-22	09:15:00	0
2008-10-22	09:16:00	0
2008-10-22	09:17:00	0
2008-10-22	09:18:00	0
2008-10-22	09:19:00	0
2008-10-22	09:20:00	0
2008-10-22	09:21:00	0
2008-10-22	09:22:00	0
2008-10-22	09:23:00	0
2008-10-22	09:24:00	0
2008-10-22	09:25:00	0
2008-10-22	09:26:00	0
2008-10-22	09:27:00	0
2008-10-22	09:28:00	0
2008-10-22	09:29:00	0
2008-10-22	09:30:00	0
2008-10-22	09:31:00	0
2008-10-22	09:32:00	0
2008-10-22	09:33:00	0
2008-10-22	09:34:00	0
2008-10-22	09:35:00	0
2008-10-22	09:36:00	0
2008-10-22	09:37:00	0
2008-10-22	09:38:00	0
2008-10-22	09:39:00	0
2008-10-22	09:40:00	0
2008-10-22	09:41:00	0
2008-10-22	09:42:00	0
2008-10-22	09:43:00	0
2008-10-22	09:44:00	0
2008-10-22	09:45:00	0
2008-10-22	09:46:00	0
2008-10-22	09:47:00	0
2008-10-22	09:48:00	0
2008-10-22	09:49:00	0
2008-10-22	09:50:00	0
2008-10-22	09:51:00	0
2008-10-22	09:52:00	0
2008-10-22	09:53:00	0
2008-10-22	09:54:00	0
2008-10-22	09:55:00	0
2008-10-22	09:56:00	0
2008-10-22	09:57:00	0
2008-10-22	09:58:00	0
2008-10-22	09:59:00	0
2008-10-22	10:00:00	0
2008-10-22	10:01:00	0
2008-10-22	10:02:00	0
2008-10-22	10:03:00	0
2008-10-22	10:04:00	0
2008-10-22	10:05:00	0
2008-10-22	10:06:00	0
2008-10-22	10:07:00	0
2008-10-22	10:08:00	0
2008-10-22	10:09:00	0
2008-10-22	10:10:00	0
2008-10-22	10:11:00	0
2008-10-22	10:12:00	0
2008-10-22	10:13:00	0
2008-10-22	10:14:00	0
2008-10-22	10:15:00	0
2008-10-22	10:16:00	0
2008-10-22	10:17:00	0
2008-10-22	10:18:00	0
2008-10-22	10:19:00	0
2008-10-22	10:20:00	0
2008-10-22	10:21:00	0
2008-10-22	10:22:00	0
2008-10-22	10:23:00	0
2008-10-22	10:24:00	0
2008-10-22	10:25:00	0
2008-10-22	10:26:00	0
2008-10-22	10:27:00	0
2008-10-22	10:28:00	0
2008-10-22	10:29:00	0
2008-10-22	10:30:00	0
2008-10-22	10:31:00	0
2008-10-22	10:32:00	0
2008-10-22	10:33:00	0
2008-10-22	10:34:00	0
2008-10-22	10:35:00	0
2008-10-22	10:36:00	0
2008-10-22	10:37:00	0
2008-10-22	10:38:00	0
2008-10-22	10:39:00	0
2008-10-22	10:40:00	0
2008-10-22	10:41:00	0
2008-10-22	10:42:00	0
2008-10-22	10:43:00	0
2008-10-22	10:44:00	0
2008-10-22	10:45:00	0
2008-10-22	10:46:00	0
2008-10-22	10:47:00	0
2008-10-22	10:48:00	0
2008-10-22	10:49:00	0
2008-10-22	10:50:00	0
2008-10-22	10:51:00	0
2008-10-22	10:52:00	0
2008-10-22	10:53:00	0
2008-10-22	10:54:00	0
2008-10-22	10:55:00	0
2008-10-22	10:56:00	0
2008-10-22	10:57:00	0
2008-10-22	10:58:00	0
2008-10-22	10:59:00	0
2008-10-22	11:00:00	0
2008-10-22	11:01:00	0
2008-10-22	11:02:00	0
2008-10-22	11:03:00	0
2008-10-22	11:04:00	0
2008-10-22	11:05:00	0
2008-10-22	11:06:00	0
2008-10-22	11:07:00	0
2008-10-22	11:08:00	0
2008-10-22	11:09:00	0
2008-10-22	11:10:00	0
2008-10-22	11:11:00	0
2008-10-22	11:12:00	0
2008-10-22	11:13:00	0
2008-10-22	11:14:00	0
2008-10-22	11:15:00	0
2008-10-22	11:16:00	0
2008-10-22	11:17:00	0
2008-10-22	11:18:00	0
2008-10-22	11:19:00	0
2008-10-22	11:20:00	0
2008-10-22	11:21:00	0
2008-10-22	11:22:00	0
2008-10-22	11:23:00	0
2008-10-22	11:24:00	0
2008-10-22	11:25:00	0
2008-10-22	11:26:00	0
2008-10-22	11:27:00	0
2008-10-22	11:28:00	0
2008-10-22	11:29:00	0
2008-10-22	11:30:00	0
2008-10-22	11:31:00	0
2008-10-22	11:32:00	0
2008-10-22	11:33:00	0
2008-10-22	11:34:00	0
2008-10-22	11:35:00	0
2008-10-22	11:36:00	0
2008-10-22	11:37:00	0
2008-10-22	11:38:00	0
2008-10-22	11:39:00	0
2008-10-22	11:40:00	0
2008-10-22	11:41:00	0
2008-10-22	11:42:00	0
2008-10-22	11:43:00	0
2008-10-22	11:44:00	0
2008-10-22	11:45:00	0
2008-10-22	11:46:00	0
2008-10-22	11:47:00	0
2008-10-22	11:48:00	0
2008-10-22	11:49:00	0
2008-10-22	11:50:00	0
2008-10-22	11:51:00	0
2008-10-22	11:52:00	0
2008-10-22	11:53:00	0
2008-10-22	11:54:00	0
2008-10-22	11:55:00	0
2008-10-22	11:56:00	0
2008-10-22	11:57:00	0
2008-10-22	11:58:00	0
2008-10-22	11:59:00	0
2008-10-22	12:00:00	0
2008-10-22	12:01:00	0
2008-10-22	12:02:00	0
2008-10-22	12:03:00	0
2008-10-22	12:04:00	0
2008-10-22	12:05:00	0
2008-10-22	12:06:00	0
2008-10-22	12:07:00	0
2008-10-22	12:08:00	0
2008-10-22	12:09:00	0
2008-10-22	12:10:00	0
2008-10-22	12:11:00	0
2008-10-22	12:12:00	0
2008-10-22	12:13:00	0
2008-10-22	12:14:00	0
2008-10-22	12:15:00	0
2008-10-22	12:16:00	0
2008-10-22	12:17:00	0
2008-10-22	12:18:00	0
2008-10-22	12:19:00	0
2008-10-22	12:20:00	0
2008-10-22	12:21:00	0
2008-10-22	12:22:00	0
2008-10-22	12:23:00	0
2008-10-22	12:24:00	0
2008-10-22	12:25:00	0
2008-10-22	12:26:00	0
2008-10-22	12:27:00	0
2008-10-22	12:28:00	0
2008-10-22	12:29:00	0
2008-10-22	12:30:00	0
2008-10-22	12:31:00	0
2008-10-22	12:32:00	0
2008-10-22	12:33:00	0
2008-10-22	12:34:00	0
2008-10-22	12:35:00	0
2008-10-22	12:36:00	0
2008-10-22	12:37:00	0
2008-10-22	12:38:00	0
2008-10-22	12:39:00	0
2008-10-22	12:40:00	0
2008-10-22	12:41:00	0
2008-10-22	12:42:00	0
2008-10-22	12:43:00	0
2008-10-22	12:44:00	0
2008-10-22	12:45:00	0
2008-10-22	12:46:00	0
2008-10-22	12:47:00	0
2008-10-22	12:48:00	0
2008-10-22	12:49:00	0
2008-10-22	12:50:00	0
2008-10-22	12:51:00	0
2008-10-22	12:52:00	0
2008-10-22	12:53:00	0
2008-10-22	12:54:00	0
2008-10-22	12:55:00	0
2008-10-22	12:56:00	0
2008-10-22	12:57:00	0
2008-10-22	12:58:00	0
2008-10-22	12:59:00	0
2008-10-22	13:00:00	0
2008-10-22	13:01:00	0
2008-10-22	13:02:00	0
2008-10-22	13:03:00	0
2008-10-22	13:04:00	0
2008-10-22	13:05:00	0
2008-10-22	13:06:00	0
2008-10-22	13:07:00	0
2008-10-22	13:08:00	0
2008-10-22	13:09:00	0
2008-10-22	13:10:00	0
2008-10-22	13:11:00	0
2008-10-22	13:12:00	0
2008-10-22	13:13:00	0
2008-10-22	13:14:00	0
2008-10-22	13:15:00	0
2008-10-22	13:16:00	0
2008-10-22	13:17:00	0
2008-10-22	13:18:00	0
2008-10-22	13:19:00	0
2008-10-22	13:20:00	0
2008-10-22	13:21:00	0
2008-10-22	13:22:00	0
2008-10-22	13:23:00	0
2008-10-22	13:24:00	0
2008-10-22	13:25:00	0
2008-10-22	13:26:00	0
2008-10-22	13:27:00	0
2008-10-22	13:28:00	0
2008-10-22	13:29:00	0
2008-10-22	13:30:00	0
2008-10-22	13:31:00	0
2008-10-22	13:32:00	0
2008-10-22	13:33:00	0
2008-10-22	13:34:00	0
2008-10-22	13:35:00	0
2008-10-22	13:36:00	0
2008-10-22	13:37:00	0
2008-10-22	13:38:00	0
2008-10-22	13:39:00	0
2008-10-22	13:40:00	0
2008-10-22	13:41:00	0
2008-10-22	13:42:00	0
2008-10-22	13:43:00	0
2008-10-22	13:44:00	0
2008-10-22	13:45:00	0
2008-10-22	13:46:00	0
2008-10-22	13:47:00	0
2008-10-22	13:48:00	0
2008-10-22	13:49:00	0
2008-10-22	13:50:00	0
2008-10-22	13:51:00	0
2008-10-22	13:52:00	0
2008-10-22	13:53:00	0
2008-10-22	13:54:00	0
2008-10-22	13:55:00	0
2008-10-22	13:56:00	0
2008-10-22	13:57:00	0
2008-10-22	13:58:00	0
2008-10-22	13:59:00	0
2008-10-22	14:00:00	0
2008-10-22	14:01:00	0
2008-10-22	14:02:00	0
2008-10-22	14:03:00	0
2008-10-22	14:04:00	0
2008-10-22	14:05:00	0
2008-10-22	14:06:00	0
2008-10-22	14:07:00	0
2008-10-22	14:08:00	0
2008-10-22	14:09:00	0
2008-10-22	14:10:00	0
2008-10-22	14:11:00	0
2008-10-22	14:12:00	0
2008-10-22	14:13:00	0
2008-10-22	14:14:00	0
2008-10-22	14:15:00	0
2008-10-22	14:16:00	0
2008-10-22	14:17:00	0
2008-10-22	14:18:00	0
2008-10-22	14:19:00	0
2008-10-22	14:20:00	0
2008-10-22	14:21:00	0
2008-10-22	14:22:00	0
2008-10-22	14:23:00	0
2008-10-22	14:24:00	0
2008-10-22	14:25:00	0
2008-10-22	14:26:00	0
2008-10-22	14:27:00	0
2008-10-22	14:28:00	0
2008-10-22	14:29:00	0
2008-10-22	14:30:00	0
2008-10-22	14:31:00	0
2008-10-22	14:32:00	0
2008-10-22	14:33:00	0
2008-10-22	14:34:00	0
2008-10-22	14:35:00	0
2008-10-22	14:36:00	0
2008-10-22	14:37:00	0
2008-10-22	14:38:00	0
2008-10-22	14:39:00	0
2008-10-22	14:40:00	0
2008-10-22	14:41:00	0
2008-10-22	14:42:00	0
2008-10-22	14:43:00	0
2008-10-22	14:44:00	0
2008-10-22	14:45:00	0
2008-10-22	14:46:00	0
2008-10-22	14:47:00	0
2008-10-22	14:48:00	0
2008-10-22	14:49:00	0
2008-10-22	14:50:00	0
2008-10-22	14:51:00	0
2008-10-22	14:52:00	0
2008-10-22	14:53:00	0
2008-10-22	14:54:00	0
2008-10-22	14:55:00	0
2008-10-22	14:56:00	0
2008-10-22	14:57:00	0
2008-10-22	14:58:00	0
2008-10-22	14:59:00	0
2008-10-22	15:00:00	0
2008-10-22	15:01:00	0
2008-10-22	15:02:00	0
2008-10-22	15:03:00	0
2008-10-22	15:04:00	0
2008-10-22	15:05:00	0
2008-10-22	15:06:00	0
2008-10-22	15:07:00	0
2008-10-22	15:08:00	0
2008-10-22	15:09:00	0
2008-10-22	15:10:00	0
2008-10-22	15:11:00	0
2008-10-22	15:12:00	0
2008-10-22	15:13:00	0
2008-10-22	15:14:00	0
2008-10-22	15:15:00	0
2008-10-22	15:16:00	0
2008-10-22	15:17:00	0
2008-10-22	15:18:00	0
2008-10-22	15:19:00	0
2008-10-22	15:20:00	0
2008-10-22	15:21:00	0
2008-10-22	15:22:00	0
2008-10-22	15:23:00	0
2008-10-22	15:24:00	0
2008-10-22	15:25:00	0
2008-10-22	15:26:00	0
2008-10-22	15:27:00	0
2008-10-22	15:28:00	0
2008-10-22	15:29:00	0
2008-10-22	15:30:00	0
2008-10-22	15:31:00	0
2008-10-22	15:32:00	0
2008-10-22	15:33:00	0
2008-10-22	15:34:00	0
2008-10-22	15:35:00	0
2008-10-22	15:36:00	0
2008-10-22	15:37:00	0
2008-10-22	15:38:00	0
2008-10-22	15:39:00	0
2008-10-22	15:40:00	0
2008-10-22	15:41:00	0
2008-10-22	15:42:00	0
2008-10-22	15:43:00	0
2008-10-22	15:44:00	0
2008-10-22	15:45:00	0
2008-10-22	15:46:00	0
2008-10-22	15:47:00	0
2008-10-22	15:48:00	0
2008-10-22	15:49:00	0
2008-10-22	15:50:00	0
2008-10-22	15:51:00	0
2008-10-22	15:52:00	0
2008-10-22	15:53:00	0
2008-10-22	15:54:00	0
2008-10-22	15:55:00	0
2008-10-22	15:56:00	0
2008-10-22	15:57:00	0
2008-10-22	15:58:00	0
2008-10-22	15:59:00	0
2008-10-22	16:00:00	0
2008-10-22	16:01:00	0
2008-10-22	16:02:00	0
2008-10-22	16:03:00	0
2008-10-22	16:04:00	0
2008-10-22	16:05:00	0
2008-10-22	16:06:00	0
2008-10-22	16:07:00	0
2008-10-22	16:08:00	0
2008-10-22	16:09:00	0
2008-10-22	16:10:00	0
2008-10-22	16:11:00	0
2008-10-22	16:12:00	0
2008-10-22	16:13:00	0
2008-10-22	16:14:00	0
2008-10-22	16:15:00	0
2008-10-22	16:16:00	0
2008-10-22	16:17:00	0
2008-10-22	16:18:00	0
2008-10-22	16:19:00	0
2008-10-22	16:20:00	0
2008-10-22	16:21:00	0
2008-10-22	16:22:00	0
2008-10-22	16:23:00	0
2008-10-22	16:24:00	0
2008-10-22	16:25:00	0
2008-10-22	16:26:00	0
2008-10-22	16:27:00	0
2008-10-22	16:28:00	0
2008-10-22	16:29:00	0
2008-10-22	16:30:00	0
2008-10-22	16:31:00	0
2008-10-22	16:32:00	0
2008-10-22	16:33:00	0
2008-10-22	16:34:00	0
2008-10-22	16:35:00	0
2008-10-22	16:36:00	0
2008-10-22	16:37:00	0
2008-10-22	16:38:00	0
2008-10-22	16:39:00	0
2008-10-22	16:40:00	0
2008-10-22	16:41:00	0
2008-10-22	16:42:00	0
2008-10-22	16:43:00	0
2008-10-22	16:44:00	0
2008-10-22	16:45:00	0
2008-10-22	16:46:00	0
2008-10-22	16:47:00	0
2008-10-22	16:48:00	0
2008-10-22	16:49:00	0
2008-10-22	16:50:00	0
2008-10-22	16:51:00	0
2008-10-22	16:52:00	0
2008-10-22	16:53:00	0
2008-10-22	16:54:00	0
2008-10-22	16:55:00	0
2008-10-22	16:56:00	0
2008-10-22	16:57:00	0
2008-10-22	16:58:00	0
2008-10-22	16:59:00	0
2008-10-22	17:00:00	0	M
2008-10-22	17:01:00	617
2008-10-22	17:02:00	843
2008-10-22	17:03:00	306
2008-10-22	17:04:00	578
2008-10-22	17:05:00	860
2008-10-22	17:06:00	810
2008-10-22	17:07:00	877
2008-10-22	17:08:00	793
2008-10-22	17:09:00	810
2008-10-22	17:10:00	843
2008-10-22	17:11:00	777
2008-10-22	17:12:00	1005
2008-10-22	17:13:00	517
2008-10-22	17:14:00	438
2008-10-22	17:15:00	387
2008-10-22	17:16:00	341
2008-10-22	17:17:00	408
2008-10-22	17:18:00	378
2008-10-22	17:19:00	449
2008-10-22	17:20:00	731
2008-10-22	17:21:00	644
2008-10-22	17:22:00	249
2008-10-22	17:23:00	350
2008-10-22	17:24:00	123
2008-10-22	17:25:00	25
2008-10-22	17:26:00	482
2008-10-22	17:27:00	701
2008-10-22	17:28:00	949
2008-10-22	17:29:00	505
2008-10-22	17:30:00	810
2008-10-22	17:31:00	1839
2008-10-22	17:32:00	1215
2008-10-22	17:33:00	378
2008-10-22	17:34:00	1383
2008-10-22	17:35:00	591
2008-10-22	17:36:00	471
2008-10-22	17:37:00	123
2008-10-22	17:38:00	323
2008-10-22	17:39:00	438
2008-10-22	17:40:00	198
2008-10-22	17:41:00	341
2008-10-22	17:42:00	242
2008-10-22	17:43:00	517
2008-10-22	17:44:00	672
2008-10-22	17:45:00	359
2008-10-22	17:46:00	591
2008-10-22	17:47:00	289
2008-10-22	17:48:00	1025
2008-10-22	17:49:00	1215
2008-10-22	17:50:00	894
2008-10-22	17:51:00	517
2008-10-22	17:52:00	810
2008-10-22	17:53:00	1085
2008-10-22	17:54:00	331
2008-10-22	17:55:00	493
2008-10-22	17:56:00	949
2008-10-22	17:57:00	257
2008-10-22	17:58:00	289
2008-10-22	17:59:00	323
2008-10-22	18:00:00	4005
2008-10-22	18:01:00	967
2008-10-22	18:02:00	894
2008-10-22	18:03:00	1238
2008-10-22	18:04:00	387
2008-10-22	18:05:00	159
2008-10-22	18:06:00	147
2008-10-22	18:07:00	25
2008-10-22	18:08:00	17
2008-10-22	18:09:00	21
2008-10-22	18:10:00	106
2008-10-22	18:11:00	257
2008-10-22	18:12:00	408
2008-10-22	18:13:00	672
2008-10-22	18:14:00	314
2008-10-22	18:15:00	731
2008-10-22	18:16:00	378
2008-10-22	18:17:00	843
2008-10-22	18:18:00	701
2008-10-22	18:19:00	314
2008-10-22	18:20:00	408
2008-10-22	18:21:00	687
2008-10-22	18:22:00	242
2008-10-22	18:23:00	70
2008-10-22	18:24:00	117
2008-10-22	18:25:00	129
2008-10-22	18:26:00	141
2008-10-22	18:27:00	60
2008-10-22	18:28:00	17
2008-10-22	18:29:00	42
2008-10-22	18:30:00	8
2008-10-22	18:31:00	0
2008-10-22	18:32:00	55
2008-10-22	18:33:00	38
2008-10-22	18:34:00	55
2008-10-22	18:35:00	0
2008-10-22	18:36:00	4
2008-10-22	18:37:00	42
2008-10-22	18:38:00	0
2008-10-22	18:39:00	0
2008-10-22	18:40:00	0
2008-10-22	18:41:00	8
2008-10-22	18:42:00	0
2008-10-22	18:43:00	0
2008-10-22	18:44:00	0
2008-10-22	18:45:00	55
2008-10-22	18:46:00	17
2008-10-22	18:47:00	17
2008-10-22	18:48:00	8
2008-10-22	18:49:00	21
2008-10-22	18:50:00	0
2008-10-22	18:51:00	0
2008-10-22	18:52:00	13
2008-10-22	18:53:00	0
2008-10-22	18:54:00	21
2008-10-22	18:55:00	0
2008-10-22	18:56:00	0
2008-10-22	18:57:00	0
2008-10-22	18:58:00	4
2008-10-22	18:59:00	13
2008-10-22	19:00:00	0
2008-10-22	19:01:00	0
2008-10-22	19:02:00	0
2008-10-22	19:03:00	0
2008-10-22	19:04:00	42
2008-10-22	19:05:00	0
2008-10-22	19:06:00	8
2008-10-22	19:07:00	171
2008-10-22	19:08:00	553
2008-10-22	19:09:00	398
2008-10-22	19:10:00	323
2008-10-22	19:11:00	212
2008-10-22	19:12:00	198
2008-10-22	19:13:00	111
2008-10-22	19:14:00	591
2008-10-22	19:15:00	565
2008-10-22	19:16:00	0
2008-10-22	19:17:00	4
2008-10-22	19:18:00	0
2008-10-22	19:19:00	0
2008-10-22	19:20:00	0
2008-10-22	19:21:00	0
2008-10-22	19:22:00	0
2008-10-22	19:23:00	0
2008-10-22	19:24:00	0
2008-10-22	19:25:00	0
2008-10-22	19:26:00	0
2008-10-22	19:27:00	21
2008-10-22	19:28:00	0
2008-10-22	19:29:00	17
2008-10-22	19:30:00	0
2008-10-22	19:31:00	0
2008-10-22	19:32:00	0
2008-10-22	19:33:00	0
2008-10-22	19:34:00	0
2008-10-22	19:35:00	0
2008-10-22	19:36:00	0
2008-10-22	19:37:00	0
2008-10-22	19:38:00	0
2008-10-22	19:39:00	0
2008-10-22	19:40:00	0
2008-10-22	19:41:00	0
2008-10-22	19:42:00	0
2008-10-22	19:43:00	0
2008-10-22	19:44:00	0
2008-10-22	19:45:00	0
2008-10-22	19:46:00	0
2008-10-22	19:47:00	0
2008-10-22	19:48:00	0
2008-10-22	19:49:00	25
2008-10-22	19:50:00	4
2008-10-22	19:51:00	0
2008-10-22	19:52:00	8
2008-10-22	19:53:00	0
2008-10-22	19:54:00	0
2008-10-22	19:55:00	0
2008-10-22	19:56:00	0
2008-10-22	19:57:00	0
2008-10-22	19:58:00	0
2008-10-22	19:59:00	17
2008-10-22	20:00:00	17
2008-10-22	20:01:00	701
2008-10-22	20:02:00	438
2008-10-22	20:03:00	1085
2008-10-22	20:04:00	1193
2008-10-22	20:05:00	687
2008-10-22	20:06:00	1745
2008-10-22	20:07:00	1261
2008-10-22	20:08:00	164
2008-10-22	20:09:00	153
2008-10-22	20:10:00	306
2008-10-22	20:11:00	578
2008-10-22	20:12:00	894
2008-10-22	20:13:00	257
2008-10-22	20:14:00	159
2008-10-22	20:15:00	42
2008-10-22	20:16:00	264
2008-10-22	20:17:00	553
2008-10-22	20:18:00	314
2008-10-22	20:19:00	198
2008-10-22	20:20:00	106
2008-10-22	20:21:00	553
2008-10-22	20:22:00	644
2008-10-22	20:23:00	591
2008-10-22	20:24:00	13
2008-10-22	20:25:00	185
2008-10-22	20:26:00	408
2008-10-22	20:27:00	65
2008-10-22	20:28:00	106
2008-10-22	20:29:00	25
2008-10-22	20:30:00	21
2008-10-22	20:31:00	70
2008-10-22	20:32:00	505
2008-10-22	20:33:00	13
2008-10-22	20:34:00	101
2008-10-22	20:35:00	4
2008-10-22	20:36:00	65
2008-10-22	20:37:00	25
2008-10-22	20:38:00	0
2008-10-22	20:39:00	0
2008-10-22	20:40:00	34
2008-10-22	20:41:00	34
2008-10-22	20:42:00	0
2008-10-22	20:43:00	0
2008-10-22	20:44:00	219
2008-10-22	20:45:00	493
2008-10-22	20:46:00	1065
2008-10-22	20:47:00	153
2008-10-22	20:48:00	178
2008-10-22	20:49:00	117
2008-10-22	20:50:00	1460
2008-10-22	20:51:00	171
2008-10-22	20:52:00	418
2008-10-22	20:53:00	86
2008-10-22	20:54:00	17
2008-10-22	20:55:00	0
2008-10-22	20:56:00	0
2008-10-22	20:57:00	2043
2008-10-22	20:58:00	2426
2008-10-22	20:59:00	617
2008-10-22	21:00:00	449
2008-10-22	21:01:00	257
2008-10-22	21:02:00	604
2008-10-22	21:03:00	289
2008-10-22	21:04:00	34
2008-10-22	21:05:00	0
2008-10-22	21:06:00	135
2008-10-22	21:07:00	164
2008-10-22	21:08:00	438
2008-10-22	21:09:00	482
2008-10-22	21:10:00	471
2008-10-22	21:11:00	0
2008-10-22	21:12:00	0
2008-10-22	21:13:00	0
2008-10-22	21:14:00	0
2008-10-22	21:15:00	0
2008-10-22	21:16:00	0
2008-10-22	21:17:00	0
2008-10-22	21:18:00	0
2008-10-22	21:19:00	25
2008-10-22	21:20:00	0
2008-10-22	21:21:00	0
2008-10-22	21:22:00	0
2008-10-22	21:23:00	0
2008-10-22	21:24:00	0
2008-10-22	21:25:00	0
2008-10-22	21:26:00	0
2008-10-22	21:27:00	0
2008-10-22	21:28:00	0
2008-10-22	21:29:00	0
2008-10-22	21:30:00	0
2008-10-22	21:31:00	0
2008-10-22	21:32:00	0
2008-10-22	21:33:00	30
2008-10-22	21:34:00	565
2008-10-22	21:35:00	517
2008-10-22	21:36:00	135
2008-10-22	21:37:00	323
2008-10-22	21:38:00	106
2008-10-22	21:39:00	0
2008-10-22	21:40:00	0
2008-10-22	21:41:00	0
2008-10-22	21:42:00	0
2008-10-22	21:43:00	0
2008-10-22	21:44:00	8
2008-10-22	21:45:00	13
2008-10-22	21:46:00	0
2008-10-22	21:47:00	0
2008-10-22	21:48:00	0
2008-10-22	21:49:00	0
2008-10-22	21:50:00	0
2008-10-22	21:51:00	0
2008-10-22	21:52:00	55
2008-10-22	21:53:00	0
2008-10-22	21:54:00	0
2008-10-22	21:55:00	0
2008-10-22	21:56:00	0
2008-10-22	21:57:00	0
2008-10-22	21:58:00	0
2008-10-22	21:59:00	0
2008-10-22	22:00:00	0
2008-10-22	22:01:00	13
2008-10-22	22:02:00	0
2008-10-22	22:03:00	0
2008-10-22	22:04:00	0
2008-10-22	22:05:00	0
2008-10-22	22:06:00	0
2008-10-22	22:07:00	0
2008-10-22	22:08:00	0
2008-10-22	22:09:00	117
2008-10-22	22:10:00	129
2008-10-22	22:11:00	8
2008-10-22	22:12:00	0
2008-10-22	22:13:00	0
2008-10-22	22:14:00	0
2008-10-22	22:15:00	0
2008-10-22	22:16:00	0
2008-10-22	22:17:00	0
2008-10-22	22:18:00	17
2008-10-22	22:19:00	0
2008-10-22	22:20:00	0
2008-10-22	22:21:00	0
2008-10-22	22:22:00	0
2008-10-22	22:23:00	0
2008-10-22	22:24:00	101
2008-10-22	22:25:00	877
2008-10-22	22:26:00	0
2008-10-22	22:27:00	21
2008-10-22	22:28:00	0
2008-10-22	22:29:00	0
2008-10-22	22:30:00	0
2008-10-22	22:31:00	0
2008-10-22	22:32:00	0
2008-10-22	22:33:00	0
2008-10-22	22:34:00	0
2008-10-22	22:35:00	0
2008-10-22	22:36:00	0
2008-10-22	22:37:00	0
2008-10-22	22:38:00	4
2008-10-22	22:39:00	0
2008-10-22	22:40:00	17
2008-10-22	22:41:00	0
2008-10-22	22:42:00	0
2008-10-22	22:43:00	0
2008-10-22	22:44:00	0
2008-10-22	22:45:00	0
2008-10-22	22:46:00	0
2008-10-22	22:47:00	0
2008-10-22	22:48:00	0
2008-10-22	22:49:00	0
2008-10-22	22:50:00	0
2008-10-22	22:51:00	0
2008-10-22	22:52:00	0
2008-10-22	22:53:00	0
2008-10-22	22:54:00	0
2008-10-22	22:55:00	0
2008-10-22	22:56:00	0
2008-10-22	22:57:00	0
2008-10-22	22:58:00	0
2008-10-22	22:59:00	0
2008-10-22	23:00:00	0
2008-10-22	23:01:00	0
2008-10-22	23:02:00	0
2008-10-22	23:03:00	0
2008-10-22	23:04:00	0
2008-10-22	23:05:00	0
2008-10-22	23:06:00	0
2008-10-22	23:07:00	0
2008-10-22	23:08:00	0
2008-10-22	23:09:00	0
2008-10-22	23:10:00	631
2008-10-22	23:11:00	314
2008-10-22	23:12:00	438
2008-10-22	23:13:00	482
2008-10-22	23:14:00	350
2008-10-22	23:15:00	617
2008-10-22	23:16:00	65
2008-10-22	23:17:00	96
2008-10-22	23:18:00	8
2008-10-22	23:19:00	8
2008-10-22	23:20:00	0
2008-10-22	23:21:00	111
2008-10-22	23:22:00	0
2008-10-22	23:23:00	0
2008-10-22	23:24:00	0
2008-10-22	23:25:00	0
2008-10-22	23:26:00	38
2008-10-22	23:27:00	0
2008-10-22	23:28:00	0
2008-10-22	23:29:00	0
2008-10-22	23:30:00	0
2008-10-22	23:31:00	0
2008-10-22	23:32:00	0
2008-10-22	23:33:00	0
2008-10-22	23:34:00	0
2008-10-22	23:35:00	0
2008-10-22	23:36:00	0
2008-10-22	23:37:00	0
2008-10-22	23:38:00	0
2008-10-22	23:39:00	17
2008-10-22	23:40:00	70
2008-10-22	23:41:00	0
2008-10-22	23:42:00	0
2008-10-22	23:43:00	0
2008-10-22	23:44:00	21
2008-10-22	23:45:00	17
2008-10-22	23:46:00	0
2008-10-22	23:47:00	42
2008-10-22	23:48:00	0
2008-10-22	23:49:00	0
2008-10-22	23:50:00	0
2008-10-22	23:51:00	0
2008-10-22	23:52:00	0
2008-10-22	23:53:00	0
2008-10-22	23:54:00	0
2008-10-22	23:55:00	0
2008-10-22	23:56:00	0
2008-10-22	23:57:00	0
2008-10-22	23:58:00	0
2008-10-22	23:59:00	0
2008-10-23	00:00:00	0
2008-10-23	00:01:00	0
2008-10-23	00:02:00	0
2008-10-23	00:03:00	0
2008-10-23	00:04:00	0
2008-10-23	00:05:00	0
2008-10-23	00:06:00	0
2008-10-23	00:07:00	0
2008-10-23	00:08:00	0
2008-10-23	00:09:00	0
2008-10-23	00:10:00	0
2008-10-23	00:11:00	0
2008-10-23	00:12:00	13
2008-10-23	00:13:00	4
2008-10-23	00:14:00	746
2008-10-23	00:15:00	746
2008-10-23	00:16:00	25
2008-10-23	00:17:00	38
2008-10-23	00:18:00	0
2008-10-23	00:19:00	55
2008-10-23	00:20:00	55
2008-10-23	00:21:00	0
2008-10-23	00:22:00	0
2008-10-23	00:23:00	0
2008-10-23	00:24:00	0
2008-10-23	00:25:00	0
2008-10-23	00:26:00	0
2008-10-23	00:27:00	0
2008-10-23	00:28:00	0
2008-10-23	00:29:00	0
2008-10-23	00:30:00	0
2008-10-23	00:31:00	0
2008-10-23	00:32:00	0
2008-10-23	00:33:00	0
2008-10-23	00:34:00	0
2008-10-23	00:35:00	0
2008-10-23	00:36:00	0
2008-10-23	00:37:00	0
2008-10-23	00:38:00	0
2008-10-23	00:39:00	0
2008-10-23	00:40:00	0
2008-10-23	00:41:00	0
2008-10-23	00:42:00	0
2008-10-23	00:43:00	0
2008-10-23	00:44:00	0
2008-10-23	00:45:00	17
2008-10-23	00:46:00	0
2008-10-23	00:47:00	0
2008-10-23	00:48:00	0
2008-10-23	00:49:00	0
2008-10-23	00:50:00	0
2008-10-23	00:51:00	0
2008-10-23	00:52:00	0
2008-10-23	00:53:00	0
2008-10-23	00:54:00	0
2008-10-23	00:55:00	0
2008-10-23	00:56:00	0
2008-10-23	00:57:00	0
2008-10-23	00:58:00	0
2008-10-23	00:59:00	0
2008-10-23	01:00:00	0
2008-10-23	01:01:00	0
2008-10-23	01:02:00	0
2008-10-23	01:03:00	0
2008-10-23	01:04:00	0
2008-10-23	01:05:00	0
2008-10-23	01:06:00	0
2008-10-23	01:07:00	0
2008-10-23	01:08:00	0
2008-10-23	01:09:00	0
2008-10-23	01:10:00	0
2008-10-23	01:11:00	0
2008-10-23	01:12:00	0
2008-10-23	01:13:00	0
2008-10-23	01:14:00	0
2008-10-23	01:15:00	0
2008-10-23	01:16:00	0
2008-10-23	01:17:00	0
2008-10-23	01:18:00	0
2008-10-23	01:19:00	0
2008-10-23	01:20:00	0
2008-10-23	01:21:00	0
2008-10-23	01:22:00	0
2008-10-23	01:23:00	0
2008-10-23	01:24:00	0
2008-10-23	01:25:00	0
2008-10-23	01:26:00	0
2008-10-23	01:27:00	0
2008-10-23	01:28:00	0
2008-10-23	01:29:00	0
2008-10-23	01:30:00	0
2008-10-23	01:31:00	0
2008-10-23	01:32:00	0
2008-10-23	01:33:00	0
2008-10-23	01:34:00	13
2008-10-23	01:35:00	4
2008-10-23	01:36:00	51
2008-10-23	01:37:00	0
2008-10-23	01:38:00	0
2008-10-23	01:39:00	0
2008-10-23	01:40:00	0
2008-10-23	01:41:00	0
2008-10-23	01:42:00	0
2008-10-23	01:43:00	0
2008-10-23	01:44:00	0
2008-10-23	01:45:00	0
2008-10-23	01:46:00	0
2008-10-23	01:47:00	0
2008-10-23	01:48:00	0
2008-10-23	01:49:00	0
2008-10-23	01:50:00	0
2008-10-23	01:51:00	0
2008-10-23	01:52:00	0
2008-10-23	01:53:00	0
2008-10-23	01:54:00	0
2008-10-23	01:55:00	0
2008-10-23	01:56:00	0
2008-10-23	01:57:00	0
2008-10-23	01:58:00	0
2008-10-23	01:59:00	0
2008-10-23	02:00:00	0
2008-10-23	02:01:00	4
2008-10-23	02:02:00	0
2008-10-23	02:03:00	0
2008-10-23	02:04:00	0
2008-10-23	02:05:00	17
2008-10-23	02:06:00	106
2008-10-23	02:07:00	0
2008-10-23	02:08:00	0
2008-10-23	02:09:00	0
2008-10-23	02:10:00	257
2008-10-23	02:11:00	21
2008-10-23	02:12:00	4
2008-10-23	02:13:00	0
2008-10-23	02:14:00	0
2008-10-23	02:15:00	0
2008-10-23	02:16:00	0
2008-10-23	02:17:00	0
2008-10-23	02:18:00	0
2008-10-23	02:19:00	0
2008-10-23	02:20:00	0
2008-10-23	02:21:00	0
2008-10-23	02:22:00	0
2008-10-23	02:23:00	0
2008-10-23	02:24:00	0
2008-10-23	02:25:00	0
2008-10-23	02:26:00	0
2008-10-23	02:27:00	0
2008-10-23	02:28:00	0
2008-10-23	02:29:00	0
2008-10-23	02:30:00	0
2008-10-23	02:31:00	0
2008-10-23	02:32:00	0
2008-10-23	02:33:00	70
2008-10-23	02:34:00	0
2008-10-23	02:35:00	0
2008-10-23	02:36:00	0
2008-10-23	02:37:00	0
2008-10-23	02:38:00	0
2008-10-23	02:39:00	0
2008-10-23	02:40:00	0
2008-10-23	02:41:00	0
2008-10-23	02:42:00	0
2008-10-23	02:43:00	0
2008-10-23	02:44:00	0
2008-10-23	02:45:00	0
2008-10-23	02:46:00	0
2008-10-23	02:47:00	0
2008-10-23	02:48:00	8
2008-10-23	02:49:00	0
2008-10-23	02:50:00	0
2008-10-23	02:51:00	111
2008-10-23	02:52:00	0
2008-10-23	02:53:00	0
2008-10-23	02:54:00	0
2008-10-23	02:55:00	0
2008-10-23	02:56:00	0
2008-10-23	02:57:00	0
2008-10-23	02:58:00	0
2008-10-23	02:59:00	0
2008-10-23	03:00:00	0
2008-10-23	03:01:00	0
2008-10-23	03:02:00	0
2008-10-23	03:03:00	0
2008-10-23	03:04:00	0
2008-10-23	03:05:00	17
2008-10-23	03:06:00	0
2008-10-23	03:07:00	0
2008-10-23	03:08:00	0
2008-10-23	03:09:00	0
2008-10-23	03:10:00	0
2008-10-23	03:11:00	0
2008-10-23	03:12:00	0
2008-10-23	03:13:00	0
2008-10-23	03:14:00	0
2008-10-23	03:15:00	0
2008-10-23	03:16:00	0
2008-10-23	03:17:00	0
2008-10-23	03:18:00	0
2008-10-23	03:19:00	0
2008-10-23	03:20:00	0
2008-10-23	03:21:00	0
2008-10-23	03:22:00	0
2008-10-23	03:23:00	0
2008-10-23	03:24:00	0
2008-10-23	03:25:00	8
2008-10-23	03:26:00	0
2008-10-23	03:27:00	0
2008-10-23	03:28:00	0
2008-10-23	03:29:00	0
2008-10-23	03:30:00	0
2008-10-23	03:31:00	0
2008-10-23	03:32:00	0
2008-10-23	03:33:00	0
2008-10-23	03:34:00	0
2008-10-23	03:35:00	0
2008-10-23	03:36:00	0
2008-10-23	03:37:00	0
2008-10-23	03:38:00	0
2008-10-23	03:39:00	0
2008-10-23	03:40:00	0
2008-10-23	03:41:00	0
2008-10-23	03:42:00	0
2008-10-23	03:43:00	0
2008-10-23	03:44:00	0
2008-10-23	03:45:00	0
2008-10-23	03:46:00	0
2008-10-23	03:47:00	0
2008-10-23	03:48:00	0
2008-10-23	03:49:00	55
2008-10-23	03:50:00	111
2008-10-23	03:51:00	81
2008-10-23	03:52:00	75
2008-10-23	03:53:00	205
2008-10-23	03:54:00	0
2008-10-23	03:55:00	0
2008-10-23	03:56:00	0
2008-10-23	03:57:00	0
2008-10-23	03:58:00	0
2008-10-23	03:59:00	0
2008-10-23	04:00:00	0
2008-10-23	04:01:00	0
2008-10-23	04:02:00	0
2008-10-23	04:03:00	0
2008-10-23	04:04:00	0
2008-10-23	04:05:00	0
2008-10-23	04:06:00	0
2008-10-23	04:07:00	0
2008-10-23	04:08:00	0
2008-10-23	04:09:00	0
2008-10-23	04:10:00	0
2008-10-23	04:11:00	0
2008-10-23	04:12:00	0
2008-10-23	04:13:00	0
2008-10-23	04:14:00	0
2008-10-23	04:15:00	0
2008-10-23	04:16:00	0
2008-10-23	04:17:00	0
2008-10-23	04:18:00	0
2008-10-23	04:19:00	0
2008-10-23	04:20:00	0
2008-10-23	04:21:00	0
2008-10-23	04:22:00	0
2008-10-23	04:23:00	0
2008-10-23	04:24:00	4
2008-10-23	04:25:00	0
2008-10-23	04:26:00	0
2008-10-23	04:27:00	0
2008-10-23	04:28:00	0
2008-10-23	04:29:00	0
2008-10-23	04:30:00	0
2008-10-23	04:31:00	0
2008-10-23	04:32:00	0
2008-10-23	04:33:00	0
2008-10-23	04:34:00	0
2008-10-23	04:35:00	0
2008-10-23	04:36:00	0
2008-10-23	04:37:00	0
2008-10-23	04:38:00	0
2008-10-23	04:39:00	0
2008-10-23	04:40:00	171
2008-10-23	04:41:00	471
2008-10-23	04:42:00	264
2008-10-23	04:43:00	178
2008-10-23	04:44:00	178
2008-10-23	04:45:00	0
2008-10-23	04:46:00	21
2008-10-23	04:47:00	0
2008-10-23	04:48:00	0
2008-10-23	04:49:00	0
2008-10-23	04:50:00	0
2008-10-23	04:51:00	0
2008-10-23	04:52:00	0
2008-10-23	04:53:00	0
2008-10-23	04:54:00	0
2008-10-23	04:55:00	0
2008-10-23	04:56:00	0
2008-10-23	04:57:00	0
2008-10-23	04:58:00	0
2008-10-23	04:59:00	0
2008-10-23	05:00:00	0
2008-10-23	05:01:00	0
2008-10-23	05:02:00	0
2008-10-23	05:03:00	0
2008-10-23	05:04:00	0
2008-10-23	05:05:00	0
2008-10-23	05:06:00	0
2008-10-23	05:07:00	0
2008-10-23	05:08:00	0
2008-10-23	05:09:00	0
2008-10-23	05:10:00	17
2008-10-23	05:11:00	30
2008-10-23	05:12:00	0
2008-10-23	05:13:00	0
2008-10-23	05:14:00	0
2008-10-23	05:15:00	0
2008-10-23	05:16:00	0
2008-10-23	05:17:00	0
2008-10-23	05:18:00	0
2008-10-23	05:19:00	0
2008-10-23	05:20:00	0
2008-10-23	05:21:00	0
2008-10-23	05:22:00	0
2008-10-23	05:23:00	0
2008-10-23	05:24:00	0
2008-10-23	05:25:00	0
2008-10-23	05:26:00	0
2008-10-23	05:27:00	0
2008-10-23	05:28:00	0
2008-10-23	05:29:00	0
2008-10-23	05:30:00	0
2008-10-23	05:31:00	0
2008-10-23	05:32:00	0
2008-10-23	05:33:00	0
2008-10-23	05:34:00	0
2008-10-23	05:35:00	0
2008-10-23	05:36:00	0
2008-10-23	05:37:00	21
2008-10-23	05:38:00	0
2008-10-23	05:39:00	0
2008-10-23	05:40:00	0
2008-10-23	05:41:00	0
2008-10-23	05:42:00	0
2008-10-23	05:43:00	0
2008-10-23	05:44:00	0
2008-10-23	05:45:00	0
2008-10-23	05:46:00	0
2008-10-23	05:47:00	0
2008-10-23	05:48:00	0
2008-10-23	05:49:00	0
2008-10-23	05:50:00	0
2008-10-23	05:51:00	0
2008-10-23	05:52:00	0
2008-10-23	05:53:00	0
2008-10-23	05:54:00	0
2008-10-23	05:55:00	0
2008-10-23	05:56:00	0
2008-10-23	05:57:00	0
2008-10-23	05:58:00	0
2008-10-23	05:59:00	0
2008-10-23	06:00:00	0
2008-10-23	06:01:00	34
2008-10-23	06:02:00	0
2008-10-23	06:03:00	0
2008-10-23	06:04:00	0
2008-10-23	06:05:00	0
2008-10-23	06:06:00	17
2008-10-23	06:07:00	30
2008-10-23	06:08:00	0
2008-10-23	06:09:00	0
2008-10-23	06:10:00	4
2008-10-23	06:11:00	13
2008-10-23	06:12:00	42
2008-10-23	06:13:00	70
2008-10-23	06:14:00	25
2008-10-23	06:15:00	171
2008-10-23	06:16:00	272
2008-10-23	06:17:00	4
2008-10-23	06:18:00	21
2008-10-23	06:19:00	0
2008-10-23	06:20:00	0
2008-10-23	06:21:00	17
2008-10-23	06:22:00	0
2008-10-23	06:23:00	0
2008-10-23	06:24:00	0
2008-10-23	06:25:00	0
2008-10-23	06:26:00	0
2008-10-23	06:27:00	0
2008-10-23	06:28:00	0
2008-10-23	06:29:00	0
2008-10-23	06:30:00	0
2008-10-23	06:31:00	0
2008-10-23	06:32:00	0
2008-10-23	06:33:00	0
2008-10-23	06:34:00	0
2008-10-23	06:35:00	0
2008-10-23	06:36:00	0
2008-10-23	06:37:00	0
2008-10-23	06:38:00	0
2008-10-23	06:39:00	0
2008-10-23	06:40:00	0
2008-10-23	06:41:00	0
2008-10-23	06:42:00	0
2008-10-23	06:43:00	0
2008-10-23	06:44:00	8
2008-10-23	06:45:00	4
2008-10-23	06:46:00	8
2008-10-23	06:47:00	0
2008-10-23	06:48:00	70
2008-10-23	06:49:00	38
2008-10-23	06:50:00	0
2008-10-23	06:51:00	4
2008-10-23	06:52:00	967
2008-10-23	06:53:00	860
2008-10-23	06:54:00	55
2008-10-23	06:55:00	65
2008-10-23	06:56:00	117
2008-10-23	06:57:00	746
2008-10-23	06:58:00	219
2008-10-23	06:59:00	428
2008-10-23	07:00:00	777
2008-10-23	07:01:00	378
2008-10-23	07:02:00	529
2008-10-23	07:03:00	212
2008-10-23	07:04:00	153
2008-10-23	07:05:00	0
2008-10-23	07:06:00	298
2008-10-23	07:07:00	449
2008-10-23	07:08:00	4
2008-10-23	07:09:00	34
2008-10-23	07:10:00	51
2008-10-23	07:11:00	13
2008-10-23	07:12:00	17
2008-10-23	07:13:00	13
2008-10-23	07:14:00	42
2008-10-23	07:15:00	0
2008-10-23	07:16:00	13
2008-10-23	07:17:00	135
2008-10-23	07:18:00	192
2008-10-23	07:19:00	70
2008-10-23	07:20:00	264
2008-10-23	07:21:00	350
2008-10-23	07:22:00	482
2008-10-23	07:23:00	60
2008-10-23	07:24:00	123
2008-10-23	07:25:00	153
2008-10-23	07:26:00	1357
2008-10-23	07:27:00	860
2008-10-23	07:28:00	777
2008-10-23	07:29:00	1005
2008-10-23	07:30:00	1333
2008-10-23	07:31:00	1025
2008-10-23	07:32:00	986
2008-10-23	07:33:00	1127
2008-10-23	07:34:00	65
2008-10-23	07:35:00	438
2008-10-23	07:36:00	493
2008-10-23	07:37:00	418
2008-10-23	07:38:00	0
2008-10-23	07:39:00	0
2008-10-23	07:40:00	281
2008-10-23	07:41:00	398
2008-10-23	07:42:00	408
2008-10-23	07:43:00	0
2008-10-23	07:44:00	0
2008-10-23	07:45:00	0
2008-10-23	07:46:00	0
2008-10-23	07:47:00	0
2008-10-23	07:48:00	0
2008-10-23	07:49:00	0
2008-10-23	07:50:00	0
2008-10-23	07:51:00	21
2008-10-23	07:52:00	0
2008-10-23	07:53:00	387
2008-10-23	07:54:00	0
2008-10-23	07:55:00	0
2008-10-23	07:56:00	0
2008-10-23	07:57:00	0
2008-10-23	07:58:00	0
2008-10-23	07:59:00	0
2008-10-23	08:00:00	25
2008-10-23	08:01:00	0
2008-10-23	08:02:00	0
2008-10-23	08:03:00	13
2008-10-23	08:04:00	0
2008-10-23	08:05:00	75
2008-10-23	08:06:00	460
2008-10-23	08:07:00	591
2008-10-23	08:08:00	658
2008-10-23	08:09:00	141
2008-10-23	08:10:00	471
2008-10-23	08:11:00	0	M
2008-10-23	08:12:00	378
2008-10-23	08:13:00	1025
2008-10-23	08:14:00	877
2008-10-23	08:15:00	257
2008-10-23	08:16:00	212
2008-10-23	08:17:00	13
2008-10-23	08:18:00	0
2008-10-23	08:19:00	8
2008-10-23	08:20:00	30
2008-10-23	08:21:00	17
2008-10-23	08:22:00	4
2008-10-23	08:23:00	0
2008-10-23	08:24:00	701
2008-10-23	08:25:00	482
2008-10-23	08:26:00	141
2008-10-23	08:27:00	91
2008-10-23	08:28:00	350
2008-10-23	08:29:00	0
2008-10-23	08:30:00	38
2008-10-23	08:31:00	55
2008-10-23	08:32:00	38
2008-10-23	08:33:00	34
2008-10-23	08:34:00	8
2008-10-23	08:35:00	0
2008-10-23	08:36:00	0
2008-10-23	08:37:00	101
2008-10-23	08:38:00	0
2008-10-23	08:39:00	13
2008-10-23	08:40:00	0
2008-10-23	08:41:00	75
2008-10-23	08:42:00	0
2008-10-23	08:43:00	0
2008-10-23	08:44:00	0
2008-10-23	08:45:00	0
2008-10-23	08:46:00	0
2008-10-23	08:47:00	0
2008-10-23	08:48:00	0
2008-10-23	08:49:00	13
2008-10-23	08:50:00	4
2008-10-23	08:51:00	0
2008-10-23	08:52:00	0
2008-10-23	08:53:00	0
2008-10-23	08:54:00	0
2008-10-23	08:55:00	42
2008-10-23	08:56:00	65
2008-10-23	08:57:00	428
2008-10-23	08:58:00	30
2008-10-23	08:59:00	171
2008-10-23	09:00:00	101
2008-10-23	09:01:00	369
2008-10-23	09:02:00	38
2008-10-23	09:03:00	198
2008-10-23	09:04:00	289
2008-10-23	09:05:00	34
2008-10-23	09:06:00	369
2008-10-23	09:07:00	164
2008-10-23	09:08:00	4
[truncated: 21,051 more rows]

[truncated: 1 more sheets: 11.06.08]
