# Supplementary material for: Initial evaluation of nighttime restlessness in a naturally occurring canine model of osteoarthritis pain
Source: PeerJ. 2015 Feb 17;3:e772. doi: 10.7717/peerj.772 (PMC4340376; doi:10.7717/peerj.772)
Supplement: Supplemental Information 7 [file peerj-03-772-s007.xlsx]

## Sheet: Office Visits
Visit Date	Visit Number
2008-10-16 06:00:00	1
2008-10-30 06:00:00	2
2008-11-13 06:00:00	3
2008-11-26 06:00:00	4
2008-12-11 06:00:00	5
2008-12-22 06:00:00	6
2009-01-05 06:00:00	7
2009-01-22 06:00:00	8
2009-02-03 06:00:00	9

## Sheet: 05_Data
Segment	DateTime	Activity	Hour	Quadrant	Study Day	Weekday
1	2008-10-23 06:01:00	58	6	2	7	5
1	2008-10-23 06:02:00	0	6	2	7	5
1	2008-10-23 06:03:00	0	6	2	7	5
1	2008-10-23 06:04:00	0	6	2	7	5
1	2008-10-23 06:05:00	44	6	2	7	5
1	2008-10-23 06:06:00	92	6	2	7	5
1	2008-10-23 06:07:00	0	6	2	7	5
1	2008-10-23 06:08:00	0	6	2	7	5
1	2008-10-23 06:09:00	0	6	2	7	5
1	2008-10-23 06:10:00	0	6	2	7	5
1	2008-10-23 06:11:00	80	6	2	7	5
1	2008-10-23 06:12:00	0	6	2	7	5
1	2008-10-23 06:13:00	0	6	2	7	5
1	2008-10-23 06:14:00	0	6	2	7	5
1	2008-10-23 06:15:00	0	6	2	7	5
1	2008-10-23 06:16:00	0	6	2	7	5
1	2008-10-23 06:17:00	0	6	2	7	5
1	2008-10-23 06:18:00	0	6	2	7	5
1	2008-10-23 06:19:00	0	6	2	7	5
1	2008-10-23 06:20:00	0	6	2	7	5
1	2008-10-23 06:21:00	0	6	2	7	5
1	2008-10-23 06:22:00	0	6	2	7	5
1	2008-10-23 06:23:00	0	6	2	7	5
1	2008-10-23 06:24:00	0	6	2	7	5
1	2008-10-23 06:25:00	0	6	2	7	5
1	2008-10-23 06:26:00	0	6	2	7	5
1	2008-10-23 06:27:00	0	6	2	7	5
1	2008-10-23 06:28:00	0	6	2	7	5
1	2008-10-23 06:29:00	0	6	2	7	5
1	2008-10-23 06:30:00	0	6	2	7	5
1	2008-10-23 06:31:00	0	6	2	7	5
1	2008-10-23 06:32:00	0	6	2	7	5
1	2008-10-23 06:33:00	0	6	2	7	5
1	2008-10-23 06:34:00	0	6	2	7	5
1	2008-10-23 06:35:00	0	6	2	7	5
1	2008-10-23 06:36:00	0	6	2	7	5
1	2008-10-23 06:37:00	0	6	2	7	5
1	2008-10-23 06:38:00	0	6	2	7	5
1	2008-10-23 06:39:00	0	6	2	7	5
1	2008-10-23 06:40:00	5	6	2	7	5
1	2008-10-23 06:41:00	0	6	2	7	5
1	2008-10-23 06:42:00	0	6	2	7	5
1	2008-10-23 06:43:00	0	6	2	7	5
1	2008-10-23 06:44:00	0	6	2	7	5
1	2008-10-23 06:45:00	5	6	2	7	5
1	2008-10-23 06:46:00	0	6	2	7	5
1	2008-10-23 06:47:00	69	6	2	7	5
1	2008-10-23 06:48:00	0	6	2	7	5
1	2008-10-23 06:49:00	0	6	2	7	5
1	2008-10-23 06:50:00	0	6	2	7	5
1	2008-10-23 06:51:00	34	6	2	7	5
1	2008-10-23 06:52:00	5	6	2	7	5
1	2008-10-23 06:53:00	0	6	2	7	5
1	2008-10-23 06:54:00	0	6	2	7	5
1	2008-10-23 06:55:00	0	6	2	7	5
1	2008-10-23 06:56:00	5	6	2	7	5
1	2008-10-23 06:57:00	0	6	2	7	5
1	2008-10-23 06:58:00	0	6	2	7	5
1	2008-10-23 06:59:00	0	6	2	7	5
1	2008-10-23 07:00:00	0	6	2	7	5
1	2008-10-23 07:01:00	0	7	2	7	5
1	2008-10-23 07:02:00	0	7	2	7	5
1	2008-10-23 07:03:00	0	7	2	7	5
1	2008-10-23 07:04:00	0	7	2	7	5
1	2008-10-23 07:05:00	15	7	2	7	5
1	2008-10-23 07:06:00	175	7	2	7	5
1	2008-10-23 07:07:00	44	7	2	7	5
1	2008-10-23 07:08:00	19	7	2	7	5
1	2008-10-23 07:09:00	29	7	2	7	5
1	2008-10-23 07:10:00	1265	7	2	7	5
1	2008-10-23 07:11:00	1640	7	2	7	5
1	2008-10-23 07:12:00	2032	7	2	7	5
1	2008-10-23 07:13:00	1582	7	2	7	5
1	2008-10-23 07:14:00	1241	7	2	7	5
1	2008-10-23 07:15:00	1150	7	2	7	5
1	2008-10-23 07:16:00	1172	7	2	7	5
1	2008-10-23 07:17:00	871	7	2	7	5
1	2008-10-23 07:18:00	552	7	2	7	5
1	2008-10-23 07:19:00	321	7	2	7	5
1	2008-10-23 07:20:00	331	7	2	7	5
1	2008-10-23 07:21:00	15	7	2	7	5
1	2008-10-23 07:22:00	161	7	2	7	5
1	2008-10-23 07:23:00	188	7	2	7	5
1	2008-10-23 07:24:00	632	7	2	7	5
1	2008-10-23 07:25:00	908	7	2	7	5
1	2008-10-23 07:26:00	432	7	2	7	5
1	2008-10-23 07:27:00	944	7	2	7	5
1	2008-10-23 07:28:00	676	7	2	7	5
1	2008-10-23 07:29:00	168	7	2	7	5
1	2008-10-23 07:30:00	661	7	2	7	5
1	2008-10-23 07:31:00	422	7	2	7	5
1	2008-10-23 07:32:00	285	7	2	7	5
1	2008-10-23 07:33:00	592	7	2	7	5
1	2008-10-23 07:34:00	721	7	2	7	5
1	2008-10-23 07:35:00	369	7	2	7	5
1	2008-10-23 07:36:00	350	7	2	7	5
1	2008-10-23 07:37:00	80	7	2	7	5
1	2008-10-23 07:38:00	331	7	2	7	5
1	2008-10-23 07:39:00	0	7	2	7	5
1	2008-10-23 07:40:00	48	7	2	7	5
1	2008-10-23 07:41:00	0	7	2	7	5
1	2008-10-23 07:42:00	10	7	2	7	5
1	2008-10-23 07:43:00	39	7	2	7	5
1	2008-10-23 07:44:00	0	7	2	7	5
1	2008-10-23 07:45:00	0	7	2	7	5
1	2008-10-23 07:46:00	19	7	2	7	5
1	2008-10-23 07:47:00	24	7	2	7	5
1	2008-10-23 07:48:00	19	7	2	7	5
1	2008-10-23 07:49:00	0	7	2	7	5
1	2008-10-23 07:50:00	15	7	2	7	5
1	2008-10-23 07:51:00	0	7	2	7	5
1	2008-10-23 07:52:00	0	7	2	7	5
1	2008-10-23 07:53:00	29	7	2	7	5
1	2008-10-23 07:54:00	0	7	2	7	5
1	2008-10-23 07:55:00	10	7	2	7	5
1	2008-10-23 07:56:00	19	7	2	7	5
1	2008-10-23 07:57:00	0	7	2	7	5
1	2008-10-23 07:58:00	5	7	2	7	5
1	2008-10-23 07:59:00	0	7	2	7	5
1	2008-10-23 08:00:00	29	7	2	7	5
1	2008-10-23 08:01:00	0	8	2	7	5
1	2008-10-23 08:02:00	5	8	2	7	5
1	2008-10-23 08:03:00	0	8	2	7	5
1	2008-10-23 08:04:00	0	8	2	7	5
1	2008-10-23 08:05:00	0	8	2	7	5
1	2008-10-23 08:06:00	5	8	2	7	5
1	2008-10-23 08:07:00	0	8	2	7	5
1	2008-10-23 08:08:00	0	8	2	7	5
1	2008-10-23 08:09:00	0	8	2	7	5
1	2008-10-23 08:10:00	0	8	2	7	5
1	2008-10-23 08:11:00	0	8	2	7	5
1	2008-10-23 08:12:00	0	8	2	7	5
1	2008-10-23 08:13:00	0	8	2	7	5
1	2008-10-23 08:14:00	0	8	2	7	5
1	2008-10-23 08:15:00	0	8	2	7	5
1	2008-10-23 08:16:00	0	8	2	7	5
1	2008-10-23 08:17:00	0	8	2	7	5
1	2008-10-23 08:18:00	0	8	2	7	5
1	2008-10-23 08:19:00	0	8	2	7	5
1	2008-10-23 08:20:00	0	8	2	7	5
1	2008-10-23 08:21:00	0	8	2	7	5
1	2008-10-23 08:22:00	0	8	2	7	5
1	2008-10-23 08:23:00	0	8	2	7	5
1	2008-10-23 08:24:00	0	8	2	7	5
1	2008-10-23 08:25:00	0	8	2	7	5
1	2008-10-23 08:26:00	0	8	2	7	5
1	2008-10-23 08:27:00	0	8	2	7	5
1	2008-10-23 08:28:00	53	8	2	7	5
1	2008-10-23 08:29:00	29	8	2	7	5
1	2008-10-23 08:30:00	5	8	2	7	5
1	2008-10-23 08:31:00	0	8	2	7	5
1	2008-10-23 08:32:00	44	8	2	7	5
1	2008-10-23 08:33:00	5	8	2	7	5
1	2008-10-23 08:34:00	0	8	2	7	5
1	2008-10-23 08:35:00	0	8	2	7	5
1	2008-10-23 08:36:00	0	8	2	7	5
1	2008-10-23 08:37:00	0	8	2	7	5
1	2008-10-23 08:38:00	0	8	2	7	5
1	2008-10-23 08:39:00	0	8	2	7	5
1	2008-10-23 08:40:00	0	8	2	7	5
1	2008-10-23 08:41:00	0	8	2	7	5
1	2008-10-23 08:42:00	19	8	2	7	5
1	2008-10-23 08:43:00	0	8	2	7	5
1	2008-10-23 08:44:00	0	8	2	7	5
1	2008-10-23 08:45:00	0	8	2	7	5
1	2008-10-23 08:46:00	0	8	2	7	5
1	2008-10-23 08:47:00	0	8	2	7	5
1	2008-10-23 08:48:00	0	8	2	7	5
1	2008-10-23 08:49:00	0	8	2	7	5
1	2008-10-23 08:50:00	0	8	2	7	5
1	2008-10-23 08:51:00	0	8	2	7	5
1	2008-10-23 08:52:00	0	8	2	7	5
1	2008-10-23 08:53:00	0	8	2	7	5
1	2008-10-23 08:54:00	0	8	2	7	5
1	2008-10-23 08:55:00	0	8	2	7	5
1	2008-10-23 08:56:00	0	8	2	7	5
1	2008-10-23 08:57:00	0	8	2	7	5
1	2008-10-23 08:58:00	0	8	2	7	5
1	2008-10-23 08:59:00	0	8	2	7	5
1	2008-10-23 09:00:00	0	8	2	7	5
1	2008-10-23 09:01:00	0	9	2	7	5
1	2008-10-23 09:02:00	0	9	2	7	5
1	2008-10-23 09:03:00	0	9	2	7	5
1	2008-10-23 09:04:00	0	9	2	7	5
1	2008-10-23 09:05:00	0	9	2	7	5
1	2008-10-23 09:06:00	0	9	2	7	5
1	2008-10-23 09:07:00	0	9	2	7	5
1	2008-10-23 09:08:00	0	9	2	7	5
1	2008-10-23 09:09:00	0	9	2	7	5
1	2008-10-23 09:10:00	0	9	2	7	5
1	2008-10-23 09:11:00	0	9	2	7	5
1	2008-10-23 09:12:00	0	9	2	7	5
1	2008-10-23 09:13:00	0	9	2	7	5
1	2008-10-23 09:14:00	0	9	2	7	5
1	2008-10-23 09:15:00	0	9	2	7	5
1	2008-10-23 09:16:00	53	9	2	7	5
1	2008-10-23 09:17:00	5	9	2	7	5
1	2008-10-23 09:18:00	0	9	2	7	5
1	2008-10-23 09:19:00	39	9	2	7	5
1	2008-10-23 09:20:00	0	9	2	7	5
1	2008-10-23 09:21:00	0	9	2	7	5
1	2008-10-23 09:22:00	0	9	2	7	5
1	2008-10-23 09:23:00	0	9	2	7	5
1	2008-10-23 09:24:00	0	9	2	7	5
1	2008-10-23 09:25:00	0	9	2	7	5
1	2008-10-23 09:26:00	0	9	2	7	5
1	2008-10-23 09:27:00	0	9	2	7	5
1	2008-10-23 09:28:00	0	9	2	7	5
1	2008-10-23 09:29:00	0	9	2	7	5
1	2008-10-23 09:30:00	0	9	2	7	5
1	2008-10-23 09:31:00	0	9	2	7	5
1	2008-10-23 09:32:00	0	9	2	7	5
1	2008-10-23 09:33:00	0	9	2	7	5
1	2008-10-23 09:34:00	0	9	2	7	5
1	2008-10-23 09:35:00	0	9	2	7	5
1	2008-10-23 09:36:00	0	9	2	7	5
1	2008-10-23 09:37:00	0	9	2	7	5
1	2008-10-23 09:38:00	0	9	2	7	5
1	2008-10-23 09:39:00	10	9	2	7	5
1	2008-10-23 09:40:00	161	9	2	7	5
1	2008-10-23 09:41:00	0	9	2	7	5
1	2008-10-23 09:42:00	0	9	2	7	5
1	2008-10-23 09:43:00	0	9	2	7	5
1	2008-10-23 09:44:00	0	9	2	7	5
1	2008-10-23 09:45:00	39	9	2	7	5
1	2008-10-23 09:46:00	0	9	2	7	5
1	2008-10-23 09:47:00	0	9	2	7	5
1	2008-10-23 09:48:00	0	9	2	7	5
1	2008-10-23 09:49:00	0	9	2	7	5
1	2008-10-23 09:50:00	0	9	2	7	5
1	2008-10-23 09:51:00	0	9	2	7	5
1	2008-10-23 09:52:00	0	9	2	7	5
1	2008-10-23 09:53:00	0	9	2	7	5
1	2008-10-23 09:54:00	0	9	2	7	5
1	2008-10-23 09:55:00	0	9	2	7	5
1	2008-10-23 09:56:00	0	9	2	7	5
1	2008-10-23 09:57:00	0	9	2	7	5
1	2008-10-23 09:58:00	0	9	2	7	5
1	2008-10-23 09:59:00	0	9	2	7	5
1	2008-10-23 10:00:00	0	9	2	7	5
1	2008-10-23 10:01:00	0	10	2	7	5
1	2008-10-23 10:02:00	0	10	2	7	5
1	2008-10-23 10:03:00	5	10	2	7	5
1	2008-10-23 10:04:00	0	10	2	7	5
1	2008-10-23 10:05:00	647	10	2	7	5
1	2008-10-23 10:06:00	0	10	2	7	5
1	2008-10-23 10:07:00	24	10	2	7	5
1	2008-10-23 10:08:00	0	10	2	7	5
1	2008-10-23 10:09:00	24	10	2	7	5
1	2008-10-23 10:10:00	0	10	2	7	5
1	2008-10-23 10:11:00	0	10	2	7	5
1	2008-10-23 10:12:00	0	10	2	7	5
1	2008-10-23 10:13:00	0	10	2	7	5
1	2008-10-23 10:14:00	0	10	2	7	5
1	2008-10-23 10:15:00	0	10	2	7	5
1	2008-10-23 10:16:00	0	10	2	7	5
1	2008-10-23 10:17:00	0	10	2	7	5
1	2008-10-23 10:18:00	0	10	2	7	5
1	2008-10-23 10:19:00	0	10	2	7	5
1	2008-10-23 10:20:00	0	10	2	7	5
1	2008-10-23 10:21:00	0	10	2	7	5
1	2008-10-23 10:22:00	0	10	2	7	5
1	2008-10-23 10:23:00	0	10	2	7	5
1	2008-10-23 10:24:00	0	10	2	7	5
1	2008-10-23 10:25:00	0	10	2	7	5
1	2008-10-23 10:26:00	0	10	2	7	5
1	2008-10-23 10:27:00	53	10	2	7	5
1	2008-10-23 10:28:00	0	10	2	7	5
1	2008-10-23 10:29:00	0	10	2	7	5
1	2008-10-23 10:30:00	0	10	2	7	5
1	2008-10-23 10:31:00	0	10	2	7	5
1	2008-10-23 10:32:00	0	10	2	7	5
1	2008-10-23 10:33:00	0	10	2	7	5
1	2008-10-23 10:34:00	0	10	2	7	5
1	2008-10-23 10:35:00	0	10	2	7	5
1	2008-10-23 10:36:00	0	10	2	7	5
1	2008-10-23 10:37:00	0	10	2	7	5
1	2008-10-23 10:38:00	44	10	2	7	5
1	2008-10-23 10:39:00	0	10	2	7	5
1	2008-10-23 10:40:00	0	10	2	7	5
1	2008-10-23 10:41:00	0	10	2	7	5
1	2008-10-23 10:42:00	29	10	2	7	5
1	2008-10-23 10:43:00	0	10	2	7	5
1	2008-10-23 10:44:00	0	10	2	7	5
1	2008-10-23 10:45:00	0	10	2	7	5
1	2008-10-23 10:46:00	592	10	2	7	5
1	2008-10-23 10:47:00	250	10	2	7	5
1	2008-10-23 10:48:00	75	10	2	7	5
1	2008-10-23 10:49:00	0	10	2	7	5
1	2008-10-23 10:50:00	0	10	2	7	5
1	2008-10-23 10:51:00	10	10	2	7	5
1	2008-10-23 10:52:00	204	10	2	7	5
1	2008-10-23 10:53:00	168	10	2	7	5
1	2008-10-23 10:54:00	134	10	2	7	5
1	2008-10-23 10:55:00	19	10	2	7	5
1	2008-10-23 10:56:00	0	10	2	7	5
1	2008-10-23 10:57:00	141	10	2	7	5
1	2008-10-23 10:58:00	276	10	2	7	5
1	2008-10-23 10:59:00	400	10	2	7	5
1	2008-10-23 11:00:00	161	10	2	7	5
1	2008-10-23 11:01:00	181	11	2	7	5
1	2008-10-23 11:02:00	0	11	2	7	5
1	2008-10-23 11:03:00	0	11	2	7	5
1	2008-10-23 11:04:00	5	11	2	7	5
1	2008-10-23 11:05:00	161	11	2	7	5
1	2008-10-23 11:06:00	161	11	2	7	5
1	2008-10-23 11:07:00	0	11	2	7	5
1	2008-10-23 11:08:00	422	11	2	7	5
1	2008-10-23 11:09:00	676	11	2	7	5
1	2008-10-23 11:10:00	98	11	2	7	5
1	2008-10-23 11:11:00	369	11	2	7	5
1	2008-10-23 11:12:00	211	11	2	7	5
1	2008-10-23 11:13:00	466	11	2	7	5
1	2008-10-23 11:14:00	294	11	2	7	5
1	2008-10-23 11:15:00	268	11	2	7	5
1	2008-10-23 11:16:00	92	11	2	7	5
1	2008-10-23 11:17:00	161	11	2	7	5
1	2008-10-23 11:18:00	39	11	2	7	5
1	2008-10-23 11:19:00	104	11	2	7	5
1	2008-10-23 11:20:00	1043	11	2	7	5
1	2008-10-23 11:21:00	379	11	2	7	5
1	2008-10-23 11:22:00	219	11	2	7	5
1	2008-10-23 11:23:00	527	11	2	7	5
1	2008-10-23 11:24:00	0	11	2	7	5
1	2008-10-23 11:25:00	259	11	2	7	5
1	2008-10-23 11:26:00	331	11	2	7	5
1	2008-10-23 11:27:00	0	11	2	7	5
1	2008-10-23 11:28:00	0	11	2	7	5
1	2008-10-23 11:29:00	514	11	2	7	5
1	2008-10-23 11:30:00	889	11	2	7	5
1	2008-10-23 11:31:00	1416	11	2	7	5
1	2008-10-23 11:32:00	1582	11	2	7	5
1	2008-10-23 11:33:00	390	11	2	7	5
1	2008-10-23 11:34:00	321	11	2	7	5
1	2008-10-23 11:35:00	321	11	2	7	5
1	2008-10-23 11:36:00	285	11	2	7	5
1	2008-10-23 11:37:00	121	11	2	7	5
1	2008-10-23 11:38:00	0	11	2	7	5
1	2008-10-23 11:39:00	219	11	2	7	5
1	2008-10-23 11:40:00	369	11	2	7	5
1	2008-10-23 11:41:00	276	11	2	7	5
1	2008-10-23 11:42:00	268	11	2	7	5
1	2008-10-23 11:43:00	690	11	2	7	5
1	2008-10-23 11:44:00	168	11	2	7	5
1	2008-10-23 11:45:00	5	11	2	7	5
1	2008-10-23 11:46:00	0	11	2	7	5
1	2008-10-23 11:47:00	0	11	2	7	5
1	2008-10-23 11:48:00	5	11	2	7	5
1	2008-10-23 11:49:00	0	11	2	7	5
1	2008-10-23 11:50:00	147	11	2	7	5
1	2008-10-23 11:51:00	58	11	2	7	5
1	2008-10-23 11:52:00	294	11	2	7	5
1	2008-10-23 11:53:00	443	11	2	7	5
1	2008-10-23 11:54:00	0	11	2	7	5
1	2008-10-23 11:55:00	0	11	2	7	5
1	2008-10-23 11:56:00	0	11	2	7	5
1	2008-10-23 11:57:00	0	11	2	7	5
1	2008-10-23 11:58:00	0	11	2	7	5
1	2008-10-23 11:59:00	0	11	2	7	5
1	2008-10-23 12:00:00	0	11	2	7	5
1	2008-10-23 12:01:00	0	12	3	7	5
1	2008-10-23 12:02:00	0	12	3	7	5
1	2008-10-23 12:03:00	0	12	3	7	5
1	2008-10-23 12:04:00	0	12	3	7	5
1	2008-10-23 12:05:00	0	12	3	7	5
1	2008-10-23 12:06:00	0	12	3	7	5
1	2008-10-23 12:07:00	0	12	3	7	5
1	2008-10-23 12:08:00	0	12	3	7	5
1	2008-10-23 12:09:00	0	12	3	7	5
1	2008-10-23 12:10:00	0	12	3	7	5
1	2008-10-23 12:11:00	0	12	3	7	5
1	2008-10-23 12:12:00	0	12	3	7	5
1	2008-10-23 12:13:00	0	12	3	7	5
1	2008-10-23 12:14:00	5	12	3	7	5
1	2008-10-23 12:15:00	0	12	3	7	5
1	2008-10-23 12:16:00	10	12	3	7	5
1	2008-10-23 12:17:00	0	12	3	7	5
1	2008-10-23 12:18:00	0	12	3	7	5
1	2008-10-23 12:19:00	0	12	3	7	5
1	2008-10-23 12:20:00	5	12	3	7	5
1	2008-10-23 12:21:00	29	12	3	7	5
1	2008-10-23 12:22:00	53	12	3	7	5
1	2008-10-23 12:23:00	5	12	3	7	5
1	2008-10-23 12:24:00	0	12	3	7	5
1	2008-10-23 12:25:00	15	12	3	7	5
1	2008-10-23 12:26:00	0	12	3	7	5
1	2008-10-23 12:27:00	0	12	3	7	5
1	2008-10-23 12:28:00	0	12	3	7	5
1	2008-10-23 12:29:00	0	12	3	7	5
1	2008-10-23 12:30:00	10	12	3	7	5
1	2008-10-23 12:31:00	0	12	3	7	5
1	2008-10-23 12:32:00	15	12	3	7	5
1	2008-10-23 12:33:00	0	12	3	7	5
1	2008-10-23 12:34:00	0	12	3	7	5
1	2008-10-23 12:35:00	0	12	3	7	5
1	2008-10-23 12:36:00	0	12	3	7	5
1	2008-10-23 12:37:00	0	12	3	7	5
1	2008-10-23 12:38:00	0	12	3	7	5
1	2008-10-23 12:39:00	15	12	3	7	5
1	2008-10-23 12:40:00	0	12	3	7	5
1	2008-10-23 12:41:00	5	12	3	7	5
1	2008-10-23 12:42:00	10	12	3	7	5
1	2008-10-23 12:43:00	15	12	3	7	5
1	2008-10-23 12:44:00	0	12	3	7	5
1	2008-10-23 12:45:00	0	12	3	7	5
1	2008-10-23 12:46:00	0	12	3	7	5
1	2008-10-23 12:47:00	0	12	3	7	5
1	2008-10-23 12:48:00	0	12	3	7	5
1	2008-10-23 12:49:00	0	12	3	7	5
1	2008-10-23 12:50:00	0	12	3	7	5
1	2008-10-23 12:51:00	0	12	3	7	5
1	2008-10-23 12:52:00	19	12	3	7	5
1	2008-10-23 12:53:00	5	12	3	7	5
1	2008-10-23 12:54:00	5	12	3	7	5
1	2008-10-23 12:55:00	0	12	3	7	5
1	2008-10-23 12:56:00	0	12	3	7	5
1	2008-10-23 12:57:00	19	12	3	7	5
1	2008-10-23 12:58:00	15	12	3	7	5
1	2008-10-23 12:59:00	69	12	3	7	5
1	2008-10-23 13:00:00	10	12	3	7	5
1	2008-10-23 13:01:00	0	13	3	7	5
1	2008-10-23 13:02:00	0	13	3	7	5
1	2008-10-23 13:03:00	0	13	3	7	5
1	2008-10-23 13:04:00	0	13	3	7	5
1	2008-10-23 13:05:00	0	13	3	7	5
1	2008-10-23 13:06:00	0	13	3	7	5
1	2008-10-23 13:07:00	0	13	3	7	5
1	2008-10-23 13:08:00	0	13	3	7	5
1	2008-10-23 13:09:00	0	13	3	7	5
1	2008-10-23 13:10:00	0	13	3	7	5
1	2008-10-23 13:11:00	0	13	3	7	5
1	2008-10-23 13:12:00	0	13	3	7	5
1	2008-10-23 13:13:00	0	13	3	7	5
1	2008-10-23 13:14:00	0	13	3	7	5
1	2008-10-23 13:15:00	0	13	3	7	5
1	2008-10-23 13:16:00	0	13	3	7	5
1	2008-10-23 13:17:00	0	13	3	7	5
1	2008-10-23 13:18:00	0	13	3	7	5
1	2008-10-23 13:19:00	0	13	3	7	5
1	2008-10-23 13:20:00	0	13	3	7	5
1	2008-10-23 13:21:00	0	13	3	7	5
1	2008-10-23 13:22:00	0	13	3	7	5
1	2008-10-23 13:23:00	0	13	3	7	5
1	2008-10-23 13:24:00	0	13	3	7	5
1	2008-10-23 13:25:00	0	13	3	7	5
1	2008-10-23 13:26:00	0	13	3	7	5
1	2008-10-23 13:27:00	0	13	3	7	5
1	2008-10-23 13:28:00	0	13	3	7	5
1	2008-10-23 13:29:00	0	13	3	7	5
1	2008-10-23 13:30:00	5	13	3	7	5
1	2008-10-23 13:31:00	0	13	3	7	5
1	2008-10-23 13:32:00	0	13	3	7	5
1	2008-10-23 13:33:00	0	13	3	7	5
1	2008-10-23 13:34:00	0	13	3	7	5
1	2008-10-23 13:35:00	0	13	3	7	5
1	2008-10-23 13:36:00	0	13	3	7	5
1	2008-10-23 13:37:00	0	13	3	7	5
1	2008-10-23 13:38:00	15	13	3	7	5
1	2008-10-23 13:39:00	0	13	3	7	5
1	2008-10-23 13:40:00	0	13	3	7	5
1	2008-10-23 13:41:00	0	13	3	7	5
1	2008-10-23 13:42:00	0	13	3	7	5
1	2008-10-23 13:43:00	0	13	3	7	5
1	2008-10-23 13:44:00	0	13	3	7	5
1	2008-10-23 13:45:00	0	13	3	7	5
1	2008-10-23 13:46:00	0	13	3	7	5
1	2008-10-23 13:47:00	0	13	3	7	5
1	2008-10-23 13:48:00	5	13	3	7	5
1	2008-10-23 13:49:00	0	13	3	7	5
1	2008-10-23 13:50:00	0	13	3	7	5
1	2008-10-23 13:51:00	0	13	3	7	5
1	2008-10-23 13:52:00	0	13	3	7	5
1	2008-10-23 13:53:00	0	13	3	7	5
1	2008-10-23 13:54:00	0	13	3	7	5
1	2008-10-23 13:55:00	0	13	3	7	5
1	2008-10-23 13:56:00	0	13	3	7	5
1	2008-10-23 13:57:00	24	13	3	7	5
1	2008-10-23 13:58:00	0	13	3	7	5
1	2008-10-23 13:59:00	0	13	3	7	5
1	2008-10-23 14:00:00	0	13	3	7	5
1	2008-10-23 14:01:00	0	14	3	7	5
1	2008-10-23 14:02:00	0	14	3	7	5
1	2008-10-23 14:03:00	0	14	3	7	5
1	2008-10-23 14:04:00	0	14	3	7	5
1	2008-10-23 14:05:00	0	14	3	7	5
1	2008-10-23 14:06:00	0	14	3	7	5
1	2008-10-23 14:07:00	0	14	3	7	5
1	2008-10-23 14:08:00	0	14	3	7	5
1	2008-10-23 14:09:00	0	14	3	7	5
1	2008-10-23 14:10:00	0	14	3	7	5
1	2008-10-23 14:11:00	0	14	3	7	5
1	2008-10-23 14:12:00	0	14	3	7	5
1	2008-10-23 14:13:00	0	14	3	7	5
1	2008-10-23 14:14:00	0	14	3	7	5
1	2008-10-23 14:15:00	0	14	3	7	5
1	2008-10-23 14:16:00	0	14	3	7	5
1	2008-10-23 14:17:00	0	14	3	7	5
1	2008-10-23 14:18:00	0	14	3	7	5
1	2008-10-23 14:19:00	5	14	3	7	5
1	2008-10-23 14:20:00	0	14	3	7	5
1	2008-10-23 14:21:00	0	14	3	7	5
1	2008-10-23 14:22:00	0	14	3	7	5
1	2008-10-23 14:23:00	0	14	3	7	5
1	2008-10-23 14:24:00	0	14	3	7	5
1	2008-10-23 14:25:00	5	14	3	7	5
1	2008-10-23 14:26:00	0	14	3	7	5
1	2008-10-23 14:27:00	0	14	3	7	5
1	2008-10-23 14:28:00	0	14	3	7	5
1	2008-10-23 14:29:00	0	14	3	7	5
1	2008-10-23 14:30:00	0	14	3	7	5
1	2008-10-23 14:31:00	0	14	3	7	5
1	2008-10-23 14:32:00	0	14	3	7	5
1	2008-10-23 14:33:00	5	14	3	7	5
1	2008-10-23 14:34:00	5	14	3	7	5
1	2008-10-23 14:35:00	5	14	3	7	5
1	2008-10-23 14:36:00	0	14	3	7	5
1	2008-10-23 14:37:00	0	14	3	7	5
1	2008-10-23 14:38:00	0	14	3	7	5
1	2008-10-23 14:39:00	15	14	3	7	5
1	2008-10-23 14:40:00	0	14	3	7	5
1	2008-10-23 14:41:00	24	14	3	7	5
1	2008-10-23 14:42:00	0	14	3	7	5
1	2008-10-23 14:43:00	110	14	3	7	5
1	2008-10-23 14:44:00	15	14	3	7	5
1	2008-10-23 14:45:00	58	14	3	7	5
1	2008-10-23 14:46:00	24	14	3	7	5
1	2008-10-23 14:47:00	0	14	3	7	5
1	2008-10-23 14:48:00	0	14	3	7	5
1	2008-10-23 14:49:00	0	14	3	7	5
1	2008-10-23 14:50:00	0	14	3	7	5
1	2008-10-23 14:51:00	0	14	3	7	5
1	2008-10-23 14:52:00	0	14	3	7	5
1	2008-10-23 14:53:00	0	14	3	7	5
1	2008-10-23 14:54:00	0	14	3	7	5
1	2008-10-23 14:55:00	0	14	3	7	5
1	2008-10-23 14:56:00	5	14	3	7	5
1	2008-10-23 14:57:00	0	14	3	7	5
1	2008-10-23 14:58:00	0	14	3	7	5
1	2008-10-23 14:59:00	0	14	3	7	5
1	2008-10-23 15:00:00	5	14	3	7	5
1	2008-10-23 15:01:00	0	15	3	7	5
1	2008-10-23 15:02:00	19	15	3	7	5
1	2008-10-23 15:03:00	24	15	3	7	5
1	2008-10-23 15:04:00	53	15	3	7	5
1	2008-10-23 15:05:00	0	15	3	7	5
1	2008-10-23 15:06:00	0	15	3	7	5
1	2008-10-23 15:07:00	0	15	3	7	5
1	2008-10-23 15:08:00	15	15	3	7	5
1	2008-10-23 15:09:00	0	15	3	7	5
1	2008-10-23 15:10:00	0	15	3	7	5
1	2008-10-23 15:11:00	0	15	3	7	5
1	2008-10-23 15:12:00	0	15	3	7	5
1	2008-10-23 15:13:00	0	15	3	7	5
1	2008-10-23 15:14:00	0	15	3	7	5
1	2008-10-23 15:15:00	34	15	3	7	5
1	2008-10-23 15:16:00	0	15	3	7	5
1	2008-10-23 15:17:00	5	15	3	7	5
1	2008-10-23 15:18:00	0	15	3	7	5
1	2008-10-23 15:19:00	0	15	3	7	5
1	2008-10-23 15:20:00	0	15	3	7	5
1	2008-10-23 15:21:00	0	15	3	7	5
1	2008-10-23 15:22:00	15	15	3	7	5
1	2008-10-23 15:23:00	69	15	3	7	5
1	2008-10-23 15:24:00	0	15	3	7	5
1	2008-10-23 15:25:00	0	15	3	7	5
1	2008-10-23 15:26:00	10	15	3	7	5
1	2008-10-23 15:27:00	0	15	3	7	5
1	2008-10-23 15:28:00	0	15	3	7	5
1	2008-10-23 15:29:00	0	15	3	7	5
1	2008-10-23 15:30:00	0	15	3	7	5
1	2008-10-23 15:31:00	154	15	3	7	5
1	2008-10-23 15:32:00	147	15	3	7	5
1	2008-10-23 15:33:00	19	15	3	7	5
1	2008-10-23 15:34:00	303	15	3	7	5
1	2008-10-23 15:35:00	360	15	3	7	5
1	2008-10-23 15:36:00	400	15	3	7	5
1	2008-10-23 15:37:00	181	15	3	7	5
1	2008-10-23 15:38:00	104	15	3	7	5
1	2008-10-23 15:39:00	0	15	3	7	5
1	2008-10-23 15:40:00	0	15	3	7	5
1	2008-10-23 15:41:00	0	15	3	7	5
1	2008-10-23 15:42:00	0	15	3	7	5
1	2008-10-23 15:43:00	10	15	3	7	5
1	2008-10-23 15:44:00	0	15	3	7	5
1	2008-10-23 15:45:00	0	15	3	7	5
1	2008-10-23 15:46:00	0	15	3	7	5
1	2008-10-23 15:47:00	29	15	3	7	5
1	2008-10-23 15:48:00	0	15	3	7	5
1	2008-10-23 15:49:00	0	15	3	7	5
1	2008-10-23 15:50:00	0	15	3	7	5
1	2008-10-23 15:51:00	0	15	3	7	5
1	2008-10-23 15:52:00	0	15	3	7	5
1	2008-10-23 15:53:00	0	15	3	7	5
1	2008-10-23 15:54:00	0	15	3	7	5
1	2008-10-23 15:55:00	0	15	3	7	5
1	2008-10-23 15:56:00	0	15	3	7	5
1	2008-10-23 15:57:00	0	15	3	7	5
1	2008-10-23 15:58:00	0	15	3	7	5
1	2008-10-23 15:59:00	0	15	3	7	5
1	2008-10-23 16:00:00	0	15	3	7	5
1	2008-10-23 16:01:00	5	16	3	7	5
1	2008-10-23 16:02:00	211	16	3	7	5
1	2008-10-23 16:03:00	0	16	3	7	5
1	2008-10-23 16:04:00	0	16	3	7	5
1	2008-10-23 16:05:00	0	16	3	7	5
1	2008-10-23 16:06:00	219	16	3	7	5
1	2008-10-23 16:07:00	115	16	3	7	5
1	2008-10-23 16:08:00	259	16	3	7	5
1	2008-10-23 16:09:00	0	16	3	7	5
1	2008-10-23 16:10:00	0	16	3	7	5
1	2008-10-23 16:11:00	0	16	3	7	5
1	2008-10-23 16:12:00	0	16	3	7	5
1	2008-10-23 16:13:00	0	16	3	7	5
1	2008-10-23 16:14:00	0	16	3	7	5
1	2008-10-23 16:15:00	0	16	3	7	5
1	2008-10-23 16:16:00	0	16	3	7	5
1	2008-10-23 16:17:00	0	16	3	7	5
1	2008-10-23 16:18:00	10	16	3	7	5
1	2008-10-23 16:19:00	0	16	3	7	5
1	2008-10-23 16:20:00	0	16	3	7	5
1	2008-10-23 16:21:00	0	16	3	7	5
1	2008-10-23 16:22:00	0	16	3	7	5
1	2008-10-23 16:23:00	0	16	3	7	5
1	2008-10-23 16:24:00	0	16	3	7	5
1	2008-10-23 16:25:00	0	16	3	7	5
1	2008-10-23 16:26:00	0	16	3	7	5
1	2008-10-23 16:27:00	0	16	3	7	5
1	2008-10-23 16:28:00	5	16	3	7	5
1	2008-10-23 16:29:00	75	16	3	7	5
1	2008-10-23 16:30:00	48	16	3	7	5
1	2008-10-23 16:31:00	0	16	3	7	5
1	2008-10-23 16:32:00	0	16	3	7	5
1	2008-10-23 16:33:00	0	16	3	7	5
1	2008-10-23 16:34:00	0	16	3	7	5
1	2008-10-23 16:35:00	0	16	3	7	5
1	2008-10-23 16:36:00	0	16	3	7	5
1	2008-10-23 16:37:00	0	16	3	7	5
1	2008-10-23 16:38:00	0	16	3	7	5
1	2008-10-23 16:39:00	0	16	3	7	5
1	2008-10-23 16:40:00	0	16	3	7	5
1	2008-10-23 16:41:00	48	16	3	7	5
1	2008-10-23 16:42:00	0	16	3	7	5
1	2008-10-23 16:43:00	0	16	3	7	5
1	2008-10-23 16:44:00	69	16	3	7	5
1	2008-10-23 16:45:00	0	16	3	7	5
1	2008-10-23 16:46:00	0	16	3	7	5
1	2008-10-23 16:47:00	0	16	3	7	5
1	2008-10-23 16:48:00	0	16	3	7	5
1	2008-10-23 16:49:00	0	16	3	7	5
1	2008-10-23 16:50:00	0	16	3	7	5
1	2008-10-23 16:51:00	0	16	3	7	5
1	2008-10-23 16:52:00	276	16	3	7	5
1	2008-10-23 16:53:00	539	16	3	7	5
1	2008-10-23 16:54:00	908	16	3	7	5
1	2008-10-23 16:55:00	369	16	3	7	5
1	2008-10-23 16:56:00	181	16	3	7	5
1	2008-10-23 16:57:00	0	16	3	7	5
1	2008-10-23 16:58:00	161	16	3	7	5
1	2008-10-23 16:59:00	501	16	3	7	5
1	2008-10-23 17:00:00	0	16	3	7	5
1	2008-10-23 17:01:00	5	17	3	7	5
1	2008-10-23 17:02:00	0	17	3	7	5
1	2008-10-23 17:03:00	527	17	3	7	5
1	2008-10-23 17:04:00	1670	17	3	7	5
1	2008-10-23 17:05:00	1826	17	3	7	5
1	2008-10-23 17:06:00	1996	17	3	7	5
1	2008-10-23 17:07:00	1762	17	3	7	5
1	2008-10-23 17:08:00	2547	17	3	7	5
1	2008-10-23 17:09:00	2461	17	3	7	5
1	2008-10-23 17:10:00	1172	17	3	7	5
1	2008-10-23 17:11:00	268	17	3	7	5
1	2008-10-23 17:12:00	15	17	3	7	5
1	2008-10-23 17:13:00	0	17	3	7	5
1	2008-10-23 17:14:00	0	17	3	7	5
1	2008-10-23 17:15:00	0	17	3	7	5
1	2008-10-23 17:16:00	24	17	3	7	5
1	2008-10-23 17:17:00	0	17	3	7	5
1	2008-10-23 17:18:00	0	17	3	7	5
1	2008-10-23 17:19:00	0	17	3	7	5
1	2008-10-23 17:20:00	0	17	3	7	5
1	2008-10-23 17:21:00	0	17	3	7	5
1	2008-10-23 17:22:00	0	17	3	7	5
1	2008-10-23 17:23:00	39	17	3	7	5
1	2008-10-23 17:24:00	5	17	3	7	5
1	2008-10-23 17:25:00	44	17	3	7	5
1	2008-10-23 17:26:00	0	17	3	7	5
1	2008-10-23 17:27:00	175	17	3	7	5
1	2008-10-23 17:28:00	181	17	3	7	5
1	2008-10-23 17:29:00	53	17	3	7	5
1	2008-10-23 17:30:00	154	17	3	7	5
1	2008-10-23 17:31:00	285	17	3	7	5
1	2008-10-23 17:32:00	39	17	3	7	5
1	2008-10-23 17:33:00	0	17	3	7	5
1	2008-10-23 17:34:00	0	17	3	7	5
1	2008-10-23 17:35:00	115	17	3	7	5
1	2008-10-23 17:36:00	24	17	3	7	5
1	2008-10-23 17:37:00	321	17	3	7	5
1	2008-10-23 17:38:00	227	17	3	7	5
1	2008-10-23 17:39:00	29	17	3	7	5
1	2008-10-23 17:40:00	15	17	3	7	5
1	2008-10-23 17:41:00	379	17	3	7	5
1	2008-10-23 17:42:00	706	17	3	7	5
1	2008-10-23 17:43:00	737	17	3	7	5
1	2008-10-23 17:44:00	211	17	3	7	5
1	2008-10-23 17:45:00	110	17	3	7	5
1	2008-10-23 17:46:00	0	17	3	7	5
1	2008-10-23 17:47:00	0	17	3	7	5
1	2008-10-23 17:48:00	411	17	3	7	5
1	2008-10-23 17:49:00	69	17	3	7	5
1	2008-10-23 17:50:00	235	17	3	7	5
1	2008-10-23 17:51:00	110	17	3	7	5
1	2008-10-23 17:52:00	161	17	3	7	5
1	2008-10-23 17:53:00	294	17	3	7	5
1	2008-10-23 17:54:00	24	17	3	7	5
1	2008-10-23 17:55:00	5	17	3	7	5
1	2008-10-23 17:56:00	785	17	3	7	5
1	2008-10-23 17:57:00	69	17	3	7	5
1	2008-10-23 17:58:00	15	17	3	7	5
1	2008-10-23 17:59:00	10	17	3	7	5
1	2008-10-23 18:00:00	15	17	3	7	5
1	2008-10-23 18:01:00	34	18	4	7	5
1	2008-10-23 18:02:00	15	18	4	7	5
1	2008-10-23 18:03:00	19	18	4	7	5
1	2008-10-23 18:04:00	5	18	4	7	5
1	2008-10-23 18:05:00	15	18	4	7	5
1	2008-10-23 18:06:00	10	18	4	7	5
1	2008-10-23 18:07:00	24	18	4	7	5
1	2008-10-23 18:08:00	29	18	4	7	5
1	2008-10-23 18:09:00	5	18	4	7	5
1	2008-10-23 18:10:00	10	18	4	7	5
1	2008-10-23 18:11:00	19	18	4	7	5
1	2008-10-23 18:12:00	39	18	4	7	5
1	2008-10-23 18:13:00	168	18	4	7	5
1	2008-10-23 18:14:00	944	18	4	7	5
1	2008-10-23 18:15:00	592	18	4	7	5
1	2008-10-23 18:16:00	141	18	4	7	5
1	2008-10-23 18:17:00	34	18	4	7	5
1	2008-10-23 18:18:00	29	18	4	7	5
1	2008-10-23 18:19:00	110	18	4	7	5
1	2008-10-23 18:20:00	168	18	4	7	5
1	2008-10-23 18:21:00	0	18	4	7	5
1	2008-10-23 18:22:00	44	18	4	7	5
1	2008-10-23 18:23:00	0	18	4	7	5
1	2008-10-23 18:24:00	39	18	4	7	5
1	2008-10-23 18:25:00	0	18	4	7	5
1	2008-10-23 18:26:00	527	18	4	7	5
1	2008-10-23 18:27:00	369	18	4	7	5
1	2008-10-23 18:28:00	69	18	4	7	5
1	2008-10-23 18:29:00	0	18	4	7	5
1	2008-10-23 18:30:00	0	18	4	7	5
1	2008-10-23 18:31:00	0	18	4	7	5
1	2008-10-23 18:32:00	5	18	4	7	5
1	2008-10-23 18:33:00	10	18	4	7	5
1	2008-10-23 18:34:00	514	18	4	7	5
1	2008-10-23 18:35:00	539	18	4	7	5
1	2008-10-23 18:36:00	168	18	4	7	5
1	2008-10-23 18:37:00	48	18	4	7	5
1	2008-10-23 18:38:00	34	18	4	7	5
1	2008-10-23 18:39:00	836	18	4	7	5
1	2008-10-23 18:40:00	92	18	4	7	5
1	2008-10-23 18:41:00	0	18	4	7	5
1	2008-10-23 18:42:00	964	18	4	7	5
1	2008-10-23 18:43:00	411	18	4	7	5
1	2008-10-23 18:44:00	592	18	4	7	5
1	2008-10-23 18:45:00	390	18	4	7	5
1	2008-10-23 18:46:00	331	18	4	7	5
1	2008-10-23 18:47:00	552	18	4	7	5
1	2008-10-23 18:48:00	527	18	4	7	5
1	2008-10-23 18:49:00	5	18	4	7	5
1	2008-10-23 18:50:00	10	18	4	7	5
1	2008-10-23 18:51:00	5	18	4	7	5
1	2008-10-23 18:52:00	0	18	4	7	5
1	2008-10-23 18:53:00	5	18	4	7	5
1	2008-10-23 18:54:00	19	18	4	7	5
1	2008-10-23 18:55:00	0	18	4	7	5
1	2008-10-23 18:56:00	0	18	4	7	5
1	2008-10-23 18:57:00	0	18	4	7	5
1	2008-10-23 18:58:00	0	18	4	7	5
1	2008-10-23 18:59:00	0	18	4	7	5
1	2008-10-23 19:00:00	19	18	4	7	5
1	2008-10-23 19:01:00	24	19	4	7	5
1	2008-10-23 19:02:00	80	19	4	7	5
1	2008-10-23 19:03:00	0	19	4	7	5
1	2008-10-23 19:04:00	0	19	4	7	5
1	2008-10-23 19:05:00	5	19	4	7	5
1	2008-10-23 19:06:00	0	19	4	7	5
1	2008-10-23 19:07:00	0	19	4	7	5
1	2008-10-23 19:08:00	19	19	4	7	5
1	2008-10-23 19:09:00	0	19	4	7	5
1	2008-10-23 19:10:00	24	19	4	7	5
1	2008-10-23 19:11:00	48	19	4	7	5
1	2008-10-23 19:12:00	92	19	4	7	5
1	2008-10-23 19:13:00	15	19	4	7	5
1	2008-10-23 19:14:00	311	19	4	7	5
1	2008-10-23 19:15:00	204	19	4	7	5
1	2008-10-23 19:16:00	110	19	4	7	5
1	2008-10-23 19:17:00	276	19	4	7	5
1	2008-10-23 19:18:00	478	19	4	7	5
1	2008-10-23 19:19:00	422	19	4	7	5
1	2008-10-23 19:20:00	141	19	4	7	5
1	2008-10-23 19:21:00	514	19	4	7	5
1	2008-10-23 19:22:00	196	19	4	7	5
1	2008-10-23 19:23:00	400	19	4	7	5
1	2008-10-23 19:24:00	259	19	4	7	5
1	2008-10-23 19:25:00	466	19	4	7	5
1	2008-10-23 19:26:00	853	19	4	7	5
1	2008-10-23 19:27:00	1106	19	4	7	5
1	2008-10-23 19:28:00	1552	19	4	7	5
1	2008-10-23 19:29:00	1241	19	4	7	5
1	2008-10-23 19:30:00	836	19	4	7	5
1	2008-10-23 19:31:00	605	19	4	7	5
1	2008-10-23 19:32:00	619	19	4	7	5
1	2008-10-23 19:33:00	690	19	4	7	5
1	2008-10-23 19:34:00	455	19	4	7	5
1	2008-10-23 19:35:00	10	19	4	7	5
1	2008-10-23 19:36:00	0	19	4	7	5
1	2008-10-23 19:37:00	0	19	4	7	5
1	2008-10-23 19:38:00	24	19	4	7	5
1	2008-10-23 19:39:00	0	19	4	7	5
1	2008-10-23 19:40:00	0	19	4	7	5
1	2008-10-23 19:41:00	321	19	4	7	5
1	2008-10-23 19:42:00	5	19	4	7	5
1	2008-10-23 19:43:00	0	19	4	7	5
1	2008-10-23 19:44:00	0	19	4	7	5
1	2008-10-23 19:45:00	0	19	4	7	5
1	2008-10-23 19:46:00	0	19	4	7	5
1	2008-10-23 19:47:00	0	19	4	7	5
1	2008-10-23 19:48:00	0	19	4	7	5
1	2008-10-23 19:49:00	311	19	4	7	5
1	2008-10-23 19:50:00	369	19	4	7	5
1	2008-10-23 19:51:00	168	19	4	7	5
1	2008-10-23 19:52:00	455	19	4	7	5
1	2008-10-23 19:53:00	552	19	4	7	5
1	2008-10-23 19:54:00	478	19	4	7	5
1	2008-10-23 19:55:00	432	19	4	7	5
1	2008-10-23 19:56:00	578	19	4	7	5
1	2008-10-23 19:57:00	455	19	4	7	5
1	2008-10-23 19:58:00	285	19	4	7	5
1	2008-10-23 19:59:00	58	19	4	7	5
1	2008-10-23 20:00:00	86	19	4	7	5
1	2008-10-23 20:01:00	466	20	4	7	5
1	2008-10-23 20:02:00	204	20	4	7	5
1	2008-10-23 20:03:00	204	20	4	7	5
1	2008-10-23 20:04:00	75	20	4	7	5
1	2008-10-23 20:05:00	69	20	4	7	5
1	2008-10-23 20:06:00	48	20	4	7	5
1	2008-10-23 20:07:00	69	20	4	7	5
1	2008-10-23 20:08:00	104	20	4	7	5
1	2008-10-23 20:09:00	104	20	4	7	5
1	2008-10-23 20:10:00	127	20	4	7	5
1	2008-10-23 20:11:00	15	20	4	7	5
1	2008-10-23 20:12:00	29	20	4	7	5
1	2008-10-23 20:13:00	134	20	4	7	5
1	2008-10-23 20:14:00	211	20	4	7	5
1	2008-10-23 20:15:00	331	20	4	7	5
1	2008-10-23 20:16:00	661	20	4	7	5
1	2008-10-23 20:17:00	455	20	4	7	5
1	2008-10-23 20:18:00	552	20	4	7	5
1	2008-10-23 20:19:00	219	20	4	7	5
1	2008-10-23 20:20:00	311	20	4	7	5
1	2008-10-23 20:21:00	455	20	4	7	5
1	2008-10-23 20:22:00	294	20	4	7	5
1	2008-10-23 20:23:00	5	20	4	7	5
1	2008-10-23 20:24:00	0	20	4	7	5
1	2008-10-23 20:25:00	0	20	4	7	5
1	2008-10-23 20:26:00	10	20	4	7	5
1	2008-10-23 20:27:00	514	20	4	7	5
1	2008-10-23 20:28:00	478	20	4	7	5
1	2008-10-23 20:29:00	63	20	4	7	5
1	2008-10-23 20:30:00	10	20	4	7	5
1	2008-10-23 20:31:00	311	20	4	7	5
1	2008-10-23 20:32:00	490	20	4	7	5
1	2008-10-23 20:33:00	527	20	4	7	5
1	2008-10-23 20:34:00	360	20	4	7	5
1	2008-10-23 20:35:00	321	20	4	7	5
1	2008-10-23 20:36:00	134	20	4	7	5
1	2008-10-23 20:37:00	268	20	4	7	5
1	2008-10-23 20:38:00	527	20	4	7	5
1	2008-10-23 20:39:00	690	20	4	7	5
1	2008-10-23 20:40:00	350	20	4	7	5
1	2008-10-23 20:41:00	181	20	4	7	5
1	2008-10-23 20:42:00	24	20	4	7	5
1	2008-10-23 20:43:00	0	20	4	7	5
1	2008-10-23 20:44:00	0	20	4	7	5
1	2008-10-23 20:45:00	0	20	4	7	5
1	2008-10-23 20:46:00	0	20	4	7	5
1	2008-10-23 20:47:00	0	20	4	7	5
1	2008-10-23 20:48:00	0	20	4	7	5
1	2008-10-23 20:49:00	0	20	4	7	5
1	2008-10-23 20:50:00	0	20	4	7	5
1	2008-10-23 20:51:00	10	20	4	7	5
1	2008-10-23 20:52:00	0	20	4	7	5
1	2008-10-23 20:53:00	350	20	4	7	5
1	2008-10-23 20:54:00	390	20	4	7	5
1	2008-10-23 20:55:00	321	20	4	7	5
1	2008-10-23 20:56:00	259	20	4	7	5
1	2008-10-23 20:57:00	0	20	4	7	5
1	2008-10-23 20:58:00	0	20	4	7	5
1	2008-10-23 20:59:00	0	20	4	7	5
1	2008-10-23 21:00:00	10	20	4	7	5
1	2008-10-23 21:01:00	0	21	4	7	5
1	2008-10-23 21:02:00	0	21	4	7	5
1	2008-10-23 21:03:00	0	21	4	7	5
1	2008-10-23 21:04:00	0	21	4	7	5
1	2008-10-23 21:05:00	34	21	4	7	5
1	2008-10-23 21:06:00	0	21	4	7	5
1	2008-10-23 21:07:00	0	21	4	7	5
1	2008-10-23 21:08:00	0	21	4	7	5
1	2008-10-23 21:09:00	10	21	4	7	5
1	2008-10-23 21:10:00	0	21	4	7	5
1	2008-10-23 21:11:00	19	21	4	7	5
1	2008-10-23 21:12:00	259	21	4	7	5
1	2008-10-23 21:13:00	24	21	4	7	5
1	2008-10-23 21:14:00	29	21	4	7	5
1	2008-10-23 21:15:00	0	21	4	7	5
1	2008-10-23 21:16:00	10	21	4	7	5
1	2008-10-23 21:17:00	0	21	4	7	5
1	2008-10-23 21:18:00	10	21	4	7	5
1	2008-10-23 21:19:00	0	21	4	7	5
1	2008-10-23 21:20:00	0	21	4	7	5
1	2008-10-23 21:21:00	86	21	4	7	5
1	2008-10-23 21:22:00	24	21	4	7	5
1	2008-10-23 21:23:00	443	21	4	7	5
1	2008-10-23 21:24:00	676	21	4	7	5
1	2008-10-23 21:25:00	63	21	4	7	5
1	2008-10-23 21:26:00	227	21	4	7	5
1	2008-10-23 21:27:00	360	21	4	7	5
1	2008-10-23 21:28:00	411	21	4	7	5
1	2008-10-23 21:29:00	455	21	4	7	5
1	2008-10-23 21:30:00	259	21	4	7	5
1	2008-10-23 21:31:00	422	21	4	7	5
1	2008-10-23 21:32:00	539	21	4	7	5
1	2008-10-23 21:33:00	168	21	4	7	5
1	2008-10-23 21:34:00	235	21	4	7	5
1	2008-10-23 21:35:00	303	21	4	7	5
1	2008-10-23 21:36:00	188	21	4	7	5
1	2008-10-23 21:37:00	58	21	4	7	5
1	2008-10-23 21:38:00	161	21	4	7	5
1	2008-10-23 21:39:00	443	21	4	7	5
1	2008-10-23 21:40:00	926	21	4	7	5
1	2008-10-23 21:41:00	1241	21	4	7	5
1	2008-10-23 21:42:00	211	21	4	7	5
1	2008-10-23 21:43:00	154	21	4	7	5
1	2008-10-23 21:44:00	0	21	4	7	5
1	2008-10-23 21:45:00	15	21	4	7	5
1	2008-10-23 21:46:00	5	21	4	7	5
1	2008-10-23 21:47:00	0	21	4	7	5
1	2008-10-23 21:48:00	147	21	4	7	5
1	2008-10-23 21:49:00	0	21	4	7	5
1	2008-10-23 21:50:00	0	21	4	7	5
1	2008-10-23 21:51:00	0	21	4	7	5
1	2008-10-23 21:52:00	19	21	4	7	5
1	2008-10-23 21:53:00	0	21	4	7	5
1	2008-10-23 21:54:00	80	21	4	7	5
1	2008-10-23 21:55:00	0	21	4	7	5
1	2008-10-23 21:56:00	0	21	4	7	5
1	2008-10-23 21:57:00	0	21	4	7	5
1	2008-10-23 21:58:00	0	21	4	7	5
1	2008-10-23 21:59:00	0	21	4	7	5
1	2008-10-23 22:00:00	0	21	4	7	5
1	2008-10-23 22:01:00	0	22	4	7	5
1	2008-10-23 22:02:00	15	22	4	7	5
1	2008-10-23 22:03:00	0	22	4	7	5
1	2008-10-23 22:04:00	0	22	4	7	5
1	2008-10-23 22:05:00	0	22	4	7	5
1	2008-10-23 22:06:00	0	22	4	7	5
1	2008-10-23 22:07:00	0	22	4	7	5
1	2008-10-23 22:08:00	0	22	4	7	5
1	2008-10-23 22:09:00	0	22	4	7	5
1	2008-10-23 22:10:00	0	22	4	7	5
1	2008-10-23 22:11:00	0	22	4	7	5
1	2008-10-23 22:12:00	0	22	4	7	5
1	2008-10-23 22:13:00	0	22	4	7	5
1	2008-10-23 22:14:00	0	22	4	7	5
1	2008-10-23 22:15:00	0	22	4	7	5
1	2008-10-23 22:16:00	0	22	4	7	5
1	2008-10-23 22:17:00	0	22	4	7	5
1	2008-10-23 22:18:00	0	22	4	7	5
1	2008-10-23 22:19:00	0	22	4	7	5
1	2008-10-23 22:20:00	0	22	4	7	5
1	2008-10-23 22:21:00	0	22	4	7	5
1	2008-10-23 22:22:00	0	22	4	7	5
1	2008-10-23 22:23:00	0	22	4	7	5
1	2008-10-23 22:24:00	15	22	4	7	5
1	2008-10-23 22:25:00	0	22	4	7	5
1	2008-10-23 22:26:00	0	22	4	7	5
1	2008-10-23 22:27:00	0	22	4	7	5
1	2008-10-23 22:28:00	0	22	4	7	5
1	2008-10-23 22:29:00	0	22	4	7	5
1	2008-10-23 22:30:00	0	22	4	7	5
1	2008-10-23 22:31:00	0	22	4	7	5
1	2008-10-23 22:32:00	0	22	4	7	5
1	2008-10-23 22:33:00	0	22	4	7	5
1	2008-10-23 22:34:00	0	22	4	7	5
1	2008-10-23 22:35:00	0	22	4	7	5
1	2008-10-23 22:36:00	0	22	4	7	5
1	2008-10-23 22:37:00	0	22	4	7	5
1	2008-10-23 22:38:00	0	22	4	7	5
1	2008-10-23 22:39:00	0	22	4	7	5
1	2008-10-23 22:40:00	0	22	4	7	5
1	2008-10-23 22:41:00	0	22	4	7	5
1	2008-10-23 22:42:00	0	22	4	7	5
1	2008-10-23 22:43:00	0	22	4	7	5
1	2008-10-23 22:44:00	0	22	4	7	5
1	2008-10-23 22:45:00	0	22	4	7	5
1	2008-10-23 22:46:00	0	22	4	7	5
1	2008-10-23 22:47:00	0	22	4	7	5
1	2008-10-23 22:48:00	0	22	4	7	5
1	2008-10-23 22:49:00	0	22	4	7	5
1	2008-10-23 22:50:00	0	22	4	7	5
1	2008-10-23 22:51:00	10	22	4	7	5
1	2008-10-23 22:52:00	0	22	4	7	5
1	2008-10-23 22:53:00	0	22	4	7	5
1	2008-10-23 22:54:00	0	22	4	7	5
1	2008-10-23 22:55:00	0	22	4	7	5
1	2008-10-23 22:56:00	10	22	4	7	5
1	2008-10-23 22:57:00	0	22	4	7	5
1	2008-10-23 22:58:00	0	22	4	7	5
1	2008-10-23 22:59:00	0	22	4	7	5
1	2008-10-23 23:00:00	29	22	4	7	5
1	2008-10-23 23:01:00	0	23	4	7	5
1	2008-10-23 23:02:00	0	23	4	7	5
1	2008-10-23 23:03:00	0	23	4	7	5
1	2008-10-23 23:04:00	0	23	4	7	5
1	2008-10-23 23:05:00	0	23	4	7	5
1	2008-10-23 23:06:00	0	23	4	7	5
1	2008-10-23 23:07:00	0	23	4	7	5
1	2008-10-23 23:08:00	15	23	4	7	5
1	2008-10-23 23:09:00	0	23	4	7	5
1	2008-10-23 23:10:00	0	23	4	7	5
1	2008-10-23 23:11:00	0	23	4	7	5
1	2008-10-23 23:12:00	0	23	4	7	5
1	2008-10-23 23:13:00	0	23	4	7	5
1	2008-10-23 23:14:00	0	23	4	7	5
1	2008-10-23 23:15:00	0	23	4	7	5
1	2008-10-23 23:16:00	0	23	4	7	5
1	2008-10-23 23:17:00	0	23	4	7	5
1	2008-10-23 23:18:00	0	23	4	7	5
1	2008-10-23 23:19:00	0	23	4	7	5
1	2008-10-23 23:20:00	0	23	4	7	5
1	2008-10-23 23:21:00	0	23	4	7	5
1	2008-10-23 23:22:00	0	23	4	7	5
1	2008-10-23 23:23:00	0	23	4	7	5
1	2008-10-23 23:24:00	0	23	4	7	5
1	2008-10-23 23:25:00	0	23	4	7	5
1	2008-10-23 23:26:00	0	23	4	7	5
1	2008-10-23 23:27:00	0	23	4	7	5
1	2008-10-23 23:28:00	0	23	4	7	5
1	2008-10-23 23:29:00	0	23	4	7	5
1	2008-10-23 23:30:00	10	23	4	7	5
1	2008-10-23 23:31:00	0	23	4	7	5
1	2008-10-23 23:32:00	0	23	4	7	5
1	2008-10-23 23:33:00	15	23	4	7	5
1	2008-10-23 23:34:00	0	23	4	7	5
1	2008-10-23 23:35:00	0	23	4	7	5
1	2008-10-23 23:36:00	0	23	4	7	5
1	2008-10-23 23:37:00	0	23	4	7	5
1	2008-10-23 23:38:00	10	23	4	7	5
1	2008-10-23 23:39:00	15	23	4	7	5
1	2008-10-23 23:40:00	0	23	4	7	5
1	2008-10-23 23:41:00	0	23	4	7	5
1	2008-10-23 23:42:00	0	23	4	7	5
1	2008-10-23 23:43:00	0	23	4	7	5
1	2008-10-23 23:44:00	0	23	4	7	5
1	2008-10-23 23:45:00	0	23	4	7	5
1	2008-10-23 23:46:00	0	23	4	7	5
1	2008-10-23 23:47:00	0	23	4	7	5
1	2008-10-23 23:48:00	0	23	4	7	5
1	2008-10-23 23:49:00	0	23	4	7	5
1	2008-10-23 23:50:00	0	23	4	7	5
1	2008-10-23 23:51:00	0	23	4	7	5
1	2008-10-23 23:52:00	0	23	4	7	5
1	2008-10-23 23:53:00	110	23	4	7	5
1	2008-10-23 23:54:00	0	23	4	7	5
1	2008-10-23 23:55:00	0	23	4	7	5
1	2008-10-23 23:56:00	0	23	4	7	5
1	2008-10-23 23:57:00	0	23	4	7	5
1	2008-10-23 23:58:00	0	23	4	7	5
1	2008-10-23 23:59:00	0	23	4	7	5
1	2008-10-24	0	23	4	7	5
1	2008-10-24 00:01:00	0	0	1	8	6
1	2008-10-24 00:02:00	0	0	1	8	6
1	2008-10-24 00:03:00	0	0	1	8	6
1	2008-10-24 00:04:00	0	0	1	8	6
1	2008-10-24 00:05:00	0	0	1	8	6
1	2008-10-24 00:06:00	0	0	1	8	6
1	2008-10-24 00:07:00	0	0	1	8	6
1	2008-10-24 00:08:00	0	0	1	8	6
1	2008-10-24 00:09:00	0	0	1	8	6
1	2008-10-24 00:10:00	0	0	1	8	6
1	2008-10-24 00:11:00	104	0	1	8	6
1	2008-10-24 00:12:00	80	0	1	8	6
1	2008-10-24 00:13:00	188	0	1	8	6
1	2008-10-24 00:14:00	86	0	1	8	6
1	2008-10-24 00:15:00	141	0	1	8	6
1	2008-10-24 00:16:00	92	0	1	8	6
1	2008-10-24 00:17:00	44	0	1	8	6
1	2008-10-24 00:18:00	24	0	1	8	6
1	2008-10-24 00:19:00	259	0	1	8	6
1	2008-10-24 00:20:00	24	0	1	8	6
1	2008-10-24 00:21:00	0	0	1	8	6
1	2008-10-24 00:22:00	0	0	1	8	6
1	2008-10-24 00:23:00	0	0	1	8	6
1	2008-10-24 00:24:00	19	0	1	8	6
1	2008-10-24 00:25:00	86	0	1	8	6
1	2008-10-24 00:26:00	0	0	1	8	6
1	2008-10-24 00:27:00	0	0	1	8	6
1	2008-10-24 00:28:00	24	0	1	8	6
1	2008-10-24 00:29:00	5	0	1	8	6
1	2008-10-24 00:30:00	34	0	1	8	6
1	2008-10-24 00:31:00	0	0	1	8	6
1	2008-10-24 00:32:00	0	0	1	8	6
1	2008-10-24 00:33:00	80	0	1	8	6
1	2008-10-24 00:34:00	121	0	1	8	6
1	2008-10-24 00:35:00	0	0	1	8	6
1	2008-10-24 00:36:00	466	0	1	8	6
1	2008-10-24 00:37:00	115	0	1	8	6
1	2008-10-24 00:38:00	432	0	1	8	6
1	2008-10-24 00:39:00	443	0	1	8	6
1	2008-10-24 00:40:00	268	0	1	8	6
1	2008-10-24 00:41:00	321	0	1	8	6
1	2008-10-24 00:42:00	478	0	1	8	6
1	2008-10-24 00:43:00	0	0	1	8	6
1	2008-10-24 00:44:00	0	0	1	8	6
1	2008-10-24 00:45:00	10	0	1	8	6
1	2008-10-24 00:46:00	19	0	1	8	6
1	2008-10-24 00:47:00	0	0	1	8	6
1	2008-10-24 00:48:00	0	0	1	8	6
1	2008-10-24 00:49:00	161	0	1	8	6
1	2008-10-24 00:50:00	0	0	1	8	6
1	2008-10-24 00:51:00	10	0	1	8	6
1	2008-10-24 00:52:00	5	0	1	8	6
1	2008-10-24 00:53:00	5	0	1	8	6
1	2008-10-24 00:54:00	0	0	1	8	6
1	2008-10-24 00:55:00	5	0	1	8	6
1	2008-10-24 00:56:00	5	0	1	8	6
1	2008-10-24 00:57:00	0	0	1	8	6
1	2008-10-24 00:58:00	0	0	1	8	6
1	2008-10-24 00:59:00	34	0	1	8	6
1	2008-10-24 01:00:00	5	0	1	8	6
1	2008-10-24 01:01:00	0	1	1	8	6
1	2008-10-24 01:02:00	0	1	1	8	6
1	2008-10-24 01:03:00	0	1	1	8	6
1	2008-10-24 01:04:00	0	1	1	8	6
1	2008-10-24 01:05:00	0	1	1	8	6
1	2008-10-24 01:06:00	0	1	1	8	6
1	2008-10-24 01:07:00	0	1	1	8	6
1	2008-10-24 01:08:00	0	1	1	8	6
1	2008-10-24 01:09:00	0	1	1	8	6
1	2008-10-24 01:10:00	0	1	1	8	6
1	2008-10-24 01:11:00	0	1	1	8	6
1	2008-10-24 01:12:00	0	1	1	8	6
1	2008-10-24 01:13:00	0	1	1	8	6
1	2008-10-24 01:14:00	0	1	1	8	6
1	2008-10-24 01:15:00	0	1	1	8	6
1	2008-10-24 01:16:00	0	1	1	8	6
1	2008-10-24 01:17:00	0	1	1	8	6
1	2008-10-24 01:18:00	0	1	1	8	6
1	2008-10-24 01:19:00	0	1	1	8	6
1	2008-10-24 01:20:00	0	1	1	8	6
1	2008-10-24 01:21:00	0	1	1	8	6
1	2008-10-24 01:22:00	0	1	1	8	6
1	2008-10-24 01:23:00	0	1	1	8	6
1	2008-10-24 01:24:00	0	1	1	8	6
1	2008-10-24 01:25:00	0	1	1	8	6
1	2008-10-24 01:26:00	0	1	1	8	6
1	2008-10-24 01:27:00	0	1	1	8	6
1	2008-10-24 01:28:00	0	1	1	8	6
1	2008-10-24 01:29:00	0	1	1	8	6
1	2008-10-24 01:30:00	0	1	1	8	6
1	2008-10-24 01:31:00	0	1	1	8	6
1	2008-10-24 01:32:00	0	1	1	8	6
1	2008-10-24 01:33:00	0	1	1	8	6
1	2008-10-24 01:34:00	0	1	1	8	6
1	2008-10-24 01:35:00	0	1	1	8	6
1	2008-10-24 01:36:00	0	1	1	8	6
1	2008-10-24 01:37:00	0	1	1	8	6
1	2008-10-24 01:38:00	0	1	1	8	6
1	2008-10-24 01:39:00	0	1	1	8	6
1	2008-10-24 01:40:00	0	1	1	8	6
1	2008-10-24 01:41:00	0	1	1	8	6
1	2008-10-24 01:42:00	0	1	1	8	6
1	2008-10-24 01:43:00	0	1	1	8	6
1	2008-10-24 01:44:00	0	1	1	8	6
1	2008-10-24 01:45:00	0	1	1	8	6
1	2008-10-24 01:46:00	0	1	1	8	6
1	2008-10-24 01:47:00	0	1	1	8	6
1	2008-10-24 01:48:00	0	1	1	8	6
1	2008-10-24 01:49:00	0	1	1	8	6
1	2008-10-24 01:50:00	0	1	1	8	6
1	2008-10-24 01:51:00	0	1	1	8	6
1	2008-10-24 01:52:00	0	1	1	8	6
1	2008-10-24 01:53:00	0	1	1	8	6
1	2008-10-24 01:54:00	0	1	1	8	6
1	2008-10-24 01:55:00	0	1	1	8	6
1	2008-10-24 01:56:00	0	1	1	8	6
1	2008-10-24 01:57:00	0	1	1	8	6
1	2008-10-24 01:58:00	0	1	1	8	6
1	2008-10-24 01:59:00	0	1	1	8	6
1	2008-10-24 02:00:00	0	1	1	8	6
1	2008-10-24 02:01:00	0	2	1	8	6
1	2008-10-24 02:02:00	0	2	1	8	6
1	2008-10-24 02:03:00	0	2	1	8	6
1	2008-10-24 02:04:00	0	2	1	8	6
1	2008-10-24 02:05:00	0	2	1	8	6
1	2008-10-24 02:06:00	0	2	1	8	6
1	2008-10-24 02:07:00	0	2	1	8	6
1	2008-10-24 02:08:00	0	2	1	8	6
1	2008-10-24 02:09:00	0	2	1	8	6
1	2008-10-24 02:10:00	0	2	1	8	6
1	2008-10-24 02:11:00	0	2	1	8	6
1	2008-10-24 02:12:00	0	2	1	8	6
1	2008-10-24 02:13:00	0	2	1	8	6
1	2008-10-24 02:14:00	0	2	1	8	6
1	2008-10-24 02:15:00	0	2	1	8	6
1	2008-10-24 02:16:00	0	2	1	8	6
1	2008-10-24 02:17:00	0	2	1	8	6
1	2008-10-24 02:18:00	0	2	1	8	6
1	2008-10-24 02:19:00	0	2	1	8	6
1	2008-10-24 02:20:00	0	2	1	8	6
1	2008-10-24 02:21:00	0	2	1	8	6
1	2008-10-24 02:22:00	0	2	1	8	6
1	2008-10-24 02:23:00	0	2	1	8	6
1	2008-10-24 02:24:00	0	2	1	8	6
1	2008-10-24 02:25:00	0	2	1	8	6
1	2008-10-24 02:26:00	0	2	1	8	6
1	2008-10-24 02:27:00	0	2	1	8	6
1	2008-10-24 02:28:00	0	2	1	8	6
1	2008-10-24 02:29:00	0	2	1	8	6
1	2008-10-24 02:30:00	0	2	1	8	6
1	2008-10-24 02:31:00	0	2	1	8	6
1	2008-10-24 02:32:00	121	2	1	8	6
1	2008-10-24 02:33:00	0	2	1	8	6
1	2008-10-24 02:34:00	0	2	1	8	6
1	2008-10-24 02:35:00	0	2	1	8	6
1	2008-10-24 02:36:00	0	2	1	8	6
1	2008-10-24 02:37:00	0	2	1	8	6
1	2008-10-24 02:38:00	0	2	1	8	6
1	2008-10-24 02:39:00	0	2	1	8	6
1	2008-10-24 02:40:00	58	2	1	8	6
1	2008-10-24 02:41:00	34	2	1	8	6
1	2008-10-24 02:42:00	0	2	1	8	6
1	2008-10-24 02:43:00	0	2	1	8	6
1	2008-10-24 02:44:00	0	2	1	8	6
1	2008-10-24 02:45:00	69	2	1	8	6
1	2008-10-24 02:46:00	0	2	1	8	6
1	2008-10-24 02:47:00	0	2	1	8	6
1	2008-10-24 02:48:00	0	2	1	8	6
1	2008-10-24 02:49:00	0	2	1	8	6
1	2008-10-24 02:50:00	0	2	1	8	6
1	2008-10-24 02:51:00	0	2	1	8	6
1	2008-10-24 02:52:00	0	2	1	8	6
1	2008-10-24 02:53:00	0	2	1	8	6
1	2008-10-24 02:54:00	0	2	1	8	6
1	2008-10-24 02:55:00	0	2	1	8	6
1	2008-10-24 02:56:00	0	2	1	8	6
1	2008-10-24 02:57:00	0	2	1	8	6
1	2008-10-24 02:58:00	0	2	1	8	6
1	2008-10-24 02:59:00	0	2	1	8	6
1	2008-10-24 03:00:00	10	2	1	8	6
1	2008-10-24 03:01:00	69	3	1	8	6
1	2008-10-24 03:02:00	0	3	1	8	6
1	2008-10-24 03:03:00	0	3	1	8	6
1	2008-10-24 03:04:00	0	3	1	8	6
1	2008-10-24 03:05:00	0	3	1	8	6
1	2008-10-24 03:06:00	0	3	1	8	6
1	2008-10-24 03:07:00	0	3	1	8	6
1	2008-10-24 03:08:00	0	3	1	8	6
1	2008-10-24 03:09:00	0	3	1	8	6
1	2008-10-24 03:10:00	0	3	1	8	6
1	2008-10-24 03:11:00	0	3	1	8	6
1	2008-10-24 03:12:00	0	3	1	8	6
1	2008-10-24 03:13:00	0	3	1	8	6
1	2008-10-24 03:14:00	0	3	1	8	6
1	2008-10-24 03:15:00	0	3	1	8	6
1	2008-10-24 03:16:00	0	3	1	8	6
1	2008-10-24 03:17:00	0	3	1	8	6
1	2008-10-24 03:18:00	0	3	1	8	6
1	2008-10-24 03:19:00	0	3	1	8	6
1	2008-10-24 03:20:00	10	3	1	8	6
1	2008-10-24 03:21:00	0	3	1	8	6
1	2008-10-24 03:22:00	5	3	1	8	6
1	2008-10-24 03:23:00	0	3	1	8	6
1	2008-10-24 03:24:00	0	3	1	8	6
1	2008-10-24 03:25:00	5	3	1	8	6
1	2008-10-24 03:26:00	0	3	1	8	6
1	2008-10-24 03:27:00	0	3	1	8	6
1	2008-10-24 03:28:00	0	3	1	8	6
1	2008-10-24 03:29:00	10	3	1	8	6
1	2008-10-24 03:30:00	0	3	1	8	6
1	2008-10-24 03:31:00	0	3	1	8	6
1	2008-10-24 03:32:00	0	3	1	8	6
1	2008-10-24 03:33:00	0	3	1	8	6
1	2008-10-24 03:34:00	0	3	1	8	6
1	2008-10-24 03:35:00	0	3	1	8	6
1	2008-10-24 03:36:00	0	3	1	8	6
1	2008-10-24 03:37:00	0	3	1	8	6
1	2008-10-24 03:38:00	0	3	1	8	6
1	2008-10-24 03:39:00	0	3	1	8	6
1	2008-10-24 03:40:00	0	3	1	8	6
1	2008-10-24 03:41:00	0	3	1	8	6
1	2008-10-24 03:42:00	0	3	1	8	6
1	2008-10-24 03:43:00	0	3	1	8	6
1	2008-10-24 03:44:00	0	3	1	8	6
1	2008-10-24 03:45:00	5	3	1	8	6
1	2008-10-24 03:46:00	0	3	1	8	6
1	2008-10-24 03:47:00	0	3	1	8	6
1	2008-10-24 03:48:00	0	3	1	8	6
1	2008-10-24 03:49:00	69	3	1	8	6
1	2008-10-24 03:50:00	0	3	1	8	6
1	2008-10-24 03:51:00	0	3	1	8	6
1	2008-10-24 03:52:00	0	3	1	8	6
1	2008-10-24 03:53:00	0	3	1	8	6
1	2008-10-24 03:54:00	0	3	1	8	6
1	2008-10-24 03:55:00	0	3	1	8	6
1	2008-10-24 03:56:00	0	3	1	8	6
1	2008-10-24 03:57:00	0	3	1	8	6
1	2008-10-24 03:58:00	0	3	1	8	6
1	2008-10-24 03:59:00	0	3	1	8	6
1	2008-10-24 04:00:00	0	3	1	8	6
1	2008-10-24 04:01:00	0	4	1	8	6
1	2008-10-24 04:02:00	0	4	1	8	6
1	2008-10-24 04:03:00	0	4	1	8	6
1	2008-10-24 04:04:00	0	4	1	8	6
1	2008-10-24 04:05:00	0	4	1	8	6
1	2008-10-24 04:06:00	0	4	1	8	6
1	2008-10-24 04:07:00	0	4	1	8	6
1	2008-10-24 04:08:00	24	4	1	8	6
1	2008-10-24 04:09:00	53	4	1	8	6
1	2008-10-24 04:10:00	5	4	1	8	6
1	2008-10-24 04:11:00	0	4	1	8	6
1	2008-10-24 04:12:00	0	4	1	8	6
1	2008-10-24 04:13:00	0	4	1	8	6
1	2008-10-24 04:14:00	34	4	1	8	6
1	2008-10-24 04:15:00	0	4	1	8	6
1	2008-10-24 04:16:00	0	4	1	8	6
1	2008-10-24 04:17:00	10	4	1	8	6
1	2008-10-24 04:18:00	0	4	1	8	6
1	2008-10-24 04:19:00	0	4	1	8	6
1	2008-10-24 04:20:00	0	4	1	8	6
1	2008-10-24 04:21:00	0	4	1	8	6
1	2008-10-24 04:22:00	0	4	1	8	6
1	2008-10-24 04:23:00	0	4	1	8	6
1	2008-10-24 04:24:00	0	4	1	8	6
1	2008-10-24 04:25:00	0	4	1	8	6
1	2008-10-24 04:26:00	0	4	1	8	6
1	2008-10-24 04:27:00	0	4	1	8	6
1	2008-10-24 04:28:00	0	4	1	8	6
1	2008-10-24 04:29:00	0	4	1	8	6
1	2008-10-24 04:30:00	0	4	1	8	6
1	2008-10-24 04:31:00	0	4	1	8	6
1	2008-10-24 04:32:00	0	4	1	8	6
1	2008-10-24 04:33:00	0	4	1	8	6
1	2008-10-24 04:34:00	0	4	1	8	6
1	2008-10-24 04:35:00	0	4	1	8	6
1	2008-10-24 04:36:00	0	4	1	8	6
1	2008-10-24 04:37:00	0	4	1	8	6
1	2008-10-24 04:38:00	0	4	1	8	6
1	2008-10-24 04:39:00	0	4	1	8	6
1	2008-10-24 04:40:00	0	4	1	8	6
1	2008-10-24 04:41:00	0	4	1	8	6
1	2008-10-24 04:42:00	0	4	1	8	6
1	2008-10-24 04:43:00	0	4	1	8	6
1	2008-10-24 04:44:00	0	4	1	8	6
1	2008-10-24 04:45:00	0	4	1	8	6
1	2008-10-24 04:46:00	0	4	1	8	6
1	2008-10-24 04:47:00	0	4	1	8	6
1	2008-10-24 04:48:00	0	4	1	8	6
1	2008-10-24 04:49:00	0	4	1	8	6
1	2008-10-24 04:50:00	0	4	1	8	6
1	2008-10-24 04:51:00	0	4	1	8	6
1	2008-10-24 04:52:00	0	4	1	8	6
1	2008-10-24 04:53:00	0	4	1	8	6
1	2008-10-24 04:54:00	0	4	1	8	6
1	2008-10-24 04:55:00	0	4	1	8	6
1	2008-10-24 04:56:00	0	4	1	8	6
1	2008-10-24 04:57:00	0	4	1	8	6
1	2008-10-24 04:58:00	0	4	1	8	6
1	2008-10-24 04:59:00	0	4	1	8	6
1	2008-10-24 05:00:00	0	4	1	8	6
1	2008-10-24 05:01:00	0	5	1	8	6
1	2008-10-24 05:02:00	0	5	1	8	6
1	2008-10-24 05:03:00	0	5	1	8	6
1	2008-10-24 05:04:00	0	5	1	8	6
1	2008-10-24 05:05:00	0	5	1	8	6
1	2008-10-24 05:06:00	0	5	1	8	6
1	2008-10-24 05:07:00	0	5	1	8	6
1	2008-10-24 05:08:00	0	5	1	8	6
1	2008-10-24 05:09:00	0	5	1	8	6
1	2008-10-24 05:10:00	0	5	1	8	6
1	2008-10-24 05:11:00	0	5	1	8	6
1	2008-10-24 05:12:00	0	5	1	8	6
1	2008-10-24 05:13:00	0	5	1	8	6
1	2008-10-24 05:14:00	0	5	1	8	6
1	2008-10-24 05:15:00	0	5	1	8	6
1	2008-10-24 05:16:00	0	5	1	8	6
1	2008-10-24 05:17:00	0	5	1	8	6
1	2008-10-24 05:18:00	0	5	1	8	6
1	2008-10-24 05:19:00	0	5	1	8	6
1	2008-10-24 05:20:00	0	5	1	8	6
1	2008-10-24 05:21:00	0	5	1	8	6
1	2008-10-24 05:22:00	0	5	1	8	6
1	2008-10-24 05:23:00	0	5	1	8	6
1	2008-10-24 05:24:00	0	5	1	8	6
1	2008-10-24 05:25:00	0	5	1	8	6
1	2008-10-24 05:26:00	0	5	1	8	6
1	2008-10-24 05:27:00	0	5	1	8	6
1	2008-10-24 05:28:00	58	5	1	8	6
1	2008-10-24 05:29:00	0	5	1	8	6
1	2008-10-24 05:30:00	0	5	1	8	6
1	2008-10-24 05:31:00	0	5	1	8	6
1	2008-10-24 05:32:00	0	5	1	8	6
1	2008-10-24 05:33:00	0	5	1	8	6
1	2008-10-24 05:34:00	0	5	1	8	6
1	2008-10-24 05:35:00	0	5	1	8	6
1	2008-10-24 05:36:00	0	5	1	8	6
1	2008-10-24 05:37:00	0	5	1	8	6
1	2008-10-24 05:38:00	0	5	1	8	6
1	2008-10-24 05:39:00	0	5	1	8	6
1	2008-10-24 05:40:00	0	5	1	8	6
1	2008-10-24 05:41:00	0	5	1	8	6
1	2008-10-24 05:42:00	0	5	1	8	6
1	2008-10-24 05:43:00	0	5	1	8	6
1	2008-10-24 05:44:00	15	5	1	8	6
1	2008-10-24 05:45:00	0	5	1	8	6
1	2008-10-24 05:46:00	0	5	1	8	6
1	2008-10-24 05:47:00	0	5	1	8	6
1	2008-10-24 05:48:00	48	5	1	8	6
1	2008-10-24 05:49:00	0	5	1	8	6
1	2008-10-24 05:50:00	0	5	1	8	6
1	2008-10-24 05:51:00	0	5	1	8	6
1	2008-10-24 05:52:00	98	5	1	8	6
1	2008-10-24 05:53:00	24	5	1	8	6
1	2008-10-24 05:54:00	0	5	1	8	6
1	2008-10-24 05:55:00	0	5	1	8	6
1	2008-10-24 05:56:00	0	5	1	8	6
1	2008-10-24 05:57:00	0	5	1	8	6
1	2008-10-24 05:58:00	0	5	1	8	6
1	2008-10-24 05:59:00	235	5	1	8	6
1	2008-10-24 06:00:00	121	5	1	8	6
1	2008-10-24 06:01:00	0	6	2	8	6
1	2008-10-24 06:02:00	0	6	2	8	6
1	2008-10-24 06:03:00	0	6	2	8	6
1	2008-10-24 06:04:00	432	6	2	8	6
1	2008-10-24 06:05:00	235	6	2	8	6
1	2008-10-24 06:06:00	0	6	2	8	6
1	2008-10-24 06:07:00	0	6	2	8	6
1	2008-10-24 06:08:00	0	6	2	8	6
1	2008-10-24 06:09:00	0	6	2	8	6
1	2008-10-24 06:10:00	0	6	2	8	6
1	2008-10-24 06:11:00	0	6	2	8	6
1	2008-10-24 06:12:00	0	6	2	8	6
1	2008-10-24 06:13:00	0	6	2	8	6
1	2008-10-24 06:14:00	0	6	2	8	6
1	2008-10-24 06:15:00	168	6	2	8	6
1	2008-10-24 06:16:00	0	6	2	8	6
1	2008-10-24 06:17:00	0	6	2	8	6
1	2008-10-24 06:18:00	0	6	2	8	6
1	2008-10-24 06:19:00	0	6	2	8	6
1	2008-10-24 06:20:00	0	6	2	8	6
1	2008-10-24 06:21:00	0	6	2	8	6
1	2008-10-24 06:22:00	0	6	2	8	6
1	2008-10-24 06:23:00	0	6	2	8	6
1	2008-10-24 06:24:00	0	6	2	8	6
1	2008-10-24 06:25:00	0	6	2	8	6
1	2008-10-24 06:26:00	0	6	2	8	6
1	2008-10-24 06:27:00	10	6	2	8	6
1	2008-10-24 06:28:00	0	6	2	8	6
1	2008-10-24 06:29:00	0	6	2	8	6
1	2008-10-24 06:30:00	0	6	2	8	6
1	2008-10-24 06:31:00	0	6	2	8	6
1	2008-10-24 06:32:00	0	6	2	8	6
1	2008-10-24 06:33:00	58	6	2	8	6
1	2008-10-24 06:34:00	0	6	2	8	6
1	2008-10-24 06:35:00	0	6	2	8	6
1	2008-10-24 06:36:00	44	6	2	8	6
1	2008-10-24 06:37:00	0	6	2	8	6
1	2008-10-24 06:38:00	0	6	2	8	6
1	2008-10-24 06:39:00	0	6	2	8	6
1	2008-10-24 06:40:00	0	6	2	8	6
1	2008-10-24 06:41:00	0	6	2	8	6
1	2008-10-24 06:42:00	48	6	2	8	6
1	2008-10-24 06:43:00	250	6	2	8	6
1	2008-10-24 06:44:00	80	6	2	8	6
1	2008-10-24 06:45:00	5	6	2	8	6
1	2008-10-24 06:46:00	53	6	2	8	6
1	2008-10-24 06:47:00	219	6	2	8	6
1	2008-10-24 06:48:00	0	6	2	8	6
1	2008-10-24 06:49:00	432	6	2	8	6
1	2008-10-24 06:50:00	321	6	2	8	6
1	2008-10-24 06:51:00	432	6	2	8	6
1	2008-10-24 06:52:00	983	6	2	8	6
1	2008-10-24 06:53:00	250	6	2	8	6
1	2008-10-24 06:54:00	390	6	2	8	6
1	2008-10-24 06:55:00	311	6	2	8	6
1	2008-10-24 06:56:00	478	6	2	8	6
1	2008-10-24 06:57:00	0	6	2	8	6
1	2008-10-24 06:58:00	5	6	2	8	6
1	2008-10-24 06:59:00	0	6	2	8	6
1	2008-10-24 07:00:00	127	6	2	8	6
1	2008-10-24 07:01:00	0	7	2	8	6
1	2008-10-24 07:02:00	268	7	2	8	6
1	2008-10-24 07:03:00	303	7	2	8	6
1	2008-10-24 07:04:00	110	7	2	8	6
1	2008-10-24 07:05:00	181	7	2	8	6
1	2008-10-24 07:06:00	1064	7	2	8	6
1	2008-10-24 07:07:00	1524	7	2	8	6
1	2008-10-24 07:08:00	1926	7	2	8	6
1	2008-10-24 07:09:00	1390	7	2	8	6
1	2008-10-24 07:10:00	1195	7	2	8	6
1	2008-10-24 07:11:00	1496	7	2	8	6
1	2008-10-24 07:12:00	1700	7	2	8	6
1	2008-10-24 07:13:00	564	7	2	8	6
1	2008-10-24 07:14:00	514	7	2	8	6
1	2008-10-24 07:15:00	369	7	2	8	6
1	2008-10-24 07:16:00	141	7	2	8	6
1	2008-10-24 07:17:00	527	7	2	8	6
1	2008-10-24 07:18:00	552	7	2	8	6
1	2008-10-24 07:19:00	1043	7	2	8	6
1	2008-10-24 07:20:00	853	7	2	8	6
1	2008-10-24 07:21:00	1106	7	2	8	6
1	2008-10-24 07:22:00	478	7	2	8	6
1	2008-10-24 07:23:00	350	7	2	8	6
1	2008-10-24 07:24:00	527	7	2	8	6
1	2008-10-24 07:25:00	422	7	2	8	6
1	2008-10-24 07:26:00	303	7	2	8	6
1	2008-10-24 07:27:00	400	7	2	8	6
1	2008-10-24 07:28:00	360	7	2	8	6
1	2008-10-24 07:29:00	110	7	2	8	6
1	2008-10-24 07:30:00	285	7	2	8	6
1	2008-10-24 07:31:00	5	7	2	8	6
1	2008-10-24 07:32:00	175	7	2	8	6
1	2008-10-24 07:33:00	721	7	2	8	6
1	2008-10-24 07:34:00	478	7	2	8	6
1	2008-10-24 07:35:00	964	7	2	8	6
1	2008-10-24 07:36:00	1241	7	2	8	6
1	2008-10-24 07:37:00	964	7	2	8	6
1	2008-10-24 07:38:00	690	7	2	8	6
1	2008-10-24 07:39:00	104	7	2	8	6
1	2008-10-24 07:40:00	75	7	2	8	6
1	2008-10-24 07:41:00	24	7	2	8	6
1	2008-10-24 07:42:00	0	7	2	8	6
1	2008-10-24 07:43:00	19	7	2	8	6
1	2008-10-24 07:44:00	5	7	2	8	6
1	2008-10-24 07:45:00	0	7	2	8	6
1	2008-10-24 07:46:00	0	7	2	8	6
1	2008-10-24 07:47:00	0	7	2	8	6
1	2008-10-24 07:48:00	0	7	2	8	6
1	2008-10-24 07:49:00	0	7	2	8	6
1	2008-10-24 07:50:00	0	7	2	8	6
1	2008-10-24 07:51:00	0	7	2	8	6
1	2008-10-24 07:52:00	44	7	2	8	6
1	2008-10-24 07:53:00	0	7	2	8	6
1	2008-10-24 07:54:00	0	7	2	8	6
1	2008-10-24 07:55:00	0	7	2	8	6
1	2008-10-24 07:56:00	0	7	2	8	6
1	2008-10-24 07:57:00	0	7	2	8	6
1	2008-10-24 07:58:00	0	7	2	8	6
1	2008-10-24 07:59:00	44	7	2	8	6
1	2008-10-24 08:00:00	0	7	2	8	6
1	2008-10-24 08:01:00	34	8	2	8	6
1	2008-10-24 08:02:00	0	8	2	8	6
1	2008-10-24 08:03:00	0	8	2	8	6
1	2008-10-24 08:04:00	15	8	2	8	6
1	2008-10-24 08:05:00	10	8	2	8	6
1	2008-10-24 08:06:00	0	8	2	8	6
1	2008-10-24 08:07:00	0	8	2	8	6
1	2008-10-24 08:08:00	0	8	2	8	6
1	2008-10-24 08:09:00	0	8	2	8	6
1	2008-10-24 08:10:00	0	8	2	8	6
1	2008-10-24 08:11:00	0	8	2	8	6
1	2008-10-24 08:12:00	39	8	2	8	6
1	2008-10-24 08:13:00	0	8	2	8	6
1	2008-10-24 08:14:00	0	8	2	8	6
1	2008-10-24 08:15:00	0	8	2	8	6
1	2008-10-24 08:16:00	15	8	2	8	6
1	2008-10-24 08:17:00	0	8	2	8	6
1	2008-10-24 08:18:00	0	8	2	8	6
1	2008-10-24 08:19:00	98	8	2	8	6
1	2008-10-24 08:20:00	211	8	2	8	6
1	2008-10-24 08:21:00	110	8	2	8	6
1	2008-10-24 08:22:00	259	8	2	8	6
1	2008-10-24 08:23:00	204	8	2	8	6
1	2008-10-24 08:24:00	75	8	2	8	6
1	2008-10-24 08:25:00	104	8	2	8	6
1	2008-10-24 08:26:00	39	8	2	8	6
1	2008-10-24 08:27:00	34	8	2	8	6
1	2008-10-24 08:28:00	0	8	2	8	6
1	2008-10-24 08:29:00	0	8	2	8	6
1	2008-10-24 08:30:00	92	8	2	8	6
1	2008-10-24 08:31:00	10	8	2	8	6
1	2008-10-24 08:32:00	24	8	2	8	6
1	2008-10-24 08:33:00	98	8	2	8	6
1	2008-10-24 08:34:00	48	8	2	8	6
1	2008-10-24 08:35:00	0	8	2	8	6
1	2008-10-24 08:36:00	10	8	2	8	6
1	2008-10-24 08:37:00	0	8	2	8	6
1	2008-10-24 08:38:00	0	8	2	8	6
1	2008-10-24 08:39:00	0	8	2	8	6
1	2008-10-24 08:40:00	0	8	2	8	6
1	2008-10-24 08:41:00	0	8	2	8	6
1	2008-10-24 08:42:00	0	8	2	8	6
1	2008-10-24 08:43:00	10	8	2	8	6
1	2008-10-24 08:44:00	0	8	2	8	6
1	2008-10-24 08:45:00	19	8	2	8	6
1	2008-10-24 08:46:00	0	8	2	8	6
1	2008-10-24 08:47:00	0	8	2	8	6
1	2008-10-24 08:48:00	0	8	2	8	6
1	2008-10-24 08:49:00	0	8	2	8	6
1	2008-10-24 08:50:00	0	8	2	8	6
1	2008-10-24 08:51:00	92	8	2	8	6
1	2008-10-24 08:52:00	0	8	2	8	6
1	2008-10-24 08:53:00	69	8	2	8	6
1	2008-10-24 08:54:00	0	8	2	8	6
1	2008-10-24 08:55:00	0	8	2	8	6
1	2008-10-24 08:56:00	0	8	2	8	6
1	2008-10-24 08:57:00	0	8	2	8	6
1	2008-10-24 08:58:00	0	8	2	8	6
1	2008-10-24 08:59:00	0	8	2	8	6
1	2008-10-24 09:00:00	0	8	2	8	6
1	2008-10-24 09:01:00	0	9	2	8	6
1	2008-10-24 09:02:00	0	9	2	8	6
1	2008-10-24 09:03:00	0	9	2	8	6
1	2008-10-24 09:04:00	0	9	2	8	6
1	2008-10-24 09:05:00	0	9	2	8	6
1	2008-10-24 09:06:00	0	9	2	8	6
1	2008-10-24 09:07:00	0	9	2	8	6
1	2008-10-24 09:08:00	0	9	2	8	6
1	2008-10-24 09:09:00	0	9	2	8	6
1	2008-10-24 09:10:00	0	9	2	8	6
1	2008-10-24 09:11:00	0	9	2	8	6
1	2008-10-24 09:12:00	0	9	2	8	6
1	2008-10-24 09:13:00	0	9	2	8	6
1	2008-10-24 09:14:00	15	9	2	8	6
1	2008-10-24 09:15:00	0	9	2	8	6
1	2008-10-24 09:16:00	0	9	2	8	6
1	2008-10-24 09:17:00	0	9	2	8	6
1	2008-10-24 09:18:00	0	9	2	8	6
1	2008-10-24 09:19:00	0	9	2	8	6
1	2008-10-24 09:20:00	0	9	2	8	6
1	2008-10-24 09:21:00	0	9	2	8	6
1	2008-10-24 09:22:00	0	9	2	8	6
1	2008-10-24 09:23:00	0	9	2	8	6
1	2008-10-24 09:24:00	0	9	2	8	6
1	2008-10-24 09:25:00	0	9	2	8	6
1	2008-10-24 09:26:00	0	9	2	8	6
1	2008-10-24 09:27:00	0	9	2	8	6
1	2008-10-24 09:28:00	0	9	2	8	6
1	2008-10-24 09:29:00	53	9	2	8	6
1	2008-10-24 09:30:00	92	9	2	8	6
1	2008-10-24 09:31:00	48	9	2	8	6
1	2008-10-24 09:32:00	0	9	2	8	6
1	2008-10-24 09:33:00	0	9	2	8	6
1	2008-10-24 09:34:00	0	9	2	8	6
1	2008-10-24 09:35:00	48	9	2	8	6
1	2008-10-24 09:36:00	0	9	2	8	6
1	2008-10-24 09:37:00	0	9	2	8	6
1	2008-10-24 09:38:00	250	9	2	8	6
1	2008-10-24 09:39:00	0	9	2	8	6
1	2008-10-24 09:40:00	19	9	2	8	6
1	2008-10-24 09:41:00	219	9	2	8	6
1	2008-10-24 09:42:00	721	9	2	8	6
1	2008-10-24 09:43:00	539	9	2	8	6
1	2008-10-24 09:44:00	168	9	2	8	6
1	2008-10-24 09:45:00	0	9	2	8	6
1	2008-10-24 09:46:00	0	9	2	8	6
1	2008-10-24 09:47:00	10	9	2	8	6
1	2008-10-24 09:48:00	5	9	2	8	6
1	2008-10-24 09:49:00	15	9	2	8	6
1	2008-10-24 09:50:00	58	9	2	8	6
1	2008-10-24 09:51:00	0	9	2	8	6
1	2008-10-24 09:52:00	0	9	2	8	6
1	2008-10-24 09:53:00	0	9	2	8	6
1	2008-10-24 09:54:00	0	9	2	8	6
1	2008-10-24 09:55:00	34	9	2	8	6
1	2008-10-24 09:56:00	19	9	2	8	6
1	2008-10-24 09:57:00	0	9	2	8	6
1	2008-10-24 09:58:00	48	9	2	8	6
1	2008-10-24 09:59:00	0	9	2	8	6
1	2008-10-24 10:00:00	0	9	2	8	6
1	2008-10-24 10:01:00	29	10	2	8	6
1	2008-10-24 10:02:00	5	10	2	8	6
1	2008-10-24 10:03:00	219	10	2	8	6
1	2008-10-24 10:04:00	196	10	2	8	6
1	2008-10-24 10:05:00	104	10	2	8	6
1	2008-10-24 10:06:00	501	10	2	8	6
1	2008-10-24 10:07:00	432	10	2	8	6
1	2008-10-24 10:08:00	0	10	2	8	6
1	2008-10-24 10:09:00	0	10	2	8	6
1	2008-10-24 10:10:00	0	10	2	8	6
1	2008-10-24 10:11:00	0	10	2	8	6
1	2008-10-24 10:12:00	0	10	2	8	6
1	2008-10-24 10:13:00	0	10	2	8	6
1	2008-10-24 10:14:00	0	10	2	8	6
1	2008-10-24 10:15:00	0	10	2	8	6
1	2008-10-24 10:16:00	0	10	2	8	6
1	2008-10-24 10:17:00	0	10	2	8	6
1	2008-10-24 10:18:00	0	10	2	8	6
1	2008-10-24 10:19:00	0	10	2	8	6
1	2008-10-24 10:20:00	0	10	2	8	6
1	2008-10-24 10:21:00	0	10	2	8	6
1	2008-10-24 10:22:00	5	10	2	8	6
1	2008-10-24 10:23:00	0	10	2	8	6
1	2008-10-24 10:24:00	0	10	2	8	6
1	2008-10-24 10:25:00	0	10	2	8	6
1	2008-10-24 10:26:00	0	10	2	8	6
1	2008-10-24 10:27:00	10	10	2	8	6
1	2008-10-24 10:28:00	0	10	2	8	6
1	2008-10-24 10:29:00	0	10	2	8	6
1	2008-10-24 10:30:00	0	10	2	8	6
1	2008-10-24 10:31:00	0	10	2	8	6
1	2008-10-24 10:32:00	0	10	2	8	6
1	2008-10-24 10:33:00	0	10	2	8	6
1	2008-10-24 10:34:00	10	10	2	8	6
1	2008-10-24 10:35:00	0	10	2	8	6
1	2008-10-24 10:36:00	0	10	2	8	6
1	2008-10-24 10:37:00	0	10	2	8	6
1	2008-10-24 10:38:00	0	10	2	8	6
1	2008-10-24 10:39:00	0	10	2	8	6
1	2008-10-24 10:40:00	0	10	2	8	6
1	2008-10-24 10:41:00	0	10	2	8	6
1	2008-10-24 10:42:00	0	10	2	8	6
1	2008-10-24 10:43:00	0	10	2	8	6
1	2008-10-24 10:44:00	0	10	2	8	6
1	2008-10-24 10:45:00	29	10	2	8	6
1	2008-10-24 10:46:00	98	10	2	8	6
1	2008-10-24 10:47:00	443	10	2	8	6
1	2008-10-24 10:48:00	141	10	2	8	6
1	2008-10-24 10:49:00	10	10	2	8	6
1	2008-10-24 10:50:00	161	10	2	8	6
1	2008-10-24 10:51:00	340	10	2	8	6
1	2008-10-24 10:52:00	578	10	2	8	6
1	2008-10-24 10:53:00	331	10	2	8	6
1	2008-10-24 10:54:00	219	10	2	8	6
1	2008-10-24 10:55:00	15	10	2	8	6
1	2008-10-24 10:56:00	5	10	2	8	6
1	2008-10-24 10:57:00	0	10	2	8	6
1	2008-10-24 10:58:00	0	10	2	8	6
1	2008-10-24 10:59:00	24	10	2	8	6
1	2008-10-24 11:00:00	15	10	2	8	6
1	2008-10-24 11:01:00	5	11	2	8	6
1	2008-10-24 11:02:00	0	11	2	8	6
1	2008-10-24 11:03:00	0	11	2	8	6
1	2008-10-24 11:04:00	24	11	2	8	6
1	2008-10-24 11:05:00	19	11	2	8	6
1	2008-10-24 11:06:00	0	11	2	8	6
1	2008-10-24 11:07:00	250	11	2	8	6
1	2008-10-24 11:08:00	259	11	2	8	6
1	2008-10-24 11:09:00	34	11	2	8	6
1	2008-10-24 11:10:00	24	11	2	8	6
1	2008-10-24 11:11:00	0	11	2	8	6
1	2008-10-24 11:12:00	0	11	2	8	6
1	2008-10-24 11:13:00	0	11	2	8	6
1	2008-10-24 11:14:00	0	11	2	8	6
1	2008-10-24 11:15:00	0	11	2	8	6
1	2008-10-24 11:16:00	0	11	2	8	6
1	2008-10-24 11:17:00	0	11	2	8	6
1	2008-10-24 11:18:00	29	11	2	8	6
1	2008-10-24 11:19:00	0	11	2	8	6
1	2008-10-24 11:20:00	0	11	2	8	6
1	2008-10-24 11:21:00	0	11	2	8	6
1	2008-10-24 11:22:00	0	11	2	8	6
1	2008-10-24 11:23:00	0	11	2	8	6
1	2008-10-24 11:24:00	0	11	2	8	6
1	2008-10-24 11:25:00	0	11	2	8	6
1	2008-10-24 11:26:00	0	11	2	8	6
1	2008-10-24 11:27:00	0	11	2	8	6
1	2008-10-24 11:28:00	0	11	2	8	6
1	2008-10-24 11:29:00	0	11	2	8	6
1	2008-10-24 11:30:00	0	11	2	8	6
1	2008-10-24 11:31:00	0	11	2	8	6
1	2008-10-24 11:32:00	0	11	2	8	6
1	2008-10-24 11:33:00	24	11	2	8	6
1	2008-10-24 11:34:00	24	11	2	8	6
1	2008-10-24 11:35:00	104	11	2	8	6
1	2008-10-24 11:36:00	0	11	2	8	6
1	2008-10-24 11:37:00	0	11	2	8	6
1	2008-10-24 11:38:00	0	11	2	8	6
1	2008-10-24 11:39:00	0	11	2	8	6
1	2008-10-24 11:40:00	0	11	2	8	6
1	2008-10-24 11:41:00	0	11	2	8	6
1	2008-10-24 11:42:00	0	11	2	8	6
1	2008-10-24 11:43:00	0	11	2	8	6
1	2008-10-24 11:44:00	24	11	2	8	6
1	2008-10-24 11:45:00	0	11	2	8	6
1	2008-10-24 11:46:00	0	11	2	8	6
1	2008-10-24 11:47:00	0	11	2	8	6
1	2008-10-24 11:48:00	0	11	2	8	6
1	2008-10-24 11:49:00	0	11	2	8	6
1	2008-10-24 11:50:00	0	11	2	8	6
1	2008-10-24 11:51:00	0	11	2	8	6
1	2008-10-24 11:52:00	0	11	2	8	6
1	2008-10-24 11:53:00	0	11	2	8	6
1	2008-10-24 11:54:00	0	11	2	8	6
1	2008-10-24 11:55:00	0	11	2	8	6
1	2008-10-24 11:56:00	0	11	2	8	6
1	2008-10-24 11:57:00	5	11	2	8	6
1	2008-10-24 11:58:00	0	11	2	8	6
1	2008-10-24 11:59:00	0	11	2	8	6
1	2008-10-24 12:00:00	0	11	2	8	6
1	2008-10-24 12:01:00	0	12	3	8	6
1	2008-10-24 12:02:00	0	12	3	8	6
1	2008-10-24 12:03:00	24	12	3	8	6
1	2008-10-24 12:04:00	0	12	3	8	6
1	2008-10-24 12:05:00	0	12	3	8	6
1	2008-10-24 12:06:00	0	12	3	8	6
1	2008-10-24 12:07:00	75	12	3	8	6
1	2008-10-24 12:08:00	0	12	3	8	6
1	2008-10-24 12:09:00	0	12	3	8	6
1	2008-10-24 12:10:00	0	12	3	8	6
1	2008-10-24 12:11:00	69	12	3	8	6
1	2008-10-24 12:12:00	10	12	3	8	6
1	2008-10-24 12:13:00	0	12	3	8	6
1	2008-10-24 12:14:00	0	12	3	8	6
1	2008-10-24 12:15:00	0	12	3	8	6
1	2008-10-24 12:16:00	0	12	3	8	6
1	2008-10-24 12:17:00	0	12	3	8	6
1	2008-10-24 12:18:00	0	12	3	8	6
1	2008-10-24 12:19:00	0	12	3	8	6
1	2008-10-24 12:20:00	0	12	3	8	6
1	2008-10-24 12:21:00	0	12	3	8	6
1	2008-10-24 12:22:00	19	12	3	8	6
1	2008-10-24 12:23:00	0	12	3	8	6
1	2008-10-24 12:24:00	0	12	3	8	6
1	2008-10-24 12:25:00	0	12	3	8	6
1	2008-10-24 12:26:00	0	12	3	8	6
1	2008-10-24 12:27:00	0	12	3	8	6
1	2008-10-24 12:28:00	0	12	3	8	6
1	2008-10-24 12:29:00	0	12	3	8	6
1	2008-10-24 12:30:00	0	12	3	8	6
1	2008-10-24 12:31:00	58	12	3	8	6
1	2008-10-24 12:32:00	0	12	3	8	6
1	2008-10-24 12:33:00	0	12	3	8	6
1	2008-10-24 12:34:00	0	12	3	8	6
1	2008-10-24 12:35:00	0	12	3	8	6
1	2008-10-24 12:36:00	39	12	3	8	6
1	2008-10-24 12:37:00	10	12	3	8	6
1	2008-10-24 12:38:00	44	12	3	8	6
1	2008-10-24 12:39:00	63	12	3	8	6
1	2008-10-24 12:40:00	0	12	3	8	6
1	2008-10-24 12:41:00	0	12	3	8	6
1	2008-10-24 12:42:00	0	12	3	8	6
1	2008-10-24 12:43:00	0	12	3	8	6
1	2008-10-24 12:44:00	0	12	3	8	6
1	2008-10-24 12:45:00	0	12	3	8	6
1	2008-10-24 12:46:00	0	12	3	8	6
1	2008-10-24 12:47:00	0	12	3	8	6
1	2008-10-24 12:48:00	0	12	3	8	6
1	2008-10-24 12:49:00	0	12	3	8	6
1	2008-10-24 12:50:00	0	12	3	8	6
1	2008-10-24 12:51:00	0	12	3	8	6
1	2008-10-24 12:52:00	0	12	3	8	6
1	2008-10-24 12:53:00	0	12	3	8	6
1	2008-10-24 12:54:00	0	12	3	8	6
1	2008-10-24 12:55:00	0	12	3	8	6
1	2008-10-24 12:56:00	0	12	3	8	6
1	2008-10-24 12:57:00	63	12	3	8	6
1	2008-10-24 12:58:00	0	12	3	8	6
1	2008-10-24 12:59:00	0	12	3	8	6
1	2008-10-24 13:00:00	34	12	3	8	6
1	2008-10-24 13:01:00	0	13	3	8	6
1	2008-10-24 13:02:00	0	13	3	8	6
1	2008-10-24 13:03:00	104	13	3	8	6
1	2008-10-24 13:04:00	0	13	3	8	6
1	2008-10-24 13:05:00	0	13	3	8	6
1	2008-10-24 13:06:00	0	13	3	8	6
1	2008-10-24 13:07:00	0	13	3	8	6
1	2008-10-24 13:08:00	204	13	3	8	6
1	2008-10-24 13:09:00	259	13	3	8	6
1	2008-10-24 13:10:00	227	13	3	8	6
1	2008-10-24 13:11:00	5	13	3	8	6
1	2008-10-24 13:12:00	0	13	3	8	6
1	2008-10-24 13:13:00	0	13	3	8	6
1	2008-10-24 13:14:00	0	13	3	8	6
1	2008-10-24 13:15:00	0	13	3	8	6
1	2008-10-24 13:16:00	0	13	3	8	6
1	2008-10-24 13:17:00	0	13	3	8	6
1	2008-10-24 13:18:00	0	13	3	8	6
1	2008-10-24 13:19:00	0	13	3	8	6
1	2008-10-24 13:20:00	0	13	3	8	6
1	2008-10-24 13:21:00	0	13	3	8	6
1	2008-10-24 13:22:00	0	13	3	8	6
1	2008-10-24 13:23:00	0	13	3	8	6
1	2008-10-24 13:24:00	0	13	3	8	6
1	2008-10-24 13:25:00	0	13	3	8	6
1	2008-10-24 13:26:00	0	13	3	8	6
1	2008-10-24 13:27:00	0	13	3	8	6
1	2008-10-24 13:28:00	0	13	3	8	6
1	2008-10-24 13:29:00	0	13	3	8	6
1	2008-10-24 13:30:00	0	13	3	8	6
1	2008-10-24 13:31:00	0	13	3	8	6
1	2008-10-24 13:32:00	69	13	3	8	6
1	2008-10-24 13:33:00	0	13	3	8	6
1	2008-10-24 13:34:00	0	13	3	8	6
1	2008-10-24 13:35:00	0	13	3	8	6
1	2008-10-24 13:36:00	5	13	3	8	6
1	2008-10-24 13:37:00	0	13	3	8	6
1	2008-10-24 13:38:00	0	13	3	8	6
1	2008-10-24 13:39:00	0	13	3	8	6
1	2008-10-24 13:40:00	0	13	3	8	6
1	2008-10-24 13:41:00	0	13	3	8	6
1	2008-10-24 13:42:00	0	13	3	8	6
1	2008-10-24 13:43:00	0	13	3	8	6
1	2008-10-24 13:44:00	0	13	3	8	6
1	2008-10-24 13:45:00	0	13	3	8	6
1	2008-10-24 13:46:00	0	13	3	8	6
1	2008-10-24 13:47:00	0	13	3	8	6
1	2008-10-24 13:48:00	0	13	3	8	6
1	2008-10-24 13:49:00	0	13	3	8	6
1	2008-10-24 13:50:00	0	13	3	8	6
1	2008-10-24 13:51:00	0	13	3	8	6
1	2008-10-24 13:52:00	0	13	3	8	6
1	2008-10-24 13:53:00	0	13	3	8	6
1	2008-10-24 13:54:00	0	13	3	8	6
1	2008-10-24 13:55:00	0	13	3	8	6
1	2008-10-24 13:56:00	0	13	3	8	6
1	2008-10-24 13:57:00	0	13	3	8	6
1	2008-10-24 13:58:00	0	13	3	8	6
1	2008-10-24 13:59:00	0	13	3	8	6
1	2008-10-24 14:00:00	0	13	3	8	6
1	2008-10-24 14:01:00	0	14	3	8	6
1	2008-10-24 14:02:00	0	14	3	8	6
1	2008-10-24 14:03:00	0	14	3	8	6
1	2008-10-24 14:04:00	0	14	3	8	6
1	2008-10-24 14:05:00	15	14	3	8	6
1	2008-10-24 14:06:00	0	14	3	8	6
1	2008-10-24 14:07:00	0	14	3	8	6
1	2008-10-24 14:08:00	53	14	3	8	6
1	2008-10-24 14:09:00	0	14	3	8	6
1	2008-10-24 14:10:00	104	14	3	8	6
1	2008-10-24 14:11:00	0	14	3	8	6
1	2008-10-24 14:12:00	0	14	3	8	6
1	2008-10-24 14:13:00	0	14	3	8	6
1	2008-10-24 14:14:00	5	14	3	8	6
1	2008-10-24 14:15:00	0	14	3	8	6
1	2008-10-24 14:16:00	0	14	3	8	6
1	2008-10-24 14:17:00	0	14	3	8	6
1	2008-10-24 14:18:00	0	14	3	8	6
1	2008-10-24 14:19:00	0	14	3	8	6
1	2008-10-24 14:20:00	0	14	3	8	6
1	2008-10-24 14:21:00	0	14	3	8	6
1	2008-10-24 14:22:00	0	14	3	8	6
1	2008-10-24 14:23:00	0	14	3	8	6
1	2008-10-24 14:24:00	0	14	3	8	6
1	2008-10-24 14:25:00	0	14	3	8	6
1	2008-10-24 14:26:00	0	14	3	8	6
1	2008-10-24 14:27:00	0	14	3	8	6
1	2008-10-24 14:28:00	5	14	3	8	6
1	2008-10-24 14:29:00	134	14	3	8	6
1	2008-10-24 14:30:00	58	14	3	8	6
1	2008-10-24 14:31:00	39	14	3	8	6
1	2008-10-24 14:32:00	80	14	3	8	6
1	2008-10-24 14:33:00	242	14	3	8	6
1	2008-10-24 14:34:00	115	14	3	8	6
1	2008-10-24 14:35:00	168	14	3	8	6
1	2008-10-24 14:36:00	39	14	3	8	6
1	2008-10-24 14:37:00	141	14	3	8	6
1	2008-10-24 14:38:00	75	14	3	8	6
1	2008-10-24 14:39:00	53	14	3	8	6
1	2008-10-24 14:40:00	80	14	3	8	6
1	2008-10-24 14:41:00	86	14	3	8	6
1	2008-10-24 14:42:00	115	14	3	8	6
1	2008-10-24 14:43:00	53	14	3	8	6
1	2008-10-24 14:44:00	48	14	3	8	6
1	2008-10-24 14:45:00	110	14	3	8	6
1	2008-10-24 14:46:00	69	14	3	8	6
1	2008-10-24 14:47:00	48	14	3	8	6
1	2008-10-24 14:48:00	311	14	3	8	6
1	2008-10-24 14:49:00	86	14	3	8	6
1	2008-10-24 14:50:00	5	14	3	8	6
1	2008-10-24 14:51:00	340	14	3	8	6
1	2008-10-24 14:52:00	331	14	3	8	6
1	2008-10-24 14:53:00	154	14	3	8	6
1	2008-10-24 14:54:00	259	14	3	8	6
1	2008-10-24 14:55:00	983	14	3	8	6
1	2008-10-24 14:56:00	1826	14	3	8	6
1	2008-10-24 14:57:00	1892	14	3	8	6
1	2008-10-24 14:58:00	2461	14	3	8	6
1	2008-10-24 14:59:00	785	14	3	8	6
1	2008-10-24 15:00:00	1085	14	3	8	6
1	2008-10-24 15:01:00	501	15	3	8	6
1	2008-10-24 15:02:00	75	15	3	8	6
1	2008-10-24 15:03:00	5	15	3	8	6
1	2008-10-24 15:04:00	10	15	3	8	6
1	2008-10-24 15:05:00	466	15	3	8	6
1	2008-10-24 15:06:00	390	15	3	8	6
1	2008-10-24 15:07:00	10	15	3	8	6
1	2008-10-24 15:08:00	5	15	3	8	6
1	2008-10-24 15:09:00	0	15	3	8	6
1	2008-10-24 15:10:00	24	15	3	8	6
1	2008-10-24 15:11:00	0	15	3	8	6
1	2008-10-24 15:12:00	19	15	3	8	6
1	2008-10-24 15:13:00	181	15	3	8	6
1	2008-10-24 15:14:00	268	15	3	8	6
1	2008-10-24 15:15:00	15	15	3	8	6
1	2008-10-24 15:16:00	19	15	3	8	6
1	2008-10-24 15:17:00	0	15	3	8	6
1	2008-10-24 15:18:00	0	15	3	8	6
1	2008-10-24 15:19:00	0	15	3	8	6
[truncated: 78,641 more rows]

## Sheet: Pivot Segment
Multiplier	2
x (Low Intensity)	587.715
y (High Intensity)	715.682
	Column Labels
Values	1	2	3	4	5	6	7	8	Grand Total
Average of Activity	88.9052	103.691	94.0724	91.2329	92.9051	94.1105	97.337	90.0078	94.0111
StdDev of Activity	249.405	305.995	280.147	269.661	266.819	260.963	287.289	257.882	272.747
Count of Activity	10080	9900	10080	10080	10080	10080	10080	10080	80460
Count Above x	426	502	461	491	481	478	462	474
% Above x	0.0422619	0.0507071	0.0457341	0.0487103	0.0477183	0.0474206	0.0458333	0.0470238
Count Above y		388	351	349	350	358	344	341
% Above y		0.0391919	0.0348214	0.034623	0.0347222	0.0355159	0.034127	0.0338294

## Sheet: Pivot Weekday
Sum of Activity	Column Labels
Row Labels	1	2	3	4	5	6	7	8	Grand Total
1	196964	226893	113403	128800	156719	110600	135910	178616	1247905
2	120246	124721	132064	184380	120023	98459	146192	116270	1042355
3	107726	154988	149776	128578	107634	116011	175834	120750	1061297
4	111046	115091	138714	130371	111864	145757	126957	123766	1003566
5	122776	131662	138542	137841	200113	103020	151417	125471	1110842
6	115172	134987	106681	98777	106213	255697	100067	116671	1034265
7	122234	138196	169070	110881	133917	119090	144780	125735	1063903
Grand Total	896164	1026538	948250	919628	936483	948634	981157	907279	7564133
Count of Activity	Column Labels
Row Labels	1	2	3	4	5	6	7	8	Grand Total
1	1440	1440	1440	1440	1440	1440	1440	1440	11520
2	1440	1440	1440	1440	1440	1440	1440	1440	11520
3	1440	1440	1440	1440	1440	1440	1440	1440	11520
4	1440	1440	1440	1440	1440	1440	1440	1440	11520
5	1440	1440	1440	1440	1440	1440	1440	1440	11520
6	1440	1260	1440	1440	1440	1440	1440	1440	11340
7	1440	1440	1440	1440	1440	1440	1440	1440	11520
Grand Total	10080	9900	10080	10080	10080	10080	10080	10080	80460

## Sheet: Pivot Quadrant
Sum of Activity	Column Labels
Row Labels	1	2	3	4	5	6	7	8	Grand Total
1	52292	59644	62371	57297	36892	35118	44353	52359	400326
2	250375	251893	237390	244493	180211	302313	257066	209352	1933093
3	311219	306937	284877	239297	320184	307748	357201	276421	2403884
4	282278	408064	363612	378541	399196	303455	322537	369147	2826830
Grand Total	896164	1026538	948250	919628	936483	948634	981157	907279	7564133
Average	224041	256634	237062	229907	234121	237158	245289	226820
Count of Activity	Column Labels
Row Labels	1	2	3	4	5	6	7	8	Grand Total
1	2520	2520	2520	2520	2520	2520	2520	2520	20160
2	2520	2520	2520	2520	2520	2520	2520	2520	20160
3	2520	2520	2520	2520	2520	2520	2520	2520	20160
4	2520	2340	2520	2520	2520	2520	2520	2520	19980
Grand Total	10080	9900	10080	10080	10080	10080	10080	10080	80460

## Sheet: 10.16.08
Actogram, Copy Raw Data, All Days
Identity:	Sierra
Filename:	E:\Active Research Files\meloxicam titre canine\cases\sierra\Sierra 10.16.08.AWC
Gender:	F
Age:	8
Height:	61.0 cm	24.0 in
Weight:	39.0 kg	86.0 lbs
Start Date:	16-Oct-2008 (Thu)
Start Time:	17:00:00
Interval:	1.00 mins
Date Stamp:	Time Stamp:	Activity Data:	Marker Press:
2008-10-16	00:00:00	0
2008-10-16	00:01:00	0
2008-10-16	00:02:00	0
2008-10-16	00:03:00	0
2008-10-16	00:04:00	0
2008-10-16	00:05:00	0
2008-10-16	00:06:00	0
2008-10-16	00:07:00	0
2008-10-16	00:08:00	0
2008-10-16	00:09:00	0
2008-10-16	00:10:00	0
2008-10-16	00:11:00	0
2008-10-16	00:12:00	0
2008-10-16	00:13:00	0
2008-10-16	00:14:00	0
2008-10-16	00:15:00	0
2008-10-16	00:16:00	0
2008-10-16	00:17:00	0
2008-10-16	00:18:00	0
2008-10-16	00:19:00	0
2008-10-16	00:20:00	0
2008-10-16	00:21:00	0
2008-10-16	00:22:00	0
2008-10-16	00:23:00	0
2008-10-16	00:24:00	0
2008-10-16	00:25:00	0
2008-10-16	00:26:00	0
2008-10-16	00:27:00	0
2008-10-16	00:28:00	0
2008-10-16	00:29:00	0
2008-10-16	00:30:00	0
2008-10-16	00:31:00	0
2008-10-16	00:32:00	0
2008-10-16	00:33:00	0
2008-10-16	00:34:00	0
2008-10-16	00:35:00	0
2008-10-16	00:36:00	0
2008-10-16	00:37:00	0
2008-10-16	00:38:00	0
2008-10-16	00:39:00	0
2008-10-16	00:40:00	0
2008-10-16	00:41:00	0
2008-10-16	00:42:00	0
2008-10-16	00:43:00	0
2008-10-16	00:44:00	0
2008-10-16	00:45:00	0
2008-10-16	00:46:00	0
2008-10-16	00:47:00	0
2008-10-16	00:48:00	0
2008-10-16	00:49:00	0
2008-10-16	00:50:00	0
2008-10-16	00:51:00	0
2008-10-16	00:52:00	0
2008-10-16	00:53:00	0
2008-10-16	00:54:00	0
2008-10-16	00:55:00	0
2008-10-16	00:56:00	0
2008-10-16	00:57:00	0
2008-10-16	00:58:00	0
2008-10-16	00:59:00	0
2008-10-16	01:00:00	0
2008-10-16	01:01:00	0
2008-10-16	01:02:00	0
2008-10-16	01:03:00	0
2008-10-16	01:04:00	0
2008-10-16	01:05:00	0
2008-10-16	01:06:00	0
2008-10-16	01:07:00	0
2008-10-16	01:08:00	0
2008-10-16	01:09:00	0
2008-10-16	01:10:00	0
2008-10-16	01:11:00	0
2008-10-16	01:12:00	0
2008-10-16	01:13:00	0
2008-10-16	01:14:00	0
2008-10-16	01:15:00	0
2008-10-16	01:16:00	0
2008-10-16	01:17:00	0
2008-10-16	01:18:00	0
2008-10-16	01:19:00	0
2008-10-16	01:20:00	0
2008-10-16	01:21:00	0
2008-10-16	01:22:00	0
2008-10-16	01:23:00	0
2008-10-16	01:24:00	0
2008-10-16	01:25:00	0
2008-10-16	01:26:00	0
2008-10-16	01:27:00	0
2008-10-16	01:28:00	0
2008-10-16	01:29:00	0
2008-10-16	01:30:00	0
2008-10-16	01:31:00	0
2008-10-16	01:32:00	0
2008-10-16	01:33:00	0
2008-10-16	01:34:00	0
2008-10-16	01:35:00	0
2008-10-16	01:36:00	0
2008-10-16	01:37:00	0
2008-10-16	01:38:00	0
2008-10-16	01:39:00	0
2008-10-16	01:40:00	0
2008-10-16	01:41:00	0
2008-10-16	01:42:00	0
2008-10-16	01:43:00	0
2008-10-16	01:44:00	0
2008-10-16	01:45:00	0
2008-10-16	01:46:00	0
2008-10-16	01:47:00	0
2008-10-16	01:48:00	0
2008-10-16	01:49:00	0
2008-10-16	01:50:00	0
2008-10-16	01:51:00	0
2008-10-16	01:52:00	0
2008-10-16	01:53:00	0
2008-10-16	01:54:00	0
2008-10-16	01:55:00	0
2008-10-16	01:56:00	0
2008-10-16	01:57:00	0
2008-10-16	01:58:00	0
2008-10-16	01:59:00	0
2008-10-16	02:00:00	0
2008-10-16	02:01:00	0
2008-10-16	02:02:00	0
2008-10-16	02:03:00	0
2008-10-16	02:04:00	0
2008-10-16	02:05:00	0
2008-10-16	02:06:00	0
2008-10-16	02:07:00	0
2008-10-16	02:08:00	0
2008-10-16	02:09:00	0
2008-10-16	02:10:00	0
2008-10-16	02:11:00	0
2008-10-16	02:12:00	0
2008-10-16	02:13:00	0
2008-10-16	02:14:00	0
2008-10-16	02:15:00	0
2008-10-16	02:16:00	0
2008-10-16	02:17:00	0
2008-10-16	02:18:00	0
2008-10-16	02:19:00	0
2008-10-16	02:20:00	0
2008-10-16	02:21:00	0
2008-10-16	02:22:00	0
2008-10-16	02:23:00	0
2008-10-16	02:24:00	0
2008-10-16	02:25:00	0
2008-10-16	02:26:00	0
2008-10-16	02:27:00	0
2008-10-16	02:28:00	0
2008-10-16	02:29:00	0
2008-10-16	02:30:00	0
2008-10-16	02:31:00	0
2008-10-16	02:32:00	0
2008-10-16	02:33:00	0
2008-10-16	02:34:00	0
2008-10-16	02:35:00	0
2008-10-16	02:36:00	0
2008-10-16	02:37:00	0
2008-10-16	02:38:00	0
2008-10-16	02:39:00	0
2008-10-16	02:40:00	0
2008-10-16	02:41:00	0
2008-10-16	02:42:00	0
2008-10-16	02:43:00	0
2008-10-16	02:44:00	0
2008-10-16	02:45:00	0
2008-10-16	02:46:00	0
2008-10-16	02:47:00	0
2008-10-16	02:48:00	0
2008-10-16	02:49:00	0
2008-10-16	02:50:00	0
2008-10-16	02:51:00	0
2008-10-16	02:52:00	0
2008-10-16	02:53:00	0
2008-10-16	02:54:00	0
2008-10-16	02:55:00	0
2008-10-16	02:56:00	0
2008-10-16	02:57:00	0
2008-10-16	02:58:00	0
2008-10-16	02:59:00	0
2008-10-16	03:00:00	0
2008-10-16	03:01:00	0
2008-10-16	03:02:00	0
2008-10-16	03:03:00	0
2008-10-16	03:04:00	0
2008-10-16	03:05:00	0
2008-10-16	03:06:00	0
2008-10-16	03:07:00	0
2008-10-16	03:08:00	0
2008-10-16	03:09:00	0
2008-10-16	03:10:00	0
2008-10-16	03:11:00	0
2008-10-16	03:12:00	0
2008-10-16	03:13:00	0
2008-10-16	03:14:00	0
2008-10-16	03:15:00	0
2008-10-16	03:16:00	0
2008-10-16	03:17:00	0
2008-10-16	03:18:00	0
2008-10-16	03:19:00	0
2008-10-16	03:20:00	0
2008-10-16	03:21:00	0
2008-10-16	03:22:00	0
2008-10-16	03:23:00	0
2008-10-16	03:24:00	0
2008-10-16	03:25:00	0
2008-10-16	03:26:00	0
2008-10-16	03:27:00	0
2008-10-16	03:28:00	0
2008-10-16	03:29:00	0
2008-10-16	03:30:00	0
2008-10-16	03:31:00	0
2008-10-16	03:32:00	0
2008-10-16	03:33:00	0
2008-10-16	03:34:00	0
2008-10-16	03:35:00	0
2008-10-16	03:36:00	0
2008-10-16	03:37:00	0
2008-10-16	03:38:00	0
2008-10-16	03:39:00	0
2008-10-16	03:40:00	0
2008-10-16	03:41:00	0
2008-10-16	03:42:00	0
2008-10-16	03:43:00	0
2008-10-16	03:44:00	0
2008-10-16	03:45:00	0
2008-10-16	03:46:00	0
2008-10-16	03:47:00	0
2008-10-16	03:48:00	0
2008-10-16	03:49:00	0
2008-10-16	03:50:00	0
2008-10-16	03:51:00	0
2008-10-16	03:52:00	0
2008-10-16	03:53:00	0
2008-10-16	03:54:00	0
2008-10-16	03:55:00	0
2008-10-16	03:56:00	0
2008-10-16	03:57:00	0
2008-10-16	03:58:00	0
2008-10-16	03:59:00	0
2008-10-16	04:00:00	0
2008-10-16	04:01:00	0
2008-10-16	04:02:00	0
2008-10-16	04:03:00	0
2008-10-16	04:04:00	0
2008-10-16	04:05:00	0
2008-10-16	04:06:00	0
2008-10-16	04:07:00	0
2008-10-16	04:08:00	0
2008-10-16	04:09:00	0
2008-10-16	04:10:00	0
2008-10-16	04:11:00	0
2008-10-16	04:12:00	0
2008-10-16	04:13:00	0
2008-10-16	04:14:00	0
2008-10-16	04:15:00	0
2008-10-16	04:16:00	0
2008-10-16	04:17:00	0
2008-10-16	04:18:00	0
2008-10-16	04:19:00	0
2008-10-16	04:20:00	0
2008-10-16	04:21:00	0
2008-10-16	04:22:00	0
2008-10-16	04:23:00	0
2008-10-16	04:24:00	0
2008-10-16	04:25:00	0
2008-10-16	04:26:00	0
2008-10-16	04:27:00	0
2008-10-16	04:28:00	0
2008-10-16	04:29:00	0
2008-10-16	04:30:00	0
2008-10-16	04:31:00	0
2008-10-16	04:32:00	0
2008-10-16	04:33:00	0
2008-10-16	04:34:00	0
2008-10-16	04:35:00	0
2008-10-16	04:36:00	0
2008-10-16	04:37:00	0
2008-10-16	04:38:00	0
2008-10-16	04:39:00	0
2008-10-16	04:40:00	0
2008-10-16	04:41:00	0
2008-10-16	04:42:00	0
2008-10-16	04:43:00	0
2008-10-16	04:44:00	0
2008-10-16	04:45:00	0
2008-10-16	04:46:00	0
2008-10-16	04:47:00	0
2008-10-16	04:48:00	0
2008-10-16	04:49:00	0
2008-10-16	04:50:00	0
2008-10-16	04:51:00	0
2008-10-16	04:52:00	0
2008-10-16	04:53:00	0
2008-10-16	04:54:00	0
2008-10-16	04:55:00	0
2008-10-16	04:56:00	0
2008-10-16	04:57:00	0
2008-10-16	04:58:00	0
2008-10-16	04:59:00	0
2008-10-16	05:00:00	0
2008-10-16	05:01:00	0
2008-10-16	05:02:00	0
2008-10-16	05:03:00	0
2008-10-16	05:04:00	0
2008-10-16	05:05:00	0
2008-10-16	05:06:00	0
2008-10-16	05:07:00	0
2008-10-16	05:08:00	0
2008-10-16	05:09:00	0
2008-10-16	05:10:00	0
2008-10-16	05:11:00	0
2008-10-16	05:12:00	0
2008-10-16	05:13:00	0
2008-10-16	05:14:00	0
2008-10-16	05:15:00	0
2008-10-16	05:16:00	0
2008-10-16	05:17:00	0
2008-10-16	05:18:00	0
2008-10-16	05:19:00	0
2008-10-16	05:20:00	0
2008-10-16	05:21:00	0
2008-10-16	05:22:00	0
2008-10-16	05:23:00	0
2008-10-16	05:24:00	0
2008-10-16	05:25:00	0
2008-10-16	05:26:00	0
2008-10-16	05:27:00	0
2008-10-16	05:28:00	0
2008-10-16	05:29:00	0
2008-10-16	05:30:00	0
2008-10-16	05:31:00	0
2008-10-16	05:32:00	0
2008-10-16	05:33:00	0
2008-10-16	05:34:00	0
2008-10-16	05:35:00	0
2008-10-16	05:36:00	0
2008-10-16	05:37:00	0
2008-10-16	05:38:00	0
2008-10-16	05:39:00	0
2008-10-16	05:40:00	0
2008-10-16	05:41:00	0
2008-10-16	05:42:00	0
2008-10-16	05:43:00	0
2008-10-16	05:44:00	0
2008-10-16	05:45:00	0
2008-10-16	05:46:00	0
2008-10-16	05:47:00	0
2008-10-16	05:48:00	0
2008-10-16	05:49:00	0
2008-10-16	05:50:00	0
2008-10-16	05:51:00	0
2008-10-16	05:52:00	0
2008-10-16	05:53:00	0
2008-10-16	05:54:00	0
2008-10-16	05:55:00	0
2008-10-16	05:56:00	0
2008-10-16	05:57:00	0
2008-10-16	05:58:00	0
2008-10-16	05:59:00	0
2008-10-16	06:00:00	0
2008-10-16	06:01:00	0
2008-10-16	06:02:00	0
2008-10-16	06:03:00	0
2008-10-16	06:04:00	0
2008-10-16	06:05:00	0
2008-10-16	06:06:00	0
2008-10-16	06:07:00	0
2008-10-16	06:08:00	0
2008-10-16	06:09:00	0
2008-10-16	06:10:00	0
2008-10-16	06:11:00	0
2008-10-16	06:12:00	0
2008-10-16	06:13:00	0
2008-10-16	06:14:00	0
2008-10-16	06:15:00	0
2008-10-16	06:16:00	0
2008-10-16	06:17:00	0
2008-10-16	06:18:00	0
2008-10-16	06:19:00	0
2008-10-16	06:20:00	0
2008-10-16	06:21:00	0
2008-10-16	06:22:00	0
2008-10-16	06:23:00	0
2008-10-16	06:24:00	0
2008-10-16	06:25:00	0
2008-10-16	06:26:00	0
2008-10-16	06:27:00	0
2008-10-16	06:28:00	0
2008-10-16	06:29:00	0
2008-10-16	06:30:00	0
2008-10-16	06:31:00	0
2008-10-16	06:32:00	0
2008-10-16	06:33:00	0
2008-10-16	06:34:00	0
2008-10-16	06:35:00	0
2008-10-16	06:36:00	0
2008-10-16	06:37:00	0
2008-10-16	06:38:00	0
2008-10-16	06:39:00	0
2008-10-16	06:40:00	0
2008-10-16	06:41:00	0
2008-10-16	06:42:00	0
2008-10-16	06:43:00	0
2008-10-16	06:44:00	0
2008-10-16	06:45:00	0
2008-10-16	06:46:00	0
2008-10-16	06:47:00	0
2008-10-16	06:48:00	0
2008-10-16	06:49:00	0
2008-10-16	06:50:00	0
2008-10-16	06:51:00	0
2008-10-16	06:52:00	0
2008-10-16	06:53:00	0
2008-10-16	06:54:00	0
2008-10-16	06:55:00	0
2008-10-16	06:56:00	0
2008-10-16	06:57:00	0
2008-10-16	06:58:00	0
2008-10-16	06:59:00	0
2008-10-16	07:00:00	0
2008-10-16	07:01:00	0
2008-10-16	07:02:00	0
2008-10-16	07:03:00	0
2008-10-16	07:04:00	0
2008-10-16	07:05:00	0
2008-10-16	07:06:00	0
2008-10-16	07:07:00	0
2008-10-16	07:08:00	0
2008-10-16	07:09:00	0
2008-10-16	07:10:00	0
2008-10-16	07:11:00	0
2008-10-16	07:12:00	0
2008-10-16	07:13:00	0
2008-10-16	07:14:00	0
2008-10-16	07:15:00	0
2008-10-16	07:16:00	0
2008-10-16	07:17:00	0
2008-10-16	07:18:00	0
2008-10-16	07:19:00	0
2008-10-16	07:20:00	0
2008-10-16	07:21:00	0
2008-10-16	07:22:00	0
2008-10-16	07:23:00	0
2008-10-16	07:24:00	0
2008-10-16	07:25:00	0
2008-10-16	07:26:00	0
2008-10-16	07:27:00	0
2008-10-16	07:28:00	0
2008-10-16	07:29:00	0
2008-10-16	07:30:00	0
2008-10-16	07:31:00	0
2008-10-16	07:32:00	0
2008-10-16	07:33:00	0
2008-10-16	07:34:00	0
2008-10-16	07:35:00	0
2008-10-16	07:36:00	0
2008-10-16	07:37:00	0
2008-10-16	07:38:00	0
2008-10-16	07:39:00	0
2008-10-16	07:40:00	0
2008-10-16	07:41:00	0
2008-10-16	07:42:00	0
2008-10-16	07:43:00	0
2008-10-16	07:44:00	0
2008-10-16	07:45:00	0
2008-10-16	07:46:00	0
2008-10-16	07:47:00	0
2008-10-16	07:48:00	0
2008-10-16	07:49:00	0
2008-10-16	07:50:00	0
2008-10-16	07:51:00	0
2008-10-16	07:52:00	0
2008-10-16	07:53:00	0
2008-10-16	07:54:00	0
2008-10-16	07:55:00	0
2008-10-16	07:56:00	0
2008-10-16	07:57:00	0
2008-10-16	07:58:00	0
2008-10-16	07:59:00	0
2008-10-16	08:00:00	0
2008-10-16	08:01:00	0
2008-10-16	08:02:00	0
2008-10-16	08:03:00	0
2008-10-16	08:04:00	0
2008-10-16	08:05:00	0
2008-10-16	08:06:00	0
2008-10-16	08:07:00	0
2008-10-16	08:08:00	0
2008-10-16	08:09:00	0
2008-10-16	08:10:00	0
2008-10-16	08:11:00	0
2008-10-16	08:12:00	0
2008-10-16	08:13:00	0
2008-10-16	08:14:00	0
2008-10-16	08:15:00	0
2008-10-16	08:16:00	0
2008-10-16	08:17:00	0
2008-10-16	08:18:00	0
2008-10-16	08:19:00	0
2008-10-16	08:20:00	0
2008-10-16	08:21:00	0
2008-10-16	08:22:00	0
2008-10-16	08:23:00	0
2008-10-16	08:24:00	0
2008-10-16	08:25:00	0
2008-10-16	08:26:00	0
2008-10-16	08:27:00	0
2008-10-16	08:28:00	0
2008-10-16	08:29:00	0
2008-10-16	08:30:00	0
2008-10-16	08:31:00	0
2008-10-16	08:32:00	0
2008-10-16	08:33:00	0
2008-10-16	08:34:00	0
2008-10-16	08:35:00	0
2008-10-16	08:36:00	0
2008-10-16	08:37:00	0
2008-10-16	08:38:00	0
2008-10-16	08:39:00	0
2008-10-16	08:40:00	0
2008-10-16	08:41:00	0
2008-10-16	08:42:00	0
2008-10-16	08:43:00	0
2008-10-16	08:44:00	0
2008-10-16	08:45:00	0
2008-10-16	08:46:00	0
2008-10-16	08:47:00	0
2008-10-16	08:48:00	0
2008-10-16	08:49:00	0
2008-10-16	08:50:00	0
2008-10-16	08:51:00	0
2008-10-16	08:52:00	0
2008-10-16	08:53:00	0
2008-10-16	08:54:00	0
2008-10-16	08:55:00	0
2008-10-16	08:56:00	0
2008-10-16	08:57:00	0
2008-10-16	08:58:00	0
2008-10-16	08:59:00	0
2008-10-16	09:00:00	0
2008-10-16	09:01:00	0
2008-10-16	09:02:00	0
2008-10-16	09:03:00	0
2008-10-16	09:04:00	0
2008-10-16	09:05:00	0
2008-10-16	09:06:00	0
2008-10-16	09:07:00	0
2008-10-16	09:08:00	0
2008-10-16	09:09:00	0
2008-10-16	09:10:00	0
2008-10-16	09:11:00	0
2008-10-16	09:12:00	0
2008-10-16	09:13:00	0
2008-10-16	09:14:00	0
2008-10-16	09:15:00	0
2008-10-16	09:16:00	0
2008-10-16	09:17:00	0
2008-10-16	09:18:00	0
2008-10-16	09:19:00	0
2008-10-16	09:20:00	0
2008-10-16	09:21:00	0
2008-10-16	09:22:00	0
2008-10-16	09:23:00	0
2008-10-16	09:24:00	0
2008-10-16	09:25:00	0
2008-10-16	09:26:00	0
2008-10-16	09:27:00	0
2008-10-16	09:28:00	0
2008-10-16	09:29:00	0
2008-10-16	09:30:00	0
2008-10-16	09:31:00	0
2008-10-16	09:32:00	0
2008-10-16	09:33:00	0
2008-10-16	09:34:00	0
2008-10-16	09:35:00	0
2008-10-16	09:36:00	0
2008-10-16	09:37:00	0
2008-10-16	09:38:00	0
2008-10-16	09:39:00	0
2008-10-16	09:40:00	0
2008-10-16	09:41:00	0
2008-10-16	09:42:00	0
2008-10-16	09:43:00	0
2008-10-16	09:44:00	0
2008-10-16	09:45:00	0
2008-10-16	09:46:00	0
2008-10-16	09:47:00	0
2008-10-16	09:48:00	0
2008-10-16	09:49:00	0
2008-10-16	09:50:00	0
2008-10-16	09:51:00	0
2008-10-16	09:52:00	0
2008-10-16	09:53:00	0
2008-10-16	09:54:00	0
2008-10-16	09:55:00	0
2008-10-16	09:56:00	0
2008-10-16	09:57:00	0
2008-10-16	09:58:00	0
2008-10-16	09:59:00	0
2008-10-16	10:00:00	0
2008-10-16	10:01:00	0
2008-10-16	10:02:00	0
2008-10-16	10:03:00	0
2008-10-16	10:04:00	0
2008-10-16	10:05:00	0
2008-10-16	10:06:00	0
2008-10-16	10:07:00	0
2008-10-16	10:08:00	0
2008-10-16	10:09:00	0
2008-10-16	10:10:00	0
2008-10-16	10:11:00	0
2008-10-16	10:12:00	0
2008-10-16	10:13:00	0
2008-10-16	10:14:00	0
2008-10-16	10:15:00	0
2008-10-16	10:16:00	0
2008-10-16	10:17:00	0
2008-10-16	10:18:00	0
2008-10-16	10:19:00	0
2008-10-16	10:20:00	0
2008-10-16	10:21:00	0
2008-10-16	10:22:00	0
2008-10-16	10:23:00	0
2008-10-16	10:24:00	0
2008-10-16	10:25:00	0
2008-10-16	10:26:00	0
2008-10-16	10:27:00	0
2008-10-16	10:28:00	0
2008-10-16	10:29:00	0
2008-10-16	10:30:00	0
2008-10-16	10:31:00	0
2008-10-16	10:32:00	0
2008-10-16	10:33:00	0
2008-10-16	10:34:00	0
2008-10-16	10:35:00	0
2008-10-16	10:36:00	0
2008-10-16	10:37:00	0
2008-10-16	10:38:00	0
2008-10-16	10:39:00	0
2008-10-16	10:40:00	0
2008-10-16	10:41:00	0
2008-10-16	10:42:00	0
2008-10-16	10:43:00	0
2008-10-16	10:44:00	0
2008-10-16	10:45:00	0
2008-10-16	10:46:00	0
2008-10-16	10:47:00	0
2008-10-16	10:48:00	0
2008-10-16	10:49:00	0
2008-10-16	10:50:00	0
2008-10-16	10:51:00	0
2008-10-16	10:52:00	0
2008-10-16	10:53:00	0
2008-10-16	10:54:00	0
2008-10-16	10:55:00	0
2008-10-16	10:56:00	0
2008-10-16	10:57:00	0
2008-10-16	10:58:00	0
2008-10-16	10:59:00	0
2008-10-16	11:00:00	0
2008-10-16	11:01:00	0
2008-10-16	11:02:00	0
2008-10-16	11:03:00	0
2008-10-16	11:04:00	0
2008-10-16	11:05:00	0
2008-10-16	11:06:00	0
2008-10-16	11:07:00	0
2008-10-16	11:08:00	0
2008-10-16	11:09:00	0
2008-10-16	11:10:00	0
2008-10-16	11:11:00	0
2008-10-16	11:12:00	0
2008-10-16	11:13:00	0
2008-10-16	11:14:00	0
2008-10-16	11:15:00	0
2008-10-16	11:16:00	0
2008-10-16	11:17:00	0
2008-10-16	11:18:00	0
2008-10-16	11:19:00	0
2008-10-16	11:20:00	0
2008-10-16	11:21:00	0
2008-10-16	11:22:00	0
2008-10-16	11:23:00	0
2008-10-16	11:24:00	0
2008-10-16	11:25:00	0
2008-10-16	11:26:00	0
2008-10-16	11:27:00	0
2008-10-16	11:28:00	0
2008-10-16	11:29:00	0
2008-10-16	11:30:00	0
2008-10-16	11:31:00	0
2008-10-16	11:32:00	0
2008-10-16	11:33:00	0
2008-10-16	11:34:00	0
2008-10-16	11:35:00	0
2008-10-16	11:36:00	0
2008-10-16	11:37:00	0
2008-10-16	11:38:00	0
2008-10-16	11:39:00	0
2008-10-16	11:40:00	0
2008-10-16	11:41:00	0
2008-10-16	11:42:00	0
2008-10-16	11:43:00	0
2008-10-16	11:44:00	0
2008-10-16	11:45:00	0
2008-10-16	11:46:00	0
2008-10-16	11:47:00	0
2008-10-16	11:48:00	0
2008-10-16	11:49:00	0
2008-10-16	11:50:00	0
2008-10-16	11:51:00	0
2008-10-16	11:52:00	0
2008-10-16	11:53:00	0
2008-10-16	11:54:00	0
2008-10-16	11:55:00	0
2008-10-16	11:56:00	0
2008-10-16	11:57:00	0
2008-10-16	11:58:00	0
2008-10-16	11:59:00	0
2008-10-16	12:00:00	0
2008-10-16	12:01:00	0
2008-10-16	12:02:00	0
2008-10-16	12:03:00	0
2008-10-16	12:04:00	0
2008-10-16	12:05:00	0
2008-10-16	12:06:00	0
2008-10-16	12:07:00	0
2008-10-16	12:08:00	0
2008-10-16	12:09:00	0
2008-10-16	12:10:00	0
2008-10-16	12:11:00	0
2008-10-16	12:12:00	0
2008-10-16	12:13:00	0
2008-10-16	12:14:00	0
2008-10-16	12:15:00	0
2008-10-16	12:16:00	0
2008-10-16	12:17:00	0
2008-10-16	12:18:00	0
2008-10-16	12:19:00	0
2008-10-16	12:20:00	0
2008-10-16	12:21:00	0
2008-10-16	12:22:00	0
2008-10-16	12:23:00	0
2008-10-16	12:24:00	0
2008-10-16	12:25:00	0
2008-10-16	12:26:00	0
2008-10-16	12:27:00	0
2008-10-16	12:28:00	0
2008-10-16	12:29:00	0
2008-10-16	12:30:00	0
2008-10-16	12:31:00	0
2008-10-16	12:32:00	0
2008-10-16	12:33:00	0
2008-10-16	12:34:00	0
2008-10-16	12:35:00	0
2008-10-16	12:36:00	0
2008-10-16	12:37:00	0
2008-10-16	12:38:00	0
2008-10-16	12:39:00	0
2008-10-16	12:40:00	0
2008-10-16	12:41:00	0
2008-10-16	12:42:00	0
2008-10-16	12:43:00	0
2008-10-16	12:44:00	0
2008-10-16	12:45:00	0
2008-10-16	12:46:00	0
2008-10-16	12:47:00	0
2008-10-16	12:48:00	0
2008-10-16	12:49:00	0
2008-10-16	12:50:00	0
2008-10-16	12:51:00	0
2008-10-16	12:52:00	0
2008-10-16	12:53:00	0
2008-10-16	12:54:00	0
2008-10-16	12:55:00	0
2008-10-16	12:56:00	0
2008-10-16	12:57:00	0
2008-10-16	12:58:00	0
2008-10-16	12:59:00	0
2008-10-16	13:00:00	0
2008-10-16	13:01:00	0
2008-10-16	13:02:00	0
2008-10-16	13:03:00	0
2008-10-16	13:04:00	0
2008-10-16	13:05:00	0
2008-10-16	13:06:00	0
2008-10-16	13:07:00	0
2008-10-16	13:08:00	0
2008-10-16	13:09:00	0
2008-10-16	13:10:00	0
2008-10-16	13:11:00	0
2008-10-16	13:12:00	0
2008-10-16	13:13:00	0
2008-10-16	13:14:00	0
2008-10-16	13:15:00	0
2008-10-16	13:16:00	0
2008-10-16	13:17:00	0
2008-10-16	13:18:00	0
2008-10-16	13:19:00	0
2008-10-16	13:20:00	0
2008-10-16	13:21:00	0
2008-10-16	13:22:00	0
2008-10-16	13:23:00	0
2008-10-16	13:24:00	0
2008-10-16	13:25:00	0
2008-10-16	13:26:00	0
2008-10-16	13:27:00	0
2008-10-16	13:28:00	0
2008-10-16	13:29:00	0
2008-10-16	13:30:00	0
2008-10-16	13:31:00	0
2008-10-16	13:32:00	0
2008-10-16	13:33:00	0
2008-10-16	13:34:00	0
2008-10-16	13:35:00	0
2008-10-16	13:36:00	0
2008-10-16	13:37:00	0
2008-10-16	13:38:00	0
2008-10-16	13:39:00	0
2008-10-16	13:40:00	0
2008-10-16	13:41:00	0
2008-10-16	13:42:00	0
2008-10-16	13:43:00	0
2008-10-16	13:44:00	0
2008-10-16	13:45:00	0
2008-10-16	13:46:00	0
2008-10-16	13:47:00	0
2008-10-16	13:48:00	0
2008-10-16	13:49:00	0
2008-10-16	13:50:00	0
2008-10-16	13:51:00	0
2008-10-16	13:52:00	0
2008-10-16	13:53:00	0
2008-10-16	13:54:00	0
2008-10-16	13:55:00	0
2008-10-16	13:56:00	0
2008-10-16	13:57:00	0
2008-10-16	13:58:00	0
2008-10-16	13:59:00	0
2008-10-16	14:00:00	0
2008-10-16	14:01:00	0
2008-10-16	14:02:00	0
2008-10-16	14:03:00	0
2008-10-16	14:04:00	0
2008-10-16	14:05:00	0
2008-10-16	14:06:00	0
2008-10-16	14:07:00	0
2008-10-16	14:08:00	0
2008-10-16	14:09:00	0
2008-10-16	14:10:00	0
2008-10-16	14:11:00	0
2008-10-16	14:12:00	0
2008-10-16	14:13:00	0
2008-10-16	14:14:00	0
2008-10-16	14:15:00	0
2008-10-16	14:16:00	0
2008-10-16	14:17:00	0
2008-10-16	14:18:00	0
2008-10-16	14:19:00	0
2008-10-16	14:20:00	0
2008-10-16	14:21:00	0
2008-10-16	14:22:00	0
2008-10-16	14:23:00	0
2008-10-16	14:24:00	0
2008-10-16	14:25:00	0
2008-10-16	14:26:00	0
2008-10-16	14:27:00	0
2008-10-16	14:28:00	0
2008-10-16	14:29:00	0
2008-10-16	14:30:00	0
2008-10-16	14:31:00	0
2008-10-16	14:32:00	0
2008-10-16	14:33:00	0
2008-10-16	14:34:00	0
2008-10-16	14:35:00	0
2008-10-16	14:36:00	0
2008-10-16	14:37:00	0
2008-10-16	14:38:00	0
2008-10-16	14:39:00	0
2008-10-16	14:40:00	0
2008-10-16	14:41:00	0
2008-10-16	14:42:00	0
2008-10-16	14:43:00	0
2008-10-16	14:44:00	0
2008-10-16	14:45:00	0
2008-10-16	14:46:00	0
2008-10-16	14:47:00	0
2008-10-16	14:48:00	0
2008-10-16	14:49:00	0
2008-10-16	14:50:00	0
2008-10-16	14:51:00	0
2008-10-16	14:52:00	0
2008-10-16	14:53:00	0
2008-10-16	14:54:00	0
2008-10-16	14:55:00	0
2008-10-16	14:56:00	0
2008-10-16	14:57:00	0
2008-10-16	14:58:00	0
2008-10-16	14:59:00	0
2008-10-16	15:00:00	0
2008-10-16	15:01:00	0
2008-10-16	15:02:00	0
2008-10-16	15:03:00	0
2008-10-16	15:04:00	0
2008-10-16	15:05:00	0
2008-10-16	15:06:00	0
2008-10-16	15:07:00	0
2008-10-16	15:08:00	0
2008-10-16	15:09:00	0
2008-10-16	15:10:00	0
2008-10-16	15:11:00	0
2008-10-16	15:12:00	0
2008-10-16	15:13:00	0
2008-10-16	15:14:00	0
2008-10-16	15:15:00	0
2008-10-16	15:16:00	0
2008-10-16	15:17:00	0
2008-10-16	15:18:00	0
2008-10-16	15:19:00	0
2008-10-16	15:20:00	0
2008-10-16	15:21:00	0
2008-10-16	15:22:00	0
2008-10-16	15:23:00	0
2008-10-16	15:24:00	0
2008-10-16	15:25:00	0
2008-10-16	15:26:00	0
2008-10-16	15:27:00	0
2008-10-16	15:28:00	0
2008-10-16	15:29:00	0
2008-10-16	15:30:00	0
2008-10-16	15:31:00	0
2008-10-16	15:32:00	0
2008-10-16	15:33:00	0
2008-10-16	15:34:00	0
2008-10-16	15:35:00	0
2008-10-16	15:36:00	0
2008-10-16	15:37:00	0
2008-10-16	15:38:00	0
2008-10-16	15:39:00	0
2008-10-16	15:40:00	0
2008-10-16	15:41:00	0
2008-10-16	15:42:00	0
2008-10-16	15:43:00	0
2008-10-16	15:44:00	0
2008-10-16	15:45:00	0
2008-10-16	15:46:00	0
2008-10-16	15:47:00	0
2008-10-16	15:48:00	0
2008-10-16	15:49:00	0
2008-10-16	15:50:00	0
2008-10-16	15:51:00	0
2008-10-16	15:52:00	0
2008-10-16	15:53:00	0
2008-10-16	15:54:00	0
2008-10-16	15:55:00	0
2008-10-16	15:56:00	0
2008-10-16	15:57:00	0
2008-10-16	15:58:00	0
2008-10-16	15:59:00	0
2008-10-16	16:00:00	0
2008-10-16	16:01:00	0
2008-10-16	16:02:00	0
2008-10-16	16:03:00	0
2008-10-16	16:04:00	0
2008-10-16	16:05:00	0
2008-10-16	16:06:00	0
2008-10-16	16:07:00	0
2008-10-16	16:08:00	0
2008-10-16	16:09:00	0
2008-10-16	16:10:00	0
2008-10-16	16:11:00	0
2008-10-16	16:12:00	0
2008-10-16	16:13:00	0
2008-10-16	16:14:00	0
2008-10-16	16:15:00	0
2008-10-16	16:16:00	0
2008-10-16	16:17:00	0
2008-10-16	16:18:00	0
2008-10-16	16:19:00	0
2008-10-16	16:20:00	0
2008-10-16	16:21:00	0
2008-10-16	16:22:00	0
2008-10-16	16:23:00	0
2008-10-16	16:24:00	0
2008-10-16	16:25:00	0
2008-10-16	16:26:00	0
2008-10-16	16:27:00	0
2008-10-16	16:28:00	0
2008-10-16	16:29:00	0
2008-10-16	16:30:00	0
2008-10-16	16:31:00	0
2008-10-16	16:32:00	0
2008-10-16	16:33:00	0
2008-10-16	16:34:00	0
2008-10-16	16:35:00	0
2008-10-16	16:36:00	0
2008-10-16	16:37:00	0
2008-10-16	16:38:00	0
2008-10-16	16:39:00	0
2008-10-16	16:40:00	0
2008-10-16	16:41:00	0
2008-10-16	16:42:00	0
2008-10-16	16:43:00	0
2008-10-16	16:44:00	0
2008-10-16	16:45:00	0
2008-10-16	16:46:00	0
2008-10-16	16:47:00	0
2008-10-16	16:48:00	0
2008-10-16	16:49:00	0
2008-10-16	16:50:00	0
2008-10-16	16:51:00	0
2008-10-16	16:52:00	0
2008-10-16	16:53:00	0
2008-10-16	16:54:00	0
2008-10-16	16:55:00	0
2008-10-16	16:56:00	0
2008-10-16	16:57:00	0
2008-10-16	16:58:00	0
2008-10-16	16:59:00	0
2008-10-16	17:00:00	0	M
2008-10-16	17:01:00	0
2008-10-16	17:02:00	0
2008-10-16	17:03:00	24
2008-10-16	17:04:00	0
2008-10-16	17:05:00	0
2008-10-16	17:06:00	15
2008-10-16	17:07:00	0
2008-10-16	17:08:00	294
2008-10-16	17:09:00	5
2008-10-16	17:10:00	75
2008-10-16	17:11:00	0
2008-10-16	17:12:00	0
2008-10-16	17:13:00	58
2008-10-16	17:14:00	0
2008-10-16	17:15:00	0
2008-10-16	17:16:00	121
2008-10-16	17:17:00	0
2008-10-16	17:18:00	10
2008-10-16	17:19:00	0
2008-10-16	17:20:00	5
2008-10-16	17:21:00	0
2008-10-16	17:22:00	0
2008-10-16	17:23:00	5
2008-10-16	17:24:00	0
2008-10-16	17:25:00	0
2008-10-16	17:26:00	15
2008-10-16	17:27:00	0
2008-10-16	17:28:00	0
2008-10-16	17:29:00	0
2008-10-16	17:30:00	15
2008-10-16	17:31:00	0
2008-10-16	17:32:00	0
2008-10-16	17:33:00	0
2008-10-16	17:34:00	0
2008-10-16	17:35:00	5
2008-10-16	17:36:00	0
2008-10-16	17:37:00	5
2008-10-16	17:38:00	0
2008-10-16	17:39:00	0
2008-10-16	17:40:00	5
2008-10-16	17:41:00	5
2008-10-16	17:42:00	0
2008-10-16	17:43:00	5
2008-10-16	17:44:00	0
2008-10-16	17:45:00	29
2008-10-16	17:46:00	5
2008-10-16	17:47:00	0
2008-10-16	17:48:00	15
2008-10-16	17:49:00	10
2008-10-16	17:50:00	211
2008-10-16	17:51:00	161
2008-10-16	17:52:00	321
2008-10-16	17:53:00	259
2008-10-16	17:54:00	204
2008-10-16	17:55:00	0
2008-10-16	17:56:00	0
2008-10-16	17:57:00	0
2008-10-16	17:58:00	0
2008-10-16	17:59:00	0
2008-10-16	18:00:00	0
2008-10-16	18:01:00	10
2008-10-16	18:02:00	19
2008-10-16	18:03:00	15
2008-10-16	18:04:00	24
2008-10-16	18:05:00	0
2008-10-16	18:06:00	0
2008-10-16	18:07:00	0
2008-10-16	18:08:00	0
2008-10-16	18:09:00	86
2008-10-16	18:10:00	44
2008-10-16	18:11:00	10
2008-10-16	18:12:00	0
2008-10-16	18:13:00	0
2008-10-16	18:14:00	0
2008-10-16	18:15:00	0
2008-10-16	18:16:00	0
2008-10-16	18:17:00	0
2008-10-16	18:18:00	0
2008-10-16	18:19:00	5
2008-10-16	18:20:00	0
2008-10-16	18:21:00	0
2008-10-16	18:22:00	75
2008-10-16	18:23:00	0
2008-10-16	18:24:00	0
2008-10-16	18:25:00	5
2008-10-16	18:26:00	0
2008-10-16	18:27:00	75
2008-10-16	18:28:00	0
2008-10-16	18:29:00	0
2008-10-16	18:30:00	63
2008-10-16	18:31:00	0
2008-10-16	18:32:00	0
2008-10-16	18:33:00	0
2008-10-16	18:34:00	0
2008-10-16	18:35:00	0
2008-10-16	18:36:00	0
2008-10-16	18:37:00	0
2008-10-16	18:38:00	29
2008-10-16	18:39:00	0
2008-10-16	18:40:00	48
2008-10-16	18:41:00	0
2008-10-16	18:42:00	0
2008-10-16	18:43:00	147
2008-10-16	18:44:00	75
2008-10-16	18:45:00	69
2008-10-16	18:46:00	34
2008-10-16	18:47:00	0
2008-10-16	18:48:00	48
2008-10-16	18:49:00	0
2008-10-16	18:50:00	0
2008-10-16	18:51:00	0
2008-10-16	18:52:00	0
2008-10-16	18:53:00	0
2008-10-16	18:54:00	0
2008-10-16	18:55:00	53
2008-10-16	18:56:00	0
2008-10-16	18:57:00	44
2008-10-16	18:58:00	69
2008-10-16	18:59:00	15
2008-10-16	19:00:00	0
2008-10-16	19:01:00	39
2008-10-16	19:02:00	5
2008-10-16	19:03:00	5
2008-10-16	19:04:00	0
2008-10-16	19:05:00	10
2008-10-16	19:06:00	0
2008-10-16	19:07:00	0
2008-10-16	19:08:00	227
2008-10-16	19:09:00	141
2008-10-16	19:10:00	196
2008-10-16	19:11:00	369
2008-10-16	19:12:00	134
2008-10-16	19:13:00	86
2008-10-16	19:14:00	0
2008-10-16	19:15:00	0
2008-10-16	19:16:00	10
2008-10-16	19:17:00	10
2008-10-16	19:18:00	303
2008-10-16	19:19:00	478
2008-10-16	19:20:00	211
2008-10-16	19:21:00	121
2008-10-16	19:22:00	196
2008-10-16	19:23:00	44
2008-10-16	19:24:00	311
2008-10-16	19:25:00	58
2008-10-16	19:26:00	1150
2008-10-16	19:27:00	1106
2008-10-16	19:28:00	1023
2008-10-16	19:29:00	785
2008-10-16	19:30:00	1416
2008-10-16	19:31:00	1023
2008-10-16	19:32:00	227
2008-10-16	19:33:00	134
2008-10-16	19:34:00	303
2008-10-16	19:35:00	104
2008-10-16	19:36:00	80
2008-10-16	19:37:00	227
2008-10-16	19:38:00	44
2008-10-16	19:39:00	285
2008-10-16	19:40:00	69
2008-10-16	19:41:00	211
2008-10-16	19:42:00	443
2008-10-16	19:43:00	69
2008-10-16	19:44:00	80
2008-10-16	19:45:00	44
2008-10-16	19:46:00	400
2008-10-16	19:47:00	161
2008-10-16	19:48:00	0
2008-10-16	19:49:00	0
2008-10-16	19:50:00	0
2008-10-16	19:51:00	0
2008-10-16	19:52:00	0
2008-10-16	19:53:00	0
2008-10-16	19:54:00	0
2008-10-16	19:55:00	0
2008-10-16	19:56:00	0
2008-10-16	19:57:00	0
2008-10-16	19:58:00	0
2008-10-16	19:59:00	0
2008-10-16	20:00:00	0
2008-10-16	20:01:00	0
2008-10-16	20:02:00	0
2008-10-16	20:03:00	0
2008-10-16	20:04:00	0
2008-10-16	20:05:00	0
2008-10-16	20:06:00	0
2008-10-16	20:07:00	0
2008-10-16	20:08:00	0
2008-10-16	20:09:00	0
2008-10-16	20:10:00	5
2008-10-16	20:11:00	0
2008-10-16	20:12:00	0
2008-10-16	20:13:00	0
2008-10-16	20:14:00	0
2008-10-16	20:15:00	0
2008-10-16	20:16:00	0
2008-10-16	20:17:00	0
2008-10-16	20:18:00	0
2008-10-16	20:19:00	19
2008-10-16	20:20:00	0
2008-10-16	20:21:00	0
2008-10-16	20:22:00	0
2008-10-16	20:23:00	0
2008-10-16	20:24:00	0
2008-10-16	20:25:00	0
2008-10-16	20:26:00	0
2008-10-16	20:27:00	0
2008-10-16	20:28:00	0
2008-10-16	20:29:00	0
2008-10-16	20:30:00	0
2008-10-16	20:31:00	0
2008-10-16	20:32:00	0
2008-10-16	20:33:00	0
2008-10-16	20:34:00	0
2008-10-16	20:35:00	34
2008-10-16	20:36:00	48
2008-10-16	20:37:00	0
2008-10-16	20:38:00	39
2008-10-16	20:39:00	0
2008-10-16	20:40:00	0
2008-10-16	20:41:00	5
2008-10-16	20:42:00	331
2008-10-16	20:43:00	0
2008-10-16	20:44:00	39
2008-10-16	20:45:00	24
2008-10-16	20:46:00	15
2008-10-16	20:47:00	0
2008-10-16	20:48:00	10
2008-10-16	20:49:00	0
2008-10-16	20:50:00	0
2008-10-16	20:51:00	10
2008-10-16	20:52:00	0
2008-10-16	20:53:00	0
2008-10-16	20:54:00	5
2008-10-16	20:55:00	0
2008-10-16	20:56:00	0
2008-10-16	20:57:00	24
2008-10-16	20:58:00	0
2008-10-16	20:59:00	0
2008-10-16	21:00:00	0
2008-10-16	21:01:00	0
2008-10-16	21:02:00	0
2008-10-16	21:03:00	0
2008-10-16	21:04:00	0
2008-10-16	21:05:00	5
2008-10-16	21:06:00	0
2008-10-16	21:07:00	0
2008-10-16	21:08:00	0
2008-10-16	21:09:00	127
2008-10-16	21:10:00	0
2008-10-16	21:11:00	34
2008-10-16	21:12:00	0
2008-10-16	21:13:00	0
2008-10-16	21:14:00	0
2008-10-16	21:15:00	19
2008-10-16	21:16:00	0
2008-10-16	21:17:00	0
2008-10-16	21:18:00	0
2008-10-16	21:19:00	235
2008-10-16	21:20:00	92
2008-10-16	21:21:00	360
2008-10-16	21:22:00	196
2008-10-16	21:23:00	219
2008-10-16	21:24:00	211
2008-10-16	21:25:00	311
2008-10-16	21:26:00	0
2008-10-16	21:27:00	0
2008-10-16	21:28:00	0
2008-10-16	21:29:00	0
2008-10-16	21:30:00	0
2008-10-16	21:31:00	0
2008-10-16	21:32:00	15
2008-10-16	21:33:00	29
2008-10-16	21:34:00	0
2008-10-16	21:35:00	0
2008-10-16	21:36:00	211
2008-10-16	21:37:00	175
2008-10-16	21:38:00	411
2008-10-16	21:39:00	39
2008-10-16	21:40:00	181
2008-10-16	21:41:00	141
2008-10-16	21:42:00	0
2008-10-16	21:43:00	10
2008-10-16	21:44:00	619
2008-10-16	21:45:00	294
2008-10-16	21:46:00	48
2008-10-16	21:47:00	219
2008-10-16	21:48:00	5
2008-10-16	21:49:00	29
2008-10-16	21:50:00	48
2008-10-16	21:51:00	92
2008-10-16	21:52:00	276
2008-10-16	21:53:00	311
2008-10-16	21:54:00	0
2008-10-16	21:55:00	0
2008-10-16	21:56:00	0
2008-10-16	21:57:00	0
2008-10-16	21:58:00	0
2008-10-16	21:59:00	0
2008-10-16	22:00:00	0
2008-10-16	22:01:00	0
2008-10-16	22:02:00	24
2008-10-16	22:03:00	19
2008-10-16	22:04:00	0
2008-10-16	22:05:00	0
2008-10-16	22:06:00	0
2008-10-16	22:07:00	44
2008-10-16	22:08:00	0
2008-10-16	22:09:00	0
2008-10-16	22:10:00	0
2008-10-16	22:11:00	5
2008-10-16	22:12:00	0
2008-10-16	22:13:00	0
2008-10-16	22:14:00	0
2008-10-16	22:15:00	0
2008-10-16	22:16:00	0
2008-10-16	22:17:00	0
2008-10-16	22:18:00	0
2008-10-16	22:19:00	0
2008-10-16	22:20:00	0
2008-10-16	22:21:00	0
2008-10-16	22:22:00	0
2008-10-16	22:23:00	0
2008-10-16	22:24:00	0
2008-10-16	22:25:00	0
2008-10-16	22:26:00	0
2008-10-16	22:27:00	0
2008-10-16	22:28:00	0
2008-10-16	22:29:00	0
2008-10-16	22:30:00	0
2008-10-16	22:31:00	0
2008-10-16	22:32:00	0
2008-10-16	22:33:00	0
2008-10-16	22:34:00	0
2008-10-16	22:35:00	0
2008-10-16	22:36:00	0
2008-10-16	22:37:00	0
2008-10-16	22:38:00	0
2008-10-16	22:39:00	0
2008-10-16	22:40:00	0
2008-10-16	22:41:00	0
2008-10-16	22:42:00	0
2008-10-16	22:43:00	0
2008-10-16	22:44:00	0
2008-10-16	22:45:00	0
2008-10-16	22:46:00	0
2008-10-16	22:47:00	0
2008-10-16	22:48:00	0
2008-10-16	22:49:00	0
2008-10-16	22:50:00	0
2008-10-16	22:51:00	0
2008-10-16	22:52:00	0
2008-10-16	22:53:00	0
2008-10-16	22:54:00	5
2008-10-16	22:55:00	0
2008-10-16	22:56:00	0
2008-10-16	22:57:00	0
2008-10-16	22:58:00	0
2008-10-16	22:59:00	24
2008-10-16	23:00:00	0
2008-10-16	23:01:00	0
2008-10-16	23:02:00	0
2008-10-16	23:03:00	0
2008-10-16	23:04:00	0
2008-10-16	23:05:00	0
2008-10-16	23:06:00	0
2008-10-16	23:07:00	0
2008-10-16	23:08:00	0
2008-10-16	23:09:00	0
2008-10-16	23:10:00	0
2008-10-16	23:11:00	0
2008-10-16	23:12:00	0
2008-10-16	23:13:00	0
2008-10-16	23:14:00	5
2008-10-16	23:15:00	0
2008-10-16	23:16:00	0
2008-10-16	23:17:00	0
2008-10-16	23:18:00	0
2008-10-16	23:19:00	0
2008-10-16	23:20:00	0
2008-10-16	23:21:00	0
2008-10-16	23:22:00	80
2008-10-16	23:23:00	5
2008-10-16	23:24:00	0
2008-10-16	23:25:00	0
2008-10-16	23:26:00	168
2008-10-16	23:27:00	10
2008-10-16	23:28:00	0
2008-10-16	23:29:00	5
2008-10-16	23:30:00	0
2008-10-16	23:31:00	0
2008-10-16	23:32:00	0
2008-10-16	23:33:00	0
2008-10-16	23:34:00	0
2008-10-16	23:35:00	0
2008-10-16	23:36:00	5
2008-10-16	23:37:00	0
2008-10-16	23:38:00	24
2008-10-16	23:39:00	58
2008-10-16	23:40:00	29
2008-10-16	23:41:00	10
2008-10-16	23:42:00	0
2008-10-16	23:43:00	5
2008-10-16	23:44:00	0
2008-10-16	23:45:00	0
2008-10-16	23:46:00	0
2008-10-16	23:47:00	0
2008-10-16	23:48:00	0
2008-10-16	23:49:00	0
2008-10-16	23:50:00	0
2008-10-16	23:51:00	0
2008-10-16	23:52:00	0
2008-10-16	23:53:00	0
2008-10-16	23:54:00	0
2008-10-16	23:55:00	0
2008-10-16	23:56:00	0
2008-10-16	23:57:00	0
2008-10-16	23:58:00	0
2008-10-16	23:59:00	0
2008-10-17	00:00:00	0
2008-10-17	00:01:00	0
2008-10-17	00:02:00	0
2008-10-17	00:03:00	0
2008-10-17	00:04:00	0
2008-10-17	00:05:00	0
2008-10-17	00:06:00	0
2008-10-17	00:07:00	0
2008-10-17	00:08:00	0
2008-10-17	00:09:00	0
2008-10-17	00:10:00	0
2008-10-17	00:11:00	0
2008-10-17	00:12:00	0
2008-10-17	00:13:00	0
2008-10-17	00:14:00	0
2008-10-17	00:15:00	0
2008-10-17	00:16:00	0
2008-10-17	00:17:00	0
2008-10-17	00:18:00	0
2008-10-17	00:19:00	0
2008-10-17	00:20:00	0
2008-10-17	00:21:00	0
2008-10-17	00:22:00	19
2008-10-17	00:23:00	0
2008-10-17	00:24:00	0
2008-10-17	00:25:00	0
2008-10-17	00:26:00	0
2008-10-17	00:27:00	0
2008-10-17	00:28:00	0
2008-10-17	00:29:00	0
2008-10-17	00:30:00	0
2008-10-17	00:31:00	0
2008-10-17	00:32:00	0
2008-10-17	00:33:00	0
2008-10-17	00:34:00	0
2008-10-17	00:35:00	0
2008-10-17	00:36:00	0
2008-10-17	00:37:00	285
2008-10-17	00:38:00	400
2008-10-17	00:39:00	276
2008-10-17	00:40:00	0
2008-10-17	00:41:00	0
2008-10-17	00:42:00	0
2008-10-17	00:43:00	0
2008-10-17	00:44:00	0
2008-10-17	00:45:00	0
2008-10-17	00:46:00	0
2008-10-17	00:47:00	0
2008-10-17	00:48:00	0
2008-10-17	00:49:00	24
2008-10-17	00:50:00	0
2008-10-17	00:51:00	0
2008-10-17	00:52:00	0
2008-10-17	00:53:00	0
2008-10-17	00:54:00	0
2008-10-17	00:55:00	0
2008-10-17	00:56:00	0
2008-10-17	00:57:00	0
2008-10-17	00:58:00	0
2008-10-17	00:59:00	0
2008-10-17	01:00:00	0
2008-10-17	01:01:00	0
2008-10-17	01:02:00	0
2008-10-17	01:03:00	0
2008-10-17	01:04:00	0
2008-10-17	01:05:00	0
2008-10-17	01:06:00	0
2008-10-17	01:07:00	0
2008-10-17	01:08:00	0
2008-10-17	01:09:00	0
2008-10-17	01:10:00	0
2008-10-17	01:11:00	0
2008-10-17	01:12:00	0
2008-10-17	01:13:00	0
2008-10-17	01:14:00	10
2008-10-17	01:15:00	0
2008-10-17	01:16:00	19
2008-10-17	01:17:00	34
2008-10-17	01:18:00	227
2008-10-17	01:19:00	19
2008-10-17	01:20:00	0
2008-10-17	01:21:00	0
2008-10-17	01:22:00	0
2008-10-17	01:23:00	0
2008-10-17	01:24:00	0
2008-10-17	01:25:00	0
2008-10-17	01:26:00	0
2008-10-17	01:27:00	0
2008-10-17	01:28:00	0
2008-10-17	01:29:00	0
2008-10-17	01:30:00	0
2008-10-17	01:31:00	58
2008-10-17	01:32:00	0
2008-10-17	01:33:00	0
2008-10-17	01:34:00	0
2008-10-17	01:35:00	19
2008-10-17	01:36:00	0
2008-10-17	01:37:00	0
2008-10-17	01:38:00	0
2008-10-17	01:39:00	0
2008-10-17	01:40:00	0
2008-10-17	01:41:00	0
2008-10-17	01:42:00	0
2008-10-17	01:43:00	0
2008-10-17	01:44:00	0
2008-10-17	01:45:00	0
2008-10-17	01:46:00	0
2008-10-17	01:47:00	44
2008-10-17	01:48:00	0
2008-10-17	01:49:00	0
2008-10-17	01:50:00	0
2008-10-17	01:51:00	0
2008-10-17	01:52:00	0
2008-10-17	01:53:00	0
2008-10-17	01:54:00	0
2008-10-17	01:55:00	104
2008-10-17	01:56:00	0
2008-10-17	01:57:00	0
2008-10-17	01:58:00	0
2008-10-17	01:59:00	0
2008-10-17	02:00:00	0
2008-10-17	02:01:00	0
2008-10-17	02:02:00	0
2008-10-17	02:03:00	0
2008-10-17	02:04:00	0
2008-10-17	02:05:00	0
2008-10-17	02:06:00	0
2008-10-17	02:07:00	0
2008-10-17	02:08:00	0
2008-10-17	02:09:00	0
2008-10-17	02:10:00	0
2008-10-17	02:11:00	0
2008-10-17	02:12:00	0
2008-10-17	02:13:00	5
2008-10-17	02:14:00	0
2008-10-17	02:15:00	5
2008-10-17	02:16:00	0
2008-10-17	02:17:00	0
2008-10-17	02:18:00	0
2008-10-17	02:19:00	0
2008-10-17	02:20:00	0
2008-10-17	02:21:00	0
2008-10-17	02:22:00	0
2008-10-17	02:23:00	0
2008-10-17	02:24:00	0
2008-10-17	02:25:00	0
2008-10-17	02:26:00	0
2008-10-17	02:27:00	0
2008-10-17	02:28:00	80
2008-10-17	02:29:00	0
2008-10-17	02:30:00	0
2008-10-17	02:31:00	0
2008-10-17	02:32:00	0
2008-10-17	02:33:00	0
2008-10-17	02:34:00	0
2008-10-17	02:35:00	0
2008-10-17	02:36:00	0
2008-10-17	02:37:00	0
2008-10-17	02:38:00	0
2008-10-17	02:39:00	0
2008-10-17	02:40:00	0
2008-10-17	02:41:00	0
2008-10-17	02:42:00	0
2008-10-17	02:43:00	0
2008-10-17	02:44:00	0
2008-10-17	02:45:00	0
2008-10-17	02:46:00	0
2008-10-17	02:47:00	0
2008-10-17	02:48:00	0
2008-10-17	02:49:00	0
2008-10-17	02:50:00	0
2008-10-17	02:51:00	0
2008-10-17	02:52:00	0
2008-10-17	02:53:00	141
2008-10-17	02:54:00	147
2008-10-17	02:55:00	0
2008-10-17	02:56:00	0
2008-10-17	02:57:00	29
2008-10-17	02:58:00	0
2008-10-17	02:59:00	0
2008-10-17	03:00:00	0
2008-10-17	03:01:00	0
2008-10-17	03:02:00	0
2008-10-17	03:03:00	0
2008-10-17	03:04:00	0
2008-10-17	03:05:00	0
2008-10-17	03:06:00	0
2008-10-17	03:07:00	0
2008-10-17	03:08:00	0
2008-10-17	03:09:00	0
2008-10-17	03:10:00	0
2008-10-17	03:11:00	0
2008-10-17	03:12:00	29
2008-10-17	03:13:00	0
2008-10-17	03:14:00	0
2008-10-17	03:15:00	0
2008-10-17	03:16:00	0
2008-10-17	03:17:00	0
2008-10-17	03:18:00	0
2008-10-17	03:19:00	0
2008-10-17	03:20:00	0
2008-10-17	03:21:00	0
2008-10-17	03:22:00	0
2008-10-17	03:23:00	0
2008-10-17	03:24:00	0
2008-10-17	03:25:00	0
2008-10-17	03:26:00	0
2008-10-17	03:27:00	0
2008-10-17	03:28:00	0
2008-10-17	03:29:00	0
2008-10-17	03:30:00	0
2008-10-17	03:31:00	0
2008-10-17	03:32:00	63
2008-10-17	03:33:00	0
2008-10-17	03:34:00	0
2008-10-17	03:35:00	10
2008-10-17	03:36:00	0
2008-10-17	03:37:00	0
2008-10-17	03:38:00	0
2008-10-17	03:39:00	0
2008-10-17	03:40:00	0
2008-10-17	03:41:00	0
2008-10-17	03:42:00	0
2008-10-17	03:43:00	0
2008-10-17	03:44:00	0
2008-10-17	03:45:00	15
2008-10-17	03:46:00	0
2008-10-17	03:47:00	0
2008-10-17	03:48:00	0
2008-10-17	03:49:00	0
2008-10-17	03:50:00	0
2008-10-17	03:51:00	0
2008-10-17	03:52:00	0
2008-10-17	03:53:00	0
2008-10-17	03:54:00	0
2008-10-17	03:55:00	0
2008-10-17	03:56:00	0
2008-10-17	03:57:00	15
2008-10-17	03:58:00	0
2008-10-17	03:59:00	0
2008-10-17	04:00:00	0
2008-10-17	04:01:00	0
2008-10-17	04:02:00	0
2008-10-17	04:03:00	0
2008-10-17	04:04:00	0
2008-10-17	04:05:00	0
2008-10-17	04:06:00	0
2008-10-17	04:07:00	0
2008-10-17	04:08:00	0
2008-10-17	04:09:00	0
2008-10-17	04:10:00	0
2008-10-17	04:11:00	0
2008-10-17	04:12:00	0
2008-10-17	04:13:00	10
2008-10-17	04:14:00	69
2008-10-17	04:15:00	211
2008-10-17	04:16:00	0
2008-10-17	04:17:00	161
2008-10-17	04:18:00	75
2008-10-17	04:19:00	48
2008-10-17	04:20:00	0
2008-10-17	04:21:00	0
2008-10-17	04:22:00	0
2008-10-17	04:23:00	0
2008-10-17	04:24:00	0
2008-10-17	04:25:00	0
2008-10-17	04:26:00	0
2008-10-17	04:27:00	0
2008-10-17	04:28:00	0
2008-10-17	04:29:00	0
2008-10-17	04:30:00	10
2008-10-17	04:31:00	127
2008-10-17	04:32:00	0
2008-10-17	04:33:00	0
2008-10-17	04:34:00	0
2008-10-17	04:35:00	0
2008-10-17	04:36:00	0
2008-10-17	04:37:00	0
2008-10-17	04:38:00	34
2008-10-17	04:39:00	0
2008-10-17	04:40:00	0
2008-10-17	04:41:00	0
2008-10-17	04:42:00	0
2008-10-17	04:43:00	0
2008-10-17	04:44:00	0
2008-10-17	04:45:00	0
2008-10-17	04:46:00	0
2008-10-17	04:47:00	0
2008-10-17	04:48:00	0
2008-10-17	04:49:00	0
2008-10-17	04:50:00	0
2008-10-17	04:51:00	0
2008-10-17	04:52:00	0
2008-10-17	04:53:00	0
2008-10-17	04:54:00	0
2008-10-17	04:55:00	0
2008-10-17	04:56:00	0
2008-10-17	04:57:00	0
2008-10-17	04:58:00	0
2008-10-17	04:59:00	0
2008-10-17	05:00:00	0
2008-10-17	05:01:00	0
2008-10-17	05:02:00	0
2008-10-17	05:03:00	0
2008-10-17	05:04:00	0
2008-10-17	05:05:00	0
2008-10-17	05:06:00	75
2008-10-17	05:07:00	0
2008-10-17	05:08:00	0
2008-10-17	05:09:00	44
2008-10-17	05:10:00	0
2008-10-17	05:11:00	0
2008-10-17	05:12:00	0
2008-10-17	05:13:00	75
2008-10-17	05:14:00	0
2008-10-17	05:15:00	0
2008-10-17	05:16:00	0
2008-10-17	05:17:00	0
2008-10-17	05:18:00	0
2008-10-17	05:19:00	115
2008-10-17	05:20:00	10
2008-10-17	05:21:00	0
2008-10-17	05:22:00	0
2008-10-17	05:23:00	63
2008-10-17	05:24:00	0
2008-10-17	05:25:00	0
2008-10-17	05:26:00	19
2008-10-17	05:27:00	19
2008-10-17	05:28:00	0
2008-10-17	05:29:00	0
2008-10-17	05:30:00	0
2008-10-17	05:31:00	0
2008-10-17	05:32:00	0
2008-10-17	05:33:00	0
2008-10-17	05:34:00	0
2008-10-17	05:35:00	0
2008-10-17	05:36:00	0
2008-10-17	05:37:00	29
2008-10-17	05:38:00	0
2008-10-17	05:39:00	0
2008-10-17	05:40:00	115
2008-10-17	05:41:00	80
2008-10-17	05:42:00	785
2008-10-17	05:43:00	331
2008-10-17	05:44:00	92
2008-10-17	05:45:00	5
2008-10-17	05:46:00	0
2008-10-17	05:47:00	0
2008-10-17	05:48:00	48
2008-10-17	05:49:00	0
2008-10-17	05:50:00	0
2008-10-17	05:51:00	0
2008-10-17	05:52:00	0
2008-10-17	05:53:00	0
2008-10-17	05:54:00	294
2008-10-17	05:55:00	127
2008-10-17	05:56:00	0
2008-10-17	05:57:00	0
2008-10-17	05:58:00	80
2008-10-17	05:59:00	0
2008-10-17	06:00:00	0
2008-10-17	06:01:00	0
2008-10-17	06:02:00	0
2008-10-17	06:03:00	0
2008-10-17	06:04:00	0
2008-10-17	06:05:00	0
2008-10-17	06:06:00	0
2008-10-17	06:07:00	0
2008-10-17	06:08:00	0
2008-10-17	06:09:00	0
2008-10-17	06:10:00	0
2008-10-17	06:11:00	0
2008-10-17	06:12:00	0
2008-10-17	06:13:00	0
2008-10-17	06:14:00	0
2008-10-17	06:15:00	0
2008-10-17	06:16:00	0
2008-10-17	06:17:00	0
2008-10-17	06:18:00	0
2008-10-17	06:19:00	0
2008-10-17	06:20:00	0
2008-10-17	06:21:00	80
2008-10-17	06:22:00	0
2008-10-17	06:23:00	0
2008-10-17	06:24:00	0
2008-10-17	06:25:00	0
2008-10-17	06:26:00	0
2008-10-17	06:27:00	0
2008-10-17	06:28:00	29
2008-10-17	06:29:00	0
2008-10-17	06:30:00	0
2008-10-17	06:31:00	19
2008-10-17	06:32:00	58
2008-10-17	06:33:00	0
2008-10-17	06:34:00	63
2008-10-17	06:35:00	411
2008-10-17	06:36:00	552
2008-10-17	06:37:00	15
2008-10-17	06:38:00	34
2008-10-17	06:39:00	0
2008-10-17	06:40:00	0
2008-10-17	06:41:00	5
2008-10-17	06:42:00	19
2008-10-17	06:43:00	0
2008-10-17	06:44:00	0
2008-10-17	06:45:00	0
2008-10-17	06:46:00	15
2008-10-17	06:47:00	0
2008-10-17	06:48:00	0
2008-10-17	06:49:00	0
2008-10-17	06:50:00	29
2008-10-17	06:51:00	29
2008-10-17	06:52:00	5
2008-10-17	06:53:00	0
2008-10-17	06:54:00	53
2008-10-17	06:55:00	19
2008-10-17	06:56:00	552
2008-10-17	06:57:00	294
2008-10-17	06:58:00	443
2008-10-17	06:59:00	490
2008-10-17	07:00:00	5
2008-10-17	07:01:00	0
2008-10-17	07:02:00	15
2008-10-17	07:03:00	58
2008-10-17	07:04:00	0
2008-10-17	07:05:00	0
2008-10-17	07:06:00	0
2008-10-17	07:07:00	1552
2008-10-17	07:08:00	1731
2008-10-17	07:09:00	1416
2008-10-17	07:10:00	1826
2008-10-17	07:11:00	1314
2008-10-17	07:12:00	1442
2008-10-17	07:13:00	1670
2008-10-17	07:14:00	1339
2008-10-17	07:15:00	944
2008-10-17	07:16:00	490
2008-10-17	07:17:00	276
2008-10-17	07:18:00	737
2008-10-17	07:19:00	539
2008-10-17	07:20:00	350
2008-10-17	07:21:00	10
2008-10-17	07:22:00	0
2008-10-17	07:23:00	0
2008-10-17	07:24:00	10
2008-10-17	07:25:00	0
2008-10-17	07:26:00	147
2008-10-17	07:27:00	478
2008-10-17	07:28:00	690
2008-10-17	07:29:00	432
2008-10-17	07:30:00	478
2008-10-17	07:31:00	268
2008-10-17	07:32:00	0
2008-10-17	07:33:00	19
2008-10-17	07:34:00	5
2008-10-17	07:35:00	0
2008-10-17	07:36:00	0
2008-10-17	07:37:00	0
2008-10-17	07:38:00	0
2008-10-17	07:39:00	24
2008-10-17	07:40:00	0
2008-10-17	07:41:00	0
2008-10-17	07:42:00	15
2008-10-17	07:43:00	0
2008-10-17	07:44:00	0
2008-10-17	07:45:00	24
2008-10-17	07:46:00	5
2008-10-17	07:47:00	39
2008-10-17	07:48:00	0
2008-10-17	07:49:00	24
2008-10-17	07:50:00	29
2008-10-17	07:51:00	10
2008-10-17	07:52:00	0
2008-10-17	07:53:00	0
2008-10-17	07:54:00	19
2008-10-17	07:55:00	432
2008-10-17	07:56:00	121
2008-10-17	07:57:00	10
2008-10-17	07:58:00	29
2008-10-17	07:59:00	53
2008-10-17	08:00:00	235
2008-10-17	08:01:00	5
2008-10-17	08:02:00	0
2008-10-17	08:03:00	58
2008-10-17	08:04:00	5
2008-10-17	08:05:00	219
2008-10-17	08:06:00	69
2008-10-17	08:07:00	706
2008-10-17	08:08:00	15
2008-10-17	08:09:00	24
2008-10-17	08:10:00	53
2008-10-17	08:11:00	0
2008-10-17	08:12:00	0
2008-10-17	08:13:00	19
2008-10-17	08:14:00	69
2008-10-17	08:15:00	24
2008-10-17	08:16:00	0
2008-10-17	08:17:00	350
2008-10-17	08:18:00	53
2008-10-17	08:19:00	204
2008-10-17	08:20:00	443
2008-10-17	08:21:00	276
2008-10-17	08:22:00	92
2008-10-17	08:23:00	69
2008-10-17	08:24:00	15
2008-10-17	08:25:00	0
2008-10-17	08:26:00	24
2008-10-17	08:27:00	276
2008-10-17	08:28:00	676
2008-10-17	08:29:00	853
2008-10-17	08:30:00	871
2008-10-17	08:31:00	836
2008-10-17	08:32:00	752
2008-10-17	08:33:00	369
2008-10-17	08:34:00	331
2008-10-17	08:35:00	0
2008-10-17	08:36:00	0
2008-10-17	08:37:00	0
2008-10-17	08:38:00	0
2008-10-17	08:39:00	0
2008-10-17	08:40:00	0
2008-10-17	08:41:00	0
2008-10-17	08:42:00	0
2008-10-17	08:43:00	0
2008-10-17	08:44:00	0
2008-10-17	08:45:00	29
2008-10-17	08:46:00	0
2008-10-17	08:47:00	0
2008-10-17	08:48:00	39
2008-10-17	08:49:00	10
2008-10-17	08:50:00	0
2008-10-17	08:51:00	10
2008-10-17	08:52:00	0
2008-10-17	08:53:00	0
2008-10-17	08:54:00	0
2008-10-17	08:55:00	0
2008-10-17	08:56:00	15
2008-10-17	08:57:00	0
2008-10-17	08:58:00	0
2008-10-17	08:59:00	0
2008-10-17	09:00:00	0
2008-10-17	09:01:00	0
2008-10-17	09:02:00	0
2008-10-17	09:03:00	0
2008-10-17	09:04:00	0
2008-10-17	09:05:00	0
2008-10-17	09:06:00	0
2008-10-17	09:07:00	0
2008-10-17	09:08:00	0
[truncated: 19,611 more rows]

## Sheet: 10.30.08
Actogram, Copy Raw Data, All Days
Identity:	Sierra
Filename:	E:\Active Research Files\meloxicam titre canine\cases\sierra\Sierra 10.30.08.AWC
Gender:	F
Age:	8
Height:	61.0 cm	24.0 in
Weight:	39.0 kg	86.0 lbs
Start Date:	30-Oct-2008 (Thu)
Start Time:	16:00:00
Interval:	1.00 mins
Date Stamp:	Time Stamp:	Activity Data:	Marker Press:
2008-10-30	00:00:00	0
2008-10-30	00:01:00	0
2008-10-30	00:02:00	0
2008-10-30	00:03:00	0
2008-10-30	00:04:00	0
2008-10-30	00:05:00	0
2008-10-30	00:06:00	0
2008-10-30	00:07:00	0
2008-10-30	00:08:00	0
2008-10-30	00:09:00	0
2008-10-30	00:10:00	0
2008-10-30	00:11:00	0
2008-10-30	00:12:00	0
2008-10-30	00:13:00	0
2008-10-30	00:14:00	0
2008-10-30	00:15:00	0
2008-10-30	00:16:00	0
2008-10-30	00:17:00	0
2008-10-30	00:18:00	0
2008-10-30	00:19:00	0
2008-10-30	00:20:00	0
2008-10-30	00:21:00	0
2008-10-30	00:22:00	0
2008-10-30	00:23:00	0
2008-10-30	00:24:00	0
2008-10-30	00:25:00	0
2008-10-30	00:26:00	0
2008-10-30	00:27:00	0
2008-10-30	00:28:00	0
2008-10-30	00:29:00	0
2008-10-30	00:30:00	0
2008-10-30	00:31:00	0
2008-10-30	00:32:00	0
2008-10-30	00:33:00	0
2008-10-30	00:34:00	0
2008-10-30	00:35:00	0
2008-10-30	00:36:00	0
2008-10-30	00:37:00	0
2008-10-30	00:38:00	0
2008-10-30	00:39:00	0
2008-10-30	00:40:00	0
2008-10-30	00:41:00	0
2008-10-30	00:42:00	0
2008-10-30	00:43:00	0
2008-10-30	00:44:00	0
2008-10-30	00:45:00	0
2008-10-30	00:46:00	0
2008-10-30	00:47:00	0
2008-10-30	00:48:00	0
2008-10-30	00:49:00	0
2008-10-30	00:50:00	0
2008-10-30	00:51:00	0
2008-10-30	00:52:00	0
2008-10-30	00:53:00	0
2008-10-30	00:54:00	0
2008-10-30	00:55:00	0
2008-10-30	00:56:00	0
2008-10-30	00:57:00	0
2008-10-30	00:58:00	0
2008-10-30	00:59:00	0
2008-10-30	01:00:00	0
2008-10-30	01:01:00	0
2008-10-30	01:02:00	0
2008-10-30	01:03:00	0
2008-10-30	01:04:00	0
2008-10-30	01:05:00	0
2008-10-30	01:06:00	0
2008-10-30	01:07:00	0
2008-10-30	01:08:00	0
2008-10-30	01:09:00	0
2008-10-30	01:10:00	0
2008-10-30	01:11:00	0
2008-10-30	01:12:00	0
2008-10-30	01:13:00	0
2008-10-30	01:14:00	0
2008-10-30	01:15:00	0
2008-10-30	01:16:00	0
2008-10-30	01:17:00	0
2008-10-30	01:18:00	0
2008-10-30	01:19:00	0
2008-10-30	01:20:00	0
2008-10-30	01:21:00	0
2008-10-30	01:22:00	0
2008-10-30	01:23:00	0
2008-10-30	01:24:00	0
2008-10-30	01:25:00	0
2008-10-30	01:26:00	0
2008-10-30	01:27:00	0
2008-10-30	01:28:00	0
2008-10-30	01:29:00	0
2008-10-30	01:30:00	0
2008-10-30	01:31:00	0
2008-10-30	01:32:00	0
2008-10-30	01:33:00	0
2008-10-30	01:34:00	0
2008-10-30	01:35:00	0
2008-10-30	01:36:00	0
2008-10-30	01:37:00	0
2008-10-30	01:38:00	0
2008-10-30	01:39:00	0
2008-10-30	01:40:00	0
2008-10-30	01:41:00	0
2008-10-30	01:42:00	0
2008-10-30	01:43:00	0
2008-10-30	01:44:00	0
2008-10-30	01:45:00	0
2008-10-30	01:46:00	0
2008-10-30	01:47:00	0
2008-10-30	01:48:00	0
2008-10-30	01:49:00	0
2008-10-30	01:50:00	0
2008-10-30	01:51:00	0
2008-10-30	01:52:00	0
2008-10-30	01:53:00	0
2008-10-30	01:54:00	0
2008-10-30	01:55:00	0
2008-10-30	01:56:00	0
2008-10-30	01:57:00	0
2008-10-30	01:58:00	0
2008-10-30	01:59:00	0
2008-10-30	02:00:00	0
2008-10-30	02:01:00	0
2008-10-30	02:02:00	0
2008-10-30	02:03:00	0
2008-10-30	02:04:00	0
2008-10-30	02:05:00	0
2008-10-30	02:06:00	0
2008-10-30	02:07:00	0
2008-10-30	02:08:00	0
2008-10-30	02:09:00	0
2008-10-30	02:10:00	0
2008-10-30	02:11:00	0
2008-10-30	02:12:00	0
2008-10-30	02:13:00	0
2008-10-30	02:14:00	0
2008-10-30	02:15:00	0
2008-10-30	02:16:00	0
2008-10-30	02:17:00	0
2008-10-30	02:18:00	0
2008-10-30	02:19:00	0
2008-10-30	02:20:00	0
2008-10-30	02:21:00	0
2008-10-30	02:22:00	0
2008-10-30	02:23:00	0
2008-10-30	02:24:00	0
2008-10-30	02:25:00	0
2008-10-30	02:26:00	0
2008-10-30	02:27:00	0
2008-10-30	02:28:00	0
2008-10-30	02:29:00	0
2008-10-30	02:30:00	0
2008-10-30	02:31:00	0
2008-10-30	02:32:00	0
2008-10-30	02:33:00	0
2008-10-30	02:34:00	0
2008-10-30	02:35:00	0
2008-10-30	02:36:00	0
2008-10-30	02:37:00	0
2008-10-30	02:38:00	0
2008-10-30	02:39:00	0
2008-10-30	02:40:00	0
2008-10-30	02:41:00	0
2008-10-30	02:42:00	0
2008-10-30	02:43:00	0
2008-10-30	02:44:00	0
2008-10-30	02:45:00	0
2008-10-30	02:46:00	0
2008-10-30	02:47:00	0
2008-10-30	02:48:00	0
2008-10-30	02:49:00	0
2008-10-30	02:50:00	0
2008-10-30	02:51:00	0
2008-10-30	02:52:00	0
2008-10-30	02:53:00	0
2008-10-30	02:54:00	0
2008-10-30	02:55:00	0
2008-10-30	02:56:00	0
2008-10-30	02:57:00	0
2008-10-30	02:58:00	0
2008-10-30	02:59:00	0
2008-10-30	03:00:00	0
2008-10-30	03:01:00	0
2008-10-30	03:02:00	0
2008-10-30	03:03:00	0
2008-10-30	03:04:00	0
2008-10-30	03:05:00	0
2008-10-30	03:06:00	0
2008-10-30	03:07:00	0
2008-10-30	03:08:00	0
2008-10-30	03:09:00	0
2008-10-30	03:10:00	0
2008-10-30	03:11:00	0
2008-10-30	03:12:00	0
2008-10-30	03:13:00	0
2008-10-30	03:14:00	0
2008-10-30	03:15:00	0
2008-10-30	03:16:00	0
2008-10-30	03:17:00	0
2008-10-30	03:18:00	0
2008-10-30	03:19:00	0
2008-10-30	03:20:00	0
2008-10-30	03:21:00	0
2008-10-30	03:22:00	0
2008-10-30	03:23:00	0
2008-10-30	03:24:00	0
2008-10-30	03:25:00	0
2008-10-30	03:26:00	0
2008-10-30	03:27:00	0
2008-10-30	03:28:00	0
2008-10-30	03:29:00	0
2008-10-30	03:30:00	0
2008-10-30	03:31:00	0
2008-10-30	03:32:00	0
2008-10-30	03:33:00	0
2008-10-30	03:34:00	0
2008-10-30	03:35:00	0
2008-10-30	03:36:00	0
2008-10-30	03:37:00	0
2008-10-30	03:38:00	0
2008-10-30	03:39:00	0
2008-10-30	03:40:00	0
2008-10-30	03:41:00	0
2008-10-30	03:42:00	0
2008-10-30	03:43:00	0
2008-10-30	03:44:00	0
2008-10-30	03:45:00	0
2008-10-30	03:46:00	0
2008-10-30	03:47:00	0
2008-10-30	03:48:00	0
2008-10-30	03:49:00	0
2008-10-30	03:50:00	0
2008-10-30	03:51:00	0
2008-10-30	03:52:00	0
2008-10-30	03:53:00	0
2008-10-30	03:54:00	0
2008-10-30	03:55:00	0
2008-10-30	03:56:00	0
2008-10-30	03:57:00	0
2008-10-30	03:58:00	0
2008-10-30	03:59:00	0
2008-10-30	04:00:00	0
2008-10-30	04:01:00	0
2008-10-30	04:02:00	0
2008-10-30	04:03:00	0
2008-10-30	04:04:00	0
2008-10-30	04:05:00	0
2008-10-30	04:06:00	0
2008-10-30	04:07:00	0
2008-10-30	04:08:00	0
2008-10-30	04:09:00	0
2008-10-30	04:10:00	0
2008-10-30	04:11:00	0
2008-10-30	04:12:00	0
2008-10-30	04:13:00	0
2008-10-30	04:14:00	0
2008-10-30	04:15:00	0
2008-10-30	04:16:00	0
2008-10-30	04:17:00	0
2008-10-30	04:18:00	0
2008-10-30	04:19:00	0
2008-10-30	04:20:00	0
2008-10-30	04:21:00	0
2008-10-30	04:22:00	0
2008-10-30	04:23:00	0
2008-10-30	04:24:00	0
2008-10-30	04:25:00	0
2008-10-30	04:26:00	0
2008-10-30	04:27:00	0
2008-10-30	04:28:00	0
2008-10-30	04:29:00	0
2008-10-30	04:30:00	0
2008-10-30	04:31:00	0
2008-10-30	04:32:00	0
2008-10-30	04:33:00	0
2008-10-30	04:34:00	0
2008-10-30	04:35:00	0
2008-10-30	04:36:00	0
2008-10-30	04:37:00	0
2008-10-30	04:38:00	0
2008-10-30	04:39:00	0
2008-10-30	04:40:00	0
2008-10-30	04:41:00	0
2008-10-30	04:42:00	0
2008-10-30	04:43:00	0
2008-10-30	04:44:00	0
2008-10-30	04:45:00	0
2008-10-30	04:46:00	0
2008-10-30	04:47:00	0
2008-10-30	04:48:00	0
2008-10-30	04:49:00	0
2008-10-30	04:50:00	0
2008-10-30	04:51:00	0
2008-10-30	04:52:00	0
2008-10-30	04:53:00	0
2008-10-30	04:54:00	0
2008-10-30	04:55:00	0
2008-10-30	04:56:00	0
2008-10-30	04:57:00	0
2008-10-30	04:58:00	0
2008-10-30	04:59:00	0
2008-10-30	05:00:00	0
2008-10-30	05:01:00	0
2008-10-30	05:02:00	0
2008-10-30	05:03:00	0
2008-10-30	05:04:00	0
2008-10-30	05:05:00	0
2008-10-30	05:06:00	0
2008-10-30	05:07:00	0
2008-10-30	05:08:00	0
2008-10-30	05:09:00	0
2008-10-30	05:10:00	0
2008-10-30	05:11:00	0
2008-10-30	05:12:00	0
2008-10-30	05:13:00	0
2008-10-30	05:14:00	0
2008-10-30	05:15:00	0
2008-10-30	05:16:00	0
2008-10-30	05:17:00	0
2008-10-30	05:18:00	0
2008-10-30	05:19:00	0
2008-10-30	05:20:00	0
2008-10-30	05:21:00	0
2008-10-30	05:22:00	0
2008-10-30	05:23:00	0
2008-10-30	05:24:00	0
2008-10-30	05:25:00	0
2008-10-30	05:26:00	0
2008-10-30	05:27:00	0
2008-10-30	05:28:00	0
2008-10-30	05:29:00	0
2008-10-30	05:30:00	0
2008-10-30	05:31:00	0
2008-10-30	05:32:00	0
2008-10-30	05:33:00	0
2008-10-30	05:34:00	0
2008-10-30	05:35:00	0
2008-10-30	05:36:00	0
2008-10-30	05:37:00	0
2008-10-30	05:38:00	0
2008-10-30	05:39:00	0
2008-10-30	05:40:00	0
2008-10-30	05:41:00	0
2008-10-30	05:42:00	0
2008-10-30	05:43:00	0
2008-10-30	05:44:00	0
2008-10-30	05:45:00	0
2008-10-30	05:46:00	0
2008-10-30	05:47:00	0
2008-10-30	05:48:00	0
2008-10-30	05:49:00	0
2008-10-30	05:50:00	0
2008-10-30	05:51:00	0
2008-10-30	05:52:00	0
2008-10-30	05:53:00	0
2008-10-30	05:54:00	0
2008-10-30	05:55:00	0
2008-10-30	05:56:00	0
2008-10-30	05:57:00	0
2008-10-30	05:58:00	0
2008-10-30	05:59:00	0
2008-10-30	06:00:00	0
2008-10-30	06:01:00	0
2008-10-30	06:02:00	0
2008-10-30	06:03:00	0
2008-10-30	06:04:00	0
2008-10-30	06:05:00	0
2008-10-30	06:06:00	0
2008-10-30	06:07:00	0
2008-10-30	06:08:00	0
2008-10-30	06:09:00	0
2008-10-30	06:10:00	0
2008-10-30	06:11:00	0
2008-10-30	06:12:00	0
2008-10-30	06:13:00	0
2008-10-30	06:14:00	0
2008-10-30	06:15:00	0
2008-10-30	06:16:00	0
2008-10-30	06:17:00	0
2008-10-30	06:18:00	0
2008-10-30	06:19:00	0
2008-10-30	06:20:00	0
2008-10-30	06:21:00	0
2008-10-30	06:22:00	0
2008-10-30	06:23:00	0
2008-10-30	06:24:00	0
2008-10-30	06:25:00	0
2008-10-30	06:26:00	0
2008-10-30	06:27:00	0
2008-10-30	06:28:00	0
2008-10-30	06:29:00	0
2008-10-30	06:30:00	0
2008-10-30	06:31:00	0
2008-10-30	06:32:00	0
2008-10-30	06:33:00	0
2008-10-30	06:34:00	0
2008-10-30	06:35:00	0
2008-10-30	06:36:00	0
2008-10-30	06:37:00	0
2008-10-30	06:38:00	0
2008-10-30	06:39:00	0
2008-10-30	06:40:00	0
2008-10-30	06:41:00	0
2008-10-30	06:42:00	0
2008-10-30	06:43:00	0
2008-10-30	06:44:00	0
2008-10-30	06:45:00	0
2008-10-30	06:46:00	0
2008-10-30	06:47:00	0
2008-10-30	06:48:00	0
2008-10-30	06:49:00	0
2008-10-30	06:50:00	0
2008-10-30	06:51:00	0
2008-10-30	06:52:00	0
2008-10-30	06:53:00	0
2008-10-30	06:54:00	0
2008-10-30	06:55:00	0
2008-10-30	06:56:00	0
2008-10-30	06:57:00	0
2008-10-30	06:58:00	0
2008-10-30	06:59:00	0
2008-10-30	07:00:00	0
2008-10-30	07:01:00	0
2008-10-30	07:02:00	0
2008-10-30	07:03:00	0
2008-10-30	07:04:00	0
2008-10-30	07:05:00	0
2008-10-30	07:06:00	0
2008-10-30	07:07:00	0
2008-10-30	07:08:00	0
2008-10-30	07:09:00	0
2008-10-30	07:10:00	0
2008-10-30	07:11:00	0
2008-10-30	07:12:00	0
2008-10-30	07:13:00	0
2008-10-30	07:14:00	0
2008-10-30	07:15:00	0
2008-10-30	07:16:00	0
2008-10-30	07:17:00	0
2008-10-30	07:18:00	0
2008-10-30	07:19:00	0
2008-10-30	07:20:00	0
2008-10-30	07:21:00	0
2008-10-30	07:22:00	0
2008-10-30	07:23:00	0
2008-10-30	07:24:00	0
2008-10-30	07:25:00	0
2008-10-30	07:26:00	0
2008-10-30	07:27:00	0
2008-10-30	07:28:00	0
2008-10-30	07:29:00	0
2008-10-30	07:30:00	0
2008-10-30	07:31:00	0
2008-10-30	07:32:00	0
2008-10-30	07:33:00	0
2008-10-30	07:34:00	0
2008-10-30	07:35:00	0
2008-10-30	07:36:00	0
2008-10-30	07:37:00	0
2008-10-30	07:38:00	0
2008-10-30	07:39:00	0
2008-10-30	07:40:00	0
2008-10-30	07:41:00	0
2008-10-30	07:42:00	0
2008-10-30	07:43:00	0
2008-10-30	07:44:00	0
2008-10-30	07:45:00	0
2008-10-30	07:46:00	0
2008-10-30	07:47:00	0
2008-10-30	07:48:00	0
2008-10-30	07:49:00	0
2008-10-30	07:50:00	0
2008-10-30	07:51:00	0
2008-10-30	07:52:00	0
2008-10-30	07:53:00	0
2008-10-30	07:54:00	0
2008-10-30	07:55:00	0
2008-10-30	07:56:00	0
2008-10-30	07:57:00	0
2008-10-30	07:58:00	0
2008-10-30	07:59:00	0
2008-10-30	08:00:00	0
2008-10-30	08:01:00	0
2008-10-30	08:02:00	0
2008-10-30	08:03:00	0
2008-10-30	08:04:00	0
2008-10-30	08:05:00	0
2008-10-30	08:06:00	0
2008-10-30	08:07:00	0
2008-10-30	08:08:00	0
2008-10-30	08:09:00	0
2008-10-30	08:10:00	0
2008-10-30	08:11:00	0
2008-10-30	08:12:00	0
2008-10-30	08:13:00	0
2008-10-30	08:14:00	0
2008-10-30	08:15:00	0
2008-10-30	08:16:00	0
2008-10-30	08:17:00	0
2008-10-30	08:18:00	0
2008-10-30	08:19:00	0
2008-10-30	08:20:00	0
2008-10-30	08:21:00	0
2008-10-30	08:22:00	0
2008-10-30	08:23:00	0
2008-10-30	08:24:00	0
2008-10-30	08:25:00	0
2008-10-30	08:26:00	0
2008-10-30	08:27:00	0
2008-10-30	08:28:00	0
2008-10-30	08:29:00	0
2008-10-30	08:30:00	0
2008-10-30	08:31:00	0
2008-10-30	08:32:00	0
2008-10-30	08:33:00	0
2008-10-30	08:34:00	0
2008-10-30	08:35:00	0
2008-10-30	08:36:00	0
2008-10-30	08:37:00	0
2008-10-30	08:38:00	0
2008-10-30	08:39:00	0
2008-10-30	08:40:00	0
2008-10-30	08:41:00	0
2008-10-30	08:42:00	0
2008-10-30	08:43:00	0
2008-10-30	08:44:00	0
2008-10-30	08:45:00	0
2008-10-30	08:46:00	0
2008-10-30	08:47:00	0
2008-10-30	08:48:00	0
2008-10-30	08:49:00	0
2008-10-30	08:50:00	0
2008-10-30	08:51:00	0
2008-10-30	08:52:00	0
2008-10-30	08:53:00	0
2008-10-30	08:54:00	0
2008-10-30	08:55:00	0
2008-10-30	08:56:00	0
2008-10-30	08:57:00	0
2008-10-30	08:58:00	0
2008-10-30	08:59:00	0
2008-10-30	09:00:00	0
2008-10-30	09:01:00	0
2008-10-30	09:02:00	0
2008-10-30	09:03:00	0
2008-10-30	09:04:00	0
2008-10-30	09:05:00	0
2008-10-30	09:06:00	0
2008-10-30	09:07:00	0
2008-10-30	09:08:00	0
2008-10-30	09:09:00	0
2008-10-30	09:10:00	0
2008-10-30	09:11:00	0
2008-10-30	09:12:00	0
2008-10-30	09:13:00	0
2008-10-30	09:14:00	0
2008-10-30	09:15:00	0
2008-10-30	09:16:00	0
2008-10-30	09:17:00	0
2008-10-30	09:18:00	0
2008-10-30	09:19:00	0
2008-10-30	09:20:00	0
2008-10-30	09:21:00	0
2008-10-30	09:22:00	0
2008-10-30	09:23:00	0
2008-10-30	09:24:00	0
2008-10-30	09:25:00	0
2008-10-30	09:26:00	0
2008-10-30	09:27:00	0
2008-10-30	09:28:00	0
2008-10-30	09:29:00	0
2008-10-30	09:30:00	0
2008-10-30	09:31:00	0
2008-10-30	09:32:00	0
2008-10-30	09:33:00	0
2008-10-30	09:34:00	0
2008-10-30	09:35:00	0
2008-10-30	09:36:00	0
2008-10-30	09:37:00	0
2008-10-30	09:38:00	0
2008-10-30	09:39:00	0
2008-10-30	09:40:00	0
2008-10-30	09:41:00	0
2008-10-30	09:42:00	0
2008-10-30	09:43:00	0
2008-10-30	09:44:00	0
2008-10-30	09:45:00	0
2008-10-30	09:46:00	0
2008-10-30	09:47:00	0
2008-10-30	09:48:00	0
2008-10-30	09:49:00	0
2008-10-30	09:50:00	0
2008-10-30	09:51:00	0
2008-10-30	09:52:00	0
2008-10-30	09:53:00	0
2008-10-30	09:54:00	0
2008-10-30	09:55:00	0
2008-10-30	09:56:00	0
2008-10-30	09:57:00	0
2008-10-30	09:58:00	0
2008-10-30	09:59:00	0
2008-10-30	10:00:00	0
2008-10-30	10:01:00	0
2008-10-30	10:02:00	0
2008-10-30	10:03:00	0
2008-10-30	10:04:00	0
2008-10-30	10:05:00	0
2008-10-30	10:06:00	0
2008-10-30	10:07:00	0
2008-10-30	10:08:00	0
2008-10-30	10:09:00	0
2008-10-30	10:10:00	0
2008-10-30	10:11:00	0
2008-10-30	10:12:00	0
2008-10-30	10:13:00	0
2008-10-30	10:14:00	0
2008-10-30	10:15:00	0
2008-10-30	10:16:00	0
2008-10-30	10:17:00	0
2008-10-30	10:18:00	0
2008-10-30	10:19:00	0
2008-10-30	10:20:00	0
2008-10-30	10:21:00	0
2008-10-30	10:22:00	0
2008-10-30	10:23:00	0
2008-10-30	10:24:00	0
2008-10-30	10:25:00	0
2008-10-30	10:26:00	0
2008-10-30	10:27:00	0
2008-10-30	10:28:00	0
2008-10-30	10:29:00	0
2008-10-30	10:30:00	0
2008-10-30	10:31:00	0
2008-10-30	10:32:00	0
2008-10-30	10:33:00	0
2008-10-30	10:34:00	0
2008-10-30	10:35:00	0
2008-10-30	10:36:00	0
2008-10-30	10:37:00	0
2008-10-30	10:38:00	0
2008-10-30	10:39:00	0
2008-10-30	10:40:00	0
2008-10-30	10:41:00	0
2008-10-30	10:42:00	0
2008-10-30	10:43:00	0
2008-10-30	10:44:00	0
2008-10-30	10:45:00	0
2008-10-30	10:46:00	0
2008-10-30	10:47:00	0
2008-10-30	10:48:00	0
2008-10-30	10:49:00	0
2008-10-30	10:50:00	0
2008-10-30	10:51:00	0
2008-10-30	10:52:00	0
2008-10-30	10:53:00	0
2008-10-30	10:54:00	0
2008-10-30	10:55:00	0
2008-10-30	10:56:00	0
2008-10-30	10:57:00	0
2008-10-30	10:58:00	0
2008-10-30	10:59:00	0
2008-10-30	11:00:00	0
2008-10-30	11:01:00	0
2008-10-30	11:02:00	0
2008-10-30	11:03:00	0
2008-10-30	11:04:00	0
2008-10-30	11:05:00	0
2008-10-30	11:06:00	0
2008-10-30	11:07:00	0
2008-10-30	11:08:00	0
2008-10-30	11:09:00	0
2008-10-30	11:10:00	0
2008-10-30	11:11:00	0
2008-10-30	11:12:00	0
2008-10-30	11:13:00	0
2008-10-30	11:14:00	0
2008-10-30	11:15:00	0
2008-10-30	11:16:00	0
2008-10-30	11:17:00	0
2008-10-30	11:18:00	0
2008-10-30	11:19:00	0
2008-10-30	11:20:00	0
2008-10-30	11:21:00	0
2008-10-30	11:22:00	0
2008-10-30	11:23:00	0
2008-10-30	11:24:00	0
2008-10-30	11:25:00	0
2008-10-30	11:26:00	0
2008-10-30	11:27:00	0
2008-10-30	11:28:00	0
2008-10-30	11:29:00	0
2008-10-30	11:30:00	0
2008-10-30	11:31:00	0
2008-10-30	11:32:00	0
2008-10-30	11:33:00	0
2008-10-30	11:34:00	0
2008-10-30	11:35:00	0
2008-10-30	11:36:00	0
2008-10-30	11:37:00	0
2008-10-30	11:38:00	0
2008-10-30	11:39:00	0
2008-10-30	11:40:00	0
2008-10-30	11:41:00	0
2008-10-30	11:42:00	0
2008-10-30	11:43:00	0
2008-10-30	11:44:00	0
2008-10-30	11:45:00	0
2008-10-30	11:46:00	0
2008-10-30	11:47:00	0
2008-10-30	11:48:00	0
2008-10-30	11:49:00	0
2008-10-30	11:50:00	0
2008-10-30	11:51:00	0
2008-10-30	11:52:00	0
2008-10-30	11:53:00	0
2008-10-30	11:54:00	0
2008-10-30	11:55:00	0
2008-10-30	11:56:00	0
2008-10-30	11:57:00	0
2008-10-30	11:58:00	0
2008-10-30	11:59:00	0
2008-10-30	12:00:00	0
2008-10-30	12:01:00	0
2008-10-30	12:02:00	0
2008-10-30	12:03:00	0
2008-10-30	12:04:00	0
2008-10-30	12:05:00	0
2008-10-30	12:06:00	0
2008-10-30	12:07:00	0
2008-10-30	12:08:00	0
2008-10-30	12:09:00	0
2008-10-30	12:10:00	0
2008-10-30	12:11:00	0
2008-10-30	12:12:00	0
2008-10-30	12:13:00	0
2008-10-30	12:14:00	0
2008-10-30	12:15:00	0
2008-10-30	12:16:00	0
2008-10-30	12:17:00	0
2008-10-30	12:18:00	0
2008-10-30	12:19:00	0
2008-10-30	12:20:00	0
2008-10-30	12:21:00	0
2008-10-30	12:22:00	0
2008-10-30	12:23:00	0
2008-10-30	12:24:00	0
2008-10-30	12:25:00	0
2008-10-30	12:26:00	0
2008-10-30	12:27:00	0
2008-10-30	12:28:00	0
2008-10-30	12:29:00	0
2008-10-30	12:30:00	0
2008-10-30	12:31:00	0
2008-10-30	12:32:00	0
2008-10-30	12:33:00	0
2008-10-30	12:34:00	0
2008-10-30	12:35:00	0
2008-10-30	12:36:00	0
2008-10-30	12:37:00	0
2008-10-30	12:38:00	0
2008-10-30	12:39:00	0
2008-10-30	12:40:00	0
2008-10-30	12:41:00	0
2008-10-30	12:42:00	0
2008-10-30	12:43:00	0
2008-10-30	12:44:00	0
2008-10-30	12:45:00	0
2008-10-30	12:46:00	0
2008-10-30	12:47:00	0
2008-10-30	12:48:00	0
2008-10-30	12:49:00	0
2008-10-30	12:50:00	0
2008-10-30	12:51:00	0
2008-10-30	12:52:00	0
2008-10-30	12:53:00	0
2008-10-30	12:54:00	0
2008-10-30	12:55:00	0
2008-10-30	12:56:00	0
2008-10-30	12:57:00	0
2008-10-30	12:58:00	0
2008-10-30	12:59:00	0
2008-10-30	13:00:00	0
2008-10-30	13:01:00	0
2008-10-30	13:02:00	0
2008-10-30	13:03:00	0
2008-10-30	13:04:00	0
2008-10-30	13:05:00	0
2008-10-30	13:06:00	0
2008-10-30	13:07:00	0
2008-10-30	13:08:00	0
2008-10-30	13:09:00	0
2008-10-30	13:10:00	0
2008-10-30	13:11:00	0
2008-10-30	13:12:00	0
2008-10-30	13:13:00	0
2008-10-30	13:14:00	0
2008-10-30	13:15:00	0
2008-10-30	13:16:00	0
2008-10-30	13:17:00	0
2008-10-30	13:18:00	0
2008-10-30	13:19:00	0
2008-10-30	13:20:00	0
2008-10-30	13:21:00	0
2008-10-30	13:22:00	0
2008-10-30	13:23:00	0
2008-10-30	13:24:00	0
2008-10-30	13:25:00	0
2008-10-30	13:26:00	0
2008-10-30	13:27:00	0
2008-10-30	13:28:00	0
2008-10-30	13:29:00	0
2008-10-30	13:30:00	0
2008-10-30	13:31:00	0
2008-10-30	13:32:00	0
2008-10-30	13:33:00	0
2008-10-30	13:34:00	0
2008-10-30	13:35:00	0
2008-10-30	13:36:00	0
2008-10-30	13:37:00	0
2008-10-30	13:38:00	0
2008-10-30	13:39:00	0
2008-10-30	13:40:00	0
2008-10-30	13:41:00	0
2008-10-30	13:42:00	0
2008-10-30	13:43:00	0
2008-10-30	13:44:00	0
2008-10-30	13:45:00	0
2008-10-30	13:46:00	0
2008-10-30	13:47:00	0
2008-10-30	13:48:00	0
2008-10-30	13:49:00	0
2008-10-30	13:50:00	0
2008-10-30	13:51:00	0
2008-10-30	13:52:00	0
2008-10-30	13:53:00	0
2008-10-30	13:54:00	0
2008-10-30	13:55:00	0
2008-10-30	13:56:00	0
2008-10-30	13:57:00	0
2008-10-30	13:58:00	0
2008-10-30	13:59:00	0
2008-10-30	14:00:00	0
2008-10-30	14:01:00	0
2008-10-30	14:02:00	0
2008-10-30	14:03:00	0
2008-10-30	14:04:00	0
2008-10-30	14:05:00	0
2008-10-30	14:06:00	0
2008-10-30	14:07:00	0
2008-10-30	14:08:00	0
2008-10-30	14:09:00	0
2008-10-30	14:10:00	0
2008-10-30	14:11:00	0
2008-10-30	14:12:00	0
2008-10-30	14:13:00	0
2008-10-30	14:14:00	0
2008-10-30	14:15:00	0
2008-10-30	14:16:00	0
2008-10-30	14:17:00	0
2008-10-30	14:18:00	0
2008-10-30	14:19:00	0
2008-10-30	14:20:00	0
2008-10-30	14:21:00	0
2008-10-30	14:22:00	0
2008-10-30	14:23:00	0
2008-10-30	14:24:00	0
2008-10-30	14:25:00	0
2008-10-30	14:26:00	0
2008-10-30	14:27:00	0
2008-10-30	14:28:00	0
2008-10-30	14:29:00	0
2008-10-30	14:30:00	0
2008-10-30	14:31:00	0
2008-10-30	14:32:00	0
2008-10-30	14:33:00	0
2008-10-30	14:34:00	0
2008-10-30	14:35:00	0
2008-10-30	14:36:00	0
2008-10-30	14:37:00	0
2008-10-30	14:38:00	0
2008-10-30	14:39:00	0
2008-10-30	14:40:00	0
2008-10-30	14:41:00	0
2008-10-30	14:42:00	0
2008-10-30	14:43:00	0
2008-10-30	14:44:00	0
2008-10-30	14:45:00	0
2008-10-30	14:46:00	0
2008-10-30	14:47:00	0
2008-10-30	14:48:00	0
2008-10-30	14:49:00	0
2008-10-30	14:50:00	0
2008-10-30	14:51:00	0
2008-10-30	14:52:00	0
2008-10-30	14:53:00	0
2008-10-30	14:54:00	0
2008-10-30	14:55:00	0
2008-10-30	14:56:00	0
2008-10-30	14:57:00	0
2008-10-30	14:58:00	0
2008-10-30	14:59:00	0
2008-10-30	15:00:00	0
2008-10-30	15:01:00	0
2008-10-30	15:02:00	0
2008-10-30	15:03:00	0
2008-10-30	15:04:00	0
2008-10-30	15:05:00	0
2008-10-30	15:06:00	0
2008-10-30	15:07:00	0
2008-10-30	15:08:00	0
2008-10-30	15:09:00	0
2008-10-30	15:10:00	0
2008-10-30	15:11:00	0
2008-10-30	15:12:00	0
2008-10-30	15:13:00	0
2008-10-30	15:14:00	0
2008-10-30	15:15:00	0
2008-10-30	15:16:00	0
2008-10-30	15:17:00	0
2008-10-30	15:18:00	0
2008-10-30	15:19:00	0
2008-10-30	15:20:00	0
2008-10-30	15:21:00	0
2008-10-30	15:22:00	0
2008-10-30	15:23:00	0
2008-10-30	15:24:00	0
2008-10-30	15:25:00	0
2008-10-30	15:26:00	0
2008-10-30	15:27:00	0
2008-10-30	15:28:00	0
2008-10-30	15:29:00	0
2008-10-30	15:30:00	0
2008-10-30	15:31:00	0
2008-10-30	15:32:00	0
2008-10-30	15:33:00	0
2008-10-30	15:34:00	0
2008-10-30	15:35:00	0
2008-10-30	15:36:00	0
2008-10-30	15:37:00	0
2008-10-30	15:38:00	0
2008-10-30	15:39:00	0
2008-10-30	15:40:00	0
2008-10-30	15:41:00	0
2008-10-30	15:42:00	0
2008-10-30	15:43:00	0
2008-10-30	15:44:00	0
2008-10-30	15:45:00	0
2008-10-30	15:46:00	0
2008-10-30	15:47:00	0
2008-10-30	15:48:00	0
2008-10-30	15:49:00	0
2008-10-30	15:50:00	0
2008-10-30	15:51:00	0
2008-10-30	15:52:00	0
2008-10-30	15:53:00	0
2008-10-30	15:54:00	0
2008-10-30	15:55:00	0
2008-10-30	15:56:00	0
2008-10-30	15:57:00	0
2008-10-30	15:58:00	0
2008-10-30	15:59:00	0
2008-10-30	16:00:00	331
2008-10-30	16:01:00	259
2008-10-30	16:02:00	400
2008-10-30	16:03:00	490
2008-10-30	16:04:00	259
2008-10-30	16:05:00	161
2008-10-30	16:06:00	115
2008-10-30	16:07:00	34
2008-10-30	16:08:00	44
2008-10-30	16:09:00	104
2008-10-30	16:10:00	98
2008-10-30	16:11:00	110
2008-10-30	16:12:00	259
2008-10-30	16:13:00	285
2008-10-30	16:14:00	204
2008-10-30	16:15:00	58
2008-10-30	16:16:00	69
2008-10-30	16:17:00	44
2008-10-30	16:18:00	39
2008-10-30	16:19:00	161
2008-10-30	16:20:00	188
2008-10-30	16:21:00	161
2008-10-30	16:22:00	147
2008-10-30	16:23:00	154
2008-10-30	16:24:00	69
2008-10-30	16:25:00	154
2008-10-30	16:26:00	204
2008-10-30	16:27:00	154
2008-10-30	16:28:00	86
2008-10-30	16:29:00	121
2008-10-30	16:30:00	80
2008-10-30	16:31:00	134
2008-10-30	16:32:00	147
2008-10-30	16:33:00	168
2008-10-30	16:34:00	285
2008-10-30	16:35:00	147
2008-10-30	16:36:00	92
2008-10-30	16:37:00	422
2008-10-30	16:38:00	86
2008-10-30	16:39:00	294
2008-10-30	16:40:00	154
2008-10-30	16:41:00	5
2008-10-30	16:42:00	92
2008-10-30	16:43:00	250
2008-10-30	16:44:00	175
2008-10-30	16:45:00	147
2008-10-30	16:46:00	80
2008-10-30	16:47:00	92
2008-10-30	16:48:00	121
2008-10-30	16:49:00	161
2008-10-30	16:50:00	115
2008-10-30	16:51:00	115
2008-10-30	16:52:00	242
2008-10-30	16:53:00	15
2008-10-30	16:54:00	147
2008-10-30	16:55:00	853
2008-10-30	16:56:00	1241
2008-10-30	16:57:00	53
2008-10-30	16:58:00	331
2008-10-30	16:59:00	0
2008-10-30	17:00:00	0
2008-10-30	17:01:00	0
2008-10-30	17:02:00	0
2008-10-30	17:03:00	0
2008-10-30	17:04:00	134
2008-10-30	17:05:00	134
2008-10-30	17:06:00	29
2008-10-30	17:07:00	276
2008-10-30	17:08:00	19
2008-10-30	17:09:00	10
2008-10-30	17:10:00	48
2008-10-30	17:11:00	0
2008-10-30	17:12:00	0
2008-10-30	17:13:00	10
2008-10-30	17:14:00	0
2008-10-30	17:15:00	110
2008-10-30	17:16:00	80
2008-10-30	17:17:00	235
2008-10-30	17:18:00	92
2008-10-30	17:19:00	196
2008-10-30	17:20:00	227
2008-10-30	17:21:00	1106
2008-10-30	17:22:00	1106
2008-10-30	17:23:00	360
2008-10-30	17:24:00	303
2008-10-30	17:25:00	706
2008-10-30	17:26:00	48
2008-10-30	17:27:00	466
2008-10-30	17:28:00	0
2008-10-30	17:29:00	0
2008-10-30	17:30:00	0
2008-10-30	17:31:00	0
2008-10-30	17:32:00	0
2008-10-30	17:33:00	0
2008-10-30	17:34:00	0
2008-10-30	17:35:00	0
2008-10-30	17:36:00	5
2008-10-30	17:37:00	0
2008-10-30	17:38:00	390
2008-10-30	17:39:00	219
2008-10-30	17:40:00	455
2008-10-30	17:41:00	501
2008-10-30	17:42:00	0
2008-10-30	17:43:00	0
2008-10-30	17:44:00	0
2008-10-30	17:45:00	0
2008-10-30	17:46:00	0
2008-10-30	17:47:00	0
2008-10-30	17:48:00	0
2008-10-30	17:49:00	0
2008-10-30	17:50:00	0
2008-10-30	17:51:00	0
2008-10-30	17:52:00	0
2008-10-30	17:53:00	0
2008-10-30	17:54:00	110
2008-10-30	17:55:00	134
2008-10-30	17:56:00	34
2008-10-30	17:57:00	0
2008-10-30	17:58:00	0
2008-10-30	17:59:00	0
2008-10-30	18:00:00	0
2008-10-30	18:01:00	0
2008-10-30	18:02:00	0
2008-10-30	18:03:00	0
2008-10-30	18:04:00	0
2008-10-30	18:05:00	321
2008-10-30	18:06:00	369
2008-10-30	18:07:00	168
2008-10-30	18:08:00	514
2008-10-30	18:09:00	69
2008-10-30	18:10:00	10
2008-10-30	18:11:00	0
2008-10-30	18:12:00	0
2008-10-30	18:13:00	0
2008-10-30	18:14:00	0
2008-10-30	18:15:00	0
2008-10-30	18:16:00	0
2008-10-30	18:17:00	0
2008-10-30	18:18:00	10
2008-10-30	18:19:00	0
2008-10-30	18:20:00	0
2008-10-30	18:21:00	0
2008-10-30	18:22:00	0
2008-10-30	18:23:00	24
2008-10-30	18:24:00	0
2008-10-30	18:25:00	0
2008-10-30	18:26:00	0
2008-10-30	18:27:00	0
2008-10-30	18:28:00	134
2008-10-30	18:29:00	219
2008-10-30	18:30:00	390
2008-10-30	18:31:00	181
2008-10-30	18:32:00	466
2008-10-30	18:33:00	115
2008-10-30	18:34:00	227
2008-10-30	18:35:00	235
2008-10-30	18:36:00	211
2008-10-30	18:37:00	242
2008-10-30	18:38:00	29
2008-10-30	18:39:00	0
2008-10-30	18:40:00	24
2008-10-30	18:41:00	242
2008-10-30	18:42:00	311
2008-10-30	18:43:00	514
2008-10-30	18:44:00	422
2008-10-30	18:45:00	455
2008-10-30	18:46:00	490
2008-10-30	18:47:00	478
2008-10-30	18:48:00	769
2008-10-30	18:49:00	785
2008-10-30	18:50:00	466
2008-10-30	18:51:00	350
2008-10-30	18:52:00	466
2008-10-30	18:53:00	175
2008-10-30	18:54:00	24
2008-10-30	18:55:00	0
2008-10-30	18:56:00	0
2008-10-30	18:57:00	0
2008-10-30	18:58:00	188
2008-10-30	18:59:00	44
2008-10-30	19:00:00	58
2008-10-30	19:01:00	0
2008-10-30	19:02:00	0
2008-10-30	19:03:00	0
2008-10-30	19:04:00	0
2008-10-30	19:05:00	0
2008-10-30	19:06:00	0
2008-10-30	19:07:00	53
2008-10-30	19:08:00	69
2008-10-30	19:09:00	5
2008-10-30	19:10:00	0
2008-10-30	19:11:00	0
2008-10-30	19:12:00	0
2008-10-30	19:13:00	0
2008-10-30	19:14:00	0
2008-10-30	19:15:00	0
2008-10-30	19:16:00	34
2008-10-30	19:17:00	0
2008-10-30	19:18:00	0
2008-10-30	19:19:00	0
2008-10-30	19:20:00	0
2008-10-30	19:21:00	0
2008-10-30	19:22:00	0
2008-10-30	19:23:00	44
2008-10-30	19:24:00	0
2008-10-30	19:25:00	0
2008-10-30	19:26:00	0
2008-10-30	19:27:00	721
2008-10-30	19:28:00	360
2008-10-30	19:29:00	331
2008-10-30	19:30:00	432
2008-10-30	19:31:00	196
2008-10-30	19:32:00	5
2008-10-30	19:33:00	0
2008-10-30	19:34:00	0
2008-10-30	19:35:00	0
2008-10-30	19:36:00	0
2008-10-30	19:37:00	0
2008-10-30	19:38:00	0
2008-10-30	19:39:00	0
2008-10-30	19:40:00	0
2008-10-30	19:41:00	10
2008-10-30	19:42:00	5
2008-10-30	19:43:00	0
2008-10-30	19:44:00	0
2008-10-30	19:45:00	0
2008-10-30	19:46:00	0
2008-10-30	19:47:00	0
2008-10-30	19:48:00	0
2008-10-30	19:49:00	0
2008-10-30	19:50:00	0
2008-10-30	19:51:00	0
2008-10-30	19:52:00	0
2008-10-30	19:53:00	0
2008-10-30	19:54:00	0
2008-10-30	19:55:00	0
2008-10-30	19:56:00	0
2008-10-30	19:57:00	0
2008-10-30	19:58:00	0
2008-10-30	19:59:00	39
2008-10-30	20:00:00	0
2008-10-30	20:01:00	0
2008-10-30	20:02:00	0
2008-10-30	20:03:00	53
2008-10-30	20:04:00	29
2008-10-30	20:05:00	0
2008-10-30	20:06:00	0
2008-10-30	20:07:00	0
2008-10-30	20:08:00	0
2008-10-30	20:09:00	0
2008-10-30	20:10:00	0
2008-10-30	20:11:00	0
2008-10-30	20:12:00	0
2008-10-30	20:13:00	0
2008-10-30	20:14:00	0
2008-10-30	20:15:00	0
2008-10-30	20:16:00	0
2008-10-30	20:17:00	48
2008-10-30	20:18:00	0
2008-10-30	20:19:00	0
2008-10-30	20:20:00	10
2008-10-30	20:21:00	0
2008-10-30	20:22:00	0
2008-10-30	20:23:00	0
2008-10-30	20:24:00	0
2008-10-30	20:25:00	0
2008-10-30	20:26:00	0
2008-10-30	20:27:00	0
2008-10-30	20:28:00	147
2008-10-30	20:29:00	0
2008-10-30	20:30:00	0
2008-10-30	20:31:00	0
2008-10-30	20:32:00	0
2008-10-30	20:33:00	0
2008-10-30	20:34:00	0
2008-10-30	20:35:00	0
2008-10-30	20:36:00	0
2008-10-30	20:37:00	121
2008-10-30	20:38:00	0
2008-10-30	20:39:00	0
2008-10-30	20:40:00	0
2008-10-30	20:41:00	29
2008-10-30	20:42:00	5
2008-10-30	20:43:00	0
2008-10-30	20:44:00	69
2008-10-30	20:45:00	0
2008-10-30	20:46:00	0
2008-10-30	20:47:00	0
2008-10-30	20:48:00	0
2008-10-30	20:49:00	0
2008-10-30	20:50:00	0
2008-10-30	20:51:00	0
2008-10-30	20:52:00	0
2008-10-30	20:53:00	0
2008-10-30	20:54:00	0
2008-10-30	20:55:00	0
2008-10-30	20:56:00	0
2008-10-30	20:57:00	0
2008-10-30	20:58:00	0
2008-10-30	20:59:00	0
2008-10-30	21:00:00	29
2008-10-30	21:01:00	0
2008-10-30	21:02:00	53
2008-10-30	21:03:00	24
2008-10-30	21:04:00	44
2008-10-30	21:05:00	0
2008-10-30	21:06:00	0
2008-10-30	21:07:00	0
2008-10-30	21:08:00	0
2008-10-30	21:09:00	0
2008-10-30	21:10:00	0
2008-10-30	21:11:00	0
2008-10-30	21:12:00	5
2008-10-30	21:13:00	0
2008-10-30	21:14:00	0
2008-10-30	21:15:00	0
2008-10-30	21:16:00	0
2008-10-30	21:17:00	86
2008-10-30	21:18:00	0
2008-10-30	21:19:00	0
2008-10-30	21:20:00	0
2008-10-30	21:21:00	121
2008-10-30	21:22:00	0
2008-10-30	21:23:00	0
2008-10-30	21:24:00	0
2008-10-30	21:25:00	0
2008-10-30	21:26:00	0
2008-10-30	21:27:00	0
2008-10-30	21:28:00	0
2008-10-30	21:29:00	0
2008-10-30	21:30:00	0
2008-10-30	21:31:00	0
2008-10-30	21:32:00	0
2008-10-30	21:33:00	0
2008-10-30	21:34:00	0
2008-10-30	21:35:00	0
2008-10-30	21:36:00	0
2008-10-30	21:37:00	0
2008-10-30	21:38:00	141
2008-10-30	21:39:00	80
2008-10-30	21:40:00	15
2008-10-30	21:41:00	34
2008-10-30	21:42:00	0
2008-10-30	21:43:00	10
2008-10-30	21:44:00	0
2008-10-30	21:45:00	10
2008-10-30	21:46:00	19
2008-10-30	21:47:00	0
2008-10-30	21:48:00	0
2008-10-30	21:49:00	0
2008-10-30	21:50:00	0
2008-10-30	21:51:00	0
2008-10-30	21:52:00	0
2008-10-30	21:53:00	0
2008-10-30	21:54:00	0
2008-10-30	21:55:00	0
2008-10-30	21:56:00	0
2008-10-30	21:57:00	0
2008-10-30	21:58:00	0
2008-10-30	21:59:00	0
2008-10-30	22:00:00	5
2008-10-30	22:01:00	360
2008-10-30	22:02:00	134
2008-10-30	22:03:00	432
2008-10-30	22:04:00	0
2008-10-30	22:05:00	0
2008-10-30	22:06:00	15
2008-10-30	22:07:00	0
2008-10-30	22:08:00	268
2008-10-30	22:09:00	39
2008-10-30	22:10:00	0
2008-10-30	22:11:00	121
2008-10-30	22:12:00	605
2008-10-30	22:13:00	647
2008-10-30	22:14:00	769
2008-10-30	22:15:00	1003
2008-10-30	22:16:00	490
2008-10-30	22:17:00	360
2008-10-30	22:18:00	98
2008-10-30	22:19:00	268
2008-10-30	22:20:00	104
2008-10-30	22:21:00	369
2008-10-30	22:22:00	134
2008-10-30	22:23:00	527
2008-10-30	22:24:00	466
2008-10-30	22:25:00	564
2008-10-30	22:26:00	390
2008-10-30	22:27:00	250
2008-10-30	22:28:00	24
2008-10-30	22:29:00	211
2008-10-30	22:30:00	379
2008-10-30	22:31:00	110
2008-10-30	22:32:00	110
2008-10-30	22:33:00	478
2008-10-30	22:34:00	204
2008-10-30	22:35:00	259
2008-10-30	22:36:00	1552
2008-10-30	22:37:00	432
2008-10-30	22:38:00	196
2008-10-30	22:39:00	15
2008-10-30	22:40:00	0
2008-10-30	22:41:00	0
2008-10-30	22:42:00	34
2008-10-30	22:43:00	44
2008-10-30	22:44:00	0
2008-10-30	22:45:00	0
2008-10-30	22:46:00	0
2008-10-30	22:47:00	86
2008-10-30	22:48:00	592
2008-10-30	22:49:00	10
2008-10-30	22:50:00	0
2008-10-30	22:51:00	0
2008-10-30	22:52:00	0
2008-10-30	22:53:00	0
2008-10-30	22:54:00	0
2008-10-30	22:55:00	0
2008-10-30	22:56:00	39
2008-10-30	22:57:00	0
2008-10-30	22:58:00	0
2008-10-30	22:59:00	0
2008-10-30	23:00:00	0
2008-10-30	23:01:00	0
2008-10-30	23:02:00	0
2008-10-30	23:03:00	0
2008-10-30	23:04:00	0
2008-10-30	23:05:00	0
2008-10-30	23:06:00	0
2008-10-30	23:07:00	0
2008-10-30	23:08:00	0
2008-10-30	23:09:00	15
2008-10-30	23:10:00	0
2008-10-30	23:11:00	0
2008-10-30	23:12:00	0
2008-10-30	23:13:00	0
2008-10-30	23:14:00	0
2008-10-30	23:15:00	0
2008-10-30	23:16:00	0
2008-10-30	23:17:00	0
2008-10-30	23:18:00	0
2008-10-30	23:19:00	0
2008-10-30	23:20:00	115
2008-10-30	23:21:00	0
2008-10-30	23:22:00	0
2008-10-30	23:23:00	0
2008-10-30	23:24:00	0
2008-10-30	23:25:00	0
2008-10-30	23:26:00	0
2008-10-30	23:27:00	0
2008-10-30	23:28:00	0
2008-10-30	23:29:00	0
2008-10-30	23:30:00	24
2008-10-30	23:31:00	0
2008-10-30	23:32:00	0
2008-10-30	23:33:00	0
2008-10-30	23:34:00	0
2008-10-30	23:35:00	0
2008-10-30	23:36:00	0
2008-10-30	23:37:00	0
2008-10-30	23:38:00	0
2008-10-30	23:39:00	0
2008-10-30	23:40:00	0
2008-10-30	23:41:00	0
2008-10-30	23:42:00	0
2008-10-30	23:43:00	0
2008-10-30	23:44:00	0
2008-10-30	23:45:00	0
2008-10-30	23:46:00	0
2008-10-30	23:47:00	0
2008-10-30	23:48:00	0
2008-10-30	23:49:00	29
2008-10-30	23:50:00	0
2008-10-30	23:51:00	0
2008-10-30	23:52:00	0
2008-10-30	23:53:00	0
2008-10-30	23:54:00	0
2008-10-30	23:55:00	5
2008-10-30	23:56:00	10
2008-10-30	23:57:00	0
2008-10-30	23:58:00	0
2008-10-30	23:59:00	0
2008-10-31	00:00:00	0
2008-10-31	00:01:00	0
2008-10-31	00:02:00	0
2008-10-31	00:03:00	0
2008-10-31	00:04:00	0
2008-10-31	00:05:00	86
2008-10-31	00:06:00	0
2008-10-31	00:07:00	0
2008-10-31	00:08:00	0
2008-10-31	00:09:00	0
2008-10-31	00:10:00	0
2008-10-31	00:11:00	0
2008-10-31	00:12:00	0
2008-10-31	00:13:00	0
2008-10-31	00:14:00	0
2008-10-31	00:15:00	0
2008-10-31	00:16:00	0
2008-10-31	00:17:00	0
2008-10-31	00:18:00	0
2008-10-31	00:19:00	0
2008-10-31	00:20:00	0
2008-10-31	00:21:00	0
2008-10-31	00:22:00	0
2008-10-31	00:23:00	0
2008-10-31	00:24:00	0
2008-10-31	00:25:00	0
2008-10-31	00:26:00	0
2008-10-31	00:27:00	0
2008-10-31	00:28:00	0
2008-10-31	00:29:00	0
2008-10-31	00:30:00	0
2008-10-31	00:31:00	0
2008-10-31	00:32:00	0
2008-10-31	00:33:00	0
2008-10-31	00:34:00	29
2008-10-31	00:35:00	0
2008-10-31	00:36:00	0
2008-10-31	00:37:00	0
2008-10-31	00:38:00	0
2008-10-31	00:39:00	0
2008-10-31	00:40:00	0
2008-10-31	00:41:00	0
2008-10-31	00:42:00	0
2008-10-31	00:43:00	0
2008-10-31	00:44:00	0
2008-10-31	00:45:00	0
2008-10-31	00:46:00	0
2008-10-31	00:47:00	0
2008-10-31	00:48:00	0
2008-10-31	00:49:00	0
2008-10-31	00:50:00	0
2008-10-31	00:51:00	0
2008-10-31	00:52:00	0
2008-10-31	00:53:00	0
2008-10-31	00:54:00	0
2008-10-31	00:55:00	44
2008-10-31	00:56:00	0
2008-10-31	00:57:00	0
2008-10-31	00:58:00	0
2008-10-31	00:59:00	0
2008-10-31	01:00:00	0
2008-10-31	01:01:00	63
2008-10-31	01:02:00	0
2008-10-31	01:03:00	0
2008-10-31	01:04:00	0
2008-10-31	01:05:00	0
2008-10-31	01:06:00	0
2008-10-31	01:07:00	0
2008-10-31	01:08:00	0
2008-10-31	01:09:00	0
2008-10-31	01:10:00	0
2008-10-31	01:11:00	0
2008-10-31	01:12:00	0
2008-10-31	01:13:00	0
2008-10-31	01:14:00	0
2008-10-31	01:15:00	0
2008-10-31	01:16:00	0
2008-10-31	01:17:00	0
2008-10-31	01:18:00	0
2008-10-31	01:19:00	0
2008-10-31	01:20:00	0
2008-10-31	01:21:00	0
2008-10-31	01:22:00	0
2008-10-31	01:23:00	19
2008-10-31	01:24:00	24
2008-10-31	01:25:00	0
2008-10-31	01:26:00	0
2008-10-31	01:27:00	0
2008-10-31	01:28:00	154
2008-10-31	01:29:00	15
2008-10-31	01:30:00	104
2008-10-31	01:31:00	181
2008-10-31	01:32:00	0
2008-10-31	01:33:00	0
2008-10-31	01:34:00	44
2008-10-31	01:35:00	0
2008-10-31	01:36:00	0
2008-10-31	01:37:00	0
2008-10-31	01:38:00	0
2008-10-31	01:39:00	0
2008-10-31	01:40:00	0
2008-10-31	01:41:00	0
2008-10-31	01:42:00	0
2008-10-31	01:43:00	0
2008-10-31	01:44:00	69
2008-10-31	01:45:00	5
2008-10-31	01:46:00	86
2008-10-31	01:47:00	0
2008-10-31	01:48:00	110
2008-10-31	01:49:00	44
2008-10-31	01:50:00	75
2008-10-31	01:51:00	0
2008-10-31	01:52:00	0
2008-10-31	01:53:00	0
2008-10-31	01:54:00	0
2008-10-31	01:55:00	0
2008-10-31	01:56:00	0
2008-10-31	01:57:00	0
2008-10-31	01:58:00	0
2008-10-31	01:59:00	0
2008-10-31	02:00:00	0
2008-10-31	02:01:00	0
2008-10-31	02:02:00	48
2008-10-31	02:03:00	0
2008-10-31	02:04:00	0
2008-10-31	02:05:00	0
2008-10-31	02:06:00	0
2008-10-31	02:07:00	0
2008-10-31	02:08:00	0
2008-10-31	02:09:00	0
2008-10-31	02:10:00	0
2008-10-31	02:11:00	0
2008-10-31	02:12:00	48
2008-10-31	02:13:00	39
2008-10-31	02:14:00	5
2008-10-31	02:15:00	0
2008-10-31	02:16:00	527
2008-10-31	02:17:00	141
2008-10-31	02:18:00	75
2008-10-31	02:19:00	24
2008-10-31	02:20:00	19
2008-10-31	02:21:00	0
2008-10-31	02:22:00	647
2008-10-31	02:23:00	514
2008-10-31	02:24:00	196
2008-10-31	02:25:00	29
2008-10-31	02:26:00	80
2008-10-31	02:27:00	490
2008-10-31	02:28:00	211
2008-10-31	02:29:00	0
2008-10-31	02:30:00	0
2008-10-31	02:31:00	39
2008-10-31	02:32:00	44
2008-10-31	02:33:00	53
2008-10-31	02:34:00	44
2008-10-31	02:35:00	15
2008-10-31	02:36:00	15
2008-10-31	02:37:00	154
2008-10-31	02:38:00	134
2008-10-31	02:39:00	188
2008-10-31	02:40:00	490
2008-10-31	02:41:00	5
2008-10-31	02:42:00	552
2008-10-31	02:43:00	466
2008-10-31	02:44:00	752
2008-10-31	02:45:00	0
2008-10-31	02:46:00	0
2008-10-31	02:47:00	0
2008-10-31	02:48:00	0
2008-10-31	02:49:00	0
2008-10-31	02:50:00	0
2008-10-31	02:51:00	19
2008-10-31	02:52:00	0
2008-10-31	02:53:00	0
2008-10-31	02:54:00	53
2008-10-31	02:55:00	0
2008-10-31	02:56:00	29
2008-10-31	02:57:00	80
2008-10-31	02:58:00	5
2008-10-31	02:59:00	181
2008-10-31	03:00:00	168
2008-10-31	03:01:00	15
2008-10-31	03:02:00	0
2008-10-31	03:03:00	0
2008-10-31	03:04:00	58
2008-10-31	03:05:00	69
2008-10-31	03:06:00	0
2008-10-31	03:07:00	34
2008-10-31	03:08:00	0
2008-10-31	03:09:00	0
2008-10-31	03:10:00	0
2008-10-31	03:11:00	10
2008-10-31	03:12:00	5
2008-10-31	03:13:00	34
2008-10-31	03:14:00	0
2008-10-31	03:15:00	0
2008-10-31	03:16:00	0
2008-10-31	03:17:00	0
2008-10-31	03:18:00	0
2008-10-31	03:19:00	0
2008-10-31	03:20:00	0
2008-10-31	03:21:00	24
2008-10-31	03:22:00	0
2008-10-31	03:23:00	0
2008-10-31	03:24:00	0
2008-10-31	03:25:00	0
2008-10-31	03:26:00	0
2008-10-31	03:27:00	0
2008-10-31	03:28:00	0
2008-10-31	03:29:00	0
2008-10-31	03:30:00	0
2008-10-31	03:31:00	0
2008-10-31	03:32:00	0
2008-10-31	03:33:00	0
2008-10-31	03:34:00	15
2008-10-31	03:35:00	0
2008-10-31	03:36:00	0
2008-10-31	03:37:00	0
2008-10-31	03:38:00	0
2008-10-31	03:39:00	0
2008-10-31	03:40:00	0
2008-10-31	03:41:00	0
2008-10-31	03:42:00	5
2008-10-31	03:43:00	0
2008-10-31	03:44:00	0
2008-10-31	03:45:00	0
2008-10-31	03:46:00	0
2008-10-31	03:47:00	0
2008-10-31	03:48:00	0
2008-10-31	03:49:00	0
2008-10-31	03:50:00	19
2008-10-31	03:51:00	69
2008-10-31	03:52:00	39
2008-10-31	03:53:00	0
2008-10-31	03:54:00	0
2008-10-31	03:55:00	0
2008-10-31	03:56:00	0
2008-10-31	03:57:00	0
2008-10-31	03:58:00	0
2008-10-31	03:59:00	0
2008-10-31	04:00:00	0
2008-10-31	04:01:00	0
2008-10-31	04:02:00	0
2008-10-31	04:03:00	0
2008-10-31	04:04:00	0
2008-10-31	04:05:00	0
2008-10-31	04:06:00	0
2008-10-31	04:07:00	0
2008-10-31	04:08:00	0
2008-10-31	04:09:00	0
2008-10-31	04:10:00	0
2008-10-31	04:11:00	0
2008-10-31	04:12:00	0
2008-10-31	04:13:00	0
2008-10-31	04:14:00	10
2008-10-31	04:15:00	29
2008-10-31	04:16:00	53
2008-10-31	04:17:00	0
2008-10-31	04:18:00	0
2008-10-31	04:19:00	0
2008-10-31	04:20:00	0
2008-10-31	04:21:00	10
2008-10-31	04:22:00	0
2008-10-31	04:23:00	0
2008-10-31	04:24:00	0
2008-10-31	04:25:00	0
2008-10-31	04:26:00	0
2008-10-31	04:27:00	0
2008-10-31	04:28:00	0
2008-10-31	04:29:00	0
2008-10-31	04:30:00	0
2008-10-31	04:31:00	0
2008-10-31	04:32:00	0
2008-10-31	04:33:00	5
2008-10-31	04:34:00	0
2008-10-31	04:35:00	5
2008-10-31	04:36:00	53
2008-10-31	04:37:00	0
2008-10-31	04:38:00	0
2008-10-31	04:39:00	0
2008-10-31	04:40:00	0
2008-10-31	04:41:00	0
2008-10-31	04:42:00	0
2008-10-31	04:43:00	0
2008-10-31	04:44:00	0
2008-10-31	04:45:00	0
2008-10-31	04:46:00	0
2008-10-31	04:47:00	48
2008-10-31	04:48:00	10
2008-10-31	04:49:00	75
2008-10-31	04:50:00	0
2008-10-31	04:51:00	10
2008-10-31	04:52:00	0
2008-10-31	04:53:00	0
2008-10-31	04:54:00	0
2008-10-31	04:55:00	5
2008-10-31	04:56:00	0
2008-10-31	04:57:00	0
2008-10-31	04:58:00	0
2008-10-31	04:59:00	0
2008-10-31	05:00:00	0
2008-10-31	05:01:00	0
2008-10-31	05:02:00	0
2008-10-31	05:03:00	0
2008-10-31	05:04:00	0
2008-10-31	05:05:00	0
2008-10-31	05:06:00	0
2008-10-31	05:07:00	0
2008-10-31	05:08:00	0
2008-10-31	05:09:00	0
2008-10-31	05:10:00	0
2008-10-31	05:11:00	5
2008-10-31	05:12:00	0
2008-10-31	05:13:00	1043
2008-10-31	05:14:00	147
2008-10-31	05:15:00	127
2008-10-31	05:16:00	0
2008-10-31	05:17:00	24
2008-10-31	05:18:00	5
2008-10-31	05:19:00	0
2008-10-31	05:20:00	0
2008-10-31	05:21:00	0
2008-10-31	05:22:00	0
2008-10-31	05:23:00	0
2008-10-31	05:24:00	0
2008-10-31	05:25:00	0
2008-10-31	05:26:00	10
2008-10-31	05:27:00	0
2008-10-31	05:28:00	0
2008-10-31	05:29:00	0
2008-10-31	05:30:00	0
2008-10-31	05:31:00	0
2008-10-31	05:32:00	0
2008-10-31	05:33:00	0
2008-10-31	05:34:00	10
2008-10-31	05:35:00	19
2008-10-31	05:36:00	15
2008-10-31	05:37:00	15
2008-10-31	05:38:00	15
2008-10-31	05:39:00	24
2008-10-31	05:40:00	0
2008-10-31	05:41:00	0
2008-10-31	05:42:00	0
2008-10-31	05:43:00	5
2008-10-31	05:44:00	29
2008-10-31	05:45:00	0
2008-10-31	05:46:00	0
2008-10-31	05:47:00	0
2008-10-31	05:48:00	24
2008-10-31	05:49:00	0
2008-10-31	05:50:00	104
2008-10-31	05:51:00	15
2008-10-31	05:52:00	44
2008-10-31	05:53:00	92
2008-10-31	05:54:00	69
2008-10-31	05:55:00	10
2008-10-31	05:56:00	0
2008-10-31	05:57:00	34
2008-10-31	05:58:00	0
2008-10-31	05:59:00	0
2008-10-31	06:00:00	0
2008-10-31	06:01:00	0
2008-10-31	06:02:00	0
2008-10-31	06:03:00	0
2008-10-31	06:04:00	0
2008-10-31	06:05:00	0
2008-10-31	06:06:00	0
2008-10-31	06:07:00	0
2008-10-31	06:08:00	0
2008-10-31	06:09:00	0
2008-10-31	06:10:00	29
2008-10-31	06:11:00	19
2008-10-31	06:12:00	10
2008-10-31	06:13:00	80
2008-10-31	06:14:00	19
2008-10-31	06:15:00	10
2008-10-31	06:16:00	15
2008-10-31	06:17:00	121
2008-10-31	06:18:00	5
2008-10-31	06:19:00	0
2008-10-31	06:20:00	0
2008-10-31	06:21:00	15
2008-10-31	06:22:00	24
2008-10-31	06:23:00	0
2008-10-31	06:24:00	0
2008-10-31	06:25:00	0
2008-10-31	06:26:00	15
2008-10-31	06:27:00	0
2008-10-31	06:28:00	0
2008-10-31	06:29:00	0
2008-10-31	06:30:00	86
2008-10-31	06:31:00	5
2008-10-31	06:32:00	0
2008-10-31	06:33:00	0
2008-10-31	06:34:00	0
2008-10-31	06:35:00	15
2008-10-31	06:36:00	29
2008-10-31	06:37:00	5
2008-10-31	06:38:00	0
2008-10-31	06:39:00	0
2008-10-31	06:40:00	58
2008-10-31	06:41:00	19
2008-10-31	06:42:00	15
2008-10-31	06:43:00	5
2008-10-31	06:44:00	10
2008-10-31	06:45:00	294
2008-10-31	06:46:00	331
2008-10-31	06:47:00	379
2008-10-31	06:48:00	0
2008-10-31	06:49:00	15
2008-10-31	06:50:00	80
2008-10-31	06:51:00	400
2008-10-31	06:52:00	0
2008-10-31	06:53:00	0
2008-10-31	06:54:00	0
2008-10-31	06:55:00	10
2008-10-31	06:56:00	0
2008-10-31	06:57:00	10
2008-10-31	06:58:00	0
2008-10-31	06:59:00	10
2008-10-31	07:00:00	0
2008-10-31	07:01:00	0
2008-10-31	07:02:00	44
2008-10-31	07:03:00	1106
2008-10-31	07:04:00	721
2008-10-31	07:05:00	908
2008-10-31	07:06:00	769
2008-10-31	07:07:00	422
2008-10-31	07:08:00	853
2008-10-31	07:09:00	706
2008-10-31	07:10:00	242
2008-10-31	07:11:00	69
2008-10-31	07:12:00	250
2008-10-31	07:13:00	490
2008-10-31	07:14:00	250
2008-10-31	07:15:00	1640
2008-10-31	07:16:00	1859
2008-10-31	07:17:00	1731
2008-10-31	07:18:00	2637
2008-10-31	07:19:00	1859
2008-10-31	07:20:00	2179
2008-10-31	07:21:00	2067
2008-10-31	07:22:00	1496
2008-10-31	07:23:00	1314
2008-10-31	07:24:00	1731
2008-10-31	07:25:00	360
2008-10-31	07:26:00	276
2008-10-31	07:27:00	235
2008-10-31	07:28:00	514
2008-10-31	07:29:00	331
2008-10-31	07:30:00	539
2008-10-31	07:31:00	455
2008-10-31	07:32:00	964
2008-10-31	07:33:00	134
2008-10-31	07:34:00	98
2008-10-31	07:35:00	390
2008-10-31	07:36:00	204
2008-10-31	07:37:00	250
2008-10-31	07:38:00	211
2008-10-31	07:39:00	196
2008-10-31	07:40:00	44
2008-10-31	07:41:00	592
2008-10-31	07:42:00	259
2008-10-31	07:43:00	331
2008-10-31	07:44:00	478
2008-10-31	07:45:00	175
2008-10-31	07:46:00	501
2008-10-31	07:47:00	752
2008-10-31	07:48:00	0
2008-10-31	07:49:00	0
2008-10-31	07:50:00	0
2008-10-31	07:51:00	0
2008-10-31	07:52:00	0
2008-10-31	07:53:00	5
2008-10-31	07:54:00	0
2008-10-31	07:55:00	0
2008-10-31	07:56:00	0
2008-10-31	07:57:00	0
2008-10-31	07:58:00	0
2008-10-31	07:59:00	0
2008-10-31	08:00:00	0
2008-10-31	08:01:00	0
2008-10-31	08:02:00	0
2008-10-31	08:03:00	10
2008-10-31	08:04:00	0
2008-10-31	08:05:00	0
2008-10-31	08:06:00	0
2008-10-31	08:07:00	10
2008-10-31	08:08:00	0
2008-10-31	08:09:00	0
2008-10-31	08:10:00	0
2008-10-31	08:11:00	5
2008-10-31	08:12:00	0
2008-10-31	08:13:00	0
2008-10-31	08:14:00	0
2008-10-31	08:15:00	0
2008-10-31	08:16:00	0
2008-10-31	08:17:00	0
2008-10-31	08:18:00	0
2008-10-31	08:19:00	0
2008-10-31	08:20:00	10
2008-10-31	08:21:00	10
2008-10-31	08:22:00	0
2008-10-31	08:23:00	0
2008-10-31	08:24:00	0
2008-10-31	08:25:00	514
2008-10-31	08:26:00	58
2008-10-31	08:27:00	242
2008-10-31	08:28:00	127
2008-10-31	08:29:00	235
2008-10-31	08:30:00	175
2008-10-31	08:31:00	211
2008-10-31	08:32:00	154
2008-10-31	08:33:00	147
2008-10-31	08:34:00	127
2008-10-31	08:35:00	134
2008-10-31	08:36:00	227
2008-10-31	08:37:00	121
2008-10-31	08:38:00	188
2008-10-31	08:39:00	5
2008-10-31	08:40:00	0
2008-10-31	08:41:00	154
2008-10-31	08:42:00	276
2008-10-31	08:43:00	259
2008-10-31	08:44:00	44
2008-10-31	08:45:00	0
2008-10-31	08:46:00	0
2008-10-31	08:47:00	0
2008-10-31	08:48:00	0
2008-10-31	08:49:00	0
2008-10-31	08:50:00	0
2008-10-31	08:51:00	250
2008-10-31	08:52:00	219
2008-10-31	08:53:00	69
2008-10-31	08:54:00	19
2008-10-31	08:55:00	0
2008-10-31	08:56:00	0
2008-10-31	08:57:00	411
2008-10-31	08:58:00	0
2008-10-31	08:59:00	0
2008-10-31	09:00:00	0
2008-10-31	09:01:00	0
2008-10-31	09:02:00	0
2008-10-31	09:03:00	0
2008-10-31	09:04:00	0
2008-10-31	09:05:00	0
2008-10-31	09:06:00	0
2008-10-31	09:07:00	0
2008-10-31	09:08:00	0
[truncated: 19,611 more rows]

## Sheet: 11.13.08
Actogram, Copy Raw Data, All Days
Identity:	Sierra
Filename:	E:\Active Research Files\meloxicam titre canine\cases\sierra\Sierra 11.13.08.AWC
Gender:	F
Age:	8
Height:	61.0 cm	24.0 in
Weight:	39.0 kg	86.0 lbs
Start Date:	13-Nov-2008 (Thu)
Start Time:	17:00:00
Interval:	1.00 mins
Date Stamp:	Time Stamp:	Activity Data:	Marker Press:
2008-11-13	00:00:00	0
2008-11-13	00:01:00	0
2008-11-13	00:02:00	0
2008-11-13	00:03:00	0
2008-11-13	00:04:00	0
2008-11-13	00:05:00	0
2008-11-13	00:06:00	0
2008-11-13	00:07:00	0
2008-11-13	00:08:00	0
2008-11-13	00:09:00	0
2008-11-13	00:10:00	0
2008-11-13	00:11:00	0
2008-11-13	00:12:00	0
2008-11-13	00:13:00	0
2008-11-13	00:14:00	0
2008-11-13	00:15:00	0
2008-11-13	00:16:00	0
2008-11-13	00:17:00	0
2008-11-13	00:18:00	0
2008-11-13	00:19:00	0
2008-11-13	00:20:00	0
2008-11-13	00:21:00	0
2008-11-13	00:22:00	0
2008-11-13	00:23:00	0
2008-11-13	00:24:00	0
2008-11-13	00:25:00	0
2008-11-13	00:26:00	0
2008-11-13	00:27:00	0
2008-11-13	00:28:00	0
2008-11-13	00:29:00	0
2008-11-13	00:30:00	0
2008-11-13	00:31:00	0
2008-11-13	00:32:00	0
2008-11-13	00:33:00	0
2008-11-13	00:34:00	0
2008-11-13	00:35:00	0
2008-11-13	00:36:00	0
2008-11-13	00:37:00	0
2008-11-13	00:38:00	0
2008-11-13	00:39:00	0
2008-11-13	00:40:00	0
2008-11-13	00:41:00	0
2008-11-13	00:42:00	0
2008-11-13	00:43:00	0
2008-11-13	00:44:00	0
2008-11-13	00:45:00	0
2008-11-13	00:46:00	0
2008-11-13	00:47:00	0
2008-11-13	00:48:00	0
2008-11-13	00:49:00	0
2008-11-13	00:50:00	0
2008-11-13	00:51:00	0
2008-11-13	00:52:00	0
2008-11-13	00:53:00	0
2008-11-13	00:54:00	0
2008-11-13	00:55:00	0
2008-11-13	00:56:00	0
2008-11-13	00:57:00	0
2008-11-13	00:58:00	0
2008-11-13	00:59:00	0
2008-11-13	01:00:00	0
2008-11-13	01:01:00	0
2008-11-13	01:02:00	0
2008-11-13	01:03:00	0
2008-11-13	01:04:00	0
2008-11-13	01:05:00	0
2008-11-13	01:06:00	0
2008-11-13	01:07:00	0
2008-11-13	01:08:00	0
2008-11-13	01:09:00	0
2008-11-13	01:10:00	0
2008-11-13	01:11:00	0
2008-11-13	01:12:00	0
2008-11-13	01:13:00	0
2008-11-13	01:14:00	0
2008-11-13	01:15:00	0
2008-11-13	01:16:00	0
2008-11-13	01:17:00	0
2008-11-13	01:18:00	0
2008-11-13	01:19:00	0
2008-11-13	01:20:00	0
2008-11-13	01:21:00	0
2008-11-13	01:22:00	0
2008-11-13	01:23:00	0
2008-11-13	01:24:00	0
2008-11-13	01:25:00	0
2008-11-13	01:26:00	0
2008-11-13	01:27:00	0
2008-11-13	01:28:00	0
2008-11-13	01:29:00	0
2008-11-13	01:30:00	0
2008-11-13	01:31:00	0
2008-11-13	01:32:00	0
2008-11-13	01:33:00	0
2008-11-13	01:34:00	0
2008-11-13	01:35:00	0
2008-11-13	01:36:00	0
2008-11-13	01:37:00	0
2008-11-13	01:38:00	0
2008-11-13	01:39:00	0
2008-11-13	01:40:00	0
2008-11-13	01:41:00	0
2008-11-13	01:42:00	0
2008-11-13	01:43:00	0
2008-11-13	01:44:00	0
2008-11-13	01:45:00	0
2008-11-13	01:46:00	0
2008-11-13	01:47:00	0
2008-11-13	01:48:00	0
2008-11-13	01:49:00	0
2008-11-13	01:50:00	0
2008-11-13	01:51:00	0
2008-11-13	01:52:00	0
2008-11-13	01:53:00	0
2008-11-13	01:54:00	0
2008-11-13	01:55:00	0
2008-11-13	01:56:00	0
2008-11-13	01:57:00	0
2008-11-13	01:58:00	0
2008-11-13	01:59:00	0
2008-11-13	02:00:00	0
2008-11-13	02:01:00	0
2008-11-13	02:02:00	0
2008-11-13	02:03:00	0
2008-11-13	02:04:00	0
2008-11-13	02:05:00	0
2008-11-13	02:06:00	0
2008-11-13	02:07:00	0
2008-11-13	02:08:00	0
2008-11-13	02:09:00	0
2008-11-13	02:10:00	0
2008-11-13	02:11:00	0
2008-11-13	02:12:00	0
2008-11-13	02:13:00	0
2008-11-13	02:14:00	0
2008-11-13	02:15:00	0
2008-11-13	02:16:00	0
2008-11-13	02:17:00	0
2008-11-13	02:18:00	0
2008-11-13	02:19:00	0
2008-11-13	02:20:00	0
2008-11-13	02:21:00	0
2008-11-13	02:22:00	0
2008-11-13	02:23:00	0
2008-11-13	02:24:00	0
2008-11-13	02:25:00	0
2008-11-13	02:26:00	0
2008-11-13	02:27:00	0
2008-11-13	02:28:00	0
2008-11-13	02:29:00	0
2008-11-13	02:30:00	0
2008-11-13	02:31:00	0
2008-11-13	02:32:00	0
2008-11-13	02:33:00	0
2008-11-13	02:34:00	0
2008-11-13	02:35:00	0
2008-11-13	02:36:00	0
2008-11-13	02:37:00	0
2008-11-13	02:38:00	0
2008-11-13	02:39:00	0
2008-11-13	02:40:00	0
2008-11-13	02:41:00	0
2008-11-13	02:42:00	0
2008-11-13	02:43:00	0
2008-11-13	02:44:00	0
2008-11-13	02:45:00	0
2008-11-13	02:46:00	0
2008-11-13	02:47:00	0
2008-11-13	02:48:00	0
2008-11-13	02:49:00	0
2008-11-13	02:50:00	0
2008-11-13	02:51:00	0
2008-11-13	02:52:00	0
2008-11-13	02:53:00	0
2008-11-13	02:54:00	0
2008-11-13	02:55:00	0
2008-11-13	02:56:00	0
2008-11-13	02:57:00	0
2008-11-13	02:58:00	0
2008-11-13	02:59:00	0
2008-11-13	03:00:00	0
2008-11-13	03:01:00	0
2008-11-13	03:02:00	0
2008-11-13	03:03:00	0
2008-11-13	03:04:00	0
2008-11-13	03:05:00	0
2008-11-13	03:06:00	0
2008-11-13	03:07:00	0
2008-11-13	03:08:00	0
2008-11-13	03:09:00	0
2008-11-13	03:10:00	0
2008-11-13	03:11:00	0
2008-11-13	03:12:00	0
2008-11-13	03:13:00	0
2008-11-13	03:14:00	0
2008-11-13	03:15:00	0
2008-11-13	03:16:00	0
2008-11-13	03:17:00	0
2008-11-13	03:18:00	0
2008-11-13	03:19:00	0
2008-11-13	03:20:00	0
2008-11-13	03:21:00	0
2008-11-13	03:22:00	0
2008-11-13	03:23:00	0
2008-11-13	03:24:00	0
2008-11-13	03:25:00	0
2008-11-13	03:26:00	0
2008-11-13	03:27:00	0
2008-11-13	03:28:00	0
2008-11-13	03:29:00	0
2008-11-13	03:30:00	0
2008-11-13	03:31:00	0
2008-11-13	03:32:00	0
2008-11-13	03:33:00	0
2008-11-13	03:34:00	0
2008-11-13	03:35:00	0
2008-11-13	03:36:00	0
2008-11-13	03:37:00	0
2008-11-13	03:38:00	0
2008-11-13	03:39:00	0
2008-11-13	03:40:00	0
2008-11-13	03:41:00	0
2008-11-13	03:42:00	0
2008-11-13	03:43:00	0
2008-11-13	03:44:00	0
2008-11-13	03:45:00	0
2008-11-13	03:46:00	0
2008-11-13	03:47:00	0
2008-11-13	03:48:00	0
2008-11-13	03:49:00	0
2008-11-13	03:50:00	0
2008-11-13	03:51:00	0
2008-11-13	03:52:00	0
2008-11-13	03:53:00	0
2008-11-13	03:54:00	0
2008-11-13	03:55:00	0
2008-11-13	03:56:00	0
2008-11-13	03:57:00	0
2008-11-13	03:58:00	0
2008-11-13	03:59:00	0
2008-11-13	04:00:00	0
2008-11-13	04:01:00	0
2008-11-13	04:02:00	0
2008-11-13	04:03:00	0
2008-11-13	04:04:00	0
2008-11-13	04:05:00	0
2008-11-13	04:06:00	0
2008-11-13	04:07:00	0
2008-11-13	04:08:00	0
2008-11-13	04:09:00	0
2008-11-13	04:10:00	0
2008-11-13	04:11:00	0
2008-11-13	04:12:00	0
2008-11-13	04:13:00	0
2008-11-13	04:14:00	0
2008-11-13	04:15:00	0
2008-11-13	04:16:00	0
2008-11-13	04:17:00	0
2008-11-13	04:18:00	0
2008-11-13	04:19:00	0
2008-11-13	04:20:00	0
2008-11-13	04:21:00	0
2008-11-13	04:22:00	0
2008-11-13	04:23:00	0
2008-11-13	04:24:00	0
2008-11-13	04:25:00	0
2008-11-13	04:26:00	0
2008-11-13	04:27:00	0
2008-11-13	04:28:00	0
2008-11-13	04:29:00	0
2008-11-13	04:30:00	0
2008-11-13	04:31:00	0
2008-11-13	04:32:00	0
2008-11-13	04:33:00	0
2008-11-13	04:34:00	0
2008-11-13	04:35:00	0
2008-11-13	04:36:00	0
2008-11-13	04:37:00	0
2008-11-13	04:38:00	0
2008-11-13	04:39:00	0
2008-11-13	04:40:00	0
2008-11-13	04:41:00	0
2008-11-13	04:42:00	0
2008-11-13	04:43:00	0
2008-11-13	04:44:00	0
2008-11-13	04:45:00	0
2008-11-13	04:46:00	0
2008-11-13	04:47:00	0
2008-11-13	04:48:00	0
2008-11-13	04:49:00	0
2008-11-13	04:50:00	0
2008-11-13	04:51:00	0
2008-11-13	04:52:00	0
2008-11-13	04:53:00	0
2008-11-13	04:54:00	0
2008-11-13	04:55:00	0
2008-11-13	04:56:00	0
2008-11-13	04:57:00	0
2008-11-13	04:58:00	0
2008-11-13	04:59:00	0
2008-11-13	05:00:00	0
2008-11-13	05:01:00	0
2008-11-13	05:02:00	0
2008-11-13	05:03:00	0
2008-11-13	05:04:00	0
2008-11-13	05:05:00	0
2008-11-13	05:06:00	0
2008-11-13	05:07:00	0
2008-11-13	05:08:00	0
2008-11-13	05:09:00	0
2008-11-13	05:10:00	0
2008-11-13	05:11:00	0
2008-11-13	05:12:00	0
2008-11-13	05:13:00	0
2008-11-13	05:14:00	0
2008-11-13	05:15:00	0
2008-11-13	05:16:00	0
2008-11-13	05:17:00	0
2008-11-13	05:18:00	0
2008-11-13	05:19:00	0
2008-11-13	05:20:00	0
2008-11-13	05:21:00	0
2008-11-13	05:22:00	0
2008-11-13	05:23:00	0
2008-11-13	05:24:00	0
2008-11-13	05:25:00	0
2008-11-13	05:26:00	0
2008-11-13	05:27:00	0
2008-11-13	05:28:00	0
2008-11-13	05:29:00	0
2008-11-13	05:30:00	0
2008-11-13	05:31:00	0
2008-11-13	05:32:00	0
2008-11-13	05:33:00	0
2008-11-13	05:34:00	0
2008-11-13	05:35:00	0
2008-11-13	05:36:00	0
2008-11-13	05:37:00	0
2008-11-13	05:38:00	0
2008-11-13	05:39:00	0
2008-11-13	05:40:00	0
2008-11-13	05:41:00	0
2008-11-13	05:42:00	0
2008-11-13	05:43:00	0
2008-11-13	05:44:00	0
2008-11-13	05:45:00	0
2008-11-13	05:46:00	0
2008-11-13	05:47:00	0
2008-11-13	05:48:00	0
2008-11-13	05:49:00	0
2008-11-13	05:50:00	0
2008-11-13	05:51:00	0
2008-11-13	05:52:00	0
2008-11-13	05:53:00	0
2008-11-13	05:54:00	0
2008-11-13	05:55:00	0
2008-11-13	05:56:00	0
2008-11-13	05:57:00	0
2008-11-13	05:58:00	0
2008-11-13	05:59:00	0
2008-11-13	06:00:00	0
2008-11-13	06:01:00	0
2008-11-13	06:02:00	0
2008-11-13	06:03:00	0
2008-11-13	06:04:00	0
2008-11-13	06:05:00	0
2008-11-13	06:06:00	0
2008-11-13	06:07:00	0
2008-11-13	06:08:00	0
2008-11-13	06:09:00	0
2008-11-13	06:10:00	0
2008-11-13	06:11:00	0
2008-11-13	06:12:00	0
2008-11-13	06:13:00	0
2008-11-13	06:14:00	0
2008-11-13	06:15:00	0
2008-11-13	06:16:00	0
2008-11-13	06:17:00	0
2008-11-13	06:18:00	0
2008-11-13	06:19:00	0
2008-11-13	06:20:00	0
2008-11-13	06:21:00	0
2008-11-13	06:22:00	0
2008-11-13	06:23:00	0
2008-11-13	06:24:00	0
2008-11-13	06:25:00	0
2008-11-13	06:26:00	0
2008-11-13	06:27:00	0
2008-11-13	06:28:00	0
2008-11-13	06:29:00	0
2008-11-13	06:30:00	0
2008-11-13	06:31:00	0
2008-11-13	06:32:00	0
2008-11-13	06:33:00	0
2008-11-13	06:34:00	0
2008-11-13	06:35:00	0
2008-11-13	06:36:00	0
2008-11-13	06:37:00	0
2008-11-13	06:38:00	0
2008-11-13	06:39:00	0
2008-11-13	06:40:00	0
2008-11-13	06:41:00	0
2008-11-13	06:42:00	0
2008-11-13	06:43:00	0
2008-11-13	06:44:00	0
2008-11-13	06:45:00	0
2008-11-13	06:46:00	0
2008-11-13	06:47:00	0
2008-11-13	06:48:00	0
2008-11-13	06:49:00	0
2008-11-13	06:50:00	0
2008-11-13	06:51:00	0
2008-11-13	06:52:00	0
2008-11-13	06:53:00	0
2008-11-13	06:54:00	0
2008-11-13	06:55:00	0
2008-11-13	06:56:00	0
2008-11-13	06:57:00	0
2008-11-13	06:58:00	0
2008-11-13	06:59:00	0
2008-11-13	07:00:00	0
2008-11-13	07:01:00	0
2008-11-13	07:02:00	0
2008-11-13	07:03:00	0
2008-11-13	07:04:00	0
2008-11-13	07:05:00	0
2008-11-13	07:06:00	0
2008-11-13	07:07:00	0
2008-11-13	07:08:00	0
2008-11-13	07:09:00	0
2008-11-13	07:10:00	0
2008-11-13	07:11:00	0
2008-11-13	07:12:00	0
2008-11-13	07:13:00	0
2008-11-13	07:14:00	0
2008-11-13	07:15:00	0
2008-11-13	07:16:00	0
2008-11-13	07:17:00	0
2008-11-13	07:18:00	0
2008-11-13	07:19:00	0
2008-11-13	07:20:00	0
2008-11-13	07:21:00	0
2008-11-13	07:22:00	0
2008-11-13	07:23:00	0
2008-11-13	07:24:00	0
2008-11-13	07:25:00	0
2008-11-13	07:26:00	0
2008-11-13	07:27:00	0
2008-11-13	07:28:00	0
2008-11-13	07:29:00	0
2008-11-13	07:30:00	0
2008-11-13	07:31:00	0
2008-11-13	07:32:00	0
2008-11-13	07:33:00	0
2008-11-13	07:34:00	0
2008-11-13	07:35:00	0
2008-11-13	07:36:00	0
2008-11-13	07:37:00	0
2008-11-13	07:38:00	0
2008-11-13	07:39:00	0
2008-11-13	07:40:00	0
2008-11-13	07:41:00	0
2008-11-13	07:42:00	0
2008-11-13	07:43:00	0
2008-11-13	07:44:00	0
2008-11-13	07:45:00	0
2008-11-13	07:46:00	0
2008-11-13	07:47:00	0
2008-11-13	07:48:00	0
2008-11-13	07:49:00	0
2008-11-13	07:50:00	0
2008-11-13	07:51:00	0
2008-11-13	07:52:00	0
2008-11-13	07:53:00	0
2008-11-13	07:54:00	0
2008-11-13	07:55:00	0
2008-11-13	07:56:00	0
2008-11-13	07:57:00	0
2008-11-13	07:58:00	0
2008-11-13	07:59:00	0
2008-11-13	08:00:00	0
2008-11-13	08:01:00	0
2008-11-13	08:02:00	0
2008-11-13	08:03:00	0
2008-11-13	08:04:00	0
2008-11-13	08:05:00	0
2008-11-13	08:06:00	0
2008-11-13	08:07:00	0
2008-11-13	08:08:00	0
2008-11-13	08:09:00	0
2008-11-13	08:10:00	0
2008-11-13	08:11:00	0
2008-11-13	08:12:00	0
2008-11-13	08:13:00	0
2008-11-13	08:14:00	0
2008-11-13	08:15:00	0
2008-11-13	08:16:00	0
2008-11-13	08:17:00	0
2008-11-13	08:18:00	0
2008-11-13	08:19:00	0
2008-11-13	08:20:00	0
2008-11-13	08:21:00	0
2008-11-13	08:22:00	0
2008-11-13	08:23:00	0
2008-11-13	08:24:00	0
2008-11-13	08:25:00	0
2008-11-13	08:26:00	0
2008-11-13	08:27:00	0
2008-11-13	08:28:00	0
2008-11-13	08:29:00	0
2008-11-13	08:30:00	0
2008-11-13	08:31:00	0
2008-11-13	08:32:00	0
2008-11-13	08:33:00	0
2008-11-13	08:34:00	0
2008-11-13	08:35:00	0
2008-11-13	08:36:00	0
2008-11-13	08:37:00	0
2008-11-13	08:38:00	0
2008-11-13	08:39:00	0
2008-11-13	08:40:00	0
2008-11-13	08:41:00	0
2008-11-13	08:42:00	0
2008-11-13	08:43:00	0
2008-11-13	08:44:00	0
2008-11-13	08:45:00	0
2008-11-13	08:46:00	0
2008-11-13	08:47:00	0
2008-11-13	08:48:00	0
2008-11-13	08:49:00	0
2008-11-13	08:50:00	0
2008-11-13	08:51:00	0
2008-11-13	08:52:00	0
2008-11-13	08:53:00	0
2008-11-13	08:54:00	0
2008-11-13	08:55:00	0
2008-11-13	08:56:00	0
2008-11-13	08:57:00	0
2008-11-13	08:58:00	0
2008-11-13	08:59:00	0
2008-11-13	09:00:00	0
2008-11-13	09:01:00	0
2008-11-13	09:02:00	0
2008-11-13	09:03:00	0
2008-11-13	09:04:00	0
2008-11-13	09:05:00	0
2008-11-13	09:06:00	0
2008-11-13	09:07:00	0
2008-11-13	09:08:00	0
2008-11-13	09:09:00	0
2008-11-13	09:10:00	0
2008-11-13	09:11:00	0
2008-11-13	09:12:00	0
2008-11-13	09:13:00	0
2008-11-13	09:14:00	0
2008-11-13	09:15:00	0
2008-11-13	09:16:00	0
2008-11-13	09:17:00	0
2008-11-13	09:18:00	0
2008-11-13	09:19:00	0
2008-11-13	09:20:00	0
2008-11-13	09:21:00	0
2008-11-13	09:22:00	0
2008-11-13	09:23:00	0
2008-11-13	09:24:00	0
2008-11-13	09:25:00	0
2008-11-13	09:26:00	0
2008-11-13	09:27:00	0
2008-11-13	09:28:00	0
2008-11-13	09:29:00	0
2008-11-13	09:30:00	0
2008-11-13	09:31:00	0
2008-11-13	09:32:00	0
2008-11-13	09:33:00	0
2008-11-13	09:34:00	0
2008-11-13	09:35:00	0
2008-11-13	09:36:00	0
2008-11-13	09:37:00	0
2008-11-13	09:38:00	0
2008-11-13	09:39:00	0
2008-11-13	09:40:00	0
2008-11-13	09:41:00	0
2008-11-13	09:42:00	0
2008-11-13	09:43:00	0
2008-11-13	09:44:00	0
2008-11-13	09:45:00	0
2008-11-13	09:46:00	0
2008-11-13	09:47:00	0
2008-11-13	09:48:00	0
2008-11-13	09:49:00	0
2008-11-13	09:50:00	0
2008-11-13	09:51:00	0
2008-11-13	09:52:00	0
2008-11-13	09:53:00	0
2008-11-13	09:54:00	0
2008-11-13	09:55:00	0
2008-11-13	09:56:00	0
2008-11-13	09:57:00	0
2008-11-13	09:58:00	0
2008-11-13	09:59:00	0
2008-11-13	10:00:00	0
2008-11-13	10:01:00	0
2008-11-13	10:02:00	0
2008-11-13	10:03:00	0
2008-11-13	10:04:00	0
2008-11-13	10:05:00	0
2008-11-13	10:06:00	0
2008-11-13	10:07:00	0
2008-11-13	10:08:00	0
2008-11-13	10:09:00	0
2008-11-13	10:10:00	0
2008-11-13	10:11:00	0
2008-11-13	10:12:00	0
2008-11-13	10:13:00	0
2008-11-13	10:14:00	0
2008-11-13	10:15:00	0
2008-11-13	10:16:00	0
2008-11-13	10:17:00	0
2008-11-13	10:18:00	0
2008-11-13	10:19:00	0
2008-11-13	10:20:00	0
2008-11-13	10:21:00	0
2008-11-13	10:22:00	0
2008-11-13	10:23:00	0
2008-11-13	10:24:00	0
2008-11-13	10:25:00	0
2008-11-13	10:26:00	0
2008-11-13	10:27:00	0
2008-11-13	10:28:00	0
2008-11-13	10:29:00	0
2008-11-13	10:30:00	0
2008-11-13	10:31:00	0
2008-11-13	10:32:00	0
2008-11-13	10:33:00	0
2008-11-13	10:34:00	0
2008-11-13	10:35:00	0
2008-11-13	10:36:00	0
2008-11-13	10:37:00	0
2008-11-13	10:38:00	0
2008-11-13	10:39:00	0
2008-11-13	10:40:00	0
2008-11-13	10:41:00	0
2008-11-13	10:42:00	0
2008-11-13	10:43:00	0
2008-11-13	10:44:00	0
2008-11-13	10:45:00	0
2008-11-13	10:46:00	0
2008-11-13	10:47:00	0
2008-11-13	10:48:00	0
2008-11-13	10:49:00	0
2008-11-13	10:50:00	0
2008-11-13	10:51:00	0
2008-11-13	10:52:00	0
2008-11-13	10:53:00	0
2008-11-13	10:54:00	0
2008-11-13	10:55:00	0
2008-11-13	10:56:00	0
2008-11-13	10:57:00	0
2008-11-13	10:58:00	0
2008-11-13	10:59:00	0
2008-11-13	11:00:00	0
2008-11-13	11:01:00	0
2008-11-13	11:02:00	0
2008-11-13	11:03:00	0
2008-11-13	11:04:00	0
2008-11-13	11:05:00	0
2008-11-13	11:06:00	0
2008-11-13	11:07:00	0
2008-11-13	11:08:00	0
2008-11-13	11:09:00	0
2008-11-13	11:10:00	0
2008-11-13	11:11:00	0
2008-11-13	11:12:00	0
2008-11-13	11:13:00	0
2008-11-13	11:14:00	0
2008-11-13	11:15:00	0
2008-11-13	11:16:00	0
2008-11-13	11:17:00	0
2008-11-13	11:18:00	0
2008-11-13	11:19:00	0
2008-11-13	11:20:00	0
2008-11-13	11:21:00	0
2008-11-13	11:22:00	0
2008-11-13	11:23:00	0
2008-11-13	11:24:00	0
2008-11-13	11:25:00	0
2008-11-13	11:26:00	0
2008-11-13	11:27:00	0
2008-11-13	11:28:00	0
2008-11-13	11:29:00	0
2008-11-13	11:30:00	0
2008-11-13	11:31:00	0
2008-11-13	11:32:00	0
2008-11-13	11:33:00	0
2008-11-13	11:34:00	0
2008-11-13	11:35:00	0
2008-11-13	11:36:00	0
2008-11-13	11:37:00	0
2008-11-13	11:38:00	0
2008-11-13	11:39:00	0
2008-11-13	11:40:00	0
2008-11-13	11:41:00	0
2008-11-13	11:42:00	0
2008-11-13	11:43:00	0
2008-11-13	11:44:00	0
2008-11-13	11:45:00	0
2008-11-13	11:46:00	0
2008-11-13	11:47:00	0
2008-11-13	11:48:00	0
2008-11-13	11:49:00	0
2008-11-13	11:50:00	0
2008-11-13	11:51:00	0
2008-11-13	11:52:00	0
2008-11-13	11:53:00	0
2008-11-13	11:54:00	0
2008-11-13	11:55:00	0
2008-11-13	11:56:00	0
2008-11-13	11:57:00	0
2008-11-13	11:58:00	0
2008-11-13	11:59:00	0
2008-11-13	12:00:00	0
2008-11-13	12:01:00	0
2008-11-13	12:02:00	0
2008-11-13	12:03:00	0
2008-11-13	12:04:00	0
2008-11-13	12:05:00	0
2008-11-13	12:06:00	0
2008-11-13	12:07:00	0
2008-11-13	12:08:00	0
2008-11-13	12:09:00	0
2008-11-13	12:10:00	0
2008-11-13	12:11:00	0
2008-11-13	12:12:00	0
2008-11-13	12:13:00	0
2008-11-13	12:14:00	0
2008-11-13	12:15:00	0
2008-11-13	12:16:00	0
2008-11-13	12:17:00	0
2008-11-13	12:18:00	0
2008-11-13	12:19:00	0
2008-11-13	12:20:00	0
2008-11-13	12:21:00	0
2008-11-13	12:22:00	0
2008-11-13	12:23:00	0
2008-11-13	12:24:00	0
2008-11-13	12:25:00	0
2008-11-13	12:26:00	0
2008-11-13	12:27:00	0
2008-11-13	12:28:00	0
2008-11-13	12:29:00	0
2008-11-13	12:30:00	0
2008-11-13	12:31:00	0
2008-11-13	12:32:00	0
2008-11-13	12:33:00	0
2008-11-13	12:34:00	0
2008-11-13	12:35:00	0
2008-11-13	12:36:00	0
2008-11-13	12:37:00	0
2008-11-13	12:38:00	0
2008-11-13	12:39:00	0
2008-11-13	12:40:00	0
2008-11-13	12:41:00	0
2008-11-13	12:42:00	0
2008-11-13	12:43:00	0
2008-11-13	12:44:00	0
2008-11-13	12:45:00	0
2008-11-13	12:46:00	0
2008-11-13	12:47:00	0
2008-11-13	12:48:00	0
2008-11-13	12:49:00	0
2008-11-13	12:50:00	0
2008-11-13	12:51:00	0
2008-11-13	12:52:00	0
2008-11-13	12:53:00	0
2008-11-13	12:54:00	0
2008-11-13	12:55:00	0
2008-11-13	12:56:00	0
2008-11-13	12:57:00	0
2008-11-13	12:58:00	0
2008-11-13	12:59:00	0
2008-11-13	13:00:00	0
2008-11-13	13:01:00	0
2008-11-13	13:02:00	0
2008-11-13	13:03:00	0
2008-11-13	13:04:00	0
2008-11-13	13:05:00	0
2008-11-13	13:06:00	0
2008-11-13	13:07:00	0
2008-11-13	13:08:00	0
2008-11-13	13:09:00	0
2008-11-13	13:10:00	0
2008-11-13	13:11:00	0
2008-11-13	13:12:00	0
2008-11-13	13:13:00	0
2008-11-13	13:14:00	0
2008-11-13	13:15:00	0
2008-11-13	13:16:00	0
2008-11-13	13:17:00	0
2008-11-13	13:18:00	0
2008-11-13	13:19:00	0
2008-11-13	13:20:00	0
2008-11-13	13:21:00	0
2008-11-13	13:22:00	0
2008-11-13	13:23:00	0
2008-11-13	13:24:00	0
2008-11-13	13:25:00	0
2008-11-13	13:26:00	0
2008-11-13	13:27:00	0
2008-11-13	13:28:00	0
2008-11-13	13:29:00	0
2008-11-13	13:30:00	0
2008-11-13	13:31:00	0
2008-11-13	13:32:00	0
2008-11-13	13:33:00	0
2008-11-13	13:34:00	0
2008-11-13	13:35:00	0
2008-11-13	13:36:00	0
2008-11-13	13:37:00	0
2008-11-13	13:38:00	0
2008-11-13	13:39:00	0
2008-11-13	13:40:00	0
2008-11-13	13:41:00	0
2008-11-13	13:42:00	0
2008-11-13	13:43:00	0
2008-11-13	13:44:00	0
2008-11-13	13:45:00	0
2008-11-13	13:46:00	0
2008-11-13	13:47:00	0
2008-11-13	13:48:00	0
2008-11-13	13:49:00	0
2008-11-13	13:50:00	0
2008-11-13	13:51:00	0
2008-11-13	13:52:00	0
2008-11-13	13:53:00	0
2008-11-13	13:54:00	0
2008-11-13	13:55:00	0
2008-11-13	13:56:00	0
2008-11-13	13:57:00	0
2008-11-13	13:58:00	0
2008-11-13	13:59:00	0
2008-11-13	14:00:00	0
2008-11-13	14:01:00	0
2008-11-13	14:02:00	0
2008-11-13	14:03:00	0
2008-11-13	14:04:00	0
2008-11-13	14:05:00	0
2008-11-13	14:06:00	0
2008-11-13	14:07:00	0
2008-11-13	14:08:00	0
2008-11-13	14:09:00	0
2008-11-13	14:10:00	0
2008-11-13	14:11:00	0
2008-11-13	14:12:00	0
2008-11-13	14:13:00	0
2008-11-13	14:14:00	0
2008-11-13	14:15:00	0
2008-11-13	14:16:00	0
2008-11-13	14:17:00	0
2008-11-13	14:18:00	0
2008-11-13	14:19:00	0
2008-11-13	14:20:00	0
2008-11-13	14:21:00	0
2008-11-13	14:22:00	0
2008-11-13	14:23:00	0
2008-11-13	14:24:00	0
2008-11-13	14:25:00	0
2008-11-13	14:26:00	0
2008-11-13	14:27:00	0
2008-11-13	14:28:00	0
2008-11-13	14:29:00	0
2008-11-13	14:30:00	0
2008-11-13	14:31:00	0
2008-11-13	14:32:00	0
2008-11-13	14:33:00	0
2008-11-13	14:34:00	0
2008-11-13	14:35:00	0
2008-11-13	14:36:00	0
2008-11-13	14:37:00	0
2008-11-13	14:38:00	0
2008-11-13	14:39:00	0
2008-11-13	14:40:00	0
2008-11-13	14:41:00	0
2008-11-13	14:42:00	0
2008-11-13	14:43:00	0
2008-11-13	14:44:00	0
2008-11-13	14:45:00	0
2008-11-13	14:46:00	0
2008-11-13	14:47:00	0
2008-11-13	14:48:00	0
2008-11-13	14:49:00	0
2008-11-13	14:50:00	0
2008-11-13	14:51:00	0
2008-11-13	14:52:00	0
2008-11-13	14:53:00	0
2008-11-13	14:54:00	0
2008-11-13	14:55:00	0
2008-11-13	14:56:00	0
2008-11-13	14:57:00	0
2008-11-13	14:58:00	0
2008-11-13	14:59:00	0
2008-11-13	15:00:00	0
2008-11-13	15:01:00	0
2008-11-13	15:02:00	0
2008-11-13	15:03:00	0
2008-11-13	15:04:00	0
2008-11-13	15:05:00	0
2008-11-13	15:06:00	0
2008-11-13	15:07:00	0
2008-11-13	15:08:00	0
2008-11-13	15:09:00	0
2008-11-13	15:10:00	0
2008-11-13	15:11:00	0
2008-11-13	15:12:00	0
2008-11-13	15:13:00	0
2008-11-13	15:14:00	0
2008-11-13	15:15:00	0
2008-11-13	15:16:00	0
2008-11-13	15:17:00	0
2008-11-13	15:18:00	0
2008-11-13	15:19:00	0
2008-11-13	15:20:00	0
2008-11-13	15:21:00	0
2008-11-13	15:22:00	0
2008-11-13	15:23:00	0
2008-11-13	15:24:00	0
2008-11-13	15:25:00	0
2008-11-13	15:26:00	0
2008-11-13	15:27:00	0
2008-11-13	15:28:00	0
2008-11-13	15:29:00	0
2008-11-13	15:30:00	0
2008-11-13	15:31:00	0
2008-11-13	15:32:00	0
2008-11-13	15:33:00	0
2008-11-13	15:34:00	0
2008-11-13	15:35:00	0
2008-11-13	15:36:00	0
2008-11-13	15:37:00	0
2008-11-13	15:38:00	0
2008-11-13	15:39:00	0
2008-11-13	15:40:00	0
2008-11-13	15:41:00	0
2008-11-13	15:42:00	0
2008-11-13	15:43:00	0
2008-11-13	15:44:00	0
2008-11-13	15:45:00	0
2008-11-13	15:46:00	0
2008-11-13	15:47:00	0
2008-11-13	15:48:00	0
2008-11-13	15:49:00	0
2008-11-13	15:50:00	0
2008-11-13	15:51:00	0
2008-11-13	15:52:00	0
2008-11-13	15:53:00	0
2008-11-13	15:54:00	0
2008-11-13	15:55:00	0
2008-11-13	15:56:00	0
2008-11-13	15:57:00	0
2008-11-13	15:58:00	0
2008-11-13	15:59:00	0
2008-11-13	16:00:00	0
2008-11-13	16:01:00	0
2008-11-13	16:02:00	0
2008-11-13	16:03:00	0
2008-11-13	16:04:00	0
2008-11-13	16:05:00	0
2008-11-13	16:06:00	0
2008-11-13	16:07:00	0
2008-11-13	16:08:00	0
2008-11-13	16:09:00	0
2008-11-13	16:10:00	0
2008-11-13	16:11:00	0
2008-11-13	16:12:00	0
2008-11-13	16:13:00	0
2008-11-13	16:14:00	0
2008-11-13	16:15:00	0
2008-11-13	16:16:00	0
2008-11-13	16:17:00	0
2008-11-13	16:18:00	0
2008-11-13	16:19:00	0
2008-11-13	16:20:00	0
2008-11-13	16:21:00	0
2008-11-13	16:22:00	0
2008-11-13	16:23:00	0
2008-11-13	16:24:00	0
2008-11-13	16:25:00	0
2008-11-13	16:26:00	0
2008-11-13	16:27:00	0
2008-11-13	16:28:00	0
2008-11-13	16:29:00	0
2008-11-13	16:30:00	0
2008-11-13	16:31:00	0
2008-11-13	16:32:00	0
2008-11-13	16:33:00	0
2008-11-13	16:34:00	0
2008-11-13	16:35:00	0
2008-11-13	16:36:00	0
2008-11-13	16:37:00	0
2008-11-13	16:38:00	0
2008-11-13	16:39:00	0
2008-11-13	16:40:00	0
2008-11-13	16:41:00	0
2008-11-13	16:42:00	0
2008-11-13	16:43:00	0
2008-11-13	16:44:00	0
2008-11-13	16:45:00	0
2008-11-13	16:46:00	0
2008-11-13	16:47:00	0
2008-11-13	16:48:00	0
2008-11-13	16:49:00	0
2008-11-13	16:50:00	0
2008-11-13	16:51:00	0
2008-11-13	16:52:00	0
2008-11-13	16:53:00	0
2008-11-13	16:54:00	0
2008-11-13	16:55:00	0
2008-11-13	16:56:00	0
2008-11-13	16:57:00	0
2008-11-13	16:58:00	0
2008-11-13	16:59:00	0
2008-11-13	17:00:00	0	M
2008-11-13	17:01:00	0
2008-11-13	17:02:00	19
2008-11-13	17:03:00	24
2008-11-13	17:04:00	0
2008-11-13	17:05:00	5
2008-11-13	17:06:00	5
2008-11-13	17:07:00	0
2008-11-13	17:08:00	0
2008-11-13	17:09:00	0
2008-11-13	17:10:00	0
2008-11-13	17:11:00	19
2008-11-13	17:12:00	0
2008-11-13	17:13:00	0
2008-11-13	17:14:00	0
2008-11-13	17:15:00	0
2008-11-13	17:16:00	0
2008-11-13	17:17:00	0
2008-11-13	17:18:00	0
2008-11-13	17:19:00	1106
2008-11-13	17:20:00	501
2008-11-13	17:21:00	24
2008-11-13	17:22:00	5
2008-11-13	17:23:00	19
2008-11-13	17:24:00	294
2008-11-13	17:25:00	227
2008-11-13	17:26:00	175
2008-11-13	17:27:00	110
2008-11-13	17:28:00	19
2008-11-13	17:29:00	161
2008-11-13	17:30:00	294
2008-11-13	17:31:00	53
2008-11-13	17:32:00	455
2008-11-13	17:33:00	578
2008-11-13	17:34:00	268
2008-11-13	17:35:00	285
2008-11-13	17:36:00	592
2008-11-13	17:37:00	0
2008-11-13	17:38:00	0
2008-11-13	17:39:00	0
2008-11-13	17:40:00	15
2008-11-13	17:41:00	10
2008-11-13	17:42:00	0
2008-11-13	17:43:00	0
2008-11-13	17:44:00	0
2008-11-13	17:45:00	0
2008-11-13	17:46:00	0
2008-11-13	17:47:00	0
2008-11-13	17:48:00	235
2008-11-13	17:49:00	69
2008-11-13	17:50:00	0
2008-11-13	17:51:00	80
2008-11-13	17:52:00	15
2008-11-13	17:53:00	752
2008-11-13	17:54:00	115
2008-11-13	17:55:00	466
2008-11-13	17:56:00	15
2008-11-13	17:57:00	5
2008-11-13	17:58:00	0
2008-11-13	17:59:00	0
2008-11-13	18:00:00	0
2008-11-13	18:01:00	0
2008-11-13	18:02:00	19
2008-11-13	18:03:00	15
2008-11-13	18:04:00	0
2008-11-13	18:05:00	0
2008-11-13	18:06:00	5
2008-11-13	18:07:00	501
2008-11-13	18:08:00	1218
2008-11-13	18:09:00	276
2008-11-13	18:10:00	48
2008-11-13	18:11:00	86
2008-11-13	18:12:00	39
2008-11-13	18:13:00	104
2008-11-13	18:14:00	86
2008-11-13	18:15:00	737
2008-11-13	18:16:00	75
2008-11-13	18:17:00	605
2008-11-13	18:18:00	721
2008-11-13	18:19:00	10
2008-11-13	18:20:00	188
2008-11-13	18:21:00	769
2008-11-13	18:22:00	564
2008-11-13	18:23:00	490
2008-11-13	18:24:00	211
2008-11-13	18:25:00	422
2008-11-13	18:26:00	80
2008-11-13	18:27:00	5
2008-11-13	18:28:00	0
2008-11-13	18:29:00	0
2008-11-13	18:30:00	0
2008-11-13	18:31:00	0
2008-11-13	18:32:00	0
2008-11-13	18:33:00	0
2008-11-13	18:34:00	0
2008-11-13	18:35:00	0
2008-11-13	18:36:00	0
2008-11-13	18:37:00	0
2008-11-13	18:38:00	0
2008-11-13	18:39:00	0
2008-11-13	18:40:00	15
2008-11-13	18:41:00	29
2008-11-13	18:42:00	490
2008-11-13	18:43:00	552
2008-11-13	18:44:00	944
2008-11-13	18:45:00	871
2008-11-13	18:46:00	188
2008-11-13	18:47:00	390
2008-11-13	18:48:00	432
2008-11-13	18:49:00	432
2008-11-13	18:50:00	360
2008-11-13	18:51:00	276
2008-11-13	18:52:00	539
2008-11-13	18:53:00	141
2008-11-13	18:54:00	0
2008-11-13	18:55:00	0
2008-11-13	18:56:00	0
2008-11-13	18:57:00	0
2008-11-13	18:58:00	0
2008-11-13	18:59:00	0
2008-11-13	19:00:00	0
2008-11-13	19:01:00	0
2008-11-13	19:02:00	0
2008-11-13	19:03:00	5
2008-11-13	19:04:00	0
2008-11-13	19:05:00	0
2008-11-13	19:06:00	0
2008-11-13	19:07:00	0
2008-11-13	19:08:00	0
2008-11-13	19:09:00	0
2008-11-13	19:10:00	0
2008-11-13	19:11:00	0
2008-11-13	19:12:00	0
2008-11-13	19:13:00	0
2008-11-13	19:14:00	19
2008-11-13	19:15:00	24
2008-11-13	19:16:00	0
2008-11-13	19:17:00	0
2008-11-13	19:18:00	0
2008-11-13	19:19:00	0
2008-11-13	19:20:00	5
2008-11-13	19:21:00	908
2008-11-13	19:22:00	944
2008-11-13	19:23:00	926
2008-11-13	19:24:00	737
2008-11-13	19:25:00	676
2008-11-13	19:26:00	769
2008-11-13	19:27:00	235
2008-11-13	19:28:00	360
2008-11-13	19:29:00	432
2008-11-13	19:30:00	360
2008-11-13	19:31:00	490
2008-11-13	19:32:00	69
2008-11-13	19:33:00	0
2008-11-13	19:34:00	0
2008-11-13	19:35:00	0
2008-11-13	19:36:00	0
2008-11-13	19:37:00	15
2008-11-13	19:38:00	0
2008-11-13	19:39:00	0
2008-11-13	19:40:00	527
2008-11-13	19:41:00	154
2008-11-13	19:42:00	268
2008-11-13	19:43:00	58
2008-11-13	19:44:00	175
2008-11-13	19:45:00	0
2008-11-13	19:46:00	0
2008-11-13	19:47:00	0
2008-11-13	19:48:00	0
2008-11-13	19:49:00	0
2008-11-13	19:50:00	983
2008-11-13	19:51:00	1085
2008-11-13	19:52:00	175
2008-11-13	19:53:00	0
2008-11-13	19:54:00	0
2008-11-13	19:55:00	0
2008-11-13	19:56:00	0
2008-11-13	19:57:00	121
2008-11-13	19:58:00	121
2008-11-13	19:59:00	44
2008-11-13	20:00:00	5
2008-11-13	20:01:00	34
2008-11-13	20:02:00	706
2008-11-13	20:03:00	1290
2008-11-13	20:04:00	1339
2008-11-13	20:05:00	564
2008-11-13	20:06:00	369
2008-11-13	20:07:00	539
2008-11-13	20:08:00	321
2008-11-13	20:09:00	0
2008-11-13	20:10:00	24
2008-11-13	20:11:00	1003
2008-11-13	20:12:00	15
2008-11-13	20:13:00	15
2008-11-13	20:14:00	48
2008-11-13	20:15:00	75
2008-11-13	20:16:00	250
2008-11-13	20:17:00	15
2008-11-13	20:18:00	10
2008-11-13	20:19:00	69
2008-11-13	20:20:00	1023
2008-11-13	20:21:00	331
2008-11-13	20:22:00	0
2008-11-13	20:23:00	0
2008-11-13	20:24:00	0
2008-11-13	20:25:00	0
2008-11-13	20:26:00	0
2008-11-13	20:27:00	5
2008-11-13	20:28:00	0
2008-11-13	20:29:00	0
2008-11-13	20:30:00	5
2008-11-13	20:31:00	34
2008-11-13	20:32:00	5
2008-11-13	20:33:00	5
2008-11-13	20:34:00	0
2008-11-13	20:35:00	0
2008-11-13	20:36:00	175
2008-11-13	20:37:00	115
2008-11-13	20:38:00	147
2008-11-13	20:39:00	0
2008-11-13	20:40:00	0
2008-11-13	20:41:00	360
2008-11-13	20:42:00	0
2008-11-13	20:43:00	0
2008-11-13	20:44:00	0
2008-11-13	20:45:00	0
2008-11-13	20:46:00	0
2008-11-13	20:47:00	0
2008-11-13	20:48:00	0
2008-11-13	20:49:00	0
2008-11-13	20:50:00	0
2008-11-13	20:51:00	175
2008-11-13	20:52:00	379
2008-11-13	20:53:00	44
2008-11-13	20:54:00	0
2008-11-13	20:55:00	0
2008-11-13	20:56:00	0
2008-11-13	20:57:00	5
2008-11-13	20:58:00	0
2008-11-13	20:59:00	0
2008-11-13	21:00:00	19
2008-11-13	21:01:00	0
2008-11-13	21:02:00	0
2008-11-13	21:03:00	0
2008-11-13	21:04:00	15
2008-11-13	21:05:00	0
2008-11-13	21:06:00	0
2008-11-13	21:07:00	0
2008-11-13	21:08:00	0
2008-11-13	21:09:00	0
2008-11-13	21:10:00	0
2008-11-13	21:11:00	10
2008-11-13	21:12:00	0
2008-11-13	21:13:00	0
2008-11-13	21:14:00	0
2008-11-13	21:15:00	0
2008-11-13	21:16:00	0
2008-11-13	21:17:00	0
2008-11-13	21:18:00	0
2008-11-13	21:19:00	0
2008-11-13	21:20:00	0
2008-11-13	21:21:00	0
2008-11-13	21:22:00	0
2008-11-13	21:23:00	0
2008-11-13	21:24:00	19
2008-11-13	21:25:00	204
2008-11-13	21:26:00	564
2008-11-13	21:27:00	0
2008-11-13	21:28:00	0
2008-11-13	21:29:00	0
2008-11-13	21:30:00	0
2008-11-13	21:31:00	0
2008-11-13	21:32:00	0
2008-11-13	21:33:00	0
2008-11-13	21:34:00	69
2008-11-13	21:35:00	211
2008-11-13	21:36:00	0
2008-11-13	21:37:00	0
2008-11-13	21:38:00	0
2008-11-13	21:39:00	0
2008-11-13	21:40:00	0
2008-11-13	21:41:00	0
2008-11-13	21:42:00	0
2008-11-13	21:43:00	0
2008-11-13	21:44:00	0
2008-11-13	21:45:00	39
2008-11-13	21:46:00	0
2008-11-13	21:47:00	0
2008-11-13	21:48:00	0
2008-11-13	21:49:00	0
2008-11-13	21:50:00	0
2008-11-13	21:51:00	0
2008-11-13	21:52:00	0
2008-11-13	21:53:00	0
2008-11-13	21:54:00	0
2008-11-13	21:55:00	0
2008-11-13	21:56:00	0
2008-11-13	21:57:00	86
2008-11-13	21:58:00	10
2008-11-13	21:59:00	0
2008-11-13	22:00:00	0
2008-11-13	22:01:00	0
2008-11-13	22:02:00	0
2008-11-13	22:03:00	10
2008-11-13	22:04:00	48
2008-11-13	22:05:00	0
2008-11-13	22:06:00	0
2008-11-13	22:07:00	0
2008-11-13	22:08:00	0
2008-11-13	22:09:00	0
2008-11-13	22:10:00	0
2008-11-13	22:11:00	0
2008-11-13	22:12:00	29
2008-11-13	22:13:00	10
2008-11-13	22:14:00	552
2008-11-13	22:15:00	259
2008-11-13	22:16:00	0
2008-11-13	22:17:00	0
2008-11-13	22:18:00	0
2008-11-13	22:19:00	19
2008-11-13	22:20:00	478
2008-11-13	22:21:00	219
2008-11-13	22:22:00	390
2008-11-13	22:23:00	321
2008-11-13	22:24:00	331
2008-11-13	22:25:00	527
2008-11-13	22:26:00	227
2008-11-13	22:27:00	268
2008-11-13	22:28:00	390
2008-11-13	22:29:00	294
2008-11-13	22:30:00	802
2008-11-13	22:31:00	350
2008-11-13	22:32:00	632
2008-11-13	22:33:00	10
2008-11-13	22:34:00	647
2008-11-13	22:35:00	769
2008-11-13	22:36:00	10
2008-11-13	22:37:00	34
2008-11-13	22:38:00	44
2008-11-13	22:39:00	0
2008-11-13	22:40:00	0
2008-11-13	22:41:00	53
2008-11-13	22:42:00	34
2008-11-13	22:43:00	0
2008-11-13	22:44:00	0
2008-11-13	22:45:00	0
2008-11-13	22:46:00	0
2008-11-13	22:47:00	0
2008-11-13	22:48:00	0
2008-11-13	22:49:00	0
2008-11-13	22:50:00	0
2008-11-13	22:51:00	0
2008-11-13	22:52:00	5
2008-11-13	22:53:00	0
2008-11-13	22:54:00	0
2008-11-13	22:55:00	0
2008-11-13	22:56:00	0
2008-11-13	22:57:00	86
2008-11-13	22:58:00	0
2008-11-13	22:59:00	0
2008-11-13	23:00:00	0
2008-11-13	23:01:00	0
2008-11-13	23:02:00	0
2008-11-13	23:03:00	0
2008-11-13	23:04:00	0
2008-11-13	23:05:00	0
2008-11-13	23:06:00	0
2008-11-13	23:07:00	0
2008-11-13	23:08:00	141
2008-11-13	23:09:00	69
2008-11-13	23:10:00	0
2008-11-13	23:11:00	0
2008-11-13	23:12:00	0
2008-11-13	23:13:00	134
2008-11-13	23:14:00	0
2008-11-13	23:15:00	0
2008-11-13	23:16:00	0
2008-11-13	23:17:00	0
2008-11-13	23:18:00	0
2008-11-13	23:19:00	0
2008-11-13	23:20:00	0
2008-11-13	23:21:00	0
2008-11-13	23:22:00	0
2008-11-13	23:23:00	5
2008-11-13	23:24:00	0
2008-11-13	23:25:00	29
2008-11-13	23:26:00	0
2008-11-13	23:27:00	63
2008-11-13	23:28:00	0
2008-11-13	23:29:00	0
2008-11-13	23:30:00	0
2008-11-13	23:31:00	0
2008-11-13	23:32:00	0
2008-11-13	23:33:00	552
2008-11-13	23:34:00	235
2008-11-13	23:35:00	227
2008-11-13	23:36:00	29
2008-11-13	23:37:00	0
2008-11-13	23:38:00	0
2008-11-13	23:39:00	0
2008-11-13	23:40:00	0
2008-11-13	23:41:00	0
2008-11-13	23:42:00	0
2008-11-13	23:43:00	0
2008-11-13	23:44:00	0
2008-11-13	23:45:00	0
2008-11-13	23:46:00	0
2008-11-13	23:47:00	0
2008-11-13	23:48:00	0
2008-11-13	23:49:00	24
2008-11-13	23:50:00	24
2008-11-13	23:51:00	5
2008-11-13	23:52:00	0
2008-11-13	23:53:00	0
2008-11-13	23:54:00	0
2008-11-13	23:55:00	0
2008-11-13	23:56:00	0
2008-11-13	23:57:00	0
2008-11-13	23:58:00	0
2008-11-13	23:59:00	0
2008-11-14	00:00:00	0
2008-11-14	00:01:00	0
2008-11-14	00:02:00	5
2008-11-14	00:03:00	0
2008-11-14	00:04:00	0
2008-11-14	00:05:00	0
2008-11-14	00:06:00	0
2008-11-14	00:07:00	0
2008-11-14	00:08:00	0
2008-11-14	00:09:00	0
2008-11-14	00:10:00	0
2008-11-14	00:11:00	0
2008-11-14	00:12:00	0
2008-11-14	00:13:00	0
2008-11-14	00:14:00	0
2008-11-14	00:15:00	0
2008-11-14	00:16:00	0
2008-11-14	00:17:00	0
2008-11-14	00:18:00	0
2008-11-14	00:19:00	0
2008-11-14	00:20:00	19
2008-11-14	00:21:00	34
2008-11-14	00:22:00	0
2008-11-14	00:23:00	0
2008-11-14	00:24:00	0
2008-11-14	00:25:00	53
2008-11-14	00:26:00	0
2008-11-14	00:27:00	0
2008-11-14	00:28:00	0
2008-11-14	00:29:00	0
2008-11-14	00:30:00	0
2008-11-14	00:31:00	0
2008-11-14	00:32:00	0
2008-11-14	00:33:00	0
2008-11-14	00:34:00	0
2008-11-14	00:35:00	0
2008-11-14	00:36:00	0
2008-11-14	00:37:00	0
2008-11-14	00:38:00	0
2008-11-14	00:39:00	0
2008-11-14	00:40:00	69
2008-11-14	00:41:00	0
2008-11-14	00:42:00	69
2008-11-14	00:43:00	0
2008-11-14	00:44:00	0
2008-11-14	00:45:00	0
2008-11-14	00:46:00	0
2008-11-14	00:47:00	0
2008-11-14	00:48:00	0
2008-11-14	00:49:00	5
2008-11-14	00:50:00	285
2008-11-14	00:51:00	259
2008-11-14	00:52:00	0
2008-11-14	00:53:00	0
2008-11-14	00:54:00	0
2008-11-14	00:55:00	0
2008-11-14	00:56:00	0
2008-11-14	00:57:00	0
2008-11-14	00:58:00	0
2008-11-14	00:59:00	0
2008-11-14	01:00:00	0
2008-11-14	01:01:00	0
2008-11-14	01:02:00	0
2008-11-14	01:03:00	0
2008-11-14	01:04:00	0
2008-11-14	01:05:00	0
2008-11-14	01:06:00	44
2008-11-14	01:07:00	0
2008-11-14	01:08:00	24
2008-11-14	01:09:00	0
2008-11-14	01:10:00	0
2008-11-14	01:11:00	0
2008-11-14	01:12:00	0
2008-11-14	01:13:00	0
2008-11-14	01:14:00	0
2008-11-14	01:15:00	0
2008-11-14	01:16:00	0
2008-11-14	01:17:00	0
2008-11-14	01:18:00	0
2008-11-14	01:19:00	0
2008-11-14	01:20:00	0
2008-11-14	01:21:00	0
2008-11-14	01:22:00	0
2008-11-14	01:23:00	0
2008-11-14	01:24:00	10
2008-11-14	01:25:00	0
2008-11-14	01:26:00	0
2008-11-14	01:27:00	0
2008-11-14	01:28:00	0
2008-11-14	01:29:00	0
2008-11-14	01:30:00	0
2008-11-14	01:31:00	0
2008-11-14	01:32:00	5
2008-11-14	01:33:00	0
2008-11-14	01:34:00	0
2008-11-14	01:35:00	0
2008-11-14	01:36:00	632
2008-11-14	01:37:00	53
2008-11-14	01:38:00	0
2008-11-14	01:39:00	0
2008-11-14	01:40:00	0
2008-11-14	01:41:00	0
2008-11-14	01:42:00	168
2008-11-14	01:43:00	400
2008-11-14	01:44:00	0
2008-11-14	01:45:00	0
2008-11-14	01:46:00	0
2008-11-14	01:47:00	0
2008-11-14	01:48:00	0
2008-11-14	01:49:00	0
2008-11-14	01:50:00	0
2008-11-14	01:51:00	0
2008-11-14	01:52:00	0
2008-11-14	01:53:00	0
2008-11-14	01:54:00	0
2008-11-14	01:55:00	0
2008-11-14	01:56:00	10
2008-11-14	01:57:00	0
2008-11-14	01:58:00	0
2008-11-14	01:59:00	0
2008-11-14	02:00:00	0
2008-11-14	02:01:00	0
2008-11-14	02:02:00	0
2008-11-14	02:03:00	0
2008-11-14	02:04:00	0
2008-11-14	02:05:00	0
2008-11-14	02:06:00	0
2008-11-14	02:07:00	0
2008-11-14	02:08:00	0
2008-11-14	02:09:00	0
2008-11-14	02:10:00	0
2008-11-14	02:11:00	0
2008-11-14	02:12:00	0
2008-11-14	02:13:00	0
2008-11-14	02:14:00	48
2008-11-14	02:15:00	0
2008-11-14	02:16:00	0
2008-11-14	02:17:00	0
2008-11-14	02:18:00	0
2008-11-14	02:19:00	0
2008-11-14	02:20:00	0
2008-11-14	02:21:00	0
2008-11-14	02:22:00	0
2008-11-14	02:23:00	0
2008-11-14	02:24:00	227
2008-11-14	02:25:00	235
2008-11-14	02:26:00	115
2008-11-14	02:27:00	15
2008-11-14	02:28:00	0
2008-11-14	02:29:00	0
2008-11-14	02:30:00	294
2008-11-14	02:31:00	181
2008-11-14	02:32:00	48
2008-11-14	02:33:00	0
2008-11-14	02:34:00	92
2008-11-14	02:35:00	964
2008-11-14	02:36:00	294
2008-11-14	02:37:00	0
2008-11-14	02:38:00	0
2008-11-14	02:39:00	0
2008-11-14	02:40:00	0
2008-11-14	02:41:00	0
2008-11-14	02:42:00	0
2008-11-14	02:43:00	0
2008-11-14	02:44:00	0
2008-11-14	02:45:00	0
2008-11-14	02:46:00	0
2008-11-14	02:47:00	0
2008-11-14	02:48:00	0
2008-11-14	02:49:00	0
2008-11-14	02:50:00	0
2008-11-14	02:51:00	15
2008-11-14	02:52:00	0
2008-11-14	02:53:00	29
2008-11-14	02:54:00	0
2008-11-14	02:55:00	0
2008-11-14	02:56:00	0
2008-11-14	02:57:00	0
2008-11-14	02:58:00	0
2008-11-14	02:59:00	0
2008-11-14	03:00:00	0
2008-11-14	03:01:00	0
2008-11-14	03:02:00	0
2008-11-14	03:03:00	0
2008-11-14	03:04:00	0
2008-11-14	03:05:00	0
2008-11-14	03:06:00	0
2008-11-14	03:07:00	0
2008-11-14	03:08:00	0
2008-11-14	03:09:00	0
2008-11-14	03:10:00	0
2008-11-14	03:11:00	0
2008-11-14	03:12:00	0
2008-11-14	03:13:00	0
2008-11-14	03:14:00	0
2008-11-14	03:15:00	0
2008-11-14	03:16:00	0
2008-11-14	03:17:00	0
2008-11-14	03:18:00	53
2008-11-14	03:19:00	0
2008-11-14	03:20:00	0
2008-11-14	03:21:00	0
2008-11-14	03:22:00	0
2008-11-14	03:23:00	0
2008-11-14	03:24:00	0
2008-11-14	03:25:00	0
2008-11-14	03:26:00	0
2008-11-14	03:27:00	0
2008-11-14	03:28:00	0
2008-11-14	03:29:00	0
2008-11-14	03:30:00	0
2008-11-14	03:31:00	0
2008-11-14	03:32:00	0
2008-11-14	03:33:00	0
2008-11-14	03:34:00	0
2008-11-14	03:35:00	0
2008-11-14	03:36:00	0
2008-11-14	03:37:00	44
2008-11-14	03:38:00	0
2008-11-14	03:39:00	0
2008-11-14	03:40:00	0
2008-11-14	03:41:00	63
2008-11-14	03:42:00	0
2008-11-14	03:43:00	0
2008-11-14	03:44:00	0
2008-11-14	03:45:00	0
2008-11-14	03:46:00	0
2008-11-14	03:47:00	0
2008-11-14	03:48:00	0
2008-11-14	03:49:00	0
2008-11-14	03:50:00	0
2008-11-14	03:51:00	0
2008-11-14	03:52:00	0
2008-11-14	03:53:00	15
2008-11-14	03:54:00	0
2008-11-14	03:55:00	5
2008-11-14	03:56:00	5
2008-11-14	03:57:00	0
2008-11-14	03:58:00	0
2008-11-14	03:59:00	5
2008-11-14	04:00:00	422
2008-11-14	04:01:00	285
2008-11-14	04:02:00	5
2008-11-14	04:03:00	0
2008-11-14	04:04:00	0
2008-11-14	04:05:00	0
2008-11-14	04:06:00	0
2008-11-14	04:07:00	0
2008-11-14	04:08:00	0
2008-11-14	04:09:00	0
2008-11-14	04:10:00	5
2008-11-14	04:11:00	0
2008-11-14	04:12:00	0
2008-11-14	04:13:00	0
2008-11-14	04:14:00	0
2008-11-14	04:15:00	0
2008-11-14	04:16:00	0
2008-11-14	04:17:00	0
2008-11-14	04:18:00	0
2008-11-14	04:19:00	0
2008-11-14	04:20:00	0
2008-11-14	04:21:00	5
2008-11-14	04:22:00	39
2008-11-14	04:23:00	0
2008-11-14	04:24:00	0
2008-11-14	04:25:00	0
2008-11-14	04:26:00	0
2008-11-14	04:27:00	0
2008-11-14	04:28:00	0
2008-11-14	04:29:00	0
2008-11-14	04:30:00	0
2008-11-14	04:31:00	0
2008-11-14	04:32:00	0
2008-11-14	04:33:00	0
2008-11-14	04:34:00	0
2008-11-14	04:35:00	0
2008-11-14	04:36:00	0
2008-11-14	04:37:00	0
2008-11-14	04:38:00	0
2008-11-14	04:39:00	0
2008-11-14	04:40:00	34
2008-11-14	04:41:00	29
2008-11-14	04:42:00	0
2008-11-14	04:43:00	0
2008-11-14	04:44:00	0
2008-11-14	04:45:00	0
2008-11-14	04:46:00	0
2008-11-14	04:47:00	0
2008-11-14	04:48:00	5
2008-11-14	04:49:00	871
2008-11-14	04:50:00	134
2008-11-14	04:51:00	29
2008-11-14	04:52:00	0
2008-11-14	04:53:00	0
2008-11-14	04:54:00	0
2008-11-14	04:55:00	0
2008-11-14	04:56:00	0
2008-11-14	04:57:00	0
2008-11-14	04:58:00	0
2008-11-14	04:59:00	0
2008-11-14	05:00:00	0
2008-11-14	05:01:00	0
2008-11-14	05:02:00	0
2008-11-14	05:03:00	0
2008-11-14	05:04:00	0
2008-11-14	05:05:00	0
2008-11-14	05:06:00	0
2008-11-14	05:07:00	0
2008-11-14	05:08:00	0
2008-11-14	05:09:00	0
2008-11-14	05:10:00	0
2008-11-14	05:11:00	29
2008-11-14	05:12:00	0
2008-11-14	05:13:00	0
2008-11-14	05:14:00	0
2008-11-14	05:15:00	0
2008-11-14	05:16:00	0
2008-11-14	05:17:00	0
2008-11-14	05:18:00	0
2008-11-14	05:19:00	0
2008-11-14	05:20:00	0
2008-11-14	05:21:00	0
2008-11-14	05:22:00	0
2008-11-14	05:23:00	0
2008-11-14	05:24:00	0
2008-11-14	05:25:00	0
2008-11-14	05:26:00	0
2008-11-14	05:27:00	0
2008-11-14	05:28:00	0
2008-11-14	05:29:00	0
2008-11-14	05:30:00	0
2008-11-14	05:31:00	0
2008-11-14	05:32:00	0
2008-11-14	05:33:00	0
2008-11-14	05:34:00	0
2008-11-14	05:35:00	0
2008-11-14	05:36:00	0
2008-11-14	05:37:00	0
2008-11-14	05:38:00	0
2008-11-14	05:39:00	0
2008-11-14	05:40:00	0
2008-11-14	05:41:00	0
2008-11-14	05:42:00	0
2008-11-14	05:43:00	0
2008-11-14	05:44:00	0
2008-11-14	05:45:00	0
2008-11-14	05:46:00	0
2008-11-14	05:47:00	0
2008-11-14	05:48:00	0
2008-11-14	05:49:00	0
2008-11-14	05:50:00	0
2008-11-14	05:51:00	0
2008-11-14	05:52:00	0
2008-11-14	05:53:00	0
2008-11-14	05:54:00	0
2008-11-14	05:55:00	0
2008-11-14	05:56:00	0
2008-11-14	05:57:00	0
2008-11-14	05:58:00	0
2008-11-14	05:59:00	0
2008-11-14	06:00:00	0
2008-11-14	06:01:00	0
2008-11-14	06:02:00	0
2008-11-14	06:03:00	0
2008-11-14	06:04:00	0
2008-11-14	06:05:00	44
2008-11-14	06:06:00	0
2008-11-14	06:07:00	0
2008-11-14	06:08:00	39
2008-11-14	06:09:00	5
2008-11-14	06:10:00	250
2008-11-14	06:11:00	0
2008-11-14	06:12:00	104
2008-11-14	06:13:00	34
2008-11-14	06:14:00	0
2008-11-14	06:15:00	15
2008-11-14	06:16:00	0
2008-11-14	06:17:00	0
2008-11-14	06:18:00	0
2008-11-14	06:19:00	0
2008-11-14	06:20:00	19
2008-11-14	06:21:00	10
2008-11-14	06:22:00	34
2008-11-14	06:23:00	115
2008-11-14	06:24:00	369
2008-11-14	06:25:00	455
2008-11-14	06:26:00	104
2008-11-14	06:27:00	19
2008-11-14	06:28:00	0
2008-11-14	06:29:00	0
2008-11-14	06:30:00	0
2008-11-14	06:31:00	48
2008-11-14	06:32:00	19
2008-11-14	06:33:00	34
2008-11-14	06:34:00	10
2008-11-14	06:35:00	5
2008-11-14	06:36:00	0
2008-11-14	06:37:00	39
2008-11-14	06:38:00	0
2008-11-14	06:39:00	0
2008-11-14	06:40:00	0
2008-11-14	06:41:00	0
2008-11-14	06:42:00	58
2008-11-14	06:43:00	321
2008-11-14	06:44:00	242
2008-11-14	06:45:00	0
2008-11-14	06:46:00	0
2008-11-14	06:47:00	0
2008-11-14	06:48:00	0
2008-11-14	06:49:00	5
2008-11-14	06:50:00	0
2008-11-14	06:51:00	0
2008-11-14	06:52:00	390
2008-11-14	06:53:00	86
2008-11-14	06:54:00	10
2008-11-14	06:55:00	39
2008-11-14	06:56:00	0
2008-11-14	06:57:00	647
2008-11-14	06:58:00	647
2008-11-14	06:59:00	39
2008-11-14	07:00:00	0
2008-11-14	07:01:00	69
2008-11-14	07:02:00	0
2008-11-14	07:03:00	0
2008-11-14	07:04:00	0
2008-11-14	07:05:00	0
2008-11-14	07:06:00	0
2008-11-14	07:07:00	19
2008-11-14	07:08:00	5
2008-11-14	07:09:00	168
2008-11-14	07:10:00	0
2008-11-14	07:11:00	0
2008-11-14	07:12:00	0
2008-11-14	07:13:00	141
2008-11-14	07:14:00	175
2008-11-14	07:15:00	0
2008-11-14	07:16:00	0
2008-11-14	07:17:00	0
2008-11-14	07:18:00	0
2008-11-14	07:19:00	0
2008-11-14	07:20:00	0
2008-11-14	07:21:00	490
2008-11-14	07:22:00	818
2008-11-14	07:23:00	1416
2008-11-14	07:24:00	647
2008-11-14	07:25:00	259
2008-11-14	07:26:00	578
2008-11-14	07:27:00	154
2008-11-14	07:28:00	0
2008-11-14	07:29:00	0
2008-11-14	07:30:00	0
2008-11-14	07:31:00	0
2008-11-14	07:32:00	10
2008-11-14	07:33:00	211
2008-11-14	07:34:00	400
2008-11-14	07:35:00	0
2008-11-14	07:36:00	0
2008-11-14	07:37:00	0
2008-11-14	07:38:00	115
2008-11-14	07:39:00	188
2008-11-14	07:40:00	0
2008-11-14	07:41:00	48
2008-11-14	07:42:00	360
2008-11-14	07:43:00	422
2008-11-14	07:44:00	141
2008-11-14	07:45:00	478
2008-11-14	07:46:00	5
2008-11-14	07:47:00	5
2008-11-14	07:48:00	5
2008-11-14	07:49:00	168
2008-11-14	07:50:00	211
2008-11-14	07:51:00	48
2008-11-14	07:52:00	188
2008-11-14	07:53:00	676
2008-11-14	07:54:00	321
2008-11-14	07:55:00	0
2008-11-14	07:56:00	15
2008-11-14	07:57:00	0
2008-11-14	07:58:00	0
2008-11-14	07:59:00	0
2008-11-14	08:00:00	0
2008-11-14	08:01:00	29
2008-11-14	08:02:00	0
2008-11-14	08:03:00	0
2008-11-14	08:04:00	24
2008-11-14	08:05:00	0
2008-11-14	08:06:00	39
2008-11-14	08:07:00	0
2008-11-14	08:08:00	0
2008-11-14	08:09:00	0
2008-11-14	08:10:00	661
2008-11-14	08:11:00	514
2008-11-14	08:12:00	161
2008-11-14	08:13:00	0
2008-11-14	08:14:00	10
2008-11-14	08:15:00	0
2008-11-14	08:16:00	80
2008-11-14	08:17:00	303
2008-11-14	08:18:00	5
2008-11-14	08:19:00	29
2008-11-14	08:20:00	632
2008-11-14	08:21:00	294
2008-11-14	08:22:00	147
2008-11-14	08:23:00	168
2008-11-14	08:24:00	15
2008-11-14	08:25:00	15
2008-11-14	08:26:00	0
2008-11-14	08:27:00	0
2008-11-14	08:28:00	0
2008-11-14	08:29:00	552
2008-11-14	08:30:00	647
2008-11-14	08:31:00	1290
2008-11-14	08:32:00	69
2008-11-14	08:33:00	69
2008-11-14	08:34:00	104
2008-11-14	08:35:00	29
2008-11-14	08:36:00	29
2008-11-14	08:37:00	34
2008-11-14	08:38:00	0
2008-11-14	08:39:00	0
2008-11-14	08:40:00	5
2008-11-14	08:41:00	0
2008-11-14	08:42:00	0
2008-11-14	08:43:00	168
2008-11-14	08:44:00	0
2008-11-14	08:45:00	110
2008-11-14	08:46:00	219
2008-11-14	08:47:00	39
2008-11-14	08:48:00	58
2008-11-14	08:49:00	48
2008-11-14	08:50:00	24
2008-11-14	08:51:00	0
2008-11-14	08:52:00	181
2008-11-14	08:53:00	44
2008-11-14	08:54:00	92
2008-11-14	08:55:00	0
2008-11-14	08:56:00	0
2008-11-14	08:57:00	34
2008-11-14	08:58:00	48
2008-11-14	08:59:00	63
2008-11-14	09:00:00	5
2008-11-14	09:01:00	0
2008-11-14	09:02:00	0
2008-11-14	09:03:00	0
2008-11-14	09:04:00	29
2008-11-14	09:05:00	5
2008-11-14	09:06:00	10
2008-11-14	09:07:00	39
2008-11-14	09:08:00	0
[truncated: 18,171 more rows]

## Sheet: 11.26.08
Actogram, Copy Raw Data, All Days
Identity:	Sierra
Filename:	E:\Active Research Files\meloxicam titre canine\cases\sierra\Sierra 11.26.08.AWC
Gender:	F
Age:	8
Height:	61.0 cm	24.0 in
Weight:	39.0 kg	86.0 lbs
Start Date:	26-Nov-2008 (Wed)
Start Time:	12:39:00
Interval:	1.00 mins
Date Stamp:	Time Stamp:	Activity Data:	Marker Press:
2008-11-26	00:00:00	0
2008-11-26	00:01:00	0
2008-11-26	00:02:00	0
2008-11-26	00:03:00	0
2008-11-26	00:04:00	0
2008-11-26	00:05:00	0
2008-11-26	00:06:00	0
2008-11-26	00:07:00	0
2008-11-26	00:08:00	0
2008-11-26	00:09:00	0
2008-11-26	00:10:00	0
2008-11-26	00:11:00	0
2008-11-26	00:12:00	0
2008-11-26	00:13:00	0
2008-11-26	00:14:00	0
2008-11-26	00:15:00	0
2008-11-26	00:16:00	0
2008-11-26	00:17:00	0
2008-11-26	00:18:00	0
2008-11-26	00:19:00	0
2008-11-26	00:20:00	0
2008-11-26	00:21:00	0
2008-11-26	00:22:00	0
2008-11-26	00:23:00	0
2008-11-26	00:24:00	0
2008-11-26	00:25:00	0
2008-11-26	00:26:00	0
2008-11-26	00:27:00	0
2008-11-26	00:28:00	0
2008-11-26	00:29:00	0
2008-11-26	00:30:00	0
2008-11-26	00:31:00	0
2008-11-26	00:32:00	0
2008-11-26	00:33:00	0
2008-11-26	00:34:00	0
2008-11-26	00:35:00	0
2008-11-26	00:36:00	0
2008-11-26	00:37:00	0
2008-11-26	00:38:00	0
2008-11-26	00:39:00	0
2008-11-26	00:40:00	0
2008-11-26	00:41:00	0
2008-11-26	00:42:00	0
2008-11-26	00:43:00	0
2008-11-26	00:44:00	0
2008-11-26	00:45:00	0
2008-11-26	00:46:00	0
2008-11-26	00:47:00	0
2008-11-26	00:48:00	0
2008-11-26	00:49:00	0
2008-11-26	00:50:00	0
2008-11-26	00:51:00	0
2008-11-26	00:52:00	0
2008-11-26	00:53:00	0
2008-11-26	00:54:00	0
2008-11-26	00:55:00	0
2008-11-26	00:56:00	0
2008-11-26	00:57:00	0
2008-11-26	00:58:00	0
2008-11-26	00:59:00	0
2008-11-26	01:00:00	0
2008-11-26	01:01:00	0
2008-11-26	01:02:00	0
2008-11-26	01:03:00	0
2008-11-26	01:04:00	0
2008-11-26	01:05:00	0
2008-11-26	01:06:00	0
2008-11-26	01:07:00	0
2008-11-26	01:08:00	0
2008-11-26	01:09:00	0
2008-11-26	01:10:00	0
2008-11-26	01:11:00	0
2008-11-26	01:12:00	0
2008-11-26	01:13:00	0
2008-11-26	01:14:00	0
2008-11-26	01:15:00	0
2008-11-26	01:16:00	0
2008-11-26	01:17:00	0
2008-11-26	01:18:00	0
2008-11-26	01:19:00	0
2008-11-26	01:20:00	0
2008-11-26	01:21:00	0
2008-11-26	01:22:00	0
2008-11-26	01:23:00	0
2008-11-26	01:24:00	0
2008-11-26	01:25:00	0
2008-11-26	01:26:00	0
2008-11-26	01:27:00	0
2008-11-26	01:28:00	0
2008-11-26	01:29:00	0
2008-11-26	01:30:00	0
2008-11-26	01:31:00	0
2008-11-26	01:32:00	0
2008-11-26	01:33:00	0
2008-11-26	01:34:00	0
2008-11-26	01:35:00	0
2008-11-26	01:36:00	0
2008-11-26	01:37:00	0
2008-11-26	01:38:00	0
2008-11-26	01:39:00	0
2008-11-26	01:40:00	0
2008-11-26	01:41:00	0
2008-11-26	01:42:00	0
2008-11-26	01:43:00	0
2008-11-26	01:44:00	0
2008-11-26	01:45:00	0
2008-11-26	01:46:00	0
2008-11-26	01:47:00	0
2008-11-26	01:48:00	0
2008-11-26	01:49:00	0
2008-11-26	01:50:00	0
2008-11-26	01:51:00	0
2008-11-26	01:52:00	0
2008-11-26	01:53:00	0
2008-11-26	01:54:00	0
2008-11-26	01:55:00	0
2008-11-26	01:56:00	0
2008-11-26	01:57:00	0
2008-11-26	01:58:00	0
2008-11-26	01:59:00	0
2008-11-26	02:00:00	0
2008-11-26	02:01:00	0
2008-11-26	02:02:00	0
2008-11-26	02:03:00	0
2008-11-26	02:04:00	0
2008-11-26	02:05:00	0
2008-11-26	02:06:00	0
2008-11-26	02:07:00	0
2008-11-26	02:08:00	0
2008-11-26	02:09:00	0
2008-11-26	02:10:00	0
2008-11-26	02:11:00	0
2008-11-26	02:12:00	0
2008-11-26	02:13:00	0
2008-11-26	02:14:00	0
2008-11-26	02:15:00	0
2008-11-26	02:16:00	0
2008-11-26	02:17:00	0
2008-11-26	02:18:00	0
2008-11-26	02:19:00	0
2008-11-26	02:20:00	0
2008-11-26	02:21:00	0
2008-11-26	02:22:00	0
2008-11-26	02:23:00	0
2008-11-26	02:24:00	0
2008-11-26	02:25:00	0
2008-11-26	02:26:00	0
2008-11-26	02:27:00	0
2008-11-26	02:28:00	0
2008-11-26	02:29:00	0
2008-11-26	02:30:00	0
2008-11-26	02:31:00	0
2008-11-26	02:32:00	0
2008-11-26	02:33:00	0
2008-11-26	02:34:00	0
2008-11-26	02:35:00	0
2008-11-26	02:36:00	0
2008-11-26	02:37:00	0
2008-11-26	02:38:00	0
2008-11-26	02:39:00	0
2008-11-26	02:40:00	0
2008-11-26	02:41:00	0
2008-11-26	02:42:00	0
2008-11-26	02:43:00	0
2008-11-26	02:44:00	0
2008-11-26	02:45:00	0
2008-11-26	02:46:00	0
2008-11-26	02:47:00	0
2008-11-26	02:48:00	0
2008-11-26	02:49:00	0
2008-11-26	02:50:00	0
2008-11-26	02:51:00	0
2008-11-26	02:52:00	0
2008-11-26	02:53:00	0
2008-11-26	02:54:00	0
2008-11-26	02:55:00	0
2008-11-26	02:56:00	0
2008-11-26	02:57:00	0
2008-11-26	02:58:00	0
2008-11-26	02:59:00	0
2008-11-26	03:00:00	0
2008-11-26	03:01:00	0
2008-11-26	03:02:00	0
2008-11-26	03:03:00	0
2008-11-26	03:04:00	0
2008-11-26	03:05:00	0
2008-11-26	03:06:00	0
2008-11-26	03:07:00	0
2008-11-26	03:08:00	0
2008-11-26	03:09:00	0
2008-11-26	03:10:00	0
2008-11-26	03:11:00	0
2008-11-26	03:12:00	0
2008-11-26	03:13:00	0
2008-11-26	03:14:00	0
2008-11-26	03:15:00	0
2008-11-26	03:16:00	0
2008-11-26	03:17:00	0
2008-11-26	03:18:00	0
2008-11-26	03:19:00	0
2008-11-26	03:20:00	0
2008-11-26	03:21:00	0
2008-11-26	03:22:00	0
2008-11-26	03:23:00	0
2008-11-26	03:24:00	0
2008-11-26	03:25:00	0
2008-11-26	03:26:00	0
2008-11-26	03:27:00	0
2008-11-26	03:28:00	0
2008-11-26	03:29:00	0
2008-11-26	03:30:00	0
2008-11-26	03:31:00	0
2008-11-26	03:32:00	0
2008-11-26	03:33:00	0
2008-11-26	03:34:00	0
2008-11-26	03:35:00	0
2008-11-26	03:36:00	0
2008-11-26	03:37:00	0
2008-11-26	03:38:00	0
2008-11-26	03:39:00	0
2008-11-26	03:40:00	0
2008-11-26	03:41:00	0
2008-11-26	03:42:00	0
2008-11-26	03:43:00	0
2008-11-26	03:44:00	0
2008-11-26	03:45:00	0
2008-11-26	03:46:00	0
2008-11-26	03:47:00	0
2008-11-26	03:48:00	0
2008-11-26	03:49:00	0
2008-11-26	03:50:00	0
2008-11-26	03:51:00	0
2008-11-26	03:52:00	0
2008-11-26	03:53:00	0
2008-11-26	03:54:00	0
2008-11-26	03:55:00	0
2008-11-26	03:56:00	0
2008-11-26	03:57:00	0
2008-11-26	03:58:00	0
2008-11-26	03:59:00	0
2008-11-26	04:00:00	0
2008-11-26	04:01:00	0
2008-11-26	04:02:00	0
2008-11-26	04:03:00	0
2008-11-26	04:04:00	0
2008-11-26	04:05:00	0
2008-11-26	04:06:00	0
2008-11-26	04:07:00	0
2008-11-26	04:08:00	0
2008-11-26	04:09:00	0
2008-11-26	04:10:00	0
2008-11-26	04:11:00	0
2008-11-26	04:12:00	0
2008-11-26	04:13:00	0
2008-11-26	04:14:00	0
2008-11-26	04:15:00	0
2008-11-26	04:16:00	0
2008-11-26	04:17:00	0
2008-11-26	04:18:00	0
2008-11-26	04:19:00	0
2008-11-26	04:20:00	0
2008-11-26	04:21:00	0
2008-11-26	04:22:00	0
2008-11-26	04:23:00	0
2008-11-26	04:24:00	0
2008-11-26	04:25:00	0
2008-11-26	04:26:00	0
2008-11-26	04:27:00	0
2008-11-26	04:28:00	0
2008-11-26	04:29:00	0
2008-11-26	04:30:00	0
2008-11-26	04:31:00	0
2008-11-26	04:32:00	0
2008-11-26	04:33:00	0
2008-11-26	04:34:00	0
2008-11-26	04:35:00	0
2008-11-26	04:36:00	0
2008-11-26	04:37:00	0
2008-11-26	04:38:00	0
2008-11-26	04:39:00	0
2008-11-26	04:40:00	0
2008-11-26	04:41:00	0
2008-11-26	04:42:00	0
2008-11-26	04:43:00	0
2008-11-26	04:44:00	0
2008-11-26	04:45:00	0
2008-11-26	04:46:00	0
2008-11-26	04:47:00	0
2008-11-26	04:48:00	0
2008-11-26	04:49:00	0
2008-11-26	04:50:00	0
2008-11-26	04:51:00	0
2008-11-26	04:52:00	0
2008-11-26	04:53:00	0
2008-11-26	04:54:00	0
2008-11-26	04:55:00	0
2008-11-26	04:56:00	0
2008-11-26	04:57:00	0
2008-11-26	04:58:00	0
2008-11-26	04:59:00	0
2008-11-26	05:00:00	0
2008-11-26	05:01:00	0
2008-11-26	05:02:00	0
2008-11-26	05:03:00	0
2008-11-26	05:04:00	0
2008-11-26	05:05:00	0
2008-11-26	05:06:00	0
2008-11-26	05:07:00	0
2008-11-26	05:08:00	0
2008-11-26	05:09:00	0
2008-11-26	05:10:00	0
2008-11-26	05:11:00	0
2008-11-26	05:12:00	0
2008-11-26	05:13:00	0
2008-11-26	05:14:00	0
2008-11-26	05:15:00	0
2008-11-26	05:16:00	0
2008-11-26	05:17:00	0
2008-11-26	05:18:00	0
2008-11-26	05:19:00	0
2008-11-26	05:20:00	0
2008-11-26	05:21:00	0
2008-11-26	05:22:00	0
2008-11-26	05:23:00	0
2008-11-26	05:24:00	0
2008-11-26	05:25:00	0
2008-11-26	05:26:00	0
2008-11-26	05:27:00	0
2008-11-26	05:28:00	0
2008-11-26	05:29:00	0
2008-11-26	05:30:00	0
2008-11-26	05:31:00	0
2008-11-26	05:32:00	0
2008-11-26	05:33:00	0
2008-11-26	05:34:00	0
2008-11-26	05:35:00	0
2008-11-26	05:36:00	0
2008-11-26	05:37:00	0
2008-11-26	05:38:00	0
2008-11-26	05:39:00	0
2008-11-26	05:40:00	0
2008-11-26	05:41:00	0
2008-11-26	05:42:00	0
2008-11-26	05:43:00	0
2008-11-26	05:44:00	0
2008-11-26	05:45:00	0
2008-11-26	05:46:00	0
2008-11-26	05:47:00	0
2008-11-26	05:48:00	0
2008-11-26	05:49:00	0
2008-11-26	05:50:00	0
2008-11-26	05:51:00	0
2008-11-26	05:52:00	0
2008-11-26	05:53:00	0
2008-11-26	05:54:00	0
2008-11-26	05:55:00	0
2008-11-26	05:56:00	0
2008-11-26	05:57:00	0
2008-11-26	05:58:00	0
2008-11-26	05:59:00	0
2008-11-26	06:00:00	0
2008-11-26	06:01:00	0
2008-11-26	06:02:00	0
2008-11-26	06:03:00	0
2008-11-26	06:04:00	0
2008-11-26	06:05:00	0
2008-11-26	06:06:00	0
2008-11-26	06:07:00	0
2008-11-26	06:08:00	0
2008-11-26	06:09:00	0
2008-11-26	06:10:00	0
2008-11-26	06:11:00	0
2008-11-26	06:12:00	0
2008-11-26	06:13:00	0
2008-11-26	06:14:00	0
2008-11-26	06:15:00	0
2008-11-26	06:16:00	0
2008-11-26	06:17:00	0
2008-11-26	06:18:00	0
2008-11-26	06:19:00	0
2008-11-26	06:20:00	0
2008-11-26	06:21:00	0
2008-11-26	06:22:00	0
2008-11-26	06:23:00	0
2008-11-26	06:24:00	0
2008-11-26	06:25:00	0
2008-11-26	06:26:00	0
2008-11-26	06:27:00	0
2008-11-26	06:28:00	0
2008-11-26	06:29:00	0
2008-11-26	06:30:00	0
2008-11-26	06:31:00	0
2008-11-26	06:32:00	0
2008-11-26	06:33:00	0
2008-11-26	06:34:00	0
2008-11-26	06:35:00	0
2008-11-26	06:36:00	0
2008-11-26	06:37:00	0
2008-11-26	06:38:00	0
2008-11-26	06:39:00	0
2008-11-26	06:40:00	0
2008-11-26	06:41:00	0
2008-11-26	06:42:00	0
2008-11-26	06:43:00	0
2008-11-26	06:44:00	0
2008-11-26	06:45:00	0
2008-11-26	06:46:00	0
2008-11-26	06:47:00	0
2008-11-26	06:48:00	0
2008-11-26	06:49:00	0
2008-11-26	06:50:00	0
2008-11-26	06:51:00	0
2008-11-26	06:52:00	0
2008-11-26	06:53:00	0
2008-11-26	06:54:00	0
2008-11-26	06:55:00	0
2008-11-26	06:56:00	0
2008-11-26	06:57:00	0
2008-11-26	06:58:00	0
2008-11-26	06:59:00	0
2008-11-26	07:00:00	0
2008-11-26	07:01:00	0
2008-11-26	07:02:00	0
2008-11-26	07:03:00	0
2008-11-26	07:04:00	0
2008-11-26	07:05:00	0
2008-11-26	07:06:00	0
2008-11-26	07:07:00	0
2008-11-26	07:08:00	0
2008-11-26	07:09:00	0
2008-11-26	07:10:00	0
2008-11-26	07:11:00	0
2008-11-26	07:12:00	0
2008-11-26	07:13:00	0
2008-11-26	07:14:00	0
2008-11-26	07:15:00	0
2008-11-26	07:16:00	0
2008-11-26	07:17:00	0
2008-11-26	07:18:00	0
2008-11-26	07:19:00	0
2008-11-26	07:20:00	0
2008-11-26	07:21:00	0
2008-11-26	07:22:00	0
2008-11-26	07:23:00	0
2008-11-26	07:24:00	0
2008-11-26	07:25:00	0
2008-11-26	07:26:00	0
2008-11-26	07:27:00	0
2008-11-26	07:28:00	0
2008-11-26	07:29:00	0
2008-11-26	07:30:00	0
2008-11-26	07:31:00	0
2008-11-26	07:32:00	0
2008-11-26	07:33:00	0
2008-11-26	07:34:00	0
2008-11-26	07:35:00	0
2008-11-26	07:36:00	0
2008-11-26	07:37:00	0
2008-11-26	07:38:00	0
2008-11-26	07:39:00	0
2008-11-26	07:40:00	0
2008-11-26	07:41:00	0
2008-11-26	07:42:00	0
2008-11-26	07:43:00	0
2008-11-26	07:44:00	0
2008-11-26	07:45:00	0
2008-11-26	07:46:00	0
2008-11-26	07:47:00	0
2008-11-26	07:48:00	0
2008-11-26	07:49:00	0
2008-11-26	07:50:00	0
2008-11-26	07:51:00	0
2008-11-26	07:52:00	0
2008-11-26	07:53:00	0
2008-11-26	07:54:00	0
2008-11-26	07:55:00	0
2008-11-26	07:56:00	0
2008-11-26	07:57:00	0
2008-11-26	07:58:00	0
2008-11-26	07:59:00	0
2008-11-26	08:00:00	0
2008-11-26	08:01:00	0
2008-11-26	08:02:00	0
2008-11-26	08:03:00	0
2008-11-26	08:04:00	0
2008-11-26	08:05:00	0
2008-11-26	08:06:00	0
2008-11-26	08:07:00	0
2008-11-26	08:08:00	0
2008-11-26	08:09:00	0
2008-11-26	08:10:00	0
2008-11-26	08:11:00	0
2008-11-26	08:12:00	0
2008-11-26	08:13:00	0
2008-11-26	08:14:00	0
2008-11-26	08:15:00	0
2008-11-26	08:16:00	0
2008-11-26	08:17:00	0
2008-11-26	08:18:00	0
2008-11-26	08:19:00	0
2008-11-26	08:20:00	0
2008-11-26	08:21:00	0
2008-11-26	08:22:00	0
2008-11-26	08:23:00	0
2008-11-26	08:24:00	0
2008-11-26	08:25:00	0
2008-11-26	08:26:00	0
2008-11-26	08:27:00	0
2008-11-26	08:28:00	0
2008-11-26	08:29:00	0
2008-11-26	08:30:00	0
2008-11-26	08:31:00	0
2008-11-26	08:32:00	0
2008-11-26	08:33:00	0
2008-11-26	08:34:00	0
2008-11-26	08:35:00	0
2008-11-26	08:36:00	0
2008-11-26	08:37:00	0
2008-11-26	08:38:00	0
2008-11-26	08:39:00	0
2008-11-26	08:40:00	0
2008-11-26	08:41:00	0
2008-11-26	08:42:00	0
2008-11-26	08:43:00	0
2008-11-26	08:44:00	0
2008-11-26	08:45:00	0
2008-11-26	08:46:00	0
2008-11-26	08:47:00	0
2008-11-26	08:48:00	0
2008-11-26	08:49:00	0
2008-11-26	08:50:00	0
2008-11-26	08:51:00	0
2008-11-26	08:52:00	0
2008-11-26	08:53:00	0
2008-11-26	08:54:00	0
2008-11-26	08:55:00	0
2008-11-26	08:56:00	0
2008-11-26	08:57:00	0
2008-11-26	08:58:00	0
2008-11-26	08:59:00	0
2008-11-26	09:00:00	0
2008-11-26	09:01:00	0
2008-11-26	09:02:00	0
2008-11-26	09:03:00	0
2008-11-26	09:04:00	0
2008-11-26	09:05:00	0
2008-11-26	09:06:00	0
2008-11-26	09:07:00	0
2008-11-26	09:08:00	0
2008-11-26	09:09:00	0
2008-11-26	09:10:00	0
2008-11-26	09:11:00	0
2008-11-26	09:12:00	0
2008-11-26	09:13:00	0
2008-11-26	09:14:00	0
2008-11-26	09:15:00	0
2008-11-26	09:16:00	0
2008-11-26	09:17:00	0
2008-11-26	09:18:00	0
2008-11-26	09:19:00	0
2008-11-26	09:20:00	0
2008-11-26	09:21:00	0
2008-11-26	09:22:00	0
2008-11-26	09:23:00	0
2008-11-26	09:24:00	0
2008-11-26	09:25:00	0
2008-11-26	09:26:00	0
2008-11-26	09:27:00	0
2008-11-26	09:28:00	0
2008-11-26	09:29:00	0
2008-11-26	09:30:00	0
2008-11-26	09:31:00	0
2008-11-26	09:32:00	0
2008-11-26	09:33:00	0
2008-11-26	09:34:00	0
2008-11-26	09:35:00	0
2008-11-26	09:36:00	0
2008-11-26	09:37:00	0
2008-11-26	09:38:00	0
2008-11-26	09:39:00	0
2008-11-26	09:40:00	0
2008-11-26	09:41:00	0
2008-11-26	09:42:00	0
2008-11-26	09:43:00	0
2008-11-26	09:44:00	0
2008-11-26	09:45:00	0
2008-11-26	09:46:00	0
2008-11-26	09:47:00	0
2008-11-26	09:48:00	0
2008-11-26	09:49:00	0
2008-11-26	09:50:00	0
2008-11-26	09:51:00	0
2008-11-26	09:52:00	0
2008-11-26	09:53:00	0
2008-11-26	09:54:00	0
2008-11-26	09:55:00	0
2008-11-26	09:56:00	0
2008-11-26	09:57:00	0
2008-11-26	09:58:00	0
2008-11-26	09:59:00	0
2008-11-26	10:00:00	0
2008-11-26	10:01:00	0
2008-11-26	10:02:00	0
2008-11-26	10:03:00	0
2008-11-26	10:04:00	0
2008-11-26	10:05:00	0
2008-11-26	10:06:00	0
2008-11-26	10:07:00	0
2008-11-26	10:08:00	0
2008-11-26	10:09:00	0
2008-11-26	10:10:00	0
2008-11-26	10:11:00	0
2008-11-26	10:12:00	0
2008-11-26	10:13:00	0
2008-11-26	10:14:00	0
2008-11-26	10:15:00	0
2008-11-26	10:16:00	0
2008-11-26	10:17:00	0
2008-11-26	10:18:00	0
2008-11-26	10:19:00	0
2008-11-26	10:20:00	0
2008-11-26	10:21:00	0
2008-11-26	10:22:00	0
2008-11-26	10:23:00	0
2008-11-26	10:24:00	0
2008-11-26	10:25:00	0
2008-11-26	10:26:00	0
2008-11-26	10:27:00	0
2008-11-26	10:28:00	0
2008-11-26	10:29:00	0
2008-11-26	10:30:00	0
2008-11-26	10:31:00	0
2008-11-26	10:32:00	0
2008-11-26	10:33:00	0
2008-11-26	10:34:00	0
2008-11-26	10:35:00	0
2008-11-26	10:36:00	0
2008-11-26	10:37:00	0
2008-11-26	10:38:00	0
2008-11-26	10:39:00	0
2008-11-26	10:40:00	0
2008-11-26	10:41:00	0
2008-11-26	10:42:00	0
2008-11-26	10:43:00	0
2008-11-26	10:44:00	0
2008-11-26	10:45:00	0
2008-11-26	10:46:00	0
2008-11-26	10:47:00	0
2008-11-26	10:48:00	0
2008-11-26	10:49:00	0
2008-11-26	10:50:00	0
2008-11-26	10:51:00	0
2008-11-26	10:52:00	0
2008-11-26	10:53:00	0
2008-11-26	10:54:00	0
2008-11-26	10:55:00	0
2008-11-26	10:56:00	0
2008-11-26	10:57:00	0
2008-11-26	10:58:00	0
2008-11-26	10:59:00	0
2008-11-26	11:00:00	0
2008-11-26	11:01:00	0
2008-11-26	11:02:00	0
2008-11-26	11:03:00	0
2008-11-26	11:04:00	0
2008-11-26	11:05:00	0
2008-11-26	11:06:00	0
2008-11-26	11:07:00	0
2008-11-26	11:08:00	0
2008-11-26	11:09:00	0
2008-11-26	11:10:00	0
2008-11-26	11:11:00	0
2008-11-26	11:12:00	0
2008-11-26	11:13:00	0
2008-11-26	11:14:00	0
2008-11-26	11:15:00	0
2008-11-26	11:16:00	0
2008-11-26	11:17:00	0
2008-11-26	11:18:00	0
2008-11-26	11:19:00	0
2008-11-26	11:20:00	0
2008-11-26	11:21:00	0
2008-11-26	11:22:00	0
2008-11-26	11:23:00	0
2008-11-26	11:24:00	0
2008-11-26	11:25:00	0
2008-11-26	11:26:00	0
2008-11-26	11:27:00	0
2008-11-26	11:28:00	0
2008-11-26	11:29:00	0
2008-11-26	11:30:00	0
2008-11-26	11:31:00	0
2008-11-26	11:32:00	0
2008-11-26	11:33:00	0
2008-11-26	11:34:00	0
2008-11-26	11:35:00	0
2008-11-26	11:36:00	0
2008-11-26	11:37:00	0
2008-11-26	11:38:00	0
2008-11-26	11:39:00	0
2008-11-26	11:40:00	0
2008-11-26	11:41:00	0
2008-11-26	11:42:00	0
2008-11-26	11:43:00	0
2008-11-26	11:44:00	0
2008-11-26	11:45:00	0
2008-11-26	11:46:00	0
2008-11-26	11:47:00	0
2008-11-26	11:48:00	0
2008-11-26	11:49:00	0
2008-11-26	11:50:00	0
2008-11-26	11:51:00	0
2008-11-26	11:52:00	0
2008-11-26	11:53:00	0
2008-11-26	11:54:00	0
2008-11-26	11:55:00	0
2008-11-26	11:56:00	0
2008-11-26	11:57:00	0
2008-11-26	11:58:00	0
2008-11-26	11:59:00	0
2008-11-26	12:00:00	0
2008-11-26	12:01:00	0
2008-11-26	12:02:00	0
2008-11-26	12:03:00	0
2008-11-26	12:04:00	0
2008-11-26	12:05:00	0
2008-11-26	12:06:00	0
2008-11-26	12:07:00	0
2008-11-26	12:08:00	0
2008-11-26	12:09:00	0
2008-11-26	12:10:00	0
2008-11-26	12:11:00	0
2008-11-26	12:12:00	0
2008-11-26	12:13:00	0
2008-11-26	12:14:00	0
2008-11-26	12:15:00	0
2008-11-26	12:16:00	0
2008-11-26	12:17:00	0
2008-11-26	12:18:00	0
2008-11-26	12:19:00	0
2008-11-26	12:20:00	0
2008-11-26	12:21:00	0
2008-11-26	12:22:00	0
2008-11-26	12:23:00	0
2008-11-26	12:24:00	0
2008-11-26	12:25:00	0
2008-11-26	12:26:00	0
2008-11-26	12:27:00	0
2008-11-26	12:28:00	0
2008-11-26	12:29:00	0
2008-11-26	12:30:00	0
2008-11-26	12:31:00	0
2008-11-26	12:32:00	0
2008-11-26	12:33:00	0
2008-11-26	12:34:00	0
2008-11-26	12:35:00	0
2008-11-26	12:36:00	0
2008-11-26	12:37:00	0
2008-11-26	12:38:00	0
2008-11-26	12:39:00	0	M
2008-11-26	12:40:00	303
2008-11-26	12:41:00	0
2008-11-26	12:42:00	0
2008-11-26	12:43:00	0
2008-11-26	12:44:00	0
2008-11-26	12:45:00	0
2008-11-26	12:46:00	0
2008-11-26	12:47:00	0
2008-11-26	12:48:00	0
2008-11-26	12:49:00	552
2008-11-26	12:50:00	0
2008-11-26	12:51:00	0
2008-11-26	12:52:00	0
2008-11-26	12:53:00	0
2008-11-26	12:54:00	0
2008-11-26	12:55:00	0
2008-11-26	12:56:00	0
2008-11-26	12:57:00	0
2008-11-26	12:58:00	0
2008-11-26	12:59:00	0
2008-11-26	13:00:00	0
2008-11-26	13:01:00	0
2008-11-26	13:02:00	0
2008-11-26	13:03:00	0
2008-11-26	13:04:00	0
2008-11-26	13:05:00	0
2008-11-26	13:06:00	0
2008-11-26	13:07:00	0
2008-11-26	13:08:00	0
2008-11-26	13:09:00	0
2008-11-26	13:10:00	0
2008-11-26	13:11:00	0
2008-11-26	13:12:00	0
2008-11-26	13:13:00	0
2008-11-26	13:14:00	0
2008-11-26	13:15:00	0
2008-11-26	13:16:00	0
2008-11-26	13:17:00	0
2008-11-26	13:18:00	0
2008-11-26	13:19:00	0
2008-11-26	13:20:00	0
2008-11-26	13:21:00	0
2008-11-26	13:22:00	422
2008-11-26	13:23:00	619
2008-11-26	13:24:00	2256
2008-11-26	13:25:00	1640
2008-11-26	13:26:00	818
2008-11-26	13:27:00	0
2008-11-26	13:28:00	0
2008-11-26	13:29:00	15
2008-11-26	13:30:00	39
2008-11-26	13:31:00	0
2008-11-26	13:32:00	0
2008-11-26	13:33:00	0
2008-11-26	13:34:00	0
2008-11-26	13:35:00	0
2008-11-26	13:36:00	0
2008-11-26	13:37:00	0
2008-11-26	13:38:00	0
2008-11-26	13:39:00	0
2008-11-26	13:40:00	0
2008-11-26	13:41:00	0
2008-11-26	13:42:00	0
2008-11-26	13:43:00	0
2008-11-26	13:44:00	0
2008-11-26	13:45:00	0
2008-11-26	13:46:00	0
2008-11-26	13:47:00	0
2008-11-26	13:48:00	0
2008-11-26	13:49:00	44
2008-11-26	13:50:00	0
2008-11-26	13:51:00	242
2008-11-26	13:52:00	0
2008-11-26	13:53:00	121
2008-11-26	13:54:00	1085
2008-11-26	13:55:00	802
2008-11-26	13:56:00	578
2008-11-26	13:57:00	235
2008-11-26	13:58:00	360
2008-11-26	13:59:00	340
2008-11-26	14:00:00	422
2008-11-26	14:01:00	321
2008-11-26	14:02:00	0
2008-11-26	14:03:00	92
2008-11-26	14:04:00	0
2008-11-26	14:05:00	69
2008-11-26	14:06:00	259
2008-11-26	14:07:00	259
2008-11-26	14:08:00	294
2008-11-26	14:09:00	29
2008-11-26	14:10:00	268
2008-11-26	14:11:00	121
2008-11-26	14:12:00	0
2008-11-26	14:13:00	0
2008-11-26	14:14:00	15
2008-11-26	14:15:00	75
2008-11-26	14:16:00	0
2008-11-26	14:17:00	0
2008-11-26	14:18:00	0
2008-11-26	14:19:00	0
2008-11-26	14:20:00	0
2008-11-26	14:21:00	0
2008-11-26	14:22:00	0
2008-11-26	14:23:00	0
2008-11-26	14:24:00	0
2008-11-26	14:25:00	0
2008-11-26	14:26:00	0
2008-11-26	14:27:00	0
2008-11-26	14:28:00	0
2008-11-26	14:29:00	0
2008-11-26	14:30:00	0
2008-11-26	14:31:00	0
2008-11-26	14:32:00	0
2008-11-26	14:33:00	39
2008-11-26	14:34:00	80
2008-11-26	14:35:00	0
2008-11-26	14:36:00	0
2008-11-26	14:37:00	0
2008-11-26	14:38:00	0
2008-11-26	14:39:00	0
2008-11-26	14:40:00	0
2008-11-26	14:41:00	0
2008-11-26	14:42:00	0
2008-11-26	14:43:00	0
2008-11-26	14:44:00	0
2008-11-26	14:45:00	0
2008-11-26	14:46:00	0
2008-11-26	14:47:00	0
2008-11-26	14:48:00	15
2008-11-26	14:49:00	0
2008-11-26	14:50:00	0
2008-11-26	14:51:00	0
2008-11-26	14:52:00	0
2008-11-26	14:53:00	0
2008-11-26	14:54:00	15
2008-11-26	14:55:00	5
2008-11-26	14:56:00	5
2008-11-26	14:57:00	0
2008-11-26	14:58:00	19
2008-11-26	14:59:00	0
2008-11-26	15:00:00	0
2008-11-26	15:01:00	24
2008-11-26	15:02:00	0
2008-11-26	15:03:00	0
2008-11-26	15:04:00	127
2008-11-26	15:05:00	5
2008-11-26	15:06:00	48
2008-11-26	15:07:00	0
2008-11-26	15:08:00	0
2008-11-26	15:09:00	0
2008-11-26	15:10:00	29
2008-11-26	15:11:00	0
2008-11-26	15:12:00	0
2008-11-26	15:13:00	0
2008-11-26	15:14:00	0
2008-11-26	15:15:00	0
2008-11-26	15:16:00	29
2008-11-26	15:17:00	0
2008-11-26	15:18:00	0
2008-11-26	15:19:00	5
2008-11-26	15:20:00	69
2008-11-26	15:21:00	0
2008-11-26	15:22:00	0
2008-11-26	15:23:00	0
2008-11-26	15:24:00	0
2008-11-26	15:25:00	29
2008-11-26	15:26:00	5
2008-11-26	15:27:00	53
2008-11-26	15:28:00	0
2008-11-26	15:29:00	0
2008-11-26	15:30:00	0
2008-11-26	15:31:00	0
2008-11-26	15:32:00	0
2008-11-26	15:33:00	0
2008-11-26	15:34:00	0
2008-11-26	15:35:00	0
2008-11-26	15:36:00	0
2008-11-26	15:37:00	5
2008-11-26	15:38:00	10
2008-11-26	15:39:00	0
2008-11-26	15:40:00	0
2008-11-26	15:41:00	44
2008-11-26	15:42:00	69
2008-11-26	15:43:00	0
2008-11-26	15:44:00	0
2008-11-26	15:45:00	0
2008-11-26	15:46:00	0
2008-11-26	15:47:00	0
2008-11-26	15:48:00	0
2008-11-26	15:49:00	0
2008-11-26	15:50:00	0
2008-11-26	15:51:00	0
2008-11-26	15:52:00	0
2008-11-26	15:53:00	0
2008-11-26	15:54:00	0
2008-11-26	15:55:00	0
2008-11-26	15:56:00	44
2008-11-26	15:57:00	0
2008-11-26	15:58:00	0
2008-11-26	15:59:00	0
2008-11-26	16:00:00	0
2008-11-26	16:01:00	0
2008-11-26	16:02:00	0
2008-11-26	16:03:00	0
2008-11-26	16:04:00	0
2008-11-26	16:05:00	0
2008-11-26	16:06:00	0
2008-11-26	16:07:00	0
2008-11-26	16:08:00	0
2008-11-26	16:09:00	0
2008-11-26	16:10:00	0
2008-11-26	16:11:00	0
2008-11-26	16:12:00	0
2008-11-26	16:13:00	0
2008-11-26	16:14:00	24
2008-11-26	16:15:00	19
2008-11-26	16:16:00	39
2008-11-26	16:17:00	29
2008-11-26	16:18:00	0
2008-11-26	16:19:00	0
2008-11-26	16:20:00	0
2008-11-26	16:21:00	0
2008-11-26	16:22:00	0
2008-11-26	16:23:00	0
2008-11-26	16:24:00	0
2008-11-26	16:25:00	0
2008-11-26	16:26:00	0
2008-11-26	16:27:00	5
2008-11-26	16:28:00	0
2008-11-26	16:29:00	0
2008-11-26	16:30:00	0
2008-11-26	16:31:00	0
2008-11-26	16:32:00	0
2008-11-26	16:33:00	0
2008-11-26	16:34:00	15
2008-11-26	16:35:00	24
2008-11-26	16:36:00	0
2008-11-26	16:37:00	0
2008-11-26	16:38:00	0
2008-11-26	16:39:00	0
2008-11-26	16:40:00	0
2008-11-26	16:41:00	0
2008-11-26	16:42:00	63
2008-11-26	16:43:00	0
2008-11-26	16:44:00	0
2008-11-26	16:45:00	0
2008-11-26	16:46:00	19
2008-11-26	16:47:00	92
2008-11-26	16:48:00	5
2008-11-26	16:49:00	0
2008-11-26	16:50:00	0
2008-11-26	16:51:00	0
2008-11-26	16:52:00	0
2008-11-26	16:53:00	141
2008-11-26	16:54:00	331
2008-11-26	16:55:00	411
2008-11-26	16:56:00	478
2008-11-26	16:57:00	0
2008-11-26	16:58:00	311
2008-11-26	16:59:00	39
2008-11-26	17:00:00	235
2008-11-26	17:01:00	175
2008-11-26	17:02:00	34
2008-11-26	17:03:00	154
2008-11-26	17:04:00	98
2008-11-26	17:05:00	86
2008-11-26	17:06:00	92
2008-11-26	17:07:00	104
2008-11-26	17:08:00	121
2008-11-26	17:09:00	110
2008-11-26	17:10:00	10
2008-11-26	17:11:00	5
2008-11-26	17:12:00	29
2008-11-26	17:13:00	350
2008-11-26	17:14:00	321
2008-11-26	17:15:00	539
2008-11-26	17:16:00	53
2008-11-26	17:17:00	0
2008-11-26	17:18:00	15
2008-11-26	17:19:00	411
2008-11-26	17:20:00	411
2008-11-26	17:21:00	379
2008-11-26	17:22:00	350
2008-11-26	17:23:00	259
2008-11-26	17:24:00	619
2008-11-26	17:25:00	1524
2008-11-26	17:26:00	1364
2008-11-26	17:27:00	134
2008-11-26	17:28:00	400
2008-11-26	17:29:00	455
2008-11-26	17:30:00	527
2008-11-26	17:31:00	181
2008-11-26	17:32:00	204
2008-11-26	17:33:00	0
2008-11-26	17:34:00	10
2008-11-26	17:35:00	15
2008-11-26	17:36:00	15
2008-11-26	17:37:00	0
2008-11-26	17:38:00	0
2008-11-26	17:39:00	276
2008-11-26	17:40:00	552
2008-11-26	17:41:00	98
2008-11-26	17:42:00	227
2008-11-26	17:43:00	360
2008-11-26	17:44:00	0
2008-11-26	17:45:00	0
2008-11-26	17:46:00	0
2008-11-26	17:47:00	0
2008-11-26	17:48:00	69
2008-11-26	17:49:00	5
2008-11-26	17:50:00	0
2008-11-26	17:51:00	0
2008-11-26	17:52:00	80
2008-11-26	17:53:00	0
2008-11-26	17:54:00	63
2008-11-26	17:55:00	34
2008-11-26	17:56:00	34
2008-11-26	17:57:00	0
2008-11-26	17:58:00	53
2008-11-26	17:59:00	0
2008-11-26	18:00:00	29
2008-11-26	18:01:00	0
2008-11-26	18:02:00	5
2008-11-26	18:03:00	10
2008-11-26	18:04:00	0
2008-11-26	18:05:00	29
2008-11-26	18:06:00	0
2008-11-26	18:07:00	19
2008-11-26	18:08:00	0
2008-11-26	18:09:00	5
2008-11-26	18:10:00	276
2008-11-26	18:11:00	0
2008-11-26	18:12:00	0
2008-11-26	18:13:00	39
2008-11-26	18:14:00	0
2008-11-26	18:15:00	44
2008-11-26	18:16:00	0
2008-11-26	18:17:00	5
2008-11-26	18:18:00	0
2008-11-26	18:19:00	0
2008-11-26	18:20:00	58
2008-11-26	18:21:00	29
2008-11-26	18:22:00	0
2008-11-26	18:23:00	0
2008-11-26	18:24:00	0
2008-11-26	18:25:00	0
2008-11-26	18:26:00	0
2008-11-26	18:27:00	0
2008-11-26	18:28:00	34
2008-11-26	18:29:00	0
2008-11-26	18:30:00	29
2008-11-26	18:31:00	0
2008-11-26	18:32:00	63
2008-11-26	18:33:00	44
2008-11-26	18:34:00	0
2008-11-26	18:35:00	39
2008-11-26	18:36:00	0
2008-11-26	18:37:00	44
2008-11-26	18:38:00	0
2008-11-26	18:39:00	86
2008-11-26	18:40:00	5
2008-11-26	18:41:00	39
2008-11-26	18:42:00	0
2008-11-26	18:43:00	0
2008-11-26	18:44:00	34
2008-11-26	18:45:00	0
2008-11-26	18:46:00	104
2008-11-26	18:47:00	0
2008-11-26	18:48:00	19
2008-11-26	18:49:00	34
2008-11-26	18:50:00	10
2008-11-26	18:51:00	0
2008-11-26	18:52:00	53
2008-11-26	18:53:00	10
2008-11-26	18:54:00	15
2008-11-26	18:55:00	29
2008-11-26	18:56:00	0
2008-11-26	18:57:00	0
2008-11-26	18:58:00	29
2008-11-26	18:59:00	466
2008-11-26	19:00:00	619
2008-11-26	19:01:00	250
2008-11-26	19:02:00	400
2008-11-26	19:03:00	455
2008-11-26	19:04:00	422
2008-11-26	19:05:00	92
2008-11-26	19:06:00	204
2008-11-26	19:07:00	29
2008-11-26	19:08:00	10
2008-11-26	19:09:00	147
2008-11-26	19:10:00	5
2008-11-26	19:11:00	242
2008-11-26	19:12:00	647
2008-11-26	19:13:00	647
2008-11-26	19:14:00	390
2008-11-26	19:15:00	690
2008-11-26	19:16:00	350
2008-11-26	19:17:00	647
2008-11-26	19:18:00	1195
2008-11-26	19:19:00	1150
2008-11-26	19:20:00	1003
2008-11-26	19:21:00	411
2008-11-26	19:22:00	1085
2008-11-26	19:23:00	400
2008-11-26	19:24:00	539
2008-11-26	19:25:00	578
2008-11-26	19:26:00	721
2008-11-26	19:27:00	0
2008-11-26	19:28:00	501
2008-11-26	19:29:00	690
2008-11-26	19:30:00	944
2008-11-26	19:31:00	250
2008-11-26	19:32:00	311
2008-11-26	19:33:00	632
2008-11-26	19:34:00	168
2008-11-26	19:35:00	19
2008-11-26	19:36:00	0
2008-11-26	19:37:00	10
2008-11-26	19:38:00	5
2008-11-26	19:39:00	443
2008-11-26	19:40:00	379
2008-11-26	19:41:00	455
2008-11-26	19:42:00	250
2008-11-26	19:43:00	181
2008-11-26	19:44:00	926
2008-11-26	19:45:00	422
2008-11-26	19:46:00	154
2008-11-26	19:47:00	0
2008-11-26	19:48:00	0
2008-11-26	19:49:00	0
2008-11-26	19:50:00	69
2008-11-26	19:51:00	15
2008-11-26	19:52:00	0
2008-11-26	19:53:00	29
2008-11-26	19:54:00	5
2008-11-26	19:55:00	0
2008-11-26	19:56:00	0
2008-11-26	19:57:00	29
2008-11-26	19:58:00	53
2008-11-26	19:59:00	24
2008-11-26	20:00:00	311
2008-11-26	20:01:00	259
2008-11-26	20:02:00	276
2008-11-26	20:03:00	321
2008-11-26	20:04:00	285
2008-11-26	20:05:00	0
2008-11-26	20:06:00	0
2008-11-26	20:07:00	0
2008-11-26	20:08:00	0
2008-11-26	20:09:00	0
2008-11-26	20:10:00	0
2008-11-26	20:11:00	0
2008-11-26	20:12:00	0
2008-11-26	20:13:00	0
2008-11-26	20:14:00	0
2008-11-26	20:15:00	0
2008-11-26	20:16:00	0
2008-11-26	20:17:00	0
2008-11-26	20:18:00	0
2008-11-26	20:19:00	5
2008-11-26	20:20:00	0
2008-11-26	20:21:00	5
2008-11-26	20:22:00	0
2008-11-26	20:23:00	5
2008-11-26	20:24:00	5
2008-11-26	20:25:00	0
2008-11-26	20:26:00	0
2008-11-26	20:27:00	0
2008-11-26	20:28:00	0
2008-11-26	20:29:00	58
2008-11-26	20:30:00	0
2008-11-26	20:31:00	0
2008-11-26	20:32:00	19
2008-11-26	20:33:00	0
2008-11-26	20:34:00	44
2008-11-26	20:35:00	0
2008-11-26	20:36:00	0
2008-11-26	20:37:00	86
2008-11-26	20:38:00	24
2008-11-26	20:39:00	0
2008-11-26	20:40:00	0
2008-11-26	20:41:00	0
2008-11-26	20:42:00	5
2008-11-26	20:43:00	0
2008-11-26	20:44:00	0
2008-11-26	20:45:00	564
2008-11-26	20:46:00	303
2008-11-26	20:47:00	0
2008-11-26	20:48:00	58
2008-11-26	20:49:00	0
2008-11-26	20:50:00	5
2008-11-26	20:51:00	0
2008-11-26	20:52:00	0
2008-11-26	20:53:00	0
2008-11-26	20:54:00	19
2008-11-26	20:55:00	0
2008-11-26	20:56:00	15
2008-11-26	20:57:00	0
2008-11-26	20:58:00	0
2008-11-26	20:59:00	0
2008-11-26	21:00:00	0
2008-11-26	21:01:00	0
2008-11-26	21:02:00	0
2008-11-26	21:03:00	0
2008-11-26	21:04:00	0
2008-11-26	21:05:00	161
2008-11-26	21:06:00	19
2008-11-26	21:07:00	0
2008-11-26	21:08:00	0
2008-11-26	21:09:00	0
2008-11-26	21:10:00	53
2008-11-26	21:11:00	0
2008-11-26	21:12:00	0
2008-11-26	21:13:00	0
2008-11-26	21:14:00	15
2008-11-26	21:15:00	0
2008-11-26	21:16:00	0
2008-11-26	21:17:00	0
2008-11-26	21:18:00	0
2008-11-26	21:19:00	0
2008-11-26	21:20:00	0
2008-11-26	21:21:00	0
2008-11-26	21:22:00	0
2008-11-26	21:23:00	0
2008-11-26	21:24:00	0
2008-11-26	21:25:00	0
2008-11-26	21:26:00	0
2008-11-26	21:27:00	127
2008-11-26	21:28:00	0
2008-11-26	21:29:00	0
2008-11-26	21:30:00	0
2008-11-26	21:31:00	0
2008-11-26	21:32:00	0
2008-11-26	21:33:00	0
2008-11-26	21:34:00	0
2008-11-26	21:35:00	0
2008-11-26	21:36:00	0
2008-11-26	21:37:00	0
2008-11-26	21:38:00	58
2008-11-26	21:39:00	0
2008-11-26	21:40:00	0
2008-11-26	21:41:00	0
2008-11-26	21:42:00	134
2008-11-26	21:43:00	527
2008-11-26	21:44:00	1023
2008-11-26	21:45:00	836
2008-11-26	21:46:00	552
2008-11-26	21:47:00	141
2008-11-26	21:48:00	321
2008-11-26	21:49:00	676
2008-11-26	21:50:00	141
2008-11-26	21:51:00	400
2008-11-26	21:52:00	285
2008-11-26	21:53:00	227
2008-11-26	21:54:00	619
2008-11-26	21:55:00	268
2008-11-26	21:56:00	360
2008-11-26	21:57:00	350
2008-11-26	21:58:00	321
2008-11-26	21:59:00	92
2008-11-26	22:00:00	0
2008-11-26	22:01:00	19
2008-11-26	22:02:00	24
2008-11-26	22:03:00	29
2008-11-26	22:04:00	24
2008-11-26	22:05:00	0
2008-11-26	22:06:00	0
2008-11-26	22:07:00	0
2008-11-26	22:08:00	432
2008-11-26	22:09:00	466
2008-11-26	22:10:00	92
2008-11-26	22:11:00	115
2008-11-26	22:12:00	443
2008-11-26	22:13:00	268
2008-11-26	22:14:00	86
2008-11-26	22:15:00	0
2008-11-26	22:16:00	0
2008-11-26	22:17:00	0
2008-11-26	22:18:00	0
2008-11-26	22:19:00	0
2008-11-26	22:20:00	0
2008-11-26	22:21:00	63
2008-11-26	22:22:00	0
2008-11-26	22:23:00	0
2008-11-26	22:24:00	0
2008-11-26	22:25:00	0
2008-11-26	22:26:00	0
2008-11-26	22:27:00	34
2008-11-26	22:28:00	0
2008-11-26	22:29:00	0
2008-11-26	22:30:00	0
2008-11-26	22:31:00	0
2008-11-26	22:32:00	0
2008-11-26	22:33:00	0
2008-11-26	22:34:00	0
2008-11-26	22:35:00	0
2008-11-26	22:36:00	0
2008-11-26	22:37:00	0
2008-11-26	22:38:00	0
2008-11-26	22:39:00	0
2008-11-26	22:40:00	0
2008-11-26	22:41:00	0
2008-11-26	22:42:00	0
2008-11-26	22:43:00	0
2008-11-26	22:44:00	0
2008-11-26	22:45:00	29
2008-11-26	22:46:00	0
2008-11-26	22:47:00	0
2008-11-26	22:48:00	0
2008-11-26	22:49:00	0
2008-11-26	22:50:00	0
2008-11-26	22:51:00	0
2008-11-26	22:52:00	0
2008-11-26	22:53:00	0
2008-11-26	22:54:00	0
2008-11-26	22:55:00	0
2008-11-26	22:56:00	0
2008-11-26	22:57:00	0
2008-11-26	22:58:00	0
2008-11-26	22:59:00	0
2008-11-26	23:00:00	0
2008-11-26	23:01:00	0
2008-11-26	23:02:00	0
2008-11-26	23:03:00	0
2008-11-26	23:04:00	0
2008-11-26	23:05:00	0
2008-11-26	23:06:00	0
2008-11-26	23:07:00	0
2008-11-26	23:08:00	0
2008-11-26	23:09:00	0
2008-11-26	23:10:00	0
2008-11-26	23:11:00	0
2008-11-26	23:12:00	0
2008-11-26	23:13:00	19
2008-11-26	23:14:00	0
2008-11-26	23:15:00	0
2008-11-26	23:16:00	0
2008-11-26	23:17:00	0
2008-11-26	23:18:00	19
2008-11-26	23:19:00	24
2008-11-26	23:20:00	0
2008-11-26	23:21:00	69
2008-11-26	23:22:00	0
2008-11-26	23:23:00	0
2008-11-26	23:24:00	0
2008-11-26	23:25:00	0
2008-11-26	23:26:00	0
2008-11-26	23:27:00	0
2008-11-26	23:28:00	0
2008-11-26	23:29:00	0
2008-11-26	23:30:00	0
2008-11-26	23:31:00	0
2008-11-26	23:32:00	0
2008-11-26	23:33:00	0
2008-11-26	23:34:00	0
2008-11-26	23:35:00	0
2008-11-26	23:36:00	0
2008-11-26	23:37:00	0
2008-11-26	23:38:00	0
2008-11-26	23:39:00	0
2008-11-26	23:40:00	0
2008-11-26	23:41:00	0
2008-11-26	23:42:00	0
2008-11-26	23:43:00	0
2008-11-26	23:44:00	0
2008-11-26	23:45:00	0
2008-11-26	23:46:00	0
2008-11-26	23:47:00	0
2008-11-26	23:48:00	0
2008-11-26	23:49:00	0
2008-11-26	23:50:00	0
2008-11-26	23:51:00	0
2008-11-26	23:52:00	0
2008-11-26	23:53:00	0
2008-11-26	23:54:00	0
2008-11-26	23:55:00	0
2008-11-26	23:56:00	0
2008-11-26	23:57:00	0
2008-11-26	23:58:00	0
2008-11-26	23:59:00	0
2008-11-27	00:00:00	10
2008-11-27	00:01:00	0
2008-11-27	00:02:00	0
2008-11-27	00:03:00	0
2008-11-27	00:04:00	0
2008-11-27	00:05:00	0
2008-11-27	00:06:00	0
2008-11-27	00:07:00	0
2008-11-27	00:08:00	0
2008-11-27	00:09:00	0
2008-11-27	00:10:00	0
2008-11-27	00:11:00	0
2008-11-27	00:12:00	0
2008-11-27	00:13:00	0
2008-11-27	00:14:00	0
2008-11-27	00:15:00	0
2008-11-27	00:16:00	0
2008-11-27	00:17:00	0
2008-11-27	00:18:00	0
2008-11-27	00:19:00	0
2008-11-27	00:20:00	0
2008-11-27	00:21:00	0
2008-11-27	00:22:00	0
2008-11-27	00:23:00	0
2008-11-27	00:24:00	0
2008-11-27	00:25:00	0
2008-11-27	00:26:00	0
2008-11-27	00:27:00	0
2008-11-27	00:28:00	0
2008-11-27	00:29:00	0
2008-11-27	00:30:00	0
2008-11-27	00:31:00	86
2008-11-27	00:32:00	5
2008-11-27	00:33:00	0
2008-11-27	00:34:00	0
2008-11-27	00:35:00	0
2008-11-27	00:36:00	0
2008-11-27	00:37:00	0
2008-11-27	00:38:00	0
2008-11-27	00:39:00	86
2008-11-27	00:40:00	134
2008-11-27	00:41:00	0
2008-11-27	00:42:00	63
2008-11-27	00:43:00	121
2008-11-27	00:44:00	0
2008-11-27	00:45:00	0
2008-11-27	00:46:00	0
2008-11-27	00:47:00	98
2008-11-27	00:48:00	552
2008-11-27	00:49:00	58
2008-11-27	00:50:00	0
2008-11-27	00:51:00	311
2008-11-27	00:52:00	39
2008-11-27	00:53:00	48
2008-11-27	00:54:00	24
2008-11-27	00:55:00	0
2008-11-27	00:56:00	0
2008-11-27	00:57:00	0
2008-11-27	00:58:00	0
2008-11-27	00:59:00	0
2008-11-27	01:00:00	0
2008-11-27	01:01:00	10
2008-11-27	01:02:00	0
2008-11-27	01:03:00	0
2008-11-27	01:04:00	0
2008-11-27	01:05:00	19
2008-11-27	01:06:00	0
2008-11-27	01:07:00	0
2008-11-27	01:08:00	0
2008-11-27	01:09:00	0
2008-11-27	01:10:00	0
2008-11-27	01:11:00	0
2008-11-27	01:12:00	0
2008-11-27	01:13:00	0
2008-11-27	01:14:00	0
2008-11-27	01:15:00	0
2008-11-27	01:16:00	0
2008-11-27	01:17:00	0
2008-11-27	01:18:00	0
2008-11-27	01:19:00	0
2008-11-27	01:20:00	0
2008-11-27	01:21:00	0
2008-11-27	01:22:00	5
2008-11-27	01:23:00	0
2008-11-27	01:24:00	0
2008-11-27	01:25:00	0
2008-11-27	01:26:00	0
2008-11-27	01:27:00	0
2008-11-27	01:28:00	0
2008-11-27	01:29:00	24
2008-11-27	01:30:00	276
2008-11-27	01:31:00	0
2008-11-27	01:32:00	0
2008-11-27	01:33:00	0
2008-11-27	01:34:00	0
2008-11-27	01:35:00	0
2008-11-27	01:36:00	0
2008-11-27	01:37:00	0
2008-11-27	01:38:00	0
2008-11-27	01:39:00	0
2008-11-27	01:40:00	0
2008-11-27	01:41:00	0
2008-11-27	01:42:00	0
2008-11-27	01:43:00	0
2008-11-27	01:44:00	0
2008-11-27	01:45:00	0
2008-11-27	01:46:00	0
2008-11-27	01:47:00	0
2008-11-27	01:48:00	0
2008-11-27	01:49:00	0
2008-11-27	01:50:00	0
2008-11-27	01:51:00	0
2008-11-27	01:52:00	0
2008-11-27	01:53:00	0
2008-11-27	01:54:00	15
2008-11-27	01:55:00	0
2008-11-27	01:56:00	69
2008-11-27	01:57:00	0
2008-11-27	01:58:00	0
2008-11-27	01:59:00	0
2008-11-27	02:00:00	0
2008-11-27	02:01:00	80
2008-11-27	02:02:00	0
2008-11-27	02:03:00	0
2008-11-27	02:04:00	0
2008-11-27	02:05:00	0
2008-11-27	02:06:00	0
2008-11-27	02:07:00	0
2008-11-27	02:08:00	0
2008-11-27	02:09:00	0
2008-11-27	02:10:00	0
2008-11-27	02:11:00	0
2008-11-27	02:12:00	0
2008-11-27	02:13:00	0
2008-11-27	02:14:00	0
2008-11-27	02:15:00	10
2008-11-27	02:16:00	227
2008-11-27	02:17:00	235
2008-11-27	02:18:00	390
2008-11-27	02:19:00	0
2008-11-27	02:20:00	0
2008-11-27	02:21:00	0
2008-11-27	02:22:00	0
2008-11-27	02:23:00	0
2008-11-27	02:24:00	29
2008-11-27	02:25:00	5
2008-11-27	02:26:00	0
2008-11-27	02:27:00	0
2008-11-27	02:28:00	0
2008-11-27	02:29:00	0
2008-11-27	02:30:00	0
2008-11-27	02:31:00	0
2008-11-27	02:32:00	0
2008-11-27	02:33:00	0
2008-11-27	02:34:00	0
2008-11-27	02:35:00	0
2008-11-27	02:36:00	0
2008-11-27	02:37:00	0
2008-11-27	02:38:00	0
2008-11-27	02:39:00	0
2008-11-27	02:40:00	0
2008-11-27	02:41:00	0
2008-11-27	02:42:00	0
2008-11-27	02:43:00	44
2008-11-27	02:44:00	331
2008-11-27	02:45:00	0
2008-11-27	02:46:00	0
2008-11-27	02:47:00	0
2008-11-27	02:48:00	0
2008-11-27	02:49:00	0
2008-11-27	02:50:00	285
2008-11-27	02:51:00	360
2008-11-27	02:52:00	0
2008-11-27	02:53:00	0
2008-11-27	02:54:00	0
2008-11-27	02:55:00	0
2008-11-27	02:56:00	0
2008-11-27	02:57:00	0
2008-11-27	02:58:00	0
2008-11-27	02:59:00	0
2008-11-27	03:00:00	0
2008-11-27	03:01:00	0
2008-11-27	03:02:00	0
2008-11-27	03:03:00	0
2008-11-27	03:04:00	0
2008-11-27	03:05:00	0
2008-11-27	03:06:00	0
2008-11-27	03:07:00	0
2008-11-27	03:08:00	0
2008-11-27	03:09:00	0
2008-11-27	03:10:00	0
2008-11-27	03:11:00	0
2008-11-27	03:12:00	0
2008-11-27	03:13:00	0
2008-11-27	03:14:00	0
2008-11-27	03:15:00	0
2008-11-27	03:16:00	15
2008-11-27	03:17:00	0
2008-11-27	03:18:00	0
2008-11-27	03:19:00	0
2008-11-27	03:20:00	0
2008-11-27	03:21:00	0
2008-11-27	03:22:00	0
2008-11-27	03:23:00	0
2008-11-27	03:24:00	0
2008-11-27	03:25:00	0
2008-11-27	03:26:00	19
2008-11-27	03:27:00	0
2008-11-27	03:28:00	0
2008-11-27	03:29:00	0
2008-11-27	03:30:00	0
2008-11-27	03:31:00	0
2008-11-27	03:32:00	0
2008-11-27	03:33:00	0
2008-11-27	03:34:00	0
2008-11-27	03:35:00	5
2008-11-27	03:36:00	0
2008-11-27	03:37:00	0
2008-11-27	03:38:00	0
2008-11-27	03:39:00	0
2008-11-27	03:40:00	0
2008-11-27	03:41:00	0
2008-11-27	03:42:00	0
2008-11-27	03:43:00	0
2008-11-27	03:44:00	0
2008-11-27	03:45:00	0
2008-11-27	03:46:00	0
2008-11-27	03:47:00	0
2008-11-27	03:48:00	0
2008-11-27	03:49:00	0
2008-11-27	03:50:00	0
2008-11-27	03:51:00	0
2008-11-27	03:52:00	0
2008-11-27	03:53:00	0
2008-11-27	03:54:00	0
2008-11-27	03:55:00	5
2008-11-27	03:56:00	0
2008-11-27	03:57:00	0
2008-11-27	03:58:00	39
2008-11-27	03:59:00	0
2008-11-27	04:00:00	0
2008-11-27	04:01:00	0
2008-11-27	04:02:00	0
2008-11-27	04:03:00	0
2008-11-27	04:04:00	0
2008-11-27	04:05:00	0
2008-11-27	04:06:00	0
2008-11-27	04:07:00	0
2008-11-27	04:08:00	0
2008-11-27	04:09:00	0
2008-11-27	04:10:00	0
2008-11-27	04:11:00	0
2008-11-27	04:12:00	0
2008-11-27	04:13:00	0
2008-11-27	04:14:00	0
2008-11-27	04:15:00	0
2008-11-27	04:16:00	0
2008-11-27	04:17:00	0
2008-11-27	04:18:00	0
2008-11-27	04:19:00	0
2008-11-27	04:20:00	0
2008-11-27	04:21:00	0
2008-11-27	04:22:00	10
2008-11-27	04:23:00	0
2008-11-27	04:24:00	0
2008-11-27	04:25:00	0
2008-11-27	04:26:00	0
2008-11-27	04:27:00	0
2008-11-27	04:28:00	5
2008-11-27	04:29:00	0
2008-11-27	04:30:00	69
2008-11-27	04:31:00	58
2008-11-27	04:32:00	0
2008-11-27	04:33:00	0
2008-11-27	04:34:00	0
2008-11-27	04:35:00	0
2008-11-27	04:36:00	0
2008-11-27	04:37:00	0
2008-11-27	04:38:00	0
2008-11-27	04:39:00	0
2008-11-27	04:40:00	19
2008-11-27	04:41:00	0
2008-11-27	04:42:00	0
2008-11-27	04:43:00	0
2008-11-27	04:44:00	0
2008-11-27	04:45:00	0
2008-11-27	04:46:00	0
2008-11-27	04:47:00	0
2008-11-27	04:48:00	0
2008-11-27	04:49:00	0
2008-11-27	04:50:00	0
2008-11-27	04:51:00	0
2008-11-27	04:52:00	0
2008-11-27	04:53:00	24
2008-11-27	04:54:00	303
2008-11-27	04:55:00	0
2008-11-27	04:56:00	0
2008-11-27	04:57:00	0
2008-11-27	04:58:00	0
2008-11-27	04:59:00	0
2008-11-27	05:00:00	0
2008-11-27	05:01:00	58
2008-11-27	05:02:00	19
2008-11-27	05:03:00	0
2008-11-27	05:04:00	0
2008-11-27	05:05:00	0
2008-11-27	05:06:00	0
2008-11-27	05:07:00	0
2008-11-27	05:08:00	0
2008-11-27	05:09:00	0
2008-11-27	05:10:00	0
2008-11-27	05:11:00	0
2008-11-27	05:12:00	0
2008-11-27	05:13:00	0
2008-11-27	05:14:00	0
2008-11-27	05:15:00	0
2008-11-27	05:16:00	0
2008-11-27	05:17:00	0
2008-11-27	05:18:00	0
2008-11-27	05:19:00	0
2008-11-27	05:20:00	0
2008-11-27	05:21:00	0
2008-11-27	05:22:00	0
2008-11-27	05:23:00	0
2008-11-27	05:24:00	0
2008-11-27	05:25:00	0
2008-11-27	05:26:00	0
2008-11-27	05:27:00	0
2008-11-27	05:28:00	0
2008-11-27	05:29:00	0
2008-11-27	05:30:00	0
2008-11-27	05:31:00	0
2008-11-27	05:32:00	0
2008-11-27	05:33:00	0
2008-11-27	05:34:00	0
2008-11-27	05:35:00	0
2008-11-27	05:36:00	0
2008-11-27	05:37:00	0
2008-11-27	05:38:00	0
2008-11-27	05:39:00	0
2008-11-27	05:40:00	0
2008-11-27	05:41:00	80
2008-11-27	05:42:00	39
2008-11-27	05:43:00	0
2008-11-27	05:44:00	0
2008-11-27	05:45:00	39
2008-11-27	05:46:00	147
2008-11-27	05:47:00	19
2008-11-27	05:48:00	0
2008-11-27	05:49:00	0
2008-11-27	05:50:00	0
2008-11-27	05:51:00	5
2008-11-27	05:52:00	0
2008-11-27	05:53:00	19
2008-11-27	05:54:00	0
2008-11-27	05:55:00	908
2008-11-27	05:56:00	818
2008-11-27	05:57:00	39
2008-11-27	05:58:00	853
2008-11-27	05:59:00	211
2008-11-27	06:00:00	0
2008-11-27	06:01:00	5
2008-11-27	06:02:00	19
2008-11-27	06:03:00	39
2008-11-27	06:04:00	0
2008-11-27	06:05:00	0
2008-11-27	06:06:00	39
2008-11-27	06:07:00	0
2008-11-27	06:08:00	5
2008-11-27	06:09:00	0
2008-11-27	06:10:00	0
2008-11-27	06:11:00	0
2008-11-27	06:12:00	0
2008-11-27	06:13:00	0
2008-11-27	06:14:00	24
2008-11-27	06:15:00	0
2008-11-27	06:16:00	0
2008-11-27	06:17:00	0
2008-11-27	06:18:00	0
2008-11-27	06:19:00	34
2008-11-27	06:20:00	154
2008-11-27	06:21:00	0
2008-11-27	06:22:00	10
2008-11-27	06:23:00	0
2008-11-27	06:24:00	0
2008-11-27	06:25:00	0
2008-11-27	06:26:00	0
2008-11-27	06:27:00	0
2008-11-27	06:28:00	0
2008-11-27	06:29:00	0
2008-11-27	06:30:00	15
2008-11-27	06:31:00	0
2008-11-27	06:32:00	24
2008-11-27	06:33:00	0
2008-11-27	06:34:00	0
2008-11-27	06:35:00	34
2008-11-27	06:36:00	0
2008-11-27	06:37:00	0
2008-11-27	06:38:00	0
2008-11-27	06:39:00	0
2008-11-27	06:40:00	0
2008-11-27	06:41:00	0
2008-11-27	06:42:00	5
2008-11-27	06:43:00	0
2008-11-27	06:44:00	58
2008-11-27	06:45:00	455
2008-11-27	06:46:00	53
2008-11-27	06:47:00	0
2008-11-27	06:48:00	0
2008-11-27	06:49:00	75
2008-11-27	06:50:00	0
2008-11-27	06:51:00	34
2008-11-27	06:52:00	29
2008-11-27	06:53:00	276
2008-11-27	06:54:00	1265
2008-11-27	06:55:00	908
2008-11-27	06:56:00	443
2008-11-27	06:57:00	154
2008-11-27	06:58:00	29
2008-11-27	06:59:00	411
2008-11-27	07:00:00	400
2008-11-27	07:01:00	141
2008-11-27	07:02:00	605
2008-11-27	07:03:00	331
2008-11-27	07:04:00	400
2008-11-27	07:05:00	127
2008-11-27	07:06:00	104
2008-11-27	07:07:00	564
2008-11-27	07:08:00	632
2008-11-27	07:09:00	1996
2008-11-27	07:10:00	2296
2008-11-27	07:11:00	1442
2008-11-27	07:12:00	1469
2008-11-27	07:13:00	1611
2008-11-27	07:14:00	2067
2008-11-27	07:15:00	1926
2008-11-27	07:16:00	478
2008-11-27	07:17:00	466
2008-11-27	07:18:00	466
2008-11-27	07:19:00	276
2008-11-27	07:20:00	175
2008-11-27	07:21:00	0
2008-11-27	07:22:00	0
2008-11-27	07:23:00	268
2008-11-27	07:24:00	98
2008-11-27	07:25:00	331
2008-11-27	07:26:00	268
2008-11-27	07:27:00	466
2008-11-27	07:28:00	211
2008-11-27	07:29:00	5
2008-11-27	07:30:00	0
2008-11-27	07:31:00	0
2008-11-27	07:32:00	0
2008-11-27	07:33:00	340
2008-11-27	07:34:00	53
2008-11-27	07:35:00	29
2008-11-27	07:36:00	0
2008-11-27	07:37:00	0
2008-11-27	07:38:00	0
2008-11-27	07:39:00	15
2008-11-27	07:40:00	5
2008-11-27	07:41:00	75
2008-11-27	07:42:00	0
2008-11-27	07:43:00	0
2008-11-27	07:44:00	0
2008-11-27	07:45:00	10
2008-11-27	07:46:00	235
2008-11-27	07:47:00	53
2008-11-27	07:48:00	92
2008-11-27	07:49:00	147
2008-11-27	07:50:00	0
2008-11-27	07:51:00	0
2008-11-27	07:52:00	0
2008-11-27	07:53:00	0
2008-11-27	07:54:00	0
2008-11-27	07:55:00	0
2008-11-27	07:56:00	5
2008-11-27	07:57:00	0
2008-11-27	07:58:00	34
2008-11-27	07:59:00	10
2008-11-27	08:00:00	10
2008-11-27	08:01:00	5
2008-11-27	08:02:00	115
2008-11-27	08:03:00	104
2008-11-27	08:04:00	24
2008-11-27	08:05:00	0
2008-11-27	08:06:00	0
2008-11-27	08:07:00	0
2008-11-27	08:08:00	0
2008-11-27	08:09:00	0
2008-11-27	08:10:00	0
2008-11-27	08:11:00	0
2008-11-27	08:12:00	219
2008-11-27	08:13:00	181
2008-11-27	08:14:00	0
2008-11-27	08:15:00	0
2008-11-27	08:16:00	0
2008-11-27	08:17:00	0
2008-11-27	08:18:00	0
2008-11-27	08:19:00	0
2008-11-27	08:20:00	0
2008-11-27	08:21:00	0
2008-11-27	08:22:00	0
2008-11-27	08:23:00	0
2008-11-27	08:24:00	58
2008-11-27	08:25:00	0
2008-11-27	08:26:00	0
2008-11-27	08:27:00	0
2008-11-27	08:28:00	0
2008-11-27	08:29:00	0
2008-11-27	08:30:00	0
2008-11-27	08:31:00	0
2008-11-27	08:32:00	0
2008-11-27	08:33:00	0
2008-11-27	08:34:00	0
2008-11-27	08:35:00	29
2008-11-27	08:36:00	0
2008-11-27	08:37:00	0
2008-11-27	08:38:00	0
2008-11-27	08:39:00	0
2008-11-27	08:40:00	0
2008-11-27	08:41:00	0
2008-11-27	08:42:00	0
2008-11-27	08:43:00	0
2008-11-27	08:44:00	0
2008-11-27	08:45:00	0
2008-11-27	08:46:00	5
2008-11-27	08:47:00	0
2008-11-27	08:48:00	0
2008-11-27	08:49:00	0
2008-11-27	08:50:00	0
2008-11-27	08:51:00	80
2008-11-27	08:52:00	0
2008-11-27	08:53:00	0
2008-11-27	08:54:00	0
2008-11-27	08:55:00	0
2008-11-27	08:56:00	0
2008-11-27	08:57:00	0
2008-11-27	08:58:00	0
2008-11-27	08:59:00	0
2008-11-27	09:00:00	0
2008-11-27	09:01:00	0
2008-11-27	09:02:00	0
2008-11-27	09:03:00	0
2008-11-27	09:04:00	0
2008-11-27	09:05:00	5
2008-11-27	09:06:00	24
2008-11-27	09:07:00	69
2008-11-27	09:08:00	0
[truncated: 21,051 more rows]

## Sheet: 12.11.08
Actogram, Copy Raw Data, All Days
Identity:	Sierra
Filename:	E:\Active Research Files\meloxicam titre canine\cases\sierra\Sierra 12.11.08.AWC
Gender:	F
Age:	8
Height:	61.0 cm	24.0 in
Weight:	39.0 kg	86.0 lbs
Start Date:	11-Dec-2008 (Thu)
Start Time:	17:00:00
Interval:	1.00 mins
Date Stamp:	Time Stamp:	Activity Data:	Marker Press:
2008-12-11	00:00:00	0
2008-12-11	00:01:00	0
2008-12-11	00:02:00	0
2008-12-11	00:03:00	0
2008-12-11	00:04:00	0
2008-12-11	00:05:00	0
2008-12-11	00:06:00	0
2008-12-11	00:07:00	0
2008-12-11	00:08:00	0
2008-12-11	00:09:00	0
2008-12-11	00:10:00	0
2008-12-11	00:11:00	0
2008-12-11	00:12:00	0
2008-12-11	00:13:00	0
2008-12-11	00:14:00	0
2008-12-11	00:15:00	0
2008-12-11	00:16:00	0
2008-12-11	00:17:00	0
2008-12-11	00:18:00	0
2008-12-11	00:19:00	0
2008-12-11	00:20:00	0
2008-12-11	00:21:00	0
2008-12-11	00:22:00	0
2008-12-11	00:23:00	0
2008-12-11	00:24:00	0
2008-12-11	00:25:00	0
2008-12-11	00:26:00	0
2008-12-11	00:27:00	0
2008-12-11	00:28:00	0
2008-12-11	00:29:00	0
2008-12-11	00:30:00	0
2008-12-11	00:31:00	0
2008-12-11	00:32:00	0
2008-12-11	00:33:00	0
2008-12-11	00:34:00	0
2008-12-11	00:35:00	0
2008-12-11	00:36:00	0
2008-12-11	00:37:00	0
2008-12-11	00:38:00	0
2008-12-11	00:39:00	0
2008-12-11	00:40:00	0
2008-12-11	00:41:00	0
2008-12-11	00:42:00	0
2008-12-11	00:43:00	0
2008-12-11	00:44:00	0
2008-12-11	00:45:00	0
2008-12-11	00:46:00	0
2008-12-11	00:47:00	0
2008-12-11	00:48:00	0
2008-12-11	00:49:00	0
2008-12-11	00:50:00	0
2008-12-11	00:51:00	0
2008-12-11	00:52:00	0
2008-12-11	00:53:00	0
2008-12-11	00:54:00	0
2008-12-11	00:55:00	0
2008-12-11	00:56:00	0
2008-12-11	00:57:00	0
2008-12-11	00:58:00	0
2008-12-11	00:59:00	0
2008-12-11	01:00:00	0
2008-12-11	01:01:00	0
2008-12-11	01:02:00	0
2008-12-11	01:03:00	0
2008-12-11	01:04:00	0
2008-12-11	01:05:00	0
2008-12-11	01:06:00	0
2008-12-11	01:07:00	0
2008-12-11	01:08:00	0
2008-12-11	01:09:00	0
2008-12-11	01:10:00	0
2008-12-11	01:11:00	0
2008-12-11	01:12:00	0
2008-12-11	01:13:00	0
2008-12-11	01:14:00	0
2008-12-11	01:15:00	0
2008-12-11	01:16:00	0
2008-12-11	01:17:00	0
2008-12-11	01:18:00	0
2008-12-11	01:19:00	0
2008-12-11	01:20:00	0
2008-12-11	01:21:00	0
2008-12-11	01:22:00	0
2008-12-11	01:23:00	0
2008-12-11	01:24:00	0
2008-12-11	01:25:00	0
2008-12-11	01:26:00	0
2008-12-11	01:27:00	0
2008-12-11	01:28:00	0
2008-12-11	01:29:00	0
2008-12-11	01:30:00	0
2008-12-11	01:31:00	0
2008-12-11	01:32:00	0
2008-12-11	01:33:00	0
2008-12-11	01:34:00	0
2008-12-11	01:35:00	0
2008-12-11	01:36:00	0
2008-12-11	01:37:00	0
2008-12-11	01:38:00	0
2008-12-11	01:39:00	0
2008-12-11	01:40:00	0
2008-12-11	01:41:00	0
2008-12-11	01:42:00	0
2008-12-11	01:43:00	0
2008-12-11	01:44:00	0
2008-12-11	01:45:00	0
2008-12-11	01:46:00	0
2008-12-11	01:47:00	0
2008-12-11	01:48:00	0
2008-12-11	01:49:00	0
2008-12-11	01:50:00	0
2008-12-11	01:51:00	0
2008-12-11	01:52:00	0
2008-12-11	01:53:00	0
2008-12-11	01:54:00	0
2008-12-11	01:55:00	0
2008-12-11	01:56:00	0
2008-12-11	01:57:00	0
2008-12-11	01:58:00	0
2008-12-11	01:59:00	0
2008-12-11	02:00:00	0
2008-12-11	02:01:00	0
2008-12-11	02:02:00	0
2008-12-11	02:03:00	0
2008-12-11	02:04:00	0
2008-12-11	02:05:00	0
2008-12-11	02:06:00	0
2008-12-11	02:07:00	0
2008-12-11	02:08:00	0
2008-12-11	02:09:00	0
2008-12-11	02:10:00	0
2008-12-11	02:11:00	0
2008-12-11	02:12:00	0
2008-12-11	02:13:00	0
2008-12-11	02:14:00	0
2008-12-11	02:15:00	0
2008-12-11	02:16:00	0
2008-12-11	02:17:00	0
2008-12-11	02:18:00	0
2008-12-11	02:19:00	0
2008-12-11	02:20:00	0
2008-12-11	02:21:00	0
2008-12-11	02:22:00	0
2008-12-11	02:23:00	0
2008-12-11	02:24:00	0
2008-12-11	02:25:00	0
2008-12-11	02:26:00	0
2008-12-11	02:27:00	0
2008-12-11	02:28:00	0
2008-12-11	02:29:00	0
2008-12-11	02:30:00	0
2008-12-11	02:31:00	0
2008-12-11	02:32:00	0
2008-12-11	02:33:00	0
2008-12-11	02:34:00	0
2008-12-11	02:35:00	0
2008-12-11	02:36:00	0
2008-12-11	02:37:00	0
2008-12-11	02:38:00	0
2008-12-11	02:39:00	0
2008-12-11	02:40:00	0
2008-12-11	02:41:00	0
2008-12-11	02:42:00	0
2008-12-11	02:43:00	0
2008-12-11	02:44:00	0
2008-12-11	02:45:00	0
2008-12-11	02:46:00	0
2008-12-11	02:47:00	0
2008-12-11	02:48:00	0
2008-12-11	02:49:00	0
2008-12-11	02:50:00	0
2008-12-11	02:51:00	0
2008-12-11	02:52:00	0
2008-12-11	02:53:00	0
2008-12-11	02:54:00	0
2008-12-11	02:55:00	0
2008-12-11	02:56:00	0
2008-12-11	02:57:00	0
2008-12-11	02:58:00	0
2008-12-11	02:59:00	0
2008-12-11	03:00:00	0
2008-12-11	03:01:00	0
2008-12-11	03:02:00	0
2008-12-11	03:03:00	0
2008-12-11	03:04:00	0
2008-12-11	03:05:00	0
2008-12-11	03:06:00	0
2008-12-11	03:07:00	0
2008-12-11	03:08:00	0
2008-12-11	03:09:00	0
2008-12-11	03:10:00	0
2008-12-11	03:11:00	0
2008-12-11	03:12:00	0
2008-12-11	03:13:00	0
2008-12-11	03:14:00	0
2008-12-11	03:15:00	0
2008-12-11	03:16:00	0
2008-12-11	03:17:00	0
2008-12-11	03:18:00	0
2008-12-11	03:19:00	0
2008-12-11	03:20:00	0
2008-12-11	03:21:00	0
2008-12-11	03:22:00	0
2008-12-11	03:23:00	0
2008-12-11	03:24:00	0
2008-12-11	03:25:00	0
2008-12-11	03:26:00	0
2008-12-11	03:27:00	0
2008-12-11	03:28:00	0
2008-12-11	03:29:00	0
2008-12-11	03:30:00	0
2008-12-11	03:31:00	0
2008-12-11	03:32:00	0
2008-12-11	03:33:00	0
2008-12-11	03:34:00	0
2008-12-11	03:35:00	0
2008-12-11	03:36:00	0
2008-12-11	03:37:00	0
2008-12-11	03:38:00	0
2008-12-11	03:39:00	0
2008-12-11	03:40:00	0
2008-12-11	03:41:00	0
2008-12-11	03:42:00	0
2008-12-11	03:43:00	0
2008-12-11	03:44:00	0
2008-12-11	03:45:00	0
2008-12-11	03:46:00	0
2008-12-11	03:47:00	0
2008-12-11	03:48:00	0
2008-12-11	03:49:00	0
2008-12-11	03:50:00	0
2008-12-11	03:51:00	0
2008-12-11	03:52:00	0
2008-12-11	03:53:00	0
2008-12-11	03:54:00	0
2008-12-11	03:55:00	0
2008-12-11	03:56:00	0
2008-12-11	03:57:00	0
2008-12-11	03:58:00	0
2008-12-11	03:59:00	0
2008-12-11	04:00:00	0
2008-12-11	04:01:00	0
2008-12-11	04:02:00	0
2008-12-11	04:03:00	0
2008-12-11	04:04:00	0
2008-12-11	04:05:00	0
2008-12-11	04:06:00	0
2008-12-11	04:07:00	0
2008-12-11	04:08:00	0
2008-12-11	04:09:00	0
2008-12-11	04:10:00	0
2008-12-11	04:11:00	0
2008-12-11	04:12:00	0
2008-12-11	04:13:00	0
2008-12-11	04:14:00	0
2008-12-11	04:15:00	0
2008-12-11	04:16:00	0
2008-12-11	04:17:00	0
2008-12-11	04:18:00	0
2008-12-11	04:19:00	0
2008-12-11	04:20:00	0
2008-12-11	04:21:00	0
2008-12-11	04:22:00	0
2008-12-11	04:23:00	0
2008-12-11	04:24:00	0
2008-12-11	04:25:00	0
2008-12-11	04:26:00	0
2008-12-11	04:27:00	0
2008-12-11	04:28:00	0
2008-12-11	04:29:00	0
2008-12-11	04:30:00	0
2008-12-11	04:31:00	0
2008-12-11	04:32:00	0
2008-12-11	04:33:00	0
2008-12-11	04:34:00	0
2008-12-11	04:35:00	0
2008-12-11	04:36:00	0
2008-12-11	04:37:00	0
2008-12-11	04:38:00	0
2008-12-11	04:39:00	0
2008-12-11	04:40:00	0
2008-12-11	04:41:00	0
2008-12-11	04:42:00	0
2008-12-11	04:43:00	0
2008-12-11	04:44:00	0
2008-12-11	04:45:00	0
2008-12-11	04:46:00	0
2008-12-11	04:47:00	0
2008-12-11	04:48:00	0
2008-12-11	04:49:00	0
2008-12-11	04:50:00	0
2008-12-11	04:51:00	0
2008-12-11	04:52:00	0
2008-12-11	04:53:00	0
2008-12-11	04:54:00	0
2008-12-11	04:55:00	0
2008-12-11	04:56:00	0
2008-12-11	04:57:00	0
2008-12-11	04:58:00	0
2008-12-11	04:59:00	0
2008-12-11	05:00:00	0
2008-12-11	05:01:00	0
2008-12-11	05:02:00	0
2008-12-11	05:03:00	0
2008-12-11	05:04:00	0
2008-12-11	05:05:00	0
2008-12-11	05:06:00	0
2008-12-11	05:07:00	0
2008-12-11	05:08:00	0
2008-12-11	05:09:00	0
2008-12-11	05:10:00	0
2008-12-11	05:11:00	0
2008-12-11	05:12:00	0
2008-12-11	05:13:00	0
2008-12-11	05:14:00	0
2008-12-11	05:15:00	0
2008-12-11	05:16:00	0
2008-12-11	05:17:00	0
2008-12-11	05:18:00	0
2008-12-11	05:19:00	0
2008-12-11	05:20:00	0
2008-12-11	05:21:00	0
2008-12-11	05:22:00	0
2008-12-11	05:23:00	0
2008-12-11	05:24:00	0
2008-12-11	05:25:00	0
2008-12-11	05:26:00	0
2008-12-11	05:27:00	0
2008-12-11	05:28:00	0
2008-12-11	05:29:00	0
2008-12-11	05:30:00	0
2008-12-11	05:31:00	0
2008-12-11	05:32:00	0
2008-12-11	05:33:00	0
2008-12-11	05:34:00	0
2008-12-11	05:35:00	0
2008-12-11	05:36:00	0
2008-12-11	05:37:00	0
2008-12-11	05:38:00	0
2008-12-11	05:39:00	0
2008-12-11	05:40:00	0
2008-12-11	05:41:00	0
2008-12-11	05:42:00	0
2008-12-11	05:43:00	0
2008-12-11	05:44:00	0
2008-12-11	05:45:00	0
2008-12-11	05:46:00	0
2008-12-11	05:47:00	0
2008-12-11	05:48:00	0
2008-12-11	05:49:00	0
2008-12-11	05:50:00	0
2008-12-11	05:51:00	0
2008-12-11	05:52:00	0
2008-12-11	05:53:00	0
2008-12-11	05:54:00	0
2008-12-11	05:55:00	0
2008-12-11	05:56:00	0
2008-12-11	05:57:00	0
2008-12-11	05:58:00	0
2008-12-11	05:59:00	0
2008-12-11	06:00:00	0
2008-12-11	06:01:00	0
2008-12-11	06:02:00	0
2008-12-11	06:03:00	0
2008-12-11	06:04:00	0
2008-12-11	06:05:00	0
2008-12-11	06:06:00	0
2008-12-11	06:07:00	0
2008-12-11	06:08:00	0
2008-12-11	06:09:00	0
2008-12-11	06:10:00	0
2008-12-11	06:11:00	0
2008-12-11	06:12:00	0
2008-12-11	06:13:00	0
2008-12-11	06:14:00	0
2008-12-11	06:15:00	0
2008-12-11	06:16:00	0
2008-12-11	06:17:00	0
2008-12-11	06:18:00	0
2008-12-11	06:19:00	0
2008-12-11	06:20:00	0
2008-12-11	06:21:00	0
2008-12-11	06:22:00	0
2008-12-11	06:23:00	0
2008-12-11	06:24:00	0
2008-12-11	06:25:00	0
2008-12-11	06:26:00	0
2008-12-11	06:27:00	0
2008-12-11	06:28:00	0
2008-12-11	06:29:00	0
2008-12-11	06:30:00	0
2008-12-11	06:31:00	0
2008-12-11	06:32:00	0
2008-12-11	06:33:00	0
2008-12-11	06:34:00	0
2008-12-11	06:35:00	0
2008-12-11	06:36:00	0
2008-12-11	06:37:00	0
2008-12-11	06:38:00	0
2008-12-11	06:39:00	0
2008-12-11	06:40:00	0
2008-12-11	06:41:00	0
2008-12-11	06:42:00	0
2008-12-11	06:43:00	0
2008-12-11	06:44:00	0
2008-12-11	06:45:00	0
2008-12-11	06:46:00	0
2008-12-11	06:47:00	0
2008-12-11	06:48:00	0
2008-12-11	06:49:00	0
2008-12-11	06:50:00	0
2008-12-11	06:51:00	0
2008-12-11	06:52:00	0
2008-12-11	06:53:00	0
2008-12-11	06:54:00	0
2008-12-11	06:55:00	0
2008-12-11	06:56:00	0
2008-12-11	06:57:00	0
2008-12-11	06:58:00	0
2008-12-11	06:59:00	0
2008-12-11	07:00:00	0
2008-12-11	07:01:00	0
2008-12-11	07:02:00	0
2008-12-11	07:03:00	0
2008-12-11	07:04:00	0
2008-12-11	07:05:00	0
2008-12-11	07:06:00	0
2008-12-11	07:07:00	0
2008-12-11	07:08:00	0
2008-12-11	07:09:00	0
2008-12-11	07:10:00	0
2008-12-11	07:11:00	0
2008-12-11	07:12:00	0
2008-12-11	07:13:00	0
2008-12-11	07:14:00	0
2008-12-11	07:15:00	0
2008-12-11	07:16:00	0
2008-12-11	07:17:00	0
2008-12-11	07:18:00	0
2008-12-11	07:19:00	0
2008-12-11	07:20:00	0
2008-12-11	07:21:00	0
2008-12-11	07:22:00	0
2008-12-11	07:23:00	0
2008-12-11	07:24:00	0
2008-12-11	07:25:00	0
2008-12-11	07:26:00	0
2008-12-11	07:27:00	0
2008-12-11	07:28:00	0
2008-12-11	07:29:00	0
2008-12-11	07:30:00	0
2008-12-11	07:31:00	0
2008-12-11	07:32:00	0
2008-12-11	07:33:00	0
2008-12-11	07:34:00	0
2008-12-11	07:35:00	0
2008-12-11	07:36:00	0
2008-12-11	07:37:00	0
2008-12-11	07:38:00	0
2008-12-11	07:39:00	0
2008-12-11	07:40:00	0
2008-12-11	07:41:00	0
2008-12-11	07:42:00	0
2008-12-11	07:43:00	0
2008-12-11	07:44:00	0
2008-12-11	07:45:00	0
2008-12-11	07:46:00	0
2008-12-11	07:47:00	0
2008-12-11	07:48:00	0
2008-12-11	07:49:00	0
2008-12-11	07:50:00	0
2008-12-11	07:51:00	0
2008-12-11	07:52:00	0
2008-12-11	07:53:00	0
2008-12-11	07:54:00	0
2008-12-11	07:55:00	0
2008-12-11	07:56:00	0
2008-12-11	07:57:00	0
2008-12-11	07:58:00	0
2008-12-11	07:59:00	0
2008-12-11	08:00:00	0
2008-12-11	08:01:00	0
2008-12-11	08:02:00	0
2008-12-11	08:03:00	0
2008-12-11	08:04:00	0
2008-12-11	08:05:00	0
2008-12-11	08:06:00	0
2008-12-11	08:07:00	0
2008-12-11	08:08:00	0
2008-12-11	08:09:00	0
2008-12-11	08:10:00	0
2008-12-11	08:11:00	0
2008-12-11	08:12:00	0
2008-12-11	08:13:00	0
2008-12-11	08:14:00	0
2008-12-11	08:15:00	0
2008-12-11	08:16:00	0
2008-12-11	08:17:00	0
2008-12-11	08:18:00	0
2008-12-11	08:19:00	0
2008-12-11	08:20:00	0
2008-12-11	08:21:00	0
2008-12-11	08:22:00	0
2008-12-11	08:23:00	0
2008-12-11	08:24:00	0
2008-12-11	08:25:00	0
2008-12-11	08:26:00	0
2008-12-11	08:27:00	0
2008-12-11	08:28:00	0
2008-12-11	08:29:00	0
2008-12-11	08:30:00	0
2008-12-11	08:31:00	0
2008-12-11	08:32:00	0
2008-12-11	08:33:00	0
2008-12-11	08:34:00	0
2008-12-11	08:35:00	0
2008-12-11	08:36:00	0
2008-12-11	08:37:00	0
2008-12-11	08:38:00	0
2008-12-11	08:39:00	0
2008-12-11	08:40:00	0
2008-12-11	08:41:00	0
2008-12-11	08:42:00	0
2008-12-11	08:43:00	0
2008-12-11	08:44:00	0
2008-12-11	08:45:00	0
2008-12-11	08:46:00	0
2008-12-11	08:47:00	0
2008-12-11	08:48:00	0
2008-12-11	08:49:00	0
2008-12-11	08:50:00	0
2008-12-11	08:51:00	0
2008-12-11	08:52:00	0
2008-12-11	08:53:00	0
2008-12-11	08:54:00	0
2008-12-11	08:55:00	0
2008-12-11	08:56:00	0
2008-12-11	08:57:00	0
2008-12-11	08:58:00	0
2008-12-11	08:59:00	0
2008-12-11	09:00:00	0
2008-12-11	09:01:00	0
2008-12-11	09:02:00	0
2008-12-11	09:03:00	0
2008-12-11	09:04:00	0
2008-12-11	09:05:00	0
2008-12-11	09:06:00	0
2008-12-11	09:07:00	0
2008-12-11	09:08:00	0
2008-12-11	09:09:00	0
2008-12-11	09:10:00	0
2008-12-11	09:11:00	0
2008-12-11	09:12:00	0
2008-12-11	09:13:00	0
2008-12-11	09:14:00	0
2008-12-11	09:15:00	0
2008-12-11	09:16:00	0
2008-12-11	09:17:00	0
2008-12-11	09:18:00	0
2008-12-11	09:19:00	0
2008-12-11	09:20:00	0
2008-12-11	09:21:00	0
2008-12-11	09:22:00	0
2008-12-11	09:23:00	0
2008-12-11	09:24:00	0
2008-12-11	09:25:00	0
2008-12-11	09:26:00	0
2008-12-11	09:27:00	0
2008-12-11	09:28:00	0
2008-12-11	09:29:00	0
2008-12-11	09:30:00	0
2008-12-11	09:31:00	0
2008-12-11	09:32:00	0
2008-12-11	09:33:00	0
2008-12-11	09:34:00	0
2008-12-11	09:35:00	0
2008-12-11	09:36:00	0
2008-12-11	09:37:00	0
2008-12-11	09:38:00	0
2008-12-11	09:39:00	0
2008-12-11	09:40:00	0
2008-12-11	09:41:00	0
2008-12-11	09:42:00	0
2008-12-11	09:43:00	0
2008-12-11	09:44:00	0
2008-12-11	09:45:00	0
2008-12-11	09:46:00	0
2008-12-11	09:47:00	0
2008-12-11	09:48:00	0
2008-12-11	09:49:00	0
2008-12-11	09:50:00	0
2008-12-11	09:51:00	0
2008-12-11	09:52:00	0
2008-12-11	09:53:00	0
2008-12-11	09:54:00	0
2008-12-11	09:55:00	0
2008-12-11	09:56:00	0
2008-12-11	09:57:00	0
2008-12-11	09:58:00	0
2008-12-11	09:59:00	0
2008-12-11	10:00:00	0
2008-12-11	10:01:00	0
2008-12-11	10:02:00	0
2008-12-11	10:03:00	0
2008-12-11	10:04:00	0
2008-12-11	10:05:00	0
2008-12-11	10:06:00	0
2008-12-11	10:07:00	0
2008-12-11	10:08:00	0
2008-12-11	10:09:00	0
2008-12-11	10:10:00	0
2008-12-11	10:11:00	0
2008-12-11	10:12:00	0
2008-12-11	10:13:00	0
2008-12-11	10:14:00	0
2008-12-11	10:15:00	0
2008-12-11	10:16:00	0
2008-12-11	10:17:00	0
2008-12-11	10:18:00	0
2008-12-11	10:19:00	0
2008-12-11	10:20:00	0
2008-12-11	10:21:00	0
2008-12-11	10:22:00	0
2008-12-11	10:23:00	0
2008-12-11	10:24:00	0
2008-12-11	10:25:00	0
2008-12-11	10:26:00	0
2008-12-11	10:27:00	0
2008-12-11	10:28:00	0
2008-12-11	10:29:00	0
2008-12-11	10:30:00	0
2008-12-11	10:31:00	0
2008-12-11	10:32:00	0
2008-12-11	10:33:00	0
2008-12-11	10:34:00	0
2008-12-11	10:35:00	0
2008-12-11	10:36:00	0
2008-12-11	10:37:00	0
2008-12-11	10:38:00	0
2008-12-11	10:39:00	0
2008-12-11	10:40:00	0
2008-12-11	10:41:00	0
2008-12-11	10:42:00	0
2008-12-11	10:43:00	0
2008-12-11	10:44:00	0
2008-12-11	10:45:00	0
2008-12-11	10:46:00	0
2008-12-11	10:47:00	0
2008-12-11	10:48:00	0
2008-12-11	10:49:00	0
2008-12-11	10:50:00	0
2008-12-11	10:51:00	0
2008-12-11	10:52:00	0
2008-12-11	10:53:00	0
2008-12-11	10:54:00	0
2008-12-11	10:55:00	0
2008-12-11	10:56:00	0
2008-12-11	10:57:00	0
2008-12-11	10:58:00	0
2008-12-11	10:59:00	0
2008-12-11	11:00:00	0
2008-12-11	11:01:00	0
2008-12-11	11:02:00	0
2008-12-11	11:03:00	0
2008-12-11	11:04:00	0
2008-12-11	11:05:00	0
2008-12-11	11:06:00	0
2008-12-11	11:07:00	0
2008-12-11	11:08:00	0
2008-12-11	11:09:00	0
2008-12-11	11:10:00	0
2008-12-11	11:11:00	0
2008-12-11	11:12:00	0
2008-12-11	11:13:00	0
2008-12-11	11:14:00	0
2008-12-11	11:15:00	0
2008-12-11	11:16:00	0
2008-12-11	11:17:00	0
2008-12-11	11:18:00	0
2008-12-11	11:19:00	0
2008-12-11	11:20:00	0
2008-12-11	11:21:00	0
2008-12-11	11:22:00	0
2008-12-11	11:23:00	0
2008-12-11	11:24:00	0
2008-12-11	11:25:00	0
2008-12-11	11:26:00	0
2008-12-11	11:27:00	0
2008-12-11	11:28:00	0
2008-12-11	11:29:00	0
2008-12-11	11:30:00	0
2008-12-11	11:31:00	0
2008-12-11	11:32:00	0
2008-12-11	11:33:00	0
2008-12-11	11:34:00	0
2008-12-11	11:35:00	0
2008-12-11	11:36:00	0
2008-12-11	11:37:00	0
2008-12-11	11:38:00	0
2008-12-11	11:39:00	0
2008-12-11	11:40:00	0
2008-12-11	11:41:00	0
2008-12-11	11:42:00	0
2008-12-11	11:43:00	0
2008-12-11	11:44:00	0
2008-12-11	11:45:00	0
2008-12-11	11:46:00	0
2008-12-11	11:47:00	0
2008-12-11	11:48:00	0
2008-12-11	11:49:00	0
2008-12-11	11:50:00	0
2008-12-11	11:51:00	0
2008-12-11	11:52:00	0
2008-12-11	11:53:00	0
2008-12-11	11:54:00	0
2008-12-11	11:55:00	0
2008-12-11	11:56:00	0
2008-12-11	11:57:00	0
2008-12-11	11:58:00	0
2008-12-11	11:59:00	0
2008-12-11	12:00:00	0
2008-12-11	12:01:00	0
2008-12-11	12:02:00	0
2008-12-11	12:03:00	0
2008-12-11	12:04:00	0
2008-12-11	12:05:00	0
2008-12-11	12:06:00	0
2008-12-11	12:07:00	0
2008-12-11	12:08:00	0
2008-12-11	12:09:00	0
2008-12-11	12:10:00	0
2008-12-11	12:11:00	0
2008-12-11	12:12:00	0
2008-12-11	12:13:00	0
2008-12-11	12:14:00	0
2008-12-11	12:15:00	0
2008-12-11	12:16:00	0
2008-12-11	12:17:00	0
2008-12-11	12:18:00	0
2008-12-11	12:19:00	0
2008-12-11	12:20:00	0
2008-12-11	12:21:00	0
2008-12-11	12:22:00	0
2008-12-11	12:23:00	0
2008-12-11	12:24:00	0
2008-12-11	12:25:00	0
2008-12-11	12:26:00	0
2008-12-11	12:27:00	0
2008-12-11	12:28:00	0
2008-12-11	12:29:00	0
2008-12-11	12:30:00	0
2008-12-11	12:31:00	0
2008-12-11	12:32:00	0
2008-12-11	12:33:00	0
2008-12-11	12:34:00	0
2008-12-11	12:35:00	0
2008-12-11	12:36:00	0
2008-12-11	12:37:00	0
2008-12-11	12:38:00	0
2008-12-11	12:39:00	0
2008-12-11	12:40:00	0
2008-12-11	12:41:00	0
2008-12-11	12:42:00	0
2008-12-11	12:43:00	0
2008-12-11	12:44:00	0
2008-12-11	12:45:00	0
2008-12-11	12:46:00	0
2008-12-11	12:47:00	0
2008-12-11	12:48:00	0
2008-12-11	12:49:00	0
2008-12-11	12:50:00	0
2008-12-11	12:51:00	0
2008-12-11	12:52:00	0
2008-12-11	12:53:00	0
2008-12-11	12:54:00	0
2008-12-11	12:55:00	0
2008-12-11	12:56:00	0
2008-12-11	12:57:00	0
2008-12-11	12:58:00	0
2008-12-11	12:59:00	0
2008-12-11	13:00:00	0
2008-12-11	13:01:00	0
2008-12-11	13:02:00	0
2008-12-11	13:03:00	0
2008-12-11	13:04:00	0
2008-12-11	13:05:00	0
2008-12-11	13:06:00	0
2008-12-11	13:07:00	0
2008-12-11	13:08:00	0
2008-12-11	13:09:00	0
2008-12-11	13:10:00	0
2008-12-11	13:11:00	0
2008-12-11	13:12:00	0
2008-12-11	13:13:00	0
2008-12-11	13:14:00	0
2008-12-11	13:15:00	0
2008-12-11	13:16:00	0
2008-12-11	13:17:00	0
2008-12-11	13:18:00	0
2008-12-11	13:19:00	0
2008-12-11	13:20:00	0
2008-12-11	13:21:00	0
2008-12-11	13:22:00	0
2008-12-11	13:23:00	0
2008-12-11	13:24:00	0
2008-12-11	13:25:00	0
2008-12-11	13:26:00	0
2008-12-11	13:27:00	0
2008-12-11	13:28:00	0
2008-12-11	13:29:00	0
2008-12-11	13:30:00	0
2008-12-11	13:31:00	0
2008-12-11	13:32:00	0
2008-12-11	13:33:00	0
2008-12-11	13:34:00	0
2008-12-11	13:35:00	0
2008-12-11	13:36:00	0
2008-12-11	13:37:00	0
2008-12-11	13:38:00	0
2008-12-11	13:39:00	0
2008-12-11	13:40:00	0
2008-12-11	13:41:00	0
2008-12-11	13:42:00	0
2008-12-11	13:43:00	0
2008-12-11	13:44:00	0
2008-12-11	13:45:00	0
2008-12-11	13:46:00	0
2008-12-11	13:47:00	0
2008-12-11	13:48:00	0
2008-12-11	13:49:00	0
2008-12-11	13:50:00	0
2008-12-11	13:51:00	0
2008-12-11	13:52:00	0
2008-12-11	13:53:00	0
2008-12-11	13:54:00	0
2008-12-11	13:55:00	0
2008-12-11	13:56:00	0
2008-12-11	13:57:00	0
2008-12-11	13:58:00	0
2008-12-11	13:59:00	0
2008-12-11	14:00:00	0
2008-12-11	14:01:00	0
2008-12-11	14:02:00	0
2008-12-11	14:03:00	0
2008-12-11	14:04:00	0
2008-12-11	14:05:00	0
2008-12-11	14:06:00	0
2008-12-11	14:07:00	0
2008-12-11	14:08:00	0
2008-12-11	14:09:00	0
2008-12-11	14:10:00	0
2008-12-11	14:11:00	0
2008-12-11	14:12:00	0
2008-12-11	14:13:00	0
2008-12-11	14:14:00	0
2008-12-11	14:15:00	0
2008-12-11	14:16:00	0
2008-12-11	14:17:00	0
2008-12-11	14:18:00	0
2008-12-11	14:19:00	0
2008-12-11	14:20:00	0
2008-12-11	14:21:00	0
2008-12-11	14:22:00	0
2008-12-11	14:23:00	0
2008-12-11	14:24:00	0
2008-12-11	14:25:00	0
2008-12-11	14:26:00	0
2008-12-11	14:27:00	0
2008-12-11	14:28:00	0
2008-12-11	14:29:00	0
2008-12-11	14:30:00	0
2008-12-11	14:31:00	0
2008-12-11	14:32:00	0
2008-12-11	14:33:00	0
2008-12-11	14:34:00	0
2008-12-11	14:35:00	0
2008-12-11	14:36:00	0
2008-12-11	14:37:00	0
2008-12-11	14:38:00	0
2008-12-11	14:39:00	0
2008-12-11	14:40:00	0
2008-12-11	14:41:00	0
2008-12-11	14:42:00	0
2008-12-11	14:43:00	0
2008-12-11	14:44:00	0
2008-12-11	14:45:00	0
2008-12-11	14:46:00	0
2008-12-11	14:47:00	0
2008-12-11	14:48:00	0
2008-12-11	14:49:00	0
2008-12-11	14:50:00	0
2008-12-11	14:51:00	0
2008-12-11	14:52:00	0
2008-12-11	14:53:00	0
2008-12-11	14:54:00	0
2008-12-11	14:55:00	0
2008-12-11	14:56:00	0
2008-12-11	14:57:00	0
2008-12-11	14:58:00	0
2008-12-11	14:59:00	0
2008-12-11	15:00:00	0
2008-12-11	15:01:00	0
2008-12-11	15:02:00	0
2008-12-11	15:03:00	0
2008-12-11	15:04:00	0
2008-12-11	15:05:00	0
2008-12-11	15:06:00	0
2008-12-11	15:07:00	0
2008-12-11	15:08:00	0
2008-12-11	15:09:00	0
2008-12-11	15:10:00	0
2008-12-11	15:11:00	0
2008-12-11	15:12:00	0
2008-12-11	15:13:00	0
2008-12-11	15:14:00	0
2008-12-11	15:15:00	0
2008-12-11	15:16:00	0
2008-12-11	15:17:00	0
2008-12-11	15:18:00	0
2008-12-11	15:19:00	0
2008-12-11	15:20:00	0
2008-12-11	15:21:00	0
2008-12-11	15:22:00	0
2008-12-11	15:23:00	0
2008-12-11	15:24:00	0
2008-12-11	15:25:00	0
2008-12-11	15:26:00	0
2008-12-11	15:27:00	0
2008-12-11	15:28:00	0
2008-12-11	15:29:00	0
2008-12-11	15:30:00	0
2008-12-11	15:31:00	0
2008-12-11	15:32:00	0
2008-12-11	15:33:00	0
2008-12-11	15:34:00	0
2008-12-11	15:35:00	0
2008-12-11	15:36:00	0
2008-12-11	15:37:00	0
2008-12-11	15:38:00	0
2008-12-11	15:39:00	0
2008-12-11	15:40:00	0
2008-12-11	15:41:00	0
2008-12-11	15:42:00	0
2008-12-11	15:43:00	0
2008-12-11	15:44:00	0
2008-12-11	15:45:00	0
2008-12-11	15:46:00	0
2008-12-11	15:47:00	0
2008-12-11	15:48:00	0
2008-12-11	15:49:00	0
2008-12-11	15:50:00	0
2008-12-11	15:51:00	0
2008-12-11	15:52:00	0
2008-12-11	15:53:00	0
2008-12-11	15:54:00	0
2008-12-11	15:55:00	0
2008-12-11	15:56:00	0
2008-12-11	15:57:00	0
2008-12-11	15:58:00	0
2008-12-11	15:59:00	0
2008-12-11	16:00:00	0
2008-12-11	16:01:00	0
2008-12-11	16:02:00	0
2008-12-11	16:03:00	0
2008-12-11	16:04:00	0
2008-12-11	16:05:00	0
2008-12-11	16:06:00	0
2008-12-11	16:07:00	0
2008-12-11	16:08:00	0
2008-12-11	16:09:00	0
2008-12-11	16:10:00	0
2008-12-11	16:11:00	0
2008-12-11	16:12:00	0
2008-12-11	16:13:00	0
2008-12-11	16:14:00	0
2008-12-11	16:15:00	0
2008-12-11	16:16:00	0
2008-12-11	16:17:00	0
2008-12-11	16:18:00	0
2008-12-11	16:19:00	0
2008-12-11	16:20:00	0
2008-12-11	16:21:00	0
2008-12-11	16:22:00	0
2008-12-11	16:23:00	0
2008-12-11	16:24:00	0
2008-12-11	16:25:00	0
2008-12-11	16:26:00	0
2008-12-11	16:27:00	0
2008-12-11	16:28:00	0
2008-12-11	16:29:00	0
2008-12-11	16:30:00	0
2008-12-11	16:31:00	0
2008-12-11	16:32:00	0
2008-12-11	16:33:00	0
2008-12-11	16:34:00	0
2008-12-11	16:35:00	0
2008-12-11	16:36:00	0
2008-12-11	16:37:00	0
2008-12-11	16:38:00	0
2008-12-11	16:39:00	0
2008-12-11	16:40:00	0
2008-12-11	16:41:00	0
2008-12-11	16:42:00	0
2008-12-11	16:43:00	0
2008-12-11	16:44:00	0
2008-12-11	16:45:00	0
2008-12-11	16:46:00	0
2008-12-11	16:47:00	0
2008-12-11	16:48:00	0
2008-12-11	16:49:00	0
2008-12-11	16:50:00	0
2008-12-11	16:51:00	0
2008-12-11	16:52:00	0
2008-12-11	16:53:00	0
2008-12-11	16:54:00	0
2008-12-11	16:55:00	0
2008-12-11	16:56:00	0
2008-12-11	16:57:00	0
2008-12-11	16:58:00	0
2008-12-11	16:59:00	0
2008-12-11	17:00:00	0
2008-12-11	17:01:00	0
2008-12-11	17:02:00	15
2008-12-11	17:03:00	0
2008-12-11	17:04:00	0
2008-12-11	17:05:00	0
2008-12-11	17:06:00	0
2008-12-11	17:07:00	0
2008-12-11	17:08:00	104
2008-12-11	17:09:00	5
2008-12-11	17:10:00	0
2008-12-11	17:11:00	360
2008-12-11	17:12:00	514
2008-12-11	17:13:00	321
2008-12-11	17:14:00	0
2008-12-11	17:15:00	0
2008-12-11	17:16:00	0
2008-12-11	17:17:00	0
2008-12-11	17:18:00	0
2008-12-11	17:19:00	10
2008-12-11	17:20:00	0
2008-12-11	17:21:00	15
2008-12-11	17:22:00	0
2008-12-11	17:23:00	0
2008-12-11	17:24:00	0
2008-12-11	17:25:00	0
2008-12-11	17:26:00	19
2008-12-11	17:27:00	0
2008-12-11	17:28:00	0
2008-12-11	17:29:00	0
2008-12-11	17:30:00	0
2008-12-11	17:31:00	853
2008-12-11	17:32:00	501
2008-12-11	17:33:00	632
2008-12-11	17:34:00	311
2008-12-11	17:35:00	115
2008-12-11	17:36:00	175
2008-12-11	17:37:00	690
2008-12-11	17:38:00	752
2008-12-11	17:39:00	455
2008-12-11	17:40:00	350
2008-12-11	17:41:00	0
2008-12-11	17:42:00	0
2008-12-11	17:43:00	10
2008-12-11	17:44:00	0
2008-12-11	17:45:00	0
2008-12-11	17:46:00	39
2008-12-11	17:47:00	19
2008-12-11	17:48:00	44
2008-12-11	17:49:00	0
2008-12-11	17:50:00	0
2008-12-11	17:51:00	0
2008-12-11	17:52:00	19
2008-12-11	17:53:00	181
2008-12-11	17:54:00	104
2008-12-11	17:55:00	227
2008-12-11	17:56:00	0
2008-12-11	17:57:00	29
2008-12-11	17:58:00	0
2008-12-11	17:59:00	5
2008-12-11	18:00:00	204
2008-12-11	18:01:00	235
2008-12-11	18:02:00	15
2008-12-11	18:03:00	0
2008-12-11	18:04:00	15
2008-12-11	18:05:00	5
2008-12-11	18:06:00	0
2008-12-11	18:07:00	0
2008-12-11	18:08:00	0
2008-12-11	18:09:00	0
2008-12-11	18:10:00	0
2008-12-11	18:11:00	110
2008-12-11	18:12:00	10
2008-12-11	18:13:00	188
2008-12-11	18:14:00	619
2008-12-11	18:15:00	115
2008-12-11	18:16:00	34
2008-12-11	18:17:00	443
2008-12-11	18:18:00	647
2008-12-11	18:19:00	369
2008-12-11	18:20:00	350
2008-12-11	18:21:00	115
2008-12-11	18:22:00	161
2008-12-11	18:23:00	110
2008-12-11	18:24:00	242
2008-12-11	18:25:00	340
2008-12-11	18:26:00	268
2008-12-11	18:27:00	127
2008-12-11	18:28:00	539
2008-12-11	18:29:00	411
2008-12-11	18:30:00	632
2008-12-11	18:31:00	115
2008-12-11	18:32:00	303
2008-12-11	18:33:00	592
2008-12-11	18:34:00	196
2008-12-11	18:35:00	259
2008-12-11	18:36:00	490
2008-12-11	18:37:00	422
2008-12-11	18:38:00	369
2008-12-11	18:39:00	86
2008-12-11	18:40:00	0
2008-12-11	18:41:00	10
2008-12-11	18:42:00	5
2008-12-11	18:43:00	676
2008-12-11	18:44:00	455
2008-12-11	18:45:00	369
2008-12-11	18:46:00	5
2008-12-11	18:47:00	564
2008-12-11	18:48:00	647
2008-12-11	18:49:00	311
2008-12-11	18:50:00	204
2008-12-11	18:51:00	115
2008-12-11	18:52:00	24
2008-12-11	18:53:00	259
2008-12-11	18:54:00	552
2008-12-11	18:55:00	121
2008-12-11	18:56:00	0
2008-12-11	18:57:00	48
2008-12-11	18:58:00	0
2008-12-11	18:59:00	0
2008-12-11	19:00:00	0
2008-12-11	19:01:00	0
2008-12-11	19:02:00	0
2008-12-11	19:03:00	0
2008-12-11	19:04:00	0
2008-12-11	19:05:00	0
2008-12-11	19:06:00	0
2008-12-11	19:07:00	5
2008-12-11	19:08:00	0
2008-12-11	19:09:00	0
2008-12-11	19:10:00	268
2008-12-11	19:11:00	331
2008-12-11	19:12:00	134
2008-12-11	19:13:00	39
2008-12-11	19:14:00	154
2008-12-11	19:15:00	134
2008-12-11	19:16:00	69
2008-12-11	19:17:00	39
2008-12-11	19:18:00	44
2008-12-11	19:19:00	127
2008-12-11	19:20:00	303
2008-12-11	19:21:00	340
2008-12-11	19:22:00	29
2008-12-11	19:23:00	0
2008-12-11	19:24:00	0
2008-12-11	19:25:00	127
2008-12-11	19:26:00	0
2008-12-11	19:27:00	5
2008-12-11	19:28:00	379
2008-12-11	19:29:00	321
2008-12-11	19:30:00	527
2008-12-11	19:31:00	242
2008-12-11	19:32:00	268
2008-12-11	19:33:00	219
2008-12-11	19:34:00	121
2008-12-11	19:35:00	0
2008-12-11	19:36:00	154
2008-12-11	19:37:00	48
2008-12-11	19:38:00	0
2008-12-11	19:39:00	0
2008-12-11	19:40:00	0
2008-12-11	19:41:00	0
2008-12-11	19:42:00	44
2008-12-11	19:43:00	0
2008-12-11	19:44:00	0
2008-12-11	19:45:00	0
2008-12-11	19:46:00	0
2008-12-11	19:47:00	0
2008-12-11	19:48:00	0
2008-12-11	19:49:00	0
2008-12-11	19:50:00	0
2008-12-11	19:51:00	0
2008-12-11	19:52:00	0
2008-12-11	19:53:00	0
2008-12-11	19:54:00	0
2008-12-11	19:55:00	34
2008-12-11	19:56:00	69
2008-12-11	19:57:00	0
2008-12-11	19:58:00	0
2008-12-11	19:59:00	360
2008-12-11	20:00:00	411
2008-12-11	20:01:00	605
2008-12-11	20:02:00	360
2008-12-11	20:03:00	19
2008-12-11	20:04:00	92
2008-12-11	20:05:00	147
2008-12-11	20:06:00	10
2008-12-11	20:07:00	75
2008-12-11	20:08:00	818
2008-12-11	20:09:00	721
2008-12-11	20:10:00	983
2008-12-11	20:11:00	19
2008-12-11	20:12:00	15
2008-12-11	20:13:00	29
2008-12-11	20:14:00	15
2008-12-11	20:15:00	24
2008-12-11	20:16:00	321
2008-12-11	20:17:00	647
2008-12-11	20:18:00	964
2008-12-11	20:19:00	422
2008-12-11	20:20:00	211
2008-12-11	20:21:00	1085
2008-12-11	20:22:00	350
2008-12-11	20:23:00	690
2008-12-11	20:24:00	360
2008-12-11	20:25:00	432
2008-12-11	20:26:00	235
2008-12-11	20:27:00	75
2008-12-11	20:28:00	10
2008-12-11	20:29:00	350
2008-12-11	20:30:00	400
2008-12-11	20:31:00	737
2008-12-11	20:32:00	1218
2008-12-11	20:33:00	1290
2008-12-11	20:34:00	168
2008-12-11	20:35:00	110
2008-12-11	20:36:00	360
2008-12-11	20:37:00	400
2008-12-11	20:38:00	443
2008-12-11	20:39:00	268
2008-12-11	20:40:00	211
2008-12-11	20:41:00	0
2008-12-11	20:42:00	0
2008-12-11	20:43:00	0
2008-12-11	20:44:00	0
2008-12-11	20:45:00	0
2008-12-11	20:46:00	34
2008-12-11	20:47:00	86
2008-12-11	20:48:00	369
2008-12-11	20:49:00	432
2008-12-11	20:50:00	285
2008-12-11	20:51:00	379
2008-12-11	20:52:00	400
2008-12-11	20:53:00	24
2008-12-11	20:54:00	0
2008-12-11	20:55:00	0
2008-12-11	20:56:00	0
2008-12-11	20:57:00	0
2008-12-11	20:58:00	104
2008-12-11	20:59:00	24
2008-12-11	21:00:00	0
2008-12-11	21:01:00	5
2008-12-11	21:02:00	0
2008-12-11	21:03:00	0
2008-12-11	21:04:00	5
2008-12-11	21:05:00	0
2008-12-11	21:06:00	0
2008-12-11	21:07:00	0
2008-12-11	21:08:00	0
2008-12-11	21:09:00	161
2008-12-11	21:10:00	276
2008-12-11	21:11:00	619
2008-12-11	21:12:00	1003
2008-12-11	21:13:00	802
2008-12-11	21:14:00	514
2008-12-11	21:15:00	104
2008-12-11	21:16:00	44
2008-12-11	21:17:00	1339
2008-12-11	21:18:00	501
2008-12-11	21:19:00	69
2008-12-11	21:20:00	29
2008-12-11	21:21:00	98
2008-12-11	21:22:00	276
2008-12-11	21:23:00	527
2008-12-11	21:24:00	24
2008-12-11	21:25:00	104
2008-12-11	21:26:00	552
2008-12-11	21:27:00	5
2008-12-11	21:28:00	0
2008-12-11	21:29:00	0
2008-12-11	21:30:00	0
2008-12-11	21:31:00	0
2008-12-11	21:32:00	0
2008-12-11	21:33:00	350
2008-12-11	21:34:00	0
2008-12-11	21:35:00	0
2008-12-11	21:36:00	0
2008-12-11	21:37:00	514
2008-12-11	21:38:00	661
2008-12-11	21:39:00	196
2008-12-11	21:40:00	5
2008-12-11	21:41:00	0
2008-12-11	21:42:00	0
2008-12-11	21:43:00	0
2008-12-11	21:44:00	0
2008-12-11	21:45:00	0
2008-12-11	21:46:00	0
2008-12-11	21:47:00	0
2008-12-11	21:48:00	0
2008-12-11	21:49:00	0
2008-12-11	21:50:00	0
2008-12-11	21:51:00	0
2008-12-11	21:52:00	0
2008-12-11	21:53:00	235
2008-12-11	21:54:00	69
2008-12-11	21:55:00	63
2008-12-11	21:56:00	0
2008-12-11	21:57:00	19
2008-12-11	21:58:00	53
2008-12-11	21:59:00	0
2008-12-11	22:00:00	0
2008-12-11	22:01:00	0
2008-12-11	22:02:00	0
2008-12-11	22:03:00	0
2008-12-11	22:04:00	0
2008-12-11	22:05:00	0
2008-12-11	22:06:00	0
2008-12-11	22:07:00	0
2008-12-11	22:08:00	0
2008-12-11	22:09:00	0
2008-12-11	22:10:00	0
2008-12-11	22:11:00	0
2008-12-11	22:12:00	0
2008-12-11	22:13:00	5
2008-12-11	22:14:00	0
2008-12-11	22:15:00	0
2008-12-11	22:16:00	0
2008-12-11	22:17:00	0
2008-12-11	22:18:00	0
2008-12-11	22:19:00	0
2008-12-11	22:20:00	0
2008-12-11	22:21:00	0
2008-12-11	22:22:00	0
2008-12-11	22:23:00	0
2008-12-11	22:24:00	0
2008-12-11	22:25:00	0
2008-12-11	22:26:00	0
2008-12-11	22:27:00	0
2008-12-11	22:28:00	0
2008-12-11	22:29:00	0
2008-12-11	22:30:00	0
2008-12-11	22:31:00	0
2008-12-11	22:32:00	0
2008-12-11	22:33:00	0
2008-12-11	22:34:00	10
2008-12-11	22:35:00	0
2008-12-11	22:36:00	259
2008-12-11	22:37:00	369
2008-12-11	22:38:00	196
2008-12-11	22:39:00	235
2008-12-11	22:40:00	196
2008-12-11	22:41:00	168
2008-12-11	22:42:00	147
2008-12-11	22:43:00	58
2008-12-11	22:44:00	34
2008-12-11	22:45:00	0
2008-12-11	22:46:00	44
2008-12-11	22:47:00	0
2008-12-11	22:48:00	5
2008-12-11	22:49:00	69
2008-12-11	22:50:00	706
2008-12-11	22:51:00	0
2008-12-11	22:52:00	141
2008-12-11	22:53:00	0
2008-12-11	22:54:00	0
2008-12-11	22:55:00	34
2008-12-11	22:56:00	24
2008-12-11	22:57:00	0
2008-12-11	22:58:00	0
2008-12-11	22:59:00	0
2008-12-11	23:00:00	80
2008-12-11	23:01:00	0
2008-12-11	23:02:00	0
2008-12-11	23:03:00	5
2008-12-11	23:04:00	0
2008-12-11	23:05:00	0
2008-12-11	23:06:00	0
2008-12-11	23:07:00	0
2008-12-11	23:08:00	0
2008-12-11	23:09:00	0
2008-12-11	23:10:00	0
2008-12-11	23:11:00	0
2008-12-11	23:12:00	0
2008-12-11	23:13:00	0
2008-12-11	23:14:00	0
2008-12-11	23:15:00	0
2008-12-11	23:16:00	0
2008-12-11	23:17:00	0
2008-12-11	23:18:00	15
2008-12-11	23:19:00	0
2008-12-11	23:20:00	0
2008-12-11	23:21:00	0
2008-12-11	23:22:00	0
2008-12-11	23:23:00	0
2008-12-11	23:24:00	0
2008-12-11	23:25:00	0
2008-12-11	23:26:00	0
2008-12-11	23:27:00	24
2008-12-11	23:28:00	58
2008-12-11	23:29:00	0
2008-12-11	23:30:00	0
2008-12-11	23:31:00	0
2008-12-11	23:32:00	0
2008-12-11	23:33:00	0
2008-12-11	23:34:00	0
2008-12-11	23:35:00	0
2008-12-11	23:36:00	0
2008-12-11	23:37:00	0
2008-12-11	23:38:00	0
2008-12-11	23:39:00	0
2008-12-11	23:40:00	0
2008-12-11	23:41:00	0
2008-12-11	23:42:00	0
2008-12-11	23:43:00	0
2008-12-11	23:44:00	0
2008-12-11	23:45:00	0
2008-12-11	23:46:00	0
2008-12-11	23:47:00	0
2008-12-11	23:48:00	0
2008-12-11	23:49:00	0
2008-12-11	23:50:00	0
2008-12-11	23:51:00	0
2008-12-11	23:52:00	0
2008-12-11	23:53:00	0
2008-12-11	23:54:00	0
2008-12-11	23:55:00	0
2008-12-11	23:56:00	0
2008-12-11	23:57:00	0
2008-12-11	23:58:00	0
2008-12-11	23:59:00	0
2008-12-12	00:00:00	134
2008-12-12	00:01:00	75
2008-12-12	00:02:00	5
2008-12-12	00:03:00	0
2008-12-12	00:04:00	0
2008-12-12	00:05:00	44
2008-12-12	00:06:00	564
2008-12-12	00:07:00	127
2008-12-12	00:08:00	321
2008-12-12	00:09:00	181
2008-12-12	00:10:00	350
2008-12-12	00:11:00	321
2008-12-12	00:12:00	360
2008-12-12	00:13:00	242
2008-12-12	00:14:00	0
2008-12-12	00:15:00	0
2008-12-12	00:16:00	0
2008-12-12	00:17:00	0
2008-12-12	00:18:00	0
2008-12-12	00:19:00	0
2008-12-12	00:20:00	0
2008-12-12	00:21:00	0
2008-12-12	00:22:00	0
2008-12-12	00:23:00	0
2008-12-12	00:24:00	0
2008-12-12	00:25:00	0
2008-12-12	00:26:00	0
2008-12-12	00:27:00	0
2008-12-12	00:28:00	0
2008-12-12	00:29:00	0
2008-12-12	00:30:00	0
2008-12-12	00:31:00	0
2008-12-12	00:32:00	0
2008-12-12	00:33:00	0
2008-12-12	00:34:00	0
2008-12-12	00:35:00	10
2008-12-12	00:36:00	0
2008-12-12	00:37:00	0
2008-12-12	00:38:00	0
2008-12-12	00:39:00	0
2008-12-12	00:40:00	0
2008-12-12	00:41:00	0
2008-12-12	00:42:00	0
2008-12-12	00:43:00	29
2008-12-12	00:44:00	0
2008-12-12	00:45:00	0
2008-12-12	00:46:00	0
2008-12-12	00:47:00	0
2008-12-12	00:48:00	0
2008-12-12	00:49:00	0
2008-12-12	00:50:00	53
2008-12-12	00:51:00	69
2008-12-12	00:52:00	0
2008-12-12	00:53:00	0
2008-12-12	00:54:00	0
2008-12-12	00:55:00	0
2008-12-12	00:56:00	0
2008-12-12	00:57:00	0
2008-12-12	00:58:00	0
2008-12-12	00:59:00	0
2008-12-12	01:00:00	0
2008-12-12	01:01:00	0
2008-12-12	01:02:00	0
2008-12-12	01:03:00	0
2008-12-12	01:04:00	0
2008-12-12	01:05:00	0
2008-12-12	01:06:00	0
2008-12-12	01:07:00	39
2008-12-12	01:08:00	29
2008-12-12	01:09:00	0
2008-12-12	01:10:00	0
2008-12-12	01:11:00	0
2008-12-12	01:12:00	0
2008-12-12	01:13:00	29
2008-12-12	01:14:00	5
2008-12-12	01:15:00	0
2008-12-12	01:16:00	0
2008-12-12	01:17:00	0
2008-12-12	01:18:00	0
2008-12-12	01:19:00	0
2008-12-12	01:20:00	0
2008-12-12	01:21:00	29
2008-12-12	01:22:00	0
2008-12-12	01:23:00	0
2008-12-12	01:24:00	39
2008-12-12	01:25:00	0
2008-12-12	01:26:00	0
2008-12-12	01:27:00	0
2008-12-12	01:28:00	0
2008-12-12	01:29:00	0
2008-12-12	01:30:00	0
2008-12-12	01:31:00	0
2008-12-12	01:32:00	0
2008-12-12	01:33:00	0
2008-12-12	01:34:00	0
2008-12-12	01:35:00	0
2008-12-12	01:36:00	0
2008-12-12	01:37:00	0
2008-12-12	01:38:00	0
2008-12-12	01:39:00	0
2008-12-12	01:40:00	0
2008-12-12	01:41:00	0
2008-12-12	01:42:00	0
2008-12-12	01:43:00	0
2008-12-12	01:44:00	0
2008-12-12	01:45:00	0
2008-12-12	01:46:00	0
2008-12-12	01:47:00	196
2008-12-12	01:48:00	0
2008-12-12	01:49:00	80
2008-12-12	01:50:00	0
2008-12-12	01:51:00	19
2008-12-12	01:52:00	34
2008-12-12	01:53:00	0
2008-12-12	01:54:00	0
2008-12-12	01:55:00	0
2008-12-12	01:56:00	0
2008-12-12	01:57:00	0
2008-12-12	01:58:00	0
2008-12-12	01:59:00	0
2008-12-12	02:00:00	5
2008-12-12	02:01:00	19
2008-12-12	02:02:00	0
2008-12-12	02:03:00	0
2008-12-12	02:04:00	0
2008-12-12	02:05:00	0
2008-12-12	02:06:00	0
2008-12-12	02:07:00	0
2008-12-12	02:08:00	0
2008-12-12	02:09:00	0
2008-12-12	02:10:00	0
2008-12-12	02:11:00	0
2008-12-12	02:12:00	0
2008-12-12	02:13:00	0
2008-12-12	02:14:00	29
2008-12-12	02:15:00	0
2008-12-12	02:16:00	0
2008-12-12	02:17:00	0
2008-12-12	02:18:00	0
2008-12-12	02:19:00	0
2008-12-12	02:20:00	0
2008-12-12	02:21:00	0
2008-12-12	02:22:00	0
2008-12-12	02:23:00	0
2008-12-12	02:24:00	0
2008-12-12	02:25:00	250
2008-12-12	02:26:00	44
2008-12-12	02:27:00	0
2008-12-12	02:28:00	0
2008-12-12	02:29:00	0
2008-12-12	02:30:00	0
2008-12-12	02:31:00	0
2008-12-12	02:32:00	0
2008-12-12	02:33:00	63
2008-12-12	02:34:00	0
2008-12-12	02:35:00	0
2008-12-12	02:36:00	0
2008-12-12	02:37:00	0
2008-12-12	02:38:00	0
2008-12-12	02:39:00	69
2008-12-12	02:40:00	0
2008-12-12	02:41:00	0
2008-12-12	02:42:00	0
2008-12-12	02:43:00	0
2008-12-12	02:44:00	0
2008-12-12	02:45:00	5
2008-12-12	02:46:00	0
2008-12-12	02:47:00	0
2008-12-12	02:48:00	0
2008-12-12	02:49:00	0
2008-12-12	02:50:00	10
2008-12-12	02:51:00	0
2008-12-12	02:52:00	0
2008-12-12	02:53:00	0
2008-12-12	02:54:00	0
2008-12-12	02:55:00	0
2008-12-12	02:56:00	0
2008-12-12	02:57:00	0
2008-12-12	02:58:00	0
2008-12-12	02:59:00	0
2008-12-12	03:00:00	0
2008-12-12	03:01:00	0
2008-12-12	03:02:00	0
2008-12-12	03:03:00	0
2008-12-12	03:04:00	0
2008-12-12	03:05:00	0
2008-12-12	03:06:00	0
2008-12-12	03:07:00	0
2008-12-12	03:08:00	0
2008-12-12	03:09:00	0
2008-12-12	03:10:00	0
2008-12-12	03:11:00	0
2008-12-12	03:12:00	0
2008-12-12	03:13:00	0
2008-12-12	03:14:00	0
2008-12-12	03:15:00	0
2008-12-12	03:16:00	0
2008-12-12	03:17:00	0
2008-12-12	03:18:00	0
2008-12-12	03:19:00	0
2008-12-12	03:20:00	0
2008-12-12	03:21:00	0
2008-12-12	03:22:00	10
2008-12-12	03:23:00	29
2008-12-12	03:24:00	0
2008-12-12	03:25:00	0
2008-12-12	03:26:00	0
2008-12-12	03:27:00	0
2008-12-12	03:28:00	0
2008-12-12	03:29:00	0
2008-12-12	03:30:00	0
2008-12-12	03:31:00	86
2008-12-12	03:32:00	44
2008-12-12	03:33:00	0
2008-12-12	03:34:00	0
2008-12-12	03:35:00	0
2008-12-12	03:36:00	24
2008-12-12	03:37:00	0
2008-12-12	03:38:00	0
2008-12-12	03:39:00	0
2008-12-12	03:40:00	0
2008-12-12	03:41:00	0
2008-12-12	03:42:00	0
2008-12-12	03:43:00	0
2008-12-12	03:44:00	0
2008-12-12	03:45:00	0
2008-12-12	03:46:00	58
2008-12-12	03:47:00	0
2008-12-12	03:48:00	0
2008-12-12	03:49:00	0
2008-12-12	03:50:00	0
2008-12-12	03:51:00	29
2008-12-12	03:52:00	0
2008-12-12	03:53:00	0
2008-12-12	03:54:00	0
2008-12-12	03:55:00	0
2008-12-12	03:56:00	24
2008-12-12	03:57:00	0
2008-12-12	03:58:00	0
2008-12-12	03:59:00	147
2008-12-12	04:00:00	44
2008-12-12	04:01:00	0
2008-12-12	04:02:00	0
2008-12-12	04:03:00	0
2008-12-12	04:04:00	0
2008-12-12	04:05:00	0
2008-12-12	04:06:00	0
2008-12-12	04:07:00	0
2008-12-12	04:08:00	0
2008-12-12	04:09:00	0
2008-12-12	04:10:00	0
2008-12-12	04:11:00	578
2008-12-12	04:12:00	311
2008-12-12	04:13:00	285
2008-12-12	04:14:00	285
2008-12-12	04:15:00	0
2008-12-12	04:16:00	0
2008-12-12	04:17:00	0
2008-12-12	04:18:00	0
2008-12-12	04:19:00	0
2008-12-12	04:20:00	0
2008-12-12	04:21:00	0
2008-12-12	04:22:00	0
2008-12-12	04:23:00	0
2008-12-12	04:24:00	0
2008-12-12	04:25:00	0
2008-12-12	04:26:00	0
2008-12-12	04:27:00	0
2008-12-12	04:28:00	0
2008-12-12	04:29:00	0
2008-12-12	04:30:00	0
2008-12-12	04:31:00	0
2008-12-12	04:32:00	5
2008-12-12	04:33:00	0
2008-12-12	04:34:00	0
2008-12-12	04:35:00	0
2008-12-12	04:36:00	0
2008-12-12	04:37:00	0
2008-12-12	04:38:00	19
2008-12-12	04:39:00	0
2008-12-12	04:40:00	0
2008-12-12	04:41:00	0
2008-12-12	04:42:00	0
2008-12-12	04:43:00	0
2008-12-12	04:44:00	0
2008-12-12	04:45:00	0
2008-12-12	04:46:00	0
2008-12-12	04:47:00	0
2008-12-12	04:48:00	0
2008-12-12	04:49:00	235
2008-12-12	04:50:00	15
2008-12-12	04:51:00	0
2008-12-12	04:52:00	0
2008-12-12	04:53:00	0
2008-12-12	04:54:00	0
2008-12-12	04:55:00	0
2008-12-12	04:56:00	0
2008-12-12	04:57:00	0
2008-12-12	04:58:00	0
2008-12-12	04:59:00	5
2008-12-12	05:00:00	0
2008-12-12	05:01:00	0
2008-12-12	05:02:00	0
2008-12-12	05:03:00	10
2008-12-12	05:04:00	0
2008-12-12	05:05:00	0
2008-12-12	05:06:00	0
2008-12-12	05:07:00	0
2008-12-12	05:08:00	0
2008-12-12	05:09:00	29
2008-12-12	05:10:00	24
2008-12-12	05:11:00	0
2008-12-12	05:12:00	98
2008-12-12	05:13:00	0
2008-12-12	05:14:00	0
2008-12-12	05:15:00	0
2008-12-12	05:16:00	0
2008-12-12	05:17:00	0
2008-12-12	05:18:00	0
2008-12-12	05:19:00	0
2008-12-12	05:20:00	0
2008-12-12	05:21:00	0
2008-12-12	05:22:00	80
2008-12-12	05:23:00	0
2008-12-12	05:24:00	0
2008-12-12	05:25:00	227
2008-12-12	05:26:00	578
2008-12-12	05:27:00	0
2008-12-12	05:28:00	0
2008-12-12	05:29:00	0
2008-12-12	05:30:00	0
2008-12-12	05:31:00	0
2008-12-12	05:32:00	0
2008-12-12	05:33:00	0
2008-12-12	05:34:00	63
2008-12-12	05:35:00	0
2008-12-12	05:36:00	0
2008-12-12	05:37:00	0
2008-12-12	05:38:00	0
2008-12-12	05:39:00	0
2008-12-12	05:40:00	0
2008-12-12	05:41:00	0
2008-12-12	05:42:00	5
2008-12-12	05:43:00	0
2008-12-12	05:44:00	0
2008-12-12	05:45:00	0
2008-12-12	05:46:00	0
2008-12-12	05:47:00	0
2008-12-12	05:48:00	0
2008-12-12	05:49:00	0
2008-12-12	05:50:00	5
2008-12-12	05:51:00	0
2008-12-12	05:52:00	0
2008-12-12	05:53:00	0
2008-12-12	05:54:00	0
2008-12-12	05:55:00	0
2008-12-12	05:56:00	0
2008-12-12	05:57:00	0
2008-12-12	05:58:00	0
2008-12-12	05:59:00	5
2008-12-12	06:00:00	0
2008-12-12	06:01:00	0
2008-12-12	06:02:00	0
2008-12-12	06:03:00	0
2008-12-12	06:04:00	0
2008-12-12	06:05:00	0
2008-12-12	06:06:00	10
2008-12-12	06:07:00	0
2008-12-12	06:08:00	0
2008-12-12	06:09:00	0
2008-12-12	06:10:00	0
2008-12-12	06:11:00	5
2008-12-12	06:12:00	0
2008-12-12	06:13:00	0
2008-12-12	06:14:00	0
2008-12-12	06:15:00	0
2008-12-12	06:16:00	0
2008-12-12	06:17:00	10
2008-12-12	06:18:00	0
2008-12-12	06:19:00	0
2008-12-12	06:20:00	0
2008-12-12	06:21:00	0
2008-12-12	06:22:00	0
2008-12-12	06:23:00	0
2008-12-12	06:24:00	0
2008-12-12	06:25:00	0
2008-12-12	06:26:00	0
2008-12-12	06:27:00	0
2008-12-12	06:28:00	0
2008-12-12	06:29:00	0
2008-12-12	06:30:00	0
2008-12-12	06:31:00	0
2008-12-12	06:32:00	0
2008-12-12	06:33:00	0
2008-12-12	06:34:00	0
2008-12-12	06:35:00	121
2008-12-12	06:36:00	86
2008-12-12	06:37:00	0
2008-12-12	06:38:00	5
2008-12-12	06:39:00	0
2008-12-12	06:40:00	0
2008-12-12	06:41:00	0
2008-12-12	06:42:00	15
2008-12-12	06:43:00	10
2008-12-12	06:44:00	10
2008-12-12	06:45:00	0
2008-12-12	06:46:00	836
2008-12-12	06:47:00	1496
2008-12-12	06:48:00	1961
2008-12-12	06:49:00	1892
2008-12-12	06:50:00	2067
2008-12-12	06:51:00	1552
2008-12-12	06:52:00	1640
2008-12-12	06:53:00	1926
2008-12-12	06:54:00	1611
2008-12-12	06:55:00	360
2008-12-12	06:56:00	443
2008-12-12	06:57:00	311
2008-12-12	06:58:00	871
2008-12-12	06:59:00	605
2008-12-12	07:00:00	706
2008-12-12	07:01:00	501
2008-12-12	07:02:00	0
2008-12-12	07:03:00	0
2008-12-12	07:04:00	0
2008-12-12	07:05:00	80
2008-12-12	07:06:00	0
2008-12-12	07:07:00	5
2008-12-12	07:08:00	0
2008-12-12	07:09:00	0
2008-12-12	07:10:00	0
2008-12-12	07:11:00	0
2008-12-12	07:12:00	0
2008-12-12	07:13:00	0
2008-12-12	07:14:00	0
2008-12-12	07:15:00	0
2008-12-12	07:16:00	0
2008-12-12	07:17:00	0
2008-12-12	07:18:00	0
2008-12-12	07:19:00	0
2008-12-12	07:20:00	0
2008-12-12	07:21:00	0
2008-12-12	07:22:00	0
2008-12-12	07:23:00	0
2008-12-12	07:24:00	0
2008-12-12	07:25:00	0
2008-12-12	07:26:00	0
2008-12-12	07:27:00	0
2008-12-12	07:28:00	0
2008-12-12	07:29:00	0
2008-12-12	07:30:00	29
2008-12-12	07:31:00	29
2008-12-12	07:32:00	10
2008-12-12	07:33:00	0
2008-12-12	07:34:00	0
2008-12-12	07:35:00	48
2008-12-12	07:36:00	24
2008-12-12	07:37:00	0
2008-12-12	07:38:00	0
2008-12-12	07:39:00	0
2008-12-12	07:40:00	0
2008-12-12	07:41:00	0
2008-12-12	07:42:00	44
2008-12-12	07:43:00	0
2008-12-12	07:44:00	48
2008-12-12	07:45:00	0
2008-12-12	07:46:00	0
2008-12-12	07:47:00	0
2008-12-12	07:48:00	39
2008-12-12	07:49:00	0
2008-12-12	07:50:00	0
2008-12-12	07:51:00	0
2008-12-12	07:52:00	0
2008-12-12	07:53:00	0
2008-12-12	07:54:00	0
2008-12-12	07:55:00	0
2008-12-12	07:56:00	24
2008-12-12	07:57:00	478
2008-12-12	07:58:00	350
2008-12-12	07:59:00	0
2008-12-12	08:00:00	115
2008-12-12	08:01:00	0
2008-12-12	08:02:00	24
2008-12-12	08:03:00	34
2008-12-12	08:04:00	0
2008-12-12	08:05:00	0
2008-12-12	08:06:00	0
2008-12-12	08:07:00	0
2008-12-12	08:08:00	0
2008-12-12	08:09:00	0
2008-12-12	08:10:00	0
2008-12-12	08:11:00	0
2008-12-12	08:12:00	0
2008-12-12	08:13:00	0
2008-12-12	08:14:00	0
2008-12-12	08:15:00	15
2008-12-12	08:16:00	0
2008-12-12	08:17:00	0
2008-12-12	08:18:00	0
2008-12-12	08:19:00	0
2008-12-12	08:20:00	0
2008-12-12	08:21:00	0
2008-12-12	08:22:00	0
2008-12-12	08:23:00	0
2008-12-12	08:24:00	0
2008-12-12	08:25:00	24
2008-12-12	08:26:00	5
2008-12-12	08:27:00	0
2008-12-12	08:28:00	0
2008-12-12	08:29:00	0
2008-12-12	08:30:00	0
2008-12-12	08:31:00	0
2008-12-12	08:32:00	0
2008-12-12	08:33:00	19
2008-12-12	08:34:00	58
2008-12-12	08:35:00	0
2008-12-12	08:36:00	39
2008-12-12	08:37:00	0
2008-12-12	08:38:00	0
2008-12-12	08:39:00	15
2008-12-12	08:40:00	0
2008-12-12	08:41:00	0
2008-12-12	08:42:00	0
2008-12-12	08:43:00	0
2008-12-12	08:44:00	48
2008-12-12	08:45:00	0
2008-12-12	08:46:00	24
2008-12-12	08:47:00	0
2008-12-12	08:48:00	0
2008-12-12	08:49:00	0
2008-12-12	08:50:00	0
2008-12-12	08:51:00	134
2008-12-12	08:52:00	15
2008-12-12	08:53:00	0
2008-12-12	08:54:00	0
2008-12-12	08:55:00	0
2008-12-12	08:56:00	0
2008-12-12	08:57:00	0
2008-12-12	08:58:00	0
2008-12-12	08:59:00	0
2008-12-12	09:00:00	0
2008-12-12	09:01:00	0
2008-12-12	09:02:00	0
2008-12-12	09:03:00	0
2008-12-12	09:04:00	44
2008-12-12	09:05:00	0
2008-12-12	09:06:00	0
2008-12-12	09:07:00	0
2008-12-12	09:08:00	0
[truncated: 15,291 more rows]

[truncated: 3 more sheets: 12.22.08, 1.05.09, 1.22.09]
