# Supplementary material for: Initial evaluation of nighttime restlessness in a naturally occurring canine model of osteoarthritis pain
Source: PeerJ. 2015 Feb 17;3:e772. doi: 10.7717/peerj.772 (PMC4340376; doi:10.7717/peerj.772)
Supplement: Supplemental Information 9 [file peerj-03-772-s009.xlsx]

## Sheet: Office Visits
Visit Date	Visit Number
2008-09-30 06:00:00	1
2008-10-13 06:00:00	2
2008-10-27 06:00:00	3
2008-11-10 06:00:00	4
2008-11-24 06:00:00	5
2008-12-08 06:00:00	6
2008-12-22 06:00:00	7

## Sheet: 07_Data
Segment	DateTime	Activity	Hour	Quadrant	Study Day	Weekday
1	2008-10-06 06:01:00	0	6	2	6	2
1	2008-10-06 06:02:00	0	6	2	6	2
1	2008-10-06 06:03:00	0	6	2	6	2
1	2008-10-06 06:04:00	0	6	2	6	2
1	2008-10-06 06:05:00	0	6	2	6	2
1	2008-10-06 06:06:00	0	6	2	6	2
1	2008-10-06 06:07:00	0	6	2	6	2
1	2008-10-06 06:08:00	0	6	2	6	2
1	2008-10-06 06:09:00	0	6	2	6	2
1	2008-10-06 06:10:00	0	6	2	6	2
1	2008-10-06 06:11:00	0	6	2	6	2
1	2008-10-06 06:12:00	0	6	2	6	2
1	2008-10-06 06:13:00	0	6	2	6	2
1	2008-10-06 06:14:00	0	6	2	6	2
1	2008-10-06 06:15:00	0	6	2	6	2
1	2008-10-06 06:16:00	19	6	2	6	2
1	2008-10-06 06:17:00	0	6	2	6	2
1	2008-10-06 06:18:00	0	6	2	6	2
1	2008-10-06 06:19:00	0	6	2	6	2
1	2008-10-06 06:20:00	0	6	2	6	2
1	2008-10-06 06:21:00	0	6	2	6	2
1	2008-10-06 06:22:00	0	6	2	6	2
1	2008-10-06 06:23:00	0	6	2	6	2
1	2008-10-06 06:24:00	0	6	2	6	2
1	2008-10-06 06:25:00	0	6	2	6	2
1	2008-10-06 06:26:00	10	6	2	6	2
1	2008-10-06 06:27:00	19	6	2	6	2
1	2008-10-06 06:28:00	0	6	2	6	2
1	2008-10-06 06:29:00	0	6	2	6	2
1	2008-10-06 06:30:00	0	6	2	6	2
1	2008-10-06 06:31:00	0	6	2	6	2
1	2008-10-06 06:32:00	0	6	2	6	2
1	2008-10-06 06:33:00	0	6	2	6	2
1	2008-10-06 06:34:00	0	6	2	6	2
1	2008-10-06 06:35:00	0	6	2	6	2
1	2008-10-06 06:36:00	19	6	2	6	2
1	2008-10-06 06:37:00	0	6	2	6	2
1	2008-10-06 06:38:00	19	6	2	6	2
1	2008-10-06 06:39:00	39	6	2	6	2
1	2008-10-06 06:40:00	0	6	2	6	2
1	2008-10-06 06:41:00	10	6	2	6	2
1	2008-10-06 06:42:00	39	6	2	6	2
1	2008-10-06 06:43:00	39	6	2	6	2
1	2008-10-06 06:44:00	97	6	2	6	2
1	2008-10-06 06:45:00	10	6	2	6	2
1	2008-10-06 06:46:00	10	6	2	6	2
1	2008-10-06 06:47:00	126	6	2	6	2
1	2008-10-06 06:48:00	116	6	2	6	2
1	2008-10-06 06:49:00	0	6	2	6	2
1	2008-10-06 06:50:00	0	6	2	6	2
1	2008-10-06 06:51:00	349	6	2	6	2
1	2008-10-06 06:52:00	161	6	2	6	2
1	2008-10-06 06:53:00	68	6	2	6	2
1	2008-10-06 06:54:00	0	6	2	6	2
1	2008-10-06 06:55:00	10	6	2	6	2
1	2008-10-06 06:56:00	173	6	2	6	2
1	2008-10-06 06:57:00	1078	6	2	6	2
1	2008-10-06 06:58:00	208	6	2	6	2
1	2008-10-06 06:59:00	485	6	2	6	2
1	2008-10-06 07:00:00	570	6	2	6	2
1	2008-10-06 07:01:00	780	7	2	6	2
1	2008-10-06 07:02:00	308	7	2	6	2
1	2008-10-06 07:03:00	97	7	2	6	2
1	2008-10-06 07:04:00	196	7	2	6	2
1	2008-10-06 07:05:00	149	7	2	6	2
1	2008-10-06 07:06:00	19	7	2	6	2
1	2008-10-06 07:07:00	208	7	2	6	2
1	2008-10-06 07:08:00	138	7	2	6	2
1	2008-10-06 07:09:00	29	7	2	6	2
1	2008-10-06 07:10:00	29	7	2	6	2
1	2008-10-06 07:11:00	0	7	2	6	2
1	2008-10-06 07:12:00	0	7	2	6	2
1	2008-10-06 07:13:00	10	7	2	6	2
1	2008-10-06 07:14:00	58	7	2	6	2
1	2008-10-06 07:15:00	161	7	2	6	2
1	2008-10-06 07:16:00	97	7	2	6	2
1	2008-10-06 07:17:00	173	7	2	6	2
1	2008-10-06 07:18:00	149	7	2	6	2
1	2008-10-06 07:19:00	184	7	2	6	2
1	2008-10-06 07:20:00	107	7	2	6	2
1	2008-10-06 07:21:00	126	7	2	6	2
1	2008-10-06 07:22:00	116	7	2	6	2
1	2008-10-06 07:23:00	68	7	2	6	2
1	2008-10-06 07:24:00	97	7	2	6	2
1	2008-10-06 07:25:00	1637	7	2	6	2
1	2008-10-06 07:26:00	588	7	2	6	2
1	2008-10-06 07:27:00	681	7	2	6	2
1	2008-10-06 07:28:00	423	7	2	6	2
1	2008-10-06 07:29:00	68	7	2	6	2
1	2008-10-06 07:30:00	87	7	2	6	2
1	2008-10-06 07:31:00	58	7	2	6	2
1	2008-10-06 07:32:00	138	7	2	6	2
1	2008-10-06 07:33:00	161	7	2	6	2
1	2008-10-06 07:34:00	161	7	2	6	2
1	2008-10-06 07:35:00	87	7	2	6	2
1	2008-10-06 07:36:00	281	7	2	6	2
1	2008-10-06 07:37:00	231	7	2	6	2
1	2008-10-06 07:38:00	231	7	2	6	2
1	2008-10-06 07:39:00	107	7	2	6	2
1	2008-10-06 07:40:00	196	7	2	6	2
1	2008-10-06 07:41:00	242	7	2	6	2
1	2008-10-06 07:42:00	0	7	2	6	2
1	2008-10-06 07:43:00	308	7	2	6	2
1	2008-10-06 07:44:00	68	7	2	6	2
1	2008-10-06 07:45:00	107	7	2	6	2
1	2008-10-06 07:46:00	78	7	2	6	2
1	2008-10-06 07:47:00	322	7	2	6	2
1	2008-10-06 07:48:00	322	7	2	6	2
1	2008-10-06 07:49:00	308	7	2	6	2
1	2008-10-06 07:50:00	407	7	2	6	2
1	2008-10-06 07:51:00	518	7	2	6	2
1	2008-10-06 07:52:00	376	7	2	6	2
1	2008-10-06 07:53:00	407	7	2	6	2
1	2008-10-06 07:54:00	138	7	2	6	2
1	2008-10-06 07:55:00	0	7	2	6	2
1	2008-10-06 07:56:00	0	7	2	6	2
1	2008-10-06 07:57:00	0	7	2	6	2
1	2008-10-06 07:58:00	0	7	2	6	2
1	2008-10-06 07:59:00	0	7	2	6	2
1	2008-10-06 08:00:00	0	7	2	6	2
1	2008-10-06 08:01:00	0	8	2	6	2
1	2008-10-06 08:02:00	0	8	2	6	2
1	2008-10-06 08:03:00	0	8	2	6	2
1	2008-10-06 08:04:00	0	8	2	6	2
1	2008-10-06 08:05:00	10	8	2	6	2
1	2008-10-06 08:06:00	0	8	2	6	2
1	2008-10-06 08:07:00	0	8	2	6	2
1	2008-10-06 08:08:00	0	8	2	6	2
1	2008-10-06 08:09:00	0	8	2	6	2
1	2008-10-06 08:10:00	0	8	2	6	2
1	2008-10-06 08:11:00	0	8	2	6	2
1	2008-10-06 08:12:00	0	8	2	6	2
1	2008-10-06 08:13:00	0	8	2	6	2
1	2008-10-06 08:14:00	0	8	2	6	2
1	2008-10-06 08:15:00	0	8	2	6	2
1	2008-10-06 08:16:00	0	8	2	6	2
1	2008-10-06 08:17:00	0	8	2	6	2
1	2008-10-06 08:18:00	0	8	2	6	2
1	2008-10-06 08:19:00	0	8	2	6	2
1	2008-10-06 08:20:00	0	8	2	6	2
1	2008-10-06 08:21:00	0	8	2	6	2
1	2008-10-06 08:22:00	0	8	2	6	2
1	2008-10-06 08:23:00	0	8	2	6	2
1	2008-10-06 08:24:00	0	8	2	6	2
1	2008-10-06 08:25:00	0	8	2	6	2
1	2008-10-06 08:26:00	0	8	2	6	2
1	2008-10-06 08:27:00	0	8	2	6	2
1	2008-10-06 08:28:00	0	8	2	6	2
1	2008-10-06 08:29:00	0	8	2	6	2
1	2008-10-06 08:30:00	0	8	2	6	2
1	2008-10-06 08:31:00	0	8	2	6	2
1	2008-10-06 08:32:00	0	8	2	6	2
1	2008-10-06 08:33:00	0	8	2	6	2
1	2008-10-06 08:34:00	0	8	2	6	2
1	2008-10-06 08:35:00	0	8	2	6	2
1	2008-10-06 08:36:00	0	8	2	6	2
1	2008-10-06 08:37:00	0	8	2	6	2
1	2008-10-06 08:38:00	0	8	2	6	2
1	2008-10-06 08:39:00	0	8	2	6	2
1	2008-10-06 08:40:00	0	8	2	6	2
1	2008-10-06 08:41:00	0	8	2	6	2
1	2008-10-06 08:42:00	0	8	2	6	2
1	2008-10-06 08:43:00	0	8	2	6	2
1	2008-10-06 08:44:00	0	8	2	6	2
1	2008-10-06 08:45:00	0	8	2	6	2
1	2008-10-06 08:46:00	0	8	2	6	2
1	2008-10-06 08:47:00	29	8	2	6	2
1	2008-10-06 08:48:00	0	8	2	6	2
1	2008-10-06 08:49:00	0	8	2	6	2
1	2008-10-06 08:50:00	0	8	2	6	2
1	2008-10-06 08:51:00	0	8	2	6	2
1	2008-10-06 08:52:00	10	8	2	6	2
1	2008-10-06 08:53:00	0	8	2	6	2
1	2008-10-06 08:54:00	0	8	2	6	2
1	2008-10-06 08:55:00	0	8	2	6	2
1	2008-10-06 08:56:00	0	8	2	6	2
1	2008-10-06 08:57:00	0	8	2	6	2
1	2008-10-06 08:58:00	0	8	2	6	2
1	2008-10-06 08:59:00	0	8	2	6	2
1	2008-10-06 09:00:00	0	8	2	6	2
1	2008-10-06 09:01:00	0	9	2	6	2
1	2008-10-06 09:02:00	0	9	2	6	2
1	2008-10-06 09:03:00	0	9	2	6	2
1	2008-10-06 09:04:00	0	9	2	6	2
1	2008-10-06 09:05:00	0	9	2	6	2
1	2008-10-06 09:06:00	0	9	2	6	2
1	2008-10-06 09:07:00	0	9	2	6	2
1	2008-10-06 09:08:00	0	9	2	6	2
1	2008-10-06 09:09:00	0	9	2	6	2
1	2008-10-06 09:10:00	0	9	2	6	2
1	2008-10-06 09:11:00	48	9	2	6	2
1	2008-10-06 09:12:00	0	9	2	6	2
1	2008-10-06 09:13:00	0	9	2	6	2
1	2008-10-06 09:14:00	0	9	2	6	2
1	2008-10-06 09:15:00	0	9	2	6	2
1	2008-10-06 09:16:00	0	9	2	6	2
1	2008-10-06 09:17:00	0	9	2	6	2
1	2008-10-06 09:18:00	0	9	2	6	2
1	2008-10-06 09:19:00	0	9	2	6	2
1	2008-10-06 09:20:00	0	9	2	6	2
1	2008-10-06 09:21:00	0	9	2	6	2
1	2008-10-06 09:22:00	0	9	2	6	2
1	2008-10-06 09:23:00	0	9	2	6	2
1	2008-10-06 09:24:00	0	9	2	6	2
1	2008-10-06 09:25:00	0	9	2	6	2
1	2008-10-06 09:26:00	0	9	2	6	2
1	2008-10-06 09:27:00	78	9	2	6	2
1	2008-10-06 09:28:00	58	9	2	6	2
1	2008-10-06 09:29:00	0	9	2	6	2
1	2008-10-06 09:30:00	0	9	2	6	2
1	2008-10-06 09:31:00	0	9	2	6	2
1	2008-10-06 09:32:00	0	9	2	6	2
1	2008-10-06 09:33:00	0	9	2	6	2
1	2008-10-06 09:34:00	0	9	2	6	2
1	2008-10-06 09:35:00	0	9	2	6	2
1	2008-10-06 09:36:00	0	9	2	6	2
1	2008-10-06 09:37:00	0	9	2	6	2
1	2008-10-06 09:38:00	0	9	2	6	2
1	2008-10-06 09:39:00	0	9	2	6	2
1	2008-10-06 09:40:00	0	9	2	6	2
1	2008-10-06 09:41:00	0	9	2	6	2
1	2008-10-06 09:42:00	0	9	2	6	2
1	2008-10-06 09:43:00	0	9	2	6	2
1	2008-10-06 09:44:00	0	9	2	6	2
1	2008-10-06 09:45:00	58	9	2	6	2
1	2008-10-06 09:46:00	0	9	2	6	2
1	2008-10-06 09:47:00	0	9	2	6	2
1	2008-10-06 09:48:00	0	9	2	6	2
1	2008-10-06 09:49:00	0	9	2	6	2
1	2008-10-06 09:50:00	0	9	2	6	2
1	2008-10-06 09:51:00	0	9	2	6	2
1	2008-10-06 09:52:00	0	9	2	6	2
1	2008-10-06 09:53:00	0	9	2	6	2
1	2008-10-06 09:54:00	0	9	2	6	2
1	2008-10-06 09:55:00	0	9	2	6	2
1	2008-10-06 09:56:00	0	9	2	6	2
1	2008-10-06 09:57:00	0	9	2	6	2
1	2008-10-06 09:58:00	0	9	2	6	2
1	2008-10-06 09:59:00	0	9	2	6	2
1	2008-10-06 10:00:00	0	9	2	6	2
1	2008-10-06 10:01:00	0	10	2	6	2
1	2008-10-06 10:02:00	0	10	2	6	2
1	2008-10-06 10:03:00	0	10	2	6	2
1	2008-10-06 10:04:00	0	10	2	6	2
1	2008-10-06 10:05:00	0	10	2	6	2
1	2008-10-06 10:06:00	10	10	2	6	2
1	2008-10-06 10:07:00	48	10	2	6	2
1	2008-10-06 10:08:00	0	10	2	6	2
1	2008-10-06 10:09:00	0	10	2	6	2
1	2008-10-06 10:10:00	39	10	2	6	2
1	2008-10-06 10:11:00	0	10	2	6	2
1	2008-10-06 10:12:00	10	10	2	6	2
1	2008-10-06 10:13:00	0	10	2	6	2
1	2008-10-06 10:14:00	0	10	2	6	2
1	2008-10-06 10:15:00	0	10	2	6	2
1	2008-10-06 10:16:00	0	10	2	6	2
1	2008-10-06 10:17:00	0	10	2	6	2
1	2008-10-06 10:18:00	0	10	2	6	2
1	2008-10-06 10:19:00	0	10	2	6	2
1	2008-10-06 10:20:00	0	10	2	6	2
1	2008-10-06 10:21:00	0	10	2	6	2
1	2008-10-06 10:22:00	0	10	2	6	2
1	2008-10-06 10:23:00	0	10	2	6	2
1	2008-10-06 10:24:00	0	10	2	6	2
1	2008-10-06 10:25:00	0	10	2	6	2
1	2008-10-06 10:26:00	0	10	2	6	2
1	2008-10-06 10:27:00	0	10	2	6	2
1	2008-10-06 10:28:00	0	10	2	6	2
1	2008-10-06 10:29:00	0	10	2	6	2
1	2008-10-06 10:30:00	0	10	2	6	2
1	2008-10-06 10:31:00	0	10	2	6	2
1	2008-10-06 10:32:00	0	10	2	6	2
1	2008-10-06 10:33:00	29	10	2	6	2
1	2008-10-06 10:34:00	19	10	2	6	2
1	2008-10-06 10:35:00	39	10	2	6	2
1	2008-10-06 10:36:00	0	10	2	6	2
1	2008-10-06 10:37:00	0	10	2	6	2
1	2008-10-06 10:38:00	0	10	2	6	2
1	2008-10-06 10:39:00	0	10	2	6	2
1	2008-10-06 10:40:00	0	10	2	6	2
1	2008-10-06 10:41:00	0	10	2	6	2
1	2008-10-06 10:42:00	0	10	2	6	2
1	2008-10-06 10:43:00	0	10	2	6	2
1	2008-10-06 10:44:00	0	10	2	6	2
1	2008-10-06 10:45:00	0	10	2	6	2
1	2008-10-06 10:46:00	0	10	2	6	2
1	2008-10-06 10:47:00	0	10	2	6	2
1	2008-10-06 10:48:00	0	10	2	6	2
1	2008-10-06 10:49:00	0	10	2	6	2
1	2008-10-06 10:50:00	0	10	2	6	2
1	2008-10-06 10:51:00	0	10	2	6	2
1	2008-10-06 10:52:00	58	10	2	6	2
1	2008-10-06 10:53:00	10	10	2	6	2
1	2008-10-06 10:54:00	0	10	2	6	2
1	2008-10-06 10:55:00	0	10	2	6	2
1	2008-10-06 10:56:00	0	10	2	6	2
1	2008-10-06 10:57:00	0	10	2	6	2
1	2008-10-06 10:58:00	0	10	2	6	2
1	2008-10-06 10:59:00	0	10	2	6	2
1	2008-10-06 11:00:00	0	10	2	6	2
1	2008-10-06 11:01:00	0	11	2	6	2
1	2008-10-06 11:02:00	0	11	2	6	2
1	2008-10-06 11:03:00	0	11	2	6	2
1	2008-10-06 11:04:00	0	11	2	6	2
1	2008-10-06 11:05:00	0	11	2	6	2
1	2008-10-06 11:06:00	0	11	2	6	2
1	2008-10-06 11:07:00	0	11	2	6	2
1	2008-10-06 11:08:00	0	11	2	6	2
1	2008-10-06 11:09:00	0	11	2	6	2
1	2008-10-06 11:10:00	0	11	2	6	2
1	2008-10-06 11:11:00	0	11	2	6	2
1	2008-10-06 11:12:00	0	11	2	6	2
1	2008-10-06 11:13:00	0	11	2	6	2
1	2008-10-06 11:14:00	19	11	2	6	2
1	2008-10-06 11:15:00	0	11	2	6	2
1	2008-10-06 11:16:00	0	11	2	6	2
1	2008-10-06 11:17:00	0	11	2	6	2
1	2008-10-06 11:18:00	48	11	2	6	2
1	2008-10-06 11:19:00	0	11	2	6	2
1	2008-10-06 11:20:00	0	11	2	6	2
1	2008-10-06 11:21:00	0	11	2	6	2
1	2008-10-06 11:22:00	0	11	2	6	2
1	2008-10-06 11:23:00	0	11	2	6	2
1	2008-10-06 11:24:00	0	11	2	6	2
1	2008-10-06 11:25:00	0	11	2	6	2
1	2008-10-06 11:26:00	0	11	2	6	2
1	2008-10-06 11:27:00	19	11	2	6	2
1	2008-10-06 11:28:00	0	11	2	6	2
1	2008-10-06 11:29:00	0	11	2	6	2
1	2008-10-06 11:30:00	10	11	2	6	2
1	2008-10-06 11:31:00	0	11	2	6	2
1	2008-10-06 11:32:00	0	11	2	6	2
1	2008-10-06 11:33:00	281	11	2	6	2
1	2008-10-06 11:34:00	0	11	2	6	2
1	2008-10-06 11:35:00	0	11	2	6	2
1	2008-10-06 11:36:00	0	11	2	6	2
1	2008-10-06 11:37:00	10	11	2	6	2
1	2008-10-06 11:38:00	0	11	2	6	2
1	2008-10-06 11:39:00	0	11	2	6	2
1	2008-10-06 11:40:00	0	11	2	6	2
1	2008-10-06 11:41:00	0	11	2	6	2
1	2008-10-06 11:42:00	0	11	2	6	2
1	2008-10-06 11:43:00	0	11	2	6	2
1	2008-10-06 11:44:00	0	11	2	6	2
1	2008-10-06 11:45:00	0	11	2	6	2
1	2008-10-06 11:46:00	0	11	2	6	2
1	2008-10-06 11:47:00	0	11	2	6	2
1	2008-10-06 11:48:00	0	11	2	6	2
1	2008-10-06 11:49:00	0	11	2	6	2
1	2008-10-06 11:50:00	0	11	2	6	2
1	2008-10-06 11:51:00	0	11	2	6	2
1	2008-10-06 11:52:00	0	11	2	6	2
1	2008-10-06 11:53:00	0	11	2	6	2
1	2008-10-06 11:54:00	0	11	2	6	2
1	2008-10-06 11:55:00	0	11	2	6	2
1	2008-10-06 11:56:00	0	11	2	6	2
1	2008-10-06 11:57:00	0	11	2	6	2
1	2008-10-06 11:58:00	0	11	2	6	2
1	2008-10-06 11:59:00	0	11	2	6	2
1	2008-10-06 12:00:00	0	11	2	6	2
1	2008-10-06 12:01:00	0	12	3	6	2
1	2008-10-06 12:02:00	0	12	3	6	2
1	2008-10-06 12:03:00	0	12	3	6	2
1	2008-10-06 12:04:00	0	12	3	6	2
1	2008-10-06 12:05:00	0	12	3	6	2
1	2008-10-06 12:06:00	0	12	3	6	2
1	2008-10-06 12:07:00	0	12	3	6	2
1	2008-10-06 12:08:00	0	12	3	6	2
1	2008-10-06 12:09:00	48	12	3	6	2
1	2008-10-06 12:10:00	0	12	3	6	2
1	2008-10-06 12:11:00	0	12	3	6	2
1	2008-10-06 12:12:00	0	12	3	6	2
1	2008-10-06 12:13:00	0	12	3	6	2
1	2008-10-06 12:14:00	39	12	3	6	2
1	2008-10-06 12:15:00	0	12	3	6	2
1	2008-10-06 12:16:00	0	12	3	6	2
1	2008-10-06 12:17:00	0	12	3	6	2
1	2008-10-06 12:18:00	19	12	3	6	2
1	2008-10-06 12:19:00	0	12	3	6	2
1	2008-10-06 12:20:00	0	12	3	6	2
1	2008-10-06 12:21:00	0	12	3	6	2
1	2008-10-06 12:22:00	0	12	3	6	2
1	2008-10-06 12:23:00	39	12	3	6	2
1	2008-10-06 12:24:00	0	12	3	6	2
1	2008-10-06 12:25:00	0	12	3	6	2
1	2008-10-06 12:26:00	29	12	3	6	2
1	2008-10-06 12:27:00	0	12	3	6	2
1	2008-10-06 12:28:00	0	12	3	6	2
1	2008-10-06 12:29:00	0	12	3	6	2
1	2008-10-06 12:30:00	0	12	3	6	2
1	2008-10-06 12:31:00	0	12	3	6	2
1	2008-10-06 12:32:00	0	12	3	6	2
1	2008-10-06 12:33:00	58	12	3	6	2
1	2008-10-06 12:34:00	0	12	3	6	2
1	2008-10-06 12:35:00	0	12	3	6	2
1	2008-10-06 12:36:00	10	12	3	6	2
1	2008-10-06 12:37:00	0	12	3	6	2
1	2008-10-06 12:38:00	0	12	3	6	2
1	2008-10-06 12:39:00	0	12	3	6	2
1	2008-10-06 12:40:00	0	12	3	6	2
1	2008-10-06 12:41:00	0	12	3	6	2
1	2008-10-06 12:42:00	0	12	3	6	2
1	2008-10-06 12:43:00	0	12	3	6	2
1	2008-10-06 12:44:00	0	12	3	6	2
1	2008-10-06 12:45:00	0	12	3	6	2
1	2008-10-06 12:46:00	0	12	3	6	2
1	2008-10-06 12:47:00	10	12	3	6	2
1	2008-10-06 12:48:00	10	12	3	6	2
1	2008-10-06 12:49:00	0	12	3	6	2
1	2008-10-06 12:50:00	0	12	3	6	2
1	2008-10-06 12:51:00	0	12	3	6	2
1	2008-10-06 12:52:00	0	12	3	6	2
1	2008-10-06 12:53:00	0	12	3	6	2
1	2008-10-06 12:54:00	0	12	3	6	2
1	2008-10-06 12:55:00	0	12	3	6	2
1	2008-10-06 12:56:00	0	12	3	6	2
1	2008-10-06 12:57:00	0	12	3	6	2
1	2008-10-06 12:58:00	0	12	3	6	2
1	2008-10-06 12:59:00	0	12	3	6	2
1	2008-10-06 13:00:00	0	12	3	6	2
1	2008-10-06 13:01:00	0	13	3	6	2
1	2008-10-06 13:02:00	0	13	3	6	2
1	2008-10-06 13:03:00	29	13	3	6	2
1	2008-10-06 13:04:00	10	13	3	6	2
1	2008-10-06 13:05:00	0	13	3	6	2
1	2008-10-06 13:06:00	0	13	3	6	2
1	2008-10-06 13:07:00	0	13	3	6	2
1	2008-10-06 13:08:00	0	13	3	6	2
1	2008-10-06 13:09:00	0	13	3	6	2
1	2008-10-06 13:10:00	0	13	3	6	2
1	2008-10-06 13:11:00	0	13	3	6	2
1	2008-10-06 13:12:00	29	13	3	6	2
1	2008-10-06 13:13:00	0	13	3	6	2
1	2008-10-06 13:14:00	0	13	3	6	2
1	2008-10-06 13:15:00	0	13	3	6	2
1	2008-10-06 13:16:00	0	13	3	6	2
1	2008-10-06 13:17:00	0	13	3	6	2
1	2008-10-06 13:18:00	0	13	3	6	2
1	2008-10-06 13:19:00	0	13	3	6	2
1	2008-10-06 13:20:00	0	13	3	6	2
1	2008-10-06 13:21:00	0	13	3	6	2
1	2008-10-06 13:22:00	0	13	3	6	2
1	2008-10-06 13:23:00	0	13	3	6	2
1	2008-10-06 13:24:00	0	13	3	6	2
1	2008-10-06 13:25:00	0	13	3	6	2
1	2008-10-06 13:26:00	58	13	3	6	2
1	2008-10-06 13:27:00	0	13	3	6	2
1	2008-10-06 13:28:00	0	13	3	6	2
1	2008-10-06 13:29:00	29	13	3	6	2
1	2008-10-06 13:30:00	0	13	3	6	2
1	2008-10-06 13:31:00	0	13	3	6	2
1	2008-10-06 13:32:00	0	13	3	6	2
1	2008-10-06 13:33:00	0	13	3	6	2
1	2008-10-06 13:34:00	0	13	3	6	2
1	2008-10-06 13:35:00	0	13	3	6	2
1	2008-10-06 13:36:00	0	13	3	6	2
1	2008-10-06 13:37:00	19	13	3	6	2
1	2008-10-06 13:38:00	0	13	3	6	2
1	2008-10-06 13:39:00	0	13	3	6	2
1	2008-10-06 13:40:00	0	13	3	6	2
1	2008-10-06 13:41:00	161	13	3	6	2
1	2008-10-06 13:42:00	29	13	3	6	2
1	2008-10-06 13:43:00	0	13	3	6	2
1	2008-10-06 13:44:00	0	13	3	6	2
1	2008-10-06 13:45:00	0	13	3	6	2
1	2008-10-06 13:46:00	0	13	3	6	2
1	2008-10-06 13:47:00	0	13	3	6	2
1	2008-10-06 13:48:00	0	13	3	6	2
1	2008-10-06 13:49:00	0	13	3	6	2
1	2008-10-06 13:50:00	0	13	3	6	2
1	2008-10-06 13:51:00	10	13	3	6	2
1	2008-10-06 13:52:00	0	13	3	6	2
1	2008-10-06 13:53:00	0	13	3	6	2
1	2008-10-06 13:54:00	0	13	3	6	2
1	2008-10-06 13:55:00	0	13	3	6	2
1	2008-10-06 13:56:00	0	13	3	6	2
1	2008-10-06 13:57:00	0	13	3	6	2
1	2008-10-06 13:58:00	0	13	3	6	2
1	2008-10-06 13:59:00	0	13	3	6	2
1	2008-10-06 14:00:00	0	13	3	6	2
1	2008-10-06 14:01:00	0	14	3	6	2
1	2008-10-06 14:02:00	0	14	3	6	2
1	2008-10-06 14:03:00	0	14	3	6	2
1	2008-10-06 14:04:00	0	14	3	6	2
1	2008-10-06 14:05:00	0	14	3	6	2
1	2008-10-06 14:06:00	0	14	3	6	2
1	2008-10-06 14:07:00	0	14	3	6	2
1	2008-10-06 14:08:00	0	14	3	6	2
1	2008-10-06 14:09:00	0	14	3	6	2
1	2008-10-06 14:10:00	0	14	3	6	2
1	2008-10-06 14:11:00	0	14	3	6	2
1	2008-10-06 14:12:00	0	14	3	6	2
1	2008-10-06 14:13:00	0	14	3	6	2
1	2008-10-06 14:14:00	0	14	3	6	2
1	2008-10-06 14:15:00	0	14	3	6	2
1	2008-10-06 14:16:00	0	14	3	6	2
1	2008-10-06 14:17:00	10	14	3	6	2
1	2008-10-06 14:18:00	19	14	3	6	2
1	2008-10-06 14:19:00	0	14	3	6	2
1	2008-10-06 14:20:00	39	14	3	6	2
1	2008-10-06 14:21:00	0	14	3	6	2
1	2008-10-06 14:22:00	0	14	3	6	2
1	2008-10-06 14:23:00	0	14	3	6	2
1	2008-10-06 14:24:00	0	14	3	6	2
1	2008-10-06 14:25:00	0	14	3	6	2
1	2008-10-06 14:26:00	19	14	3	6	2
1	2008-10-06 14:27:00	0	14	3	6	2
1	2008-10-06 14:28:00	0	14	3	6	2
1	2008-10-06 14:29:00	0	14	3	6	2
1	2008-10-06 14:30:00	0	14	3	6	2
1	2008-10-06 14:31:00	0	14	3	6	2
1	2008-10-06 14:32:00	0	14	3	6	2
1	2008-10-06 14:33:00	0	14	3	6	2
1	2008-10-06 14:34:00	0	14	3	6	2
1	2008-10-06 14:35:00	0	14	3	6	2
1	2008-10-06 14:36:00	0	14	3	6	2
1	2008-10-06 14:37:00	0	14	3	6	2
1	2008-10-06 14:38:00	0	14	3	6	2
1	2008-10-06 14:39:00	0	14	3	6	2
1	2008-10-06 14:40:00	0	14	3	6	2
1	2008-10-06 14:41:00	0	14	3	6	2
1	2008-10-06 14:42:00	0	14	3	6	2
1	2008-10-06 14:43:00	0	14	3	6	2
1	2008-10-06 14:44:00	0	14	3	6	2
1	2008-10-06 14:45:00	0	14	3	6	2
1	2008-10-06 14:46:00	0	14	3	6	2
1	2008-10-06 14:47:00	0	14	3	6	2
1	2008-10-06 14:48:00	0	14	3	6	2
1	2008-10-06 14:49:00	0	14	3	6	2
1	2008-10-06 14:50:00	0	14	3	6	2
1	2008-10-06 14:51:00	0	14	3	6	2
1	2008-10-06 14:52:00	0	14	3	6	2
1	2008-10-06 14:53:00	0	14	3	6	2
1	2008-10-06 14:54:00	0	14	3	6	2
1	2008-10-06 14:55:00	0	14	3	6	2
1	2008-10-06 14:56:00	0	14	3	6	2
1	2008-10-06 14:57:00	0	14	3	6	2
1	2008-10-06 14:58:00	0	14	3	6	2
1	2008-10-06 14:59:00	0	14	3	6	2
1	2008-10-06 15:00:00	0	14	3	6	2
1	2008-10-06 15:01:00	0	15	3	6	2
1	2008-10-06 15:02:00	0	15	3	6	2
1	2008-10-06 15:03:00	0	15	3	6	2
1	2008-10-06 15:04:00	0	15	3	6	2
1	2008-10-06 15:05:00	0	15	3	6	2
1	2008-10-06 15:06:00	0	15	3	6	2
1	2008-10-06 15:07:00	0	15	3	6	2
1	2008-10-06 15:08:00	0	15	3	6	2
1	2008-10-06 15:09:00	0	15	3	6	2
1	2008-10-06 15:10:00	0	15	3	6	2
1	2008-10-06 15:11:00	0	15	3	6	2
1	2008-10-06 15:12:00	0	15	3	6	2
1	2008-10-06 15:13:00	0	15	3	6	2
1	2008-10-06 15:14:00	0	15	3	6	2
1	2008-10-06 15:15:00	10	15	3	6	2
1	2008-10-06 15:16:00	0	15	3	6	2
1	2008-10-06 15:17:00	0	15	3	6	2
1	2008-10-06 15:18:00	0	15	3	6	2
1	2008-10-06 15:19:00	0	15	3	6	2
1	2008-10-06 15:20:00	0	15	3	6	2
1	2008-10-06 15:21:00	0	15	3	6	2
1	2008-10-06 15:22:00	0	15	3	6	2
1	2008-10-06 15:23:00	0	15	3	6	2
1	2008-10-06 15:24:00	0	15	3	6	2
1	2008-10-06 15:25:00	0	15	3	6	2
1	2008-10-06 15:26:00	0	15	3	6	2
1	2008-10-06 15:27:00	0	15	3	6	2
1	2008-10-06 15:28:00	0	15	3	6	2
1	2008-10-06 15:29:00	0	15	3	6	2
1	2008-10-06 15:30:00	0	15	3	6	2
1	2008-10-06 15:31:00	0	15	3	6	2
1	2008-10-06 15:32:00	0	15	3	6	2
1	2008-10-06 15:33:00	0	15	3	6	2
1	2008-10-06 15:34:00	0	15	3	6	2
1	2008-10-06 15:35:00	0	15	3	6	2
1	2008-10-06 15:36:00	0	15	3	6	2
1	2008-10-06 15:37:00	0	15	3	6	2
1	2008-10-06 15:38:00	68	15	3	6	2
1	2008-10-06 15:39:00	0	15	3	6	2
1	2008-10-06 15:40:00	0	15	3	6	2
1	2008-10-06 15:41:00	48	15	3	6	2
1	2008-10-06 15:42:00	0	15	3	6	2
1	2008-10-06 15:43:00	0	15	3	6	2
1	2008-10-06 15:44:00	0	15	3	6	2
1	2008-10-06 15:45:00	0	15	3	6	2
1	2008-10-06 15:46:00	0	15	3	6	2
1	2008-10-06 15:47:00	0	15	3	6	2
1	2008-10-06 15:48:00	0	15	3	6	2
1	2008-10-06 15:49:00	0	15	3	6	2
1	2008-10-06 15:50:00	0	15	3	6	2
1	2008-10-06 15:51:00	0	15	3	6	2
1	2008-10-06 15:52:00	0	15	3	6	2
1	2008-10-06 15:53:00	0	15	3	6	2
1	2008-10-06 15:54:00	0	15	3	6	2
1	2008-10-06 15:55:00	0	15	3	6	2
1	2008-10-06 15:56:00	0	15	3	6	2
1	2008-10-06 15:57:00	0	15	3	6	2
1	2008-10-06 15:58:00	0	15	3	6	2
1	2008-10-06 15:59:00	0	15	3	6	2
1	2008-10-06 16:00:00	0	15	3	6	2
1	2008-10-06 16:01:00	0	16	3	6	2
1	2008-10-06 16:02:00	0	16	3	6	2
1	2008-10-06 16:03:00	0	16	3	6	2
1	2008-10-06 16:04:00	0	16	3	6	2
1	2008-10-06 16:05:00	0	16	3	6	2
1	2008-10-06 16:06:00	0	16	3	6	2
1	2008-10-06 16:07:00	0	16	3	6	2
1	2008-10-06 16:08:00	0	16	3	6	2
1	2008-10-06 16:09:00	0	16	3	6	2
1	2008-10-06 16:10:00	0	16	3	6	2
1	2008-10-06 16:11:00	0	16	3	6	2
1	2008-10-06 16:12:00	19	16	3	6	2
1	2008-10-06 16:13:00	0	16	3	6	2
1	2008-10-06 16:14:00	0	16	3	6	2
1	2008-10-06 16:15:00	0	16	3	6	2
1	2008-10-06 16:16:00	0	16	3	6	2
1	2008-10-06 16:17:00	0	16	3	6	2
1	2008-10-06 16:18:00	0	16	3	6	2
1	2008-10-06 16:19:00	0	16	3	6	2
1	2008-10-06 16:20:00	0	16	3	6	2
1	2008-10-06 16:21:00	0	16	3	6	2
1	2008-10-06 16:22:00	0	16	3	6	2
1	2008-10-06 16:23:00	0	16	3	6	2
1	2008-10-06 16:24:00	0	16	3	6	2
1	2008-10-06 16:25:00	0	16	3	6	2
1	2008-10-06 16:26:00	0	16	3	6	2
1	2008-10-06 16:27:00	0	16	3	6	2
1	2008-10-06 16:28:00	0	16	3	6	2
1	2008-10-06 16:29:00	0	16	3	6	2
1	2008-10-06 16:30:00	0	16	3	6	2
1	2008-10-06 16:31:00	0	16	3	6	2
1	2008-10-06 16:32:00	0	16	3	6	2
1	2008-10-06 16:33:00	0	16	3	6	2
1	2008-10-06 16:34:00	0	16	3	6	2
1	2008-10-06 16:35:00	0	16	3	6	2
1	2008-10-06 16:36:00	0	16	3	6	2
1	2008-10-06 16:37:00	58	16	3	6	2
1	2008-10-06 16:38:00	0	16	3	6	2
1	2008-10-06 16:39:00	0	16	3	6	2
1	2008-10-06 16:40:00	19	16	3	6	2
1	2008-10-06 16:41:00	0	16	3	6	2
1	2008-10-06 16:42:00	0	16	3	6	2
1	2008-10-06 16:43:00	10	16	3	6	2
1	2008-10-06 16:44:00	10	16	3	6	2
1	2008-10-06 16:45:00	0	16	3	6	2
1	2008-10-06 16:46:00	0	16	3	6	2
1	2008-10-06 16:47:00	58	16	3	6	2
1	2008-10-06 16:48:00	0	16	3	6	2
1	2008-10-06 16:49:00	0	16	3	6	2
1	2008-10-06 16:50:00	0	16	3	6	2
1	2008-10-06 16:51:00	0	16	3	6	2
1	2008-10-06 16:52:00	0	16	3	6	2
1	2008-10-06 16:53:00	19	16	3	6	2
1	2008-10-06 16:54:00	0	16	3	6	2
1	2008-10-06 16:55:00	10	16	3	6	2
1	2008-10-06 16:56:00	0	16	3	6	2
1	2008-10-06 16:57:00	0	16	3	6	2
1	2008-10-06 16:58:00	0	16	3	6	2
1	2008-10-06 16:59:00	0	16	3	6	2
1	2008-10-06 17:00:00	0	16	3	6	2
1	2008-10-06 17:01:00	0	17	3	6	2
1	2008-10-06 17:02:00	0	17	3	6	2
1	2008-10-06 17:03:00	0	17	3	6	2
1	2008-10-06 17:04:00	0	17	3	6	2
1	2008-10-06 17:05:00	0	17	3	6	2
1	2008-10-06 17:06:00	0	17	3	6	2
1	2008-10-06 17:07:00	0	17	3	6	2
1	2008-10-06 17:08:00	0	17	3	6	2
1	2008-10-06 17:09:00	0	17	3	6	2
1	2008-10-06 17:10:00	0	17	3	6	2
1	2008-10-06 17:11:00	0	17	3	6	2
1	2008-10-06 17:12:00	0	17	3	6	2
1	2008-10-06 17:13:00	0	17	3	6	2
1	2008-10-06 17:14:00	0	17	3	6	2
1	2008-10-06 17:15:00	0	17	3	6	2
1	2008-10-06 17:16:00	0	17	3	6	2
1	2008-10-06 17:17:00	0	17	3	6	2
1	2008-10-06 17:18:00	0	17	3	6	2
1	2008-10-06 17:19:00	0	17	3	6	2
1	2008-10-06 17:20:00	0	17	3	6	2
1	2008-10-06 17:21:00	0	17	3	6	2
1	2008-10-06 17:22:00	0	17	3	6	2
1	2008-10-06 17:23:00	0	17	3	6	2
1	2008-10-06 17:24:00	0	17	3	6	2
1	2008-10-06 17:25:00	0	17	3	6	2
1	2008-10-06 17:26:00	0	17	3	6	2
1	2008-10-06 17:27:00	0	17	3	6	2
1	2008-10-06 17:28:00	0	17	3	6	2
1	2008-10-06 17:29:00	0	17	3	6	2
1	2008-10-06 17:30:00	0	17	3	6	2
1	2008-10-06 17:31:00	0	17	3	6	2
1	2008-10-06 17:32:00	0	17	3	6	2
1	2008-10-06 17:33:00	0	17	3	6	2
1	2008-10-06 17:34:00	68	17	3	6	2
1	2008-10-06 17:35:00	1003	17	3	6	2
1	2008-10-06 17:36:00	363	17	3	6	2
1	2008-10-06 17:37:00	1637	17	3	6	2
1	2008-10-06 17:38:00	910	17	3	6	2
1	2008-10-06 17:39:00	681	17	3	6	2
1	2008-10-06 17:40:00	661	17	3	6	2
1	2008-10-06 17:41:00	605	17	3	6	2
1	2008-10-06 17:42:00	681	17	3	6	2
1	2008-10-06 17:43:00	661	17	3	6	2
1	2008-10-06 17:44:00	107	17	3	6	2
1	2008-10-06 17:45:00	0	17	3	6	2
1	2008-10-06 17:46:00	0	17	3	6	2
1	2008-10-06 17:47:00	0	17	3	6	2
1	2008-10-06 17:48:00	19	17	3	6	2
1	2008-10-06 17:49:00	19	17	3	6	2
1	2008-10-06 17:50:00	184	17	3	6	2
1	2008-10-06 17:51:00	363	17	3	6	2
1	2008-10-06 17:52:00	0	17	3	6	2
1	2008-10-06 17:53:00	0	17	3	6	2
1	2008-10-06 17:54:00	0	17	3	6	2
1	2008-10-06 17:55:00	0	17	3	6	2
1	2008-10-06 17:56:00	0	17	3	6	2
1	2008-10-06 17:57:00	0	17	3	6	2
1	2008-10-06 17:58:00	0	17	3	6	2
1	2008-10-06 17:59:00	0	17	3	6	2
1	2008-10-06 18:00:00	0	17	3	6	2
1	2008-10-06 18:01:00	0	18	4	6	2
1	2008-10-06 18:02:00	0	18	4	6	2
1	2008-10-06 18:03:00	0	18	4	6	2
1	2008-10-06 18:04:00	295	18	4	6	2
1	2008-10-06 18:05:00	48	18	4	6	2
1	2008-10-06 18:06:00	0	18	4	6	2
1	2008-10-06 18:07:00	0	18	4	6	2
1	2008-10-06 18:08:00	10	18	4	6	2
1	2008-10-06 18:09:00	10	18	4	6	2
1	2008-10-06 18:10:00	10	18	4	6	2
1	2008-10-06 18:11:00	0	18	4	6	2
1	2008-10-06 18:12:00	553	18	4	6	2
1	2008-10-06 18:13:00	126	18	4	6	2
1	2008-10-06 18:14:00	979	18	4	6	2
1	2008-10-06 18:15:00	518	18	4	6	2
1	2008-10-06 18:16:00	485	18	4	6	2
1	2008-10-06 18:17:00	58	18	4	6	2
1	2008-10-06 18:18:00	0	18	4	6	2
1	2008-10-06 18:19:00	0	18	4	6	2
1	2008-10-06 18:20:00	87	18	4	6	2
1	2008-10-06 18:21:00	485	18	4	6	2
1	2008-10-06 18:22:00	231	18	4	6	2
1	2008-10-06 18:23:00	138	18	4	6	2
1	2008-10-06 18:24:00	19	18	4	6	2
1	2008-10-06 18:25:00	0	18	4	6	2
1	2008-10-06 18:26:00	0	18	4	6	2
1	2008-10-06 18:27:00	0	18	4	6	2
1	2008-10-06 18:28:00	0	18	4	6	2
1	2008-10-06 18:29:00	0	18	4	6	2
1	2008-10-06 18:30:00	0	18	4	6	2
1	2008-10-06 18:31:00	97	18	4	6	2
1	2008-10-06 18:32:00	0	18	4	6	2
1	2008-10-06 18:33:00	0	18	4	6	2
1	2008-10-06 18:34:00	281	18	4	6	2
1	2008-10-06 18:35:00	231	18	4	6	2
1	2008-10-06 18:36:00	0	18	4	6	2
1	2008-10-06 18:37:00	739	18	4	6	2
1	2008-10-06 18:38:00	407	18	4	6	2
1	2008-10-06 18:39:00	780	18	4	6	2
1	2008-10-06 18:40:00	2779	18	4	6	2
1	2008-10-06 18:41:00	2436	18	4	6	2
1	2008-10-06 18:42:00	336	18	4	6	2
1	2008-10-06 18:43:00	107	18	4	6	2
1	2008-10-06 18:44:00	116	18	4	6	2
1	2008-10-06 18:45:00	295	18	4	6	2
1	2008-10-06 18:46:00	78	18	4	6	2
1	2008-10-06 18:47:00	605	18	4	6	2
1	2008-10-06 18:48:00	268	18	4	6	2
1	2008-10-06 18:49:00	219	18	4	6	2
1	2008-10-06 18:50:00	392	18	4	6	2
1	2008-10-06 18:51:00	281	18	4	6	2
1	2008-10-06 18:52:00	138	18	4	6	2
1	2008-10-06 18:53:00	219	18	4	6	2
1	2008-10-06 18:54:00	423	18	4	6	2
1	2008-10-06 18:55:00	242	18	4	6	2
1	2008-10-06 18:56:00	29	18	4	6	2
1	2008-10-06 18:57:00	58	18	4	6	2
1	2008-10-06 18:58:00	0	18	4	6	2
1	2008-10-06 18:59:00	0	18	4	6	2
1	2008-10-06 19:00:00	58	18	4	6	2
1	2008-10-06 19:01:00	208	19	4	6	2
1	2008-10-06 19:02:00	184	19	4	6	2
1	2008-10-06 19:03:00	0	19	4	6	2
1	2008-10-06 19:04:00	0	19	4	6	2
1	2008-10-06 19:05:00	0	19	4	6	2
1	2008-10-06 19:06:00	0	19	4	6	2
1	2008-10-06 19:07:00	0	19	4	6	2
1	2008-10-06 19:08:00	0	19	4	6	2
1	2008-10-06 19:09:00	0	19	4	6	2
1	2008-10-06 19:10:00	0	19	4	6	2
1	2008-10-06 19:11:00	0	19	4	6	2
1	2008-10-06 19:12:00	0	19	4	6	2
1	2008-10-06 19:13:00	0	19	4	6	2
1	2008-10-06 19:14:00	0	19	4	6	2
1	2008-10-06 19:15:00	0	19	4	6	2
1	2008-10-06 19:16:00	0	19	4	6	2
1	2008-10-06 19:17:00	10	19	4	6	2
1	2008-10-06 19:18:00	0	19	4	6	2
1	2008-10-06 19:19:00	10	19	4	6	2
1	2008-10-06 19:20:00	0	19	4	6	2
1	2008-10-06 19:21:00	0	19	4	6	2
1	2008-10-06 19:22:00	0	19	4	6	2
1	2008-10-06 19:23:00	0	19	4	6	2
1	2008-10-06 19:24:00	10	19	4	6	2
1	2008-10-06 19:25:00	10	19	4	6	2
1	2008-10-06 19:26:00	19	19	4	6	2
1	2008-10-06 19:27:00	0	19	4	6	2
1	2008-10-06 19:28:00	0	19	4	6	2
1	2008-10-06 19:29:00	0	19	4	6	2
1	2008-10-06 19:30:00	0	19	4	6	2
1	2008-10-06 19:31:00	10	19	4	6	2
1	2008-10-06 19:32:00	0	19	4	6	2
1	2008-10-06 19:33:00	0	19	4	6	2
1	2008-10-06 19:34:00	0	19	4	6	2
1	2008-10-06 19:35:00	10	19	4	6	2
1	2008-10-06 19:36:00	0	19	4	6	2
1	2008-10-06 19:37:00	10	19	4	6	2
1	2008-10-06 19:38:00	0	19	4	6	2
1	2008-10-06 19:39:00	19	19	4	6	2
1	2008-10-06 19:40:00	0	19	4	6	2
1	2008-10-06 19:41:00	19	19	4	6	2
1	2008-10-06 19:42:00	0	19	4	6	2
1	2008-10-06 19:43:00	10	19	4	6	2
1	2008-10-06 19:44:00	0	19	4	6	2
1	2008-10-06 19:45:00	0	19	4	6	2
1	2008-10-06 19:46:00	219	19	4	6	2
1	2008-10-06 19:47:00	0	19	4	6	2
1	2008-10-06 19:48:00	0	19	4	6	2
1	2008-10-06 19:49:00	0	19	4	6	2
1	2008-10-06 19:50:00	0	19	4	6	2
1	2008-10-06 19:51:00	0	19	4	6	2
1	2008-10-06 19:52:00	0	19	4	6	2
1	2008-10-06 19:53:00	0	19	4	6	2
1	2008-10-06 19:54:00	0	19	4	6	2
1	2008-10-06 19:55:00	0	19	4	6	2
1	2008-10-06 19:56:00	0	19	4	6	2
1	2008-10-06 19:57:00	0	19	4	6	2
1	2008-10-06 19:58:00	0	19	4	6	2
1	2008-10-06 19:59:00	0	19	4	6	2
1	2008-10-06 20:00:00	0	19	4	6	2
1	2008-10-06 20:01:00	0	20	4	6	2
1	2008-10-06 20:02:00	0	20	4	6	2
1	2008-10-06 20:03:00	0	20	4	6	2
1	2008-10-06 20:04:00	0	20	4	6	2
1	2008-10-06 20:05:00	0	20	4	6	2
1	2008-10-06 20:06:00	0	20	4	6	2
1	2008-10-06 20:07:00	19	20	4	6	2
1	2008-10-06 20:08:00	0	20	4	6	2
1	2008-10-06 20:09:00	0	20	4	6	2
1	2008-10-06 20:10:00	0	20	4	6	2
1	2008-10-06 20:11:00	0	20	4	6	2
1	2008-10-06 20:12:00	10	20	4	6	2
1	2008-10-06 20:13:00	0	20	4	6	2
1	2008-10-06 20:14:00	0	20	4	6	2
1	2008-10-06 20:15:00	956	20	4	6	2
1	2008-10-06 20:16:00	588	20	4	6	2
1	2008-10-06 20:17:00	1323	20	4	6	2
1	2008-10-06 20:18:00	1323	20	4	6	2
1	2008-10-06 20:19:00	485	20	4	6	2
1	2008-10-06 20:20:00	138	20	4	6	2
1	2008-10-06 20:21:00	349	20	4	6	2
1	2008-10-06 20:22:00	173	20	4	6	2
1	2008-10-06 20:23:00	29	20	4	6	2
1	2008-10-06 20:24:00	268	20	4	6	2
1	2008-10-06 20:25:00	349	20	4	6	2
1	2008-10-06 20:26:00	801	20	4	6	2
1	2008-10-06 20:27:00	438	20	4	6	2
1	2008-10-06 20:28:00	308	20	4	6	2
1	2008-10-06 20:29:00	149	20	4	6	2
1	2008-10-06 20:30:00	48	20	4	6	2
1	2008-10-06 20:31:00	19	20	4	6	2
1	2008-10-06 20:32:00	68	20	4	6	2
1	2008-10-06 20:33:00	0	20	4	6	2
1	2008-10-06 20:34:00	407	20	4	6	2
1	2008-10-06 20:35:00	295	20	4	6	2
1	2008-10-06 20:36:00	469	20	4	6	2
1	2008-10-06 20:37:00	780	20	4	6	2
1	2008-10-06 20:38:00	801	20	4	6	2
1	2008-10-06 20:39:00	1210	20	4	6	2
1	2008-10-06 20:40:00	208	20	4	6	2
1	2008-10-06 20:41:00	0	20	4	6	2
1	2008-10-06 20:42:00	10	20	4	6	2
1	2008-10-06 20:43:00	19	20	4	6	2
1	2008-10-06 20:44:00	0	20	4	6	2
1	2008-10-06 20:45:00	0	20	4	6	2
1	2008-10-06 20:46:00	822	20	4	6	2
1	2008-10-06 20:47:00	570	20	4	6	2
1	2008-10-06 20:48:00	822	20	4	6	2
1	2008-10-06 20:49:00	0	20	4	6	2
1	2008-10-06 20:50:00	10	20	4	6	2
1	2008-10-06 20:51:00	865	20	4	6	2
1	2008-10-06 20:52:00	553	20	4	6	2
1	2008-10-06 20:53:00	208	20	4	6	2
1	2008-10-06 20:54:00	10	20	4	6	2
1	2008-10-06 20:55:00	363	20	4	6	2
1	2008-10-06 20:56:00	0	20	4	6	2
1	2008-10-06 20:57:00	0	20	4	6	2
1	2008-10-06 20:58:00	0	20	4	6	2
1	2008-10-06 20:59:00	29	20	4	6	2
1	2008-10-06 21:00:00	19	20	4	6	2
1	2008-10-06 21:01:00	39	21	4	6	2
1	2008-10-06 21:02:00	29	21	4	6	2
1	2008-10-06 21:03:00	10	21	4	6	2
1	2008-10-06 21:04:00	0	21	4	6	2
1	2008-10-06 21:05:00	10	21	4	6	2
1	2008-10-06 21:06:00	58	21	4	6	2
1	2008-10-06 21:07:00	231	21	4	6	2
1	2008-10-06 21:08:00	149	21	4	6	2
1	2008-10-06 21:09:00	68	21	4	6	2
1	2008-10-06 21:10:00	116	21	4	6	2
1	2008-10-06 21:11:00	308	21	4	6	2
1	2008-10-06 21:12:00	149	21	4	6	2
1	2008-10-06 21:13:00	58	21	4	6	2
1	2008-10-06 21:14:00	97	21	4	6	2
1	2008-10-06 21:15:00	48	21	4	6	2
1	2008-10-06 21:16:00	295	21	4	6	2
1	2008-10-06 21:17:00	231	21	4	6	2
1	2008-10-06 21:18:00	208	21	4	6	2
1	2008-10-06 21:19:00	254	21	4	6	2
1	2008-10-06 21:20:00	149	21	4	6	2
1	2008-10-06 21:21:00	138	21	4	6	2
1	2008-10-06 21:22:00	231	21	4	6	2
1	2008-10-06 21:23:00	173	21	4	6	2
1	2008-10-06 21:24:00	363	21	4	6	2
1	2008-10-06 21:25:00	308	21	4	6	2
1	2008-10-06 21:26:00	0	21	4	6	2
1	2008-10-06 21:27:00	10	21	4	6	2
1	2008-10-06 21:28:00	0	21	4	6	2
1	2008-10-06 21:29:00	10	21	4	6	2
1	2008-10-06 21:30:00	10	21	4	6	2
1	2008-10-06 21:31:00	0	21	4	6	2
1	2008-10-06 21:32:00	219	21	4	6	2
1	2008-10-06 21:33:00	58	21	4	6	2
1	2008-10-06 21:34:00	97	21	4	6	2
1	2008-10-06 21:35:00	0	21	4	6	2
1	2008-10-06 21:36:00	29	21	4	6	2
1	2008-10-06 21:37:00	0	21	4	6	2
1	2008-10-06 21:38:00	423	21	4	6	2
1	2008-10-06 21:39:00	1637	21	4	6	2
1	2008-10-06 21:40:00	605	21	4	6	2
1	2008-10-06 21:41:00	1210	21	4	6	2
1	2008-10-06 21:42:00	138	21	4	6	2
1	2008-10-06 21:43:00	48	21	4	6	2
1	2008-10-06 21:44:00	518	21	4	6	2
1	2008-10-06 21:45:00	438	21	4	6	2
1	2008-10-06 21:46:00	219	21	4	6	2
1	2008-10-06 21:47:00	0	21	4	6	2
1	2008-10-06 21:48:00	0	21	4	6	2
1	2008-10-06 21:49:00	0	21	4	6	2
1	2008-10-06 21:50:00	0	21	4	6	2
1	2008-10-06 21:51:00	116	21	4	6	2
1	2008-10-06 21:52:00	0	21	4	6	2
1	2008-10-06 21:53:00	0	21	4	6	2
1	2008-10-06 21:54:00	0	21	4	6	2
1	2008-10-06 21:55:00	0	21	4	6	2
1	2008-10-06 21:56:00	161	21	4	6	2
1	2008-10-06 21:57:00	0	21	4	6	2
1	2008-10-06 21:58:00	0	21	4	6	2
1	2008-10-06 21:59:00	0	21	4	6	2
1	2008-10-06 22:00:00	78	21	4	6	2
1	2008-10-06 22:01:00	933	22	4	6	2
1	2008-10-06 22:02:00	219	22	4	6	2
1	2008-10-06 22:03:00	58	22	4	6	2
1	2008-10-06 22:04:00	0	22	4	6	2
1	2008-10-06 22:05:00	68	22	4	6	2
1	2008-10-06 22:06:00	231	22	4	6	2
1	2008-10-06 22:07:00	254	22	4	6	2
1	2008-10-06 22:08:00	535	22	4	6	2
1	2008-10-06 22:09:00	19	22	4	6	2
1	2008-10-06 22:10:00	10	22	4	6	2
1	2008-10-06 22:11:00	0	22	4	6	2
1	2008-10-06 22:12:00	0	22	4	6	2
1	2008-10-06 22:13:00	138	22	4	6	2
1	2008-10-06 22:14:00	0	22	4	6	2
1	2008-10-06 22:15:00	0	22	4	6	2
1	2008-10-06 22:16:00	0	22	4	6	2
1	2008-10-06 22:17:00	10	22	4	6	2
1	2008-10-06 22:18:00	0	22	4	6	2
1	2008-10-06 22:19:00	0	22	4	6	2
1	2008-10-06 22:20:00	0	22	4	6	2
1	2008-10-06 22:21:00	10	22	4	6	2
1	2008-10-06 22:22:00	0	22	4	6	2
1	2008-10-06 22:23:00	0	22	4	6	2
1	2008-10-06 22:24:00	0	22	4	6	2
1	2008-10-06 22:25:00	0	22	4	6	2
1	2008-10-06 22:26:00	322	22	4	6	2
1	2008-10-06 22:27:00	48	22	4	6	2
1	2008-10-06 22:28:00	0	22	4	6	2
1	2008-10-06 22:29:00	0	22	4	6	2
1	2008-10-06 22:30:00	39	22	4	6	2
1	2008-10-06 22:31:00	0	22	4	6	2
1	2008-10-06 22:32:00	0	22	4	6	2
1	2008-10-06 22:33:00	0	22	4	6	2
1	2008-10-06 22:34:00	0	22	4	6	2
1	2008-10-06 22:35:00	0	22	4	6	2
1	2008-10-06 22:36:00	0	22	4	6	2
1	2008-10-06 22:37:00	0	22	4	6	2
1	2008-10-06 22:38:00	0	22	4	6	2
1	2008-10-06 22:39:00	0	22	4	6	2
1	2008-10-06 22:40:00	0	22	4	6	2
1	2008-10-06 22:41:00	0	22	4	6	2
1	2008-10-06 22:42:00	0	22	4	6	2
1	2008-10-06 22:43:00	0	22	4	6	2
1	2008-10-06 22:44:00	0	22	4	6	2
1	2008-10-06 22:45:00	0	22	4	6	2
1	2008-10-06 22:46:00	0	22	4	6	2
1	2008-10-06 22:47:00	0	22	4	6	2
1	2008-10-06 22:48:00	0	22	4	6	2
1	2008-10-06 22:49:00	0	22	4	6	2
1	2008-10-06 22:50:00	0	22	4	6	2
1	2008-10-06 22:51:00	0	22	4	6	2
1	2008-10-06 22:52:00	0	22	4	6	2
1	2008-10-06 22:53:00	0	22	4	6	2
1	2008-10-06 22:54:00	0	22	4	6	2
1	2008-10-06 22:55:00	0	22	4	6	2
1	2008-10-06 22:56:00	0	22	4	6	2
1	2008-10-06 22:57:00	0	22	4	6	2
1	2008-10-06 22:58:00	0	22	4	6	2
1	2008-10-06 22:59:00	0	22	4	6	2
1	2008-10-06 23:00:00	0	22	4	6	2
1	2008-10-06 23:01:00	0	23	4	6	2
1	2008-10-06 23:02:00	0	23	4	6	2
1	2008-10-06 23:03:00	0	23	4	6	2
1	2008-10-06 23:04:00	0	23	4	6	2
1	2008-10-06 23:05:00	0	23	4	6	2
1	2008-10-06 23:06:00	0	23	4	6	2
1	2008-10-06 23:07:00	0	23	4	6	2
1	2008-10-06 23:08:00	0	23	4	6	2
1	2008-10-06 23:09:00	0	23	4	6	2
1	2008-10-06 23:10:00	0	23	4	6	2
1	2008-10-06 23:11:00	0	23	4	6	2
1	2008-10-06 23:12:00	0	23	4	6	2
1	2008-10-06 23:13:00	0	23	4	6	2
1	2008-10-06 23:14:00	0	23	4	6	2
1	2008-10-06 23:15:00	0	23	4	6	2
1	2008-10-06 23:16:00	0	23	4	6	2
1	2008-10-06 23:17:00	0	23	4	6	2
1	2008-10-06 23:18:00	0	23	4	6	2
1	2008-10-06 23:19:00	0	23	4	6	2
1	2008-10-06 23:20:00	0	23	4	6	2
1	2008-10-06 23:21:00	0	23	4	6	2
1	2008-10-06 23:22:00	0	23	4	6	2
1	2008-10-06 23:23:00	0	23	4	6	2
1	2008-10-06 23:24:00	0	23	4	6	2
1	2008-10-06 23:25:00	0	23	4	6	2
1	2008-10-06 23:26:00	39	23	4	6	2
1	2008-10-06 23:27:00	322	23	4	6	2
1	2008-10-06 23:28:00	231	23	4	6	2
1	2008-10-06 23:29:00	363	23	4	6	2
1	2008-10-06 23:30:00	184	23	4	6	2
1	2008-10-06 23:31:00	0	23	4	6	2
1	2008-10-06 23:32:00	0	23	4	6	2
1	2008-10-06 23:33:00	0	23	4	6	2
1	2008-10-06 23:34:00	0	23	4	6	2
1	2008-10-06 23:35:00	0	23	4	6	2
1	2008-10-06 23:36:00	0	23	4	6	2
1	2008-10-06 23:37:00	0	23	4	6	2
1	2008-10-06 23:38:00	0	23	4	6	2
1	2008-10-06 23:39:00	0	23	4	6	2
1	2008-10-06 23:40:00	0	23	4	6	2
1	2008-10-06 23:41:00	0	23	4	6	2
1	2008-10-06 23:42:00	0	23	4	6	2
1	2008-10-06 23:43:00	0	23	4	6	2
1	2008-10-06 23:44:00	0	23	4	6	2
1	2008-10-06 23:45:00	0	23	4	6	2
1	2008-10-06 23:46:00	0	23	4	6	2
1	2008-10-06 23:47:00	0	23	4	6	2
1	2008-10-06 23:48:00	0	23	4	6	2
1	2008-10-06 23:49:00	0	23	4	6	2
1	2008-10-06 23:50:00	0	23	4	6	2
1	2008-10-06 23:51:00	0	23	4	6	2
1	2008-10-06 23:52:00	0	23	4	6	2
1	2008-10-06 23:53:00	0	23	4	6	2
1	2008-10-06 23:54:00	0	23	4	6	2
1	2008-10-06 23:55:00	0	23	4	6	2
1	2008-10-06 23:56:00	0	23	4	6	2
1	2008-10-06 23:57:00	0	23	4	6	2
1	2008-10-06 23:58:00	0	23	4	6	2
1	2008-10-06 23:59:00	0	23	4	6	2
1	2008-10-07	0	23	4	6	2
1	2008-10-07 00:01:00	0	0	1	7	3
1	2008-10-07 00:02:00	0	0	1	7	3
1	2008-10-07 00:03:00	0	0	1	7	3
1	2008-10-07 00:04:00	0	0	1	7	3
1	2008-10-07 00:05:00	0	0	1	7	3
1	2008-10-07 00:06:00	0	0	1	7	3
1	2008-10-07 00:07:00	0	0	1	7	3
1	2008-10-07 00:08:00	0	0	1	7	3
1	2008-10-07 00:09:00	0	0	1	7	3
1	2008-10-07 00:10:00	0	0	1	7	3
1	2008-10-07 00:11:00	39	0	1	7	3
1	2008-10-07 00:12:00	29	0	1	7	3
1	2008-10-07 00:13:00	0	0	1	7	3
1	2008-10-07 00:14:00	0	0	1	7	3
1	2008-10-07 00:15:00	19	0	1	7	3
1	2008-10-07 00:16:00	10	0	1	7	3
1	2008-10-07 00:17:00	10	0	1	7	3
1	2008-10-07 00:18:00	0	0	1	7	3
1	2008-10-07 00:19:00	0	0	1	7	3
1	2008-10-07 00:20:00	0	0	1	7	3
1	2008-10-07 00:21:00	0	0	1	7	3
1	2008-10-07 00:22:00	0	0	1	7	3
1	2008-10-07 00:23:00	0	0	1	7	3
1	2008-10-07 00:24:00	0	0	1	7	3
1	2008-10-07 00:25:00	0	0	1	7	3
1	2008-10-07 00:26:00	0	0	1	7	3
1	2008-10-07 00:27:00	0	0	1	7	3
1	2008-10-07 00:28:00	0	0	1	7	3
1	2008-10-07 00:29:00	0	0	1	7	3
1	2008-10-07 00:30:00	0	0	1	7	3
1	2008-10-07 00:31:00	0	0	1	7	3
1	2008-10-07 00:32:00	0	0	1	7	3
1	2008-10-07 00:33:00	0	0	1	7	3
1	2008-10-07 00:34:00	0	0	1	7	3
1	2008-10-07 00:35:00	0	0	1	7	3
1	2008-10-07 00:36:00	0	0	1	7	3
1	2008-10-07 00:37:00	0	0	1	7	3
1	2008-10-07 00:38:00	0	0	1	7	3
1	2008-10-07 00:39:00	0	0	1	7	3
1	2008-10-07 00:40:00	242	0	1	7	3
1	2008-10-07 00:41:00	173	0	1	7	3
1	2008-10-07 00:42:00	0	0	1	7	3
1	2008-10-07 00:43:00	0	0	1	7	3
1	2008-10-07 00:44:00	0	0	1	7	3
1	2008-10-07 00:45:00	19	0	1	7	3
1	2008-10-07 00:46:00	10	0	1	7	3
1	2008-10-07 00:47:00	0	0	1	7	3
1	2008-10-07 00:48:00	0	0	1	7	3
1	2008-10-07 00:49:00	0	0	1	7	3
1	2008-10-07 00:50:00	0	0	1	7	3
1	2008-10-07 00:51:00	0	0	1	7	3
1	2008-10-07 00:52:00	0	0	1	7	3
1	2008-10-07 00:53:00	0	0	1	7	3
1	2008-10-07 00:54:00	0	0	1	7	3
1	2008-10-07 00:55:00	0	0	1	7	3
1	2008-10-07 00:56:00	0	0	1	7	3
1	2008-10-07 00:57:00	0	0	1	7	3
1	2008-10-07 00:58:00	0	0	1	7	3
1	2008-10-07 00:59:00	0	0	1	7	3
1	2008-10-07 01:00:00	48	0	1	7	3
1	2008-10-07 01:01:00	0	1	1	7	3
1	2008-10-07 01:02:00	0	1	1	7	3
1	2008-10-07 01:03:00	0	1	1	7	3
1	2008-10-07 01:04:00	0	1	1	7	3
1	2008-10-07 01:05:00	0	1	1	7	3
1	2008-10-07 01:06:00	0	1	1	7	3
1	2008-10-07 01:07:00	0	1	1	7	3
1	2008-10-07 01:08:00	0	1	1	7	3
1	2008-10-07 01:09:00	0	1	1	7	3
1	2008-10-07 01:10:00	0	1	1	7	3
1	2008-10-07 01:11:00	0	1	1	7	3
1	2008-10-07 01:12:00	0	1	1	7	3
1	2008-10-07 01:13:00	0	1	1	7	3
1	2008-10-07 01:14:00	0	1	1	7	3
1	2008-10-07 01:15:00	0	1	1	7	3
1	2008-10-07 01:16:00	0	1	1	7	3
1	2008-10-07 01:17:00	0	1	1	7	3
1	2008-10-07 01:18:00	0	1	1	7	3
1	2008-10-07 01:19:00	0	1	1	7	3
1	2008-10-07 01:20:00	0	1	1	7	3
1	2008-10-07 01:21:00	0	1	1	7	3
1	2008-10-07 01:22:00	0	1	1	7	3
1	2008-10-07 01:23:00	0	1	1	7	3
1	2008-10-07 01:24:00	0	1	1	7	3
1	2008-10-07 01:25:00	0	1	1	7	3
1	2008-10-07 01:26:00	0	1	1	7	3
1	2008-10-07 01:27:00	0	1	1	7	3
1	2008-10-07 01:28:00	0	1	1	7	3
1	2008-10-07 01:29:00	0	1	1	7	3
1	2008-10-07 01:30:00	0	1	1	7	3
1	2008-10-07 01:31:00	0	1	1	7	3
1	2008-10-07 01:32:00	0	1	1	7	3
1	2008-10-07 01:33:00	0	1	1	7	3
1	2008-10-07 01:34:00	48	1	1	7	3
1	2008-10-07 01:35:00	10	1	1	7	3
1	2008-10-07 01:36:00	0	1	1	7	3
1	2008-10-07 01:37:00	48	1	1	7	3
1	2008-10-07 01:38:00	0	1	1	7	3
1	2008-10-07 01:39:00	0	1	1	7	3
1	2008-10-07 01:40:00	0	1	1	7	3
1	2008-10-07 01:41:00	0	1	1	7	3
1	2008-10-07 01:42:00	0	1	1	7	3
1	2008-10-07 01:43:00	0	1	1	7	3
1	2008-10-07 01:44:00	29	1	1	7	3
1	2008-10-07 01:45:00	0	1	1	7	3
1	2008-10-07 01:46:00	0	1	1	7	3
1	2008-10-07 01:47:00	0	1	1	7	3
1	2008-10-07 01:48:00	0	1	1	7	3
1	2008-10-07 01:49:00	0	1	1	7	3
1	2008-10-07 01:50:00	0	1	1	7	3
1	2008-10-07 01:51:00	0	1	1	7	3
1	2008-10-07 01:52:00	0	1	1	7	3
1	2008-10-07 01:53:00	0	1	1	7	3
1	2008-10-07 01:54:00	0	1	1	7	3
1	2008-10-07 01:55:00	0	1	1	7	3
1	2008-10-07 01:56:00	0	1	1	7	3
1	2008-10-07 01:57:00	0	1	1	7	3
1	2008-10-07 01:58:00	0	1	1	7	3
1	2008-10-07 01:59:00	0	1	1	7	3
1	2008-10-07 02:00:00	0	1	1	7	3
1	2008-10-07 02:01:00	0	2	1	7	3
1	2008-10-07 02:02:00	0	2	1	7	3
1	2008-10-07 02:03:00	0	2	1	7	3
1	2008-10-07 02:04:00	0	2	1	7	3
1	2008-10-07 02:05:00	0	2	1	7	3
1	2008-10-07 02:06:00	10	2	1	7	3
1	2008-10-07 02:07:00	29	2	1	7	3
1	2008-10-07 02:08:00	0	2	1	7	3
1	2008-10-07 02:09:00	29	2	1	7	3
1	2008-10-07 02:10:00	0	2	1	7	3
1	2008-10-07 02:11:00	0	2	1	7	3
1	2008-10-07 02:12:00	0	2	1	7	3
1	2008-10-07 02:13:00	0	2	1	7	3
1	2008-10-07 02:14:00	0	2	1	7	3
1	2008-10-07 02:15:00	0	2	1	7	3
1	2008-10-07 02:16:00	0	2	1	7	3
1	2008-10-07 02:17:00	0	2	1	7	3
1	2008-10-07 02:18:00	0	2	1	7	3
1	2008-10-07 02:19:00	0	2	1	7	3
1	2008-10-07 02:20:00	0	2	1	7	3
1	2008-10-07 02:21:00	0	2	1	7	3
1	2008-10-07 02:22:00	0	2	1	7	3
1	2008-10-07 02:23:00	0	2	1	7	3
1	2008-10-07 02:24:00	0	2	1	7	3
1	2008-10-07 02:25:00	0	2	1	7	3
1	2008-10-07 02:26:00	0	2	1	7	3
1	2008-10-07 02:27:00	0	2	1	7	3
1	2008-10-07 02:28:00	0	2	1	7	3
1	2008-10-07 02:29:00	0	2	1	7	3
1	2008-10-07 02:30:00	0	2	1	7	3
1	2008-10-07 02:31:00	0	2	1	7	3
1	2008-10-07 02:32:00	0	2	1	7	3
1	2008-10-07 02:33:00	0	2	1	7	3
1	2008-10-07 02:34:00	0	2	1	7	3
1	2008-10-07 02:35:00	0	2	1	7	3
1	2008-10-07 02:36:00	58	2	1	7	3
1	2008-10-07 02:37:00	0	2	1	7	3
1	2008-10-07 02:38:00	0	2	1	7	3
1	2008-10-07 02:39:00	0	2	1	7	3
1	2008-10-07 02:40:00	0	2	1	7	3
1	2008-10-07 02:41:00	0	2	1	7	3
1	2008-10-07 02:42:00	0	2	1	7	3
1	2008-10-07 02:43:00	0	2	1	7	3
1	2008-10-07 02:44:00	0	2	1	7	3
1	2008-10-07 02:45:00	0	2	1	7	3
1	2008-10-07 02:46:00	0	2	1	7	3
1	2008-10-07 02:47:00	0	2	1	7	3
1	2008-10-07 02:48:00	29	2	1	7	3
1	2008-10-07 02:49:00	29	2	1	7	3
1	2008-10-07 02:50:00	0	2	1	7	3
1	2008-10-07 02:51:00	0	2	1	7	3
1	2008-10-07 02:52:00	29	2	1	7	3
1	2008-10-07 02:53:00	0	2	1	7	3
1	2008-10-07 02:54:00	0	2	1	7	3
1	2008-10-07 02:55:00	0	2	1	7	3
1	2008-10-07 02:56:00	0	2	1	7	3
1	2008-10-07 02:57:00	0	2	1	7	3
1	2008-10-07 02:58:00	0	2	1	7	3
1	2008-10-07 02:59:00	0	2	1	7	3
1	2008-10-07 03:00:00	0	2	1	7	3
1	2008-10-07 03:01:00	0	3	1	7	3
1	2008-10-07 03:02:00	0	3	1	7	3
1	2008-10-07 03:03:00	0	3	1	7	3
1	2008-10-07 03:04:00	0	3	1	7	3
1	2008-10-07 03:05:00	68	3	1	7	3
1	2008-10-07 03:06:00	0	3	1	7	3
1	2008-10-07 03:07:00	0	3	1	7	3
1	2008-10-07 03:08:00	0	3	1	7	3
1	2008-10-07 03:09:00	0	3	1	7	3
1	2008-10-07 03:10:00	0	3	1	7	3
1	2008-10-07 03:11:00	0	3	1	7	3
1	2008-10-07 03:12:00	0	3	1	7	3
1	2008-10-07 03:13:00	0	3	1	7	3
1	2008-10-07 03:14:00	0	3	1	7	3
1	2008-10-07 03:15:00	0	3	1	7	3
1	2008-10-07 03:16:00	242	3	1	7	3
1	2008-10-07 03:17:00	0	3	1	7	3
1	2008-10-07 03:18:00	0	3	1	7	3
1	2008-10-07 03:19:00	0	3	1	7	3
1	2008-10-07 03:20:00	0	3	1	7	3
1	2008-10-07 03:21:00	0	3	1	7	3
1	2008-10-07 03:22:00	0	3	1	7	3
1	2008-10-07 03:23:00	0	3	1	7	3
1	2008-10-07 03:24:00	0	3	1	7	3
1	2008-10-07 03:25:00	0	3	1	7	3
1	2008-10-07 03:26:00	19	3	1	7	3
1	2008-10-07 03:27:00	19	3	1	7	3
1	2008-10-07 03:28:00	0	3	1	7	3
1	2008-10-07 03:29:00	0	3	1	7	3
1	2008-10-07 03:30:00	0	3	1	7	3
1	2008-10-07 03:31:00	0	3	1	7	3
1	2008-10-07 03:32:00	0	3	1	7	3
1	2008-10-07 03:33:00	0	3	1	7	3
1	2008-10-07 03:34:00	0	3	1	7	3
1	2008-10-07 03:35:00	0	3	1	7	3
1	2008-10-07 03:36:00	0	3	1	7	3
1	2008-10-07 03:37:00	0	3	1	7	3
1	2008-10-07 03:38:00	0	3	1	7	3
1	2008-10-07 03:39:00	0	3	1	7	3
1	2008-10-07 03:40:00	0	3	1	7	3
1	2008-10-07 03:41:00	0	3	1	7	3
1	2008-10-07 03:42:00	0	3	1	7	3
1	2008-10-07 03:43:00	0	3	1	7	3
1	2008-10-07 03:44:00	10	3	1	7	3
1	2008-10-07 03:45:00	0	3	1	7	3
1	2008-10-07 03:46:00	48	3	1	7	3
1	2008-10-07 03:47:00	87	3	1	7	3
1	2008-10-07 03:48:00	29	3	1	7	3
1	2008-10-07 03:49:00	0	3	1	7	3
1	2008-10-07 03:50:00	0	3	1	7	3
1	2008-10-07 03:51:00	0	3	1	7	3
1	2008-10-07 03:52:00	0	3	1	7	3
1	2008-10-07 03:53:00	0	3	1	7	3
1	2008-10-07 03:54:00	0	3	1	7	3
1	2008-10-07 03:55:00	10	3	1	7	3
1	2008-10-07 03:56:00	0	3	1	7	3
1	2008-10-07 03:57:00	0	3	1	7	3
1	2008-10-07 03:58:00	0	3	1	7	3
1	2008-10-07 03:59:00	0	3	1	7	3
1	2008-10-07 04:00:00	0	3	1	7	3
1	2008-10-07 04:01:00	0	4	1	7	3
1	2008-10-07 04:02:00	0	4	1	7	3
1	2008-10-07 04:03:00	0	4	1	7	3
1	2008-10-07 04:04:00	0	4	1	7	3
1	2008-10-07 04:05:00	19	4	1	7	3
1	2008-10-07 04:06:00	0	4	1	7	3
1	2008-10-07 04:07:00	0	4	1	7	3
1	2008-10-07 04:08:00	0	4	1	7	3
1	2008-10-07 04:09:00	0	4	1	7	3
1	2008-10-07 04:10:00	0	4	1	7	3
1	2008-10-07 04:11:00	0	4	1	7	3
1	2008-10-07 04:12:00	0	4	1	7	3
1	2008-10-07 04:13:00	0	4	1	7	3
1	2008-10-07 04:14:00	0	4	1	7	3
1	2008-10-07 04:15:00	0	4	1	7	3
1	2008-10-07 04:16:00	0	4	1	7	3
1	2008-10-07 04:17:00	0	4	1	7	3
1	2008-10-07 04:18:00	0	4	1	7	3
1	2008-10-07 04:19:00	0	4	1	7	3
1	2008-10-07 04:20:00	0	4	1	7	3
1	2008-10-07 04:21:00	0	4	1	7	3
1	2008-10-07 04:22:00	0	4	1	7	3
1	2008-10-07 04:23:00	29	4	1	7	3
1	2008-10-07 04:24:00	0	4	1	7	3
1	2008-10-07 04:25:00	39	4	1	7	3
1	2008-10-07 04:26:00	0	4	1	7	3
1	2008-10-07 04:27:00	0	4	1	7	3
1	2008-10-07 04:28:00	0	4	1	7	3
1	2008-10-07 04:29:00	0	4	1	7	3
1	2008-10-07 04:30:00	0	4	1	7	3
1	2008-10-07 04:31:00	0	4	1	7	3
1	2008-10-07 04:32:00	0	4	1	7	3
1	2008-10-07 04:33:00	0	4	1	7	3
1	2008-10-07 04:34:00	0	4	1	7	3
1	2008-10-07 04:35:00	0	4	1	7	3
1	2008-10-07 04:36:00	0	4	1	7	3
1	2008-10-07 04:37:00	0	4	1	7	3
1	2008-10-07 04:38:00	0	4	1	7	3
1	2008-10-07 04:39:00	39	4	1	7	3
1	2008-10-07 04:40:00	0	4	1	7	3
1	2008-10-07 04:41:00	0	4	1	7	3
1	2008-10-07 04:42:00	0	4	1	7	3
1	2008-10-07 04:43:00	0	4	1	7	3
1	2008-10-07 04:44:00	0	4	1	7	3
1	2008-10-07 04:45:00	0	4	1	7	3
1	2008-10-07 04:46:00	0	4	1	7	3
1	2008-10-07 04:47:00	19	4	1	7	3
1	2008-10-07 04:48:00	10	4	1	7	3
1	2008-10-07 04:49:00	0	4	1	7	3
1	2008-10-07 04:50:00	0	4	1	7	3
1	2008-10-07 04:51:00	0	4	1	7	3
1	2008-10-07 04:52:00	0	4	1	7	3
1	2008-10-07 04:53:00	0	4	1	7	3
1	2008-10-07 04:54:00	0	4	1	7	3
1	2008-10-07 04:55:00	19	4	1	7	3
1	2008-10-07 04:56:00	0	4	1	7	3
1	2008-10-07 04:57:00	39	4	1	7	3
1	2008-10-07 04:58:00	0	4	1	7	3
1	2008-10-07 04:59:00	0	4	1	7	3
1	2008-10-07 05:00:00	0	4	1	7	3
1	2008-10-07 05:01:00	0	5	1	7	3
1	2008-10-07 05:02:00	0	5	1	7	3
1	2008-10-07 05:03:00	0	5	1	7	3
1	2008-10-07 05:04:00	0	5	1	7	3
1	2008-10-07 05:05:00	0	5	1	7	3
1	2008-10-07 05:06:00	0	5	1	7	3
1	2008-10-07 05:07:00	0	5	1	7	3
1	2008-10-07 05:08:00	10	5	1	7	3
1	2008-10-07 05:09:00	0	5	1	7	3
1	2008-10-07 05:10:00	0	5	1	7	3
1	2008-10-07 05:11:00	0	5	1	7	3
1	2008-10-07 05:12:00	0	5	1	7	3
1	2008-10-07 05:13:00	0	5	1	7	3
1	2008-10-07 05:14:00	0	5	1	7	3
1	2008-10-07 05:15:00	0	5	1	7	3
1	2008-10-07 05:16:00	0	5	1	7	3
1	2008-10-07 05:17:00	0	5	1	7	3
1	2008-10-07 05:18:00	0	5	1	7	3
1	2008-10-07 05:19:00	0	5	1	7	3
1	2008-10-07 05:20:00	0	5	1	7	3
1	2008-10-07 05:21:00	0	5	1	7	3
1	2008-10-07 05:22:00	0	5	1	7	3
1	2008-10-07 05:23:00	0	5	1	7	3
1	2008-10-07 05:24:00	0	5	1	7	3
1	2008-10-07 05:25:00	10	5	1	7	3
1	2008-10-07 05:26:00	19	5	1	7	3
1	2008-10-07 05:27:00	0	5	1	7	3
1	2008-10-07 05:28:00	0	5	1	7	3
1	2008-10-07 05:29:00	0	5	1	7	3
1	2008-10-07 05:30:00	0	5	1	7	3
1	2008-10-07 05:31:00	0	5	1	7	3
1	2008-10-07 05:32:00	0	5	1	7	3
1	2008-10-07 05:33:00	68	5	1	7	3
1	2008-10-07 05:34:00	19	5	1	7	3
1	2008-10-07 05:35:00	0	5	1	7	3
1	2008-10-07 05:36:00	48	5	1	7	3
1	2008-10-07 05:37:00	0	5	1	7	3
1	2008-10-07 05:38:00	0	5	1	7	3
1	2008-10-07 05:39:00	0	5	1	7	3
1	2008-10-07 05:40:00	0	5	1	7	3
1	2008-10-07 05:41:00	0	5	1	7	3
1	2008-10-07 05:42:00	107	5	1	7	3
1	2008-10-07 05:43:00	19	5	1	7	3
1	2008-10-07 05:44:00	0	5	1	7	3
1	2008-10-07 05:45:00	0	5	1	7	3
1	2008-10-07 05:46:00	0	5	1	7	3
1	2008-10-07 05:47:00	0	5	1	7	3
1	2008-10-07 05:48:00	0	5	1	7	3
1	2008-10-07 05:49:00	0	5	1	7	3
1	2008-10-07 05:50:00	0	5	1	7	3
1	2008-10-07 05:51:00	0	5	1	7	3
1	2008-10-07 05:52:00	0	5	1	7	3
1	2008-10-07 05:53:00	0	5	1	7	3
1	2008-10-07 05:54:00	0	5	1	7	3
1	2008-10-07 05:55:00	0	5	1	7	3
1	2008-10-07 05:56:00	0	5	1	7	3
1	2008-10-07 05:57:00	0	5	1	7	3
1	2008-10-07 05:58:00	0	5	1	7	3
1	2008-10-07 05:59:00	19	5	1	7	3
1	2008-10-07 06:00:00	0	5	1	7	3
1	2008-10-07 06:01:00	0	6	2	7	3
1	2008-10-07 06:02:00	0	6	2	7	3
1	2008-10-07 06:03:00	0	6	2	7	3
1	2008-10-07 06:04:00	0	6	2	7	3
1	2008-10-07 06:05:00	0	6	2	7	3
1	2008-10-07 06:06:00	0	6	2	7	3
1	2008-10-07 06:07:00	0	6	2	7	3
1	2008-10-07 06:08:00	0	6	2	7	3
1	2008-10-07 06:09:00	0	6	2	7	3
1	2008-10-07 06:10:00	19	6	2	7	3
1	2008-10-07 06:11:00	29	6	2	7	3
1	2008-10-07 06:12:00	0	6	2	7	3
1	2008-10-07 06:13:00	0	6	2	7	3
1	2008-10-07 06:14:00	0	6	2	7	3
1	2008-10-07 06:15:00	0	6	2	7	3
1	2008-10-07 06:16:00	0	6	2	7	3
1	2008-10-07 06:17:00	39	6	2	7	3
1	2008-10-07 06:18:00	0	6	2	7	3
1	2008-10-07 06:19:00	0	6	2	7	3
1	2008-10-07 06:20:00	0	6	2	7	3
1	2008-10-07 06:21:00	29	6	2	7	3
1	2008-10-07 06:22:00	0	6	2	7	3
1	2008-10-07 06:23:00	0	6	2	7	3
1	2008-10-07 06:24:00	0	6	2	7	3
1	2008-10-07 06:25:00	0	6	2	7	3
1	2008-10-07 06:26:00	0	6	2	7	3
1	2008-10-07 06:27:00	0	6	2	7	3
1	2008-10-07 06:28:00	0	6	2	7	3
1	2008-10-07 06:29:00	0	6	2	7	3
1	2008-10-07 06:30:00	0	6	2	7	3
1	2008-10-07 06:31:00	0	6	2	7	3
1	2008-10-07 06:32:00	0	6	2	7	3
1	2008-10-07 06:33:00	0	6	2	7	3
1	2008-10-07 06:34:00	0	6	2	7	3
1	2008-10-07 06:35:00	0	6	2	7	3
1	2008-10-07 06:36:00	0	6	2	7	3
1	2008-10-07 06:37:00	0	6	2	7	3
1	2008-10-07 06:38:00	0	6	2	7	3
1	2008-10-07 06:39:00	0	6	2	7	3
1	2008-10-07 06:40:00	0	6	2	7	3
1	2008-10-07 06:41:00	0	6	2	7	3
1	2008-10-07 06:42:00	0	6	2	7	3
1	2008-10-07 06:43:00	0	6	2	7	3
1	2008-10-07 06:44:00	0	6	2	7	3
1	2008-10-07 06:45:00	0	6	2	7	3
1	2008-10-07 06:46:00	0	6	2	7	3
1	2008-10-07 06:47:00	0	6	2	7	3
1	2008-10-07 06:48:00	0	6	2	7	3
1	2008-10-07 06:49:00	10	6	2	7	3
1	2008-10-07 06:50:00	322	6	2	7	3
1	2008-10-07 06:51:00	242	6	2	7	3
1	2008-10-07 06:52:00	161	6	2	7	3
1	2008-10-07 06:53:00	87	6	2	7	3
1	2008-10-07 06:54:00	10	6	2	7	3
1	2008-10-07 06:55:00	910	6	2	7	3
1	2008-10-07 06:56:00	553	6	2	7	3
1	2008-10-07 06:57:00	720	6	2	7	3
1	2008-10-07 06:58:00	231	6	2	7	3
1	2008-10-07 06:59:00	553	6	2	7	3
1	2008-10-07 07:00:00	720	6	2	7	3
1	2008-10-07 07:01:00	254	7	2	7	3
1	2008-10-07 07:02:00	116	7	2	7	3
1	2008-10-07 07:03:00	68	7	2	7	3
1	2008-10-07 07:04:00	78	7	2	7	3
1	2008-10-07 07:05:00	423	7	2	7	3
1	2008-10-07 07:06:00	97	7	2	7	3
1	2008-10-07 07:07:00	19	7	2	7	3
1	2008-10-07 07:08:00	0	7	2	7	3
1	2008-10-07 07:09:00	0	7	2	7	3
1	2008-10-07 07:10:00	0	7	2	7	3
1	2008-10-07 07:11:00	138	7	2	7	3
1	2008-10-07 07:12:00	0	7	2	7	3
1	2008-10-07 07:13:00	97	7	2	7	3
1	2008-10-07 07:14:00	254	7	2	7	3
1	2008-10-07 07:15:00	107	7	2	7	3
1	2008-10-07 07:16:00	173	7	2	7	3
1	2008-10-07 07:17:00	161	7	2	7	3
1	2008-10-07 07:18:00	126	7	2	7	3
1	2008-10-07 07:19:00	149	7	2	7	3
1	2008-10-07 07:20:00	254	7	2	7	3
1	2008-10-07 07:21:00	376	7	2	7	3
1	2008-10-07 07:22:00	0	7	2	7	3
1	2008-10-07 07:23:00	68	7	2	7	3
1	2008-10-07 07:24:00	19	7	2	7	3
1	2008-10-07 07:25:00	19	7	2	7	3
1	2008-10-07 07:26:00	10	7	2	7	3
1	2008-10-07 07:27:00	29	7	2	7	3
1	2008-10-07 07:28:00	10	7	2	7	3
1	2008-10-07 07:29:00	0	7	2	7	3
1	2008-10-07 07:30:00	758	7	2	7	3
1	2008-10-07 07:31:00	2300	7	2	7	3
1	2008-10-07 07:32:00	1294	7	2	7	3
1	2008-10-07 07:33:00	780	7	2	7	3
1	2008-10-07 07:34:00	196	7	2	7	3
1	2008-10-07 07:35:00	469	7	2	7	3
1	2008-10-07 07:36:00	423	7	2	7	3
1	2008-10-07 07:37:00	138	7	2	7	3
1	2008-10-07 07:38:00	219	7	2	7	3
1	2008-10-07 07:39:00	39	7	2	7	3
1	2008-10-07 07:40:00	208	7	2	7	3
1	2008-10-07 07:41:00	10	7	2	7	3
1	2008-10-07 07:42:00	196	7	2	7	3
1	2008-10-07 07:43:00	242	7	2	7	3
1	2008-10-07 07:44:00	407	7	2	7	3
1	2008-10-07 07:45:00	126	7	2	7	3
1	2008-10-07 07:46:00	242	7	2	7	3
1	2008-10-07 07:47:00	423	7	2	7	3
1	2008-10-07 07:48:00	308	7	2	7	3
1	2008-10-07 07:49:00	0	7	2	7	3
1	2008-10-07 07:50:00	0	7	2	7	3
1	2008-10-07 07:51:00	0	7	2	7	3
1	2008-10-07 07:52:00	0	7	2	7	3
1	2008-10-07 07:53:00	0	7	2	7	3
1	2008-10-07 07:54:00	0	7	2	7	3
1	2008-10-07 07:55:00	0	7	2	7	3
1	2008-10-07 07:56:00	0	7	2	7	3
1	2008-10-07 07:57:00	0	7	2	7	3
1	2008-10-07 07:58:00	0	7	2	7	3
1	2008-10-07 07:59:00	0	7	2	7	3
1	2008-10-07 08:00:00	0	7	2	7	3
1	2008-10-07 08:01:00	0	8	2	7	3
1	2008-10-07 08:02:00	0	8	2	7	3
1	2008-10-07 08:03:00	0	8	2	7	3
1	2008-10-07 08:04:00	0	8	2	7	3
1	2008-10-07 08:05:00	0	8	2	7	3
1	2008-10-07 08:06:00	0	8	2	7	3
1	2008-10-07 08:07:00	0	8	2	7	3
1	2008-10-07 08:08:00	0	8	2	7	3
1	2008-10-07 08:09:00	0	8	2	7	3
1	2008-10-07 08:10:00	0	8	2	7	3
1	2008-10-07 08:11:00	0	8	2	7	3
1	2008-10-07 08:12:00	0	8	2	7	3
1	2008-10-07 08:13:00	0	8	2	7	3
1	2008-10-07 08:14:00	0	8	2	7	3
1	2008-10-07 08:15:00	0	8	2	7	3
1	2008-10-07 08:16:00	0	8	2	7	3
1	2008-10-07 08:17:00	0	8	2	7	3
1	2008-10-07 08:18:00	0	8	2	7	3
1	2008-10-07 08:19:00	0	8	2	7	3
1	2008-10-07 08:20:00	0	8	2	7	3
1	2008-10-07 08:21:00	0	8	2	7	3
1	2008-10-07 08:22:00	0	8	2	7	3
1	2008-10-07 08:23:00	0	8	2	7	3
1	2008-10-07 08:24:00	0	8	2	7	3
1	2008-10-07 08:25:00	0	8	2	7	3
1	2008-10-07 08:26:00	0	8	2	7	3
1	2008-10-07 08:27:00	10	8	2	7	3
1	2008-10-07 08:28:00	0	8	2	7	3
1	2008-10-07 08:29:00	0	8	2	7	3
1	2008-10-07 08:30:00	0	8	2	7	3
1	2008-10-07 08:31:00	0	8	2	7	3
1	2008-10-07 08:32:00	10	8	2	7	3
1	2008-10-07 08:33:00	0	8	2	7	3
1	2008-10-07 08:34:00	0	8	2	7	3
1	2008-10-07 08:35:00	0	8	2	7	3
1	2008-10-07 08:36:00	0	8	2	7	3
1	2008-10-07 08:37:00	0	8	2	7	3
1	2008-10-07 08:38:00	0	8	2	7	3
1	2008-10-07 08:39:00	0	8	2	7	3
1	2008-10-07 08:40:00	0	8	2	7	3
1	2008-10-07 08:41:00	0	8	2	7	3
1	2008-10-07 08:42:00	0	8	2	7	3
1	2008-10-07 08:43:00	0	8	2	7	3
1	2008-10-07 08:44:00	0	8	2	7	3
1	2008-10-07 08:45:00	0	8	2	7	3
1	2008-10-07 08:46:00	0	8	2	7	3
1	2008-10-07 08:47:00	0	8	2	7	3
1	2008-10-07 08:48:00	0	8	2	7	3
1	2008-10-07 08:49:00	0	8	2	7	3
1	2008-10-07 08:50:00	0	8	2	7	3
1	2008-10-07 08:51:00	0	8	2	7	3
1	2008-10-07 08:52:00	0	8	2	7	3
1	2008-10-07 08:53:00	0	8	2	7	3
1	2008-10-07 08:54:00	0	8	2	7	3
1	2008-10-07 08:55:00	0	8	2	7	3
1	2008-10-07 08:56:00	0	8	2	7	3
1	2008-10-07 08:57:00	0	8	2	7	3
1	2008-10-07 08:58:00	0	8	2	7	3
1	2008-10-07 08:59:00	0	8	2	7	3
1	2008-10-07 09:00:00	0	8	2	7	3
1	2008-10-07 09:01:00	29	9	2	7	3
1	2008-10-07 09:02:00	0	9	2	7	3
1	2008-10-07 09:03:00	58	9	2	7	3
1	2008-10-07 09:04:00	0	9	2	7	3
1	2008-10-07 09:05:00	10	9	2	7	3
1	2008-10-07 09:06:00	0	9	2	7	3
1	2008-10-07 09:07:00	0	9	2	7	3
1	2008-10-07 09:08:00	0	9	2	7	3
1	2008-10-07 09:09:00	0	9	2	7	3
1	2008-10-07 09:10:00	48	9	2	7	3
1	2008-10-07 09:11:00	0	9	2	7	3
1	2008-10-07 09:12:00	0	9	2	7	3
1	2008-10-07 09:13:00	0	9	2	7	3
1	2008-10-07 09:14:00	0	9	2	7	3
1	2008-10-07 09:15:00	19	9	2	7	3
1	2008-10-07 09:16:00	0	9	2	7	3
1	2008-10-07 09:17:00	0	9	2	7	3
1	2008-10-07 09:18:00	19	9	2	7	3
1	2008-10-07 09:19:00	0	9	2	7	3
1	2008-10-07 09:20:00	0	9	2	7	3
1	2008-10-07 09:21:00	10	9	2	7	3
1	2008-10-07 09:22:00	0	9	2	7	3
1	2008-10-07 09:23:00	0	9	2	7	3
1	2008-10-07 09:24:00	0	9	2	7	3
1	2008-10-07 09:25:00	0	9	2	7	3
1	2008-10-07 09:26:00	0	9	2	7	3
1	2008-10-07 09:27:00	0	9	2	7	3
1	2008-10-07 09:28:00	0	9	2	7	3
1	2008-10-07 09:29:00	0	9	2	7	3
1	2008-10-07 09:30:00	0	9	2	7	3
1	2008-10-07 09:31:00	0	9	2	7	3
1	2008-10-07 09:32:00	0	9	2	7	3
1	2008-10-07 09:33:00	0	9	2	7	3
1	2008-10-07 09:34:00	0	9	2	7	3
1	2008-10-07 09:35:00	0	9	2	7	3
1	2008-10-07 09:36:00	0	9	2	7	3
1	2008-10-07 09:37:00	0	9	2	7	3
1	2008-10-07 09:38:00	0	9	2	7	3
1	2008-10-07 09:39:00	0	9	2	7	3
1	2008-10-07 09:40:00	0	9	2	7	3
1	2008-10-07 09:41:00	0	9	2	7	3
1	2008-10-07 09:42:00	0	9	2	7	3
1	2008-10-07 09:43:00	0	9	2	7	3
1	2008-10-07 09:44:00	0	9	2	7	3
1	2008-10-07 09:45:00	19	9	2	7	3
1	2008-10-07 09:46:00	0	9	2	7	3
1	2008-10-07 09:47:00	0	9	2	7	3
1	2008-10-07 09:48:00	0	9	2	7	3
1	2008-10-07 09:49:00	68	9	2	7	3
1	2008-10-07 09:50:00	48	9	2	7	3
1	2008-10-07 09:51:00	0	9	2	7	3
1	2008-10-07 09:52:00	0	9	2	7	3
1	2008-10-07 09:53:00	10	9	2	7	3
1	2008-10-07 09:54:00	0	9	2	7	3
1	2008-10-07 09:55:00	0	9	2	7	3
1	2008-10-07 09:56:00	0	9	2	7	3
1	2008-10-07 09:57:00	0	9	2	7	3
1	2008-10-07 09:58:00	0	9	2	7	3
1	2008-10-07 09:59:00	0	9	2	7	3
1	2008-10-07 10:00:00	0	9	2	7	3
1	2008-10-07 10:01:00	0	10	2	7	3
1	2008-10-07 10:02:00	0	10	2	7	3
1	2008-10-07 10:03:00	0	10	2	7	3
1	2008-10-07 10:04:00	0	10	2	7	3
1	2008-10-07 10:05:00	0	10	2	7	3
1	2008-10-07 10:06:00	0	10	2	7	3
1	2008-10-07 10:07:00	0	10	2	7	3
1	2008-10-07 10:08:00	0	10	2	7	3
1	2008-10-07 10:09:00	39	10	2	7	3
1	2008-10-07 10:10:00	58	10	2	7	3
1	2008-10-07 10:11:00	0	10	2	7	3
1	2008-10-07 10:12:00	10	10	2	7	3
1	2008-10-07 10:13:00	0	10	2	7	3
1	2008-10-07 10:14:00	0	10	2	7	3
1	2008-10-07 10:15:00	0	10	2	7	3
1	2008-10-07 10:16:00	0	10	2	7	3
1	2008-10-07 10:17:00	0	10	2	7	3
1	2008-10-07 10:18:00	0	10	2	7	3
1	2008-10-07 10:19:00	0	10	2	7	3
1	2008-10-07 10:20:00	0	10	2	7	3
1	2008-10-07 10:21:00	0	10	2	7	3
1	2008-10-07 10:22:00	0	10	2	7	3
1	2008-10-07 10:23:00	0	10	2	7	3
1	2008-10-07 10:24:00	0	10	2	7	3
1	2008-10-07 10:25:00	0	10	2	7	3
1	2008-10-07 10:26:00	0	10	2	7	3
1	2008-10-07 10:27:00	0	10	2	7	3
1	2008-10-07 10:28:00	0	10	2	7	3
1	2008-10-07 10:29:00	0	10	2	7	3
1	2008-10-07 10:30:00	0	10	2	7	3
1	2008-10-07 10:31:00	0	10	2	7	3
1	2008-10-07 10:32:00	0	10	2	7	3
1	2008-10-07 10:33:00	10	10	2	7	3
1	2008-10-07 10:34:00	0	10	2	7	3
1	2008-10-07 10:35:00	0	10	2	7	3
1	2008-10-07 10:36:00	29	10	2	7	3
1	2008-10-07 10:37:00	0	10	2	7	3
1	2008-10-07 10:38:00	0	10	2	7	3
1	2008-10-07 10:39:00	0	10	2	7	3
1	2008-10-07 10:40:00	0	10	2	7	3
1	2008-10-07 10:41:00	0	10	2	7	3
1	2008-10-07 10:42:00	0	10	2	7	3
1	2008-10-07 10:43:00	0	10	2	7	3
1	2008-10-07 10:44:00	0	10	2	7	3
1	2008-10-07 10:45:00	0	10	2	7	3
1	2008-10-07 10:46:00	0	10	2	7	3
1	2008-10-07 10:47:00	0	10	2	7	3
1	2008-10-07 10:48:00	0	10	2	7	3
1	2008-10-07 10:49:00	0	10	2	7	3
1	2008-10-07 10:50:00	0	10	2	7	3
1	2008-10-07 10:51:00	0	10	2	7	3
1	2008-10-07 10:52:00	0	10	2	7	3
1	2008-10-07 10:53:00	0	10	2	7	3
1	2008-10-07 10:54:00	0	10	2	7	3
1	2008-10-07 10:55:00	0	10	2	7	3
1	2008-10-07 10:56:00	0	10	2	7	3
1	2008-10-07 10:57:00	0	10	2	7	3
1	2008-10-07 10:58:00	39	10	2	7	3
1	2008-10-07 10:59:00	0	10	2	7	3
1	2008-10-07 11:00:00	0	10	2	7	3
1	2008-10-07 11:01:00	19	11	2	7	3
1	2008-10-07 11:02:00	0	11	2	7	3
1	2008-10-07 11:03:00	0	11	2	7	3
1	2008-10-07 11:04:00	0	11	2	7	3
1	2008-10-07 11:05:00	0	11	2	7	3
1	2008-10-07 11:06:00	0	11	2	7	3
1	2008-10-07 11:07:00	0	11	2	7	3
1	2008-10-07 11:08:00	0	11	2	7	3
1	2008-10-07 11:09:00	10	11	2	7	3
1	2008-10-07 11:10:00	0	11	2	7	3
1	2008-10-07 11:11:00	0	11	2	7	3
1	2008-10-07 11:12:00	0	11	2	7	3
1	2008-10-07 11:13:00	87	11	2	7	3
1	2008-10-07 11:14:00	0	11	2	7	3
1	2008-10-07 11:15:00	0	11	2	7	3
1	2008-10-07 11:16:00	0	11	2	7	3
1	2008-10-07 11:17:00	0	11	2	7	3
1	2008-10-07 11:18:00	0	11	2	7	3
1	2008-10-07 11:19:00	0	11	2	7	3
1	2008-10-07 11:20:00	0	11	2	7	3
1	2008-10-07 11:21:00	0	11	2	7	3
1	2008-10-07 11:22:00	0	11	2	7	3
1	2008-10-07 11:23:00	0	11	2	7	3
1	2008-10-07 11:24:00	0	11	2	7	3
1	2008-10-07 11:25:00	29	11	2	7	3
1	2008-10-07 11:26:00	0	11	2	7	3
1	2008-10-07 11:27:00	0	11	2	7	3
1	2008-10-07 11:28:00	0	11	2	7	3
1	2008-10-07 11:29:00	0	11	2	7	3
1	2008-10-07 11:30:00	0	11	2	7	3
1	2008-10-07 11:31:00	0	11	2	7	3
1	2008-10-07 11:32:00	0	11	2	7	3
1	2008-10-07 11:33:00	0	11	2	7	3
1	2008-10-07 11:34:00	0	11	2	7	3
1	2008-10-07 11:35:00	0	11	2	7	3
1	2008-10-07 11:36:00	0	11	2	7	3
1	2008-10-07 11:37:00	0	11	2	7	3
1	2008-10-07 11:38:00	0	11	2	7	3
1	2008-10-07 11:39:00	0	11	2	7	3
1	2008-10-07 11:40:00	0	11	2	7	3
1	2008-10-07 11:41:00	0	11	2	7	3
1	2008-10-07 11:42:00	0	11	2	7	3
1	2008-10-07 11:43:00	0	11	2	7	3
1	2008-10-07 11:44:00	0	11	2	7	3
1	2008-10-07 11:45:00	173	11	2	7	3
1	2008-10-07 11:46:00	68	11	2	7	3
1	2008-10-07 11:47:00	138	11	2	7	3
1	2008-10-07 11:48:00	0	11	2	7	3
1	2008-10-07 11:49:00	0	11	2	7	3
1	2008-10-07 11:50:00	0	11	2	7	3
1	2008-10-07 11:51:00	19	11	2	7	3
1	2008-10-07 11:52:00	0	11	2	7	3
1	2008-10-07 11:53:00	0	11	2	7	3
1	2008-10-07 11:54:00	0	11	2	7	3
1	2008-10-07 11:55:00	0	11	2	7	3
1	2008-10-07 11:56:00	0	11	2	7	3
1	2008-10-07 11:57:00	0	11	2	7	3
1	2008-10-07 11:58:00	0	11	2	7	3
1	2008-10-07 11:59:00	0	11	2	7	3
1	2008-10-07 12:00:00	0	11	2	7	3
1	2008-10-07 12:01:00	0	12	3	7	3
1	2008-10-07 12:02:00	0	12	3	7	3
1	2008-10-07 12:03:00	0	12	3	7	3
1	2008-10-07 12:04:00	0	12	3	7	3
1	2008-10-07 12:05:00	0	12	3	7	3
1	2008-10-07 12:06:00	0	12	3	7	3
1	2008-10-07 12:07:00	0	12	3	7	3
1	2008-10-07 12:08:00	0	12	3	7	3
1	2008-10-07 12:09:00	0	12	3	7	3
1	2008-10-07 12:10:00	0	12	3	7	3
1	2008-10-07 12:11:00	0	12	3	7	3
1	2008-10-07 12:12:00	0	12	3	7	3
1	2008-10-07 12:13:00	0	12	3	7	3
1	2008-10-07 12:14:00	0	12	3	7	3
1	2008-10-07 12:15:00	0	12	3	7	3
1	2008-10-07 12:16:00	0	12	3	7	3
1	2008-10-07 12:17:00	0	12	3	7	3
1	2008-10-07 12:18:00	0	12	3	7	3
1	2008-10-07 12:19:00	0	12	3	7	3
1	2008-10-07 12:20:00	0	12	3	7	3
1	2008-10-07 12:21:00	0	12	3	7	3
1	2008-10-07 12:22:00	0	12	3	7	3
1	2008-10-07 12:23:00	0	12	3	7	3
1	2008-10-07 12:24:00	0	12	3	7	3
1	2008-10-07 12:25:00	0	12	3	7	3
1	2008-10-07 12:26:00	0	12	3	7	3
1	2008-10-07 12:27:00	0	12	3	7	3
1	2008-10-07 12:28:00	0	12	3	7	3
1	2008-10-07 12:29:00	0	12	3	7	3
1	2008-10-07 12:30:00	0	12	3	7	3
1	2008-10-07 12:31:00	0	12	3	7	3
1	2008-10-07 12:32:00	0	12	3	7	3
1	2008-10-07 12:33:00	0	12	3	7	3
1	2008-10-07 12:34:00	0	12	3	7	3
1	2008-10-07 12:35:00	0	12	3	7	3
1	2008-10-07 12:36:00	0	12	3	7	3
1	2008-10-07 12:37:00	0	12	3	7	3
1	2008-10-07 12:38:00	0	12	3	7	3
1	2008-10-07 12:39:00	0	12	3	7	3
1	2008-10-07 12:40:00	0	12	3	7	3
1	2008-10-07 12:41:00	0	12	3	7	3
1	2008-10-07 12:42:00	0	12	3	7	3
1	2008-10-07 12:43:00	68	12	3	7	3
1	2008-10-07 12:44:00	10	12	3	7	3
1	2008-10-07 12:45:00	0	12	3	7	3
1	2008-10-07 12:46:00	0	12	3	7	3
1	2008-10-07 12:47:00	10	12	3	7	3
1	2008-10-07 12:48:00	0	12	3	7	3
1	2008-10-07 12:49:00	10	12	3	7	3
1	2008-10-07 12:50:00	0	12	3	7	3
1	2008-10-07 12:51:00	0	12	3	7	3
1	2008-10-07 12:52:00	0	12	3	7	3
1	2008-10-07 12:53:00	0	12	3	7	3
1	2008-10-07 12:54:00	0	12	3	7	3
1	2008-10-07 12:55:00	0	12	3	7	3
1	2008-10-07 12:56:00	0	12	3	7	3
1	2008-10-07 12:57:00	0	12	3	7	3
1	2008-10-07 12:58:00	0	12	3	7	3
1	2008-10-07 12:59:00	0	12	3	7	3
1	2008-10-07 13:00:00	0	12	3	7	3
1	2008-10-07 13:01:00	0	13	3	7	3
1	2008-10-07 13:02:00	0	13	3	7	3
1	2008-10-07 13:03:00	0	13	3	7	3
1	2008-10-07 13:04:00	0	13	3	7	3
1	2008-10-07 13:05:00	0	13	3	7	3
1	2008-10-07 13:06:00	0	13	3	7	3
1	2008-10-07 13:07:00	0	13	3	7	3
1	2008-10-07 13:08:00	0	13	3	7	3
1	2008-10-07 13:09:00	58	13	3	7	3
1	2008-10-07 13:10:00	0	13	3	7	3
1	2008-10-07 13:11:00	0	13	3	7	3
1	2008-10-07 13:12:00	0	13	3	7	3
1	2008-10-07 13:13:00	78	13	3	7	3
1	2008-10-07 13:14:00	68	13	3	7	3
1	2008-10-07 13:15:00	0	13	3	7	3
1	2008-10-07 13:16:00	0	13	3	7	3
1	2008-10-07 13:17:00	0	13	3	7	3
1	2008-10-07 13:18:00	0	13	3	7	3
1	2008-10-07 13:19:00	0	13	3	7	3
1	2008-10-07 13:20:00	0	13	3	7	3
1	2008-10-07 13:21:00	0	13	3	7	3
1	2008-10-07 13:22:00	0	13	3	7	3
1	2008-10-07 13:23:00	0	13	3	7	3
1	2008-10-07 13:24:00	0	13	3	7	3
1	2008-10-07 13:25:00	0	13	3	7	3
1	2008-10-07 13:26:00	0	13	3	7	3
1	2008-10-07 13:27:00	0	13	3	7	3
1	2008-10-07 13:28:00	0	13	3	7	3
1	2008-10-07 13:29:00	0	13	3	7	3
1	2008-10-07 13:30:00	0	13	3	7	3
1	2008-10-07 13:31:00	0	13	3	7	3
1	2008-10-07 13:32:00	0	13	3	7	3
1	2008-10-07 13:33:00	0	13	3	7	3
1	2008-10-07 13:34:00	0	13	3	7	3
1	2008-10-07 13:35:00	0	13	3	7	3
1	2008-10-07 13:36:00	0	13	3	7	3
1	2008-10-07 13:37:00	0	13	3	7	3
1	2008-10-07 13:38:00	0	13	3	7	3
1	2008-10-07 13:39:00	0	13	3	7	3
1	2008-10-07 13:40:00	0	13	3	7	3
1	2008-10-07 13:41:00	0	13	3	7	3
1	2008-10-07 13:42:00	0	13	3	7	3
1	2008-10-07 13:43:00	0	13	3	7	3
1	2008-10-07 13:44:00	0	13	3	7	3
1	2008-10-07 13:45:00	0	13	3	7	3
1	2008-10-07 13:46:00	0	13	3	7	3
1	2008-10-07 13:47:00	0	13	3	7	3
1	2008-10-07 13:48:00	0	13	3	7	3
1	2008-10-07 13:49:00	0	13	3	7	3
1	2008-10-07 13:50:00	0	13	3	7	3
1	2008-10-07 13:51:00	0	13	3	7	3
1	2008-10-07 13:52:00	0	13	3	7	3
1	2008-10-07 13:53:00	0	13	3	7	3
1	2008-10-07 13:54:00	0	13	3	7	3
1	2008-10-07 13:55:00	29	13	3	7	3
1	2008-10-07 13:56:00	0	13	3	7	3
1	2008-10-07 13:57:00	0	13	3	7	3
1	2008-10-07 13:58:00	0	13	3	7	3
1	2008-10-07 13:59:00	19	13	3	7	3
1	2008-10-07 14:00:00	0	13	3	7	3
1	2008-10-07 14:01:00	0	14	3	7	3
1	2008-10-07 14:02:00	0	14	3	7	3
1	2008-10-07 14:03:00	0	14	3	7	3
1	2008-10-07 14:04:00	0	14	3	7	3
1	2008-10-07 14:05:00	0	14	3	7	3
1	2008-10-07 14:06:00	0	14	3	7	3
1	2008-10-07 14:07:00	0	14	3	7	3
1	2008-10-07 14:08:00	0	14	3	7	3
1	2008-10-07 14:09:00	0	14	3	7	3
1	2008-10-07 14:10:00	0	14	3	7	3
1	2008-10-07 14:11:00	0	14	3	7	3
1	2008-10-07 14:12:00	0	14	3	7	3
1	2008-10-07 14:13:00	0	14	3	7	3
1	2008-10-07 14:14:00	0	14	3	7	3
1	2008-10-07 14:15:00	29	14	3	7	3
1	2008-10-07 14:16:00	10	14	3	7	3
1	2008-10-07 14:17:00	78	14	3	7	3
1	2008-10-07 14:18:00	0	14	3	7	3
1	2008-10-07 14:19:00	0	14	3	7	3
1	2008-10-07 14:20:00	0	14	3	7	3
1	2008-10-07 14:21:00	0	14	3	7	3
1	2008-10-07 14:22:00	0	14	3	7	3
1	2008-10-07 14:23:00	0	14	3	7	3
1	2008-10-07 14:24:00	0	14	3	7	3
1	2008-10-07 14:25:00	0	14	3	7	3
1	2008-10-07 14:26:00	0	14	3	7	3
1	2008-10-07 14:27:00	0	14	3	7	3
1	2008-10-07 14:28:00	0	14	3	7	3
1	2008-10-07 14:29:00	0	14	3	7	3
1	2008-10-07 14:30:00	0	14	3	7	3
1	2008-10-07 14:31:00	10	14	3	7	3
1	2008-10-07 14:32:00	0	14	3	7	3
1	2008-10-07 14:33:00	0	14	3	7	3
1	2008-10-07 14:34:00	0	14	3	7	3
1	2008-10-07 14:35:00	0	14	3	7	3
1	2008-10-07 14:36:00	10	14	3	7	3
1	2008-10-07 14:37:00	0	14	3	7	3
1	2008-10-07 14:38:00	0	14	3	7	3
1	2008-10-07 14:39:00	48	14	3	7	3
1	2008-10-07 14:40:00	29	14	3	7	3
1	2008-10-07 14:41:00	0	14	3	7	3
1	2008-10-07 14:42:00	0	14	3	7	3
1	2008-10-07 14:43:00	0	14	3	7	3
1	2008-10-07 14:44:00	0	14	3	7	3
1	2008-10-07 14:45:00	0	14	3	7	3
1	2008-10-07 14:46:00	0	14	3	7	3
1	2008-10-07 14:47:00	0	14	3	7	3
1	2008-10-07 14:48:00	0	14	3	7	3
1	2008-10-07 14:49:00	126	14	3	7	3
1	2008-10-07 14:50:00	10	14	3	7	3
1	2008-10-07 14:51:00	10	14	3	7	3
1	2008-10-07 14:52:00	10	14	3	7	3
1	2008-10-07 14:53:00	0	14	3	7	3
1	2008-10-07 14:54:00	0	14	3	7	3
1	2008-10-07 14:55:00	0	14	3	7	3
1	2008-10-07 14:56:00	0	14	3	7	3
1	2008-10-07 14:57:00	48	14	3	7	3
1	2008-10-07 14:58:00	208	14	3	7	3
1	2008-10-07 14:59:00	0	14	3	7	3
1	2008-10-07 15:00:00	0	14	3	7	3
1	2008-10-07 15:01:00	0	15	3	7	3
1	2008-10-07 15:02:00	0	15	3	7	3
1	2008-10-07 15:03:00	0	15	3	7	3
1	2008-10-07 15:04:00	0	15	3	7	3
1	2008-10-07 15:05:00	0	15	3	7	3
1	2008-10-07 15:06:00	0	15	3	7	3
1	2008-10-07 15:07:00	0	15	3	7	3
1	2008-10-07 15:08:00	0	15	3	7	3
1	2008-10-07 15:09:00	0	15	3	7	3
1	2008-10-07 15:10:00	19	15	3	7	3
1	2008-10-07 15:11:00	0	15	3	7	3
1	2008-10-07 15:12:00	0	15	3	7	3
1	2008-10-07 15:13:00	19	15	3	7	3
1	2008-10-07 15:14:00	0	15	3	7	3
1	2008-10-07 15:15:00	0	15	3	7	3
1	2008-10-07 15:16:00	0	15	3	7	3
1	2008-10-07 15:17:00	0	15	3	7	3
1	2008-10-07 15:18:00	78	15	3	7	3
1	2008-10-07 15:19:00	10	15	3	7	3
[truncated: 58,481 more rows]

## Sheet: Pivot Segment
Multiplier	2
x (Low Intensity)	422.351
y (High Intensity)	529.003
	Column Labels
Values	1	2	3	4	5	6	Grand Total
Average of Activity	56.9448	69.7437	79.1081	67.2204	58.2369	60.7071	65.3269
StdDev of Activity	182.703	229.63	229.803	219.344	209.776	185.195	210.423
Count of Activity	10080	10080	10080	10080	10080	10080	60480
Count Above x	394	463	536	473	384	403
% Above x	0.0390873	0.0459325	0.0531746	0.0469246	0.0380952	0.0399802
Count Above y		344	367	354	290	262
% Above y		0.034127	0.0364087	0.035119	0.0287698	0.0259921

## Sheet: Pivot Weekday
Sum of Activity	Column Labels
Row Labels	1	2	3	4	5	6	Grand Total
1	92002	172003	101204	63696	116284	100730	645919
2	73766	99552	152852	84985	93195	82454	586804
3	74618	82931	122173	125549	71783	83900	560954
4	78849	80027	102694	89041	77035	112507	540153
5	82315	87930	100139	117052	63409	70371	521216
6	86863	102372	121883	84819	87947	95638	579522
7	85591	78201	96465	112440	77375	66328	516400
Grand Total	574004	703016	797410	677582	587028	611928	3950968
Count of Activity	Column Labels
Row Labels	1	2	3	4	5	6	Grand Total
1	1440	1440	1440	1440	1440	1440	8640
2	1440	1440	1440	1440	1440	1440	8640
3	1440	1440	1440	1440	1440	1440	8640
4	1440	1440	1440	1440	1440	1440	8640
5	1440	1440	1440	1440	1440	1440	8640
6	1440	1440	1440	1440	1440	1440	8640
7	1440	1440	1440	1440	1440	1440	8640
Grand Total	10080	10080	10080	10080	10080	10080	60480

## Sheet: Pivot Quadrant
Sum of Activity	Column Labels
Row Labels	1	2	3	4	5	6	Grand Total
1	16502	17075	20469	20706	17457	11495	103704
2	138045	169204	237935	212093	149603	183994	1090874
3	165107	293640	237625	213392	124522	212134	1246420
4	254350	223097	301381	231391	295446	204305	1509970
Grand Total	574004	703016	797410	677582	587028	611928	3950968
Average	143501	175754	199352	169396	146757	152982
Count of Activity	Column Labels
Row Labels	1	2	3	4	5	6	Grand Total
1	2520	2520	2520	2520	2520	2520	15120
2	2520	2520	2520	2520	2520	2520	15120
3	2520	2520	2520	2520	2520	2520	15120
4	2520	2520	2520	2520	2520	2520	15120
Grand Total	10080	10080	10080	10080	10080	10080	60480

## Sheet: 9.30.08
Actogram, Copy Raw Data, All Days
Identity:	Nike Storer
Filename:	E:\Active Research Files\meloxicam titre canine\cases\nike\Nike Storer 9.30.08.AWC
Gender:	F
Age:	10
Height:	76.2 cm	30.0 in
Weight:	29.8 kg	65.7 lbs
Start Date:	30-Sep-2008 (Tue)
Start Time:	18:00:00
Interval:	1.00 mins
Date Stamp:	Time Stamp:	Activity Data:	Marker Press:
2008-09-30	00:00:00	0
2008-09-30	00:01:00	0
2008-09-30	00:02:00	0
2008-09-30	00:03:00	0
2008-09-30	00:04:00	0
2008-09-30	00:05:00	0
2008-09-30	00:06:00	0
2008-09-30	00:07:00	0
2008-09-30	00:08:00	0
2008-09-30	00:09:00	0
2008-09-30	00:10:00	0
2008-09-30	00:11:00	0
2008-09-30	00:12:00	0
2008-09-30	00:13:00	0
2008-09-30	00:14:00	0
2008-09-30	00:15:00	0
2008-09-30	00:16:00	0
2008-09-30	00:17:00	0
2008-09-30	00:18:00	0
2008-09-30	00:19:00	0
2008-09-30	00:20:00	0
2008-09-30	00:21:00	0
2008-09-30	00:22:00	0
2008-09-30	00:23:00	0
2008-09-30	00:24:00	0
2008-09-30	00:25:00	0
2008-09-30	00:26:00	0
2008-09-30	00:27:00	0
2008-09-30	00:28:00	0
2008-09-30	00:29:00	0
2008-09-30	00:30:00	0
2008-09-30	00:31:00	0
2008-09-30	00:32:00	0
2008-09-30	00:33:00	0
2008-09-30	00:34:00	0
2008-09-30	00:35:00	0
2008-09-30	00:36:00	0
2008-09-30	00:37:00	0
2008-09-30	00:38:00	0
2008-09-30	00:39:00	0
2008-09-30	00:40:00	0
2008-09-30	00:41:00	0
2008-09-30	00:42:00	0
2008-09-30	00:43:00	0
2008-09-30	00:44:00	0
2008-09-30	00:45:00	0
2008-09-30	00:46:00	0
2008-09-30	00:47:00	0
2008-09-30	00:48:00	0
2008-09-30	00:49:00	0
2008-09-30	00:50:00	0
2008-09-30	00:51:00	0
2008-09-30	00:52:00	0
2008-09-30	00:53:00	0
2008-09-30	00:54:00	0
2008-09-30	00:55:00	0
2008-09-30	00:56:00	0
2008-09-30	00:57:00	0
2008-09-30	00:58:00	0
2008-09-30	00:59:00	0
2008-09-30	01:00:00	0
2008-09-30	01:01:00	0
2008-09-30	01:02:00	0
2008-09-30	01:03:00	0
2008-09-30	01:04:00	0
2008-09-30	01:05:00	0
2008-09-30	01:06:00	0
2008-09-30	01:07:00	0
2008-09-30	01:08:00	0
2008-09-30	01:09:00	0
2008-09-30	01:10:00	0
2008-09-30	01:11:00	0
2008-09-30	01:12:00	0
2008-09-30	01:13:00	0
2008-09-30	01:14:00	0
2008-09-30	01:15:00	0
2008-09-30	01:16:00	0
2008-09-30	01:17:00	0
2008-09-30	01:18:00	0
2008-09-30	01:19:00	0
2008-09-30	01:20:00	0
2008-09-30	01:21:00	0
2008-09-30	01:22:00	0
2008-09-30	01:23:00	0
2008-09-30	01:24:00	0
2008-09-30	01:25:00	0
2008-09-30	01:26:00	0
2008-09-30	01:27:00	0
2008-09-30	01:28:00	0
2008-09-30	01:29:00	0
2008-09-30	01:30:00	0
2008-09-30	01:31:00	0
2008-09-30	01:32:00	0
2008-09-30	01:33:00	0
2008-09-30	01:34:00	0
2008-09-30	01:35:00	0
2008-09-30	01:36:00	0
2008-09-30	01:37:00	0
2008-09-30	01:38:00	0
2008-09-30	01:39:00	0
2008-09-30	01:40:00	0
2008-09-30	01:41:00	0
2008-09-30	01:42:00	0
2008-09-30	01:43:00	0
2008-09-30	01:44:00	0
2008-09-30	01:45:00	0
2008-09-30	01:46:00	0
2008-09-30	01:47:00	0
2008-09-30	01:48:00	0
2008-09-30	01:49:00	0
2008-09-30	01:50:00	0
2008-09-30	01:51:00	0
2008-09-30	01:52:00	0
2008-09-30	01:53:00	0
2008-09-30	01:54:00	0
2008-09-30	01:55:00	0
2008-09-30	01:56:00	0
2008-09-30	01:57:00	0
2008-09-30	01:58:00	0
2008-09-30	01:59:00	0
2008-09-30	02:00:00	0
2008-09-30	02:01:00	0
2008-09-30	02:02:00	0
2008-09-30	02:03:00	0
2008-09-30	02:04:00	0
2008-09-30	02:05:00	0
2008-09-30	02:06:00	0
2008-09-30	02:07:00	0
2008-09-30	02:08:00	0
2008-09-30	02:09:00	0
2008-09-30	02:10:00	0
2008-09-30	02:11:00	0
2008-09-30	02:12:00	0
2008-09-30	02:13:00	0
2008-09-30	02:14:00	0
2008-09-30	02:15:00	0
2008-09-30	02:16:00	0
2008-09-30	02:17:00	0
2008-09-30	02:18:00	0
2008-09-30	02:19:00	0
2008-09-30	02:20:00	0
2008-09-30	02:21:00	0
2008-09-30	02:22:00	0
2008-09-30	02:23:00	0
2008-09-30	02:24:00	0
2008-09-30	02:25:00	0
2008-09-30	02:26:00	0
2008-09-30	02:27:00	0
2008-09-30	02:28:00	0
2008-09-30	02:29:00	0
2008-09-30	02:30:00	0
2008-09-30	02:31:00	0
2008-09-30	02:32:00	0
2008-09-30	02:33:00	0
2008-09-30	02:34:00	0
2008-09-30	02:35:00	0
2008-09-30	02:36:00	0
2008-09-30	02:37:00	0
2008-09-30	02:38:00	0
2008-09-30	02:39:00	0
2008-09-30	02:40:00	0
2008-09-30	02:41:00	0
2008-09-30	02:42:00	0
2008-09-30	02:43:00	0
2008-09-30	02:44:00	0
2008-09-30	02:45:00	0
2008-09-30	02:46:00	0
2008-09-30	02:47:00	0
2008-09-30	02:48:00	0
2008-09-30	02:49:00	0
2008-09-30	02:50:00	0
2008-09-30	02:51:00	0
2008-09-30	02:52:00	0
2008-09-30	02:53:00	0
2008-09-30	02:54:00	0
2008-09-30	02:55:00	0
2008-09-30	02:56:00	0
2008-09-30	02:57:00	0
2008-09-30	02:58:00	0
2008-09-30	02:59:00	0
2008-09-30	03:00:00	0
2008-09-30	03:01:00	0
2008-09-30	03:02:00	0
2008-09-30	03:03:00	0
2008-09-30	03:04:00	0
2008-09-30	03:05:00	0
2008-09-30	03:06:00	0
2008-09-30	03:07:00	0
2008-09-30	03:08:00	0
2008-09-30	03:09:00	0
2008-09-30	03:10:00	0
2008-09-30	03:11:00	0
2008-09-30	03:12:00	0
2008-09-30	03:13:00	0
2008-09-30	03:14:00	0
2008-09-30	03:15:00	0
2008-09-30	03:16:00	0
2008-09-30	03:17:00	0
2008-09-30	03:18:00	0
2008-09-30	03:19:00	0
2008-09-30	03:20:00	0
2008-09-30	03:21:00	0
2008-09-30	03:22:00	0
2008-09-30	03:23:00	0
2008-09-30	03:24:00	0
2008-09-30	03:25:00	0
2008-09-30	03:26:00	0
2008-09-30	03:27:00	0
2008-09-30	03:28:00	0
2008-09-30	03:29:00	0
2008-09-30	03:30:00	0
2008-09-30	03:31:00	0
2008-09-30	03:32:00	0
2008-09-30	03:33:00	0
2008-09-30	03:34:00	0
2008-09-30	03:35:00	0
2008-09-30	03:36:00	0
2008-09-30	03:37:00	0
2008-09-30	03:38:00	0
2008-09-30	03:39:00	0
2008-09-30	03:40:00	0
2008-09-30	03:41:00	0
2008-09-30	03:42:00	0
2008-09-30	03:43:00	0
2008-09-30	03:44:00	0
2008-09-30	03:45:00	0
2008-09-30	03:46:00	0
2008-09-30	03:47:00	0
2008-09-30	03:48:00	0
2008-09-30	03:49:00	0
2008-09-30	03:50:00	0
2008-09-30	03:51:00	0
2008-09-30	03:52:00	0
2008-09-30	03:53:00	0
2008-09-30	03:54:00	0
2008-09-30	03:55:00	0
2008-09-30	03:56:00	0
2008-09-30	03:57:00	0
2008-09-30	03:58:00	0
2008-09-30	03:59:00	0
2008-09-30	04:00:00	0
2008-09-30	04:01:00	0
2008-09-30	04:02:00	0
2008-09-30	04:03:00	0
2008-09-30	04:04:00	0
2008-09-30	04:05:00	0
2008-09-30	04:06:00	0
2008-09-30	04:07:00	0
2008-09-30	04:08:00	0
2008-09-30	04:09:00	0
2008-09-30	04:10:00	0
2008-09-30	04:11:00	0
2008-09-30	04:12:00	0
2008-09-30	04:13:00	0
2008-09-30	04:14:00	0
2008-09-30	04:15:00	0
2008-09-30	04:16:00	0
2008-09-30	04:17:00	0
2008-09-30	04:18:00	0
2008-09-30	04:19:00	0
2008-09-30	04:20:00	0
2008-09-30	04:21:00	0
2008-09-30	04:22:00	0
2008-09-30	04:23:00	0
2008-09-30	04:24:00	0
2008-09-30	04:25:00	0
2008-09-30	04:26:00	0
2008-09-30	04:27:00	0
2008-09-30	04:28:00	0
2008-09-30	04:29:00	0
2008-09-30	04:30:00	0
2008-09-30	04:31:00	0
2008-09-30	04:32:00	0
2008-09-30	04:33:00	0
2008-09-30	04:34:00	0
2008-09-30	04:35:00	0
2008-09-30	04:36:00	0
2008-09-30	04:37:00	0
2008-09-30	04:38:00	0
2008-09-30	04:39:00	0
2008-09-30	04:40:00	0
2008-09-30	04:41:00	0
2008-09-30	04:42:00	0
2008-09-30	04:43:00	0
2008-09-30	04:44:00	0
2008-09-30	04:45:00	0
2008-09-30	04:46:00	0
2008-09-30	04:47:00	0
2008-09-30	04:48:00	0
2008-09-30	04:49:00	0
2008-09-30	04:50:00	0
2008-09-30	04:51:00	0
2008-09-30	04:52:00	0
2008-09-30	04:53:00	0
2008-09-30	04:54:00	0
2008-09-30	04:55:00	0
2008-09-30	04:56:00	0
2008-09-30	04:57:00	0
2008-09-30	04:58:00	0
2008-09-30	04:59:00	0
2008-09-30	05:00:00	0
2008-09-30	05:01:00	0
2008-09-30	05:02:00	0
2008-09-30	05:03:00	0
2008-09-30	05:04:00	0
2008-09-30	05:05:00	0
2008-09-30	05:06:00	0
2008-09-30	05:07:00	0
2008-09-30	05:08:00	0
2008-09-30	05:09:00	0
2008-09-30	05:10:00	0
2008-09-30	05:11:00	0
2008-09-30	05:12:00	0
2008-09-30	05:13:00	0
2008-09-30	05:14:00	0
2008-09-30	05:15:00	0
2008-09-30	05:16:00	0
2008-09-30	05:17:00	0
2008-09-30	05:18:00	0
2008-09-30	05:19:00	0
2008-09-30	05:20:00	0
2008-09-30	05:21:00	0
2008-09-30	05:22:00	0
2008-09-30	05:23:00	0
2008-09-30	05:24:00	0
2008-09-30	05:25:00	0
2008-09-30	05:26:00	0
2008-09-30	05:27:00	0
2008-09-30	05:28:00	0
2008-09-30	05:29:00	0
2008-09-30	05:30:00	0
2008-09-30	05:31:00	0
2008-09-30	05:32:00	0
2008-09-30	05:33:00	0
2008-09-30	05:34:00	0
2008-09-30	05:35:00	0
2008-09-30	05:36:00	0
2008-09-30	05:37:00	0
2008-09-30	05:38:00	0
2008-09-30	05:39:00	0
2008-09-30	05:40:00	0
2008-09-30	05:41:00	0
2008-09-30	05:42:00	0
2008-09-30	05:43:00	0
2008-09-30	05:44:00	0
2008-09-30	05:45:00	0
2008-09-30	05:46:00	0
2008-09-30	05:47:00	0
2008-09-30	05:48:00	0
2008-09-30	05:49:00	0
2008-09-30	05:50:00	0
2008-09-30	05:51:00	0
2008-09-30	05:52:00	0
2008-09-30	05:53:00	0
2008-09-30	05:54:00	0
2008-09-30	05:55:00	0
2008-09-30	05:56:00	0
2008-09-30	05:57:00	0
2008-09-30	05:58:00	0
2008-09-30	05:59:00	0
2008-09-30	06:00:00	0
2008-09-30	06:01:00	0
2008-09-30	06:02:00	0
2008-09-30	06:03:00	0
2008-09-30	06:04:00	0
2008-09-30	06:05:00	0
2008-09-30	06:06:00	0
2008-09-30	06:07:00	0
2008-09-30	06:08:00	0
2008-09-30	06:09:00	0
2008-09-30	06:10:00	0
2008-09-30	06:11:00	0
2008-09-30	06:12:00	0
2008-09-30	06:13:00	0
2008-09-30	06:14:00	0
2008-09-30	06:15:00	0
2008-09-30	06:16:00	0
2008-09-30	06:17:00	0
2008-09-30	06:18:00	0
2008-09-30	06:19:00	0
2008-09-30	06:20:00	0
2008-09-30	06:21:00	0
2008-09-30	06:22:00	0
2008-09-30	06:23:00	0
2008-09-30	06:24:00	0
2008-09-30	06:25:00	0
2008-09-30	06:26:00	0
2008-09-30	06:27:00	0
2008-09-30	06:28:00	0
2008-09-30	06:29:00	0
2008-09-30	06:30:00	0
2008-09-30	06:31:00	0
2008-09-30	06:32:00	0
2008-09-30	06:33:00	0
2008-09-30	06:34:00	0
2008-09-30	06:35:00	0
2008-09-30	06:36:00	0
2008-09-30	06:37:00	0
2008-09-30	06:38:00	0
2008-09-30	06:39:00	0
2008-09-30	06:40:00	0
2008-09-30	06:41:00	0
2008-09-30	06:42:00	0
2008-09-30	06:43:00	0
2008-09-30	06:44:00	0
2008-09-30	06:45:00	0
2008-09-30	06:46:00	0
2008-09-30	06:47:00	0
2008-09-30	06:48:00	0
2008-09-30	06:49:00	0
2008-09-30	06:50:00	0
2008-09-30	06:51:00	0
2008-09-30	06:52:00	0
2008-09-30	06:53:00	0
2008-09-30	06:54:00	0
2008-09-30	06:55:00	0
2008-09-30	06:56:00	0
2008-09-30	06:57:00	0
2008-09-30	06:58:00	0
2008-09-30	06:59:00	0
2008-09-30	07:00:00	0
2008-09-30	07:01:00	0
2008-09-30	07:02:00	0
2008-09-30	07:03:00	0
2008-09-30	07:04:00	0
2008-09-30	07:05:00	0
2008-09-30	07:06:00	0
2008-09-30	07:07:00	0
2008-09-30	07:08:00	0
2008-09-30	07:09:00	0
2008-09-30	07:10:00	0
2008-09-30	07:11:00	0
2008-09-30	07:12:00	0
2008-09-30	07:13:00	0
2008-09-30	07:14:00	0
2008-09-30	07:15:00	0
2008-09-30	07:16:00	0
2008-09-30	07:17:00	0
2008-09-30	07:18:00	0
2008-09-30	07:19:00	0
2008-09-30	07:20:00	0
2008-09-30	07:21:00	0
2008-09-30	07:22:00	0
2008-09-30	07:23:00	0
2008-09-30	07:24:00	0
2008-09-30	07:25:00	0
2008-09-30	07:26:00	0
2008-09-30	07:27:00	0
2008-09-30	07:28:00	0
2008-09-30	07:29:00	0
2008-09-30	07:30:00	0
2008-09-30	07:31:00	0
2008-09-30	07:32:00	0
2008-09-30	07:33:00	0
2008-09-30	07:34:00	0
2008-09-30	07:35:00	0
2008-09-30	07:36:00	0
2008-09-30	07:37:00	0
2008-09-30	07:38:00	0
2008-09-30	07:39:00	0
2008-09-30	07:40:00	0
2008-09-30	07:41:00	0
2008-09-30	07:42:00	0
2008-09-30	07:43:00	0
2008-09-30	07:44:00	0
2008-09-30	07:45:00	0
2008-09-30	07:46:00	0
2008-09-30	07:47:00	0
2008-09-30	07:48:00	0
2008-09-30	07:49:00	0
2008-09-30	07:50:00	0
2008-09-30	07:51:00	0
2008-09-30	07:52:00	0
2008-09-30	07:53:00	0
2008-09-30	07:54:00	0
2008-09-30	07:55:00	0
2008-09-30	07:56:00	0
2008-09-30	07:57:00	0
2008-09-30	07:58:00	0
2008-09-30	07:59:00	0
2008-09-30	08:00:00	0
2008-09-30	08:01:00	0
2008-09-30	08:02:00	0
2008-09-30	08:03:00	0
2008-09-30	08:04:00	0
2008-09-30	08:05:00	0
2008-09-30	08:06:00	0
2008-09-30	08:07:00	0
2008-09-30	08:08:00	0
2008-09-30	08:09:00	0
2008-09-30	08:10:00	0
2008-09-30	08:11:00	0
2008-09-30	08:12:00	0
2008-09-30	08:13:00	0
2008-09-30	08:14:00	0
2008-09-30	08:15:00	0
2008-09-30	08:16:00	0
2008-09-30	08:17:00	0
2008-09-30	08:18:00	0
2008-09-30	08:19:00	0
2008-09-30	08:20:00	0
2008-09-30	08:21:00	0
2008-09-30	08:22:00	0
2008-09-30	08:23:00	0
2008-09-30	08:24:00	0
2008-09-30	08:25:00	0
2008-09-30	08:26:00	0
2008-09-30	08:27:00	0
2008-09-30	08:28:00	0
2008-09-30	08:29:00	0
2008-09-30	08:30:00	0
2008-09-30	08:31:00	0
2008-09-30	08:32:00	0
2008-09-30	08:33:00	0
2008-09-30	08:34:00	0
2008-09-30	08:35:00	0
2008-09-30	08:36:00	0
2008-09-30	08:37:00	0
2008-09-30	08:38:00	0
2008-09-30	08:39:00	0
2008-09-30	08:40:00	0
2008-09-30	08:41:00	0
2008-09-30	08:42:00	0
2008-09-30	08:43:00	0
2008-09-30	08:44:00	0
2008-09-30	08:45:00	0
2008-09-30	08:46:00	0
2008-09-30	08:47:00	0
2008-09-30	08:48:00	0
2008-09-30	08:49:00	0
2008-09-30	08:50:00	0
2008-09-30	08:51:00	0
2008-09-30	08:52:00	0
2008-09-30	08:53:00	0
2008-09-30	08:54:00	0
2008-09-30	08:55:00	0
2008-09-30	08:56:00	0
2008-09-30	08:57:00	0
2008-09-30	08:58:00	0
2008-09-30	08:59:00	0
2008-09-30	09:00:00	0
2008-09-30	09:01:00	0
2008-09-30	09:02:00	0
2008-09-30	09:03:00	0
2008-09-30	09:04:00	0
2008-09-30	09:05:00	0
2008-09-30	09:06:00	0
2008-09-30	09:07:00	0
2008-09-30	09:08:00	0
2008-09-30	09:09:00	0
2008-09-30	09:10:00	0
2008-09-30	09:11:00	0
2008-09-30	09:12:00	0
2008-09-30	09:13:00	0
2008-09-30	09:14:00	0
2008-09-30	09:15:00	0
2008-09-30	09:16:00	0
2008-09-30	09:17:00	0
2008-09-30	09:18:00	0
2008-09-30	09:19:00	0
2008-09-30	09:20:00	0
2008-09-30	09:21:00	0
2008-09-30	09:22:00	0
2008-09-30	09:23:00	0
2008-09-30	09:24:00	0
2008-09-30	09:25:00	0
2008-09-30	09:26:00	0
2008-09-30	09:27:00	0
2008-09-30	09:28:00	0
2008-09-30	09:29:00	0
2008-09-30	09:30:00	0
2008-09-30	09:31:00	0
2008-09-30	09:32:00	0
2008-09-30	09:33:00	0
2008-09-30	09:34:00	0
2008-09-30	09:35:00	0
2008-09-30	09:36:00	0
2008-09-30	09:37:00	0
2008-09-30	09:38:00	0
2008-09-30	09:39:00	0
2008-09-30	09:40:00	0
2008-09-30	09:41:00	0
2008-09-30	09:42:00	0
2008-09-30	09:43:00	0
2008-09-30	09:44:00	0
2008-09-30	09:45:00	0
2008-09-30	09:46:00	0
2008-09-30	09:47:00	0
2008-09-30	09:48:00	0
2008-09-30	09:49:00	0
2008-09-30	09:50:00	0
2008-09-30	09:51:00	0
2008-09-30	09:52:00	0
2008-09-30	09:53:00	0
2008-09-30	09:54:00	0
2008-09-30	09:55:00	0
2008-09-30	09:56:00	0
2008-09-30	09:57:00	0
2008-09-30	09:58:00	0
2008-09-30	09:59:00	0
2008-09-30	10:00:00	0
2008-09-30	10:01:00	0
2008-09-30	10:02:00	0
2008-09-30	10:03:00	0
2008-09-30	10:04:00	0
2008-09-30	10:05:00	0
2008-09-30	10:06:00	0
2008-09-30	10:07:00	0
2008-09-30	10:08:00	0
2008-09-30	10:09:00	0
2008-09-30	10:10:00	0
2008-09-30	10:11:00	0
2008-09-30	10:12:00	0
2008-09-30	10:13:00	0
2008-09-30	10:14:00	0
2008-09-30	10:15:00	0
2008-09-30	10:16:00	0
2008-09-30	10:17:00	0
2008-09-30	10:18:00	0
2008-09-30	10:19:00	0
2008-09-30	10:20:00	0
2008-09-30	10:21:00	0
2008-09-30	10:22:00	0
2008-09-30	10:23:00	0
2008-09-30	10:24:00	0
2008-09-30	10:25:00	0
2008-09-30	10:26:00	0
2008-09-30	10:27:00	0
2008-09-30	10:28:00	0
2008-09-30	10:29:00	0
2008-09-30	10:30:00	0
2008-09-30	10:31:00	0
2008-09-30	10:32:00	0
2008-09-30	10:33:00	0
2008-09-30	10:34:00	0
2008-09-30	10:35:00	0
2008-09-30	10:36:00	0
2008-09-30	10:37:00	0
2008-09-30	10:38:00	0
2008-09-30	10:39:00	0
2008-09-30	10:40:00	0
2008-09-30	10:41:00	0
2008-09-30	10:42:00	0
2008-09-30	10:43:00	0
2008-09-30	10:44:00	0
2008-09-30	10:45:00	0
2008-09-30	10:46:00	0
2008-09-30	10:47:00	0
2008-09-30	10:48:00	0
2008-09-30	10:49:00	0
2008-09-30	10:50:00	0
2008-09-30	10:51:00	0
2008-09-30	10:52:00	0
2008-09-30	10:53:00	0
2008-09-30	10:54:00	0
2008-09-30	10:55:00	0
2008-09-30	10:56:00	0
2008-09-30	10:57:00	0
2008-09-30	10:58:00	0
2008-09-30	10:59:00	0
2008-09-30	11:00:00	0
2008-09-30	11:01:00	0
2008-09-30	11:02:00	0
2008-09-30	11:03:00	0
2008-09-30	11:04:00	0
2008-09-30	11:05:00	0
2008-09-30	11:06:00	0
2008-09-30	11:07:00	0
2008-09-30	11:08:00	0
2008-09-30	11:09:00	0
2008-09-30	11:10:00	0
2008-09-30	11:11:00	0
2008-09-30	11:12:00	0
2008-09-30	11:13:00	0
2008-09-30	11:14:00	0
2008-09-30	11:15:00	0
2008-09-30	11:16:00	0
2008-09-30	11:17:00	0
2008-09-30	11:18:00	0
2008-09-30	11:19:00	0
2008-09-30	11:20:00	0
2008-09-30	11:21:00	0
2008-09-30	11:22:00	0
2008-09-30	11:23:00	0
2008-09-30	11:24:00	0
2008-09-30	11:25:00	0
2008-09-30	11:26:00	0
2008-09-30	11:27:00	0
2008-09-30	11:28:00	0
2008-09-30	11:29:00	0
2008-09-30	11:30:00	0
2008-09-30	11:31:00	0
2008-09-30	11:32:00	0
2008-09-30	11:33:00	0
2008-09-30	11:34:00	0
2008-09-30	11:35:00	0
2008-09-30	11:36:00	0
2008-09-30	11:37:00	0
2008-09-30	11:38:00	0
2008-09-30	11:39:00	0
2008-09-30	11:40:00	0
2008-09-30	11:41:00	0
2008-09-30	11:42:00	0
2008-09-30	11:43:00	0
2008-09-30	11:44:00	0
2008-09-30	11:45:00	0
2008-09-30	11:46:00	0
2008-09-30	11:47:00	0
2008-09-30	11:48:00	0
2008-09-30	11:49:00	0
2008-09-30	11:50:00	0
2008-09-30	11:51:00	0
2008-09-30	11:52:00	0
2008-09-30	11:53:00	0
2008-09-30	11:54:00	0
2008-09-30	11:55:00	0
2008-09-30	11:56:00	0
2008-09-30	11:57:00	0
2008-09-30	11:58:00	0
2008-09-30	11:59:00	0
2008-09-30	12:00:00	0
2008-09-30	12:01:00	0
2008-09-30	12:02:00	0
2008-09-30	12:03:00	0
2008-09-30	12:04:00	0
2008-09-30	12:05:00	0
2008-09-30	12:06:00	0
2008-09-30	12:07:00	0
2008-09-30	12:08:00	0
2008-09-30	12:09:00	0
2008-09-30	12:10:00	0
2008-09-30	12:11:00	0
2008-09-30	12:12:00	0
2008-09-30	12:13:00	0
2008-09-30	12:14:00	0
2008-09-30	12:15:00	0
2008-09-30	12:16:00	0
2008-09-30	12:17:00	0
2008-09-30	12:18:00	0
2008-09-30	12:19:00	0
2008-09-30	12:20:00	0
2008-09-30	12:21:00	0
2008-09-30	12:22:00	0
2008-09-30	12:23:00	0
2008-09-30	12:24:00	0
2008-09-30	12:25:00	0
2008-09-30	12:26:00	0
2008-09-30	12:27:00	0
2008-09-30	12:28:00	0
2008-09-30	12:29:00	0
2008-09-30	12:30:00	0
2008-09-30	12:31:00	0
2008-09-30	12:32:00	0
2008-09-30	12:33:00	0
2008-09-30	12:34:00	0
2008-09-30	12:35:00	0
2008-09-30	12:36:00	0
2008-09-30	12:37:00	0
2008-09-30	12:38:00	0
2008-09-30	12:39:00	0
2008-09-30	12:40:00	0
2008-09-30	12:41:00	0
2008-09-30	12:42:00	0
2008-09-30	12:43:00	0
2008-09-30	12:44:00	0
2008-09-30	12:45:00	0
2008-09-30	12:46:00	0
2008-09-30	12:47:00	0
2008-09-30	12:48:00	0
2008-09-30	12:49:00	0
2008-09-30	12:50:00	0
2008-09-30	12:51:00	0
2008-09-30	12:52:00	0
2008-09-30	12:53:00	0
2008-09-30	12:54:00	0
2008-09-30	12:55:00	0
2008-09-30	12:56:00	0
2008-09-30	12:57:00	0
2008-09-30	12:58:00	0
2008-09-30	12:59:00	0
2008-09-30	13:00:00	0
2008-09-30	13:01:00	0
2008-09-30	13:02:00	0
2008-09-30	13:03:00	0
2008-09-30	13:04:00	0
2008-09-30	13:05:00	0
2008-09-30	13:06:00	0
2008-09-30	13:07:00	0
2008-09-30	13:08:00	0
2008-09-30	13:09:00	0
2008-09-30	13:10:00	0
2008-09-30	13:11:00	0
2008-09-30	13:12:00	0
2008-09-30	13:13:00	0
2008-09-30	13:14:00	0
2008-09-30	13:15:00	0
2008-09-30	13:16:00	0
2008-09-30	13:17:00	0
2008-09-30	13:18:00	0
2008-09-30	13:19:00	0
2008-09-30	13:20:00	0
2008-09-30	13:21:00	0
2008-09-30	13:22:00	0
2008-09-30	13:23:00	0
2008-09-30	13:24:00	0
2008-09-30	13:25:00	0
2008-09-30	13:26:00	0
2008-09-30	13:27:00	0
2008-09-30	13:28:00	0
2008-09-30	13:29:00	0
2008-09-30	13:30:00	0
2008-09-30	13:31:00	0
2008-09-30	13:32:00	0
2008-09-30	13:33:00	0
2008-09-30	13:34:00	0
2008-09-30	13:35:00	0
2008-09-30	13:36:00	0
2008-09-30	13:37:00	0
2008-09-30	13:38:00	0
2008-09-30	13:39:00	0
2008-09-30	13:40:00	0
2008-09-30	13:41:00	0
2008-09-30	13:42:00	0
2008-09-30	13:43:00	0
2008-09-30	13:44:00	0
2008-09-30	13:45:00	0
2008-09-30	13:46:00	0
2008-09-30	13:47:00	0
2008-09-30	13:48:00	0
2008-09-30	13:49:00	0
2008-09-30	13:50:00	0
2008-09-30	13:51:00	0
2008-09-30	13:52:00	0
2008-09-30	13:53:00	0
2008-09-30	13:54:00	0
2008-09-30	13:55:00	0
2008-09-30	13:56:00	0
2008-09-30	13:57:00	0
2008-09-30	13:58:00	0
2008-09-30	13:59:00	0
2008-09-30	14:00:00	0
2008-09-30	14:01:00	0
2008-09-30	14:02:00	0
2008-09-30	14:03:00	0
2008-09-30	14:04:00	0
2008-09-30	14:05:00	0
2008-09-30	14:06:00	0
2008-09-30	14:07:00	0
2008-09-30	14:08:00	0
2008-09-30	14:09:00	0
2008-09-30	14:10:00	0
2008-09-30	14:11:00	0
2008-09-30	14:12:00	0
2008-09-30	14:13:00	0
2008-09-30	14:14:00	0
2008-09-30	14:15:00	0
2008-09-30	14:16:00	0
2008-09-30	14:17:00	0
2008-09-30	14:18:00	0
2008-09-30	14:19:00	0
2008-09-30	14:20:00	0
2008-09-30	14:21:00	0
2008-09-30	14:22:00	0
2008-09-30	14:23:00	0
2008-09-30	14:24:00	0
2008-09-30	14:25:00	0
2008-09-30	14:26:00	0
2008-09-30	14:27:00	0
2008-09-30	14:28:00	0
2008-09-30	14:29:00	0
2008-09-30	14:30:00	0
2008-09-30	14:31:00	0
2008-09-30	14:32:00	0
2008-09-30	14:33:00	0
2008-09-30	14:34:00	0
2008-09-30	14:35:00	0
2008-09-30	14:36:00	0
2008-09-30	14:37:00	0
2008-09-30	14:38:00	0
2008-09-30	14:39:00	0
2008-09-30	14:40:00	0
2008-09-30	14:41:00	0
2008-09-30	14:42:00	0
2008-09-30	14:43:00	0
2008-09-30	14:44:00	0
2008-09-30	14:45:00	0
2008-09-30	14:46:00	0
2008-09-30	14:47:00	0
2008-09-30	14:48:00	0
2008-09-30	14:49:00	0
2008-09-30	14:50:00	0
2008-09-30	14:51:00	0
2008-09-30	14:52:00	0
2008-09-30	14:53:00	0
2008-09-30	14:54:00	0
2008-09-30	14:55:00	0
2008-09-30	14:56:00	0
2008-09-30	14:57:00	0
2008-09-30	14:58:00	0
2008-09-30	14:59:00	0
2008-09-30	15:00:00	0
2008-09-30	15:01:00	0
2008-09-30	15:02:00	0
2008-09-30	15:03:00	0
2008-09-30	15:04:00	0
2008-09-30	15:05:00	0
2008-09-30	15:06:00	0
2008-09-30	15:07:00	0
2008-09-30	15:08:00	0
2008-09-30	15:09:00	0
2008-09-30	15:10:00	0
2008-09-30	15:11:00	0
2008-09-30	15:12:00	0
2008-09-30	15:13:00	0
2008-09-30	15:14:00	0
2008-09-30	15:15:00	0
2008-09-30	15:16:00	0
2008-09-30	15:17:00	0
2008-09-30	15:18:00	0
2008-09-30	15:19:00	0
2008-09-30	15:20:00	0
2008-09-30	15:21:00	0
2008-09-30	15:22:00	0
2008-09-30	15:23:00	0
2008-09-30	15:24:00	0
2008-09-30	15:25:00	0
2008-09-30	15:26:00	0
2008-09-30	15:27:00	0
2008-09-30	15:28:00	0
2008-09-30	15:29:00	0
2008-09-30	15:30:00	0
2008-09-30	15:31:00	0
2008-09-30	15:32:00	0
2008-09-30	15:33:00	0
2008-09-30	15:34:00	0
2008-09-30	15:35:00	0
2008-09-30	15:36:00	0
2008-09-30	15:37:00	0
2008-09-30	15:38:00	0
2008-09-30	15:39:00	0
2008-09-30	15:40:00	0
2008-09-30	15:41:00	0
2008-09-30	15:42:00	0
2008-09-30	15:43:00	0
2008-09-30	15:44:00	0
2008-09-30	15:45:00	0
2008-09-30	15:46:00	0
2008-09-30	15:47:00	0
2008-09-30	15:48:00	0
2008-09-30	15:49:00	0
2008-09-30	15:50:00	0
2008-09-30	15:51:00	0
2008-09-30	15:52:00	0
2008-09-30	15:53:00	0
2008-09-30	15:54:00	0
2008-09-30	15:55:00	0
2008-09-30	15:56:00	0
2008-09-30	15:57:00	0
2008-09-30	15:58:00	0
2008-09-30	15:59:00	0
2008-09-30	16:00:00	0
2008-09-30	16:01:00	0
2008-09-30	16:02:00	0
2008-09-30	16:03:00	0
2008-09-30	16:04:00	0
2008-09-30	16:05:00	0
2008-09-30	16:06:00	0
2008-09-30	16:07:00	0
2008-09-30	16:08:00	0
2008-09-30	16:09:00	0
2008-09-30	16:10:00	0
2008-09-30	16:11:00	0
2008-09-30	16:12:00	0
2008-09-30	16:13:00	0
2008-09-30	16:14:00	0
2008-09-30	16:15:00	0
2008-09-30	16:16:00	0
2008-09-30	16:17:00	0
2008-09-30	16:18:00	0
2008-09-30	16:19:00	0
2008-09-30	16:20:00	0
2008-09-30	16:21:00	0
2008-09-30	16:22:00	0
2008-09-30	16:23:00	0
2008-09-30	16:24:00	0
2008-09-30	16:25:00	0
2008-09-30	16:26:00	0
2008-09-30	16:27:00	0
2008-09-30	16:28:00	0
2008-09-30	16:29:00	0
2008-09-30	16:30:00	0
2008-09-30	16:31:00	0
2008-09-30	16:32:00	0
2008-09-30	16:33:00	0
2008-09-30	16:34:00	0
2008-09-30	16:35:00	0
2008-09-30	16:36:00	0
2008-09-30	16:37:00	0
2008-09-30	16:38:00	0
2008-09-30	16:39:00	0
2008-09-30	16:40:00	0
2008-09-30	16:41:00	0
2008-09-30	16:42:00	0
2008-09-30	16:43:00	0
2008-09-30	16:44:00	0
2008-09-30	16:45:00	0
2008-09-30	16:46:00	0
2008-09-30	16:47:00	0
2008-09-30	16:48:00	0
2008-09-30	16:49:00	0
2008-09-30	16:50:00	0
2008-09-30	16:51:00	0
2008-09-30	16:52:00	0
2008-09-30	16:53:00	0
2008-09-30	16:54:00	0
2008-09-30	16:55:00	0
2008-09-30	16:56:00	0
2008-09-30	16:57:00	0
2008-09-30	16:58:00	0
2008-09-30	16:59:00	0
2008-09-30	17:00:00	0
2008-09-30	17:01:00	0
2008-09-30	17:02:00	0
2008-09-30	17:03:00	0
2008-09-30	17:04:00	0
2008-09-30	17:05:00	0
2008-09-30	17:06:00	0
2008-09-30	17:07:00	0
2008-09-30	17:08:00	0
2008-09-30	17:09:00	0
2008-09-30	17:10:00	0
2008-09-30	17:11:00	0
2008-09-30	17:12:00	0
2008-09-30	17:13:00	0
2008-09-30	17:14:00	0
2008-09-30	17:15:00	0
2008-09-30	17:16:00	0
2008-09-30	17:17:00	0
2008-09-30	17:18:00	0
2008-09-30	17:19:00	0
2008-09-30	17:20:00	0
2008-09-30	17:21:00	0
2008-09-30	17:22:00	0
2008-09-30	17:23:00	0
2008-09-30	17:24:00	0
2008-09-30	17:25:00	0
2008-09-30	17:26:00	0
2008-09-30	17:27:00	0
2008-09-30	17:28:00	0
2008-09-30	17:29:00	0
2008-09-30	17:30:00	0
2008-09-30	17:31:00	0
2008-09-30	17:32:00	0
2008-09-30	17:33:00	0
2008-09-30	17:34:00	0
2008-09-30	17:35:00	0
2008-09-30	17:36:00	0
2008-09-30	17:37:00	0
2008-09-30	17:38:00	0
2008-09-30	17:39:00	0
2008-09-30	17:40:00	0
2008-09-30	17:41:00	0
2008-09-30	17:42:00	0
2008-09-30	17:43:00	0
2008-09-30	17:44:00	0
2008-09-30	17:45:00	0
2008-09-30	17:46:00	0
2008-09-30	17:47:00	0
2008-09-30	17:48:00	0
2008-09-30	17:49:00	0
2008-09-30	17:50:00	0
2008-09-30	17:51:00	0
2008-09-30	17:52:00	0
2008-09-30	17:53:00	0
2008-09-30	17:54:00	0
2008-09-30	17:55:00	0
2008-09-30	17:56:00	0
2008-09-30	17:57:00	0
2008-09-30	17:58:00	0
2008-09-30	17:59:00	0
2008-09-30	18:00:00	0	M
2008-09-30	18:01:00	438
2008-09-30	18:02:00	518
2008-09-30	18:03:00	2256
2008-09-30	18:04:00	295
2008-09-30	18:05:00	208
2008-09-30	18:06:00	376
2008-09-30	18:07:00	407
2008-09-30	18:08:00	553
2008-09-30	18:09:00	642
2008-09-30	18:10:00	29
2008-09-30	18:11:00	363
2008-09-30	18:12:00	376
2008-09-30	18:13:00	97
2008-09-30	18:14:00	173
2008-09-30	18:15:00	336
2008-09-30	18:16:00	376
2008-09-30	18:17:00	336
2008-09-30	18:18:00	107
2008-09-30	18:19:00	0
2008-09-30	18:20:00	281
2008-09-30	18:21:00	97
2008-09-30	18:22:00	126
2008-09-30	18:23:00	48
2008-09-30	18:24:00	184
2008-09-30	18:25:00	0
2008-09-30	18:26:00	0
2008-09-30	18:27:00	0
2008-09-30	18:28:00	0
2008-09-30	18:29:00	0
2008-09-30	18:30:00	0
2008-09-30	18:31:00	0
2008-09-30	18:32:00	0
2008-09-30	18:33:00	19
2008-09-30	18:34:00	0
2008-09-30	18:35:00	0
2008-09-30	18:36:00	0
2008-09-30	18:37:00	0
2008-09-30	18:38:00	0
2008-09-30	18:39:00	0
2008-09-30	18:40:00	0
2008-09-30	18:41:00	87
2008-09-30	18:42:00	39
2008-09-30	18:43:00	0
2008-09-30	18:44:00	0
2008-09-30	18:45:00	0
2008-09-30	18:46:00	10
2008-09-30	18:47:00	0
2008-09-30	18:48:00	0
2008-09-30	18:49:00	0
2008-09-30	18:50:00	0
2008-09-30	18:51:00	0
2008-09-30	18:52:00	0
2008-09-30	18:53:00	0
2008-09-30	18:54:00	10
2008-09-30	18:55:00	0
2008-09-30	18:56:00	0
2008-09-30	18:57:00	0
2008-09-30	18:58:00	0
2008-09-30	18:59:00	0
2008-09-30	19:00:00	0
2008-09-30	19:01:00	0
2008-09-30	19:02:00	0
2008-09-30	19:03:00	0
2008-09-30	19:04:00	0
2008-09-30	19:05:00	0
2008-09-30	19:06:00	0
2008-09-30	19:07:00	0
2008-09-30	19:08:00	0
2008-09-30	19:09:00	0
2008-09-30	19:10:00	0
2008-09-30	19:11:00	0
2008-09-30	19:12:00	0
2008-09-30	19:13:00	0
2008-09-30	19:14:00	0
2008-09-30	19:15:00	0
2008-09-30	19:16:00	0
2008-09-30	19:17:00	0
2008-09-30	19:18:00	0
2008-09-30	19:19:00	0
2008-09-30	19:20:00	0
2008-09-30	19:21:00	0
2008-09-30	19:22:00	0
2008-09-30	19:23:00	19
2008-09-30	19:24:00	19
2008-09-30	19:25:00	0
2008-09-30	19:26:00	0
2008-09-30	19:27:00	0
2008-09-30	19:28:00	58
2008-09-30	19:29:00	126
2008-09-30	19:30:00	349
2008-09-30	19:31:00	231
2008-09-30	19:32:00	438
2008-09-30	19:33:00	254
2008-09-30	19:34:00	196
2008-09-30	19:35:00	308
2008-09-30	19:36:00	173
2008-09-30	19:37:00	363
2008-09-30	19:38:00	518
2008-09-30	19:39:00	254
2008-09-30	19:40:00	48
2008-09-30	19:41:00	48
2008-09-30	19:42:00	29
2008-09-30	19:43:00	87
2008-09-30	19:44:00	87
2008-09-30	19:45:00	149
2008-09-30	19:46:00	500
2008-09-30	19:47:00	438
2008-09-30	19:48:00	107
2008-09-30	19:49:00	0
2008-09-30	19:50:00	29
2008-09-30	19:51:00	48
2008-09-30	19:52:00	58
2008-09-30	19:53:00	0
2008-09-30	19:54:00	39
2008-09-30	19:55:00	0
2008-09-30	19:56:00	0
2008-09-30	19:57:00	336
2008-09-30	19:58:00	956
2008-09-30	19:59:00	87
2008-09-30	20:00:00	58
2008-09-30	20:01:00	184
2008-09-30	20:02:00	107
2008-09-30	20:03:00	149
2008-09-30	20:04:00	196
2008-09-30	20:05:00	0
2008-09-30	20:06:00	19
2008-09-30	20:07:00	19
2008-09-30	20:08:00	29
2008-09-30	20:09:00	0
2008-09-30	20:10:00	58
2008-09-30	20:11:00	0
2008-09-30	20:12:00	19
2008-09-30	20:13:00	0
2008-09-30	20:14:00	0
2008-09-30	20:15:00	78
2008-09-30	20:16:00	48
2008-09-30	20:17:00	0
2008-09-30	20:18:00	58
2008-09-30	20:19:00	173
2008-09-30	20:20:00	138
2008-09-30	20:21:00	780
2008-09-30	20:22:00	19
2008-09-30	20:23:00	570
2008-09-30	20:24:00	219
2008-09-30	20:25:00	281
2008-09-30	20:26:00	0
2008-09-30	20:27:00	0
2008-09-30	20:28:00	0
2008-09-30	20:29:00	184
2008-09-30	20:30:00	68
2008-09-30	20:31:00	0
2008-09-30	20:32:00	0
2008-09-30	20:33:00	0
2008-09-30	20:34:00	10
2008-09-30	20:35:00	10
2008-09-30	20:36:00	48
2008-09-30	20:37:00	97
2008-09-30	20:38:00	58
2008-09-30	20:39:00	138
2008-09-30	20:40:00	48
2008-09-30	20:41:00	268
2008-09-30	20:42:00	87
2008-09-30	20:43:00	0
2008-09-30	20:44:00	0
2008-09-30	20:45:00	0
2008-09-30	20:46:00	0
2008-09-30	20:47:00	10
2008-09-30	20:48:00	0
2008-09-30	20:49:00	0
2008-09-30	20:50:00	0
2008-09-30	20:51:00	0
2008-09-30	20:52:00	0
2008-09-30	20:53:00	0
2008-09-30	20:54:00	0
2008-09-30	20:55:00	0
2008-09-30	20:56:00	0
2008-09-30	20:57:00	0
2008-09-30	20:58:00	0
2008-09-30	20:59:00	0
2008-09-30	21:00:00	0
2008-09-30	21:01:00	0
2008-09-30	21:02:00	0
2008-09-30	21:03:00	10
2008-09-30	21:04:00	0
2008-09-30	21:05:00	0
2008-09-30	21:06:00	0
2008-09-30	21:07:00	295
2008-09-30	21:08:00	97
2008-09-30	21:09:00	295
2008-09-30	21:10:00	308
2008-09-30	21:11:00	208
2008-09-30	21:12:00	268
2008-09-30	21:13:00	196
2008-09-30	21:14:00	149
2008-09-30	21:15:00	97
2008-09-30	21:16:00	107
2008-09-30	21:17:00	87
2008-09-30	21:18:00	184
2008-09-30	21:19:00	322
2008-09-30	21:20:00	116
2008-09-30	21:21:00	0
2008-09-30	21:22:00	0
2008-09-30	21:23:00	0
2008-09-30	21:24:00	10
2008-09-30	21:25:00	0
2008-09-30	21:26:00	68
2008-09-30	21:27:00	0
2008-09-30	21:28:00	0
2008-09-30	21:29:00	0
2008-09-30	21:30:00	0
2008-09-30	21:31:00	0
2008-09-30	21:32:00	0
2008-09-30	21:33:00	0
2008-09-30	21:34:00	0
2008-09-30	21:35:00	0
2008-09-30	21:36:00	0
2008-09-30	21:37:00	0
2008-09-30	21:38:00	10
2008-09-30	21:39:00	87
2008-09-30	21:40:00	0
2008-09-30	21:41:00	0
2008-09-30	21:42:00	0
2008-09-30	21:43:00	19
2008-09-30	21:44:00	68
2008-09-30	21:45:00	107
2008-09-30	21:46:00	39
2008-09-30	21:47:00	10
2008-09-30	21:48:00	0
2008-09-30	21:49:00	0
2008-09-30	21:50:00	0
2008-09-30	21:51:00	10
2008-09-30	21:52:00	58
2008-09-30	21:53:00	0
2008-09-30	21:54:00	0
2008-09-30	21:55:00	48
2008-09-30	21:56:00	0
2008-09-30	21:57:00	0
2008-09-30	21:58:00	0
2008-09-30	21:59:00	0
2008-09-30	22:00:00	0
2008-09-30	22:01:00	39
2008-09-30	22:02:00	392
2008-09-30	22:03:00	268
2008-09-30	22:04:00	363
2008-09-30	22:05:00	739
2008-09-30	22:06:00	392
2008-09-30	22:07:00	0
2008-09-30	22:08:00	0
2008-09-30	22:09:00	0
2008-09-30	22:10:00	0
2008-09-30	22:11:00	0
2008-09-30	22:12:00	0
2008-09-30	22:13:00	0
2008-09-30	22:14:00	0
2008-09-30	22:15:00	0
2008-09-30	22:16:00	0
2008-09-30	22:17:00	0
2008-09-30	22:18:00	0
2008-09-30	22:19:00	39
2008-09-30	22:20:00	0
2008-09-30	22:21:00	605
2008-09-30	22:22:00	308
2008-09-30	22:23:00	700
2008-09-30	22:24:00	739
2008-09-30	22:25:00	407
2008-09-30	22:26:00	0
2008-09-30	22:27:00	0
2008-09-30	22:28:00	10
2008-09-30	22:29:00	0
2008-09-30	22:30:00	570
2008-09-30	22:31:00	485
2008-09-30	22:32:00	0
2008-09-30	22:33:00	336
2008-09-30	22:34:00	231
2008-09-30	22:35:00	29
2008-09-30	22:36:00	116
2008-09-30	22:37:00	58
2008-09-30	22:38:00	0
2008-09-30	22:39:00	10
2008-09-30	22:40:00	0
2008-09-30	22:41:00	0
2008-09-30	22:42:00	10
2008-09-30	22:43:00	0
2008-09-30	22:44:00	10
2008-09-30	22:45:00	0
2008-09-30	22:46:00	0
2008-09-30	22:47:00	10
2008-09-30	22:48:00	58
2008-09-30	22:49:00	58
2008-09-30	22:50:00	0
2008-09-30	22:51:00	295
2008-09-30	22:52:00	39
2008-09-30	22:53:00	376
2008-09-30	22:54:00	469
2008-09-30	22:55:00	39
2008-09-30	22:56:00	642
2008-09-30	22:57:00	173
2008-09-30	22:58:00	0
2008-09-30	22:59:00	10
2008-09-30	23:00:00	97
2008-09-30	23:01:00	231
2008-09-30	23:02:00	0
2008-09-30	23:03:00	39
2008-09-30	23:04:00	48
2008-09-30	23:05:00	126
2008-09-30	23:06:00	322
2008-09-30	23:07:00	336
2008-09-30	23:08:00	107
2008-09-30	23:09:00	39
2008-09-30	23:10:00	0
2008-09-30	23:11:00	0
2008-09-30	23:12:00	10
2008-09-30	23:13:00	10
2008-09-30	23:14:00	10
2008-09-30	23:15:00	149
2008-09-30	23:16:00	196
2008-09-30	23:17:00	58
2008-09-30	23:18:00	0
2008-09-30	23:19:00	161
2008-09-30	23:20:00	48
2008-09-30	23:21:00	0
2008-09-30	23:22:00	0
2008-09-30	23:23:00	0
2008-09-30	23:24:00	19
2008-09-30	23:25:00	10
2008-09-30	23:26:00	19
2008-09-30	23:27:00	0
2008-09-30	23:28:00	0
2008-09-30	23:29:00	0
2008-09-30	23:30:00	0
2008-09-30	23:31:00	0
2008-09-30	23:32:00	0
2008-09-30	23:33:00	0
2008-09-30	23:34:00	0
2008-09-30	23:35:00	10
2008-09-30	23:36:00	0
2008-09-30	23:37:00	0
2008-09-30	23:38:00	0
2008-09-30	23:39:00	0
2008-09-30	23:40:00	0
2008-09-30	23:41:00	0
2008-09-30	23:42:00	0
2008-09-30	23:43:00	0
2008-09-30	23:44:00	0
2008-09-30	23:45:00	0
2008-09-30	23:46:00	0
2008-09-30	23:47:00	0
2008-09-30	23:48:00	0
2008-09-30	23:49:00	0
2008-09-30	23:50:00	0
2008-09-30	23:51:00	0
2008-09-30	23:52:00	0
2008-09-30	23:53:00	0
2008-09-30	23:54:00	0
2008-09-30	23:55:00	0
2008-09-30	23:56:00	0
2008-09-30	23:57:00	0
2008-09-30	23:58:00	0
2008-09-30	23:59:00	0
2008-10-01	00:00:00	0
2008-10-01	00:01:00	10
2008-10-01	00:02:00	0
2008-10-01	00:03:00	0
2008-10-01	00:04:00	0
2008-10-01	00:05:00	19
2008-10-01	00:06:00	0
2008-10-01	00:07:00	0
2008-10-01	00:08:00	107
2008-10-01	00:09:00	10
2008-10-01	00:10:00	0
2008-10-01	00:11:00	0
2008-10-01	00:12:00	0
2008-10-01	00:13:00	0
2008-10-01	00:14:00	0
2008-10-01	00:15:00	0
2008-10-01	00:16:00	0
2008-10-01	00:17:00	0
2008-10-01	00:18:00	0
2008-10-01	00:19:00	0
2008-10-01	00:20:00	0
2008-10-01	00:21:00	0
2008-10-01	00:22:00	0
2008-10-01	00:23:00	0
2008-10-01	00:24:00	0
2008-10-01	00:25:00	0
2008-10-01	00:26:00	0
2008-10-01	00:27:00	0
2008-10-01	00:28:00	0
2008-10-01	00:29:00	0
2008-10-01	00:30:00	0
2008-10-01	00:31:00	0
2008-10-01	00:32:00	0
2008-10-01	00:33:00	0
2008-10-01	00:34:00	0
2008-10-01	00:35:00	0
2008-10-01	00:36:00	0
2008-10-01	00:37:00	0
2008-10-01	00:38:00	0
2008-10-01	00:39:00	0
2008-10-01	00:40:00	0
2008-10-01	00:41:00	0
2008-10-01	00:42:00	0
2008-10-01	00:43:00	0
2008-10-01	00:44:00	10
2008-10-01	00:45:00	0
2008-10-01	00:46:00	0
2008-10-01	00:47:00	0
2008-10-01	00:48:00	0
2008-10-01	00:49:00	0
2008-10-01	00:50:00	0
2008-10-01	00:51:00	0
2008-10-01	00:52:00	39
2008-10-01	00:53:00	0
2008-10-01	00:54:00	0
2008-10-01	00:55:00	0
2008-10-01	00:56:00	0
2008-10-01	00:57:00	0
2008-10-01	00:58:00	0
2008-10-01	00:59:00	0
2008-10-01	01:00:00	0
2008-10-01	01:01:00	0
2008-10-01	01:02:00	0
2008-10-01	01:03:00	0
2008-10-01	01:04:00	0
2008-10-01	01:05:00	0
2008-10-01	01:06:00	0
2008-10-01	01:07:00	0
2008-10-01	01:08:00	0
2008-10-01	01:09:00	0
2008-10-01	01:10:00	0
2008-10-01	01:11:00	0
2008-10-01	01:12:00	10
2008-10-01	01:13:00	0
2008-10-01	01:14:00	39
2008-10-01	01:15:00	0
2008-10-01	01:16:00	0
2008-10-01	01:17:00	0
2008-10-01	01:18:00	0
2008-10-01	01:19:00	0
2008-10-01	01:20:00	0
2008-10-01	01:21:00	0
2008-10-01	01:22:00	0
2008-10-01	01:23:00	0
2008-10-01	01:24:00	0
2008-10-01	01:25:00	0
2008-10-01	01:26:00	0
2008-10-01	01:27:00	0
2008-10-01	01:28:00	0
2008-10-01	01:29:00	0
2008-10-01	01:30:00	0
2008-10-01	01:31:00	0
2008-10-01	01:32:00	0
2008-10-01	01:33:00	0
2008-10-01	01:34:00	0
2008-10-01	01:35:00	0
2008-10-01	01:36:00	0
2008-10-01	01:37:00	0
2008-10-01	01:38:00	0
2008-10-01	01:39:00	0
2008-10-01	01:40:00	0
2008-10-01	01:41:00	0
2008-10-01	01:42:00	0
2008-10-01	01:43:00	0
2008-10-01	01:44:00	0
2008-10-01	01:45:00	0
2008-10-01	01:46:00	0
2008-10-01	01:47:00	0
2008-10-01	01:48:00	0
2008-10-01	01:49:00	0
2008-10-01	01:50:00	0
2008-10-01	01:51:00	0
2008-10-01	01:52:00	0
2008-10-01	01:53:00	0
2008-10-01	01:54:00	0
2008-10-01	01:55:00	0
2008-10-01	01:56:00	39
2008-10-01	01:57:00	10
2008-10-01	01:58:00	0
2008-10-01	01:59:00	0
2008-10-01	02:00:00	39
2008-10-01	02:01:00	0
2008-10-01	02:02:00	0
2008-10-01	02:03:00	0
2008-10-01	02:04:00	19
2008-10-01	02:05:00	0
2008-10-01	02:06:00	0
2008-10-01	02:07:00	0
2008-10-01	02:08:00	0
2008-10-01	02:09:00	10
2008-10-01	02:10:00	0
2008-10-01	02:11:00	10
2008-10-01	02:12:00	10
2008-10-01	02:13:00	10
2008-10-01	02:14:00	0
2008-10-01	02:15:00	116
2008-10-01	02:16:00	0
2008-10-01	02:17:00	0
2008-10-01	02:18:00	0
2008-10-01	02:19:00	0
2008-10-01	02:20:00	0
2008-10-01	02:21:00	0
2008-10-01	02:22:00	0
2008-10-01	02:23:00	322
2008-10-01	02:24:00	0
2008-10-01	02:25:00	0
2008-10-01	02:26:00	0
2008-10-01	02:27:00	10
2008-10-01	02:28:00	0
2008-10-01	02:29:00	0
2008-10-01	02:30:00	19
2008-10-01	02:31:00	184
2008-10-01	02:32:00	0
2008-10-01	02:33:00	0
2008-10-01	02:34:00	0
2008-10-01	02:35:00	10
2008-10-01	02:36:00	107
2008-10-01	02:37:00	19
2008-10-01	02:38:00	87
2008-10-01	02:39:00	0
2008-10-01	02:40:00	0
2008-10-01	02:41:00	0
2008-10-01	02:42:00	0
2008-10-01	02:43:00	10
2008-10-01	02:44:00	0
2008-10-01	02:45:00	0
2008-10-01	02:46:00	0
2008-10-01	02:47:00	19
2008-10-01	02:48:00	0
2008-10-01	02:49:00	0
2008-10-01	02:50:00	0
2008-10-01	02:51:00	10
2008-10-01	02:52:00	0
2008-10-01	02:53:00	0
2008-10-01	02:54:00	0
2008-10-01	02:55:00	0
2008-10-01	02:56:00	0
2008-10-01	02:57:00	0
2008-10-01	02:58:00	0
2008-10-01	02:59:00	0
2008-10-01	03:00:00	0
2008-10-01	03:01:00	0
2008-10-01	03:02:00	0
2008-10-01	03:03:00	0
2008-10-01	03:04:00	0
2008-10-01	03:05:00	0
2008-10-01	03:06:00	0
2008-10-01	03:07:00	0
2008-10-01	03:08:00	0
2008-10-01	03:09:00	0
2008-10-01	03:10:00	0
2008-10-01	03:11:00	0
2008-10-01	03:12:00	0
2008-10-01	03:13:00	0
2008-10-01	03:14:00	0
2008-10-01	03:15:00	0
2008-10-01	03:16:00	0
2008-10-01	03:17:00	0
2008-10-01	03:18:00	0
2008-10-01	03:19:00	0
2008-10-01	03:20:00	0
2008-10-01	03:21:00	0
2008-10-01	03:22:00	0
2008-10-01	03:23:00	0
2008-10-01	03:24:00	0
2008-10-01	03:25:00	0
2008-10-01	03:26:00	0
2008-10-01	03:27:00	0
2008-10-01	03:28:00	0
2008-10-01	03:29:00	0
2008-10-01	03:30:00	19
2008-10-01	03:31:00	0
2008-10-01	03:32:00	0
2008-10-01	03:33:00	0
2008-10-01	03:34:00	0
2008-10-01	03:35:00	0
2008-10-01	03:36:00	0
2008-10-01	03:37:00	0
2008-10-01	03:38:00	0
2008-10-01	03:39:00	0
2008-10-01	03:40:00	0
2008-10-01	03:41:00	0
2008-10-01	03:42:00	0
2008-10-01	03:43:00	0
2008-10-01	03:44:00	0
2008-10-01	03:45:00	0
2008-10-01	03:46:00	0
2008-10-01	03:47:00	0
2008-10-01	03:48:00	0
2008-10-01	03:49:00	0
2008-10-01	03:50:00	0
2008-10-01	03:51:00	0
2008-10-01	03:52:00	0
2008-10-01	03:53:00	0
2008-10-01	03:54:00	0
2008-10-01	03:55:00	19
2008-10-01	03:56:00	0
2008-10-01	03:57:00	0
2008-10-01	03:58:00	0
2008-10-01	03:59:00	0
2008-10-01	04:00:00	0
2008-10-01	04:01:00	0
2008-10-01	04:02:00	0
2008-10-01	04:03:00	0
2008-10-01	04:04:00	0
2008-10-01	04:05:00	48
2008-10-01	04:06:00	363
2008-10-01	04:07:00	392
2008-10-01	04:08:00	29
2008-10-01	04:09:00	308
2008-10-01	04:10:00	0
2008-10-01	04:11:00	10
2008-10-01	04:12:00	0
2008-10-01	04:13:00	0
2008-10-01	04:14:00	0
2008-10-01	04:15:00	0
2008-10-01	04:16:00	0
2008-10-01	04:17:00	0
2008-10-01	04:18:00	0
2008-10-01	04:19:00	0
2008-10-01	04:20:00	0
2008-10-01	04:21:00	0
2008-10-01	04:22:00	0
2008-10-01	04:23:00	0
2008-10-01	04:24:00	0
2008-10-01	04:25:00	0
2008-10-01	04:26:00	0
2008-10-01	04:27:00	0
2008-10-01	04:28:00	0
2008-10-01	04:29:00	0
2008-10-01	04:30:00	0
2008-10-01	04:31:00	0
2008-10-01	04:32:00	0
2008-10-01	04:33:00	0
2008-10-01	04:34:00	0
2008-10-01	04:35:00	19
2008-10-01	04:36:00	0
2008-10-01	04:37:00	0
2008-10-01	04:38:00	0
2008-10-01	04:39:00	0
2008-10-01	04:40:00	0
2008-10-01	04:41:00	0
2008-10-01	04:42:00	0
2008-10-01	04:43:00	0
2008-10-01	04:44:00	0
2008-10-01	04:45:00	10
2008-10-01	04:46:00	0
2008-10-01	04:47:00	0
2008-10-01	04:48:00	0
2008-10-01	04:49:00	0
2008-10-01	04:50:00	0
2008-10-01	04:51:00	0
2008-10-01	04:52:00	0
2008-10-01	04:53:00	0
2008-10-01	04:54:00	0
2008-10-01	04:55:00	0
2008-10-01	04:56:00	0
2008-10-01	04:57:00	0
2008-10-01	04:58:00	0
2008-10-01	04:59:00	0
2008-10-01	05:00:00	0
2008-10-01	05:01:00	0
2008-10-01	05:02:00	0
2008-10-01	05:03:00	0
2008-10-01	05:04:00	0
2008-10-01	05:05:00	0
2008-10-01	05:06:00	0
2008-10-01	05:07:00	0
2008-10-01	05:08:00	0
2008-10-01	05:09:00	0
2008-10-01	05:10:00	10
2008-10-01	05:11:00	0
2008-10-01	05:12:00	0
2008-10-01	05:13:00	0
2008-10-01	05:14:00	0
2008-10-01	05:15:00	0
2008-10-01	05:16:00	0
2008-10-01	05:17:00	0
2008-10-01	05:18:00	0
2008-10-01	05:19:00	0
2008-10-01	05:20:00	0
2008-10-01	05:21:00	0
2008-10-01	05:22:00	0
2008-10-01	05:23:00	0
2008-10-01	05:24:00	0
2008-10-01	05:25:00	10
2008-10-01	05:26:00	0
2008-10-01	05:27:00	0
2008-10-01	05:28:00	10
2008-10-01	05:29:00	0
2008-10-01	05:30:00	0
2008-10-01	05:31:00	0
2008-10-01	05:32:00	0
2008-10-01	05:33:00	0
2008-10-01	05:34:00	10
2008-10-01	05:35:00	19
2008-10-01	05:36:00	0
2008-10-01	05:37:00	0
2008-10-01	05:38:00	0
2008-10-01	05:39:00	0
2008-10-01	05:40:00	0
2008-10-01	05:41:00	0
2008-10-01	05:42:00	0
2008-10-01	05:43:00	0
2008-10-01	05:44:00	19
2008-10-01	05:45:00	0
2008-10-01	05:46:00	0
2008-10-01	05:47:00	0
2008-10-01	05:48:00	0
2008-10-01	05:49:00	0
2008-10-01	05:50:00	0
2008-10-01	05:51:00	0
2008-10-01	05:52:00	0
2008-10-01	05:53:00	0
2008-10-01	05:54:00	0
2008-10-01	05:55:00	0
2008-10-01	05:56:00	0
2008-10-01	05:57:00	0
2008-10-01	05:58:00	0
2008-10-01	05:59:00	0
2008-10-01	06:00:00	0
2008-10-01	06:01:00	10
2008-10-01	06:02:00	161
2008-10-01	06:03:00	0
2008-10-01	06:04:00	0
2008-10-01	06:05:00	0
2008-10-01	06:06:00	0
2008-10-01	06:07:00	0
2008-10-01	06:08:00	0
2008-10-01	06:09:00	0
2008-10-01	06:10:00	0
2008-10-01	06:11:00	0
2008-10-01	06:12:00	0
2008-10-01	06:13:00	0
2008-10-01	06:14:00	10
2008-10-01	06:15:00	0
2008-10-01	06:16:00	0
2008-10-01	06:17:00	0
2008-10-01	06:18:00	0
2008-10-01	06:19:00	0
2008-10-01	06:20:00	0
2008-10-01	06:21:00	0
2008-10-01	06:22:00	0
2008-10-01	06:23:00	0
2008-10-01	06:24:00	0
2008-10-01	06:25:00	0
2008-10-01	06:26:00	0
2008-10-01	06:27:00	0
2008-10-01	06:28:00	0
2008-10-01	06:29:00	68
2008-10-01	06:30:00	0
2008-10-01	06:31:00	87
2008-10-01	06:32:00	78
2008-10-01	06:33:00	10
2008-10-01	06:34:00	0
2008-10-01	06:35:00	0
2008-10-01	06:36:00	0
2008-10-01	06:37:00	10
2008-10-01	06:38:00	0
2008-10-01	06:39:00	0
2008-10-01	06:40:00	0
2008-10-01	06:41:00	0
2008-10-01	06:42:00	0
2008-10-01	06:43:00	0
2008-10-01	06:44:00	0
2008-10-01	06:45:00	58
2008-10-01	06:46:00	10
2008-10-01	06:47:00	19
2008-10-01	06:48:00	149
2008-10-01	06:49:00	322
2008-10-01	06:50:00	0
2008-10-01	06:51:00	308
2008-10-01	06:52:00	242
2008-10-01	06:53:00	68
2008-10-01	06:54:00	116
2008-10-01	06:55:00	138
2008-10-01	06:56:00	661
2008-10-01	06:57:00	231
2008-10-01	06:58:00	1210
2008-10-01	06:59:00	1264
2008-10-01	07:00:00	242
2008-10-01	07:01:00	219
2008-10-01	07:02:00	196
2008-10-01	07:03:00	268
2008-10-01	07:04:00	295
2008-10-01	07:05:00	268
2008-10-01	07:06:00	281
2008-10-01	07:07:00	469
2008-10-01	07:08:00	254
2008-10-01	07:09:00	208
2008-10-01	07:10:00	376
2008-10-01	07:11:00	739
2008-10-01	07:12:00	570
2008-10-01	07:13:00	605
2008-10-01	07:14:00	322
2008-10-01	07:15:00	107
2008-10-01	07:16:00	97
2008-10-01	07:17:00	48
2008-10-01	07:18:00	208
2008-10-01	07:19:00	116
2008-10-01	07:20:00	208
2008-10-01	07:21:00	0
2008-10-01	07:22:00	48
2008-10-01	07:23:00	376
2008-10-01	07:24:00	68
2008-10-01	07:25:00	0
2008-10-01	07:26:00	138
2008-10-01	07:27:00	0
2008-10-01	07:28:00	0
2008-10-01	07:29:00	68
2008-10-01	07:30:00	173
2008-10-01	07:31:00	126
2008-10-01	07:32:00	1381
2008-10-01	07:33:00	910
2008-10-01	07:34:00	605
2008-10-01	07:35:00	58
2008-10-01	07:36:00	126
2008-10-01	07:37:00	29
2008-10-01	07:38:00	268
2008-10-01	07:39:00	219
2008-10-01	07:40:00	107
2008-10-01	07:41:00	219
2008-10-01	07:42:00	107
2008-10-01	07:43:00	39
2008-10-01	07:44:00	126
2008-10-01	07:45:00	78
2008-10-01	07:46:00	336
2008-10-01	07:47:00	208
2008-10-01	07:48:00	242
2008-10-01	07:49:00	97
2008-10-01	07:50:00	231
2008-10-01	07:51:00	149
2008-10-01	07:52:00	196
2008-10-01	07:53:00	0
2008-10-01	07:54:00	0
2008-10-01	07:55:00	0
2008-10-01	07:56:00	0
2008-10-01	07:57:00	0
2008-10-01	07:58:00	0
2008-10-01	07:59:00	0
2008-10-01	08:00:00	0
2008-10-01	08:01:00	0
2008-10-01	08:02:00	0
2008-10-01	08:03:00	0
2008-10-01	08:04:00	0
2008-10-01	08:05:00	0
2008-10-01	08:06:00	0
2008-10-01	08:07:00	10
2008-10-01	08:08:00	0
2008-10-01	08:09:00	0
2008-10-01	08:10:00	0
2008-10-01	08:11:00	0
2008-10-01	08:12:00	10
2008-10-01	08:13:00	0
2008-10-01	08:14:00	0
2008-10-01	08:15:00	0
2008-10-01	08:16:00	0
2008-10-01	08:17:00	0
2008-10-01	08:18:00	0
2008-10-01	08:19:00	0
2008-10-01	08:20:00	0
2008-10-01	08:21:00	0
2008-10-01	08:22:00	0
2008-10-01	08:23:00	0
2008-10-01	08:24:00	0
2008-10-01	08:25:00	0
2008-10-01	08:26:00	0
2008-10-01	08:27:00	0
2008-10-01	08:28:00	0
2008-10-01	08:29:00	0
2008-10-01	08:30:00	0
2008-10-01	08:31:00	0
2008-10-01	08:32:00	0
2008-10-01	08:33:00	0
2008-10-01	08:34:00	0
2008-10-01	08:35:00	0
2008-10-01	08:36:00	10
2008-10-01	08:37:00	0
2008-10-01	08:38:00	0
2008-10-01	08:39:00	0
2008-10-01	08:40:00	0
2008-10-01	08:41:00	0
2008-10-01	08:42:00	0
2008-10-01	08:43:00	0
2008-10-01	08:44:00	0
2008-10-01	08:45:00	0
2008-10-01	08:46:00	0
2008-10-01	08:47:00	0
2008-10-01	08:48:00	0
2008-10-01	08:49:00	0
2008-10-01	08:50:00	0
2008-10-01	08:51:00	0
2008-10-01	08:52:00	0
2008-10-01	08:53:00	0
2008-10-01	08:54:00	0
2008-10-01	08:55:00	0
2008-10-01	08:56:00	0
2008-10-01	08:57:00	0
2008-10-01	08:58:00	0
2008-10-01	08:59:00	0
2008-10-01	09:00:00	0
2008-10-01	09:01:00	0
2008-10-01	09:02:00	39
2008-10-01	09:03:00	0
2008-10-01	09:04:00	0
2008-10-01	09:05:00	0
2008-10-01	09:06:00	0
2008-10-01	09:07:00	0
2008-10-01	09:08:00	0
[truncated: 18,171 more rows]

## Sheet: 10.13.08
Actogram, Copy Raw Data, All Days
Identity:	Nike Storer
Filename:	E:\Active Research Files\meloxicam titre canine\cases\nike\Nike Storer 10.13.08.AWC
Gender:	F
Age:	10
Height:	76.2 cm	30.0 in
Weight:	29.8 kg	65.7 lbs
Start Date:	13-Oct-2008 (Mon)
Start Time:	17:00:00
Interval:	1.00 mins
Date Stamp:	Time Stamp:	Activity Data:	Marker Press:
2008-10-13	00:00:00	0
2008-10-13	00:01:00	0
2008-10-13	00:02:00	0
2008-10-13	00:03:00	0
2008-10-13	00:04:00	0
2008-10-13	00:05:00	0
2008-10-13	00:06:00	0
2008-10-13	00:07:00	0
2008-10-13	00:08:00	0
2008-10-13	00:09:00	0
2008-10-13	00:10:00	0
2008-10-13	00:11:00	0
2008-10-13	00:12:00	0
2008-10-13	00:13:00	0
2008-10-13	00:14:00	0
2008-10-13	00:15:00	0
2008-10-13	00:16:00	0
2008-10-13	00:17:00	0
2008-10-13	00:18:00	0
2008-10-13	00:19:00	0
2008-10-13	00:20:00	0
2008-10-13	00:21:00	0
2008-10-13	00:22:00	0
2008-10-13	00:23:00	0
2008-10-13	00:24:00	0
2008-10-13	00:25:00	0
2008-10-13	00:26:00	0
2008-10-13	00:27:00	0
2008-10-13	00:28:00	0
2008-10-13	00:29:00	0
2008-10-13	00:30:00	0
2008-10-13	00:31:00	0
2008-10-13	00:32:00	0
2008-10-13	00:33:00	0
2008-10-13	00:34:00	0
2008-10-13	00:35:00	0
2008-10-13	00:36:00	0
2008-10-13	00:37:00	0
2008-10-13	00:38:00	0
2008-10-13	00:39:00	0
2008-10-13	00:40:00	0
2008-10-13	00:41:00	0
2008-10-13	00:42:00	0
2008-10-13	00:43:00	0
2008-10-13	00:44:00	0
2008-10-13	00:45:00	0
2008-10-13	00:46:00	0
2008-10-13	00:47:00	0
2008-10-13	00:48:00	0
2008-10-13	00:49:00	0
2008-10-13	00:50:00	0
2008-10-13	00:51:00	0
2008-10-13	00:52:00	0
2008-10-13	00:53:00	0
2008-10-13	00:54:00	0
2008-10-13	00:55:00	0
2008-10-13	00:56:00	0
2008-10-13	00:57:00	0
2008-10-13	00:58:00	0
2008-10-13	00:59:00	0
2008-10-13	01:00:00	0
2008-10-13	01:01:00	0
2008-10-13	01:02:00	0
2008-10-13	01:03:00	0
2008-10-13	01:04:00	0
2008-10-13	01:05:00	0
2008-10-13	01:06:00	0
2008-10-13	01:07:00	0
2008-10-13	01:08:00	0
2008-10-13	01:09:00	0
2008-10-13	01:10:00	0
2008-10-13	01:11:00	0
2008-10-13	01:12:00	0
2008-10-13	01:13:00	0
2008-10-13	01:14:00	0
2008-10-13	01:15:00	0
2008-10-13	01:16:00	0
2008-10-13	01:17:00	0
2008-10-13	01:18:00	0
2008-10-13	01:19:00	0
2008-10-13	01:20:00	0
2008-10-13	01:21:00	0
2008-10-13	01:22:00	0
2008-10-13	01:23:00	0
2008-10-13	01:24:00	0
2008-10-13	01:25:00	0
2008-10-13	01:26:00	0
2008-10-13	01:27:00	0
2008-10-13	01:28:00	0
2008-10-13	01:29:00	0
2008-10-13	01:30:00	0
2008-10-13	01:31:00	0
2008-10-13	01:32:00	0
2008-10-13	01:33:00	0
2008-10-13	01:34:00	0
2008-10-13	01:35:00	0
2008-10-13	01:36:00	0
2008-10-13	01:37:00	0
2008-10-13	01:38:00	0
2008-10-13	01:39:00	0
2008-10-13	01:40:00	0
2008-10-13	01:41:00	0
2008-10-13	01:42:00	0
2008-10-13	01:43:00	0
2008-10-13	01:44:00	0
2008-10-13	01:45:00	0
2008-10-13	01:46:00	0
2008-10-13	01:47:00	0
2008-10-13	01:48:00	0
2008-10-13	01:49:00	0
2008-10-13	01:50:00	0
2008-10-13	01:51:00	0
2008-10-13	01:52:00	0
2008-10-13	01:53:00	0
2008-10-13	01:54:00	0
2008-10-13	01:55:00	0
2008-10-13	01:56:00	0
2008-10-13	01:57:00	0
2008-10-13	01:58:00	0
2008-10-13	01:59:00	0
2008-10-13	02:00:00	0
2008-10-13	02:01:00	0
2008-10-13	02:02:00	0
2008-10-13	02:03:00	0
2008-10-13	02:04:00	0
2008-10-13	02:05:00	0
2008-10-13	02:06:00	0
2008-10-13	02:07:00	0
2008-10-13	02:08:00	0
2008-10-13	02:09:00	0
2008-10-13	02:10:00	0
2008-10-13	02:11:00	0
2008-10-13	02:12:00	0
2008-10-13	02:13:00	0
2008-10-13	02:14:00	0
2008-10-13	02:15:00	0
2008-10-13	02:16:00	0
2008-10-13	02:17:00	0
2008-10-13	02:18:00	0
2008-10-13	02:19:00	0
2008-10-13	02:20:00	0
2008-10-13	02:21:00	0
2008-10-13	02:22:00	0
2008-10-13	02:23:00	0
2008-10-13	02:24:00	0
2008-10-13	02:25:00	0
2008-10-13	02:26:00	0
2008-10-13	02:27:00	0
2008-10-13	02:28:00	0
2008-10-13	02:29:00	0
2008-10-13	02:30:00	0
2008-10-13	02:31:00	0
2008-10-13	02:32:00	0
2008-10-13	02:33:00	0
2008-10-13	02:34:00	0
2008-10-13	02:35:00	0
2008-10-13	02:36:00	0
2008-10-13	02:37:00	0
2008-10-13	02:38:00	0
2008-10-13	02:39:00	0
2008-10-13	02:40:00	0
2008-10-13	02:41:00	0
2008-10-13	02:42:00	0
2008-10-13	02:43:00	0
2008-10-13	02:44:00	0
2008-10-13	02:45:00	0
2008-10-13	02:46:00	0
2008-10-13	02:47:00	0
2008-10-13	02:48:00	0
2008-10-13	02:49:00	0
2008-10-13	02:50:00	0
2008-10-13	02:51:00	0
2008-10-13	02:52:00	0
2008-10-13	02:53:00	0
2008-10-13	02:54:00	0
2008-10-13	02:55:00	0
2008-10-13	02:56:00	0
2008-10-13	02:57:00	0
2008-10-13	02:58:00	0
2008-10-13	02:59:00	0
2008-10-13	03:00:00	0
2008-10-13	03:01:00	0
2008-10-13	03:02:00	0
2008-10-13	03:03:00	0
2008-10-13	03:04:00	0
2008-10-13	03:05:00	0
2008-10-13	03:06:00	0
2008-10-13	03:07:00	0
2008-10-13	03:08:00	0
2008-10-13	03:09:00	0
2008-10-13	03:10:00	0
2008-10-13	03:11:00	0
2008-10-13	03:12:00	0
2008-10-13	03:13:00	0
2008-10-13	03:14:00	0
2008-10-13	03:15:00	0
2008-10-13	03:16:00	0
2008-10-13	03:17:00	0
2008-10-13	03:18:00	0
2008-10-13	03:19:00	0
2008-10-13	03:20:00	0
2008-10-13	03:21:00	0
2008-10-13	03:22:00	0
2008-10-13	03:23:00	0
2008-10-13	03:24:00	0
2008-10-13	03:25:00	0
2008-10-13	03:26:00	0
2008-10-13	03:27:00	0
2008-10-13	03:28:00	0
2008-10-13	03:29:00	0
2008-10-13	03:30:00	0
2008-10-13	03:31:00	0
2008-10-13	03:32:00	0
2008-10-13	03:33:00	0
2008-10-13	03:34:00	0
2008-10-13	03:35:00	0
2008-10-13	03:36:00	0
2008-10-13	03:37:00	0
2008-10-13	03:38:00	0
2008-10-13	03:39:00	0
2008-10-13	03:40:00	0
2008-10-13	03:41:00	0
2008-10-13	03:42:00	0
2008-10-13	03:43:00	0
2008-10-13	03:44:00	0
2008-10-13	03:45:00	0
2008-10-13	03:46:00	0
2008-10-13	03:47:00	0
2008-10-13	03:48:00	0
2008-10-13	03:49:00	0
2008-10-13	03:50:00	0
2008-10-13	03:51:00	0
2008-10-13	03:52:00	0
2008-10-13	03:53:00	0
2008-10-13	03:54:00	0
2008-10-13	03:55:00	0
2008-10-13	03:56:00	0
2008-10-13	03:57:00	0
2008-10-13	03:58:00	0
2008-10-13	03:59:00	0
2008-10-13	04:00:00	0
2008-10-13	04:01:00	0
2008-10-13	04:02:00	0
2008-10-13	04:03:00	0
2008-10-13	04:04:00	0
2008-10-13	04:05:00	0
2008-10-13	04:06:00	0
2008-10-13	04:07:00	0
2008-10-13	04:08:00	0
2008-10-13	04:09:00	0
2008-10-13	04:10:00	0
2008-10-13	04:11:00	0
2008-10-13	04:12:00	0
2008-10-13	04:13:00	0
2008-10-13	04:14:00	0
2008-10-13	04:15:00	0
2008-10-13	04:16:00	0
2008-10-13	04:17:00	0
2008-10-13	04:18:00	0
2008-10-13	04:19:00	0
2008-10-13	04:20:00	0
2008-10-13	04:21:00	0
2008-10-13	04:22:00	0
2008-10-13	04:23:00	0
2008-10-13	04:24:00	0
2008-10-13	04:25:00	0
2008-10-13	04:26:00	0
2008-10-13	04:27:00	0
2008-10-13	04:28:00	0
2008-10-13	04:29:00	0
2008-10-13	04:30:00	0
2008-10-13	04:31:00	0
2008-10-13	04:32:00	0
2008-10-13	04:33:00	0
2008-10-13	04:34:00	0
2008-10-13	04:35:00	0
2008-10-13	04:36:00	0
2008-10-13	04:37:00	0
2008-10-13	04:38:00	0
2008-10-13	04:39:00	0
2008-10-13	04:40:00	0
2008-10-13	04:41:00	0
2008-10-13	04:42:00	0
2008-10-13	04:43:00	0
2008-10-13	04:44:00	0
2008-10-13	04:45:00	0
2008-10-13	04:46:00	0
2008-10-13	04:47:00	0
2008-10-13	04:48:00	0
2008-10-13	04:49:00	0
2008-10-13	04:50:00	0
2008-10-13	04:51:00	0
2008-10-13	04:52:00	0
2008-10-13	04:53:00	0
2008-10-13	04:54:00	0
2008-10-13	04:55:00	0
2008-10-13	04:56:00	0
2008-10-13	04:57:00	0
2008-10-13	04:58:00	0
2008-10-13	04:59:00	0
2008-10-13	05:00:00	0
2008-10-13	05:01:00	0
2008-10-13	05:02:00	0
2008-10-13	05:03:00	0
2008-10-13	05:04:00	0
2008-10-13	05:05:00	0
2008-10-13	05:06:00	0
2008-10-13	05:07:00	0
2008-10-13	05:08:00	0
2008-10-13	05:09:00	0
2008-10-13	05:10:00	0
2008-10-13	05:11:00	0
2008-10-13	05:12:00	0
2008-10-13	05:13:00	0
2008-10-13	05:14:00	0
2008-10-13	05:15:00	0
2008-10-13	05:16:00	0
2008-10-13	05:17:00	0
2008-10-13	05:18:00	0
2008-10-13	05:19:00	0
2008-10-13	05:20:00	0
2008-10-13	05:21:00	0
2008-10-13	05:22:00	0
2008-10-13	05:23:00	0
2008-10-13	05:24:00	0
2008-10-13	05:25:00	0
2008-10-13	05:26:00	0
2008-10-13	05:27:00	0
2008-10-13	05:28:00	0
2008-10-13	05:29:00	0
2008-10-13	05:30:00	0
2008-10-13	05:31:00	0
2008-10-13	05:32:00	0
2008-10-13	05:33:00	0
2008-10-13	05:34:00	0
2008-10-13	05:35:00	0
2008-10-13	05:36:00	0
2008-10-13	05:37:00	0
2008-10-13	05:38:00	0
2008-10-13	05:39:00	0
2008-10-13	05:40:00	0
2008-10-13	05:41:00	0
2008-10-13	05:42:00	0
2008-10-13	05:43:00	0
2008-10-13	05:44:00	0
2008-10-13	05:45:00	0
2008-10-13	05:46:00	0
2008-10-13	05:47:00	0
2008-10-13	05:48:00	0
2008-10-13	05:49:00	0
2008-10-13	05:50:00	0
2008-10-13	05:51:00	0
2008-10-13	05:52:00	0
2008-10-13	05:53:00	0
2008-10-13	05:54:00	0
2008-10-13	05:55:00	0
2008-10-13	05:56:00	0
2008-10-13	05:57:00	0
2008-10-13	05:58:00	0
2008-10-13	05:59:00	0
2008-10-13	06:00:00	0
2008-10-13	06:01:00	0
2008-10-13	06:02:00	0
2008-10-13	06:03:00	0
2008-10-13	06:04:00	0
2008-10-13	06:05:00	0
2008-10-13	06:06:00	0
2008-10-13	06:07:00	0
2008-10-13	06:08:00	0
2008-10-13	06:09:00	0
2008-10-13	06:10:00	0
2008-10-13	06:11:00	0
2008-10-13	06:12:00	0
2008-10-13	06:13:00	0
2008-10-13	06:14:00	0
2008-10-13	06:15:00	0
2008-10-13	06:16:00	0
2008-10-13	06:17:00	0
2008-10-13	06:18:00	0
2008-10-13	06:19:00	0
2008-10-13	06:20:00	0
2008-10-13	06:21:00	0
2008-10-13	06:22:00	0
2008-10-13	06:23:00	0
2008-10-13	06:24:00	0
2008-10-13	06:25:00	0
2008-10-13	06:26:00	0
2008-10-13	06:27:00	0
2008-10-13	06:28:00	0
2008-10-13	06:29:00	0
2008-10-13	06:30:00	0
2008-10-13	06:31:00	0
2008-10-13	06:32:00	0
2008-10-13	06:33:00	0
2008-10-13	06:34:00	0
2008-10-13	06:35:00	0
2008-10-13	06:36:00	0
2008-10-13	06:37:00	0
2008-10-13	06:38:00	0
2008-10-13	06:39:00	0
2008-10-13	06:40:00	0
2008-10-13	06:41:00	0
2008-10-13	06:42:00	0
2008-10-13	06:43:00	0
2008-10-13	06:44:00	0
2008-10-13	06:45:00	0
2008-10-13	06:46:00	0
2008-10-13	06:47:00	0
2008-10-13	06:48:00	0
2008-10-13	06:49:00	0
2008-10-13	06:50:00	0
2008-10-13	06:51:00	0
2008-10-13	06:52:00	0
2008-10-13	06:53:00	0
2008-10-13	06:54:00	0
2008-10-13	06:55:00	0
2008-10-13	06:56:00	0
2008-10-13	06:57:00	0
2008-10-13	06:58:00	0
2008-10-13	06:59:00	0
2008-10-13	07:00:00	0
2008-10-13	07:01:00	0
2008-10-13	07:02:00	0
2008-10-13	07:03:00	0
2008-10-13	07:04:00	0
2008-10-13	07:05:00	0
2008-10-13	07:06:00	0
2008-10-13	07:07:00	0
2008-10-13	07:08:00	0
2008-10-13	07:09:00	0
2008-10-13	07:10:00	0
2008-10-13	07:11:00	0
2008-10-13	07:12:00	0
2008-10-13	07:13:00	0
2008-10-13	07:14:00	0
2008-10-13	07:15:00	0
2008-10-13	07:16:00	0
2008-10-13	07:17:00	0
2008-10-13	07:18:00	0
2008-10-13	07:19:00	0
2008-10-13	07:20:00	0
2008-10-13	07:21:00	0
2008-10-13	07:22:00	0
2008-10-13	07:23:00	0
2008-10-13	07:24:00	0
2008-10-13	07:25:00	0
2008-10-13	07:26:00	0
2008-10-13	07:27:00	0
2008-10-13	07:28:00	0
2008-10-13	07:29:00	0
2008-10-13	07:30:00	0
2008-10-13	07:31:00	0
2008-10-13	07:32:00	0
2008-10-13	07:33:00	0
2008-10-13	07:34:00	0
2008-10-13	07:35:00	0
2008-10-13	07:36:00	0
2008-10-13	07:37:00	0
2008-10-13	07:38:00	0
2008-10-13	07:39:00	0
2008-10-13	07:40:00	0
2008-10-13	07:41:00	0
2008-10-13	07:42:00	0
2008-10-13	07:43:00	0
2008-10-13	07:44:00	0
2008-10-13	07:45:00	0
2008-10-13	07:46:00	0
2008-10-13	07:47:00	0
2008-10-13	07:48:00	0
2008-10-13	07:49:00	0
2008-10-13	07:50:00	0
2008-10-13	07:51:00	0
2008-10-13	07:52:00	0
2008-10-13	07:53:00	0
2008-10-13	07:54:00	0
2008-10-13	07:55:00	0
2008-10-13	07:56:00	0
2008-10-13	07:57:00	0
2008-10-13	07:58:00	0
2008-10-13	07:59:00	0
2008-10-13	08:00:00	0
2008-10-13	08:01:00	0
2008-10-13	08:02:00	0
2008-10-13	08:03:00	0
2008-10-13	08:04:00	0
2008-10-13	08:05:00	0
2008-10-13	08:06:00	0
2008-10-13	08:07:00	0
2008-10-13	08:08:00	0
2008-10-13	08:09:00	0
2008-10-13	08:10:00	0
2008-10-13	08:11:00	0
2008-10-13	08:12:00	0
2008-10-13	08:13:00	0
2008-10-13	08:14:00	0
2008-10-13	08:15:00	0
2008-10-13	08:16:00	0
2008-10-13	08:17:00	0
2008-10-13	08:18:00	0
2008-10-13	08:19:00	0
2008-10-13	08:20:00	0
2008-10-13	08:21:00	0
2008-10-13	08:22:00	0
2008-10-13	08:23:00	0
2008-10-13	08:24:00	0
2008-10-13	08:25:00	0
2008-10-13	08:26:00	0
2008-10-13	08:27:00	0
2008-10-13	08:28:00	0
2008-10-13	08:29:00	0
2008-10-13	08:30:00	0
2008-10-13	08:31:00	0
2008-10-13	08:32:00	0
2008-10-13	08:33:00	0
2008-10-13	08:34:00	0
2008-10-13	08:35:00	0
2008-10-13	08:36:00	0
2008-10-13	08:37:00	0
2008-10-13	08:38:00	0
2008-10-13	08:39:00	0
2008-10-13	08:40:00	0
2008-10-13	08:41:00	0
2008-10-13	08:42:00	0
2008-10-13	08:43:00	0
2008-10-13	08:44:00	0
2008-10-13	08:45:00	0
2008-10-13	08:46:00	0
2008-10-13	08:47:00	0
2008-10-13	08:48:00	0
2008-10-13	08:49:00	0
2008-10-13	08:50:00	0
2008-10-13	08:51:00	0
2008-10-13	08:52:00	0
2008-10-13	08:53:00	0
2008-10-13	08:54:00	0
2008-10-13	08:55:00	0
2008-10-13	08:56:00	0
2008-10-13	08:57:00	0
2008-10-13	08:58:00	0
2008-10-13	08:59:00	0
2008-10-13	09:00:00	0
2008-10-13	09:01:00	0
2008-10-13	09:02:00	0
2008-10-13	09:03:00	0
2008-10-13	09:04:00	0
2008-10-13	09:05:00	0
2008-10-13	09:06:00	0
2008-10-13	09:07:00	0
2008-10-13	09:08:00	0
2008-10-13	09:09:00	0
2008-10-13	09:10:00	0
2008-10-13	09:11:00	0
2008-10-13	09:12:00	0
2008-10-13	09:13:00	0
2008-10-13	09:14:00	0
2008-10-13	09:15:00	0
2008-10-13	09:16:00	0
2008-10-13	09:17:00	0
2008-10-13	09:18:00	0
2008-10-13	09:19:00	0
2008-10-13	09:20:00	0
2008-10-13	09:21:00	0
2008-10-13	09:22:00	0
2008-10-13	09:23:00	0
2008-10-13	09:24:00	0
2008-10-13	09:25:00	0
2008-10-13	09:26:00	0
2008-10-13	09:27:00	0
2008-10-13	09:28:00	0
2008-10-13	09:29:00	0
2008-10-13	09:30:00	0
2008-10-13	09:31:00	0
2008-10-13	09:32:00	0
2008-10-13	09:33:00	0
2008-10-13	09:34:00	0
2008-10-13	09:35:00	0
2008-10-13	09:36:00	0
2008-10-13	09:37:00	0
2008-10-13	09:38:00	0
2008-10-13	09:39:00	0
2008-10-13	09:40:00	0
2008-10-13	09:41:00	0
2008-10-13	09:42:00	0
2008-10-13	09:43:00	0
2008-10-13	09:44:00	0
2008-10-13	09:45:00	0
2008-10-13	09:46:00	0
2008-10-13	09:47:00	0
2008-10-13	09:48:00	0
2008-10-13	09:49:00	0
2008-10-13	09:50:00	0
2008-10-13	09:51:00	0
2008-10-13	09:52:00	0
2008-10-13	09:53:00	0
2008-10-13	09:54:00	0
2008-10-13	09:55:00	0
2008-10-13	09:56:00	0
2008-10-13	09:57:00	0
2008-10-13	09:58:00	0
2008-10-13	09:59:00	0
2008-10-13	10:00:00	0
2008-10-13	10:01:00	0
2008-10-13	10:02:00	0
2008-10-13	10:03:00	0
2008-10-13	10:04:00	0
2008-10-13	10:05:00	0
2008-10-13	10:06:00	0
2008-10-13	10:07:00	0
2008-10-13	10:08:00	0
2008-10-13	10:09:00	0
2008-10-13	10:10:00	0
2008-10-13	10:11:00	0
2008-10-13	10:12:00	0
2008-10-13	10:13:00	0
2008-10-13	10:14:00	0
2008-10-13	10:15:00	0
2008-10-13	10:16:00	0
2008-10-13	10:17:00	0
2008-10-13	10:18:00	0
2008-10-13	10:19:00	0
2008-10-13	10:20:00	0
2008-10-13	10:21:00	0
2008-10-13	10:22:00	0
2008-10-13	10:23:00	0
2008-10-13	10:24:00	0
2008-10-13	10:25:00	0
2008-10-13	10:26:00	0
2008-10-13	10:27:00	0
2008-10-13	10:28:00	0
2008-10-13	10:29:00	0
2008-10-13	10:30:00	0
2008-10-13	10:31:00	0
2008-10-13	10:32:00	0
2008-10-13	10:33:00	0
2008-10-13	10:34:00	0
2008-10-13	10:35:00	0
2008-10-13	10:36:00	0
2008-10-13	10:37:00	0
2008-10-13	10:38:00	0
2008-10-13	10:39:00	0
2008-10-13	10:40:00	0
2008-10-13	10:41:00	0
2008-10-13	10:42:00	0
2008-10-13	10:43:00	0
2008-10-13	10:44:00	0
2008-10-13	10:45:00	0
2008-10-13	10:46:00	0
2008-10-13	10:47:00	0
2008-10-13	10:48:00	0
2008-10-13	10:49:00	0
2008-10-13	10:50:00	0
2008-10-13	10:51:00	0
2008-10-13	10:52:00	0
2008-10-13	10:53:00	0
2008-10-13	10:54:00	0
2008-10-13	10:55:00	0
2008-10-13	10:56:00	0
2008-10-13	10:57:00	0
2008-10-13	10:58:00	0
2008-10-13	10:59:00	0
2008-10-13	11:00:00	0
2008-10-13	11:01:00	0
2008-10-13	11:02:00	0
2008-10-13	11:03:00	0
2008-10-13	11:04:00	0
2008-10-13	11:05:00	0
2008-10-13	11:06:00	0
2008-10-13	11:07:00	0
2008-10-13	11:08:00	0
2008-10-13	11:09:00	0
2008-10-13	11:10:00	0
2008-10-13	11:11:00	0
2008-10-13	11:12:00	0
2008-10-13	11:13:00	0
2008-10-13	11:14:00	0
2008-10-13	11:15:00	0
2008-10-13	11:16:00	0
2008-10-13	11:17:00	0
2008-10-13	11:18:00	0
2008-10-13	11:19:00	0
2008-10-13	11:20:00	0
2008-10-13	11:21:00	0
2008-10-13	11:22:00	0
2008-10-13	11:23:00	0
2008-10-13	11:24:00	0
2008-10-13	11:25:00	0
2008-10-13	11:26:00	0
2008-10-13	11:27:00	0
2008-10-13	11:28:00	0
2008-10-13	11:29:00	0
2008-10-13	11:30:00	0
2008-10-13	11:31:00	0
2008-10-13	11:32:00	0
2008-10-13	11:33:00	0
2008-10-13	11:34:00	0
2008-10-13	11:35:00	0
2008-10-13	11:36:00	0
2008-10-13	11:37:00	0
2008-10-13	11:38:00	0
2008-10-13	11:39:00	0
2008-10-13	11:40:00	0
2008-10-13	11:41:00	0
2008-10-13	11:42:00	0
2008-10-13	11:43:00	0
2008-10-13	11:44:00	0
2008-10-13	11:45:00	0
2008-10-13	11:46:00	0
2008-10-13	11:47:00	0
2008-10-13	11:48:00	0
2008-10-13	11:49:00	0
2008-10-13	11:50:00	0
2008-10-13	11:51:00	0
2008-10-13	11:52:00	0
2008-10-13	11:53:00	0
2008-10-13	11:54:00	0
2008-10-13	11:55:00	0
2008-10-13	11:56:00	0
2008-10-13	11:57:00	0
2008-10-13	11:58:00	0
2008-10-13	11:59:00	0
2008-10-13	12:00:00	0
2008-10-13	12:01:00	0
2008-10-13	12:02:00	0
2008-10-13	12:03:00	0
2008-10-13	12:04:00	0
2008-10-13	12:05:00	0
2008-10-13	12:06:00	0
2008-10-13	12:07:00	0
2008-10-13	12:08:00	0
2008-10-13	12:09:00	0
2008-10-13	12:10:00	0
2008-10-13	12:11:00	0
2008-10-13	12:12:00	0
2008-10-13	12:13:00	0
2008-10-13	12:14:00	0
2008-10-13	12:15:00	0
2008-10-13	12:16:00	0
2008-10-13	12:17:00	0
2008-10-13	12:18:00	0
2008-10-13	12:19:00	0
2008-10-13	12:20:00	0
2008-10-13	12:21:00	0
2008-10-13	12:22:00	0
2008-10-13	12:23:00	0
2008-10-13	12:24:00	0
2008-10-13	12:25:00	0
2008-10-13	12:26:00	0
2008-10-13	12:27:00	0
2008-10-13	12:28:00	0
2008-10-13	12:29:00	0
2008-10-13	12:30:00	0
2008-10-13	12:31:00	0
2008-10-13	12:32:00	0
2008-10-13	12:33:00	0
2008-10-13	12:34:00	0
2008-10-13	12:35:00	0
2008-10-13	12:36:00	0
2008-10-13	12:37:00	0
2008-10-13	12:38:00	0
2008-10-13	12:39:00	0
2008-10-13	12:40:00	0
2008-10-13	12:41:00	0
2008-10-13	12:42:00	0
2008-10-13	12:43:00	0
2008-10-13	12:44:00	0
2008-10-13	12:45:00	0
2008-10-13	12:46:00	0
2008-10-13	12:47:00	0
2008-10-13	12:48:00	0
2008-10-13	12:49:00	0
2008-10-13	12:50:00	0
2008-10-13	12:51:00	0
2008-10-13	12:52:00	0
2008-10-13	12:53:00	0
2008-10-13	12:54:00	0
2008-10-13	12:55:00	0
2008-10-13	12:56:00	0
2008-10-13	12:57:00	0
2008-10-13	12:58:00	0
2008-10-13	12:59:00	0
2008-10-13	13:00:00	0
2008-10-13	13:01:00	0
2008-10-13	13:02:00	0
2008-10-13	13:03:00	0
2008-10-13	13:04:00	0
2008-10-13	13:05:00	0
2008-10-13	13:06:00	0
2008-10-13	13:07:00	0
2008-10-13	13:08:00	0
2008-10-13	13:09:00	0
2008-10-13	13:10:00	0
2008-10-13	13:11:00	0
2008-10-13	13:12:00	0
2008-10-13	13:13:00	0
2008-10-13	13:14:00	0
2008-10-13	13:15:00	0
2008-10-13	13:16:00	0
2008-10-13	13:17:00	0
2008-10-13	13:18:00	0
2008-10-13	13:19:00	0
2008-10-13	13:20:00	0
2008-10-13	13:21:00	0
2008-10-13	13:22:00	0
2008-10-13	13:23:00	0
2008-10-13	13:24:00	0
2008-10-13	13:25:00	0
2008-10-13	13:26:00	0
2008-10-13	13:27:00	0
2008-10-13	13:28:00	0
2008-10-13	13:29:00	0
2008-10-13	13:30:00	0
2008-10-13	13:31:00	0
2008-10-13	13:32:00	0
2008-10-13	13:33:00	0
2008-10-13	13:34:00	0
2008-10-13	13:35:00	0
2008-10-13	13:36:00	0
2008-10-13	13:37:00	0
2008-10-13	13:38:00	0
2008-10-13	13:39:00	0
2008-10-13	13:40:00	0
2008-10-13	13:41:00	0
2008-10-13	13:42:00	0
2008-10-13	13:43:00	0
2008-10-13	13:44:00	0
2008-10-13	13:45:00	0
2008-10-13	13:46:00	0
2008-10-13	13:47:00	0
2008-10-13	13:48:00	0
2008-10-13	13:49:00	0
2008-10-13	13:50:00	0
2008-10-13	13:51:00	0
2008-10-13	13:52:00	0
2008-10-13	13:53:00	0
2008-10-13	13:54:00	0
2008-10-13	13:55:00	0
2008-10-13	13:56:00	0
2008-10-13	13:57:00	0
2008-10-13	13:58:00	0
2008-10-13	13:59:00	0
2008-10-13	14:00:00	0
2008-10-13	14:01:00	0
2008-10-13	14:02:00	0
2008-10-13	14:03:00	0
2008-10-13	14:04:00	0
2008-10-13	14:05:00	0
2008-10-13	14:06:00	0
2008-10-13	14:07:00	0
2008-10-13	14:08:00	0
2008-10-13	14:09:00	0
2008-10-13	14:10:00	0
2008-10-13	14:11:00	0
2008-10-13	14:12:00	0
2008-10-13	14:13:00	0
2008-10-13	14:14:00	0
2008-10-13	14:15:00	0
2008-10-13	14:16:00	0
2008-10-13	14:17:00	0
2008-10-13	14:18:00	0
2008-10-13	14:19:00	0
2008-10-13	14:20:00	0
2008-10-13	14:21:00	0
2008-10-13	14:22:00	0
2008-10-13	14:23:00	0
2008-10-13	14:24:00	0
2008-10-13	14:25:00	0
2008-10-13	14:26:00	0
2008-10-13	14:27:00	0
2008-10-13	14:28:00	0
2008-10-13	14:29:00	0
2008-10-13	14:30:00	0
2008-10-13	14:31:00	0
2008-10-13	14:32:00	0
2008-10-13	14:33:00	0
2008-10-13	14:34:00	0
2008-10-13	14:35:00	0
2008-10-13	14:36:00	0
2008-10-13	14:37:00	0
2008-10-13	14:38:00	0
2008-10-13	14:39:00	0
2008-10-13	14:40:00	0
2008-10-13	14:41:00	0
2008-10-13	14:42:00	0
2008-10-13	14:43:00	0
2008-10-13	14:44:00	0
2008-10-13	14:45:00	0
2008-10-13	14:46:00	0
2008-10-13	14:47:00	0
2008-10-13	14:48:00	0
2008-10-13	14:49:00	0
2008-10-13	14:50:00	0
2008-10-13	14:51:00	0
2008-10-13	14:52:00	0
2008-10-13	14:53:00	0
2008-10-13	14:54:00	0
2008-10-13	14:55:00	0
2008-10-13	14:56:00	0
2008-10-13	14:57:00	0
2008-10-13	14:58:00	0
2008-10-13	14:59:00	0
2008-10-13	15:00:00	0
2008-10-13	15:01:00	0
2008-10-13	15:02:00	0
2008-10-13	15:03:00	0
2008-10-13	15:04:00	0
2008-10-13	15:05:00	0
2008-10-13	15:06:00	0
2008-10-13	15:07:00	0
2008-10-13	15:08:00	0
2008-10-13	15:09:00	0
2008-10-13	15:10:00	0
2008-10-13	15:11:00	0
2008-10-13	15:12:00	0
2008-10-13	15:13:00	0
2008-10-13	15:14:00	0
2008-10-13	15:15:00	0
2008-10-13	15:16:00	0
2008-10-13	15:17:00	0
2008-10-13	15:18:00	0
2008-10-13	15:19:00	0
2008-10-13	15:20:00	0
2008-10-13	15:21:00	0
2008-10-13	15:22:00	0
2008-10-13	15:23:00	0
2008-10-13	15:24:00	0
2008-10-13	15:25:00	0
2008-10-13	15:26:00	0
2008-10-13	15:27:00	0
2008-10-13	15:28:00	0
2008-10-13	15:29:00	0
2008-10-13	15:30:00	0
2008-10-13	15:31:00	0
2008-10-13	15:32:00	0
2008-10-13	15:33:00	0
2008-10-13	15:34:00	0
2008-10-13	15:35:00	0
2008-10-13	15:36:00	0
2008-10-13	15:37:00	0
2008-10-13	15:38:00	0
2008-10-13	15:39:00	0
2008-10-13	15:40:00	0
2008-10-13	15:41:00	0
2008-10-13	15:42:00	0
2008-10-13	15:43:00	0
2008-10-13	15:44:00	0
2008-10-13	15:45:00	0
2008-10-13	15:46:00	0
2008-10-13	15:47:00	0
2008-10-13	15:48:00	0
2008-10-13	15:49:00	0
2008-10-13	15:50:00	0
2008-10-13	15:51:00	0
2008-10-13	15:52:00	0
2008-10-13	15:53:00	0
2008-10-13	15:54:00	0
2008-10-13	15:55:00	0
2008-10-13	15:56:00	0
2008-10-13	15:57:00	0
2008-10-13	15:58:00	0
2008-10-13	15:59:00	0
2008-10-13	16:00:00	0
2008-10-13	16:01:00	0
2008-10-13	16:02:00	0
2008-10-13	16:03:00	0
2008-10-13	16:04:00	0
2008-10-13	16:05:00	0
2008-10-13	16:06:00	0
2008-10-13	16:07:00	0
2008-10-13	16:08:00	0
2008-10-13	16:09:00	0
2008-10-13	16:10:00	0
2008-10-13	16:11:00	0
2008-10-13	16:12:00	0
2008-10-13	16:13:00	0
2008-10-13	16:14:00	0
2008-10-13	16:15:00	0
2008-10-13	16:16:00	0
2008-10-13	16:17:00	0
2008-10-13	16:18:00	0
2008-10-13	16:19:00	0
2008-10-13	16:20:00	0
2008-10-13	16:21:00	0
2008-10-13	16:22:00	0
2008-10-13	16:23:00	0
2008-10-13	16:24:00	0
2008-10-13	16:25:00	0
2008-10-13	16:26:00	0
2008-10-13	16:27:00	0
2008-10-13	16:28:00	0
2008-10-13	16:29:00	0
2008-10-13	16:30:00	0
2008-10-13	16:31:00	0
2008-10-13	16:32:00	0
2008-10-13	16:33:00	0
2008-10-13	16:34:00	0
2008-10-13	16:35:00	0
2008-10-13	16:36:00	0
2008-10-13	16:37:00	0
2008-10-13	16:38:00	0
2008-10-13	16:39:00	0
2008-10-13	16:40:00	0
2008-10-13	16:41:00	0
2008-10-13	16:42:00	0
2008-10-13	16:43:00	0
2008-10-13	16:44:00	0
2008-10-13	16:45:00	0
2008-10-13	16:46:00	0
2008-10-13	16:47:00	0
2008-10-13	16:48:00	0
2008-10-13	16:49:00	0
2008-10-13	16:50:00	0
2008-10-13	16:51:00	0
2008-10-13	16:52:00	0
2008-10-13	16:53:00	0
2008-10-13	16:54:00	0
2008-10-13	16:55:00	0
2008-10-13	16:56:00	0
2008-10-13	16:57:00	0
2008-10-13	16:58:00	0
2008-10-13	16:59:00	0
2008-10-13	17:00:00	208
2008-10-13	17:01:00	281
2008-10-13	17:02:00	161
2008-10-13	17:03:00	173
2008-10-13	17:04:00	219
2008-10-13	17:05:00	78
2008-10-13	17:06:00	219
2008-10-13	17:07:00	184
2008-10-13	17:08:00	107
2008-10-13	17:09:00	116
2008-10-13	17:10:00	78
2008-10-13	17:11:00	78
2008-10-13	17:12:00	322
2008-10-13	17:13:00	107
2008-10-13	17:14:00	138
2008-10-13	17:15:00	173
2008-10-13	17:16:00	336
2008-10-13	17:17:00	438
2008-10-13	17:18:00	469
2008-10-13	17:19:00	407
2008-10-13	17:20:00	268
2008-10-13	17:21:00	281
2008-10-13	17:22:00	661
2008-10-13	17:23:00	392
2008-10-13	17:24:00	1323
2008-10-13	17:25:00	1707
2008-10-13	17:26:00	1928
2008-10-13	17:27:00	956
2008-10-13	17:28:00	588
2008-10-13	17:29:00	910
2008-10-13	17:30:00	184
2008-10-13	17:31:00	138
2008-10-13	17:32:00	0
2008-10-13	17:33:00	19
2008-10-13	17:34:00	0
2008-10-13	17:35:00	29
2008-10-13	17:36:00	933
2008-10-13	17:37:00	48
2008-10-13	17:38:00	107
2008-10-13	17:39:00	407
2008-10-13	17:40:00	1078
2008-10-13	17:41:00	0
2008-10-13	17:42:00	605
2008-10-13	17:43:00	208
2008-10-13	17:44:00	322
2008-10-13	17:45:00	322
2008-10-13	17:46:00	19
2008-10-13	17:47:00	161
2008-10-13	17:48:00	126
2008-10-13	17:49:00	0
2008-10-13	17:50:00	10
2008-10-13	17:51:00	0
2008-10-13	17:52:00	10
2008-10-13	17:53:00	10
2008-10-13	17:54:00	0
2008-10-13	17:55:00	0
2008-10-13	17:56:00	0
2008-10-13	17:57:00	107
2008-10-13	17:58:00	268
2008-10-13	17:59:00	149
2008-10-13	18:00:00	0
2008-10-13	18:01:00	19
2008-10-13	18:02:00	0
2008-10-13	18:03:00	10
2008-10-13	18:04:00	0
2008-10-13	18:05:00	0
2008-10-13	18:06:00	0
2008-10-13	18:07:00	0
2008-10-13	18:08:00	0
2008-10-13	18:09:00	0
2008-10-13	18:10:00	0
2008-10-13	18:11:00	0
2008-10-13	18:12:00	10
2008-10-13	18:13:00	0
2008-10-13	18:14:00	0
2008-10-13	18:15:00	161
2008-10-13	18:16:00	29
2008-10-13	18:17:00	0
2008-10-13	18:18:00	68
2008-10-13	18:19:00	97
2008-10-13	18:20:00	0
2008-10-13	18:21:00	0
2008-10-13	18:22:00	0
2008-10-13	18:23:00	19
2008-10-13	18:24:00	29
2008-10-13	18:25:00	0
2008-10-13	18:26:00	0
2008-10-13	18:27:00	0
2008-10-13	18:28:00	0
2008-10-13	18:29:00	0
2008-10-13	18:30:00	0
2008-10-13	18:31:00	0
2008-10-13	18:32:00	0
2008-10-13	18:33:00	0
2008-10-13	18:34:00	19
2008-10-13	18:35:00	78
2008-10-13	18:36:00	0
2008-10-13	18:37:00	0
2008-10-13	18:38:00	231
2008-10-13	18:39:00	500
2008-10-13	18:40:00	254
2008-10-13	18:41:00	149
2008-10-13	18:42:00	0
2008-10-13	18:43:00	469
2008-10-13	18:44:00	281
2008-10-13	18:45:00	58
2008-10-13	18:46:00	0
2008-10-13	18:47:00	0
2008-10-13	18:48:00	19
2008-10-13	18:49:00	0
2008-10-13	18:50:00	29
2008-10-13	18:51:00	0
2008-10-13	18:52:00	0
2008-10-13	18:53:00	0
2008-10-13	18:54:00	0
2008-10-13	18:55:00	68
2008-10-13	18:56:00	0
2008-10-13	18:57:00	0
2008-10-13	18:58:00	39
2008-10-13	18:59:00	149
2008-10-13	19:00:00	0
2008-10-13	19:01:00	0
2008-10-13	19:02:00	29
2008-10-13	19:03:00	0
2008-10-13	19:04:00	0
2008-10-13	19:05:00	0
2008-10-13	19:06:00	0
2008-10-13	19:07:00	0
2008-10-13	19:08:00	0
2008-10-13	19:09:00	0
2008-10-13	19:10:00	0
2008-10-13	19:11:00	0
2008-10-13	19:12:00	0
2008-10-13	19:13:00	0
2008-10-13	19:14:00	0
2008-10-13	19:15:00	0
2008-10-13	19:16:00	48
2008-10-13	19:17:00	363
2008-10-13	19:18:00	19
2008-10-13	19:19:00	10
2008-10-13	19:20:00	10
2008-10-13	19:21:00	10
2008-10-13	19:22:00	78
2008-10-13	19:23:00	58
2008-10-13	19:24:00	0
2008-10-13	19:25:00	0
2008-10-13	19:26:00	0
2008-10-13	19:27:00	0
2008-10-13	19:28:00	48
2008-10-13	19:29:00	29
2008-10-13	19:30:00	19
2008-10-13	19:31:00	19
2008-10-13	19:32:00	19
2008-10-13	19:33:00	0
2008-10-13	19:34:00	0
2008-10-13	19:35:00	10
2008-10-13	19:36:00	0
2008-10-13	19:37:00	29
2008-10-13	19:38:00	0
2008-10-13	19:39:00	29
2008-10-13	19:40:00	10
2008-10-13	19:41:00	10
2008-10-13	19:42:00	97
2008-10-13	19:43:00	231
2008-10-13	19:44:00	68
2008-10-13	19:45:00	58
2008-10-13	19:46:00	97
2008-10-13	19:47:00	116
2008-10-13	19:48:00	58
2008-10-13	19:49:00	19
2008-10-13	19:50:00	196
2008-10-13	19:51:00	196
2008-10-13	19:52:00	149
2008-10-13	19:53:00	173
2008-10-13	19:54:00	268
2008-10-13	19:55:00	438
2008-10-13	19:56:00	407
2008-10-13	19:57:00	19
2008-10-13	19:58:00	29
2008-10-13	19:59:00	0
2008-10-13	20:00:00	0
2008-10-13	20:01:00	0
2008-10-13	20:02:00	254
2008-10-13	20:03:00	392
2008-10-13	20:04:00	242
2008-10-13	20:05:00	19
2008-10-13	20:06:00	242
2008-10-13	20:07:00	423
2008-10-13	20:08:00	0
2008-10-13	20:09:00	0
2008-10-13	20:10:00	138
2008-10-13	20:11:00	469
2008-10-13	20:12:00	149
2008-10-13	20:13:00	10
2008-10-13	20:14:00	0
2008-10-13	20:15:00	0
2008-10-13	20:16:00	78
2008-10-13	20:17:00	281
2008-10-13	20:18:00	2345
2008-10-13	20:19:00	780
2008-10-13	20:20:00	623
2008-10-13	20:21:00	1352
2008-10-13	20:22:00	407
2008-10-13	20:23:00	268
2008-10-13	20:24:00	376
2008-10-13	20:25:00	308
2008-10-13	20:26:00	376
2008-10-13	20:27:00	254
2008-10-13	20:28:00	10
2008-10-13	20:29:00	0
2008-10-13	20:30:00	0
2008-10-13	20:31:00	29
2008-10-13	20:32:00	0
2008-10-13	20:33:00	0
2008-10-13	20:34:00	10
2008-10-13	20:35:00	0
2008-10-13	20:36:00	758
2008-10-13	20:37:00	10
2008-10-13	20:38:00	0
2008-10-13	20:39:00	0
2008-10-13	20:40:00	0
2008-10-13	20:41:00	0
2008-10-13	20:42:00	0
2008-10-13	20:43:00	0
2008-10-13	20:44:00	0
2008-10-13	20:45:00	0
2008-10-13	20:46:00	0
2008-10-13	20:47:00	0
2008-10-13	20:48:00	0
2008-10-13	20:49:00	0
2008-10-13	20:50:00	0
2008-10-13	20:51:00	0
2008-10-13	20:52:00	0
2008-10-13	20:53:00	0
2008-10-13	20:54:00	0
2008-10-13	20:55:00	0
2008-10-13	20:56:00	0
2008-10-13	20:57:00	0
2008-10-13	20:58:00	0
2008-10-13	20:59:00	0
2008-10-13	21:00:00	0
2008-10-13	21:01:00	0
2008-10-13	21:02:00	0
2008-10-13	21:03:00	0
2008-10-13	21:04:00	0
2008-10-13	21:05:00	0
2008-10-13	21:06:00	0
2008-10-13	21:07:00	0
2008-10-13	21:08:00	0
2008-10-13	21:09:00	0
2008-10-13	21:10:00	0
2008-10-13	21:11:00	0
2008-10-13	21:12:00	0
2008-10-13	21:13:00	0
2008-10-13	21:14:00	0
2008-10-13	21:15:00	0
2008-10-13	21:16:00	0
2008-10-13	21:17:00	0
2008-10-13	21:18:00	0
2008-10-13	21:19:00	0
2008-10-13	21:20:00	0
2008-10-13	21:21:00	0
2008-10-13	21:22:00	0
2008-10-13	21:23:00	0
2008-10-13	21:24:00	0
2008-10-13	21:25:00	0
2008-10-13	21:26:00	0
2008-10-13	21:27:00	0
2008-10-13	21:28:00	0
2008-10-13	21:29:00	0
2008-10-13	21:30:00	0
2008-10-13	21:31:00	0
2008-10-13	21:32:00	0
2008-10-13	21:33:00	0
2008-10-13	21:34:00	0
2008-10-13	21:35:00	0
2008-10-13	21:36:00	0
2008-10-13	21:37:00	0
2008-10-13	21:38:00	0
2008-10-13	21:39:00	0
2008-10-13	21:40:00	0
2008-10-13	21:41:00	29
2008-10-13	21:42:00	0
2008-10-13	21:43:00	0
2008-10-13	21:44:00	0
2008-10-13	21:45:00	0
2008-10-13	21:46:00	0
2008-10-13	21:47:00	0
2008-10-13	21:48:00	0
2008-10-13	21:49:00	0
2008-10-13	21:50:00	0
2008-10-13	21:51:00	0
2008-10-13	21:52:00	0
2008-10-13	21:53:00	0
2008-10-13	21:54:00	0
2008-10-13	21:55:00	0
2008-10-13	21:56:00	0
2008-10-13	21:57:00	0
2008-10-13	21:58:00	0
2008-10-13	21:59:00	0
2008-10-13	22:00:00	0
2008-10-13	22:01:00	0
2008-10-13	22:02:00	0
2008-10-13	22:03:00	10
2008-10-13	22:04:00	0
2008-10-13	22:05:00	0
2008-10-13	22:06:00	0
2008-10-13	22:07:00	0
2008-10-13	22:08:00	0
2008-10-13	22:09:00	10
2008-10-13	22:10:00	10
2008-10-13	22:11:00	0
2008-10-13	22:12:00	0
2008-10-13	22:13:00	0
2008-10-13	22:14:00	0
2008-10-13	22:15:00	0
2008-10-13	22:16:00	0
2008-10-13	22:17:00	0
2008-10-13	22:18:00	0
2008-10-13	22:19:00	407
2008-10-13	22:20:00	0
2008-10-13	22:21:00	0
2008-10-13	22:22:00	10
2008-10-13	22:23:00	0
2008-10-13	22:24:00	0
2008-10-13	22:25:00	0
2008-10-13	22:26:00	0
2008-10-13	22:27:00	0
2008-10-13	22:28:00	0
2008-10-13	22:29:00	0
2008-10-13	22:30:00	0
2008-10-13	22:31:00	0
2008-10-13	22:32:00	0
2008-10-13	22:33:00	0
2008-10-13	22:34:00	0
2008-10-13	22:35:00	0
2008-10-13	22:36:00	0
2008-10-13	22:37:00	0
2008-10-13	22:38:00	0
2008-10-13	22:39:00	0
2008-10-13	22:40:00	0
2008-10-13	22:41:00	29
2008-10-13	22:42:00	0
2008-10-13	22:43:00	0
2008-10-13	22:44:00	0
2008-10-13	22:45:00	0
2008-10-13	22:46:00	0
2008-10-13	22:47:00	0
2008-10-13	22:48:00	0
2008-10-13	22:49:00	0
2008-10-13	22:50:00	0
2008-10-13	22:51:00	0
2008-10-13	22:52:00	0
2008-10-13	22:53:00	0
2008-10-13	22:54:00	0
2008-10-13	22:55:00	0
2008-10-13	22:56:00	0
2008-10-13	22:57:00	0
2008-10-13	22:58:00	0
2008-10-13	22:59:00	0
2008-10-13	23:00:00	0
2008-10-13	23:01:00	0
2008-10-13	23:02:00	0
2008-10-13	23:03:00	0
2008-10-13	23:04:00	0
2008-10-13	23:05:00	0
2008-10-13	23:06:00	0
2008-10-13	23:07:00	0
2008-10-13	23:08:00	0
2008-10-13	23:09:00	0
2008-10-13	23:10:00	0
2008-10-13	23:11:00	0
2008-10-13	23:12:00	0
2008-10-13	23:13:00	0
2008-10-13	23:14:00	0
2008-10-13	23:15:00	0
2008-10-13	23:16:00	0
2008-10-13	23:17:00	0
2008-10-13	23:18:00	0
2008-10-13	23:19:00	0
2008-10-13	23:20:00	0
2008-10-13	23:21:00	0
2008-10-13	23:22:00	0
2008-10-13	23:23:00	0
2008-10-13	23:24:00	0
2008-10-13	23:25:00	0
2008-10-13	23:26:00	0
2008-10-13	23:27:00	0
2008-10-13	23:28:00	39
2008-10-13	23:29:00	10
2008-10-13	23:30:00	0
2008-10-13	23:31:00	0
2008-10-13	23:32:00	48
2008-10-13	23:33:00	10
2008-10-13	23:34:00	0
2008-10-13	23:35:00	0
2008-10-13	23:36:00	0
2008-10-13	23:37:00	19
2008-10-13	23:38:00	0
2008-10-13	23:39:00	0
2008-10-13	23:40:00	0
2008-10-13	23:41:00	0
2008-10-13	23:42:00	0
2008-10-13	23:43:00	0
2008-10-13	23:44:00	0
2008-10-13	23:45:00	0
2008-10-13	23:46:00	0
2008-10-13	23:47:00	0
2008-10-13	23:48:00	0
2008-10-13	23:49:00	0
2008-10-13	23:50:00	0
2008-10-13	23:51:00	0
2008-10-13	23:52:00	0
2008-10-13	23:53:00	0
2008-10-13	23:54:00	0
2008-10-13	23:55:00	0
2008-10-13	23:56:00	0
2008-10-13	23:57:00	0
2008-10-13	23:58:00	0
2008-10-13	23:59:00	0
2008-10-14	00:00:00	0
2008-10-14	00:01:00	0
2008-10-14	00:02:00	0
2008-10-14	00:03:00	0
2008-10-14	00:04:00	0
2008-10-14	00:05:00	0
2008-10-14	00:06:00	0
2008-10-14	00:07:00	0
2008-10-14	00:08:00	0
2008-10-14	00:09:00	0
2008-10-14	00:10:00	0
2008-10-14	00:11:00	0
2008-10-14	00:12:00	0
2008-10-14	00:13:00	0
2008-10-14	00:14:00	0
2008-10-14	00:15:00	0
2008-10-14	00:16:00	0
2008-10-14	00:17:00	0
2008-10-14	00:18:00	0
2008-10-14	00:19:00	0
2008-10-14	00:20:00	0
2008-10-14	00:21:00	0
2008-10-14	00:22:00	29
2008-10-14	00:23:00	0
2008-10-14	00:24:00	0
2008-10-14	00:25:00	0
2008-10-14	00:26:00	0
2008-10-14	00:27:00	0
2008-10-14	00:28:00	0
2008-10-14	00:29:00	0
2008-10-14	00:30:00	39
2008-10-14	00:31:00	0
2008-10-14	00:32:00	0
2008-10-14	00:33:00	0
2008-10-14	00:34:00	0
2008-10-14	00:35:00	0
2008-10-14	00:36:00	0
2008-10-14	00:37:00	0
2008-10-14	00:38:00	0
2008-10-14	00:39:00	0
2008-10-14	00:40:00	0
2008-10-14	00:41:00	19
2008-10-14	00:42:00	10
2008-10-14	00:43:00	0
2008-10-14	00:44:00	10
2008-10-14	00:45:00	10
2008-10-14	00:46:00	0
2008-10-14	00:47:00	0
2008-10-14	00:48:00	0
2008-10-14	00:49:00	0
2008-10-14	00:50:00	0
2008-10-14	00:51:00	0
2008-10-14	00:52:00	0
2008-10-14	00:53:00	0
2008-10-14	00:54:00	0
2008-10-14	00:55:00	0
2008-10-14	00:56:00	0
2008-10-14	00:57:00	0
2008-10-14	00:58:00	0
2008-10-14	00:59:00	0
2008-10-14	01:00:00	0
2008-10-14	01:01:00	0
2008-10-14	01:02:00	0
2008-10-14	01:03:00	0
2008-10-14	01:04:00	0
2008-10-14	01:05:00	0
2008-10-14	01:06:00	0
2008-10-14	01:07:00	0
2008-10-14	01:08:00	10
2008-10-14	01:09:00	0
2008-10-14	01:10:00	0
2008-10-14	01:11:00	0
2008-10-14	01:12:00	0
2008-10-14	01:13:00	87
2008-10-14	01:14:00	29
2008-10-14	01:15:00	29
2008-10-14	01:16:00	10
2008-10-14	01:17:00	29
2008-10-14	01:18:00	0
2008-10-14	01:19:00	0
2008-10-14	01:20:00	0
2008-10-14	01:21:00	0
2008-10-14	01:22:00	0
2008-10-14	01:23:00	0
2008-10-14	01:24:00	0
2008-10-14	01:25:00	0
2008-10-14	01:26:00	0
2008-10-14	01:27:00	0
2008-10-14	01:28:00	0
2008-10-14	01:29:00	0
2008-10-14	01:30:00	0
2008-10-14	01:31:00	0
2008-10-14	01:32:00	0
2008-10-14	01:33:00	19
2008-10-14	01:34:00	0
2008-10-14	01:35:00	0
2008-10-14	01:36:00	0
2008-10-14	01:37:00	0
2008-10-14	01:38:00	0
2008-10-14	01:39:00	0
2008-10-14	01:40:00	107
2008-10-14	01:41:00	0
2008-10-14	01:42:00	19
2008-10-14	01:43:00	0
2008-10-14	01:44:00	0
2008-10-14	01:45:00	0
2008-10-14	01:46:00	0
2008-10-14	01:47:00	0
2008-10-14	01:48:00	0
2008-10-14	01:49:00	0
2008-10-14	01:50:00	0
2008-10-14	01:51:00	0
2008-10-14	01:52:00	0
2008-10-14	01:53:00	0
2008-10-14	01:54:00	0
2008-10-14	01:55:00	0
2008-10-14	01:56:00	0
2008-10-14	01:57:00	0
2008-10-14	01:58:00	10
2008-10-14	01:59:00	0
2008-10-14	02:00:00	0
2008-10-14	02:01:00	0
2008-10-14	02:02:00	0
2008-10-14	02:03:00	19
2008-10-14	02:04:00	0
2008-10-14	02:05:00	0
2008-10-14	02:06:00	0
2008-10-14	02:07:00	0
2008-10-14	02:08:00	0
2008-10-14	02:09:00	0
2008-10-14	02:10:00	0
2008-10-14	02:11:00	0
2008-10-14	02:12:00	0
2008-10-14	02:13:00	0
2008-10-14	02:14:00	10
2008-10-14	02:15:00	0
2008-10-14	02:16:00	0
2008-10-14	02:17:00	0
2008-10-14	02:18:00	0
2008-10-14	02:19:00	0
2008-10-14	02:20:00	0
2008-10-14	02:21:00	0
2008-10-14	02:22:00	0
2008-10-14	02:23:00	0
2008-10-14	02:24:00	0
2008-10-14	02:25:00	0
2008-10-14	02:26:00	0
2008-10-14	02:27:00	0
2008-10-14	02:28:00	0
2008-10-14	02:29:00	0
2008-10-14	02:30:00	0
2008-10-14	02:31:00	0
2008-10-14	02:32:00	0
2008-10-14	02:33:00	0
2008-10-14	02:34:00	0
2008-10-14	02:35:00	0
2008-10-14	02:36:00	0
2008-10-14	02:37:00	0
2008-10-14	02:38:00	0
2008-10-14	02:39:00	0
2008-10-14	02:40:00	0
2008-10-14	02:41:00	0
2008-10-14	02:42:00	0
2008-10-14	02:43:00	68
2008-10-14	02:44:00	0
2008-10-14	02:45:00	0
2008-10-14	02:46:00	0
2008-10-14	02:47:00	0
2008-10-14	02:48:00	29
2008-10-14	02:49:00	19
2008-10-14	02:50:00	0
2008-10-14	02:51:00	0
2008-10-14	02:52:00	0
2008-10-14	02:53:00	0
2008-10-14	02:54:00	0
2008-10-14	02:55:00	0
2008-10-14	02:56:00	0
2008-10-14	02:57:00	0
2008-10-14	02:58:00	0
2008-10-14	02:59:00	0
2008-10-14	03:00:00	0
2008-10-14	03:01:00	0
2008-10-14	03:02:00	19
2008-10-14	03:03:00	0
2008-10-14	03:04:00	0
2008-10-14	03:05:00	0
2008-10-14	03:06:00	0
2008-10-14	03:07:00	0
2008-10-14	03:08:00	0
2008-10-14	03:09:00	0
2008-10-14	03:10:00	0
2008-10-14	03:11:00	0
2008-10-14	03:12:00	0
2008-10-14	03:13:00	0
2008-10-14	03:14:00	0
2008-10-14	03:15:00	10
2008-10-14	03:16:00	0
2008-10-14	03:17:00	0
2008-10-14	03:18:00	0
2008-10-14	03:19:00	0
2008-10-14	03:20:00	0
2008-10-14	03:21:00	0
2008-10-14	03:22:00	0
2008-10-14	03:23:00	0
2008-10-14	03:24:00	0
2008-10-14	03:25:00	0
2008-10-14	03:26:00	0
2008-10-14	03:27:00	0
2008-10-14	03:28:00	0
2008-10-14	03:29:00	0
2008-10-14	03:30:00	0
2008-10-14	03:31:00	0
2008-10-14	03:32:00	10
2008-10-14	03:33:00	0
2008-10-14	03:34:00	48
2008-10-14	03:35:00	0
2008-10-14	03:36:00	0
2008-10-14	03:37:00	0
2008-10-14	03:38:00	0
2008-10-14	03:39:00	0
2008-10-14	03:40:00	0
2008-10-14	03:41:00	0
2008-10-14	03:42:00	0
2008-10-14	03:43:00	0
2008-10-14	03:44:00	0
2008-10-14	03:45:00	0
2008-10-14	03:46:00	0
2008-10-14	03:47:00	0
2008-10-14	03:48:00	0
2008-10-14	03:49:00	0
2008-10-14	03:50:00	48
2008-10-14	03:51:00	0
2008-10-14	03:52:00	0
2008-10-14	03:53:00	0
2008-10-14	03:54:00	0
2008-10-14	03:55:00	0
2008-10-14	03:56:00	0
2008-10-14	03:57:00	0
2008-10-14	03:58:00	0
2008-10-14	03:59:00	0
2008-10-14	04:00:00	0
2008-10-14	04:01:00	0
2008-10-14	04:02:00	0
2008-10-14	04:03:00	0
2008-10-14	04:04:00	0
2008-10-14	04:05:00	0
2008-10-14	04:06:00	19
2008-10-14	04:07:00	19
2008-10-14	04:08:00	0
2008-10-14	04:09:00	0
2008-10-14	04:10:00	0
2008-10-14	04:11:00	0
2008-10-14	04:12:00	0
2008-10-14	04:13:00	0
2008-10-14	04:14:00	0
2008-10-14	04:15:00	0
2008-10-14	04:16:00	0
2008-10-14	04:17:00	0
2008-10-14	04:18:00	0
2008-10-14	04:19:00	0
2008-10-14	04:20:00	0
2008-10-14	04:21:00	0
2008-10-14	04:22:00	0
2008-10-14	04:23:00	0
2008-10-14	04:24:00	0
2008-10-14	04:25:00	0
2008-10-14	04:26:00	0
2008-10-14	04:27:00	0
2008-10-14	04:28:00	0
2008-10-14	04:29:00	0
2008-10-14	04:30:00	58
2008-10-14	04:31:00	0
2008-10-14	04:32:00	0
2008-10-14	04:33:00	0
2008-10-14	04:34:00	0
2008-10-14	04:35:00	0
2008-10-14	04:36:00	0
2008-10-14	04:37:00	0
2008-10-14	04:38:00	0
2008-10-14	04:39:00	0
2008-10-14	04:40:00	0
2008-10-14	04:41:00	0
2008-10-14	04:42:00	0
2008-10-14	04:43:00	0
2008-10-14	04:44:00	0
2008-10-14	04:45:00	0
2008-10-14	04:46:00	0
2008-10-14	04:47:00	0
2008-10-14	04:48:00	0
2008-10-14	04:49:00	0
2008-10-14	04:50:00	0
2008-10-14	04:51:00	0
2008-10-14	04:52:00	0
2008-10-14	04:53:00	0
2008-10-14	04:54:00	0
2008-10-14	04:55:00	10
2008-10-14	04:56:00	29
2008-10-14	04:57:00	97
2008-10-14	04:58:00	0
2008-10-14	04:59:00	0
2008-10-14	05:00:00	0
2008-10-14	05:01:00	0
2008-10-14	05:02:00	0
2008-10-14	05:03:00	0
2008-10-14	05:04:00	0
2008-10-14	05:05:00	0
2008-10-14	05:06:00	0
2008-10-14	05:07:00	0
2008-10-14	05:08:00	0
2008-10-14	05:09:00	0
2008-10-14	05:10:00	0
2008-10-14	05:11:00	0
2008-10-14	05:12:00	0
2008-10-14	05:13:00	0
2008-10-14	05:14:00	0
2008-10-14	05:15:00	0
2008-10-14	05:16:00	0
2008-10-14	05:17:00	0
2008-10-14	05:18:00	29
2008-10-14	05:19:00	10
2008-10-14	05:20:00	0
2008-10-14	05:21:00	0
2008-10-14	05:22:00	0
2008-10-14	05:23:00	0
2008-10-14	05:24:00	0
2008-10-14	05:25:00	0
2008-10-14	05:26:00	0
2008-10-14	05:27:00	58
2008-10-14	05:28:00	0
2008-10-14	05:29:00	0
2008-10-14	05:30:00	0
2008-10-14	05:31:00	0
2008-10-14	05:32:00	0
2008-10-14	05:33:00	0
2008-10-14	05:34:00	0
2008-10-14	05:35:00	0
2008-10-14	05:36:00	0
2008-10-14	05:37:00	0
2008-10-14	05:38:00	0
2008-10-14	05:39:00	0
2008-10-14	05:40:00	0
2008-10-14	05:41:00	0
2008-10-14	05:42:00	0
2008-10-14	05:43:00	0
2008-10-14	05:44:00	0
2008-10-14	05:45:00	10
2008-10-14	05:46:00	107
2008-10-14	05:47:00	0
2008-10-14	05:48:00	0
2008-10-14	05:49:00	0
2008-10-14	05:50:00	10
2008-10-14	05:51:00	0
2008-10-14	05:52:00	0
2008-10-14	05:53:00	58
2008-10-14	05:54:00	0
2008-10-14	05:55:00	0
2008-10-14	05:56:00	0
2008-10-14	05:57:00	0
2008-10-14	05:58:00	0
2008-10-14	05:59:00	0
2008-10-14	06:00:00	0
2008-10-14	06:01:00	0
2008-10-14	06:02:00	0
2008-10-14	06:03:00	0
2008-10-14	06:04:00	0
2008-10-14	06:05:00	0
2008-10-14	06:06:00	0
2008-10-14	06:07:00	0
2008-10-14	06:08:00	0
2008-10-14	06:09:00	58
2008-10-14	06:10:00	29
2008-10-14	06:11:00	0
2008-10-14	06:12:00	19
2008-10-14	06:13:00	0
2008-10-14	06:14:00	0
2008-10-14	06:15:00	0
2008-10-14	06:16:00	0
2008-10-14	06:17:00	173
2008-10-14	06:18:00	10
2008-10-14	06:19:00	0
2008-10-14	06:20:00	0
2008-10-14	06:21:00	0
2008-10-14	06:22:00	0
2008-10-14	06:23:00	0
2008-10-14	06:24:00	0
2008-10-14	06:25:00	10
2008-10-14	06:26:00	0
2008-10-14	06:27:00	0
2008-10-14	06:28:00	39
2008-10-14	06:29:00	10
2008-10-14	06:30:00	0
2008-10-14	06:31:00	0
2008-10-14	06:32:00	173
2008-10-14	06:33:00	10
2008-10-14	06:34:00	68
2008-10-14	06:35:00	78
2008-10-14	06:36:00	0
2008-10-14	06:37:00	407
2008-10-14	06:38:00	58
2008-10-14	06:39:00	19
2008-10-14	06:40:00	0
2008-10-14	06:41:00	0
2008-10-14	06:42:00	0
2008-10-14	06:43:00	10
2008-10-14	06:44:00	0
2008-10-14	06:45:00	97
2008-10-14	06:46:00	149
2008-10-14	06:47:00	0
2008-10-14	06:48:00	138
2008-10-14	06:49:00	1928
2008-10-14	06:50:00	956
2008-10-14	06:51:00	801
2008-10-14	06:52:00	454
2008-10-14	06:53:00	1237
2008-10-14	06:54:00	518
2008-10-14	06:55:00	780
2008-10-14	06:56:00	87
2008-10-14	06:57:00	184
2008-10-14	06:58:00	376
2008-10-14	06:59:00	219
2008-10-14	07:00:00	184
2008-10-14	07:01:00	68
2008-10-14	07:02:00	173
2008-10-14	07:03:00	126
2008-10-14	07:04:00	242
2008-10-14	07:05:00	295
2008-10-14	07:06:00	570
2008-10-14	07:07:00	208
2008-10-14	07:08:00	0
2008-10-14	07:09:00	161
2008-10-14	07:10:00	363
2008-10-14	07:11:00	739
2008-10-14	07:12:00	363
2008-10-14	07:13:00	0
2008-10-14	07:14:00	0
2008-10-14	07:15:00	0
2008-10-14	07:16:00	518
2008-10-14	07:17:00	322
2008-10-14	07:18:00	758
2008-10-14	07:19:00	1003
2008-10-14	07:20:00	184
2008-10-14	07:21:00	485
2008-10-14	07:22:00	10
2008-10-14	07:23:00	48
2008-10-14	07:24:00	116
2008-10-14	07:25:00	39
2008-10-14	07:26:00	739
2008-10-14	07:27:00	454
2008-10-14	07:28:00	454
2008-10-14	07:29:00	161
2008-10-14	07:30:00	48
2008-10-14	07:31:00	0
2008-10-14	07:32:00	376
2008-10-14	07:33:00	196
2008-10-14	07:34:00	376
2008-10-14	07:35:00	231
2008-10-14	07:36:00	219
2008-10-14	07:37:00	48
2008-10-14	07:38:00	0
2008-10-14	07:39:00	219
2008-10-14	07:40:00	0
2008-10-14	07:41:00	0
2008-10-14	07:42:00	10
2008-10-14	07:43:00	0
2008-10-14	07:44:00	254
2008-10-14	07:45:00	231
2008-10-14	07:46:00	0
2008-10-14	07:47:00	0
2008-10-14	07:48:00	0
2008-10-14	07:49:00	0
2008-10-14	07:50:00	0
2008-10-14	07:51:00	0
2008-10-14	07:52:00	0
2008-10-14	07:53:00	0
2008-10-14	07:54:00	0
2008-10-14	07:55:00	0
2008-10-14	07:56:00	0
2008-10-14	07:57:00	0
2008-10-14	07:58:00	0
2008-10-14	07:59:00	0
2008-10-14	08:00:00	0
2008-10-14	08:01:00	0
2008-10-14	08:02:00	0
2008-10-14	08:03:00	0
2008-10-14	08:04:00	0
2008-10-14	08:05:00	0
2008-10-14	08:06:00	0
2008-10-14	08:07:00	0
2008-10-14	08:08:00	0
2008-10-14	08:09:00	0
2008-10-14	08:10:00	0
2008-10-14	08:11:00	0
2008-10-14	08:12:00	0
2008-10-14	08:13:00	0
2008-10-14	08:14:00	0
2008-10-14	08:15:00	0
2008-10-14	08:16:00	10
2008-10-14	08:17:00	0
2008-10-14	08:18:00	0
2008-10-14	08:19:00	0
2008-10-14	08:20:00	0
2008-10-14	08:21:00	0
2008-10-14	08:22:00	0
2008-10-14	08:23:00	0
2008-10-14	08:24:00	0
2008-10-14	08:25:00	0
2008-10-14	08:26:00	0
2008-10-14	08:27:00	0
2008-10-14	08:28:00	0
2008-10-14	08:29:00	0
2008-10-14	08:30:00	0
2008-10-14	08:31:00	0
2008-10-14	08:32:00	0
2008-10-14	08:33:00	0
2008-10-14	08:34:00	0
2008-10-14	08:35:00	0
2008-10-14	08:36:00	0
2008-10-14	08:37:00	0
2008-10-14	08:38:00	0
2008-10-14	08:39:00	0
2008-10-14	08:40:00	0
2008-10-14	08:41:00	0
2008-10-14	08:42:00	0
2008-10-14	08:43:00	0
2008-10-14	08:44:00	0
2008-10-14	08:45:00	0
2008-10-14	08:46:00	68
2008-10-14	08:47:00	107
2008-10-14	08:48:00	0
2008-10-14	08:49:00	10
2008-10-14	08:50:00	0
2008-10-14	08:51:00	0
2008-10-14	08:52:00	0
2008-10-14	08:53:00	0
2008-10-14	08:54:00	0
2008-10-14	08:55:00	0
2008-10-14	08:56:00	0
2008-10-14	08:57:00	0
2008-10-14	08:58:00	0
2008-10-14	08:59:00	0
2008-10-14	09:00:00	0
2008-10-14	09:01:00	0
2008-10-14	09:02:00	0
2008-10-14	09:03:00	0
2008-10-14	09:04:00	0
2008-10-14	09:05:00	0
2008-10-14	09:06:00	0
2008-10-14	09:07:00	0
2008-10-14	09:08:00	0
[truncated: 19,611 more rows]

## Sheet: 10.27.08
Actogram, Copy Raw Data, All Days
Identity:	Nike Storer
Filename:	E:\Active Research Files\meloxicam titre canine\cases\nike\Nike Storer 10.27.08.AWC
Gender:	F
Age:	10
Height:	76.2 cm	30.0 in
Weight:	29.8 kg	65.7 lbs
Start Date:	27-Oct-2008 (Mon)
Start Time:	17:00:00
Interval:	1.00 mins
Date Stamp:	Time Stamp:	Activity Data:	Marker Press:
2008-10-27	00:00:00	0
2008-10-27	00:01:00	0
2008-10-27	00:02:00	0
2008-10-27	00:03:00	0
2008-10-27	00:04:00	0
2008-10-27	00:05:00	0
2008-10-27	00:06:00	0
2008-10-27	00:07:00	0
2008-10-27	00:08:00	0
2008-10-27	00:09:00	0
2008-10-27	00:10:00	0
2008-10-27	00:11:00	0
2008-10-27	00:12:00	0
2008-10-27	00:13:00	0
2008-10-27	00:14:00	0
2008-10-27	00:15:00	0
2008-10-27	00:16:00	0
2008-10-27	00:17:00	0
2008-10-27	00:18:00	0
2008-10-27	00:19:00	0
2008-10-27	00:20:00	0
2008-10-27	00:21:00	0
2008-10-27	00:22:00	0
2008-10-27	00:23:00	0
2008-10-27	00:24:00	0
2008-10-27	00:25:00	0
2008-10-27	00:26:00	0
2008-10-27	00:27:00	0
2008-10-27	00:28:00	0
2008-10-27	00:29:00	0
2008-10-27	00:30:00	0
2008-10-27	00:31:00	0
2008-10-27	00:32:00	0
2008-10-27	00:33:00	0
2008-10-27	00:34:00	0
2008-10-27	00:35:00	0
2008-10-27	00:36:00	0
2008-10-27	00:37:00	0
2008-10-27	00:38:00	0
2008-10-27	00:39:00	0
2008-10-27	00:40:00	0
2008-10-27	00:41:00	0
2008-10-27	00:42:00	0
2008-10-27	00:43:00	0
2008-10-27	00:44:00	0
2008-10-27	00:45:00	0
2008-10-27	00:46:00	0
2008-10-27	00:47:00	0
2008-10-27	00:48:00	0
2008-10-27	00:49:00	0
2008-10-27	00:50:00	0
2008-10-27	00:51:00	0
2008-10-27	00:52:00	0
2008-10-27	00:53:00	0
2008-10-27	00:54:00	0
2008-10-27	00:55:00	0
2008-10-27	00:56:00	0
2008-10-27	00:57:00	0
2008-10-27	00:58:00	0
2008-10-27	00:59:00	0
2008-10-27	01:00:00	0
2008-10-27	01:01:00	0
2008-10-27	01:02:00	0
2008-10-27	01:03:00	0
2008-10-27	01:04:00	0
2008-10-27	01:05:00	0
2008-10-27	01:06:00	0
2008-10-27	01:07:00	0
2008-10-27	01:08:00	0
2008-10-27	01:09:00	0
2008-10-27	01:10:00	0
2008-10-27	01:11:00	0
2008-10-27	01:12:00	0
2008-10-27	01:13:00	0
2008-10-27	01:14:00	0
2008-10-27	01:15:00	0
2008-10-27	01:16:00	0
2008-10-27	01:17:00	0
2008-10-27	01:18:00	0
2008-10-27	01:19:00	0
2008-10-27	01:20:00	0
2008-10-27	01:21:00	0
2008-10-27	01:22:00	0
2008-10-27	01:23:00	0
2008-10-27	01:24:00	0
2008-10-27	01:25:00	0
2008-10-27	01:26:00	0
2008-10-27	01:27:00	0
2008-10-27	01:28:00	0
2008-10-27	01:29:00	0
2008-10-27	01:30:00	0
2008-10-27	01:31:00	0
2008-10-27	01:32:00	0
2008-10-27	01:33:00	0
2008-10-27	01:34:00	0
2008-10-27	01:35:00	0
2008-10-27	01:36:00	0
2008-10-27	01:37:00	0
2008-10-27	01:38:00	0
2008-10-27	01:39:00	0
2008-10-27	01:40:00	0
2008-10-27	01:41:00	0
2008-10-27	01:42:00	0
2008-10-27	01:43:00	0
2008-10-27	01:44:00	0
2008-10-27	01:45:00	0
2008-10-27	01:46:00	0
2008-10-27	01:47:00	0
2008-10-27	01:48:00	0
2008-10-27	01:49:00	0
2008-10-27	01:50:00	0
2008-10-27	01:51:00	0
2008-10-27	01:52:00	0
2008-10-27	01:53:00	0
2008-10-27	01:54:00	0
2008-10-27	01:55:00	0
2008-10-27	01:56:00	0
2008-10-27	01:57:00	0
2008-10-27	01:58:00	0
2008-10-27	01:59:00	0
2008-10-27	02:00:00	0
2008-10-27	02:01:00	0
2008-10-27	02:02:00	0
2008-10-27	02:03:00	0
2008-10-27	02:04:00	0
2008-10-27	02:05:00	0
2008-10-27	02:06:00	0
2008-10-27	02:07:00	0
2008-10-27	02:08:00	0
2008-10-27	02:09:00	0
2008-10-27	02:10:00	0
2008-10-27	02:11:00	0
2008-10-27	02:12:00	0
2008-10-27	02:13:00	0
2008-10-27	02:14:00	0
2008-10-27	02:15:00	0
2008-10-27	02:16:00	0
2008-10-27	02:17:00	0
2008-10-27	02:18:00	0
2008-10-27	02:19:00	0
2008-10-27	02:20:00	0
2008-10-27	02:21:00	0
2008-10-27	02:22:00	0
2008-10-27	02:23:00	0
2008-10-27	02:24:00	0
2008-10-27	02:25:00	0
2008-10-27	02:26:00	0
2008-10-27	02:27:00	0
2008-10-27	02:28:00	0
2008-10-27	02:29:00	0
2008-10-27	02:30:00	0
2008-10-27	02:31:00	0
2008-10-27	02:32:00	0
2008-10-27	02:33:00	0
2008-10-27	02:34:00	0
2008-10-27	02:35:00	0
2008-10-27	02:36:00	0
2008-10-27	02:37:00	0
2008-10-27	02:38:00	0
2008-10-27	02:39:00	0
2008-10-27	02:40:00	0
2008-10-27	02:41:00	0
2008-10-27	02:42:00	0
2008-10-27	02:43:00	0
2008-10-27	02:44:00	0
2008-10-27	02:45:00	0
2008-10-27	02:46:00	0
2008-10-27	02:47:00	0
2008-10-27	02:48:00	0
2008-10-27	02:49:00	0
2008-10-27	02:50:00	0
2008-10-27	02:51:00	0
2008-10-27	02:52:00	0
2008-10-27	02:53:00	0
2008-10-27	02:54:00	0
2008-10-27	02:55:00	0
2008-10-27	02:56:00	0
2008-10-27	02:57:00	0
2008-10-27	02:58:00	0
2008-10-27	02:59:00	0
2008-10-27	03:00:00	0
2008-10-27	03:01:00	0
2008-10-27	03:02:00	0
2008-10-27	03:03:00	0
2008-10-27	03:04:00	0
2008-10-27	03:05:00	0
2008-10-27	03:06:00	0
2008-10-27	03:07:00	0
2008-10-27	03:08:00	0
2008-10-27	03:09:00	0
2008-10-27	03:10:00	0
2008-10-27	03:11:00	0
2008-10-27	03:12:00	0
2008-10-27	03:13:00	0
2008-10-27	03:14:00	0
2008-10-27	03:15:00	0
2008-10-27	03:16:00	0
2008-10-27	03:17:00	0
2008-10-27	03:18:00	0
2008-10-27	03:19:00	0
2008-10-27	03:20:00	0
2008-10-27	03:21:00	0
2008-10-27	03:22:00	0
2008-10-27	03:23:00	0
2008-10-27	03:24:00	0
2008-10-27	03:25:00	0
2008-10-27	03:26:00	0
2008-10-27	03:27:00	0
2008-10-27	03:28:00	0
2008-10-27	03:29:00	0
2008-10-27	03:30:00	0
2008-10-27	03:31:00	0
2008-10-27	03:32:00	0
2008-10-27	03:33:00	0
2008-10-27	03:34:00	0
2008-10-27	03:35:00	0
2008-10-27	03:36:00	0
2008-10-27	03:37:00	0
2008-10-27	03:38:00	0
2008-10-27	03:39:00	0
2008-10-27	03:40:00	0
2008-10-27	03:41:00	0
2008-10-27	03:42:00	0
2008-10-27	03:43:00	0
2008-10-27	03:44:00	0
2008-10-27	03:45:00	0
2008-10-27	03:46:00	0
2008-10-27	03:47:00	0
2008-10-27	03:48:00	0
2008-10-27	03:49:00	0
2008-10-27	03:50:00	0
2008-10-27	03:51:00	0
2008-10-27	03:52:00	0
2008-10-27	03:53:00	0
2008-10-27	03:54:00	0
2008-10-27	03:55:00	0
2008-10-27	03:56:00	0
2008-10-27	03:57:00	0
2008-10-27	03:58:00	0
2008-10-27	03:59:00	0
2008-10-27	04:00:00	0
2008-10-27	04:01:00	0
2008-10-27	04:02:00	0
2008-10-27	04:03:00	0
2008-10-27	04:04:00	0
2008-10-27	04:05:00	0
2008-10-27	04:06:00	0
2008-10-27	04:07:00	0
2008-10-27	04:08:00	0
2008-10-27	04:09:00	0
2008-10-27	04:10:00	0
2008-10-27	04:11:00	0
2008-10-27	04:12:00	0
2008-10-27	04:13:00	0
2008-10-27	04:14:00	0
2008-10-27	04:15:00	0
2008-10-27	04:16:00	0
2008-10-27	04:17:00	0
2008-10-27	04:18:00	0
2008-10-27	04:19:00	0
2008-10-27	04:20:00	0
2008-10-27	04:21:00	0
2008-10-27	04:22:00	0
2008-10-27	04:23:00	0
2008-10-27	04:24:00	0
2008-10-27	04:25:00	0
2008-10-27	04:26:00	0
2008-10-27	04:27:00	0
2008-10-27	04:28:00	0
2008-10-27	04:29:00	0
2008-10-27	04:30:00	0
2008-10-27	04:31:00	0
2008-10-27	04:32:00	0
2008-10-27	04:33:00	0
2008-10-27	04:34:00	0
2008-10-27	04:35:00	0
2008-10-27	04:36:00	0
2008-10-27	04:37:00	0
2008-10-27	04:38:00	0
2008-10-27	04:39:00	0
2008-10-27	04:40:00	0
2008-10-27	04:41:00	0
2008-10-27	04:42:00	0
2008-10-27	04:43:00	0
2008-10-27	04:44:00	0
2008-10-27	04:45:00	0
2008-10-27	04:46:00	0
2008-10-27	04:47:00	0
2008-10-27	04:48:00	0
2008-10-27	04:49:00	0
2008-10-27	04:50:00	0
2008-10-27	04:51:00	0
2008-10-27	04:52:00	0
2008-10-27	04:53:00	0
2008-10-27	04:54:00	0
2008-10-27	04:55:00	0
2008-10-27	04:56:00	0
2008-10-27	04:57:00	0
2008-10-27	04:58:00	0
2008-10-27	04:59:00	0
2008-10-27	05:00:00	0
2008-10-27	05:01:00	0
2008-10-27	05:02:00	0
2008-10-27	05:03:00	0
2008-10-27	05:04:00	0
2008-10-27	05:05:00	0
2008-10-27	05:06:00	0
2008-10-27	05:07:00	0
2008-10-27	05:08:00	0
2008-10-27	05:09:00	0
2008-10-27	05:10:00	0
2008-10-27	05:11:00	0
2008-10-27	05:12:00	0
2008-10-27	05:13:00	0
2008-10-27	05:14:00	0
2008-10-27	05:15:00	0
2008-10-27	05:16:00	0
2008-10-27	05:17:00	0
2008-10-27	05:18:00	0
2008-10-27	05:19:00	0
2008-10-27	05:20:00	0
2008-10-27	05:21:00	0
2008-10-27	05:22:00	0
2008-10-27	05:23:00	0
2008-10-27	05:24:00	0
2008-10-27	05:25:00	0
2008-10-27	05:26:00	0
2008-10-27	05:27:00	0
2008-10-27	05:28:00	0
2008-10-27	05:29:00	0
2008-10-27	05:30:00	0
2008-10-27	05:31:00	0
2008-10-27	05:32:00	0
2008-10-27	05:33:00	0
2008-10-27	05:34:00	0
2008-10-27	05:35:00	0
2008-10-27	05:36:00	0
2008-10-27	05:37:00	0
2008-10-27	05:38:00	0
2008-10-27	05:39:00	0
2008-10-27	05:40:00	0
2008-10-27	05:41:00	0
2008-10-27	05:42:00	0
2008-10-27	05:43:00	0
2008-10-27	05:44:00	0
2008-10-27	05:45:00	0
2008-10-27	05:46:00	0
2008-10-27	05:47:00	0
2008-10-27	05:48:00	0
2008-10-27	05:49:00	0
2008-10-27	05:50:00	0
2008-10-27	05:51:00	0
2008-10-27	05:52:00	0
2008-10-27	05:53:00	0
2008-10-27	05:54:00	0
2008-10-27	05:55:00	0
2008-10-27	05:56:00	0
2008-10-27	05:57:00	0
2008-10-27	05:58:00	0
2008-10-27	05:59:00	0
2008-10-27	06:00:00	0
2008-10-27	06:01:00	0
2008-10-27	06:02:00	0
2008-10-27	06:03:00	0
2008-10-27	06:04:00	0
2008-10-27	06:05:00	0
2008-10-27	06:06:00	0
2008-10-27	06:07:00	0
2008-10-27	06:08:00	0
2008-10-27	06:09:00	0
2008-10-27	06:10:00	0
2008-10-27	06:11:00	0
2008-10-27	06:12:00	0
2008-10-27	06:13:00	0
2008-10-27	06:14:00	0
2008-10-27	06:15:00	0
2008-10-27	06:16:00	0
2008-10-27	06:17:00	0
2008-10-27	06:18:00	0
2008-10-27	06:19:00	0
2008-10-27	06:20:00	0
2008-10-27	06:21:00	0
2008-10-27	06:22:00	0
2008-10-27	06:23:00	0
2008-10-27	06:24:00	0
2008-10-27	06:25:00	0
2008-10-27	06:26:00	0
2008-10-27	06:27:00	0
2008-10-27	06:28:00	0
2008-10-27	06:29:00	0
2008-10-27	06:30:00	0
2008-10-27	06:31:00	0
2008-10-27	06:32:00	0
2008-10-27	06:33:00	0
2008-10-27	06:34:00	0
2008-10-27	06:35:00	0
2008-10-27	06:36:00	0
2008-10-27	06:37:00	0
2008-10-27	06:38:00	0
2008-10-27	06:39:00	0
2008-10-27	06:40:00	0
2008-10-27	06:41:00	0
2008-10-27	06:42:00	0
2008-10-27	06:43:00	0
2008-10-27	06:44:00	0
2008-10-27	06:45:00	0
2008-10-27	06:46:00	0
2008-10-27	06:47:00	0
2008-10-27	06:48:00	0
2008-10-27	06:49:00	0
2008-10-27	06:50:00	0
2008-10-27	06:51:00	0
2008-10-27	06:52:00	0
2008-10-27	06:53:00	0
2008-10-27	06:54:00	0
2008-10-27	06:55:00	0
2008-10-27	06:56:00	0
2008-10-27	06:57:00	0
2008-10-27	06:58:00	0
2008-10-27	06:59:00	0
2008-10-27	07:00:00	0
2008-10-27	07:01:00	0
2008-10-27	07:02:00	0
2008-10-27	07:03:00	0
2008-10-27	07:04:00	0
2008-10-27	07:05:00	0
2008-10-27	07:06:00	0
2008-10-27	07:07:00	0
2008-10-27	07:08:00	0
2008-10-27	07:09:00	0
2008-10-27	07:10:00	0
2008-10-27	07:11:00	0
2008-10-27	07:12:00	0
2008-10-27	07:13:00	0
2008-10-27	07:14:00	0
2008-10-27	07:15:00	0
2008-10-27	07:16:00	0
2008-10-27	07:17:00	0
2008-10-27	07:18:00	0
2008-10-27	07:19:00	0
2008-10-27	07:20:00	0
2008-10-27	07:21:00	0
2008-10-27	07:22:00	0
2008-10-27	07:23:00	0
2008-10-27	07:24:00	0
2008-10-27	07:25:00	0
2008-10-27	07:26:00	0
2008-10-27	07:27:00	0
2008-10-27	07:28:00	0
2008-10-27	07:29:00	0
2008-10-27	07:30:00	0
2008-10-27	07:31:00	0
2008-10-27	07:32:00	0
2008-10-27	07:33:00	0
2008-10-27	07:34:00	0
2008-10-27	07:35:00	0
2008-10-27	07:36:00	0
2008-10-27	07:37:00	0
2008-10-27	07:38:00	0
2008-10-27	07:39:00	0
2008-10-27	07:40:00	0
2008-10-27	07:41:00	0
2008-10-27	07:42:00	0
2008-10-27	07:43:00	0
2008-10-27	07:44:00	0
2008-10-27	07:45:00	0
2008-10-27	07:46:00	0
2008-10-27	07:47:00	0
2008-10-27	07:48:00	0
2008-10-27	07:49:00	0
2008-10-27	07:50:00	0
2008-10-27	07:51:00	0
2008-10-27	07:52:00	0
2008-10-27	07:53:00	0
2008-10-27	07:54:00	0
2008-10-27	07:55:00	0
2008-10-27	07:56:00	0
2008-10-27	07:57:00	0
2008-10-27	07:58:00	0
2008-10-27	07:59:00	0
2008-10-27	08:00:00	0
2008-10-27	08:01:00	0
2008-10-27	08:02:00	0
2008-10-27	08:03:00	0
2008-10-27	08:04:00	0
2008-10-27	08:05:00	0
2008-10-27	08:06:00	0
2008-10-27	08:07:00	0
2008-10-27	08:08:00	0
2008-10-27	08:09:00	0
2008-10-27	08:10:00	0
2008-10-27	08:11:00	0
2008-10-27	08:12:00	0
2008-10-27	08:13:00	0
2008-10-27	08:14:00	0
2008-10-27	08:15:00	0
2008-10-27	08:16:00	0
2008-10-27	08:17:00	0
2008-10-27	08:18:00	0
2008-10-27	08:19:00	0
2008-10-27	08:20:00	0
2008-10-27	08:21:00	0
2008-10-27	08:22:00	0
2008-10-27	08:23:00	0
2008-10-27	08:24:00	0
2008-10-27	08:25:00	0
2008-10-27	08:26:00	0
2008-10-27	08:27:00	0
2008-10-27	08:28:00	0
2008-10-27	08:29:00	0
2008-10-27	08:30:00	0
2008-10-27	08:31:00	0
2008-10-27	08:32:00	0
2008-10-27	08:33:00	0
2008-10-27	08:34:00	0
2008-10-27	08:35:00	0
2008-10-27	08:36:00	0
2008-10-27	08:37:00	0
2008-10-27	08:38:00	0
2008-10-27	08:39:00	0
2008-10-27	08:40:00	0
2008-10-27	08:41:00	0
2008-10-27	08:42:00	0
2008-10-27	08:43:00	0
2008-10-27	08:44:00	0
2008-10-27	08:45:00	0
2008-10-27	08:46:00	0
2008-10-27	08:47:00	0
2008-10-27	08:48:00	0
2008-10-27	08:49:00	0
2008-10-27	08:50:00	0
2008-10-27	08:51:00	0
2008-10-27	08:52:00	0
2008-10-27	08:53:00	0
2008-10-27	08:54:00	0
2008-10-27	08:55:00	0
2008-10-27	08:56:00	0
2008-10-27	08:57:00	0
2008-10-27	08:58:00	0
2008-10-27	08:59:00	0
2008-10-27	09:00:00	0
2008-10-27	09:01:00	0
2008-10-27	09:02:00	0
2008-10-27	09:03:00	0
2008-10-27	09:04:00	0
2008-10-27	09:05:00	0
2008-10-27	09:06:00	0
2008-10-27	09:07:00	0
2008-10-27	09:08:00	0
2008-10-27	09:09:00	0
2008-10-27	09:10:00	0
2008-10-27	09:11:00	0
2008-10-27	09:12:00	0
2008-10-27	09:13:00	0
2008-10-27	09:14:00	0
2008-10-27	09:15:00	0
2008-10-27	09:16:00	0
2008-10-27	09:17:00	0
2008-10-27	09:18:00	0
2008-10-27	09:19:00	0
2008-10-27	09:20:00	0
2008-10-27	09:21:00	0
2008-10-27	09:22:00	0
2008-10-27	09:23:00	0
2008-10-27	09:24:00	0
2008-10-27	09:25:00	0
2008-10-27	09:26:00	0
2008-10-27	09:27:00	0
2008-10-27	09:28:00	0
2008-10-27	09:29:00	0
2008-10-27	09:30:00	0
2008-10-27	09:31:00	0
2008-10-27	09:32:00	0
2008-10-27	09:33:00	0
2008-10-27	09:34:00	0
2008-10-27	09:35:00	0
2008-10-27	09:36:00	0
2008-10-27	09:37:00	0
2008-10-27	09:38:00	0
2008-10-27	09:39:00	0
2008-10-27	09:40:00	0
2008-10-27	09:41:00	0
2008-10-27	09:42:00	0
2008-10-27	09:43:00	0
2008-10-27	09:44:00	0
2008-10-27	09:45:00	0
2008-10-27	09:46:00	0
2008-10-27	09:47:00	0
2008-10-27	09:48:00	0
2008-10-27	09:49:00	0
2008-10-27	09:50:00	0
2008-10-27	09:51:00	0
2008-10-27	09:52:00	0
2008-10-27	09:53:00	0
2008-10-27	09:54:00	0
2008-10-27	09:55:00	0
2008-10-27	09:56:00	0
2008-10-27	09:57:00	0
2008-10-27	09:58:00	0
2008-10-27	09:59:00	0
2008-10-27	10:00:00	0
2008-10-27	10:01:00	0
2008-10-27	10:02:00	0
2008-10-27	10:03:00	0
2008-10-27	10:04:00	0
2008-10-27	10:05:00	0
2008-10-27	10:06:00	0
2008-10-27	10:07:00	0
2008-10-27	10:08:00	0
2008-10-27	10:09:00	0
2008-10-27	10:10:00	0
2008-10-27	10:11:00	0
2008-10-27	10:12:00	0
2008-10-27	10:13:00	0
2008-10-27	10:14:00	0
2008-10-27	10:15:00	0
2008-10-27	10:16:00	0
2008-10-27	10:17:00	0
2008-10-27	10:18:00	0
2008-10-27	10:19:00	0
2008-10-27	10:20:00	0
2008-10-27	10:21:00	0
2008-10-27	10:22:00	0
2008-10-27	10:23:00	0
2008-10-27	10:24:00	0
2008-10-27	10:25:00	0
2008-10-27	10:26:00	0
2008-10-27	10:27:00	0
2008-10-27	10:28:00	0
2008-10-27	10:29:00	0
2008-10-27	10:30:00	0
2008-10-27	10:31:00	0
2008-10-27	10:32:00	0
2008-10-27	10:33:00	0
2008-10-27	10:34:00	0
2008-10-27	10:35:00	0
2008-10-27	10:36:00	0
2008-10-27	10:37:00	0
2008-10-27	10:38:00	0
2008-10-27	10:39:00	0
2008-10-27	10:40:00	0
2008-10-27	10:41:00	0
2008-10-27	10:42:00	0
2008-10-27	10:43:00	0
2008-10-27	10:44:00	0
2008-10-27	10:45:00	0
2008-10-27	10:46:00	0
2008-10-27	10:47:00	0
2008-10-27	10:48:00	0
2008-10-27	10:49:00	0
2008-10-27	10:50:00	0
2008-10-27	10:51:00	0
2008-10-27	10:52:00	0
2008-10-27	10:53:00	0
2008-10-27	10:54:00	0
2008-10-27	10:55:00	0
2008-10-27	10:56:00	0
2008-10-27	10:57:00	0
2008-10-27	10:58:00	0
2008-10-27	10:59:00	0
2008-10-27	11:00:00	0
2008-10-27	11:01:00	0
2008-10-27	11:02:00	0
2008-10-27	11:03:00	0
2008-10-27	11:04:00	0
2008-10-27	11:05:00	0
2008-10-27	11:06:00	0
2008-10-27	11:07:00	0
2008-10-27	11:08:00	0
2008-10-27	11:09:00	0
2008-10-27	11:10:00	0
2008-10-27	11:11:00	0
2008-10-27	11:12:00	0
2008-10-27	11:13:00	0
2008-10-27	11:14:00	0
2008-10-27	11:15:00	0
2008-10-27	11:16:00	0
2008-10-27	11:17:00	0
2008-10-27	11:18:00	0
2008-10-27	11:19:00	0
2008-10-27	11:20:00	0
2008-10-27	11:21:00	0
2008-10-27	11:22:00	0
2008-10-27	11:23:00	0
2008-10-27	11:24:00	0
2008-10-27	11:25:00	0
2008-10-27	11:26:00	0
2008-10-27	11:27:00	0
2008-10-27	11:28:00	0
2008-10-27	11:29:00	0
2008-10-27	11:30:00	0
2008-10-27	11:31:00	0
2008-10-27	11:32:00	0
2008-10-27	11:33:00	0
2008-10-27	11:34:00	0
2008-10-27	11:35:00	0
2008-10-27	11:36:00	0
2008-10-27	11:37:00	0
2008-10-27	11:38:00	0
2008-10-27	11:39:00	0
2008-10-27	11:40:00	0
2008-10-27	11:41:00	0
2008-10-27	11:42:00	0
2008-10-27	11:43:00	0
2008-10-27	11:44:00	0
2008-10-27	11:45:00	0
2008-10-27	11:46:00	0
2008-10-27	11:47:00	0
2008-10-27	11:48:00	0
2008-10-27	11:49:00	0
2008-10-27	11:50:00	0
2008-10-27	11:51:00	0
2008-10-27	11:52:00	0
2008-10-27	11:53:00	0
2008-10-27	11:54:00	0
2008-10-27	11:55:00	0
2008-10-27	11:56:00	0
2008-10-27	11:57:00	0
2008-10-27	11:58:00	0
2008-10-27	11:59:00	0
2008-10-27	12:00:00	0
2008-10-27	12:01:00	0
2008-10-27	12:02:00	0
2008-10-27	12:03:00	0
2008-10-27	12:04:00	0
2008-10-27	12:05:00	0
2008-10-27	12:06:00	0
2008-10-27	12:07:00	0
2008-10-27	12:08:00	0
2008-10-27	12:09:00	0
2008-10-27	12:10:00	0
2008-10-27	12:11:00	0
2008-10-27	12:12:00	0
2008-10-27	12:13:00	0
2008-10-27	12:14:00	0
2008-10-27	12:15:00	0
2008-10-27	12:16:00	0
2008-10-27	12:17:00	0
2008-10-27	12:18:00	0
2008-10-27	12:19:00	0
2008-10-27	12:20:00	0
2008-10-27	12:21:00	0
2008-10-27	12:22:00	0
2008-10-27	12:23:00	0
2008-10-27	12:24:00	0
2008-10-27	12:25:00	0
2008-10-27	12:26:00	0
2008-10-27	12:27:00	0
2008-10-27	12:28:00	0
2008-10-27	12:29:00	0
2008-10-27	12:30:00	0
2008-10-27	12:31:00	0
2008-10-27	12:32:00	0
2008-10-27	12:33:00	0
2008-10-27	12:34:00	0
2008-10-27	12:35:00	0
2008-10-27	12:36:00	0
2008-10-27	12:37:00	0
2008-10-27	12:38:00	0
2008-10-27	12:39:00	0
2008-10-27	12:40:00	0
2008-10-27	12:41:00	0
2008-10-27	12:42:00	0
2008-10-27	12:43:00	0
2008-10-27	12:44:00	0
2008-10-27	12:45:00	0
2008-10-27	12:46:00	0
2008-10-27	12:47:00	0
2008-10-27	12:48:00	0
2008-10-27	12:49:00	0
2008-10-27	12:50:00	0
2008-10-27	12:51:00	0
2008-10-27	12:52:00	0
2008-10-27	12:53:00	0
2008-10-27	12:54:00	0
2008-10-27	12:55:00	0
2008-10-27	12:56:00	0
2008-10-27	12:57:00	0
2008-10-27	12:58:00	0
2008-10-27	12:59:00	0
2008-10-27	13:00:00	0
2008-10-27	13:01:00	0
2008-10-27	13:02:00	0
2008-10-27	13:03:00	0
2008-10-27	13:04:00	0
2008-10-27	13:05:00	0
2008-10-27	13:06:00	0
2008-10-27	13:07:00	0
2008-10-27	13:08:00	0
2008-10-27	13:09:00	0
2008-10-27	13:10:00	0
2008-10-27	13:11:00	0
2008-10-27	13:12:00	0
2008-10-27	13:13:00	0
2008-10-27	13:14:00	0
2008-10-27	13:15:00	0
2008-10-27	13:16:00	0
2008-10-27	13:17:00	0
2008-10-27	13:18:00	0
2008-10-27	13:19:00	0
2008-10-27	13:20:00	0
2008-10-27	13:21:00	0
2008-10-27	13:22:00	0
2008-10-27	13:23:00	0
2008-10-27	13:24:00	0
2008-10-27	13:25:00	0
2008-10-27	13:26:00	0
2008-10-27	13:27:00	0
2008-10-27	13:28:00	0
2008-10-27	13:29:00	0
2008-10-27	13:30:00	0
2008-10-27	13:31:00	0
2008-10-27	13:32:00	0
2008-10-27	13:33:00	0
2008-10-27	13:34:00	0
2008-10-27	13:35:00	0
2008-10-27	13:36:00	0
2008-10-27	13:37:00	0
2008-10-27	13:38:00	0
2008-10-27	13:39:00	0
2008-10-27	13:40:00	0
2008-10-27	13:41:00	0
2008-10-27	13:42:00	0
2008-10-27	13:43:00	0
2008-10-27	13:44:00	0
2008-10-27	13:45:00	0
2008-10-27	13:46:00	0
2008-10-27	13:47:00	0
2008-10-27	13:48:00	0
2008-10-27	13:49:00	0
2008-10-27	13:50:00	0
2008-10-27	13:51:00	0
2008-10-27	13:52:00	0
2008-10-27	13:53:00	0
2008-10-27	13:54:00	0
2008-10-27	13:55:00	0
2008-10-27	13:56:00	0
2008-10-27	13:57:00	0
2008-10-27	13:58:00	0
2008-10-27	13:59:00	0
2008-10-27	14:00:00	0
2008-10-27	14:01:00	0
2008-10-27	14:02:00	0
2008-10-27	14:03:00	0
2008-10-27	14:04:00	0
2008-10-27	14:05:00	0
2008-10-27	14:06:00	0
2008-10-27	14:07:00	0
2008-10-27	14:08:00	0
2008-10-27	14:09:00	0
2008-10-27	14:10:00	0
2008-10-27	14:11:00	0
2008-10-27	14:12:00	0
2008-10-27	14:13:00	0
2008-10-27	14:14:00	0
2008-10-27	14:15:00	0
2008-10-27	14:16:00	0
2008-10-27	14:17:00	0
2008-10-27	14:18:00	0
2008-10-27	14:19:00	0
2008-10-27	14:20:00	0
2008-10-27	14:21:00	0
2008-10-27	14:22:00	0
2008-10-27	14:23:00	0
2008-10-27	14:24:00	0
2008-10-27	14:25:00	0
2008-10-27	14:26:00	0
2008-10-27	14:27:00	0
2008-10-27	14:28:00	0
2008-10-27	14:29:00	0
2008-10-27	14:30:00	0
2008-10-27	14:31:00	0
2008-10-27	14:32:00	0
2008-10-27	14:33:00	0
2008-10-27	14:34:00	0
2008-10-27	14:35:00	0
2008-10-27	14:36:00	0
2008-10-27	14:37:00	0
2008-10-27	14:38:00	0
2008-10-27	14:39:00	0
2008-10-27	14:40:00	0
2008-10-27	14:41:00	0
2008-10-27	14:42:00	0
2008-10-27	14:43:00	0
2008-10-27	14:44:00	0
2008-10-27	14:45:00	0
2008-10-27	14:46:00	0
2008-10-27	14:47:00	0
2008-10-27	14:48:00	0
2008-10-27	14:49:00	0
2008-10-27	14:50:00	0
2008-10-27	14:51:00	0
2008-10-27	14:52:00	0
2008-10-27	14:53:00	0
2008-10-27	14:54:00	0
2008-10-27	14:55:00	0
2008-10-27	14:56:00	0
2008-10-27	14:57:00	0
2008-10-27	14:58:00	0
2008-10-27	14:59:00	0
2008-10-27	15:00:00	0
2008-10-27	15:01:00	0
2008-10-27	15:02:00	0
2008-10-27	15:03:00	0
2008-10-27	15:04:00	0
2008-10-27	15:05:00	0
2008-10-27	15:06:00	0
2008-10-27	15:07:00	0
2008-10-27	15:08:00	0
2008-10-27	15:09:00	0
2008-10-27	15:10:00	0
2008-10-27	15:11:00	0
2008-10-27	15:12:00	0
2008-10-27	15:13:00	0
2008-10-27	15:14:00	0
2008-10-27	15:15:00	0
2008-10-27	15:16:00	0
2008-10-27	15:17:00	0
2008-10-27	15:18:00	0
2008-10-27	15:19:00	0
2008-10-27	15:20:00	0
2008-10-27	15:21:00	0
2008-10-27	15:22:00	0
2008-10-27	15:23:00	0
2008-10-27	15:24:00	0
2008-10-27	15:25:00	0
2008-10-27	15:26:00	0
2008-10-27	15:27:00	0
2008-10-27	15:28:00	0
2008-10-27	15:29:00	0
2008-10-27	15:30:00	0
2008-10-27	15:31:00	0
2008-10-27	15:32:00	0
2008-10-27	15:33:00	0
2008-10-27	15:34:00	0
2008-10-27	15:35:00	0
2008-10-27	15:36:00	0
2008-10-27	15:37:00	0
2008-10-27	15:38:00	0
2008-10-27	15:39:00	0
2008-10-27	15:40:00	0
2008-10-27	15:41:00	0
2008-10-27	15:42:00	0
2008-10-27	15:43:00	0
2008-10-27	15:44:00	0
2008-10-27	15:45:00	0
2008-10-27	15:46:00	0
2008-10-27	15:47:00	0
2008-10-27	15:48:00	0
2008-10-27	15:49:00	0
2008-10-27	15:50:00	0
2008-10-27	15:51:00	0
2008-10-27	15:52:00	0
2008-10-27	15:53:00	0
2008-10-27	15:54:00	0
2008-10-27	15:55:00	0
2008-10-27	15:56:00	0
2008-10-27	15:57:00	0
2008-10-27	15:58:00	0
2008-10-27	15:59:00	0
2008-10-27	16:00:00	0
2008-10-27	16:01:00	0
2008-10-27	16:02:00	0
2008-10-27	16:03:00	0
2008-10-27	16:04:00	0
2008-10-27	16:05:00	0
2008-10-27	16:06:00	0
2008-10-27	16:07:00	0
2008-10-27	16:08:00	0
2008-10-27	16:09:00	0
2008-10-27	16:10:00	0
2008-10-27	16:11:00	0
2008-10-27	16:12:00	0
2008-10-27	16:13:00	0
2008-10-27	16:14:00	0
2008-10-27	16:15:00	0
2008-10-27	16:16:00	0
2008-10-27	16:17:00	0
2008-10-27	16:18:00	0
2008-10-27	16:19:00	0
2008-10-27	16:20:00	0
2008-10-27	16:21:00	0
2008-10-27	16:22:00	0
2008-10-27	16:23:00	0
2008-10-27	16:24:00	0
2008-10-27	16:25:00	0
2008-10-27	16:26:00	0
2008-10-27	16:27:00	0
2008-10-27	16:28:00	0
2008-10-27	16:29:00	0
2008-10-27	16:30:00	0
2008-10-27	16:31:00	0
2008-10-27	16:32:00	0
2008-10-27	16:33:00	0
2008-10-27	16:34:00	0
2008-10-27	16:35:00	0
2008-10-27	16:36:00	0
2008-10-27	16:37:00	0
2008-10-27	16:38:00	0
2008-10-27	16:39:00	0
2008-10-27	16:40:00	0
2008-10-27	16:41:00	0
2008-10-27	16:42:00	0
2008-10-27	16:43:00	0
2008-10-27	16:44:00	0
2008-10-27	16:45:00	0
2008-10-27	16:46:00	0
2008-10-27	16:47:00	0
2008-10-27	16:48:00	0
2008-10-27	16:49:00	0
2008-10-27	16:50:00	0
2008-10-27	16:51:00	0
2008-10-27	16:52:00	0
2008-10-27	16:53:00	0
2008-10-27	16:54:00	0
2008-10-27	16:55:00	0
2008-10-27	16:56:00	0
2008-10-27	16:57:00	0
2008-10-27	16:58:00	0
2008-10-27	16:59:00	0
2008-10-27	17:00:00	956
2008-10-27	17:01:00	107
2008-10-27	17:02:00	1604
2008-10-27	17:03:00	3163
2008-10-27	17:04:00	2482
2008-10-27	17:05:00	438
2008-10-27	17:06:00	700
2008-10-27	17:07:00	500
2008-10-27	17:08:00	242
2008-10-27	17:09:00	39
2008-10-27	17:10:00	78
2008-10-27	17:11:00	485
2008-10-27	17:12:00	570
2008-10-27	17:13:00	739
2008-10-27	17:14:00	454
2008-10-27	17:15:00	570
2008-10-27	17:16:00	173
2008-10-27	17:17:00	208
2008-10-27	17:18:00	29
2008-10-27	17:19:00	68
2008-10-27	17:20:00	184
2008-10-27	17:21:00	68
2008-10-27	17:22:00	376
2008-10-27	17:23:00	208
2008-10-27	17:24:00	173
2008-10-27	17:25:00	97
2008-10-27	17:26:00	48
2008-10-27	17:27:00	322
2008-10-27	17:28:00	138
2008-10-27	17:29:00	149
2008-10-27	17:30:00	219
2008-10-27	17:31:00	19
2008-10-27	17:32:00	68
2008-10-27	17:33:00	149
2008-10-27	17:34:00	219
2008-10-27	17:35:00	126
2008-10-27	17:36:00	19
2008-10-27	17:37:00	161
2008-10-27	17:38:00	87
2008-10-27	17:39:00	138
2008-10-27	17:40:00	208
2008-10-27	17:41:00	268
2008-10-27	17:42:00	454
2008-10-27	17:43:00	518
2008-10-27	17:44:00	196
2008-10-27	17:45:00	438
2008-10-27	17:46:00	681
2008-10-27	17:47:00	485
2008-10-27	17:48:00	2389
2008-10-27	17:49:00	1264
2008-10-27	17:50:00	1237
2008-10-27	17:51:00	1571
2008-10-27	17:52:00	78
2008-10-27	17:53:00	979
2008-10-27	17:54:00	623
2008-10-27	17:55:00	700
2008-10-27	17:56:00	196
2008-10-27	17:57:00	19
2008-10-27	17:58:00	308
2008-10-27	17:59:00	173
2008-10-27	18:00:00	758
2008-10-27	18:01:00	910
2008-10-27	18:02:00	570
2008-10-27	18:03:00	2087
2008-10-27	18:04:00	295
2008-10-27	18:05:00	281
2008-10-27	18:06:00	553
2008-10-27	18:07:00	58
2008-10-27	18:08:00	0
2008-10-27	18:09:00	0
2008-10-27	18:10:00	0
2008-10-27	18:11:00	0
2008-10-27	18:12:00	138
2008-10-27	18:13:00	0
2008-10-27	18:14:00	29
2008-10-27	18:15:00	161
2008-10-27	18:16:00	10
2008-10-27	18:17:00	149
2008-10-27	18:18:00	0
2008-10-27	18:19:00	0
2008-10-27	18:20:00	58
2008-10-27	18:21:00	138
2008-10-27	18:22:00	0
2008-10-27	18:23:00	0
2008-10-27	18:24:00	0
2008-10-27	18:25:00	500
2008-10-27	18:26:00	553
2008-10-27	18:27:00	184
2008-10-27	18:28:00	0
2008-10-27	18:29:00	19
2008-10-27	18:30:00	349
2008-10-27	18:31:00	281
2008-10-27	18:32:00	116
2008-10-27	18:33:00	0
2008-10-27	18:34:00	0
2008-10-27	18:35:00	0
2008-10-27	18:36:00	0
2008-10-27	18:37:00	0
2008-10-27	18:38:00	0
2008-10-27	18:39:00	10
2008-10-27	18:40:00	58
2008-10-27	18:41:00	149
2008-10-27	18:42:00	126
2008-10-27	18:43:00	0
2008-10-27	18:44:00	0
2008-10-27	18:45:00	0
2008-10-27	18:46:00	0
2008-10-27	18:47:00	588
2008-10-27	18:48:00	48
2008-10-27	18:49:00	0
2008-10-27	18:50:00	0
2008-10-27	18:51:00	0
2008-10-27	18:52:00	0
2008-10-27	18:53:00	500
2008-10-27	18:54:00	126
2008-10-27	18:55:00	68
2008-10-27	18:56:00	10
2008-10-27	18:57:00	10
2008-10-27	18:58:00	219
2008-10-27	18:59:00	19
2008-10-27	19:00:00	19
2008-10-27	19:01:00	107
2008-10-27	19:02:00	116
2008-10-27	19:03:00	48
2008-10-27	19:04:00	116
2008-10-27	19:05:00	10
2008-10-27	19:06:00	19
2008-10-27	19:07:00	48
2008-10-27	19:08:00	208
2008-10-27	19:09:00	39
2008-10-27	19:10:00	19
2008-10-27	19:11:00	681
2008-10-27	19:12:00	48
2008-10-27	19:13:00	1104
2008-10-27	19:14:00	933
2008-10-27	19:15:00	865
2008-10-27	19:16:00	801
2008-10-27	19:17:00	87
2008-10-27	19:18:00	116
2008-10-27	19:19:00	126
2008-10-27	19:20:00	138
2008-10-27	19:21:00	48
2008-10-27	19:22:00	107
2008-10-27	19:23:00	116
2008-10-27	19:24:00	138
2008-10-27	19:25:00	268
2008-10-27	19:26:00	0
2008-10-27	19:27:00	10
2008-10-27	19:28:00	0
2008-10-27	19:29:00	0
2008-10-27	19:30:00	0
2008-10-27	19:31:00	78
2008-10-27	19:32:00	116
2008-10-27	19:33:00	0
2008-10-27	19:34:00	0
2008-10-27	19:35:00	0
2008-10-27	19:36:00	0
2008-10-27	19:37:00	29
2008-10-27	19:38:00	87
2008-10-27	19:39:00	0
2008-10-27	19:40:00	68
2008-10-27	19:41:00	0
2008-10-27	19:42:00	0
2008-10-27	19:43:00	0
2008-10-27	19:44:00	0
2008-10-27	19:45:00	0
2008-10-27	19:46:00	0
2008-10-27	19:47:00	0
2008-10-27	19:48:00	0
2008-10-27	19:49:00	0
2008-10-27	19:50:00	0
2008-10-27	19:51:00	0
2008-10-27	19:52:00	0
2008-10-27	19:53:00	0
2008-10-27	19:54:00	0
2008-10-27	19:55:00	0
2008-10-27	19:56:00	0
2008-10-27	19:57:00	0
2008-10-27	19:58:00	0
2008-10-27	19:59:00	0
2008-10-27	20:00:00	0
2008-10-27	20:01:00	68
2008-10-27	20:02:00	485
2008-10-27	20:03:00	87
2008-10-27	20:04:00	29
2008-10-27	20:05:00	10
2008-10-27	20:06:00	87
2008-10-27	20:07:00	10
2008-10-27	20:08:00	0
2008-10-27	20:09:00	0
2008-10-27	20:10:00	0
2008-10-27	20:11:00	0
2008-10-27	20:12:00	0
2008-10-27	20:13:00	0
2008-10-27	20:14:00	149
2008-10-27	20:15:00	29
2008-10-27	20:16:00	0
2008-10-27	20:17:00	10
2008-10-27	20:18:00	48
2008-10-27	20:19:00	19
2008-10-27	20:20:00	138
2008-10-27	20:21:00	0
2008-10-27	20:22:00	19
2008-10-27	20:23:00	0
2008-10-27	20:24:00	184
2008-10-27	20:25:00	196
2008-10-27	20:26:00	97
2008-10-27	20:27:00	39
2008-10-27	20:28:00	0
2008-10-27	20:29:00	0
2008-10-27	20:30:00	10
2008-10-27	20:31:00	0
2008-10-27	20:32:00	0
2008-10-27	20:33:00	570
2008-10-27	20:34:00	19
2008-10-27	20:35:00	19
2008-10-27	20:36:00	19
2008-10-27	20:37:00	0
2008-10-27	20:38:00	0
2008-10-27	20:39:00	0
2008-10-27	20:40:00	0
2008-10-27	20:41:00	19
2008-10-27	20:42:00	0
2008-10-27	20:43:00	48
2008-10-27	20:44:00	0
2008-10-27	20:45:00	0
2008-10-27	20:46:00	97
2008-10-27	20:47:00	0
2008-10-27	20:48:00	254
2008-10-27	20:49:00	0
2008-10-27	20:50:00	10
2008-10-27	20:51:00	10
2008-10-27	20:52:00	19
2008-10-27	20:53:00	173
2008-10-27	20:54:00	281
2008-10-27	20:55:00	48
2008-10-27	20:56:00	126
2008-10-27	20:57:00	281
2008-10-27	20:58:00	78
2008-10-27	20:59:00	219
2008-10-27	21:00:00	295
2008-10-27	21:01:00	254
2008-10-27	21:02:00	281
2008-10-27	21:03:00	392
2008-10-27	21:04:00	500
2008-10-27	21:05:00	423
2008-10-27	21:06:00	295
2008-10-27	21:07:00	349
2008-10-27	21:08:00	149
2008-10-27	21:09:00	138
2008-10-27	21:10:00	173
2008-10-27	21:11:00	107
2008-10-27	21:12:00	0
2008-10-27	21:13:00	0
2008-10-27	21:14:00	0
2008-10-27	21:15:00	97
2008-10-27	21:16:00	68
2008-10-27	21:17:00	0
2008-10-27	21:18:00	0
2008-10-27	21:19:00	0
2008-10-27	21:20:00	0
2008-10-27	21:21:00	0
2008-10-27	21:22:00	0
2008-10-27	21:23:00	0
2008-10-27	21:24:00	0
2008-10-27	21:25:00	0
2008-10-27	21:26:00	39
2008-10-27	21:27:00	0
2008-10-27	21:28:00	0
2008-10-27	21:29:00	0
2008-10-27	21:30:00	0
2008-10-27	21:31:00	0
2008-10-27	21:32:00	0
2008-10-27	21:33:00	281
2008-10-27	21:34:00	219
2008-10-27	21:35:00	208
2008-10-27	21:36:00	780
2008-10-27	21:37:00	553
2008-10-27	21:38:00	376
2008-10-27	21:39:00	184
2008-10-27	21:40:00	0
2008-10-27	21:41:00	0
2008-10-27	21:42:00	0
2008-10-27	21:43:00	336
2008-10-27	21:44:00	0
2008-10-27	21:45:00	0
2008-10-27	21:46:00	0
2008-10-27	21:47:00	0
2008-10-27	21:48:00	19
2008-10-27	21:49:00	0
2008-10-27	21:50:00	0
2008-10-27	21:51:00	19
2008-10-27	21:52:00	0
2008-10-27	21:53:00	0
2008-10-27	21:54:00	0
2008-10-27	21:55:00	0
2008-10-27	21:56:00	0
2008-10-27	21:57:00	0
2008-10-27	21:58:00	0
2008-10-27	21:59:00	0
2008-10-27	22:00:00	0
2008-10-27	22:01:00	0
2008-10-27	22:02:00	0
2008-10-27	22:03:00	0
2008-10-27	22:04:00	0
2008-10-27	22:05:00	0
2008-10-27	22:06:00	0
2008-10-27	22:07:00	0
2008-10-27	22:08:00	0
2008-10-27	22:09:00	0
2008-10-27	22:10:00	0
2008-10-27	22:11:00	0
2008-10-27	22:12:00	281
2008-10-27	22:13:00	0
2008-10-27	22:14:00	0
2008-10-27	22:15:00	0
2008-10-27	22:16:00	0
2008-10-27	22:17:00	0
2008-10-27	22:18:00	0
2008-10-27	22:19:00	0
2008-10-27	22:20:00	0
2008-10-27	22:21:00	0
2008-10-27	22:22:00	0
2008-10-27	22:23:00	0
2008-10-27	22:24:00	0
2008-10-27	22:25:00	0
2008-10-27	22:26:00	0
2008-10-27	22:27:00	0
2008-10-27	22:28:00	0
2008-10-27	22:29:00	0
2008-10-27	22:30:00	0
2008-10-27	22:31:00	0
2008-10-27	22:32:00	39
2008-10-27	22:33:00	0
2008-10-27	22:34:00	0
2008-10-27	22:35:00	0
2008-10-27	22:36:00	0
2008-10-27	22:37:00	0
2008-10-27	22:38:00	0
2008-10-27	22:39:00	0
2008-10-27	22:40:00	0
2008-10-27	22:41:00	0
2008-10-27	22:42:00	0
2008-10-27	22:43:00	0
2008-10-27	22:44:00	0
2008-10-27	22:45:00	0
2008-10-27	22:46:00	0
2008-10-27	22:47:00	0
2008-10-27	22:48:00	0
2008-10-27	22:49:00	0
2008-10-27	22:50:00	0
2008-10-27	22:51:00	0
2008-10-27	22:52:00	0
2008-10-27	22:53:00	0
2008-10-27	22:54:00	0
2008-10-27	22:55:00	0
2008-10-27	22:56:00	0
2008-10-27	22:57:00	0
2008-10-27	22:58:00	0
2008-10-27	22:59:00	0
2008-10-27	23:00:00	0
2008-10-27	23:01:00	0
2008-10-27	23:02:00	0
2008-10-27	23:03:00	68
2008-10-27	23:04:00	0
2008-10-27	23:05:00	0
2008-10-27	23:06:00	0
2008-10-27	23:07:00	0
2008-10-27	23:08:00	0
2008-10-27	23:09:00	0
2008-10-27	23:10:00	0
2008-10-27	23:11:00	0
2008-10-27	23:12:00	0
2008-10-27	23:13:00	0
2008-10-27	23:14:00	0
2008-10-27	23:15:00	0
2008-10-27	23:16:00	0
2008-10-27	23:17:00	0
2008-10-27	23:18:00	0
2008-10-27	23:19:00	0
2008-10-27	23:20:00	0
2008-10-27	23:21:00	161
2008-10-27	23:22:00	126
2008-10-27	23:23:00	219
2008-10-27	23:24:00	0
2008-10-27	23:25:00	0
2008-10-27	23:26:00	0
2008-10-27	23:27:00	0
2008-10-27	23:28:00	0
2008-10-27	23:29:00	0
2008-10-27	23:30:00	0
2008-10-27	23:31:00	0
2008-10-27	23:32:00	0
2008-10-27	23:33:00	0
2008-10-27	23:34:00	0
2008-10-27	23:35:00	0
2008-10-27	23:36:00	0
2008-10-27	23:37:00	0
2008-10-27	23:38:00	0
2008-10-27	23:39:00	0
2008-10-27	23:40:00	0
2008-10-27	23:41:00	19
2008-10-27	23:42:00	0
2008-10-27	23:43:00	0
2008-10-27	23:44:00	0
2008-10-27	23:45:00	0
2008-10-27	23:46:00	0
2008-10-27	23:47:00	0
2008-10-27	23:48:00	0
2008-10-27	23:49:00	0
2008-10-27	23:50:00	0
2008-10-27	23:51:00	0
2008-10-27	23:52:00	0
2008-10-27	23:53:00	0
2008-10-27	23:54:00	0
2008-10-27	23:55:00	0
2008-10-27	23:56:00	0
2008-10-27	23:57:00	0
2008-10-27	23:58:00	0
2008-10-27	23:59:00	0
2008-10-28	00:00:00	0
2008-10-28	00:01:00	0
2008-10-28	00:02:00	0
2008-10-28	00:03:00	0
2008-10-28	00:04:00	0
2008-10-28	00:05:00	0
2008-10-28	00:06:00	0
2008-10-28	00:07:00	0
2008-10-28	00:08:00	0
2008-10-28	00:09:00	0
2008-10-28	00:10:00	0
2008-10-28	00:11:00	0
2008-10-28	00:12:00	0
2008-10-28	00:13:00	0
2008-10-28	00:14:00	0
2008-10-28	00:15:00	0
2008-10-28	00:16:00	0
2008-10-28	00:17:00	0
2008-10-28	00:18:00	0
2008-10-28	00:19:00	0
2008-10-28	00:20:00	0
2008-10-28	00:21:00	0
2008-10-28	00:22:00	0
2008-10-28	00:23:00	0
2008-10-28	00:24:00	0
2008-10-28	00:25:00	0
2008-10-28	00:26:00	0
2008-10-28	00:27:00	0
2008-10-28	00:28:00	0
2008-10-28	00:29:00	0
2008-10-28	00:30:00	0
2008-10-28	00:31:00	0
2008-10-28	00:32:00	0
2008-10-28	00:33:00	0
2008-10-28	00:34:00	0
2008-10-28	00:35:00	0
2008-10-28	00:36:00	0
2008-10-28	00:37:00	0
2008-10-28	00:38:00	0
2008-10-28	00:39:00	0
2008-10-28	00:40:00	0
2008-10-28	00:41:00	0
2008-10-28	00:42:00	0
2008-10-28	00:43:00	0
2008-10-28	00:44:00	0
2008-10-28	00:45:00	0
2008-10-28	00:46:00	0
2008-10-28	00:47:00	0
2008-10-28	00:48:00	0
2008-10-28	00:49:00	0
2008-10-28	00:50:00	0
2008-10-28	00:51:00	0
2008-10-28	00:52:00	0
2008-10-28	00:53:00	0
2008-10-28	00:54:00	0
2008-10-28	00:55:00	0
2008-10-28	00:56:00	0
2008-10-28	00:57:00	0
2008-10-28	00:58:00	0
2008-10-28	00:59:00	0
2008-10-28	01:00:00	0
2008-10-28	01:01:00	0
2008-10-28	01:02:00	0
2008-10-28	01:03:00	0
2008-10-28	01:04:00	0
2008-10-28	01:05:00	0
2008-10-28	01:06:00	0
2008-10-28	01:07:00	87
2008-10-28	01:08:00	0
2008-10-28	01:09:00	0
2008-10-28	01:10:00	0
2008-10-28	01:11:00	0
2008-10-28	01:12:00	0
2008-10-28	01:13:00	0
2008-10-28	01:14:00	0
2008-10-28	01:15:00	0
2008-10-28	01:16:00	0
2008-10-28	01:17:00	0
2008-10-28	01:18:00	196
2008-10-28	01:19:00	254
2008-10-28	01:20:00	68
2008-10-28	01:21:00	10
2008-10-28	01:22:00	0
2008-10-28	01:23:00	0
2008-10-28	01:24:00	0
2008-10-28	01:25:00	0
2008-10-28	01:26:00	0
2008-10-28	01:27:00	0
2008-10-28	01:28:00	0
2008-10-28	01:29:00	0
2008-10-28	01:30:00	19
2008-10-28	01:31:00	0
2008-10-28	01:32:00	392
2008-10-28	01:33:00	0
2008-10-28	01:34:00	184
2008-10-28	01:35:00	308
2008-10-28	01:36:00	78
2008-10-28	01:37:00	588
2008-10-28	01:38:00	623
2008-10-28	01:39:00	268
2008-10-28	01:40:00	0
2008-10-28	01:41:00	0
2008-10-28	01:42:00	0
2008-10-28	01:43:00	0
2008-10-28	01:44:00	0
2008-10-28	01:45:00	0
2008-10-28	01:46:00	126
2008-10-28	01:47:00	0
2008-10-28	01:48:00	0
2008-10-28	01:49:00	0
2008-10-28	01:50:00	0
2008-10-28	01:51:00	336
2008-10-28	01:52:00	0
2008-10-28	01:53:00	0
2008-10-28	01:54:00	0
2008-10-28	01:55:00	0
2008-10-28	01:56:00	0
2008-10-28	01:57:00	19
2008-10-28	01:58:00	0
2008-10-28	01:59:00	0
2008-10-28	02:00:00	0
2008-10-28	02:01:00	0
2008-10-28	02:02:00	0
2008-10-28	02:03:00	0
2008-10-28	02:04:00	0
2008-10-28	02:05:00	0
2008-10-28	02:06:00	0
2008-10-28	02:07:00	0
2008-10-28	02:08:00	0
2008-10-28	02:09:00	0
2008-10-28	02:10:00	0
2008-10-28	02:11:00	0
2008-10-28	02:12:00	0
2008-10-28	02:13:00	0
2008-10-28	02:14:00	0
2008-10-28	02:15:00	0
2008-10-28	02:16:00	0
2008-10-28	02:17:00	0
2008-10-28	02:18:00	29
2008-10-28	02:19:00	0
2008-10-28	02:20:00	0
2008-10-28	02:21:00	0
2008-10-28	02:22:00	0
2008-10-28	02:23:00	0
2008-10-28	02:24:00	0
2008-10-28	02:25:00	0
2008-10-28	02:26:00	0
2008-10-28	02:27:00	0
2008-10-28	02:28:00	0
2008-10-28	02:29:00	0
2008-10-28	02:30:00	0
2008-10-28	02:31:00	0
2008-10-28	02:32:00	0
2008-10-28	02:33:00	0
2008-10-28	02:34:00	0
2008-10-28	02:35:00	0
2008-10-28	02:36:00	0
2008-10-28	02:37:00	0
2008-10-28	02:38:00	0
2008-10-28	02:39:00	0
2008-10-28	02:40:00	0
2008-10-28	02:41:00	0
2008-10-28	02:42:00	10
2008-10-28	02:43:00	19
2008-10-28	02:44:00	0
2008-10-28	02:45:00	0
2008-10-28	02:46:00	0
2008-10-28	02:47:00	0
2008-10-28	02:48:00	0
2008-10-28	02:49:00	0
2008-10-28	02:50:00	0
2008-10-28	02:51:00	0
2008-10-28	02:52:00	0
2008-10-28	02:53:00	0
2008-10-28	02:54:00	0
2008-10-28	02:55:00	0
2008-10-28	02:56:00	0
2008-10-28	02:57:00	0
2008-10-28	02:58:00	0
2008-10-28	02:59:00	0
2008-10-28	03:00:00	0
2008-10-28	03:01:00	0
2008-10-28	03:02:00	0
2008-10-28	03:03:00	0
2008-10-28	03:04:00	0
2008-10-28	03:05:00	97
2008-10-28	03:06:00	0
2008-10-28	03:07:00	10
2008-10-28	03:08:00	0
2008-10-28	03:09:00	0
2008-10-28	03:10:00	0
2008-10-28	03:11:00	0
2008-10-28	03:12:00	0
2008-10-28	03:13:00	0
2008-10-28	03:14:00	0
2008-10-28	03:15:00	0
2008-10-28	03:16:00	0
2008-10-28	03:17:00	0
2008-10-28	03:18:00	126
2008-10-28	03:19:00	0
2008-10-28	03:20:00	0
2008-10-28	03:21:00	0
2008-10-28	03:22:00	0
2008-10-28	03:23:00	19
2008-10-28	03:24:00	0
2008-10-28	03:25:00	0
2008-10-28	03:26:00	0
2008-10-28	03:27:00	0
2008-10-28	03:28:00	0
2008-10-28	03:29:00	0
2008-10-28	03:30:00	0
2008-10-28	03:31:00	0
2008-10-28	03:32:00	0
2008-10-28	03:33:00	0
2008-10-28	03:34:00	29
2008-10-28	03:35:00	0
2008-10-28	03:36:00	0
2008-10-28	03:37:00	0
2008-10-28	03:38:00	0
2008-10-28	03:39:00	0
2008-10-28	03:40:00	0
2008-10-28	03:41:00	0
2008-10-28	03:42:00	0
2008-10-28	03:43:00	0
2008-10-28	03:44:00	0
2008-10-28	03:45:00	0
2008-10-28	03:46:00	48
2008-10-28	03:47:00	0
2008-10-28	03:48:00	149
2008-10-28	03:49:00	0
2008-10-28	03:50:00	0
2008-10-28	03:51:00	0
2008-10-28	03:52:00	0
2008-10-28	03:53:00	0
2008-10-28	03:54:00	0
2008-10-28	03:55:00	0
2008-10-28	03:56:00	0
2008-10-28	03:57:00	0
2008-10-28	03:58:00	0
2008-10-28	03:59:00	0
2008-10-28	04:00:00	0
2008-10-28	04:01:00	0
2008-10-28	04:02:00	0
2008-10-28	04:03:00	29
2008-10-28	04:04:00	0
2008-10-28	04:05:00	0
2008-10-28	04:06:00	0
2008-10-28	04:07:00	0
2008-10-28	04:08:00	0
2008-10-28	04:09:00	0
2008-10-28	04:10:00	0
2008-10-28	04:11:00	0
2008-10-28	04:12:00	0
2008-10-28	04:13:00	0
2008-10-28	04:14:00	0
2008-10-28	04:15:00	0
2008-10-28	04:16:00	0
2008-10-28	04:17:00	0
2008-10-28	04:18:00	0
2008-10-28	04:19:00	0
2008-10-28	04:20:00	0
2008-10-28	04:21:00	0
2008-10-28	04:22:00	0
2008-10-28	04:23:00	0
2008-10-28	04:24:00	0
2008-10-28	04:25:00	0
2008-10-28	04:26:00	0
2008-10-28	04:27:00	0
2008-10-28	04:28:00	0
2008-10-28	04:29:00	0
2008-10-28	04:30:00	0
2008-10-28	04:31:00	0
2008-10-28	04:32:00	0
2008-10-28	04:33:00	0
2008-10-28	04:34:00	0
2008-10-28	04:35:00	0
2008-10-28	04:36:00	0
2008-10-28	04:37:00	0
2008-10-28	04:38:00	0
2008-10-28	04:39:00	0
2008-10-28	04:40:00	0
2008-10-28	04:41:00	0
2008-10-28	04:42:00	0
2008-10-28	04:43:00	0
2008-10-28	04:44:00	0
2008-10-28	04:45:00	0
2008-10-28	04:46:00	0
2008-10-28	04:47:00	68
2008-10-28	04:48:00	10
2008-10-28	04:49:00	0
2008-10-28	04:50:00	0
2008-10-28	04:51:00	48
2008-10-28	04:52:00	0
2008-10-28	04:53:00	0
2008-10-28	04:54:00	0
2008-10-28	04:55:00	0
2008-10-28	04:56:00	0
2008-10-28	04:57:00	0
2008-10-28	04:58:00	0
2008-10-28	04:59:00	0
2008-10-28	05:00:00	0
2008-10-28	05:01:00	0
2008-10-28	05:02:00	0
2008-10-28	05:03:00	0
2008-10-28	05:04:00	0
2008-10-28	05:05:00	0
2008-10-28	05:06:00	0
2008-10-28	05:07:00	0
2008-10-28	05:08:00	0
2008-10-28	05:09:00	19
2008-10-28	05:10:00	0
2008-10-28	05:11:00	0
2008-10-28	05:12:00	0
2008-10-28	05:13:00	0
2008-10-28	05:14:00	0
2008-10-28	05:15:00	0
2008-10-28	05:16:00	58
2008-10-28	05:17:00	0
2008-10-28	05:18:00	0
2008-10-28	05:19:00	0
2008-10-28	05:20:00	0
2008-10-28	05:21:00	0
2008-10-28	05:22:00	0
2008-10-28	05:23:00	0
2008-10-28	05:24:00	0
2008-10-28	05:25:00	0
2008-10-28	05:26:00	0
2008-10-28	05:27:00	0
2008-10-28	05:28:00	0
2008-10-28	05:29:00	0
2008-10-28	05:30:00	0
2008-10-28	05:31:00	0
2008-10-28	05:32:00	0
2008-10-28	05:33:00	0
2008-10-28	05:34:00	78
2008-10-28	05:35:00	0
2008-10-28	05:36:00	0
2008-10-28	05:37:00	0
2008-10-28	05:38:00	0
2008-10-28	05:39:00	0
2008-10-28	05:40:00	0
2008-10-28	05:41:00	0
2008-10-28	05:42:00	0
2008-10-28	05:43:00	0
2008-10-28	05:44:00	0
2008-10-28	05:45:00	0
2008-10-28	05:46:00	0
2008-10-28	05:47:00	0
2008-10-28	05:48:00	0
2008-10-28	05:49:00	0
2008-10-28	05:50:00	0
2008-10-28	05:51:00	0
2008-10-28	05:52:00	0
2008-10-28	05:53:00	0
2008-10-28	05:54:00	10
2008-10-28	05:55:00	0
2008-10-28	05:56:00	0
2008-10-28	05:57:00	0
2008-10-28	05:58:00	0
2008-10-28	05:59:00	0
2008-10-28	06:00:00	0
2008-10-28	06:01:00	0
2008-10-28	06:02:00	0
2008-10-28	06:03:00	0
2008-10-28	06:04:00	0
2008-10-28	06:05:00	0
2008-10-28	06:06:00	0
2008-10-28	06:07:00	116
2008-10-28	06:08:00	39
2008-10-28	06:09:00	0
2008-10-28	06:10:00	0
2008-10-28	06:11:00	0
2008-10-28	06:12:00	0
2008-10-28	06:13:00	0
2008-10-28	06:14:00	0
2008-10-28	06:15:00	0
2008-10-28	06:16:00	0
2008-10-28	06:17:00	0
2008-10-28	06:18:00	0
2008-10-28	06:19:00	0
2008-10-28	06:20:00	0
2008-10-28	06:21:00	0
2008-10-28	06:22:00	0
2008-10-28	06:23:00	0
2008-10-28	06:24:00	0
2008-10-28	06:25:00	0
2008-10-28	06:26:00	10
2008-10-28	06:27:00	0
2008-10-28	06:28:00	0
2008-10-28	06:29:00	0
2008-10-28	06:30:00	0
2008-10-28	06:31:00	0
2008-10-28	06:32:00	0
2008-10-28	06:33:00	0
2008-10-28	06:34:00	0
2008-10-28	06:35:00	0
2008-10-28	06:36:00	0
2008-10-28	06:37:00	0
2008-10-28	06:38:00	10
2008-10-28	06:39:00	48
2008-10-28	06:40:00	10
2008-10-28	06:41:00	19
2008-10-28	06:42:00	0
2008-10-28	06:43:00	0
2008-10-28	06:44:00	0
2008-10-28	06:45:00	0
2008-10-28	06:46:00	0
2008-10-28	06:47:00	0
2008-10-28	06:48:00	0
2008-10-28	06:49:00	97
2008-10-28	06:50:00	0
2008-10-28	06:51:00	0
2008-10-28	06:52:00	68
2008-10-28	06:53:00	0
2008-10-28	06:54:00	268
2008-10-28	06:55:00	173
2008-10-28	06:56:00	0
2008-10-28	06:57:00	0
2008-10-28	06:58:00	184
2008-10-28	06:59:00	219
2008-10-28	07:00:00	196
2008-10-28	07:01:00	438
2008-10-28	07:02:00	780
2008-10-28	07:03:00	605
2008-10-28	07:04:00	623
2008-10-28	07:05:00	623
2008-10-28	07:06:00	570
2008-10-28	07:07:00	126
2008-10-28	07:08:00	0
2008-10-28	07:09:00	196
2008-10-28	07:10:00	196
2008-10-28	07:11:00	29
2008-10-28	07:12:00	0
2008-10-28	07:13:00	184
2008-10-28	07:14:00	126
2008-10-28	07:15:00	268
2008-10-28	07:16:00	39
2008-10-28	07:17:00	231
2008-10-28	07:18:00	29
2008-10-28	07:19:00	19
2008-10-28	07:20:00	138
2008-10-28	07:21:00	208
2008-10-28	07:22:00	126
2008-10-28	07:23:00	0
2008-10-28	07:24:00	196
2008-10-28	07:25:00	116
2008-10-28	07:26:00	19
2008-10-28	07:27:00	138
2008-10-28	07:28:00	208
2008-10-28	07:29:00	196
2008-10-28	07:30:00	126
2008-10-28	07:31:00	281
2008-10-28	07:32:00	720
2008-10-28	07:33:00	268
2008-10-28	07:34:00	0
2008-10-28	07:35:00	392
2008-10-28	07:36:00	138
2008-10-28	07:37:00	126
2008-10-28	07:38:00	349
2008-10-28	07:39:00	281
2008-10-28	07:40:00	1028
2008-10-28	07:41:00	681
2008-10-28	07:42:00	681
2008-10-28	07:43:00	48
2008-10-28	07:44:00	231
2008-10-28	07:45:00	0
2008-10-28	07:46:00	173
2008-10-28	07:47:00	231
2008-10-28	07:48:00	39
2008-10-28	07:49:00	376
2008-10-28	07:50:00	29
2008-10-28	07:51:00	0
2008-10-28	07:52:00	392
2008-10-28	07:53:00	322
2008-10-28	07:54:00	219
2008-10-28	07:55:00	138
2008-10-28	07:56:00	0
2008-10-28	07:57:00	242
2008-10-28	07:58:00	97
2008-10-28	07:59:00	0
2008-10-28	08:00:00	0
2008-10-28	08:01:00	0
2008-10-28	08:02:00	0
2008-10-28	08:03:00	0
2008-10-28	08:04:00	0
2008-10-28	08:05:00	0
2008-10-28	08:06:00	0
2008-10-28	08:07:00	0
2008-10-28	08:08:00	48
2008-10-28	08:09:00	0
2008-10-28	08:10:00	0
2008-10-28	08:11:00	0
2008-10-28	08:12:00	0
2008-10-28	08:13:00	0
2008-10-28	08:14:00	0
2008-10-28	08:15:00	0
2008-10-28	08:16:00	0
2008-10-28	08:17:00	0
2008-10-28	08:18:00	0
2008-10-28	08:19:00	0
2008-10-28	08:20:00	0
2008-10-28	08:21:00	0
2008-10-28	08:22:00	0
2008-10-28	08:23:00	0
2008-10-28	08:24:00	0
2008-10-28	08:25:00	0
2008-10-28	08:26:00	0
2008-10-28	08:27:00	0
2008-10-28	08:28:00	0
2008-10-28	08:29:00	0
2008-10-28	08:30:00	0
2008-10-28	08:31:00	0
2008-10-28	08:32:00	0
2008-10-28	08:33:00	0
2008-10-28	08:34:00	0
2008-10-28	08:35:00	0
2008-10-28	08:36:00	0
2008-10-28	08:37:00	0
2008-10-28	08:38:00	0
2008-10-28	08:39:00	0
2008-10-28	08:40:00	0
2008-10-28	08:41:00	0
2008-10-28	08:42:00	19
2008-10-28	08:43:00	0
2008-10-28	08:44:00	10
2008-10-28	08:45:00	0
2008-10-28	08:46:00	0
2008-10-28	08:47:00	0
2008-10-28	08:48:00	0
2008-10-28	08:49:00	0
2008-10-28	08:50:00	0
2008-10-28	08:51:00	0
2008-10-28	08:52:00	0
2008-10-28	08:53:00	0
2008-10-28	08:54:00	0
2008-10-28	08:55:00	10
2008-10-28	08:56:00	0
2008-10-28	08:57:00	0
2008-10-28	08:58:00	0
2008-10-28	08:59:00	0
2008-10-28	09:00:00	0
2008-10-28	09:01:00	10
2008-10-28	09:02:00	0
2008-10-28	09:03:00	0
2008-10-28	09:04:00	0
2008-10-28	09:05:00	0
2008-10-28	09:06:00	0
2008-10-28	09:07:00	0
2008-10-28	09:08:00	0
[truncated: 19,611 more rows]

## Sheet: 11.10.08
Actogram, Copy Raw Data, All Days
Identity:	Nike Storer
Filename:	E:\Active Research Files\meloxicam titre canine\cases\nike\Nike Storer 11.10.08.AWC
Gender:	F
Age:	10
Height:	76.2 cm	30.0 in
Weight:	29.8 kg	65.7 lbs
Start Date:	10-Nov-2008 (Mon)
Start Time:	17:00:00
Interval:	1.00 mins
Date Stamp:	Time Stamp:	Activity Data:	Marker Press:
2008-11-10	00:00:00	0
2008-11-10	00:01:00	0
2008-11-10	00:02:00	0
2008-11-10	00:03:00	0
2008-11-10	00:04:00	0
2008-11-10	00:05:00	0
2008-11-10	00:06:00	0
2008-11-10	00:07:00	0
2008-11-10	00:08:00	0
2008-11-10	00:09:00	0
2008-11-10	00:10:00	0
2008-11-10	00:11:00	0
2008-11-10	00:12:00	0
2008-11-10	00:13:00	0
2008-11-10	00:14:00	0
2008-11-10	00:15:00	0
2008-11-10	00:16:00	0
2008-11-10	00:17:00	0
2008-11-10	00:18:00	0
2008-11-10	00:19:00	0
2008-11-10	00:20:00	0
2008-11-10	00:21:00	0
2008-11-10	00:22:00	0
2008-11-10	00:23:00	0
2008-11-10	00:24:00	0
2008-11-10	00:25:00	0
2008-11-10	00:26:00	0
2008-11-10	00:27:00	0
2008-11-10	00:28:00	0
2008-11-10	00:29:00	0
2008-11-10	00:30:00	0
2008-11-10	00:31:00	0
2008-11-10	00:32:00	0
2008-11-10	00:33:00	0
2008-11-10	00:34:00	0
2008-11-10	00:35:00	0
2008-11-10	00:36:00	0
2008-11-10	00:37:00	0
2008-11-10	00:38:00	0
2008-11-10	00:39:00	0
2008-11-10	00:40:00	0
2008-11-10	00:41:00	0
2008-11-10	00:42:00	0
2008-11-10	00:43:00	0
2008-11-10	00:44:00	0
2008-11-10	00:45:00	0
2008-11-10	00:46:00	0
2008-11-10	00:47:00	0
2008-11-10	00:48:00	0
2008-11-10	00:49:00	0
2008-11-10	00:50:00	0
2008-11-10	00:51:00	0
2008-11-10	00:52:00	0
2008-11-10	00:53:00	0
2008-11-10	00:54:00	0
2008-11-10	00:55:00	0
2008-11-10	00:56:00	0
2008-11-10	00:57:00	0
2008-11-10	00:58:00	0
2008-11-10	00:59:00	0
2008-11-10	01:00:00	0
2008-11-10	01:01:00	0
2008-11-10	01:02:00	0
2008-11-10	01:03:00	0
2008-11-10	01:04:00	0
2008-11-10	01:05:00	0
2008-11-10	01:06:00	0
2008-11-10	01:07:00	0
2008-11-10	01:08:00	0
2008-11-10	01:09:00	0
2008-11-10	01:10:00	0
2008-11-10	01:11:00	0
2008-11-10	01:12:00	0
2008-11-10	01:13:00	0
2008-11-10	01:14:00	0
2008-11-10	01:15:00	0
2008-11-10	01:16:00	0
2008-11-10	01:17:00	0
2008-11-10	01:18:00	0
2008-11-10	01:19:00	0
2008-11-10	01:20:00	0
2008-11-10	01:21:00	0
2008-11-10	01:22:00	0
2008-11-10	01:23:00	0
2008-11-10	01:24:00	0
2008-11-10	01:25:00	0
2008-11-10	01:26:00	0
2008-11-10	01:27:00	0
2008-11-10	01:28:00	0
2008-11-10	01:29:00	0
2008-11-10	01:30:00	0
2008-11-10	01:31:00	0
2008-11-10	01:32:00	0
2008-11-10	01:33:00	0
2008-11-10	01:34:00	0
2008-11-10	01:35:00	0
2008-11-10	01:36:00	0
2008-11-10	01:37:00	0
2008-11-10	01:38:00	0
2008-11-10	01:39:00	0
2008-11-10	01:40:00	0
2008-11-10	01:41:00	0
2008-11-10	01:42:00	0
2008-11-10	01:43:00	0
2008-11-10	01:44:00	0
2008-11-10	01:45:00	0
2008-11-10	01:46:00	0
2008-11-10	01:47:00	0
2008-11-10	01:48:00	0
2008-11-10	01:49:00	0
2008-11-10	01:50:00	0
2008-11-10	01:51:00	0
2008-11-10	01:52:00	0
2008-11-10	01:53:00	0
2008-11-10	01:54:00	0
2008-11-10	01:55:00	0
2008-11-10	01:56:00	0
2008-11-10	01:57:00	0
2008-11-10	01:58:00	0
2008-11-10	01:59:00	0
2008-11-10	02:00:00	0
2008-11-10	02:01:00	0
2008-11-10	02:02:00	0
2008-11-10	02:03:00	0
2008-11-10	02:04:00	0
2008-11-10	02:05:00	0
2008-11-10	02:06:00	0
2008-11-10	02:07:00	0
2008-11-10	02:08:00	0
2008-11-10	02:09:00	0
2008-11-10	02:10:00	0
2008-11-10	02:11:00	0
2008-11-10	02:12:00	0
2008-11-10	02:13:00	0
2008-11-10	02:14:00	0
2008-11-10	02:15:00	0
2008-11-10	02:16:00	0
2008-11-10	02:17:00	0
2008-11-10	02:18:00	0
2008-11-10	02:19:00	0
2008-11-10	02:20:00	0
2008-11-10	02:21:00	0
2008-11-10	02:22:00	0
2008-11-10	02:23:00	0
2008-11-10	02:24:00	0
2008-11-10	02:25:00	0
2008-11-10	02:26:00	0
2008-11-10	02:27:00	0
2008-11-10	02:28:00	0
2008-11-10	02:29:00	0
2008-11-10	02:30:00	0
2008-11-10	02:31:00	0
2008-11-10	02:32:00	0
2008-11-10	02:33:00	0
2008-11-10	02:34:00	0
2008-11-10	02:35:00	0
2008-11-10	02:36:00	0
2008-11-10	02:37:00	0
2008-11-10	02:38:00	0
2008-11-10	02:39:00	0
2008-11-10	02:40:00	0
2008-11-10	02:41:00	0
2008-11-10	02:42:00	0
2008-11-10	02:43:00	0
2008-11-10	02:44:00	0
2008-11-10	02:45:00	0
2008-11-10	02:46:00	0
2008-11-10	02:47:00	0
2008-11-10	02:48:00	0
2008-11-10	02:49:00	0
2008-11-10	02:50:00	0
2008-11-10	02:51:00	0
2008-11-10	02:52:00	0
2008-11-10	02:53:00	0
2008-11-10	02:54:00	0
2008-11-10	02:55:00	0
2008-11-10	02:56:00	0
2008-11-10	02:57:00	0
2008-11-10	02:58:00	0
2008-11-10	02:59:00	0
2008-11-10	03:00:00	0
2008-11-10	03:01:00	0
2008-11-10	03:02:00	0
2008-11-10	03:03:00	0
2008-11-10	03:04:00	0
2008-11-10	03:05:00	0
2008-11-10	03:06:00	0
2008-11-10	03:07:00	0
2008-11-10	03:08:00	0
2008-11-10	03:09:00	0
2008-11-10	03:10:00	0
2008-11-10	03:11:00	0
2008-11-10	03:12:00	0
2008-11-10	03:13:00	0
2008-11-10	03:14:00	0
2008-11-10	03:15:00	0
2008-11-10	03:16:00	0
2008-11-10	03:17:00	0
2008-11-10	03:18:00	0
2008-11-10	03:19:00	0
2008-11-10	03:20:00	0
2008-11-10	03:21:00	0
2008-11-10	03:22:00	0
2008-11-10	03:23:00	0
2008-11-10	03:24:00	0
2008-11-10	03:25:00	0
2008-11-10	03:26:00	0
2008-11-10	03:27:00	0
2008-11-10	03:28:00	0
2008-11-10	03:29:00	0
2008-11-10	03:30:00	0
2008-11-10	03:31:00	0
2008-11-10	03:32:00	0
2008-11-10	03:33:00	0
2008-11-10	03:34:00	0
2008-11-10	03:35:00	0
2008-11-10	03:36:00	0
2008-11-10	03:37:00	0
2008-11-10	03:38:00	0
2008-11-10	03:39:00	0
2008-11-10	03:40:00	0
2008-11-10	03:41:00	0
2008-11-10	03:42:00	0
2008-11-10	03:43:00	0
2008-11-10	03:44:00	0
2008-11-10	03:45:00	0
2008-11-10	03:46:00	0
2008-11-10	03:47:00	0
2008-11-10	03:48:00	0
2008-11-10	03:49:00	0
2008-11-10	03:50:00	0
2008-11-10	03:51:00	0
2008-11-10	03:52:00	0
2008-11-10	03:53:00	0
2008-11-10	03:54:00	0
2008-11-10	03:55:00	0
2008-11-10	03:56:00	0
2008-11-10	03:57:00	0
2008-11-10	03:58:00	0
2008-11-10	03:59:00	0
2008-11-10	04:00:00	0
2008-11-10	04:01:00	0
2008-11-10	04:02:00	0
2008-11-10	04:03:00	0
2008-11-10	04:04:00	0
2008-11-10	04:05:00	0
2008-11-10	04:06:00	0
2008-11-10	04:07:00	0
2008-11-10	04:08:00	0
2008-11-10	04:09:00	0
2008-11-10	04:10:00	0
2008-11-10	04:11:00	0
2008-11-10	04:12:00	0
2008-11-10	04:13:00	0
2008-11-10	04:14:00	0
2008-11-10	04:15:00	0
2008-11-10	04:16:00	0
2008-11-10	04:17:00	0
2008-11-10	04:18:00	0
2008-11-10	04:19:00	0
2008-11-10	04:20:00	0
2008-11-10	04:21:00	0
2008-11-10	04:22:00	0
2008-11-10	04:23:00	0
2008-11-10	04:24:00	0
2008-11-10	04:25:00	0
2008-11-10	04:26:00	0
2008-11-10	04:27:00	0
2008-11-10	04:28:00	0
2008-11-10	04:29:00	0
2008-11-10	04:30:00	0
2008-11-10	04:31:00	0
2008-11-10	04:32:00	0
2008-11-10	04:33:00	0
2008-11-10	04:34:00	0
2008-11-10	04:35:00	0
2008-11-10	04:36:00	0
2008-11-10	04:37:00	0
2008-11-10	04:38:00	0
2008-11-10	04:39:00	0
2008-11-10	04:40:00	0
2008-11-10	04:41:00	0
2008-11-10	04:42:00	0
2008-11-10	04:43:00	0
2008-11-10	04:44:00	0
2008-11-10	04:45:00	0
2008-11-10	04:46:00	0
2008-11-10	04:47:00	0
2008-11-10	04:48:00	0
2008-11-10	04:49:00	0
2008-11-10	04:50:00	0
2008-11-10	04:51:00	0
2008-11-10	04:52:00	0
2008-11-10	04:53:00	0
2008-11-10	04:54:00	0
2008-11-10	04:55:00	0
2008-11-10	04:56:00	0
2008-11-10	04:57:00	0
2008-11-10	04:58:00	0
2008-11-10	04:59:00	0
2008-11-10	05:00:00	0
2008-11-10	05:01:00	0
2008-11-10	05:02:00	0
2008-11-10	05:03:00	0
2008-11-10	05:04:00	0
2008-11-10	05:05:00	0
2008-11-10	05:06:00	0
2008-11-10	05:07:00	0
2008-11-10	05:08:00	0
2008-11-10	05:09:00	0
2008-11-10	05:10:00	0
2008-11-10	05:11:00	0
2008-11-10	05:12:00	0
2008-11-10	05:13:00	0
2008-11-10	05:14:00	0
2008-11-10	05:15:00	0
2008-11-10	05:16:00	0
2008-11-10	05:17:00	0
2008-11-10	05:18:00	0
2008-11-10	05:19:00	0
2008-11-10	05:20:00	0
2008-11-10	05:21:00	0
2008-11-10	05:22:00	0
2008-11-10	05:23:00	0
2008-11-10	05:24:00	0
2008-11-10	05:25:00	0
2008-11-10	05:26:00	0
2008-11-10	05:27:00	0
2008-11-10	05:28:00	0
2008-11-10	05:29:00	0
2008-11-10	05:30:00	0
2008-11-10	05:31:00	0
2008-11-10	05:32:00	0
2008-11-10	05:33:00	0
2008-11-10	05:34:00	0
2008-11-10	05:35:00	0
2008-11-10	05:36:00	0
2008-11-10	05:37:00	0
2008-11-10	05:38:00	0
2008-11-10	05:39:00	0
2008-11-10	05:40:00	0
2008-11-10	05:41:00	0
2008-11-10	05:42:00	0
2008-11-10	05:43:00	0
2008-11-10	05:44:00	0
2008-11-10	05:45:00	0
2008-11-10	05:46:00	0
2008-11-10	05:47:00	0
2008-11-10	05:48:00	0
2008-11-10	05:49:00	0
2008-11-10	05:50:00	0
2008-11-10	05:51:00	0
2008-11-10	05:52:00	0
2008-11-10	05:53:00	0
2008-11-10	05:54:00	0
2008-11-10	05:55:00	0
2008-11-10	05:56:00	0
2008-11-10	05:57:00	0
2008-11-10	05:58:00	0
2008-11-10	05:59:00	0
2008-11-10	06:00:00	0
2008-11-10	06:01:00	0
2008-11-10	06:02:00	0
2008-11-10	06:03:00	0
2008-11-10	06:04:00	0
2008-11-10	06:05:00	0
2008-11-10	06:06:00	0
2008-11-10	06:07:00	0
2008-11-10	06:08:00	0
2008-11-10	06:09:00	0
2008-11-10	06:10:00	0
2008-11-10	06:11:00	0
2008-11-10	06:12:00	0
2008-11-10	06:13:00	0
2008-11-10	06:14:00	0
2008-11-10	06:15:00	0
2008-11-10	06:16:00	0
2008-11-10	06:17:00	0
2008-11-10	06:18:00	0
2008-11-10	06:19:00	0
2008-11-10	06:20:00	0
2008-11-10	06:21:00	0
2008-11-10	06:22:00	0
2008-11-10	06:23:00	0
2008-11-10	06:24:00	0
2008-11-10	06:25:00	0
2008-11-10	06:26:00	0
2008-11-10	06:27:00	0
2008-11-10	06:28:00	0
2008-11-10	06:29:00	0
2008-11-10	06:30:00	0
2008-11-10	06:31:00	0
2008-11-10	06:32:00	0
2008-11-10	06:33:00	0
2008-11-10	06:34:00	0
2008-11-10	06:35:00	0
2008-11-10	06:36:00	0
2008-11-10	06:37:00	0
2008-11-10	06:38:00	0
2008-11-10	06:39:00	0
2008-11-10	06:40:00	0
2008-11-10	06:41:00	0
2008-11-10	06:42:00	0
2008-11-10	06:43:00	0
2008-11-10	06:44:00	0
2008-11-10	06:45:00	0
2008-11-10	06:46:00	0
2008-11-10	06:47:00	0
2008-11-10	06:48:00	0
2008-11-10	06:49:00	0
2008-11-10	06:50:00	0
2008-11-10	06:51:00	0
2008-11-10	06:52:00	0
2008-11-10	06:53:00	0
2008-11-10	06:54:00	0
2008-11-10	06:55:00	0
2008-11-10	06:56:00	0
2008-11-10	06:57:00	0
2008-11-10	06:58:00	0
2008-11-10	06:59:00	0
2008-11-10	07:00:00	0
2008-11-10	07:01:00	0
2008-11-10	07:02:00	0
2008-11-10	07:03:00	0
2008-11-10	07:04:00	0
2008-11-10	07:05:00	0
2008-11-10	07:06:00	0
2008-11-10	07:07:00	0
2008-11-10	07:08:00	0
2008-11-10	07:09:00	0
2008-11-10	07:10:00	0
2008-11-10	07:11:00	0
2008-11-10	07:12:00	0
2008-11-10	07:13:00	0
2008-11-10	07:14:00	0
2008-11-10	07:15:00	0
2008-11-10	07:16:00	0
2008-11-10	07:17:00	0
2008-11-10	07:18:00	0
2008-11-10	07:19:00	0
2008-11-10	07:20:00	0
2008-11-10	07:21:00	0
2008-11-10	07:22:00	0
2008-11-10	07:23:00	0
2008-11-10	07:24:00	0
2008-11-10	07:25:00	0
2008-11-10	07:26:00	0
2008-11-10	07:27:00	0
2008-11-10	07:28:00	0
2008-11-10	07:29:00	0
2008-11-10	07:30:00	0
2008-11-10	07:31:00	0
2008-11-10	07:32:00	0
2008-11-10	07:33:00	0
2008-11-10	07:34:00	0
2008-11-10	07:35:00	0
2008-11-10	07:36:00	0
2008-11-10	07:37:00	0
2008-11-10	07:38:00	0
2008-11-10	07:39:00	0
2008-11-10	07:40:00	0
2008-11-10	07:41:00	0
2008-11-10	07:42:00	0
2008-11-10	07:43:00	0
2008-11-10	07:44:00	0
2008-11-10	07:45:00	0
2008-11-10	07:46:00	0
2008-11-10	07:47:00	0
2008-11-10	07:48:00	0
2008-11-10	07:49:00	0
2008-11-10	07:50:00	0
2008-11-10	07:51:00	0
2008-11-10	07:52:00	0
2008-11-10	07:53:00	0
2008-11-10	07:54:00	0
2008-11-10	07:55:00	0
2008-11-10	07:56:00	0
2008-11-10	07:57:00	0
2008-11-10	07:58:00	0
2008-11-10	07:59:00	0
2008-11-10	08:00:00	0
2008-11-10	08:01:00	0
2008-11-10	08:02:00	0
2008-11-10	08:03:00	0
2008-11-10	08:04:00	0
2008-11-10	08:05:00	0
2008-11-10	08:06:00	0
2008-11-10	08:07:00	0
2008-11-10	08:08:00	0
2008-11-10	08:09:00	0
2008-11-10	08:10:00	0
2008-11-10	08:11:00	0
2008-11-10	08:12:00	0
2008-11-10	08:13:00	0
2008-11-10	08:14:00	0
2008-11-10	08:15:00	0
2008-11-10	08:16:00	0
2008-11-10	08:17:00	0
2008-11-10	08:18:00	0
2008-11-10	08:19:00	0
2008-11-10	08:20:00	0
2008-11-10	08:21:00	0
2008-11-10	08:22:00	0
2008-11-10	08:23:00	0
2008-11-10	08:24:00	0
2008-11-10	08:25:00	0
2008-11-10	08:26:00	0
2008-11-10	08:27:00	0
2008-11-10	08:28:00	0
2008-11-10	08:29:00	0
2008-11-10	08:30:00	0
2008-11-10	08:31:00	0
2008-11-10	08:32:00	0
2008-11-10	08:33:00	0
2008-11-10	08:34:00	0
2008-11-10	08:35:00	0
2008-11-10	08:36:00	0
2008-11-10	08:37:00	0
2008-11-10	08:38:00	0
2008-11-10	08:39:00	0
2008-11-10	08:40:00	0
2008-11-10	08:41:00	0
2008-11-10	08:42:00	0
2008-11-10	08:43:00	0
2008-11-10	08:44:00	0
2008-11-10	08:45:00	0
2008-11-10	08:46:00	0
2008-11-10	08:47:00	0
2008-11-10	08:48:00	0
2008-11-10	08:49:00	0
2008-11-10	08:50:00	0
2008-11-10	08:51:00	0
2008-11-10	08:52:00	0
2008-11-10	08:53:00	0
2008-11-10	08:54:00	0
2008-11-10	08:55:00	0
2008-11-10	08:56:00	0
2008-11-10	08:57:00	0
2008-11-10	08:58:00	0
2008-11-10	08:59:00	0
2008-11-10	09:00:00	0
2008-11-10	09:01:00	0
2008-11-10	09:02:00	0
2008-11-10	09:03:00	0
2008-11-10	09:04:00	0
2008-11-10	09:05:00	0
2008-11-10	09:06:00	0
2008-11-10	09:07:00	0
2008-11-10	09:08:00	0
2008-11-10	09:09:00	0
2008-11-10	09:10:00	0
2008-11-10	09:11:00	0
2008-11-10	09:12:00	0
2008-11-10	09:13:00	0
2008-11-10	09:14:00	0
2008-11-10	09:15:00	0
2008-11-10	09:16:00	0
2008-11-10	09:17:00	0
2008-11-10	09:18:00	0
2008-11-10	09:19:00	0
2008-11-10	09:20:00	0
2008-11-10	09:21:00	0
2008-11-10	09:22:00	0
2008-11-10	09:23:00	0
2008-11-10	09:24:00	0
2008-11-10	09:25:00	0
2008-11-10	09:26:00	0
2008-11-10	09:27:00	0
2008-11-10	09:28:00	0
2008-11-10	09:29:00	0
2008-11-10	09:30:00	0
2008-11-10	09:31:00	0
2008-11-10	09:32:00	0
2008-11-10	09:33:00	0
2008-11-10	09:34:00	0
2008-11-10	09:35:00	0
2008-11-10	09:36:00	0
2008-11-10	09:37:00	0
2008-11-10	09:38:00	0
2008-11-10	09:39:00	0
2008-11-10	09:40:00	0
2008-11-10	09:41:00	0
2008-11-10	09:42:00	0
2008-11-10	09:43:00	0
2008-11-10	09:44:00	0
2008-11-10	09:45:00	0
2008-11-10	09:46:00	0
2008-11-10	09:47:00	0
2008-11-10	09:48:00	0
2008-11-10	09:49:00	0
2008-11-10	09:50:00	0
2008-11-10	09:51:00	0
2008-11-10	09:52:00	0
2008-11-10	09:53:00	0
2008-11-10	09:54:00	0
2008-11-10	09:55:00	0
2008-11-10	09:56:00	0
2008-11-10	09:57:00	0
2008-11-10	09:58:00	0
2008-11-10	09:59:00	0
2008-11-10	10:00:00	0
2008-11-10	10:01:00	0
2008-11-10	10:02:00	0
2008-11-10	10:03:00	0
2008-11-10	10:04:00	0
2008-11-10	10:05:00	0
2008-11-10	10:06:00	0
2008-11-10	10:07:00	0
2008-11-10	10:08:00	0
2008-11-10	10:09:00	0
2008-11-10	10:10:00	0
2008-11-10	10:11:00	0
2008-11-10	10:12:00	0
2008-11-10	10:13:00	0
2008-11-10	10:14:00	0
2008-11-10	10:15:00	0
2008-11-10	10:16:00	0
2008-11-10	10:17:00	0
2008-11-10	10:18:00	0
2008-11-10	10:19:00	0
2008-11-10	10:20:00	0
2008-11-10	10:21:00	0
2008-11-10	10:22:00	0
2008-11-10	10:23:00	0
2008-11-10	10:24:00	0
2008-11-10	10:25:00	0
2008-11-10	10:26:00	0
2008-11-10	10:27:00	0
2008-11-10	10:28:00	0
2008-11-10	10:29:00	0
2008-11-10	10:30:00	0
2008-11-10	10:31:00	0
2008-11-10	10:32:00	0
2008-11-10	10:33:00	0
2008-11-10	10:34:00	0
2008-11-10	10:35:00	0
2008-11-10	10:36:00	0
2008-11-10	10:37:00	0
2008-11-10	10:38:00	0
2008-11-10	10:39:00	0
2008-11-10	10:40:00	0
2008-11-10	10:41:00	0
2008-11-10	10:42:00	0
2008-11-10	10:43:00	0
2008-11-10	10:44:00	0
2008-11-10	10:45:00	0
2008-11-10	10:46:00	0
2008-11-10	10:47:00	0
2008-11-10	10:48:00	0
2008-11-10	10:49:00	0
2008-11-10	10:50:00	0
2008-11-10	10:51:00	0
2008-11-10	10:52:00	0
2008-11-10	10:53:00	0
2008-11-10	10:54:00	0
2008-11-10	10:55:00	0
2008-11-10	10:56:00	0
2008-11-10	10:57:00	0
2008-11-10	10:58:00	0
2008-11-10	10:59:00	0
2008-11-10	11:00:00	0
2008-11-10	11:01:00	0
2008-11-10	11:02:00	0
2008-11-10	11:03:00	0
2008-11-10	11:04:00	0
2008-11-10	11:05:00	0
2008-11-10	11:06:00	0
2008-11-10	11:07:00	0
2008-11-10	11:08:00	0
2008-11-10	11:09:00	0
2008-11-10	11:10:00	0
2008-11-10	11:11:00	0
2008-11-10	11:12:00	0
2008-11-10	11:13:00	0
2008-11-10	11:14:00	0
2008-11-10	11:15:00	0
2008-11-10	11:16:00	0
2008-11-10	11:17:00	0
2008-11-10	11:18:00	0
2008-11-10	11:19:00	0
2008-11-10	11:20:00	0
2008-11-10	11:21:00	0
2008-11-10	11:22:00	0
2008-11-10	11:23:00	0
2008-11-10	11:24:00	0
2008-11-10	11:25:00	0
2008-11-10	11:26:00	0
2008-11-10	11:27:00	0
2008-11-10	11:28:00	0
2008-11-10	11:29:00	0
2008-11-10	11:30:00	0
2008-11-10	11:31:00	0
2008-11-10	11:32:00	0
2008-11-10	11:33:00	0
2008-11-10	11:34:00	0
2008-11-10	11:35:00	0
2008-11-10	11:36:00	0
2008-11-10	11:37:00	0
2008-11-10	11:38:00	0
2008-11-10	11:39:00	0
2008-11-10	11:40:00	0
2008-11-10	11:41:00	0
2008-11-10	11:42:00	0
2008-11-10	11:43:00	0
2008-11-10	11:44:00	0
2008-11-10	11:45:00	0
2008-11-10	11:46:00	0
2008-11-10	11:47:00	0
2008-11-10	11:48:00	0
2008-11-10	11:49:00	0
2008-11-10	11:50:00	0
2008-11-10	11:51:00	0
2008-11-10	11:52:00	0
2008-11-10	11:53:00	0
2008-11-10	11:54:00	0
2008-11-10	11:55:00	0
2008-11-10	11:56:00	0
2008-11-10	11:57:00	0
2008-11-10	11:58:00	0
2008-11-10	11:59:00	0
2008-11-10	12:00:00	0
2008-11-10	12:01:00	0
2008-11-10	12:02:00	0
2008-11-10	12:03:00	0
2008-11-10	12:04:00	0
2008-11-10	12:05:00	0
2008-11-10	12:06:00	0
2008-11-10	12:07:00	0
2008-11-10	12:08:00	0
2008-11-10	12:09:00	0
2008-11-10	12:10:00	0
2008-11-10	12:11:00	0
2008-11-10	12:12:00	0
2008-11-10	12:13:00	0
2008-11-10	12:14:00	0
2008-11-10	12:15:00	0
2008-11-10	12:16:00	0
2008-11-10	12:17:00	0
2008-11-10	12:18:00	0
2008-11-10	12:19:00	0
2008-11-10	12:20:00	0
2008-11-10	12:21:00	0
2008-11-10	12:22:00	0
2008-11-10	12:23:00	0
2008-11-10	12:24:00	0
2008-11-10	12:25:00	0
2008-11-10	12:26:00	0
2008-11-10	12:27:00	0
2008-11-10	12:28:00	0
2008-11-10	12:29:00	0
2008-11-10	12:30:00	0
2008-11-10	12:31:00	0
2008-11-10	12:32:00	0
2008-11-10	12:33:00	0
2008-11-10	12:34:00	0
2008-11-10	12:35:00	0
2008-11-10	12:36:00	0
2008-11-10	12:37:00	0
2008-11-10	12:38:00	0
2008-11-10	12:39:00	0
2008-11-10	12:40:00	0
2008-11-10	12:41:00	0
2008-11-10	12:42:00	0
2008-11-10	12:43:00	0
2008-11-10	12:44:00	0
2008-11-10	12:45:00	0
2008-11-10	12:46:00	0
2008-11-10	12:47:00	0
2008-11-10	12:48:00	0
2008-11-10	12:49:00	0
2008-11-10	12:50:00	0
2008-11-10	12:51:00	0
2008-11-10	12:52:00	0
2008-11-10	12:53:00	0
2008-11-10	12:54:00	0
2008-11-10	12:55:00	0
2008-11-10	12:56:00	0
2008-11-10	12:57:00	0
2008-11-10	12:58:00	0
2008-11-10	12:59:00	0
2008-11-10	13:00:00	0
2008-11-10	13:01:00	0
2008-11-10	13:02:00	0
2008-11-10	13:03:00	0
2008-11-10	13:04:00	0
2008-11-10	13:05:00	0
2008-11-10	13:06:00	0
2008-11-10	13:07:00	0
2008-11-10	13:08:00	0
2008-11-10	13:09:00	0
2008-11-10	13:10:00	0
2008-11-10	13:11:00	0
2008-11-10	13:12:00	0
2008-11-10	13:13:00	0
2008-11-10	13:14:00	0
2008-11-10	13:15:00	0
2008-11-10	13:16:00	0
2008-11-10	13:17:00	0
2008-11-10	13:18:00	0
2008-11-10	13:19:00	0
2008-11-10	13:20:00	0
2008-11-10	13:21:00	0
2008-11-10	13:22:00	0
2008-11-10	13:23:00	0
2008-11-10	13:24:00	0
2008-11-10	13:25:00	0
2008-11-10	13:26:00	0
2008-11-10	13:27:00	0
2008-11-10	13:28:00	0
2008-11-10	13:29:00	0
2008-11-10	13:30:00	0
2008-11-10	13:31:00	0
2008-11-10	13:32:00	0
2008-11-10	13:33:00	0
2008-11-10	13:34:00	0
2008-11-10	13:35:00	0
2008-11-10	13:36:00	0
2008-11-10	13:37:00	0
2008-11-10	13:38:00	0
2008-11-10	13:39:00	0
2008-11-10	13:40:00	0
2008-11-10	13:41:00	0
2008-11-10	13:42:00	0
2008-11-10	13:43:00	0
2008-11-10	13:44:00	0
2008-11-10	13:45:00	0
2008-11-10	13:46:00	0
2008-11-10	13:47:00	0
2008-11-10	13:48:00	0
2008-11-10	13:49:00	0
2008-11-10	13:50:00	0
2008-11-10	13:51:00	0
2008-11-10	13:52:00	0
2008-11-10	13:53:00	0
2008-11-10	13:54:00	0
2008-11-10	13:55:00	0
2008-11-10	13:56:00	0
2008-11-10	13:57:00	0
2008-11-10	13:58:00	0
2008-11-10	13:59:00	0
2008-11-10	14:00:00	0
2008-11-10	14:01:00	0
2008-11-10	14:02:00	0
2008-11-10	14:03:00	0
2008-11-10	14:04:00	0
2008-11-10	14:05:00	0
2008-11-10	14:06:00	0
2008-11-10	14:07:00	0
2008-11-10	14:08:00	0
2008-11-10	14:09:00	0
2008-11-10	14:10:00	0
2008-11-10	14:11:00	0
2008-11-10	14:12:00	0
2008-11-10	14:13:00	0
2008-11-10	14:14:00	0
2008-11-10	14:15:00	0
2008-11-10	14:16:00	0
2008-11-10	14:17:00	0
2008-11-10	14:18:00	0
2008-11-10	14:19:00	0
2008-11-10	14:20:00	0
2008-11-10	14:21:00	0
2008-11-10	14:22:00	0
2008-11-10	14:23:00	0
2008-11-10	14:24:00	0
2008-11-10	14:25:00	0
2008-11-10	14:26:00	0
2008-11-10	14:27:00	0
2008-11-10	14:28:00	0
2008-11-10	14:29:00	0
2008-11-10	14:30:00	0
2008-11-10	14:31:00	0
2008-11-10	14:32:00	0
2008-11-10	14:33:00	0
2008-11-10	14:34:00	0
2008-11-10	14:35:00	0
2008-11-10	14:36:00	0
2008-11-10	14:37:00	0
2008-11-10	14:38:00	0
2008-11-10	14:39:00	0
2008-11-10	14:40:00	0
2008-11-10	14:41:00	0
2008-11-10	14:42:00	0
2008-11-10	14:43:00	0
2008-11-10	14:44:00	0
2008-11-10	14:45:00	0
2008-11-10	14:46:00	0
2008-11-10	14:47:00	0
2008-11-10	14:48:00	0
2008-11-10	14:49:00	0
2008-11-10	14:50:00	0
2008-11-10	14:51:00	0
2008-11-10	14:52:00	0
2008-11-10	14:53:00	0
2008-11-10	14:54:00	0
2008-11-10	14:55:00	0
2008-11-10	14:56:00	0
2008-11-10	14:57:00	0
2008-11-10	14:58:00	0
2008-11-10	14:59:00	0
2008-11-10	15:00:00	0
2008-11-10	15:01:00	0
2008-11-10	15:02:00	0
2008-11-10	15:03:00	0
2008-11-10	15:04:00	0
2008-11-10	15:05:00	0
2008-11-10	15:06:00	0
2008-11-10	15:07:00	0
2008-11-10	15:08:00	0
2008-11-10	15:09:00	0
2008-11-10	15:10:00	0
2008-11-10	15:11:00	0
2008-11-10	15:12:00	0
2008-11-10	15:13:00	0
2008-11-10	15:14:00	0
2008-11-10	15:15:00	0
2008-11-10	15:16:00	0
2008-11-10	15:17:00	0
2008-11-10	15:18:00	0
2008-11-10	15:19:00	0
2008-11-10	15:20:00	0
2008-11-10	15:21:00	0
2008-11-10	15:22:00	0
2008-11-10	15:23:00	0
2008-11-10	15:24:00	0
2008-11-10	15:25:00	0
2008-11-10	15:26:00	0
2008-11-10	15:27:00	0
2008-11-10	15:28:00	0
2008-11-10	15:29:00	0
2008-11-10	15:30:00	0
2008-11-10	15:31:00	0
2008-11-10	15:32:00	0
2008-11-10	15:33:00	0
2008-11-10	15:34:00	0
2008-11-10	15:35:00	0
2008-11-10	15:36:00	0
2008-11-10	15:37:00	0
2008-11-10	15:38:00	0
2008-11-10	15:39:00	0
2008-11-10	15:40:00	0
2008-11-10	15:41:00	0
2008-11-10	15:42:00	0
2008-11-10	15:43:00	0
2008-11-10	15:44:00	0
2008-11-10	15:45:00	0
2008-11-10	15:46:00	0
2008-11-10	15:47:00	0
2008-11-10	15:48:00	0
2008-11-10	15:49:00	0
2008-11-10	15:50:00	0
2008-11-10	15:51:00	0
2008-11-10	15:52:00	0
2008-11-10	15:53:00	0
2008-11-10	15:54:00	0
2008-11-10	15:55:00	0
2008-11-10	15:56:00	0
2008-11-10	15:57:00	0
2008-11-10	15:58:00	0
2008-11-10	15:59:00	0
2008-11-10	16:00:00	0
2008-11-10	16:01:00	0
2008-11-10	16:02:00	0
2008-11-10	16:03:00	0
2008-11-10	16:04:00	0
2008-11-10	16:05:00	0
2008-11-10	16:06:00	0
2008-11-10	16:07:00	0
2008-11-10	16:08:00	0
2008-11-10	16:09:00	0
2008-11-10	16:10:00	0
2008-11-10	16:11:00	0
2008-11-10	16:12:00	0
2008-11-10	16:13:00	0
2008-11-10	16:14:00	0
2008-11-10	16:15:00	0
2008-11-10	16:16:00	0
2008-11-10	16:17:00	0
2008-11-10	16:18:00	0
2008-11-10	16:19:00	0
2008-11-10	16:20:00	0
2008-11-10	16:21:00	0
2008-11-10	16:22:00	0
2008-11-10	16:23:00	0
2008-11-10	16:24:00	0
2008-11-10	16:25:00	0
2008-11-10	16:26:00	0
2008-11-10	16:27:00	0
2008-11-10	16:28:00	0
2008-11-10	16:29:00	0
2008-11-10	16:30:00	0
2008-11-10	16:31:00	0
2008-11-10	16:32:00	0
2008-11-10	16:33:00	0
2008-11-10	16:34:00	0
2008-11-10	16:35:00	0
2008-11-10	16:36:00	0
2008-11-10	16:37:00	0
2008-11-10	16:38:00	0
2008-11-10	16:39:00	0
2008-11-10	16:40:00	0
2008-11-10	16:41:00	0
2008-11-10	16:42:00	0
2008-11-10	16:43:00	0
2008-11-10	16:44:00	0
2008-11-10	16:45:00	0
2008-11-10	16:46:00	0
2008-11-10	16:47:00	0
2008-11-10	16:48:00	0
2008-11-10	16:49:00	0
2008-11-10	16:50:00	0
2008-11-10	16:51:00	0
2008-11-10	16:52:00	0
2008-11-10	16:53:00	0
2008-11-10	16:54:00	0
2008-11-10	16:55:00	0
2008-11-10	16:56:00	0
2008-11-10	16:57:00	0
2008-11-10	16:58:00	0
2008-11-10	16:59:00	0
2008-11-10	17:00:00	0	M
2008-11-10	17:01:00	281
2008-11-10	17:02:00	97
2008-11-10	17:03:00	469
2008-11-10	17:04:00	138
2008-11-10	17:05:00	87
2008-11-10	17:06:00	363
2008-11-10	17:07:00	242
2008-11-10	17:08:00	184
2008-11-10	17:09:00	231
2008-11-10	17:10:00	553
2008-11-10	17:11:00	97
2008-11-10	17:12:00	78
2008-11-10	17:13:00	161
2008-11-10	17:14:00	116
2008-11-10	17:15:00	107
2008-11-10	17:16:00	126
2008-11-10	17:17:00	336
2008-11-10	17:18:00	242
2008-11-10	17:19:00	116
2008-11-10	17:20:00	588
2008-11-10	17:21:00	469
2008-11-10	17:22:00	196
2008-11-10	17:23:00	281
2008-11-10	17:24:00	661
2008-11-10	17:25:00	642
2008-11-10	17:26:00	623
2008-11-10	17:27:00	1443
2008-11-10	17:28:00	3049
2008-11-10	17:29:00	1003
2008-11-10	17:30:00	268
2008-11-10	17:31:00	780
2008-11-10	17:32:00	231
2008-11-10	17:33:00	392
2008-11-10	17:34:00	623
2008-11-10	17:35:00	242
2008-11-10	17:36:00	392
2008-11-10	17:37:00	87
2008-11-10	17:38:00	0
2008-11-10	17:39:00	0
2008-11-10	17:40:00	208
2008-11-10	17:41:00	138
2008-11-10	17:42:00	116
2008-11-10	17:43:00	149
2008-11-10	17:44:00	0
2008-11-10	17:45:00	173
2008-11-10	17:46:00	242
2008-11-10	17:47:00	801
2008-11-10	17:48:00	642
2008-11-10	17:49:00	219
2008-11-10	17:50:00	196
2008-11-10	17:51:00	308
2008-11-10	17:52:00	68
2008-11-10	17:53:00	254
2008-11-10	17:54:00	0
2008-11-10	17:55:00	19
2008-11-10	17:56:00	0
2008-11-10	17:57:00	0
2008-11-10	17:58:00	0
2008-11-10	17:59:00	29
2008-11-10	18:00:00	254
2008-11-10	18:01:00	39
2008-11-10	18:02:00	844
2008-11-10	18:03:00	844
2008-11-10	18:04:00	0
2008-11-10	18:05:00	588
2008-11-10	18:06:00	518
2008-11-10	18:07:00	336
2008-11-10	18:08:00	0
2008-11-10	18:09:00	48
2008-11-10	18:10:00	208
2008-11-10	18:11:00	138
2008-11-10	18:12:00	376
2008-11-10	18:13:00	208
2008-11-10	18:14:00	58
2008-11-10	18:15:00	10
2008-11-10	18:16:00	161
2008-11-10	18:17:00	865
2008-11-10	18:18:00	308
2008-11-10	18:19:00	822
2008-11-10	18:20:00	196
2008-11-10	18:21:00	407
2008-11-10	18:22:00	126
2008-11-10	18:23:00	295
2008-11-10	18:24:00	0
2008-11-10	18:25:00	39
2008-11-10	18:26:00	363
2008-11-10	18:27:00	161
2008-11-10	18:28:00	661
2008-11-10	18:29:00	149
2008-11-10	18:30:00	184
2008-11-10	18:31:00	78
2008-11-10	18:32:00	58
2008-11-10	18:33:00	48
2008-11-10	18:34:00	173
2008-11-10	18:35:00	720
2008-11-10	18:36:00	1104
2008-11-10	18:37:00	780
2008-11-10	18:38:00	295
2008-11-10	18:39:00	126
2008-11-10	18:40:00	161
2008-11-10	18:41:00	295
2008-11-10	18:42:00	308
2008-11-10	18:43:00	48
2008-11-10	18:44:00	322
2008-11-10	18:45:00	87
2008-11-10	18:46:00	138
2008-11-10	18:47:00	10
2008-11-10	18:48:00	295
2008-11-10	18:49:00	208
2008-11-10	18:50:00	138
2008-11-10	18:51:00	208
2008-11-10	18:52:00	0
2008-11-10	18:53:00	0
2008-11-10	18:54:00	39
2008-11-10	18:55:00	0
2008-11-10	18:56:00	0
2008-11-10	18:57:00	0
2008-11-10	18:58:00	0
2008-11-10	18:59:00	0
2008-11-10	19:00:00	0
2008-11-10	19:01:00	0
2008-11-10	19:02:00	0
2008-11-10	19:03:00	0
2008-11-10	19:04:00	0
2008-11-10	19:05:00	0
2008-11-10	19:06:00	19
2008-11-10	19:07:00	0
2008-11-10	19:08:00	0
2008-11-10	19:09:00	0
2008-11-10	19:10:00	0
2008-11-10	19:11:00	0
2008-11-10	19:12:00	0
2008-11-10	19:13:00	0
2008-11-10	19:14:00	0
2008-11-10	19:15:00	0
2008-11-10	19:16:00	48
2008-11-10	19:17:00	0
2008-11-10	19:18:00	0
2008-11-10	19:19:00	363
2008-11-10	19:20:00	116
2008-11-10	19:21:00	0
2008-11-10	19:22:00	48
2008-11-10	19:23:00	0
2008-11-10	19:24:00	0
2008-11-10	19:25:00	0
2008-11-10	19:26:00	0
2008-11-10	19:27:00	0
2008-11-10	19:28:00	0
2008-11-10	19:29:00	0
2008-11-10	19:30:00	0
2008-11-10	19:31:00	0
2008-11-10	19:32:00	0
2008-11-10	19:33:00	0
2008-11-10	19:34:00	0
2008-11-10	19:35:00	0
2008-11-10	19:36:00	10
2008-11-10	19:37:00	10
2008-11-10	19:38:00	78
2008-11-10	19:39:00	0
2008-11-10	19:40:00	78
2008-11-10	19:41:00	116
2008-11-10	19:42:00	0
2008-11-10	19:43:00	0
2008-11-10	19:44:00	0
2008-11-10	19:45:00	0
2008-11-10	19:46:00	0
2008-11-10	19:47:00	0
2008-11-10	19:48:00	0
2008-11-10	19:49:00	0
2008-11-10	19:50:00	29
2008-11-10	19:51:00	0
2008-11-10	19:52:00	0
2008-11-10	19:53:00	0
2008-11-10	19:54:00	0
2008-11-10	19:55:00	0
2008-11-10	19:56:00	58
2008-11-10	19:57:00	10
2008-11-10	19:58:00	0
2008-11-10	19:59:00	173
2008-11-10	20:00:00	376
2008-11-10	20:01:00	0
2008-11-10	20:02:00	0
2008-11-10	20:03:00	0
2008-11-10	20:04:00	149
2008-11-10	20:05:00	242
2008-11-10	20:06:00	570
2008-11-10	20:07:00	138
2008-11-10	20:08:00	0
2008-11-10	20:09:00	0
2008-11-10	20:10:00	138
2008-11-10	20:11:00	87
2008-11-10	20:12:00	29
2008-11-10	20:13:00	58
2008-11-10	20:14:00	19
2008-11-10	20:15:00	58
2008-11-10	20:16:00	48
2008-11-10	20:17:00	268
2008-11-10	20:18:00	87
2008-11-10	20:19:00	184
2008-11-10	20:20:00	68
2008-11-10	20:21:00	107
2008-11-10	20:22:00	48
2008-11-10	20:23:00	87
2008-11-10	20:24:00	281
2008-11-10	20:25:00	0
2008-11-10	20:26:00	0
2008-11-10	20:27:00	0
2008-11-10	20:28:00	0
2008-11-10	20:29:00	39
2008-11-10	20:30:00	208
2008-11-10	20:31:00	68
2008-11-10	20:32:00	0
2008-11-10	20:33:00	0
2008-11-10	20:34:00	19
2008-11-10	20:35:00	149
2008-11-10	20:36:00	208
2008-11-10	20:37:00	149
2008-11-10	20:38:00	126
2008-11-10	20:39:00	48
2008-11-10	20:40:00	933
2008-11-10	20:41:00	1028
2008-11-10	20:42:00	570
2008-11-10	20:43:00	801
2008-11-10	20:44:00	231
2008-11-10	20:45:00	173
2008-11-10	20:46:00	196
2008-11-10	20:47:00	58
2008-11-10	20:48:00	0
2008-11-10	20:49:00	0
2008-11-10	20:50:00	0
2008-11-10	20:51:00	0
2008-11-10	20:52:00	0
2008-11-10	20:53:00	0
2008-11-10	20:54:00	10
2008-11-10	20:55:00	87
2008-11-10	20:56:00	254
2008-11-10	20:57:00	78
2008-11-10	20:58:00	0
2008-11-10	20:59:00	10
2008-11-10	21:00:00	0
2008-11-10	21:01:00	0
2008-11-10	21:02:00	0
2008-11-10	21:03:00	0
2008-11-10	21:04:00	116
2008-11-10	21:05:00	78
2008-11-10	21:06:00	254
2008-11-10	21:07:00	219
2008-11-10	21:08:00	87
2008-11-10	21:09:00	161
2008-11-10	21:10:00	454
2008-11-10	21:11:00	126
2008-11-10	21:12:00	29
2008-11-10	21:13:00	161
2008-11-10	21:14:00	281
2008-11-10	21:15:00	295
2008-11-10	21:16:00	10
2008-11-10	21:17:00	208
2008-11-10	21:18:00	376
2008-11-10	21:19:00	844
2008-11-10	21:20:00	623
2008-11-10	21:21:00	642
2008-11-10	21:22:00	322
2008-11-10	21:23:00	10
2008-11-10	21:24:00	0
2008-11-10	21:25:00	0
2008-11-10	21:26:00	0
2008-11-10	21:27:00	0
2008-11-10	21:28:00	0
2008-11-10	21:29:00	231
2008-11-10	21:30:00	10
2008-11-10	21:31:00	0
2008-11-10	21:32:00	0
2008-11-10	21:33:00	0
2008-11-10	21:34:00	0
2008-11-10	21:35:00	0
2008-11-10	21:36:00	0
2008-11-10	21:37:00	0
2008-11-10	21:38:00	0
2008-11-10	21:39:00	0
2008-11-10	21:40:00	0
2008-11-10	21:41:00	0
2008-11-10	21:42:00	0
2008-11-10	21:43:00	0
2008-11-10	21:44:00	10
2008-11-10	21:45:00	0
2008-11-10	21:46:00	0
2008-11-10	21:47:00	0
2008-11-10	21:48:00	0
2008-11-10	21:49:00	0
2008-11-10	21:50:00	0
2008-11-10	21:51:00	0
2008-11-10	21:52:00	0
2008-11-10	21:53:00	0
2008-11-10	21:54:00	0
2008-11-10	21:55:00	0
2008-11-10	21:56:00	0
2008-11-10	21:57:00	10
2008-11-10	21:58:00	0
2008-11-10	21:59:00	0
2008-11-10	22:00:00	0
2008-11-10	22:01:00	0
2008-11-10	22:02:00	0
2008-11-10	22:03:00	0
2008-11-10	22:04:00	0
2008-11-10	22:05:00	29
2008-11-10	22:06:00	0
2008-11-10	22:07:00	0
2008-11-10	22:08:00	0
2008-11-10	22:09:00	0
2008-11-10	22:10:00	0
2008-11-10	22:11:00	0
2008-11-10	22:12:00	0
2008-11-10	22:13:00	0
2008-11-10	22:14:00	242
2008-11-10	22:15:00	19
2008-11-10	22:16:00	149
2008-11-10	22:17:00	0
2008-11-10	22:18:00	349
2008-11-10	22:19:00	661
2008-11-10	22:20:00	1078
2008-11-10	22:21:00	1129
2008-11-10	22:22:00	173
2008-11-10	22:23:00	58
2008-11-10	22:24:00	0
2008-11-10	22:25:00	0
2008-11-10	22:26:00	0
2008-11-10	22:27:00	0
2008-11-10	22:28:00	0
2008-11-10	22:29:00	19
2008-11-10	22:30:00	0
2008-11-10	22:31:00	0
2008-11-10	22:32:00	0
2008-11-10	22:33:00	0
2008-11-10	22:34:00	295
2008-11-10	22:35:00	78
2008-11-10	22:36:00	0
2008-11-10	22:37:00	0
2008-11-10	22:38:00	0
2008-11-10	22:39:00	0
2008-11-10	22:40:00	0
2008-11-10	22:41:00	10
2008-11-10	22:42:00	0
2008-11-10	22:43:00	0
2008-11-10	22:44:00	39
2008-11-10	22:45:00	0
2008-11-10	22:46:00	0
2008-11-10	22:47:00	0
2008-11-10	22:48:00	0
2008-11-10	22:49:00	0
2008-11-10	22:50:00	58
2008-11-10	22:51:00	10
2008-11-10	22:52:00	0
2008-11-10	22:53:00	0
2008-11-10	22:54:00	0
2008-11-10	22:55:00	0
2008-11-10	22:56:00	0
2008-11-10	22:57:00	0
2008-11-10	22:58:00	0
2008-11-10	22:59:00	0
2008-11-10	23:00:00	0
2008-11-10	23:01:00	0
2008-11-10	23:02:00	0
2008-11-10	23:03:00	0
2008-11-10	23:04:00	0
2008-11-10	23:05:00	0
2008-11-10	23:06:00	126
2008-11-10	23:07:00	48
2008-11-10	23:08:00	0
2008-11-10	23:09:00	0
2008-11-10	23:10:00	0
2008-11-10	23:11:00	0
2008-11-10	23:12:00	0
2008-11-10	23:13:00	0
2008-11-10	23:14:00	0
2008-11-10	23:15:00	0
2008-11-10	23:16:00	0
2008-11-10	23:17:00	0
2008-11-10	23:18:00	0
2008-11-10	23:19:00	219
2008-11-10	23:20:00	535
2008-11-10	23:21:00	295
2008-11-10	23:22:00	0
2008-11-10	23:23:00	10
2008-11-10	23:24:00	0
2008-11-10	23:25:00	10
2008-11-10	23:26:00	0
2008-11-10	23:27:00	0
2008-11-10	23:28:00	0
2008-11-10	23:29:00	0
2008-11-10	23:30:00	19
2008-11-10	23:31:00	0
2008-11-10	23:32:00	0
2008-11-10	23:33:00	0
2008-11-10	23:34:00	0
2008-11-10	23:35:00	0
2008-11-10	23:36:00	0
2008-11-10	23:37:00	0
2008-11-10	23:38:00	0
2008-11-10	23:39:00	0
2008-11-10	23:40:00	0
2008-11-10	23:41:00	10
2008-11-10	23:42:00	0
2008-11-10	23:43:00	0
2008-11-10	23:44:00	0
2008-11-10	23:45:00	0
2008-11-10	23:46:00	0
2008-11-10	23:47:00	0
2008-11-10	23:48:00	0
2008-11-10	23:49:00	0
2008-11-10	23:50:00	68
2008-11-10	23:51:00	0
2008-11-10	23:52:00	308
2008-11-10	23:53:00	29
2008-11-10	23:54:00	0
2008-11-10	23:55:00	0
2008-11-10	23:56:00	10
2008-11-10	23:57:00	0
2008-11-10	23:58:00	0
2008-11-10	23:59:00	0
2008-11-11	00:00:00	0
2008-11-11	00:01:00	0
2008-11-11	00:02:00	0
2008-11-11	00:03:00	0
2008-11-11	00:04:00	0
2008-11-11	00:05:00	0
2008-11-11	00:06:00	0
2008-11-11	00:07:00	0
2008-11-11	00:08:00	0
2008-11-11	00:09:00	10
2008-11-11	00:10:00	0
2008-11-11	00:11:00	0
2008-11-11	00:12:00	0
2008-11-11	00:13:00	0
2008-11-11	00:14:00	0
2008-11-11	00:15:00	0
2008-11-11	00:16:00	0
2008-11-11	00:17:00	0
2008-11-11	00:18:00	0
2008-11-11	00:19:00	0
2008-11-11	00:20:00	0
2008-11-11	00:21:00	0
2008-11-11	00:22:00	0
2008-11-11	00:23:00	0
2008-11-11	00:24:00	0
2008-11-11	00:25:00	0
2008-11-11	00:26:00	0
2008-11-11	00:27:00	0
2008-11-11	00:28:00	0
2008-11-11	00:29:00	0
2008-11-11	00:30:00	0
2008-11-11	00:31:00	0
2008-11-11	00:32:00	0
2008-11-11	00:33:00	0
2008-11-11	00:34:00	0
2008-11-11	00:35:00	0
2008-11-11	00:36:00	0
2008-11-11	00:37:00	0
2008-11-11	00:38:00	0
2008-11-11	00:39:00	0
2008-11-11	00:40:00	0
2008-11-11	00:41:00	0
2008-11-11	00:42:00	0
2008-11-11	00:43:00	0
2008-11-11	00:44:00	0
2008-11-11	00:45:00	0
2008-11-11	00:46:00	0
2008-11-11	00:47:00	0
2008-11-11	00:48:00	0
2008-11-11	00:49:00	0
2008-11-11	00:50:00	0
2008-11-11	00:51:00	0
2008-11-11	00:52:00	0
2008-11-11	00:53:00	0
2008-11-11	00:54:00	0
2008-11-11	00:55:00	0
2008-11-11	00:56:00	0
2008-11-11	00:57:00	0
2008-11-11	00:58:00	0
2008-11-11	00:59:00	0
2008-11-11	01:00:00	0
2008-11-11	01:01:00	0
2008-11-11	01:02:00	0
2008-11-11	01:03:00	0
2008-11-11	01:04:00	0
2008-11-11	01:05:00	0
2008-11-11	01:06:00	0
2008-11-11	01:07:00	0
2008-11-11	01:08:00	0
2008-11-11	01:09:00	0
2008-11-11	01:10:00	0
2008-11-11	01:11:00	0
2008-11-11	01:12:00	0
2008-11-11	01:13:00	97
2008-11-11	01:14:00	0
2008-11-11	01:15:00	0
2008-11-11	01:16:00	0
2008-11-11	01:17:00	0
2008-11-11	01:18:00	0
2008-11-11	01:19:00	0
2008-11-11	01:20:00	0
2008-11-11	01:21:00	0
2008-11-11	01:22:00	0
2008-11-11	01:23:00	0
2008-11-11	01:24:00	0
2008-11-11	01:25:00	39
2008-11-11	01:26:00	0
2008-11-11	01:27:00	0
2008-11-11	01:28:00	0
2008-11-11	01:29:00	0
2008-11-11	01:30:00	0
2008-11-11	01:31:00	0
2008-11-11	01:32:00	0
2008-11-11	01:33:00	0
2008-11-11	01:34:00	0
2008-11-11	01:35:00	0
2008-11-11	01:36:00	0
2008-11-11	01:37:00	48
2008-11-11	01:38:00	0
2008-11-11	01:39:00	0
2008-11-11	01:40:00	0
2008-11-11	01:41:00	0
2008-11-11	01:42:00	0
2008-11-11	01:43:00	0
2008-11-11	01:44:00	0
2008-11-11	01:45:00	0
2008-11-11	01:46:00	0
2008-11-11	01:47:00	0
2008-11-11	01:48:00	0
2008-11-11	01:49:00	0
2008-11-11	01:50:00	0
2008-11-11	01:51:00	39
2008-11-11	01:52:00	10
2008-11-11	01:53:00	0
2008-11-11	01:54:00	78
2008-11-11	01:55:00	68
2008-11-11	01:56:00	0
2008-11-11	01:57:00	0
2008-11-11	01:58:00	0
2008-11-11	01:59:00	0
2008-11-11	02:00:00	0
2008-11-11	02:01:00	0
2008-11-11	02:02:00	0
2008-11-11	02:03:00	0
2008-11-11	02:04:00	0
2008-11-11	02:05:00	0
2008-11-11	02:06:00	0
2008-11-11	02:07:00	0
2008-11-11	02:08:00	0
2008-11-11	02:09:00	0
2008-11-11	02:10:00	0
2008-11-11	02:11:00	0
2008-11-11	02:12:00	0
2008-11-11	02:13:00	0
2008-11-11	02:14:00	0
2008-11-11	02:15:00	184
2008-11-11	02:16:00	0
2008-11-11	02:17:00	0
2008-11-11	02:18:00	0
2008-11-11	02:19:00	0
2008-11-11	02:20:00	48
2008-11-11	02:21:00	0
2008-11-11	02:22:00	0
2008-11-11	02:23:00	0
2008-11-11	02:24:00	0
2008-11-11	02:25:00	0
2008-11-11	02:26:00	0
2008-11-11	02:27:00	0
2008-11-11	02:28:00	0
2008-11-11	02:29:00	0
2008-11-11	02:30:00	0
2008-11-11	02:31:00	0
2008-11-11	02:32:00	0
2008-11-11	02:33:00	0
2008-11-11	02:34:00	0
2008-11-11	02:35:00	0
2008-11-11	02:36:00	10
2008-11-11	02:37:00	0
2008-11-11	02:38:00	0
2008-11-11	02:39:00	0
2008-11-11	02:40:00	0
2008-11-11	02:41:00	0
2008-11-11	02:42:00	0
2008-11-11	02:43:00	0
2008-11-11	02:44:00	0
2008-11-11	02:45:00	0
2008-11-11	02:46:00	78
2008-11-11	02:47:00	0
2008-11-11	02:48:00	87
2008-11-11	02:49:00	0
2008-11-11	02:50:00	0
2008-11-11	02:51:00	0
2008-11-11	02:52:00	0
2008-11-11	02:53:00	0
2008-11-11	02:54:00	0
2008-11-11	02:55:00	0
2008-11-11	02:56:00	0
2008-11-11	02:57:00	0
2008-11-11	02:58:00	0
2008-11-11	02:59:00	0
2008-11-11	03:00:00	0
2008-11-11	03:01:00	0
2008-11-11	03:02:00	0
2008-11-11	03:03:00	19
2008-11-11	03:04:00	0
2008-11-11	03:05:00	0
2008-11-11	03:06:00	0
2008-11-11	03:07:00	0
2008-11-11	03:08:00	0
2008-11-11	03:09:00	0
2008-11-11	03:10:00	0
2008-11-11	03:11:00	0
2008-11-11	03:12:00	0
2008-11-11	03:13:00	0
2008-11-11	03:14:00	0
2008-11-11	03:15:00	0
2008-11-11	03:16:00	0
2008-11-11	03:17:00	0
2008-11-11	03:18:00	0
2008-11-11	03:19:00	0
2008-11-11	03:20:00	0
2008-11-11	03:21:00	0
2008-11-11	03:22:00	0
2008-11-11	03:23:00	0
2008-11-11	03:24:00	0
2008-11-11	03:25:00	39
2008-11-11	03:26:00	423
2008-11-11	03:27:00	29
2008-11-11	03:28:00	0
2008-11-11	03:29:00	0
2008-11-11	03:30:00	0
2008-11-11	03:31:00	0
2008-11-11	03:32:00	0
2008-11-11	03:33:00	0
2008-11-11	03:34:00	0
2008-11-11	03:35:00	0
2008-11-11	03:36:00	0
2008-11-11	03:37:00	0
2008-11-11	03:38:00	0
2008-11-11	03:39:00	0
2008-11-11	03:40:00	0
2008-11-11	03:41:00	0
2008-11-11	03:42:00	0
2008-11-11	03:43:00	0
2008-11-11	03:44:00	0
2008-11-11	03:45:00	0
2008-11-11	03:46:00	48
2008-11-11	03:47:00	0
2008-11-11	03:48:00	0
2008-11-11	03:49:00	0
2008-11-11	03:50:00	0
2008-11-11	03:51:00	0
2008-11-11	03:52:00	0
2008-11-11	03:53:00	0
2008-11-11	03:54:00	0
2008-11-11	03:55:00	0
2008-11-11	03:56:00	0
2008-11-11	03:57:00	0
2008-11-11	03:58:00	0
2008-11-11	03:59:00	0
2008-11-11	04:00:00	0
2008-11-11	04:01:00	0
2008-11-11	04:02:00	0
2008-11-11	04:03:00	0
2008-11-11	04:04:00	0
2008-11-11	04:05:00	0
2008-11-11	04:06:00	19
2008-11-11	04:07:00	68
2008-11-11	04:08:00	107
2008-11-11	04:09:00	0
2008-11-11	04:10:00	0
2008-11-11	04:11:00	0
2008-11-11	04:12:00	0
2008-11-11	04:13:00	0
2008-11-11	04:14:00	0
2008-11-11	04:15:00	0
2008-11-11	04:16:00	0
2008-11-11	04:17:00	0
2008-11-11	04:18:00	0
2008-11-11	04:19:00	0
2008-11-11	04:20:00	0
2008-11-11	04:21:00	0
2008-11-11	04:22:00	0
2008-11-11	04:23:00	0
2008-11-11	04:24:00	0
2008-11-11	04:25:00	0
2008-11-11	04:26:00	0
2008-11-11	04:27:00	19
2008-11-11	04:28:00	0
2008-11-11	04:29:00	0
2008-11-11	04:30:00	0
2008-11-11	04:31:00	0
2008-11-11	04:32:00	0
2008-11-11	04:33:00	0
2008-11-11	04:34:00	0
2008-11-11	04:35:00	0
2008-11-11	04:36:00	0
2008-11-11	04:37:00	0
2008-11-11	04:38:00	0
2008-11-11	04:39:00	0
2008-11-11	04:40:00	0
2008-11-11	04:41:00	0
2008-11-11	04:42:00	0
2008-11-11	04:43:00	0
2008-11-11	04:44:00	10
2008-11-11	04:45:00	29
2008-11-11	04:46:00	0
2008-11-11	04:47:00	0
2008-11-11	04:48:00	0
2008-11-11	04:49:00	0
2008-11-11	04:50:00	0
2008-11-11	04:51:00	0
2008-11-11	04:52:00	0
2008-11-11	04:53:00	0
2008-11-11	04:54:00	0
2008-11-11	04:55:00	0
2008-11-11	04:56:00	0
2008-11-11	04:57:00	0
2008-11-11	04:58:00	0
2008-11-11	04:59:00	0
2008-11-11	05:00:00	0
2008-11-11	05:01:00	0
2008-11-11	05:02:00	0
2008-11-11	05:03:00	0
2008-11-11	05:04:00	0
2008-11-11	05:05:00	0
2008-11-11	05:06:00	0
2008-11-11	05:07:00	0
2008-11-11	05:08:00	0
2008-11-11	05:09:00	0
2008-11-11	05:10:00	0
2008-11-11	05:11:00	0
2008-11-11	05:12:00	0
2008-11-11	05:13:00	0
2008-11-11	05:14:00	0
2008-11-11	05:15:00	0
2008-11-11	05:16:00	0
2008-11-11	05:17:00	0
2008-11-11	05:18:00	0
2008-11-11	05:19:00	0
2008-11-11	05:20:00	0
2008-11-11	05:21:00	0
2008-11-11	05:22:00	0
2008-11-11	05:23:00	0
2008-11-11	05:24:00	0
2008-11-11	05:25:00	0
2008-11-11	05:26:00	0
2008-11-11	05:27:00	0
2008-11-11	05:28:00	0
2008-11-11	05:29:00	0
2008-11-11	05:30:00	0
2008-11-11	05:31:00	0
2008-11-11	05:32:00	0
2008-11-11	05:33:00	0
2008-11-11	05:34:00	0
2008-11-11	05:35:00	0
2008-11-11	05:36:00	68
2008-11-11	05:37:00	0
2008-11-11	05:38:00	0
2008-11-11	05:39:00	0
2008-11-11	05:40:00	0
2008-11-11	05:41:00	0
2008-11-11	05:42:00	0
2008-11-11	05:43:00	0
2008-11-11	05:44:00	0
2008-11-11	05:45:00	0
2008-11-11	05:46:00	0
2008-11-11	05:47:00	0
2008-11-11	05:48:00	0
2008-11-11	05:49:00	0
2008-11-11	05:50:00	0
2008-11-11	05:51:00	0
2008-11-11	05:52:00	0
2008-11-11	05:53:00	0
2008-11-11	05:54:00	0
2008-11-11	05:55:00	0
2008-11-11	05:56:00	0
2008-11-11	05:57:00	0
2008-11-11	05:58:00	0
2008-11-11	05:59:00	0
2008-11-11	06:00:00	0
2008-11-11	06:01:00	19
2008-11-11	06:02:00	29
2008-11-11	06:03:00	0
2008-11-11	06:04:00	0
2008-11-11	06:05:00	0
2008-11-11	06:06:00	0
2008-11-11	06:07:00	0
2008-11-11	06:08:00	0
2008-11-11	06:09:00	0
2008-11-11	06:10:00	0
2008-11-11	06:11:00	0
2008-11-11	06:12:00	0
2008-11-11	06:13:00	0
2008-11-11	06:14:00	0
2008-11-11	06:15:00	0
2008-11-11	06:16:00	39
2008-11-11	06:17:00	0
2008-11-11	06:18:00	0
2008-11-11	06:19:00	0
2008-11-11	06:20:00	0
2008-11-11	06:21:00	0
2008-11-11	06:22:00	0
2008-11-11	06:23:00	0
2008-11-11	06:24:00	0
2008-11-11	06:25:00	0
2008-11-11	06:26:00	0
2008-11-11	06:27:00	0
2008-11-11	06:28:00	0
2008-11-11	06:29:00	0
2008-11-11	06:30:00	0
2008-11-11	06:31:00	0
2008-11-11	06:32:00	0
2008-11-11	06:33:00	0
2008-11-11	06:34:00	0
2008-11-11	06:35:00	68
2008-11-11	06:36:00	0
2008-11-11	06:37:00	0
2008-11-11	06:38:00	0
2008-11-11	06:39:00	0
2008-11-11	06:40:00	0
2008-11-11	06:41:00	0
2008-11-11	06:42:00	0
2008-11-11	06:43:00	0
2008-11-11	06:44:00	0
2008-11-11	06:45:00	0
2008-11-11	06:46:00	0
2008-11-11	06:47:00	29
2008-11-11	06:48:00	29
2008-11-11	06:49:00	0
2008-11-11	06:50:00	0
2008-11-11	06:51:00	349
2008-11-11	06:52:00	0
2008-11-11	06:53:00	87
2008-11-11	06:54:00	10
2008-11-11	06:55:00	0
2008-11-11	06:56:00	126
2008-11-11	06:57:00	376
2008-11-11	06:58:00	739
2008-11-11	06:59:00	2256
2008-11-11	07:00:00	844
2008-11-11	07:01:00	642
2008-11-11	07:02:00	1294
2008-11-11	07:03:00	642
2008-11-11	07:04:00	295
2008-11-11	07:05:00	39
2008-11-11	07:06:00	149
2008-11-11	07:07:00	78
2008-11-11	07:08:00	97
2008-11-11	07:09:00	48
2008-11-11	07:10:00	29
2008-11-11	07:11:00	208
2008-11-11	07:12:00	149
2008-11-11	07:13:00	231
2008-11-11	07:14:00	281
2008-11-11	07:15:00	184
2008-11-11	07:16:00	116
2008-11-11	07:17:00	10
2008-11-11	07:18:00	126
2008-11-11	07:19:00	268
2008-11-11	07:20:00	2213
2008-11-11	07:21:00	1078
2008-11-11	07:22:00	322
2008-11-11	07:23:00	570
2008-11-11	07:24:00	10
2008-11-11	07:25:00	107
2008-11-11	07:26:00	518
2008-11-11	07:27:00	553
2008-11-11	07:28:00	78
2008-11-11	07:29:00	107
2008-11-11	07:30:00	0
2008-11-11	07:31:00	0
2008-11-11	07:32:00	0
2008-11-11	07:33:00	0
2008-11-11	07:34:00	0
2008-11-11	07:35:00	196
2008-11-11	07:36:00	39
2008-11-11	07:37:00	138
2008-11-11	07:38:00	78
2008-11-11	07:39:00	0
2008-11-11	07:40:00	0
2008-11-11	07:41:00	161
2008-11-11	07:42:00	58
2008-11-11	07:43:00	0
2008-11-11	07:44:00	0
2008-11-11	07:45:00	0
2008-11-11	07:46:00	0
2008-11-11	07:47:00	0
2008-11-11	07:48:00	0
2008-11-11	07:49:00	0
2008-11-11	07:50:00	0
2008-11-11	07:51:00	107
2008-11-11	07:52:00	0
2008-11-11	07:53:00	0
2008-11-11	07:54:00	0
2008-11-11	07:55:00	0
2008-11-11	07:56:00	0
2008-11-11	07:57:00	0
2008-11-11	07:58:00	0
2008-11-11	07:59:00	0
2008-11-11	08:00:00	0
2008-11-11	08:01:00	0
2008-11-11	08:02:00	0
2008-11-11	08:03:00	0
2008-11-11	08:04:00	116
2008-11-11	08:05:00	97
2008-11-11	08:06:00	0
2008-11-11	08:07:00	268
2008-11-11	08:08:00	173
2008-11-11	08:09:00	19
2008-11-11	08:10:00	231
2008-11-11	08:11:00	116
2008-11-11	08:12:00	87
2008-11-11	08:13:00	87
2008-11-11	08:14:00	242
2008-11-11	08:15:00	87
2008-11-11	08:16:00	161
2008-11-11	08:17:00	0
2008-11-11	08:18:00	29
2008-11-11	08:19:00	0
2008-11-11	08:20:00	68
2008-11-11	08:21:00	48
2008-11-11	08:22:00	107
2008-11-11	08:23:00	48
2008-11-11	08:24:00	48
2008-11-11	08:25:00	10
2008-11-11	08:26:00	0
2008-11-11	08:27:00	0
2008-11-11	08:28:00	0
2008-11-11	08:29:00	0
2008-11-11	08:30:00	0
2008-11-11	08:31:00	254
2008-11-11	08:32:00	68
2008-11-11	08:33:00	0
2008-11-11	08:34:00	0
2008-11-11	08:35:00	1129
2008-11-11	08:36:00	392
2008-11-11	08:37:00	19
2008-11-11	08:38:00	78
2008-11-11	08:39:00	97
2008-11-11	08:40:00	116
2008-11-11	08:41:00	10
2008-11-11	08:42:00	116
2008-11-11	08:43:00	97
2008-11-11	08:44:00	87
2008-11-11	08:45:00	0
2008-11-11	08:46:00	107
2008-11-11	08:47:00	0
2008-11-11	08:48:00	87
2008-11-11	08:49:00	39
2008-11-11	08:50:00	1381
2008-11-11	08:51:00	681
2008-11-11	08:52:00	208
2008-11-11	08:53:00	535
2008-11-11	08:54:00	19
2008-11-11	08:55:00	0
2008-11-11	08:56:00	116
2008-11-11	08:57:00	0
2008-11-11	08:58:00	0
2008-11-11	08:59:00	281
2008-11-11	09:00:00	308
2008-11-11	09:01:00	48
2008-11-11	09:02:00	19
2008-11-11	09:03:00	126
2008-11-11	09:04:00	570
2008-11-11	09:05:00	254
2008-11-11	09:06:00	0
2008-11-11	09:07:00	322
2008-11-11	09:08:00	407
[truncated: 19,611 more rows]

## Sheet: 11.24.08
Actogram, Copy Raw Data, All Days
Identity:	Nike Storer
Filename:	E:\Active Research Files\meloxicam titre canine\cases\nike\Nike Storer 11.24.08.AWC
Gender:	F
Age:	10
Height:	76.2 cm	30.0 in
Weight:	29.8 kg	65.7 lbs
Start Date:	24-Nov-2008 (Mon)
Start Time:	17:00:00
Interval:	1.00 mins
Date Stamp:	Time Stamp:	Activity Data:	Marker Press:
2008-11-24	00:00:00	0
2008-11-24	00:01:00	0
2008-11-24	00:02:00	0
2008-11-24	00:03:00	0
2008-11-24	00:04:00	0
2008-11-24	00:05:00	0
2008-11-24	00:06:00	0
2008-11-24	00:07:00	0
2008-11-24	00:08:00	0
2008-11-24	00:09:00	0
2008-11-24	00:10:00	0
2008-11-24	00:11:00	0
2008-11-24	00:12:00	0
2008-11-24	00:13:00	0
2008-11-24	00:14:00	0
2008-11-24	00:15:00	0
2008-11-24	00:16:00	0
2008-11-24	00:17:00	0
2008-11-24	00:18:00	0
2008-11-24	00:19:00	0
2008-11-24	00:20:00	0
2008-11-24	00:21:00	0
2008-11-24	00:22:00	0
2008-11-24	00:23:00	0
2008-11-24	00:24:00	0
2008-11-24	00:25:00	0
2008-11-24	00:26:00	0
2008-11-24	00:27:00	0
2008-11-24	00:28:00	0
2008-11-24	00:29:00	0
2008-11-24	00:30:00	0
2008-11-24	00:31:00	0
2008-11-24	00:32:00	0
2008-11-24	00:33:00	0
2008-11-24	00:34:00	0
2008-11-24	00:35:00	0
2008-11-24	00:36:00	0
2008-11-24	00:37:00	0
2008-11-24	00:38:00	0
2008-11-24	00:39:00	0
2008-11-24	00:40:00	0
2008-11-24	00:41:00	0
2008-11-24	00:42:00	0
2008-11-24	00:43:00	0
2008-11-24	00:44:00	0
2008-11-24	00:45:00	0
2008-11-24	00:46:00	0
2008-11-24	00:47:00	0
2008-11-24	00:48:00	0
2008-11-24	00:49:00	0
2008-11-24	00:50:00	0
2008-11-24	00:51:00	0
2008-11-24	00:52:00	0
2008-11-24	00:53:00	0
2008-11-24	00:54:00	0
2008-11-24	00:55:00	0
2008-11-24	00:56:00	0
2008-11-24	00:57:00	0
2008-11-24	00:58:00	0
2008-11-24	00:59:00	0
2008-11-24	01:00:00	0
2008-11-24	01:01:00	0
2008-11-24	01:02:00	0
2008-11-24	01:03:00	0
2008-11-24	01:04:00	0
2008-11-24	01:05:00	0
2008-11-24	01:06:00	0
2008-11-24	01:07:00	0
2008-11-24	01:08:00	0
2008-11-24	01:09:00	0
2008-11-24	01:10:00	0
2008-11-24	01:11:00	0
2008-11-24	01:12:00	0
2008-11-24	01:13:00	0
2008-11-24	01:14:00	0
2008-11-24	01:15:00	0
2008-11-24	01:16:00	0
2008-11-24	01:17:00	0
2008-11-24	01:18:00	0
2008-11-24	01:19:00	0
2008-11-24	01:20:00	0
2008-11-24	01:21:00	0
2008-11-24	01:22:00	0
2008-11-24	01:23:00	0
2008-11-24	01:24:00	0
2008-11-24	01:25:00	0
2008-11-24	01:26:00	0
2008-11-24	01:27:00	0
2008-11-24	01:28:00	0
2008-11-24	01:29:00	0
2008-11-24	01:30:00	0
2008-11-24	01:31:00	0
2008-11-24	01:32:00	0
2008-11-24	01:33:00	0
2008-11-24	01:34:00	0
2008-11-24	01:35:00	0
2008-11-24	01:36:00	0
2008-11-24	01:37:00	0
2008-11-24	01:38:00	0
2008-11-24	01:39:00	0
2008-11-24	01:40:00	0
2008-11-24	01:41:00	0
2008-11-24	01:42:00	0
2008-11-24	01:43:00	0
2008-11-24	01:44:00	0
2008-11-24	01:45:00	0
2008-11-24	01:46:00	0
2008-11-24	01:47:00	0
2008-11-24	01:48:00	0
2008-11-24	01:49:00	0
2008-11-24	01:50:00	0
2008-11-24	01:51:00	0
2008-11-24	01:52:00	0
2008-11-24	01:53:00	0
2008-11-24	01:54:00	0
2008-11-24	01:55:00	0
2008-11-24	01:56:00	0
2008-11-24	01:57:00	0
2008-11-24	01:58:00	0
2008-11-24	01:59:00	0
2008-11-24	02:00:00	0
2008-11-24	02:01:00	0
2008-11-24	02:02:00	0
2008-11-24	02:03:00	0
2008-11-24	02:04:00	0
2008-11-24	02:05:00	0
2008-11-24	02:06:00	0
2008-11-24	02:07:00	0
2008-11-24	02:08:00	0
2008-11-24	02:09:00	0
2008-11-24	02:10:00	0
2008-11-24	02:11:00	0
2008-11-24	02:12:00	0
2008-11-24	02:13:00	0
2008-11-24	02:14:00	0
2008-11-24	02:15:00	0
2008-11-24	02:16:00	0
2008-11-24	02:17:00	0
2008-11-24	02:18:00	0
2008-11-24	02:19:00	0
2008-11-24	02:20:00	0
2008-11-24	02:21:00	0
2008-11-24	02:22:00	0
2008-11-24	02:23:00	0
2008-11-24	02:24:00	0
2008-11-24	02:25:00	0
2008-11-24	02:26:00	0
2008-11-24	02:27:00	0
2008-11-24	02:28:00	0
2008-11-24	02:29:00	0
2008-11-24	02:30:00	0
2008-11-24	02:31:00	0
2008-11-24	02:32:00	0
2008-11-24	02:33:00	0
2008-11-24	02:34:00	0
2008-11-24	02:35:00	0
2008-11-24	02:36:00	0
2008-11-24	02:37:00	0
2008-11-24	02:38:00	0
2008-11-24	02:39:00	0
2008-11-24	02:40:00	0
2008-11-24	02:41:00	0
2008-11-24	02:42:00	0
2008-11-24	02:43:00	0
2008-11-24	02:44:00	0
2008-11-24	02:45:00	0
2008-11-24	02:46:00	0
2008-11-24	02:47:00	0
2008-11-24	02:48:00	0
2008-11-24	02:49:00	0
2008-11-24	02:50:00	0
2008-11-24	02:51:00	0
2008-11-24	02:52:00	0
2008-11-24	02:53:00	0
2008-11-24	02:54:00	0
2008-11-24	02:55:00	0
2008-11-24	02:56:00	0
2008-11-24	02:57:00	0
2008-11-24	02:58:00	0
2008-11-24	02:59:00	0
2008-11-24	03:00:00	0
2008-11-24	03:01:00	0
2008-11-24	03:02:00	0
2008-11-24	03:03:00	0
2008-11-24	03:04:00	0
2008-11-24	03:05:00	0
2008-11-24	03:06:00	0
2008-11-24	03:07:00	0
2008-11-24	03:08:00	0
2008-11-24	03:09:00	0
2008-11-24	03:10:00	0
2008-11-24	03:11:00	0
2008-11-24	03:12:00	0
2008-11-24	03:13:00	0
2008-11-24	03:14:00	0
2008-11-24	03:15:00	0
2008-11-24	03:16:00	0
2008-11-24	03:17:00	0
2008-11-24	03:18:00	0
2008-11-24	03:19:00	0
2008-11-24	03:20:00	0
2008-11-24	03:21:00	0
2008-11-24	03:22:00	0
2008-11-24	03:23:00	0
2008-11-24	03:24:00	0
2008-11-24	03:25:00	0
2008-11-24	03:26:00	0
2008-11-24	03:27:00	0
2008-11-24	03:28:00	0
2008-11-24	03:29:00	0
2008-11-24	03:30:00	0
2008-11-24	03:31:00	0
2008-11-24	03:32:00	0
2008-11-24	03:33:00	0
2008-11-24	03:34:00	0
2008-11-24	03:35:00	0
2008-11-24	03:36:00	0
2008-11-24	03:37:00	0
2008-11-24	03:38:00	0
2008-11-24	03:39:00	0
2008-11-24	03:40:00	0
2008-11-24	03:41:00	0
2008-11-24	03:42:00	0
2008-11-24	03:43:00	0
2008-11-24	03:44:00	0
2008-11-24	03:45:00	0
2008-11-24	03:46:00	0
2008-11-24	03:47:00	0
2008-11-24	03:48:00	0
2008-11-24	03:49:00	0
2008-11-24	03:50:00	0
2008-11-24	03:51:00	0
2008-11-24	03:52:00	0
2008-11-24	03:53:00	0
2008-11-24	03:54:00	0
2008-11-24	03:55:00	0
2008-11-24	03:56:00	0
2008-11-24	03:57:00	0
2008-11-24	03:58:00	0
2008-11-24	03:59:00	0
2008-11-24	04:00:00	0
2008-11-24	04:01:00	0
2008-11-24	04:02:00	0
2008-11-24	04:03:00	0
2008-11-24	04:04:00	0
2008-11-24	04:05:00	0
2008-11-24	04:06:00	0
2008-11-24	04:07:00	0
2008-11-24	04:08:00	0
2008-11-24	04:09:00	0
2008-11-24	04:10:00	0
2008-11-24	04:11:00	0
2008-11-24	04:12:00	0
2008-11-24	04:13:00	0
2008-11-24	04:14:00	0
2008-11-24	04:15:00	0
2008-11-24	04:16:00	0
2008-11-24	04:17:00	0
2008-11-24	04:18:00	0
2008-11-24	04:19:00	0
2008-11-24	04:20:00	0
2008-11-24	04:21:00	0
2008-11-24	04:22:00	0
2008-11-24	04:23:00	0
2008-11-24	04:24:00	0
2008-11-24	04:25:00	0
2008-11-24	04:26:00	0
2008-11-24	04:27:00	0
2008-11-24	04:28:00	0
2008-11-24	04:29:00	0
2008-11-24	04:30:00	0
2008-11-24	04:31:00	0
2008-11-24	04:32:00	0
2008-11-24	04:33:00	0
2008-11-24	04:34:00	0
2008-11-24	04:35:00	0
2008-11-24	04:36:00	0
2008-11-24	04:37:00	0
2008-11-24	04:38:00	0
2008-11-24	04:39:00	0
2008-11-24	04:40:00	0
2008-11-24	04:41:00	0
2008-11-24	04:42:00	0
2008-11-24	04:43:00	0
2008-11-24	04:44:00	0
2008-11-24	04:45:00	0
2008-11-24	04:46:00	0
2008-11-24	04:47:00	0
2008-11-24	04:48:00	0
2008-11-24	04:49:00	0
2008-11-24	04:50:00	0
2008-11-24	04:51:00	0
2008-11-24	04:52:00	0
2008-11-24	04:53:00	0
2008-11-24	04:54:00	0
2008-11-24	04:55:00	0
2008-11-24	04:56:00	0
2008-11-24	04:57:00	0
2008-11-24	04:58:00	0
2008-11-24	04:59:00	0
2008-11-24	05:00:00	0
2008-11-24	05:01:00	0
2008-11-24	05:02:00	0
2008-11-24	05:03:00	0
2008-11-24	05:04:00	0
2008-11-24	05:05:00	0
2008-11-24	05:06:00	0
2008-11-24	05:07:00	0
2008-11-24	05:08:00	0
2008-11-24	05:09:00	0
2008-11-24	05:10:00	0
2008-11-24	05:11:00	0
2008-11-24	05:12:00	0
2008-11-24	05:13:00	0
2008-11-24	05:14:00	0
2008-11-24	05:15:00	0
2008-11-24	05:16:00	0
2008-11-24	05:17:00	0
2008-11-24	05:18:00	0
2008-11-24	05:19:00	0
2008-11-24	05:20:00	0
2008-11-24	05:21:00	0
2008-11-24	05:22:00	0
2008-11-24	05:23:00	0
2008-11-24	05:24:00	0
2008-11-24	05:25:00	0
2008-11-24	05:26:00	0
2008-11-24	05:27:00	0
2008-11-24	05:28:00	0
2008-11-24	05:29:00	0
2008-11-24	05:30:00	0
2008-11-24	05:31:00	0
2008-11-24	05:32:00	0
2008-11-24	05:33:00	0
2008-11-24	05:34:00	0
2008-11-24	05:35:00	0
2008-11-24	05:36:00	0
2008-11-24	05:37:00	0
2008-11-24	05:38:00	0
2008-11-24	05:39:00	0
2008-11-24	05:40:00	0
2008-11-24	05:41:00	0
2008-11-24	05:42:00	0
2008-11-24	05:43:00	0
2008-11-24	05:44:00	0
2008-11-24	05:45:00	0
2008-11-24	05:46:00	0
2008-11-24	05:47:00	0
2008-11-24	05:48:00	0
2008-11-24	05:49:00	0
2008-11-24	05:50:00	0
2008-11-24	05:51:00	0
2008-11-24	05:52:00	0
2008-11-24	05:53:00	0
2008-11-24	05:54:00	0
2008-11-24	05:55:00	0
2008-11-24	05:56:00	0
2008-11-24	05:57:00	0
2008-11-24	05:58:00	0
2008-11-24	05:59:00	0
2008-11-24	06:00:00	0
2008-11-24	06:01:00	0
2008-11-24	06:02:00	0
2008-11-24	06:03:00	0
2008-11-24	06:04:00	0
2008-11-24	06:05:00	0
2008-11-24	06:06:00	0
2008-11-24	06:07:00	0
2008-11-24	06:08:00	0
2008-11-24	06:09:00	0
2008-11-24	06:10:00	0
2008-11-24	06:11:00	0
2008-11-24	06:12:00	0
2008-11-24	06:13:00	0
2008-11-24	06:14:00	0
2008-11-24	06:15:00	0
2008-11-24	06:16:00	0
2008-11-24	06:17:00	0
2008-11-24	06:18:00	0
2008-11-24	06:19:00	0
2008-11-24	06:20:00	0
2008-11-24	06:21:00	0
2008-11-24	06:22:00	0
2008-11-24	06:23:00	0
2008-11-24	06:24:00	0
2008-11-24	06:25:00	0
2008-11-24	06:26:00	0
2008-11-24	06:27:00	0
2008-11-24	06:28:00	0
2008-11-24	06:29:00	0
2008-11-24	06:30:00	0
2008-11-24	06:31:00	0
2008-11-24	06:32:00	0
2008-11-24	06:33:00	0
2008-11-24	06:34:00	0
2008-11-24	06:35:00	0
2008-11-24	06:36:00	0
2008-11-24	06:37:00	0
2008-11-24	06:38:00	0
2008-11-24	06:39:00	0
2008-11-24	06:40:00	0
2008-11-24	06:41:00	0
2008-11-24	06:42:00	0
2008-11-24	06:43:00	0
2008-11-24	06:44:00	0
2008-11-24	06:45:00	0
2008-11-24	06:46:00	0
2008-11-24	06:47:00	0
2008-11-24	06:48:00	0
2008-11-24	06:49:00	0
2008-11-24	06:50:00	0
2008-11-24	06:51:00	0
2008-11-24	06:52:00	0
2008-11-24	06:53:00	0
2008-11-24	06:54:00	0
2008-11-24	06:55:00	0
2008-11-24	06:56:00	0
2008-11-24	06:57:00	0
2008-11-24	06:58:00	0
2008-11-24	06:59:00	0
2008-11-24	07:00:00	0
2008-11-24	07:01:00	0
2008-11-24	07:02:00	0
2008-11-24	07:03:00	0
2008-11-24	07:04:00	0
2008-11-24	07:05:00	0
2008-11-24	07:06:00	0
2008-11-24	07:07:00	0
2008-11-24	07:08:00	0
2008-11-24	07:09:00	0
2008-11-24	07:10:00	0
2008-11-24	07:11:00	0
2008-11-24	07:12:00	0
2008-11-24	07:13:00	0
2008-11-24	07:14:00	0
2008-11-24	07:15:00	0
2008-11-24	07:16:00	0
2008-11-24	07:17:00	0
2008-11-24	07:18:00	0
2008-11-24	07:19:00	0
2008-11-24	07:20:00	0
2008-11-24	07:21:00	0
2008-11-24	07:22:00	0
2008-11-24	07:23:00	0
2008-11-24	07:24:00	0
2008-11-24	07:25:00	0
2008-11-24	07:26:00	0
2008-11-24	07:27:00	0
2008-11-24	07:28:00	0
2008-11-24	07:29:00	0
2008-11-24	07:30:00	0
2008-11-24	07:31:00	0
2008-11-24	07:32:00	0
2008-11-24	07:33:00	0
2008-11-24	07:34:00	0
2008-11-24	07:35:00	0
2008-11-24	07:36:00	0
2008-11-24	07:37:00	0
2008-11-24	07:38:00	0
2008-11-24	07:39:00	0
2008-11-24	07:40:00	0
2008-11-24	07:41:00	0
2008-11-24	07:42:00	0
2008-11-24	07:43:00	0
2008-11-24	07:44:00	0
2008-11-24	07:45:00	0
2008-11-24	07:46:00	0
2008-11-24	07:47:00	0
2008-11-24	07:48:00	0
2008-11-24	07:49:00	0
2008-11-24	07:50:00	0
2008-11-24	07:51:00	0
2008-11-24	07:52:00	0
2008-11-24	07:53:00	0
2008-11-24	07:54:00	0
2008-11-24	07:55:00	0
2008-11-24	07:56:00	0
2008-11-24	07:57:00	0
2008-11-24	07:58:00	0
2008-11-24	07:59:00	0
2008-11-24	08:00:00	0
2008-11-24	08:01:00	0
2008-11-24	08:02:00	0
2008-11-24	08:03:00	0
2008-11-24	08:04:00	0
2008-11-24	08:05:00	0
2008-11-24	08:06:00	0
2008-11-24	08:07:00	0
2008-11-24	08:08:00	0
2008-11-24	08:09:00	0
2008-11-24	08:10:00	0
2008-11-24	08:11:00	0
2008-11-24	08:12:00	0
2008-11-24	08:13:00	0
2008-11-24	08:14:00	0
2008-11-24	08:15:00	0
2008-11-24	08:16:00	0
2008-11-24	08:17:00	0
2008-11-24	08:18:00	0
2008-11-24	08:19:00	0
2008-11-24	08:20:00	0
2008-11-24	08:21:00	0
2008-11-24	08:22:00	0
2008-11-24	08:23:00	0
2008-11-24	08:24:00	0
2008-11-24	08:25:00	0
2008-11-24	08:26:00	0
2008-11-24	08:27:00	0
2008-11-24	08:28:00	0
2008-11-24	08:29:00	0
2008-11-24	08:30:00	0
2008-11-24	08:31:00	0
2008-11-24	08:32:00	0
2008-11-24	08:33:00	0
2008-11-24	08:34:00	0
2008-11-24	08:35:00	0
2008-11-24	08:36:00	0
2008-11-24	08:37:00	0
2008-11-24	08:38:00	0
2008-11-24	08:39:00	0
2008-11-24	08:40:00	0
2008-11-24	08:41:00	0
2008-11-24	08:42:00	0
2008-11-24	08:43:00	0
2008-11-24	08:44:00	0
2008-11-24	08:45:00	0
2008-11-24	08:46:00	0
2008-11-24	08:47:00	0
2008-11-24	08:48:00	0
2008-11-24	08:49:00	0
2008-11-24	08:50:00	0
2008-11-24	08:51:00	0
2008-11-24	08:52:00	0
2008-11-24	08:53:00	0
2008-11-24	08:54:00	0
2008-11-24	08:55:00	0
2008-11-24	08:56:00	0
2008-11-24	08:57:00	0
2008-11-24	08:58:00	0
2008-11-24	08:59:00	0
2008-11-24	09:00:00	0
2008-11-24	09:01:00	0
2008-11-24	09:02:00	0
2008-11-24	09:03:00	0
2008-11-24	09:04:00	0
2008-11-24	09:05:00	0
2008-11-24	09:06:00	0
2008-11-24	09:07:00	0
2008-11-24	09:08:00	0
2008-11-24	09:09:00	0
2008-11-24	09:10:00	0
2008-11-24	09:11:00	0
2008-11-24	09:12:00	0
2008-11-24	09:13:00	0
2008-11-24	09:14:00	0
2008-11-24	09:15:00	0
2008-11-24	09:16:00	0
2008-11-24	09:17:00	0
2008-11-24	09:18:00	0
2008-11-24	09:19:00	0
2008-11-24	09:20:00	0
2008-11-24	09:21:00	0
2008-11-24	09:22:00	0
2008-11-24	09:23:00	0
2008-11-24	09:24:00	0
2008-11-24	09:25:00	0
2008-11-24	09:26:00	0
2008-11-24	09:27:00	0
2008-11-24	09:28:00	0
2008-11-24	09:29:00	0
2008-11-24	09:30:00	0
2008-11-24	09:31:00	0
2008-11-24	09:32:00	0
2008-11-24	09:33:00	0
2008-11-24	09:34:00	0
2008-11-24	09:35:00	0
2008-11-24	09:36:00	0
2008-11-24	09:37:00	0
2008-11-24	09:38:00	0
2008-11-24	09:39:00	0
2008-11-24	09:40:00	0
2008-11-24	09:41:00	0
2008-11-24	09:42:00	0
2008-11-24	09:43:00	0
2008-11-24	09:44:00	0
2008-11-24	09:45:00	0
2008-11-24	09:46:00	0
2008-11-24	09:47:00	0
2008-11-24	09:48:00	0
2008-11-24	09:49:00	0
2008-11-24	09:50:00	0
2008-11-24	09:51:00	0
2008-11-24	09:52:00	0
2008-11-24	09:53:00	0
2008-11-24	09:54:00	0
2008-11-24	09:55:00	0
2008-11-24	09:56:00	0
2008-11-24	09:57:00	0
2008-11-24	09:58:00	0
2008-11-24	09:59:00	0
2008-11-24	10:00:00	0
2008-11-24	10:01:00	0
2008-11-24	10:02:00	0
2008-11-24	10:03:00	0
2008-11-24	10:04:00	0
2008-11-24	10:05:00	0
2008-11-24	10:06:00	0
2008-11-24	10:07:00	0
2008-11-24	10:08:00	0
2008-11-24	10:09:00	0
2008-11-24	10:10:00	0
2008-11-24	10:11:00	0
2008-11-24	10:12:00	0
2008-11-24	10:13:00	0
2008-11-24	10:14:00	0
2008-11-24	10:15:00	0
2008-11-24	10:16:00	0
2008-11-24	10:17:00	0
2008-11-24	10:18:00	0
2008-11-24	10:19:00	0
2008-11-24	10:20:00	0
2008-11-24	10:21:00	0
2008-11-24	10:22:00	0
2008-11-24	10:23:00	0
2008-11-24	10:24:00	0
2008-11-24	10:25:00	0
2008-11-24	10:26:00	0
2008-11-24	10:27:00	0
2008-11-24	10:28:00	0
2008-11-24	10:29:00	0
2008-11-24	10:30:00	0
2008-11-24	10:31:00	0
2008-11-24	10:32:00	0
2008-11-24	10:33:00	0
2008-11-24	10:34:00	0
2008-11-24	10:35:00	0
2008-11-24	10:36:00	0
2008-11-24	10:37:00	0
2008-11-24	10:38:00	0
2008-11-24	10:39:00	0
2008-11-24	10:40:00	0
2008-11-24	10:41:00	0
2008-11-24	10:42:00	0
2008-11-24	10:43:00	0
2008-11-24	10:44:00	0
2008-11-24	10:45:00	0
2008-11-24	10:46:00	0
2008-11-24	10:47:00	0
2008-11-24	10:48:00	0
2008-11-24	10:49:00	0
2008-11-24	10:50:00	0
2008-11-24	10:51:00	0
2008-11-24	10:52:00	0
2008-11-24	10:53:00	0
2008-11-24	10:54:00	0
2008-11-24	10:55:00	0
2008-11-24	10:56:00	0
2008-11-24	10:57:00	0
2008-11-24	10:58:00	0
2008-11-24	10:59:00	0
2008-11-24	11:00:00	0
2008-11-24	11:01:00	0
2008-11-24	11:02:00	0
2008-11-24	11:03:00	0
2008-11-24	11:04:00	0
2008-11-24	11:05:00	0
2008-11-24	11:06:00	0
2008-11-24	11:07:00	0
2008-11-24	11:08:00	0
2008-11-24	11:09:00	0
2008-11-24	11:10:00	0
2008-11-24	11:11:00	0
2008-11-24	11:12:00	0
2008-11-24	11:13:00	0
2008-11-24	11:14:00	0
2008-11-24	11:15:00	0
2008-11-24	11:16:00	0
2008-11-24	11:17:00	0
2008-11-24	11:18:00	0
2008-11-24	11:19:00	0
2008-11-24	11:20:00	0
2008-11-24	11:21:00	0
2008-11-24	11:22:00	0
2008-11-24	11:23:00	0
2008-11-24	11:24:00	0
2008-11-24	11:25:00	0
2008-11-24	11:26:00	0
2008-11-24	11:27:00	0
2008-11-24	11:28:00	0
2008-11-24	11:29:00	0
2008-11-24	11:30:00	0
2008-11-24	11:31:00	0
2008-11-24	11:32:00	0
2008-11-24	11:33:00	0
2008-11-24	11:34:00	0
2008-11-24	11:35:00	0
2008-11-24	11:36:00	0
2008-11-24	11:37:00	0
2008-11-24	11:38:00	0
2008-11-24	11:39:00	0
2008-11-24	11:40:00	0
2008-11-24	11:41:00	0
2008-11-24	11:42:00	0
2008-11-24	11:43:00	0
2008-11-24	11:44:00	0
2008-11-24	11:45:00	0
2008-11-24	11:46:00	0
2008-11-24	11:47:00	0
2008-11-24	11:48:00	0
2008-11-24	11:49:00	0
2008-11-24	11:50:00	0
2008-11-24	11:51:00	0
2008-11-24	11:52:00	0
2008-11-24	11:53:00	0
2008-11-24	11:54:00	0
2008-11-24	11:55:00	0
2008-11-24	11:56:00	0
2008-11-24	11:57:00	0
2008-11-24	11:58:00	0
2008-11-24	11:59:00	0
2008-11-24	12:00:00	0
2008-11-24	12:01:00	0
2008-11-24	12:02:00	0
2008-11-24	12:03:00	0
2008-11-24	12:04:00	0
2008-11-24	12:05:00	0
2008-11-24	12:06:00	0
2008-11-24	12:07:00	0
2008-11-24	12:08:00	0
2008-11-24	12:09:00	0
2008-11-24	12:10:00	0
2008-11-24	12:11:00	0
2008-11-24	12:12:00	0
2008-11-24	12:13:00	0
2008-11-24	12:14:00	0
2008-11-24	12:15:00	0
2008-11-24	12:16:00	0
2008-11-24	12:17:00	0
2008-11-24	12:18:00	0
2008-11-24	12:19:00	0
2008-11-24	12:20:00	0
2008-11-24	12:21:00	0
2008-11-24	12:22:00	0
2008-11-24	12:23:00	0
2008-11-24	12:24:00	0
2008-11-24	12:25:00	0
2008-11-24	12:26:00	0
2008-11-24	12:27:00	0
2008-11-24	12:28:00	0
2008-11-24	12:29:00	0
2008-11-24	12:30:00	0
2008-11-24	12:31:00	0
2008-11-24	12:32:00	0
2008-11-24	12:33:00	0
2008-11-24	12:34:00	0
2008-11-24	12:35:00	0
2008-11-24	12:36:00	0
2008-11-24	12:37:00	0
2008-11-24	12:38:00	0
2008-11-24	12:39:00	0
2008-11-24	12:40:00	0
2008-11-24	12:41:00	0
2008-11-24	12:42:00	0
2008-11-24	12:43:00	0
2008-11-24	12:44:00	0
2008-11-24	12:45:00	0
2008-11-24	12:46:00	0
2008-11-24	12:47:00	0
2008-11-24	12:48:00	0
2008-11-24	12:49:00	0
2008-11-24	12:50:00	0
2008-11-24	12:51:00	0
2008-11-24	12:52:00	0
2008-11-24	12:53:00	0
2008-11-24	12:54:00	0
2008-11-24	12:55:00	0
2008-11-24	12:56:00	0
2008-11-24	12:57:00	0
2008-11-24	12:58:00	0
2008-11-24	12:59:00	0
2008-11-24	13:00:00	0
2008-11-24	13:01:00	0
2008-11-24	13:02:00	0
2008-11-24	13:03:00	0
2008-11-24	13:04:00	0
2008-11-24	13:05:00	0
2008-11-24	13:06:00	0
2008-11-24	13:07:00	0
2008-11-24	13:08:00	0
2008-11-24	13:09:00	0
2008-11-24	13:10:00	0
2008-11-24	13:11:00	0
2008-11-24	13:12:00	0
2008-11-24	13:13:00	0
2008-11-24	13:14:00	0
2008-11-24	13:15:00	0
2008-11-24	13:16:00	0
2008-11-24	13:17:00	0
2008-11-24	13:18:00	0
2008-11-24	13:19:00	0
2008-11-24	13:20:00	0
2008-11-24	13:21:00	0
2008-11-24	13:22:00	0
2008-11-24	13:23:00	0
2008-11-24	13:24:00	0
2008-11-24	13:25:00	0
2008-11-24	13:26:00	0
2008-11-24	13:27:00	0
2008-11-24	13:28:00	0
2008-11-24	13:29:00	0
2008-11-24	13:30:00	0
2008-11-24	13:31:00	0
2008-11-24	13:32:00	0
2008-11-24	13:33:00	0
2008-11-24	13:34:00	0
2008-11-24	13:35:00	0
2008-11-24	13:36:00	0
2008-11-24	13:37:00	0
2008-11-24	13:38:00	0
2008-11-24	13:39:00	0
2008-11-24	13:40:00	0
2008-11-24	13:41:00	0
2008-11-24	13:42:00	0
2008-11-24	13:43:00	0
2008-11-24	13:44:00	0
2008-11-24	13:45:00	0
2008-11-24	13:46:00	0
2008-11-24	13:47:00	0
2008-11-24	13:48:00	0
2008-11-24	13:49:00	0
2008-11-24	13:50:00	0
2008-11-24	13:51:00	0
2008-11-24	13:52:00	0
2008-11-24	13:53:00	0
2008-11-24	13:54:00	0
2008-11-24	13:55:00	0
2008-11-24	13:56:00	0
2008-11-24	13:57:00	0
2008-11-24	13:58:00	0
2008-11-24	13:59:00	0
2008-11-24	14:00:00	0
2008-11-24	14:01:00	0
2008-11-24	14:02:00	0
2008-11-24	14:03:00	0
2008-11-24	14:04:00	0
2008-11-24	14:05:00	0
2008-11-24	14:06:00	0
2008-11-24	14:07:00	0
2008-11-24	14:08:00	0
2008-11-24	14:09:00	0
2008-11-24	14:10:00	0
2008-11-24	14:11:00	0
2008-11-24	14:12:00	0
2008-11-24	14:13:00	0
2008-11-24	14:14:00	0
2008-11-24	14:15:00	0
2008-11-24	14:16:00	0
2008-11-24	14:17:00	0
2008-11-24	14:18:00	0
2008-11-24	14:19:00	0
2008-11-24	14:20:00	0
2008-11-24	14:21:00	0
2008-11-24	14:22:00	0
2008-11-24	14:23:00	0
2008-11-24	14:24:00	0
2008-11-24	14:25:00	0
2008-11-24	14:26:00	0
2008-11-24	14:27:00	0
2008-11-24	14:28:00	0
2008-11-24	14:29:00	0
2008-11-24	14:30:00	0
2008-11-24	14:31:00	0
2008-11-24	14:32:00	0
2008-11-24	14:33:00	0
2008-11-24	14:34:00	0
2008-11-24	14:35:00	0
2008-11-24	14:36:00	0
2008-11-24	14:37:00	0
2008-11-24	14:38:00	0
2008-11-24	14:39:00	0
2008-11-24	14:40:00	0
2008-11-24	14:41:00	0
2008-11-24	14:42:00	0
2008-11-24	14:43:00	0
2008-11-24	14:44:00	0
2008-11-24	14:45:00	0
2008-11-24	14:46:00	0
2008-11-24	14:47:00	0
2008-11-24	14:48:00	0
2008-11-24	14:49:00	0
2008-11-24	14:50:00	0
2008-11-24	14:51:00	0
2008-11-24	14:52:00	0
2008-11-24	14:53:00	0
2008-11-24	14:54:00	0
2008-11-24	14:55:00	0
2008-11-24	14:56:00	0
2008-11-24	14:57:00	0
2008-11-24	14:58:00	0
2008-11-24	14:59:00	0
2008-11-24	15:00:00	0
2008-11-24	15:01:00	0
2008-11-24	15:02:00	0
2008-11-24	15:03:00	0
2008-11-24	15:04:00	0
2008-11-24	15:05:00	0
2008-11-24	15:06:00	0
2008-11-24	15:07:00	0
2008-11-24	15:08:00	0
2008-11-24	15:09:00	0
2008-11-24	15:10:00	0
2008-11-24	15:11:00	0
2008-11-24	15:12:00	0
2008-11-24	15:13:00	0
2008-11-24	15:14:00	0
2008-11-24	15:15:00	0
2008-11-24	15:16:00	0
2008-11-24	15:17:00	0
2008-11-24	15:18:00	0
2008-11-24	15:19:00	0
2008-11-24	15:20:00	0
2008-11-24	15:21:00	0
2008-11-24	15:22:00	0
2008-11-24	15:23:00	0
2008-11-24	15:24:00	0
2008-11-24	15:25:00	0
2008-11-24	15:26:00	0
2008-11-24	15:27:00	0
2008-11-24	15:28:00	0
2008-11-24	15:29:00	0
2008-11-24	15:30:00	0
2008-11-24	15:31:00	0
2008-11-24	15:32:00	0
2008-11-24	15:33:00	0
2008-11-24	15:34:00	0
2008-11-24	15:35:00	0
2008-11-24	15:36:00	0
2008-11-24	15:37:00	0
2008-11-24	15:38:00	0
2008-11-24	15:39:00	0
2008-11-24	15:40:00	0
2008-11-24	15:41:00	0
2008-11-24	15:42:00	0
2008-11-24	15:43:00	0
2008-11-24	15:44:00	0
2008-11-24	15:45:00	0
2008-11-24	15:46:00	0
2008-11-24	15:47:00	0
2008-11-24	15:48:00	0
2008-11-24	15:49:00	0
2008-11-24	15:50:00	0
2008-11-24	15:51:00	0
2008-11-24	15:52:00	0
2008-11-24	15:53:00	0
2008-11-24	15:54:00	0
2008-11-24	15:55:00	0
2008-11-24	15:56:00	0
2008-11-24	15:57:00	0
2008-11-24	15:58:00	0
2008-11-24	15:59:00	0
2008-11-24	16:00:00	0
2008-11-24	16:01:00	0
2008-11-24	16:02:00	0
2008-11-24	16:03:00	0
2008-11-24	16:04:00	0
2008-11-24	16:05:00	0
2008-11-24	16:06:00	0
2008-11-24	16:07:00	0
2008-11-24	16:08:00	0
2008-11-24	16:09:00	0
2008-11-24	16:10:00	0
2008-11-24	16:11:00	0
2008-11-24	16:12:00	0
2008-11-24	16:13:00	0
2008-11-24	16:14:00	0
2008-11-24	16:15:00	0
2008-11-24	16:16:00	0
2008-11-24	16:17:00	0
2008-11-24	16:18:00	0
2008-11-24	16:19:00	0
2008-11-24	16:20:00	0
2008-11-24	16:21:00	0
2008-11-24	16:22:00	0
2008-11-24	16:23:00	0
2008-11-24	16:24:00	0
2008-11-24	16:25:00	0
2008-11-24	16:26:00	0
2008-11-24	16:27:00	0
2008-11-24	16:28:00	0
2008-11-24	16:29:00	0
2008-11-24	16:30:00	0
2008-11-24	16:31:00	0
2008-11-24	16:32:00	0
2008-11-24	16:33:00	0
2008-11-24	16:34:00	0
2008-11-24	16:35:00	0
2008-11-24	16:36:00	0
2008-11-24	16:37:00	0
2008-11-24	16:38:00	0
2008-11-24	16:39:00	0
2008-11-24	16:40:00	0
2008-11-24	16:41:00	0
2008-11-24	16:42:00	0
2008-11-24	16:43:00	0
2008-11-24	16:44:00	0
2008-11-24	16:45:00	0
2008-11-24	16:46:00	0
2008-11-24	16:47:00	0
2008-11-24	16:48:00	0
2008-11-24	16:49:00	0
2008-11-24	16:50:00	0
2008-11-24	16:51:00	0
2008-11-24	16:52:00	0
2008-11-24	16:53:00	0
2008-11-24	16:54:00	0
2008-11-24	16:55:00	0
2008-11-24	16:56:00	0
2008-11-24	16:57:00	0
2008-11-24	16:58:00	0
2008-11-24	16:59:00	0
2008-11-24	17:00:00	126
2008-11-24	17:01:00	48
2008-11-24	17:02:00	149
2008-11-24	17:03:00	184
2008-11-24	17:04:00	322
2008-11-24	17:05:00	1967
2008-11-24	17:06:00	2436
2008-11-24	17:07:00	2005
2008-11-24	17:08:00	423
2008-11-24	17:09:00	1003
2008-11-24	17:10:00	281
2008-11-24	17:11:00	336
2008-11-24	17:12:00	518
2008-11-24	17:13:00	322
2008-11-24	17:14:00	39
2008-11-24	17:15:00	231
2008-11-24	17:16:00	196
2008-11-24	17:17:00	116
2008-11-24	17:18:00	322
2008-11-24	17:19:00	68
2008-11-24	17:20:00	184
2008-11-24	17:21:00	231
2008-11-24	17:22:00	116
2008-11-24	17:23:00	116
2008-11-24	17:24:00	231
2008-11-24	17:25:00	68
2008-11-24	17:26:00	97
2008-11-24	17:27:00	107
2008-11-24	17:28:00	138
2008-11-24	17:29:00	19
2008-11-24	17:30:00	254
2008-11-24	17:31:00	39
2008-11-24	17:32:00	97
2008-11-24	17:33:00	231
2008-11-24	17:34:00	173
2008-11-24	17:35:00	254
2008-11-24	17:36:00	184
2008-11-24	17:37:00	454
2008-11-24	17:38:00	423
2008-11-24	17:39:00	254
2008-11-24	17:40:00	29
2008-11-24	17:41:00	392
2008-11-24	17:42:00	780
2008-11-24	17:43:00	392
2008-11-24	17:44:00	720
2008-11-24	17:45:00	1323
2008-11-24	17:46:00	1381
2008-11-24	17:47:00	518
2008-11-24	17:48:00	254
2008-11-24	17:49:00	10
2008-11-24	17:50:00	107
2008-11-24	17:51:00	48
2008-11-24	17:52:00	29
2008-11-24	17:53:00	570
2008-11-24	17:54:00	720
2008-11-24	17:55:00	0
2008-11-24	17:56:00	184
2008-11-24	17:57:00	739
2008-11-24	17:58:00	407
2008-11-24	17:59:00	910
2008-11-24	18:00:00	469
2008-11-24	18:01:00	0
2008-11-24	18:02:00	0
2008-11-24	18:03:00	0
2008-11-24	18:04:00	0
2008-11-24	18:05:00	0
2008-11-24	18:06:00	0
2008-11-24	18:07:00	0
2008-11-24	18:08:00	10
2008-11-24	18:09:00	29
2008-11-24	18:10:00	0
2008-11-24	18:11:00	29
2008-11-24	18:12:00	0
2008-11-24	18:13:00	0
2008-11-24	18:14:00	0
2008-11-24	18:15:00	0
2008-11-24	18:16:00	0
2008-11-24	18:17:00	0
2008-11-24	18:18:00	0
2008-11-24	18:19:00	0
2008-11-24	18:20:00	0
2008-11-24	18:21:00	0
2008-11-24	18:22:00	0
2008-11-24	18:23:00	0
2008-11-24	18:24:00	0
2008-11-24	18:25:00	0
2008-11-24	18:26:00	0
2008-11-24	18:27:00	0
2008-11-24	18:28:00	0
2008-11-24	18:29:00	0
2008-11-24	18:30:00	0
2008-11-24	18:31:00	10
2008-11-24	18:32:00	0
2008-11-24	18:33:00	0
2008-11-24	18:34:00	0
2008-11-24	18:35:00	0
2008-11-24	18:36:00	0
2008-11-24	18:37:00	0
2008-11-24	18:38:00	0
2008-11-24	18:39:00	0
2008-11-24	18:40:00	0
2008-11-24	18:41:00	0
2008-11-24	18:42:00	0
2008-11-24	18:43:00	0
2008-11-24	18:44:00	0
2008-11-24	18:45:00	0
2008-11-24	18:46:00	0
2008-11-24	18:47:00	0
2008-11-24	18:48:00	0
2008-11-24	18:49:00	0
2008-11-24	18:50:00	10
2008-11-24	18:51:00	116
2008-11-24	18:52:00	295
2008-11-24	18:53:00	87
2008-11-24	18:54:00	138
2008-11-24	18:55:00	254
2008-11-24	18:56:00	126
2008-11-24	18:57:00	485
2008-11-24	18:58:00	116
2008-11-24	18:59:00	231
2008-11-24	19:00:00	454
2008-11-24	19:01:00	661
2008-11-24	19:02:00	126
2008-11-24	19:03:00	454
2008-11-24	19:04:00	184
2008-11-24	19:05:00	48
2008-11-24	19:06:00	0
2008-11-24	19:07:00	29
2008-11-24	19:08:00	0
2008-11-24	19:09:00	196
2008-11-24	19:10:00	553
2008-11-24	19:11:00	0
2008-11-24	19:12:00	0
2008-11-24	19:13:00	0
2008-11-24	19:14:00	0
2008-11-24	19:15:00	822
2008-11-24	19:16:00	196
2008-11-24	19:17:00	19
2008-11-24	19:18:00	149
2008-11-24	19:19:00	500
2008-11-24	19:20:00	910
2008-11-24	19:21:00	780
2008-11-24	19:22:00	196
2008-11-24	19:23:00	78
2008-11-24	19:24:00	161
2008-11-24	19:25:00	78
2008-11-24	19:26:00	29
2008-11-24	19:27:00	623
2008-11-24	19:28:00	184
2008-11-24	19:29:00	48
2008-11-24	19:30:00	161
2008-11-24	19:31:00	97
2008-11-24	19:32:00	208
2008-11-24	19:33:00	19
2008-11-24	19:34:00	0
2008-11-24	19:35:00	0
2008-11-24	19:36:00	149
2008-11-24	19:37:00	138
2008-11-24	19:38:00	29
2008-11-24	19:39:00	0
2008-11-24	19:40:00	0
2008-11-24	19:41:00	0
2008-11-24	19:42:00	138
2008-11-24	19:43:00	87
2008-11-24	19:44:00	97
2008-11-24	19:45:00	0
2008-11-24	19:46:00	10
2008-11-24	19:47:00	0
2008-11-24	19:48:00	39
2008-11-24	19:49:00	254
2008-11-24	19:50:00	48
2008-11-24	19:51:00	39
2008-11-24	19:52:00	78
2008-11-24	19:53:00	231
2008-11-24	19:54:00	0
2008-11-24	19:55:00	219
2008-11-24	19:56:00	97
2008-11-24	19:57:00	0
2008-11-24	19:58:00	0
2008-11-24	19:59:00	454
2008-11-24	20:00:00	116
2008-11-24	20:01:00	116
2008-11-24	20:02:00	126
2008-11-24	20:03:00	242
2008-11-24	20:04:00	19
2008-11-24	20:05:00	126
2008-11-24	20:06:00	19
2008-11-24	20:07:00	231
2008-11-24	20:08:00	116
2008-11-24	20:09:00	39
2008-11-24	20:10:00	0
2008-11-24	20:11:00	0
2008-11-24	20:12:00	0
2008-11-24	20:13:00	0
2008-11-24	20:14:00	0
2008-11-24	20:15:00	0
2008-11-24	20:16:00	0
2008-11-24	20:17:00	0
2008-11-24	20:18:00	10
2008-11-24	20:19:00	0
2008-11-24	20:20:00	0
2008-11-24	20:21:00	0
2008-11-24	20:22:00	10
2008-11-24	20:23:00	0
2008-11-24	20:24:00	161
2008-11-24	20:25:00	254
2008-11-24	20:26:00	39
2008-11-24	20:27:00	116
2008-11-24	20:28:00	126
2008-11-24	20:29:00	268
2008-11-24	20:30:00	78
2008-11-24	20:31:00	392
2008-11-24	20:32:00	336
2008-11-24	20:33:00	107
2008-11-24	20:34:00	19
2008-11-24	20:35:00	295
2008-11-24	20:36:00	87
2008-11-24	20:37:00	161
2008-11-24	20:38:00	336
2008-11-24	20:39:00	29
2008-11-24	20:40:00	0
2008-11-24	20:41:00	0
2008-11-24	20:42:00	0
2008-11-24	20:43:00	0
2008-11-24	20:44:00	219
2008-11-24	20:45:00	116
2008-11-24	20:46:00	68
2008-11-24	20:47:00	10
2008-11-24	20:48:00	1156
2008-11-24	20:49:00	469
2008-11-24	20:50:00	933
2008-11-24	20:51:00	10
2008-11-24	20:52:00	336
2008-11-24	20:53:00	68
2008-11-24	20:54:00	268
2008-11-24	20:55:00	196
2008-11-24	20:56:00	29
2008-11-24	20:57:00	149
2008-11-24	20:58:00	78
2008-11-24	20:59:00	295
2008-11-24	21:00:00	173
2008-11-24	21:01:00	87
2008-11-24	21:02:00	161
2008-11-24	21:03:00	231
2008-11-24	21:04:00	10
2008-11-24	21:05:00	0
2008-11-24	21:06:00	29
2008-11-24	21:07:00	0
2008-11-24	21:08:00	184
2008-11-24	21:09:00	242
2008-11-24	21:10:00	19
2008-11-24	21:11:00	97
2008-11-24	21:12:00	10
2008-11-24	21:13:00	161
2008-11-24	21:14:00	78
2008-11-24	21:15:00	0
2008-11-24	21:16:00	0
2008-11-24	21:17:00	78
2008-11-24	21:18:00	161
2008-11-24	21:19:00	78
2008-11-24	21:20:00	19
2008-11-24	21:21:00	97
2008-11-24	21:22:00	149
2008-11-24	21:23:00	0
2008-11-24	21:24:00	0
2008-11-24	21:25:00	0
2008-11-24	21:26:00	0
2008-11-24	21:27:00	0
2008-11-24	21:28:00	0
2008-11-24	21:29:00	0
2008-11-24	21:30:00	10
2008-11-24	21:31:00	0
2008-11-24	21:32:00	0
2008-11-24	21:33:00	0
2008-11-24	21:34:00	0
2008-11-24	21:35:00	268
2008-11-24	21:36:00	242
2008-11-24	21:37:00	116
2008-11-24	21:38:00	10
2008-11-24	21:39:00	138
2008-11-24	21:40:00	0
2008-11-24	21:41:00	29
2008-11-24	21:42:00	0
2008-11-24	21:43:00	0
2008-11-24	21:44:00	0
2008-11-24	21:45:00	0
2008-11-24	21:46:00	0
2008-11-24	21:47:00	0
2008-11-24	21:48:00	0
2008-11-24	21:49:00	0
2008-11-24	21:50:00	0
2008-11-24	21:51:00	0
2008-11-24	21:52:00	0
2008-11-24	21:53:00	0
2008-11-24	21:54:00	0
2008-11-24	21:55:00	19
2008-11-24	21:56:00	0
2008-11-24	21:57:00	0
2008-11-24	21:58:00	0
2008-11-24	21:59:00	0
2008-11-24	22:00:00	0
2008-11-24	22:01:00	0
2008-11-24	22:02:00	0
2008-11-24	22:03:00	0
2008-11-24	22:04:00	0
2008-11-24	22:05:00	0
2008-11-24	22:06:00	0
2008-11-24	22:07:00	0
2008-11-24	22:08:00	0
2008-11-24	22:09:00	0
2008-11-24	22:10:00	0
2008-11-24	22:11:00	0
2008-11-24	22:12:00	0
2008-11-24	22:13:00	0
2008-11-24	22:14:00	0
2008-11-24	22:15:00	0
2008-11-24	22:16:00	0
2008-11-24	22:17:00	0
2008-11-24	22:18:00	0
2008-11-24	22:19:00	0
2008-11-24	22:20:00	0
2008-11-24	22:21:00	0
2008-11-24	22:22:00	0
2008-11-24	22:23:00	0
2008-11-24	22:24:00	29
2008-11-24	22:25:00	19
2008-11-24	22:26:00	0
2008-11-24	22:27:00	0
2008-11-24	22:28:00	0
2008-11-24	22:29:00	0
2008-11-24	22:30:00	0
2008-11-24	22:31:00	0
2008-11-24	22:32:00	0
2008-11-24	22:33:00	349
2008-11-24	22:34:00	844
2008-11-24	22:35:00	107
2008-11-24	22:36:00	116
2008-11-24	22:37:00	308
2008-11-24	22:38:00	58
2008-11-24	22:39:00	605
2008-11-24	22:40:00	173
2008-11-24	22:41:00	349
2008-11-24	22:42:00	116
2008-11-24	22:43:00	0
2008-11-24	22:44:00	0
2008-11-24	22:45:00	0
2008-11-24	22:46:00	0
2008-11-24	22:47:00	0
2008-11-24	22:48:00	0
2008-11-24	22:49:00	0
2008-11-24	22:50:00	0
2008-11-24	22:51:00	0
2008-11-24	22:52:00	10
2008-11-24	22:53:00	0
2008-11-24	22:54:00	0
2008-11-24	22:55:00	10
2008-11-24	22:56:00	0
2008-11-24	22:57:00	149
2008-11-24	22:58:00	39
2008-11-24	22:59:00	0
2008-11-24	23:00:00	0
2008-11-24	23:01:00	0
2008-11-24	23:02:00	0
2008-11-24	23:03:00	0
2008-11-24	23:04:00	0
2008-11-24	23:05:00	0
2008-11-24	23:06:00	0
2008-11-24	23:07:00	0
2008-11-24	23:08:00	0
2008-11-24	23:09:00	0
2008-11-24	23:10:00	0
2008-11-24	23:11:00	0
2008-11-24	23:12:00	0
2008-11-24	23:13:00	0
2008-11-24	23:14:00	0
2008-11-24	23:15:00	0
2008-11-24	23:16:00	0
2008-11-24	23:17:00	0
2008-11-24	23:18:00	0
2008-11-24	23:19:00	0
2008-11-24	23:20:00	0
2008-11-24	23:21:00	196
2008-11-24	23:22:00	0
2008-11-24	23:23:00	0
2008-11-24	23:24:00	0
2008-11-24	23:25:00	0
2008-11-24	23:26:00	0
2008-11-24	23:27:00	0
2008-11-24	23:28:00	0
2008-11-24	23:29:00	0
2008-11-24	23:30:00	0
2008-11-24	23:31:00	0
2008-11-24	23:32:00	0
2008-11-24	23:33:00	0
2008-11-24	23:34:00	0
2008-11-24	23:35:00	0
2008-11-24	23:36:00	0
2008-11-24	23:37:00	0
2008-11-24	23:38:00	0
2008-11-24	23:39:00	0
2008-11-24	23:40:00	0
2008-11-24	23:41:00	0
2008-11-24	23:42:00	0
2008-11-24	23:43:00	0
2008-11-24	23:44:00	0
2008-11-24	23:45:00	0
2008-11-24	23:46:00	0
2008-11-24	23:47:00	0
2008-11-24	23:48:00	0
2008-11-24	23:49:00	0
2008-11-24	23:50:00	0
2008-11-24	23:51:00	0
2008-11-24	23:52:00	0
2008-11-24	23:53:00	0
2008-11-24	23:54:00	0
2008-11-24	23:55:00	0
2008-11-24	23:56:00	0
2008-11-24	23:57:00	0
2008-11-24	23:58:00	0
2008-11-24	23:59:00	0
2008-11-25	00:00:00	0
2008-11-25	00:01:00	0
2008-11-25	00:02:00	0
2008-11-25	00:03:00	0
2008-11-25	00:04:00	0
2008-11-25	00:05:00	0
2008-11-25	00:06:00	0
2008-11-25	00:07:00	0
2008-11-25	00:08:00	0
2008-11-25	00:09:00	0
2008-11-25	00:10:00	0
2008-11-25	00:11:00	0
2008-11-25	00:12:00	0
2008-11-25	00:13:00	0
2008-11-25	00:14:00	0
2008-11-25	00:15:00	0
2008-11-25	00:16:00	0
2008-11-25	00:17:00	0
2008-11-25	00:18:00	0
2008-11-25	00:19:00	0
2008-11-25	00:20:00	0
2008-11-25	00:21:00	0
2008-11-25	00:22:00	0
2008-11-25	00:23:00	0
2008-11-25	00:24:00	0
2008-11-25	00:25:00	0
2008-11-25	00:26:00	0
2008-11-25	00:27:00	0
2008-11-25	00:28:00	0
2008-11-25	00:29:00	0
2008-11-25	00:30:00	0
2008-11-25	00:31:00	0
2008-11-25	00:32:00	0
2008-11-25	00:33:00	0
2008-11-25	00:34:00	0
2008-11-25	00:35:00	0
2008-11-25	00:36:00	0
2008-11-25	00:37:00	0
2008-11-25	00:38:00	0
2008-11-25	00:39:00	0
2008-11-25	00:40:00	0
2008-11-25	00:41:00	0
2008-11-25	00:42:00	0
2008-11-25	00:43:00	0
2008-11-25	00:44:00	0
2008-11-25	00:45:00	0
2008-11-25	00:46:00	0
2008-11-25	00:47:00	0
2008-11-25	00:48:00	0
2008-11-25	00:49:00	0
2008-11-25	00:50:00	87
2008-11-25	00:51:00	29
2008-11-25	00:52:00	0
2008-11-25	00:53:00	0
2008-11-25	00:54:00	0
2008-11-25	00:55:00	0
2008-11-25	00:56:00	0
2008-11-25	00:57:00	0
2008-11-25	00:58:00	0
2008-11-25	00:59:00	0
2008-11-25	01:00:00	0
2008-11-25	01:01:00	0
2008-11-25	01:02:00	0
2008-11-25	01:03:00	0
2008-11-25	01:04:00	19
2008-11-25	01:05:00	0
2008-11-25	01:06:00	0
2008-11-25	01:07:00	0
2008-11-25	01:08:00	0
2008-11-25	01:09:00	0
2008-11-25	01:10:00	0
2008-11-25	01:11:00	0
2008-11-25	01:12:00	0
2008-11-25	01:13:00	0
2008-11-25	01:14:00	0
2008-11-25	01:15:00	0
2008-11-25	01:16:00	0
2008-11-25	01:17:00	0
2008-11-25	01:18:00	0
2008-11-25	01:19:00	0
2008-11-25	01:20:00	0
2008-11-25	01:21:00	0
2008-11-25	01:22:00	0
2008-11-25	01:23:00	0
2008-11-25	01:24:00	0
2008-11-25	01:25:00	0
2008-11-25	01:26:00	0
2008-11-25	01:27:00	0
2008-11-25	01:28:00	0
2008-11-25	01:29:00	0
2008-11-25	01:30:00	0
2008-11-25	01:31:00	0
2008-11-25	01:32:00	0
2008-11-25	01:33:00	0
2008-11-25	01:34:00	0
2008-11-25	01:35:00	0
2008-11-25	01:36:00	19
2008-11-25	01:37:00	0
2008-11-25	01:38:00	0
2008-11-25	01:39:00	0
2008-11-25	01:40:00	0
2008-11-25	01:41:00	0
2008-11-25	01:42:00	0
2008-11-25	01:43:00	0
2008-11-25	01:44:00	0
2008-11-25	01:45:00	97
2008-11-25	01:46:00	107
2008-11-25	01:47:00	0
2008-11-25	01:48:00	0
2008-11-25	01:49:00	0
2008-11-25	01:50:00	0
2008-11-25	01:51:00	0
2008-11-25	01:52:00	0
2008-11-25	01:53:00	0
2008-11-25	01:54:00	0
2008-11-25	01:55:00	0
2008-11-25	01:56:00	0
2008-11-25	01:57:00	0
2008-11-25	01:58:00	0
2008-11-25	01:59:00	0
2008-11-25	02:00:00	0
2008-11-25	02:01:00	39
2008-11-25	02:02:00	0
2008-11-25	02:03:00	0
2008-11-25	02:04:00	0
2008-11-25	02:05:00	0
2008-11-25	02:06:00	0
2008-11-25	02:07:00	0
2008-11-25	02:08:00	0
2008-11-25	02:09:00	0
2008-11-25	02:10:00	0
2008-11-25	02:11:00	0
2008-11-25	02:12:00	0
2008-11-25	02:13:00	0
2008-11-25	02:14:00	0
2008-11-25	02:15:00	0
2008-11-25	02:16:00	10
2008-11-25	02:17:00	29
2008-11-25	02:18:00	107
2008-11-25	02:19:00	0
2008-11-25	02:20:00	0
2008-11-25	02:21:00	0
2008-11-25	02:22:00	0
2008-11-25	02:23:00	0
2008-11-25	02:24:00	0
2008-11-25	02:25:00	0
2008-11-25	02:26:00	0
2008-11-25	02:27:00	0
2008-11-25	02:28:00	0
2008-11-25	02:29:00	0
2008-11-25	02:30:00	0
2008-11-25	02:31:00	0
2008-11-25	02:32:00	0
2008-11-25	02:33:00	0
2008-11-25	02:34:00	0
2008-11-25	02:35:00	0
2008-11-25	02:36:00	0
2008-11-25	02:37:00	0
2008-11-25	02:38:00	0
2008-11-25	02:39:00	0
2008-11-25	02:40:00	0
2008-11-25	02:41:00	0
2008-11-25	02:42:00	19
2008-11-25	02:43:00	0
2008-11-25	02:44:00	0
2008-11-25	02:45:00	0
2008-11-25	02:46:00	0
2008-11-25	02:47:00	0
2008-11-25	02:48:00	0
2008-11-25	02:49:00	0
2008-11-25	02:50:00	0
2008-11-25	02:51:00	0
2008-11-25	02:52:00	0
2008-11-25	02:53:00	0
2008-11-25	02:54:00	0
2008-11-25	02:55:00	0
2008-11-25	02:56:00	0
2008-11-25	02:57:00	0
2008-11-25	02:58:00	0
2008-11-25	02:59:00	0
2008-11-25	03:00:00	0
2008-11-25	03:01:00	0
2008-11-25	03:02:00	0
2008-11-25	03:03:00	0
2008-11-25	03:04:00	0
2008-11-25	03:05:00	97
2008-11-25	03:06:00	0
2008-11-25	03:07:00	0
2008-11-25	03:08:00	0
2008-11-25	03:09:00	0
2008-11-25	03:10:00	0
2008-11-25	03:11:00	0
2008-11-25	03:12:00	0
2008-11-25	03:13:00	0
2008-11-25	03:14:00	0
2008-11-25	03:15:00	0
2008-11-25	03:16:00	0
2008-11-25	03:17:00	0
2008-11-25	03:18:00	0
2008-11-25	03:19:00	0
2008-11-25	03:20:00	10
2008-11-25	03:21:00	68
2008-11-25	03:22:00	0
2008-11-25	03:23:00	0
2008-11-25	03:24:00	0
2008-11-25	03:25:00	0
2008-11-25	03:26:00	0
2008-11-25	03:27:00	0
2008-11-25	03:28:00	0
2008-11-25	03:29:00	0
2008-11-25	03:30:00	0
2008-11-25	03:31:00	0
2008-11-25	03:32:00	0
2008-11-25	03:33:00	0
2008-11-25	03:34:00	0
2008-11-25	03:35:00	0
2008-11-25	03:36:00	0
2008-11-25	03:37:00	0
2008-11-25	03:38:00	0
2008-11-25	03:39:00	0
2008-11-25	03:40:00	0
2008-11-25	03:41:00	29
2008-11-25	03:42:00	0
2008-11-25	03:43:00	0
2008-11-25	03:44:00	0
2008-11-25	03:45:00	0
2008-11-25	03:46:00	0
2008-11-25	03:47:00	0
2008-11-25	03:48:00	0
2008-11-25	03:49:00	0
2008-11-25	03:50:00	0
2008-11-25	03:51:00	0
2008-11-25	03:52:00	10
2008-11-25	03:53:00	0
2008-11-25	03:54:00	48
2008-11-25	03:55:00	10
2008-11-25	03:56:00	68
2008-11-25	03:57:00	29
2008-11-25	03:58:00	0
2008-11-25	03:59:00	0
2008-11-25	04:00:00	0
2008-11-25	04:01:00	0
2008-11-25	04:02:00	0
2008-11-25	04:03:00	0
2008-11-25	04:04:00	0
2008-11-25	04:05:00	0
2008-11-25	04:06:00	0
2008-11-25	04:07:00	0
2008-11-25	04:08:00	0
2008-11-25	04:09:00	0
2008-11-25	04:10:00	0
2008-11-25	04:11:00	0
2008-11-25	04:12:00	0
2008-11-25	04:13:00	0
2008-11-25	04:14:00	48
2008-11-25	04:15:00	0
2008-11-25	04:16:00	0
2008-11-25	04:17:00	0
2008-11-25	04:18:00	0
2008-11-25	04:19:00	48
2008-11-25	04:20:00	68
2008-11-25	04:21:00	0
2008-11-25	04:22:00	0
2008-11-25	04:23:00	0
2008-11-25	04:24:00	0
2008-11-25	04:25:00	0
2008-11-25	04:26:00	0
2008-11-25	04:27:00	0
2008-11-25	04:28:00	0
2008-11-25	04:29:00	0
2008-11-25	04:30:00	19
2008-11-25	04:31:00	0
2008-11-25	04:32:00	0
2008-11-25	04:33:00	0
2008-11-25	04:34:00	0
2008-11-25	04:35:00	0
2008-11-25	04:36:00	0
2008-11-25	04:37:00	0
2008-11-25	04:38:00	0
2008-11-25	04:39:00	0
2008-11-25	04:40:00	0
2008-11-25	04:41:00	0
2008-11-25	04:42:00	0
2008-11-25	04:43:00	0
2008-11-25	04:44:00	0
2008-11-25	04:45:00	0
2008-11-25	04:46:00	0
2008-11-25	04:47:00	0
2008-11-25	04:48:00	0
2008-11-25	04:49:00	0
2008-11-25	04:50:00	0
2008-11-25	04:51:00	0
2008-11-25	04:52:00	0
2008-11-25	04:53:00	0
2008-11-25	04:54:00	0
2008-11-25	04:55:00	0
2008-11-25	04:56:00	0
2008-11-25	04:57:00	0
2008-11-25	04:58:00	0
2008-11-25	04:59:00	0
2008-11-25	05:00:00	0
2008-11-25	05:01:00	0
2008-11-25	05:02:00	10
2008-11-25	05:03:00	29
2008-11-25	05:04:00	0
2008-11-25	05:05:00	0
2008-11-25	05:06:00	0
2008-11-25	05:07:00	0
2008-11-25	05:08:00	0
2008-11-25	05:09:00	0
2008-11-25	05:10:00	0
2008-11-25	05:11:00	0
2008-11-25	05:12:00	0
2008-11-25	05:13:00	0
2008-11-25	05:14:00	0
2008-11-25	05:15:00	0
2008-11-25	05:16:00	0
2008-11-25	05:17:00	0
2008-11-25	05:18:00	0
2008-11-25	05:19:00	0
2008-11-25	05:20:00	0
2008-11-25	05:21:00	0
2008-11-25	05:22:00	0
2008-11-25	05:23:00	0
2008-11-25	05:24:00	0
2008-11-25	05:25:00	0
2008-11-25	05:26:00	0
2008-11-25	05:27:00	0
2008-11-25	05:28:00	0
2008-11-25	05:29:00	0
2008-11-25	05:30:00	0
2008-11-25	05:31:00	0
2008-11-25	05:32:00	0
2008-11-25	05:33:00	0
2008-11-25	05:34:00	0
2008-11-25	05:35:00	0
2008-11-25	05:36:00	0
2008-11-25	05:37:00	0
2008-11-25	05:38:00	0
2008-11-25	05:39:00	0
2008-11-25	05:40:00	0
2008-11-25	05:41:00	0
2008-11-25	05:42:00	0
2008-11-25	05:43:00	0
2008-11-25	05:44:00	0
2008-11-25	05:45:00	0
2008-11-25	05:46:00	58
2008-11-25	05:47:00	29
2008-11-25	05:48:00	0
2008-11-25	05:49:00	0
2008-11-25	05:50:00	0
2008-11-25	05:51:00	0
2008-11-25	05:52:00	0
2008-11-25	05:53:00	0
2008-11-25	05:54:00	0
2008-11-25	05:55:00	0
2008-11-25	05:56:00	0
2008-11-25	05:57:00	0
2008-11-25	05:58:00	0
2008-11-25	05:59:00	0
2008-11-25	06:00:00	0
2008-11-25	06:01:00	0
2008-11-25	06:02:00	10
2008-11-25	06:03:00	0
2008-11-25	06:04:00	0
2008-11-25	06:05:00	10
2008-11-25	06:06:00	0
2008-11-25	06:07:00	10
2008-11-25	06:08:00	0
2008-11-25	06:09:00	0
2008-11-25	06:10:00	0
2008-11-25	06:11:00	0
2008-11-25	06:12:00	0
2008-11-25	06:13:00	0
2008-11-25	06:14:00	0
2008-11-25	06:15:00	0
2008-11-25	06:16:00	0
2008-11-25	06:17:00	0
2008-11-25	06:18:00	39
2008-11-25	06:19:00	0
2008-11-25	06:20:00	0
2008-11-25	06:21:00	0
2008-11-25	06:22:00	0
2008-11-25	06:23:00	0
2008-11-25	06:24:00	0
2008-11-25	06:25:00	0
2008-11-25	06:26:00	0
2008-11-25	06:27:00	0
2008-11-25	06:28:00	0
2008-11-25	06:29:00	0
2008-11-25	06:30:00	10
2008-11-25	06:31:00	0
2008-11-25	06:32:00	19
2008-11-25	06:33:00	19
2008-11-25	06:34:00	29
2008-11-25	06:35:00	10
2008-11-25	06:36:00	0
2008-11-25	06:37:00	39
2008-11-25	06:38:00	642
2008-11-25	06:39:00	1053
2008-11-25	06:40:00	392
2008-11-25	06:41:00	780
2008-11-25	06:42:00	642
2008-11-25	06:43:00	116
2008-11-25	06:44:00	68
2008-11-25	06:45:00	78
2008-11-25	06:46:00	19
2008-11-25	06:47:00	48
2008-11-25	06:48:00	48
2008-11-25	06:49:00	87
2008-11-25	06:50:00	48
2008-11-25	06:51:00	19
2008-11-25	06:52:00	173
2008-11-25	06:53:00	68
2008-11-25	06:54:00	161
2008-11-25	06:55:00	605
2008-11-25	06:56:00	10
2008-11-25	06:57:00	126
2008-11-25	06:58:00	19
2008-11-25	06:59:00	173
2008-11-25	07:00:00	48
2008-11-25	07:01:00	29
2008-11-25	07:02:00	68
2008-11-25	07:03:00	0
2008-11-25	07:04:00	1778
2008-11-25	07:05:00	910
2008-11-25	07:06:00	281
2008-11-25	07:07:00	107
2008-11-25	07:08:00	219
2008-11-25	07:09:00	87
2008-11-25	07:10:00	363
2008-11-25	07:11:00	29
2008-11-25	07:12:00	0
2008-11-25	07:13:00	97
2008-11-25	07:14:00	363
2008-11-25	07:15:00	58
2008-11-25	07:16:00	242
2008-11-25	07:17:00	196
2008-11-25	07:18:00	149
2008-11-25	07:19:00	623
2008-11-25	07:20:00	500
2008-11-25	07:21:00	173
2008-11-25	07:22:00	138
2008-11-25	07:23:00	363
2008-11-25	07:24:00	78
2008-11-25	07:25:00	485
2008-11-25	07:26:00	518
2008-11-25	07:27:00	184
2008-11-25	07:28:00	196
2008-11-25	07:29:00	231
2008-11-25	07:30:00	363
2008-11-25	07:31:00	0
2008-11-25	07:32:00	97
2008-11-25	07:33:00	0
2008-11-25	07:34:00	29
2008-11-25	07:35:00	0
2008-11-25	07:36:00	0
2008-11-25	07:37:00	0
2008-11-25	07:38:00	0
2008-11-25	07:39:00	107
2008-11-25	07:40:00	0
2008-11-25	07:41:00	0
2008-11-25	07:42:00	0
2008-11-25	07:43:00	0
2008-11-25	07:44:00	0
2008-11-25	07:45:00	0
2008-11-25	07:46:00	0
2008-11-25	07:47:00	0
2008-11-25	07:48:00	0
2008-11-25	07:49:00	0
2008-11-25	07:50:00	0
2008-11-25	07:51:00	0
2008-11-25	07:52:00	0
2008-11-25	07:53:00	0
2008-11-25	07:54:00	0
2008-11-25	07:55:00	0
2008-11-25	07:56:00	0
2008-11-25	07:57:00	0
2008-11-25	07:58:00	0
2008-11-25	07:59:00	0
2008-11-25	08:00:00	0
2008-11-25	08:01:00	0
2008-11-25	08:02:00	0
2008-11-25	08:03:00	0
2008-11-25	08:04:00	0
2008-11-25	08:05:00	0
2008-11-25	08:06:00	10
2008-11-25	08:07:00	0
2008-11-25	08:08:00	0
2008-11-25	08:09:00	0
2008-11-25	08:10:00	0
2008-11-25	08:11:00	0
2008-11-25	08:12:00	0
2008-11-25	08:13:00	0
2008-11-25	08:14:00	0
2008-11-25	08:15:00	0
2008-11-25	08:16:00	0
2008-11-25	08:17:00	0
2008-11-25	08:18:00	0
2008-11-25	08:19:00	0
2008-11-25	08:20:00	0
2008-11-25	08:21:00	10
2008-11-25	08:22:00	0
2008-11-25	08:23:00	0
2008-11-25	08:24:00	0
2008-11-25	08:25:00	0
2008-11-25	08:26:00	0
2008-11-25	08:27:00	0
2008-11-25	08:28:00	0
2008-11-25	08:29:00	0
2008-11-25	08:30:00	19
2008-11-25	08:31:00	0
2008-11-25	08:32:00	0
2008-11-25	08:33:00	0
2008-11-25	08:34:00	0
2008-11-25	08:35:00	0
2008-11-25	08:36:00	0
2008-11-25	08:37:00	0
2008-11-25	08:38:00	0
2008-11-25	08:39:00	0
2008-11-25	08:40:00	0
2008-11-25	08:41:00	0
2008-11-25	08:42:00	0
2008-11-25	08:43:00	0
2008-11-25	08:44:00	138
2008-11-25	08:45:00	0
2008-11-25	08:46:00	0
2008-11-25	08:47:00	10
2008-11-25	08:48:00	0
2008-11-25	08:49:00	107
2008-11-25	08:50:00	78
2008-11-25	08:51:00	0
2008-11-25	08:52:00	0
2008-11-25	08:53:00	0
2008-11-25	08:54:00	0
2008-11-25	08:55:00	0
2008-11-25	08:56:00	0
2008-11-25	08:57:00	0
2008-11-25	08:58:00	0
2008-11-25	08:59:00	0
2008-11-25	09:00:00	0
2008-11-25	09:01:00	0
2008-11-25	09:02:00	0
2008-11-25	09:03:00	0
2008-11-25	09:04:00	0
2008-11-25	09:05:00	0
2008-11-25	09:06:00	0
2008-11-25	09:07:00	0
2008-11-25	09:08:00	0
[truncated: 19,611 more rows]

[truncated: 1 more sheets: 12.8.08]
