# Supplementary material for: Initial evaluation of nighttime restlessness in a naturally occurring canine model of osteoarthritis pain
Source: PeerJ. 2015 Feb 17;3:e772. doi: 10.7717/peerj.772 (PMC4340376; doi:10.7717/peerj.772)
Supplement: Supplemental Information 11 [file peerj-03-772-s011.xlsx]

## Sheet: Office Visits
Visit Date	Visit Number
2008-10-01 06:00:00	1
2008-10-15 06:00:00	2
2008-10-29 06:00:00	3
2008-11-12 06:00:00	4
2008-11-26 06:00:00	5
2008-12-10 06:00:00	6
2008-12-23 06:00:00	7
2009-01-06 06:00:00	8
2009-01-21 06:00:00	9

## Sheet: 09_Data
Segment	DateTime	Activity	Hour	Quadrant	Study Day	Weekday
1	2008-10-08 06:01:00	0	6	2	7	4
1	2008-10-08 06:02:00	0	6	2	7	4
1	2008-10-08 06:03:00	0	6	2	7	4
1	2008-10-08 06:04:00	0	6	2	7	4
1	2008-10-08 06:05:00	0	6	2	7	4
1	2008-10-08 06:06:00	0	6	2	7	4
1	2008-10-08 06:07:00	0	6	2	7	4
1	2008-10-08 06:08:00	0	6	2	7	4
1	2008-10-08 06:09:00	0	6	2	7	4
1	2008-10-08 06:10:00	0	6	2	7	4
1	2008-10-08 06:11:00	0	6	2	7	4
1	2008-10-08 06:12:00	0	6	2	7	4
1	2008-10-08 06:13:00	0	6	2	7	4
1	2008-10-08 06:14:00	0	6	2	7	4
1	2008-10-08 06:15:00	0	6	2	7	4
1	2008-10-08 06:16:00	0	6	2	7	4
1	2008-10-08 06:17:00	0	6	2	7	4
1	2008-10-08 06:18:00	0	6	2	7	4
1	2008-10-08 06:19:00	0	6	2	7	4
1	2008-10-08 06:20:00	0	6	2	7	4
1	2008-10-08 06:21:00	0	6	2	7	4
1	2008-10-08 06:22:00	0	6	2	7	4
1	2008-10-08 06:23:00	0	6	2	7	4
1	2008-10-08 06:24:00	0	6	2	7	4
1	2008-10-08 06:25:00	65	6	2	7	4
1	2008-10-08 06:26:00	633	6	2	7	4
1	2008-10-08 06:27:00	827	6	2	7	4
1	2008-10-08 06:28:00	1237	6	2	7	4
1	2008-10-08 06:29:00	827	6	2	7	4
1	2008-10-08 06:30:00	282	6	2	7	4
1	2008-10-08 06:31:00	46	6	2	7	4
1	2008-10-08 06:32:00	0	6	2	7	4
1	2008-10-08 06:33:00	0	6	2	7	4
1	2008-10-08 06:34:00	0	6	2	7	4
1	2008-10-08 06:35:00	65	6	2	7	4
1	2008-10-08 06:36:00	269	6	2	7	4
1	2008-10-08 06:37:00	707	6	2	7	4
1	2008-10-08 06:38:00	959	6	2	7	4
1	2008-10-08 06:39:00	579	6	2	7	4
1	2008-10-08 06:40:00	983	6	2	7	4
1	2008-10-08 06:41:00	1080	6	2	7	4
1	2008-10-08 06:42:00	1471	6	2	7	4
1	2008-10-08 06:43:00	1534	6	2	7	4
1	2008-10-08 06:44:00	256	6	2	7	4
1	2008-10-08 06:45:00	512	6	2	7	4
1	2008-10-08 06:46:00	232	6	2	7	4
1	2008-10-08 06:47:00	1007	6	2	7	4
1	2008-10-08 06:48:00	1106	6	2	7	4
1	2008-10-08 06:49:00	111	6	2	7	4
1	2008-10-08 06:50:00	0	6	2	7	4
1	2008-10-08 06:51:00	0	6	2	7	4
1	2008-10-08 06:52:00	0	6	2	7	4
1	2008-10-08 06:53:00	390	6	2	7	4
1	2008-10-08 06:54:00	28	6	2	7	4
1	2008-10-08 06:55:00	19	6	2	7	4
1	2008-10-08 06:56:00	0	6	2	7	4
1	2008-10-08 06:57:00	0	6	2	7	4
1	2008-10-08 06:58:00	210	6	2	7	4
1	2008-10-08 06:59:00	707	6	2	7	4
1	2008-10-08 07:00:00	512	6	2	7	4
1	2008-10-08 07:01:00	221	7	2	7	4
1	2008-10-08 07:02:00	449	7	2	7	4
1	2008-10-08 07:03:00	111	7	2	7	4
1	2008-10-08 07:04:00	28	7	2	7	4
1	2008-10-08 07:05:00	0	7	2	7	4
1	2008-10-08 07:06:00	46	7	2	7	4
1	2008-10-08 07:07:00	0	7	2	7	4
1	2008-10-08 07:08:00	0	7	2	7	4
1	2008-10-08 07:09:00	93	7	2	7	4
1	2008-10-08 07:10:00	154	7	2	7	4
1	2008-10-08 07:11:00	375	7	2	7	4
1	2008-10-08 07:12:00	651	7	2	7	4
1	2008-10-08 07:13:00	1471	7	2	7	4
1	2008-10-08 07:14:00	46	7	2	7	4
1	2008-10-08 07:15:00	0	7	2	7	4
1	2008-10-08 07:16:00	766	7	2	7	4
1	2008-10-08 07:17:00	1736	7	2	7	4
1	2008-10-08 07:18:00	1736	7	2	7	4
1	2008-10-08 07:19:00	19	7	2	7	4
1	2008-10-08 07:20:00	56	7	2	7	4
1	2008-10-08 07:21:00	256	7	2	7	4
1	2008-10-08 07:22:00	102	7	2	7	4
1	2008-10-08 07:23:00	1080	7	2	7	4
1	2008-10-08 07:24:00	562	7	2	7	4
1	2008-10-08 07:25:00	0	7	2	7	4
1	2008-10-08 07:26:00	165	7	2	7	4
1	2008-10-08 07:27:00	0	7	2	7	4
1	2008-10-08 07:28:00	0	7	2	7	4
1	2008-10-08 07:29:00	0	7	2	7	4
1	2008-10-08 07:30:00	0	7	2	7	4
1	2008-10-08 07:31:00	0	7	2	7	4
1	2008-10-08 07:32:00	9	7	2	7	4
1	2008-10-08 07:33:00	102	7	2	7	4
1	2008-10-08 07:34:00	787	7	2	7	4
1	2008-10-08 07:35:00	243	7	2	7	4
1	2008-10-08 07:36:00	256	7	2	7	4
1	2008-10-08 07:37:00	308	7	2	7	4
1	2008-10-08 07:38:00	65	7	2	7	4
1	2008-10-08 07:39:00	46	7	2	7	4
1	2008-10-08 07:40:00	0	7	2	7	4
1	2008-10-08 07:41:00	0	7	2	7	4
1	2008-10-08 07:42:00	9	7	2	7	4
1	2008-10-08 07:43:00	0	7	2	7	4
1	2008-10-08 07:44:00	0	7	2	7	4
1	2008-10-08 07:45:00	65	7	2	7	4
1	2008-10-08 07:46:00	9	7	2	7	4
1	2008-10-08 07:47:00	256	7	2	7	4
1	2008-10-08 07:48:00	9	7	2	7	4
1	2008-10-08 07:49:00	0	7	2	7	4
1	2008-10-08 07:50:00	9	7	2	7	4
1	2008-10-08 07:51:00	0	7	2	7	4
1	2008-10-08 07:52:00	0	7	2	7	4
1	2008-10-08 07:53:00	0	7	2	7	4
1	2008-10-08 07:54:00	0	7	2	7	4
1	2008-10-08 07:55:00	0	7	2	7	4
1	2008-10-08 07:56:00	0	7	2	7	4
1	2008-10-08 07:57:00	176	7	2	7	4
1	2008-10-08 07:58:00	83	7	2	7	4
1	2008-10-08 07:59:00	111	7	2	7	4
1	2008-10-08 08:00:00	243	7	2	7	4
1	2008-10-08 08:01:00	0	8	2	7	4
1	2008-10-08 08:02:00	0	8	2	7	4
1	2008-10-08 08:03:00	0	8	2	7	4
1	2008-10-08 08:04:00	0	8	2	7	4
1	2008-10-08 08:05:00	9	8	2	7	4
1	2008-10-08 08:06:00	0	8	2	7	4
1	2008-10-08 08:07:00	9	8	2	7	4
1	2008-10-08 08:08:00	0	8	2	7	4
1	2008-10-08 08:09:00	9	8	2	7	4
1	2008-10-08 08:10:00	0	8	2	7	4
1	2008-10-08 08:11:00	0	8	2	7	4
1	2008-10-08 08:12:00	56	8	2	7	4
1	2008-10-08 08:13:00	154	8	2	7	4
1	2008-10-08 08:14:00	0	8	2	7	4
1	2008-10-08 08:15:00	198	8	2	7	4
1	2008-10-08 08:16:00	0	8	2	7	4
1	2008-10-08 08:17:00	210	8	2	7	4
1	2008-10-08 08:18:00	9	8	2	7	4
1	2008-10-08 08:19:00	0	8	2	7	4
1	2008-10-08 08:20:00	308	8	2	7	4
1	2008-10-08 08:21:00	102	8	2	7	4
1	2008-10-08 08:22:00	0	8	2	7	4
1	2008-10-08 08:23:00	19	8	2	7	4
1	2008-10-08 08:24:00	0	8	2	7	4
1	2008-10-08 08:25:00	0	8	2	7	4
1	2008-10-08 08:26:00	0	8	2	7	4
1	2008-10-08 08:27:00	0	8	2	7	4
1	2008-10-08 08:28:00	210	8	2	7	4
1	2008-10-08 08:29:00	0	8	2	7	4
1	2008-10-08 08:30:00	915	8	2	7	4
1	2008-10-08 08:31:00	390	8	2	7	4
1	2008-10-08 08:32:00	143	8	2	7	4
1	2008-10-08 08:33:00	37	8	2	7	4
1	2008-10-08 08:34:00	0	8	2	7	4
1	2008-10-08 08:35:00	0	8	2	7	4
1	2008-10-08 08:36:00	0	8	2	7	4
1	2008-10-08 08:37:00	9	8	2	7	4
1	2008-10-08 08:38:00	0	8	2	7	4
1	2008-10-08 08:39:00	0	8	2	7	4
1	2008-10-08 08:40:00	0	8	2	7	4
1	2008-10-08 08:41:00	9	8	2	7	4
1	2008-10-08 08:42:00	0	8	2	7	4
1	2008-10-08 08:43:00	9	8	2	7	4
1	2008-10-08 08:44:00	0	8	2	7	4
1	2008-10-08 08:45:00	93	8	2	7	4
1	2008-10-08 08:46:00	132	8	2	7	4
1	2008-10-08 08:47:00	111	8	2	7	4
1	2008-10-08 08:48:00	221	8	2	7	4
1	2008-10-08 08:49:00	9	8	2	7	4
1	2008-10-08 08:50:00	0	8	2	7	4
1	2008-10-08 08:51:00	0	8	2	7	4
1	2008-10-08 08:52:00	0	8	2	7	4
1	2008-10-08 08:53:00	0	8	2	7	4
1	2008-10-08 08:54:00	0	8	2	7	4
1	2008-10-08 08:55:00	28	8	2	7	4
1	2008-10-08 08:56:00	0	8	2	7	4
1	2008-10-08 08:57:00	0	8	2	7	4
1	2008-10-08 08:58:00	0	8	2	7	4
1	2008-10-08 08:59:00	746	8	2	7	4
1	2008-10-08 09:00:00	1844	8	2	7	4
1	2008-10-08 09:01:00	1321	9	2	7	4
1	2008-10-08 09:02:00	1471	9	2	7	4
1	2008-10-08 09:03:00	1881	9	2	7	4
1	2008-10-08 09:04:00	2117	9	2	7	4
1	2008-10-08 09:05:00	2970	9	2	7	4
1	2008-10-08 09:06:00	2514	9	2	7	4
1	2008-10-08 09:07:00	2374	9	2	7	4
1	2008-10-08 09:08:00	2708	9	2	7	4
1	2008-10-08 09:09:00	2810	9	2	7	4
1	2008-10-08 09:10:00	2562	9	2	7	4
1	2008-10-08 09:11:00	2330	9	2	7	4
1	2008-10-08 09:12:00	2610	9	2	7	4
1	2008-10-08 09:13:00	2810	9	2	7	4
1	2008-10-08 09:14:00	2758	9	2	7	4
1	2008-10-08 09:15:00	2862	9	2	7	4
1	2008-10-08 09:16:00	2862	9	2	7	4
1	2008-10-08 09:17:00	2970	9	2	7	4
1	2008-10-08 09:18:00	2916	9	2	7	4
1	2008-10-08 09:19:00	3194	9	2	7	4
1	2008-10-08 09:20:00	2862	9	2	7	4
1	2008-10-08 09:21:00	2758	9	2	7	4
1	2008-10-08 09:22:00	2970	9	2	7	4
1	2008-10-08 09:23:00	2970	9	2	7	4
1	2008-10-08 09:24:00	3081	9	2	7	4
1	2008-10-08 09:25:00	3081	9	2	7	4
1	2008-10-08 09:26:00	3194	9	2	7	4
1	2008-10-08 09:27:00	2467	9	2	7	4
1	2008-10-08 09:28:00	3026	9	2	7	4
1	2008-10-08 09:29:00	3137	9	2	7	4
1	2008-10-08 09:30:00	3081	9	2	7	4
1	2008-10-08 09:31:00	2330	9	2	7	4
1	2008-10-08 09:32:00	2862	9	2	7	4
1	2008-10-08 09:33:00	3026	9	2	7	4
1	2008-10-08 09:34:00	2157	9	2	7	4
1	2008-10-08 09:35:00	2035	9	2	7	4
1	2008-10-08 09:36:00	1632	9	2	7	4
1	2008-10-08 09:37:00	334	9	2	7	4
1	2008-10-08 09:38:00	187	9	2	7	4
1	2008-10-08 09:39:00	0	9	2	7	4
1	2008-10-08 09:40:00	0	9	2	7	4
1	2008-10-08 09:41:00	0	9	2	7	4
1	2008-10-08 09:42:00	0	9	2	7	4
1	2008-10-08 09:43:00	0	9	2	7	4
1	2008-10-08 09:44:00	0	9	2	7	4
1	2008-10-08 09:45:00	0	9	2	7	4
1	2008-10-08 09:46:00	28	9	2	7	4
1	2008-10-08 09:47:00	0	9	2	7	4
1	2008-10-08 09:48:00	19	9	2	7	4
1	2008-10-08 09:49:00	9	9	2	7	4
1	2008-10-08 09:50:00	0	9	2	7	4
1	2008-10-08 09:51:00	0	9	2	7	4
1	2008-10-08 09:52:00	0	9	2	7	4
1	2008-10-08 09:53:00	0	9	2	7	4
1	2008-10-08 09:54:00	0	9	2	7	4
1	2008-10-08 09:55:00	9	9	2	7	4
1	2008-10-08 09:56:00	9	9	2	7	4
1	2008-10-08 09:57:00	0	9	2	7	4
1	2008-10-08 09:58:00	0	9	2	7	4
1	2008-10-08 09:59:00	0	9	2	7	4
1	2008-10-08 10:00:00	0	9	2	7	4
1	2008-10-08 10:01:00	111	10	2	7	4
1	2008-10-08 10:02:00	321	10	2	7	4
1	2008-10-08 10:03:00	221	10	2	7	4
1	2008-10-08 10:04:00	19	10	2	7	4
1	2008-10-08 10:05:00	0	10	2	7	4
1	2008-10-08 10:06:00	0	10	2	7	4
1	2008-10-08 10:07:00	0	10	2	7	4
1	2008-10-08 10:08:00	0	10	2	7	4
1	2008-10-08 10:09:00	0	10	2	7	4
1	2008-10-08 10:10:00	0	10	2	7	4
1	2008-10-08 10:11:00	0	10	2	7	4
1	2008-10-08 10:12:00	0	10	2	7	4
1	2008-10-08 10:13:00	9	10	2	7	4
1	2008-10-08 10:14:00	0	10	2	7	4
1	2008-10-08 10:15:00	9	10	2	7	4
1	2008-10-08 10:16:00	0	10	2	7	4
1	2008-10-08 10:17:00	0	10	2	7	4
1	2008-10-08 10:18:00	19	10	2	7	4
1	2008-10-08 10:19:00	0	10	2	7	4
1	2008-10-08 10:20:00	0	10	2	7	4
1	2008-10-08 10:21:00	0	10	2	7	4
1	2008-10-08 10:22:00	0	10	2	7	4
1	2008-10-08 10:23:00	0	10	2	7	4
1	2008-10-08 10:24:00	0	10	2	7	4
1	2008-10-08 10:25:00	0	10	2	7	4
1	2008-10-08 10:26:00	0	10	2	7	4
1	2008-10-08 10:27:00	65	10	2	7	4
1	2008-10-08 10:28:00	0	10	2	7	4
1	2008-10-08 10:29:00	0	10	2	7	4
1	2008-10-08 10:30:00	0	10	2	7	4
1	2008-10-08 10:31:00	0	10	2	7	4
1	2008-10-08 10:32:00	0	10	2	7	4
1	2008-10-08 10:33:00	0	10	2	7	4
1	2008-10-08 10:34:00	0	10	2	7	4
1	2008-10-08 10:35:00	0	10	2	7	4
1	2008-10-08 10:36:00	0	10	2	7	4
1	2008-10-08 10:37:00	0	10	2	7	4
1	2008-10-08 10:38:00	0	10	2	7	4
1	2008-10-08 10:39:00	0	10	2	7	4
1	2008-10-08 10:40:00	0	10	2	7	4
1	2008-10-08 10:41:00	0	10	2	7	4
1	2008-10-08 10:42:00	46	10	2	7	4
1	2008-10-08 10:43:00	19	10	2	7	4
1	2008-10-08 10:44:00	19	10	2	7	4
1	2008-10-08 10:45:00	37	10	2	7	4
1	2008-10-08 10:46:00	111	10	2	7	4
1	2008-10-08 10:47:00	0	10	2	7	4
1	2008-10-08 10:48:00	132	10	2	7	4
1	2008-10-08 10:49:00	0	10	2	7	4
1	2008-10-08 10:50:00	0	10	2	7	4
1	2008-10-08 10:51:00	0	10	2	7	4
1	2008-10-08 10:52:00	9	10	2	7	4
1	2008-10-08 10:53:00	0	10	2	7	4
1	2008-10-08 10:54:00	0	10	2	7	4
1	2008-10-08 10:55:00	0	10	2	7	4
1	2008-10-08 10:56:00	0	10	2	7	4
1	2008-10-08 10:57:00	0	10	2	7	4
1	2008-10-08 10:58:00	0	10	2	7	4
1	2008-10-08 10:59:00	0	10	2	7	4
1	2008-10-08 11:00:00	0	10	2	7	4
1	2008-10-08 11:01:00	9	11	2	7	4
1	2008-10-08 11:02:00	56	11	2	7	4
1	2008-10-08 11:03:00	0	11	2	7	4
1	2008-10-08 11:04:00	0	11	2	7	4
1	2008-10-08 11:05:00	0	11	2	7	4
1	2008-10-08 11:06:00	0	11	2	7	4
1	2008-10-08 11:07:00	0	11	2	7	4
1	2008-10-08 11:08:00	0	11	2	7	4
1	2008-10-08 11:09:00	0	11	2	7	4
1	2008-10-08 11:10:00	0	11	2	7	4
1	2008-10-08 11:11:00	0	11	2	7	4
1	2008-10-08 11:12:00	0	11	2	7	4
1	2008-10-08 11:13:00	0	11	2	7	4
1	2008-10-08 11:14:00	0	11	2	7	4
1	2008-10-08 11:15:00	0	11	2	7	4
1	2008-10-08 11:16:00	0	11	2	7	4
1	2008-10-08 11:17:00	0	11	2	7	4
1	2008-10-08 11:18:00	0	11	2	7	4
1	2008-10-08 11:19:00	0	11	2	7	4
1	2008-10-08 11:20:00	0	11	2	7	4
1	2008-10-08 11:21:00	0	11	2	7	4
1	2008-10-08 11:22:00	19	11	2	7	4
1	2008-10-08 11:23:00	0	11	2	7	4
1	2008-10-08 11:24:00	0	11	2	7	4
1	2008-10-08 11:25:00	0	11	2	7	4
1	2008-10-08 11:26:00	0	11	2	7	4
1	2008-10-08 11:27:00	0	11	2	7	4
1	2008-10-08 11:28:00	0	11	2	7	4
1	2008-10-08 11:29:00	0	11	2	7	4
1	2008-10-08 11:30:00	0	11	2	7	4
1	2008-10-08 11:31:00	0	11	2	7	4
1	2008-10-08 11:32:00	0	11	2	7	4
1	2008-10-08 11:33:00	0	11	2	7	4
1	2008-10-08 11:34:00	0	11	2	7	4
1	2008-10-08 11:35:00	0	11	2	7	4
1	2008-10-08 11:36:00	0	11	2	7	4
1	2008-10-08 11:37:00	0	11	2	7	4
1	2008-10-08 11:38:00	0	11	2	7	4
1	2008-10-08 11:39:00	0	11	2	7	4
1	2008-10-08 11:40:00	0	11	2	7	4
1	2008-10-08 11:41:00	0	11	2	7	4
1	2008-10-08 11:42:00	0	11	2	7	4
1	2008-10-08 11:43:00	0	11	2	7	4
1	2008-10-08 11:44:00	0	11	2	7	4
1	2008-10-08 11:45:00	0	11	2	7	4
1	2008-10-08 11:46:00	46	11	2	7	4
1	2008-10-08 11:47:00	0	11	2	7	4
1	2008-10-08 11:48:00	46	11	2	7	4
1	2008-10-08 11:49:00	37	11	2	7	4
1	2008-10-08 11:50:00	28	11	2	7	4
1	2008-10-08 11:51:00	0	11	2	7	4
1	2008-10-08 11:52:00	0	11	2	7	4
1	2008-10-08 11:53:00	0	11	2	7	4
1	2008-10-08 11:54:00	0	11	2	7	4
1	2008-10-08 11:55:00	0	11	2	7	4
1	2008-10-08 11:56:00	0	11	2	7	4
1	2008-10-08 11:57:00	37	11	2	7	4
1	2008-10-08 11:58:00	37	11	2	7	4
1	2008-10-08 11:59:00	19	11	2	7	4
1	2008-10-08 12:00:00	9	11	2	7	4
1	2008-10-08 12:01:00	0	12	3	7	4
1	2008-10-08 12:02:00	0	12	3	7	4
1	2008-10-08 12:03:00	0	12	3	7	4
1	2008-10-08 12:04:00	0	12	3	7	4
1	2008-10-08 12:05:00	0	12	3	7	4
1	2008-10-08 12:06:00	143	12	3	7	4
1	2008-10-08 12:07:00	187	12	3	7	4
1	2008-10-08 12:08:00	0	12	3	7	4
1	2008-10-08 12:09:00	9	12	3	7	4
1	2008-10-08 12:10:00	321	12	3	7	4
1	2008-10-08 12:11:00	9	12	3	7	4
1	2008-10-08 12:12:00	46	12	3	7	4
1	2008-10-08 12:13:00	0	12	3	7	4
1	2008-10-08 12:14:00	0	12	3	7	4
1	2008-10-08 12:15:00	0	12	3	7	4
1	2008-10-08 12:16:00	0	12	3	7	4
1	2008-10-08 12:17:00	0	12	3	7	4
1	2008-10-08 12:18:00	0	12	3	7	4
1	2008-10-08 12:19:00	0	12	3	7	4
1	2008-10-08 12:20:00	0	12	3	7	4
1	2008-10-08 12:21:00	19	12	3	7	4
1	2008-10-08 12:22:00	0	12	3	7	4
1	2008-10-08 12:23:00	0	12	3	7	4
1	2008-10-08 12:24:00	0	12	3	7	4
1	2008-10-08 12:25:00	0	12	3	7	4
1	2008-10-08 12:26:00	0	12	3	7	4
1	2008-10-08 12:27:00	0	12	3	7	4
1	2008-10-08 12:28:00	0	12	3	7	4
1	2008-10-08 12:29:00	0	12	3	7	4
1	2008-10-08 12:30:00	0	12	3	7	4
1	2008-10-08 12:31:00	0	12	3	7	4
1	2008-10-08 12:32:00	0	12	3	7	4
1	2008-10-08 12:33:00	0	12	3	7	4
1	2008-10-08 12:34:00	0	12	3	7	4
1	2008-10-08 12:35:00	0	12	3	7	4
1	2008-10-08 12:36:00	0	12	3	7	4
1	2008-10-08 12:37:00	56	12	3	7	4
1	2008-10-08 12:38:00	9	12	3	7	4
1	2008-10-08 12:39:00	37	12	3	7	4
1	2008-10-08 12:40:00	0	12	3	7	4
1	2008-10-08 12:41:00	0	12	3	7	4
1	2008-10-08 12:42:00	0	12	3	7	4
1	2008-10-08 12:43:00	0	12	3	7	4
1	2008-10-08 12:44:00	0	12	3	7	4
1	2008-10-08 12:45:00	0	12	3	7	4
1	2008-10-08 12:46:00	0	12	3	7	4
1	2008-10-08 12:47:00	0	12	3	7	4
1	2008-10-08 12:48:00	0	12	3	7	4
1	2008-10-08 12:49:00	0	12	3	7	4
1	2008-10-08 12:50:00	0	12	3	7	4
1	2008-10-08 12:51:00	0	12	3	7	4
1	2008-10-08 12:52:00	9	12	3	7	4
1	2008-10-08 12:53:00	9	12	3	7	4
1	2008-10-08 12:54:00	282	12	3	7	4
1	2008-10-08 12:55:00	9	12	3	7	4
1	2008-10-08 12:56:00	0	12	3	7	4
1	2008-10-08 12:57:00	0	12	3	7	4
1	2008-10-08 12:58:00	0	12	3	7	4
1	2008-10-08 12:59:00	0	12	3	7	4
1	2008-10-08 13:00:00	56	12	3	7	4
1	2008-10-08 13:01:00	19	13	3	7	4
1	2008-10-08 13:02:00	28	13	3	7	4
1	2008-10-08 13:03:00	9	13	3	7	4
1	2008-10-08 13:04:00	0	13	3	7	4
1	2008-10-08 13:05:00	19	13	3	7	4
1	2008-10-08 13:06:00	37	13	3	7	4
1	2008-10-08 13:07:00	9	13	3	7	4
1	2008-10-08 13:08:00	0	13	3	7	4
1	2008-10-08 13:09:00	0	13	3	7	4
1	2008-10-08 13:10:00	37	13	3	7	4
1	2008-10-08 13:11:00	0	13	3	7	4
1	2008-10-08 13:12:00	0	13	3	7	4
1	2008-10-08 13:13:00	0	13	3	7	4
1	2008-10-08 13:14:00	0	13	3	7	4
1	2008-10-08 13:15:00	0	13	3	7	4
1	2008-10-08 13:16:00	0	13	3	7	4
1	2008-10-08 13:17:00	0	13	3	7	4
1	2008-10-08 13:18:00	0	13	3	7	4
1	2008-10-08 13:19:00	0	13	3	7	4
1	2008-10-08 13:20:00	0	13	3	7	4
1	2008-10-08 13:21:00	0	13	3	7	4
1	2008-10-08 13:22:00	28	13	3	7	4
1	2008-10-08 13:23:00	37	13	3	7	4
1	2008-10-08 13:24:00	83	13	3	7	4
1	2008-10-08 13:25:00	9	13	3	7	4
1	2008-10-08 13:26:00	154	13	3	7	4
1	2008-10-08 13:27:00	0	13	3	7	4
1	2008-10-08 13:28:00	9	13	3	7	4
1	2008-10-08 13:29:00	37	13	3	7	4
1	2008-10-08 13:30:00	0	13	3	7	4
1	2008-10-08 13:31:00	56	13	3	7	4
1	2008-10-08 13:32:00	19	13	3	7	4
1	2008-10-08 13:33:00	0	13	3	7	4
1	2008-10-08 13:34:00	9	13	3	7	4
1	2008-10-08 13:35:00	9	13	3	7	4
1	2008-10-08 13:36:00	0	13	3	7	4
1	2008-10-08 13:37:00	0	13	3	7	4
1	2008-10-08 13:38:00	0	13	3	7	4
1	2008-10-08 13:39:00	0	13	3	7	4
1	2008-10-08 13:40:00	0	13	3	7	4
1	2008-10-08 13:41:00	0	13	3	7	4
1	2008-10-08 13:42:00	0	13	3	7	4
1	2008-10-08 13:43:00	0	13	3	7	4
1	2008-10-08 13:44:00	0	13	3	7	4
1	2008-10-08 13:45:00	0	13	3	7	4
1	2008-10-08 13:46:00	0	13	3	7	4
1	2008-10-08 13:47:00	0	13	3	7	4
1	2008-10-08 13:48:00	0	13	3	7	4
1	2008-10-08 13:49:00	0	13	3	7	4
1	2008-10-08 13:50:00	0	13	3	7	4
1	2008-10-08 13:51:00	0	13	3	7	4
1	2008-10-08 13:52:00	0	13	3	7	4
1	2008-10-08 13:53:00	0	13	3	7	4
1	2008-10-08 13:54:00	0	13	3	7	4
1	2008-10-08 13:55:00	0	13	3	7	4
1	2008-10-08 13:56:00	0	13	3	7	4
1	2008-10-08 13:57:00	19	13	3	7	4
1	2008-10-08 13:58:00	9	13	3	7	4
1	2008-10-08 13:59:00	0	13	3	7	4
1	2008-10-08 14:00:00	0	13	3	7	4
1	2008-10-08 14:01:00	0	14	3	7	4
1	2008-10-08 14:02:00	0	14	3	7	4
1	2008-10-08 14:03:00	0	14	3	7	4
1	2008-10-08 14:04:00	93	14	3	7	4
1	2008-10-08 14:05:00	0	14	3	7	4
1	2008-10-08 14:06:00	19	14	3	7	4
1	2008-10-08 14:07:00	0	14	3	7	4
1	2008-10-08 14:08:00	121	14	3	7	4
1	2008-10-08 14:09:00	19	14	3	7	4
1	2008-10-08 14:10:00	9	14	3	7	4
1	2008-10-08 14:11:00	19	14	3	7	4
1	2008-10-08 14:12:00	0	14	3	7	4
1	2008-10-08 14:13:00	0	14	3	7	4
1	2008-10-08 14:14:00	0	14	3	7	4
1	2008-10-08 14:15:00	0	14	3	7	4
1	2008-10-08 14:16:00	0	14	3	7	4
1	2008-10-08 14:17:00	0	14	3	7	4
1	2008-10-08 14:18:00	0	14	3	7	4
1	2008-10-08 14:19:00	0	14	3	7	4
1	2008-10-08 14:20:00	0	14	3	7	4
1	2008-10-08 14:21:00	0	14	3	7	4
1	2008-10-08 14:22:00	9	14	3	7	4
1	2008-10-08 14:23:00	65	14	3	7	4
1	2008-10-08 14:24:00	0	14	3	7	4
1	2008-10-08 14:25:00	0	14	3	7	4
1	2008-10-08 14:26:00	0	14	3	7	4
1	2008-10-08 14:27:00	0	14	3	7	4
1	2008-10-08 14:28:00	0	14	3	7	4
1	2008-10-08 14:29:00	28	14	3	7	4
1	2008-10-08 14:30:00	347	14	3	7	4
1	2008-10-08 14:31:00	419	14	3	7	4
1	2008-10-08 14:32:00	102	14	3	7	4
1	2008-10-08 14:33:00	28	14	3	7	4
1	2008-10-08 14:34:00	74	14	3	7	4
1	2008-10-08 14:35:00	0	14	3	7	4
1	2008-10-08 14:36:00	111	14	3	7	4
1	2008-10-08 14:37:00	562	14	3	7	4
1	2008-10-08 14:38:00	143	14	3	7	4
1	2008-10-08 14:39:00	256	14	3	7	4
1	2008-10-08 14:40:00	282	14	3	7	4
1	2008-10-08 14:41:00	74	14	3	7	4
1	2008-10-08 14:42:00	360	14	3	7	4
1	2008-10-08 14:43:00	0	14	3	7	4
1	2008-10-08 14:44:00	9	14	3	7	4
1	2008-10-08 14:45:00	9	14	3	7	4
1	2008-10-08 14:46:00	0	14	3	7	4
1	2008-10-08 14:47:00	0	14	3	7	4
1	2008-10-08 14:48:00	0	14	3	7	4
1	2008-10-08 14:49:00	28	14	3	7	4
1	2008-10-08 14:50:00	56	14	3	7	4
1	2008-10-08 14:51:00	0	14	3	7	4
1	2008-10-08 14:52:00	9	14	3	7	4
1	2008-10-08 14:53:00	390	14	3	7	4
1	2008-10-08 14:54:00	9	14	3	7	4
1	2008-10-08 14:55:00	0	14	3	7	4
1	2008-10-08 14:56:00	0	14	3	7	4
1	2008-10-08 14:57:00	0	14	3	7	4
1	2008-10-08 14:58:00	74	14	3	7	4
1	2008-10-08 14:59:00	93	14	3	7	4
1	2008-10-08 15:00:00	0	14	3	7	4
1	2008-10-08 15:01:00	0	15	3	7	4
1	2008-10-08 15:02:00	0	15	3	7	4
1	2008-10-08 15:03:00	0	15	3	7	4
1	2008-10-08 15:04:00	0	15	3	7	4
1	2008-10-08 15:05:00	0	15	3	7	4
1	2008-10-08 15:06:00	375	15	3	7	4
1	2008-10-08 15:07:00	121	15	3	7	4
1	2008-10-08 15:08:00	37	15	3	7	4
1	2008-10-08 15:09:00	0	15	3	7	4
1	2008-10-08 15:10:00	0	15	3	7	4
1	2008-10-08 15:11:00	0	15	3	7	4
1	2008-10-08 15:12:00	0	15	3	7	4
1	2008-10-08 15:13:00	0	15	3	7	4
1	2008-10-08 15:14:00	0	15	3	7	4
1	2008-10-08 15:15:00	0	15	3	7	4
1	2008-10-08 15:16:00	0	15	3	7	4
1	2008-10-08 15:17:00	46	15	3	7	4
1	2008-10-08 15:18:00	0	15	3	7	4
1	2008-10-08 15:19:00	0	15	3	7	4
1	2008-10-08 15:20:00	0	15	3	7	4
1	2008-10-08 15:21:00	9	15	3	7	4
1	2008-10-08 15:22:00	19	15	3	7	4
1	2008-10-08 15:23:00	0	15	3	7	4
1	2008-10-08 15:24:00	0	15	3	7	4
1	2008-10-08 15:25:00	0	15	3	7	4
1	2008-10-08 15:26:00	0	15	3	7	4
1	2008-10-08 15:27:00	0	15	3	7	4
1	2008-10-08 15:28:00	0	15	3	7	4
1	2008-10-08 15:29:00	74	15	3	7	4
1	2008-10-08 15:30:00	28	15	3	7	4
1	2008-10-08 15:31:00	93	15	3	7	4
1	2008-10-08 15:32:00	269	15	3	7	4
1	2008-10-08 15:33:00	0	15	3	7	4
1	2008-10-08 15:34:00	19	15	3	7	4
1	2008-10-08 15:35:00	0	15	3	7	4
1	2008-10-08 15:36:00	154	15	3	7	4
1	2008-10-08 15:37:00	176	15	3	7	4
1	2008-10-08 15:38:00	0	15	3	7	4
1	2008-10-08 15:39:00	83	15	3	7	4
1	2008-10-08 15:40:00	9	15	3	7	4
1	2008-10-08 15:41:00	9	15	3	7	4
1	2008-10-08 15:42:00	56	15	3	7	4
1	2008-10-08 15:43:00	143	15	3	7	4
1	2008-10-08 15:44:00	198	15	3	7	4
1	2008-10-08 15:45:00	121	15	3	7	4
1	2008-10-08 15:46:00	56	15	3	7	4
1	2008-10-08 15:47:00	9	15	3	7	4
1	2008-10-08 15:48:00	65	15	3	7	4
1	2008-10-08 15:49:00	176	15	3	7	4
1	2008-10-08 15:50:00	0	15	3	7	4
1	2008-10-08 15:51:00	83	15	3	7	4
1	2008-10-08 15:52:00	9	15	3	7	4
1	2008-10-08 15:53:00	221	15	3	7	4
1	2008-10-08 15:54:00	0	15	3	7	4
1	2008-10-08 15:55:00	56	15	3	7	4
1	2008-10-08 15:56:00	269	15	3	7	4
1	2008-10-08 15:57:00	0	15	3	7	4
1	2008-10-08 15:58:00	0	15	3	7	4
1	2008-10-08 15:59:00	19	15	3	7	4
1	2008-10-08 16:00:00	0	15	3	7	4
1	2008-10-08 16:01:00	0	16	3	7	4
1	2008-10-08 16:02:00	0	16	3	7	4
1	2008-10-08 16:03:00	0	16	3	7	4
1	2008-10-08 16:04:00	9	16	3	7	4
1	2008-10-08 16:05:00	56	16	3	7	4
1	2008-10-08 16:06:00	28	16	3	7	4
1	2008-10-08 16:07:00	0	16	3	7	4
1	2008-10-08 16:08:00	0	16	3	7	4
1	2008-10-08 16:09:00	0	16	3	7	4
1	2008-10-08 16:10:00	0	16	3	7	4
1	2008-10-08 16:11:00	0	16	3	7	4
1	2008-10-08 16:12:00	0	16	3	7	4
1	2008-10-08 16:13:00	0	16	3	7	4
1	2008-10-08 16:14:00	0	16	3	7	4
1	2008-10-08 16:15:00	0	16	3	7	4
1	2008-10-08 16:16:00	295	16	3	7	4
1	2008-10-08 16:17:00	210	16	3	7	4
1	2008-10-08 16:18:00	512	16	3	7	4
1	2008-10-08 16:19:00	0	16	3	7	4
1	2008-10-08 16:20:00	0	16	3	7	4
1	2008-10-08 16:21:00	28	16	3	7	4
1	2008-10-08 16:22:00	0	16	3	7	4
1	2008-10-08 16:23:00	0	16	3	7	4
1	2008-10-08 16:24:00	0	16	3	7	4
1	2008-10-08 16:25:00	0	16	3	7	4
1	2008-10-08 16:26:00	0	16	3	7	4
1	2008-10-08 16:27:00	28	16	3	7	4
1	2008-10-08 16:28:00	19	16	3	7	4
1	2008-10-08 16:29:00	0	16	3	7	4
1	2008-10-08 16:30:00	0	16	3	7	4
1	2008-10-08 16:31:00	0	16	3	7	4
1	2008-10-08 16:32:00	0	16	3	7	4
1	2008-10-08 16:33:00	46	16	3	7	4
1	2008-10-08 16:34:00	256	16	3	7	4
1	2008-10-08 16:35:00	74	16	3	7	4
1	2008-10-08 16:36:00	143	16	3	7	4
1	2008-10-08 16:37:00	434	16	3	7	4
1	2008-10-08 16:38:00	0	16	3	7	4
1	2008-10-08 16:39:00	198	16	3	7	4
1	2008-10-08 16:40:00	0	16	3	7	4
1	2008-10-08 16:41:00	0	16	3	7	4
1	2008-10-08 16:42:00	198	16	3	7	4
1	2008-10-08 16:43:00	111	16	3	7	4
1	2008-10-08 16:44:00	0	16	3	7	4
1	2008-10-08 16:45:00	0	16	3	7	4
1	2008-10-08 16:46:00	0	16	3	7	4
1	2008-10-08 16:47:00	0	16	3	7	4
1	2008-10-08 16:48:00	165	16	3	7	4
1	2008-10-08 16:49:00	46	16	3	7	4
1	2008-10-08 16:50:00	165	16	3	7	4
1	2008-10-08 16:51:00	0	16	3	7	4
1	2008-10-08 16:52:00	0	16	3	7	4
1	2008-10-08 16:53:00	56	16	3	7	4
1	2008-10-08 16:54:00	9	16	3	7	4
1	2008-10-08 16:55:00	19	16	3	7	4
1	2008-10-08 16:56:00	37	16	3	7	4
1	2008-10-08 16:57:00	143	16	3	7	4
1	2008-10-08 16:58:00	0	16	3	7	4
1	2008-10-08 16:59:00	0	16	3	7	4
1	2008-10-08 17:00:00	176	16	3	7	4
1	2008-10-08 17:01:00	111	17	3	7	4
1	2008-10-08 17:02:00	37	17	3	7	4
1	2008-10-08 17:03:00	19	17	3	7	4
1	2008-10-08 17:04:00	0	17	3	7	4
1	2008-10-08 17:05:00	870	17	3	7	4
1	2008-10-08 17:06:00	464	17	3	7	4
1	2008-10-08 17:07:00	243	17	3	7	4
1	2008-10-08 17:08:00	545	17	3	7	4
1	2008-10-08 17:09:00	132	17	3	7	4
1	2008-10-08 17:10:00	282	17	3	7	4
1	2008-10-08 17:11:00	9	17	3	7	4
1	2008-10-08 17:12:00	154	17	3	7	4
1	2008-10-08 17:13:00	210	17	3	7	4
1	2008-10-08 17:14:00	375	17	3	7	4
1	2008-10-08 17:15:00	210	17	3	7	4
1	2008-10-08 17:16:00	121	17	3	7	4
1	2008-10-08 17:17:00	434	17	3	7	4
1	2008-10-08 17:18:00	479	17	3	7	4
1	2008-10-08 17:19:00	321	17	3	7	4
1	2008-10-08 17:20:00	295	17	3	7	4
1	2008-10-08 17:21:00	404	17	3	7	4
1	2008-10-08 17:22:00	562	17	3	7	4
1	2008-10-08 17:23:00	360	17	3	7	4
1	2008-10-08 17:24:00	390	17	3	7	4
1	2008-10-08 17:25:00	295	17	3	7	4
1	2008-10-08 17:26:00	404	17	3	7	4
1	2008-10-08 17:27:00	404	17	3	7	4
1	2008-10-08 17:28:00	295	17	3	7	4
1	2008-10-08 17:29:00	512	17	3	7	4
1	2008-10-08 17:30:00	449	17	3	7	4
1	2008-10-08 17:31:00	334	17	3	7	4
1	2008-10-08 17:32:00	221	17	3	7	4
1	2008-10-08 17:33:00	176	17	3	7	4
1	2008-10-08 17:34:00	347	17	3	7	4
1	2008-10-08 17:35:00	295	17	3	7	4
1	2008-10-08 17:36:00	419	17	3	7	4
1	2008-10-08 17:37:00	111	17	3	7	4
1	2008-10-08 17:38:00	232	17	3	7	4
1	2008-10-08 17:39:00	187	17	3	7	4
1	2008-10-08 17:40:00	165	17	3	7	4
1	2008-10-08 17:41:00	46	17	3	7	4
1	2008-10-08 17:42:00	65	17	3	7	4
1	2008-10-08 17:43:00	143	17	3	7	4
1	2008-10-08 17:44:00	0	17	3	7	4
1	2008-10-08 17:45:00	0	17	3	7	4
1	2008-10-08 17:46:00	0	17	3	7	4
1	2008-10-08 17:47:00	529	17	3	7	4
1	2008-10-08 17:48:00	434	17	3	7	4
1	2008-10-08 17:49:00	390	17	3	7	4
1	2008-10-08 17:50:00	210	17	3	7	4
1	2008-10-08 17:51:00	321	17	3	7	4
1	2008-10-08 17:52:00	360	17	3	7	4
1	2008-10-08 17:53:00	221	17	3	7	4
1	2008-10-08 17:54:00	595	17	3	7	4
1	2008-10-08 17:55:00	198	17	3	7	4
1	2008-10-08 17:56:00	256	17	3	7	4
1	2008-10-08 17:57:00	46	17	3	7	4
1	2008-10-08 17:58:00	959	17	3	7	4
1	2008-10-08 17:59:00	449	17	3	7	4
1	2008-10-08 18:00:00	479	17	3	7	4
1	2008-10-08 18:01:00	529	18	4	7	4
1	2008-10-08 18:02:00	74	18	4	7	4
1	2008-10-08 18:03:00	0	18	4	7	4
1	2008-10-08 18:04:00	65	18	4	7	4
1	2008-10-08 18:05:00	93	18	4	7	4
1	2008-10-08 18:06:00	282	18	4	7	4
1	2008-10-08 18:07:00	28	18	4	7	4
1	2008-10-08 18:08:00	0	18	4	7	4
1	2008-10-08 18:09:00	0	18	4	7	4
1	2008-10-08 18:10:00	419	18	4	7	4
1	2008-10-08 18:11:00	562	18	4	7	4
1	2008-10-08 18:12:00	347	18	4	7	4
1	2008-10-08 18:13:00	562	18	4	7	4
1	2008-10-08 18:14:00	1056	18	4	7	4
1	2008-10-08 18:15:00	479	18	4	7	4
1	2008-10-08 18:16:00	198	18	4	7	4
1	2008-10-08 18:17:00	19	18	4	7	4
1	2008-10-08 18:18:00	19	18	4	7	4
1	2008-10-08 18:19:00	0	18	4	7	4
1	2008-10-08 18:20:00	0	18	4	7	4
1	2008-10-08 18:21:00	0	18	4	7	4
1	2008-10-08 18:22:00	937	18	4	7	4
1	2008-10-08 18:23:00	390	18	4	7	4
1	2008-10-08 18:24:00	419	18	4	7	4
1	2008-10-08 18:25:00	512	18	4	7	4
1	2008-10-08 18:26:00	269	18	4	7	4
1	2008-10-08 18:27:00	221	18	4	7	4
1	2008-10-08 18:28:00	0	18	4	7	4
1	2008-10-08 18:29:00	512	18	4	7	4
1	2008-10-08 18:30:00	132	18	4	7	4
1	2008-10-08 18:31:00	347	18	4	7	4
1	2008-10-08 18:32:00	256	18	4	7	4
1	2008-10-08 18:33:00	19	18	4	7	4
1	2008-10-08 18:34:00	19	18	4	7	4
1	2008-10-08 18:35:00	37	18	4	7	4
1	2008-10-08 18:36:00	0	18	4	7	4
1	2008-10-08 18:37:00	434	18	4	7	4
1	2008-10-08 18:38:00	154	18	4	7	4
1	2008-10-08 18:39:00	74	18	4	7	4
1	2008-10-08 18:40:00	28	18	4	7	4
1	2008-10-08 18:41:00	46	18	4	7	4
1	2008-10-08 18:42:00	154	18	4	7	4
1	2008-10-08 18:43:00	479	18	4	7	4
1	2008-10-08 18:44:00	670	18	4	7	4
1	2008-10-08 18:45:00	766	18	4	7	4
1	2008-10-08 18:46:00	707	18	4	7	4
1	2008-10-08 18:47:00	545	18	4	7	4
1	2008-10-08 18:48:00	827	18	4	7	4
1	2008-10-08 18:49:00	269	18	4	7	4
1	2008-10-08 18:50:00	419	18	4	7	4
1	2008-10-08 18:51:00	347	18	4	7	4
1	2008-10-08 18:52:00	512	18	4	7	4
1	2008-10-08 18:53:00	725	18	4	7	4
1	2008-10-08 18:54:00	670	18	4	7	4
1	2008-10-08 18:55:00	670	18	4	7	4
1	2008-10-08 18:56:00	688	18	4	7	4
1	2008-10-08 18:57:00	670	18	4	7	4
1	2008-10-08 18:58:00	93	18	4	7	4
1	2008-10-08 18:59:00	269	18	4	7	4
1	2008-10-08 19:00:00	434	18	4	7	4
1	2008-10-08 19:01:00	93	19	4	7	4
1	2008-10-08 19:02:00	256	19	4	7	4
1	2008-10-08 19:03:00	404	19	4	7	4
1	2008-10-08 19:04:00	651	19	4	7	4
1	2008-10-08 19:05:00	595	19	4	7	4
1	2008-10-08 19:06:00	256	19	4	7	4
1	2008-10-08 19:07:00	132	19	4	7	4
1	2008-10-08 19:08:00	434	19	4	7	4
1	2008-10-08 19:09:00	256	19	4	7	4
1	2008-10-08 19:10:00	545	19	4	7	4
1	2008-10-08 19:11:00	937	19	4	7	4
1	2008-10-08 19:12:00	1158	19	4	7	4
1	2008-10-08 19:13:00	3556	19	4	7	4
1	2008-10-08 19:14:00	892	19	4	7	4
1	2008-10-08 19:15:00	360	19	4	7	4
1	2008-10-08 19:16:00	19	19	4	7	4
1	2008-10-08 19:17:00	121	19	4	7	4
1	2008-10-08 19:18:00	2810	19	4	7	4
1	2008-10-08 19:19:00	419	19	4	7	4
1	2008-10-08 19:20:00	479	19	4	7	4
1	2008-10-08 19:21:00	256	19	4	7	4
1	2008-10-08 19:22:00	282	19	4	7	4
1	2008-10-08 19:23:00	827	19	4	7	4
1	2008-10-08 19:24:00	334	19	4	7	4
1	2008-10-08 19:25:00	321	19	4	7	4
1	2008-10-08 19:26:00	9	19	4	7	4
1	2008-10-08 19:27:00	0	19	4	7	4
1	2008-10-08 19:28:00	0	19	4	7	4
1	2008-10-08 19:29:00	132	19	4	7	4
1	2008-10-08 19:30:00	56	19	4	7	4
1	2008-10-08 19:31:00	28	19	4	7	4
1	2008-10-08 19:32:00	0	19	4	7	4
1	2008-10-08 19:33:00	0	19	4	7	4
1	2008-10-08 19:34:00	0	19	4	7	4
1	2008-10-08 19:35:00	0	19	4	7	4
1	2008-10-08 19:36:00	0	19	4	7	4
1	2008-10-08 19:37:00	0	19	4	7	4
1	2008-10-08 19:38:00	0	19	4	7	4
1	2008-10-08 19:39:00	0	19	4	7	4
1	2008-10-08 19:40:00	562	19	4	7	4
1	2008-10-08 19:41:00	449	19	4	7	4
1	2008-10-08 19:42:00	198	19	4	7	4
1	2008-10-08 19:43:00	390	19	4	7	4
1	2008-10-08 19:44:00	827	19	4	7	4
1	2008-10-08 19:45:00	807	19	4	7	4
1	2008-10-08 19:46:00	0	19	4	7	4
1	2008-10-08 19:47:00	0	19	4	7	4
1	2008-10-08 19:48:00	19	19	4	7	4
1	2008-10-08 19:49:00	295	19	4	7	4
1	2008-10-08 19:50:00	256	19	4	7	4
1	2008-10-08 19:51:00	102	19	4	7	4
1	2008-10-08 19:52:00	74	19	4	7	4
1	2008-10-08 19:53:00	154	19	4	7	4
1	2008-10-08 19:54:00	56	19	4	7	4
1	2008-10-08 19:55:00	83	19	4	7	4
1	2008-10-08 19:56:00	74	19	4	7	4
1	2008-10-08 19:57:00	154	19	4	7	4
1	2008-10-08 19:58:00	256	19	4	7	4
1	2008-10-08 19:59:00	102	19	4	7	4
1	2008-10-08 20:00:00	132	19	4	7	4
1	2008-10-08 20:01:00	347	20	4	7	4
1	2008-10-08 20:02:00	176	20	4	7	4
1	2008-10-08 20:03:00	334	20	4	7	4
1	2008-10-08 20:04:00	479	20	4	7	4
1	2008-10-08 20:05:00	28	20	4	7	4
1	2008-10-08 20:06:00	9	20	4	7	4
1	2008-10-08 20:07:00	0	20	4	7	4
1	2008-10-08 20:08:00	0	20	4	7	4
1	2008-10-08 20:09:00	0	20	4	7	4
1	2008-10-08 20:10:00	0	20	4	7	4
1	2008-10-08 20:11:00	65	20	4	7	4
1	2008-10-08 20:12:00	154	20	4	7	4
1	2008-10-08 20:13:00	0	20	4	7	4
1	2008-10-08 20:14:00	132	20	4	7	4
1	2008-10-08 20:15:00	390	20	4	7	4
1	2008-10-08 20:16:00	198	20	4	7	4
1	2008-10-08 20:17:00	256	20	4	7	4
1	2008-10-08 20:18:00	419	20	4	7	4
1	2008-10-08 20:19:00	562	20	4	7	4
1	2008-10-08 20:20:00	404	20	4	7	4
1	2008-10-08 20:21:00	495	20	4	7	4
1	2008-10-08 20:22:00	121	20	4	7	4
1	2008-10-08 20:23:00	93	20	4	7	4
1	2008-10-08 20:24:00	0	20	4	7	4
1	2008-10-08 20:25:00	0	20	4	7	4
1	2008-10-08 20:26:00	56	20	4	7	4
1	2008-10-08 20:27:00	0	20	4	7	4
1	2008-10-08 20:28:00	390	20	4	7	4
1	2008-10-08 20:29:00	707	20	4	7	4
1	2008-10-08 20:30:00	390	20	4	7	4
1	2008-10-08 20:31:00	495	20	4	7	4
1	2008-10-08 20:32:00	0	20	4	7	4
1	2008-10-08 20:33:00	0	20	4	7	4
1	2008-10-08 20:34:00	633	20	4	7	4
1	2008-10-08 20:35:00	495	20	4	7	4
1	2008-10-08 20:36:00	334	20	4	7	4
1	2008-10-08 20:37:00	282	20	4	7	4
1	2008-10-08 20:38:00	154	20	4	7	4
1	2008-10-08 20:39:00	256	20	4	7	4
1	2008-10-08 20:40:00	449	20	4	7	4
1	2008-10-08 20:41:00	529	20	4	7	4
1	2008-10-08 20:42:00	0	20	4	7	4
1	2008-10-08 20:43:00	0	20	4	7	4
1	2008-10-08 20:44:00	0	20	4	7	4
1	2008-10-08 20:45:00	28	20	4	7	4
1	2008-10-08 20:46:00	0	20	4	7	4
1	2008-10-08 20:47:00	46	20	4	7	4
1	2008-10-08 20:48:00	28	20	4	7	4
1	2008-10-08 20:49:00	0	20	4	7	4
1	2008-10-08 20:50:00	404	20	4	7	4
1	2008-10-08 20:51:00	512	20	4	7	4
1	2008-10-08 20:52:00	464	20	4	7	4
1	2008-10-08 20:53:00	295	20	4	7	4
1	2008-10-08 20:54:00	464	20	4	7	4
1	2008-10-08 20:55:00	595	20	4	7	4
1	2008-10-08 20:56:00	347	20	4	7	4
1	2008-10-08 20:57:00	595	20	4	7	4
1	2008-10-08 20:58:00	243	20	4	7	4
1	2008-10-08 20:59:00	434	20	4	7	4
1	2008-10-08 21:00:00	848	20	4	7	4
1	2008-10-08 21:01:00	37	21	4	7	4
1	2008-10-08 21:02:00	0	21	4	7	4
1	2008-10-08 21:03:00	0	21	4	7	4
1	2008-10-08 21:04:00	19	21	4	7	4
1	2008-10-08 21:05:00	0	21	4	7	4
1	2008-10-08 21:06:00	0	21	4	7	4
1	2008-10-08 21:07:00	0	21	4	7	4
1	2008-10-08 21:08:00	0	21	4	7	4
1	2008-10-08 21:09:00	9	21	4	7	4
1	2008-10-08 21:10:00	0	21	4	7	4
1	2008-10-08 21:11:00	0	21	4	7	4
1	2008-10-08 21:12:00	0	21	4	7	4
1	2008-10-08 21:13:00	0	21	4	7	4
1	2008-10-08 21:14:00	19	21	4	7	4
1	2008-10-08 21:15:00	9	21	4	7	4
1	2008-10-08 21:16:00	0	21	4	7	4
1	2008-10-08 21:17:00	0	21	4	7	4
1	2008-10-08 21:18:00	0	21	4	7	4
1	2008-10-08 21:19:00	0	21	4	7	4
1	2008-10-08 21:20:00	0	21	4	7	4
1	2008-10-08 21:21:00	0	21	4	7	4
1	2008-10-08 21:22:00	0	21	4	7	4
1	2008-10-08 21:23:00	0	21	4	7	4
1	2008-10-08 21:24:00	0	21	4	7	4
1	2008-10-08 21:25:00	0	21	4	7	4
1	2008-10-08 21:26:00	0	21	4	7	4
1	2008-10-08 21:27:00	0	21	4	7	4
1	2008-10-08 21:28:00	0	21	4	7	4
1	2008-10-08 21:29:00	0	21	4	7	4
1	2008-10-08 21:30:00	0	21	4	7	4
1	2008-10-08 21:31:00	0	21	4	7	4
1	2008-10-08 21:32:00	0	21	4	7	4
1	2008-10-08 21:33:00	0	21	4	7	4
1	2008-10-08 21:34:00	0	21	4	7	4
1	2008-10-08 21:35:00	0	21	4	7	4
1	2008-10-08 21:36:00	0	21	4	7	4
1	2008-10-08 21:37:00	0	21	4	7	4
1	2008-10-08 21:38:00	46	21	4	7	4
1	2008-10-08 21:39:00	512	21	4	7	4
1	2008-10-08 21:40:00	827	21	4	7	4
1	2008-10-08 21:41:00	46	21	4	7	4
1	2008-10-08 21:42:00	0	21	4	7	4
1	2008-10-08 21:43:00	19	21	4	7	4
1	2008-10-08 21:44:00	0	21	4	7	4
1	2008-10-08 21:45:00	0	21	4	7	4
1	2008-10-08 21:46:00	19	21	4	7	4
1	2008-10-08 21:47:00	0	21	4	7	4
1	2008-10-08 21:48:00	0	21	4	7	4
1	2008-10-08 21:49:00	0	21	4	7	4
1	2008-10-08 21:50:00	0	21	4	7	4
1	2008-10-08 21:51:00	0	21	4	7	4
1	2008-10-08 21:52:00	0	21	4	7	4
1	2008-10-08 21:53:00	65	21	4	7	4
1	2008-10-08 21:54:00	111	21	4	7	4
1	2008-10-08 21:55:00	37	21	4	7	4
1	2008-10-08 21:56:00	0	21	4	7	4
1	2008-10-08 21:57:00	0	21	4	7	4
1	2008-10-08 21:58:00	0	21	4	7	4
1	2008-10-08 21:59:00	0	21	4	7	4
1	2008-10-08 22:00:00	0	21	4	7	4
1	2008-10-08 22:01:00	0	22	4	7	4
1	2008-10-08 22:02:00	0	22	4	7	4
1	2008-10-08 22:03:00	9	22	4	7	4
1	2008-10-08 22:04:00	545	22	4	7	4
1	2008-10-08 22:05:00	9	22	4	7	4
1	2008-10-08 22:06:00	28	22	4	7	4
1	2008-10-08 22:07:00	0	22	4	7	4
1	2008-10-08 22:08:00	0	22	4	7	4
1	2008-10-08 22:09:00	0	22	4	7	4
1	2008-10-08 22:10:00	0	22	4	7	4
1	2008-10-08 22:11:00	0	22	4	7	4
1	2008-10-08 22:12:00	0	22	4	7	4
1	2008-10-08 22:13:00	0	22	4	7	4
1	2008-10-08 22:14:00	0	22	4	7	4
1	2008-10-08 22:15:00	0	22	4	7	4
1	2008-10-08 22:16:00	19	22	4	7	4
1	2008-10-08 22:17:00	0	22	4	7	4
1	2008-10-08 22:18:00	0	22	4	7	4
1	2008-10-08 22:19:00	0	22	4	7	4
1	2008-10-08 22:20:00	0	22	4	7	4
1	2008-10-08 22:21:00	0	22	4	7	4
1	2008-10-08 22:22:00	0	22	4	7	4
1	2008-10-08 22:23:00	0	22	4	7	4
1	2008-10-08 22:24:00	0	22	4	7	4
1	2008-10-08 22:25:00	0	22	4	7	4
1	2008-10-08 22:26:00	0	22	4	7	4
1	2008-10-08 22:27:00	0	22	4	7	4
1	2008-10-08 22:28:00	0	22	4	7	4
1	2008-10-08 22:29:00	0	22	4	7	4
1	2008-10-08 22:30:00	0	22	4	7	4
1	2008-10-08 22:31:00	0	22	4	7	4
1	2008-10-08 22:32:00	0	22	4	7	4
1	2008-10-08 22:33:00	0	22	4	7	4
1	2008-10-08 22:34:00	0	22	4	7	4
1	2008-10-08 22:35:00	0	22	4	7	4
1	2008-10-08 22:36:00	0	22	4	7	4
1	2008-10-08 22:37:00	0	22	4	7	4
1	2008-10-08 22:38:00	0	22	4	7	4
1	2008-10-08 22:39:00	0	22	4	7	4
1	2008-10-08 22:40:00	0	22	4	7	4
1	2008-10-08 22:41:00	0	22	4	7	4
1	2008-10-08 22:42:00	0	22	4	7	4
1	2008-10-08 22:43:00	0	22	4	7	4
1	2008-10-08 22:44:00	0	22	4	7	4
1	2008-10-08 22:45:00	0	22	4	7	4
1	2008-10-08 22:46:00	0	22	4	7	4
1	2008-10-08 22:47:00	0	22	4	7	4
1	2008-10-08 22:48:00	0	22	4	7	4
1	2008-10-08 22:49:00	0	22	4	7	4
1	2008-10-08 22:50:00	198	22	4	7	4
1	2008-10-08 22:51:00	0	22	4	7	4
1	2008-10-08 22:52:00	0	22	4	7	4
1	2008-10-08 22:53:00	0	22	4	7	4
1	2008-10-08 22:54:00	0	22	4	7	4
1	2008-10-08 22:55:00	0	22	4	7	4
1	2008-10-08 22:56:00	0	22	4	7	4
1	2008-10-08 22:57:00	0	22	4	7	4
1	2008-10-08 22:58:00	0	22	4	7	4
1	2008-10-08 22:59:00	0	22	4	7	4
1	2008-10-08 23:00:00	0	22	4	7	4
1	2008-10-08 23:01:00	0	23	4	7	4
1	2008-10-08 23:02:00	0	23	4	7	4
1	2008-10-08 23:03:00	0	23	4	7	4
1	2008-10-08 23:04:00	19	23	4	7	4
1	2008-10-08 23:05:00	0	23	4	7	4
1	2008-10-08 23:06:00	0	23	4	7	4
1	2008-10-08 23:07:00	0	23	4	7	4
1	2008-10-08 23:08:00	0	23	4	7	4
1	2008-10-08 23:09:00	0	23	4	7	4
1	2008-10-08 23:10:00	0	23	4	7	4
1	2008-10-08 23:11:00	0	23	4	7	4
1	2008-10-08 23:12:00	56	23	4	7	4
1	2008-10-08 23:13:00	0	23	4	7	4
1	2008-10-08 23:14:00	295	23	4	7	4
1	2008-10-08 23:15:00	0	23	4	7	4
1	2008-10-08 23:16:00	0	23	4	7	4
1	2008-10-08 23:17:00	0	23	4	7	4
1	2008-10-08 23:18:00	0	23	4	7	4
1	2008-10-08 23:19:00	0	23	4	7	4
1	2008-10-08 23:20:00	0	23	4	7	4
1	2008-10-08 23:21:00	0	23	4	7	4
1	2008-10-08 23:22:00	0	23	4	7	4
1	2008-10-08 23:23:00	0	23	4	7	4
1	2008-10-08 23:24:00	0	23	4	7	4
1	2008-10-08 23:25:00	0	23	4	7	4
1	2008-10-08 23:26:00	0	23	4	7	4
1	2008-10-08 23:27:00	0	23	4	7	4
1	2008-10-08 23:28:00	143	23	4	7	4
1	2008-10-08 23:29:00	1210	23	4	7	4
1	2008-10-08 23:30:00	651	23	4	7	4
1	2008-10-08 23:31:00	28	23	4	7	4
1	2008-10-08 23:32:00	434	23	4	7	4
1	2008-10-08 23:33:00	614	23	4	7	4
1	2008-10-08 23:34:00	9	23	4	7	4
1	2008-10-08 23:35:00	28	23	4	7	4
1	2008-10-08 23:36:00	0	23	4	7	4
1	2008-10-08 23:37:00	0	23	4	7	4
1	2008-10-08 23:38:00	9	23	4	7	4
1	2008-10-08 23:39:00	0	23	4	7	4
1	2008-10-08 23:40:00	0	23	4	7	4
1	2008-10-08 23:41:00	0	23	4	7	4
1	2008-10-08 23:42:00	0	23	4	7	4
1	2008-10-08 23:43:00	0	23	4	7	4
1	2008-10-08 23:44:00	0	23	4	7	4
1	2008-10-08 23:45:00	0	23	4	7	4
1	2008-10-08 23:46:00	0	23	4	7	4
1	2008-10-08 23:47:00	0	23	4	7	4
1	2008-10-08 23:48:00	0	23	4	7	4
1	2008-10-08 23:49:00	0	23	4	7	4
1	2008-10-08 23:50:00	0	23	4	7	4
1	2008-10-08 23:51:00	56	23	4	7	4
1	2008-10-08 23:52:00	0	23	4	7	4
1	2008-10-08 23:53:00	0	23	4	7	4
1	2008-10-08 23:54:00	0	23	4	7	4
1	2008-10-08 23:55:00	0	23	4	7	4
1	2008-10-08 23:56:00	0	23	4	7	4
1	2008-10-08 23:57:00	0	23	4	7	4
1	2008-10-08 23:58:00	0	23	4	7	4
1	2008-10-08 23:59:00	0	23	4	7	4
1	2008-10-09	0	23	4	7	4
1	2008-10-09 00:01:00	0	0	1	8	5
1	2008-10-09 00:02:00	0	0	1	8	5
1	2008-10-09 00:03:00	0	0	1	8	5
1	2008-10-09 00:04:00	0	0	1	8	5
1	2008-10-09 00:05:00	0	0	1	8	5
1	2008-10-09 00:06:00	0	0	1	8	5
1	2008-10-09 00:07:00	0	0	1	8	5
1	2008-10-09 00:08:00	0	0	1	8	5
1	2008-10-09 00:09:00	0	0	1	8	5
1	2008-10-09 00:10:00	0	0	1	8	5
1	2008-10-09 00:11:00	0	0	1	8	5
1	2008-10-09 00:12:00	0	0	1	8	5
1	2008-10-09 00:13:00	0	0	1	8	5
1	2008-10-09 00:14:00	9	0	1	8	5
1	2008-10-09 00:15:00	0	0	1	8	5
1	2008-10-09 00:16:00	0	0	1	8	5
1	2008-10-09 00:17:00	46	0	1	8	5
1	2008-10-09 00:18:00	0	0	1	8	5
1	2008-10-09 00:19:00	9	0	1	8	5
1	2008-10-09 00:20:00	0	0	1	8	5
1	2008-10-09 00:21:00	0	0	1	8	5
1	2008-10-09 00:22:00	0	0	1	8	5
1	2008-10-09 00:23:00	0	0	1	8	5
1	2008-10-09 00:24:00	0	0	1	8	5
1	2008-10-09 00:25:00	0	0	1	8	5
1	2008-10-09 00:26:00	0	0	1	8	5
1	2008-10-09 00:27:00	0	0	1	8	5
1	2008-10-09 00:28:00	0	0	1	8	5
1	2008-10-09 00:29:00	0	0	1	8	5
1	2008-10-09 00:30:00	0	0	1	8	5
1	2008-10-09 00:31:00	0	0	1	8	5
1	2008-10-09 00:32:00	0	0	1	8	5
1	2008-10-09 00:33:00	0	0	1	8	5
1	2008-10-09 00:34:00	0	0	1	8	5
1	2008-10-09 00:35:00	0	0	1	8	5
1	2008-10-09 00:36:00	0	0	1	8	5
1	2008-10-09 00:37:00	0	0	1	8	5
1	2008-10-09 00:38:00	0	0	1	8	5
1	2008-10-09 00:39:00	0	0	1	8	5
1	2008-10-09 00:40:00	0	0	1	8	5
1	2008-10-09 00:41:00	0	0	1	8	5
1	2008-10-09 00:42:00	0	0	1	8	5
1	2008-10-09 00:43:00	0	0	1	8	5
1	2008-10-09 00:44:00	0	0	1	8	5
1	2008-10-09 00:45:00	102	0	1	8	5
1	2008-10-09 00:46:00	0	0	1	8	5
1	2008-10-09 00:47:00	0	0	1	8	5
1	2008-10-09 00:48:00	0	0	1	8	5
1	2008-10-09 00:49:00	0	0	1	8	5
1	2008-10-09 00:50:00	0	0	1	8	5
1	2008-10-09 00:51:00	0	0	1	8	5
1	2008-10-09 00:52:00	0	0	1	8	5
1	2008-10-09 00:53:00	0	0	1	8	5
1	2008-10-09 00:54:00	0	0	1	8	5
1	2008-10-09 00:55:00	0	0	1	8	5
1	2008-10-09 00:56:00	0	0	1	8	5
1	2008-10-09 00:57:00	0	0	1	8	5
1	2008-10-09 00:58:00	0	0	1	8	5
1	2008-10-09 00:59:00	0	0	1	8	5
1	2008-10-09 01:00:00	0	0	1	8	5
1	2008-10-09 01:01:00	46	1	1	8	5
1	2008-10-09 01:02:00	0	1	1	8	5
1	2008-10-09 01:03:00	0	1	1	8	5
1	2008-10-09 01:04:00	0	1	1	8	5
1	2008-10-09 01:05:00	0	1	1	8	5
1	2008-10-09 01:06:00	0	1	1	8	5
1	2008-10-09 01:07:00	0	1	1	8	5
1	2008-10-09 01:08:00	0	1	1	8	5
1	2008-10-09 01:09:00	0	1	1	8	5
1	2008-10-09 01:10:00	0	1	1	8	5
1	2008-10-09 01:11:00	0	1	1	8	5
1	2008-10-09 01:12:00	0	1	1	8	5
1	2008-10-09 01:13:00	0	1	1	8	5
1	2008-10-09 01:14:00	0	1	1	8	5
1	2008-10-09 01:15:00	0	1	1	8	5
1	2008-10-09 01:16:00	0	1	1	8	5
1	2008-10-09 01:17:00	0	1	1	8	5
1	2008-10-09 01:18:00	0	1	1	8	5
1	2008-10-09 01:19:00	0	1	1	8	5
1	2008-10-09 01:20:00	0	1	1	8	5
1	2008-10-09 01:21:00	0	1	1	8	5
1	2008-10-09 01:22:00	0	1	1	8	5
1	2008-10-09 01:23:00	0	1	1	8	5
1	2008-10-09 01:24:00	0	1	1	8	5
1	2008-10-09 01:25:00	0	1	1	8	5
1	2008-10-09 01:26:00	0	1	1	8	5
1	2008-10-09 01:27:00	0	1	1	8	5
1	2008-10-09 01:28:00	0	1	1	8	5
1	2008-10-09 01:29:00	0	1	1	8	5
1	2008-10-09 01:30:00	0	1	1	8	5
1	2008-10-09 01:31:00	0	1	1	8	5
1	2008-10-09 01:32:00	0	1	1	8	5
1	2008-10-09 01:33:00	0	1	1	8	5
1	2008-10-09 01:34:00	0	1	1	8	5
1	2008-10-09 01:35:00	65	1	1	8	5
1	2008-10-09 01:36:00	0	1	1	8	5
1	2008-10-09 01:37:00	0	1	1	8	5
1	2008-10-09 01:38:00	0	1	1	8	5
1	2008-10-09 01:39:00	0	1	1	8	5
1	2008-10-09 01:40:00	0	1	1	8	5
1	2008-10-09 01:41:00	0	1	1	8	5
1	2008-10-09 01:42:00	0	1	1	8	5
1	2008-10-09 01:43:00	0	1	1	8	5
1	2008-10-09 01:44:00	0	1	1	8	5
1	2008-10-09 01:45:00	0	1	1	8	5
1	2008-10-09 01:46:00	0	1	1	8	5
1	2008-10-09 01:47:00	0	1	1	8	5
1	2008-10-09 01:48:00	0	1	1	8	5
1	2008-10-09 01:49:00	56	1	1	8	5
1	2008-10-09 01:50:00	0	1	1	8	5
1	2008-10-09 01:51:00	9	1	1	8	5
1	2008-10-09 01:52:00	0	1	1	8	5
1	2008-10-09 01:53:00	0	1	1	8	5
1	2008-10-09 01:54:00	0	1	1	8	5
1	2008-10-09 01:55:00	0	1	1	8	5
1	2008-10-09 01:56:00	0	1	1	8	5
1	2008-10-09 01:57:00	0	1	1	8	5
1	2008-10-09 01:58:00	0	1	1	8	5
1	2008-10-09 01:59:00	0	1	1	8	5
1	2008-10-09 02:00:00	0	1	1	8	5
1	2008-10-09 02:01:00	0	2	1	8	5
1	2008-10-09 02:02:00	0	2	1	8	5
1	2008-10-09 02:03:00	0	2	1	8	5
1	2008-10-09 02:04:00	0	2	1	8	5
1	2008-10-09 02:05:00	321	2	1	8	5
1	2008-10-09 02:06:00	0	2	1	8	5
1	2008-10-09 02:07:00	0	2	1	8	5
1	2008-10-09 02:08:00	0	2	1	8	5
1	2008-10-09 02:09:00	0	2	1	8	5
1	2008-10-09 02:10:00	0	2	1	8	5
1	2008-10-09 02:11:00	0	2	1	8	5
1	2008-10-09 02:12:00	0	2	1	8	5
1	2008-10-09 02:13:00	0	2	1	8	5
1	2008-10-09 02:14:00	0	2	1	8	5
1	2008-10-09 02:15:00	0	2	1	8	5
1	2008-10-09 02:16:00	0	2	1	8	5
1	2008-10-09 02:17:00	0	2	1	8	5
1	2008-10-09 02:18:00	0	2	1	8	5
1	2008-10-09 02:19:00	0	2	1	8	5
1	2008-10-09 02:20:00	0	2	1	8	5
1	2008-10-09 02:21:00	0	2	1	8	5
1	2008-10-09 02:22:00	0	2	1	8	5
1	2008-10-09 02:23:00	0	2	1	8	5
1	2008-10-09 02:24:00	0	2	1	8	5
1	2008-10-09 02:25:00	0	2	1	8	5
1	2008-10-09 02:26:00	0	2	1	8	5
1	2008-10-09 02:27:00	0	2	1	8	5
1	2008-10-09 02:28:00	282	2	1	8	5
1	2008-10-09 02:29:00	83	2	1	8	5
1	2008-10-09 02:30:00	9	2	1	8	5
1	2008-10-09 02:31:00	0	2	1	8	5
1	2008-10-09 02:32:00	0	2	1	8	5
1	2008-10-09 02:33:00	0	2	1	8	5
1	2008-10-09 02:34:00	0	2	1	8	5
1	2008-10-09 02:35:00	0	2	1	8	5
1	2008-10-09 02:36:00	0	2	1	8	5
1	2008-10-09 02:37:00	0	2	1	8	5
1	2008-10-09 02:38:00	0	2	1	8	5
1	2008-10-09 02:39:00	0	2	1	8	5
1	2008-10-09 02:40:00	0	2	1	8	5
1	2008-10-09 02:41:00	0	2	1	8	5
1	2008-10-09 02:42:00	0	2	1	8	5
1	2008-10-09 02:43:00	0	2	1	8	5
1	2008-10-09 02:44:00	0	2	1	8	5
1	2008-10-09 02:45:00	0	2	1	8	5
1	2008-10-09 02:46:00	0	2	1	8	5
1	2008-10-09 02:47:00	56	2	1	8	5
1	2008-10-09 02:48:00	198	2	1	8	5
1	2008-10-09 02:49:00	0	2	1	8	5
1	2008-10-09 02:50:00	0	2	1	8	5
1	2008-10-09 02:51:00	0	2	1	8	5
1	2008-10-09 02:52:00	0	2	1	8	5
1	2008-10-09 02:53:00	0	2	1	8	5
1	2008-10-09 02:54:00	0	2	1	8	5
1	2008-10-09 02:55:00	0	2	1	8	5
1	2008-10-09 02:56:00	0	2	1	8	5
1	2008-10-09 02:57:00	0	2	1	8	5
1	2008-10-09 02:58:00	0	2	1	8	5
1	2008-10-09 02:59:00	0	2	1	8	5
1	2008-10-09 03:00:00	0	2	1	8	5
1	2008-10-09 03:01:00	0	3	1	8	5
1	2008-10-09 03:02:00	0	3	1	8	5
1	2008-10-09 03:03:00	0	3	1	8	5
1	2008-10-09 03:04:00	0	3	1	8	5
1	2008-10-09 03:05:00	0	3	1	8	5
1	2008-10-09 03:06:00	0	3	1	8	5
1	2008-10-09 03:07:00	0	3	1	8	5
1	2008-10-09 03:08:00	0	3	1	8	5
1	2008-10-09 03:09:00	0	3	1	8	5
1	2008-10-09 03:10:00	0	3	1	8	5
1	2008-10-09 03:11:00	0	3	1	8	5
1	2008-10-09 03:12:00	0	3	1	8	5
1	2008-10-09 03:13:00	0	3	1	8	5
1	2008-10-09 03:14:00	0	3	1	8	5
1	2008-10-09 03:15:00	0	3	1	8	5
1	2008-10-09 03:16:00	0	3	1	8	5
1	2008-10-09 03:17:00	0	3	1	8	5
1	2008-10-09 03:18:00	187	3	1	8	5
1	2008-10-09 03:19:00	9	3	1	8	5
1	2008-10-09 03:20:00	9	3	1	8	5
1	2008-10-09 03:21:00	0	3	1	8	5
1	2008-10-09 03:22:00	0	3	1	8	5
1	2008-10-09 03:23:00	0	3	1	8	5
1	2008-10-09 03:24:00	0	3	1	8	5
1	2008-10-09 03:25:00	0	3	1	8	5
1	2008-10-09 03:26:00	0	3	1	8	5
1	2008-10-09 03:27:00	0	3	1	8	5
1	2008-10-09 03:28:00	0	3	1	8	5
1	2008-10-09 03:29:00	0	3	1	8	5
1	2008-10-09 03:30:00	0	3	1	8	5
1	2008-10-09 03:31:00	0	3	1	8	5
1	2008-10-09 03:32:00	0	3	1	8	5
1	2008-10-09 03:33:00	0	3	1	8	5
1	2008-10-09 03:34:00	0	3	1	8	5
1	2008-10-09 03:35:00	282	3	1	8	5
1	2008-10-09 03:36:00	0	3	1	8	5
1	2008-10-09 03:37:00	0	3	1	8	5
1	2008-10-09 03:38:00	0	3	1	8	5
1	2008-10-09 03:39:00	0	3	1	8	5
1	2008-10-09 03:40:00	0	3	1	8	5
1	2008-10-09 03:41:00	0	3	1	8	5
1	2008-10-09 03:42:00	0	3	1	8	5
1	2008-10-09 03:43:00	0	3	1	8	5
1	2008-10-09 03:44:00	0	3	1	8	5
1	2008-10-09 03:45:00	0	3	1	8	5
1	2008-10-09 03:46:00	0	3	1	8	5
1	2008-10-09 03:47:00	0	3	1	8	5
1	2008-10-09 03:48:00	0	3	1	8	5
1	2008-10-09 03:49:00	9	3	1	8	5
1	2008-10-09 03:50:00	0	3	1	8	5
1	2008-10-09 03:51:00	0	3	1	8	5
1	2008-10-09 03:52:00	0	3	1	8	5
1	2008-10-09 03:53:00	0	3	1	8	5
1	2008-10-09 03:54:00	0	3	1	8	5
1	2008-10-09 03:55:00	0	3	1	8	5
1	2008-10-09 03:56:00	0	3	1	8	5
1	2008-10-09 03:57:00	0	3	1	8	5
1	2008-10-09 03:58:00	0	3	1	8	5
1	2008-10-09 03:59:00	0	3	1	8	5
1	2008-10-09 04:00:00	0	3	1	8	5
1	2008-10-09 04:01:00	0	4	1	8	5
1	2008-10-09 04:02:00	0	4	1	8	5
1	2008-10-09 04:03:00	0	4	1	8	5
1	2008-10-09 04:04:00	0	4	1	8	5
1	2008-10-09 04:05:00	0	4	1	8	5
1	2008-10-09 04:06:00	0	4	1	8	5
1	2008-10-09 04:07:00	0	4	1	8	5
1	2008-10-09 04:08:00	19	4	1	8	5
1	2008-10-09 04:09:00	0	4	1	8	5
1	2008-10-09 04:10:00	0	4	1	8	5
1	2008-10-09 04:11:00	0	4	1	8	5
1	2008-10-09 04:12:00	0	4	1	8	5
1	2008-10-09 04:13:00	0	4	1	8	5
1	2008-10-09 04:14:00	0	4	1	8	5
1	2008-10-09 04:15:00	0	4	1	8	5
1	2008-10-09 04:16:00	0	4	1	8	5
1	2008-10-09 04:17:00	0	4	1	8	5
1	2008-10-09 04:18:00	0	4	1	8	5
1	2008-10-09 04:19:00	0	4	1	8	5
1	2008-10-09 04:20:00	0	4	1	8	5
1	2008-10-09 04:21:00	0	4	1	8	5
1	2008-10-09 04:22:00	0	4	1	8	5
1	2008-10-09 04:23:00	0	4	1	8	5
1	2008-10-09 04:24:00	0	4	1	8	5
1	2008-10-09 04:25:00	0	4	1	8	5
1	2008-10-09 04:26:00	0	4	1	8	5
1	2008-10-09 04:27:00	0	4	1	8	5
1	2008-10-09 04:28:00	0	4	1	8	5
1	2008-10-09 04:29:00	0	4	1	8	5
1	2008-10-09 04:30:00	37	4	1	8	5
1	2008-10-09 04:31:00	0	4	1	8	5
1	2008-10-09 04:32:00	0	4	1	8	5
1	2008-10-09 04:33:00	0	4	1	8	5
1	2008-10-09 04:34:00	0	4	1	8	5
1	2008-10-09 04:35:00	0	4	1	8	5
1	2008-10-09 04:36:00	0	4	1	8	5
1	2008-10-09 04:37:00	0	4	1	8	5
1	2008-10-09 04:38:00	0	4	1	8	5
1	2008-10-09 04:39:00	0	4	1	8	5
1	2008-10-09 04:40:00	0	4	1	8	5
1	2008-10-09 04:41:00	0	4	1	8	5
1	2008-10-09 04:42:00	0	4	1	8	5
1	2008-10-09 04:43:00	0	4	1	8	5
1	2008-10-09 04:44:00	0	4	1	8	5
1	2008-10-09 04:45:00	0	4	1	8	5
1	2008-10-09 04:46:00	0	4	1	8	5
1	2008-10-09 04:47:00	0	4	1	8	5
1	2008-10-09 04:48:00	19	4	1	8	5
1	2008-10-09 04:49:00	0	4	1	8	5
1	2008-10-09 04:50:00	0	4	1	8	5
1	2008-10-09 04:51:00	0	4	1	8	5
1	2008-10-09 04:52:00	0	4	1	8	5
1	2008-10-09 04:53:00	0	4	1	8	5
1	2008-10-09 04:54:00	0	4	1	8	5
1	2008-10-09 04:55:00	0	4	1	8	5
1	2008-10-09 04:56:00	0	4	1	8	5
1	2008-10-09 04:57:00	0	4	1	8	5
1	2008-10-09 04:58:00	0	4	1	8	5
1	2008-10-09 04:59:00	0	4	1	8	5
1	2008-10-09 05:00:00	0	4	1	8	5
1	2008-10-09 05:01:00	0	5	1	8	5
1	2008-10-09 05:02:00	28	5	1	8	5
1	2008-10-09 05:03:00	0	5	1	8	5
1	2008-10-09 05:04:00	0	5	1	8	5
1	2008-10-09 05:05:00	0	5	1	8	5
1	2008-10-09 05:06:00	0	5	1	8	5
1	2008-10-09 05:07:00	0	5	1	8	5
1	2008-10-09 05:08:00	28	5	1	8	5
1	2008-10-09 05:09:00	0	5	1	8	5
1	2008-10-09 05:10:00	0	5	1	8	5
1	2008-10-09 05:11:00	0	5	1	8	5
1	2008-10-09 05:12:00	0	5	1	8	5
1	2008-10-09 05:13:00	0	5	1	8	5
1	2008-10-09 05:14:00	0	5	1	8	5
1	2008-10-09 05:15:00	0	5	1	8	5
1	2008-10-09 05:16:00	0	5	1	8	5
1	2008-10-09 05:17:00	0	5	1	8	5
1	2008-10-09 05:18:00	0	5	1	8	5
1	2008-10-09 05:19:00	0	5	1	8	5
1	2008-10-09 05:20:00	0	5	1	8	5
1	2008-10-09 05:21:00	0	5	1	8	5
1	2008-10-09 05:22:00	0	5	1	8	5
1	2008-10-09 05:23:00	0	5	1	8	5
1	2008-10-09 05:24:00	0	5	1	8	5
1	2008-10-09 05:25:00	0	5	1	8	5
1	2008-10-09 05:26:00	9	5	1	8	5
1	2008-10-09 05:27:00	0	5	1	8	5
1	2008-10-09 05:28:00	0	5	1	8	5
1	2008-10-09 05:29:00	0	5	1	8	5
1	2008-10-09 05:30:00	0	5	1	8	5
1	2008-10-09 05:31:00	0	5	1	8	5
1	2008-10-09 05:32:00	0	5	1	8	5
1	2008-10-09 05:33:00	0	5	1	8	5
1	2008-10-09 05:34:00	0	5	1	8	5
1	2008-10-09 05:35:00	0	5	1	8	5
1	2008-10-09 05:36:00	0	5	1	8	5
1	2008-10-09 05:37:00	0	5	1	8	5
1	2008-10-09 05:38:00	0	5	1	8	5
1	2008-10-09 05:39:00	0	5	1	8	5
1	2008-10-09 05:40:00	0	5	1	8	5
1	2008-10-09 05:41:00	0	5	1	8	5
1	2008-10-09 05:42:00	0	5	1	8	5
1	2008-10-09 05:43:00	37	5	1	8	5
1	2008-10-09 05:44:00	0	5	1	8	5
1	2008-10-09 05:45:00	0	5	1	8	5
1	2008-10-09 05:46:00	0	5	1	8	5
1	2008-10-09 05:47:00	0	5	1	8	5
1	2008-10-09 05:48:00	0	5	1	8	5
1	2008-10-09 05:49:00	0	5	1	8	5
1	2008-10-09 05:50:00	0	5	1	8	5
1	2008-10-09 05:51:00	0	5	1	8	5
1	2008-10-09 05:52:00	0	5	1	8	5
1	2008-10-09 05:53:00	0	5	1	8	5
1	2008-10-09 05:54:00	0	5	1	8	5
1	2008-10-09 05:55:00	0	5	1	8	5
1	2008-10-09 05:56:00	0	5	1	8	5
1	2008-10-09 05:57:00	0	5	1	8	5
1	2008-10-09 05:58:00	0	5	1	8	5
1	2008-10-09 05:59:00	0	5	1	8	5
1	2008-10-09 06:00:00	269	5	1	8	5
1	2008-10-09 06:01:00	0	6	2	8	5
1	2008-10-09 06:02:00	0	6	2	8	5
1	2008-10-09 06:03:00	0	6	2	8	5
1	2008-10-09 06:04:00	0	6	2	8	5
1	2008-10-09 06:05:00	0	6	2	8	5
1	2008-10-09 06:06:00	0	6	2	8	5
1	2008-10-09 06:07:00	0	6	2	8	5
1	2008-10-09 06:08:00	0	6	2	8	5
1	2008-10-09 06:09:00	0	6	2	8	5
1	2008-10-09 06:10:00	0	6	2	8	5
1	2008-10-09 06:11:00	0	6	2	8	5
1	2008-10-09 06:12:00	0	6	2	8	5
1	2008-10-09 06:13:00	0	6	2	8	5
1	2008-10-09 06:14:00	0	6	2	8	5
1	2008-10-09 06:15:00	0	6	2	8	5
1	2008-10-09 06:16:00	0	6	2	8	5
1	2008-10-09 06:17:00	0	6	2	8	5
1	2008-10-09 06:18:00	0	6	2	8	5
1	2008-10-09 06:19:00	0	6	2	8	5
1	2008-10-09 06:20:00	0	6	2	8	5
1	2008-10-09 06:21:00	0	6	2	8	5
1	2008-10-09 06:22:00	0	6	2	8	5
1	2008-10-09 06:23:00	0	6	2	8	5
1	2008-10-09 06:24:00	0	6	2	8	5
1	2008-10-09 06:25:00	0	6	2	8	5
1	2008-10-09 06:26:00	0	6	2	8	5
1	2008-10-09 06:27:00	0	6	2	8	5
1	2008-10-09 06:28:00	0	6	2	8	5
1	2008-10-09 06:29:00	0	6	2	8	5
1	2008-10-09 06:30:00	0	6	2	8	5
1	2008-10-09 06:31:00	0	6	2	8	5
1	2008-10-09 06:32:00	0	6	2	8	5
1	2008-10-09 06:33:00	0	6	2	8	5
1	2008-10-09 06:34:00	0	6	2	8	5
1	2008-10-09 06:35:00	0	6	2	8	5
1	2008-10-09 06:36:00	0	6	2	8	5
1	2008-10-09 06:37:00	0	6	2	8	5
1	2008-10-09 06:38:00	0	6	2	8	5
1	2008-10-09 06:39:00	0	6	2	8	5
1	2008-10-09 06:40:00	0	6	2	8	5
1	2008-10-09 06:41:00	0	6	2	8	5
1	2008-10-09 06:42:00	0	6	2	8	5
1	2008-10-09 06:43:00	0	6	2	8	5
1	2008-10-09 06:44:00	0	6	2	8	5
1	2008-10-09 06:45:00	0	6	2	8	5
1	2008-10-09 06:46:00	0	6	2	8	5
1	2008-10-09 06:47:00	0	6	2	8	5
1	2008-10-09 06:48:00	0	6	2	8	5
1	2008-10-09 06:49:00	0	6	2	8	5
1	2008-10-09 06:50:00	0	6	2	8	5
1	2008-10-09 06:51:00	0	6	2	8	5
1	2008-10-09 06:52:00	83	6	2	8	5
1	2008-10-09 06:53:00	0	6	2	8	5
1	2008-10-09 06:54:00	0	6	2	8	5
1	2008-10-09 06:55:00	0	6	2	8	5
1	2008-10-09 06:56:00	0	6	2	8	5
1	2008-10-09 06:57:00	0	6	2	8	5
1	2008-10-09 06:58:00	0	6	2	8	5
1	2008-10-09 06:59:00	0	6	2	8	5
1	2008-10-09 07:00:00	0	6	2	8	5
1	2008-10-09 07:01:00	0	7	2	8	5
1	2008-10-09 07:02:00	0	7	2	8	5
1	2008-10-09 07:03:00	0	7	2	8	5
1	2008-10-09 07:04:00	28	7	2	8	5
1	2008-10-09 07:05:00	74	7	2	8	5
1	2008-10-09 07:06:00	9	7	2	8	5
1	2008-10-09 07:07:00	0	7	2	8	5
1	2008-10-09 07:08:00	0	7	2	8	5
1	2008-10-09 07:09:00	102	7	2	8	5
1	2008-10-09 07:10:00	232	7	2	8	5
1	2008-10-09 07:11:00	0	7	2	8	5
1	2008-10-09 07:12:00	0	7	2	8	5
1	2008-10-09 07:13:00	0	7	2	8	5
1	2008-10-09 07:14:00	0	7	2	8	5
1	2008-10-09 07:15:00	0	7	2	8	5
1	2008-10-09 07:16:00	0	7	2	8	5
1	2008-10-09 07:17:00	0	7	2	8	5
1	2008-10-09 07:18:00	37	7	2	8	5
1	2008-10-09 07:19:00	0	7	2	8	5
1	2008-10-09 07:20:00	0	7	2	8	5
1	2008-10-09 07:21:00	0	7	2	8	5
1	2008-10-09 07:22:00	0	7	2	8	5
1	2008-10-09 07:23:00	347	7	2	8	5
1	2008-10-09 07:24:00	0	7	2	8	5
1	2008-10-09 07:25:00	0	7	2	8	5
1	2008-10-09 07:26:00	0	7	2	8	5
1	2008-10-09 07:27:00	0	7	2	8	5
1	2008-10-09 07:28:00	0	7	2	8	5
1	2008-10-09 07:29:00	0	7	2	8	5
1	2008-10-09 07:30:00	0	7	2	8	5
1	2008-10-09 07:31:00	0	7	2	8	5
1	2008-10-09 07:32:00	0	7	2	8	5
1	2008-10-09 07:33:00	0	7	2	8	5
1	2008-10-09 07:34:00	0	7	2	8	5
1	2008-10-09 07:35:00	0	7	2	8	5
1	2008-10-09 07:36:00	0	7	2	8	5
1	2008-10-09 07:37:00	0	7	2	8	5
1	2008-10-09 07:38:00	0	7	2	8	5
1	2008-10-09 07:39:00	449	7	2	8	5
1	2008-10-09 07:40:00	651	7	2	8	5
1	2008-10-09 07:41:00	870	7	2	8	5
1	2008-10-09 07:42:00	321	7	2	8	5
1	2008-10-09 07:43:00	0	7	2	8	5
1	2008-10-09 07:44:00	0	7	2	8	5
1	2008-10-09 07:45:00	0	7	2	8	5
1	2008-10-09 07:46:00	46	7	2	8	5
1	2008-10-09 07:47:00	0	7	2	8	5
1	2008-10-09 07:48:00	0	7	2	8	5
1	2008-10-09 07:49:00	870	7	2	8	5
1	2008-10-09 07:50:00	46	7	2	8	5
1	2008-10-09 07:51:00	37	7	2	8	5
1	2008-10-09 07:52:00	243	7	2	8	5
1	2008-10-09 07:53:00	0	7	2	8	5
1	2008-10-09 07:54:00	9	7	2	8	5
1	2008-10-09 07:55:00	0	7	2	8	5
1	2008-10-09 07:56:00	46	7	2	8	5
1	2008-10-09 07:57:00	1440	7	2	8	5
1	2008-10-09 07:58:00	19	7	2	8	5
1	2008-10-09 07:59:00	479	7	2	8	5
1	2008-10-09 08:00:00	983	7	2	8	5
1	2008-10-09 08:01:00	1503	8	2	8	5
1	2008-10-09 08:02:00	1701	8	2	8	5
1	2008-10-09 08:03:00	121	8	2	8	5
1	2008-10-09 08:04:00	360	8	2	8	5
1	2008-10-09 08:05:00	1293	8	2	8	5
1	2008-10-09 08:06:00	651	8	2	8	5
1	2008-10-09 08:07:00	347	8	2	8	5
1	2008-10-09 08:08:00	1666	8	2	8	5
1	2008-10-09 08:09:00	892	8	2	8	5
1	2008-10-09 08:10:00	766	8	2	8	5
1	2008-10-09 08:11:00	766	8	2	8	5
1	2008-10-09 08:12:00	595	8	2	8	5
1	2008-10-09 08:13:00	464	8	2	8	5
1	2008-10-09 08:14:00	404	8	2	8	5
1	2008-10-09 08:15:00	495	8	2	8	5
1	2008-10-09 08:16:00	915	8	2	8	5
1	2008-10-09 08:17:00	688	8	2	8	5
1	2008-10-09 08:18:00	132	8	2	8	5
1	2008-10-09 08:19:00	495	8	2	8	5
1	2008-10-09 08:20:00	132	8	2	8	5
1	2008-10-09 08:21:00	0	8	2	8	5
1	2008-10-09 08:22:00	74	8	2	8	5
1	2008-10-09 08:23:00	154	8	2	8	5
1	2008-10-09 08:24:00	0	8	2	8	5
1	2008-10-09 08:25:00	0	8	2	8	5
1	2008-10-09 08:26:00	56	8	2	8	5
1	2008-10-09 08:27:00	0	8	2	8	5
1	2008-10-09 08:28:00	0	8	2	8	5
1	2008-10-09 08:29:00	0	8	2	8	5
1	2008-10-09 08:30:00	0	8	2	8	5
1	2008-10-09 08:31:00	0	8	2	8	5
1	2008-10-09 08:32:00	0	8	2	8	5
1	2008-10-09 08:33:00	0	8	2	8	5
1	2008-10-09 08:34:00	102	8	2	8	5
1	2008-10-09 08:35:00	9	8	2	8	5
1	2008-10-09 08:36:00	0	8	2	8	5
1	2008-10-09 08:37:00	0	8	2	8	5
1	2008-10-09 08:38:00	0	8	2	8	5
1	2008-10-09 08:39:00	243	8	2	8	5
1	2008-10-09 08:40:00	434	8	2	8	5
1	2008-10-09 08:41:00	143	8	2	8	5
1	2008-10-09 08:42:00	282	8	2	8	5
1	2008-10-09 08:43:00	102	8	2	8	5
1	2008-10-09 08:44:00	176	8	2	8	5
1	2008-10-09 08:45:00	143	8	2	8	5
1	2008-10-09 08:46:00	0	8	2	8	5
1	2008-10-09 08:47:00	0	8	2	8	5
1	2008-10-09 08:48:00	0	8	2	8	5
1	2008-10-09 08:49:00	0	8	2	8	5
1	2008-10-09 08:50:00	9	8	2	8	5
1	2008-10-09 08:51:00	0	8	2	8	5
1	2008-10-09 08:52:00	0	8	2	8	5
1	2008-10-09 08:53:00	0	8	2	8	5
1	2008-10-09 08:54:00	0	8	2	8	5
1	2008-10-09 08:55:00	9	8	2	8	5
1	2008-10-09 08:56:00	0	8	2	8	5
1	2008-10-09 08:57:00	0	8	2	8	5
1	2008-10-09 08:58:00	0	8	2	8	5
1	2008-10-09 08:59:00	9	8	2	8	5
1	2008-10-09 09:00:00	19	8	2	8	5
1	2008-10-09 09:01:00	232	9	2	8	5
1	2008-10-09 09:02:00	0	9	2	8	5
1	2008-10-09 09:03:00	0	9	2	8	5
1	2008-10-09 09:04:00	132	9	2	8	5
1	2008-10-09 09:05:00	187	9	2	8	5
1	2008-10-09 09:06:00	419	9	2	8	5
1	2008-10-09 09:07:00	143	9	2	8	5
1	2008-10-09 09:08:00	282	9	2	8	5
1	2008-10-09 09:09:00	132	9	2	8	5
1	2008-10-09 09:10:00	187	9	2	8	5
1	2008-10-09 09:11:00	46	9	2	8	5
1	2008-10-09 09:12:00	321	9	2	8	5
1	2008-10-09 09:13:00	102	9	2	8	5
1	2008-10-09 09:14:00	0	9	2	8	5
1	2008-10-09 09:15:00	210	9	2	8	5
1	2008-10-09 09:16:00	0	9	2	8	5
1	2008-10-09 09:17:00	269	9	2	8	5
1	2008-10-09 09:18:00	165	9	2	8	5
1	2008-10-09 09:19:00	0	9	2	8	5
1	2008-10-09 09:20:00	0	9	2	8	5
1	2008-10-09 09:21:00	0	9	2	8	5
1	2008-10-09 09:22:00	56	9	2	8	5
1	2008-10-09 09:23:00	56	9	2	8	5
1	2008-10-09 09:24:00	0	9	2	8	5
1	2008-10-09 09:25:00	46	9	2	8	5
1	2008-10-09 09:26:00	19	9	2	8	5
1	2008-10-09 09:27:00	102	9	2	8	5
1	2008-10-09 09:28:00	232	9	2	8	5
1	2008-10-09 09:29:00	614	9	2	8	5
1	2008-10-09 09:30:00	347	9	2	8	5
1	2008-10-09 09:31:00	282	9	2	8	5
1	2008-10-09 09:32:00	176	9	2	8	5
1	2008-10-09 09:33:00	529	9	2	8	5
1	2008-10-09 09:34:00	56	9	2	8	5
1	2008-10-09 09:35:00	269	9	2	8	5
1	2008-10-09 09:36:00	707	9	2	8	5
1	2008-10-09 09:37:00	232	9	2	8	5
1	2008-10-09 09:38:00	282	9	2	8	5
1	2008-10-09 09:39:00	198	9	2	8	5
1	2008-10-09 09:40:00	334	9	2	8	5
1	2008-10-09 09:41:00	256	9	2	8	5
1	2008-10-09 09:42:00	9	9	2	8	5
1	2008-10-09 09:43:00	187	9	2	8	5
1	2008-10-09 09:44:00	83	9	2	8	5
1	2008-10-09 09:45:00	56	9	2	8	5
1	2008-10-09 09:46:00	0	9	2	8	5
1	2008-10-09 09:47:00	0	9	2	8	5
1	2008-10-09 09:48:00	0	9	2	8	5
1	2008-10-09 09:49:00	0	9	2	8	5
1	2008-10-09 09:50:00	121	9	2	8	5
1	2008-10-09 09:51:00	282	9	2	8	5
1	2008-10-09 09:52:00	308	9	2	8	5
1	2008-10-09 09:53:00	28	9	2	8	5
1	2008-10-09 09:54:00	360	9	2	8	5
1	2008-10-09 09:55:00	360	9	2	8	5
1	2008-10-09 09:56:00	404	9	2	8	5
1	2008-10-09 09:57:00	670	9	2	8	5
1	2008-10-09 09:58:00	725	9	2	8	5
1	2008-10-09 09:59:00	232	9	2	8	5
1	2008-10-09 10:00:00	334	9	2	8	5
1	2008-10-09 10:01:00	19	10	2	8	5
1	2008-10-09 10:02:00	321	10	2	8	5
1	2008-10-09 10:03:00	143	10	2	8	5
1	2008-10-09 10:04:00	198	10	2	8	5
1	2008-10-09 10:05:00	0	10	2	8	5
1	2008-10-09 10:06:00	0	10	2	8	5
1	2008-10-09 10:07:00	0	10	2	8	5
1	2008-10-09 10:08:00	0	10	2	8	5
1	2008-10-09 10:09:00	0	10	2	8	5
1	2008-10-09 10:10:00	0	10	2	8	5
1	2008-10-09 10:11:00	0	10	2	8	5
1	2008-10-09 10:12:00	0	10	2	8	5
1	2008-10-09 10:13:00	0	10	2	8	5
1	2008-10-09 10:14:00	28	10	2	8	5
1	2008-10-09 10:15:00	0	10	2	8	5
1	2008-10-09 10:16:00	56	10	2	8	5
1	2008-10-09 10:17:00	404	10	2	8	5
1	2008-10-09 10:18:00	121	10	2	8	5
1	2008-10-09 10:19:00	154	10	2	8	5
1	2008-10-09 10:20:00	165	10	2	8	5
1	2008-10-09 10:21:00	83	10	2	8	5
1	2008-10-09 10:22:00	46	10	2	8	5
1	2008-10-09 10:23:00	0	10	2	8	5
1	2008-10-09 10:24:00	0	10	2	8	5
1	2008-10-09 10:25:00	0	10	2	8	5
1	2008-10-09 10:26:00	0	10	2	8	5
1	2008-10-09 10:27:00	28	10	2	8	5
1	2008-10-09 10:28:00	37	10	2	8	5
1	2008-10-09 10:29:00	28	10	2	8	5
1	2008-10-09 10:30:00	0	10	2	8	5
1	2008-10-09 10:31:00	1158	10	2	8	5
1	2008-10-09 10:32:00	295	10	2	8	5
1	2008-10-09 10:33:00	529	10	2	8	5
1	2008-10-09 10:34:00	0	10	2	8	5
1	2008-10-09 10:35:00	102	10	2	8	5
1	2008-10-09 10:36:00	74	10	2	8	5
1	2008-10-09 10:37:00	243	10	2	8	5
1	2008-10-09 10:38:00	0	10	2	8	5
1	2008-10-09 10:39:00	198	10	2	8	5
1	2008-10-09 10:40:00	243	10	2	8	5
1	2008-10-09 10:41:00	74	10	2	8	5
1	2008-10-09 10:42:00	0	10	2	8	5
1	2008-10-09 10:43:00	0	10	2	8	5
1	2008-10-09 10:44:00	0	10	2	8	5
1	2008-10-09 10:45:00	19	10	2	8	5
1	2008-10-09 10:46:00	0	10	2	8	5
1	2008-10-09 10:47:00	0	10	2	8	5
1	2008-10-09 10:48:00	0	10	2	8	5
1	2008-10-09 10:49:00	0	10	2	8	5
1	2008-10-09 10:50:00	28	10	2	8	5
1	2008-10-09 10:51:00	0	10	2	8	5
1	2008-10-09 10:52:00	0	10	2	8	5
1	2008-10-09 10:53:00	0	10	2	8	5
1	2008-10-09 10:54:00	0	10	2	8	5
1	2008-10-09 10:55:00	0	10	2	8	5
1	2008-10-09 10:56:00	0	10	2	8	5
1	2008-10-09 10:57:00	0	10	2	8	5
1	2008-10-09 10:58:00	0	10	2	8	5
1	2008-10-09 10:59:00	0	10	2	8	5
1	2008-10-09 11:00:00	0	10	2	8	5
1	2008-10-09 11:01:00	0	11	2	8	5
1	2008-10-09 11:02:00	0	11	2	8	5
1	2008-10-09 11:03:00	0	11	2	8	5
1	2008-10-09 11:04:00	9	11	2	8	5
1	2008-10-09 11:05:00	0	11	2	8	5
1	2008-10-09 11:06:00	0	11	2	8	5
1	2008-10-09 11:07:00	0	11	2	8	5
1	2008-10-09 11:08:00	0	11	2	8	5
1	2008-10-09 11:09:00	0	11	2	8	5
1	2008-10-09 11:10:00	0	11	2	8	5
1	2008-10-09 11:11:00	0	11	2	8	5
1	2008-10-09 11:12:00	0	11	2	8	5
1	2008-10-09 11:13:00	0	11	2	8	5
1	2008-10-09 11:14:00	19	11	2	8	5
1	2008-10-09 11:15:00	0	11	2	8	5
1	2008-10-09 11:16:00	0	11	2	8	5
1	2008-10-09 11:17:00	0	11	2	8	5
1	2008-10-09 11:18:00	65	11	2	8	5
1	2008-10-09 11:19:00	0	11	2	8	5
1	2008-10-09 11:20:00	111	11	2	8	5
1	2008-10-09 11:21:00	74	11	2	8	5
1	2008-10-09 11:22:00	0	11	2	8	5
1	2008-10-09 11:23:00	9	11	2	8	5
1	2008-10-09 11:24:00	0	11	2	8	5
1	2008-10-09 11:25:00	28	11	2	8	5
1	2008-10-09 11:26:00	0	11	2	8	5
1	2008-10-09 11:27:00	0	11	2	8	5
1	2008-10-09 11:28:00	0	11	2	8	5
1	2008-10-09 11:29:00	0	11	2	8	5
1	2008-10-09 11:30:00	0	11	2	8	5
1	2008-10-09 11:31:00	0	11	2	8	5
1	2008-10-09 11:32:00	0	11	2	8	5
1	2008-10-09 11:33:00	0	11	2	8	5
1	2008-10-09 11:34:00	0	11	2	8	5
1	2008-10-09 11:35:00	0	11	2	8	5
1	2008-10-09 11:36:00	0	11	2	8	5
1	2008-10-09 11:37:00	102	11	2	8	5
1	2008-10-09 11:38:00	154	11	2	8	5
1	2008-10-09 11:39:00	28	11	2	8	5
1	2008-10-09 11:40:00	210	11	2	8	5
1	2008-10-09 11:41:00	0	11	2	8	5
1	2008-10-09 11:42:00	0	11	2	8	5
1	2008-10-09 11:43:00	56	11	2	8	5
1	2008-10-09 11:44:00	0	11	2	8	5
1	2008-10-09 11:45:00	0	11	2	8	5
1	2008-10-09 11:46:00	9	11	2	8	5
1	2008-10-09 11:47:00	1056	11	2	8	5
1	2008-10-09 11:48:00	9	11	2	8	5
1	2008-10-09 11:49:00	154	11	2	8	5
1	2008-10-09 11:50:00	121	11	2	8	5
1	2008-10-09 11:51:00	0	11	2	8	5
1	2008-10-09 11:52:00	0	11	2	8	5
1	2008-10-09 11:53:00	0	11	2	8	5
1	2008-10-09 11:54:00	102	11	2	8	5
1	2008-10-09 11:55:00	9	11	2	8	5
1	2008-10-09 11:56:00	65	11	2	8	5
1	2008-10-09 11:57:00	9	11	2	8	5
1	2008-10-09 11:58:00	0	11	2	8	5
1	2008-10-09 11:59:00	0	11	2	8	5
1	2008-10-09 12:00:00	46	11	2	8	5
1	2008-10-09 12:01:00	0	12	3	8	5
1	2008-10-09 12:02:00	0	12	3	8	5
1	2008-10-09 12:03:00	0	12	3	8	5
1	2008-10-09 12:04:00	0	12	3	8	5
1	2008-10-09 12:05:00	0	12	3	8	5
1	2008-10-09 12:06:00	0	12	3	8	5
1	2008-10-09 12:07:00	28	12	3	8	5
1	2008-10-09 12:08:00	9	12	3	8	5
1	2008-10-09 12:09:00	0	12	3	8	5
1	2008-10-09 12:10:00	0	12	3	8	5
1	2008-10-09 12:11:00	9	12	3	8	5
1	2008-10-09 12:12:00	9	12	3	8	5
1	2008-10-09 12:13:00	0	12	3	8	5
1	2008-10-09 12:14:00	0	12	3	8	5
1	2008-10-09 12:15:00	0	12	3	8	5
1	2008-10-09 12:16:00	37	12	3	8	5
1	2008-10-09 12:17:00	28	12	3	8	5
1	2008-10-09 12:18:00	93	12	3	8	5
1	2008-10-09 12:19:00	243	12	3	8	5
1	2008-10-09 12:20:00	1031	12	3	8	5
1	2008-10-09 12:21:00	495	12	3	8	5
1	2008-10-09 12:22:00	360	12	3	8	5
1	2008-10-09 12:23:00	579	12	3	8	5
1	2008-10-09 12:24:00	198	12	3	8	5
1	2008-10-09 12:25:00	132	12	3	8	5
1	2008-10-09 12:26:00	243	12	3	8	5
1	2008-10-09 12:27:00	9	12	3	8	5
1	2008-10-09 12:28:00	0	12	3	8	5
1	2008-10-09 12:29:00	0	12	3	8	5
1	2008-10-09 12:30:00	9	12	3	8	5
1	2008-10-09 12:31:00	0	12	3	8	5
1	2008-10-09 12:32:00	0	12	3	8	5
1	2008-10-09 12:33:00	46	12	3	8	5
1	2008-10-09 12:34:00	9	12	3	8	5
1	2008-10-09 12:35:00	0	12	3	8	5
1	2008-10-09 12:36:00	176	12	3	8	5
1	2008-10-09 12:37:00	404	12	3	8	5
1	2008-10-09 12:38:00	198	12	3	8	5
1	2008-10-09 12:39:00	0	12	3	8	5
1	2008-10-09 12:40:00	83	12	3	8	5
1	2008-10-09 12:41:00	295	12	3	8	5
1	2008-10-09 12:42:00	0	12	3	8	5
1	2008-10-09 12:43:00	0	12	3	8	5
1	2008-10-09 12:44:00	0	12	3	8	5
1	2008-10-09 12:45:00	187	12	3	8	5
1	2008-10-09 12:46:00	404	12	3	8	5
1	2008-10-09 12:47:00	210	12	3	8	5
1	2008-10-09 12:48:00	375	12	3	8	5
1	2008-10-09 12:49:00	19	12	3	8	5
1	2008-10-09 12:50:00	464	12	3	8	5
1	2008-10-09 12:51:00	937	12	3	8	5
1	2008-10-09 12:52:00	347	12	3	8	5
1	2008-10-09 12:53:00	132	12	3	8	5
1	2008-10-09 12:54:00	419	12	3	8	5
1	2008-10-09 12:55:00	0	12	3	8	5
1	2008-10-09 12:56:00	111	12	3	8	5
1	2008-10-09 12:57:00	449	12	3	8	5
1	2008-10-09 12:58:00	143	12	3	8	5
1	2008-10-09 12:59:00	143	12	3	8	5
1	2008-10-09 13:00:00	9	12	3	8	5
1	2008-10-09 13:01:00	0	13	3	8	5
1	2008-10-09 13:02:00	9	13	3	8	5
1	2008-10-09 13:03:00	0	13	3	8	5
1	2008-10-09 13:04:00	19	13	3	8	5
1	2008-10-09 13:05:00	121	13	3	8	5
1	2008-10-09 13:06:00	512	13	3	8	5
1	2008-10-09 13:07:00	19	13	3	8	5
1	2008-10-09 13:08:00	390	13	3	8	5
1	2008-10-09 13:09:00	321	13	3	8	5
1	2008-10-09 13:10:00	0	13	3	8	5
1	2008-10-09 13:11:00	232	13	3	8	5
1	2008-10-09 13:12:00	221	13	3	8	5
1	2008-10-09 13:13:00	0	13	3	8	5
1	2008-10-09 13:14:00	28	13	3	8	5
1	2008-10-09 13:15:00	0	13	3	8	5
1	2008-10-09 13:16:00	83	13	3	8	5
1	2008-10-09 13:17:00	347	13	3	8	5
1	2008-10-09 13:18:00	0	13	3	8	5
1	2008-10-09 13:19:00	0	13	3	8	5
1	2008-10-09 13:20:00	0	13	3	8	5
1	2008-10-09 13:21:00	9	13	3	8	5
1	2008-10-09 13:22:00	0	13	3	8	5
1	2008-10-09 13:23:00	0	13	3	8	5
1	2008-10-09 13:24:00	0	13	3	8	5
1	2008-10-09 13:25:00	0	13	3	8	5
1	2008-10-09 13:26:00	0	13	3	8	5
1	2008-10-09 13:27:00	0	13	3	8	5
1	2008-10-09 13:28:00	19	13	3	8	5
1	2008-10-09 13:29:00	0	13	3	8	5
1	2008-10-09 13:30:00	9	13	3	8	5
1	2008-10-09 13:31:00	0	13	3	8	5
1	2008-10-09 13:32:00	37	13	3	8	5
1	2008-10-09 13:33:00	0	13	3	8	5
1	2008-10-09 13:34:00	9	13	3	8	5
1	2008-10-09 13:35:00	0	13	3	8	5
1	2008-10-09 13:36:00	0	13	3	8	5
1	2008-10-09 13:37:00	9	13	3	8	5
1	2008-10-09 13:38:00	0	13	3	8	5
1	2008-10-09 13:39:00	0	13	3	8	5
1	2008-10-09 13:40:00	0	13	3	8	5
1	2008-10-09 13:41:00	0	13	3	8	5
1	2008-10-09 13:42:00	0	13	3	8	5
1	2008-10-09 13:43:00	0	13	3	8	5
1	2008-10-09 13:44:00	0	13	3	8	5
1	2008-10-09 13:45:00	56	13	3	8	5
1	2008-10-09 13:46:00	0	13	3	8	5
1	2008-10-09 13:47:00	74	13	3	8	5
1	2008-10-09 13:48:00	28	13	3	8	5
1	2008-10-09 13:49:00	9	13	3	8	5
1	2008-10-09 13:50:00	0	13	3	8	5
1	2008-10-09 13:51:00	0	13	3	8	5
1	2008-10-09 13:52:00	0	13	3	8	5
1	2008-10-09 13:53:00	0	13	3	8	5
1	2008-10-09 13:54:00	0	13	3	8	5
1	2008-10-09 13:55:00	0	13	3	8	5
1	2008-10-09 13:56:00	28	13	3	8	5
1	2008-10-09 13:57:00	37	13	3	8	5
1	2008-10-09 13:58:00	9	13	3	8	5
1	2008-10-09 13:59:00	56	13	3	8	5
1	2008-10-09 14:00:00	0	13	3	8	5
1	2008-10-09 14:01:00	0	14	3	8	5
1	2008-10-09 14:02:00	0	14	3	8	5
1	2008-10-09 14:03:00	0	14	3	8	5
1	2008-10-09 14:04:00	0	14	3	8	5
1	2008-10-09 14:05:00	0	14	3	8	5
1	2008-10-09 14:06:00	0	14	3	8	5
1	2008-10-09 14:07:00	0	14	3	8	5
1	2008-10-09 14:08:00	0	14	3	8	5
1	2008-10-09 14:09:00	0	14	3	8	5
1	2008-10-09 14:10:00	0	14	3	8	5
1	2008-10-09 14:11:00	9	14	3	8	5
1	2008-10-09 14:12:00	0	14	3	8	5
1	2008-10-09 14:13:00	0	14	3	8	5
1	2008-10-09 14:14:00	0	14	3	8	5
1	2008-10-09 14:15:00	0	14	3	8	5
1	2008-10-09 14:16:00	0	14	3	8	5
1	2008-10-09 14:17:00	0	14	3	8	5
1	2008-10-09 14:18:00	0	14	3	8	5
1	2008-10-09 14:19:00	0	14	3	8	5
1	2008-10-09 14:20:00	0	14	3	8	5
1	2008-10-09 14:21:00	0	14	3	8	5
1	2008-10-09 14:22:00	0	14	3	8	5
1	2008-10-09 14:23:00	0	14	3	8	5
1	2008-10-09 14:24:00	0	14	3	8	5
1	2008-10-09 14:25:00	19	14	3	8	5
1	2008-10-09 14:26:00	56	14	3	8	5
1	2008-10-09 14:27:00	83	14	3	8	5
1	2008-10-09 14:28:00	243	14	3	8	5
1	2008-10-09 14:29:00	46	14	3	8	5
1	2008-10-09 14:30:00	37	14	3	8	5
1	2008-10-09 14:31:00	0	14	3	8	5
1	2008-10-09 14:32:00	0	14	3	8	5
1	2008-10-09 14:33:00	0	14	3	8	5
1	2008-10-09 14:34:00	154	14	3	8	5
1	2008-10-09 14:35:00	221	14	3	8	5
1	2008-10-09 14:36:00	0	14	3	8	5
1	2008-10-09 14:37:00	28	14	3	8	5
1	2008-10-09 14:38:00	83	14	3	8	5
1	2008-10-09 14:39:00	1265	14	3	8	5
1	2008-10-09 14:40:00	1666	14	3	8	5
1	2008-10-09 14:41:00	2157	14	3	8	5
1	2008-10-09 14:42:00	2285	14	3	8	5
1	2008-10-09 14:43:00	1210	14	3	8	5
1	2008-10-09 14:44:00	37	14	3	8	5
1	2008-10-09 14:45:00	0	14	3	8	5
1	2008-10-09 14:46:00	321	14	3	8	5
1	2008-10-09 14:47:00	5400	14	3	8	5
1	2008-10-09 14:48:00	1599	14	3	8	5
1	2008-10-09 14:49:00	1293	14	3	8	5
1	2008-10-09 14:50:00	1566	14	3	8	5
1	2008-10-09 14:51:00	1666	14	3	8	5
1	2008-10-09 14:52:00	2076	14	3	8	5
1	2008-10-09 14:53:00	2243	14	3	8	5
1	2008-10-09 14:54:00	2035	14	3	8	5
1	2008-10-09 14:55:00	2243	14	3	8	5
1	2008-10-09 14:56:00	2285	14	3	8	5
1	2008-10-09 14:57:00	2330	14	3	8	5
1	2008-10-09 14:58:00	2374	14	3	8	5
1	2008-10-09 14:59:00	2330	14	3	8	5
1	2008-10-09 15:00:00	2285	14	3	8	5
1	2008-10-09 15:01:00	1996	15	3	8	5
1	2008-10-09 15:02:00	1881	15	3	8	5
1	2008-10-09 15:03:00	1918	15	3	8	5
1	2008-10-09 15:04:00	1807	15	3	8	5
1	2008-10-09 15:05:00	1844	15	3	8	5
1	2008-10-09 15:06:00	1807	15	3	8	5
1	2008-10-09 15:07:00	1957	15	3	8	5
1	2008-10-09 15:08:00	2117	15	3	8	5
1	2008-10-09 15:09:00	2374	15	3	8	5
1	2008-10-09 15:10:00	2035	15	3	8	5
1	2008-10-09 15:11:00	2200	15	3	8	5
1	2008-10-09 15:12:00	2117	15	3	8	5
1	2008-10-09 15:13:00	2330	15	3	8	5
1	2008-10-09 15:14:00	2243	15	3	8	5
1	2008-10-09 15:15:00	2421	15	3	8	5
1	2008-10-09 15:16:00	2421	15	3	8	5
1	2008-10-09 15:17:00	2562	15	3	8	5
1	2008-10-09 15:18:00	2285	15	3	8	5
1	2008-10-09 15:19:00	2076	15	3	8	5
[truncated: 78,641 more rows]

## Sheet: Pivot Segment
Multiplier	2
x (Low Intensity)	1128.55
y (High Intensity)	921.526
	Column Labels
Values	1	2	3	4	5	6	7	8	Grand Total
Average of Activity	165.619	141.501	128.069	122.355	87.6211	98.3342	100.136	75.7489	114.923
StdDev of Activity	481.464	390.012	384.075	431.057	317.68	368.492	347.808	260.453	378.968
Count of Activity	10080	10080	10080	10080	10080	10080	10080	10080	80640
Count Above x	424	320	286	318	205	165	260	150
% Above x	0.0420635	0.031746	0.028373	0.0315476	0.0203373	0.016369	0.0257937	0.014881
Count Above y		400	351	368	257	208	310	193
% Above y		0.0396825	0.0348214	0.0365079	0.025496	0.0206349	0.030754	0.0191468

## Sheet: Pivot Weekday
Sum of Activity	Column Labels
Row Labels	1	2	3	4	5	6	7	8	Grand Total
1	300355	331465	230531	296226	236204	197617	158413	124874	1875685
2	287408	236056	234444	188288	149533	163359	135241	187728	1582057
3	147285	138095	256398	238590	193553	88530	82799	109630	1254880
4	227022	153840	119273	135701	103300	70952	162565	49070	1021723
5	247315	149794	103269	87937	65007	171071	119321	134818	1078532
6	171091	242203	103747	52243	51016	116609	93778	76414	907101
7	288965	174881	243274	234351	84608	183071	257256	81015	1547421
Grand Total	1669441	1426334	1290936	1233336	883221	991209	1009373	763549	9267399
Count of Activity	Column Labels
Row Labels	1	2	3	4	5	6	7	8	Grand Total
1	1440	1440	1440	1440	1440	1440	1440	1440	11520
2	1440	1440	1440	1440	1440	1440	1440	1440	11520
3	1440	1440	1440	1440	1440	1440	1440	1440	11520
4	1440	1440	1440	1440	1440	1440	1440	1440	11520
5	1440	1440	1440	1440	1440	1440	1440	1440	11520
6	1440	1440	1440	1440	1440	1440	1440	1440	11520
7	1440	1440	1440	1440	1440	1440	1440	1440	11520
Grand Total	10080	10080	10080	10080	10080	10080	10080	10080	80640

## Sheet: Pivot Quadrant
Sum of Activity	Column Labels
Row Labels	1	2	3	4	5	6	7	8	Grand Total
1	20510	27260	14903	21944	13860	18108	31840	20753	169178
2	549056	353154	518154	362402	187977	316347	399048	253107	2939245
3	757841	689672	464099	609094	431843	365905	316383	254165	3889002
4	342034	356248	293780	239896	249541	290849	262102	235524	2269974
Grand Total	1669441	1426334	1290936	1233336	883221	991209	1009373	763549	9267399
Average	417360	356584	322734	308334	220805	247802	252343	190887
Count of Activity	Column Labels
Row Labels	1	2	3	4	5	6	7	8	Grand Total
1	2520	2520	2520	2520	2520	2520	2520	2520	20160
2	2520	2520	2520	2520	2520	2520	2520	2520	20160
3	2520	2520	2520	2520	2520	2520	2520	2520	20160
4	2520	2520	2520	2520	2520	2520	2520	2520	20160
Grand Total	10080	10080	10080	10080	10080	10080	10080	10080	80640

## Sheet: 10.1.08
Actogram, Copy Raw Data, All Days
Identity:	Brenna
Filename:	E:\Active Research Files\meloxicam titre canine\cases\brenna\Brenna 10.1.08.AWC
Gender:	F
Age:	8
Height:	76.2 cm	30.0 in
Weight:	23.0 kg	50.7 lbs
Start Date:	01-Oct-2008 (Wed)
Start Time:	18:00:00
Interval:	1.00 mins
Date Stamp:	Time Stamp:	Activity Data:	Marker Press:
2008-10-01	00:00:00	0
2008-10-01	00:01:00	0
2008-10-01	00:02:00	0
2008-10-01	00:03:00	0
2008-10-01	00:04:00	0
2008-10-01	00:05:00	0
2008-10-01	00:06:00	0
2008-10-01	00:07:00	0
2008-10-01	00:08:00	0
2008-10-01	00:09:00	0
2008-10-01	00:10:00	0
2008-10-01	00:11:00	0
2008-10-01	00:12:00	0
2008-10-01	00:13:00	0
2008-10-01	00:14:00	0
2008-10-01	00:15:00	0
2008-10-01	00:16:00	0
2008-10-01	00:17:00	0
2008-10-01	00:18:00	0
2008-10-01	00:19:00	0
2008-10-01	00:20:00	0
2008-10-01	00:21:00	0
2008-10-01	00:22:00	0
2008-10-01	00:23:00	0
2008-10-01	00:24:00	0
2008-10-01	00:25:00	0
2008-10-01	00:26:00	0
2008-10-01	00:27:00	0
2008-10-01	00:28:00	0
2008-10-01	00:29:00	0
2008-10-01	00:30:00	0
2008-10-01	00:31:00	0
2008-10-01	00:32:00	0
2008-10-01	00:33:00	0
2008-10-01	00:34:00	0
2008-10-01	00:35:00	0
2008-10-01	00:36:00	0
2008-10-01	00:37:00	0
2008-10-01	00:38:00	0
2008-10-01	00:39:00	0
2008-10-01	00:40:00	0
2008-10-01	00:41:00	0
2008-10-01	00:42:00	0
2008-10-01	00:43:00	0
2008-10-01	00:44:00	0
2008-10-01	00:45:00	0
2008-10-01	00:46:00	0
2008-10-01	00:47:00	0
2008-10-01	00:48:00	0
2008-10-01	00:49:00	0
2008-10-01	00:50:00	0
2008-10-01	00:51:00	0
2008-10-01	00:52:00	0
2008-10-01	00:53:00	0
2008-10-01	00:54:00	0
2008-10-01	00:55:00	0
2008-10-01	00:56:00	0
2008-10-01	00:57:00	0
2008-10-01	00:58:00	0
2008-10-01	00:59:00	0
2008-10-01	01:00:00	0
2008-10-01	01:01:00	0
2008-10-01	01:02:00	0
2008-10-01	01:03:00	0
2008-10-01	01:04:00	0
2008-10-01	01:05:00	0
2008-10-01	01:06:00	0
2008-10-01	01:07:00	0
2008-10-01	01:08:00	0
2008-10-01	01:09:00	0
2008-10-01	01:10:00	0
2008-10-01	01:11:00	0
2008-10-01	01:12:00	0
2008-10-01	01:13:00	0
2008-10-01	01:14:00	0
2008-10-01	01:15:00	0
2008-10-01	01:16:00	0
2008-10-01	01:17:00	0
2008-10-01	01:18:00	0
2008-10-01	01:19:00	0
2008-10-01	01:20:00	0
2008-10-01	01:21:00	0
2008-10-01	01:22:00	0
2008-10-01	01:23:00	0
2008-10-01	01:24:00	0
2008-10-01	01:25:00	0
2008-10-01	01:26:00	0
2008-10-01	01:27:00	0
2008-10-01	01:28:00	0
2008-10-01	01:29:00	0
2008-10-01	01:30:00	0
2008-10-01	01:31:00	0
2008-10-01	01:32:00	0
2008-10-01	01:33:00	0
2008-10-01	01:34:00	0
2008-10-01	01:35:00	0
2008-10-01	01:36:00	0
2008-10-01	01:37:00	0
2008-10-01	01:38:00	0
2008-10-01	01:39:00	0
2008-10-01	01:40:00	0
2008-10-01	01:41:00	0
2008-10-01	01:42:00	0
2008-10-01	01:43:00	0
2008-10-01	01:44:00	0
2008-10-01	01:45:00	0
2008-10-01	01:46:00	0
2008-10-01	01:47:00	0
2008-10-01	01:48:00	0
2008-10-01	01:49:00	0
2008-10-01	01:50:00	0
2008-10-01	01:51:00	0
2008-10-01	01:52:00	0
2008-10-01	01:53:00	0
2008-10-01	01:54:00	0
2008-10-01	01:55:00	0
2008-10-01	01:56:00	0
2008-10-01	01:57:00	0
2008-10-01	01:58:00	0
2008-10-01	01:59:00	0
2008-10-01	02:00:00	0
2008-10-01	02:01:00	0
2008-10-01	02:02:00	0
2008-10-01	02:03:00	0
2008-10-01	02:04:00	0
2008-10-01	02:05:00	0
2008-10-01	02:06:00	0
2008-10-01	02:07:00	0
2008-10-01	02:08:00	0
2008-10-01	02:09:00	0
2008-10-01	02:10:00	0
2008-10-01	02:11:00	0
2008-10-01	02:12:00	0
2008-10-01	02:13:00	0
2008-10-01	02:14:00	0
2008-10-01	02:15:00	0
2008-10-01	02:16:00	0
2008-10-01	02:17:00	0
2008-10-01	02:18:00	0
2008-10-01	02:19:00	0
2008-10-01	02:20:00	0
2008-10-01	02:21:00	0
2008-10-01	02:22:00	0
2008-10-01	02:23:00	0
2008-10-01	02:24:00	0
2008-10-01	02:25:00	0
2008-10-01	02:26:00	0
2008-10-01	02:27:00	0
2008-10-01	02:28:00	0
2008-10-01	02:29:00	0
2008-10-01	02:30:00	0
2008-10-01	02:31:00	0
2008-10-01	02:32:00	0
2008-10-01	02:33:00	0
2008-10-01	02:34:00	0
2008-10-01	02:35:00	0
2008-10-01	02:36:00	0
2008-10-01	02:37:00	0
2008-10-01	02:38:00	0
2008-10-01	02:39:00	0
2008-10-01	02:40:00	0
2008-10-01	02:41:00	0
2008-10-01	02:42:00	0
2008-10-01	02:43:00	0
2008-10-01	02:44:00	0
2008-10-01	02:45:00	0
2008-10-01	02:46:00	0
2008-10-01	02:47:00	0
2008-10-01	02:48:00	0
2008-10-01	02:49:00	0
2008-10-01	02:50:00	0
2008-10-01	02:51:00	0
2008-10-01	02:52:00	0
2008-10-01	02:53:00	0
2008-10-01	02:54:00	0
2008-10-01	02:55:00	0
2008-10-01	02:56:00	0
2008-10-01	02:57:00	0
2008-10-01	02:58:00	0
2008-10-01	02:59:00	0
2008-10-01	03:00:00	0
2008-10-01	03:01:00	0
2008-10-01	03:02:00	0
2008-10-01	03:03:00	0
2008-10-01	03:04:00	0
2008-10-01	03:05:00	0
2008-10-01	03:06:00	0
2008-10-01	03:07:00	0
2008-10-01	03:08:00	0
2008-10-01	03:09:00	0
2008-10-01	03:10:00	0
2008-10-01	03:11:00	0
2008-10-01	03:12:00	0
2008-10-01	03:13:00	0
2008-10-01	03:14:00	0
2008-10-01	03:15:00	0
2008-10-01	03:16:00	0
2008-10-01	03:17:00	0
2008-10-01	03:18:00	0
2008-10-01	03:19:00	0
2008-10-01	03:20:00	0
2008-10-01	03:21:00	0
2008-10-01	03:22:00	0
2008-10-01	03:23:00	0
2008-10-01	03:24:00	0
2008-10-01	03:25:00	0
2008-10-01	03:26:00	0
2008-10-01	03:27:00	0
2008-10-01	03:28:00	0
2008-10-01	03:29:00	0
2008-10-01	03:30:00	0
2008-10-01	03:31:00	0
2008-10-01	03:32:00	0
2008-10-01	03:33:00	0
2008-10-01	03:34:00	0
2008-10-01	03:35:00	0
2008-10-01	03:36:00	0
2008-10-01	03:37:00	0
2008-10-01	03:38:00	0
2008-10-01	03:39:00	0
2008-10-01	03:40:00	0
2008-10-01	03:41:00	0
2008-10-01	03:42:00	0
2008-10-01	03:43:00	0
2008-10-01	03:44:00	0
2008-10-01	03:45:00	0
2008-10-01	03:46:00	0
2008-10-01	03:47:00	0
2008-10-01	03:48:00	0
2008-10-01	03:49:00	0
2008-10-01	03:50:00	0
2008-10-01	03:51:00	0
2008-10-01	03:52:00	0
2008-10-01	03:53:00	0
2008-10-01	03:54:00	0
2008-10-01	03:55:00	0
2008-10-01	03:56:00	0
2008-10-01	03:57:00	0
2008-10-01	03:58:00	0
2008-10-01	03:59:00	0
2008-10-01	04:00:00	0
2008-10-01	04:01:00	0
2008-10-01	04:02:00	0
2008-10-01	04:03:00	0
2008-10-01	04:04:00	0
2008-10-01	04:05:00	0
2008-10-01	04:06:00	0
2008-10-01	04:07:00	0
2008-10-01	04:08:00	0
2008-10-01	04:09:00	0
2008-10-01	04:10:00	0
2008-10-01	04:11:00	0
2008-10-01	04:12:00	0
2008-10-01	04:13:00	0
2008-10-01	04:14:00	0
2008-10-01	04:15:00	0
2008-10-01	04:16:00	0
2008-10-01	04:17:00	0
2008-10-01	04:18:00	0
2008-10-01	04:19:00	0
2008-10-01	04:20:00	0
2008-10-01	04:21:00	0
2008-10-01	04:22:00	0
2008-10-01	04:23:00	0
2008-10-01	04:24:00	0
2008-10-01	04:25:00	0
2008-10-01	04:26:00	0
2008-10-01	04:27:00	0
2008-10-01	04:28:00	0
2008-10-01	04:29:00	0
2008-10-01	04:30:00	0
2008-10-01	04:31:00	0
2008-10-01	04:32:00	0
2008-10-01	04:33:00	0
2008-10-01	04:34:00	0
2008-10-01	04:35:00	0
2008-10-01	04:36:00	0
2008-10-01	04:37:00	0
2008-10-01	04:38:00	0
2008-10-01	04:39:00	0
2008-10-01	04:40:00	0
2008-10-01	04:41:00	0
2008-10-01	04:42:00	0
2008-10-01	04:43:00	0
2008-10-01	04:44:00	0
2008-10-01	04:45:00	0
2008-10-01	04:46:00	0
2008-10-01	04:47:00	0
2008-10-01	04:48:00	0
2008-10-01	04:49:00	0
2008-10-01	04:50:00	0
2008-10-01	04:51:00	0
2008-10-01	04:52:00	0
2008-10-01	04:53:00	0
2008-10-01	04:54:00	0
2008-10-01	04:55:00	0
2008-10-01	04:56:00	0
2008-10-01	04:57:00	0
2008-10-01	04:58:00	0
2008-10-01	04:59:00	0
2008-10-01	05:00:00	0
2008-10-01	05:01:00	0
2008-10-01	05:02:00	0
2008-10-01	05:03:00	0
2008-10-01	05:04:00	0
2008-10-01	05:05:00	0
2008-10-01	05:06:00	0
2008-10-01	05:07:00	0
2008-10-01	05:08:00	0
2008-10-01	05:09:00	0
2008-10-01	05:10:00	0
2008-10-01	05:11:00	0
2008-10-01	05:12:00	0
2008-10-01	05:13:00	0
2008-10-01	05:14:00	0
2008-10-01	05:15:00	0
2008-10-01	05:16:00	0
2008-10-01	05:17:00	0
2008-10-01	05:18:00	0
2008-10-01	05:19:00	0
2008-10-01	05:20:00	0
2008-10-01	05:21:00	0
2008-10-01	05:22:00	0
2008-10-01	05:23:00	0
2008-10-01	05:24:00	0
2008-10-01	05:25:00	0
2008-10-01	05:26:00	0
2008-10-01	05:27:00	0
2008-10-01	05:28:00	0
2008-10-01	05:29:00	0
2008-10-01	05:30:00	0
2008-10-01	05:31:00	0
2008-10-01	05:32:00	0
2008-10-01	05:33:00	0
2008-10-01	05:34:00	0
2008-10-01	05:35:00	0
2008-10-01	05:36:00	0
2008-10-01	05:37:00	0
2008-10-01	05:38:00	0
2008-10-01	05:39:00	0
2008-10-01	05:40:00	0
2008-10-01	05:41:00	0
2008-10-01	05:42:00	0
2008-10-01	05:43:00	0
2008-10-01	05:44:00	0
2008-10-01	05:45:00	0
2008-10-01	05:46:00	0
2008-10-01	05:47:00	0
2008-10-01	05:48:00	0
2008-10-01	05:49:00	0
2008-10-01	05:50:00	0
2008-10-01	05:51:00	0
2008-10-01	05:52:00	0
2008-10-01	05:53:00	0
2008-10-01	05:54:00	0
2008-10-01	05:55:00	0
2008-10-01	05:56:00	0
2008-10-01	05:57:00	0
2008-10-01	05:58:00	0
2008-10-01	05:59:00	0
2008-10-01	06:00:00	0
2008-10-01	06:01:00	0
2008-10-01	06:02:00	0
2008-10-01	06:03:00	0
2008-10-01	06:04:00	0
2008-10-01	06:05:00	0
2008-10-01	06:06:00	0
2008-10-01	06:07:00	0
2008-10-01	06:08:00	0
2008-10-01	06:09:00	0
2008-10-01	06:10:00	0
2008-10-01	06:11:00	0
2008-10-01	06:12:00	0
2008-10-01	06:13:00	0
2008-10-01	06:14:00	0
2008-10-01	06:15:00	0
2008-10-01	06:16:00	0
2008-10-01	06:17:00	0
2008-10-01	06:18:00	0
2008-10-01	06:19:00	0
2008-10-01	06:20:00	0
2008-10-01	06:21:00	0
2008-10-01	06:22:00	0
2008-10-01	06:23:00	0
2008-10-01	06:24:00	0
2008-10-01	06:25:00	0
2008-10-01	06:26:00	0
2008-10-01	06:27:00	0
2008-10-01	06:28:00	0
2008-10-01	06:29:00	0
2008-10-01	06:30:00	0
2008-10-01	06:31:00	0
2008-10-01	06:32:00	0
2008-10-01	06:33:00	0
2008-10-01	06:34:00	0
2008-10-01	06:35:00	0
2008-10-01	06:36:00	0
2008-10-01	06:37:00	0
2008-10-01	06:38:00	0
2008-10-01	06:39:00	0
2008-10-01	06:40:00	0
2008-10-01	06:41:00	0
2008-10-01	06:42:00	0
2008-10-01	06:43:00	0
2008-10-01	06:44:00	0
2008-10-01	06:45:00	0
2008-10-01	06:46:00	0
2008-10-01	06:47:00	0
2008-10-01	06:48:00	0
2008-10-01	06:49:00	0
2008-10-01	06:50:00	0
2008-10-01	06:51:00	0
2008-10-01	06:52:00	0
2008-10-01	06:53:00	0
2008-10-01	06:54:00	0
2008-10-01	06:55:00	0
2008-10-01	06:56:00	0
2008-10-01	06:57:00	0
2008-10-01	06:58:00	0
2008-10-01	06:59:00	0
2008-10-01	07:00:00	0
2008-10-01	07:01:00	0
2008-10-01	07:02:00	0
2008-10-01	07:03:00	0
2008-10-01	07:04:00	0
2008-10-01	07:05:00	0
2008-10-01	07:06:00	0
2008-10-01	07:07:00	0
2008-10-01	07:08:00	0
2008-10-01	07:09:00	0
2008-10-01	07:10:00	0
2008-10-01	07:11:00	0
2008-10-01	07:12:00	0
2008-10-01	07:13:00	0
2008-10-01	07:14:00	0
2008-10-01	07:15:00	0
2008-10-01	07:16:00	0
2008-10-01	07:17:00	0
2008-10-01	07:18:00	0
2008-10-01	07:19:00	0
2008-10-01	07:20:00	0
2008-10-01	07:21:00	0
2008-10-01	07:22:00	0
2008-10-01	07:23:00	0
2008-10-01	07:24:00	0
2008-10-01	07:25:00	0
2008-10-01	07:26:00	0
2008-10-01	07:27:00	0
2008-10-01	07:28:00	0
2008-10-01	07:29:00	0
2008-10-01	07:30:00	0
2008-10-01	07:31:00	0
2008-10-01	07:32:00	0
2008-10-01	07:33:00	0
2008-10-01	07:34:00	0
2008-10-01	07:35:00	0
2008-10-01	07:36:00	0
2008-10-01	07:37:00	0
2008-10-01	07:38:00	0
2008-10-01	07:39:00	0
2008-10-01	07:40:00	0
2008-10-01	07:41:00	0
2008-10-01	07:42:00	0
2008-10-01	07:43:00	0
2008-10-01	07:44:00	0
2008-10-01	07:45:00	0
2008-10-01	07:46:00	0
2008-10-01	07:47:00	0
2008-10-01	07:48:00	0
2008-10-01	07:49:00	0
2008-10-01	07:50:00	0
2008-10-01	07:51:00	0
2008-10-01	07:52:00	0
2008-10-01	07:53:00	0
2008-10-01	07:54:00	0
2008-10-01	07:55:00	0
2008-10-01	07:56:00	0
2008-10-01	07:57:00	0
2008-10-01	07:58:00	0
2008-10-01	07:59:00	0
2008-10-01	08:00:00	0
2008-10-01	08:01:00	0
2008-10-01	08:02:00	0
2008-10-01	08:03:00	0
2008-10-01	08:04:00	0
2008-10-01	08:05:00	0
2008-10-01	08:06:00	0
2008-10-01	08:07:00	0
2008-10-01	08:08:00	0
2008-10-01	08:09:00	0
2008-10-01	08:10:00	0
2008-10-01	08:11:00	0
2008-10-01	08:12:00	0
2008-10-01	08:13:00	0
2008-10-01	08:14:00	0
2008-10-01	08:15:00	0
2008-10-01	08:16:00	0
2008-10-01	08:17:00	0
2008-10-01	08:18:00	0
2008-10-01	08:19:00	0
2008-10-01	08:20:00	0
2008-10-01	08:21:00	0
2008-10-01	08:22:00	0
2008-10-01	08:23:00	0
2008-10-01	08:24:00	0
2008-10-01	08:25:00	0
2008-10-01	08:26:00	0
2008-10-01	08:27:00	0
2008-10-01	08:28:00	0
2008-10-01	08:29:00	0
2008-10-01	08:30:00	0
2008-10-01	08:31:00	0
2008-10-01	08:32:00	0
2008-10-01	08:33:00	0
2008-10-01	08:34:00	0
2008-10-01	08:35:00	0
2008-10-01	08:36:00	0
2008-10-01	08:37:00	0
2008-10-01	08:38:00	0
2008-10-01	08:39:00	0
2008-10-01	08:40:00	0
2008-10-01	08:41:00	0
2008-10-01	08:42:00	0
2008-10-01	08:43:00	0
2008-10-01	08:44:00	0
2008-10-01	08:45:00	0
2008-10-01	08:46:00	0
2008-10-01	08:47:00	0
2008-10-01	08:48:00	0
2008-10-01	08:49:00	0
2008-10-01	08:50:00	0
2008-10-01	08:51:00	0
2008-10-01	08:52:00	0
2008-10-01	08:53:00	0
2008-10-01	08:54:00	0
2008-10-01	08:55:00	0
2008-10-01	08:56:00	0
2008-10-01	08:57:00	0
2008-10-01	08:58:00	0
2008-10-01	08:59:00	0
2008-10-01	09:00:00	0
2008-10-01	09:01:00	0
2008-10-01	09:02:00	0
2008-10-01	09:03:00	0
2008-10-01	09:04:00	0
2008-10-01	09:05:00	0
2008-10-01	09:06:00	0
2008-10-01	09:07:00	0
2008-10-01	09:08:00	0
2008-10-01	09:09:00	0
2008-10-01	09:10:00	0
2008-10-01	09:11:00	0
2008-10-01	09:12:00	0
2008-10-01	09:13:00	0
2008-10-01	09:14:00	0
2008-10-01	09:15:00	0
2008-10-01	09:16:00	0
2008-10-01	09:17:00	0
2008-10-01	09:18:00	0
2008-10-01	09:19:00	0
2008-10-01	09:20:00	0
2008-10-01	09:21:00	0
2008-10-01	09:22:00	0
2008-10-01	09:23:00	0
2008-10-01	09:24:00	0
2008-10-01	09:25:00	0
2008-10-01	09:26:00	0
2008-10-01	09:27:00	0
2008-10-01	09:28:00	0
2008-10-01	09:29:00	0
2008-10-01	09:30:00	0
2008-10-01	09:31:00	0
2008-10-01	09:32:00	0
2008-10-01	09:33:00	0
2008-10-01	09:34:00	0
2008-10-01	09:35:00	0
2008-10-01	09:36:00	0
2008-10-01	09:37:00	0
2008-10-01	09:38:00	0
2008-10-01	09:39:00	0
2008-10-01	09:40:00	0
2008-10-01	09:41:00	0
2008-10-01	09:42:00	0
2008-10-01	09:43:00	0
2008-10-01	09:44:00	0
2008-10-01	09:45:00	0
2008-10-01	09:46:00	0
2008-10-01	09:47:00	0
2008-10-01	09:48:00	0
2008-10-01	09:49:00	0
2008-10-01	09:50:00	0
2008-10-01	09:51:00	0
2008-10-01	09:52:00	0
2008-10-01	09:53:00	0
2008-10-01	09:54:00	0
2008-10-01	09:55:00	0
2008-10-01	09:56:00	0
2008-10-01	09:57:00	0
2008-10-01	09:58:00	0
2008-10-01	09:59:00	0
2008-10-01	10:00:00	0
2008-10-01	10:01:00	0
2008-10-01	10:02:00	0
2008-10-01	10:03:00	0
2008-10-01	10:04:00	0
2008-10-01	10:05:00	0
2008-10-01	10:06:00	0
2008-10-01	10:07:00	0
2008-10-01	10:08:00	0
2008-10-01	10:09:00	0
2008-10-01	10:10:00	0
2008-10-01	10:11:00	0
2008-10-01	10:12:00	0
2008-10-01	10:13:00	0
2008-10-01	10:14:00	0
2008-10-01	10:15:00	0
2008-10-01	10:16:00	0
2008-10-01	10:17:00	0
2008-10-01	10:18:00	0
2008-10-01	10:19:00	0
2008-10-01	10:20:00	0
2008-10-01	10:21:00	0
2008-10-01	10:22:00	0
2008-10-01	10:23:00	0
2008-10-01	10:24:00	0
2008-10-01	10:25:00	0
2008-10-01	10:26:00	0
2008-10-01	10:27:00	0
2008-10-01	10:28:00	0
2008-10-01	10:29:00	0
2008-10-01	10:30:00	0
2008-10-01	10:31:00	0
2008-10-01	10:32:00	0
2008-10-01	10:33:00	0
2008-10-01	10:34:00	0
2008-10-01	10:35:00	0
2008-10-01	10:36:00	0
2008-10-01	10:37:00	0
2008-10-01	10:38:00	0
2008-10-01	10:39:00	0
2008-10-01	10:40:00	0
2008-10-01	10:41:00	0
2008-10-01	10:42:00	0
2008-10-01	10:43:00	0
2008-10-01	10:44:00	0
2008-10-01	10:45:00	0
2008-10-01	10:46:00	0
2008-10-01	10:47:00	0
2008-10-01	10:48:00	0
2008-10-01	10:49:00	0
2008-10-01	10:50:00	0
2008-10-01	10:51:00	0
2008-10-01	10:52:00	0
2008-10-01	10:53:00	0
2008-10-01	10:54:00	0
2008-10-01	10:55:00	0
2008-10-01	10:56:00	0
2008-10-01	10:57:00	0
2008-10-01	10:58:00	0
2008-10-01	10:59:00	0
2008-10-01	11:00:00	0
2008-10-01	11:01:00	0
2008-10-01	11:02:00	0
2008-10-01	11:03:00	0
2008-10-01	11:04:00	0
2008-10-01	11:05:00	0
2008-10-01	11:06:00	0
2008-10-01	11:07:00	0
2008-10-01	11:08:00	0
2008-10-01	11:09:00	0
2008-10-01	11:10:00	0
2008-10-01	11:11:00	0
2008-10-01	11:12:00	0
2008-10-01	11:13:00	0
2008-10-01	11:14:00	0
2008-10-01	11:15:00	0
2008-10-01	11:16:00	0
2008-10-01	11:17:00	0
2008-10-01	11:18:00	0
2008-10-01	11:19:00	0
2008-10-01	11:20:00	0
2008-10-01	11:21:00	0
2008-10-01	11:22:00	0
2008-10-01	11:23:00	0
2008-10-01	11:24:00	0
2008-10-01	11:25:00	0
2008-10-01	11:26:00	0
2008-10-01	11:27:00	0
2008-10-01	11:28:00	0
2008-10-01	11:29:00	0
2008-10-01	11:30:00	0
2008-10-01	11:31:00	0
2008-10-01	11:32:00	0
2008-10-01	11:33:00	0
2008-10-01	11:34:00	0
2008-10-01	11:35:00	0
2008-10-01	11:36:00	0
2008-10-01	11:37:00	0
2008-10-01	11:38:00	0
2008-10-01	11:39:00	0
2008-10-01	11:40:00	0
2008-10-01	11:41:00	0
2008-10-01	11:42:00	0
2008-10-01	11:43:00	0
2008-10-01	11:44:00	0
2008-10-01	11:45:00	0
2008-10-01	11:46:00	0
2008-10-01	11:47:00	0
2008-10-01	11:48:00	0
2008-10-01	11:49:00	0
2008-10-01	11:50:00	0
2008-10-01	11:51:00	0
2008-10-01	11:52:00	0
2008-10-01	11:53:00	0
2008-10-01	11:54:00	0
2008-10-01	11:55:00	0
2008-10-01	11:56:00	0
2008-10-01	11:57:00	0
2008-10-01	11:58:00	0
2008-10-01	11:59:00	0
2008-10-01	12:00:00	0
2008-10-01	12:01:00	0
2008-10-01	12:02:00	0
2008-10-01	12:03:00	0
2008-10-01	12:04:00	0
2008-10-01	12:05:00	0
2008-10-01	12:06:00	0
2008-10-01	12:07:00	0
2008-10-01	12:08:00	0
2008-10-01	12:09:00	0
2008-10-01	12:10:00	0
2008-10-01	12:11:00	0
2008-10-01	12:12:00	0
2008-10-01	12:13:00	0
2008-10-01	12:14:00	0
2008-10-01	12:15:00	0
2008-10-01	12:16:00	0
2008-10-01	12:17:00	0
2008-10-01	12:18:00	0
2008-10-01	12:19:00	0
2008-10-01	12:20:00	0
2008-10-01	12:21:00	0
2008-10-01	12:22:00	0
2008-10-01	12:23:00	0
2008-10-01	12:24:00	0
2008-10-01	12:25:00	0
2008-10-01	12:26:00	0
2008-10-01	12:27:00	0
2008-10-01	12:28:00	0
2008-10-01	12:29:00	0
2008-10-01	12:30:00	0
2008-10-01	12:31:00	0
2008-10-01	12:32:00	0
2008-10-01	12:33:00	0
2008-10-01	12:34:00	0
2008-10-01	12:35:00	0
2008-10-01	12:36:00	0
2008-10-01	12:37:00	0
2008-10-01	12:38:00	0
2008-10-01	12:39:00	0
2008-10-01	12:40:00	0
2008-10-01	12:41:00	0
2008-10-01	12:42:00	0
2008-10-01	12:43:00	0
2008-10-01	12:44:00	0
2008-10-01	12:45:00	0
2008-10-01	12:46:00	0
2008-10-01	12:47:00	0
2008-10-01	12:48:00	0
2008-10-01	12:49:00	0
2008-10-01	12:50:00	0
2008-10-01	12:51:00	0
2008-10-01	12:52:00	0
2008-10-01	12:53:00	0
2008-10-01	12:54:00	0
2008-10-01	12:55:00	0
2008-10-01	12:56:00	0
2008-10-01	12:57:00	0
2008-10-01	12:58:00	0
2008-10-01	12:59:00	0
2008-10-01	13:00:00	0
2008-10-01	13:01:00	0
2008-10-01	13:02:00	0
2008-10-01	13:03:00	0
2008-10-01	13:04:00	0
2008-10-01	13:05:00	0
2008-10-01	13:06:00	0
2008-10-01	13:07:00	0
2008-10-01	13:08:00	0
2008-10-01	13:09:00	0
2008-10-01	13:10:00	0
2008-10-01	13:11:00	0
2008-10-01	13:12:00	0
2008-10-01	13:13:00	0
2008-10-01	13:14:00	0
2008-10-01	13:15:00	0
2008-10-01	13:16:00	0
2008-10-01	13:17:00	0
2008-10-01	13:18:00	0
2008-10-01	13:19:00	0
2008-10-01	13:20:00	0
2008-10-01	13:21:00	0
2008-10-01	13:22:00	0
2008-10-01	13:23:00	0
2008-10-01	13:24:00	0
2008-10-01	13:25:00	0
2008-10-01	13:26:00	0
2008-10-01	13:27:00	0
2008-10-01	13:28:00	0
2008-10-01	13:29:00	0
2008-10-01	13:30:00	0
2008-10-01	13:31:00	0
2008-10-01	13:32:00	0
2008-10-01	13:33:00	0
2008-10-01	13:34:00	0
2008-10-01	13:35:00	0
2008-10-01	13:36:00	0
2008-10-01	13:37:00	0
2008-10-01	13:38:00	0
2008-10-01	13:39:00	0
2008-10-01	13:40:00	0
2008-10-01	13:41:00	0
2008-10-01	13:42:00	0
2008-10-01	13:43:00	0
2008-10-01	13:44:00	0
2008-10-01	13:45:00	0
2008-10-01	13:46:00	0
2008-10-01	13:47:00	0
2008-10-01	13:48:00	0
2008-10-01	13:49:00	0
2008-10-01	13:50:00	0
2008-10-01	13:51:00	0
2008-10-01	13:52:00	0
2008-10-01	13:53:00	0
2008-10-01	13:54:00	0
2008-10-01	13:55:00	0
2008-10-01	13:56:00	0
2008-10-01	13:57:00	0
2008-10-01	13:58:00	0
2008-10-01	13:59:00	0
2008-10-01	14:00:00	0
2008-10-01	14:01:00	0
2008-10-01	14:02:00	0
2008-10-01	14:03:00	0
2008-10-01	14:04:00	0
2008-10-01	14:05:00	0
2008-10-01	14:06:00	0
2008-10-01	14:07:00	0
2008-10-01	14:08:00	0
2008-10-01	14:09:00	0
2008-10-01	14:10:00	0
2008-10-01	14:11:00	0
2008-10-01	14:12:00	0
2008-10-01	14:13:00	0
2008-10-01	14:14:00	0
2008-10-01	14:15:00	0
2008-10-01	14:16:00	0
2008-10-01	14:17:00	0
2008-10-01	14:18:00	0
2008-10-01	14:19:00	0
2008-10-01	14:20:00	0
2008-10-01	14:21:00	0
2008-10-01	14:22:00	0
2008-10-01	14:23:00	0
2008-10-01	14:24:00	0
2008-10-01	14:25:00	0
2008-10-01	14:26:00	0
2008-10-01	14:27:00	0
2008-10-01	14:28:00	0
2008-10-01	14:29:00	0
2008-10-01	14:30:00	0
2008-10-01	14:31:00	0
2008-10-01	14:32:00	0
2008-10-01	14:33:00	0
2008-10-01	14:34:00	0
2008-10-01	14:35:00	0
2008-10-01	14:36:00	0
2008-10-01	14:37:00	0
2008-10-01	14:38:00	0
2008-10-01	14:39:00	0
2008-10-01	14:40:00	0
2008-10-01	14:41:00	0
2008-10-01	14:42:00	0
2008-10-01	14:43:00	0
2008-10-01	14:44:00	0
2008-10-01	14:45:00	0
2008-10-01	14:46:00	0
2008-10-01	14:47:00	0
2008-10-01	14:48:00	0
2008-10-01	14:49:00	0
2008-10-01	14:50:00	0
2008-10-01	14:51:00	0
2008-10-01	14:52:00	0
2008-10-01	14:53:00	0
2008-10-01	14:54:00	0
2008-10-01	14:55:00	0
2008-10-01	14:56:00	0
2008-10-01	14:57:00	0
2008-10-01	14:58:00	0
2008-10-01	14:59:00	0
2008-10-01	15:00:00	0
2008-10-01	15:01:00	0
2008-10-01	15:02:00	0
2008-10-01	15:03:00	0
2008-10-01	15:04:00	0
2008-10-01	15:05:00	0
2008-10-01	15:06:00	0
2008-10-01	15:07:00	0
2008-10-01	15:08:00	0
2008-10-01	15:09:00	0
2008-10-01	15:10:00	0
2008-10-01	15:11:00	0
2008-10-01	15:12:00	0
2008-10-01	15:13:00	0
2008-10-01	15:14:00	0
2008-10-01	15:15:00	0
2008-10-01	15:16:00	0
2008-10-01	15:17:00	0
2008-10-01	15:18:00	0
2008-10-01	15:19:00	0
2008-10-01	15:20:00	0
2008-10-01	15:21:00	0
2008-10-01	15:22:00	0
2008-10-01	15:23:00	0
2008-10-01	15:24:00	0
2008-10-01	15:25:00	0
2008-10-01	15:26:00	0
2008-10-01	15:27:00	0
2008-10-01	15:28:00	0
2008-10-01	15:29:00	0
2008-10-01	15:30:00	0
2008-10-01	15:31:00	0
2008-10-01	15:32:00	0
2008-10-01	15:33:00	0
2008-10-01	15:34:00	0
2008-10-01	15:35:00	0
2008-10-01	15:36:00	0
2008-10-01	15:37:00	0
2008-10-01	15:38:00	0
2008-10-01	15:39:00	0
2008-10-01	15:40:00	0
2008-10-01	15:41:00	0
2008-10-01	15:42:00	0
2008-10-01	15:43:00	0
2008-10-01	15:44:00	0
2008-10-01	15:45:00	0
2008-10-01	15:46:00	0
2008-10-01	15:47:00	0
2008-10-01	15:48:00	0
2008-10-01	15:49:00	0
2008-10-01	15:50:00	0
2008-10-01	15:51:00	0
2008-10-01	15:52:00	0
2008-10-01	15:53:00	0
2008-10-01	15:54:00	0
2008-10-01	15:55:00	0
2008-10-01	15:56:00	0
2008-10-01	15:57:00	0
2008-10-01	15:58:00	0
2008-10-01	15:59:00	0
2008-10-01	16:00:00	0
2008-10-01	16:01:00	0
2008-10-01	16:02:00	0
2008-10-01	16:03:00	0
2008-10-01	16:04:00	0
2008-10-01	16:05:00	0
2008-10-01	16:06:00	0
2008-10-01	16:07:00	0
2008-10-01	16:08:00	0
2008-10-01	16:09:00	0
2008-10-01	16:10:00	0
2008-10-01	16:11:00	0
2008-10-01	16:12:00	0
2008-10-01	16:13:00	0
2008-10-01	16:14:00	0
2008-10-01	16:15:00	0
2008-10-01	16:16:00	0
2008-10-01	16:17:00	0
2008-10-01	16:18:00	0
2008-10-01	16:19:00	0
2008-10-01	16:20:00	0
2008-10-01	16:21:00	0
2008-10-01	16:22:00	0
2008-10-01	16:23:00	0
2008-10-01	16:24:00	0
2008-10-01	16:25:00	0
2008-10-01	16:26:00	0
2008-10-01	16:27:00	0
2008-10-01	16:28:00	0
2008-10-01	16:29:00	0
2008-10-01	16:30:00	0
2008-10-01	16:31:00	0
2008-10-01	16:32:00	0
2008-10-01	16:33:00	0
2008-10-01	16:34:00	0
2008-10-01	16:35:00	0
2008-10-01	16:36:00	0
2008-10-01	16:37:00	0
2008-10-01	16:38:00	0
2008-10-01	16:39:00	0
2008-10-01	16:40:00	0
2008-10-01	16:41:00	0
2008-10-01	16:42:00	0
2008-10-01	16:43:00	0
2008-10-01	16:44:00	0
2008-10-01	16:45:00	0
2008-10-01	16:46:00	0
2008-10-01	16:47:00	0
2008-10-01	16:48:00	0
2008-10-01	16:49:00	0
2008-10-01	16:50:00	0
2008-10-01	16:51:00	0
2008-10-01	16:52:00	0
2008-10-01	16:53:00	0
2008-10-01	16:54:00	0
2008-10-01	16:55:00	0
2008-10-01	16:56:00	0
2008-10-01	16:57:00	0
2008-10-01	16:58:00	0
2008-10-01	16:59:00	0
2008-10-01	17:00:00	0
2008-10-01	17:01:00	0
2008-10-01	17:02:00	0
2008-10-01	17:03:00	0
2008-10-01	17:04:00	0
2008-10-01	17:05:00	0
2008-10-01	17:06:00	0
2008-10-01	17:07:00	0
2008-10-01	17:08:00	0
2008-10-01	17:09:00	0
2008-10-01	17:10:00	0
2008-10-01	17:11:00	0
2008-10-01	17:12:00	0
2008-10-01	17:13:00	0
2008-10-01	17:14:00	0
2008-10-01	17:15:00	0
2008-10-01	17:16:00	0
2008-10-01	17:17:00	0
2008-10-01	17:18:00	0
2008-10-01	17:19:00	0
2008-10-01	17:20:00	0
2008-10-01	17:21:00	0
2008-10-01	17:22:00	0
2008-10-01	17:23:00	0
2008-10-01	17:24:00	0
2008-10-01	17:25:00	0
2008-10-01	17:26:00	0
2008-10-01	17:27:00	0
2008-10-01	17:28:00	0
2008-10-01	17:29:00	0
2008-10-01	17:30:00	0
2008-10-01	17:31:00	0
2008-10-01	17:32:00	0
2008-10-01	17:33:00	0
2008-10-01	17:34:00	0
2008-10-01	17:35:00	0
2008-10-01	17:36:00	0
2008-10-01	17:37:00	0
2008-10-01	17:38:00	0
2008-10-01	17:39:00	0
2008-10-01	17:40:00	0
2008-10-01	17:41:00	0
2008-10-01	17:42:00	0
2008-10-01	17:43:00	0
2008-10-01	17:44:00	0
2008-10-01	17:45:00	0
2008-10-01	17:46:00	0
2008-10-01	17:47:00	0
2008-10-01	17:48:00	0
2008-10-01	17:49:00	0
2008-10-01	17:50:00	0
2008-10-01	17:51:00	0
2008-10-01	17:52:00	0
2008-10-01	17:53:00	0
2008-10-01	17:54:00	0
2008-10-01	17:55:00	0
2008-10-01	17:56:00	0
2008-10-01	17:57:00	0
2008-10-01	17:58:00	0
2008-10-01	17:59:00	0
2008-10-01	18:00:00	0	M
2008-10-01	18:01:00	0
2008-10-01	18:02:00	0
2008-10-01	18:03:00	46
2008-10-01	18:04:00	449
2008-10-01	18:05:00	187
2008-10-01	18:06:00	93
2008-10-01	18:07:00	870
2008-10-01	18:08:00	1632
2008-10-01	18:09:00	2421
2008-10-01	18:10:00	1534
2008-10-01	18:11:00	143
2008-10-01	18:12:00	46
2008-10-01	18:13:00	46
2008-10-01	18:14:00	0
2008-10-01	18:15:00	0
2008-10-01	18:16:00	19
2008-10-01	18:17:00	9
2008-10-01	18:18:00	19
2008-10-01	18:19:00	19
2008-10-01	18:20:00	19
2008-10-01	18:21:00	19
2008-10-01	18:22:00	9
2008-10-01	18:23:00	0
2008-10-01	18:24:00	121
2008-10-01	18:25:00	9
2008-10-01	18:26:00	28
2008-10-01	18:27:00	9
2008-10-01	18:28:00	28
2008-10-01	18:29:00	37
2008-10-01	18:30:00	0
2008-10-01	18:31:00	65
2008-10-01	18:32:00	93
2008-10-01	18:33:00	56
2008-10-01	18:34:00	347
2008-10-01	18:35:00	1265
2008-10-01	18:36:00	2374
2008-10-01	18:37:00	725
2008-10-01	18:38:00	479
2008-10-01	18:39:00	419
2008-10-01	18:40:00	495
2008-10-01	18:41:00	9
2008-10-01	18:42:00	0
2008-10-01	18:43:00	0
2008-10-01	18:44:00	0
2008-10-01	18:45:00	0
2008-10-01	18:46:00	375
2008-10-01	18:47:00	232
2008-10-01	18:48:00	390
2008-10-01	18:49:00	111
2008-10-01	18:50:00	0
2008-10-01	18:51:00	0
2008-10-01	18:52:00	0
2008-10-01	18:53:00	111
2008-10-01	18:54:00	295
2008-10-01	18:55:00	9
2008-10-01	18:56:00	0
2008-10-01	18:57:00	827
2008-10-01	18:58:00	375
2008-10-01	18:59:00	74
2008-10-01	19:00:00	848
2008-10-01	19:01:00	74
2008-10-01	19:02:00	0
2008-10-01	19:03:00	0
2008-10-01	19:04:00	0
2008-10-01	19:05:00	0
2008-10-01	19:06:00	0
2008-10-01	19:07:00	0
2008-10-01	19:08:00	0
2008-10-01	19:09:00	0
2008-10-01	19:10:00	0
2008-10-01	19:11:00	0
2008-10-01	19:12:00	529
2008-10-01	19:13:00	165
2008-10-01	19:14:00	0
2008-10-01	19:15:00	0
2008-10-01	19:16:00	0
2008-10-01	19:17:00	0
2008-10-01	19:18:00	0
2008-10-01	19:19:00	0
2008-10-01	19:20:00	0
2008-10-01	19:21:00	0
2008-10-01	19:22:00	0
2008-10-01	19:23:00	0
2008-10-01	19:24:00	0
2008-10-01	19:25:00	0
2008-10-01	19:26:00	0
2008-10-01	19:27:00	0
2008-10-01	19:28:00	0
2008-10-01	19:29:00	56
2008-10-01	19:30:00	0
2008-10-01	19:31:00	0
2008-10-01	19:32:00	0
2008-10-01	19:33:00	0
2008-10-01	19:34:00	0
2008-10-01	19:35:00	0
2008-10-01	19:36:00	269
2008-10-01	19:37:00	121
2008-10-01	19:38:00	0
2008-10-01	19:39:00	0
2008-10-01	19:40:00	19
2008-10-01	19:41:00	347
2008-10-01	19:42:00	434
2008-10-01	19:43:00	176
2008-10-01	19:44:00	28
2008-10-01	19:45:00	746
2008-10-01	19:46:00	545
2008-10-01	19:47:00	221
2008-10-01	19:48:00	221
2008-10-01	19:49:00	243
2008-10-01	19:50:00	464
2008-10-01	19:51:00	9
2008-10-01	19:52:00	37
2008-10-01	19:53:00	0
2008-10-01	19:54:00	0
2008-10-01	19:55:00	28
2008-10-01	19:56:00	0
2008-10-01	19:57:00	0
2008-10-01	19:58:00	132
2008-10-01	19:59:00	434
2008-10-01	20:00:00	651
2008-10-01	20:01:00	269
2008-10-01	20:02:00	83
2008-10-01	20:03:00	243
2008-10-01	20:04:00	0
2008-10-01	20:05:00	0
2008-10-01	20:06:00	0
2008-10-01	20:07:00	0
2008-10-01	20:08:00	256
2008-10-01	20:09:00	347
2008-10-01	20:10:00	65
2008-10-01	20:11:00	495
2008-10-01	20:12:00	0
2008-10-01	20:13:00	154
2008-10-01	20:14:00	0
2008-10-01	20:15:00	19
2008-10-01	20:16:00	232
2008-10-01	20:17:00	256
2008-10-01	20:18:00	0
2008-10-01	20:19:00	37
2008-10-01	20:20:00	0
2008-10-01	20:21:00	9
2008-10-01	20:22:00	65
2008-10-01	20:23:00	56
2008-10-01	20:24:00	0
2008-10-01	20:25:00	0
2008-10-01	20:26:00	46
2008-10-01	20:27:00	65
2008-10-01	20:28:00	0
2008-10-01	20:29:00	0
2008-10-01	20:30:00	0
2008-10-01	20:31:00	0
2008-10-01	20:32:00	0
2008-10-01	20:33:00	0
2008-10-01	20:34:00	0
2008-10-01	20:35:00	0
2008-10-01	20:36:00	46
2008-10-01	20:37:00	0
2008-10-01	20:38:00	0
2008-10-01	20:39:00	0
2008-10-01	20:40:00	0
2008-10-01	20:41:00	0
2008-10-01	20:42:00	0
2008-10-01	20:43:00	0
2008-10-01	20:44:00	0
2008-10-01	20:45:00	0
2008-10-01	20:46:00	0
2008-10-01	20:47:00	37
2008-10-01	20:48:00	0
2008-10-01	20:49:00	848
2008-10-01	20:50:00	19
2008-10-01	20:51:00	0
2008-10-01	20:52:00	0
2008-10-01	20:53:00	0
2008-10-01	20:54:00	0
2008-10-01	20:55:00	0
2008-10-01	20:56:00	0
2008-10-01	20:57:00	0
2008-10-01	20:58:00	28
2008-10-01	20:59:00	0
2008-10-01	21:00:00	0
2008-10-01	21:01:00	0
2008-10-01	21:02:00	0
2008-10-01	21:03:00	0
2008-10-01	21:04:00	0
2008-10-01	21:05:00	0
2008-10-01	21:06:00	0
2008-10-01	21:07:00	0
2008-10-01	21:08:00	0
2008-10-01	21:09:00	0
2008-10-01	21:10:00	0
2008-10-01	21:11:00	0
2008-10-01	21:12:00	0
2008-10-01	21:13:00	0
2008-10-01	21:14:00	0
2008-10-01	21:15:00	0
2008-10-01	21:16:00	0
2008-10-01	21:17:00	0
2008-10-01	21:18:00	0
2008-10-01	21:19:00	0
2008-10-01	21:20:00	19
2008-10-01	21:21:00	0
2008-10-01	21:22:00	0
2008-10-01	21:23:00	0
2008-10-01	21:24:00	83
2008-10-01	21:25:00	0
2008-10-01	21:26:00	0
2008-10-01	21:27:00	0
2008-10-01	21:28:00	0
2008-10-01	21:29:00	0
2008-10-01	21:30:00	0
2008-10-01	21:31:00	46
2008-10-01	21:32:00	0
2008-10-01	21:33:00	0
2008-10-01	21:34:00	28
2008-10-01	21:35:00	0
2008-10-01	21:36:00	0
2008-10-01	21:37:00	28
2008-10-01	21:38:00	19
2008-10-01	21:39:00	0
2008-10-01	21:40:00	0
2008-10-01	21:41:00	0
2008-10-01	21:42:00	0
2008-10-01	21:43:00	0
2008-10-01	21:44:00	0
2008-10-01	21:45:00	0
2008-10-01	21:46:00	0
2008-10-01	21:47:00	0
2008-10-01	21:48:00	0
2008-10-01	21:49:00	0
2008-10-01	21:50:00	19
2008-10-01	21:51:00	0
2008-10-01	21:52:00	0
2008-10-01	21:53:00	0
2008-10-01	21:54:00	0
2008-10-01	21:55:00	28
2008-10-01	21:56:00	0
2008-10-01	21:57:00	0
2008-10-01	21:58:00	0
2008-10-01	21:59:00	19
2008-10-01	22:00:00	28
2008-10-01	22:01:00	0
2008-10-01	22:02:00	0
2008-10-01	22:03:00	0
2008-10-01	22:04:00	0
2008-10-01	22:05:00	766
2008-10-01	22:06:00	419
2008-10-01	22:07:00	9
2008-10-01	22:08:00	0
2008-10-01	22:09:00	0
2008-10-01	22:10:00	0
2008-10-01	22:11:00	0
2008-10-01	22:12:00	0
2008-10-01	22:13:00	0
2008-10-01	22:14:00	0
2008-10-01	22:15:00	0
2008-10-01	22:16:00	0
2008-10-01	22:17:00	0
2008-10-01	22:18:00	0
2008-10-01	22:19:00	9
2008-10-01	22:20:00	28
2008-10-01	22:21:00	9
2008-10-01	22:22:00	707
2008-10-01	22:23:00	19
2008-10-01	22:24:00	983
2008-10-01	22:25:00	1844
2008-10-01	22:26:00	595
2008-10-01	22:27:00	143
2008-10-01	22:28:00	434
2008-10-01	22:29:00	9
2008-10-01	22:30:00	0
2008-10-01	22:31:00	0
2008-10-01	22:32:00	0
2008-10-01	22:33:00	0
2008-10-01	22:34:00	0
2008-10-01	22:35:00	0
2008-10-01	22:36:00	0
2008-10-01	22:37:00	0
2008-10-01	22:38:00	0
2008-10-01	22:39:00	0
2008-10-01	22:40:00	0
2008-10-01	22:41:00	0
2008-10-01	22:42:00	0
2008-10-01	22:43:00	0
2008-10-01	22:44:00	0
2008-10-01	22:45:00	0
2008-10-01	22:46:00	0
2008-10-01	22:47:00	0
2008-10-01	22:48:00	0
2008-10-01	22:49:00	0
2008-10-01	22:50:00	0
2008-10-01	22:51:00	0
2008-10-01	22:52:00	0
2008-10-01	22:53:00	0
2008-10-01	22:54:00	256
2008-10-01	22:55:00	0
2008-10-01	22:56:00	0
2008-10-01	22:57:00	0
2008-10-01	22:58:00	0
2008-10-01	22:59:00	0
2008-10-01	23:00:00	0
2008-10-01	23:01:00	0
2008-10-01	23:02:00	0
2008-10-01	23:03:00	0
2008-10-01	23:04:00	0
2008-10-01	23:05:00	0
2008-10-01	23:06:00	0
2008-10-01	23:07:00	0
2008-10-01	23:08:00	0
2008-10-01	23:09:00	0
2008-10-01	23:10:00	0
2008-10-01	23:11:00	0
2008-10-01	23:12:00	0
2008-10-01	23:13:00	0
2008-10-01	23:14:00	0
2008-10-01	23:15:00	0
2008-10-01	23:16:00	0
2008-10-01	23:17:00	0
2008-10-01	23:18:00	0
2008-10-01	23:19:00	0
2008-10-01	23:20:00	0
2008-10-01	23:21:00	0
2008-10-01	23:22:00	0
2008-10-01	23:23:00	0
2008-10-01	23:24:00	0
2008-10-01	23:25:00	0
2008-10-01	23:26:00	0
2008-10-01	23:27:00	0
2008-10-01	23:28:00	0
2008-10-01	23:29:00	0
2008-10-01	23:30:00	0
2008-10-01	23:31:00	0
2008-10-01	23:32:00	0
2008-10-01	23:33:00	0
2008-10-01	23:34:00	0
2008-10-01	23:35:00	0
2008-10-01	23:36:00	0
2008-10-01	23:37:00	0
2008-10-01	23:38:00	0
2008-10-01	23:39:00	0
2008-10-01	23:40:00	0
2008-10-01	23:41:00	0
2008-10-01	23:42:00	0
2008-10-01	23:43:00	0
2008-10-01	23:44:00	0
2008-10-01	23:45:00	0
2008-10-01	23:46:00	0
2008-10-01	23:47:00	0
2008-10-01	23:48:00	0
2008-10-01	23:49:00	0
2008-10-01	23:50:00	0
2008-10-01	23:51:00	0
2008-10-01	23:52:00	0
2008-10-01	23:53:00	0
2008-10-01	23:54:00	0
2008-10-01	23:55:00	0
2008-10-01	23:56:00	0
2008-10-01	23:57:00	0
2008-10-01	23:58:00	0
2008-10-01	23:59:00	0
2008-10-02	00:00:00	0
2008-10-02	00:01:00	0
2008-10-02	00:02:00	0
2008-10-02	00:03:00	0
2008-10-02	00:04:00	19
2008-10-02	00:05:00	198
2008-10-02	00:06:00	9
2008-10-02	00:07:00	0
2008-10-02	00:08:00	0
2008-10-02	00:09:00	0
2008-10-02	00:10:00	0
2008-10-02	00:11:00	0
2008-10-02	00:12:00	0
2008-10-02	00:13:00	0
2008-10-02	00:14:00	0
2008-10-02	00:15:00	0
2008-10-02	00:16:00	0
2008-10-02	00:17:00	0
2008-10-02	00:18:00	0
2008-10-02	00:19:00	0
2008-10-02	00:20:00	0
2008-10-02	00:21:00	0
2008-10-02	00:22:00	0
2008-10-02	00:23:00	0
2008-10-02	00:24:00	0
2008-10-02	00:25:00	0
2008-10-02	00:26:00	0
2008-10-02	00:27:00	0
2008-10-02	00:28:00	0
2008-10-02	00:29:00	0
2008-10-02	00:30:00	19
2008-10-02	00:31:00	0
2008-10-02	00:32:00	0
2008-10-02	00:33:00	0
2008-10-02	00:34:00	0
2008-10-02	00:35:00	0
2008-10-02	00:36:00	0
2008-10-02	00:37:00	0
2008-10-02	00:38:00	0
2008-10-02	00:39:00	0
2008-10-02	00:40:00	0
2008-10-02	00:41:00	0
2008-10-02	00:42:00	0
2008-10-02	00:43:00	0
2008-10-02	00:44:00	0
2008-10-02	00:45:00	0
2008-10-02	00:46:00	0
2008-10-02	00:47:00	221
2008-10-02	00:48:00	0
2008-10-02	00:49:00	0
2008-10-02	00:50:00	0
2008-10-02	00:51:00	0
2008-10-02	00:52:00	0
2008-10-02	00:53:00	0
2008-10-02	00:54:00	0
2008-10-02	00:55:00	0
2008-10-02	00:56:00	0
2008-10-02	00:57:00	0
2008-10-02	00:58:00	0
2008-10-02	00:59:00	0
2008-10-02	01:00:00	0
2008-10-02	01:01:00	0
2008-10-02	01:02:00	0
2008-10-02	01:03:00	0
2008-10-02	01:04:00	0
2008-10-02	01:05:00	0
2008-10-02	01:06:00	0
2008-10-02	01:07:00	0
2008-10-02	01:08:00	0
2008-10-02	01:09:00	0
2008-10-02	01:10:00	0
2008-10-02	01:11:00	0
2008-10-02	01:12:00	0
2008-10-02	01:13:00	0
2008-10-02	01:14:00	0
2008-10-02	01:15:00	0
2008-10-02	01:16:00	19
2008-10-02	01:17:00	0
2008-10-02	01:18:00	0
2008-10-02	01:19:00	0
2008-10-02	01:20:00	0
2008-10-02	01:21:00	0
2008-10-02	01:22:00	0
2008-10-02	01:23:00	0
2008-10-02	01:24:00	0
2008-10-02	01:25:00	0
2008-10-02	01:26:00	0
2008-10-02	01:27:00	0
2008-10-02	01:28:00	0
2008-10-02	01:29:00	0
2008-10-02	01:30:00	0
2008-10-02	01:31:00	0
2008-10-02	01:32:00	0
2008-10-02	01:33:00	0
2008-10-02	01:34:00	0
2008-10-02	01:35:00	0
2008-10-02	01:36:00	0
2008-10-02	01:37:00	0
2008-10-02	01:38:00	0
2008-10-02	01:39:00	0
2008-10-02	01:40:00	0
2008-10-02	01:41:00	0
2008-10-02	01:42:00	0
2008-10-02	01:43:00	0
2008-10-02	01:44:00	0
2008-10-02	01:45:00	0
2008-10-02	01:46:00	0
2008-10-02	01:47:00	9
2008-10-02	01:48:00	0
2008-10-02	01:49:00	0
2008-10-02	01:50:00	0
2008-10-02	01:51:00	0
2008-10-02	01:52:00	0
2008-10-02	01:53:00	0
2008-10-02	01:54:00	0
2008-10-02	01:55:00	0
2008-10-02	01:56:00	0
2008-10-02	01:57:00	0
2008-10-02	01:58:00	0
2008-10-02	01:59:00	0
2008-10-02	02:00:00	0
2008-10-02	02:01:00	0
2008-10-02	02:02:00	0
2008-10-02	02:03:00	0
2008-10-02	02:04:00	0
2008-10-02	02:05:00	0
2008-10-02	02:06:00	0
2008-10-02	02:07:00	0
2008-10-02	02:08:00	0
2008-10-02	02:09:00	0
2008-10-02	02:10:00	0
2008-10-02	02:11:00	0
2008-10-02	02:12:00	0
2008-10-02	02:13:00	0
2008-10-02	02:14:00	0
2008-10-02	02:15:00	0
2008-10-02	02:16:00	0
2008-10-02	02:17:00	0
2008-10-02	02:18:00	0
2008-10-02	02:19:00	0
2008-10-02	02:20:00	0
2008-10-02	02:21:00	221
2008-10-02	02:22:00	28
2008-10-02	02:23:00	0
2008-10-02	02:24:00	0
2008-10-02	02:25:00	0
2008-10-02	02:26:00	0
2008-10-02	02:27:00	0
2008-10-02	02:28:00	0
2008-10-02	02:29:00	0
2008-10-02	02:30:00	0
2008-10-02	02:31:00	0
2008-10-02	02:32:00	0
2008-10-02	02:33:00	0
2008-10-02	02:34:00	0
2008-10-02	02:35:00	0
2008-10-02	02:36:00	0
2008-10-02	02:37:00	0
2008-10-02	02:38:00	0
2008-10-02	02:39:00	0
2008-10-02	02:40:00	0
2008-10-02	02:41:00	0
2008-10-02	02:42:00	0
2008-10-02	02:43:00	0
2008-10-02	02:44:00	0
2008-10-02	02:45:00	0
2008-10-02	02:46:00	221
2008-10-02	02:47:00	198
2008-10-02	02:48:00	0
2008-10-02	02:49:00	0
2008-10-02	02:50:00	0
2008-10-02	02:51:00	0
2008-10-02	02:52:00	0
2008-10-02	02:53:00	0
2008-10-02	02:54:00	0
2008-10-02	02:55:00	0
2008-10-02	02:56:00	0
2008-10-02	02:57:00	0
2008-10-02	02:58:00	0
2008-10-02	02:59:00	0
2008-10-02	03:00:00	0
2008-10-02	03:01:00	0
2008-10-02	03:02:00	0
2008-10-02	03:03:00	0
2008-10-02	03:04:00	0
2008-10-02	03:05:00	0
2008-10-02	03:06:00	0
2008-10-02	03:07:00	0
2008-10-02	03:08:00	0
2008-10-02	03:09:00	0
2008-10-02	03:10:00	0
2008-10-02	03:11:00	0
2008-10-02	03:12:00	0
2008-10-02	03:13:00	0
2008-10-02	03:14:00	0
2008-10-02	03:15:00	0
2008-10-02	03:16:00	0
2008-10-02	03:17:00	0
2008-10-02	03:18:00	0
2008-10-02	03:19:00	0
2008-10-02	03:20:00	0
2008-10-02	03:21:00	0
2008-10-02	03:22:00	0
2008-10-02	03:23:00	0
2008-10-02	03:24:00	0
2008-10-02	03:25:00	0
2008-10-02	03:26:00	0
2008-10-02	03:27:00	0
2008-10-02	03:28:00	0
2008-10-02	03:29:00	0
2008-10-02	03:30:00	0
2008-10-02	03:31:00	0
2008-10-02	03:32:00	65
2008-10-02	03:33:00	65
2008-10-02	03:34:00	232
2008-10-02	03:35:00	0
2008-10-02	03:36:00	0
2008-10-02	03:37:00	0
2008-10-02	03:38:00	0
2008-10-02	03:39:00	0
2008-10-02	03:40:00	0
2008-10-02	03:41:00	0
2008-10-02	03:42:00	0
2008-10-02	03:43:00	0
2008-10-02	03:44:00	0
2008-10-02	03:45:00	0
2008-10-02	03:46:00	0
2008-10-02	03:47:00	0
2008-10-02	03:48:00	0
2008-10-02	03:49:00	0
2008-10-02	03:50:00	0
2008-10-02	03:51:00	0
2008-10-02	03:52:00	0
2008-10-02	03:53:00	0
2008-10-02	03:54:00	9
2008-10-02	03:55:00	0
2008-10-02	03:56:00	93
2008-10-02	03:57:00	0
2008-10-02	03:58:00	0
2008-10-02	03:59:00	0
2008-10-02	04:00:00	0
2008-10-02	04:01:00	0
2008-10-02	04:02:00	0
2008-10-02	04:03:00	0
2008-10-02	04:04:00	0
2008-10-02	04:05:00	0
2008-10-02	04:06:00	0
2008-10-02	04:07:00	0
2008-10-02	04:08:00	0
2008-10-02	04:09:00	0
2008-10-02	04:10:00	0
2008-10-02	04:11:00	0
2008-10-02	04:12:00	0
2008-10-02	04:13:00	0
2008-10-02	04:14:00	0
2008-10-02	04:15:00	0
2008-10-02	04:16:00	0
2008-10-02	04:17:00	0
2008-10-02	04:18:00	0
2008-10-02	04:19:00	0
2008-10-02	04:20:00	83
2008-10-02	04:21:00	0
2008-10-02	04:22:00	0
2008-10-02	04:23:00	0
2008-10-02	04:24:00	0
2008-10-02	04:25:00	0
2008-10-02	04:26:00	0
2008-10-02	04:27:00	0
2008-10-02	04:28:00	0
2008-10-02	04:29:00	0
2008-10-02	04:30:00	0
2008-10-02	04:31:00	0
2008-10-02	04:32:00	0
2008-10-02	04:33:00	0
2008-10-02	04:34:00	0
2008-10-02	04:35:00	0
2008-10-02	04:36:00	0
2008-10-02	04:37:00	0
2008-10-02	04:38:00	0
2008-10-02	04:39:00	0
2008-10-02	04:40:00	0
2008-10-02	04:41:00	0
2008-10-02	04:42:00	0
2008-10-02	04:43:00	0
2008-10-02	04:44:00	0
2008-10-02	04:45:00	0
2008-10-02	04:46:00	0
2008-10-02	04:47:00	0
2008-10-02	04:48:00	0
2008-10-02	04:49:00	0
2008-10-02	04:50:00	0
2008-10-02	04:51:00	0
2008-10-02	04:52:00	0
2008-10-02	04:53:00	0
2008-10-02	04:54:00	0
2008-10-02	04:55:00	0
2008-10-02	04:56:00	0
2008-10-02	04:57:00	0
2008-10-02	04:58:00	0
2008-10-02	04:59:00	0
2008-10-02	05:00:00	0
2008-10-02	05:01:00	0
2008-10-02	05:02:00	0
2008-10-02	05:03:00	0
2008-10-02	05:04:00	0
2008-10-02	05:05:00	0
2008-10-02	05:06:00	0
2008-10-02	05:07:00	0
2008-10-02	05:08:00	0
2008-10-02	05:09:00	0
2008-10-02	05:10:00	0
2008-10-02	05:11:00	28
2008-10-02	05:12:00	0
2008-10-02	05:13:00	0
2008-10-02	05:14:00	0
2008-10-02	05:15:00	0
2008-10-02	05:16:00	0
2008-10-02	05:17:00	9
2008-10-02	05:18:00	0
2008-10-02	05:19:00	165
2008-10-02	05:20:00	0
2008-10-02	05:21:00	0
2008-10-02	05:22:00	0
2008-10-02	05:23:00	0
2008-10-02	05:24:00	0
2008-10-02	05:25:00	0
2008-10-02	05:26:00	0
2008-10-02	05:27:00	0
2008-10-02	05:28:00	0
2008-10-02	05:29:00	0
2008-10-02	05:30:00	0
2008-10-02	05:31:00	0
2008-10-02	05:32:00	0
2008-10-02	05:33:00	0
2008-10-02	05:34:00	0
2008-10-02	05:35:00	0
2008-10-02	05:36:00	0
2008-10-02	05:37:00	0
2008-10-02	05:38:00	0
2008-10-02	05:39:00	37
2008-10-02	05:40:00	0
2008-10-02	05:41:00	0
2008-10-02	05:42:00	0
2008-10-02	05:43:00	0
2008-10-02	05:44:00	0
2008-10-02	05:45:00	0
2008-10-02	05:46:00	0
2008-10-02	05:47:00	0
2008-10-02	05:48:00	0
2008-10-02	05:49:00	0
2008-10-02	05:50:00	0
2008-10-02	05:51:00	0
2008-10-02	05:52:00	0
2008-10-02	05:53:00	0
2008-10-02	05:54:00	0
2008-10-02	05:55:00	0
2008-10-02	05:56:00	0
2008-10-02	05:57:00	0
2008-10-02	05:58:00	0
2008-10-02	05:59:00	0
2008-10-02	06:00:00	0
2008-10-02	06:01:00	0
2008-10-02	06:02:00	0
2008-10-02	06:03:00	0
2008-10-02	06:04:00	0
2008-10-02	06:05:00	0
2008-10-02	06:06:00	0
2008-10-02	06:07:00	0
2008-10-02	06:08:00	0
2008-10-02	06:09:00	0
2008-10-02	06:10:00	0
2008-10-02	06:11:00	0
2008-10-02	06:12:00	0
2008-10-02	06:13:00	0
2008-10-02	06:14:00	0
2008-10-02	06:15:00	0
2008-10-02	06:16:00	0
2008-10-02	06:17:00	0
2008-10-02	06:18:00	0
2008-10-02	06:19:00	0
2008-10-02	06:20:00	0
2008-10-02	06:21:00	0
2008-10-02	06:22:00	46
2008-10-02	06:23:00	308
2008-10-02	06:24:00	46
2008-10-02	06:25:00	37
2008-10-02	06:26:00	0
2008-10-02	06:27:00	0
2008-10-02	06:28:00	37
2008-10-02	06:29:00	121
2008-10-02	06:30:00	0
2008-10-02	06:31:00	0
2008-10-02	06:32:00	0
2008-10-02	06:33:00	0
2008-10-02	06:34:00	0
2008-10-02	06:35:00	56
2008-10-02	06:36:00	282
2008-10-02	06:37:00	0
2008-10-02	06:38:00	28
2008-10-02	06:39:00	154
2008-10-02	06:40:00	360
2008-10-02	06:41:00	1918
2008-10-02	06:42:00	74
2008-10-02	06:43:00	221
2008-10-02	06:44:00	256
2008-10-02	06:45:00	243
2008-10-02	06:46:00	9
2008-10-02	06:47:00	187
2008-10-02	06:48:00	9
2008-10-02	06:49:00	19
2008-10-02	06:50:00	65
2008-10-02	06:51:00	0
2008-10-02	06:52:00	334
2008-10-02	06:53:00	46
2008-10-02	06:54:00	9
2008-10-02	06:55:00	0
2008-10-02	06:56:00	0
2008-10-02	06:57:00	766
2008-10-02	06:58:00	595
2008-10-02	06:59:00	595
2008-10-02	07:00:00	937
2008-10-02	07:01:00	1701
2008-10-02	07:02:00	121
2008-10-02	07:03:00	165
2008-10-02	07:04:00	651
2008-10-02	07:05:00	334
2008-10-02	07:06:00	282
2008-10-02	07:07:00	83
2008-10-02	07:08:00	102
2008-10-02	07:09:00	1031
2008-10-02	07:10:00	983
2008-10-02	07:11:00	28
2008-10-02	07:12:00	0
2008-10-02	07:13:00	0
2008-10-02	07:14:00	321
2008-10-02	07:15:00	579
2008-10-02	07:16:00	0
2008-10-02	07:17:00	0
2008-10-02	07:18:00	46
2008-10-02	07:19:00	0
2008-10-02	07:20:00	0
2008-10-02	07:21:00	0
2008-10-02	07:22:00	0
2008-10-02	07:23:00	0
2008-10-02	07:24:00	0
2008-10-02	07:25:00	0
2008-10-02	07:26:00	0
2008-10-02	07:27:00	0
2008-10-02	07:28:00	0
2008-10-02	07:29:00	28
2008-10-02	07:30:00	93
2008-10-02	07:31:00	0
2008-10-02	07:32:00	0
2008-10-02	07:33:00	0
2008-10-02	07:34:00	0
2008-10-02	07:35:00	0
2008-10-02	07:36:00	0
2008-10-02	07:37:00	0
2008-10-02	07:38:00	111
2008-10-02	07:39:00	46
2008-10-02	07:40:00	529
2008-10-02	07:41:00	579
2008-10-02	07:42:00	19
2008-10-02	07:43:00	121
2008-10-02	07:44:00	434
2008-10-02	07:45:00	295
2008-10-02	07:46:00	295
2008-10-02	07:47:00	9
2008-10-02	07:48:00	0
2008-10-02	07:49:00	0
2008-10-02	07:50:00	46
2008-10-02	07:51:00	0
2008-10-02	07:52:00	0
2008-10-02	07:53:00	0
2008-10-02	07:54:00	0
2008-10-02	07:55:00	0
2008-10-02	07:56:00	0
2008-10-02	07:57:00	0
2008-10-02	07:58:00	0
2008-10-02	07:59:00	37
2008-10-02	08:00:00	0
2008-10-02	08:01:00	0
2008-10-02	08:02:00	65
2008-10-02	08:03:00	0
2008-10-02	08:04:00	0
2008-10-02	08:05:00	143
2008-10-02	08:06:00	495
2008-10-02	08:07:00	545
2008-10-02	08:08:00	83
2008-10-02	08:09:00	434
2008-10-02	08:10:00	1031
2008-10-02	08:11:00	256
2008-10-02	08:12:00	9
2008-10-02	08:13:00	46
2008-10-02	08:14:00	0
2008-10-02	08:15:00	28
2008-10-02	08:16:00	9
2008-10-02	08:17:00	0
2008-10-02	08:18:00	0
2008-10-02	08:19:00	0
2008-10-02	08:20:00	19
2008-10-02	08:21:00	28
2008-10-02	08:22:00	9
2008-10-02	08:23:00	0
2008-10-02	08:24:00	0
2008-10-02	08:25:00	28
2008-10-02	08:26:00	0
2008-10-02	08:27:00	0
2008-10-02	08:28:00	0
2008-10-02	08:29:00	0
2008-10-02	08:30:00	37
2008-10-02	08:31:00	0
2008-10-02	08:32:00	375
2008-10-02	08:33:00	154
2008-10-02	08:34:00	111
2008-10-02	08:35:00	651
2008-10-02	08:36:00	0
2008-10-02	08:37:00	19
2008-10-02	08:38:00	9
2008-10-02	08:39:00	0
2008-10-02	08:40:00	0
2008-10-02	08:41:00	19
2008-10-02	08:42:00	0
2008-10-02	08:43:00	65
2008-10-02	08:44:00	0
2008-10-02	08:45:00	19
2008-10-02	08:46:00	2708
2008-10-02	08:47:00	2076
2008-10-02	08:48:00	269
2008-10-02	08:49:00	746
2008-10-02	08:50:00	295
2008-10-02	08:51:00	295
2008-10-02	08:52:00	0
2008-10-02	08:53:00	0
2008-10-02	08:54:00	0
2008-10-02	08:55:00	0
2008-10-02	08:56:00	0
2008-10-02	08:57:00	37
2008-10-02	08:58:00	0
2008-10-02	08:59:00	9
2008-10-02	09:00:00	0
2008-10-02	09:01:00	0
2008-10-02	09:02:00	0
2008-10-02	09:03:00	9
2008-10-02	09:04:00	0
2008-10-02	09:05:00	0
2008-10-02	09:06:00	19
2008-10-02	09:07:00	0
2008-10-02	09:08:00	0
[truncated: 19,611 more rows]

## Sheet: 10.15.08
Actogram, Copy Raw Data, All Days
Identity:	Brenna
Filename:	E:\Active Research Files\meloxicam titre canine\cases\brenna\Brenna 10.15.08.AWC
Gender:	F
Age:	8
Height:	76.2 cm	30.0 in
Weight:	23.0 kg	50.7 lbs
Start Date:	15-Oct-2008 (Wed)
Start Time:	17:00:00
Interval:	1.00 mins
Date Stamp:	Time Stamp:	Activity Data:	Marker Press:
2008-10-15	00:00:00	0
2008-10-15	00:01:00	0
2008-10-15	00:02:00	0
2008-10-15	00:03:00	0
2008-10-15	00:04:00	0
2008-10-15	00:05:00	0
2008-10-15	00:06:00	0
2008-10-15	00:07:00	0
2008-10-15	00:08:00	0
2008-10-15	00:09:00	0
2008-10-15	00:10:00	0
2008-10-15	00:11:00	0
2008-10-15	00:12:00	0
2008-10-15	00:13:00	0
2008-10-15	00:14:00	0
2008-10-15	00:15:00	0
2008-10-15	00:16:00	0
2008-10-15	00:17:00	0
2008-10-15	00:18:00	0
2008-10-15	00:19:00	0
2008-10-15	00:20:00	0
2008-10-15	00:21:00	0
2008-10-15	00:22:00	0
2008-10-15	00:23:00	0
2008-10-15	00:24:00	0
2008-10-15	00:25:00	0
2008-10-15	00:26:00	0
2008-10-15	00:27:00	0
2008-10-15	00:28:00	0
2008-10-15	00:29:00	0
2008-10-15	00:30:00	0
2008-10-15	00:31:00	0
2008-10-15	00:32:00	0
2008-10-15	00:33:00	0
2008-10-15	00:34:00	0
2008-10-15	00:35:00	0
2008-10-15	00:36:00	0
2008-10-15	00:37:00	0
2008-10-15	00:38:00	0
2008-10-15	00:39:00	0
2008-10-15	00:40:00	0
2008-10-15	00:41:00	0
2008-10-15	00:42:00	0
2008-10-15	00:43:00	0
2008-10-15	00:44:00	0
2008-10-15	00:45:00	0
2008-10-15	00:46:00	0
2008-10-15	00:47:00	0
2008-10-15	00:48:00	0
2008-10-15	00:49:00	0
2008-10-15	00:50:00	0
2008-10-15	00:51:00	0
2008-10-15	00:52:00	0
2008-10-15	00:53:00	0
2008-10-15	00:54:00	0
2008-10-15	00:55:00	0
2008-10-15	00:56:00	0
2008-10-15	00:57:00	0
2008-10-15	00:58:00	0
2008-10-15	00:59:00	0
2008-10-15	01:00:00	0
2008-10-15	01:01:00	0
2008-10-15	01:02:00	0
2008-10-15	01:03:00	0
2008-10-15	01:04:00	0
2008-10-15	01:05:00	0
2008-10-15	01:06:00	0
2008-10-15	01:07:00	0
2008-10-15	01:08:00	0
2008-10-15	01:09:00	0
2008-10-15	01:10:00	0
2008-10-15	01:11:00	0
2008-10-15	01:12:00	0
2008-10-15	01:13:00	0
2008-10-15	01:14:00	0
2008-10-15	01:15:00	0
2008-10-15	01:16:00	0
2008-10-15	01:17:00	0
2008-10-15	01:18:00	0
2008-10-15	01:19:00	0
2008-10-15	01:20:00	0
2008-10-15	01:21:00	0
2008-10-15	01:22:00	0
2008-10-15	01:23:00	0
2008-10-15	01:24:00	0
2008-10-15	01:25:00	0
2008-10-15	01:26:00	0
2008-10-15	01:27:00	0
2008-10-15	01:28:00	0
2008-10-15	01:29:00	0
2008-10-15	01:30:00	0
2008-10-15	01:31:00	0
2008-10-15	01:32:00	0
2008-10-15	01:33:00	0
2008-10-15	01:34:00	0
2008-10-15	01:35:00	0
2008-10-15	01:36:00	0
2008-10-15	01:37:00	0
2008-10-15	01:38:00	0
2008-10-15	01:39:00	0
2008-10-15	01:40:00	0
2008-10-15	01:41:00	0
2008-10-15	01:42:00	0
2008-10-15	01:43:00	0
2008-10-15	01:44:00	0
2008-10-15	01:45:00	0
2008-10-15	01:46:00	0
2008-10-15	01:47:00	0
2008-10-15	01:48:00	0
2008-10-15	01:49:00	0
2008-10-15	01:50:00	0
2008-10-15	01:51:00	0
2008-10-15	01:52:00	0
2008-10-15	01:53:00	0
2008-10-15	01:54:00	0
2008-10-15	01:55:00	0
2008-10-15	01:56:00	0
2008-10-15	01:57:00	0
2008-10-15	01:58:00	0
2008-10-15	01:59:00	0
2008-10-15	02:00:00	0
2008-10-15	02:01:00	0
2008-10-15	02:02:00	0
2008-10-15	02:03:00	0
2008-10-15	02:04:00	0
2008-10-15	02:05:00	0
2008-10-15	02:06:00	0
2008-10-15	02:07:00	0
2008-10-15	02:08:00	0
2008-10-15	02:09:00	0
2008-10-15	02:10:00	0
2008-10-15	02:11:00	0
2008-10-15	02:12:00	0
2008-10-15	02:13:00	0
2008-10-15	02:14:00	0
2008-10-15	02:15:00	0
2008-10-15	02:16:00	0
2008-10-15	02:17:00	0
2008-10-15	02:18:00	0
2008-10-15	02:19:00	0
2008-10-15	02:20:00	0
2008-10-15	02:21:00	0
2008-10-15	02:22:00	0
2008-10-15	02:23:00	0
2008-10-15	02:24:00	0
2008-10-15	02:25:00	0
2008-10-15	02:26:00	0
2008-10-15	02:27:00	0
2008-10-15	02:28:00	0
2008-10-15	02:29:00	0
2008-10-15	02:30:00	0
2008-10-15	02:31:00	0
2008-10-15	02:32:00	0
2008-10-15	02:33:00	0
2008-10-15	02:34:00	0
2008-10-15	02:35:00	0
2008-10-15	02:36:00	0
2008-10-15	02:37:00	0
2008-10-15	02:38:00	0
2008-10-15	02:39:00	0
2008-10-15	02:40:00	0
2008-10-15	02:41:00	0
2008-10-15	02:42:00	0
2008-10-15	02:43:00	0
2008-10-15	02:44:00	0
2008-10-15	02:45:00	0
2008-10-15	02:46:00	0
2008-10-15	02:47:00	0
2008-10-15	02:48:00	0
2008-10-15	02:49:00	0
2008-10-15	02:50:00	0
2008-10-15	02:51:00	0
2008-10-15	02:52:00	0
2008-10-15	02:53:00	0
2008-10-15	02:54:00	0
2008-10-15	02:55:00	0
2008-10-15	02:56:00	0
2008-10-15	02:57:00	0
2008-10-15	02:58:00	0
2008-10-15	02:59:00	0
2008-10-15	03:00:00	0
2008-10-15	03:01:00	0
2008-10-15	03:02:00	0
2008-10-15	03:03:00	0
2008-10-15	03:04:00	0
2008-10-15	03:05:00	0
2008-10-15	03:06:00	0
2008-10-15	03:07:00	0
2008-10-15	03:08:00	0
2008-10-15	03:09:00	0
2008-10-15	03:10:00	0
2008-10-15	03:11:00	0
2008-10-15	03:12:00	0
2008-10-15	03:13:00	0
2008-10-15	03:14:00	0
2008-10-15	03:15:00	0
2008-10-15	03:16:00	0
2008-10-15	03:17:00	0
2008-10-15	03:18:00	0
2008-10-15	03:19:00	0
2008-10-15	03:20:00	0
2008-10-15	03:21:00	0
2008-10-15	03:22:00	0
2008-10-15	03:23:00	0
2008-10-15	03:24:00	0
2008-10-15	03:25:00	0
2008-10-15	03:26:00	0
2008-10-15	03:27:00	0
2008-10-15	03:28:00	0
2008-10-15	03:29:00	0
2008-10-15	03:30:00	0
2008-10-15	03:31:00	0
2008-10-15	03:32:00	0
2008-10-15	03:33:00	0
2008-10-15	03:34:00	0
2008-10-15	03:35:00	0
2008-10-15	03:36:00	0
2008-10-15	03:37:00	0
2008-10-15	03:38:00	0
2008-10-15	03:39:00	0
2008-10-15	03:40:00	0
2008-10-15	03:41:00	0
2008-10-15	03:42:00	0
2008-10-15	03:43:00	0
2008-10-15	03:44:00	0
2008-10-15	03:45:00	0
2008-10-15	03:46:00	0
2008-10-15	03:47:00	0
2008-10-15	03:48:00	0
2008-10-15	03:49:00	0
2008-10-15	03:50:00	0
2008-10-15	03:51:00	0
2008-10-15	03:52:00	0
2008-10-15	03:53:00	0
2008-10-15	03:54:00	0
2008-10-15	03:55:00	0
2008-10-15	03:56:00	0
2008-10-15	03:57:00	0
2008-10-15	03:58:00	0
2008-10-15	03:59:00	0
2008-10-15	04:00:00	0
2008-10-15	04:01:00	0
2008-10-15	04:02:00	0
2008-10-15	04:03:00	0
2008-10-15	04:04:00	0
2008-10-15	04:05:00	0
2008-10-15	04:06:00	0
2008-10-15	04:07:00	0
2008-10-15	04:08:00	0
2008-10-15	04:09:00	0
2008-10-15	04:10:00	0
2008-10-15	04:11:00	0
2008-10-15	04:12:00	0
2008-10-15	04:13:00	0
2008-10-15	04:14:00	0
2008-10-15	04:15:00	0
2008-10-15	04:16:00	0
2008-10-15	04:17:00	0
2008-10-15	04:18:00	0
2008-10-15	04:19:00	0
2008-10-15	04:20:00	0
2008-10-15	04:21:00	0
2008-10-15	04:22:00	0
2008-10-15	04:23:00	0
2008-10-15	04:24:00	0
2008-10-15	04:25:00	0
2008-10-15	04:26:00	0
2008-10-15	04:27:00	0
2008-10-15	04:28:00	0
2008-10-15	04:29:00	0
2008-10-15	04:30:00	0
2008-10-15	04:31:00	0
2008-10-15	04:32:00	0
2008-10-15	04:33:00	0
2008-10-15	04:34:00	0
2008-10-15	04:35:00	0
2008-10-15	04:36:00	0
2008-10-15	04:37:00	0
2008-10-15	04:38:00	0
2008-10-15	04:39:00	0
2008-10-15	04:40:00	0
2008-10-15	04:41:00	0
2008-10-15	04:42:00	0
2008-10-15	04:43:00	0
2008-10-15	04:44:00	0
2008-10-15	04:45:00	0
2008-10-15	04:46:00	0
2008-10-15	04:47:00	0
2008-10-15	04:48:00	0
2008-10-15	04:49:00	0
2008-10-15	04:50:00	0
2008-10-15	04:51:00	0
2008-10-15	04:52:00	0
2008-10-15	04:53:00	0
2008-10-15	04:54:00	0
2008-10-15	04:55:00	0
2008-10-15	04:56:00	0
2008-10-15	04:57:00	0
2008-10-15	04:58:00	0
2008-10-15	04:59:00	0
2008-10-15	05:00:00	0
2008-10-15	05:01:00	0
2008-10-15	05:02:00	0
2008-10-15	05:03:00	0
2008-10-15	05:04:00	0
2008-10-15	05:05:00	0
2008-10-15	05:06:00	0
2008-10-15	05:07:00	0
2008-10-15	05:08:00	0
2008-10-15	05:09:00	0
2008-10-15	05:10:00	0
2008-10-15	05:11:00	0
2008-10-15	05:12:00	0
2008-10-15	05:13:00	0
2008-10-15	05:14:00	0
2008-10-15	05:15:00	0
2008-10-15	05:16:00	0
2008-10-15	05:17:00	0
2008-10-15	05:18:00	0
2008-10-15	05:19:00	0
2008-10-15	05:20:00	0
2008-10-15	05:21:00	0
2008-10-15	05:22:00	0
2008-10-15	05:23:00	0
2008-10-15	05:24:00	0
2008-10-15	05:25:00	0
2008-10-15	05:26:00	0
2008-10-15	05:27:00	0
2008-10-15	05:28:00	0
2008-10-15	05:29:00	0
2008-10-15	05:30:00	0
2008-10-15	05:31:00	0
2008-10-15	05:32:00	0
2008-10-15	05:33:00	0
2008-10-15	05:34:00	0
2008-10-15	05:35:00	0
2008-10-15	05:36:00	0
2008-10-15	05:37:00	0
2008-10-15	05:38:00	0
2008-10-15	05:39:00	0
2008-10-15	05:40:00	0
2008-10-15	05:41:00	0
2008-10-15	05:42:00	0
2008-10-15	05:43:00	0
2008-10-15	05:44:00	0
2008-10-15	05:45:00	0
2008-10-15	05:46:00	0
2008-10-15	05:47:00	0
2008-10-15	05:48:00	0
2008-10-15	05:49:00	0
2008-10-15	05:50:00	0
2008-10-15	05:51:00	0
2008-10-15	05:52:00	0
2008-10-15	05:53:00	0
2008-10-15	05:54:00	0
2008-10-15	05:55:00	0
2008-10-15	05:56:00	0
2008-10-15	05:57:00	0
2008-10-15	05:58:00	0
2008-10-15	05:59:00	0
2008-10-15	06:00:00	0
2008-10-15	06:01:00	0
2008-10-15	06:02:00	0
2008-10-15	06:03:00	0
2008-10-15	06:04:00	0
2008-10-15	06:05:00	0
2008-10-15	06:06:00	0
2008-10-15	06:07:00	0
2008-10-15	06:08:00	0
2008-10-15	06:09:00	0
2008-10-15	06:10:00	0
2008-10-15	06:11:00	0
2008-10-15	06:12:00	0
2008-10-15	06:13:00	0
2008-10-15	06:14:00	0
2008-10-15	06:15:00	0
2008-10-15	06:16:00	0
2008-10-15	06:17:00	0
2008-10-15	06:18:00	0
2008-10-15	06:19:00	0
2008-10-15	06:20:00	0
2008-10-15	06:21:00	0
2008-10-15	06:22:00	0
2008-10-15	06:23:00	0
2008-10-15	06:24:00	0
2008-10-15	06:25:00	0
2008-10-15	06:26:00	0
2008-10-15	06:27:00	0
2008-10-15	06:28:00	0
2008-10-15	06:29:00	0
2008-10-15	06:30:00	0
2008-10-15	06:31:00	0
2008-10-15	06:32:00	0
2008-10-15	06:33:00	0
2008-10-15	06:34:00	0
2008-10-15	06:35:00	0
2008-10-15	06:36:00	0
2008-10-15	06:37:00	0
2008-10-15	06:38:00	0
2008-10-15	06:39:00	0
2008-10-15	06:40:00	0
2008-10-15	06:41:00	0
2008-10-15	06:42:00	0
2008-10-15	06:43:00	0
2008-10-15	06:44:00	0
2008-10-15	06:45:00	0
2008-10-15	06:46:00	0
2008-10-15	06:47:00	0
2008-10-15	06:48:00	0
2008-10-15	06:49:00	0
2008-10-15	06:50:00	0
2008-10-15	06:51:00	0
2008-10-15	06:52:00	0
2008-10-15	06:53:00	0
2008-10-15	06:54:00	0
2008-10-15	06:55:00	0
2008-10-15	06:56:00	0
2008-10-15	06:57:00	0
2008-10-15	06:58:00	0
2008-10-15	06:59:00	0
2008-10-15	07:00:00	0
2008-10-15	07:01:00	0
2008-10-15	07:02:00	0
2008-10-15	07:03:00	0
2008-10-15	07:04:00	0
2008-10-15	07:05:00	0
2008-10-15	07:06:00	0
2008-10-15	07:07:00	0
2008-10-15	07:08:00	0
2008-10-15	07:09:00	0
2008-10-15	07:10:00	0
2008-10-15	07:11:00	0
2008-10-15	07:12:00	0
2008-10-15	07:13:00	0
2008-10-15	07:14:00	0
2008-10-15	07:15:00	0
2008-10-15	07:16:00	0
2008-10-15	07:17:00	0
2008-10-15	07:18:00	0
2008-10-15	07:19:00	0
2008-10-15	07:20:00	0
2008-10-15	07:21:00	0
2008-10-15	07:22:00	0
2008-10-15	07:23:00	0
2008-10-15	07:24:00	0
2008-10-15	07:25:00	0
2008-10-15	07:26:00	0
2008-10-15	07:27:00	0
2008-10-15	07:28:00	0
2008-10-15	07:29:00	0
2008-10-15	07:30:00	0
2008-10-15	07:31:00	0
2008-10-15	07:32:00	0
2008-10-15	07:33:00	0
2008-10-15	07:34:00	0
2008-10-15	07:35:00	0
2008-10-15	07:36:00	0
2008-10-15	07:37:00	0
2008-10-15	07:38:00	0
2008-10-15	07:39:00	0
2008-10-15	07:40:00	0
2008-10-15	07:41:00	0
2008-10-15	07:42:00	0
2008-10-15	07:43:00	0
2008-10-15	07:44:00	0
2008-10-15	07:45:00	0
2008-10-15	07:46:00	0
2008-10-15	07:47:00	0
2008-10-15	07:48:00	0
2008-10-15	07:49:00	0
2008-10-15	07:50:00	0
2008-10-15	07:51:00	0
2008-10-15	07:52:00	0
2008-10-15	07:53:00	0
2008-10-15	07:54:00	0
2008-10-15	07:55:00	0
2008-10-15	07:56:00	0
2008-10-15	07:57:00	0
2008-10-15	07:58:00	0
2008-10-15	07:59:00	0
2008-10-15	08:00:00	0
2008-10-15	08:01:00	0
2008-10-15	08:02:00	0
2008-10-15	08:03:00	0
2008-10-15	08:04:00	0
2008-10-15	08:05:00	0
2008-10-15	08:06:00	0
2008-10-15	08:07:00	0
2008-10-15	08:08:00	0
2008-10-15	08:09:00	0
2008-10-15	08:10:00	0
2008-10-15	08:11:00	0
2008-10-15	08:12:00	0
2008-10-15	08:13:00	0
2008-10-15	08:14:00	0
2008-10-15	08:15:00	0
2008-10-15	08:16:00	0
2008-10-15	08:17:00	0
2008-10-15	08:18:00	0
2008-10-15	08:19:00	0
2008-10-15	08:20:00	0
2008-10-15	08:21:00	0
2008-10-15	08:22:00	0
2008-10-15	08:23:00	0
2008-10-15	08:24:00	0
2008-10-15	08:25:00	0
2008-10-15	08:26:00	0
2008-10-15	08:27:00	0
2008-10-15	08:28:00	0
2008-10-15	08:29:00	0
2008-10-15	08:30:00	0
2008-10-15	08:31:00	0
2008-10-15	08:32:00	0
2008-10-15	08:33:00	0
2008-10-15	08:34:00	0
2008-10-15	08:35:00	0
2008-10-15	08:36:00	0
2008-10-15	08:37:00	0
2008-10-15	08:38:00	0
2008-10-15	08:39:00	0
2008-10-15	08:40:00	0
2008-10-15	08:41:00	0
2008-10-15	08:42:00	0
2008-10-15	08:43:00	0
2008-10-15	08:44:00	0
2008-10-15	08:45:00	0
2008-10-15	08:46:00	0
2008-10-15	08:47:00	0
2008-10-15	08:48:00	0
2008-10-15	08:49:00	0
2008-10-15	08:50:00	0
2008-10-15	08:51:00	0
2008-10-15	08:52:00	0
2008-10-15	08:53:00	0
2008-10-15	08:54:00	0
2008-10-15	08:55:00	0
2008-10-15	08:56:00	0
2008-10-15	08:57:00	0
2008-10-15	08:58:00	0
2008-10-15	08:59:00	0
2008-10-15	09:00:00	0
2008-10-15	09:01:00	0
2008-10-15	09:02:00	0
2008-10-15	09:03:00	0
2008-10-15	09:04:00	0
2008-10-15	09:05:00	0
2008-10-15	09:06:00	0
2008-10-15	09:07:00	0
2008-10-15	09:08:00	0
2008-10-15	09:09:00	0
2008-10-15	09:10:00	0
2008-10-15	09:11:00	0
2008-10-15	09:12:00	0
2008-10-15	09:13:00	0
2008-10-15	09:14:00	0
2008-10-15	09:15:00	0
2008-10-15	09:16:00	0
2008-10-15	09:17:00	0
2008-10-15	09:18:00	0
2008-10-15	09:19:00	0
2008-10-15	09:20:00	0
2008-10-15	09:21:00	0
2008-10-15	09:22:00	0
2008-10-15	09:23:00	0
2008-10-15	09:24:00	0
2008-10-15	09:25:00	0
2008-10-15	09:26:00	0
2008-10-15	09:27:00	0
2008-10-15	09:28:00	0
2008-10-15	09:29:00	0
2008-10-15	09:30:00	0
2008-10-15	09:31:00	0
2008-10-15	09:32:00	0
2008-10-15	09:33:00	0
2008-10-15	09:34:00	0
2008-10-15	09:35:00	0
2008-10-15	09:36:00	0
2008-10-15	09:37:00	0
2008-10-15	09:38:00	0
2008-10-15	09:39:00	0
2008-10-15	09:40:00	0
2008-10-15	09:41:00	0
2008-10-15	09:42:00	0
2008-10-15	09:43:00	0
2008-10-15	09:44:00	0
2008-10-15	09:45:00	0
2008-10-15	09:46:00	0
2008-10-15	09:47:00	0
2008-10-15	09:48:00	0
2008-10-15	09:49:00	0
2008-10-15	09:50:00	0
2008-10-15	09:51:00	0
2008-10-15	09:52:00	0
2008-10-15	09:53:00	0
2008-10-15	09:54:00	0
2008-10-15	09:55:00	0
2008-10-15	09:56:00	0
2008-10-15	09:57:00	0
2008-10-15	09:58:00	0
2008-10-15	09:59:00	0
2008-10-15	10:00:00	0
2008-10-15	10:01:00	0
2008-10-15	10:02:00	0
2008-10-15	10:03:00	0
2008-10-15	10:04:00	0
2008-10-15	10:05:00	0
2008-10-15	10:06:00	0
2008-10-15	10:07:00	0
2008-10-15	10:08:00	0
2008-10-15	10:09:00	0
2008-10-15	10:10:00	0
2008-10-15	10:11:00	0
2008-10-15	10:12:00	0
2008-10-15	10:13:00	0
2008-10-15	10:14:00	0
2008-10-15	10:15:00	0
2008-10-15	10:16:00	0
2008-10-15	10:17:00	0
2008-10-15	10:18:00	0
2008-10-15	10:19:00	0
2008-10-15	10:20:00	0
2008-10-15	10:21:00	0
2008-10-15	10:22:00	0
2008-10-15	10:23:00	0
2008-10-15	10:24:00	0
2008-10-15	10:25:00	0
2008-10-15	10:26:00	0
2008-10-15	10:27:00	0
2008-10-15	10:28:00	0
2008-10-15	10:29:00	0
2008-10-15	10:30:00	0
2008-10-15	10:31:00	0
2008-10-15	10:32:00	0
2008-10-15	10:33:00	0
2008-10-15	10:34:00	0
2008-10-15	10:35:00	0
2008-10-15	10:36:00	0
2008-10-15	10:37:00	0
2008-10-15	10:38:00	0
2008-10-15	10:39:00	0
2008-10-15	10:40:00	0
2008-10-15	10:41:00	0
2008-10-15	10:42:00	0
2008-10-15	10:43:00	0
2008-10-15	10:44:00	0
2008-10-15	10:45:00	0
2008-10-15	10:46:00	0
2008-10-15	10:47:00	0
2008-10-15	10:48:00	0
2008-10-15	10:49:00	0
2008-10-15	10:50:00	0
2008-10-15	10:51:00	0
2008-10-15	10:52:00	0
2008-10-15	10:53:00	0
2008-10-15	10:54:00	0
2008-10-15	10:55:00	0
2008-10-15	10:56:00	0
2008-10-15	10:57:00	0
2008-10-15	10:58:00	0
2008-10-15	10:59:00	0
2008-10-15	11:00:00	0
2008-10-15	11:01:00	0
2008-10-15	11:02:00	0
2008-10-15	11:03:00	0
2008-10-15	11:04:00	0
2008-10-15	11:05:00	0
2008-10-15	11:06:00	0
2008-10-15	11:07:00	0
2008-10-15	11:08:00	0
2008-10-15	11:09:00	0
2008-10-15	11:10:00	0
2008-10-15	11:11:00	0
2008-10-15	11:12:00	0
2008-10-15	11:13:00	0
2008-10-15	11:14:00	0
2008-10-15	11:15:00	0
2008-10-15	11:16:00	0
2008-10-15	11:17:00	0
2008-10-15	11:18:00	0
2008-10-15	11:19:00	0
2008-10-15	11:20:00	0
2008-10-15	11:21:00	0
2008-10-15	11:22:00	0
2008-10-15	11:23:00	0
2008-10-15	11:24:00	0
2008-10-15	11:25:00	0
2008-10-15	11:26:00	0
2008-10-15	11:27:00	0
2008-10-15	11:28:00	0
2008-10-15	11:29:00	0
2008-10-15	11:30:00	0
2008-10-15	11:31:00	0
2008-10-15	11:32:00	0
2008-10-15	11:33:00	0
2008-10-15	11:34:00	0
2008-10-15	11:35:00	0
2008-10-15	11:36:00	0
2008-10-15	11:37:00	0
2008-10-15	11:38:00	0
2008-10-15	11:39:00	0
2008-10-15	11:40:00	0
2008-10-15	11:41:00	0
2008-10-15	11:42:00	0
2008-10-15	11:43:00	0
2008-10-15	11:44:00	0
2008-10-15	11:45:00	0
2008-10-15	11:46:00	0
2008-10-15	11:47:00	0
2008-10-15	11:48:00	0
2008-10-15	11:49:00	0
2008-10-15	11:50:00	0
2008-10-15	11:51:00	0
2008-10-15	11:52:00	0
2008-10-15	11:53:00	0
2008-10-15	11:54:00	0
2008-10-15	11:55:00	0
2008-10-15	11:56:00	0
2008-10-15	11:57:00	0
2008-10-15	11:58:00	0
2008-10-15	11:59:00	0
2008-10-15	12:00:00	0
2008-10-15	12:01:00	0
2008-10-15	12:02:00	0
2008-10-15	12:03:00	0
2008-10-15	12:04:00	0
2008-10-15	12:05:00	0
2008-10-15	12:06:00	0
2008-10-15	12:07:00	0
2008-10-15	12:08:00	0
2008-10-15	12:09:00	0
2008-10-15	12:10:00	0
2008-10-15	12:11:00	0
2008-10-15	12:12:00	0
2008-10-15	12:13:00	0
2008-10-15	12:14:00	0
2008-10-15	12:15:00	0
2008-10-15	12:16:00	0
2008-10-15	12:17:00	0
2008-10-15	12:18:00	0
2008-10-15	12:19:00	0
2008-10-15	12:20:00	0
2008-10-15	12:21:00	0
2008-10-15	12:22:00	0
2008-10-15	12:23:00	0
2008-10-15	12:24:00	0
2008-10-15	12:25:00	0
2008-10-15	12:26:00	0
2008-10-15	12:27:00	0
2008-10-15	12:28:00	0
2008-10-15	12:29:00	0
2008-10-15	12:30:00	0
2008-10-15	12:31:00	0
2008-10-15	12:32:00	0
2008-10-15	12:33:00	0
2008-10-15	12:34:00	0
2008-10-15	12:35:00	0
2008-10-15	12:36:00	0
2008-10-15	12:37:00	0
2008-10-15	12:38:00	0
2008-10-15	12:39:00	0
2008-10-15	12:40:00	0
2008-10-15	12:41:00	0
2008-10-15	12:42:00	0
2008-10-15	12:43:00	0
2008-10-15	12:44:00	0
2008-10-15	12:45:00	0
2008-10-15	12:46:00	0
2008-10-15	12:47:00	0
2008-10-15	12:48:00	0
2008-10-15	12:49:00	0
2008-10-15	12:50:00	0
2008-10-15	12:51:00	0
2008-10-15	12:52:00	0
2008-10-15	12:53:00	0
2008-10-15	12:54:00	0
2008-10-15	12:55:00	0
2008-10-15	12:56:00	0
2008-10-15	12:57:00	0
2008-10-15	12:58:00	0
2008-10-15	12:59:00	0
2008-10-15	13:00:00	0
2008-10-15	13:01:00	0
2008-10-15	13:02:00	0
2008-10-15	13:03:00	0
2008-10-15	13:04:00	0
2008-10-15	13:05:00	0
2008-10-15	13:06:00	0
2008-10-15	13:07:00	0
2008-10-15	13:08:00	0
2008-10-15	13:09:00	0
2008-10-15	13:10:00	0
2008-10-15	13:11:00	0
2008-10-15	13:12:00	0
2008-10-15	13:13:00	0
2008-10-15	13:14:00	0
2008-10-15	13:15:00	0
2008-10-15	13:16:00	0
2008-10-15	13:17:00	0
2008-10-15	13:18:00	0
2008-10-15	13:19:00	0
2008-10-15	13:20:00	0
2008-10-15	13:21:00	0
2008-10-15	13:22:00	0
2008-10-15	13:23:00	0
2008-10-15	13:24:00	0
2008-10-15	13:25:00	0
2008-10-15	13:26:00	0
2008-10-15	13:27:00	0
2008-10-15	13:28:00	0
2008-10-15	13:29:00	0
2008-10-15	13:30:00	0
2008-10-15	13:31:00	0
2008-10-15	13:32:00	0
2008-10-15	13:33:00	0
2008-10-15	13:34:00	0
2008-10-15	13:35:00	0
2008-10-15	13:36:00	0
2008-10-15	13:37:00	0
2008-10-15	13:38:00	0
2008-10-15	13:39:00	0
2008-10-15	13:40:00	0
2008-10-15	13:41:00	0
2008-10-15	13:42:00	0
2008-10-15	13:43:00	0
2008-10-15	13:44:00	0
2008-10-15	13:45:00	0
2008-10-15	13:46:00	0
2008-10-15	13:47:00	0
2008-10-15	13:48:00	0
2008-10-15	13:49:00	0
2008-10-15	13:50:00	0
2008-10-15	13:51:00	0
2008-10-15	13:52:00	0
2008-10-15	13:53:00	0
2008-10-15	13:54:00	0
2008-10-15	13:55:00	0
2008-10-15	13:56:00	0
2008-10-15	13:57:00	0
2008-10-15	13:58:00	0
2008-10-15	13:59:00	0
2008-10-15	14:00:00	0
2008-10-15	14:01:00	0
2008-10-15	14:02:00	0
2008-10-15	14:03:00	0
2008-10-15	14:04:00	0
2008-10-15	14:05:00	0
2008-10-15	14:06:00	0
2008-10-15	14:07:00	0
2008-10-15	14:08:00	0
2008-10-15	14:09:00	0
2008-10-15	14:10:00	0
2008-10-15	14:11:00	0
2008-10-15	14:12:00	0
2008-10-15	14:13:00	0
2008-10-15	14:14:00	0
2008-10-15	14:15:00	0
2008-10-15	14:16:00	0
2008-10-15	14:17:00	0
2008-10-15	14:18:00	0
2008-10-15	14:19:00	0
2008-10-15	14:20:00	0
2008-10-15	14:21:00	0
2008-10-15	14:22:00	0
2008-10-15	14:23:00	0
2008-10-15	14:24:00	0
2008-10-15	14:25:00	0
2008-10-15	14:26:00	0
2008-10-15	14:27:00	0
2008-10-15	14:28:00	0
2008-10-15	14:29:00	0
2008-10-15	14:30:00	0
2008-10-15	14:31:00	0
2008-10-15	14:32:00	0
2008-10-15	14:33:00	0
2008-10-15	14:34:00	0
2008-10-15	14:35:00	0
2008-10-15	14:36:00	0
2008-10-15	14:37:00	0
2008-10-15	14:38:00	0
2008-10-15	14:39:00	0
2008-10-15	14:40:00	0
2008-10-15	14:41:00	0
2008-10-15	14:42:00	0
2008-10-15	14:43:00	0
2008-10-15	14:44:00	0
2008-10-15	14:45:00	0
2008-10-15	14:46:00	0
2008-10-15	14:47:00	0
2008-10-15	14:48:00	0
2008-10-15	14:49:00	0
2008-10-15	14:50:00	0
2008-10-15	14:51:00	0
2008-10-15	14:52:00	0
2008-10-15	14:53:00	0
2008-10-15	14:54:00	0
2008-10-15	14:55:00	0
2008-10-15	14:56:00	0
2008-10-15	14:57:00	0
2008-10-15	14:58:00	0
2008-10-15	14:59:00	0
2008-10-15	15:00:00	0
2008-10-15	15:01:00	0
2008-10-15	15:02:00	0
2008-10-15	15:03:00	0
2008-10-15	15:04:00	0
2008-10-15	15:05:00	0
2008-10-15	15:06:00	0
2008-10-15	15:07:00	0
2008-10-15	15:08:00	0
2008-10-15	15:09:00	0
2008-10-15	15:10:00	0
2008-10-15	15:11:00	0
2008-10-15	15:12:00	0
2008-10-15	15:13:00	0
2008-10-15	15:14:00	0
2008-10-15	15:15:00	0
2008-10-15	15:16:00	0
2008-10-15	15:17:00	0
2008-10-15	15:18:00	0
2008-10-15	15:19:00	0
2008-10-15	15:20:00	0
2008-10-15	15:21:00	0
2008-10-15	15:22:00	0
2008-10-15	15:23:00	0
2008-10-15	15:24:00	0
2008-10-15	15:25:00	0
2008-10-15	15:26:00	0
2008-10-15	15:27:00	0
2008-10-15	15:28:00	0
2008-10-15	15:29:00	0
2008-10-15	15:30:00	0
2008-10-15	15:31:00	0
2008-10-15	15:32:00	0
2008-10-15	15:33:00	0
2008-10-15	15:34:00	0
2008-10-15	15:35:00	0
2008-10-15	15:36:00	0
2008-10-15	15:37:00	0
2008-10-15	15:38:00	0
2008-10-15	15:39:00	0
2008-10-15	15:40:00	0
2008-10-15	15:41:00	0
2008-10-15	15:42:00	0
2008-10-15	15:43:00	0
2008-10-15	15:44:00	0
2008-10-15	15:45:00	0
2008-10-15	15:46:00	0
2008-10-15	15:47:00	0
2008-10-15	15:48:00	0
2008-10-15	15:49:00	0
2008-10-15	15:50:00	0
2008-10-15	15:51:00	0
2008-10-15	15:52:00	0
2008-10-15	15:53:00	0
2008-10-15	15:54:00	0
2008-10-15	15:55:00	0
2008-10-15	15:56:00	0
2008-10-15	15:57:00	0
2008-10-15	15:58:00	0
2008-10-15	15:59:00	0
2008-10-15	16:00:00	0
2008-10-15	16:01:00	0
2008-10-15	16:02:00	0
2008-10-15	16:03:00	0
2008-10-15	16:04:00	0
2008-10-15	16:05:00	0
2008-10-15	16:06:00	0
2008-10-15	16:07:00	0
2008-10-15	16:08:00	0
2008-10-15	16:09:00	0
2008-10-15	16:10:00	0
2008-10-15	16:11:00	0
2008-10-15	16:12:00	0
2008-10-15	16:13:00	0
2008-10-15	16:14:00	0
2008-10-15	16:15:00	0
2008-10-15	16:16:00	0
2008-10-15	16:17:00	0
2008-10-15	16:18:00	0
2008-10-15	16:19:00	0
2008-10-15	16:20:00	0
2008-10-15	16:21:00	0
2008-10-15	16:22:00	0
2008-10-15	16:23:00	0
2008-10-15	16:24:00	0
2008-10-15	16:25:00	0
2008-10-15	16:26:00	0
2008-10-15	16:27:00	0
2008-10-15	16:28:00	0
2008-10-15	16:29:00	0
2008-10-15	16:30:00	0
2008-10-15	16:31:00	0
2008-10-15	16:32:00	0
2008-10-15	16:33:00	0
2008-10-15	16:34:00	0
2008-10-15	16:35:00	0
2008-10-15	16:36:00	0
2008-10-15	16:37:00	0
2008-10-15	16:38:00	0
2008-10-15	16:39:00	0
2008-10-15	16:40:00	0
2008-10-15	16:41:00	0
2008-10-15	16:42:00	0
2008-10-15	16:43:00	0
2008-10-15	16:44:00	0
2008-10-15	16:45:00	0
2008-10-15	16:46:00	0
2008-10-15	16:47:00	0
2008-10-15	16:48:00	0
2008-10-15	16:49:00	0
2008-10-15	16:50:00	0
2008-10-15	16:51:00	0
2008-10-15	16:52:00	0
2008-10-15	16:53:00	0
2008-10-15	16:54:00	0
2008-10-15	16:55:00	0
2008-10-15	16:56:00	0
2008-10-15	16:57:00	0
2008-10-15	16:58:00	0
2008-10-15	16:59:00	0
2008-10-15	17:00:00	0	M
2008-10-15	17:01:00	0
2008-10-15	17:02:00	0
2008-10-15	17:03:00	0
2008-10-15	17:04:00	0
2008-10-15	17:05:00	0
2008-10-15	17:06:00	0
2008-10-15	17:07:00	0
2008-10-15	17:08:00	0
2008-10-15	17:09:00	0
2008-10-15	17:10:00	28
2008-10-15	17:11:00	0
2008-10-15	17:12:00	0
2008-10-15	17:13:00	595
2008-10-15	17:14:00	269
2008-10-15	17:15:00	132
2008-10-15	17:16:00	1410
2008-10-15	17:17:00	1410
2008-10-15	17:18:00	1350
2008-10-15	17:19:00	1471
2008-10-15	17:20:00	1566
2008-10-15	17:21:00	479
2008-10-15	17:22:00	28
2008-10-15	17:23:00	9
2008-10-15	17:24:00	28
2008-10-15	17:25:00	19
2008-10-15	17:26:00	19
2008-10-15	17:27:00	0
2008-10-15	17:28:00	37
2008-10-15	17:29:00	37
2008-10-15	17:30:00	28
2008-10-15	17:31:00	0
2008-10-15	17:32:00	0
2008-10-15	17:33:00	9
2008-10-15	17:34:00	0
2008-10-15	17:35:00	0
2008-10-15	17:36:00	9
2008-10-15	17:37:00	28
2008-10-15	17:38:00	9
2008-10-15	17:39:00	9
2008-10-15	17:40:00	74
2008-10-15	17:41:00	9
2008-10-15	17:42:00	65
2008-10-15	17:43:00	74
2008-10-15	17:44:00	1599
2008-10-15	17:45:00	1996
2008-10-15	17:46:00	2658
2008-10-15	17:47:00	1666
2008-10-15	17:48:00	1158
2008-10-15	17:49:00	404
2008-10-15	17:50:00	19
2008-10-15	17:51:00	0
2008-10-15	17:52:00	111
2008-10-15	17:53:00	121
2008-10-15	17:54:00	132
2008-10-15	17:55:00	0
2008-10-15	17:56:00	0
2008-10-15	17:57:00	0
2008-10-15	17:58:00	198
2008-10-15	17:59:00	154
2008-10-15	18:00:00	0
2008-10-15	18:01:00	165
2008-10-15	18:02:00	102
2008-10-15	18:03:00	56
2008-10-15	18:04:00	256
2008-10-15	18:05:00	243
2008-10-15	18:06:00	243
2008-10-15	18:07:00	9
2008-10-15	18:08:00	165
2008-10-15	18:09:00	111
2008-10-15	18:10:00	111
2008-10-15	18:11:00	19
2008-10-15	18:12:00	0
2008-10-15	18:13:00	176
2008-10-15	18:14:00	83
2008-10-15	18:15:00	321
2008-10-15	18:16:00	232
2008-10-15	18:17:00	111
2008-10-15	18:18:00	37
2008-10-15	18:19:00	0
2008-10-15	18:20:00	0
2008-10-15	18:21:00	0
2008-10-15	18:22:00	0
2008-10-15	18:23:00	0
2008-10-15	18:24:00	0
2008-10-15	18:25:00	0
2008-10-15	18:26:00	0
2008-10-15	18:27:00	0
2008-10-15	18:28:00	0
2008-10-15	18:29:00	0
2008-10-15	18:30:00	143
2008-10-15	18:31:00	83
2008-10-15	18:32:00	0
2008-10-15	18:33:00	0
2008-10-15	18:34:00	0
2008-10-15	18:35:00	0
2008-10-15	18:36:00	0
2008-10-15	18:37:00	46
2008-10-15	18:38:00	0
2008-10-15	18:39:00	0
2008-10-15	18:40:00	0
2008-10-15	18:41:00	0
2008-10-15	18:42:00	0
2008-10-15	18:43:00	0
2008-10-15	18:44:00	0
2008-10-15	18:45:00	0
2008-10-15	18:46:00	46
2008-10-15	18:47:00	390
2008-10-15	18:48:00	295
2008-10-15	18:49:00	269
2008-10-15	18:50:00	132
2008-10-15	18:51:00	0
2008-10-15	18:52:00	19
2008-10-15	18:53:00	404
2008-10-15	18:54:00	308
2008-10-15	18:55:00	545
2008-10-15	18:56:00	633
2008-10-15	18:57:00	419
2008-10-15	18:58:00	143
2008-10-15	18:59:00	154
2008-10-15	19:00:00	670
2008-10-15	19:01:00	545
2008-10-15	19:02:00	707
2008-10-15	19:03:00	651
2008-10-15	19:04:00	449
2008-10-15	19:05:00	595
2008-10-15	19:06:00	375
2008-10-15	19:07:00	419
2008-10-15	19:08:00	308
2008-10-15	19:09:00	495
2008-10-15	19:10:00	176
2008-10-15	19:11:00	232
2008-10-15	19:12:00	221
2008-10-15	19:13:00	479
2008-10-15	19:14:00	210
2008-10-15	19:15:00	282
2008-10-15	19:16:00	614
2008-10-15	19:17:00	464
2008-10-15	19:18:00	479
2008-10-15	19:19:00	46
2008-10-15	19:20:00	198
2008-10-15	19:21:00	562
2008-10-15	19:22:00	434
2008-10-15	19:23:00	464
2008-10-15	19:24:00	347
2008-10-15	19:25:00	419
2008-10-15	19:26:00	334
2008-10-15	19:27:00	449
2008-10-15	19:28:00	434
2008-10-15	19:29:00	187
2008-10-15	19:30:00	670
2008-10-15	19:31:00	19
2008-10-15	19:32:00	308
2008-10-15	19:33:00	143
2008-10-15	19:34:00	321
2008-10-15	19:35:00	321
2008-10-15	19:36:00	154
2008-10-15	19:37:00	37
2008-10-15	19:38:00	360
2008-10-15	19:39:00	102
2008-10-15	19:40:00	9
2008-10-15	19:41:00	9
2008-10-15	19:42:00	449
2008-10-15	19:43:00	434
2008-10-15	19:44:00	308
2008-10-15	19:45:00	121
2008-10-15	19:46:00	688
2008-10-15	19:47:00	1807
2008-10-15	19:48:00	787
2008-10-15	19:49:00	308
2008-10-15	19:50:00	0
2008-10-15	19:51:00	0
2008-10-15	19:52:00	46
2008-10-15	19:53:00	93
2008-10-15	19:54:00	0
2008-10-15	19:55:00	0
2008-10-15	19:56:00	143
2008-10-15	19:57:00	37
2008-10-15	19:58:00	0
2008-10-15	19:59:00	9
2008-10-15	20:00:00	9
2008-10-15	20:01:00	9
2008-10-15	20:02:00	74
2008-10-15	20:03:00	512
2008-10-15	20:04:00	1056
2008-10-15	20:05:00	390
2008-10-15	20:06:00	19
2008-10-15	20:07:00	165
2008-10-15	20:08:00	434
2008-10-15	20:09:00	1471
2008-10-15	20:10:00	1503
2008-10-15	20:11:00	827
2008-10-15	20:12:00	449
2008-10-15	20:13:00	9
2008-10-15	20:14:00	529
2008-10-15	20:15:00	243
2008-10-15	20:16:00	28
2008-10-15	20:17:00	46
2008-10-15	20:18:00	0
2008-10-15	20:19:00	0
2008-10-15	20:20:00	0
2008-10-15	20:21:00	9
2008-10-15	20:22:00	0
2008-10-15	20:23:00	0
2008-10-15	20:24:00	0
2008-10-15	20:25:00	0
2008-10-15	20:26:00	0
2008-10-15	20:27:00	0
2008-10-15	20:28:00	0
2008-10-15	20:29:00	1265
2008-10-15	20:30:00	449
2008-10-15	20:31:00	232
2008-10-15	20:32:00	210
2008-10-15	20:33:00	545
2008-10-15	20:34:00	269
2008-10-15	20:35:00	93
2008-10-15	20:36:00	198
2008-10-15	20:37:00	434
2008-10-15	20:38:00	464
2008-10-15	20:39:00	74
2008-10-15	20:40:00	419
2008-10-15	20:41:00	282
2008-10-15	20:42:00	9
2008-10-15	20:43:00	187
2008-10-15	20:44:00	360
2008-10-15	20:45:00	56
2008-10-15	20:46:00	0
2008-10-15	20:47:00	0
2008-10-15	20:48:00	347
2008-10-15	20:49:00	0
2008-10-15	20:50:00	19
2008-10-15	20:51:00	28
2008-10-15	20:52:00	0
2008-10-15	20:53:00	0
2008-10-15	20:54:00	0
2008-10-15	20:55:00	0
2008-10-15	20:56:00	19
2008-10-15	20:57:00	0
2008-10-15	20:58:00	0
2008-10-15	20:59:00	0
2008-10-15	21:00:00	0
2008-10-15	21:01:00	0
2008-10-15	21:02:00	0
2008-10-15	21:03:00	0
2008-10-15	21:04:00	0
2008-10-15	21:05:00	0
2008-10-15	21:06:00	0
2008-10-15	21:07:00	0
2008-10-15	21:08:00	0
2008-10-15	21:09:00	9
2008-10-15	21:10:00	0
2008-10-15	21:11:00	19
2008-10-15	21:12:00	0
2008-10-15	21:13:00	0
2008-10-15	21:14:00	0
2008-10-15	21:15:00	0
2008-10-15	21:16:00	0
2008-10-15	21:17:00	0
2008-10-15	21:18:00	0
2008-10-15	21:19:00	0
2008-10-15	21:20:00	0
2008-10-15	21:21:00	0
2008-10-15	21:22:00	0
2008-10-15	21:23:00	0
2008-10-15	21:24:00	0
2008-10-15	21:25:00	0
2008-10-15	21:26:00	0
2008-10-15	21:27:00	0
2008-10-15	21:28:00	0
2008-10-15	21:29:00	0
2008-10-15	21:30:00	0
2008-10-15	21:31:00	0
2008-10-15	21:32:00	0
2008-10-15	21:33:00	0
2008-10-15	21:34:00	0
2008-10-15	21:35:00	28
2008-10-15	21:36:00	0
2008-10-15	21:37:00	0
2008-10-15	21:38:00	0
2008-10-15	21:39:00	419
2008-10-15	21:40:00	0
2008-10-15	21:41:00	19
2008-10-15	21:42:00	0
2008-10-15	21:43:00	0
2008-10-15	21:44:00	0
2008-10-15	21:45:00	0
2008-10-15	21:46:00	0
2008-10-15	21:47:00	0
2008-10-15	21:48:00	0
2008-10-15	21:49:00	0
2008-10-15	21:50:00	0
2008-10-15	21:51:00	0
2008-10-15	21:52:00	0
2008-10-15	21:53:00	0
2008-10-15	21:54:00	0
2008-10-15	21:55:00	0
2008-10-15	21:56:00	0
2008-10-15	21:57:00	0
2008-10-15	21:58:00	56
2008-10-15	21:59:00	0
2008-10-15	22:00:00	0
2008-10-15	22:01:00	0
2008-10-15	22:02:00	0
2008-10-15	22:03:00	0
2008-10-15	22:04:00	0
2008-10-15	22:05:00	0
2008-10-15	22:06:00	0
2008-10-15	22:07:00	0
2008-10-15	22:08:00	0
2008-10-15	22:09:00	0
2008-10-15	22:10:00	0
2008-10-15	22:11:00	0
2008-10-15	22:12:00	0
2008-10-15	22:13:00	0
2008-10-15	22:14:00	0
2008-10-15	22:15:00	0
2008-10-15	22:16:00	0
2008-10-15	22:17:00	0
2008-10-15	22:18:00	0
2008-10-15	22:19:00	0
2008-10-15	22:20:00	0
2008-10-15	22:21:00	0
2008-10-15	22:22:00	0
2008-10-15	22:23:00	0
2008-10-15	22:24:00	0
2008-10-15	22:25:00	0
2008-10-15	22:26:00	0
2008-10-15	22:27:00	0
2008-10-15	22:28:00	0
2008-10-15	22:29:00	0
2008-10-15	22:30:00	0
2008-10-15	22:31:00	0
2008-10-15	22:32:00	65
2008-10-15	22:33:00	9
2008-10-15	22:34:00	37
2008-10-15	22:35:00	937
2008-10-15	22:36:00	595
2008-10-15	22:37:00	707
2008-10-15	22:38:00	334
2008-10-15	22:39:00	9
2008-10-15	22:40:00	9
2008-10-15	22:41:00	19
2008-10-15	22:42:00	0
2008-10-15	22:43:00	0
2008-10-15	22:44:00	0
2008-10-15	22:45:00	0
2008-10-15	22:46:00	0
2008-10-15	22:47:00	0
2008-10-15	22:48:00	0
2008-10-15	22:49:00	0
2008-10-15	22:50:00	0
2008-10-15	22:51:00	0
2008-10-15	22:52:00	0
2008-10-15	22:53:00	0
2008-10-15	22:54:00	0
2008-10-15	22:55:00	0
2008-10-15	22:56:00	0
2008-10-15	22:57:00	0
2008-10-15	22:58:00	0
2008-10-15	22:59:00	28
2008-10-15	23:00:00	9
2008-10-15	23:01:00	0
2008-10-15	23:02:00	0
2008-10-15	23:03:00	0
2008-10-15	23:04:00	0
2008-10-15	23:05:00	0
2008-10-15	23:06:00	0
2008-10-15	23:07:00	0
2008-10-15	23:08:00	0
2008-10-15	23:09:00	0
2008-10-15	23:10:00	0
2008-10-15	23:11:00	0
2008-10-15	23:12:00	0
2008-10-15	23:13:00	0
2008-10-15	23:14:00	0
2008-10-15	23:15:00	56
2008-10-15	23:16:00	19
2008-10-15	23:17:00	46
2008-10-15	23:18:00	0
2008-10-15	23:19:00	0
2008-10-15	23:20:00	0
2008-10-15	23:21:00	19
2008-10-15	23:22:00	0
2008-10-15	23:23:00	0
2008-10-15	23:24:00	0
2008-10-15	23:25:00	0
2008-10-15	23:26:00	0
2008-10-15	23:27:00	0
2008-10-15	23:28:00	0
2008-10-15	23:29:00	0
2008-10-15	23:30:00	0
2008-10-15	23:31:00	28
2008-10-15	23:32:00	0
2008-10-15	23:33:00	0
2008-10-15	23:34:00	0
2008-10-15	23:35:00	0
2008-10-15	23:36:00	46
2008-10-15	23:37:00	0
2008-10-15	23:38:00	0
2008-10-15	23:39:00	0
2008-10-15	23:40:00	0
2008-10-15	23:41:00	0
2008-10-15	23:42:00	0
2008-10-15	23:43:00	0
2008-10-15	23:44:00	0
2008-10-15	23:45:00	0
2008-10-15	23:46:00	198
2008-10-15	23:47:00	19
2008-10-15	23:48:00	0
2008-10-15	23:49:00	0
2008-10-15	23:50:00	0
2008-10-15	23:51:00	0
2008-10-15	23:52:00	0
2008-10-15	23:53:00	0
2008-10-15	23:54:00	0
2008-10-15	23:55:00	0
2008-10-15	23:56:00	0
2008-10-15	23:57:00	0
2008-10-15	23:58:00	0
2008-10-15	23:59:00	0
2008-10-16	00:00:00	0
2008-10-16	00:01:00	0
2008-10-16	00:02:00	0
2008-10-16	00:03:00	0
2008-10-16	00:04:00	0
2008-10-16	00:05:00	0
2008-10-16	00:06:00	0
2008-10-16	00:07:00	9
2008-10-16	00:08:00	0
2008-10-16	00:09:00	0
2008-10-16	00:10:00	0
2008-10-16	00:11:00	0
2008-10-16	00:12:00	74
2008-10-16	00:13:00	0
2008-10-16	00:14:00	46
2008-10-16	00:15:00	0
2008-10-16	00:16:00	1772
2008-10-16	00:17:00	670
2008-10-16	00:18:00	983
2008-10-16	00:19:00	74
2008-10-16	00:20:00	46
2008-10-16	00:21:00	0
2008-10-16	00:22:00	0
2008-10-16	00:23:00	0
2008-10-16	00:24:00	390
2008-10-16	00:25:00	892
2008-10-16	00:26:00	143
2008-10-16	00:27:00	46
2008-10-16	00:28:00	0
2008-10-16	00:29:00	0
2008-10-16	00:30:00	0
2008-10-16	00:31:00	0
2008-10-16	00:32:00	0
2008-10-16	00:33:00	0
2008-10-16	00:34:00	65
2008-10-16	00:35:00	0
2008-10-16	00:36:00	0
2008-10-16	00:37:00	0
2008-10-16	00:38:00	0
2008-10-16	00:39:00	0
2008-10-16	00:40:00	0
2008-10-16	00:41:00	0
2008-10-16	00:42:00	37
2008-10-16	00:43:00	614
2008-10-16	00:44:00	375
2008-10-16	00:45:00	0
2008-10-16	00:46:00	0
2008-10-16	00:47:00	269
2008-10-16	00:48:00	0
2008-10-16	00:49:00	0
2008-10-16	00:50:00	0
2008-10-16	00:51:00	0
2008-10-16	00:52:00	0
2008-10-16	00:53:00	0
2008-10-16	00:54:00	0
2008-10-16	00:55:00	0
2008-10-16	00:56:00	0
2008-10-16	00:57:00	0
2008-10-16	00:58:00	0
2008-10-16	00:59:00	0
2008-10-16	01:00:00	0
2008-10-16	01:01:00	0
2008-10-16	01:02:00	0
2008-10-16	01:03:00	0
2008-10-16	01:04:00	0
2008-10-16	01:05:00	0
2008-10-16	01:06:00	0
2008-10-16	01:07:00	0
2008-10-16	01:08:00	0
2008-10-16	01:09:00	256
2008-10-16	01:10:00	0
2008-10-16	01:11:00	0
2008-10-16	01:12:00	0
2008-10-16	01:13:00	0
2008-10-16	01:14:00	0
2008-10-16	01:15:00	0
2008-10-16	01:16:00	0
2008-10-16	01:17:00	0
2008-10-16	01:18:00	0
2008-10-16	01:19:00	0
2008-10-16	01:20:00	0
2008-10-16	01:21:00	0
2008-10-16	01:22:00	0
2008-10-16	01:23:00	0
2008-10-16	01:24:00	0
2008-10-16	01:25:00	0
2008-10-16	01:26:00	0
2008-10-16	01:27:00	0
2008-10-16	01:28:00	0
2008-10-16	01:29:00	0
2008-10-16	01:30:00	0
2008-10-16	01:31:00	0
2008-10-16	01:32:00	0
2008-10-16	01:33:00	0
2008-10-16	01:34:00	0
2008-10-16	01:35:00	0
2008-10-16	01:36:00	0
2008-10-16	01:37:00	0
2008-10-16	01:38:00	0
2008-10-16	01:39:00	0
2008-10-16	01:40:00	0
2008-10-16	01:41:00	0
2008-10-16	01:42:00	0
2008-10-16	01:43:00	269
2008-10-16	01:44:00	0
2008-10-16	01:45:00	0
2008-10-16	01:46:00	0
2008-10-16	01:47:00	0
2008-10-16	01:48:00	0
2008-10-16	01:49:00	0
2008-10-16	01:50:00	0
2008-10-16	01:51:00	0
2008-10-16	01:52:00	0
2008-10-16	01:53:00	0
2008-10-16	01:54:00	0
2008-10-16	01:55:00	0
2008-10-16	01:56:00	0
2008-10-16	01:57:00	0
2008-10-16	01:58:00	0
2008-10-16	01:59:00	0
2008-10-16	02:00:00	0
2008-10-16	02:01:00	0
2008-10-16	02:02:00	0
2008-10-16	02:03:00	0
2008-10-16	02:04:00	0
2008-10-16	02:05:00	0
2008-10-16	02:06:00	0
2008-10-16	02:07:00	0
2008-10-16	02:08:00	0
2008-10-16	02:09:00	0
2008-10-16	02:10:00	0
2008-10-16	02:11:00	0
2008-10-16	02:12:00	0
2008-10-16	02:13:00	0
2008-10-16	02:14:00	0
2008-10-16	02:15:00	0
2008-10-16	02:16:00	0
2008-10-16	02:17:00	0
2008-10-16	02:18:00	0
2008-10-16	02:19:00	0
2008-10-16	02:20:00	0
2008-10-16	02:21:00	0
2008-10-16	02:22:00	0
2008-10-16	02:23:00	0
2008-10-16	02:24:00	0
2008-10-16	02:25:00	0
2008-10-16	02:26:00	0
2008-10-16	02:27:00	0
2008-10-16	02:28:00	0
2008-10-16	02:29:00	0
2008-10-16	02:30:00	0
2008-10-16	02:31:00	0
2008-10-16	02:32:00	0
2008-10-16	02:33:00	0
2008-10-16	02:34:00	0
2008-10-16	02:35:00	0
2008-10-16	02:36:00	154
2008-10-16	02:37:00	121
2008-10-16	02:38:00	529
2008-10-16	02:39:00	0
2008-10-16	02:40:00	0
2008-10-16	02:41:00	0
2008-10-16	02:42:00	0
2008-10-16	02:43:00	0
2008-10-16	02:44:00	0
2008-10-16	02:45:00	0
2008-10-16	02:46:00	0
2008-10-16	02:47:00	0
2008-10-16	02:48:00	0
2008-10-16	02:49:00	0
2008-10-16	02:50:00	0
2008-10-16	02:51:00	0
2008-10-16	02:52:00	0
2008-10-16	02:53:00	0
2008-10-16	02:54:00	0
2008-10-16	02:55:00	0
2008-10-16	02:56:00	0
2008-10-16	02:57:00	0
2008-10-16	02:58:00	0
2008-10-16	02:59:00	0
2008-10-16	03:00:00	0
2008-10-16	03:01:00	0
2008-10-16	03:02:00	0
2008-10-16	03:03:00	0
2008-10-16	03:04:00	0
2008-10-16	03:05:00	0
2008-10-16	03:06:00	0
2008-10-16	03:07:00	0
2008-10-16	03:08:00	9
2008-10-16	03:09:00	102
2008-10-16	03:10:00	0
2008-10-16	03:11:00	0
2008-10-16	03:12:00	0
2008-10-16	03:13:00	0
2008-10-16	03:14:00	0
2008-10-16	03:15:00	0
2008-10-16	03:16:00	0
2008-10-16	03:17:00	0
2008-10-16	03:18:00	0
2008-10-16	03:19:00	0
2008-10-16	03:20:00	0
2008-10-16	03:21:00	0
2008-10-16	03:22:00	0
2008-10-16	03:23:00	0
2008-10-16	03:24:00	0
2008-10-16	03:25:00	0
2008-10-16	03:26:00	0
2008-10-16	03:27:00	0
2008-10-16	03:28:00	0
2008-10-16	03:29:00	0
2008-10-16	03:30:00	0
2008-10-16	03:31:00	0
2008-10-16	03:32:00	0
2008-10-16	03:33:00	0
2008-10-16	03:34:00	0
2008-10-16	03:35:00	9
2008-10-16	03:36:00	0
2008-10-16	03:37:00	0
2008-10-16	03:38:00	0
2008-10-16	03:39:00	0
2008-10-16	03:40:00	0
2008-10-16	03:41:00	0
2008-10-16	03:42:00	0
2008-10-16	03:43:00	0
2008-10-16	03:44:00	0
2008-10-16	03:45:00	0
2008-10-16	03:46:00	0
2008-10-16	03:47:00	0
2008-10-16	03:48:00	0
2008-10-16	03:49:00	0
2008-10-16	03:50:00	0
2008-10-16	03:51:00	0
2008-10-16	03:52:00	0
2008-10-16	03:53:00	0
2008-10-16	03:54:00	0
2008-10-16	03:55:00	0
2008-10-16	03:56:00	0
2008-10-16	03:57:00	0
2008-10-16	03:58:00	0
2008-10-16	03:59:00	0
2008-10-16	04:00:00	28
2008-10-16	04:01:00	0
2008-10-16	04:02:00	0
2008-10-16	04:03:00	0
2008-10-16	04:04:00	0
2008-10-16	04:05:00	0
2008-10-16	04:06:00	243
2008-10-16	04:07:00	37
2008-10-16	04:08:00	0
2008-10-16	04:09:00	0
2008-10-16	04:10:00	0
2008-10-16	04:11:00	0
2008-10-16	04:12:00	0
2008-10-16	04:13:00	0
2008-10-16	04:14:00	0
2008-10-16	04:15:00	0
2008-10-16	04:16:00	0
2008-10-16	04:17:00	0
2008-10-16	04:18:00	0
2008-10-16	04:19:00	0
2008-10-16	04:20:00	0
2008-10-16	04:21:00	0
2008-10-16	04:22:00	0
2008-10-16	04:23:00	0
2008-10-16	04:24:00	0
2008-10-16	04:25:00	0
2008-10-16	04:26:00	232
2008-10-16	04:27:00	0
2008-10-16	04:28:00	0
2008-10-16	04:29:00	0
2008-10-16	04:30:00	0
2008-10-16	04:31:00	0
2008-10-16	04:32:00	0
2008-10-16	04:33:00	0
2008-10-16	04:34:00	0
2008-10-16	04:35:00	0
2008-10-16	04:36:00	0
2008-10-16	04:37:00	0
2008-10-16	04:38:00	0
2008-10-16	04:39:00	269
2008-10-16	04:40:00	0
2008-10-16	04:41:00	0
2008-10-16	04:42:00	0
2008-10-16	04:43:00	0
2008-10-16	04:44:00	0
2008-10-16	04:45:00	0
2008-10-16	04:46:00	0
2008-10-16	04:47:00	0
2008-10-16	04:48:00	0
2008-10-16	04:49:00	0
2008-10-16	04:50:00	0
2008-10-16	04:51:00	0
2008-10-16	04:52:00	0
2008-10-16	04:53:00	0
2008-10-16	04:54:00	0
2008-10-16	04:55:00	0
2008-10-16	04:56:00	0
2008-10-16	04:57:00	0
2008-10-16	04:58:00	0
2008-10-16	04:59:00	0
2008-10-16	05:00:00	0
2008-10-16	05:01:00	0
2008-10-16	05:02:00	9
2008-10-16	05:03:00	0
2008-10-16	05:04:00	0
2008-10-16	05:05:00	0
2008-10-16	05:06:00	0
2008-10-16	05:07:00	0
2008-10-16	05:08:00	0
2008-10-16	05:09:00	65
2008-10-16	05:10:00	143
2008-10-16	05:11:00	0
2008-10-16	05:12:00	0
2008-10-16	05:13:00	0
2008-10-16	05:14:00	0
2008-10-16	05:15:00	0
2008-10-16	05:16:00	0
2008-10-16	05:17:00	0
2008-10-16	05:18:00	0
2008-10-16	05:19:00	0
2008-10-16	05:20:00	0
2008-10-16	05:21:00	0
2008-10-16	05:22:00	0
2008-10-16	05:23:00	0
2008-10-16	05:24:00	0
2008-10-16	05:25:00	0
2008-10-16	05:26:00	0
2008-10-16	05:27:00	0
2008-10-16	05:28:00	0
2008-10-16	05:29:00	0
2008-10-16	05:30:00	0
2008-10-16	05:31:00	0
2008-10-16	05:32:00	0
2008-10-16	05:33:00	46
2008-10-16	05:34:00	0
2008-10-16	05:35:00	0
2008-10-16	05:36:00	0
2008-10-16	05:37:00	0
2008-10-16	05:38:00	0
2008-10-16	05:39:00	0
2008-10-16	05:40:00	0
2008-10-16	05:41:00	0
2008-10-16	05:42:00	0
2008-10-16	05:43:00	0
2008-10-16	05:44:00	0
2008-10-16	05:45:00	0
2008-10-16	05:46:00	0
2008-10-16	05:47:00	19
2008-10-16	05:48:00	0
2008-10-16	05:49:00	0
2008-10-16	05:50:00	0
2008-10-16	05:51:00	0
2008-10-16	05:52:00	0
2008-10-16	05:53:00	0
2008-10-16	05:54:00	256
2008-10-16	05:55:00	0
2008-10-16	05:56:00	0
2008-10-16	05:57:00	0
2008-10-16	05:58:00	0
2008-10-16	05:59:00	0
2008-10-16	06:00:00	0
2008-10-16	06:01:00	0
2008-10-16	06:02:00	0
2008-10-16	06:03:00	0
2008-10-16	06:04:00	0
2008-10-16	06:05:00	0
2008-10-16	06:06:00	0
2008-10-16	06:07:00	0
2008-10-16	06:08:00	0
2008-10-16	06:09:00	0
2008-10-16	06:10:00	0
2008-10-16	06:11:00	0
2008-10-16	06:12:00	0
2008-10-16	06:13:00	0
2008-10-16	06:14:00	0
2008-10-16	06:15:00	0
2008-10-16	06:16:00	0
2008-10-16	06:17:00	0
2008-10-16	06:18:00	0
2008-10-16	06:19:00	0
2008-10-16	06:20:00	0
2008-10-16	06:21:00	0
2008-10-16	06:22:00	0
2008-10-16	06:23:00	0
2008-10-16	06:24:00	0
2008-10-16	06:25:00	46
2008-10-16	06:26:00	28
2008-10-16	06:27:00	434
2008-10-16	06:28:00	390
2008-10-16	06:29:00	0
2008-10-16	06:30:00	0
2008-10-16	06:31:00	221
2008-10-16	06:32:00	1380
2008-10-16	06:33:00	827
2008-10-16	06:34:00	390
2008-10-16	06:35:00	28
2008-10-16	06:36:00	83
2008-10-16	06:37:00	1007
2008-10-16	06:38:00	1007
2008-10-16	06:39:00	243
2008-10-16	06:40:00	0
2008-10-16	06:41:00	479
2008-10-16	06:42:00	545
2008-10-16	06:43:00	464
2008-10-16	06:44:00	65
2008-10-16	06:45:00	0
2008-10-16	06:46:00	93
2008-10-16	06:47:00	19
2008-10-16	06:48:00	360
2008-10-16	06:49:00	93
2008-10-16	06:50:00	1080
2008-10-16	06:51:00	1106
2008-10-16	06:52:00	614
2008-10-16	06:53:00	595
2008-10-16	06:54:00	545
2008-10-16	06:55:00	404
2008-10-16	06:56:00	1080
2008-10-16	06:57:00	295
2008-10-16	06:58:00	132
2008-10-16	06:59:00	651
2008-10-16	07:00:00	1666
2008-10-16	07:01:00	143
2008-10-16	07:02:00	46
2008-10-16	07:03:00	243
2008-10-16	07:04:00	93
2008-10-16	07:05:00	0
2008-10-16	07:06:00	0
2008-10-16	07:07:00	132
2008-10-16	07:08:00	495
2008-10-16	07:09:00	1471
2008-10-16	07:10:00	1471
2008-10-16	07:11:00	187
2008-10-16	07:12:00	83
2008-10-16	07:13:00	121
2008-10-16	07:14:00	360
2008-10-16	07:15:00	0
2008-10-16	07:16:00	0
2008-10-16	07:17:00	1158
2008-10-16	07:18:00	651
2008-10-16	07:19:00	1701
2008-10-16	07:20:00	19
2008-10-16	07:21:00	232
2008-10-16	07:22:00	1210
2008-10-16	07:23:00	187
2008-10-16	07:24:00	19
2008-10-16	07:25:00	0
2008-10-16	07:26:00	0
2008-10-16	07:27:00	9
2008-10-16	07:28:00	56
2008-10-16	07:29:00	0
2008-10-16	07:30:00	0
2008-10-16	07:31:00	434
2008-10-16	07:32:00	1106
2008-10-16	07:33:00	937
2008-10-16	07:34:00	787
2008-10-16	07:35:00	419
2008-10-16	07:36:00	434
2008-10-16	07:37:00	232
2008-10-16	07:38:00	282
2008-10-16	07:39:00	787
2008-10-16	07:40:00	562
2008-10-16	07:41:00	93
2008-10-16	07:42:00	0
2008-10-16	07:43:00	9
2008-10-16	07:44:00	269
2008-10-16	07:45:00	74
2008-10-16	07:46:00	232
2008-10-16	07:47:00	937
2008-10-16	07:48:00	0
2008-10-16	07:49:00	0
2008-10-16	07:50:00	65
2008-10-16	07:51:00	0
2008-10-16	07:52:00	595
2008-10-16	07:53:00	787
2008-10-16	07:54:00	282
2008-10-16	07:55:00	1881
2008-10-16	07:56:00	347
2008-10-16	07:57:00	132
2008-10-16	07:58:00	360
2008-10-16	07:59:00	0
2008-10-16	08:00:00	0
2008-10-16	08:01:00	0
2008-10-16	08:02:00	0
2008-10-16	08:03:00	0
2008-10-16	08:04:00	0
2008-10-16	08:05:00	0
2008-10-16	08:06:00	0
2008-10-16	08:07:00	0
2008-10-16	08:08:00	0
2008-10-16	08:09:00	479
2008-10-16	08:10:00	1350
2008-10-16	08:11:00	419
2008-10-16	08:12:00	0
2008-10-16	08:13:00	0
2008-10-16	08:14:00	9
2008-10-16	08:15:00	0
2008-10-16	08:16:00	0
2008-10-16	08:17:00	0
2008-10-16	08:18:00	0
2008-10-16	08:19:00	0
2008-10-16	08:20:00	0
2008-10-16	08:21:00	0
2008-10-16	08:22:00	9
2008-10-16	08:23:00	0
2008-10-16	08:24:00	0
2008-10-16	08:25:00	19
2008-10-16	08:26:00	0
2008-10-16	08:27:00	37
2008-10-16	08:28:00	28
2008-10-16	08:29:00	56
2008-10-16	08:30:00	56
2008-10-16	08:31:00	0
2008-10-16	08:32:00	334
2008-10-16	08:33:00	375
2008-10-16	08:34:00	529
2008-10-16	08:35:00	111
2008-10-16	08:36:00	9
2008-10-16	08:37:00	0
2008-10-16	08:38:00	9
2008-10-16	08:39:00	19
2008-10-16	08:40:00	9
2008-10-16	08:41:00	9
2008-10-16	08:42:00	9
2008-10-16	08:43:00	28
2008-10-16	08:44:00	19
2008-10-16	08:45:00	9
2008-10-16	08:46:00	19
2008-10-16	08:47:00	37
2008-10-16	08:48:00	56
2008-10-16	08:49:00	143
2008-10-16	08:50:00	243
2008-10-16	08:51:00	321
2008-10-16	08:52:00	46
2008-10-16	08:53:00	28
2008-10-16	08:54:00	282
2008-10-16	08:55:00	154
2008-10-16	08:56:00	143
2008-10-16	08:57:00	102
2008-10-16	08:58:00	46
2008-10-16	08:59:00	198
2008-10-16	09:00:00	102
2008-10-16	09:01:00	0
2008-10-16	09:02:00	0
2008-10-16	09:03:00	0
2008-10-16	09:04:00	0
2008-10-16	09:05:00	0
2008-10-16	09:06:00	0
2008-10-16	09:07:00	0
2008-10-16	09:08:00	0
[truncated: 19,611 more rows]

## Sheet: 10.29.08
Actogram, Copy Raw Data, All Days
Identity:	Brenna
Filename:	E:\Active Research Files\meloxicam titre canine\cases\brenna\Brenna 10.29.08.AWC
Gender:	F
Age:	8
Height:	76.2 cm	30.0 in
Weight:	23.0 kg	50.7 lbs
Start Date:	29-Oct-2008 (Wed)
Start Time:	17:00:00
Interval:	1.00 mins
Date Stamp:	Time Stamp:	Activity Data:	Marker Press:
2008-10-29	00:00:00	0
2008-10-29	00:01:00	0
2008-10-29	00:02:00	0
2008-10-29	00:03:00	0
2008-10-29	00:04:00	0
2008-10-29	00:05:00	0
2008-10-29	00:06:00	0
2008-10-29	00:07:00	0
2008-10-29	00:08:00	0
2008-10-29	00:09:00	0
2008-10-29	00:10:00	0
2008-10-29	00:11:00	0
2008-10-29	00:12:00	0
2008-10-29	00:13:00	0
2008-10-29	00:14:00	0
2008-10-29	00:15:00	0
2008-10-29	00:16:00	0
2008-10-29	00:17:00	0
2008-10-29	00:18:00	0
2008-10-29	00:19:00	0
2008-10-29	00:20:00	0
2008-10-29	00:21:00	0
2008-10-29	00:22:00	0
2008-10-29	00:23:00	0
2008-10-29	00:24:00	0
2008-10-29	00:25:00	0
2008-10-29	00:26:00	0
2008-10-29	00:27:00	0
2008-10-29	00:28:00	0
2008-10-29	00:29:00	0
2008-10-29	00:30:00	0
2008-10-29	00:31:00	0
2008-10-29	00:32:00	0
2008-10-29	00:33:00	0
2008-10-29	00:34:00	0
2008-10-29	00:35:00	0
2008-10-29	00:36:00	0
2008-10-29	00:37:00	0
2008-10-29	00:38:00	0
2008-10-29	00:39:00	0
2008-10-29	00:40:00	0
2008-10-29	00:41:00	0
2008-10-29	00:42:00	0
2008-10-29	00:43:00	0
2008-10-29	00:44:00	0
2008-10-29	00:45:00	0
2008-10-29	00:46:00	0
2008-10-29	00:47:00	0
2008-10-29	00:48:00	0
2008-10-29	00:49:00	0
2008-10-29	00:50:00	0
2008-10-29	00:51:00	0
2008-10-29	00:52:00	0
2008-10-29	00:53:00	0
2008-10-29	00:54:00	0
2008-10-29	00:55:00	0
2008-10-29	00:56:00	0
2008-10-29	00:57:00	0
2008-10-29	00:58:00	0
2008-10-29	00:59:00	0
2008-10-29	01:00:00	0
2008-10-29	01:01:00	0
2008-10-29	01:02:00	0
2008-10-29	01:03:00	0
2008-10-29	01:04:00	0
2008-10-29	01:05:00	0
2008-10-29	01:06:00	0
2008-10-29	01:07:00	0
2008-10-29	01:08:00	0
2008-10-29	01:09:00	0
2008-10-29	01:10:00	0
2008-10-29	01:11:00	0
2008-10-29	01:12:00	0
2008-10-29	01:13:00	0
2008-10-29	01:14:00	0
2008-10-29	01:15:00	0
2008-10-29	01:16:00	0
2008-10-29	01:17:00	0
2008-10-29	01:18:00	0
2008-10-29	01:19:00	0
2008-10-29	01:20:00	0
2008-10-29	01:21:00	0
2008-10-29	01:22:00	0
2008-10-29	01:23:00	0
2008-10-29	01:24:00	0
2008-10-29	01:25:00	0
2008-10-29	01:26:00	0
2008-10-29	01:27:00	0
2008-10-29	01:28:00	0
2008-10-29	01:29:00	0
2008-10-29	01:30:00	0
2008-10-29	01:31:00	0
2008-10-29	01:32:00	0
2008-10-29	01:33:00	0
2008-10-29	01:34:00	0
2008-10-29	01:35:00	0
2008-10-29	01:36:00	0
2008-10-29	01:37:00	0
2008-10-29	01:38:00	0
2008-10-29	01:39:00	0
2008-10-29	01:40:00	0
2008-10-29	01:41:00	0
2008-10-29	01:42:00	0
2008-10-29	01:43:00	0
2008-10-29	01:44:00	0
2008-10-29	01:45:00	0
2008-10-29	01:46:00	0
2008-10-29	01:47:00	0
2008-10-29	01:48:00	0
2008-10-29	01:49:00	0
2008-10-29	01:50:00	0
2008-10-29	01:51:00	0
2008-10-29	01:52:00	0
2008-10-29	01:53:00	0
2008-10-29	01:54:00	0
2008-10-29	01:55:00	0
2008-10-29	01:56:00	0
2008-10-29	01:57:00	0
2008-10-29	01:58:00	0
2008-10-29	01:59:00	0
2008-10-29	02:00:00	0
2008-10-29	02:01:00	0
2008-10-29	02:02:00	0
2008-10-29	02:03:00	0
2008-10-29	02:04:00	0
2008-10-29	02:05:00	0
2008-10-29	02:06:00	0
2008-10-29	02:07:00	0
2008-10-29	02:08:00	0
2008-10-29	02:09:00	0
2008-10-29	02:10:00	0
2008-10-29	02:11:00	0
2008-10-29	02:12:00	0
2008-10-29	02:13:00	0
2008-10-29	02:14:00	0
2008-10-29	02:15:00	0
2008-10-29	02:16:00	0
2008-10-29	02:17:00	0
2008-10-29	02:18:00	0
2008-10-29	02:19:00	0
2008-10-29	02:20:00	0
2008-10-29	02:21:00	0
2008-10-29	02:22:00	0
2008-10-29	02:23:00	0
2008-10-29	02:24:00	0
2008-10-29	02:25:00	0
2008-10-29	02:26:00	0
2008-10-29	02:27:00	0
2008-10-29	02:28:00	0
2008-10-29	02:29:00	0
2008-10-29	02:30:00	0
2008-10-29	02:31:00	0
2008-10-29	02:32:00	0
2008-10-29	02:33:00	0
2008-10-29	02:34:00	0
2008-10-29	02:35:00	0
2008-10-29	02:36:00	0
2008-10-29	02:37:00	0
2008-10-29	02:38:00	0
2008-10-29	02:39:00	0
2008-10-29	02:40:00	0
2008-10-29	02:41:00	0
2008-10-29	02:42:00	0
2008-10-29	02:43:00	0
2008-10-29	02:44:00	0
2008-10-29	02:45:00	0
2008-10-29	02:46:00	0
2008-10-29	02:47:00	0
2008-10-29	02:48:00	0
2008-10-29	02:49:00	0
2008-10-29	02:50:00	0
2008-10-29	02:51:00	0
2008-10-29	02:52:00	0
2008-10-29	02:53:00	0
2008-10-29	02:54:00	0
2008-10-29	02:55:00	0
2008-10-29	02:56:00	0
2008-10-29	02:57:00	0
2008-10-29	02:58:00	0
2008-10-29	02:59:00	0
2008-10-29	03:00:00	0
2008-10-29	03:01:00	0
2008-10-29	03:02:00	0
2008-10-29	03:03:00	0
2008-10-29	03:04:00	0
2008-10-29	03:05:00	0
2008-10-29	03:06:00	0
2008-10-29	03:07:00	0
2008-10-29	03:08:00	0
2008-10-29	03:09:00	0
2008-10-29	03:10:00	0
2008-10-29	03:11:00	0
2008-10-29	03:12:00	0
2008-10-29	03:13:00	0
2008-10-29	03:14:00	0
2008-10-29	03:15:00	0
2008-10-29	03:16:00	0
2008-10-29	03:17:00	0
2008-10-29	03:18:00	0
2008-10-29	03:19:00	0
2008-10-29	03:20:00	0
2008-10-29	03:21:00	0
2008-10-29	03:22:00	0
2008-10-29	03:23:00	0
2008-10-29	03:24:00	0
2008-10-29	03:25:00	0
2008-10-29	03:26:00	0
2008-10-29	03:27:00	0
2008-10-29	03:28:00	0
2008-10-29	03:29:00	0
2008-10-29	03:30:00	0
2008-10-29	03:31:00	0
2008-10-29	03:32:00	0
2008-10-29	03:33:00	0
2008-10-29	03:34:00	0
2008-10-29	03:35:00	0
2008-10-29	03:36:00	0
2008-10-29	03:37:00	0
2008-10-29	03:38:00	0
2008-10-29	03:39:00	0
2008-10-29	03:40:00	0
2008-10-29	03:41:00	0
2008-10-29	03:42:00	0
2008-10-29	03:43:00	0
2008-10-29	03:44:00	0
2008-10-29	03:45:00	0
2008-10-29	03:46:00	0
2008-10-29	03:47:00	0
2008-10-29	03:48:00	0
2008-10-29	03:49:00	0
2008-10-29	03:50:00	0
2008-10-29	03:51:00	0
2008-10-29	03:52:00	0
2008-10-29	03:53:00	0
2008-10-29	03:54:00	0
2008-10-29	03:55:00	0
2008-10-29	03:56:00	0
2008-10-29	03:57:00	0
2008-10-29	03:58:00	0
2008-10-29	03:59:00	0
2008-10-29	04:00:00	0
2008-10-29	04:01:00	0
2008-10-29	04:02:00	0
2008-10-29	04:03:00	0
2008-10-29	04:04:00	0
2008-10-29	04:05:00	0
2008-10-29	04:06:00	0
2008-10-29	04:07:00	0
2008-10-29	04:08:00	0
2008-10-29	04:09:00	0
2008-10-29	04:10:00	0
2008-10-29	04:11:00	0
2008-10-29	04:12:00	0
2008-10-29	04:13:00	0
2008-10-29	04:14:00	0
2008-10-29	04:15:00	0
2008-10-29	04:16:00	0
2008-10-29	04:17:00	0
2008-10-29	04:18:00	0
2008-10-29	04:19:00	0
2008-10-29	04:20:00	0
2008-10-29	04:21:00	0
2008-10-29	04:22:00	0
2008-10-29	04:23:00	0
2008-10-29	04:24:00	0
2008-10-29	04:25:00	0
2008-10-29	04:26:00	0
2008-10-29	04:27:00	0
2008-10-29	04:28:00	0
2008-10-29	04:29:00	0
2008-10-29	04:30:00	0
2008-10-29	04:31:00	0
2008-10-29	04:32:00	0
2008-10-29	04:33:00	0
2008-10-29	04:34:00	0
2008-10-29	04:35:00	0
2008-10-29	04:36:00	0
2008-10-29	04:37:00	0
2008-10-29	04:38:00	0
2008-10-29	04:39:00	0
2008-10-29	04:40:00	0
2008-10-29	04:41:00	0
2008-10-29	04:42:00	0
2008-10-29	04:43:00	0
2008-10-29	04:44:00	0
2008-10-29	04:45:00	0
2008-10-29	04:46:00	0
2008-10-29	04:47:00	0
2008-10-29	04:48:00	0
2008-10-29	04:49:00	0
2008-10-29	04:50:00	0
2008-10-29	04:51:00	0
2008-10-29	04:52:00	0
2008-10-29	04:53:00	0
2008-10-29	04:54:00	0
2008-10-29	04:55:00	0
2008-10-29	04:56:00	0
2008-10-29	04:57:00	0
2008-10-29	04:58:00	0
2008-10-29	04:59:00	0
2008-10-29	05:00:00	0
2008-10-29	05:01:00	0
2008-10-29	05:02:00	0
2008-10-29	05:03:00	0
2008-10-29	05:04:00	0
2008-10-29	05:05:00	0
2008-10-29	05:06:00	0
2008-10-29	05:07:00	0
2008-10-29	05:08:00	0
2008-10-29	05:09:00	0
2008-10-29	05:10:00	0
2008-10-29	05:11:00	0
2008-10-29	05:12:00	0
2008-10-29	05:13:00	0
2008-10-29	05:14:00	0
2008-10-29	05:15:00	0
2008-10-29	05:16:00	0
2008-10-29	05:17:00	0
2008-10-29	05:18:00	0
2008-10-29	05:19:00	0
2008-10-29	05:20:00	0
2008-10-29	05:21:00	0
2008-10-29	05:22:00	0
2008-10-29	05:23:00	0
2008-10-29	05:24:00	0
2008-10-29	05:25:00	0
2008-10-29	05:26:00	0
2008-10-29	05:27:00	0
2008-10-29	05:28:00	0
2008-10-29	05:29:00	0
2008-10-29	05:30:00	0
2008-10-29	05:31:00	0
2008-10-29	05:32:00	0
2008-10-29	05:33:00	0
2008-10-29	05:34:00	0
2008-10-29	05:35:00	0
2008-10-29	05:36:00	0
2008-10-29	05:37:00	0
2008-10-29	05:38:00	0
2008-10-29	05:39:00	0
2008-10-29	05:40:00	0
2008-10-29	05:41:00	0
2008-10-29	05:42:00	0
2008-10-29	05:43:00	0
2008-10-29	05:44:00	0
2008-10-29	05:45:00	0
2008-10-29	05:46:00	0
2008-10-29	05:47:00	0
2008-10-29	05:48:00	0
2008-10-29	05:49:00	0
2008-10-29	05:50:00	0
2008-10-29	05:51:00	0
2008-10-29	05:52:00	0
2008-10-29	05:53:00	0
2008-10-29	05:54:00	0
2008-10-29	05:55:00	0
2008-10-29	05:56:00	0
2008-10-29	05:57:00	0
2008-10-29	05:58:00	0
2008-10-29	05:59:00	0
2008-10-29	06:00:00	0
2008-10-29	06:01:00	0
2008-10-29	06:02:00	0
2008-10-29	06:03:00	0
2008-10-29	06:04:00	0
2008-10-29	06:05:00	0
2008-10-29	06:06:00	0
2008-10-29	06:07:00	0
2008-10-29	06:08:00	0
2008-10-29	06:09:00	0
2008-10-29	06:10:00	0
2008-10-29	06:11:00	0
2008-10-29	06:12:00	0
2008-10-29	06:13:00	0
2008-10-29	06:14:00	0
2008-10-29	06:15:00	0
2008-10-29	06:16:00	0
2008-10-29	06:17:00	0
2008-10-29	06:18:00	0
2008-10-29	06:19:00	0
2008-10-29	06:20:00	0
2008-10-29	06:21:00	0
2008-10-29	06:22:00	0
2008-10-29	06:23:00	0
2008-10-29	06:24:00	0
2008-10-29	06:25:00	0
2008-10-29	06:26:00	0
2008-10-29	06:27:00	0
2008-10-29	06:28:00	0
2008-10-29	06:29:00	0
2008-10-29	06:30:00	0
2008-10-29	06:31:00	0
2008-10-29	06:32:00	0
2008-10-29	06:33:00	0
2008-10-29	06:34:00	0
2008-10-29	06:35:00	0
2008-10-29	06:36:00	0
2008-10-29	06:37:00	0
2008-10-29	06:38:00	0
2008-10-29	06:39:00	0
2008-10-29	06:40:00	0
2008-10-29	06:41:00	0
2008-10-29	06:42:00	0
2008-10-29	06:43:00	0
2008-10-29	06:44:00	0
2008-10-29	06:45:00	0
2008-10-29	06:46:00	0
2008-10-29	06:47:00	0
2008-10-29	06:48:00	0
2008-10-29	06:49:00	0
2008-10-29	06:50:00	0
2008-10-29	06:51:00	0
2008-10-29	06:52:00	0
2008-10-29	06:53:00	0
2008-10-29	06:54:00	0
2008-10-29	06:55:00	0
2008-10-29	06:56:00	0
2008-10-29	06:57:00	0
2008-10-29	06:58:00	0
2008-10-29	06:59:00	0
2008-10-29	07:00:00	0
2008-10-29	07:01:00	0
2008-10-29	07:02:00	0
2008-10-29	07:03:00	0
2008-10-29	07:04:00	0
2008-10-29	07:05:00	0
2008-10-29	07:06:00	0
2008-10-29	07:07:00	0
2008-10-29	07:08:00	0
2008-10-29	07:09:00	0
2008-10-29	07:10:00	0
2008-10-29	07:11:00	0
2008-10-29	07:12:00	0
2008-10-29	07:13:00	0
2008-10-29	07:14:00	0
2008-10-29	07:15:00	0
2008-10-29	07:16:00	0
2008-10-29	07:17:00	0
2008-10-29	07:18:00	0
2008-10-29	07:19:00	0
2008-10-29	07:20:00	0
2008-10-29	07:21:00	0
2008-10-29	07:22:00	0
2008-10-29	07:23:00	0
2008-10-29	07:24:00	0
2008-10-29	07:25:00	0
2008-10-29	07:26:00	0
2008-10-29	07:27:00	0
2008-10-29	07:28:00	0
2008-10-29	07:29:00	0
2008-10-29	07:30:00	0
2008-10-29	07:31:00	0
2008-10-29	07:32:00	0
2008-10-29	07:33:00	0
2008-10-29	07:34:00	0
2008-10-29	07:35:00	0
2008-10-29	07:36:00	0
2008-10-29	07:37:00	0
2008-10-29	07:38:00	0
2008-10-29	07:39:00	0
2008-10-29	07:40:00	0
2008-10-29	07:41:00	0
2008-10-29	07:42:00	0
2008-10-29	07:43:00	0
2008-10-29	07:44:00	0
2008-10-29	07:45:00	0
2008-10-29	07:46:00	0
2008-10-29	07:47:00	0
2008-10-29	07:48:00	0
2008-10-29	07:49:00	0
2008-10-29	07:50:00	0
2008-10-29	07:51:00	0
2008-10-29	07:52:00	0
2008-10-29	07:53:00	0
2008-10-29	07:54:00	0
2008-10-29	07:55:00	0
2008-10-29	07:56:00	0
2008-10-29	07:57:00	0
2008-10-29	07:58:00	0
2008-10-29	07:59:00	0
2008-10-29	08:00:00	0
2008-10-29	08:01:00	0
2008-10-29	08:02:00	0
2008-10-29	08:03:00	0
2008-10-29	08:04:00	0
2008-10-29	08:05:00	0
2008-10-29	08:06:00	0
2008-10-29	08:07:00	0
2008-10-29	08:08:00	0
2008-10-29	08:09:00	0
2008-10-29	08:10:00	0
2008-10-29	08:11:00	0
2008-10-29	08:12:00	0
2008-10-29	08:13:00	0
2008-10-29	08:14:00	0
2008-10-29	08:15:00	0
2008-10-29	08:16:00	0
2008-10-29	08:17:00	0
2008-10-29	08:18:00	0
2008-10-29	08:19:00	0
2008-10-29	08:20:00	0
2008-10-29	08:21:00	0
2008-10-29	08:22:00	0
2008-10-29	08:23:00	0
2008-10-29	08:24:00	0
2008-10-29	08:25:00	0
2008-10-29	08:26:00	0
2008-10-29	08:27:00	0
2008-10-29	08:28:00	0
2008-10-29	08:29:00	0
2008-10-29	08:30:00	0
2008-10-29	08:31:00	0
2008-10-29	08:32:00	0
2008-10-29	08:33:00	0
2008-10-29	08:34:00	0
2008-10-29	08:35:00	0
2008-10-29	08:36:00	0
2008-10-29	08:37:00	0
2008-10-29	08:38:00	0
2008-10-29	08:39:00	0
2008-10-29	08:40:00	0
2008-10-29	08:41:00	0
2008-10-29	08:42:00	0
2008-10-29	08:43:00	0
2008-10-29	08:44:00	0
2008-10-29	08:45:00	0
2008-10-29	08:46:00	0
2008-10-29	08:47:00	0
2008-10-29	08:48:00	0
2008-10-29	08:49:00	0
2008-10-29	08:50:00	0
2008-10-29	08:51:00	0
2008-10-29	08:52:00	0
2008-10-29	08:53:00	0
2008-10-29	08:54:00	0
2008-10-29	08:55:00	0
2008-10-29	08:56:00	0
2008-10-29	08:57:00	0
2008-10-29	08:58:00	0
2008-10-29	08:59:00	0
2008-10-29	09:00:00	0
2008-10-29	09:01:00	0
2008-10-29	09:02:00	0
2008-10-29	09:03:00	0
2008-10-29	09:04:00	0
2008-10-29	09:05:00	0
2008-10-29	09:06:00	0
2008-10-29	09:07:00	0
2008-10-29	09:08:00	0
2008-10-29	09:09:00	0
2008-10-29	09:10:00	0
2008-10-29	09:11:00	0
2008-10-29	09:12:00	0
2008-10-29	09:13:00	0
2008-10-29	09:14:00	0
2008-10-29	09:15:00	0
2008-10-29	09:16:00	0
2008-10-29	09:17:00	0
2008-10-29	09:18:00	0
2008-10-29	09:19:00	0
2008-10-29	09:20:00	0
2008-10-29	09:21:00	0
2008-10-29	09:22:00	0
2008-10-29	09:23:00	0
2008-10-29	09:24:00	0
2008-10-29	09:25:00	0
2008-10-29	09:26:00	0
2008-10-29	09:27:00	0
2008-10-29	09:28:00	0
2008-10-29	09:29:00	0
2008-10-29	09:30:00	0
2008-10-29	09:31:00	0
2008-10-29	09:32:00	0
2008-10-29	09:33:00	0
2008-10-29	09:34:00	0
2008-10-29	09:35:00	0
2008-10-29	09:36:00	0
2008-10-29	09:37:00	0
2008-10-29	09:38:00	0
2008-10-29	09:39:00	0
2008-10-29	09:40:00	0
2008-10-29	09:41:00	0
2008-10-29	09:42:00	0
2008-10-29	09:43:00	0
2008-10-29	09:44:00	0
2008-10-29	09:45:00	0
2008-10-29	09:46:00	0
2008-10-29	09:47:00	0
2008-10-29	09:48:00	0
2008-10-29	09:49:00	0
2008-10-29	09:50:00	0
2008-10-29	09:51:00	0
2008-10-29	09:52:00	0
2008-10-29	09:53:00	0
2008-10-29	09:54:00	0
2008-10-29	09:55:00	0
2008-10-29	09:56:00	0
2008-10-29	09:57:00	0
2008-10-29	09:58:00	0
2008-10-29	09:59:00	0
2008-10-29	10:00:00	0
2008-10-29	10:01:00	0
2008-10-29	10:02:00	0
2008-10-29	10:03:00	0
2008-10-29	10:04:00	0
2008-10-29	10:05:00	0
2008-10-29	10:06:00	0
2008-10-29	10:07:00	0
2008-10-29	10:08:00	0
2008-10-29	10:09:00	0
2008-10-29	10:10:00	0
2008-10-29	10:11:00	0
2008-10-29	10:12:00	0
2008-10-29	10:13:00	0
2008-10-29	10:14:00	0
2008-10-29	10:15:00	0
2008-10-29	10:16:00	0
2008-10-29	10:17:00	0
2008-10-29	10:18:00	0
2008-10-29	10:19:00	0
2008-10-29	10:20:00	0
2008-10-29	10:21:00	0
2008-10-29	10:22:00	0
2008-10-29	10:23:00	0
2008-10-29	10:24:00	0
2008-10-29	10:25:00	0
2008-10-29	10:26:00	0
2008-10-29	10:27:00	0
2008-10-29	10:28:00	0
2008-10-29	10:29:00	0
2008-10-29	10:30:00	0
2008-10-29	10:31:00	0
2008-10-29	10:32:00	0
2008-10-29	10:33:00	0
2008-10-29	10:34:00	0
2008-10-29	10:35:00	0
2008-10-29	10:36:00	0
2008-10-29	10:37:00	0
2008-10-29	10:38:00	0
2008-10-29	10:39:00	0
2008-10-29	10:40:00	0
2008-10-29	10:41:00	0
2008-10-29	10:42:00	0
2008-10-29	10:43:00	0
2008-10-29	10:44:00	0
2008-10-29	10:45:00	0
2008-10-29	10:46:00	0
2008-10-29	10:47:00	0
2008-10-29	10:48:00	0
2008-10-29	10:49:00	0
2008-10-29	10:50:00	0
2008-10-29	10:51:00	0
2008-10-29	10:52:00	0
2008-10-29	10:53:00	0
2008-10-29	10:54:00	0
2008-10-29	10:55:00	0
2008-10-29	10:56:00	0
2008-10-29	10:57:00	0
2008-10-29	10:58:00	0
2008-10-29	10:59:00	0
2008-10-29	11:00:00	0
2008-10-29	11:01:00	0
2008-10-29	11:02:00	0
2008-10-29	11:03:00	0
2008-10-29	11:04:00	0
2008-10-29	11:05:00	0
2008-10-29	11:06:00	0
2008-10-29	11:07:00	0
2008-10-29	11:08:00	0
2008-10-29	11:09:00	0
2008-10-29	11:10:00	0
2008-10-29	11:11:00	0
2008-10-29	11:12:00	0
2008-10-29	11:13:00	0
2008-10-29	11:14:00	0
2008-10-29	11:15:00	0
2008-10-29	11:16:00	0
2008-10-29	11:17:00	0
2008-10-29	11:18:00	0
2008-10-29	11:19:00	0
2008-10-29	11:20:00	0
2008-10-29	11:21:00	0
2008-10-29	11:22:00	0
2008-10-29	11:23:00	0
2008-10-29	11:24:00	0
2008-10-29	11:25:00	0
2008-10-29	11:26:00	0
2008-10-29	11:27:00	0
2008-10-29	11:28:00	0
2008-10-29	11:29:00	0
2008-10-29	11:30:00	0
2008-10-29	11:31:00	0
2008-10-29	11:32:00	0
2008-10-29	11:33:00	0
2008-10-29	11:34:00	0
2008-10-29	11:35:00	0
2008-10-29	11:36:00	0
2008-10-29	11:37:00	0
2008-10-29	11:38:00	0
2008-10-29	11:39:00	0
2008-10-29	11:40:00	0
2008-10-29	11:41:00	0
2008-10-29	11:42:00	0
2008-10-29	11:43:00	0
2008-10-29	11:44:00	0
2008-10-29	11:45:00	0
2008-10-29	11:46:00	0
2008-10-29	11:47:00	0
2008-10-29	11:48:00	0
2008-10-29	11:49:00	0
2008-10-29	11:50:00	0
2008-10-29	11:51:00	0
2008-10-29	11:52:00	0
2008-10-29	11:53:00	0
2008-10-29	11:54:00	0
2008-10-29	11:55:00	0
2008-10-29	11:56:00	0
2008-10-29	11:57:00	0
2008-10-29	11:58:00	0
2008-10-29	11:59:00	0
2008-10-29	12:00:00	0
2008-10-29	12:01:00	0
2008-10-29	12:02:00	0
2008-10-29	12:03:00	0
2008-10-29	12:04:00	0
2008-10-29	12:05:00	0
2008-10-29	12:06:00	0
2008-10-29	12:07:00	0
2008-10-29	12:08:00	0
2008-10-29	12:09:00	0
2008-10-29	12:10:00	0
2008-10-29	12:11:00	0
2008-10-29	12:12:00	0
2008-10-29	12:13:00	0
2008-10-29	12:14:00	0
2008-10-29	12:15:00	0
2008-10-29	12:16:00	0
2008-10-29	12:17:00	0
2008-10-29	12:18:00	0
2008-10-29	12:19:00	0
2008-10-29	12:20:00	0
2008-10-29	12:21:00	0
2008-10-29	12:22:00	0
2008-10-29	12:23:00	0
2008-10-29	12:24:00	0
2008-10-29	12:25:00	0
2008-10-29	12:26:00	0
2008-10-29	12:27:00	0
2008-10-29	12:28:00	0
2008-10-29	12:29:00	0
2008-10-29	12:30:00	0
2008-10-29	12:31:00	0
2008-10-29	12:32:00	0
2008-10-29	12:33:00	0
2008-10-29	12:34:00	0
2008-10-29	12:35:00	0
2008-10-29	12:36:00	0
2008-10-29	12:37:00	0
2008-10-29	12:38:00	0
2008-10-29	12:39:00	0
2008-10-29	12:40:00	0
2008-10-29	12:41:00	0
2008-10-29	12:42:00	0
2008-10-29	12:43:00	0
2008-10-29	12:44:00	0
2008-10-29	12:45:00	0
2008-10-29	12:46:00	0
2008-10-29	12:47:00	0
2008-10-29	12:48:00	0
2008-10-29	12:49:00	0
2008-10-29	12:50:00	0
2008-10-29	12:51:00	0
2008-10-29	12:52:00	0
2008-10-29	12:53:00	0
2008-10-29	12:54:00	0
2008-10-29	12:55:00	0
2008-10-29	12:56:00	0
2008-10-29	12:57:00	0
2008-10-29	12:58:00	0
2008-10-29	12:59:00	0
2008-10-29	13:00:00	0
2008-10-29	13:01:00	0
2008-10-29	13:02:00	0
2008-10-29	13:03:00	0
2008-10-29	13:04:00	0
2008-10-29	13:05:00	0
2008-10-29	13:06:00	0
2008-10-29	13:07:00	0
2008-10-29	13:08:00	0
2008-10-29	13:09:00	0
2008-10-29	13:10:00	0
2008-10-29	13:11:00	0
2008-10-29	13:12:00	0
2008-10-29	13:13:00	0
2008-10-29	13:14:00	0
2008-10-29	13:15:00	0
2008-10-29	13:16:00	0
2008-10-29	13:17:00	0
2008-10-29	13:18:00	0
2008-10-29	13:19:00	0
2008-10-29	13:20:00	0
2008-10-29	13:21:00	0
2008-10-29	13:22:00	0
2008-10-29	13:23:00	0
2008-10-29	13:24:00	0
2008-10-29	13:25:00	0
2008-10-29	13:26:00	0
2008-10-29	13:27:00	0
2008-10-29	13:28:00	0
2008-10-29	13:29:00	0
2008-10-29	13:30:00	0
2008-10-29	13:31:00	0
2008-10-29	13:32:00	0
2008-10-29	13:33:00	0
2008-10-29	13:34:00	0
2008-10-29	13:35:00	0
2008-10-29	13:36:00	0
2008-10-29	13:37:00	0
2008-10-29	13:38:00	0
2008-10-29	13:39:00	0
2008-10-29	13:40:00	0
2008-10-29	13:41:00	0
2008-10-29	13:42:00	0
2008-10-29	13:43:00	0
2008-10-29	13:44:00	0
2008-10-29	13:45:00	0
2008-10-29	13:46:00	0
2008-10-29	13:47:00	0
2008-10-29	13:48:00	0
2008-10-29	13:49:00	0
2008-10-29	13:50:00	0
2008-10-29	13:51:00	0
2008-10-29	13:52:00	0
2008-10-29	13:53:00	0
2008-10-29	13:54:00	0
2008-10-29	13:55:00	0
2008-10-29	13:56:00	0
2008-10-29	13:57:00	0
2008-10-29	13:58:00	0
2008-10-29	13:59:00	0
2008-10-29	14:00:00	0
2008-10-29	14:01:00	0
2008-10-29	14:02:00	0
2008-10-29	14:03:00	0
2008-10-29	14:04:00	0
2008-10-29	14:05:00	0
2008-10-29	14:06:00	0
2008-10-29	14:07:00	0
2008-10-29	14:08:00	0
2008-10-29	14:09:00	0
2008-10-29	14:10:00	0
2008-10-29	14:11:00	0
2008-10-29	14:12:00	0
2008-10-29	14:13:00	0
2008-10-29	14:14:00	0
2008-10-29	14:15:00	0
2008-10-29	14:16:00	0
2008-10-29	14:17:00	0
2008-10-29	14:18:00	0
2008-10-29	14:19:00	0
2008-10-29	14:20:00	0
2008-10-29	14:21:00	0
2008-10-29	14:22:00	0
2008-10-29	14:23:00	0
2008-10-29	14:24:00	0
2008-10-29	14:25:00	0
2008-10-29	14:26:00	0
2008-10-29	14:27:00	0
2008-10-29	14:28:00	0
2008-10-29	14:29:00	0
2008-10-29	14:30:00	0
2008-10-29	14:31:00	0
2008-10-29	14:32:00	0
2008-10-29	14:33:00	0
2008-10-29	14:34:00	0
2008-10-29	14:35:00	0
2008-10-29	14:36:00	0
2008-10-29	14:37:00	0
2008-10-29	14:38:00	0
2008-10-29	14:39:00	0
2008-10-29	14:40:00	0
2008-10-29	14:41:00	0
2008-10-29	14:42:00	0
2008-10-29	14:43:00	0
2008-10-29	14:44:00	0
2008-10-29	14:45:00	0
2008-10-29	14:46:00	0
2008-10-29	14:47:00	0
2008-10-29	14:48:00	0
2008-10-29	14:49:00	0
2008-10-29	14:50:00	0
2008-10-29	14:51:00	0
2008-10-29	14:52:00	0
2008-10-29	14:53:00	0
2008-10-29	14:54:00	0
2008-10-29	14:55:00	0
2008-10-29	14:56:00	0
2008-10-29	14:57:00	0
2008-10-29	14:58:00	0
2008-10-29	14:59:00	0
2008-10-29	15:00:00	0
2008-10-29	15:01:00	0
2008-10-29	15:02:00	0
2008-10-29	15:03:00	0
2008-10-29	15:04:00	0
2008-10-29	15:05:00	0
2008-10-29	15:06:00	0
2008-10-29	15:07:00	0
2008-10-29	15:08:00	0
2008-10-29	15:09:00	0
2008-10-29	15:10:00	0
2008-10-29	15:11:00	0
2008-10-29	15:12:00	0
2008-10-29	15:13:00	0
2008-10-29	15:14:00	0
2008-10-29	15:15:00	0
2008-10-29	15:16:00	0
2008-10-29	15:17:00	0
2008-10-29	15:18:00	0
2008-10-29	15:19:00	0
2008-10-29	15:20:00	0
2008-10-29	15:21:00	0
2008-10-29	15:22:00	0
2008-10-29	15:23:00	0
2008-10-29	15:24:00	0
2008-10-29	15:25:00	0
2008-10-29	15:26:00	0
2008-10-29	15:27:00	0
2008-10-29	15:28:00	0
2008-10-29	15:29:00	0
2008-10-29	15:30:00	0
2008-10-29	15:31:00	0
2008-10-29	15:32:00	0
2008-10-29	15:33:00	0
2008-10-29	15:34:00	0
2008-10-29	15:35:00	0
2008-10-29	15:36:00	0
2008-10-29	15:37:00	0
2008-10-29	15:38:00	0
2008-10-29	15:39:00	0
2008-10-29	15:40:00	0
2008-10-29	15:41:00	0
2008-10-29	15:42:00	0
2008-10-29	15:43:00	0
2008-10-29	15:44:00	0
2008-10-29	15:45:00	0
2008-10-29	15:46:00	0
2008-10-29	15:47:00	0
2008-10-29	15:48:00	0
2008-10-29	15:49:00	0
2008-10-29	15:50:00	0
2008-10-29	15:51:00	0
2008-10-29	15:52:00	0
2008-10-29	15:53:00	0
2008-10-29	15:54:00	0
2008-10-29	15:55:00	0
2008-10-29	15:56:00	0
2008-10-29	15:57:00	0
2008-10-29	15:58:00	0
2008-10-29	15:59:00	0
2008-10-29	16:00:00	0
2008-10-29	16:01:00	0
2008-10-29	16:02:00	0
2008-10-29	16:03:00	0
2008-10-29	16:04:00	0
2008-10-29	16:05:00	0
2008-10-29	16:06:00	0
2008-10-29	16:07:00	0
2008-10-29	16:08:00	0
2008-10-29	16:09:00	0
2008-10-29	16:10:00	0
2008-10-29	16:11:00	0
2008-10-29	16:12:00	0
2008-10-29	16:13:00	0
2008-10-29	16:14:00	0
2008-10-29	16:15:00	0
2008-10-29	16:16:00	0
2008-10-29	16:17:00	0
2008-10-29	16:18:00	0
2008-10-29	16:19:00	0
2008-10-29	16:20:00	0
2008-10-29	16:21:00	0
2008-10-29	16:22:00	0
2008-10-29	16:23:00	0
2008-10-29	16:24:00	0
2008-10-29	16:25:00	0
2008-10-29	16:26:00	0
2008-10-29	16:27:00	0
2008-10-29	16:28:00	0
2008-10-29	16:29:00	0
2008-10-29	16:30:00	0
2008-10-29	16:31:00	0
2008-10-29	16:32:00	0
2008-10-29	16:33:00	0
2008-10-29	16:34:00	0
2008-10-29	16:35:00	0
2008-10-29	16:36:00	0
2008-10-29	16:37:00	0
2008-10-29	16:38:00	0
2008-10-29	16:39:00	0
2008-10-29	16:40:00	0
2008-10-29	16:41:00	0
2008-10-29	16:42:00	0
2008-10-29	16:43:00	0
2008-10-29	16:44:00	0
2008-10-29	16:45:00	0
2008-10-29	16:46:00	0
2008-10-29	16:47:00	0
2008-10-29	16:48:00	0
2008-10-29	16:49:00	0
2008-10-29	16:50:00	0
2008-10-29	16:51:00	0
2008-10-29	16:52:00	0
2008-10-29	16:53:00	0
2008-10-29	16:54:00	0
2008-10-29	16:55:00	0
2008-10-29	16:56:00	0
2008-10-29	16:57:00	0
2008-10-29	16:58:00	0
2008-10-29	16:59:00	0
2008-10-29	17:00:00	0
2008-10-29	17:01:00	0
2008-10-29	17:02:00	0
2008-10-29	17:03:00	0
2008-10-29	17:04:00	0
2008-10-29	17:05:00	0
2008-10-29	17:06:00	0
2008-10-29	17:07:00	0
2008-10-29	17:08:00	0
2008-10-29	17:09:00	0
2008-10-29	17:10:00	93
2008-10-29	17:11:00	0
2008-10-29	17:12:00	1007
2008-10-29	17:13:00	479
2008-10-29	17:14:00	28
2008-10-29	17:15:00	0
2008-10-29	17:16:00	0
2008-10-29	17:17:00	0
2008-10-29	17:18:00	0
2008-10-29	17:19:00	0
2008-10-29	17:20:00	19
2008-10-29	17:21:00	37
2008-10-29	17:22:00	0
2008-10-29	17:23:00	0
2008-10-29	17:24:00	210
2008-10-29	17:25:00	0
2008-10-29	17:26:00	0
2008-10-29	17:27:00	0
2008-10-29	17:28:00	390
2008-10-29	17:29:00	9
2008-10-29	17:30:00	74
2008-10-29	17:31:00	0
2008-10-29	17:32:00	0
2008-10-29	17:33:00	0
2008-10-29	17:34:00	0
2008-10-29	17:35:00	0
2008-10-29	17:36:00	0
2008-10-29	17:37:00	19
2008-10-29	17:38:00	243
2008-10-29	17:39:00	0
2008-10-29	17:40:00	0
2008-10-29	17:41:00	0
2008-10-29	17:42:00	0
2008-10-29	17:43:00	347
2008-10-29	17:44:00	404
2008-10-29	17:45:00	360
2008-10-29	17:46:00	892
2008-10-29	17:47:00	2243
2008-10-29	17:48:00	2200
2008-10-29	17:49:00	1534
2008-10-29	17:50:00	1844
2008-10-29	17:51:00	1210
2008-10-29	17:52:00	111
2008-10-29	17:53:00	154
2008-10-29	17:54:00	46
2008-10-29	17:55:00	19
2008-10-29	17:56:00	37
2008-10-29	17:57:00	19
2008-10-29	17:58:00	28
2008-10-29	17:59:00	93
2008-10-29	18:00:00	19
2008-10-29	18:01:00	37
2008-10-29	18:02:00	28
2008-10-29	18:03:00	132
2008-10-29	18:04:00	83
2008-10-29	18:05:00	0
2008-10-29	18:06:00	28
2008-10-29	18:07:00	9
2008-10-29	18:08:00	132
2008-10-29	18:09:00	46
2008-10-29	18:10:00	0
2008-10-29	18:11:00	56
2008-10-29	18:12:00	56
2008-10-29	18:13:00	334
2008-10-29	18:14:00	3026
2008-10-29	18:15:00	2658
2008-10-29	18:16:00	37
2008-10-29	18:17:00	9
2008-10-29	18:18:00	0
2008-10-29	18:19:00	959
2008-10-29	18:20:00	449
2008-10-29	18:21:00	232
2008-10-29	18:22:00	308
2008-10-29	18:23:00	176
2008-10-29	18:24:00	93
2008-10-29	18:25:00	65
2008-10-29	18:26:00	0
2008-10-29	18:27:00	0
2008-10-29	18:28:00	0
2008-10-29	18:29:00	143
2008-10-29	18:30:00	848
2008-10-29	18:31:00	562
2008-10-29	18:32:00	347
2008-10-29	18:33:00	390
2008-10-29	18:34:00	375
2008-10-29	18:35:00	449
2008-10-29	18:36:00	404
2008-10-29	18:37:00	464
2008-10-29	18:38:00	633
2008-10-29	18:39:00	614
2008-10-29	18:40:00	419
2008-10-29	18:41:00	807
2008-10-29	18:42:00	347
2008-10-29	18:43:00	449
2008-10-29	18:44:00	282
2008-10-29	18:45:00	404
2008-10-29	18:46:00	937
2008-10-29	18:47:00	848
2008-10-29	18:48:00	1056
2008-10-29	18:49:00	725
2008-10-29	18:50:00	633
2008-10-29	18:51:00	1080
2008-10-29	18:52:00	1158
2008-10-29	18:53:00	746
2008-10-29	18:54:00	512
2008-10-29	18:55:00	449
2008-10-29	18:56:00	562
2008-10-29	18:57:00	579
2008-10-29	18:58:00	434
2008-10-29	18:59:00	725
2008-10-29	19:00:00	633
2008-10-29	19:01:00	746
2008-10-29	19:02:00	545
2008-10-29	19:03:00	766
2008-10-29	19:04:00	595
2008-10-29	19:05:00	479
2008-10-29	19:06:00	545
2008-10-29	19:07:00	707
2008-10-29	19:08:00	707
2008-10-29	19:09:00	562
2008-10-29	19:10:00	848
2008-10-29	19:11:00	688
2008-10-29	19:12:00	707
2008-10-29	19:13:00	479
2008-10-29	19:14:00	495
2008-10-29	19:15:00	766
2008-10-29	19:16:00	375
2008-10-29	19:17:00	633
2008-10-29	19:18:00	562
2008-10-29	19:19:00	479
2008-10-29	19:20:00	347
2008-10-29	19:21:00	479
2008-10-29	19:22:00	9
2008-10-29	19:23:00	404
2008-10-29	19:24:00	464
2008-10-29	19:25:00	670
2008-10-29	19:26:00	579
2008-10-29	19:27:00	562
2008-10-29	19:28:00	256
2008-10-29	19:29:00	595
2008-10-29	19:30:00	707
2008-10-29	19:31:00	746
2008-10-29	19:32:00	419
2008-10-29	19:33:00	221
2008-10-29	19:34:00	787
2008-10-29	19:35:00	651
2008-10-29	19:36:00	787
2008-10-29	19:37:00	154
2008-10-29	19:38:00	419
2008-10-29	19:39:00	595
2008-10-29	19:40:00	651
2008-10-29	19:41:00	143
2008-10-29	19:42:00	232
2008-10-29	19:43:00	579
2008-10-29	19:44:00	562
2008-10-29	19:45:00	390
2008-10-29	19:46:00	419
2008-10-29	19:47:00	464
2008-10-29	19:48:00	651
2008-10-29	19:49:00	1293
2008-10-29	19:50:00	545
2008-10-29	19:51:00	419
2008-10-29	19:52:00	707
2008-10-29	19:53:00	2157
2008-10-29	19:54:00	419
2008-10-29	19:55:00	545
2008-10-29	19:56:00	562
2008-10-29	19:57:00	221
2008-10-29	19:58:00	9
2008-10-29	19:59:00	198
2008-10-29	20:00:00	375
2008-10-29	20:01:00	269
2008-10-29	20:02:00	308
2008-10-29	20:03:00	390
2008-10-29	20:04:00	243
2008-10-29	20:05:00	0
2008-10-29	20:06:00	0
2008-10-29	20:07:00	0
2008-10-29	20:08:00	56
2008-10-29	20:09:00	165
2008-10-29	20:10:00	165
2008-10-29	20:11:00	221
2008-10-29	20:12:00	176
2008-10-29	20:13:00	93
2008-10-29	20:14:00	165
2008-10-29	20:15:00	65
2008-10-29	20:16:00	143
2008-10-29	20:17:00	187
2008-10-29	20:18:00	83
2008-10-29	20:19:00	0
2008-10-29	20:20:00	198
2008-10-29	20:21:00	0
2008-10-29	20:22:00	0
2008-10-29	20:23:00	0
2008-10-29	20:24:00	0
2008-10-29	20:25:00	0
2008-10-29	20:26:00	0
2008-10-29	20:27:00	19
2008-10-29	20:28:00	0
2008-10-29	20:29:00	0
2008-10-29	20:30:00	0
2008-10-29	20:31:00	0
2008-10-29	20:32:00	0
2008-10-29	20:33:00	0
2008-10-29	20:34:00	0
2008-10-29	20:35:00	0
2008-10-29	20:36:00	0
2008-10-29	20:37:00	9
2008-10-29	20:38:00	0
2008-10-29	20:39:00	0
2008-10-29	20:40:00	495
2008-10-29	20:41:00	210
2008-10-29	20:42:00	0
2008-10-29	20:43:00	0
2008-10-29	20:44:00	0
2008-10-29	20:45:00	0
2008-10-29	20:46:00	0
2008-10-29	20:47:00	1265
2008-10-29	20:48:00	1566
2008-10-29	20:49:00	9
2008-10-29	20:50:00	210
2008-10-29	20:51:00	1599
2008-10-29	20:52:00	1007
2008-10-29	20:53:00	1007
2008-10-29	20:54:00	2467
2008-10-29	20:55:00	9
2008-10-29	20:56:00	390
2008-10-29	20:57:00	0
2008-10-29	20:58:00	449
2008-10-29	20:59:00	9
2008-10-29	21:00:00	0
2008-10-29	21:01:00	0
2008-10-29	21:02:00	0
2008-10-29	21:03:00	0
2008-10-29	21:04:00	37
2008-10-29	21:05:00	0
2008-10-29	21:06:00	0
2008-10-29	21:07:00	0
2008-10-29	21:08:00	0
2008-10-29	21:09:00	0
2008-10-29	21:10:00	0
2008-10-29	21:11:00	9
2008-10-29	21:12:00	0
2008-10-29	21:13:00	0
2008-10-29	21:14:00	0
2008-10-29	21:15:00	0
2008-10-29	21:16:00	0
2008-10-29	21:17:00	0
2008-10-29	21:18:00	0
2008-10-29	21:19:00	0
2008-10-29	21:20:00	0
2008-10-29	21:21:00	0
2008-10-29	21:22:00	28
2008-10-29	21:23:00	0
2008-10-29	21:24:00	0
2008-10-29	21:25:00	0
2008-10-29	21:26:00	0
2008-10-29	21:27:00	0
2008-10-29	21:28:00	0
2008-10-29	21:29:00	0
2008-10-29	21:30:00	0
2008-10-29	21:31:00	0
2008-10-29	21:32:00	0
2008-10-29	21:33:00	0
2008-10-29	21:34:00	0
2008-10-29	21:35:00	0
2008-10-29	21:36:00	0
2008-10-29	21:37:00	0
2008-10-29	21:38:00	0
2008-10-29	21:39:00	46
2008-10-29	21:40:00	0
2008-10-29	21:41:00	0
2008-10-29	21:42:00	0
2008-10-29	21:43:00	0
2008-10-29	21:44:00	0
2008-10-29	21:45:00	74
2008-10-29	21:46:00	9
2008-10-29	21:47:00	0
2008-10-29	21:48:00	0
2008-10-29	21:49:00	9
2008-10-29	21:50:00	0
2008-10-29	21:51:00	0
2008-10-29	21:52:00	0
2008-10-29	21:53:00	0
2008-10-29	21:54:00	0
2008-10-29	21:55:00	0
2008-10-29	21:56:00	0
2008-10-29	21:57:00	0
2008-10-29	21:58:00	529
2008-10-29	21:59:00	28
2008-10-29	22:00:00	0
2008-10-29	22:01:00	0
2008-10-29	22:02:00	0
2008-10-29	22:03:00	0
2008-10-29	22:04:00	0
2008-10-29	22:05:00	0
2008-10-29	22:06:00	0
2008-10-29	22:07:00	0
2008-10-29	22:08:00	0
2008-10-29	22:09:00	0
2008-10-29	22:10:00	0
2008-10-29	22:11:00	0
2008-10-29	22:12:00	0
2008-10-29	22:13:00	0
2008-10-29	22:14:00	0
2008-10-29	22:15:00	0
2008-10-29	22:16:00	56
2008-10-29	22:17:00	9
2008-10-29	22:18:00	0
2008-10-29	22:19:00	0
2008-10-29	22:20:00	37
2008-10-29	22:21:00	0
2008-10-29	22:22:00	0
2008-10-29	22:23:00	0
2008-10-29	22:24:00	0
2008-10-29	22:25:00	0
2008-10-29	22:26:00	0
2008-10-29	22:27:00	0
2008-10-29	22:28:00	0
2008-10-29	22:29:00	0
2008-10-29	22:30:00	0
2008-10-29	22:31:00	0
2008-10-29	22:32:00	0
2008-10-29	22:33:00	19
2008-10-29	22:34:00	0
2008-10-29	22:35:00	0
2008-10-29	22:36:00	0
2008-10-29	22:37:00	0
2008-10-29	22:38:00	0
2008-10-29	22:39:00	0
2008-10-29	22:40:00	0
2008-10-29	22:41:00	0
2008-10-29	22:42:00	0
2008-10-29	22:43:00	0
2008-10-29	22:44:00	0
2008-10-29	22:45:00	0
2008-10-29	22:46:00	0
2008-10-29	22:47:00	0
2008-10-29	22:48:00	0
2008-10-29	22:49:00	0
2008-10-29	22:50:00	0
2008-10-29	22:51:00	0
2008-10-29	22:52:00	0
2008-10-29	22:53:00	0
2008-10-29	22:54:00	419
2008-10-29	22:55:00	1106
2008-10-29	22:56:00	545
2008-10-29	22:57:00	404
2008-10-29	22:58:00	46
2008-10-29	22:59:00	0
2008-10-29	23:00:00	0
2008-10-29	23:01:00	0
2008-10-29	23:02:00	0
2008-10-29	23:03:00	9
2008-10-29	23:04:00	0
2008-10-29	23:05:00	0
2008-10-29	23:06:00	0
2008-10-29	23:07:00	0
2008-10-29	23:08:00	0
2008-10-29	23:09:00	9
2008-10-29	23:10:00	1056
2008-10-29	23:11:00	688
2008-10-29	23:12:00	154
2008-10-29	23:13:00	210
2008-10-29	23:14:00	19
2008-10-29	23:15:00	0
2008-10-29	23:16:00	0
2008-10-29	23:17:00	0
2008-10-29	23:18:00	0
2008-10-29	23:19:00	19
2008-10-29	23:20:00	0
2008-10-29	23:21:00	0
2008-10-29	23:22:00	0
2008-10-29	23:23:00	0
2008-10-29	23:24:00	0
2008-10-29	23:25:00	0
2008-10-29	23:26:00	0
2008-10-29	23:27:00	0
2008-10-29	23:28:00	0
2008-10-29	23:29:00	0
2008-10-29	23:30:00	0
2008-10-29	23:31:00	0
2008-10-29	23:32:00	28
2008-10-29	23:33:00	0
2008-10-29	23:34:00	0
2008-10-29	23:35:00	0
2008-10-29	23:36:00	0
2008-10-29	23:37:00	0
2008-10-29	23:38:00	0
2008-10-29	23:39:00	0
2008-10-29	23:40:00	0
2008-10-29	23:41:00	56
2008-10-29	23:42:00	198
2008-10-29	23:43:00	0
2008-10-29	23:44:00	0
2008-10-29	23:45:00	0
2008-10-29	23:46:00	0
2008-10-29	23:47:00	0
2008-10-29	23:48:00	0
2008-10-29	23:49:00	0
2008-10-29	23:50:00	0
2008-10-29	23:51:00	0
2008-10-29	23:52:00	0
2008-10-29	23:53:00	0
2008-10-29	23:54:00	0
2008-10-29	23:55:00	0
2008-10-29	23:56:00	0
2008-10-29	23:57:00	0
2008-10-29	23:58:00	0
2008-10-29	23:59:00	0
2008-10-30	00:00:00	0
2008-10-30	00:01:00	0
2008-10-30	00:02:00	0
2008-10-30	00:03:00	0
2008-10-30	00:04:00	0
2008-10-30	00:05:00	0
2008-10-30	00:06:00	0
2008-10-30	00:07:00	0
2008-10-30	00:08:00	0
2008-10-30	00:09:00	0
2008-10-30	00:10:00	0
2008-10-30	00:11:00	28
2008-10-30	00:12:00	464
2008-10-30	00:13:00	121
2008-10-30	00:14:00	0
2008-10-30	00:15:00	0
2008-10-30	00:16:00	0
2008-10-30	00:17:00	0
2008-10-30	00:18:00	0
2008-10-30	00:19:00	0
2008-10-30	00:20:00	0
2008-10-30	00:21:00	0
2008-10-30	00:22:00	0
2008-10-30	00:23:00	0
2008-10-30	00:24:00	0
2008-10-30	00:25:00	0
2008-10-30	00:26:00	9
2008-10-30	00:27:00	0
2008-10-30	00:28:00	37
2008-10-30	00:29:00	0
2008-10-30	00:30:00	0
2008-10-30	00:31:00	0
2008-10-30	00:32:00	0
2008-10-30	00:33:00	0
2008-10-30	00:34:00	0
2008-10-30	00:35:00	0
2008-10-30	00:36:00	0
2008-10-30	00:37:00	0
2008-10-30	00:38:00	0
2008-10-30	00:39:00	0
2008-10-30	00:40:00	0
2008-10-30	00:41:00	0
2008-10-30	00:42:00	0
2008-10-30	00:43:00	0
2008-10-30	00:44:00	0
2008-10-30	00:45:00	0
2008-10-30	00:46:00	0
2008-10-30	00:47:00	0
2008-10-30	00:48:00	0
2008-10-30	00:49:00	0
2008-10-30	00:50:00	46
2008-10-30	00:51:00	0
2008-10-30	00:52:00	0
2008-10-30	00:53:00	0
2008-10-30	00:54:00	0
2008-10-30	00:55:00	0
2008-10-30	00:56:00	434
2008-10-30	00:57:00	9
2008-10-30	00:58:00	0
2008-10-30	00:59:00	0
2008-10-30	01:00:00	0
2008-10-30	01:01:00	0
2008-10-30	01:02:00	0
2008-10-30	01:03:00	0
2008-10-30	01:04:00	0
2008-10-30	01:05:00	0
2008-10-30	01:06:00	0
2008-10-30	01:07:00	0
2008-10-30	01:08:00	0
2008-10-30	01:09:00	0
2008-10-30	01:10:00	0
2008-10-30	01:11:00	0
2008-10-30	01:12:00	0
2008-10-30	01:13:00	0
2008-10-30	01:14:00	0
2008-10-30	01:15:00	0
2008-10-30	01:16:00	0
2008-10-30	01:17:00	0
2008-10-30	01:18:00	0
2008-10-30	01:19:00	0
2008-10-30	01:20:00	0
2008-10-30	01:21:00	0
2008-10-30	01:22:00	0
2008-10-30	01:23:00	0
2008-10-30	01:24:00	0
2008-10-30	01:25:00	0
2008-10-30	01:26:00	0
2008-10-30	01:27:00	0
2008-10-30	01:28:00	0
2008-10-30	01:29:00	0
2008-10-30	01:30:00	0
2008-10-30	01:31:00	187
2008-10-30	01:32:00	9
2008-10-30	01:33:00	9
2008-10-30	01:34:00	0
2008-10-30	01:35:00	74
2008-10-30	01:36:00	579
2008-10-30	01:37:00	56
2008-10-30	01:38:00	74
2008-10-30	01:39:00	0
2008-10-30	01:40:00	0
2008-10-30	01:41:00	0
2008-10-30	01:42:00	0
2008-10-30	01:43:00	0
2008-10-30	01:44:00	0
2008-10-30	01:45:00	0
2008-10-30	01:46:00	0
2008-10-30	01:47:00	0
2008-10-30	01:48:00	0
2008-10-30	01:49:00	0
2008-10-30	01:50:00	0
2008-10-30	01:51:00	0
2008-10-30	01:52:00	0
2008-10-30	01:53:00	0
2008-10-30	01:54:00	9
2008-10-30	01:55:00	0
2008-10-30	01:56:00	0
2008-10-30	01:57:00	0
2008-10-30	01:58:00	0
2008-10-30	01:59:00	0
2008-10-30	02:00:00	256
2008-10-30	02:01:00	0
2008-10-30	02:02:00	46
2008-10-30	02:03:00	0
2008-10-30	02:04:00	0
2008-10-30	02:05:00	0
2008-10-30	02:06:00	0
2008-10-30	02:07:00	0
2008-10-30	02:08:00	0
2008-10-30	02:09:00	0
2008-10-30	02:10:00	0
2008-10-30	02:11:00	0
2008-10-30	02:12:00	0
2008-10-30	02:13:00	0
2008-10-30	02:14:00	0
2008-10-30	02:15:00	0
2008-10-30	02:16:00	0
2008-10-30	02:17:00	0
2008-10-30	02:18:00	0
2008-10-30	02:19:00	0
2008-10-30	02:20:00	0
2008-10-30	02:21:00	0
2008-10-30	02:22:00	0
2008-10-30	02:23:00	0
2008-10-30	02:24:00	0
2008-10-30	02:25:00	0
2008-10-30	02:26:00	0
2008-10-30	02:27:00	9
2008-10-30	02:28:00	0
2008-10-30	02:29:00	0
2008-10-30	02:30:00	0
2008-10-30	02:31:00	0
2008-10-30	02:32:00	0
2008-10-30	02:33:00	0
2008-10-30	02:34:00	0
2008-10-30	02:35:00	0
2008-10-30	02:36:00	0
2008-10-30	02:37:00	0
2008-10-30	02:38:00	0
2008-10-30	02:39:00	0
2008-10-30	02:40:00	37
2008-10-30	02:41:00	0
2008-10-30	02:42:00	0
2008-10-30	02:43:00	0
2008-10-30	02:44:00	0
2008-10-30	02:45:00	0
2008-10-30	02:46:00	0
2008-10-30	02:47:00	0
2008-10-30	02:48:00	0
2008-10-30	02:49:00	0
2008-10-30	02:50:00	0
2008-10-30	02:51:00	0
2008-10-30	02:52:00	232
2008-10-30	02:53:00	19
2008-10-30	02:54:00	651
2008-10-30	02:55:00	74
2008-10-30	02:56:00	0
2008-10-30	02:57:00	0
2008-10-30	02:58:00	0
2008-10-30	02:59:00	0
2008-10-30	03:00:00	0
2008-10-30	03:01:00	0
2008-10-30	03:02:00	0
2008-10-30	03:03:00	0
2008-10-30	03:04:00	0
2008-10-30	03:05:00	0
2008-10-30	03:06:00	0
2008-10-30	03:07:00	0
2008-10-30	03:08:00	0
2008-10-30	03:09:00	0
2008-10-30	03:10:00	0
2008-10-30	03:11:00	0
2008-10-30	03:12:00	0
2008-10-30	03:13:00	0
2008-10-30	03:14:00	0
2008-10-30	03:15:00	0
2008-10-30	03:16:00	83
2008-10-30	03:17:00	0
2008-10-30	03:18:00	0
2008-10-30	03:19:00	0
2008-10-30	03:20:00	0
2008-10-30	03:21:00	0
2008-10-30	03:22:00	0
2008-10-30	03:23:00	0
2008-10-30	03:24:00	0
2008-10-30	03:25:00	0
2008-10-30	03:26:00	0
2008-10-30	03:27:00	0
2008-10-30	03:28:00	9
2008-10-30	03:29:00	28
2008-10-30	03:30:00	0
2008-10-30	03:31:00	0
2008-10-30	03:32:00	0
2008-10-30	03:33:00	0
2008-10-30	03:34:00	0
2008-10-30	03:35:00	0
2008-10-30	03:36:00	0
2008-10-30	03:37:00	0
2008-10-30	03:38:00	0
2008-10-30	03:39:00	0
2008-10-30	03:40:00	0
2008-10-30	03:41:00	0
2008-10-30	03:42:00	0
2008-10-30	03:43:00	121
2008-10-30	03:44:00	0
2008-10-30	03:45:00	0
2008-10-30	03:46:00	0
2008-10-30	03:47:00	0
2008-10-30	03:48:00	0
2008-10-30	03:49:00	0
2008-10-30	03:50:00	0
2008-10-30	03:51:00	9
2008-10-30	03:52:00	269
2008-10-30	03:53:00	19
2008-10-30	03:54:00	0
2008-10-30	03:55:00	0
2008-10-30	03:56:00	0
2008-10-30	03:57:00	0
2008-10-30	03:58:00	0
2008-10-30	03:59:00	0
2008-10-30	04:00:00	0
2008-10-30	04:01:00	0
2008-10-30	04:02:00	0
2008-10-30	04:03:00	0
2008-10-30	04:04:00	0
2008-10-30	04:05:00	0
2008-10-30	04:06:00	9
2008-10-30	04:07:00	0
2008-10-30	04:08:00	0
2008-10-30	04:09:00	0
2008-10-30	04:10:00	0
2008-10-30	04:11:00	0
2008-10-30	04:12:00	0
2008-10-30	04:13:00	0
2008-10-30	04:14:00	0
2008-10-30	04:15:00	0
2008-10-30	04:16:00	0
2008-10-30	04:17:00	0
2008-10-30	04:18:00	74
2008-10-30	04:19:00	0
2008-10-30	04:20:00	0
2008-10-30	04:21:00	0
2008-10-30	04:22:00	9
2008-10-30	04:23:00	0
2008-10-30	04:24:00	0
2008-10-30	04:25:00	0
2008-10-30	04:26:00	0
2008-10-30	04:27:00	0
2008-10-30	04:28:00	0
2008-10-30	04:29:00	0
2008-10-30	04:30:00	0
2008-10-30	04:31:00	0
2008-10-30	04:32:00	0
2008-10-30	04:33:00	0
2008-10-30	04:34:00	0
2008-10-30	04:35:00	0
2008-10-30	04:36:00	0
2008-10-30	04:37:00	0
2008-10-30	04:38:00	0
2008-10-30	04:39:00	0
2008-10-30	04:40:00	0
2008-10-30	04:41:00	0
2008-10-30	04:42:00	0
2008-10-30	04:43:00	0
2008-10-30	04:44:00	0
2008-10-30	04:45:00	0
2008-10-30	04:46:00	0
2008-10-30	04:47:00	0
2008-10-30	04:48:00	0
2008-10-30	04:49:00	0
2008-10-30	04:50:00	0
2008-10-30	04:51:00	0
2008-10-30	04:52:00	0
2008-10-30	04:53:00	0
2008-10-30	04:54:00	0
2008-10-30	04:55:00	0
2008-10-30	04:56:00	0
2008-10-30	04:57:00	0
2008-10-30	04:58:00	0
2008-10-30	04:59:00	0
2008-10-30	05:00:00	46
2008-10-30	05:01:00	0
2008-10-30	05:02:00	0
2008-10-30	05:03:00	0
2008-10-30	05:04:00	0
2008-10-30	05:05:00	0
2008-10-30	05:06:00	0
2008-10-30	05:07:00	0
2008-10-30	05:08:00	0
2008-10-30	05:09:00	0
2008-10-30	05:10:00	0
2008-10-30	05:11:00	0
2008-10-30	05:12:00	0
2008-10-30	05:13:00	0
2008-10-30	05:14:00	0
2008-10-30	05:15:00	0
2008-10-30	05:16:00	0
2008-10-30	05:17:00	404
2008-10-30	05:18:00	0
2008-10-30	05:19:00	19
2008-10-30	05:20:00	0
2008-10-30	05:21:00	0
2008-10-30	05:22:00	0
2008-10-30	05:23:00	0
2008-10-30	05:24:00	0
2008-10-30	05:25:00	0
2008-10-30	05:26:00	0
2008-10-30	05:27:00	0
2008-10-30	05:28:00	0
2008-10-30	05:29:00	0
2008-10-30	05:30:00	0
2008-10-30	05:31:00	0
2008-10-30	05:32:00	0
2008-10-30	05:33:00	9
2008-10-30	05:34:00	83
2008-10-30	05:35:00	0
2008-10-30	05:36:00	0
2008-10-30	05:37:00	0
2008-10-30	05:38:00	0
2008-10-30	05:39:00	0
2008-10-30	05:40:00	0
2008-10-30	05:41:00	0
2008-10-30	05:42:00	0
2008-10-30	05:43:00	0
2008-10-30	05:44:00	0
2008-10-30	05:45:00	0
2008-10-30	05:46:00	0
2008-10-30	05:47:00	0
2008-10-30	05:48:00	0
2008-10-30	05:49:00	9
2008-10-30	05:50:00	0
2008-10-30	05:51:00	0
2008-10-30	05:52:00	0
2008-10-30	05:53:00	0
2008-10-30	05:54:00	0
2008-10-30	05:55:00	0
2008-10-30	05:56:00	0
2008-10-30	05:57:00	0
2008-10-30	05:58:00	0
2008-10-30	05:59:00	0
2008-10-30	06:00:00	19
2008-10-30	06:01:00	0
2008-10-30	06:02:00	0
2008-10-30	06:03:00	0
2008-10-30	06:04:00	404
2008-10-30	06:05:00	187
2008-10-30	06:06:00	19
2008-10-30	06:07:00	0
2008-10-30	06:08:00	0
2008-10-30	06:09:00	0
2008-10-30	06:10:00	0
2008-10-30	06:11:00	0
2008-10-30	06:12:00	0
2008-10-30	06:13:00	0
2008-10-30	06:14:00	0
2008-10-30	06:15:00	0
2008-10-30	06:16:00	0
2008-10-30	06:17:00	0
2008-10-30	06:18:00	0
2008-10-30	06:19:00	0
2008-10-30	06:20:00	0
2008-10-30	06:21:00	0
2008-10-30	06:22:00	9
2008-10-30	06:23:00	28
2008-10-30	06:24:00	0
2008-10-30	06:25:00	65
2008-10-30	06:26:00	0
2008-10-30	06:27:00	0
2008-10-30	06:28:00	0
2008-10-30	06:29:00	28
2008-10-30	06:30:00	0
2008-10-30	06:31:00	0
2008-10-30	06:32:00	614
2008-10-30	06:33:00	633
2008-10-30	06:34:00	404
2008-10-30	06:35:00	232
2008-10-30	06:36:00	707
2008-10-30	06:37:00	983
2008-10-30	06:38:00	132
2008-10-30	06:39:00	295
2008-10-30	06:40:00	9
2008-10-30	06:41:00	360
2008-10-30	06:42:00	512
2008-10-30	06:43:00	46
2008-10-30	06:44:00	0
2008-10-30	06:45:00	0
2008-10-30	06:46:00	165
2008-10-30	06:47:00	1237
2008-10-30	06:48:00	633
2008-10-30	06:49:00	787
2008-10-30	06:50:00	37
2008-10-30	06:51:00	334
2008-10-30	06:52:00	579
2008-10-30	06:53:00	37
2008-10-30	06:54:00	725
2008-10-30	06:55:00	1503
2008-10-30	06:56:00	269
2008-10-30	06:57:00	529
2008-10-30	06:58:00	165
2008-10-30	06:59:00	959
2008-10-30	07:00:00	434
2008-10-30	07:01:00	1210
2008-10-30	07:02:00	165
2008-10-30	07:03:00	0
2008-10-30	07:04:00	0
2008-10-30	07:05:00	0
2008-10-30	07:06:00	0
2008-10-30	07:07:00	0
2008-10-30	07:08:00	74
2008-10-30	07:09:00	143
2008-10-30	07:10:00	0
2008-10-30	07:11:00	0
2008-10-30	07:12:00	221
2008-10-30	07:13:00	143
2008-10-30	07:14:00	1293
2008-10-30	07:15:00	19
2008-10-30	07:16:00	0
2008-10-30	07:17:00	0
2008-10-30	07:18:00	0
2008-10-30	07:19:00	9
2008-10-30	07:20:00	143
2008-10-30	07:21:00	9
2008-10-30	07:22:00	28
2008-10-30	07:23:00	56
2008-10-30	07:24:00	375
2008-10-30	07:25:00	65
2008-10-30	07:26:00	9
2008-10-30	07:27:00	0
2008-10-30	07:28:00	0
2008-10-30	07:29:00	0
2008-10-30	07:30:00	0
2008-10-30	07:31:00	0
2008-10-30	07:32:00	0
2008-10-30	07:33:00	0
2008-10-30	07:34:00	0
2008-10-30	07:35:00	0
2008-10-30	07:36:00	0
2008-10-30	07:37:00	0
2008-10-30	07:38:00	0
2008-10-30	07:39:00	0
2008-10-30	07:40:00	0
2008-10-30	07:41:00	0
2008-10-30	07:42:00	0
2008-10-30	07:43:00	0
2008-10-30	07:44:00	0
2008-10-30	07:45:00	0
2008-10-30	07:46:00	28
2008-10-30	07:47:00	176
2008-10-30	07:48:00	256
2008-10-30	07:49:00	143
2008-10-30	07:50:00	28
2008-10-30	07:51:00	102
2008-10-30	07:52:00	121
2008-10-30	07:53:00	165
2008-10-30	07:54:00	132
2008-10-30	07:55:00	154
2008-10-30	07:56:00	165
2008-10-30	07:57:00	121
2008-10-30	07:58:00	154
2008-10-30	07:59:00	56
2008-10-30	08:00:00	102
2008-10-30	08:01:00	512
2008-10-30	08:02:00	614
2008-10-30	08:03:00	0
2008-10-30	08:04:00	0
2008-10-30	08:05:00	0
2008-10-30	08:06:00	0
2008-10-30	08:07:00	0
2008-10-30	08:08:00	0
2008-10-30	08:09:00	0
2008-10-30	08:10:00	0
2008-10-30	08:11:00	0
2008-10-30	08:12:00	9
2008-10-30	08:13:00	0
2008-10-30	08:14:00	0
2008-10-30	08:15:00	0
2008-10-30	08:16:00	0
2008-10-30	08:17:00	0
2008-10-30	08:18:00	0
2008-10-30	08:19:00	0
2008-10-30	08:20:00	0
2008-10-30	08:21:00	0
2008-10-30	08:22:00	0
2008-10-30	08:23:00	0
2008-10-30	08:24:00	0
2008-10-30	08:25:00	0
2008-10-30	08:26:00	0
2008-10-30	08:27:00	0
2008-10-30	08:28:00	0
2008-10-30	08:29:00	0
2008-10-30	08:30:00	0
2008-10-30	08:31:00	0
2008-10-30	08:32:00	0
2008-10-30	08:33:00	0
2008-10-30	08:34:00	0
2008-10-30	08:35:00	0
2008-10-30	08:36:00	0
2008-10-30	08:37:00	0
2008-10-30	08:38:00	0
2008-10-30	08:39:00	0
2008-10-30	08:40:00	0
2008-10-30	08:41:00	0
2008-10-30	08:42:00	0
2008-10-30	08:43:00	0
2008-10-30	08:44:00	9
2008-10-30	08:45:00	0
2008-10-30	08:46:00	0
2008-10-30	08:47:00	0
2008-10-30	08:48:00	0
2008-10-30	08:49:00	0
2008-10-30	08:50:00	0
2008-10-30	08:51:00	0
2008-10-30	08:52:00	0
2008-10-30	08:53:00	0
2008-10-30	08:54:00	0
2008-10-30	08:55:00	0
2008-10-30	08:56:00	0
2008-10-30	08:57:00	0
2008-10-30	08:58:00	0
2008-10-30	08:59:00	0
2008-10-30	09:00:00	0
2008-10-30	09:01:00	0
2008-10-30	09:02:00	0
2008-10-30	09:03:00	0
2008-10-30	09:04:00	0
2008-10-30	09:05:00	0
2008-10-30	09:06:00	0
2008-10-30	09:07:00	0
2008-10-30	09:08:00	0
[truncated: 19,611 more rows]

## Sheet: 11.12.08
Actogram, Copy Raw Data, All Days
Identity:	Brenna
Filename:	E:\Active Research Files\meloxicam titre canine\cases\brenna\Brenna 11.12.08.AWC
Gender:	F
Age:	8
Height:	76.2 cm	30.0 in
Weight:	23.0 kg	50.7 lbs
Start Date:	12-Nov-2008 (Wed)
Start Time:	17:00:00
Interval:	1.00 mins
Date Stamp:	Time Stamp:	Activity Data:	Marker Press:
2008-11-12	00:00:00	0
2008-11-12	00:01:00	0
2008-11-12	00:02:00	0
2008-11-12	00:03:00	0
2008-11-12	00:04:00	0
2008-11-12	00:05:00	0
2008-11-12	00:06:00	0
2008-11-12	00:07:00	0
2008-11-12	00:08:00	0
2008-11-12	00:09:00	0
2008-11-12	00:10:00	0
2008-11-12	00:11:00	0
2008-11-12	00:12:00	0
2008-11-12	00:13:00	0
2008-11-12	00:14:00	0
2008-11-12	00:15:00	0
2008-11-12	00:16:00	0
2008-11-12	00:17:00	0
2008-11-12	00:18:00	0
2008-11-12	00:19:00	0
2008-11-12	00:20:00	0
2008-11-12	00:21:00	0
2008-11-12	00:22:00	0
2008-11-12	00:23:00	0
2008-11-12	00:24:00	0
2008-11-12	00:25:00	0
2008-11-12	00:26:00	0
2008-11-12	00:27:00	0
2008-11-12	00:28:00	0
2008-11-12	00:29:00	0
2008-11-12	00:30:00	0
2008-11-12	00:31:00	0
2008-11-12	00:32:00	0
2008-11-12	00:33:00	0
2008-11-12	00:34:00	0
2008-11-12	00:35:00	0
2008-11-12	00:36:00	0
2008-11-12	00:37:00	0
2008-11-12	00:38:00	0
2008-11-12	00:39:00	0
2008-11-12	00:40:00	0
2008-11-12	00:41:00	0
2008-11-12	00:42:00	0
2008-11-12	00:43:00	0
2008-11-12	00:44:00	0
2008-11-12	00:45:00	0
2008-11-12	00:46:00	0
2008-11-12	00:47:00	0
2008-11-12	00:48:00	0
2008-11-12	00:49:00	0
2008-11-12	00:50:00	0
2008-11-12	00:51:00	0
2008-11-12	00:52:00	0
2008-11-12	00:53:00	0
2008-11-12	00:54:00	0
2008-11-12	00:55:00	0
2008-11-12	00:56:00	0
2008-11-12	00:57:00	0
2008-11-12	00:58:00	0
2008-11-12	00:59:00	0
2008-11-12	01:00:00	0
2008-11-12	01:01:00	0
2008-11-12	01:02:00	0
2008-11-12	01:03:00	0
2008-11-12	01:04:00	0
2008-11-12	01:05:00	0
2008-11-12	01:06:00	0
2008-11-12	01:07:00	0
2008-11-12	01:08:00	0
2008-11-12	01:09:00	0
2008-11-12	01:10:00	0
2008-11-12	01:11:00	0
2008-11-12	01:12:00	0
2008-11-12	01:13:00	0
2008-11-12	01:14:00	0
2008-11-12	01:15:00	0
2008-11-12	01:16:00	0
2008-11-12	01:17:00	0
2008-11-12	01:18:00	0
2008-11-12	01:19:00	0
2008-11-12	01:20:00	0
2008-11-12	01:21:00	0
2008-11-12	01:22:00	0
2008-11-12	01:23:00	0
2008-11-12	01:24:00	0
2008-11-12	01:25:00	0
2008-11-12	01:26:00	0
2008-11-12	01:27:00	0
2008-11-12	01:28:00	0
2008-11-12	01:29:00	0
2008-11-12	01:30:00	0
2008-11-12	01:31:00	0
2008-11-12	01:32:00	0
2008-11-12	01:33:00	0
2008-11-12	01:34:00	0
2008-11-12	01:35:00	0
2008-11-12	01:36:00	0
2008-11-12	01:37:00	0
2008-11-12	01:38:00	0
2008-11-12	01:39:00	0
2008-11-12	01:40:00	0
2008-11-12	01:41:00	0
2008-11-12	01:42:00	0
2008-11-12	01:43:00	0
2008-11-12	01:44:00	0
2008-11-12	01:45:00	0
2008-11-12	01:46:00	0
2008-11-12	01:47:00	0
2008-11-12	01:48:00	0
2008-11-12	01:49:00	0
2008-11-12	01:50:00	0
2008-11-12	01:51:00	0
2008-11-12	01:52:00	0
2008-11-12	01:53:00	0
2008-11-12	01:54:00	0
2008-11-12	01:55:00	0
2008-11-12	01:56:00	0
2008-11-12	01:57:00	0
2008-11-12	01:58:00	0
2008-11-12	01:59:00	0
2008-11-12	02:00:00	0
2008-11-12	02:01:00	0
2008-11-12	02:02:00	0
2008-11-12	02:03:00	0
2008-11-12	02:04:00	0
2008-11-12	02:05:00	0
2008-11-12	02:06:00	0
2008-11-12	02:07:00	0
2008-11-12	02:08:00	0
2008-11-12	02:09:00	0
2008-11-12	02:10:00	0
2008-11-12	02:11:00	0
2008-11-12	02:12:00	0
2008-11-12	02:13:00	0
2008-11-12	02:14:00	0
2008-11-12	02:15:00	0
2008-11-12	02:16:00	0
2008-11-12	02:17:00	0
2008-11-12	02:18:00	0
2008-11-12	02:19:00	0
2008-11-12	02:20:00	0
2008-11-12	02:21:00	0
2008-11-12	02:22:00	0
2008-11-12	02:23:00	0
2008-11-12	02:24:00	0
2008-11-12	02:25:00	0
2008-11-12	02:26:00	0
2008-11-12	02:27:00	0
2008-11-12	02:28:00	0
2008-11-12	02:29:00	0
2008-11-12	02:30:00	0
2008-11-12	02:31:00	0
2008-11-12	02:32:00	0
2008-11-12	02:33:00	0
2008-11-12	02:34:00	0
2008-11-12	02:35:00	0
2008-11-12	02:36:00	0
2008-11-12	02:37:00	0
2008-11-12	02:38:00	0
2008-11-12	02:39:00	0
2008-11-12	02:40:00	0
2008-11-12	02:41:00	0
2008-11-12	02:42:00	0
2008-11-12	02:43:00	0
2008-11-12	02:44:00	0
2008-11-12	02:45:00	0
2008-11-12	02:46:00	0
2008-11-12	02:47:00	0
2008-11-12	02:48:00	0
2008-11-12	02:49:00	0
2008-11-12	02:50:00	0
2008-11-12	02:51:00	0
2008-11-12	02:52:00	0
2008-11-12	02:53:00	0
2008-11-12	02:54:00	0
2008-11-12	02:55:00	0
2008-11-12	02:56:00	0
2008-11-12	02:57:00	0
2008-11-12	02:58:00	0
2008-11-12	02:59:00	0
2008-11-12	03:00:00	0
2008-11-12	03:01:00	0
2008-11-12	03:02:00	0
2008-11-12	03:03:00	0
2008-11-12	03:04:00	0
2008-11-12	03:05:00	0
2008-11-12	03:06:00	0
2008-11-12	03:07:00	0
2008-11-12	03:08:00	0
2008-11-12	03:09:00	0
2008-11-12	03:10:00	0
2008-11-12	03:11:00	0
2008-11-12	03:12:00	0
2008-11-12	03:13:00	0
2008-11-12	03:14:00	0
2008-11-12	03:15:00	0
2008-11-12	03:16:00	0
2008-11-12	03:17:00	0
2008-11-12	03:18:00	0
2008-11-12	03:19:00	0
2008-11-12	03:20:00	0
2008-11-12	03:21:00	0
2008-11-12	03:22:00	0
2008-11-12	03:23:00	0
2008-11-12	03:24:00	0
2008-11-12	03:25:00	0
2008-11-12	03:26:00	0
2008-11-12	03:27:00	0
2008-11-12	03:28:00	0
2008-11-12	03:29:00	0
2008-11-12	03:30:00	0
2008-11-12	03:31:00	0
2008-11-12	03:32:00	0
2008-11-12	03:33:00	0
2008-11-12	03:34:00	0
2008-11-12	03:35:00	0
2008-11-12	03:36:00	0
2008-11-12	03:37:00	0
2008-11-12	03:38:00	0
2008-11-12	03:39:00	0
2008-11-12	03:40:00	0
2008-11-12	03:41:00	0
2008-11-12	03:42:00	0
2008-11-12	03:43:00	0
2008-11-12	03:44:00	0
2008-11-12	03:45:00	0
2008-11-12	03:46:00	0
2008-11-12	03:47:00	0
2008-11-12	03:48:00	0
2008-11-12	03:49:00	0
2008-11-12	03:50:00	0
2008-11-12	03:51:00	0
2008-11-12	03:52:00	0
2008-11-12	03:53:00	0
2008-11-12	03:54:00	0
2008-11-12	03:55:00	0
2008-11-12	03:56:00	0
2008-11-12	03:57:00	0
2008-11-12	03:58:00	0
2008-11-12	03:59:00	0
2008-11-12	04:00:00	0
2008-11-12	04:01:00	0
2008-11-12	04:02:00	0
2008-11-12	04:03:00	0
2008-11-12	04:04:00	0
2008-11-12	04:05:00	0
2008-11-12	04:06:00	0
2008-11-12	04:07:00	0
2008-11-12	04:08:00	0
2008-11-12	04:09:00	0
2008-11-12	04:10:00	0
2008-11-12	04:11:00	0
2008-11-12	04:12:00	0
2008-11-12	04:13:00	0
2008-11-12	04:14:00	0
2008-11-12	04:15:00	0
2008-11-12	04:16:00	0
2008-11-12	04:17:00	0
2008-11-12	04:18:00	0
2008-11-12	04:19:00	0
2008-11-12	04:20:00	0
2008-11-12	04:21:00	0
2008-11-12	04:22:00	0
2008-11-12	04:23:00	0
2008-11-12	04:24:00	0
2008-11-12	04:25:00	0
2008-11-12	04:26:00	0
2008-11-12	04:27:00	0
2008-11-12	04:28:00	0
2008-11-12	04:29:00	0
2008-11-12	04:30:00	0
2008-11-12	04:31:00	0
2008-11-12	04:32:00	0
2008-11-12	04:33:00	0
2008-11-12	04:34:00	0
2008-11-12	04:35:00	0
2008-11-12	04:36:00	0
2008-11-12	04:37:00	0
2008-11-12	04:38:00	0
2008-11-12	04:39:00	0
2008-11-12	04:40:00	0
2008-11-12	04:41:00	0
2008-11-12	04:42:00	0
2008-11-12	04:43:00	0
2008-11-12	04:44:00	0
2008-11-12	04:45:00	0
2008-11-12	04:46:00	0
2008-11-12	04:47:00	0
2008-11-12	04:48:00	0
2008-11-12	04:49:00	0
2008-11-12	04:50:00	0
2008-11-12	04:51:00	0
2008-11-12	04:52:00	0
2008-11-12	04:53:00	0
2008-11-12	04:54:00	0
2008-11-12	04:55:00	0
2008-11-12	04:56:00	0
2008-11-12	04:57:00	0
2008-11-12	04:58:00	0
2008-11-12	04:59:00	0
2008-11-12	05:00:00	0
2008-11-12	05:01:00	0
2008-11-12	05:02:00	0
2008-11-12	05:03:00	0
2008-11-12	05:04:00	0
2008-11-12	05:05:00	0
2008-11-12	05:06:00	0
2008-11-12	05:07:00	0
2008-11-12	05:08:00	0
2008-11-12	05:09:00	0
2008-11-12	05:10:00	0
2008-11-12	05:11:00	0
2008-11-12	05:12:00	0
2008-11-12	05:13:00	0
2008-11-12	05:14:00	0
2008-11-12	05:15:00	0
2008-11-12	05:16:00	0
2008-11-12	05:17:00	0
2008-11-12	05:18:00	0
2008-11-12	05:19:00	0
2008-11-12	05:20:00	0
2008-11-12	05:21:00	0
2008-11-12	05:22:00	0
2008-11-12	05:23:00	0
2008-11-12	05:24:00	0
2008-11-12	05:25:00	0
2008-11-12	05:26:00	0
2008-11-12	05:27:00	0
2008-11-12	05:28:00	0
2008-11-12	05:29:00	0
2008-11-12	05:30:00	0
2008-11-12	05:31:00	0
2008-11-12	05:32:00	0
2008-11-12	05:33:00	0
2008-11-12	05:34:00	0
2008-11-12	05:35:00	0
2008-11-12	05:36:00	0
2008-11-12	05:37:00	0
2008-11-12	05:38:00	0
2008-11-12	05:39:00	0
2008-11-12	05:40:00	0
2008-11-12	05:41:00	0
2008-11-12	05:42:00	0
2008-11-12	05:43:00	0
2008-11-12	05:44:00	0
2008-11-12	05:45:00	0
2008-11-12	05:46:00	0
2008-11-12	05:47:00	0
2008-11-12	05:48:00	0
2008-11-12	05:49:00	0
2008-11-12	05:50:00	0
2008-11-12	05:51:00	0
2008-11-12	05:52:00	0
2008-11-12	05:53:00	0
2008-11-12	05:54:00	0
2008-11-12	05:55:00	0
2008-11-12	05:56:00	0
2008-11-12	05:57:00	0
2008-11-12	05:58:00	0
2008-11-12	05:59:00	0
2008-11-12	06:00:00	0
2008-11-12	06:01:00	0
2008-11-12	06:02:00	0
2008-11-12	06:03:00	0
2008-11-12	06:04:00	0
2008-11-12	06:05:00	0
2008-11-12	06:06:00	0
2008-11-12	06:07:00	0
2008-11-12	06:08:00	0
2008-11-12	06:09:00	0
2008-11-12	06:10:00	0
2008-11-12	06:11:00	0
2008-11-12	06:12:00	0
2008-11-12	06:13:00	0
2008-11-12	06:14:00	0
2008-11-12	06:15:00	0
2008-11-12	06:16:00	0
2008-11-12	06:17:00	0
2008-11-12	06:18:00	0
2008-11-12	06:19:00	0
2008-11-12	06:20:00	0
2008-11-12	06:21:00	0
2008-11-12	06:22:00	0
2008-11-12	06:23:00	0
2008-11-12	06:24:00	0
2008-11-12	06:25:00	0
2008-11-12	06:26:00	0
2008-11-12	06:27:00	0
2008-11-12	06:28:00	0
2008-11-12	06:29:00	0
2008-11-12	06:30:00	0
2008-11-12	06:31:00	0
2008-11-12	06:32:00	0
2008-11-12	06:33:00	0
2008-11-12	06:34:00	0
2008-11-12	06:35:00	0
2008-11-12	06:36:00	0
2008-11-12	06:37:00	0
2008-11-12	06:38:00	0
2008-11-12	06:39:00	0
2008-11-12	06:40:00	0
2008-11-12	06:41:00	0
2008-11-12	06:42:00	0
2008-11-12	06:43:00	0
2008-11-12	06:44:00	0
2008-11-12	06:45:00	0
2008-11-12	06:46:00	0
2008-11-12	06:47:00	0
2008-11-12	06:48:00	0
2008-11-12	06:49:00	0
2008-11-12	06:50:00	0
2008-11-12	06:51:00	0
2008-11-12	06:52:00	0
2008-11-12	06:53:00	0
2008-11-12	06:54:00	0
2008-11-12	06:55:00	0
2008-11-12	06:56:00	0
2008-11-12	06:57:00	0
2008-11-12	06:58:00	0
2008-11-12	06:59:00	0
2008-11-12	07:00:00	0
2008-11-12	07:01:00	0
2008-11-12	07:02:00	0
2008-11-12	07:03:00	0
2008-11-12	07:04:00	0
2008-11-12	07:05:00	0
2008-11-12	07:06:00	0
2008-11-12	07:07:00	0
2008-11-12	07:08:00	0
2008-11-12	07:09:00	0
2008-11-12	07:10:00	0
2008-11-12	07:11:00	0
2008-11-12	07:12:00	0
2008-11-12	07:13:00	0
2008-11-12	07:14:00	0
2008-11-12	07:15:00	0
2008-11-12	07:16:00	0
2008-11-12	07:17:00	0
2008-11-12	07:18:00	0
2008-11-12	07:19:00	0
2008-11-12	07:20:00	0
2008-11-12	07:21:00	0
2008-11-12	07:22:00	0
2008-11-12	07:23:00	0
2008-11-12	07:24:00	0
2008-11-12	07:25:00	0
2008-11-12	07:26:00	0
2008-11-12	07:27:00	0
2008-11-12	07:28:00	0
2008-11-12	07:29:00	0
2008-11-12	07:30:00	0
2008-11-12	07:31:00	0
2008-11-12	07:32:00	0
2008-11-12	07:33:00	0
2008-11-12	07:34:00	0
2008-11-12	07:35:00	0
2008-11-12	07:36:00	0
2008-11-12	07:37:00	0
2008-11-12	07:38:00	0
2008-11-12	07:39:00	0
2008-11-12	07:40:00	0
2008-11-12	07:41:00	0
2008-11-12	07:42:00	0
2008-11-12	07:43:00	0
2008-11-12	07:44:00	0
2008-11-12	07:45:00	0
2008-11-12	07:46:00	0
2008-11-12	07:47:00	0
2008-11-12	07:48:00	0
2008-11-12	07:49:00	0
2008-11-12	07:50:00	0
2008-11-12	07:51:00	0
2008-11-12	07:52:00	0
2008-11-12	07:53:00	0
2008-11-12	07:54:00	0
2008-11-12	07:55:00	0
2008-11-12	07:56:00	0
2008-11-12	07:57:00	0
2008-11-12	07:58:00	0
2008-11-12	07:59:00	0
2008-11-12	08:00:00	0
2008-11-12	08:01:00	0
2008-11-12	08:02:00	0
2008-11-12	08:03:00	0
2008-11-12	08:04:00	0
2008-11-12	08:05:00	0
2008-11-12	08:06:00	0
2008-11-12	08:07:00	0
2008-11-12	08:08:00	0
2008-11-12	08:09:00	0
2008-11-12	08:10:00	0
2008-11-12	08:11:00	0
2008-11-12	08:12:00	0
2008-11-12	08:13:00	0
2008-11-12	08:14:00	0
2008-11-12	08:15:00	0
2008-11-12	08:16:00	0
2008-11-12	08:17:00	0
2008-11-12	08:18:00	0
2008-11-12	08:19:00	0
2008-11-12	08:20:00	0
2008-11-12	08:21:00	0
2008-11-12	08:22:00	0
2008-11-12	08:23:00	0
2008-11-12	08:24:00	0
2008-11-12	08:25:00	0
2008-11-12	08:26:00	0
2008-11-12	08:27:00	0
2008-11-12	08:28:00	0
2008-11-12	08:29:00	0
2008-11-12	08:30:00	0
2008-11-12	08:31:00	0
2008-11-12	08:32:00	0
2008-11-12	08:33:00	0
2008-11-12	08:34:00	0
2008-11-12	08:35:00	0
2008-11-12	08:36:00	0
2008-11-12	08:37:00	0
2008-11-12	08:38:00	0
2008-11-12	08:39:00	0
2008-11-12	08:40:00	0
2008-11-12	08:41:00	0
2008-11-12	08:42:00	0
2008-11-12	08:43:00	0
2008-11-12	08:44:00	0
2008-11-12	08:45:00	0
2008-11-12	08:46:00	0
2008-11-12	08:47:00	0
2008-11-12	08:48:00	0
2008-11-12	08:49:00	0
2008-11-12	08:50:00	0
2008-11-12	08:51:00	0
2008-11-12	08:52:00	0
2008-11-12	08:53:00	0
2008-11-12	08:54:00	0
2008-11-12	08:55:00	0
2008-11-12	08:56:00	0
2008-11-12	08:57:00	0
2008-11-12	08:58:00	0
2008-11-12	08:59:00	0
2008-11-12	09:00:00	0
2008-11-12	09:01:00	0
2008-11-12	09:02:00	0
2008-11-12	09:03:00	0
2008-11-12	09:04:00	0
2008-11-12	09:05:00	0
2008-11-12	09:06:00	0
2008-11-12	09:07:00	0
2008-11-12	09:08:00	0
2008-11-12	09:09:00	0
2008-11-12	09:10:00	0
2008-11-12	09:11:00	0
2008-11-12	09:12:00	0
2008-11-12	09:13:00	0
2008-11-12	09:14:00	0
2008-11-12	09:15:00	0
2008-11-12	09:16:00	0
2008-11-12	09:17:00	0
2008-11-12	09:18:00	0
2008-11-12	09:19:00	0
2008-11-12	09:20:00	0
2008-11-12	09:21:00	0
2008-11-12	09:22:00	0
2008-11-12	09:23:00	0
2008-11-12	09:24:00	0
2008-11-12	09:25:00	0
2008-11-12	09:26:00	0
2008-11-12	09:27:00	0
2008-11-12	09:28:00	0
2008-11-12	09:29:00	0
2008-11-12	09:30:00	0
2008-11-12	09:31:00	0
2008-11-12	09:32:00	0
2008-11-12	09:33:00	0
2008-11-12	09:34:00	0
2008-11-12	09:35:00	0
2008-11-12	09:36:00	0
2008-11-12	09:37:00	0
2008-11-12	09:38:00	0
2008-11-12	09:39:00	0
2008-11-12	09:40:00	0
2008-11-12	09:41:00	0
2008-11-12	09:42:00	0
2008-11-12	09:43:00	0
2008-11-12	09:44:00	0
2008-11-12	09:45:00	0
2008-11-12	09:46:00	0
2008-11-12	09:47:00	0
2008-11-12	09:48:00	0
2008-11-12	09:49:00	0
2008-11-12	09:50:00	0
2008-11-12	09:51:00	0
2008-11-12	09:52:00	0
2008-11-12	09:53:00	0
2008-11-12	09:54:00	0
2008-11-12	09:55:00	0
2008-11-12	09:56:00	0
2008-11-12	09:57:00	0
2008-11-12	09:58:00	0
2008-11-12	09:59:00	0
2008-11-12	10:00:00	0
2008-11-12	10:01:00	0
2008-11-12	10:02:00	0
2008-11-12	10:03:00	0
2008-11-12	10:04:00	0
2008-11-12	10:05:00	0
2008-11-12	10:06:00	0
2008-11-12	10:07:00	0
2008-11-12	10:08:00	0
2008-11-12	10:09:00	0
2008-11-12	10:10:00	0
2008-11-12	10:11:00	0
2008-11-12	10:12:00	0
2008-11-12	10:13:00	0
2008-11-12	10:14:00	0
2008-11-12	10:15:00	0
2008-11-12	10:16:00	0
2008-11-12	10:17:00	0
2008-11-12	10:18:00	0
2008-11-12	10:19:00	0
2008-11-12	10:20:00	0
2008-11-12	10:21:00	0
2008-11-12	10:22:00	0
2008-11-12	10:23:00	0
2008-11-12	10:24:00	0
2008-11-12	10:25:00	0
2008-11-12	10:26:00	0
2008-11-12	10:27:00	0
2008-11-12	10:28:00	0
2008-11-12	10:29:00	0
2008-11-12	10:30:00	0
2008-11-12	10:31:00	0
2008-11-12	10:32:00	0
2008-11-12	10:33:00	0
2008-11-12	10:34:00	0
2008-11-12	10:35:00	0
2008-11-12	10:36:00	0
2008-11-12	10:37:00	0
2008-11-12	10:38:00	0
2008-11-12	10:39:00	0
2008-11-12	10:40:00	0
2008-11-12	10:41:00	0
2008-11-12	10:42:00	0
2008-11-12	10:43:00	0
2008-11-12	10:44:00	0
2008-11-12	10:45:00	0
2008-11-12	10:46:00	0
2008-11-12	10:47:00	0
2008-11-12	10:48:00	0
2008-11-12	10:49:00	0
2008-11-12	10:50:00	0
2008-11-12	10:51:00	0
2008-11-12	10:52:00	0
2008-11-12	10:53:00	0
2008-11-12	10:54:00	0
2008-11-12	10:55:00	0
2008-11-12	10:56:00	0
2008-11-12	10:57:00	0
2008-11-12	10:58:00	0
2008-11-12	10:59:00	0
2008-11-12	11:00:00	0
2008-11-12	11:01:00	0
2008-11-12	11:02:00	0
2008-11-12	11:03:00	0
2008-11-12	11:04:00	0
2008-11-12	11:05:00	0
2008-11-12	11:06:00	0
2008-11-12	11:07:00	0
2008-11-12	11:08:00	0
2008-11-12	11:09:00	0
2008-11-12	11:10:00	0
2008-11-12	11:11:00	0
2008-11-12	11:12:00	0
2008-11-12	11:13:00	0
2008-11-12	11:14:00	0
2008-11-12	11:15:00	0
2008-11-12	11:16:00	0
2008-11-12	11:17:00	0
2008-11-12	11:18:00	0
2008-11-12	11:19:00	0
2008-11-12	11:20:00	0
2008-11-12	11:21:00	0
2008-11-12	11:22:00	0
2008-11-12	11:23:00	0
2008-11-12	11:24:00	0
2008-11-12	11:25:00	0
2008-11-12	11:26:00	0
2008-11-12	11:27:00	0
2008-11-12	11:28:00	0
2008-11-12	11:29:00	0
2008-11-12	11:30:00	0
2008-11-12	11:31:00	0
2008-11-12	11:32:00	0
2008-11-12	11:33:00	0
2008-11-12	11:34:00	0
2008-11-12	11:35:00	0
2008-11-12	11:36:00	0
2008-11-12	11:37:00	0
2008-11-12	11:38:00	0
2008-11-12	11:39:00	0
2008-11-12	11:40:00	0
2008-11-12	11:41:00	0
2008-11-12	11:42:00	0
2008-11-12	11:43:00	0
2008-11-12	11:44:00	0
2008-11-12	11:45:00	0
2008-11-12	11:46:00	0
2008-11-12	11:47:00	0
2008-11-12	11:48:00	0
2008-11-12	11:49:00	0
2008-11-12	11:50:00	0
2008-11-12	11:51:00	0
2008-11-12	11:52:00	0
2008-11-12	11:53:00	0
2008-11-12	11:54:00	0
2008-11-12	11:55:00	0
2008-11-12	11:56:00	0
2008-11-12	11:57:00	0
2008-11-12	11:58:00	0
2008-11-12	11:59:00	0
2008-11-12	12:00:00	0
2008-11-12	12:01:00	0
2008-11-12	12:02:00	0
2008-11-12	12:03:00	0
2008-11-12	12:04:00	0
2008-11-12	12:05:00	0
2008-11-12	12:06:00	0
2008-11-12	12:07:00	0
2008-11-12	12:08:00	0
2008-11-12	12:09:00	0
2008-11-12	12:10:00	0
2008-11-12	12:11:00	0
2008-11-12	12:12:00	0
2008-11-12	12:13:00	0
2008-11-12	12:14:00	0
2008-11-12	12:15:00	0
2008-11-12	12:16:00	0
2008-11-12	12:17:00	0
2008-11-12	12:18:00	0
2008-11-12	12:19:00	0
2008-11-12	12:20:00	0
2008-11-12	12:21:00	0
2008-11-12	12:22:00	0
2008-11-12	12:23:00	0
2008-11-12	12:24:00	0
2008-11-12	12:25:00	0
2008-11-12	12:26:00	0
2008-11-12	12:27:00	0
2008-11-12	12:28:00	0
2008-11-12	12:29:00	0
2008-11-12	12:30:00	0
2008-11-12	12:31:00	0
2008-11-12	12:32:00	0
2008-11-12	12:33:00	0
2008-11-12	12:34:00	0
2008-11-12	12:35:00	0
2008-11-12	12:36:00	0
2008-11-12	12:37:00	0
2008-11-12	12:38:00	0
2008-11-12	12:39:00	0
2008-11-12	12:40:00	0
2008-11-12	12:41:00	0
2008-11-12	12:42:00	0
2008-11-12	12:43:00	0
2008-11-12	12:44:00	0
2008-11-12	12:45:00	0
2008-11-12	12:46:00	0
2008-11-12	12:47:00	0
2008-11-12	12:48:00	0
2008-11-12	12:49:00	0
2008-11-12	12:50:00	0
2008-11-12	12:51:00	0
2008-11-12	12:52:00	0
2008-11-12	12:53:00	0
2008-11-12	12:54:00	0
2008-11-12	12:55:00	0
2008-11-12	12:56:00	0
2008-11-12	12:57:00	0
2008-11-12	12:58:00	0
2008-11-12	12:59:00	0
2008-11-12	13:00:00	0
2008-11-12	13:01:00	0
2008-11-12	13:02:00	0
2008-11-12	13:03:00	0
2008-11-12	13:04:00	0
2008-11-12	13:05:00	0
2008-11-12	13:06:00	0
2008-11-12	13:07:00	0
2008-11-12	13:08:00	0
2008-11-12	13:09:00	0
2008-11-12	13:10:00	0
2008-11-12	13:11:00	0
2008-11-12	13:12:00	0
2008-11-12	13:13:00	0
2008-11-12	13:14:00	0
2008-11-12	13:15:00	0
2008-11-12	13:16:00	0
2008-11-12	13:17:00	0
2008-11-12	13:18:00	0
2008-11-12	13:19:00	0
2008-11-12	13:20:00	0
2008-11-12	13:21:00	0
2008-11-12	13:22:00	0
2008-11-12	13:23:00	0
2008-11-12	13:24:00	0
2008-11-12	13:25:00	0
2008-11-12	13:26:00	0
2008-11-12	13:27:00	0
2008-11-12	13:28:00	0
2008-11-12	13:29:00	0
2008-11-12	13:30:00	0
2008-11-12	13:31:00	0
2008-11-12	13:32:00	0
2008-11-12	13:33:00	0
2008-11-12	13:34:00	0
2008-11-12	13:35:00	0
2008-11-12	13:36:00	0
2008-11-12	13:37:00	0
2008-11-12	13:38:00	0
2008-11-12	13:39:00	0
2008-11-12	13:40:00	0
2008-11-12	13:41:00	0
2008-11-12	13:42:00	0
2008-11-12	13:43:00	0
2008-11-12	13:44:00	0
2008-11-12	13:45:00	0
2008-11-12	13:46:00	0
2008-11-12	13:47:00	0
2008-11-12	13:48:00	0
2008-11-12	13:49:00	0
2008-11-12	13:50:00	0
2008-11-12	13:51:00	0
2008-11-12	13:52:00	0
2008-11-12	13:53:00	0
2008-11-12	13:54:00	0
2008-11-12	13:55:00	0
2008-11-12	13:56:00	0
2008-11-12	13:57:00	0
2008-11-12	13:58:00	0
2008-11-12	13:59:00	0
2008-11-12	14:00:00	0
2008-11-12	14:01:00	0
2008-11-12	14:02:00	0
2008-11-12	14:03:00	0
2008-11-12	14:04:00	0
2008-11-12	14:05:00	0
2008-11-12	14:06:00	0
2008-11-12	14:07:00	0
2008-11-12	14:08:00	0
2008-11-12	14:09:00	0
2008-11-12	14:10:00	0
2008-11-12	14:11:00	0
2008-11-12	14:12:00	0
2008-11-12	14:13:00	0
2008-11-12	14:14:00	0
2008-11-12	14:15:00	0
2008-11-12	14:16:00	0
2008-11-12	14:17:00	0
2008-11-12	14:18:00	0
2008-11-12	14:19:00	0
2008-11-12	14:20:00	0
2008-11-12	14:21:00	0
2008-11-12	14:22:00	0
2008-11-12	14:23:00	0
2008-11-12	14:24:00	0
2008-11-12	14:25:00	0
2008-11-12	14:26:00	0
2008-11-12	14:27:00	0
2008-11-12	14:28:00	0
2008-11-12	14:29:00	0
2008-11-12	14:30:00	0
2008-11-12	14:31:00	0
2008-11-12	14:32:00	0
2008-11-12	14:33:00	0
2008-11-12	14:34:00	0
2008-11-12	14:35:00	0
2008-11-12	14:36:00	0
2008-11-12	14:37:00	0
2008-11-12	14:38:00	0
2008-11-12	14:39:00	0
2008-11-12	14:40:00	0
2008-11-12	14:41:00	0
2008-11-12	14:42:00	0
2008-11-12	14:43:00	0
2008-11-12	14:44:00	0
2008-11-12	14:45:00	0
2008-11-12	14:46:00	0
2008-11-12	14:47:00	0
2008-11-12	14:48:00	0
2008-11-12	14:49:00	0
2008-11-12	14:50:00	0
2008-11-12	14:51:00	0
2008-11-12	14:52:00	0
2008-11-12	14:53:00	0
2008-11-12	14:54:00	0
2008-11-12	14:55:00	0
2008-11-12	14:56:00	0
2008-11-12	14:57:00	0
2008-11-12	14:58:00	0
2008-11-12	14:59:00	0
2008-11-12	15:00:00	0
2008-11-12	15:01:00	0
2008-11-12	15:02:00	0
2008-11-12	15:03:00	0
2008-11-12	15:04:00	0
2008-11-12	15:05:00	0
2008-11-12	15:06:00	0
2008-11-12	15:07:00	0
2008-11-12	15:08:00	0
2008-11-12	15:09:00	0
2008-11-12	15:10:00	0
2008-11-12	15:11:00	0
2008-11-12	15:12:00	0
2008-11-12	15:13:00	0
2008-11-12	15:14:00	0
2008-11-12	15:15:00	0
2008-11-12	15:16:00	0
2008-11-12	15:17:00	0
2008-11-12	15:18:00	0
2008-11-12	15:19:00	0
2008-11-12	15:20:00	0
2008-11-12	15:21:00	0
2008-11-12	15:22:00	0
2008-11-12	15:23:00	0
2008-11-12	15:24:00	0
2008-11-12	15:25:00	0
2008-11-12	15:26:00	0
2008-11-12	15:27:00	0
2008-11-12	15:28:00	0
2008-11-12	15:29:00	0
2008-11-12	15:30:00	0
2008-11-12	15:31:00	0
2008-11-12	15:32:00	0
2008-11-12	15:33:00	0
2008-11-12	15:34:00	0
2008-11-12	15:35:00	0
2008-11-12	15:36:00	0
2008-11-12	15:37:00	0
2008-11-12	15:38:00	0
2008-11-12	15:39:00	0
2008-11-12	15:40:00	0
2008-11-12	15:41:00	0
2008-11-12	15:42:00	0
2008-11-12	15:43:00	0
2008-11-12	15:44:00	0
2008-11-12	15:45:00	0
2008-11-12	15:46:00	0
2008-11-12	15:47:00	0
2008-11-12	15:48:00	0
2008-11-12	15:49:00	0
2008-11-12	15:50:00	0
2008-11-12	15:51:00	0
2008-11-12	15:52:00	0
2008-11-12	15:53:00	0
2008-11-12	15:54:00	0
2008-11-12	15:55:00	0
2008-11-12	15:56:00	0
2008-11-12	15:57:00	0
2008-11-12	15:58:00	0
2008-11-12	15:59:00	0
2008-11-12	16:00:00	0
2008-11-12	16:01:00	0
2008-11-12	16:02:00	0
2008-11-12	16:03:00	0
2008-11-12	16:04:00	0
2008-11-12	16:05:00	0
2008-11-12	16:06:00	0
2008-11-12	16:07:00	0
2008-11-12	16:08:00	0
2008-11-12	16:09:00	0
2008-11-12	16:10:00	0
2008-11-12	16:11:00	0
2008-11-12	16:12:00	0
2008-11-12	16:13:00	0
2008-11-12	16:14:00	0
2008-11-12	16:15:00	0
2008-11-12	16:16:00	0
2008-11-12	16:17:00	0
2008-11-12	16:18:00	0
2008-11-12	16:19:00	0
2008-11-12	16:20:00	0
2008-11-12	16:21:00	0
2008-11-12	16:22:00	0
2008-11-12	16:23:00	0
2008-11-12	16:24:00	0
2008-11-12	16:25:00	0
2008-11-12	16:26:00	0
2008-11-12	16:27:00	0
2008-11-12	16:28:00	0
2008-11-12	16:29:00	0
2008-11-12	16:30:00	0
2008-11-12	16:31:00	0
2008-11-12	16:32:00	0
2008-11-12	16:33:00	0
2008-11-12	16:34:00	0
2008-11-12	16:35:00	0
2008-11-12	16:36:00	0
2008-11-12	16:37:00	0
2008-11-12	16:38:00	0
2008-11-12	16:39:00	0
2008-11-12	16:40:00	0
2008-11-12	16:41:00	0
2008-11-12	16:42:00	0
2008-11-12	16:43:00	0
2008-11-12	16:44:00	0
2008-11-12	16:45:00	0
2008-11-12	16:46:00	0
2008-11-12	16:47:00	0
2008-11-12	16:48:00	0
2008-11-12	16:49:00	0
2008-11-12	16:50:00	0
2008-11-12	16:51:00	0
2008-11-12	16:52:00	0
2008-11-12	16:53:00	0
2008-11-12	16:54:00	0
2008-11-12	16:55:00	0
2008-11-12	16:56:00	0
2008-11-12	16:57:00	0
2008-11-12	16:58:00	0
2008-11-12	16:59:00	0
2008-11-12	17:00:00	0
2008-11-12	17:01:00	0
2008-11-12	17:02:00	0
2008-11-12	17:03:00	0
2008-11-12	17:04:00	0
2008-11-12	17:05:00	56
2008-11-12	17:06:00	121
2008-11-12	17:07:00	360
2008-11-12	17:08:00	19
2008-11-12	17:09:00	232
2008-11-12	17:10:00	19
2008-11-12	17:11:00	0
2008-11-12	17:12:00	0
2008-11-12	17:13:00	46
2008-11-12	17:14:00	65
2008-11-12	17:15:00	0
2008-11-12	17:16:00	0
2008-11-12	17:17:00	46
2008-11-12	17:18:00	0
2008-11-12	17:19:00	0
2008-11-12	17:20:00	0
2008-11-12	17:21:00	0
2008-11-12	17:22:00	0
2008-11-12	17:23:00	0
2008-11-12	17:24:00	0
2008-11-12	17:25:00	0
2008-11-12	17:26:00	9
2008-11-12	17:27:00	37
2008-11-12	17:28:00	0
2008-11-12	17:29:00	0
2008-11-12	17:30:00	0
2008-11-12	17:31:00	0
2008-11-12	17:32:00	0
2008-11-12	17:33:00	0
2008-11-12	17:34:00	0
2008-11-12	17:35:00	0
2008-11-12	17:36:00	0
2008-11-12	17:37:00	0
2008-11-12	17:38:00	0
2008-11-12	17:39:00	28
2008-11-12	17:40:00	0
2008-11-12	17:41:00	0
2008-11-12	17:42:00	19
2008-11-12	17:43:00	1007
2008-11-12	17:44:00	256
2008-11-12	17:45:00	74
2008-11-12	17:46:00	154
2008-11-12	17:47:00	9
2008-11-12	17:48:00	0
2008-11-12	17:49:00	308
2008-11-12	17:50:00	9
2008-11-12	17:51:00	19
2008-11-12	17:52:00	0
2008-11-12	17:53:00	0
2008-11-12	17:54:00	0
2008-11-12	17:55:00	0
2008-11-12	17:56:00	0
2008-11-12	17:57:00	0
2008-11-12	17:58:00	0
2008-11-12	17:59:00	0
2008-11-12	18:00:00	102
2008-11-12	18:01:00	232
2008-11-12	18:02:00	404
2008-11-12	18:03:00	479
2008-11-12	18:04:00	512
2008-11-12	18:05:00	579
2008-11-12	18:06:00	1321
2008-11-12	18:07:00	1471
2008-11-12	18:08:00	1599
2008-11-12	18:09:00	848
2008-11-12	18:10:00	28
2008-11-12	18:11:00	46
2008-11-12	18:12:00	28
2008-11-12	18:13:00	56
2008-11-12	18:14:00	0
2008-11-12	18:15:00	0
2008-11-12	18:16:00	65
2008-11-12	18:17:00	9
2008-11-12	18:18:00	19
2008-11-12	18:19:00	0
2008-11-12	18:20:00	9
2008-11-12	18:21:00	19
2008-11-12	18:22:00	9
2008-11-12	18:23:00	9
2008-11-12	18:24:00	0
2008-11-12	18:25:00	56
2008-11-12	18:26:00	46
2008-11-12	18:27:00	37
2008-11-12	18:28:00	46
2008-11-12	18:29:00	121
2008-11-12	18:30:00	2035
2008-11-12	18:31:00	3371
2008-11-12	18:32:00	848
2008-11-12	18:33:00	404
2008-11-12	18:34:00	2200
2008-11-12	18:35:00	9
2008-11-12	18:36:00	0
2008-11-12	18:37:00	0
2008-11-12	18:38:00	0
2008-11-12	18:39:00	595
2008-11-12	18:40:00	0
2008-11-12	18:41:00	28
2008-11-12	18:42:00	0
2008-11-12	18:43:00	614
2008-11-12	18:44:00	746
2008-11-12	18:45:00	0
2008-11-12	18:46:00	269
2008-11-12	18:47:00	404
2008-11-12	18:48:00	74
2008-11-12	18:49:00	1666
2008-11-12	18:50:00	827
2008-11-12	18:51:00	766
2008-11-12	18:52:00	495
2008-11-12	18:53:00	495
2008-11-12	18:54:00	269
2008-11-12	18:55:00	65
2008-11-12	18:56:00	0
2008-11-12	18:57:00	0
2008-11-12	18:58:00	0
2008-11-12	18:59:00	0
2008-11-12	19:00:00	0
2008-11-12	19:01:00	0
2008-11-12	19:02:00	0
2008-11-12	19:03:00	0
2008-11-12	19:04:00	0
2008-11-12	19:05:00	0
2008-11-12	19:06:00	232
2008-11-12	19:07:00	0
2008-11-12	19:08:00	0
2008-11-12	19:09:00	28
2008-11-12	19:10:00	0
2008-11-12	19:11:00	56
2008-11-12	19:12:00	0
2008-11-12	19:13:00	0
2008-11-12	19:14:00	0
2008-11-12	19:15:00	0
2008-11-12	19:16:00	132
2008-11-12	19:17:00	0
2008-11-12	19:18:00	121
2008-11-12	19:19:00	9
2008-11-12	19:20:00	9
2008-11-12	19:21:00	93
2008-11-12	19:22:00	102
2008-11-12	19:23:00	121
2008-11-12	19:24:00	0
2008-11-12	19:25:00	0
2008-11-12	19:26:00	0
2008-11-12	19:27:00	9
2008-11-12	19:28:00	0
2008-11-12	19:29:00	0
2008-11-12	19:30:00	0
2008-11-12	19:31:00	0
2008-11-12	19:32:00	0
2008-11-12	19:33:00	210
2008-11-12	19:34:00	419
2008-11-12	19:35:00	243
2008-11-12	19:36:00	143
2008-11-12	19:37:00	111
2008-11-12	19:38:00	111
2008-11-12	19:39:00	121
2008-11-12	19:40:00	65
2008-11-12	19:41:00	0
2008-11-12	19:42:00	0
2008-11-12	19:43:00	0
2008-11-12	19:44:00	46
2008-11-12	19:45:00	0
2008-11-12	19:46:00	0
2008-11-12	19:47:00	0
2008-11-12	19:48:00	0
2008-11-12	19:49:00	0
2008-11-12	19:50:00	0
2008-11-12	19:51:00	0
2008-11-12	19:52:00	74
2008-11-12	19:53:00	449
2008-11-12	19:54:00	111
2008-11-12	19:55:00	176
2008-11-12	19:56:00	0
2008-11-12	19:57:00	19
2008-11-12	19:58:00	0
2008-11-12	19:59:00	9
2008-11-12	20:00:00	0
2008-11-12	20:01:00	9
2008-11-12	20:02:00	102
2008-11-12	20:03:00	93
2008-11-12	20:04:00	37
2008-11-12	20:05:00	0
2008-11-12	20:06:00	93
2008-11-12	20:07:00	9
2008-11-12	20:08:00	0
2008-11-12	20:09:00	9
2008-11-12	20:10:00	0
2008-11-12	20:11:00	210
2008-11-12	20:12:00	0
2008-11-12	20:13:00	0
2008-11-12	20:14:00	0
2008-11-12	20:15:00	0
2008-11-12	20:16:00	0
2008-11-12	20:17:00	0
2008-11-12	20:18:00	37
2008-11-12	20:19:00	0
2008-11-12	20:20:00	0
2008-11-12	20:21:00	93
2008-11-12	20:22:00	787
2008-11-12	20:23:00	1210
2008-11-12	20:24:00	915
2008-11-12	20:25:00	19
2008-11-12	20:26:00	46
2008-11-12	20:27:00	9
2008-11-12	20:28:00	9
2008-11-12	20:29:00	404
2008-11-12	20:30:00	143
2008-11-12	20:31:00	74
2008-11-12	20:32:00	9
2008-11-12	20:33:00	0
2008-11-12	20:34:00	0
2008-11-12	20:35:00	0
2008-11-12	20:36:00	0
2008-11-12	20:37:00	0
2008-11-12	20:38:00	0
2008-11-12	20:39:00	0
2008-11-12	20:40:00	0
2008-11-12	20:41:00	0
2008-11-12	20:42:00	0
2008-11-12	20:43:00	0
2008-11-12	20:44:00	0
2008-11-12	20:45:00	0
2008-11-12	20:46:00	0
2008-11-12	20:47:00	0
2008-11-12	20:48:00	0
2008-11-12	20:49:00	0
2008-11-12	20:50:00	0
2008-11-12	20:51:00	0
2008-11-12	20:52:00	28
2008-11-12	20:53:00	0
2008-11-12	20:54:00	0
2008-11-12	20:55:00	0
2008-11-12	20:56:00	0
2008-11-12	20:57:00	0
2008-11-12	20:58:00	0
2008-11-12	20:59:00	0
2008-11-12	21:00:00	28
2008-11-12	21:01:00	0
2008-11-12	21:02:00	0
2008-11-12	21:03:00	0
2008-11-12	21:04:00	0
2008-11-12	21:05:00	0
2008-11-12	21:06:00	0
2008-11-12	21:07:00	0
2008-11-12	21:08:00	0
2008-11-12	21:09:00	0
2008-11-12	21:10:00	0
2008-11-12	21:11:00	0
2008-11-12	21:12:00	0
2008-11-12	21:13:00	0
2008-11-12	21:14:00	19
2008-11-12	21:15:00	0
2008-11-12	21:16:00	19
2008-11-12	21:17:00	0
2008-11-12	21:18:00	0
2008-11-12	21:19:00	0
2008-11-12	21:20:00	0
2008-11-12	21:21:00	0
2008-11-12	21:22:00	0
2008-11-12	21:23:00	0
2008-11-12	21:24:00	0
2008-11-12	21:25:00	143
2008-11-12	21:26:00	232
2008-11-12	21:27:00	0
2008-11-12	21:28:00	0
2008-11-12	21:29:00	0
2008-11-12	21:30:00	0
2008-11-12	21:31:00	0
2008-11-12	21:32:00	0
2008-11-12	21:33:00	0
2008-11-12	21:34:00	0
2008-11-12	21:35:00	0
2008-11-12	21:36:00	0
2008-11-12	21:37:00	0
2008-11-12	21:38:00	0
2008-11-12	21:39:00	0
2008-11-12	21:40:00	0
2008-11-12	21:41:00	0
2008-11-12	21:42:00	0
2008-11-12	21:43:00	0
2008-11-12	21:44:00	19
2008-11-12	21:45:00	0
2008-11-12	21:46:00	0
2008-11-12	21:47:00	0
2008-11-12	21:48:00	0
2008-11-12	21:49:00	0
2008-11-12	21:50:00	19
2008-11-12	21:51:00	37
2008-11-12	21:52:00	0
2008-11-12	21:53:00	0
2008-11-12	21:54:00	0
2008-11-12	21:55:00	0
2008-11-12	21:56:00	0
2008-11-12	21:57:00	0
2008-11-12	21:58:00	0
2008-11-12	21:59:00	0
2008-11-12	22:00:00	0
2008-11-12	22:01:00	0
2008-11-12	22:02:00	0
2008-11-12	22:03:00	46
2008-11-12	22:04:00	0
2008-11-12	22:05:00	0
2008-11-12	22:06:00	37
2008-11-12	22:07:00	0
2008-11-12	22:08:00	0
2008-11-12	22:09:00	0
2008-11-12	22:10:00	0
2008-11-12	22:11:00	0
2008-11-12	22:12:00	595
2008-11-12	22:13:00	0
2008-11-12	22:14:00	0
2008-11-12	22:15:00	0
2008-11-12	22:16:00	0
2008-11-12	22:17:00	0
2008-11-12	22:18:00	0
2008-11-12	22:19:00	0
2008-11-12	22:20:00	0
2008-11-12	22:21:00	0
2008-11-12	22:22:00	0
2008-11-12	22:23:00	0
2008-11-12	22:24:00	0
2008-11-12	22:25:00	0
2008-11-12	22:26:00	0
2008-11-12	22:27:00	0
2008-11-12	22:28:00	0
2008-11-12	22:29:00	102
2008-11-12	22:30:00	187
2008-11-12	22:31:00	121
2008-11-12	22:32:00	19
2008-11-12	22:33:00	308
2008-11-12	22:34:00	0
2008-11-12	22:35:00	93
2008-11-12	22:36:00	37
2008-11-12	22:37:00	579
2008-11-12	22:38:00	633
2008-11-12	22:39:00	449
2008-11-12	22:40:00	2076
2008-11-12	22:41:00	1881
2008-11-12	22:42:00	434
2008-11-12	22:43:00	512
2008-11-12	22:44:00	308
2008-11-12	22:45:00	375
2008-11-12	22:46:00	347
2008-11-12	22:47:00	334
2008-11-12	22:48:00	269
2008-11-12	22:49:00	390
2008-11-12	22:50:00	282
2008-11-12	22:51:00	321
2008-11-12	22:52:00	210
2008-11-12	22:53:00	434
2008-11-12	22:54:00	9
2008-11-12	22:55:00	0
2008-11-12	22:56:00	1056
2008-11-12	22:57:00	308
2008-11-12	22:58:00	9
2008-11-12	22:59:00	0
2008-11-12	23:00:00	0
2008-11-12	23:01:00	28
2008-11-12	23:02:00	1293
2008-11-12	23:03:00	121
2008-11-12	23:04:00	83
2008-11-12	23:05:00	256
2008-11-12	23:06:00	9
2008-11-12	23:07:00	9
2008-11-12	23:08:00	0
2008-11-12	23:09:00	0
2008-11-12	23:10:00	0
2008-11-12	23:11:00	0
2008-11-12	23:12:00	0
2008-11-12	23:13:00	0
2008-11-12	23:14:00	0
2008-11-12	23:15:00	19
2008-11-12	23:16:00	0
2008-11-12	23:17:00	0
2008-11-12	23:18:00	0
2008-11-12	23:19:00	0
2008-11-12	23:20:00	0
2008-11-12	23:21:00	0
2008-11-12	23:22:00	0
2008-11-12	23:23:00	0
2008-11-12	23:24:00	0
2008-11-12	23:25:00	0
2008-11-12	23:26:00	0
2008-11-12	23:27:00	0
2008-11-12	23:28:00	0
2008-11-12	23:29:00	0
2008-11-12	23:30:00	0
2008-11-12	23:31:00	0
2008-11-12	23:32:00	0
2008-11-12	23:33:00	0
2008-11-12	23:34:00	0
2008-11-12	23:35:00	0
2008-11-12	23:36:00	0
2008-11-12	23:37:00	0
2008-11-12	23:38:00	0
2008-11-12	23:39:00	0
2008-11-12	23:40:00	0
2008-11-12	23:41:00	0
2008-11-12	23:42:00	0
2008-11-12	23:43:00	0
2008-11-12	23:44:00	0
2008-11-12	23:45:00	0
2008-11-12	23:46:00	0
2008-11-12	23:47:00	0
2008-11-12	23:48:00	0
2008-11-12	23:49:00	0
2008-11-12	23:50:00	0
2008-11-12	23:51:00	0
2008-11-12	23:52:00	0
2008-11-12	23:53:00	0
2008-11-12	23:54:00	28
2008-11-12	23:55:00	0
2008-11-12	23:56:00	19
2008-11-12	23:57:00	0
2008-11-12	23:58:00	0
2008-11-12	23:59:00	0
2008-11-13	00:00:00	0
2008-11-13	00:01:00	0
2008-11-13	00:02:00	0
2008-11-13	00:03:00	0
2008-11-13	00:04:00	0
2008-11-13	00:05:00	0
2008-11-13	00:06:00	0
2008-11-13	00:07:00	0
2008-11-13	00:08:00	0
2008-11-13	00:09:00	0
2008-11-13	00:10:00	0
2008-11-13	00:11:00	0
2008-11-13	00:12:00	0
2008-11-13	00:13:00	0
2008-11-13	00:14:00	0
2008-11-13	00:15:00	0
2008-11-13	00:16:00	0
2008-11-13	00:17:00	56
2008-11-13	00:18:00	28
2008-11-13	00:19:00	0
2008-11-13	00:20:00	0
2008-11-13	00:21:00	0
2008-11-13	00:22:00	0
2008-11-13	00:23:00	0
2008-11-13	00:24:00	0
2008-11-13	00:25:00	0
2008-11-13	00:26:00	0
2008-11-13	00:27:00	0
2008-11-13	00:28:00	0
2008-11-13	00:29:00	0
2008-11-13	00:30:00	0
2008-11-13	00:31:00	0
2008-11-13	00:32:00	0
2008-11-13	00:33:00	0
2008-11-13	00:34:00	0
2008-11-13	00:35:00	0
2008-11-13	00:36:00	0
2008-11-13	00:37:00	0
2008-11-13	00:38:00	0
2008-11-13	00:39:00	0
2008-11-13	00:40:00	0
2008-11-13	00:41:00	0
2008-11-13	00:42:00	0
2008-11-13	00:43:00	0
2008-11-13	00:44:00	0
2008-11-13	00:45:00	0
2008-11-13	00:46:00	0
2008-11-13	00:47:00	0
2008-11-13	00:48:00	0
2008-11-13	00:49:00	0
2008-11-13	00:50:00	102
2008-11-13	00:51:00	210
2008-11-13	00:52:00	0
2008-11-13	00:53:00	0
2008-11-13	00:54:00	0
2008-11-13	00:55:00	0
2008-11-13	00:56:00	0
2008-11-13	00:57:00	0
2008-11-13	00:58:00	0
2008-11-13	00:59:00	0
2008-11-13	01:00:00	0
2008-11-13	01:01:00	0
2008-11-13	01:02:00	0
2008-11-13	01:03:00	0
2008-11-13	01:04:00	0
2008-11-13	01:05:00	0
2008-11-13	01:06:00	0
2008-11-13	01:07:00	0
2008-11-13	01:08:00	0
2008-11-13	01:09:00	0
2008-11-13	01:10:00	0
2008-11-13	01:11:00	0
2008-11-13	01:12:00	0
2008-11-13	01:13:00	0
2008-11-13	01:14:00	0
2008-11-13	01:15:00	0
2008-11-13	01:16:00	28
2008-11-13	01:17:00	0
2008-11-13	01:18:00	0
2008-11-13	01:19:00	0
2008-11-13	01:20:00	0
2008-11-13	01:21:00	0
2008-11-13	01:22:00	0
2008-11-13	01:23:00	0
2008-11-13	01:24:00	0
2008-11-13	01:25:00	0
2008-11-13	01:26:00	0
2008-11-13	01:27:00	0
2008-11-13	01:28:00	0
2008-11-13	01:29:00	0
2008-11-13	01:30:00	0
2008-11-13	01:31:00	0
2008-11-13	01:32:00	0
2008-11-13	01:33:00	0
2008-11-13	01:34:00	0
2008-11-13	01:35:00	0
2008-11-13	01:36:00	0
2008-11-13	01:37:00	0
2008-11-13	01:38:00	0
2008-11-13	01:39:00	0
2008-11-13	01:40:00	0
2008-11-13	01:41:00	0
2008-11-13	01:42:00	0
2008-11-13	01:43:00	0
2008-11-13	01:44:00	0
2008-11-13	01:45:00	0
2008-11-13	01:46:00	9
2008-11-13	01:47:00	0
2008-11-13	01:48:00	0
2008-11-13	01:49:00	0
2008-11-13	01:50:00	0
2008-11-13	01:51:00	0
2008-11-13	01:52:00	0
2008-11-13	01:53:00	0
2008-11-13	01:54:00	0
2008-11-13	01:55:00	0
2008-11-13	01:56:00	0
2008-11-13	01:57:00	0
2008-11-13	01:58:00	0
2008-11-13	01:59:00	0
2008-11-13	02:00:00	0
2008-11-13	02:01:00	0
2008-11-13	02:02:00	0
2008-11-13	02:03:00	0
2008-11-13	02:04:00	0
2008-11-13	02:05:00	0
2008-11-13	02:06:00	0
2008-11-13	02:07:00	0
2008-11-13	02:08:00	0
2008-11-13	02:09:00	0
2008-11-13	02:10:00	0
2008-11-13	02:11:00	0
2008-11-13	02:12:00	0
2008-11-13	02:13:00	0
2008-11-13	02:14:00	0
2008-11-13	02:15:00	0
2008-11-13	02:16:00	0
2008-11-13	02:17:00	46
2008-11-13	02:18:00	46
2008-11-13	02:19:00	0
2008-11-13	02:20:00	0
2008-11-13	02:21:00	0
2008-11-13	02:22:00	0
2008-11-13	02:23:00	0
2008-11-13	02:24:00	0
2008-11-13	02:25:00	0
2008-11-13	02:26:00	0
2008-11-13	02:27:00	0
2008-11-13	02:28:00	0
2008-11-13	02:29:00	0
2008-11-13	02:30:00	0
2008-11-13	02:31:00	0
2008-11-13	02:32:00	0
2008-11-13	02:33:00	0
2008-11-13	02:34:00	0
2008-11-13	02:35:00	0
2008-11-13	02:36:00	0
2008-11-13	02:37:00	0
2008-11-13	02:38:00	0
2008-11-13	02:39:00	0
2008-11-13	02:40:00	0
2008-11-13	02:41:00	0
2008-11-13	02:42:00	0
2008-11-13	02:43:00	0
2008-11-13	02:44:00	0
2008-11-13	02:45:00	0
2008-11-13	02:46:00	0
2008-11-13	02:47:00	0
2008-11-13	02:48:00	0
2008-11-13	02:49:00	0
2008-11-13	02:50:00	0
2008-11-13	02:51:00	0
2008-11-13	02:52:00	0
2008-11-13	02:53:00	0
2008-11-13	02:54:00	0
2008-11-13	02:55:00	0
2008-11-13	02:56:00	0
2008-11-13	02:57:00	0
2008-11-13	02:58:00	0
2008-11-13	02:59:00	0
2008-11-13	03:00:00	0
2008-11-13	03:01:00	0
2008-11-13	03:02:00	19
2008-11-13	03:03:00	0
2008-11-13	03:04:00	0
2008-11-13	03:05:00	0
2008-11-13	03:06:00	0
2008-11-13	03:07:00	0
2008-11-13	03:08:00	0
2008-11-13	03:09:00	0
2008-11-13	03:10:00	9
2008-11-13	03:11:00	0
2008-11-13	03:12:00	0
2008-11-13	03:13:00	0
2008-11-13	03:14:00	0
2008-11-13	03:15:00	0
2008-11-13	03:16:00	19
2008-11-13	03:17:00	419
2008-11-13	03:18:00	0
2008-11-13	03:19:00	0
2008-11-13	03:20:00	0
2008-11-13	03:21:00	0
2008-11-13	03:22:00	0
2008-11-13	03:23:00	0
2008-11-13	03:24:00	0
2008-11-13	03:25:00	0
2008-11-13	03:26:00	0
2008-11-13	03:27:00	0
2008-11-13	03:28:00	0
2008-11-13	03:29:00	0
2008-11-13	03:30:00	0
2008-11-13	03:31:00	0
2008-11-13	03:32:00	28
2008-11-13	03:33:00	0
2008-11-13	03:34:00	0
2008-11-13	03:35:00	0
2008-11-13	03:36:00	0
2008-11-13	03:37:00	0
2008-11-13	03:38:00	0
2008-11-13	03:39:00	0
2008-11-13	03:40:00	0
2008-11-13	03:41:00	0
2008-11-13	03:42:00	0
2008-11-13	03:43:00	0
2008-11-13	03:44:00	9
2008-11-13	03:45:00	0
2008-11-13	03:46:00	0
2008-11-13	03:47:00	0
2008-11-13	03:48:00	0
2008-11-13	03:49:00	0
2008-11-13	03:50:00	0
2008-11-13	03:51:00	0
2008-11-13	03:52:00	0
2008-11-13	03:53:00	0
2008-11-13	03:54:00	0
2008-11-13	03:55:00	0
2008-11-13	03:56:00	0
2008-11-13	03:57:00	0
2008-11-13	03:58:00	0
2008-11-13	03:59:00	0
2008-11-13	04:00:00	0
2008-11-13	04:01:00	28
2008-11-13	04:02:00	0
2008-11-13	04:03:00	111
2008-11-13	04:04:00	0
2008-11-13	04:05:00	0
2008-11-13	04:06:00	0
2008-11-13	04:07:00	0
2008-11-13	04:08:00	0
2008-11-13	04:09:00	0
2008-11-13	04:10:00	0
2008-11-13	04:11:00	0
2008-11-13	04:12:00	0
2008-11-13	04:13:00	0
2008-11-13	04:14:00	0
2008-11-13	04:15:00	0
2008-11-13	04:16:00	0
2008-11-13	04:17:00	0
2008-11-13	04:18:00	0
2008-11-13	04:19:00	0
2008-11-13	04:20:00	111
2008-11-13	04:21:00	0
2008-11-13	04:22:00	102
2008-11-13	04:23:00	243
2008-11-13	04:24:00	0
2008-11-13	04:25:00	0
2008-11-13	04:26:00	0
2008-11-13	04:27:00	0
2008-11-13	04:28:00	0
2008-11-13	04:29:00	0
2008-11-13	04:30:00	0
2008-11-13	04:31:00	0
2008-11-13	04:32:00	0
2008-11-13	04:33:00	0
2008-11-13	04:34:00	0
2008-11-13	04:35:00	0
2008-11-13	04:36:00	0
2008-11-13	04:37:00	0
2008-11-13	04:38:00	0
2008-11-13	04:39:00	0
2008-11-13	04:40:00	0
2008-11-13	04:41:00	0
2008-11-13	04:42:00	0
2008-11-13	04:43:00	9
2008-11-13	04:44:00	0
2008-11-13	04:45:00	0
2008-11-13	04:46:00	0
2008-11-13	04:47:00	0
2008-11-13	04:48:00	0
2008-11-13	04:49:00	0
2008-11-13	04:50:00	0
2008-11-13	04:51:00	0
2008-11-13	04:52:00	0
2008-11-13	04:53:00	0
2008-11-13	04:54:00	0
2008-11-13	04:55:00	0
2008-11-13	04:56:00	0
2008-11-13	04:57:00	9
2008-11-13	04:58:00	0
2008-11-13	04:59:00	0
2008-11-13	05:00:00	0
2008-11-13	05:01:00	0
2008-11-13	05:02:00	0
2008-11-13	05:03:00	0
2008-11-13	05:04:00	0
2008-11-13	05:05:00	0
2008-11-13	05:06:00	0
2008-11-13	05:07:00	0
2008-11-13	05:08:00	0
2008-11-13	05:09:00	46
2008-11-13	05:10:00	0
2008-11-13	05:11:00	0
2008-11-13	05:12:00	0
2008-11-13	05:13:00	0
2008-11-13	05:14:00	0
2008-11-13	05:15:00	0
2008-11-13	05:16:00	0
2008-11-13	05:17:00	0
2008-11-13	05:18:00	0
2008-11-13	05:19:00	0
2008-11-13	05:20:00	0
2008-11-13	05:21:00	0
2008-11-13	05:22:00	0
2008-11-13	05:23:00	0
2008-11-13	05:24:00	0
2008-11-13	05:25:00	0
2008-11-13	05:26:00	19
2008-11-13	05:27:00	0
2008-11-13	05:28:00	0
2008-11-13	05:29:00	0
2008-11-13	05:30:00	0
2008-11-13	05:31:00	0
2008-11-13	05:32:00	0
2008-11-13	05:33:00	0
2008-11-13	05:34:00	0
2008-11-13	05:35:00	0
2008-11-13	05:36:00	0
2008-11-13	05:37:00	0
2008-11-13	05:38:00	0
2008-11-13	05:39:00	0
2008-11-13	05:40:00	0
2008-11-13	05:41:00	0
2008-11-13	05:42:00	0
2008-11-13	05:43:00	0
2008-11-13	05:44:00	0
2008-11-13	05:45:00	0
2008-11-13	05:46:00	0
2008-11-13	05:47:00	0
2008-11-13	05:48:00	0
2008-11-13	05:49:00	0
2008-11-13	05:50:00	0
2008-11-13	05:51:00	0
2008-11-13	05:52:00	37
2008-11-13	05:53:00	0
2008-11-13	05:54:00	0
2008-11-13	05:55:00	0
2008-11-13	05:56:00	0
2008-11-13	05:57:00	0
2008-11-13	05:58:00	0
2008-11-13	05:59:00	0
2008-11-13	06:00:00	0
2008-11-13	06:01:00	0
2008-11-13	06:02:00	243
2008-11-13	06:03:00	19
2008-11-13	06:04:00	0
2008-11-13	06:05:00	0
2008-11-13	06:06:00	0
2008-11-13	06:07:00	0
2008-11-13	06:08:00	0
2008-11-13	06:09:00	0
2008-11-13	06:10:00	0
2008-11-13	06:11:00	0
2008-11-13	06:12:00	0
2008-11-13	06:13:00	0
2008-11-13	06:14:00	0
2008-11-13	06:15:00	0
2008-11-13	06:16:00	0
2008-11-13	06:17:00	0
2008-11-13	06:18:00	0
2008-11-13	06:19:00	0
2008-11-13	06:20:00	0
2008-11-13	06:21:00	0
2008-11-13	06:22:00	0
2008-11-13	06:23:00	65
2008-11-13	06:24:00	0
2008-11-13	06:25:00	0
2008-11-13	06:26:00	28
2008-11-13	06:27:00	0
2008-11-13	06:28:00	0
2008-11-13	06:29:00	0
2008-11-13	06:30:00	0
2008-11-13	06:31:00	0
2008-11-13	06:32:00	0
2008-11-13	06:33:00	0
2008-11-13	06:34:00	0
2008-11-13	06:35:00	0
2008-11-13	06:36:00	0
2008-11-13	06:37:00	56
2008-11-13	06:38:00	0
2008-11-13	06:39:00	0
2008-11-13	06:40:00	0
2008-11-13	06:41:00	0
2008-11-13	06:42:00	0
2008-11-13	06:43:00	0
2008-11-13	06:44:00	0
2008-11-13	06:45:00	0
2008-11-13	06:46:00	0
2008-11-13	06:47:00	0
2008-11-13	06:48:00	0
2008-11-13	06:49:00	334
2008-11-13	06:50:00	176
2008-11-13	06:51:00	221
2008-11-13	06:52:00	9
2008-11-13	06:53:00	0
2008-11-13	06:54:00	0
2008-11-13	06:55:00	0
2008-11-13	06:56:00	0
2008-11-13	06:57:00	0
2008-11-13	06:58:00	0
2008-11-13	06:59:00	0
2008-11-13	07:00:00	0
2008-11-13	07:01:00	0
2008-11-13	07:02:00	0
2008-11-13	07:03:00	0
2008-11-13	07:04:00	0
2008-11-13	07:05:00	0
2008-11-13	07:06:00	0
2008-11-13	07:07:00	0
2008-11-13	07:08:00	9
2008-11-13	07:09:00	0
2008-11-13	07:10:00	0
2008-11-13	07:11:00	360
2008-11-13	07:12:00	37
2008-11-13	07:13:00	28
2008-11-13	07:14:00	165
2008-11-13	07:15:00	0
2008-11-13	07:16:00	143
2008-11-13	07:17:00	1410
2008-11-13	07:18:00	1632
2008-11-13	07:19:00	28
2008-11-13	07:20:00	121
2008-11-13	07:21:00	46
2008-11-13	07:22:00	111
2008-11-13	07:23:00	74
2008-11-13	07:24:00	46
2008-11-13	07:25:00	93
2008-11-13	07:26:00	321
2008-11-13	07:27:00	46
2008-11-13	07:28:00	56
2008-11-13	07:29:00	1996
2008-11-13	07:30:00	1080
2008-11-13	07:31:00	827
2008-11-13	07:32:00	512
2008-11-13	07:33:00	256
2008-11-13	07:34:00	0
2008-11-13	07:35:00	19
2008-11-13	07:36:00	1265
2008-11-13	07:37:00	746
2008-11-13	07:38:00	670
2008-11-13	07:39:00	807
2008-11-13	07:40:00	28
2008-11-13	07:41:00	19
2008-11-13	07:42:00	0
2008-11-13	07:43:00	0
2008-11-13	07:44:00	9
2008-11-13	07:45:00	0
2008-11-13	07:46:00	46
2008-11-13	07:47:00	0
2008-11-13	07:48:00	0
2008-11-13	07:49:00	0
2008-11-13	07:50:00	688
2008-11-13	07:51:00	1701
2008-11-13	07:52:00	807
2008-11-13	07:53:00	282
2008-11-13	07:54:00	1080
2008-11-13	07:55:00	28
2008-11-13	07:56:00	74
2008-11-13	07:57:00	165
2008-11-13	07:58:00	0
2008-11-13	07:59:00	1321
2008-11-13	08:00:00	1293
2008-11-13	08:01:00	1265
2008-11-13	08:02:00	404
2008-11-13	08:03:00	375
2008-11-13	08:04:00	19
2008-11-13	08:05:00	19
2008-11-13	08:06:00	0
2008-11-13	08:07:00	0
2008-11-13	08:08:00	0
2008-11-13	08:09:00	0
2008-11-13	08:10:00	1918
2008-11-13	08:11:00	165
2008-11-13	08:12:00	19
2008-11-13	08:13:00	848
2008-11-13	08:14:00	1184
2008-11-13	08:15:00	37
2008-11-13	08:16:00	0
2008-11-13	08:17:00	434
2008-11-13	08:18:00	2076
2008-11-13	08:19:00	321
2008-11-13	08:20:00	308
2008-11-13	08:21:00	0
2008-11-13	08:22:00	0
2008-11-13	08:23:00	1158
2008-11-13	08:24:00	0
2008-11-13	08:25:00	9
2008-11-13	08:26:00	9
2008-11-13	08:27:00	0
2008-11-13	08:28:00	0
2008-11-13	08:29:00	0
2008-11-13	08:30:00	0
2008-11-13	08:31:00	848
2008-11-13	08:32:00	334
2008-11-13	08:33:00	0
2008-11-13	08:34:00	0
2008-11-13	08:35:00	0
2008-11-13	08:36:00	132
2008-11-13	08:37:00	0
2008-11-13	08:38:00	0
2008-11-13	08:39:00	0
2008-11-13	08:40:00	0
2008-11-13	08:41:00	0
2008-11-13	08:42:00	0
2008-11-13	08:43:00	56
2008-11-13	08:44:00	0
2008-11-13	08:45:00	0
2008-11-13	08:46:00	0
2008-11-13	08:47:00	83
2008-11-13	08:48:00	46
2008-11-13	08:49:00	0
2008-11-13	08:50:00	132
2008-11-13	08:51:00	37
2008-11-13	08:52:00	870
2008-11-13	08:53:00	28
2008-11-13	08:54:00	0
2008-11-13	08:55:00	28
2008-11-13	08:56:00	102
2008-11-13	08:57:00	334
2008-11-13	08:58:00	404
2008-11-13	08:59:00	0
2008-11-13	09:00:00	0
2008-11-13	09:01:00	0
2008-11-13	09:02:00	0
2008-11-13	09:03:00	0
2008-11-13	09:04:00	0
2008-11-13	09:05:00	65
2008-11-13	09:06:00	0
2008-11-13	09:07:00	0
2008-11-13	09:08:00	0
[truncated: 19,611 more rows]

## Sheet: 11.26.08
Actogram, Copy Raw Data, All Days
Identity:	Brenna
Filename:	E:\Active Research Files\meloxicam titre canine\cases\brenna\Brenna 11.26.08.AWC
Gender:	F
Age:	8
Height:	76.2 cm	30.0 in
Weight:	23.0 kg	50.7 lbs
Start Date:	26-Nov-2008 (Wed)
Start Time:	17:00:00
Interval:	1.00 mins
Date Stamp:	Time Stamp:	Activity Data:	Marker Press:
2008-11-26	00:00:00	0
2008-11-26	00:01:00	0
2008-11-26	00:02:00	0
2008-11-26	00:03:00	0
2008-11-26	00:04:00	0
2008-11-26	00:05:00	0
2008-11-26	00:06:00	0
2008-11-26	00:07:00	0
2008-11-26	00:08:00	0
2008-11-26	00:09:00	0
2008-11-26	00:10:00	0
2008-11-26	00:11:00	0
2008-11-26	00:12:00	0
2008-11-26	00:13:00	0
2008-11-26	00:14:00	0
2008-11-26	00:15:00	0
2008-11-26	00:16:00	0
2008-11-26	00:17:00	0
2008-11-26	00:18:00	0
2008-11-26	00:19:00	0
2008-11-26	00:20:00	0
2008-11-26	00:21:00	0
2008-11-26	00:22:00	0
2008-11-26	00:23:00	0
2008-11-26	00:24:00	0
2008-11-26	00:25:00	0
2008-11-26	00:26:00	0
2008-11-26	00:27:00	0
2008-11-26	00:28:00	0
2008-11-26	00:29:00	0
2008-11-26	00:30:00	0
2008-11-26	00:31:00	0
2008-11-26	00:32:00	0
2008-11-26	00:33:00	0
2008-11-26	00:34:00	0
2008-11-26	00:35:00	0
2008-11-26	00:36:00	0
2008-11-26	00:37:00	0
2008-11-26	00:38:00	0
2008-11-26	00:39:00	0
2008-11-26	00:40:00	0
2008-11-26	00:41:00	0
2008-11-26	00:42:00	0
2008-11-26	00:43:00	0
2008-11-26	00:44:00	0
2008-11-26	00:45:00	0
2008-11-26	00:46:00	0
2008-11-26	00:47:00	0
2008-11-26	00:48:00	0
2008-11-26	00:49:00	0
2008-11-26	00:50:00	0
2008-11-26	00:51:00	0
2008-11-26	00:52:00	0
2008-11-26	00:53:00	0
2008-11-26	00:54:00	0
2008-11-26	00:55:00	0
2008-11-26	00:56:00	0
2008-11-26	00:57:00	0
2008-11-26	00:58:00	0
2008-11-26	00:59:00	0
2008-11-26	01:00:00	0
2008-11-26	01:01:00	0
2008-11-26	01:02:00	0
2008-11-26	01:03:00	0
2008-11-26	01:04:00	0
2008-11-26	01:05:00	0
2008-11-26	01:06:00	0
2008-11-26	01:07:00	0
2008-11-26	01:08:00	0
2008-11-26	01:09:00	0
2008-11-26	01:10:00	0
2008-11-26	01:11:00	0
2008-11-26	01:12:00	0
2008-11-26	01:13:00	0
2008-11-26	01:14:00	0
2008-11-26	01:15:00	0
2008-11-26	01:16:00	0
2008-11-26	01:17:00	0
2008-11-26	01:18:00	0
2008-11-26	01:19:00	0
2008-11-26	01:20:00	0
2008-11-26	01:21:00	0
2008-11-26	01:22:00	0
2008-11-26	01:23:00	0
2008-11-26	01:24:00	0
2008-11-26	01:25:00	0
2008-11-26	01:26:00	0
2008-11-26	01:27:00	0
2008-11-26	01:28:00	0
2008-11-26	01:29:00	0
2008-11-26	01:30:00	0
2008-11-26	01:31:00	0
2008-11-26	01:32:00	0
2008-11-26	01:33:00	0
2008-11-26	01:34:00	0
2008-11-26	01:35:00	0
2008-11-26	01:36:00	0
2008-11-26	01:37:00	0
2008-11-26	01:38:00	0
2008-11-26	01:39:00	0
2008-11-26	01:40:00	0
2008-11-26	01:41:00	0
2008-11-26	01:42:00	0
2008-11-26	01:43:00	0
2008-11-26	01:44:00	0
2008-11-26	01:45:00	0
2008-11-26	01:46:00	0
2008-11-26	01:47:00	0
2008-11-26	01:48:00	0
2008-11-26	01:49:00	0
2008-11-26	01:50:00	0
2008-11-26	01:51:00	0
2008-11-26	01:52:00	0
2008-11-26	01:53:00	0
2008-11-26	01:54:00	0
2008-11-26	01:55:00	0
2008-11-26	01:56:00	0
2008-11-26	01:57:00	0
2008-11-26	01:58:00	0
2008-11-26	01:59:00	0
2008-11-26	02:00:00	0
2008-11-26	02:01:00	0
2008-11-26	02:02:00	0
2008-11-26	02:03:00	0
2008-11-26	02:04:00	0
2008-11-26	02:05:00	0
2008-11-26	02:06:00	0
2008-11-26	02:07:00	0
2008-11-26	02:08:00	0
2008-11-26	02:09:00	0
2008-11-26	02:10:00	0
2008-11-26	02:11:00	0
2008-11-26	02:12:00	0
2008-11-26	02:13:00	0
2008-11-26	02:14:00	0
2008-11-26	02:15:00	0
2008-11-26	02:16:00	0
2008-11-26	02:17:00	0
2008-11-26	02:18:00	0
2008-11-26	02:19:00	0
2008-11-26	02:20:00	0
2008-11-26	02:21:00	0
2008-11-26	02:22:00	0
2008-11-26	02:23:00	0
2008-11-26	02:24:00	0
2008-11-26	02:25:00	0
2008-11-26	02:26:00	0
2008-11-26	02:27:00	0
2008-11-26	02:28:00	0
2008-11-26	02:29:00	0
2008-11-26	02:30:00	0
2008-11-26	02:31:00	0
2008-11-26	02:32:00	0
2008-11-26	02:33:00	0
2008-11-26	02:34:00	0
2008-11-26	02:35:00	0
2008-11-26	02:36:00	0
2008-11-26	02:37:00	0
2008-11-26	02:38:00	0
2008-11-26	02:39:00	0
2008-11-26	02:40:00	0
2008-11-26	02:41:00	0
2008-11-26	02:42:00	0
2008-11-26	02:43:00	0
2008-11-26	02:44:00	0
2008-11-26	02:45:00	0
2008-11-26	02:46:00	0
2008-11-26	02:47:00	0
2008-11-26	02:48:00	0
2008-11-26	02:49:00	0
2008-11-26	02:50:00	0
2008-11-26	02:51:00	0
2008-11-26	02:52:00	0
2008-11-26	02:53:00	0
2008-11-26	02:54:00	0
2008-11-26	02:55:00	0
2008-11-26	02:56:00	0
2008-11-26	02:57:00	0
2008-11-26	02:58:00	0
2008-11-26	02:59:00	0
2008-11-26	03:00:00	0
2008-11-26	03:01:00	0
2008-11-26	03:02:00	0
2008-11-26	03:03:00	0
2008-11-26	03:04:00	0
2008-11-26	03:05:00	0
2008-11-26	03:06:00	0
2008-11-26	03:07:00	0
2008-11-26	03:08:00	0
2008-11-26	03:09:00	0
2008-11-26	03:10:00	0
2008-11-26	03:11:00	0
2008-11-26	03:12:00	0
2008-11-26	03:13:00	0
2008-11-26	03:14:00	0
2008-11-26	03:15:00	0
2008-11-26	03:16:00	0
2008-11-26	03:17:00	0
2008-11-26	03:18:00	0
2008-11-26	03:19:00	0
2008-11-26	03:20:00	0
2008-11-26	03:21:00	0
2008-11-26	03:22:00	0
2008-11-26	03:23:00	0
2008-11-26	03:24:00	0
2008-11-26	03:25:00	0
2008-11-26	03:26:00	0
2008-11-26	03:27:00	0
2008-11-26	03:28:00	0
2008-11-26	03:29:00	0
2008-11-26	03:30:00	0
2008-11-26	03:31:00	0
2008-11-26	03:32:00	0
2008-11-26	03:33:00	0
2008-11-26	03:34:00	0
2008-11-26	03:35:00	0
2008-11-26	03:36:00	0
2008-11-26	03:37:00	0
2008-11-26	03:38:00	0
2008-11-26	03:39:00	0
2008-11-26	03:40:00	0
2008-11-26	03:41:00	0
2008-11-26	03:42:00	0
2008-11-26	03:43:00	0
2008-11-26	03:44:00	0
2008-11-26	03:45:00	0
2008-11-26	03:46:00	0
2008-11-26	03:47:00	0
2008-11-26	03:48:00	0
2008-11-26	03:49:00	0
2008-11-26	03:50:00	0
2008-11-26	03:51:00	0
2008-11-26	03:52:00	0
2008-11-26	03:53:00	0
2008-11-26	03:54:00	0
2008-11-26	03:55:00	0
2008-11-26	03:56:00	0
2008-11-26	03:57:00	0
2008-11-26	03:58:00	0
2008-11-26	03:59:00	0
2008-11-26	04:00:00	0
2008-11-26	04:01:00	0
2008-11-26	04:02:00	0
2008-11-26	04:03:00	0
2008-11-26	04:04:00	0
2008-11-26	04:05:00	0
2008-11-26	04:06:00	0
2008-11-26	04:07:00	0
2008-11-26	04:08:00	0
2008-11-26	04:09:00	0
2008-11-26	04:10:00	0
2008-11-26	04:11:00	0
2008-11-26	04:12:00	0
2008-11-26	04:13:00	0
2008-11-26	04:14:00	0
2008-11-26	04:15:00	0
2008-11-26	04:16:00	0
2008-11-26	04:17:00	0
2008-11-26	04:18:00	0
2008-11-26	04:19:00	0
2008-11-26	04:20:00	0
2008-11-26	04:21:00	0
2008-11-26	04:22:00	0
2008-11-26	04:23:00	0
2008-11-26	04:24:00	0
2008-11-26	04:25:00	0
2008-11-26	04:26:00	0
2008-11-26	04:27:00	0
2008-11-26	04:28:00	0
2008-11-26	04:29:00	0
2008-11-26	04:30:00	0
2008-11-26	04:31:00	0
2008-11-26	04:32:00	0
2008-11-26	04:33:00	0
2008-11-26	04:34:00	0
2008-11-26	04:35:00	0
2008-11-26	04:36:00	0
2008-11-26	04:37:00	0
2008-11-26	04:38:00	0
2008-11-26	04:39:00	0
2008-11-26	04:40:00	0
2008-11-26	04:41:00	0
2008-11-26	04:42:00	0
2008-11-26	04:43:00	0
2008-11-26	04:44:00	0
2008-11-26	04:45:00	0
2008-11-26	04:46:00	0
2008-11-26	04:47:00	0
2008-11-26	04:48:00	0
2008-11-26	04:49:00	0
2008-11-26	04:50:00	0
2008-11-26	04:51:00	0
2008-11-26	04:52:00	0
2008-11-26	04:53:00	0
2008-11-26	04:54:00	0
2008-11-26	04:55:00	0
2008-11-26	04:56:00	0
2008-11-26	04:57:00	0
2008-11-26	04:58:00	0
2008-11-26	04:59:00	0
2008-11-26	05:00:00	0
2008-11-26	05:01:00	0
2008-11-26	05:02:00	0
2008-11-26	05:03:00	0
2008-11-26	05:04:00	0
2008-11-26	05:05:00	0
2008-11-26	05:06:00	0
2008-11-26	05:07:00	0
2008-11-26	05:08:00	0
2008-11-26	05:09:00	0
2008-11-26	05:10:00	0
2008-11-26	05:11:00	0
2008-11-26	05:12:00	0
2008-11-26	05:13:00	0
2008-11-26	05:14:00	0
2008-11-26	05:15:00	0
2008-11-26	05:16:00	0
2008-11-26	05:17:00	0
2008-11-26	05:18:00	0
2008-11-26	05:19:00	0
2008-11-26	05:20:00	0
2008-11-26	05:21:00	0
2008-11-26	05:22:00	0
2008-11-26	05:23:00	0
2008-11-26	05:24:00	0
2008-11-26	05:25:00	0
2008-11-26	05:26:00	0
2008-11-26	05:27:00	0
2008-11-26	05:28:00	0
2008-11-26	05:29:00	0
2008-11-26	05:30:00	0
2008-11-26	05:31:00	0
2008-11-26	05:32:00	0
2008-11-26	05:33:00	0
2008-11-26	05:34:00	0
2008-11-26	05:35:00	0
2008-11-26	05:36:00	0
2008-11-26	05:37:00	0
2008-11-26	05:38:00	0
2008-11-26	05:39:00	0
2008-11-26	05:40:00	0
2008-11-26	05:41:00	0
2008-11-26	05:42:00	0
2008-11-26	05:43:00	0
2008-11-26	05:44:00	0
2008-11-26	05:45:00	0
2008-11-26	05:46:00	0
2008-11-26	05:47:00	0
2008-11-26	05:48:00	0
2008-11-26	05:49:00	0
2008-11-26	05:50:00	0
2008-11-26	05:51:00	0
2008-11-26	05:52:00	0
2008-11-26	05:53:00	0
2008-11-26	05:54:00	0
2008-11-26	05:55:00	0
2008-11-26	05:56:00	0
2008-11-26	05:57:00	0
2008-11-26	05:58:00	0
2008-11-26	05:59:00	0
2008-11-26	06:00:00	0
2008-11-26	06:01:00	0
2008-11-26	06:02:00	0
2008-11-26	06:03:00	0
2008-11-26	06:04:00	0
2008-11-26	06:05:00	0
2008-11-26	06:06:00	0
2008-11-26	06:07:00	0
2008-11-26	06:08:00	0
2008-11-26	06:09:00	0
2008-11-26	06:10:00	0
2008-11-26	06:11:00	0
2008-11-26	06:12:00	0
2008-11-26	06:13:00	0
2008-11-26	06:14:00	0
2008-11-26	06:15:00	0
2008-11-26	06:16:00	0
2008-11-26	06:17:00	0
2008-11-26	06:18:00	0
2008-11-26	06:19:00	0
2008-11-26	06:20:00	0
2008-11-26	06:21:00	0
2008-11-26	06:22:00	0
2008-11-26	06:23:00	0
2008-11-26	06:24:00	0
2008-11-26	06:25:00	0
2008-11-26	06:26:00	0
2008-11-26	06:27:00	0
2008-11-26	06:28:00	0
2008-11-26	06:29:00	0
2008-11-26	06:30:00	0
2008-11-26	06:31:00	0
2008-11-26	06:32:00	0
2008-11-26	06:33:00	0
2008-11-26	06:34:00	0
2008-11-26	06:35:00	0
2008-11-26	06:36:00	0
2008-11-26	06:37:00	0
2008-11-26	06:38:00	0
2008-11-26	06:39:00	0
2008-11-26	06:40:00	0
2008-11-26	06:41:00	0
2008-11-26	06:42:00	0
2008-11-26	06:43:00	0
2008-11-26	06:44:00	0
2008-11-26	06:45:00	0
2008-11-26	06:46:00	0
2008-11-26	06:47:00	0
2008-11-26	06:48:00	0
2008-11-26	06:49:00	0
2008-11-26	06:50:00	0
2008-11-26	06:51:00	0
2008-11-26	06:52:00	0
2008-11-26	06:53:00	0
2008-11-26	06:54:00	0
2008-11-26	06:55:00	0
2008-11-26	06:56:00	0
2008-11-26	06:57:00	0
2008-11-26	06:58:00	0
2008-11-26	06:59:00	0
2008-11-26	07:00:00	0
2008-11-26	07:01:00	0
2008-11-26	07:02:00	0
2008-11-26	07:03:00	0
2008-11-26	07:04:00	0
2008-11-26	07:05:00	0
2008-11-26	07:06:00	0
2008-11-26	07:07:00	0
2008-11-26	07:08:00	0
2008-11-26	07:09:00	0
2008-11-26	07:10:00	0
2008-11-26	07:11:00	0
2008-11-26	07:12:00	0
2008-11-26	07:13:00	0
2008-11-26	07:14:00	0
2008-11-26	07:15:00	0
2008-11-26	07:16:00	0
2008-11-26	07:17:00	0
2008-11-26	07:18:00	0
2008-11-26	07:19:00	0
2008-11-26	07:20:00	0
2008-11-26	07:21:00	0
2008-11-26	07:22:00	0
2008-11-26	07:23:00	0
2008-11-26	07:24:00	0
2008-11-26	07:25:00	0
2008-11-26	07:26:00	0
2008-11-26	07:27:00	0
2008-11-26	07:28:00	0
2008-11-26	07:29:00	0
2008-11-26	07:30:00	0
2008-11-26	07:31:00	0
2008-11-26	07:32:00	0
2008-11-26	07:33:00	0
2008-11-26	07:34:00	0
2008-11-26	07:35:00	0
2008-11-26	07:36:00	0
2008-11-26	07:37:00	0
2008-11-26	07:38:00	0
2008-11-26	07:39:00	0
2008-11-26	07:40:00	0
2008-11-26	07:41:00	0
2008-11-26	07:42:00	0
2008-11-26	07:43:00	0
2008-11-26	07:44:00	0
2008-11-26	07:45:00	0
2008-11-26	07:46:00	0
2008-11-26	07:47:00	0
2008-11-26	07:48:00	0
2008-11-26	07:49:00	0
2008-11-26	07:50:00	0
2008-11-26	07:51:00	0
2008-11-26	07:52:00	0
2008-11-26	07:53:00	0
2008-11-26	07:54:00	0
2008-11-26	07:55:00	0
2008-11-26	07:56:00	0
2008-11-26	07:57:00	0
2008-11-26	07:58:00	0
2008-11-26	07:59:00	0
2008-11-26	08:00:00	0
2008-11-26	08:01:00	0
2008-11-26	08:02:00	0
2008-11-26	08:03:00	0
2008-11-26	08:04:00	0
2008-11-26	08:05:00	0
2008-11-26	08:06:00	0
2008-11-26	08:07:00	0
2008-11-26	08:08:00	0
2008-11-26	08:09:00	0
2008-11-26	08:10:00	0
2008-11-26	08:11:00	0
2008-11-26	08:12:00	0
2008-11-26	08:13:00	0
2008-11-26	08:14:00	0
2008-11-26	08:15:00	0
2008-11-26	08:16:00	0
2008-11-26	08:17:00	0
2008-11-26	08:18:00	0
2008-11-26	08:19:00	0
2008-11-26	08:20:00	0
2008-11-26	08:21:00	0
2008-11-26	08:22:00	0
2008-11-26	08:23:00	0
2008-11-26	08:24:00	0
2008-11-26	08:25:00	0
2008-11-26	08:26:00	0
2008-11-26	08:27:00	0
2008-11-26	08:28:00	0
2008-11-26	08:29:00	0
2008-11-26	08:30:00	0
2008-11-26	08:31:00	0
2008-11-26	08:32:00	0
2008-11-26	08:33:00	0
2008-11-26	08:34:00	0
2008-11-26	08:35:00	0
2008-11-26	08:36:00	0
2008-11-26	08:37:00	0
2008-11-26	08:38:00	0
2008-11-26	08:39:00	0
2008-11-26	08:40:00	0
2008-11-26	08:41:00	0
2008-11-26	08:42:00	0
2008-11-26	08:43:00	0
2008-11-26	08:44:00	0
2008-11-26	08:45:00	0
2008-11-26	08:46:00	0
2008-11-26	08:47:00	0
2008-11-26	08:48:00	0
2008-11-26	08:49:00	0
2008-11-26	08:50:00	0
2008-11-26	08:51:00	0
2008-11-26	08:52:00	0
2008-11-26	08:53:00	0
2008-11-26	08:54:00	0
2008-11-26	08:55:00	0
2008-11-26	08:56:00	0
2008-11-26	08:57:00	0
2008-11-26	08:58:00	0
2008-11-26	08:59:00	0
2008-11-26	09:00:00	0
2008-11-26	09:01:00	0
2008-11-26	09:02:00	0
2008-11-26	09:03:00	0
2008-11-26	09:04:00	0
2008-11-26	09:05:00	0
2008-11-26	09:06:00	0
2008-11-26	09:07:00	0
2008-11-26	09:08:00	0
2008-11-26	09:09:00	0
2008-11-26	09:10:00	0
2008-11-26	09:11:00	0
2008-11-26	09:12:00	0
2008-11-26	09:13:00	0
2008-11-26	09:14:00	0
2008-11-26	09:15:00	0
2008-11-26	09:16:00	0
2008-11-26	09:17:00	0
2008-11-26	09:18:00	0
2008-11-26	09:19:00	0
2008-11-26	09:20:00	0
2008-11-26	09:21:00	0
2008-11-26	09:22:00	0
2008-11-26	09:23:00	0
2008-11-26	09:24:00	0
2008-11-26	09:25:00	0
2008-11-26	09:26:00	0
2008-11-26	09:27:00	0
2008-11-26	09:28:00	0
2008-11-26	09:29:00	0
2008-11-26	09:30:00	0
2008-11-26	09:31:00	0
2008-11-26	09:32:00	0
2008-11-26	09:33:00	0
2008-11-26	09:34:00	0
2008-11-26	09:35:00	0
2008-11-26	09:36:00	0
2008-11-26	09:37:00	0
2008-11-26	09:38:00	0
2008-11-26	09:39:00	0
2008-11-26	09:40:00	0
2008-11-26	09:41:00	0
2008-11-26	09:42:00	0
2008-11-26	09:43:00	0
2008-11-26	09:44:00	0
2008-11-26	09:45:00	0
2008-11-26	09:46:00	0
2008-11-26	09:47:00	0
2008-11-26	09:48:00	0
2008-11-26	09:49:00	0
2008-11-26	09:50:00	0
2008-11-26	09:51:00	0
2008-11-26	09:52:00	0
2008-11-26	09:53:00	0
2008-11-26	09:54:00	0
2008-11-26	09:55:00	0
2008-11-26	09:56:00	0
2008-11-26	09:57:00	0
2008-11-26	09:58:00	0
2008-11-26	09:59:00	0
2008-11-26	10:00:00	0
2008-11-26	10:01:00	0
2008-11-26	10:02:00	0
2008-11-26	10:03:00	0
2008-11-26	10:04:00	0
2008-11-26	10:05:00	0
2008-11-26	10:06:00	0
2008-11-26	10:07:00	0
2008-11-26	10:08:00	0
2008-11-26	10:09:00	0
2008-11-26	10:10:00	0
2008-11-26	10:11:00	0
2008-11-26	10:12:00	0
2008-11-26	10:13:00	0
2008-11-26	10:14:00	0
2008-11-26	10:15:00	0
2008-11-26	10:16:00	0
2008-11-26	10:17:00	0
2008-11-26	10:18:00	0
2008-11-26	10:19:00	0
2008-11-26	10:20:00	0
2008-11-26	10:21:00	0
2008-11-26	10:22:00	0
2008-11-26	10:23:00	0
2008-11-26	10:24:00	0
2008-11-26	10:25:00	0
2008-11-26	10:26:00	0
2008-11-26	10:27:00	0
2008-11-26	10:28:00	0
2008-11-26	10:29:00	0
2008-11-26	10:30:00	0
2008-11-26	10:31:00	0
2008-11-26	10:32:00	0
2008-11-26	10:33:00	0
2008-11-26	10:34:00	0
2008-11-26	10:35:00	0
2008-11-26	10:36:00	0
2008-11-26	10:37:00	0
2008-11-26	10:38:00	0
2008-11-26	10:39:00	0
2008-11-26	10:40:00	0
2008-11-26	10:41:00	0
2008-11-26	10:42:00	0
2008-11-26	10:43:00	0
2008-11-26	10:44:00	0
2008-11-26	10:45:00	0
2008-11-26	10:46:00	0
2008-11-26	10:47:00	0
2008-11-26	10:48:00	0
2008-11-26	10:49:00	0
2008-11-26	10:50:00	0
2008-11-26	10:51:00	0
2008-11-26	10:52:00	0
2008-11-26	10:53:00	0
2008-11-26	10:54:00	0
2008-11-26	10:55:00	0
2008-11-26	10:56:00	0
2008-11-26	10:57:00	0
2008-11-26	10:58:00	0
2008-11-26	10:59:00	0
2008-11-26	11:00:00	0
2008-11-26	11:01:00	0
2008-11-26	11:02:00	0
2008-11-26	11:03:00	0
2008-11-26	11:04:00	0
2008-11-26	11:05:00	0
2008-11-26	11:06:00	0
2008-11-26	11:07:00	0
2008-11-26	11:08:00	0
2008-11-26	11:09:00	0
2008-11-26	11:10:00	0
2008-11-26	11:11:00	0
2008-11-26	11:12:00	0
2008-11-26	11:13:00	0
2008-11-26	11:14:00	0
2008-11-26	11:15:00	0
2008-11-26	11:16:00	0
2008-11-26	11:17:00	0
2008-11-26	11:18:00	0
2008-11-26	11:19:00	0
2008-11-26	11:20:00	0
2008-11-26	11:21:00	0
2008-11-26	11:22:00	0
2008-11-26	11:23:00	0
2008-11-26	11:24:00	0
2008-11-26	11:25:00	0
2008-11-26	11:26:00	0
2008-11-26	11:27:00	0
2008-11-26	11:28:00	0
2008-11-26	11:29:00	0
2008-11-26	11:30:00	0
2008-11-26	11:31:00	0
2008-11-26	11:32:00	0
2008-11-26	11:33:00	0
2008-11-26	11:34:00	0
2008-11-26	11:35:00	0
2008-11-26	11:36:00	0
2008-11-26	11:37:00	0
2008-11-26	11:38:00	0
2008-11-26	11:39:00	0
2008-11-26	11:40:00	0
2008-11-26	11:41:00	0
2008-11-26	11:42:00	0
2008-11-26	11:43:00	0
2008-11-26	11:44:00	0
2008-11-26	11:45:00	0
2008-11-26	11:46:00	0
2008-11-26	11:47:00	0
2008-11-26	11:48:00	0
2008-11-26	11:49:00	0
2008-11-26	11:50:00	0
2008-11-26	11:51:00	0
2008-11-26	11:52:00	0
2008-11-26	11:53:00	0
2008-11-26	11:54:00	0
2008-11-26	11:55:00	0
2008-11-26	11:56:00	0
2008-11-26	11:57:00	0
2008-11-26	11:58:00	0
2008-11-26	11:59:00	0
2008-11-26	12:00:00	0
2008-11-26	12:01:00	0
2008-11-26	12:02:00	0
2008-11-26	12:03:00	0
2008-11-26	12:04:00	0
2008-11-26	12:05:00	0
2008-11-26	12:06:00	0
2008-11-26	12:07:00	0
2008-11-26	12:08:00	0
2008-11-26	12:09:00	0
2008-11-26	12:10:00	0
2008-11-26	12:11:00	0
2008-11-26	12:12:00	0
2008-11-26	12:13:00	0
2008-11-26	12:14:00	0
2008-11-26	12:15:00	0
2008-11-26	12:16:00	0
2008-11-26	12:17:00	0
2008-11-26	12:18:00	0
2008-11-26	12:19:00	0
2008-11-26	12:20:00	0
2008-11-26	12:21:00	0
2008-11-26	12:22:00	0
2008-11-26	12:23:00	0
2008-11-26	12:24:00	0
2008-11-26	12:25:00	0
2008-11-26	12:26:00	0
2008-11-26	12:27:00	0
2008-11-26	12:28:00	0
2008-11-26	12:29:00	0
2008-11-26	12:30:00	0
2008-11-26	12:31:00	0
2008-11-26	12:32:00	0
2008-11-26	12:33:00	0
2008-11-26	12:34:00	0
2008-11-26	12:35:00	0
2008-11-26	12:36:00	0
2008-11-26	12:37:00	0
2008-11-26	12:38:00	0
2008-11-26	12:39:00	0
2008-11-26	12:40:00	0
2008-11-26	12:41:00	0
2008-11-26	12:42:00	0
2008-11-26	12:43:00	0
2008-11-26	12:44:00	0
2008-11-26	12:45:00	0
2008-11-26	12:46:00	0
2008-11-26	12:47:00	0
2008-11-26	12:48:00	0
2008-11-26	12:49:00	0
2008-11-26	12:50:00	0
2008-11-26	12:51:00	0
2008-11-26	12:52:00	0
2008-11-26	12:53:00	0
2008-11-26	12:54:00	0
2008-11-26	12:55:00	0
2008-11-26	12:56:00	0
2008-11-26	12:57:00	0
2008-11-26	12:58:00	0
2008-11-26	12:59:00	0
2008-11-26	13:00:00	0
2008-11-26	13:01:00	0
2008-11-26	13:02:00	0
2008-11-26	13:03:00	0
2008-11-26	13:04:00	0
2008-11-26	13:05:00	0
2008-11-26	13:06:00	0
2008-11-26	13:07:00	0
2008-11-26	13:08:00	0
2008-11-26	13:09:00	0
2008-11-26	13:10:00	0
2008-11-26	13:11:00	0
2008-11-26	13:12:00	0
2008-11-26	13:13:00	0
2008-11-26	13:14:00	0
2008-11-26	13:15:00	0
2008-11-26	13:16:00	0
2008-11-26	13:17:00	0
2008-11-26	13:18:00	0
2008-11-26	13:19:00	0
2008-11-26	13:20:00	0
2008-11-26	13:21:00	0
2008-11-26	13:22:00	0
2008-11-26	13:23:00	0
2008-11-26	13:24:00	0
2008-11-26	13:25:00	0
2008-11-26	13:26:00	0
2008-11-26	13:27:00	0
2008-11-26	13:28:00	0
2008-11-26	13:29:00	0
2008-11-26	13:30:00	0
2008-11-26	13:31:00	0
2008-11-26	13:32:00	0
2008-11-26	13:33:00	0
2008-11-26	13:34:00	0
2008-11-26	13:35:00	0
2008-11-26	13:36:00	0
2008-11-26	13:37:00	0
2008-11-26	13:38:00	0
2008-11-26	13:39:00	0
2008-11-26	13:40:00	0
2008-11-26	13:41:00	0
2008-11-26	13:42:00	0
2008-11-26	13:43:00	0
2008-11-26	13:44:00	0
2008-11-26	13:45:00	0
2008-11-26	13:46:00	0
2008-11-26	13:47:00	0
2008-11-26	13:48:00	0
2008-11-26	13:49:00	0
2008-11-26	13:50:00	0
2008-11-26	13:51:00	0
2008-11-26	13:52:00	0
2008-11-26	13:53:00	0
2008-11-26	13:54:00	0
2008-11-26	13:55:00	0
2008-11-26	13:56:00	0
2008-11-26	13:57:00	0
2008-11-26	13:58:00	0
2008-11-26	13:59:00	0
2008-11-26	14:00:00	0
2008-11-26	14:01:00	0
2008-11-26	14:02:00	0
2008-11-26	14:03:00	0
2008-11-26	14:04:00	0
2008-11-26	14:05:00	0
2008-11-26	14:06:00	0
2008-11-26	14:07:00	0
2008-11-26	14:08:00	0
2008-11-26	14:09:00	0
2008-11-26	14:10:00	0
2008-11-26	14:11:00	0
2008-11-26	14:12:00	0
2008-11-26	14:13:00	0
2008-11-26	14:14:00	0
2008-11-26	14:15:00	0
2008-11-26	14:16:00	0
2008-11-26	14:17:00	0
2008-11-26	14:18:00	0
2008-11-26	14:19:00	0
2008-11-26	14:20:00	0
2008-11-26	14:21:00	0
2008-11-26	14:22:00	0
2008-11-26	14:23:00	0
2008-11-26	14:24:00	0
2008-11-26	14:25:00	0
2008-11-26	14:26:00	0
2008-11-26	14:27:00	0
2008-11-26	14:28:00	0
2008-11-26	14:29:00	0
2008-11-26	14:30:00	0
2008-11-26	14:31:00	0
2008-11-26	14:32:00	0
2008-11-26	14:33:00	0
2008-11-26	14:34:00	0
2008-11-26	14:35:00	0
2008-11-26	14:36:00	0
2008-11-26	14:37:00	0
2008-11-26	14:38:00	0
2008-11-26	14:39:00	0
2008-11-26	14:40:00	0
2008-11-26	14:41:00	0
2008-11-26	14:42:00	0
2008-11-26	14:43:00	0
2008-11-26	14:44:00	0
2008-11-26	14:45:00	0
2008-11-26	14:46:00	0
2008-11-26	14:47:00	0
2008-11-26	14:48:00	0
2008-11-26	14:49:00	0
2008-11-26	14:50:00	0
2008-11-26	14:51:00	0
2008-11-26	14:52:00	0
2008-11-26	14:53:00	0
2008-11-26	14:54:00	0
2008-11-26	14:55:00	0
2008-11-26	14:56:00	0
2008-11-26	14:57:00	0
2008-11-26	14:58:00	0
2008-11-26	14:59:00	0
2008-11-26	15:00:00	0
2008-11-26	15:01:00	0
2008-11-26	15:02:00	0
2008-11-26	15:03:00	0
2008-11-26	15:04:00	0
2008-11-26	15:05:00	0
2008-11-26	15:06:00	0
2008-11-26	15:07:00	0
2008-11-26	15:08:00	0
2008-11-26	15:09:00	0
2008-11-26	15:10:00	0
2008-11-26	15:11:00	0
2008-11-26	15:12:00	0
2008-11-26	15:13:00	0
2008-11-26	15:14:00	0
2008-11-26	15:15:00	0
2008-11-26	15:16:00	0
2008-11-26	15:17:00	0
2008-11-26	15:18:00	0
2008-11-26	15:19:00	0
2008-11-26	15:20:00	0
2008-11-26	15:21:00	0
2008-11-26	15:22:00	0
2008-11-26	15:23:00	0
2008-11-26	15:24:00	0
2008-11-26	15:25:00	0
2008-11-26	15:26:00	0
2008-11-26	15:27:00	0
2008-11-26	15:28:00	0
2008-11-26	15:29:00	0
2008-11-26	15:30:00	0
2008-11-26	15:31:00	0
2008-11-26	15:32:00	0
2008-11-26	15:33:00	0
2008-11-26	15:34:00	0
2008-11-26	15:35:00	0
2008-11-26	15:36:00	0
2008-11-26	15:37:00	0
2008-11-26	15:38:00	0
2008-11-26	15:39:00	0
2008-11-26	15:40:00	0
2008-11-26	15:41:00	0
2008-11-26	15:42:00	0
2008-11-26	15:43:00	0
2008-11-26	15:44:00	0
2008-11-26	15:45:00	0
2008-11-26	15:46:00	0
2008-11-26	15:47:00	0
2008-11-26	15:48:00	0
2008-11-26	15:49:00	0
2008-11-26	15:50:00	0
2008-11-26	15:51:00	0
2008-11-26	15:52:00	0
2008-11-26	15:53:00	0
2008-11-26	15:54:00	0
2008-11-26	15:55:00	0
2008-11-26	15:56:00	0
2008-11-26	15:57:00	0
2008-11-26	15:58:00	0
2008-11-26	15:59:00	0
2008-11-26	16:00:00	0
2008-11-26	16:01:00	0
2008-11-26	16:02:00	0
2008-11-26	16:03:00	0
2008-11-26	16:04:00	0
2008-11-26	16:05:00	0
2008-11-26	16:06:00	0
2008-11-26	16:07:00	0
2008-11-26	16:08:00	0
2008-11-26	16:09:00	0
2008-11-26	16:10:00	0
2008-11-26	16:11:00	0
2008-11-26	16:12:00	0
2008-11-26	16:13:00	0
2008-11-26	16:14:00	0
2008-11-26	16:15:00	0
2008-11-26	16:16:00	0
2008-11-26	16:17:00	0
2008-11-26	16:18:00	0
2008-11-26	16:19:00	0
2008-11-26	16:20:00	0
2008-11-26	16:21:00	0
2008-11-26	16:22:00	0
2008-11-26	16:23:00	0
2008-11-26	16:24:00	0
2008-11-26	16:25:00	0
2008-11-26	16:26:00	0
2008-11-26	16:27:00	0
2008-11-26	16:28:00	0
2008-11-26	16:29:00	0
2008-11-26	16:30:00	0
2008-11-26	16:31:00	0
2008-11-26	16:32:00	0
2008-11-26	16:33:00	0
2008-11-26	16:34:00	0
2008-11-26	16:35:00	0
2008-11-26	16:36:00	0
2008-11-26	16:37:00	0
2008-11-26	16:38:00	0
2008-11-26	16:39:00	0
2008-11-26	16:40:00	0
2008-11-26	16:41:00	0
2008-11-26	16:42:00	0
2008-11-26	16:43:00	0
2008-11-26	16:44:00	0
2008-11-26	16:45:00	0
2008-11-26	16:46:00	0
2008-11-26	16:47:00	0
2008-11-26	16:48:00	0
2008-11-26	16:49:00	0
2008-11-26	16:50:00	0
2008-11-26	16:51:00	0
2008-11-26	16:52:00	0
2008-11-26	16:53:00	0
2008-11-26	16:54:00	0
2008-11-26	16:55:00	0
2008-11-26	16:56:00	0
2008-11-26	16:57:00	0
2008-11-26	16:58:00	0
2008-11-26	16:59:00	0
2008-11-26	17:00:00	0	M
2008-11-26	17:01:00	0
2008-11-26	17:02:00	0
2008-11-26	17:03:00	0
2008-11-26	17:04:00	529
2008-11-26	17:05:00	282
2008-11-26	17:06:00	308
2008-11-26	17:07:00	154
2008-11-26	17:08:00	154
2008-11-26	17:09:00	28
2008-11-26	17:10:00	0
2008-11-26	17:11:00	0
2008-11-26	17:12:00	0
2008-11-26	17:13:00	0
2008-11-26	17:14:00	28
2008-11-26	17:15:00	0
2008-11-26	17:16:00	176
2008-11-26	17:17:00	308
2008-11-26	17:18:00	295
2008-11-26	17:19:00	0
2008-11-26	17:20:00	28
2008-11-26	17:21:00	46
2008-11-26	17:22:00	9
2008-11-26	17:23:00	0
2008-11-26	17:24:00	19
2008-11-26	17:25:00	0
2008-11-26	17:26:00	0
2008-11-26	17:27:00	0
2008-11-26	17:28:00	0
2008-11-26	17:29:00	83
2008-11-26	17:30:00	132
2008-11-26	17:31:00	56
2008-11-26	17:32:00	0
2008-11-26	17:33:00	0
2008-11-26	17:34:00	0
2008-11-26	17:35:00	0
2008-11-26	17:36:00	282
2008-11-26	17:37:00	595
2008-11-26	17:38:00	360
2008-11-26	17:39:00	347
2008-11-26	17:40:00	65
2008-11-26	17:41:00	56
2008-11-26	17:42:00	56
2008-11-26	17:43:00	56
2008-11-26	17:44:00	0
2008-11-26	17:45:00	74
2008-11-26	17:46:00	347
2008-11-26	17:47:00	154
2008-11-26	17:48:00	419
2008-11-26	17:49:00	479
2008-11-26	17:50:00	404
2008-11-26	17:51:00	256
2008-11-26	17:52:00	449
2008-11-26	17:53:00	848
2008-11-26	17:54:00	1996
2008-11-26	17:55:00	1918
2008-11-26	17:56:00	3137
2008-11-26	17:57:00	3311
2008-11-26	17:58:00	1736
2008-11-26	17:59:00	187
2008-11-26	18:00:00	121
2008-11-26	18:01:00	46
2008-11-26	18:02:00	19
2008-11-26	18:03:00	74
2008-11-26	18:04:00	9
2008-11-26	18:05:00	28
2008-11-26	18:06:00	9
2008-11-26	18:07:00	28
2008-11-26	18:08:00	46
2008-11-26	18:09:00	0
2008-11-26	18:10:00	37
2008-11-26	18:11:00	28
2008-11-26	18:12:00	0
2008-11-26	18:13:00	56
2008-11-26	18:14:00	0
2008-11-26	18:15:00	28
2008-11-26	18:16:00	56
2008-11-26	18:17:00	390
2008-11-26	18:18:00	1918
2008-11-26	18:19:00	512
2008-11-26	18:20:00	787
2008-11-26	18:21:00	390
2008-11-26	18:22:00	65
2008-11-26	18:23:00	232
2008-11-26	18:24:00	334
2008-11-26	18:25:00	0
2008-11-26	18:26:00	0
2008-11-26	18:27:00	0
2008-11-26	18:28:00	0
2008-11-26	18:29:00	0
2008-11-26	18:30:00	0
2008-11-26	18:31:00	0
2008-11-26	18:32:00	19
2008-11-26	18:33:00	0
2008-11-26	18:34:00	0
2008-11-26	18:35:00	0
2008-11-26	18:36:00	0
2008-11-26	18:37:00	56
2008-11-26	18:38:00	93
2008-11-26	18:39:00	165
2008-11-26	18:40:00	28
2008-11-26	18:41:00	0
2008-11-26	18:42:00	9
2008-11-26	18:43:00	0
2008-11-26	18:44:00	0
2008-11-26	18:45:00	0
2008-11-26	18:46:00	0
2008-11-26	18:47:00	0
2008-11-26	18:48:00	0
2008-11-26	18:49:00	0
2008-11-26	18:50:00	0
2008-11-26	18:51:00	0
2008-11-26	18:52:00	37
2008-11-26	18:53:00	0
2008-11-26	18:54:00	0
2008-11-26	18:55:00	0
2008-11-26	18:56:00	0
2008-11-26	18:57:00	0
2008-11-26	18:58:00	0
2008-11-26	18:59:00	0
2008-11-26	19:00:00	243
2008-11-26	19:01:00	0
2008-11-26	19:02:00	0
2008-11-26	19:03:00	0
2008-11-26	19:04:00	0
2008-11-26	19:05:00	0
2008-11-26	19:06:00	0
2008-11-26	19:07:00	0
2008-11-26	19:08:00	143
2008-11-26	19:09:00	154
2008-11-26	19:10:00	93
2008-11-26	19:11:00	282
2008-11-26	19:12:00	562
2008-11-26	19:13:00	2076
2008-11-26	19:14:00	807
2008-11-26	19:15:00	892
2008-11-26	19:16:00	670
2008-11-26	19:17:00	347
2008-11-26	19:18:00	9
2008-11-26	19:19:00	0
2008-11-26	19:20:00	0
2008-11-26	19:21:00	0
2008-11-26	19:22:00	0
2008-11-26	19:23:00	0
2008-11-26	19:24:00	0
2008-11-26	19:25:00	28
2008-11-26	19:26:00	9
2008-11-26	19:27:00	9
2008-11-26	19:28:00	46
2008-11-26	19:29:00	37
2008-11-26	19:30:00	787
2008-11-26	19:31:00	1056
2008-11-26	19:32:00	269
2008-11-26	19:33:00	479
2008-11-26	19:34:00	121
2008-11-26	19:35:00	0
2008-11-26	19:36:00	28
2008-11-26	19:37:00	0
2008-11-26	19:38:00	28
2008-11-26	19:39:00	9
2008-11-26	19:40:00	0
2008-11-26	19:41:00	0
2008-11-26	19:42:00	0
2008-11-26	19:43:00	111
2008-11-26	19:44:00	959
2008-11-26	19:45:00	347
2008-11-26	19:46:00	19
2008-11-26	19:47:00	143
2008-11-26	19:48:00	121
2008-11-26	19:49:00	434
2008-11-26	19:50:00	479
2008-11-26	19:51:00	390
2008-11-26	19:52:00	187
2008-11-26	19:53:00	282
2008-11-26	19:54:00	221
2008-11-26	19:55:00	0
2008-11-26	19:56:00	0
2008-11-26	19:57:00	232
2008-11-26	19:58:00	256
2008-11-26	19:59:00	37
2008-11-26	20:00:00	28
2008-11-26	20:01:00	562
2008-11-26	20:02:00	562
2008-11-26	20:03:00	221
2008-11-26	20:04:00	308
2008-11-26	20:05:00	187
2008-11-26	20:06:00	419
2008-11-26	20:07:00	256
2008-11-26	20:08:00	495
2008-11-26	20:09:00	295
2008-11-26	20:10:00	0
2008-11-26	20:11:00	0
2008-11-26	20:12:00	9
2008-11-26	20:13:00	83
2008-11-26	20:14:00	1106
2008-11-26	20:15:00	512
2008-11-26	20:16:00	0
2008-11-26	20:17:00	0
2008-11-26	20:18:00	19
2008-11-26	20:19:00	0
2008-11-26	20:20:00	0
2008-11-26	20:21:00	9
2008-11-26	20:22:00	0
2008-11-26	20:23:00	0
2008-11-26	20:24:00	1471
2008-11-26	20:25:00	937
2008-11-26	20:26:00	375
2008-11-26	20:27:00	0
2008-11-26	20:28:00	360
2008-11-26	20:29:00	334
2008-11-26	20:30:00	419
2008-11-26	20:31:00	282
2008-11-26	20:32:00	198
2008-11-26	20:33:00	210
2008-11-26	20:34:00	0
2008-11-26	20:35:00	0
2008-11-26	20:36:00	0
2008-11-26	20:37:00	0
2008-11-26	20:38:00	0
2008-11-26	20:39:00	19
2008-11-26	20:40:00	0
2008-11-26	20:41:00	0
2008-11-26	20:42:00	19
2008-11-26	20:43:00	0
2008-11-26	20:44:00	19
2008-11-26	20:45:00	529
2008-11-26	20:46:00	154
2008-11-26	20:47:00	390
2008-11-26	20:48:00	154
2008-11-26	20:49:00	633
2008-11-26	20:50:00	295
2008-11-26	20:51:00	282
2008-11-26	20:52:00	37
2008-11-26	20:53:00	176
2008-11-26	20:54:00	232
2008-11-26	20:55:00	210
2008-11-26	20:56:00	143
2008-11-26	20:57:00	0
2008-11-26	20:58:00	0
2008-11-26	20:59:00	37
2008-11-26	21:00:00	19
2008-11-26	21:01:00	9
2008-11-26	21:02:00	46
2008-11-26	21:03:00	0
2008-11-26	21:04:00	0
2008-11-26	21:05:00	0
2008-11-26	21:06:00	65
2008-11-26	21:07:00	0
2008-11-26	21:08:00	56
2008-11-26	21:09:00	347
2008-11-26	21:10:00	479
2008-11-26	21:11:00	9
2008-11-26	21:12:00	56
2008-11-26	21:13:00	892
2008-11-26	21:14:00	221
2008-11-26	21:15:00	176
2008-11-26	21:16:00	154
2008-11-26	21:17:00	434
2008-11-26	21:18:00	28
2008-11-26	21:19:00	9
2008-11-26	21:20:00	0
2008-11-26	21:21:00	0
2008-11-26	21:22:00	0
2008-11-26	21:23:00	0
2008-11-26	21:24:00	0
2008-11-26	21:25:00	0
2008-11-26	21:26:00	0
2008-11-26	21:27:00	0
2008-11-26	21:28:00	0
2008-11-26	21:29:00	0
2008-11-26	21:30:00	0
2008-11-26	21:31:00	0
2008-11-26	21:32:00	0
2008-11-26	21:33:00	0
2008-11-26	21:34:00	0
2008-11-26	21:35:00	0
2008-11-26	21:36:00	0
2008-11-26	21:37:00	0
2008-11-26	21:38:00	9
2008-11-26	21:39:00	0
2008-11-26	21:40:00	0
2008-11-26	21:41:00	0
2008-11-26	21:42:00	243
2008-11-26	21:43:00	707
2008-11-26	21:44:00	121
2008-11-26	21:45:00	0
2008-11-26	21:46:00	0
2008-11-26	21:47:00	19
2008-11-26	21:48:00	9
2008-11-26	21:49:00	46
2008-11-26	21:50:00	65
2008-11-26	21:51:00	495
2008-11-26	21:52:00	0
2008-11-26	21:53:00	0
2008-11-26	21:54:00	28
2008-11-26	21:55:00	0
2008-11-26	21:56:00	0
2008-11-26	21:57:00	0
2008-11-26	21:58:00	0
2008-11-26	21:59:00	9
2008-11-26	22:00:00	0
2008-11-26	22:01:00	46
2008-11-26	22:02:00	37
2008-11-26	22:03:00	0
2008-11-26	22:04:00	0
2008-11-26	22:05:00	0
2008-11-26	22:06:00	0
2008-11-26	22:07:00	0
2008-11-26	22:08:00	0
2008-11-26	22:09:00	0
2008-11-26	22:10:00	0
2008-11-26	22:11:00	0
2008-11-26	22:12:00	0
2008-11-26	22:13:00	404
2008-11-26	22:14:00	132
2008-11-26	22:15:00	0
2008-11-26	22:16:00	9
2008-11-26	22:17:00	19
2008-11-26	22:18:00	0
2008-11-26	22:19:00	0
2008-11-26	22:20:00	111
2008-11-26	22:21:00	0
2008-11-26	22:22:00	0
2008-11-26	22:23:00	0
2008-11-26	22:24:00	165
2008-11-26	22:25:00	0
2008-11-26	22:26:00	0
2008-11-26	22:27:00	0
2008-11-26	22:28:00	0
2008-11-26	22:29:00	0
2008-11-26	22:30:00	0
2008-11-26	22:31:00	0
2008-11-26	22:32:00	464
2008-11-26	22:33:00	176
2008-11-26	22:34:00	0
2008-11-26	22:35:00	0
2008-11-26	22:36:00	0
2008-11-26	22:37:00	0
2008-11-26	22:38:00	0
2008-11-26	22:39:00	0
2008-11-26	22:40:00	0
2008-11-26	22:41:00	0
2008-11-26	22:42:00	0
2008-11-26	22:43:00	0
2008-11-26	22:44:00	0
2008-11-26	22:45:00	0
2008-11-26	22:46:00	0
2008-11-26	22:47:00	0
2008-11-26	22:48:00	0
2008-11-26	22:49:00	0
2008-11-26	22:50:00	0
2008-11-26	22:51:00	0
2008-11-26	22:52:00	0
2008-11-26	22:53:00	19
2008-11-26	22:54:00	0
2008-11-26	22:55:00	0
2008-11-26	22:56:00	0
2008-11-26	22:57:00	0
2008-11-26	22:58:00	0
2008-11-26	22:59:00	0
2008-11-26	23:00:00	0
2008-11-26	23:01:00	0
2008-11-26	23:02:00	0
2008-11-26	23:03:00	0
2008-11-26	23:04:00	0
2008-11-26	23:05:00	143
2008-11-26	23:06:00	937
2008-11-26	23:07:00	308
2008-11-26	23:08:00	0
2008-11-26	23:09:00	0
2008-11-26	23:10:00	0
2008-11-26	23:11:00	0
2008-11-26	23:12:00	0
2008-11-26	23:13:00	0
2008-11-26	23:14:00	0
2008-11-26	23:15:00	0
2008-11-26	23:16:00	0
2008-11-26	23:17:00	0
2008-11-26	23:18:00	0
2008-11-26	23:19:00	0
2008-11-26	23:20:00	0
2008-11-26	23:21:00	0
2008-11-26	23:22:00	0
2008-11-26	23:23:00	0
2008-11-26	23:24:00	9
2008-11-26	23:25:00	0
2008-11-26	23:26:00	0
2008-11-26	23:27:00	0
2008-11-26	23:28:00	0
2008-11-26	23:29:00	0
2008-11-26	23:30:00	9
2008-11-26	23:31:00	46
2008-11-26	23:32:00	0
2008-11-26	23:33:00	0
2008-11-26	23:34:00	0
2008-11-26	23:35:00	19
2008-11-26	23:36:00	37
2008-11-26	23:37:00	0
2008-11-26	23:38:00	0
2008-11-26	23:39:00	0
2008-11-26	23:40:00	0
2008-11-26	23:41:00	0
2008-11-26	23:42:00	0
2008-11-26	23:43:00	0
2008-11-26	23:44:00	0
2008-11-26	23:45:00	0
2008-11-26	23:46:00	0
2008-11-26	23:47:00	0
2008-11-26	23:48:00	0
2008-11-26	23:49:00	9
2008-11-26	23:50:00	0
2008-11-26	23:51:00	0
2008-11-26	23:52:00	0
2008-11-26	23:53:00	0
2008-11-26	23:54:00	0
2008-11-26	23:55:00	0
2008-11-26	23:56:00	0
2008-11-26	23:57:00	0
2008-11-26	23:58:00	0
2008-11-26	23:59:00	0
2008-11-27	00:00:00	0
2008-11-27	00:01:00	0
2008-11-27	00:02:00	0
2008-11-27	00:03:00	28
2008-11-27	00:04:00	0
2008-11-27	00:05:00	0
2008-11-27	00:06:00	0
2008-11-27	00:07:00	65
2008-11-27	00:08:00	9
2008-11-27	00:09:00	65
2008-11-27	00:10:00	187
2008-11-27	00:11:00	651
2008-11-27	00:12:00	870
2008-11-27	00:13:00	232
2008-11-27	00:14:00	1158
2008-11-27	00:15:00	9
2008-11-27	00:16:00	0
2008-11-27	00:17:00	0
2008-11-27	00:18:00	0
2008-11-27	00:19:00	0
2008-11-27	00:20:00	0
2008-11-27	00:21:00	0
2008-11-27	00:22:00	0
2008-11-27	00:23:00	0
2008-11-27	00:24:00	0
2008-11-27	00:25:00	0
2008-11-27	00:26:00	0
2008-11-27	00:27:00	0
2008-11-27	00:28:00	0
2008-11-27	00:29:00	0
2008-11-27	00:30:00	0
2008-11-27	00:31:00	0
2008-11-27	00:32:00	0
2008-11-27	00:33:00	0
2008-11-27	00:34:00	0
2008-11-27	00:35:00	0
2008-11-27	00:36:00	0
2008-11-27	00:37:00	0
2008-11-27	00:38:00	0
2008-11-27	00:39:00	19
2008-11-27	00:40:00	0
2008-11-27	00:41:00	0
2008-11-27	00:42:00	0
2008-11-27	00:43:00	0
2008-11-27	00:44:00	0
2008-11-27	00:45:00	0
2008-11-27	00:46:00	0
2008-11-27	00:47:00	0
2008-11-27	00:48:00	0
2008-11-27	00:49:00	0
2008-11-27	00:50:00	0
2008-11-27	00:51:00	0
2008-11-27	00:52:00	0
2008-11-27	00:53:00	0
2008-11-27	00:54:00	28
2008-11-27	00:55:00	0
2008-11-27	00:56:00	0
2008-11-27	00:57:00	0
2008-11-27	00:58:00	0
2008-11-27	00:59:00	0
2008-11-27	01:00:00	0
2008-11-27	01:01:00	0
2008-11-27	01:02:00	0
2008-11-27	01:03:00	0
2008-11-27	01:04:00	0
2008-11-27	01:05:00	0
2008-11-27	01:06:00	0
2008-11-27	01:07:00	0
2008-11-27	01:08:00	0
2008-11-27	01:09:00	0
2008-11-27	01:10:00	0
2008-11-27	01:11:00	0
2008-11-27	01:12:00	0
2008-11-27	01:13:00	0
2008-11-27	01:14:00	0
2008-11-27	01:15:00	0
2008-11-27	01:16:00	0
2008-11-27	01:17:00	0
2008-11-27	01:18:00	0
2008-11-27	01:19:00	0
2008-11-27	01:20:00	0
2008-11-27	01:21:00	46
2008-11-27	01:22:00	74
2008-11-27	01:23:00	0
2008-11-27	01:24:00	0
2008-11-27	01:25:00	0
2008-11-27	01:26:00	0
2008-11-27	01:27:00	0
2008-11-27	01:28:00	0
2008-11-27	01:29:00	0
2008-11-27	01:30:00	0
2008-11-27	01:31:00	0
2008-11-27	01:32:00	0
2008-11-27	01:33:00	0
2008-11-27	01:34:00	0
2008-11-27	01:35:00	0
2008-11-27	01:36:00	0
2008-11-27	01:37:00	0
2008-11-27	01:38:00	0
2008-11-27	01:39:00	0
2008-11-27	01:40:00	0
2008-11-27	01:41:00	0
2008-11-27	01:42:00	0
2008-11-27	01:43:00	0
2008-11-27	01:44:00	0
2008-11-27	01:45:00	0
2008-11-27	01:46:00	0
2008-11-27	01:47:00	0
2008-11-27	01:48:00	0
2008-11-27	01:49:00	0
2008-11-27	01:50:00	0
2008-11-27	01:51:00	9
2008-11-27	01:52:00	0
2008-11-27	01:53:00	0
2008-11-27	01:54:00	0
2008-11-27	01:55:00	0
2008-11-27	01:56:00	0
2008-11-27	01:57:00	0
2008-11-27	01:58:00	0
2008-11-27	01:59:00	0
2008-11-27	02:00:00	0
2008-11-27	02:01:00	0
2008-11-27	02:02:00	0
2008-11-27	02:03:00	0
2008-11-27	02:04:00	0
2008-11-27	02:05:00	0
2008-11-27	02:06:00	0
2008-11-27	02:07:00	0
2008-11-27	02:08:00	0
2008-11-27	02:09:00	0
2008-11-27	02:10:00	0
2008-11-27	02:11:00	0
2008-11-27	02:12:00	0
2008-11-27	02:13:00	0
2008-11-27	02:14:00	0
2008-11-27	02:15:00	0
2008-11-27	02:16:00	28
2008-11-27	02:17:00	143
2008-11-27	02:18:00	0
2008-11-27	02:19:00	0
2008-11-27	02:20:00	0
2008-11-27	02:21:00	0
2008-11-27	02:22:00	0
2008-11-27	02:23:00	0
2008-11-27	02:24:00	0
2008-11-27	02:25:00	0
2008-11-27	02:26:00	0
2008-11-27	02:27:00	0
2008-11-27	02:28:00	0
2008-11-27	02:29:00	0
2008-11-27	02:30:00	0
2008-11-27	02:31:00	0
2008-11-27	02:32:00	0
2008-11-27	02:33:00	0
2008-11-27	02:34:00	0
2008-11-27	02:35:00	0
2008-11-27	02:36:00	0
2008-11-27	02:37:00	0
2008-11-27	02:38:00	0
2008-11-27	02:39:00	0
2008-11-27	02:40:00	0
2008-11-27	02:41:00	0
2008-11-27	02:42:00	0
2008-11-27	02:43:00	0
2008-11-27	02:44:00	0
2008-11-27	02:45:00	0
2008-11-27	02:46:00	0
2008-11-27	02:47:00	0
2008-11-27	02:48:00	0
2008-11-27	02:49:00	0
2008-11-27	02:50:00	0
2008-11-27	02:51:00	0
2008-11-27	02:52:00	0
2008-11-27	02:53:00	0
2008-11-27	02:54:00	0
2008-11-27	02:55:00	0
2008-11-27	02:56:00	0
2008-11-27	02:57:00	0
2008-11-27	02:58:00	0
2008-11-27	02:59:00	0
2008-11-27	03:00:00	0
2008-11-27	03:01:00	0
2008-11-27	03:02:00	0
2008-11-27	03:03:00	0
2008-11-27	03:04:00	0
2008-11-27	03:05:00	0
2008-11-27	03:06:00	0
2008-11-27	03:07:00	0
2008-11-27	03:08:00	0
2008-11-27	03:09:00	0
2008-11-27	03:10:00	0
2008-11-27	03:11:00	0
2008-11-27	03:12:00	0
2008-11-27	03:13:00	0
2008-11-27	03:14:00	0
2008-11-27	03:15:00	0
2008-11-27	03:16:00	0
2008-11-27	03:17:00	0
2008-11-27	03:18:00	19
2008-11-27	03:19:00	0
2008-11-27	03:20:00	0
2008-11-27	03:21:00	0
2008-11-27	03:22:00	0
2008-11-27	03:23:00	0
2008-11-27	03:24:00	0
2008-11-27	03:25:00	0
2008-11-27	03:26:00	0
2008-11-27	03:27:00	0
2008-11-27	03:28:00	0
2008-11-27	03:29:00	0
2008-11-27	03:30:00	0
2008-11-27	03:31:00	0
2008-11-27	03:32:00	0
2008-11-27	03:33:00	0
2008-11-27	03:34:00	0
2008-11-27	03:35:00	0
2008-11-27	03:36:00	0
2008-11-27	03:37:00	0
2008-11-27	03:38:00	0
2008-11-27	03:39:00	0
2008-11-27	03:40:00	0
2008-11-27	03:41:00	0
2008-11-27	03:42:00	0
2008-11-27	03:43:00	0
2008-11-27	03:44:00	0
2008-11-27	03:45:00	0
2008-11-27	03:46:00	0
2008-11-27	03:47:00	0
2008-11-27	03:48:00	9
2008-11-27	03:49:00	19
2008-11-27	03:50:00	0
2008-11-27	03:51:00	0
2008-11-27	03:52:00	0
2008-11-27	03:53:00	0
2008-11-27	03:54:00	0
2008-11-27	03:55:00	0
2008-11-27	03:56:00	0
2008-11-27	03:57:00	0
2008-11-27	03:58:00	0
2008-11-27	03:59:00	0
2008-11-27	04:00:00	0
2008-11-27	04:01:00	0
2008-11-27	04:02:00	0
2008-11-27	04:03:00	0
2008-11-27	04:04:00	0
2008-11-27	04:05:00	0
2008-11-27	04:06:00	0
2008-11-27	04:07:00	9
2008-11-27	04:08:00	0
2008-11-27	04:09:00	0
2008-11-27	04:10:00	0
2008-11-27	04:11:00	102
2008-11-27	04:12:00	0
2008-11-27	04:13:00	0
2008-11-27	04:14:00	0
2008-11-27	04:15:00	0
2008-11-27	04:16:00	0
2008-11-27	04:17:00	0
2008-11-27	04:18:00	0
2008-11-27	04:19:00	0
2008-11-27	04:20:00	0
2008-11-27	04:21:00	0
2008-11-27	04:22:00	0
2008-11-27	04:23:00	121
2008-11-27	04:24:00	111
2008-11-27	04:25:00	0
2008-11-27	04:26:00	0
2008-11-27	04:27:00	0
2008-11-27	04:28:00	0
2008-11-27	04:29:00	0
2008-11-27	04:30:00	0
2008-11-27	04:31:00	0
2008-11-27	04:32:00	0
2008-11-27	04:33:00	0
2008-11-27	04:34:00	0
2008-11-27	04:35:00	0
2008-11-27	04:36:00	0
2008-11-27	04:37:00	0
2008-11-27	04:38:00	0
2008-11-27	04:39:00	0
2008-11-27	04:40:00	0
2008-11-27	04:41:00	0
2008-11-27	04:42:00	0
2008-11-27	04:43:00	0
2008-11-27	04:44:00	0
2008-11-27	04:45:00	0
2008-11-27	04:46:00	0
2008-11-27	04:47:00	0
2008-11-27	04:48:00	0
2008-11-27	04:49:00	0
2008-11-27	04:50:00	0
2008-11-27	04:51:00	65
2008-11-27	04:52:00	0
2008-11-27	04:53:00	0
2008-11-27	04:54:00	0
2008-11-27	04:55:00	0
2008-11-27	04:56:00	0
2008-11-27	04:57:00	0
2008-11-27	04:58:00	0
2008-11-27	04:59:00	0
2008-11-27	05:00:00	0
2008-11-27	05:01:00	0
2008-11-27	05:02:00	0
2008-11-27	05:03:00	0
2008-11-27	05:04:00	37
2008-11-27	05:05:00	0
2008-11-27	05:06:00	0
2008-11-27	05:07:00	0
2008-11-27	05:08:00	0
2008-11-27	05:09:00	0
2008-11-27	05:10:00	0
2008-11-27	05:11:00	0
2008-11-27	05:12:00	74
2008-11-27	05:13:00	102
2008-11-27	05:14:00	0
2008-11-27	05:15:00	0
2008-11-27	05:16:00	0
2008-11-27	05:17:00	0
2008-11-27	05:18:00	0
2008-11-27	05:19:00	0
2008-11-27	05:20:00	0
2008-11-27	05:21:00	74
2008-11-27	05:22:00	0
2008-11-27	05:23:00	0
2008-11-27	05:24:00	0
2008-11-27	05:25:00	0
2008-11-27	05:26:00	0
2008-11-27	05:27:00	0
2008-11-27	05:28:00	0
2008-11-27	05:29:00	0
2008-11-27	05:30:00	0
2008-11-27	05:31:00	0
2008-11-27	05:32:00	0
2008-11-27	05:33:00	0
2008-11-27	05:34:00	0
2008-11-27	05:35:00	0
2008-11-27	05:36:00	0
2008-11-27	05:37:00	0
2008-11-27	05:38:00	0
2008-11-27	05:39:00	121
2008-11-27	05:40:00	9
2008-11-27	05:41:00	0
2008-11-27	05:42:00	0
2008-11-27	05:43:00	0
2008-11-27	05:44:00	0
2008-11-27	05:45:00	0
2008-11-27	05:46:00	0
2008-11-27	05:47:00	0
2008-11-27	05:48:00	0
2008-11-27	05:49:00	0
2008-11-27	05:50:00	0
2008-11-27	05:51:00	0
2008-11-27	05:52:00	0
2008-11-27	05:53:00	0
2008-11-27	05:54:00	0
2008-11-27	05:55:00	0
2008-11-27	05:56:00	0
2008-11-27	05:57:00	0
2008-11-27	05:58:00	0
2008-11-27	05:59:00	0
2008-11-27	06:00:00	0
2008-11-27	06:01:00	0
2008-11-27	06:02:00	0
2008-11-27	06:03:00	0
2008-11-27	06:04:00	0
2008-11-27	06:05:00	0
2008-11-27	06:06:00	0
2008-11-27	06:07:00	0
2008-11-27	06:08:00	0
2008-11-27	06:09:00	0
2008-11-27	06:10:00	0
2008-11-27	06:11:00	0
2008-11-27	06:12:00	0
2008-11-27	06:13:00	0
2008-11-27	06:14:00	0
2008-11-27	06:15:00	0
2008-11-27	06:16:00	0
2008-11-27	06:17:00	0
2008-11-27	06:18:00	0
2008-11-27	06:19:00	0
2008-11-27	06:20:00	19
2008-11-27	06:21:00	165
2008-11-27	06:22:00	0
2008-11-27	06:23:00	0
2008-11-27	06:24:00	0
2008-11-27	06:25:00	0
2008-11-27	06:26:00	0
2008-11-27	06:27:00	0
2008-11-27	06:28:00	0
2008-11-27	06:29:00	0
2008-11-27	06:30:00	0
2008-11-27	06:31:00	0
2008-11-27	06:32:00	0
2008-11-27	06:33:00	0
2008-11-27	06:34:00	0
2008-11-27	06:35:00	0
2008-11-27	06:36:00	0
2008-11-27	06:37:00	0
2008-11-27	06:38:00	0
2008-11-27	06:39:00	0
2008-11-27	06:40:00	0
2008-11-27	06:41:00	0
2008-11-27	06:42:00	0
2008-11-27	06:43:00	9
2008-11-27	06:44:00	0
2008-11-27	06:45:00	0
2008-11-27	06:46:00	0
2008-11-27	06:47:00	46
2008-11-27	06:48:00	0
2008-11-27	06:49:00	0
2008-11-27	06:50:00	0
2008-11-27	06:51:00	0
2008-11-27	06:52:00	0
2008-11-27	06:53:00	0
2008-11-27	06:54:00	0
2008-11-27	06:55:00	0
2008-11-27	06:56:00	0
2008-11-27	06:57:00	0
2008-11-27	06:58:00	0
2008-11-27	06:59:00	0
2008-11-27	07:00:00	0
2008-11-27	07:01:00	0
2008-11-27	07:02:00	0
2008-11-27	07:03:00	83
2008-11-27	07:04:00	0
2008-11-27	07:05:00	232
2008-11-27	07:06:00	0
2008-11-27	07:07:00	0
2008-11-27	07:08:00	0
2008-11-27	07:09:00	0
2008-11-27	07:10:00	0
2008-11-27	07:11:00	0
2008-11-27	07:12:00	0
2008-11-27	07:13:00	0
2008-11-27	07:14:00	0
2008-11-27	07:15:00	0
2008-11-27	07:16:00	0
2008-11-27	07:17:00	0
2008-11-27	07:18:00	0
2008-11-27	07:19:00	0
2008-11-27	07:20:00	0
2008-11-27	07:21:00	0
2008-11-27	07:22:00	0
2008-11-27	07:23:00	0
2008-11-27	07:24:00	0
2008-11-27	07:25:00	0
2008-11-27	07:26:00	0
2008-11-27	07:27:00	0
2008-11-27	07:28:00	0
2008-11-27	07:29:00	0
2008-11-27	07:30:00	0
2008-11-27	07:31:00	0
2008-11-27	07:32:00	0
2008-11-27	07:33:00	0
2008-11-27	07:34:00	0
2008-11-27	07:35:00	9
2008-11-27	07:36:00	0
2008-11-27	07:37:00	0
2008-11-27	07:38:00	0
2008-11-27	07:39:00	0
2008-11-27	07:40:00	0
2008-11-27	07:41:00	0
2008-11-27	07:42:00	0
2008-11-27	07:43:00	0
2008-11-27	07:44:00	0
2008-11-27	07:45:00	28
2008-11-27	07:46:00	93
2008-11-27	07:47:00	102
2008-11-27	07:48:00	0
2008-11-27	07:49:00	0
2008-11-27	07:50:00	0
2008-11-27	07:51:00	0
2008-11-27	07:52:00	0
2008-11-27	07:53:00	0
2008-11-27	07:54:00	0
2008-11-27	07:55:00	0
2008-11-27	07:56:00	37
2008-11-27	07:57:00	0
2008-11-27	07:58:00	0
2008-11-27	07:59:00	0
2008-11-27	08:00:00	0
2008-11-27	08:01:00	19
2008-11-27	08:02:00	0
2008-11-27	08:03:00	0
2008-11-27	08:04:00	0
2008-11-27	08:05:00	0
2008-11-27	08:06:00	0
2008-11-27	08:07:00	308
2008-11-27	08:08:00	1321
2008-11-27	08:09:00	937
2008-11-27	08:10:00	746
2008-11-27	08:11:00	1701
2008-11-27	08:12:00	2421
2008-11-27	08:13:00	892
2008-11-27	08:14:00	404
2008-11-27	08:15:00	787
2008-11-27	08:16:00	595
2008-11-27	08:17:00	65
2008-11-27	08:18:00	0
2008-11-27	08:19:00	0
2008-11-27	08:20:00	256
2008-11-27	08:21:00	1736
2008-11-27	08:22:00	870
2008-11-27	08:23:00	937
2008-11-27	08:24:00	0
2008-11-27	08:25:00	0
2008-11-27	08:26:00	0
2008-11-27	08:27:00	0
2008-11-27	08:28:00	0
2008-11-27	08:29:00	1380
2008-11-27	08:30:00	46
2008-11-27	08:31:00	308
2008-11-27	08:32:00	915
2008-11-27	08:33:00	111
2008-11-27	08:34:00	0
2008-11-27	08:35:00	56
2008-11-27	08:36:00	9
2008-11-27	08:37:00	0
2008-11-27	08:38:00	0
2008-11-27	08:39:00	0
2008-11-27	08:40:00	9
2008-11-27	08:41:00	0
2008-11-27	08:42:00	9
2008-11-27	08:43:00	0
2008-11-27	08:44:00	28
2008-11-27	08:45:00	28
2008-11-27	08:46:00	19
2008-11-27	08:47:00	0
2008-11-27	08:48:00	0
2008-11-27	08:49:00	0
2008-11-27	08:50:00	0
2008-11-27	08:51:00	0
2008-11-27	08:52:00	0
2008-11-27	08:53:00	0
2008-11-27	08:54:00	19
2008-11-27	08:55:00	0
2008-11-27	08:56:00	19
2008-11-27	08:57:00	9
2008-11-27	08:58:00	0
2008-11-27	08:59:00	19
2008-11-27	09:00:00	198
2008-11-27	09:01:00	269
2008-11-27	09:02:00	9
2008-11-27	09:03:00	0
2008-11-27	09:04:00	0
2008-11-27	09:05:00	0
2008-11-27	09:06:00	0
2008-11-27	09:07:00	0
2008-11-27	09:08:00	28
[truncated: 19,611 more rows]

[truncated: 3 more sheets: 12.10.08, 12.23.08, 1.6.09]
