# Supplementary material for: Initial evaluation of nighttime restlessness in a naturally occurring canine model of osteoarthritis pain
Source: PeerJ. 2015 Feb 17;3:e772. doi: 10.7717/peerj.772 (PMC4340376; doi:10.7717/peerj.772)
Supplement: Supplemental Information 14 [file peerj-03-772-s014.xlsx]

## Sheet: Office Visits
Visit Date	Visit Number
2008-10-14 06:00:00	1
2008-10-28 06:00:00	2
2008-11-11 06:00:00	3
2008-11-25 06:00:00	4
2008-12-09 06:00:00	5
2008-12-22 06:00:00	6
2009-01-05 06:00:00	7
2009-01-22 06:00:00	8
2009-02-03 06:00:00	9

## Sheet: 12_Data
Segment	DateTime	Activity	Hour	Quadrant	Study Day	Weekday
1	2008-10-21 06:01:00	0	6	2	7	3
1	2008-10-21 06:02:00	0	6	2	7	3
1	2008-10-21 06:03:00	0	6	2	7	3
1	2008-10-21 06:04:00	0	6	2	7	3
1	2008-10-21 06:05:00	0	6	2	7	3
1	2008-10-21 06:06:00	0	6	2	7	3
1	2008-10-21 06:07:00	0	6	2	7	3
1	2008-10-21 06:08:00	0	6	2	7	3
1	2008-10-21 06:09:00	0	6	2	7	3
1	2008-10-21 06:10:00	0	6	2	7	3
1	2008-10-21 06:11:00	0	6	2	7	3
1	2008-10-21 06:12:00	19	6	2	7	3
1	2008-10-21 06:13:00	0	6	2	7	3
1	2008-10-21 06:14:00	0	6	2	7	3
1	2008-10-21 06:15:00	0	6	2	7	3
1	2008-10-21 06:16:00	0	6	2	7	3
1	2008-10-21 06:17:00	0	6	2	7	3
1	2008-10-21 06:18:00	0	6	2	7	3
1	2008-10-21 06:19:00	0	6	2	7	3
1	2008-10-21 06:20:00	0	6	2	7	3
1	2008-10-21 06:21:00	0	6	2	7	3
1	2008-10-21 06:22:00	0	6	2	7	3
1	2008-10-21 06:23:00	0	6	2	7	3
1	2008-10-21 06:24:00	0	6	2	7	3
1	2008-10-21 06:25:00	0	6	2	7	3
1	2008-10-21 06:26:00	0	6	2	7	3
1	2008-10-21 06:27:00	0	6	2	7	3
1	2008-10-21 06:28:00	0	6	2	7	3
1	2008-10-21 06:29:00	0	6	2	7	3
1	2008-10-21 06:30:00	0	6	2	7	3
1	2008-10-21 06:31:00	0	6	2	7	3
1	2008-10-21 06:32:00	0	6	2	7	3
1	2008-10-21 06:33:00	0	6	2	7	3
1	2008-10-21 06:34:00	0	6	2	7	3
1	2008-10-21 06:35:00	0	6	2	7	3
1	2008-10-21 06:36:00	0	6	2	7	3
1	2008-10-21 06:37:00	0	6	2	7	3
1	2008-10-21 06:38:00	0	6	2	7	3
1	2008-10-21 06:39:00	0	6	2	7	3
1	2008-10-21 06:40:00	9	6	2	7	3
1	2008-10-21 06:41:00	0	6	2	7	3
1	2008-10-21 06:42:00	0	6	2	7	3
1	2008-10-21 06:43:00	0	6	2	7	3
1	2008-10-21 06:44:00	0	6	2	7	3
1	2008-10-21 06:45:00	0	6	2	7	3
1	2008-10-21 06:46:00	0	6	2	7	3
1	2008-10-21 06:47:00	0	6	2	7	3
1	2008-10-21 06:48:00	0	6	2	7	3
1	2008-10-21 06:49:00	0	6	2	7	3
1	2008-10-21 06:50:00	0	6	2	7	3
1	2008-10-21 06:51:00	0	6	2	7	3
1	2008-10-21 06:52:00	19	6	2	7	3
1	2008-10-21 06:53:00	43	6	2	7	3
1	2008-10-21 06:54:00	0	6	2	7	3
1	2008-10-21 06:55:00	0	6	2	7	3
1	2008-10-21 06:56:00	0	6	2	7	3
1	2008-10-21 06:57:00	0	6	2	7	3
1	2008-10-21 06:58:00	0	6	2	7	3
1	2008-10-21 06:59:00	0	6	2	7	3
1	2008-10-21 07:00:00	0	6	2	7	3
1	2008-10-21 07:01:00	0	7	2	7	3
1	2008-10-21 07:02:00	0	7	2	7	3
1	2008-10-21 07:03:00	0	7	2	7	3
1	2008-10-21 07:04:00	0	7	2	7	3
1	2008-10-21 07:05:00	0	7	2	7	3
1	2008-10-21 07:06:00	0	7	2	7	3
1	2008-10-21 07:07:00	0	7	2	7	3
1	2008-10-21 07:08:00	0	7	2	7	3
1	2008-10-21 07:09:00	0	7	2	7	3
1	2008-10-21 07:10:00	0	7	2	7	3
1	2008-10-21 07:11:00	0	7	2	7	3
1	2008-10-21 07:12:00	0	7	2	7	3
1	2008-10-21 07:13:00	0	7	2	7	3
1	2008-10-21 07:14:00	62	7	2	7	3
1	2008-10-21 07:15:00	119	7	2	7	3
1	2008-10-21 07:16:00	33	7	2	7	3
1	2008-10-21 07:17:00	113	7	2	7	3
1	2008-10-21 07:18:00	47	7	2	7	3
1	2008-10-21 07:19:00	229	7	2	7	3
1	2008-10-21 07:20:00	171	7	2	7	3
1	2008-10-21 07:21:00	207	7	2	7	3
1	2008-10-21 07:22:00	28	7	2	7	3
1	2008-10-21 07:23:00	0	7	2	7	3
1	2008-10-21 07:24:00	0	7	2	7	3
1	2008-10-21 07:25:00	0	7	2	7	3
1	2008-10-21 07:26:00	0	7	2	7	3
1	2008-10-21 07:27:00	0	7	2	7	3
1	2008-10-21 07:28:00	0	7	2	7	3
1	2008-10-21 07:29:00	0	7	2	7	3
1	2008-10-21 07:30:00	0	7	2	7	3
1	2008-10-21 07:31:00	84	7	2	7	3
1	2008-10-21 07:32:00	503	7	2	7	3
1	2008-10-21 07:33:00	980	7	2	7	3
1	2008-10-21 07:34:00	503	7	2	7	3
1	2008-10-21 07:35:00	119	7	2	7	3
1	2008-10-21 07:36:00	131	7	2	7	3
1	2008-10-21 07:37:00	0	7	2	7	3
1	2008-10-21 07:38:00	28	7	2	7	3
1	2008-10-21 07:39:00	0	7	2	7	3
1	2008-10-21 07:40:00	0	7	2	7	3
1	2008-10-21 07:41:00	0	7	2	7	3
1	2008-10-21 07:42:00	0	7	2	7	3
1	2008-10-21 07:43:00	14	7	2	7	3
1	2008-10-21 07:44:00	0	7	2	7	3
1	2008-10-21 07:45:00	73	7	2	7	3
1	2008-10-21 07:46:00	1309	7	2	7	3
1	2008-10-21 07:47:00	675	7	2	7	3
1	2008-10-21 07:48:00	333	7	2	7	3
1	2008-10-21 07:49:00	5	7	2	7	3
1	2008-10-21 07:50:00	67	7	2	7	3
1	2008-10-21 07:51:00	0	7	2	7	3
1	2008-10-21 07:52:00	0	7	2	7	3
1	2008-10-21 07:53:00	107	7	2	7	3
1	2008-10-21 07:54:00	67	7	2	7	3
1	2008-10-21 07:55:00	107	7	2	7	3
1	2008-10-21 07:56:00	184	7	2	7	3
1	2008-10-21 07:57:00	9	7	2	7	3
1	2008-10-21 07:58:00	0	7	2	7	3
1	2008-10-21 07:59:00	0	7	2	7	3
1	2008-10-21 08:00:00	43	7	2	7	3
1	2008-10-21 08:01:00	67	8	2	7	3
1	2008-10-21 08:02:00	137	8	2	7	3
1	2008-10-21 08:03:00	0	8	2	7	3
1	2008-10-21 08:04:00	47	8	2	7	3
1	2008-10-21 08:05:00	43	8	2	7	3
1	2008-10-21 08:06:00	19	8	2	7	3
1	2008-10-21 08:07:00	0	8	2	7	3
1	2008-10-21 08:08:00	67	8	2	7	3
1	2008-10-21 08:09:00	0	8	2	7	3
1	2008-10-21 08:10:00	0	8	2	7	3
1	2008-10-21 08:11:00	0	8	2	7	3
1	2008-10-21 08:12:00	0	8	2	7	3
1	2008-10-21 08:13:00	62	8	2	7	3
1	2008-10-21 08:14:00	14	8	2	7	3
1	2008-10-21 08:15:00	14	8	2	7	3
1	2008-10-21 08:16:00	0	8	2	7	3
1	2008-10-21 08:17:00	14	8	2	7	3
1	2008-10-21 08:18:00	19	8	2	7	3
1	2008-10-21 08:19:00	62	8	2	7	3
1	2008-10-21 08:20:00	0	8	2	7	3
1	2008-10-21 08:21:00	0	8	2	7	3
1	2008-10-21 08:22:00	0	8	2	7	3
1	2008-10-21 08:23:00	0	8	2	7	3
1	2008-10-21 08:24:00	0	8	2	7	3
1	2008-10-21 08:25:00	67	8	2	7	3
1	2008-10-21 08:26:00	0	8	2	7	3
1	2008-10-21 08:27:00	0	8	2	7	3
1	2008-10-21 08:28:00	79	8	2	7	3
1	2008-10-21 08:29:00	67	8	2	7	3
1	2008-10-21 08:30:00	0	8	2	7	3
1	2008-10-21 08:31:00	43	8	2	7	3
1	2008-10-21 08:32:00	0	8	2	7	3
1	2008-10-21 08:33:00	0	8	2	7	3
1	2008-10-21 08:34:00	57	8	2	7	3
1	2008-10-21 08:35:00	47	8	2	7	3
1	2008-10-21 08:36:00	113	8	2	7	3
1	2008-10-21 08:37:00	0	8	2	7	3
1	2008-10-21 08:38:00	9	8	2	7	3
1	2008-10-21 08:39:00	84	8	2	7	3
1	2008-10-21 08:40:00	5	8	2	7	3
1	2008-10-21 08:41:00	0	8	2	7	3
1	2008-10-21 08:42:00	0	8	2	7	3
1	2008-10-21 08:43:00	0	8	2	7	3
1	2008-10-21 08:44:00	0	8	2	7	3
1	2008-10-21 08:45:00	0	8	2	7	3
1	2008-10-21 08:46:00	0	8	2	7	3
1	2008-10-21 08:47:00	57	8	2	7	3
1	2008-10-21 08:48:00	24	8	2	7	3
1	2008-10-21 08:49:00	0	8	2	7	3
1	2008-10-21 08:50:00	0	8	2	7	3
1	2008-10-21 08:51:00	0	8	2	7	3
1	2008-10-21 08:52:00	0	8	2	7	3
1	2008-10-21 08:53:00	817	8	2	7	3
1	2008-10-21 08:54:00	1518	8	2	7	3
1	2008-10-21 08:55:00	1384	8	2	7	3
1	2008-10-21 08:56:00	371	8	2	7	3
1	2008-10-21 08:57:00	245	8	2	7	3
1	2008-10-21 08:58:00	96	8	2	7	3
1	2008-10-21 08:59:00	33	8	2	7	3
1	2008-10-21 09:00:00	9	8	2	7	3
1	2008-10-21 09:01:00	214	9	2	7	3
1	2008-10-21 09:02:00	253	9	2	7	3
1	2008-10-21 09:03:00	632	9	2	7	3
1	2008-10-21 09:04:00	752	9	2	7	3
1	2008-10-21 09:05:00	1237	9	2	7	3
1	2008-10-21 09:06:00	923	9	2	7	3
1	2008-10-21 09:07:00	1575	9	2	7	3
1	2008-10-21 09:08:00	578	9	2	7	3
1	2008-10-21 09:09:00	392	9	2	7	3
1	2008-10-21 09:10:00	647	9	2	7	3
1	2008-10-21 09:11:00	515	9	2	7	3
1	2008-10-21 09:12:00	1633	9	2	7	3
1	2008-10-21 09:13:00	592	9	2	7	3
1	2008-10-21 09:14:00	905	9	2	7	3
1	2008-10-21 09:15:00	73	9	2	7	3
1	2008-10-21 09:16:00	304	9	2	7	3
1	2008-10-21 09:17:00	119	9	2	7	3
1	2008-10-21 09:18:00	113	9	2	7	3
1	2008-10-21 09:19:00	214	9	2	7	3
1	2008-10-21 09:20:00	392	9	2	7	3
1	2008-10-21 09:21:00	57	9	2	7	3
1	2008-10-21 09:22:00	52	9	2	7	3
1	2008-10-21 09:23:00	19	9	2	7	3
1	2008-10-21 09:24:00	79	9	2	7	3
1	2008-10-21 09:25:00	90	9	2	7	3
1	2008-10-21 09:26:00	1883	9	2	7	3
1	2008-10-21 09:27:00	592	9	2	7	3
1	2008-10-21 09:28:00	184	9	2	7	3
1	2008-10-21 09:29:00	5	9	2	7	3
1	2008-10-21 09:30:00	14	9	2	7	3
1	2008-10-21 09:31:00	5	9	2	7	3
1	2008-10-21 09:32:00	131	9	2	7	3
1	2008-10-21 09:33:00	14	9	2	7	3
1	2008-10-21 09:34:00	0	9	2	7	3
1	2008-10-21 09:35:00	0	9	2	7	3
1	2008-10-21 09:36:00	5	9	2	7	3
1	2008-10-21 09:37:00	24	9	2	7	3
1	2008-10-21 09:38:00	0	9	2	7	3
1	2008-10-21 09:39:00	119	9	2	7	3
1	2008-10-21 09:40:00	9	9	2	7	3
1	2008-10-21 09:41:00	14	9	2	7	3
1	2008-10-21 09:42:00	52	9	2	7	3
1	2008-10-21 09:43:00	5	9	2	7	3
1	2008-10-21 09:44:00	0	9	2	7	3
1	2008-10-21 09:45:00	24	9	2	7	3
1	2008-10-21 09:46:00	19	9	2	7	3
1	2008-10-21 09:47:00	0	9	2	7	3
1	2008-10-21 09:48:00	0	9	2	7	3
1	2008-10-21 09:49:00	5	9	2	7	3
1	2008-10-21 09:50:00	0	9	2	7	3
1	2008-10-21 09:51:00	101	9	2	7	3
1	2008-10-21 09:52:00	632	9	2	7	3
1	2008-10-21 09:53:00	752	9	2	7	3
1	2008-10-21 09:54:00	705	9	2	7	3
1	2008-10-21 09:55:00	57	9	2	7	3
1	2008-10-21 09:56:00	192	9	2	7	3
1	2008-10-21 09:57:00	184	9	2	7	3
1	2008-10-21 09:58:00	467	9	2	7	3
1	2008-10-21 09:59:00	352	9	2	7	3
1	2008-10-21 10:00:00	342	9	2	7	3
1	2008-10-21 10:01:00	578	10	2	7	3
1	2008-10-21 10:02:00	661	10	2	7	3
1	2008-10-21 10:03:00	433	10	2	7	3
1	2008-10-21 10:04:00	137	10	2	7	3
1	2008-10-21 10:05:00	371	10	2	7	3
1	2008-10-21 10:06:00	1410	10	2	7	3
1	2008-10-21 10:07:00	961	10	2	7	3
1	2008-10-21 10:08:00	270	10	2	7	3
1	2008-10-21 10:09:00	539	10	2	7	3
1	2008-10-21 10:10:00	433	10	2	7	3
1	2008-10-21 10:11:00	736	10	2	7	3
1	2008-10-21 10:12:00	752	10	2	7	3
1	2008-10-21 10:13:00	423	10	2	7	3
1	2008-10-21 10:14:00	229	10	2	7	3
1	2008-10-21 10:15:00	5	10	2	7	3
1	2008-10-21 10:16:00	479	10	2	7	3
1	2008-10-21 10:17:00	157	10	2	7	3
1	2008-10-21 10:18:00	47	10	2	7	3
1	2008-10-21 10:19:00	0	10	2	7	3
1	2008-10-21 10:20:00	527	10	2	7	3
1	2008-10-21 10:21:00	199	10	2	7	3
1	2008-10-21 10:22:00	47	10	2	7	3
1	2008-10-21 10:23:00	503	10	2	7	3
1	2008-10-21 10:24:00	632	10	2	7	3
1	2008-10-21 10:25:00	184	10	2	7	3
1	2008-10-21 10:26:00	157	10	2	7	3
1	2008-10-21 10:27:00	0	10	2	7	3
1	2008-10-21 10:28:00	0	10	2	7	3
1	2008-10-21 10:29:00	144	10	2	7	3
1	2008-10-21 10:30:00	28	10	2	7	3
1	2008-10-21 10:31:00	24	10	2	7	3
1	2008-10-21 10:32:00	28	10	2	7	3
1	2008-10-21 10:33:00	9	10	2	7	3
1	2008-10-21 10:34:00	113	10	2	7	3
1	2008-10-21 10:35:00	164	10	2	7	3
1	2008-10-21 10:36:00	0	10	2	7	3
1	2008-10-21 10:37:00	0	10	2	7	3
1	2008-10-21 10:38:00	0	10	2	7	3
1	2008-10-21 10:39:00	57	10	2	7	3
1	2008-10-21 10:40:00	0	10	2	7	3
1	2008-10-21 10:41:00	0	10	2	7	3
1	2008-10-21 10:42:00	0	10	2	7	3
1	2008-10-21 10:43:00	0	10	2	7	3
1	2008-10-21 10:44:00	5	10	2	7	3
1	2008-10-21 10:45:00	0	10	2	7	3
1	2008-10-21 10:46:00	0	10	2	7	3
1	2008-10-21 10:47:00	19	10	2	7	3
1	2008-10-21 10:48:00	0	10	2	7	3
1	2008-10-21 10:49:00	0	10	2	7	3
1	2008-10-21 10:50:00	0	10	2	7	3
1	2008-10-21 10:51:00	0	10	2	7	3
1	2008-10-21 10:52:00	14	10	2	7	3
1	2008-10-21 10:53:00	0	10	2	7	3
1	2008-10-21 10:54:00	0	10	2	7	3
1	2008-10-21 10:55:00	0	10	2	7	3
1	2008-10-21 10:56:00	0	10	2	7	3
1	2008-10-21 10:57:00	0	10	2	7	3
1	2008-10-21 10:58:00	0	10	2	7	3
1	2008-10-21 10:59:00	0	10	2	7	3
1	2008-10-21 11:00:00	0	10	2	7	3
1	2008-10-21 11:01:00	0	11	2	7	3
1	2008-10-21 11:02:00	0	11	2	7	3
1	2008-10-21 11:03:00	0	11	2	7	3
1	2008-10-21 11:04:00	0	11	2	7	3
1	2008-10-21 11:05:00	0	11	2	7	3
1	2008-10-21 11:06:00	0	11	2	7	3
1	2008-10-21 11:07:00	28	11	2	7	3
1	2008-10-21 11:08:00	9	11	2	7	3
1	2008-10-21 11:09:00	0	11	2	7	3
1	2008-10-21 11:10:00	0	11	2	7	3
1	2008-10-21 11:11:00	0	11	2	7	3
1	2008-10-21 11:12:00	0	11	2	7	3
1	2008-10-21 11:13:00	0	11	2	7	3
1	2008-10-21 11:14:00	0	11	2	7	3
1	2008-10-21 11:15:00	0	11	2	7	3
1	2008-10-21 11:16:00	0	11	2	7	3
1	2008-10-21 11:17:00	0	11	2	7	3
1	2008-10-21 11:18:00	0	11	2	7	3
1	2008-10-21 11:19:00	0	11	2	7	3
1	2008-10-21 11:20:00	0	11	2	7	3
1	2008-10-21 11:21:00	0	11	2	7	3
1	2008-10-21 11:22:00	57	11	2	7	3
1	2008-10-21 11:23:00	9	11	2	7	3
1	2008-10-21 11:24:00	0	11	2	7	3
1	2008-10-21 11:25:00	0	11	2	7	3
1	2008-10-21 11:26:00	0	11	2	7	3
1	2008-10-21 11:27:00	0	11	2	7	3
1	2008-10-21 11:28:00	0	11	2	7	3
1	2008-10-21 11:29:00	0	11	2	7	3
1	2008-10-21 11:30:00	9	11	2	7	3
1	2008-10-21 11:31:00	0	11	2	7	3
1	2008-10-21 11:32:00	0	11	2	7	3
1	2008-10-21 11:33:00	0	11	2	7	3
1	2008-10-21 11:34:00	0	11	2	7	3
1	2008-10-21 11:35:00	0	11	2	7	3
1	2008-10-21 11:36:00	5	11	2	7	3
1	2008-10-21 11:37:00	0	11	2	7	3
1	2008-10-21 11:38:00	0	11	2	7	3
1	2008-10-21 11:39:00	0	11	2	7	3
1	2008-10-21 11:40:00	0	11	2	7	3
1	2008-10-21 11:41:00	0	11	2	7	3
1	2008-10-21 11:42:00	0	11	2	7	3
1	2008-10-21 11:43:00	0	11	2	7	3
1	2008-10-21 11:44:00	0	11	2	7	3
1	2008-10-21 11:45:00	0	11	2	7	3
1	2008-10-21 11:46:00	0	11	2	7	3
1	2008-10-21 11:47:00	0	11	2	7	3
1	2008-10-21 11:48:00	0	11	2	7	3
1	2008-10-21 11:49:00	0	11	2	7	3
1	2008-10-21 11:50:00	9	11	2	7	3
1	2008-10-21 11:51:00	0	11	2	7	3
1	2008-10-21 11:52:00	0	11	2	7	3
1	2008-10-21 11:53:00	0	11	2	7	3
1	2008-10-21 11:54:00	0	11	2	7	3
1	2008-10-21 11:55:00	0	11	2	7	3
1	2008-10-21 11:56:00	0	11	2	7	3
1	2008-10-21 11:57:00	0	11	2	7	3
1	2008-10-21 11:58:00	0	11	2	7	3
1	2008-10-21 11:59:00	0	11	2	7	3
1	2008-10-21 12:00:00	0	11	2	7	3
1	2008-10-21 12:01:00	0	12	3	7	3
1	2008-10-21 12:02:00	0	12	3	7	3
1	2008-10-21 12:03:00	0	12	3	7	3
1	2008-10-21 12:04:00	0	12	3	7	3
1	2008-10-21 12:05:00	0	12	3	7	3
1	2008-10-21 12:06:00	0	12	3	7	3
1	2008-10-21 12:07:00	5	12	3	7	3
1	2008-10-21 12:08:00	0	12	3	7	3
1	2008-10-21 12:09:00	0	12	3	7	3
1	2008-10-21 12:10:00	0	12	3	7	3
1	2008-10-21 12:11:00	0	12	3	7	3
1	2008-10-21 12:12:00	0	12	3	7	3
1	2008-10-21 12:13:00	0	12	3	7	3
1	2008-10-21 12:14:00	0	12	3	7	3
1	2008-10-21 12:15:00	0	12	3	7	3
1	2008-10-21 12:16:00	0	12	3	7	3
1	2008-10-21 12:17:00	0	12	3	7	3
1	2008-10-21 12:18:00	0	12	3	7	3
1	2008-10-21 12:19:00	0	12	3	7	3
1	2008-10-21 12:20:00	0	12	3	7	3
1	2008-10-21 12:21:00	5	12	3	7	3
1	2008-10-21 12:22:00	0	12	3	7	3
1	2008-10-21 12:23:00	0	12	3	7	3
1	2008-10-21 12:24:00	0	12	3	7	3
1	2008-10-21 12:25:00	67	12	3	7	3
1	2008-10-21 12:26:00	0	12	3	7	3
1	2008-10-21 12:27:00	19	12	3	7	3
1	2008-10-21 12:28:00	0	12	3	7	3
1	2008-10-21 12:29:00	0	12	3	7	3
1	2008-10-21 12:30:00	0	12	3	7	3
1	2008-10-21 12:31:00	0	12	3	7	3
1	2008-10-21 12:32:00	0	12	3	7	3
1	2008-10-21 12:33:00	0	12	3	7	3
1	2008-10-21 12:34:00	5	12	3	7	3
1	2008-10-21 12:35:00	0	12	3	7	3
1	2008-10-21 12:36:00	0	12	3	7	3
1	2008-10-21 12:37:00	0	12	3	7	3
1	2008-10-21 12:38:00	0	12	3	7	3
1	2008-10-21 12:39:00	0	12	3	7	3
1	2008-10-21 12:40:00	0	12	3	7	3
1	2008-10-21 12:41:00	0	12	3	7	3
1	2008-10-21 12:42:00	28	12	3	7	3
1	2008-10-21 12:43:00	19	12	3	7	3
1	2008-10-21 12:44:00	0	12	3	7	3
1	2008-10-21 12:45:00	0	12	3	7	3
1	2008-10-21 12:46:00	0	12	3	7	3
1	2008-10-21 12:47:00	0	12	3	7	3
1	2008-10-21 12:48:00	0	12	3	7	3
1	2008-10-21 12:49:00	0	12	3	7	3
1	2008-10-21 12:50:00	0	12	3	7	3
1	2008-10-21 12:51:00	0	12	3	7	3
1	2008-10-21 12:52:00	0	12	3	7	3
1	2008-10-21 12:53:00	0	12	3	7	3
1	2008-10-21 12:54:00	0	12	3	7	3
1	2008-10-21 12:55:00	0	12	3	7	3
1	2008-10-21 12:56:00	0	12	3	7	3
1	2008-10-21 12:57:00	0	12	3	7	3
1	2008-10-21 12:58:00	0	12	3	7	3
1	2008-10-21 12:59:00	0	12	3	7	3
1	2008-10-21 13:00:00	0	12	3	7	3
1	2008-10-21 13:01:00	0	13	3	7	3
1	2008-10-21 13:02:00	5	13	3	7	3
1	2008-10-21 13:03:00	0	13	3	7	3
1	2008-10-21 13:04:00	0	13	3	7	3
1	2008-10-21 13:05:00	0	13	3	7	3
1	2008-10-21 13:06:00	0	13	3	7	3
1	2008-10-21 13:07:00	0	13	3	7	3
1	2008-10-21 13:08:00	0	13	3	7	3
1	2008-10-21 13:09:00	0	13	3	7	3
1	2008-10-21 13:10:00	0	13	3	7	3
1	2008-10-21 13:11:00	5	13	3	7	3
1	2008-10-21 13:12:00	0	13	3	7	3
1	2008-10-21 13:13:00	0	13	3	7	3
1	2008-10-21 13:14:00	0	13	3	7	3
1	2008-10-21 13:15:00	0	13	3	7	3
1	2008-10-21 13:16:00	0	13	3	7	3
1	2008-10-21 13:17:00	0	13	3	7	3
1	2008-10-21 13:18:00	0	13	3	7	3
1	2008-10-21 13:19:00	0	13	3	7	3
1	2008-10-21 13:20:00	0	13	3	7	3
1	2008-10-21 13:21:00	0	13	3	7	3
1	2008-10-21 13:22:00	0	13	3	7	3
1	2008-10-21 13:23:00	0	13	3	7	3
1	2008-10-21 13:24:00	0	13	3	7	3
1	2008-10-21 13:25:00	0	13	3	7	3
1	2008-10-21 13:26:00	0	13	3	7	3
1	2008-10-21 13:27:00	0	13	3	7	3
1	2008-10-21 13:28:00	0	13	3	7	3
1	2008-10-21 13:29:00	0	13	3	7	3
1	2008-10-21 13:30:00	0	13	3	7	3
1	2008-10-21 13:31:00	0	13	3	7	3
1	2008-10-21 13:32:00	0	13	3	7	3
1	2008-10-21 13:33:00	0	13	3	7	3
1	2008-10-21 13:34:00	0	13	3	7	3
1	2008-10-21 13:35:00	0	13	3	7	3
1	2008-10-21 13:36:00	0	13	3	7	3
1	2008-10-21 13:37:00	0	13	3	7	3
1	2008-10-21 13:38:00	0	13	3	7	3
1	2008-10-21 13:39:00	0	13	3	7	3
1	2008-10-21 13:40:00	0	13	3	7	3
1	2008-10-21 13:41:00	0	13	3	7	3
1	2008-10-21 13:42:00	0	13	3	7	3
1	2008-10-21 13:43:00	0	13	3	7	3
1	2008-10-21 13:44:00	0	13	3	7	3
1	2008-10-21 13:45:00	0	13	3	7	3
1	2008-10-21 13:46:00	0	13	3	7	3
1	2008-10-21 13:47:00	0	13	3	7	3
1	2008-10-21 13:48:00	0	13	3	7	3
1	2008-10-21 13:49:00	0	13	3	7	3
1	2008-10-21 13:50:00	0	13	3	7	3
1	2008-10-21 13:51:00	0	13	3	7	3
1	2008-10-21 13:52:00	0	13	3	7	3
1	2008-10-21 13:53:00	0	13	3	7	3
1	2008-10-21 13:54:00	0	13	3	7	3
1	2008-10-21 13:55:00	0	13	3	7	3
1	2008-10-21 13:56:00	0	13	3	7	3
1	2008-10-21 13:57:00	0	13	3	7	3
1	2008-10-21 13:58:00	0	13	3	7	3
1	2008-10-21 13:59:00	0	13	3	7	3
1	2008-10-21 14:00:00	0	13	3	7	3
1	2008-10-21 14:01:00	0	14	3	7	3
1	2008-10-21 14:02:00	28	14	3	7	3
1	2008-10-21 14:03:00	0	14	3	7	3
1	2008-10-21 14:04:00	0	14	3	7	3
1	2008-10-21 14:05:00	253	14	3	7	3
1	2008-10-21 14:06:00	5	14	3	7	3
1	2008-10-21 14:07:00	33	14	3	7	3
1	2008-10-21 14:08:00	0	14	3	7	3
1	2008-10-21 14:09:00	0	14	3	7	3
1	2008-10-21 14:10:00	0	14	3	7	3
1	2008-10-21 14:11:00	0	14	3	7	3
1	2008-10-21 14:12:00	0	14	3	7	3
1	2008-10-21 14:13:00	0	14	3	7	3
1	2008-10-21 14:14:00	0	14	3	7	3
1	2008-10-21 14:15:00	0	14	3	7	3
1	2008-10-21 14:16:00	0	14	3	7	3
1	2008-10-21 14:17:00	0	14	3	7	3
1	2008-10-21 14:18:00	0	14	3	7	3
1	2008-10-21 14:19:00	0	14	3	7	3
1	2008-10-21 14:20:00	0	14	3	7	3
1	2008-10-21 14:21:00	0	14	3	7	3
1	2008-10-21 14:22:00	0	14	3	7	3
1	2008-10-21 14:23:00	0	14	3	7	3
1	2008-10-21 14:24:00	0	14	3	7	3
1	2008-10-21 14:25:00	0	14	3	7	3
1	2008-10-21 14:26:00	0	14	3	7	3
1	2008-10-21 14:27:00	0	14	3	7	3
1	2008-10-21 14:28:00	0	14	3	7	3
1	2008-10-21 14:29:00	0	14	3	7	3
1	2008-10-21 14:30:00	0	14	3	7	3
1	2008-10-21 14:31:00	0	14	3	7	3
1	2008-10-21 14:32:00	0	14	3	7	3
1	2008-10-21 14:33:00	0	14	3	7	3
1	2008-10-21 14:34:00	0	14	3	7	3
1	2008-10-21 14:35:00	0	14	3	7	3
1	2008-10-21 14:36:00	0	14	3	7	3
1	2008-10-21 14:37:00	0	14	3	7	3
1	2008-10-21 14:38:00	0	14	3	7	3
1	2008-10-21 14:39:00	0	14	3	7	3
1	2008-10-21 14:40:00	0	14	3	7	3
1	2008-10-21 14:41:00	0	14	3	7	3
1	2008-10-21 14:42:00	0	14	3	7	3
1	2008-10-21 14:43:00	0	14	3	7	3
1	2008-10-21 14:44:00	0	14	3	7	3
1	2008-10-21 14:45:00	0	14	3	7	3
1	2008-10-21 14:46:00	0	14	3	7	3
1	2008-10-21 14:47:00	0	14	3	7	3
1	2008-10-21 14:48:00	0	14	3	7	3
1	2008-10-21 14:49:00	0	14	3	7	3
1	2008-10-21 14:50:00	0	14	3	7	3
1	2008-10-21 14:51:00	0	14	3	7	3
1	2008-10-21 14:52:00	0	14	3	7	3
1	2008-10-21 14:53:00	0	14	3	7	3
1	2008-10-21 14:54:00	0	14	3	7	3
1	2008-10-21 14:55:00	0	14	3	7	3
1	2008-10-21 14:56:00	0	14	3	7	3
1	2008-10-21 14:57:00	0	14	3	7	3
1	2008-10-21 14:58:00	0	14	3	7	3
1	2008-10-21 14:59:00	0	14	3	7	3
1	2008-10-21 15:00:00	0	14	3	7	3
1	2008-10-21 15:01:00	0	15	3	7	3
1	2008-10-21 15:02:00	0	15	3	7	3
1	2008-10-21 15:03:00	0	15	3	7	3
1	2008-10-21 15:04:00	0	15	3	7	3
1	2008-10-21 15:05:00	0	15	3	7	3
1	2008-10-21 15:06:00	0	15	3	7	3
1	2008-10-21 15:07:00	0	15	3	7	3
1	2008-10-21 15:08:00	0	15	3	7	3
1	2008-10-21 15:09:00	0	15	3	7	3
1	2008-10-21 15:10:00	0	15	3	7	3
1	2008-10-21 15:11:00	0	15	3	7	3
1	2008-10-21 15:12:00	0	15	3	7	3
1	2008-10-21 15:13:00	0	15	3	7	3
1	2008-10-21 15:14:00	0	15	3	7	3
1	2008-10-21 15:15:00	0	15	3	7	3
1	2008-10-21 15:16:00	0	15	3	7	3
1	2008-10-21 15:17:00	0	15	3	7	3
1	2008-10-21 15:18:00	0	15	3	7	3
1	2008-10-21 15:19:00	0	15	3	7	3
1	2008-10-21 15:20:00	0	15	3	7	3
1	2008-10-21 15:21:00	0	15	3	7	3
1	2008-10-21 15:22:00	0	15	3	7	3
1	2008-10-21 15:23:00	0	15	3	7	3
1	2008-10-21 15:24:00	0	15	3	7	3
1	2008-10-21 15:25:00	0	15	3	7	3
1	2008-10-21 15:26:00	0	15	3	7	3
1	2008-10-21 15:27:00	0	15	3	7	3
1	2008-10-21 15:28:00	0	15	3	7	3
1	2008-10-21 15:29:00	0	15	3	7	3
1	2008-10-21 15:30:00	0	15	3	7	3
1	2008-10-21 15:31:00	0	15	3	7	3
1	2008-10-21 15:32:00	0	15	3	7	3
1	2008-10-21 15:33:00	0	15	3	7	3
1	2008-10-21 15:34:00	0	15	3	7	3
1	2008-10-21 15:35:00	0	15	3	7	3
1	2008-10-21 15:36:00	0	15	3	7	3
1	2008-10-21 15:37:00	0	15	3	7	3
1	2008-10-21 15:38:00	0	15	3	7	3
1	2008-10-21 15:39:00	0	15	3	7	3
1	2008-10-21 15:40:00	5	15	3	7	3
1	2008-10-21 15:41:00	5	15	3	7	3
1	2008-10-21 15:42:00	5	15	3	7	3
1	2008-10-21 15:43:00	0	15	3	7	3
1	2008-10-21 15:44:00	0	15	3	7	3
1	2008-10-21 15:45:00	101	15	3	7	3
1	2008-10-21 15:46:00	0	15	3	7	3
1	2008-10-21 15:47:00	0	15	3	7	3
1	2008-10-21 15:48:00	0	15	3	7	3
1	2008-10-21 15:49:00	0	15	3	7	3
1	2008-10-21 15:50:00	0	15	3	7	3
1	2008-10-21 15:51:00	0	15	3	7	3
1	2008-10-21 15:52:00	0	15	3	7	3
1	2008-10-21 15:53:00	0	15	3	7	3
1	2008-10-21 15:54:00	0	15	3	7	3
1	2008-10-21 15:55:00	0	15	3	7	3
1	2008-10-21 15:56:00	0	15	3	7	3
1	2008-10-21 15:57:00	0	15	3	7	3
1	2008-10-21 15:58:00	0	15	3	7	3
1	2008-10-21 15:59:00	0	15	3	7	3
1	2008-10-21 16:00:00	0	15	3	7	3
1	2008-10-21 16:01:00	0	16	3	7	3
1	2008-10-21 16:02:00	0	16	3	7	3
1	2008-10-21 16:03:00	0	16	3	7	3
1	2008-10-21 16:04:00	0	16	3	7	3
1	2008-10-21 16:05:00	0	16	3	7	3
1	2008-10-21 16:06:00	0	16	3	7	3
1	2008-10-21 16:07:00	0	16	3	7	3
1	2008-10-21 16:08:00	0	16	3	7	3
1	2008-10-21 16:09:00	0	16	3	7	3
1	2008-10-21 16:10:00	0	16	3	7	3
1	2008-10-21 16:11:00	0	16	3	7	3
1	2008-10-21 16:12:00	0	16	3	7	3
1	2008-10-21 16:13:00	0	16	3	7	3
1	2008-10-21 16:14:00	0	16	3	7	3
1	2008-10-21 16:15:00	0	16	3	7	3
1	2008-10-21 16:16:00	0	16	3	7	3
1	2008-10-21 16:17:00	0	16	3	7	3
1	2008-10-21 16:18:00	0	16	3	7	3
1	2008-10-21 16:19:00	0	16	3	7	3
1	2008-10-21 16:20:00	0	16	3	7	3
1	2008-10-21 16:21:00	0	16	3	7	3
1	2008-10-21 16:22:00	0	16	3	7	3
1	2008-10-21 16:23:00	0	16	3	7	3
1	2008-10-21 16:24:00	0	16	3	7	3
1	2008-10-21 16:25:00	0	16	3	7	3
1	2008-10-21 16:26:00	0	16	3	7	3
1	2008-10-21 16:27:00	0	16	3	7	3
1	2008-10-21 16:28:00	19	16	3	7	3
1	2008-10-21 16:29:00	67	16	3	7	3
1	2008-10-21 16:30:00	5	16	3	7	3
1	2008-10-21 16:31:00	0	16	3	7	3
1	2008-10-21 16:32:00	62	16	3	7	3
1	2008-10-21 16:33:00	14	16	3	7	3
1	2008-10-21 16:34:00	14	16	3	7	3
1	2008-10-21 16:35:00	9	16	3	7	3
1	2008-10-21 16:36:00	0	16	3	7	3
1	2008-10-21 16:37:00	5	16	3	7	3
1	2008-10-21 16:38:00	62	16	3	7	3
1	2008-10-21 16:39:00	79	16	3	7	3
1	2008-10-21 16:40:00	0	16	3	7	3
1	2008-10-21 16:41:00	0	16	3	7	3
1	2008-10-21 16:42:00	0	16	3	7	3
1	2008-10-21 16:43:00	0	16	3	7	3
1	2008-10-21 16:44:00	0	16	3	7	3
1	2008-10-21 16:45:00	52	16	3	7	3
1	2008-10-21 16:46:00	5	16	3	7	3
1	2008-10-21 16:47:00	9	16	3	7	3
1	2008-10-21 16:48:00	0	16	3	7	3
1	2008-10-21 16:49:00	0	16	3	7	3
1	2008-10-21 16:50:00	19	16	3	7	3
1	2008-10-21 16:51:00	38	16	3	7	3
1	2008-10-21 16:52:00	0	16	3	7	3
1	2008-10-21 16:53:00	0	16	3	7	3
1	2008-10-21 16:54:00	0	16	3	7	3
1	2008-10-21 16:55:00	0	16	3	7	3
1	2008-10-21 16:56:00	0	16	3	7	3
1	2008-10-21 16:57:00	47	16	3	7	3
1	2008-10-21 16:58:00	9	16	3	7	3
1	2008-10-21 16:59:00	0	16	3	7	3
1	2008-10-21 17:00:00	0	16	3	7	3
1	2008-10-21 17:01:00	19	17	3	7	3
1	2008-10-21 17:02:00	0	17	3	7	3
1	2008-10-21 17:03:00	0	17	3	7	3
1	2008-10-21 17:04:00	0	17	3	7	3
1	2008-10-21 17:05:00	0	17	3	7	3
1	2008-10-21 17:06:00	0	17	3	7	3
1	2008-10-21 17:07:00	0	17	3	7	3
1	2008-10-21 17:08:00	0	17	3	7	3
1	2008-10-21 17:09:00	43	17	3	7	3
1	2008-10-21 17:10:00	90	17	3	7	3
1	2008-10-21 17:11:00	62	17	3	7	3
1	2008-10-21 17:12:00	28	17	3	7	3
1	2008-10-21 17:13:00	0	17	3	7	3
1	2008-10-21 17:14:00	57	17	3	7	3
1	2008-10-21 17:15:00	0	17	3	7	3
1	2008-10-21 17:16:00	9	17	3	7	3
1	2008-10-21 17:17:00	0	17	3	7	3
1	2008-10-21 17:18:00	0	17	3	7	3
1	2008-10-21 17:19:00	113	17	3	7	3
1	2008-10-21 17:20:00	1723	17	3	7	3
1	2008-10-21 17:21:00	851	17	3	7	3
1	2008-10-21 17:22:00	207	17	3	7	3
1	2008-10-21 17:23:00	333	17	3	7	3
1	2008-10-21 17:24:00	539	17	3	7	3
1	2008-10-21 17:25:00	1000	17	3	7	3
1	2008-10-21 17:26:00	705	17	3	7	3
1	2008-10-21 17:27:00	661	17	3	7	3
1	2008-10-21 17:28:00	618	17	3	7	3
1	2008-10-21 17:29:00	647	17	3	7	3
1	2008-10-21 17:30:00	784	17	3	7	3
1	2008-10-21 17:31:00	800	17	3	7	3
1	2008-10-21 17:32:00	618	17	3	7	3
1	2008-10-21 17:33:00	632	17	3	7	3
1	2008-10-21 17:34:00	412	17	3	7	3
1	2008-10-21 17:35:00	402	17	3	7	3
1	2008-10-21 17:36:00	342	17	3	7	3
1	2008-10-21 17:37:00	314	17	3	7	3
1	2008-10-21 17:38:00	184	17	3	7	3
1	2008-10-21 17:39:00	371	17	3	7	3
1	2008-10-21 17:40:00	433	17	3	7	3
1	2008-10-21 17:41:00	144	17	3	7	3
1	2008-10-21 17:42:00	19	17	3	7	3
1	2008-10-21 17:43:00	24	17	3	7	3
1	2008-10-21 17:44:00	14	17	3	7	3
1	2008-10-21 17:45:00	5	17	3	7	3
1	2008-10-21 17:46:00	0	17	3	7	3
1	2008-10-21 17:47:00	0	17	3	7	3
1	2008-10-21 17:48:00	5	17	3	7	3
1	2008-10-21 17:49:00	0	17	3	7	3
1	2008-10-21 17:50:00	5	17	3	7	3
1	2008-10-21 17:51:00	14	17	3	7	3
1	2008-10-21 17:52:00	690	17	3	7	3
1	2008-10-21 17:53:00	800	17	3	7	3
1	2008-10-21 17:54:00	1818	17	3	7	3
1	2008-10-21 17:55:00	479	17	3	7	3
1	2008-10-21 17:56:00	9	17	3	7	3
1	2008-10-21 17:57:00	113	17	3	7	3
1	2008-10-21 17:58:00	0	17	3	7	3
1	2008-10-21 17:59:00	57	17	3	7	3
1	2008-10-21 18:00:00	0	17	3	7	3
1	2008-10-21 18:01:00	0	18	4	7	3
1	2008-10-21 18:02:00	0	18	4	7	3
1	2008-10-21 18:03:00	0	18	4	7	3
1	2008-10-21 18:04:00	14	18	4	7	3
1	2008-10-21 18:05:00	0	18	4	7	3
1	2008-10-21 18:06:00	0	18	4	7	3
1	2008-10-21 18:07:00	0	18	4	7	3
1	2008-10-21 18:08:00	57	18	4	7	3
1	2008-10-21 18:09:00	24	18	4	7	3
1	2008-10-21 18:10:00	24	18	4	7	3
1	2008-10-21 18:11:00	79	18	4	7	3
1	2008-10-21 18:12:00	67	18	4	7	3
1	2008-10-21 18:13:00	24	18	4	7	3
1	2008-10-21 18:14:00	73	18	4	7	3
1	2008-10-21 18:15:00	5	18	4	7	3
1	2008-10-21 18:16:00	52	18	4	7	3
1	2008-10-21 18:17:00	90	18	4	7	3
1	2008-10-21 18:18:00	14	18	4	7	3
1	2008-10-21 18:19:00	73	18	4	7	3
1	2008-10-21 18:20:00	0	18	4	7	3
1	2008-10-21 18:21:00	0	18	4	7	3
1	2008-10-21 18:22:00	578	18	4	7	3
1	2008-10-21 18:23:00	851	18	4	7	3
1	2008-10-21 18:24:00	144	18	4	7	3
1	2008-10-21 18:25:00	67	18	4	7	3
1	2008-10-21 18:26:00	402	18	4	7	3
1	2008-10-21 18:27:00	24	18	4	7	3
1	2008-10-21 18:28:00	333	18	4	7	3
1	2008-10-21 18:29:00	245	18	4	7	3
1	2008-10-21 18:30:00	62	18	4	7	3
1	2008-10-21 18:31:00	38	18	4	7	3
1	2008-10-21 18:32:00	392	18	4	7	3
1	2008-10-21 18:33:00	361	18	4	7	3
1	2008-10-21 18:34:00	784	18	4	7	3
1	2008-10-21 18:35:00	47	18	4	7	3
1	2008-10-21 18:36:00	151	18	4	7	3
1	2008-10-21 18:37:00	0	18	4	7	3
1	2008-10-21 18:38:00	0	18	4	7	3
1	2008-10-21 18:39:00	0	18	4	7	3
1	2008-10-21 18:40:00	0	18	4	7	3
1	2008-10-21 18:41:00	0	18	4	7	3
1	2008-10-21 18:42:00	5	18	4	7	3
1	2008-10-21 18:43:00	14	18	4	7	3
1	2008-10-21 18:44:00	0	18	4	7	3
1	2008-10-21 18:45:00	0	18	4	7	3
1	2008-10-21 18:46:00	0	18	4	7	3
1	2008-10-21 18:47:00	0	18	4	7	3
1	2008-10-21 18:48:00	0	18	4	7	3
1	2008-10-21 18:49:00	5	18	4	7	3
1	2008-10-21 18:50:00	5	18	4	7	3
1	2008-10-21 18:51:00	0	18	4	7	3
1	2008-10-21 18:52:00	0	18	4	7	3
1	2008-10-21 18:53:00	5	18	4	7	3
1	2008-10-21 18:54:00	5	18	4	7	3
1	2008-10-21 18:55:00	5	18	4	7	3
1	2008-10-21 18:56:00	5	18	4	7	3
1	2008-10-21 18:57:00	0	18	4	7	3
1	2008-10-21 18:58:00	192	18	4	7	3
1	2008-10-21 18:59:00	90	18	4	7	3
1	2008-10-21 19:00:00	0	18	4	7	3
1	2008-10-21 19:01:00	0	19	4	7	3
1	2008-10-21 19:02:00	90	19	4	7	3
1	2008-10-21 19:03:00	5	19	4	7	3
1	2008-10-21 19:04:00	5	19	4	7	3
1	2008-10-21 19:05:00	84	19	4	7	3
1	2008-10-21 19:06:00	28	19	4	7	3
1	2008-10-21 19:07:00	19	19	4	7	3
1	2008-10-21 19:08:00	5	19	4	7	3
1	2008-10-21 19:09:00	73	19	4	7	3
1	2008-10-21 19:10:00	262	19	4	7	3
1	2008-10-21 19:11:00	279	19	4	7	3
1	2008-10-21 19:12:00	515	19	4	7	3
1	2008-10-21 19:13:00	119	19	4	7	3
1	2008-10-21 19:14:00	5	19	4	7	3
1	2008-10-21 19:15:00	0	19	4	7	3
1	2008-10-21 19:16:00	515	19	4	7	3
1	2008-10-21 19:17:00	3161	19	4	7	3
1	2008-10-21 19:18:00	961	19	4	7	3
1	2008-10-21 19:19:00	705	19	4	7	3
1	2008-10-21 19:20:00	647	19	4	7	3
1	2008-10-21 19:21:00	361	19	4	7	3
1	2008-10-21 19:22:00	107	19	4	7	3
1	2008-10-21 19:23:00	14	19	4	7	3
1	2008-10-21 19:24:00	1061	19	4	7	3
1	2008-10-21 19:25:00	675	19	4	7	3
1	2008-10-21 19:26:00	84	19	4	7	3
1	2008-10-21 19:27:00	5	19	4	7	3
1	2008-10-21 19:28:00	24	19	4	7	3
1	2008-10-21 19:29:00	5	19	4	7	3
1	2008-10-21 19:30:00	0	19	4	7	3
1	2008-10-21 19:31:00	207	19	4	7	3
1	2008-10-21 19:32:00	222	19	4	7	3
1	2008-10-21 19:33:00	253	19	4	7	3
1	2008-10-21 19:34:00	0	19	4	7	3
1	2008-10-21 19:35:00	19	19	4	7	3
1	2008-10-21 19:36:00	0	19	4	7	3
1	2008-10-21 19:37:00	0	19	4	7	3
1	2008-10-21 19:38:00	0	19	4	7	3
1	2008-10-21 19:39:00	0	19	4	7	3
1	2008-10-21 19:40:00	0	19	4	7	3
1	2008-10-21 19:41:00	0	19	4	7	3
1	2008-10-21 19:42:00	0	19	4	7	3
1	2008-10-21 19:43:00	0	19	4	7	3
1	2008-10-21 19:44:00	0	19	4	7	3
1	2008-10-21 19:45:00	0	19	4	7	3
1	2008-10-21 19:46:00	0	19	4	7	3
1	2008-10-21 19:47:00	0	19	4	7	3
1	2008-10-21 19:48:00	2057	19	4	7	3
1	2008-10-21 19:49:00	1261	19	4	7	3
1	2008-10-21 19:50:00	592	19	4	7	3
1	2008-10-21 19:51:00	262	19	4	7	3
1	2008-10-21 19:52:00	79	19	4	7	3
1	2008-10-21 19:53:00	5	19	4	7	3
1	2008-10-21 19:54:00	62	19	4	7	3
1	2008-10-21 19:55:00	0	19	4	7	3
1	2008-10-21 19:56:00	0	19	4	7	3
1	2008-10-21 19:57:00	33	19	4	7	3
1	2008-10-21 19:58:00	784	19	4	7	3
1	2008-10-21 19:59:00	1237	19	4	7	3
1	2008-10-21 20:00:00	1334	19	4	7	3
1	2008-10-21 20:01:00	456	20	4	7	3
1	2008-10-21 20:02:00	632	20	4	7	3
1	2008-10-21 20:03:00	632	20	4	7	3
1	2008-10-21 20:04:00	527	20	4	7	3
1	2008-10-21 20:05:00	144	20	4	7	3
1	2008-10-21 20:06:00	144	20	4	7	3
1	2008-10-21 20:07:00	73	20	4	7	3
1	2008-10-21 20:08:00	314	20	4	7	3
1	2008-10-21 20:09:00	433	20	4	7	3
1	2008-10-21 20:10:00	381	20	4	7	3
1	2008-10-21 20:11:00	690	20	4	7	3
1	2008-10-21 20:12:00	192	20	4	7	3
1	2008-10-21 20:13:00	287	20	4	7	3
1	2008-10-21 20:14:00	28	20	4	7	3
1	2008-10-21 20:15:00	323	20	4	7	3
1	2008-10-21 20:16:00	67	20	4	7	3
1	2008-10-21 20:17:00	5	20	4	7	3
1	2008-10-21 20:18:00	381	20	4	7	3
1	2008-10-21 20:19:00	43	20	4	7	3
1	2008-10-21 20:20:00	33	20	4	7	3
1	2008-10-21 20:21:00	62	20	4	7	3
1	2008-10-21 20:22:00	90	20	4	7	3
1	2008-10-21 20:23:00	33	20	4	7	3
1	2008-10-21 20:24:00	33	20	4	7	3
1	2008-10-21 20:25:00	52	20	4	7	3
1	2008-10-21 20:26:00	1359	20	4	7	3
1	2008-10-21 20:27:00	352	20	4	7	3
1	2008-10-21 20:28:00	67	20	4	7	3
1	2008-10-21 20:29:00	52	20	4	7	3
1	2008-10-21 20:30:00	214	20	4	7	3
1	2008-10-21 20:31:00	73	20	4	7	3
1	2008-10-21 20:32:00	47	20	4	7	3
1	2008-10-21 20:33:00	222	20	4	7	3
1	2008-10-21 20:34:00	0	20	4	7	3
1	2008-10-21 20:35:00	0	20	4	7	3
1	2008-10-21 20:36:00	33	20	4	7	3
1	2008-10-21 20:37:00	0	20	4	7	3
1	2008-10-21 20:38:00	0	20	4	7	3
1	2008-10-21 20:39:00	0	20	4	7	3
1	2008-10-21 20:40:00	5	20	4	7	3
1	2008-10-21 20:41:00	647	20	4	7	3
1	2008-10-21 20:42:00	342	20	4	7	3
1	2008-10-21 20:43:00	237	20	4	7	3
1	2008-10-21 20:44:00	192	20	4	7	3
1	2008-10-21 20:45:00	467	20	4	7	3
1	2008-10-21 20:46:00	144	20	4	7	3
1	2008-10-21 20:47:00	207	20	4	7	3
1	2008-10-21 20:48:00	479	20	4	7	3
1	2008-10-21 20:49:00	107	20	4	7	3
1	2008-10-21 20:50:00	19	20	4	7	3
1	2008-10-21 20:51:00	0	20	4	7	3
1	2008-10-21 20:52:00	43	20	4	7	3
1	2008-10-21 20:53:00	124	20	4	7	3
1	2008-10-21 20:54:00	38	20	4	7	3
1	2008-10-21 20:55:00	19	20	4	7	3
1	2008-10-21 20:56:00	43	20	4	7	3
1	2008-10-21 20:57:00	62	20	4	7	3
1	2008-10-21 20:58:00	0	20	4	7	3
1	2008-10-21 20:59:00	0	20	4	7	3
1	2008-10-21 21:00:00	52	20	4	7	3
1	2008-10-21 21:01:00	5	21	4	7	3
1	2008-10-21 21:02:00	0	21	4	7	3
1	2008-10-21 21:03:00	0	21	4	7	3
1	2008-10-21 21:04:00	113	21	4	7	3
1	2008-10-21 21:05:00	38	21	4	7	3
1	2008-10-21 21:06:00	47	21	4	7	3
1	2008-10-21 21:07:00	96	21	4	7	3
1	2008-10-21 21:08:00	0	21	4	7	3
1	2008-10-21 21:09:00	0	21	4	7	3
1	2008-10-21 21:10:00	19	21	4	7	3
1	2008-10-21 21:11:00	24	21	4	7	3
1	2008-10-21 21:12:00	33	21	4	7	3
1	2008-10-21 21:13:00	5	21	4	7	3
1	2008-10-21 21:14:00	9	21	4	7	3
1	2008-10-21 21:15:00	0	21	4	7	3
1	2008-10-21 21:16:00	0	21	4	7	3
1	2008-10-21 21:17:00	0	21	4	7	3
1	2008-10-21 21:18:00	0	21	4	7	3
1	2008-10-21 21:19:00	9	21	4	7	3
1	2008-10-21 21:20:00	721	21	4	7	3
1	2008-10-21 21:21:00	433	21	4	7	3
1	2008-10-21 21:22:00	565	21	4	7	3
1	2008-10-21 21:23:00	14	21	4	7	3
1	2008-10-21 21:24:00	0	21	4	7	3
1	2008-10-21 21:25:00	0	21	4	7	3
1	2008-10-21 21:26:00	0	21	4	7	3
1	2008-10-21 21:27:00	0	21	4	7	3
1	2008-10-21 21:28:00	0	21	4	7	3
1	2008-10-21 21:29:00	0	21	4	7	3
1	2008-10-21 21:30:00	14	21	4	7	3
1	2008-10-21 21:31:00	0	21	4	7	3
1	2008-10-21 21:32:00	0	21	4	7	3
1	2008-10-21 21:33:00	0	21	4	7	3
1	2008-10-21 21:34:00	28	21	4	7	3
1	2008-10-21 21:35:00	0	21	4	7	3
1	2008-10-21 21:36:00	0	21	4	7	3
1	2008-10-21 21:37:00	0	21	4	7	3
1	2008-10-21 21:38:00	0	21	4	7	3
1	2008-10-21 21:39:00	0	21	4	7	3
1	2008-10-21 21:40:00	0	21	4	7	3
1	2008-10-21 21:41:00	0	21	4	7	3
1	2008-10-21 21:42:00	0	21	4	7	3
1	2008-10-21 21:43:00	0	21	4	7	3
1	2008-10-21 21:44:00	33	21	4	7	3
1	2008-10-21 21:45:00	79	21	4	7	3
1	2008-10-21 21:46:00	0	21	4	7	3
1	2008-10-21 21:47:00	0	21	4	7	3
1	2008-10-21 21:48:00	0	21	4	7	3
1	2008-10-21 21:49:00	0	21	4	7	3
1	2008-10-21 21:50:00	9	21	4	7	3
1	2008-10-21 21:51:00	0	21	4	7	3
1	2008-10-21 21:52:00	73	21	4	7	3
1	2008-10-21 21:53:00	0	21	4	7	3
1	2008-10-21 21:54:00	0	21	4	7	3
1	2008-10-21 21:55:00	0	21	4	7	3
1	2008-10-21 21:56:00	0	21	4	7	3
1	2008-10-21 21:57:00	24	21	4	7	3
1	2008-10-21 21:58:00	5	21	4	7	3
1	2008-10-21 21:59:00	0	21	4	7	3
1	2008-10-21 22:00:00	0	21	4	7	3
1	2008-10-21 22:01:00	5	22	4	7	3
1	2008-10-21 22:02:00	0	22	4	7	3
1	2008-10-21 22:03:00	5	22	4	7	3
1	2008-10-21 22:04:00	0	22	4	7	3
1	2008-10-21 22:05:00	14	22	4	7	3
1	2008-10-21 22:06:00	5	22	4	7	3
1	2008-10-21 22:07:00	0	22	4	7	3
1	2008-10-21 22:08:00	19	22	4	7	3
1	2008-10-21 22:09:00	0	22	4	7	3
1	2008-10-21 22:10:00	618	22	4	7	3
1	2008-10-21 22:11:00	1546	22	4	7	3
1	2008-10-21 22:12:00	905	22	4	7	3
1	2008-10-21 22:13:00	618	22	4	7	3
1	2008-10-21 22:14:00	467	22	4	7	3
1	2008-10-21 22:15:00	647	22	4	7	3
1	2008-10-21 22:16:00	1103	22	4	7	3
1	2008-10-21 22:17:00	851	22	4	7	3
1	2008-10-21 22:18:00	479	22	4	7	3
1	2008-10-21 22:19:00	736	22	4	7	3
1	2008-10-21 22:20:00	578	22	4	7	3
1	2008-10-21 22:21:00	490	22	4	7	3
1	2008-10-21 22:22:00	177	22	4	7	3
1	2008-10-21 22:23:00	552	22	4	7	3
1	2008-10-21 22:24:00	144	22	4	7	3
1	2008-10-21 22:25:00	323	22	4	7	3
1	2008-10-21 22:26:00	296	22	4	7	3
1	2008-10-21 22:27:00	527	22	4	7	3
1	2008-10-21 22:28:00	323	22	4	7	3
1	2008-10-21 22:29:00	14	22	4	7	3
1	2008-10-21 22:30:00	0	22	4	7	3
1	2008-10-21 22:31:00	0	22	4	7	3
1	2008-10-21 22:32:00	24	22	4	7	3
1	2008-10-21 22:33:00	0	22	4	7	3
1	2008-10-21 22:34:00	0	22	4	7	3
1	2008-10-21 22:35:00	0	22	4	7	3
1	2008-10-21 22:36:00	157	22	4	7	3
1	2008-10-21 22:37:00	28	22	4	7	3
1	2008-10-21 22:38:00	33	22	4	7	3
1	2008-10-21 22:39:00	79	22	4	7	3
1	2008-10-21 22:40:00	0	22	4	7	3
1	2008-10-21 22:41:00	0	22	4	7	3
1	2008-10-21 22:42:00	0	22	4	7	3
1	2008-10-21 22:43:00	0	22	4	7	3
1	2008-10-21 22:44:00	0	22	4	7	3
1	2008-10-21 22:45:00	0	22	4	7	3
1	2008-10-21 22:46:00	0	22	4	7	3
1	2008-10-21 22:47:00	0	22	4	7	3
1	2008-10-21 22:48:00	0	22	4	7	3
1	2008-10-21 22:49:00	0	22	4	7	3
1	2008-10-21 22:50:00	0	22	4	7	3
1	2008-10-21 22:51:00	0	22	4	7	3
1	2008-10-21 22:52:00	0	22	4	7	3
1	2008-10-21 22:53:00	0	22	4	7	3
1	2008-10-21 22:54:00	0	22	4	7	3
1	2008-10-21 22:55:00	0	22	4	7	3
1	2008-10-21 22:56:00	0	22	4	7	3
1	2008-10-21 22:57:00	0	22	4	7	3
1	2008-10-21 22:58:00	0	22	4	7	3
1	2008-10-21 22:59:00	0	22	4	7	3
1	2008-10-21 23:00:00	0	22	4	7	3
1	2008-10-21 23:01:00	0	23	4	7	3
1	2008-10-21 23:02:00	9	23	4	7	3
1	2008-10-21 23:03:00	0	23	4	7	3
1	2008-10-21 23:04:00	0	23	4	7	3
1	2008-10-21 23:05:00	0	23	4	7	3
1	2008-10-21 23:06:00	0	23	4	7	3
1	2008-10-21 23:07:00	0	23	4	7	3
1	2008-10-21 23:08:00	0	23	4	7	3
1	2008-10-21 23:09:00	52	23	4	7	3
1	2008-10-21 23:10:00	0	23	4	7	3
1	2008-10-21 23:11:00	0	23	4	7	3
1	2008-10-21 23:12:00	0	23	4	7	3
1	2008-10-21 23:13:00	28	23	4	7	3
1	2008-10-21 23:14:00	0	23	4	7	3
1	2008-10-21 23:15:00	0	23	4	7	3
1	2008-10-21 23:16:00	0	23	4	7	3
1	2008-10-21 23:17:00	113	23	4	7	3
1	2008-10-21 23:18:00	38	23	4	7	3
1	2008-10-21 23:19:00	57	23	4	7	3
1	2008-10-21 23:20:00	0	23	4	7	3
1	2008-10-21 23:21:00	0	23	4	7	3
1	2008-10-21 23:22:00	24	23	4	7	3
1	2008-10-21 23:23:00	0	23	4	7	3
1	2008-10-21 23:24:00	0	23	4	7	3
1	2008-10-21 23:25:00	0	23	4	7	3
1	2008-10-21 23:26:00	0	23	4	7	3
1	2008-10-21 23:27:00	47	23	4	7	3
1	2008-10-21 23:28:00	0	23	4	7	3
1	2008-10-21 23:29:00	0	23	4	7	3
1	2008-10-21 23:30:00	0	23	4	7	3
1	2008-10-21 23:31:00	38	23	4	7	3
1	2008-10-21 23:32:00	0	23	4	7	3
1	2008-10-21 23:33:00	0	23	4	7	3
1	2008-10-21 23:34:00	0	23	4	7	3
1	2008-10-21 23:35:00	0	23	4	7	3
1	2008-10-21 23:36:00	0	23	4	7	3
1	2008-10-21 23:37:00	0	23	4	7	3
1	2008-10-21 23:38:00	0	23	4	7	3
1	2008-10-21 23:39:00	0	23	4	7	3
1	2008-10-21 23:40:00	0	23	4	7	3
1	2008-10-21 23:41:00	0	23	4	7	3
1	2008-10-21 23:42:00	0	23	4	7	3
1	2008-10-21 23:43:00	0	23	4	7	3
1	2008-10-21 23:44:00	0	23	4	7	3
1	2008-10-21 23:45:00	0	23	4	7	3
1	2008-10-21 23:46:00	0	23	4	7	3
1	2008-10-21 23:47:00	0	23	4	7	3
1	2008-10-21 23:48:00	0	23	4	7	3
1	2008-10-21 23:49:00	0	23	4	7	3
1	2008-10-21 23:50:00	0	23	4	7	3
1	2008-10-21 23:51:00	0	23	4	7	3
1	2008-10-21 23:52:00	0	23	4	7	3
1	2008-10-21 23:53:00	0	23	4	7	3
1	2008-10-21 23:54:00	0	23	4	7	3
1	2008-10-21 23:55:00	9	23	4	7	3
1	2008-10-21 23:56:00	52	23	4	7	3
1	2008-10-21 23:57:00	5	23	4	7	3
1	2008-10-21 23:58:00	503	23	4	7	3
1	2008-10-21 23:59:00	57	23	4	7	3
1	2008-10-22	5	23	4	7	3
1	2008-10-22 00:01:00	0	0	1	8	4
1	2008-10-22 00:02:00	0	0	1	8	4
1	2008-10-22 00:03:00	0	0	1	8	4
1	2008-10-22 00:04:00	0	0	1	8	4
1	2008-10-22 00:05:00	0	0	1	8	4
1	2008-10-22 00:06:00	0	0	1	8	4
1	2008-10-22 00:07:00	0	0	1	8	4
1	2008-10-22 00:08:00	0	0	1	8	4
1	2008-10-22 00:09:00	0	0	1	8	4
1	2008-10-22 00:10:00	0	0	1	8	4
1	2008-10-22 00:11:00	0	0	1	8	4
1	2008-10-22 00:12:00	9	0	1	8	4
1	2008-10-22 00:13:00	0	0	1	8	4
1	2008-10-22 00:14:00	0	0	1	8	4
1	2008-10-22 00:15:00	0	0	1	8	4
1	2008-10-22 00:16:00	0	0	1	8	4
1	2008-10-22 00:17:00	0	0	1	8	4
1	2008-10-22 00:18:00	0	0	1	8	4
1	2008-10-22 00:19:00	0	0	1	8	4
1	2008-10-22 00:20:00	0	0	1	8	4
1	2008-10-22 00:21:00	0	0	1	8	4
1	2008-10-22 00:22:00	9	0	1	8	4
1	2008-10-22 00:23:00	0	0	1	8	4
1	2008-10-22 00:24:00	0	0	1	8	4
1	2008-10-22 00:25:00	0	0	1	8	4
1	2008-10-22 00:26:00	0	0	1	8	4
1	2008-10-22 00:27:00	0	0	1	8	4
1	2008-10-22 00:28:00	90	0	1	8	4
1	2008-10-22 00:29:00	9	0	1	8	4
1	2008-10-22 00:30:00	0	0	1	8	4
1	2008-10-22 00:31:00	0	0	1	8	4
1	2008-10-22 00:32:00	0	0	1	8	4
1	2008-10-22 00:33:00	0	0	1	8	4
1	2008-10-22 00:34:00	0	0	1	8	4
1	2008-10-22 00:35:00	43	0	1	8	4
1	2008-10-22 00:36:00	0	0	1	8	4
1	2008-10-22 00:37:00	0	0	1	8	4
1	2008-10-22 00:38:00	0	0	1	8	4
1	2008-10-22 00:39:00	0	0	1	8	4
1	2008-10-22 00:40:00	0	0	1	8	4
1	2008-10-22 00:41:00	0	0	1	8	4
1	2008-10-22 00:42:00	0	0	1	8	4
1	2008-10-22 00:43:00	0	0	1	8	4
1	2008-10-22 00:44:00	0	0	1	8	4
1	2008-10-22 00:45:00	0	0	1	8	4
1	2008-10-22 00:46:00	0	0	1	8	4
1	2008-10-22 00:47:00	0	0	1	8	4
1	2008-10-22 00:48:00	0	0	1	8	4
1	2008-10-22 00:49:00	0	0	1	8	4
1	2008-10-22 00:50:00	0	0	1	8	4
1	2008-10-22 00:51:00	0	0	1	8	4
1	2008-10-22 00:52:00	0	0	1	8	4
1	2008-10-22 00:53:00	0	0	1	8	4
1	2008-10-22 00:54:00	0	0	1	8	4
1	2008-10-22 00:55:00	0	0	1	8	4
1	2008-10-22 00:56:00	0	0	1	8	4
1	2008-10-22 00:57:00	0	0	1	8	4
1	2008-10-22 00:58:00	0	0	1	8	4
1	2008-10-22 00:59:00	0	0	1	8	4
1	2008-10-22 01:00:00	0	0	1	8	4
1	2008-10-22 01:01:00	0	1	1	8	4
1	2008-10-22 01:02:00	0	1	1	8	4
1	2008-10-22 01:03:00	0	1	1	8	4
1	2008-10-22 01:04:00	0	1	1	8	4
1	2008-10-22 01:05:00	0	1	1	8	4
1	2008-10-22 01:06:00	0	1	1	8	4
1	2008-10-22 01:07:00	0	1	1	8	4
1	2008-10-22 01:08:00	0	1	1	8	4
1	2008-10-22 01:09:00	0	1	1	8	4
1	2008-10-22 01:10:00	0	1	1	8	4
1	2008-10-22 01:11:00	0	1	1	8	4
1	2008-10-22 01:12:00	0	1	1	8	4
1	2008-10-22 01:13:00	0	1	1	8	4
1	2008-10-22 01:14:00	0	1	1	8	4
1	2008-10-22 01:15:00	0	1	1	8	4
1	2008-10-22 01:16:00	0	1	1	8	4
1	2008-10-22 01:17:00	0	1	1	8	4
1	2008-10-22 01:18:00	0	1	1	8	4
1	2008-10-22 01:19:00	0	1	1	8	4
1	2008-10-22 01:20:00	0	1	1	8	4
1	2008-10-22 01:21:00	0	1	1	8	4
1	2008-10-22 01:22:00	0	1	1	8	4
1	2008-10-22 01:23:00	0	1	1	8	4
1	2008-10-22 01:24:00	0	1	1	8	4
1	2008-10-22 01:25:00	0	1	1	8	4
1	2008-10-22 01:26:00	0	1	1	8	4
1	2008-10-22 01:27:00	0	1	1	8	4
1	2008-10-22 01:28:00	0	1	1	8	4
1	2008-10-22 01:29:00	0	1	1	8	4
1	2008-10-22 01:30:00	0	1	1	8	4
1	2008-10-22 01:31:00	0	1	1	8	4
1	2008-10-22 01:32:00	0	1	1	8	4
1	2008-10-22 01:33:00	0	1	1	8	4
1	2008-10-22 01:34:00	38	1	1	8	4
1	2008-10-22 01:35:00	5	1	1	8	4
1	2008-10-22 01:36:00	0	1	1	8	4
1	2008-10-22 01:37:00	0	1	1	8	4
1	2008-10-22 01:38:00	0	1	1	8	4
1	2008-10-22 01:39:00	0	1	1	8	4
1	2008-10-22 01:40:00	0	1	1	8	4
1	2008-10-22 01:41:00	0	1	1	8	4
1	2008-10-22 01:42:00	0	1	1	8	4
1	2008-10-22 01:43:00	0	1	1	8	4
1	2008-10-22 01:44:00	0	1	1	8	4
1	2008-10-22 01:45:00	0	1	1	8	4
1	2008-10-22 01:46:00	0	1	1	8	4
1	2008-10-22 01:47:00	0	1	1	8	4
1	2008-10-22 01:48:00	0	1	1	8	4
1	2008-10-22 01:49:00	0	1	1	8	4
1	2008-10-22 01:50:00	0	1	1	8	4
1	2008-10-22 01:51:00	0	1	1	8	4
1	2008-10-22 01:52:00	0	1	1	8	4
1	2008-10-22 01:53:00	0	1	1	8	4
1	2008-10-22 01:54:00	0	1	1	8	4
1	2008-10-22 01:55:00	33	1	1	8	4
1	2008-10-22 01:56:00	73	1	1	8	4
1	2008-10-22 01:57:00	0	1	1	8	4
1	2008-10-22 01:58:00	33	1	1	8	4
1	2008-10-22 01:59:00	0	1	1	8	4
1	2008-10-22 02:00:00	0	1	1	8	4
1	2008-10-22 02:01:00	0	2	1	8	4
1	2008-10-22 02:02:00	0	2	1	8	4
1	2008-10-22 02:03:00	0	2	1	8	4
1	2008-10-22 02:04:00	0	2	1	8	4
1	2008-10-22 02:05:00	0	2	1	8	4
1	2008-10-22 02:06:00	0	2	1	8	4
1	2008-10-22 02:07:00	0	2	1	8	4
1	2008-10-22 02:08:00	0	2	1	8	4
1	2008-10-22 02:09:00	0	2	1	8	4
1	2008-10-22 02:10:00	0	2	1	8	4
1	2008-10-22 02:11:00	28	2	1	8	4
1	2008-10-22 02:12:00	333	2	1	8	4
1	2008-10-22 02:13:00	171	2	1	8	4
1	2008-10-22 02:14:00	245	2	1	8	4
1	2008-10-22 02:15:00	33	2	1	8	4
1	2008-10-22 02:16:00	0	2	1	8	4
1	2008-10-22 02:17:00	0	2	1	8	4
1	2008-10-22 02:18:00	0	2	1	8	4
1	2008-10-22 02:19:00	0	2	1	8	4
1	2008-10-22 02:20:00	0	2	1	8	4
1	2008-10-22 02:21:00	0	2	1	8	4
1	2008-10-22 02:22:00	0	2	1	8	4
1	2008-10-22 02:23:00	9	2	1	8	4
1	2008-10-22 02:24:00	73	2	1	8	4
1	2008-10-22 02:25:00	24	2	1	8	4
1	2008-10-22 02:26:00	0	2	1	8	4
1	2008-10-22 02:27:00	0	2	1	8	4
1	2008-10-22 02:28:00	67	2	1	8	4
1	2008-10-22 02:29:00	0	2	1	8	4
1	2008-10-22 02:30:00	0	2	1	8	4
1	2008-10-22 02:31:00	144	2	1	8	4
1	2008-10-22 02:32:00	381	2	1	8	4
1	2008-10-22 02:33:00	33	2	1	8	4
1	2008-10-22 02:34:00	371	2	1	8	4
1	2008-10-22 02:35:00	287	2	1	8	4
1	2008-10-22 02:36:00	0	2	1	8	4
1	2008-10-22 02:37:00	0	2	1	8	4
1	2008-10-22 02:38:00	0	2	1	8	4
1	2008-10-22 02:39:00	0	2	1	8	4
1	2008-10-22 02:40:00	0	2	1	8	4
1	2008-10-22 02:41:00	33	2	1	8	4
1	2008-10-22 02:42:00	0	2	1	8	4
1	2008-10-22 02:43:00	0	2	1	8	4
1	2008-10-22 02:44:00	0	2	1	8	4
1	2008-10-22 02:45:00	0	2	1	8	4
1	2008-10-22 02:46:00	0	2	1	8	4
1	2008-10-22 02:47:00	0	2	1	8	4
1	2008-10-22 02:48:00	0	2	1	8	4
1	2008-10-22 02:49:00	0	2	1	8	4
1	2008-10-22 02:50:00	0	2	1	8	4
1	2008-10-22 02:51:00	0	2	1	8	4
1	2008-10-22 02:52:00	0	2	1	8	4
1	2008-10-22 02:53:00	9	2	1	8	4
1	2008-10-22 02:54:00	0	2	1	8	4
1	2008-10-22 02:55:00	0	2	1	8	4
1	2008-10-22 02:56:00	57	2	1	8	4
1	2008-10-22 02:57:00	0	2	1	8	4
1	2008-10-22 02:58:00	0	2	1	8	4
1	2008-10-22 02:59:00	0	2	1	8	4
1	2008-10-22 03:00:00	0	2	1	8	4
1	2008-10-22 03:01:00	0	3	1	8	4
1	2008-10-22 03:02:00	0	3	1	8	4
1	2008-10-22 03:03:00	0	3	1	8	4
1	2008-10-22 03:04:00	0	3	1	8	4
1	2008-10-22 03:05:00	0	3	1	8	4
1	2008-10-22 03:06:00	0	3	1	8	4
1	2008-10-22 03:07:00	0	3	1	8	4
1	2008-10-22 03:08:00	0	3	1	8	4
1	2008-10-22 03:09:00	0	3	1	8	4
1	2008-10-22 03:10:00	0	3	1	8	4
1	2008-10-22 03:11:00	0	3	1	8	4
1	2008-10-22 03:12:00	0	3	1	8	4
1	2008-10-22 03:13:00	0	3	1	8	4
1	2008-10-22 03:14:00	0	3	1	8	4
1	2008-10-22 03:15:00	0	3	1	8	4
1	2008-10-22 03:16:00	0	3	1	8	4
1	2008-10-22 03:17:00	0	3	1	8	4
1	2008-10-22 03:18:00	0	3	1	8	4
1	2008-10-22 03:19:00	0	3	1	8	4
1	2008-10-22 03:20:00	0	3	1	8	4
1	2008-10-22 03:21:00	0	3	1	8	4
1	2008-10-22 03:22:00	0	3	1	8	4
1	2008-10-22 03:23:00	0	3	1	8	4
1	2008-10-22 03:24:00	0	3	1	8	4
1	2008-10-22 03:25:00	57	3	1	8	4
1	2008-10-22 03:26:00	0	3	1	8	4
1	2008-10-22 03:27:00	0	3	1	8	4
1	2008-10-22 03:28:00	0	3	1	8	4
1	2008-10-22 03:29:00	0	3	1	8	4
1	2008-10-22 03:30:00	0	3	1	8	4
1	2008-10-22 03:31:00	0	3	1	8	4
1	2008-10-22 03:32:00	0	3	1	8	4
1	2008-10-22 03:33:00	0	3	1	8	4
1	2008-10-22 03:34:00	0	3	1	8	4
1	2008-10-22 03:35:00	0	3	1	8	4
1	2008-10-22 03:36:00	0	3	1	8	4
1	2008-10-22 03:37:00	5	3	1	8	4
1	2008-10-22 03:38:00	0	3	1	8	4
1	2008-10-22 03:39:00	0	3	1	8	4
1	2008-10-22 03:40:00	0	3	1	8	4
1	2008-10-22 03:41:00	0	3	1	8	4
1	2008-10-22 03:42:00	0	3	1	8	4
1	2008-10-22 03:43:00	0	3	1	8	4
1	2008-10-22 03:44:00	0	3	1	8	4
1	2008-10-22 03:45:00	0	3	1	8	4
1	2008-10-22 03:46:00	0	3	1	8	4
1	2008-10-22 03:47:00	0	3	1	8	4
1	2008-10-22 03:48:00	0	3	1	8	4
1	2008-10-22 03:49:00	0	3	1	8	4
1	2008-10-22 03:50:00	0	3	1	8	4
1	2008-10-22 03:51:00	0	3	1	8	4
1	2008-10-22 03:52:00	0	3	1	8	4
1	2008-10-22 03:53:00	0	3	1	8	4
1	2008-10-22 03:54:00	0	3	1	8	4
1	2008-10-22 03:55:00	0	3	1	8	4
1	2008-10-22 03:56:00	0	3	1	8	4
1	2008-10-22 03:57:00	0	3	1	8	4
1	2008-10-22 03:58:00	0	3	1	8	4
1	2008-10-22 03:59:00	0	3	1	8	4
1	2008-10-22 04:00:00	0	3	1	8	4
1	2008-10-22 04:01:00	0	4	1	8	4
1	2008-10-22 04:02:00	0	4	1	8	4
1	2008-10-22 04:03:00	0	4	1	8	4
1	2008-10-22 04:04:00	0	4	1	8	4
1	2008-10-22 04:05:00	0	4	1	8	4
1	2008-10-22 04:06:00	0	4	1	8	4
1	2008-10-22 04:07:00	0	4	1	8	4
1	2008-10-22 04:08:00	0	4	1	8	4
1	2008-10-22 04:09:00	0	4	1	8	4
1	2008-10-22 04:10:00	0	4	1	8	4
1	2008-10-22 04:11:00	0	4	1	8	4
1	2008-10-22 04:12:00	0	4	1	8	4
1	2008-10-22 04:13:00	0	4	1	8	4
1	2008-10-22 04:14:00	0	4	1	8	4
1	2008-10-22 04:15:00	0	4	1	8	4
1	2008-10-22 04:16:00	0	4	1	8	4
1	2008-10-22 04:17:00	5	4	1	8	4
1	2008-10-22 04:18:00	0	4	1	8	4
1	2008-10-22 04:19:00	9	4	1	8	4
1	2008-10-22 04:20:00	52	4	1	8	4
1	2008-10-22 04:21:00	0	4	1	8	4
1	2008-10-22 04:22:00	0	4	1	8	4
1	2008-10-22 04:23:00	0	4	1	8	4
1	2008-10-22 04:24:00	0	4	1	8	4
1	2008-10-22 04:25:00	0	4	1	8	4
1	2008-10-22 04:26:00	0	4	1	8	4
1	2008-10-22 04:27:00	164	4	1	8	4
1	2008-10-22 04:28:00	28	4	1	8	4
1	2008-10-22 04:29:00	164	4	1	8	4
1	2008-10-22 04:30:00	0	4	1	8	4
1	2008-10-22 04:31:00	0	4	1	8	4
1	2008-10-22 04:32:00	0	4	1	8	4
1	2008-10-22 04:33:00	0	4	1	8	4
1	2008-10-22 04:34:00	0	4	1	8	4
1	2008-10-22 04:35:00	0	4	1	8	4
1	2008-10-22 04:36:00	0	4	1	8	4
1	2008-10-22 04:37:00	0	4	1	8	4
1	2008-10-22 04:38:00	0	4	1	8	4
1	2008-10-22 04:39:00	0	4	1	8	4
1	2008-10-22 04:40:00	0	4	1	8	4
1	2008-10-22 04:41:00	0	4	1	8	4
1	2008-10-22 04:42:00	0	4	1	8	4
1	2008-10-22 04:43:00	0	4	1	8	4
1	2008-10-22 04:44:00	0	4	1	8	4
1	2008-10-22 04:45:00	0	4	1	8	4
1	2008-10-22 04:46:00	0	4	1	8	4
1	2008-10-22 04:47:00	0	4	1	8	4
1	2008-10-22 04:48:00	0	4	1	8	4
1	2008-10-22 04:49:00	0	4	1	8	4
1	2008-10-22 04:50:00	0	4	1	8	4
1	2008-10-22 04:51:00	0	4	1	8	4
1	2008-10-22 04:52:00	0	4	1	8	4
1	2008-10-22 04:53:00	5	4	1	8	4
1	2008-10-22 04:54:00	5	4	1	8	4
1	2008-10-22 04:55:00	0	4	1	8	4
1	2008-10-22 04:56:00	19	4	1	8	4
1	2008-10-22 04:57:00	38	4	1	8	4
1	2008-10-22 04:58:00	0	4	1	8	4
1	2008-10-22 04:59:00	0	4	1	8	4
1	2008-10-22 05:00:00	0	4	1	8	4
1	2008-10-22 05:01:00	107	5	1	8	4
1	2008-10-22 05:02:00	0	5	1	8	4
1	2008-10-22 05:03:00	0	5	1	8	4
1	2008-10-22 05:04:00	0	5	1	8	4
1	2008-10-22 05:05:00	0	5	1	8	4
1	2008-10-22 05:06:00	0	5	1	8	4
1	2008-10-22 05:07:00	0	5	1	8	4
1	2008-10-22 05:08:00	0	5	1	8	4
1	2008-10-22 05:09:00	43	5	1	8	4
1	2008-10-22 05:10:00	0	5	1	8	4
1	2008-10-22 05:11:00	0	5	1	8	4
1	2008-10-22 05:12:00	0	5	1	8	4
1	2008-10-22 05:13:00	0	5	1	8	4
1	2008-10-22 05:14:00	0	5	1	8	4
1	2008-10-22 05:15:00	0	5	1	8	4
1	2008-10-22 05:16:00	0	5	1	8	4
1	2008-10-22 05:17:00	0	5	1	8	4
1	2008-10-22 05:18:00	0	5	1	8	4
1	2008-10-22 05:19:00	0	5	1	8	4
1	2008-10-22 05:20:00	0	5	1	8	4
1	2008-10-22 05:21:00	0	5	1	8	4
1	2008-10-22 05:22:00	0	5	1	8	4
1	2008-10-22 05:23:00	0	5	1	8	4
1	2008-10-22 05:24:00	0	5	1	8	4
1	2008-10-22 05:25:00	0	5	1	8	4
1	2008-10-22 05:26:00	0	5	1	8	4
1	2008-10-22 05:27:00	0	5	1	8	4
1	2008-10-22 05:28:00	0	5	1	8	4
1	2008-10-22 05:29:00	9	5	1	8	4
1	2008-10-22 05:30:00	0	5	1	8	4
1	2008-10-22 05:31:00	0	5	1	8	4
1	2008-10-22 05:32:00	0	5	1	8	4
1	2008-10-22 05:33:00	0	5	1	8	4
1	2008-10-22 05:34:00	0	5	1	8	4
1	2008-10-22 05:35:00	0	5	1	8	4
1	2008-10-22 05:36:00	5	5	1	8	4
1	2008-10-22 05:37:00	0	5	1	8	4
1	2008-10-22 05:38:00	0	5	1	8	4
1	2008-10-22 05:39:00	0	5	1	8	4
1	2008-10-22 05:40:00	0	5	1	8	4
1	2008-10-22 05:41:00	0	5	1	8	4
1	2008-10-22 05:42:00	0	5	1	8	4
1	2008-10-22 05:43:00	0	5	1	8	4
1	2008-10-22 05:44:00	0	5	1	8	4
1	2008-10-22 05:45:00	0	5	1	8	4
1	2008-10-22 05:46:00	0	5	1	8	4
1	2008-10-22 05:47:00	0	5	1	8	4
1	2008-10-22 05:48:00	0	5	1	8	4
1	2008-10-22 05:49:00	0	5	1	8	4
1	2008-10-22 05:50:00	0	5	1	8	4
1	2008-10-22 05:51:00	0	5	1	8	4
1	2008-10-22 05:52:00	0	5	1	8	4
1	2008-10-22 05:53:00	0	5	1	8	4
1	2008-10-22 05:54:00	14	5	1	8	4
1	2008-10-22 05:55:00	113	5	1	8	4
1	2008-10-22 05:56:00	5	5	1	8	4
1	2008-10-22 05:57:00	0	5	1	8	4
1	2008-10-22 05:58:00	0	5	1	8	4
1	2008-10-22 05:59:00	0	5	1	8	4
1	2008-10-22 06:00:00	0	5	1	8	4
1	2008-10-22 06:01:00	0	6	2	8	4
1	2008-10-22 06:02:00	0	6	2	8	4
1	2008-10-22 06:03:00	19	6	2	8	4
1	2008-10-22 06:04:00	9	6	2	8	4
1	2008-10-22 06:05:00	0	6	2	8	4
1	2008-10-22 06:06:00	0	6	2	8	4
1	2008-10-22 06:07:00	0	6	2	8	4
1	2008-10-22 06:08:00	0	6	2	8	4
1	2008-10-22 06:09:00	0	6	2	8	4
1	2008-10-22 06:10:00	0	6	2	8	4
1	2008-10-22 06:11:00	0	6	2	8	4
1	2008-10-22 06:12:00	0	6	2	8	4
1	2008-10-22 06:13:00	0	6	2	8	4
1	2008-10-22 06:14:00	0	6	2	8	4
1	2008-10-22 06:15:00	0	6	2	8	4
1	2008-10-22 06:16:00	0	6	2	8	4
1	2008-10-22 06:17:00	0	6	2	8	4
1	2008-10-22 06:18:00	0	6	2	8	4
1	2008-10-22 06:19:00	0	6	2	8	4
1	2008-10-22 06:20:00	0	6	2	8	4
1	2008-10-22 06:21:00	0	6	2	8	4
1	2008-10-22 06:22:00	0	6	2	8	4
1	2008-10-22 06:23:00	5	6	2	8	4
1	2008-10-22 06:24:00	199	6	2	8	4
1	2008-10-22 06:25:00	5	6	2	8	4
1	2008-10-22 06:26:00	0	6	2	8	4
1	2008-10-22 06:27:00	0	6	2	8	4
1	2008-10-22 06:28:00	0	6	2	8	4
1	2008-10-22 06:29:00	0	6	2	8	4
1	2008-10-22 06:30:00	0	6	2	8	4
1	2008-10-22 06:31:00	0	6	2	8	4
1	2008-10-22 06:32:00	0	6	2	8	4
1	2008-10-22 06:33:00	0	6	2	8	4
1	2008-10-22 06:34:00	0	6	2	8	4
1	2008-10-22 06:35:00	0	6	2	8	4
1	2008-10-22 06:36:00	0	6	2	8	4
1	2008-10-22 06:37:00	0	6	2	8	4
1	2008-10-22 06:38:00	0	6	2	8	4
1	2008-10-22 06:39:00	0	6	2	8	4
1	2008-10-22 06:40:00	0	6	2	8	4
1	2008-10-22 06:41:00	0	6	2	8	4
1	2008-10-22 06:42:00	0	6	2	8	4
1	2008-10-22 06:43:00	0	6	2	8	4
1	2008-10-22 06:44:00	0	6	2	8	4
1	2008-10-22 06:45:00	0	6	2	8	4
1	2008-10-22 06:46:00	0	6	2	8	4
1	2008-10-22 06:47:00	0	6	2	8	4
1	2008-10-22 06:48:00	144	6	2	8	4
1	2008-10-22 06:49:00	578	6	2	8	4
1	2008-10-22 06:50:00	0	6	2	8	4
1	2008-10-22 06:51:00	84	6	2	8	4
1	2008-10-22 06:52:00	28	6	2	8	4
1	2008-10-22 06:53:00	0	6	2	8	4
1	2008-10-22 06:54:00	0	6	2	8	4
1	2008-10-22 06:55:00	0	6	2	8	4
1	2008-10-22 06:56:00	0	6	2	8	4
1	2008-10-22 06:57:00	0	6	2	8	4
1	2008-10-22 06:58:00	0	6	2	8	4
1	2008-10-22 06:59:00	9	6	2	8	4
1	2008-10-22 07:00:00	0	6	2	8	4
1	2008-10-22 07:01:00	0	7	2	8	4
1	2008-10-22 07:02:00	0	7	2	8	4
1	2008-10-22 07:03:00	0	7	2	8	4
1	2008-10-22 07:04:00	0	7	2	8	4
1	2008-10-22 07:05:00	5	7	2	8	4
1	2008-10-22 07:06:00	0	7	2	8	4
1	2008-10-22 07:07:00	0	7	2	8	4
1	2008-10-22 07:08:00	0	7	2	8	4
1	2008-10-22 07:09:00	0	7	2	8	4
1	2008-10-22 07:10:00	9	7	2	8	4
1	2008-10-22 07:11:00	43	7	2	8	4
1	2008-10-22 07:12:00	14	7	2	8	4
1	2008-10-22 07:13:00	5	7	2	8	4
1	2008-10-22 07:14:00	0	7	2	8	4
1	2008-10-22 07:15:00	0	7	2	8	4
1	2008-10-22 07:16:00	0	7	2	8	4
1	2008-10-22 07:17:00	0	7	2	8	4
1	2008-10-22 07:18:00	0	7	2	8	4
1	2008-10-22 07:19:00	0	7	2	8	4
1	2008-10-22 07:20:00	0	7	2	8	4
1	2008-10-22 07:21:00	0	7	2	8	4
1	2008-10-22 07:22:00	0	7	2	8	4
1	2008-10-22 07:23:00	0	7	2	8	4
1	2008-10-22 07:24:00	0	7	2	8	4
1	2008-10-22 07:25:00	0	7	2	8	4
1	2008-10-22 07:26:00	0	7	2	8	4
1	2008-10-22 07:27:00	0	7	2	8	4
1	2008-10-22 07:28:00	28	7	2	8	4
1	2008-10-22 07:29:00	262	7	2	8	4
1	2008-10-22 07:30:00	199	7	2	8	4
1	2008-10-22 07:31:00	33	7	2	8	4
1	2008-10-22 07:32:00	371	7	2	8	4
1	2008-10-22 07:33:00	119	7	2	8	4
1	2008-10-22 07:34:00	661	7	2	8	4
1	2008-10-22 07:35:00	887	7	2	8	4
1	2008-10-22 07:36:00	961	7	2	8	4
1	2008-10-22 07:37:00	1309	7	2	8	4
1	2008-10-22 07:38:00	800	7	2	8	4
1	2008-10-22 07:39:00	705	7	2	8	4
1	2008-10-22 07:40:00	618	7	2	8	4
1	2008-10-22 07:41:00	392	7	2	8	4
1	2008-10-22 07:42:00	253	7	2	8	4
1	2008-10-22 07:43:00	565	7	2	8	4
1	2008-10-22 07:44:00	539	7	2	8	4
1	2008-10-22 07:45:00	661	7	2	8	4
1	2008-10-22 07:46:00	675	7	2	8	4
1	2008-10-22 07:47:00	24	7	2	8	4
1	2008-10-22 07:48:00	9	7	2	8	4
1	2008-10-22 07:49:00	433	7	2	8	4
1	2008-10-22 07:50:00	445	7	2	8	4
1	2008-10-22 07:51:00	1191	7	2	8	4
1	2008-10-22 07:52:00	352	7	2	8	4
1	2008-10-22 07:53:00	592	7	2	8	4
1	2008-10-22 07:54:00	515	7	2	8	4
1	2008-10-22 07:55:00	96	7	2	8	4
1	2008-10-22 07:56:00	5	7	2	8	4
1	2008-10-22 07:57:00	690	7	2	8	4
1	2008-10-22 07:58:00	1309	7	2	8	4
1	2008-10-22 07:59:00	1082	7	2	8	4
1	2008-10-22 08:00:00	137	7	2	8	4
1	2008-10-22 08:01:00	0	8	2	8	4
1	2008-10-22 08:02:00	28	8	2	8	4
1	2008-10-22 08:03:00	0	8	2	8	4
1	2008-10-22 08:04:00	0	8	2	8	4
1	2008-10-22 08:05:00	0	8	2	8	4
1	2008-10-22 08:06:00	73	8	2	8	4
1	2008-10-22 08:07:00	0	8	2	8	4
1	2008-10-22 08:08:00	0	8	2	8	4
1	2008-10-22 08:09:00	0	8	2	8	4
1	2008-10-22 08:10:00	0	8	2	8	4
1	2008-10-22 08:11:00	0	8	2	8	4
1	2008-10-22 08:12:00	9	8	2	8	4
1	2008-10-22 08:13:00	0	8	2	8	4
1	2008-10-22 08:14:00	0	8	2	8	4
1	2008-10-22 08:15:00	0	8	2	8	4
1	2008-10-22 08:16:00	131	8	2	8	4
1	2008-10-22 08:17:00	14	8	2	8	4
1	2008-10-22 08:18:00	0	8	2	8	4
1	2008-10-22 08:19:00	38	8	2	8	4
1	2008-10-22 08:20:00	0	8	2	8	4
1	2008-10-22 08:21:00	19	8	2	8	4
1	2008-10-22 08:22:00	52	8	2	8	4
1	2008-10-22 08:23:00	0	8	2	8	4
1	2008-10-22 08:24:00	0	8	2	8	4
1	2008-10-22 08:25:00	0	8	2	8	4
1	2008-10-22 08:26:00	0	8	2	8	4
1	2008-10-22 08:27:00	0	8	2	8	4
1	2008-10-22 08:28:00	0	8	2	8	4
1	2008-10-22 08:29:00	0	8	2	8	4
1	2008-10-22 08:30:00	0	8	2	8	4
1	2008-10-22 08:31:00	0	8	2	8	4
1	2008-10-22 08:32:00	19	8	2	8	4
1	2008-10-22 08:33:00	0	8	2	8	4
1	2008-10-22 08:34:00	0	8	2	8	4
1	2008-10-22 08:35:00	0	8	2	8	4
1	2008-10-22 08:36:00	0	8	2	8	4
1	2008-10-22 08:37:00	0	8	2	8	4
1	2008-10-22 08:38:00	0	8	2	8	4
1	2008-10-22 08:39:00	0	8	2	8	4
1	2008-10-22 08:40:00	0	8	2	8	4
1	2008-10-22 08:41:00	0	8	2	8	4
1	2008-10-22 08:42:00	0	8	2	8	4
1	2008-10-22 08:43:00	5	8	2	8	4
1	2008-10-22 08:44:00	0	8	2	8	4
1	2008-10-22 08:45:00	0	8	2	8	4
1	2008-10-22 08:46:00	0	8	2	8	4
1	2008-10-22 08:47:00	0	8	2	8	4
1	2008-10-22 08:48:00	0	8	2	8	4
1	2008-10-22 08:49:00	0	8	2	8	4
1	2008-10-22 08:50:00	0	8	2	8	4
1	2008-10-22 08:51:00	0	8	2	8	4
1	2008-10-22 08:52:00	0	8	2	8	4
1	2008-10-22 08:53:00	119	8	2	8	4
1	2008-10-22 08:54:00	0	8	2	8	4
1	2008-10-22 08:55:00	199	8	2	8	4
1	2008-10-22 08:56:00	43	8	2	8	4
1	2008-10-22 08:57:00	0	8	2	8	4
1	2008-10-22 08:58:00	9	8	2	8	4
1	2008-10-22 08:59:00	67	8	2	8	4
1	2008-10-22 09:00:00	1883	8	2	8	4
1	2008-10-22 09:01:00	2206	9	2	8	4
1	2008-10-22 09:02:00	905	9	2	8	4
1	2008-10-22 09:03:00	592	9	2	8	4
1	2008-10-22 09:04:00	503	9	2	8	4
1	2008-10-22 09:05:00	131	9	2	8	4
1	2008-10-22 09:06:00	9	9	2	8	4
1	2008-10-22 09:07:00	647	9	2	8	4
1	2008-10-22 09:08:00	342	9	2	8	4
1	2008-10-22 09:09:00	57	9	2	8	4
1	2008-10-22 09:10:00	5	9	2	8	4
1	2008-10-22 09:11:00	207	9	2	8	4
1	2008-10-22 09:12:00	101	9	2	8	4
1	2008-10-22 09:13:00	9	9	2	8	4
1	2008-10-22 09:14:00	371	9	2	8	4
1	2008-10-22 09:15:00	9	9	2	8	4
1	2008-10-22 09:16:00	433	9	2	8	4
1	2008-10-22 09:17:00	279	9	2	8	4
1	2008-10-22 09:18:00	24	9	2	8	4
1	2008-10-22 09:19:00	445	9	2	8	4
1	2008-10-22 09:20:00	279	9	2	8	4
1	2008-10-22 09:21:00	479	9	2	8	4
1	2008-10-22 09:22:00	690	9	2	8	4
1	2008-10-22 09:23:00	1754	9	2	8	4
1	2008-10-22 09:24:00	980	9	2	8	4
1	2008-10-22 09:25:00	287	9	2	8	4
1	2008-10-22 09:26:00	539	9	2	8	4
1	2008-10-22 09:27:00	1146	9	2	8	4
1	2008-10-22 09:28:00	834	9	2	8	4
1	2008-10-22 09:29:00	661	9	2	8	4
1	2008-10-22 09:30:00	445	9	2	8	4
1	2008-10-22 09:31:00	214	9	2	8	4
1	2008-10-22 09:32:00	171	9	2	8	4
1	2008-10-22 09:33:00	73	9	2	8	4
1	2008-10-22 09:34:00	467	9	2	8	4
1	2008-10-22 09:35:00	402	9	2	8	4
1	2008-10-22 09:36:00	5	9	2	8	4
1	2008-10-22 09:37:00	0	9	2	8	4
1	2008-10-22 09:38:00	28	9	2	8	4
1	2008-10-22 09:39:00	84	9	2	8	4
1	2008-10-22 09:40:00	96	9	2	8	4
1	2008-10-22 09:41:00	392	9	2	8	4
1	2008-10-22 09:42:00	101	9	2	8	4
1	2008-10-22 09:43:00	578	9	2	8	4
1	2008-10-22 09:44:00	5	9	2	8	4
1	2008-10-22 09:45:00	5	9	2	8	4
1	2008-10-22 09:46:00	222	9	2	8	4
1	2008-10-22 09:47:00	157	9	2	8	4
1	2008-10-22 09:48:00	5	9	2	8	4
1	2008-10-22 09:49:00	9	9	2	8	4
1	2008-10-22 09:50:00	9	9	2	8	4
1	2008-10-22 09:51:00	0	9	2	8	4
1	2008-10-22 09:52:00	171	9	2	8	4
1	2008-10-22 09:53:00	245	9	2	8	4
1	2008-10-22 09:54:00	456	9	2	8	4
1	2008-10-22 09:55:00	90	9	2	8	4
1	2008-10-22 09:56:00	101	9	2	8	4
1	2008-10-22 09:57:00	0	9	2	8	4
1	2008-10-22 09:58:00	43	9	2	8	4
1	2008-10-22 09:59:00	14	9	2	8	4
1	2008-10-22 10:00:00	0	9	2	8	4
1	2008-10-22 10:01:00	14	10	2	8	4
1	2008-10-22 10:02:00	412	10	2	8	4
1	2008-10-22 10:03:00	0	10	2	8	4
1	2008-10-22 10:04:00	184	10	2	8	4
1	2008-10-22 10:05:00	352	10	2	8	4
1	2008-10-22 10:06:00	229	10	2	8	4
1	2008-10-22 10:07:00	392	10	2	8	4
1	2008-10-22 10:08:00	253	10	2	8	4
1	2008-10-22 10:09:00	333	10	2	8	4
1	2008-10-22 10:10:00	171	10	2	8	4
1	2008-10-22 10:11:00	222	10	2	8	4
1	2008-10-22 10:12:00	392	10	2	8	4
1	2008-10-22 10:13:00	342	10	2	8	4
1	2008-10-22 10:14:00	157	10	2	8	4
1	2008-10-22 10:15:00	33	10	2	8	4
1	2008-10-22 10:16:00	0	10	2	8	4
1	2008-10-22 10:17:00	0	10	2	8	4
1	2008-10-22 10:18:00	9	10	2	8	4
1	2008-10-22 10:19:00	5	10	2	8	4
1	2008-10-22 10:20:00	0	10	2	8	4
1	2008-10-22 10:21:00	0	10	2	8	4
1	2008-10-22 10:22:00	0	10	2	8	4
1	2008-10-22 10:23:00	0	10	2	8	4
1	2008-10-22 10:24:00	0	10	2	8	4
1	2008-10-22 10:25:00	0	10	2	8	4
1	2008-10-22 10:26:00	0	10	2	8	4
1	2008-10-22 10:27:00	0	10	2	8	4
1	2008-10-22 10:28:00	0	10	2	8	4
1	2008-10-22 10:29:00	0	10	2	8	4
1	2008-10-22 10:30:00	28	10	2	8	4
1	2008-10-22 10:31:00	14	10	2	8	4
1	2008-10-22 10:32:00	101	10	2	8	4
1	2008-10-22 10:33:00	0	10	2	8	4
1	2008-10-22 10:34:00	164	10	2	8	4
1	2008-10-22 10:35:00	0	10	2	8	4
1	2008-10-22 10:36:00	0	10	2	8	4
1	2008-10-22 10:37:00	0	10	2	8	4
1	2008-10-22 10:38:00	90	10	2	8	4
1	2008-10-22 10:39:00	33	10	2	8	4
1	2008-10-22 10:40:00	0	10	2	8	4
1	2008-10-22 10:41:00	0	10	2	8	4
1	2008-10-22 10:42:00	0	10	2	8	4
1	2008-10-22 10:43:00	0	10	2	8	4
1	2008-10-22 10:44:00	9	10	2	8	4
1	2008-10-22 10:45:00	0	10	2	8	4
1	2008-10-22 10:46:00	0	10	2	8	4
1	2008-10-22 10:47:00	0	10	2	8	4
1	2008-10-22 10:48:00	0	10	2	8	4
1	2008-10-22 10:49:00	0	10	2	8	4
1	2008-10-22 10:50:00	0	10	2	8	4
1	2008-10-22 10:51:00	0	10	2	8	4
1	2008-10-22 10:52:00	0	10	2	8	4
1	2008-10-22 10:53:00	0	10	2	8	4
1	2008-10-22 10:54:00	0	10	2	8	4
1	2008-10-22 10:55:00	0	10	2	8	4
1	2008-10-22 10:56:00	0	10	2	8	4
1	2008-10-22 10:57:00	0	10	2	8	4
1	2008-10-22 10:58:00	0	10	2	8	4
1	2008-10-22 10:59:00	0	10	2	8	4
1	2008-10-22 11:00:00	0	10	2	8	4
1	2008-10-22 11:01:00	0	11	2	8	4
1	2008-10-22 11:02:00	0	11	2	8	4
1	2008-10-22 11:03:00	28	11	2	8	4
1	2008-10-22 11:04:00	0	11	2	8	4
1	2008-10-22 11:05:00	24	11	2	8	4
1	2008-10-22 11:06:00	0	11	2	8	4
1	2008-10-22 11:07:00	0	11	2	8	4
1	2008-10-22 11:08:00	0	11	2	8	4
1	2008-10-22 11:09:00	0	11	2	8	4
1	2008-10-22 11:10:00	0	11	2	8	4
1	2008-10-22 11:11:00	0	11	2	8	4
1	2008-10-22 11:12:00	0	11	2	8	4
1	2008-10-22 11:13:00	0	11	2	8	4
1	2008-10-22 11:14:00	0	11	2	8	4
1	2008-10-22 11:15:00	0	11	2	8	4
1	2008-10-22 11:16:00	0	11	2	8	4
1	2008-10-22 11:17:00	0	11	2	8	4
1	2008-10-22 11:18:00	0	11	2	8	4
1	2008-10-22 11:19:00	0	11	2	8	4
1	2008-10-22 11:20:00	0	11	2	8	4
1	2008-10-22 11:21:00	0	11	2	8	4
1	2008-10-22 11:22:00	0	11	2	8	4
1	2008-10-22 11:23:00	0	11	2	8	4
1	2008-10-22 11:24:00	0	11	2	8	4
1	2008-10-22 11:25:00	0	11	2	8	4
1	2008-10-22 11:26:00	0	11	2	8	4
1	2008-10-22 11:27:00	0	11	2	8	4
1	2008-10-22 11:28:00	0	11	2	8	4
1	2008-10-22 11:29:00	0	11	2	8	4
1	2008-10-22 11:30:00	0	11	2	8	4
1	2008-10-22 11:31:00	0	11	2	8	4
1	2008-10-22 11:32:00	0	11	2	8	4
1	2008-10-22 11:33:00	0	11	2	8	4
1	2008-10-22 11:34:00	0	11	2	8	4
1	2008-10-22 11:35:00	0	11	2	8	4
1	2008-10-22 11:36:00	0	11	2	8	4
1	2008-10-22 11:37:00	9	11	2	8	4
1	2008-10-22 11:38:00	0	11	2	8	4
1	2008-10-22 11:39:00	0	11	2	8	4
1	2008-10-22 11:40:00	0	11	2	8	4
1	2008-10-22 11:41:00	0	11	2	8	4
1	2008-10-22 11:42:00	0	11	2	8	4
1	2008-10-22 11:43:00	0	11	2	8	4
1	2008-10-22 11:44:00	5	11	2	8	4
1	2008-10-22 11:45:00	0	11	2	8	4
1	2008-10-22 11:46:00	0	11	2	8	4
1	2008-10-22 11:47:00	0	11	2	8	4
1	2008-10-22 11:48:00	0	11	2	8	4
1	2008-10-22 11:49:00	0	11	2	8	4
1	2008-10-22 11:50:00	0	11	2	8	4
1	2008-10-22 11:51:00	0	11	2	8	4
1	2008-10-22 11:52:00	113	11	2	8	4
1	2008-10-22 11:53:00	0	11	2	8	4
1	2008-10-22 11:54:00	0	11	2	8	4
1	2008-10-22 11:55:00	0	11	2	8	4
1	2008-10-22 11:56:00	0	11	2	8	4
1	2008-10-22 11:57:00	0	11	2	8	4
1	2008-10-22 11:58:00	0	11	2	8	4
1	2008-10-22 11:59:00	0	11	2	8	4
1	2008-10-22 12:00:00	19	11	2	8	4
1	2008-10-22 12:01:00	0	12	3	8	4
1	2008-10-22 12:02:00	0	12	3	8	4
1	2008-10-22 12:03:00	0	12	3	8	4
1	2008-10-22 12:04:00	0	12	3	8	4
1	2008-10-22 12:05:00	67	12	3	8	4
1	2008-10-22 12:06:00	0	12	3	8	4
1	2008-10-22 12:07:00	0	12	3	8	4
1	2008-10-22 12:08:00	184	12	3	8	4
1	2008-10-22 12:09:00	342	12	3	8	4
1	2008-10-22 12:10:00	1020	12	3	8	4
1	2008-10-22 12:11:00	1237	12	3	8	4
1	2008-10-22 12:12:00	137	12	3	8	4
1	2008-10-22 12:13:00	119	12	3	8	4
1	2008-10-22 12:14:00	5	12	3	8	4
1	2008-10-22 12:15:00	0	12	3	8	4
1	2008-10-22 12:16:00	0	12	3	8	4
1	2008-10-22 12:17:00	0	12	3	8	4
1	2008-10-22 12:18:00	0	12	3	8	4
1	2008-10-22 12:19:00	0	12	3	8	4
1	2008-10-22 12:20:00	0	12	3	8	4
1	2008-10-22 12:21:00	0	12	3	8	4
1	2008-10-22 12:22:00	0	12	3	8	4
1	2008-10-22 12:23:00	0	12	3	8	4
1	2008-10-22 12:24:00	0	12	3	8	4
1	2008-10-22 12:25:00	0	12	3	8	4
1	2008-10-22 12:26:00	0	12	3	8	4
1	2008-10-22 12:27:00	0	12	3	8	4
1	2008-10-22 12:28:00	0	12	3	8	4
1	2008-10-22 12:29:00	0	12	3	8	4
1	2008-10-22 12:30:00	0	12	3	8	4
1	2008-10-22 12:31:00	0	12	3	8	4
1	2008-10-22 12:32:00	0	12	3	8	4
1	2008-10-22 12:33:00	0	12	3	8	4
1	2008-10-22 12:34:00	137	12	3	8	4
1	2008-10-22 12:35:00	0	12	3	8	4
1	2008-10-22 12:36:00	0	12	3	8	4
1	2008-10-22 12:37:00	9	12	3	8	4
1	2008-10-22 12:38:00	24	12	3	8	4
1	2008-10-22 12:39:00	0	12	3	8	4
1	2008-10-22 12:40:00	0	12	3	8	4
1	2008-10-22 12:41:00	0	12	3	8	4
1	2008-10-22 12:42:00	0	12	3	8	4
1	2008-10-22 12:43:00	0	12	3	8	4
1	2008-10-22 12:44:00	0	12	3	8	4
1	2008-10-22 12:45:00	38	12	3	8	4
1	2008-10-22 12:46:00	0	12	3	8	4
1	2008-10-22 12:47:00	0	12	3	8	4
1	2008-10-22 12:48:00	57	12	3	8	4
1	2008-10-22 12:49:00	0	12	3	8	4
1	2008-10-22 12:50:00	0	12	3	8	4
1	2008-10-22 12:51:00	0	12	3	8	4
1	2008-10-22 12:52:00	0	12	3	8	4
1	2008-10-22 12:53:00	33	12	3	8	4
1	2008-10-22 12:54:00	0	12	3	8	4
1	2008-10-22 12:55:00	0	12	3	8	4
1	2008-10-22 12:56:00	0	12	3	8	4
1	2008-10-22 12:57:00	0	12	3	8	4
1	2008-10-22 12:58:00	0	12	3	8	4
1	2008-10-22 12:59:00	0	12	3	8	4
1	2008-10-22 13:00:00	0	12	3	8	4
1	2008-10-22 13:01:00	0	13	3	8	4
1	2008-10-22 13:02:00	5	13	3	8	4
1	2008-10-22 13:03:00	43	13	3	8	4
1	2008-10-22 13:04:00	0	13	3	8	4
1	2008-10-22 13:05:00	0	13	3	8	4
1	2008-10-22 13:06:00	0	13	3	8	4
1	2008-10-22 13:07:00	0	13	3	8	4
1	2008-10-22 13:08:00	0	13	3	8	4
1	2008-10-22 13:09:00	0	13	3	8	4
1	2008-10-22 13:10:00	5	13	3	8	4
1	2008-10-22 13:11:00	57	13	3	8	4
1	2008-10-22 13:12:00	0	13	3	8	4
1	2008-10-22 13:13:00	5	13	3	8	4
1	2008-10-22 13:14:00	0	13	3	8	4
1	2008-10-22 13:15:00	9	13	3	8	4
1	2008-10-22 13:16:00	0	13	3	8	4
1	2008-10-22 13:17:00	9	13	3	8	4
1	2008-10-22 13:18:00	0	13	3	8	4
1	2008-10-22 13:19:00	19	13	3	8	4
1	2008-10-22 13:20:00	0	13	3	8	4
1	2008-10-22 13:21:00	33	13	3	8	4
1	2008-10-22 13:22:00	0	13	3	8	4
1	2008-10-22 13:23:00	0	13	3	8	4
1	2008-10-22 13:24:00	0	13	3	8	4
1	2008-10-22 13:25:00	0	13	3	8	4
1	2008-10-22 13:26:00	0	13	3	8	4
1	2008-10-22 13:27:00	0	13	3	8	4
1	2008-10-22 13:28:00	0	13	3	8	4
1	2008-10-22 13:29:00	14	13	3	8	4
1	2008-10-22 13:30:00	0	13	3	8	4
1	2008-10-22 13:31:00	0	13	3	8	4
1	2008-10-22 13:32:00	0	13	3	8	4
1	2008-10-22 13:33:00	0	13	3	8	4
1	2008-10-22 13:34:00	0	13	3	8	4
1	2008-10-22 13:35:00	0	13	3	8	4
1	2008-10-22 13:36:00	0	13	3	8	4
1	2008-10-22 13:37:00	0	13	3	8	4
1	2008-10-22 13:38:00	0	13	3	8	4
1	2008-10-22 13:39:00	0	13	3	8	4
1	2008-10-22 13:40:00	0	13	3	8	4
1	2008-10-22 13:41:00	5	13	3	8	4
1	2008-10-22 13:42:00	0	13	3	8	4
1	2008-10-22 13:43:00	0	13	3	8	4
1	2008-10-22 13:44:00	0	13	3	8	4
1	2008-10-22 13:45:00	0	13	3	8	4
1	2008-10-22 13:46:00	0	13	3	8	4
1	2008-10-22 13:47:00	52	13	3	8	4
1	2008-10-22 13:48:00	0	13	3	8	4
1	2008-10-22 13:49:00	0	13	3	8	4
1	2008-10-22 13:50:00	28	13	3	8	4
1	2008-10-22 13:51:00	0	13	3	8	4
1	2008-10-22 13:52:00	0	13	3	8	4
1	2008-10-22 13:53:00	0	13	3	8	4
1	2008-10-22 13:54:00	0	13	3	8	4
1	2008-10-22 13:55:00	0	13	3	8	4
1	2008-10-22 13:56:00	0	13	3	8	4
1	2008-10-22 13:57:00	0	13	3	8	4
1	2008-10-22 13:58:00	43	13	3	8	4
1	2008-10-22 13:59:00	28	13	3	8	4
1	2008-10-22 14:00:00	0	13	3	8	4
1	2008-10-22 14:01:00	0	14	3	8	4
1	2008-10-22 14:02:00	0	14	3	8	4
1	2008-10-22 14:03:00	0	14	3	8	4
1	2008-10-22 14:04:00	0	14	3	8	4
1	2008-10-22 14:05:00	0	14	3	8	4
1	2008-10-22 14:06:00	0	14	3	8	4
1	2008-10-22 14:07:00	0	14	3	8	4
1	2008-10-22 14:08:00	0	14	3	8	4
1	2008-10-22 14:09:00	0	14	3	8	4
1	2008-10-22 14:10:00	0	14	3	8	4
1	2008-10-22 14:11:00	0	14	3	8	4
1	2008-10-22 14:12:00	0	14	3	8	4
1	2008-10-22 14:13:00	0	14	3	8	4
1	2008-10-22 14:14:00	0	14	3	8	4
1	2008-10-22 14:15:00	57	14	3	8	4
1	2008-10-22 14:16:00	0	14	3	8	4
1	2008-10-22 14:17:00	0	14	3	8	4
1	2008-10-22 14:18:00	0	14	3	8	4
1	2008-10-22 14:19:00	73	14	3	8	4
1	2008-10-22 14:20:00	0	14	3	8	4
1	2008-10-22 14:21:00	52	14	3	8	4
1	2008-10-22 14:22:00	0	14	3	8	4
1	2008-10-22 14:23:00	5	14	3	8	4
1	2008-10-22 14:24:00	0	14	3	8	4
1	2008-10-22 14:25:00	0	14	3	8	4
1	2008-10-22 14:26:00	0	14	3	8	4
1	2008-10-22 14:27:00	0	14	3	8	4
1	2008-10-22 14:28:00	0	14	3	8	4
1	2008-10-22 14:29:00	33	14	3	8	4
1	2008-10-22 14:30:00	0	14	3	8	4
1	2008-10-22 14:31:00	0	14	3	8	4
1	2008-10-22 14:32:00	0	14	3	8	4
1	2008-10-22 14:33:00	0	14	3	8	4
1	2008-10-22 14:34:00	0	14	3	8	4
1	2008-10-22 14:35:00	0	14	3	8	4
1	2008-10-22 14:36:00	0	14	3	8	4
1	2008-10-22 14:37:00	0	14	3	8	4
1	2008-10-22 14:38:00	0	14	3	8	4
1	2008-10-22 14:39:00	0	14	3	8	4
1	2008-10-22 14:40:00	0	14	3	8	4
1	2008-10-22 14:41:00	0	14	3	8	4
1	2008-10-22 14:42:00	0	14	3	8	4
1	2008-10-22 14:43:00	0	14	3	8	4
1	2008-10-22 14:44:00	0	14	3	8	4
1	2008-10-22 14:45:00	0	14	3	8	4
1	2008-10-22 14:46:00	0	14	3	8	4
1	2008-10-22 14:47:00	0	14	3	8	4
1	2008-10-22 14:48:00	0	14	3	8	4
1	2008-10-22 14:49:00	5	14	3	8	4
1	2008-10-22 14:50:00	0	14	3	8	4
1	2008-10-22 14:51:00	0	14	3	8	4
1	2008-10-22 14:52:00	0	14	3	8	4
1	2008-10-22 14:53:00	0	14	3	8	4
1	2008-10-22 14:54:00	0	14	3	8	4
1	2008-10-22 14:55:00	0	14	3	8	4
1	2008-10-22 14:56:00	0	14	3	8	4
1	2008-10-22 14:57:00	0	14	3	8	4
1	2008-10-22 14:58:00	0	14	3	8	4
1	2008-10-22 14:59:00	0	14	3	8	4
1	2008-10-22 15:00:00	0	14	3	8	4
1	2008-10-22 15:01:00	0	15	3	8	4
1	2008-10-22 15:02:00	0	15	3	8	4
1	2008-10-22 15:03:00	0	15	3	8	4
1	2008-10-22 15:04:00	0	15	3	8	4
1	2008-10-22 15:05:00	0	15	3	8	4
1	2008-10-22 15:06:00	62	15	3	8	4
1	2008-10-22 15:07:00	5	15	3	8	4
1	2008-10-22 15:08:00	0	15	3	8	4
1	2008-10-22 15:09:00	0	15	3	8	4
1	2008-10-22 15:10:00	0	15	3	8	4
1	2008-10-22 15:11:00	0	15	3	8	4
1	2008-10-22 15:12:00	0	15	3	8	4
1	2008-10-22 15:13:00	79	15	3	8	4
1	2008-10-22 15:14:00	0	15	3	8	4
1	2008-10-22 15:15:00	5	15	3	8	4
1	2008-10-22 15:16:00	0	15	3	8	4
1	2008-10-22 15:17:00	0	15	3	8	4
1	2008-10-22 15:18:00	0	15	3	8	4
1	2008-10-22 15:19:00	0	15	3	8	4
[truncated: 78,641 more rows]

## Sheet: Pivot Segment
Multiplier	2
x (Low Intensity)	529.07
y (High Intensity)	495.668
	Column Labels
Values	1	2	3	4	5	6	7	8	Grand Total
Average of Activity	75.777	75.1928	70.2733	78.3601	69.9987	74.6078	76.5692	65.9863	73.3457
StdDev of Activity	226.646	210.238	222.149	234.367	219.016	234.748	216.27	190.44	219.673
Count of Activity	10080	10080	10080	10080	10080	10080	10080	10080	80640
Count Above x	466	412	401	490	401	420	488	375
% Above x	0.0462302	0.040873	0.0397817	0.0486111	0.0397817	0.0416667	0.0484127	0.0372024
Count Above y		460	453	537	448	455	545	419
% Above y		0.0456349	0.0449405	0.0532738	0.0444444	0.0451389	0.0540675	0.0415675

## Sheet: Pivot Weekday
Sum of Activity	Column Labels
Row Labels	1	2	3	4	5	6	7	8	Grand Total
1	147877	195497	106746	174147	126326	123802	97656	97398	1069449
2	90534	112843	101637	109559	113730	101978	136396	95152	861829
3	129741	66940	99379	91312	109624	95547	108033	86906	787482
4	110398	91805	103857	89658	70530	79518	93029	87515	726310
5	95795	127010	95655	97939	98232	140581	115300	90978	861490
6	104645	95780	85588	116615	88308	82719	107668	90960	772283
7	84842	68068	115493	110640	98837	127902	113736	116233	835751
Grand Total	763832	757943	708355	789870	705587	752047	771818	665142	5914594
Count of Activity	Column Labels
Row Labels	1	2	3	4	5	6	7	8	Grand Total
1	1440	1440	1440	1440	1440	1440	1440	1440	11520
2	1440	1440	1440	1440	1440	1440	1440	1440	11520
3	1440	1440	1440	1440	1440	1440	1440	1440	11520
4	1440	1440	1440	1440	1440	1440	1440	1440	11520
5	1440	1440	1440	1440	1440	1440	1440	1440	11520
6	1440	1440	1440	1440	1440	1440	1440	1440	11520
7	1440	1440	1440	1440	1440	1440	1440	1440	11520
Grand Total	10080	10080	10080	10080	10080	10080	10080	10080	80640

## Sheet: Pivot Quadrant
Sum of Activity	Column Labels
Row Labels	1	2	3	4	5	6	7	8	Grand Total
1	76772	66908	53105	58116	51486	74905	51978	46878	480148
2	256580	210067	290712	261541	212985	235451	243210	240077	1950623
3	111345	190725	75186	171243	126018	211740	141527	91899	1119683
4	319135	290243	289352	298970	315098	229951	335103	286288	2364140
Grand Total	763832	757943	708355	789870	705587	752047	771818	665142	5914594
Average	190958	189486	177089	197468	176397	188012	192954	166286
Count of Activity	Column Labels
Row Labels	1	2	3	4	5	6	7	8	Grand Total
1	2520	2520	2520	2520	2520	2520	2520	2520	20160
2	2520	2520	2520	2520	2520	2520	2520	2520	20160
3	2520	2520	2520	2520	2520	2520	2520	2520	20160
4	2520	2520	2520	2520	2520	2520	2520	2520	20160
Grand Total	10080	10080	10080	10080	10080	10080	10080	10080	80640

## Sheet: 10.14.08
Actogram, Copy Raw Data, All Days
Identity:	Breeze
Filename:	E:\Active Research Files\meloxicam titre canine\cases\breeze\Breeze 10.14.08.AWC
Gender:	M
Age:	8
Height:	76.2 cm	30.0 in
Weight:	24.6 kg	54.2 lbs
Start Date:	14-Oct-2008 (Tue)
Start Time:	17:00:00
Interval:	1.00 mins
Date Stamp:	Time Stamp:	Activity Data:	Marker Press:
2008-10-14	00:00:00	0
2008-10-14	00:01:00	0
2008-10-14	00:02:00	0
2008-10-14	00:03:00	0
2008-10-14	00:04:00	0
2008-10-14	00:05:00	0
2008-10-14	00:06:00	0
2008-10-14	00:07:00	0
2008-10-14	00:08:00	0
2008-10-14	00:09:00	0
2008-10-14	00:10:00	0
2008-10-14	00:11:00	0
2008-10-14	00:12:00	0
2008-10-14	00:13:00	0
2008-10-14	00:14:00	0
2008-10-14	00:15:00	0
2008-10-14	00:16:00	0
2008-10-14	00:17:00	0
2008-10-14	00:18:00	0
2008-10-14	00:19:00	0
2008-10-14	00:20:00	0
2008-10-14	00:21:00	0
2008-10-14	00:22:00	0
2008-10-14	00:23:00	0
2008-10-14	00:24:00	0
2008-10-14	00:25:00	0
2008-10-14	00:26:00	0
2008-10-14	00:27:00	0
2008-10-14	00:28:00	0
2008-10-14	00:29:00	0
2008-10-14	00:30:00	0
2008-10-14	00:31:00	0
2008-10-14	00:32:00	0
2008-10-14	00:33:00	0
2008-10-14	00:34:00	0
2008-10-14	00:35:00	0
2008-10-14	00:36:00	0
2008-10-14	00:37:00	0
2008-10-14	00:38:00	0
2008-10-14	00:39:00	0
2008-10-14	00:40:00	0
2008-10-14	00:41:00	0
2008-10-14	00:42:00	0
2008-10-14	00:43:00	0
2008-10-14	00:44:00	0
2008-10-14	00:45:00	0
2008-10-14	00:46:00	0
2008-10-14	00:47:00	0
2008-10-14	00:48:00	0
2008-10-14	00:49:00	0
2008-10-14	00:50:00	0
2008-10-14	00:51:00	0
2008-10-14	00:52:00	0
2008-10-14	00:53:00	0
2008-10-14	00:54:00	0
2008-10-14	00:55:00	0
2008-10-14	00:56:00	0
2008-10-14	00:57:00	0
2008-10-14	00:58:00	0
2008-10-14	00:59:00	0
2008-10-14	01:00:00	0
2008-10-14	01:01:00	0
2008-10-14	01:02:00	0
2008-10-14	01:03:00	0
2008-10-14	01:04:00	0
2008-10-14	01:05:00	0
2008-10-14	01:06:00	0
2008-10-14	01:07:00	0
2008-10-14	01:08:00	0
2008-10-14	01:09:00	0
2008-10-14	01:10:00	0
2008-10-14	01:11:00	0
2008-10-14	01:12:00	0
2008-10-14	01:13:00	0
2008-10-14	01:14:00	0
2008-10-14	01:15:00	0
2008-10-14	01:16:00	0
2008-10-14	01:17:00	0
2008-10-14	01:18:00	0
2008-10-14	01:19:00	0
2008-10-14	01:20:00	0
2008-10-14	01:21:00	0
2008-10-14	01:22:00	0
2008-10-14	01:23:00	0
2008-10-14	01:24:00	0
2008-10-14	01:25:00	0
2008-10-14	01:26:00	0
2008-10-14	01:27:00	0
2008-10-14	01:28:00	0
2008-10-14	01:29:00	0
2008-10-14	01:30:00	0
2008-10-14	01:31:00	0
2008-10-14	01:32:00	0
2008-10-14	01:33:00	0
2008-10-14	01:34:00	0
2008-10-14	01:35:00	0
2008-10-14	01:36:00	0
2008-10-14	01:37:00	0
2008-10-14	01:38:00	0
2008-10-14	01:39:00	0
2008-10-14	01:40:00	0
2008-10-14	01:41:00	0
2008-10-14	01:42:00	0
2008-10-14	01:43:00	0
2008-10-14	01:44:00	0
2008-10-14	01:45:00	0
2008-10-14	01:46:00	0
2008-10-14	01:47:00	0
2008-10-14	01:48:00	0
2008-10-14	01:49:00	0
2008-10-14	01:50:00	0
2008-10-14	01:51:00	0
2008-10-14	01:52:00	0
2008-10-14	01:53:00	0
2008-10-14	01:54:00	0
2008-10-14	01:55:00	0
2008-10-14	01:56:00	0
2008-10-14	01:57:00	0
2008-10-14	01:58:00	0
2008-10-14	01:59:00	0
2008-10-14	02:00:00	0
2008-10-14	02:01:00	0
2008-10-14	02:02:00	0
2008-10-14	02:03:00	0
2008-10-14	02:04:00	0
2008-10-14	02:05:00	0
2008-10-14	02:06:00	0
2008-10-14	02:07:00	0
2008-10-14	02:08:00	0
2008-10-14	02:09:00	0
2008-10-14	02:10:00	0
2008-10-14	02:11:00	0
2008-10-14	02:12:00	0
2008-10-14	02:13:00	0
2008-10-14	02:14:00	0
2008-10-14	02:15:00	0
2008-10-14	02:16:00	0
2008-10-14	02:17:00	0
2008-10-14	02:18:00	0
2008-10-14	02:19:00	0
2008-10-14	02:20:00	0
2008-10-14	02:21:00	0
2008-10-14	02:22:00	0
2008-10-14	02:23:00	0
2008-10-14	02:24:00	0
2008-10-14	02:25:00	0
2008-10-14	02:26:00	0
2008-10-14	02:27:00	0
2008-10-14	02:28:00	0
2008-10-14	02:29:00	0
2008-10-14	02:30:00	0
2008-10-14	02:31:00	0
2008-10-14	02:32:00	0
2008-10-14	02:33:00	0
2008-10-14	02:34:00	0
2008-10-14	02:35:00	0
2008-10-14	02:36:00	0
2008-10-14	02:37:00	0
2008-10-14	02:38:00	0
2008-10-14	02:39:00	0
2008-10-14	02:40:00	0
2008-10-14	02:41:00	0
2008-10-14	02:42:00	0
2008-10-14	02:43:00	0
2008-10-14	02:44:00	0
2008-10-14	02:45:00	0
2008-10-14	02:46:00	0
2008-10-14	02:47:00	0
2008-10-14	02:48:00	0
2008-10-14	02:49:00	0
2008-10-14	02:50:00	0
2008-10-14	02:51:00	0
2008-10-14	02:52:00	0
2008-10-14	02:53:00	0
2008-10-14	02:54:00	0
2008-10-14	02:55:00	0
2008-10-14	02:56:00	0
2008-10-14	02:57:00	0
2008-10-14	02:58:00	0
2008-10-14	02:59:00	0
2008-10-14	03:00:00	0
2008-10-14	03:01:00	0
2008-10-14	03:02:00	0
2008-10-14	03:03:00	0
2008-10-14	03:04:00	0
2008-10-14	03:05:00	0
2008-10-14	03:06:00	0
2008-10-14	03:07:00	0
2008-10-14	03:08:00	0
2008-10-14	03:09:00	0
2008-10-14	03:10:00	0
2008-10-14	03:11:00	0
2008-10-14	03:12:00	0
2008-10-14	03:13:00	0
2008-10-14	03:14:00	0
2008-10-14	03:15:00	0
2008-10-14	03:16:00	0
2008-10-14	03:17:00	0
2008-10-14	03:18:00	0
2008-10-14	03:19:00	0
2008-10-14	03:20:00	0
2008-10-14	03:21:00	0
2008-10-14	03:22:00	0
2008-10-14	03:23:00	0
2008-10-14	03:24:00	0
2008-10-14	03:25:00	0
2008-10-14	03:26:00	0
2008-10-14	03:27:00	0
2008-10-14	03:28:00	0
2008-10-14	03:29:00	0
2008-10-14	03:30:00	0
2008-10-14	03:31:00	0
2008-10-14	03:32:00	0
2008-10-14	03:33:00	0
2008-10-14	03:34:00	0
2008-10-14	03:35:00	0
2008-10-14	03:36:00	0
2008-10-14	03:37:00	0
2008-10-14	03:38:00	0
2008-10-14	03:39:00	0
2008-10-14	03:40:00	0
2008-10-14	03:41:00	0
2008-10-14	03:42:00	0
2008-10-14	03:43:00	0
2008-10-14	03:44:00	0
2008-10-14	03:45:00	0
2008-10-14	03:46:00	0
2008-10-14	03:47:00	0
2008-10-14	03:48:00	0
2008-10-14	03:49:00	0
2008-10-14	03:50:00	0
2008-10-14	03:51:00	0
2008-10-14	03:52:00	0
2008-10-14	03:53:00	0
2008-10-14	03:54:00	0
2008-10-14	03:55:00	0
2008-10-14	03:56:00	0
2008-10-14	03:57:00	0
2008-10-14	03:58:00	0
2008-10-14	03:59:00	0
2008-10-14	04:00:00	0
2008-10-14	04:01:00	0
2008-10-14	04:02:00	0
2008-10-14	04:03:00	0
2008-10-14	04:04:00	0
2008-10-14	04:05:00	0
2008-10-14	04:06:00	0
2008-10-14	04:07:00	0
2008-10-14	04:08:00	0
2008-10-14	04:09:00	0
2008-10-14	04:10:00	0
2008-10-14	04:11:00	0
2008-10-14	04:12:00	0
2008-10-14	04:13:00	0
2008-10-14	04:14:00	0
2008-10-14	04:15:00	0
2008-10-14	04:16:00	0
2008-10-14	04:17:00	0
2008-10-14	04:18:00	0
2008-10-14	04:19:00	0
2008-10-14	04:20:00	0
2008-10-14	04:21:00	0
2008-10-14	04:22:00	0
2008-10-14	04:23:00	0
2008-10-14	04:24:00	0
2008-10-14	04:25:00	0
2008-10-14	04:26:00	0
2008-10-14	04:27:00	0
2008-10-14	04:28:00	0
2008-10-14	04:29:00	0
2008-10-14	04:30:00	0
2008-10-14	04:31:00	0
2008-10-14	04:32:00	0
2008-10-14	04:33:00	0
2008-10-14	04:34:00	0
2008-10-14	04:35:00	0
2008-10-14	04:36:00	0
2008-10-14	04:37:00	0
2008-10-14	04:38:00	0
2008-10-14	04:39:00	0
2008-10-14	04:40:00	0
2008-10-14	04:41:00	0
2008-10-14	04:42:00	0
2008-10-14	04:43:00	0
2008-10-14	04:44:00	0
2008-10-14	04:45:00	0
2008-10-14	04:46:00	0
2008-10-14	04:47:00	0
2008-10-14	04:48:00	0
2008-10-14	04:49:00	0
2008-10-14	04:50:00	0
2008-10-14	04:51:00	0
2008-10-14	04:52:00	0
2008-10-14	04:53:00	0
2008-10-14	04:54:00	0
2008-10-14	04:55:00	0
2008-10-14	04:56:00	0
2008-10-14	04:57:00	0
2008-10-14	04:58:00	0
2008-10-14	04:59:00	0
2008-10-14	05:00:00	0
2008-10-14	05:01:00	0
2008-10-14	05:02:00	0
2008-10-14	05:03:00	0
2008-10-14	05:04:00	0
2008-10-14	05:05:00	0
2008-10-14	05:06:00	0
2008-10-14	05:07:00	0
2008-10-14	05:08:00	0
2008-10-14	05:09:00	0
2008-10-14	05:10:00	0
2008-10-14	05:11:00	0
2008-10-14	05:12:00	0
2008-10-14	05:13:00	0
2008-10-14	05:14:00	0
2008-10-14	05:15:00	0
2008-10-14	05:16:00	0
2008-10-14	05:17:00	0
2008-10-14	05:18:00	0
2008-10-14	05:19:00	0
2008-10-14	05:20:00	0
2008-10-14	05:21:00	0
2008-10-14	05:22:00	0
2008-10-14	05:23:00	0
2008-10-14	05:24:00	0
2008-10-14	05:25:00	0
2008-10-14	05:26:00	0
2008-10-14	05:27:00	0
2008-10-14	05:28:00	0
2008-10-14	05:29:00	0
2008-10-14	05:30:00	0
2008-10-14	05:31:00	0
2008-10-14	05:32:00	0
2008-10-14	05:33:00	0
2008-10-14	05:34:00	0
2008-10-14	05:35:00	0
2008-10-14	05:36:00	0
2008-10-14	05:37:00	0
2008-10-14	05:38:00	0
2008-10-14	05:39:00	0
2008-10-14	05:40:00	0
2008-10-14	05:41:00	0
2008-10-14	05:42:00	0
2008-10-14	05:43:00	0
2008-10-14	05:44:00	0
2008-10-14	05:45:00	0
2008-10-14	05:46:00	0
2008-10-14	05:47:00	0
2008-10-14	05:48:00	0
2008-10-14	05:49:00	0
2008-10-14	05:50:00	0
2008-10-14	05:51:00	0
2008-10-14	05:52:00	0
2008-10-14	05:53:00	0
2008-10-14	05:54:00	0
2008-10-14	05:55:00	0
2008-10-14	05:56:00	0
2008-10-14	05:57:00	0
2008-10-14	05:58:00	0
2008-10-14	05:59:00	0
2008-10-14	06:00:00	0
2008-10-14	06:01:00	0
2008-10-14	06:02:00	0
2008-10-14	06:03:00	0
2008-10-14	06:04:00	0
2008-10-14	06:05:00	0
2008-10-14	06:06:00	0
2008-10-14	06:07:00	0
2008-10-14	06:08:00	0
2008-10-14	06:09:00	0
2008-10-14	06:10:00	0
2008-10-14	06:11:00	0
2008-10-14	06:12:00	0
2008-10-14	06:13:00	0
2008-10-14	06:14:00	0
2008-10-14	06:15:00	0
2008-10-14	06:16:00	0
2008-10-14	06:17:00	0
2008-10-14	06:18:00	0
2008-10-14	06:19:00	0
2008-10-14	06:20:00	0
2008-10-14	06:21:00	0
2008-10-14	06:22:00	0
2008-10-14	06:23:00	0
2008-10-14	06:24:00	0
2008-10-14	06:25:00	0
2008-10-14	06:26:00	0
2008-10-14	06:27:00	0
2008-10-14	06:28:00	0
2008-10-14	06:29:00	0
2008-10-14	06:30:00	0
2008-10-14	06:31:00	0
2008-10-14	06:32:00	0
2008-10-14	06:33:00	0
2008-10-14	06:34:00	0
2008-10-14	06:35:00	0
2008-10-14	06:36:00	0
2008-10-14	06:37:00	0
2008-10-14	06:38:00	0
2008-10-14	06:39:00	0
2008-10-14	06:40:00	0
2008-10-14	06:41:00	0
2008-10-14	06:42:00	0
2008-10-14	06:43:00	0
2008-10-14	06:44:00	0
2008-10-14	06:45:00	0
2008-10-14	06:46:00	0
2008-10-14	06:47:00	0
2008-10-14	06:48:00	0
2008-10-14	06:49:00	0
2008-10-14	06:50:00	0
2008-10-14	06:51:00	0
2008-10-14	06:52:00	0
2008-10-14	06:53:00	0
2008-10-14	06:54:00	0
2008-10-14	06:55:00	0
2008-10-14	06:56:00	0
2008-10-14	06:57:00	0
2008-10-14	06:58:00	0
2008-10-14	06:59:00	0
2008-10-14	07:00:00	0
2008-10-14	07:01:00	0
2008-10-14	07:02:00	0
2008-10-14	07:03:00	0
2008-10-14	07:04:00	0
2008-10-14	07:05:00	0
2008-10-14	07:06:00	0
2008-10-14	07:07:00	0
2008-10-14	07:08:00	0
2008-10-14	07:09:00	0
2008-10-14	07:10:00	0
2008-10-14	07:11:00	0
2008-10-14	07:12:00	0
2008-10-14	07:13:00	0
2008-10-14	07:14:00	0
2008-10-14	07:15:00	0
2008-10-14	07:16:00	0
2008-10-14	07:17:00	0
2008-10-14	07:18:00	0
2008-10-14	07:19:00	0
2008-10-14	07:20:00	0
2008-10-14	07:21:00	0
2008-10-14	07:22:00	0
2008-10-14	07:23:00	0
2008-10-14	07:24:00	0
2008-10-14	07:25:00	0
2008-10-14	07:26:00	0
2008-10-14	07:27:00	0
2008-10-14	07:28:00	0
2008-10-14	07:29:00	0
2008-10-14	07:30:00	0
2008-10-14	07:31:00	0
2008-10-14	07:32:00	0
2008-10-14	07:33:00	0
2008-10-14	07:34:00	0
2008-10-14	07:35:00	0
2008-10-14	07:36:00	0
2008-10-14	07:37:00	0
2008-10-14	07:38:00	0
2008-10-14	07:39:00	0
2008-10-14	07:40:00	0
2008-10-14	07:41:00	0
2008-10-14	07:42:00	0
2008-10-14	07:43:00	0
2008-10-14	07:44:00	0
2008-10-14	07:45:00	0
2008-10-14	07:46:00	0
2008-10-14	07:47:00	0
2008-10-14	07:48:00	0
2008-10-14	07:49:00	0
2008-10-14	07:50:00	0
2008-10-14	07:51:00	0
2008-10-14	07:52:00	0
2008-10-14	07:53:00	0
2008-10-14	07:54:00	0
2008-10-14	07:55:00	0
2008-10-14	07:56:00	0
2008-10-14	07:57:00	0
2008-10-14	07:58:00	0
2008-10-14	07:59:00	0
2008-10-14	08:00:00	0
2008-10-14	08:01:00	0
2008-10-14	08:02:00	0
2008-10-14	08:03:00	0
2008-10-14	08:04:00	0
2008-10-14	08:05:00	0
2008-10-14	08:06:00	0
2008-10-14	08:07:00	0
2008-10-14	08:08:00	0
2008-10-14	08:09:00	0
2008-10-14	08:10:00	0
2008-10-14	08:11:00	0
2008-10-14	08:12:00	0
2008-10-14	08:13:00	0
2008-10-14	08:14:00	0
2008-10-14	08:15:00	0
2008-10-14	08:16:00	0
2008-10-14	08:17:00	0
2008-10-14	08:18:00	0
2008-10-14	08:19:00	0
2008-10-14	08:20:00	0
2008-10-14	08:21:00	0
2008-10-14	08:22:00	0
2008-10-14	08:23:00	0
2008-10-14	08:24:00	0
2008-10-14	08:25:00	0
2008-10-14	08:26:00	0
2008-10-14	08:27:00	0
2008-10-14	08:28:00	0
2008-10-14	08:29:00	0
2008-10-14	08:30:00	0
2008-10-14	08:31:00	0
2008-10-14	08:32:00	0
2008-10-14	08:33:00	0
2008-10-14	08:34:00	0
2008-10-14	08:35:00	0
2008-10-14	08:36:00	0
2008-10-14	08:37:00	0
2008-10-14	08:38:00	0
2008-10-14	08:39:00	0
2008-10-14	08:40:00	0
2008-10-14	08:41:00	0
2008-10-14	08:42:00	0
2008-10-14	08:43:00	0
2008-10-14	08:44:00	0
2008-10-14	08:45:00	0
2008-10-14	08:46:00	0
2008-10-14	08:47:00	0
2008-10-14	08:48:00	0
2008-10-14	08:49:00	0
2008-10-14	08:50:00	0
2008-10-14	08:51:00	0
2008-10-14	08:52:00	0
2008-10-14	08:53:00	0
2008-10-14	08:54:00	0
2008-10-14	08:55:00	0
2008-10-14	08:56:00	0
2008-10-14	08:57:00	0
2008-10-14	08:58:00	0
2008-10-14	08:59:00	0
2008-10-14	09:00:00	0
2008-10-14	09:01:00	0
2008-10-14	09:02:00	0
2008-10-14	09:03:00	0
2008-10-14	09:04:00	0
2008-10-14	09:05:00	0
2008-10-14	09:06:00	0
2008-10-14	09:07:00	0
2008-10-14	09:08:00	0
2008-10-14	09:09:00	0
2008-10-14	09:10:00	0
2008-10-14	09:11:00	0
2008-10-14	09:12:00	0
2008-10-14	09:13:00	0
2008-10-14	09:14:00	0
2008-10-14	09:15:00	0
2008-10-14	09:16:00	0
2008-10-14	09:17:00	0
2008-10-14	09:18:00	0
2008-10-14	09:19:00	0
2008-10-14	09:20:00	0
2008-10-14	09:21:00	0
2008-10-14	09:22:00	0
2008-10-14	09:23:00	0
2008-10-14	09:24:00	0
2008-10-14	09:25:00	0
2008-10-14	09:26:00	0
2008-10-14	09:27:00	0
2008-10-14	09:28:00	0
2008-10-14	09:29:00	0
2008-10-14	09:30:00	0
2008-10-14	09:31:00	0
2008-10-14	09:32:00	0
2008-10-14	09:33:00	0
2008-10-14	09:34:00	0
2008-10-14	09:35:00	0
2008-10-14	09:36:00	0
2008-10-14	09:37:00	0
2008-10-14	09:38:00	0
2008-10-14	09:39:00	0
2008-10-14	09:40:00	0
2008-10-14	09:41:00	0
2008-10-14	09:42:00	0
2008-10-14	09:43:00	0
2008-10-14	09:44:00	0
2008-10-14	09:45:00	0
2008-10-14	09:46:00	0
2008-10-14	09:47:00	0
2008-10-14	09:48:00	0
2008-10-14	09:49:00	0
2008-10-14	09:50:00	0
2008-10-14	09:51:00	0
2008-10-14	09:52:00	0
2008-10-14	09:53:00	0
2008-10-14	09:54:00	0
2008-10-14	09:55:00	0
2008-10-14	09:56:00	0
2008-10-14	09:57:00	0
2008-10-14	09:58:00	0
2008-10-14	09:59:00	0
2008-10-14	10:00:00	0
2008-10-14	10:01:00	0
2008-10-14	10:02:00	0
2008-10-14	10:03:00	0
2008-10-14	10:04:00	0
2008-10-14	10:05:00	0
2008-10-14	10:06:00	0
2008-10-14	10:07:00	0
2008-10-14	10:08:00	0
2008-10-14	10:09:00	0
2008-10-14	10:10:00	0
2008-10-14	10:11:00	0
2008-10-14	10:12:00	0
2008-10-14	10:13:00	0
2008-10-14	10:14:00	0
2008-10-14	10:15:00	0
2008-10-14	10:16:00	0
2008-10-14	10:17:00	0
2008-10-14	10:18:00	0
2008-10-14	10:19:00	0
2008-10-14	10:20:00	0
2008-10-14	10:21:00	0
2008-10-14	10:22:00	0
2008-10-14	10:23:00	0
2008-10-14	10:24:00	0
2008-10-14	10:25:00	0
2008-10-14	10:26:00	0
2008-10-14	10:27:00	0
2008-10-14	10:28:00	0
2008-10-14	10:29:00	0
2008-10-14	10:30:00	0
2008-10-14	10:31:00	0
2008-10-14	10:32:00	0
2008-10-14	10:33:00	0
2008-10-14	10:34:00	0
2008-10-14	10:35:00	0
2008-10-14	10:36:00	0
2008-10-14	10:37:00	0
2008-10-14	10:38:00	0
2008-10-14	10:39:00	0
2008-10-14	10:40:00	0
2008-10-14	10:41:00	0
2008-10-14	10:42:00	0
2008-10-14	10:43:00	0
2008-10-14	10:44:00	0
2008-10-14	10:45:00	0
2008-10-14	10:46:00	0
2008-10-14	10:47:00	0
2008-10-14	10:48:00	0
2008-10-14	10:49:00	0
2008-10-14	10:50:00	0
2008-10-14	10:51:00	0
2008-10-14	10:52:00	0
2008-10-14	10:53:00	0
2008-10-14	10:54:00	0
2008-10-14	10:55:00	0
2008-10-14	10:56:00	0
2008-10-14	10:57:00	0
2008-10-14	10:58:00	0
2008-10-14	10:59:00	0
2008-10-14	11:00:00	0
2008-10-14	11:01:00	0
2008-10-14	11:02:00	0
2008-10-14	11:03:00	0
2008-10-14	11:04:00	0
2008-10-14	11:05:00	0
2008-10-14	11:06:00	0
2008-10-14	11:07:00	0
2008-10-14	11:08:00	0
2008-10-14	11:09:00	0
2008-10-14	11:10:00	0
2008-10-14	11:11:00	0
2008-10-14	11:12:00	0
2008-10-14	11:13:00	0
2008-10-14	11:14:00	0
2008-10-14	11:15:00	0
2008-10-14	11:16:00	0
2008-10-14	11:17:00	0
2008-10-14	11:18:00	0
2008-10-14	11:19:00	0
2008-10-14	11:20:00	0
2008-10-14	11:21:00	0
2008-10-14	11:22:00	0
2008-10-14	11:23:00	0
2008-10-14	11:24:00	0
2008-10-14	11:25:00	0
2008-10-14	11:26:00	0
2008-10-14	11:27:00	0
2008-10-14	11:28:00	0
2008-10-14	11:29:00	0
2008-10-14	11:30:00	0
2008-10-14	11:31:00	0
2008-10-14	11:32:00	0
2008-10-14	11:33:00	0
2008-10-14	11:34:00	0
2008-10-14	11:35:00	0
2008-10-14	11:36:00	0
2008-10-14	11:37:00	0
2008-10-14	11:38:00	0
2008-10-14	11:39:00	0
2008-10-14	11:40:00	0
2008-10-14	11:41:00	0
2008-10-14	11:42:00	0
2008-10-14	11:43:00	0
2008-10-14	11:44:00	0
2008-10-14	11:45:00	0
2008-10-14	11:46:00	0
2008-10-14	11:47:00	0
2008-10-14	11:48:00	0
2008-10-14	11:49:00	0
2008-10-14	11:50:00	0
2008-10-14	11:51:00	0
2008-10-14	11:52:00	0
2008-10-14	11:53:00	0
2008-10-14	11:54:00	0
2008-10-14	11:55:00	0
2008-10-14	11:56:00	0
2008-10-14	11:57:00	0
2008-10-14	11:58:00	0
2008-10-14	11:59:00	0
2008-10-14	12:00:00	0
2008-10-14	12:01:00	0
2008-10-14	12:02:00	0
2008-10-14	12:03:00	0
2008-10-14	12:04:00	0
2008-10-14	12:05:00	0
2008-10-14	12:06:00	0
2008-10-14	12:07:00	0
2008-10-14	12:08:00	0
2008-10-14	12:09:00	0
2008-10-14	12:10:00	0
2008-10-14	12:11:00	0
2008-10-14	12:12:00	0
2008-10-14	12:13:00	0
2008-10-14	12:14:00	0
2008-10-14	12:15:00	0
2008-10-14	12:16:00	0
2008-10-14	12:17:00	0
2008-10-14	12:18:00	0
2008-10-14	12:19:00	0
2008-10-14	12:20:00	0
2008-10-14	12:21:00	0
2008-10-14	12:22:00	0
2008-10-14	12:23:00	0
2008-10-14	12:24:00	0
2008-10-14	12:25:00	0
2008-10-14	12:26:00	0
2008-10-14	12:27:00	0
2008-10-14	12:28:00	0
2008-10-14	12:29:00	0
2008-10-14	12:30:00	0
2008-10-14	12:31:00	0
2008-10-14	12:32:00	0
2008-10-14	12:33:00	0
2008-10-14	12:34:00	0
2008-10-14	12:35:00	0
2008-10-14	12:36:00	0
2008-10-14	12:37:00	0
2008-10-14	12:38:00	0
2008-10-14	12:39:00	0
2008-10-14	12:40:00	0
2008-10-14	12:41:00	0
2008-10-14	12:42:00	0
2008-10-14	12:43:00	0
2008-10-14	12:44:00	0
2008-10-14	12:45:00	0
2008-10-14	12:46:00	0
2008-10-14	12:47:00	0
2008-10-14	12:48:00	0
2008-10-14	12:49:00	0
2008-10-14	12:50:00	0
2008-10-14	12:51:00	0
2008-10-14	12:52:00	0
2008-10-14	12:53:00	0
2008-10-14	12:54:00	0
2008-10-14	12:55:00	0
2008-10-14	12:56:00	0
2008-10-14	12:57:00	0
2008-10-14	12:58:00	0
2008-10-14	12:59:00	0
2008-10-14	13:00:00	0
2008-10-14	13:01:00	0
2008-10-14	13:02:00	0
2008-10-14	13:03:00	0
2008-10-14	13:04:00	0
2008-10-14	13:05:00	0
2008-10-14	13:06:00	0
2008-10-14	13:07:00	0
2008-10-14	13:08:00	0
2008-10-14	13:09:00	0
2008-10-14	13:10:00	0
2008-10-14	13:11:00	0
2008-10-14	13:12:00	0
2008-10-14	13:13:00	0
2008-10-14	13:14:00	0
2008-10-14	13:15:00	0
2008-10-14	13:16:00	0
2008-10-14	13:17:00	0
2008-10-14	13:18:00	0
2008-10-14	13:19:00	0
2008-10-14	13:20:00	0
2008-10-14	13:21:00	0
2008-10-14	13:22:00	0
2008-10-14	13:23:00	0
2008-10-14	13:24:00	0
2008-10-14	13:25:00	0
2008-10-14	13:26:00	0
2008-10-14	13:27:00	0
2008-10-14	13:28:00	0
2008-10-14	13:29:00	0
2008-10-14	13:30:00	0
2008-10-14	13:31:00	0
2008-10-14	13:32:00	0
2008-10-14	13:33:00	0
2008-10-14	13:34:00	0
2008-10-14	13:35:00	0
2008-10-14	13:36:00	0
2008-10-14	13:37:00	0
2008-10-14	13:38:00	0
2008-10-14	13:39:00	0
2008-10-14	13:40:00	0
2008-10-14	13:41:00	0
2008-10-14	13:42:00	0
2008-10-14	13:43:00	0
2008-10-14	13:44:00	0
2008-10-14	13:45:00	0
2008-10-14	13:46:00	0
2008-10-14	13:47:00	0
2008-10-14	13:48:00	0
2008-10-14	13:49:00	0
2008-10-14	13:50:00	0
2008-10-14	13:51:00	0
2008-10-14	13:52:00	0
2008-10-14	13:53:00	0
2008-10-14	13:54:00	0
2008-10-14	13:55:00	0
2008-10-14	13:56:00	0
2008-10-14	13:57:00	0
2008-10-14	13:58:00	0
2008-10-14	13:59:00	0
2008-10-14	14:00:00	0
2008-10-14	14:01:00	0
2008-10-14	14:02:00	0
2008-10-14	14:03:00	0
2008-10-14	14:04:00	0
2008-10-14	14:05:00	0
2008-10-14	14:06:00	0
2008-10-14	14:07:00	0
2008-10-14	14:08:00	0
2008-10-14	14:09:00	0
2008-10-14	14:10:00	0
2008-10-14	14:11:00	0
2008-10-14	14:12:00	0
2008-10-14	14:13:00	0
2008-10-14	14:14:00	0
2008-10-14	14:15:00	0
2008-10-14	14:16:00	0
2008-10-14	14:17:00	0
2008-10-14	14:18:00	0
2008-10-14	14:19:00	0
2008-10-14	14:20:00	0
2008-10-14	14:21:00	0
2008-10-14	14:22:00	0
2008-10-14	14:23:00	0
2008-10-14	14:24:00	0
2008-10-14	14:25:00	0
2008-10-14	14:26:00	0
2008-10-14	14:27:00	0
2008-10-14	14:28:00	0
2008-10-14	14:29:00	0
2008-10-14	14:30:00	0
2008-10-14	14:31:00	0
2008-10-14	14:32:00	0
2008-10-14	14:33:00	0
2008-10-14	14:34:00	0
2008-10-14	14:35:00	0
2008-10-14	14:36:00	0
2008-10-14	14:37:00	0
2008-10-14	14:38:00	0
2008-10-14	14:39:00	0
2008-10-14	14:40:00	0
2008-10-14	14:41:00	0
2008-10-14	14:42:00	0
2008-10-14	14:43:00	0
2008-10-14	14:44:00	0
2008-10-14	14:45:00	0
2008-10-14	14:46:00	0
2008-10-14	14:47:00	0
2008-10-14	14:48:00	0
2008-10-14	14:49:00	0
2008-10-14	14:50:00	0
2008-10-14	14:51:00	0
2008-10-14	14:52:00	0
2008-10-14	14:53:00	0
2008-10-14	14:54:00	0
2008-10-14	14:55:00	0
2008-10-14	14:56:00	0
2008-10-14	14:57:00	0
2008-10-14	14:58:00	0
2008-10-14	14:59:00	0
2008-10-14	15:00:00	0
2008-10-14	15:01:00	0
2008-10-14	15:02:00	0
2008-10-14	15:03:00	0
2008-10-14	15:04:00	0
2008-10-14	15:05:00	0
2008-10-14	15:06:00	0
2008-10-14	15:07:00	0
2008-10-14	15:08:00	0
2008-10-14	15:09:00	0
2008-10-14	15:10:00	0
2008-10-14	15:11:00	0
2008-10-14	15:12:00	0
2008-10-14	15:13:00	0
2008-10-14	15:14:00	0
2008-10-14	15:15:00	0
2008-10-14	15:16:00	0
2008-10-14	15:17:00	0
2008-10-14	15:18:00	0
2008-10-14	15:19:00	0
2008-10-14	15:20:00	0
2008-10-14	15:21:00	0
2008-10-14	15:22:00	0
2008-10-14	15:23:00	0
2008-10-14	15:24:00	0
2008-10-14	15:25:00	0
2008-10-14	15:26:00	0
2008-10-14	15:27:00	0
2008-10-14	15:28:00	0
2008-10-14	15:29:00	0
2008-10-14	15:30:00	0
2008-10-14	15:31:00	0
2008-10-14	15:32:00	0
2008-10-14	15:33:00	0
2008-10-14	15:34:00	0
2008-10-14	15:35:00	0
2008-10-14	15:36:00	0
2008-10-14	15:37:00	0
2008-10-14	15:38:00	0
2008-10-14	15:39:00	0
2008-10-14	15:40:00	0
2008-10-14	15:41:00	0
2008-10-14	15:42:00	0
2008-10-14	15:43:00	0
2008-10-14	15:44:00	0
2008-10-14	15:45:00	0
2008-10-14	15:46:00	0
2008-10-14	15:47:00	0
2008-10-14	15:48:00	0
2008-10-14	15:49:00	0
2008-10-14	15:50:00	0
2008-10-14	15:51:00	0
2008-10-14	15:52:00	0
2008-10-14	15:53:00	0
2008-10-14	15:54:00	0
2008-10-14	15:55:00	0
2008-10-14	15:56:00	0
2008-10-14	15:57:00	0
2008-10-14	15:58:00	0
2008-10-14	15:59:00	0
2008-10-14	16:00:00	0
2008-10-14	16:01:00	0
2008-10-14	16:02:00	0
2008-10-14	16:03:00	0
2008-10-14	16:04:00	0
2008-10-14	16:05:00	0
2008-10-14	16:06:00	0
2008-10-14	16:07:00	0
2008-10-14	16:08:00	0
2008-10-14	16:09:00	0
2008-10-14	16:10:00	0
2008-10-14	16:11:00	0
2008-10-14	16:12:00	0
2008-10-14	16:13:00	0
2008-10-14	16:14:00	0
2008-10-14	16:15:00	0
2008-10-14	16:16:00	0
2008-10-14	16:17:00	0
2008-10-14	16:18:00	0
2008-10-14	16:19:00	0
2008-10-14	16:20:00	0
2008-10-14	16:21:00	0
2008-10-14	16:22:00	0
2008-10-14	16:23:00	0
2008-10-14	16:24:00	0
2008-10-14	16:25:00	0
2008-10-14	16:26:00	0
2008-10-14	16:27:00	0
2008-10-14	16:28:00	0
2008-10-14	16:29:00	0
2008-10-14	16:30:00	0
2008-10-14	16:31:00	0
2008-10-14	16:32:00	0
2008-10-14	16:33:00	0
2008-10-14	16:34:00	0
2008-10-14	16:35:00	0
2008-10-14	16:36:00	0
2008-10-14	16:37:00	0
2008-10-14	16:38:00	0
2008-10-14	16:39:00	0
2008-10-14	16:40:00	0
2008-10-14	16:41:00	0
2008-10-14	16:42:00	0
2008-10-14	16:43:00	0
2008-10-14	16:44:00	0
2008-10-14	16:45:00	0
2008-10-14	16:46:00	0
2008-10-14	16:47:00	0
2008-10-14	16:48:00	0
2008-10-14	16:49:00	0
2008-10-14	16:50:00	0
2008-10-14	16:51:00	0
2008-10-14	16:52:00	0
2008-10-14	16:53:00	0
2008-10-14	16:54:00	0
2008-10-14	16:55:00	0
2008-10-14	16:56:00	0
2008-10-14	16:57:00	0
2008-10-14	16:58:00	0
2008-10-14	16:59:00	0
2008-10-14	17:00:00	0	M
2008-10-14	17:01:00	1633
2008-10-14	17:02:00	2285
2008-10-14	17:03:00	381
2008-10-14	17:04:00	262
2008-10-14	17:05:00	371
2008-10-14	17:06:00	229
2008-10-14	17:07:00	84
2008-10-14	17:08:00	177
2008-10-14	17:09:00	192
2008-10-14	17:10:00	131
2008-10-14	17:11:00	222
2008-10-14	17:12:00	214
2008-10-14	17:13:00	270
2008-10-14	17:14:00	784
2008-10-14	17:15:00	618
2008-10-14	17:16:00	352
2008-10-14	17:17:00	467
2008-10-14	17:18:00	253
2008-10-14	17:19:00	262
2008-10-14	17:20:00	90
2008-10-14	17:21:00	270
2008-10-14	17:22:00	131
2008-10-14	17:23:00	177
2008-10-14	17:24:00	101
2008-10-14	17:25:00	0
2008-10-14	17:26:00	0
2008-10-14	17:27:00	19
2008-10-14	17:28:00	0
2008-10-14	17:29:00	9
2008-10-14	17:30:00	14
2008-10-14	17:31:00	0
2008-10-14	17:32:00	253
2008-10-14	17:33:00	151
2008-10-14	17:34:00	101
2008-10-14	17:35:00	0
2008-10-14	17:36:00	253
2008-10-14	17:37:00	131
2008-10-14	17:38:00	144
2008-10-14	17:39:00	0
2008-10-14	17:40:00	0
2008-10-14	17:41:00	33
2008-10-14	17:42:00	0
2008-10-14	17:43:00	90
2008-10-14	17:44:00	0
2008-10-14	17:45:00	0
2008-10-14	17:46:00	0
2008-10-14	17:47:00	0
2008-10-14	17:48:00	0
2008-10-14	17:49:00	5
2008-10-14	17:50:00	0
2008-10-14	17:51:00	0
2008-10-14	17:52:00	0
2008-10-14	17:53:00	0
2008-10-14	17:54:00	0
2008-10-14	17:55:00	0
2008-10-14	17:56:00	0
2008-10-14	17:57:00	0
2008-10-14	17:58:00	0
2008-10-14	17:59:00	0
2008-10-14	18:00:00	0
2008-10-14	18:01:00	0
2008-10-14	18:02:00	0
2008-10-14	18:03:00	0
2008-10-14	18:04:00	0
2008-10-14	18:05:00	0
2008-10-14	18:06:00	0
2008-10-14	18:07:00	0
2008-10-14	18:08:00	0
2008-10-14	18:09:00	5
2008-10-14	18:10:00	0
2008-10-14	18:11:00	0
2008-10-14	18:12:00	0
2008-10-14	18:13:00	0
2008-10-14	18:14:00	0
2008-10-14	18:15:00	0
2008-10-14	18:16:00	0
2008-10-14	18:17:00	0
2008-10-14	18:18:00	342
2008-10-14	18:19:00	192
2008-10-14	18:20:00	119
2008-10-14	18:21:00	5
2008-10-14	18:22:00	14
2008-10-14	18:23:00	0
2008-10-14	18:24:00	0
2008-10-14	18:25:00	0
2008-10-14	18:26:00	0
2008-10-14	18:27:00	0
2008-10-14	18:28:00	0
2008-10-14	18:29:00	0
2008-10-14	18:30:00	0
2008-10-14	18:31:00	0
2008-10-14	18:32:00	0
2008-10-14	18:33:00	0
2008-10-14	18:34:00	0
2008-10-14	18:35:00	0
2008-10-14	18:36:00	0
2008-10-14	18:37:00	9
2008-10-14	18:38:00	0
2008-10-14	18:39:00	131
2008-10-14	18:40:00	47
2008-10-14	18:41:00	0
2008-10-14	18:42:00	0
2008-10-14	18:43:00	0
2008-10-14	18:44:00	0
2008-10-14	18:45:00	33
2008-10-14	18:46:00	0
2008-10-14	18:47:00	0
2008-10-14	18:48:00	14
2008-10-14	18:49:00	0
2008-10-14	18:50:00	5
2008-10-14	18:51:00	0
2008-10-14	18:52:00	0
2008-10-14	18:53:00	0
2008-10-14	18:54:00	0
2008-10-14	18:55:00	28
2008-10-14	18:56:00	0
2008-10-14	18:57:00	0
2008-10-14	18:58:00	0
2008-10-14	18:59:00	0
2008-10-14	19:00:00	0
2008-10-14	19:01:00	28
2008-10-14	19:02:00	9
2008-10-14	19:03:00	0
2008-10-14	19:04:00	9
2008-10-14	19:05:00	0
2008-10-14	19:06:00	0
2008-10-14	19:07:00	0
2008-10-14	19:08:00	0
2008-10-14	19:09:00	0
2008-10-14	19:10:00	5
2008-10-14	19:11:00	0
2008-10-14	19:12:00	0
2008-10-14	19:13:00	0
2008-10-14	19:14:00	0
2008-10-14	19:15:00	0
2008-10-14	19:16:00	9
2008-10-14	19:17:00	57
2008-10-14	19:18:00	28
2008-10-14	19:19:00	0
2008-10-14	19:20:00	9
2008-10-14	19:21:00	5
2008-10-14	19:22:00	0
2008-10-14	19:23:00	9
2008-10-14	19:24:00	0
2008-10-14	19:25:00	5
2008-10-14	19:26:00	0
2008-10-14	19:27:00	14
2008-10-14	19:28:00	0
2008-10-14	19:29:00	0
2008-10-14	19:30:00	0
2008-10-14	19:31:00	0
2008-10-14	19:32:00	0
2008-10-14	19:33:00	28
2008-10-14	19:34:00	0
2008-10-14	19:35:00	0
2008-10-14	19:36:00	0
2008-10-14	19:37:00	0
2008-10-14	19:38:00	14
2008-10-14	19:39:00	0
2008-10-14	19:40:00	0
2008-10-14	19:41:00	14
2008-10-14	19:42:00	0
2008-10-14	19:43:00	0
2008-10-14	19:44:00	0
2008-10-14	19:45:00	0
2008-10-14	19:46:00	0
2008-10-14	19:47:00	0
2008-10-14	19:48:00	14
2008-10-14	19:49:00	19
2008-10-14	19:50:00	0
2008-10-14	19:51:00	0
2008-10-14	19:52:00	9
2008-10-14	19:53:00	0
2008-10-14	19:54:00	0
2008-10-14	19:55:00	0
2008-10-14	19:56:00	0
2008-10-14	19:57:00	0
2008-10-14	19:58:00	0
2008-10-14	19:59:00	0
2008-10-14	20:00:00	0
2008-10-14	20:01:00	0
2008-10-14	20:02:00	5
2008-10-14	20:03:00	467
2008-10-14	20:04:00	869
2008-10-14	20:05:00	467
2008-10-14	20:06:00	333
2008-10-14	20:07:00	479
2008-10-14	20:08:00	253
2008-10-14	20:09:00	171
2008-10-14	20:10:00	57
2008-10-14	20:11:00	0
2008-10-14	20:12:00	0
2008-10-14	20:13:00	0
2008-10-14	20:14:00	0
2008-10-14	20:15:00	0
2008-10-14	20:16:00	0
2008-10-14	20:17:00	33
2008-10-14	20:18:00	0
2008-10-14	20:19:00	0
2008-10-14	20:20:00	0
2008-10-14	20:21:00	0
2008-10-14	20:22:00	0
2008-10-14	20:23:00	9
2008-10-14	20:24:00	5
2008-10-14	20:25:00	0
2008-10-14	20:26:00	578
2008-10-14	20:27:00	361
2008-10-14	20:28:00	304
2008-10-14	20:29:00	124
2008-10-14	20:30:00	73
2008-10-14	20:31:00	24
2008-10-14	20:32:00	0
2008-10-14	20:33:00	0
2008-10-14	20:34:00	0
2008-10-14	20:35:00	0
2008-10-14	20:36:00	0
2008-10-14	20:37:00	0
2008-10-14	20:38:00	0
2008-10-14	20:39:00	0
2008-10-14	20:40:00	14
2008-10-14	20:41:00	0
2008-10-14	20:42:00	0
2008-10-14	20:43:00	0
2008-10-14	20:44:00	0
2008-10-14	20:45:00	0
2008-10-14	20:46:00	9
2008-10-14	20:47:00	0
2008-10-14	20:48:00	0
2008-10-14	20:49:00	0
2008-10-14	20:50:00	0
2008-10-14	20:51:00	0
2008-10-14	20:52:00	14
2008-10-14	20:53:00	5
2008-10-14	20:54:00	0
2008-10-14	20:55:00	0
2008-10-14	20:56:00	0
2008-10-14	20:57:00	0
2008-10-14	20:58:00	0
2008-10-14	20:59:00	0
2008-10-14	21:00:00	0
2008-10-14	21:01:00	9
2008-10-14	21:02:00	0
2008-10-14	21:03:00	9
2008-10-14	21:04:00	0
2008-10-14	21:05:00	0
2008-10-14	21:06:00	0
2008-10-14	21:07:00	0
2008-10-14	21:08:00	0
2008-10-14	21:09:00	0
2008-10-14	21:10:00	0
2008-10-14	21:11:00	47
2008-10-14	21:12:00	412
2008-10-14	21:13:00	67
2008-10-14	21:14:00	262
2008-10-14	21:15:00	73
2008-10-14	21:16:00	0
2008-10-14	21:17:00	0
2008-10-14	21:18:00	14
2008-10-14	21:19:00	0
2008-10-14	21:20:00	0
2008-10-14	21:21:00	0
2008-10-14	21:22:00	0
2008-10-14	21:23:00	0
2008-10-14	21:24:00	0
2008-10-14	21:25:00	0
2008-10-14	21:26:00	0
2008-10-14	21:27:00	33
2008-10-14	21:28:00	0
2008-10-14	21:29:00	0
2008-10-14	21:30:00	0
2008-10-14	21:31:00	0
2008-10-14	21:32:00	38
2008-10-14	21:33:00	0
2008-10-14	21:34:00	0
2008-10-14	21:35:00	0
2008-10-14	21:36:00	0
2008-10-14	21:37:00	14
2008-10-14	21:38:00	0
2008-10-14	21:39:00	0
2008-10-14	21:40:00	0
2008-10-14	21:41:00	5
2008-10-14	21:42:00	0
2008-10-14	21:43:00	0
2008-10-14	21:44:00	0
2008-10-14	21:45:00	0
2008-10-14	21:46:00	5
2008-10-14	21:47:00	5
2008-10-14	21:48:00	5
2008-10-14	21:49:00	5
2008-10-14	21:50:00	0
2008-10-14	21:51:00	0
2008-10-14	21:52:00	0
2008-10-14	21:53:00	0
2008-10-14	21:54:00	0
2008-10-14	21:55:00	0
2008-10-14	21:56:00	0
2008-10-14	21:57:00	0
2008-10-14	21:58:00	0
2008-10-14	21:59:00	5
2008-10-14	22:00:00	0
2008-10-14	22:01:00	9
2008-10-14	22:02:00	0
2008-10-14	22:03:00	0
2008-10-14	22:04:00	0
2008-10-14	22:05:00	0
2008-10-14	22:06:00	9
2008-10-14	22:07:00	0
2008-10-14	22:08:00	0
2008-10-14	22:09:00	0
2008-10-14	22:10:00	5
2008-10-14	22:11:00	0
2008-10-14	22:12:00	0
2008-10-14	22:13:00	5
2008-10-14	22:14:00	0
2008-10-14	22:15:00	0
2008-10-14	22:16:00	0
2008-10-14	22:17:00	412
2008-10-14	22:18:00	107
2008-10-14	22:19:00	371
2008-10-14	22:20:00	79
2008-10-14	22:21:00	0
2008-10-14	22:22:00	0
2008-10-14	22:23:00	0
2008-10-14	22:24:00	0
2008-10-14	22:25:00	467
2008-10-14	22:26:00	381
2008-10-14	22:27:00	171
2008-10-14	22:28:00	503
2008-10-14	22:29:00	270
2008-10-14	22:30:00	84
2008-10-14	22:31:00	199
2008-10-14	22:32:00	33
2008-10-14	22:33:00	9
2008-10-14	22:34:00	5
2008-10-14	22:35:00	0
2008-10-14	22:36:00	0
2008-10-14	22:37:00	14
2008-10-14	22:38:00	0
2008-10-14	22:39:00	0
2008-10-14	22:40:00	0
2008-10-14	22:41:00	0
2008-10-14	22:42:00	0
2008-10-14	22:43:00	0
2008-10-14	22:44:00	0
2008-10-14	22:45:00	0
2008-10-14	22:46:00	0
2008-10-14	22:47:00	0
2008-10-14	22:48:00	0
2008-10-14	22:49:00	0
2008-10-14	22:50:00	0
2008-10-14	22:51:00	0
2008-10-14	22:52:00	0
2008-10-14	22:53:00	0
2008-10-14	22:54:00	0
2008-10-14	22:55:00	0
2008-10-14	22:56:00	43
2008-10-14	22:57:00	47
2008-10-14	22:58:00	9
2008-10-14	22:59:00	0
2008-10-14	23:00:00	0
2008-10-14	23:01:00	0
2008-10-14	23:02:00	0
2008-10-14	23:03:00	0
2008-10-14	23:04:00	0
2008-10-14	23:05:00	0
2008-10-14	23:06:00	0
2008-10-14	23:07:00	0
2008-10-14	23:08:00	0
2008-10-14	23:09:00	0
2008-10-14	23:10:00	0
2008-10-14	23:11:00	0
2008-10-14	23:12:00	0
2008-10-14	23:13:00	0
2008-10-14	23:14:00	0
2008-10-14	23:15:00	0
2008-10-14	23:16:00	0
2008-10-14	23:17:00	0
2008-10-14	23:18:00	0
2008-10-14	23:19:00	0
2008-10-14	23:20:00	0
2008-10-14	23:21:00	0
2008-10-14	23:22:00	28
2008-10-14	23:23:00	0
2008-10-14	23:24:00	0
2008-10-14	23:25:00	0
2008-10-14	23:26:00	0
2008-10-14	23:27:00	0
2008-10-14	23:28:00	0
2008-10-14	23:29:00	0
2008-10-14	23:30:00	0
2008-10-14	23:31:00	0
2008-10-14	23:32:00	0
2008-10-14	23:33:00	0
2008-10-14	23:34:00	0
2008-10-14	23:35:00	0
2008-10-14	23:36:00	0
2008-10-14	23:37:00	0
2008-10-14	23:38:00	0
2008-10-14	23:39:00	0
2008-10-14	23:40:00	0
2008-10-14	23:41:00	0
2008-10-14	23:42:00	0
2008-10-14	23:43:00	0
2008-10-14	23:44:00	0
2008-10-14	23:45:00	0
2008-10-14	23:46:00	0
2008-10-14	23:47:00	0
2008-10-14	23:48:00	0
2008-10-14	23:49:00	0
2008-10-14	23:50:00	0
2008-10-14	23:51:00	0
2008-10-14	23:52:00	0
2008-10-14	23:53:00	0
2008-10-14	23:54:00	0
2008-10-14	23:55:00	0
2008-10-14	23:56:00	0
2008-10-14	23:57:00	0
2008-10-14	23:58:00	0
2008-10-14	23:59:00	0
2008-10-15	00:00:00	0
2008-10-15	00:01:00	0
2008-10-15	00:02:00	0
2008-10-15	00:03:00	0
2008-10-15	00:04:00	0
2008-10-15	00:05:00	0
2008-10-15	00:06:00	0
2008-10-15	00:07:00	0
2008-10-15	00:08:00	0
2008-10-15	00:09:00	0
2008-10-15	00:10:00	0
2008-10-15	00:11:00	0
2008-10-15	00:12:00	0
2008-10-15	00:13:00	0
2008-10-15	00:14:00	0
2008-10-15	00:15:00	0
2008-10-15	00:16:00	0
2008-10-15	00:17:00	0
2008-10-15	00:18:00	0
2008-10-15	00:19:00	0
2008-10-15	00:20:00	0
2008-10-15	00:21:00	0
2008-10-15	00:22:00	0
2008-10-15	00:23:00	0
2008-10-15	00:24:00	0
2008-10-15	00:25:00	0
2008-10-15	00:26:00	0
2008-10-15	00:27:00	9
2008-10-15	00:28:00	0
2008-10-15	00:29:00	52
2008-10-15	00:30:00	113
2008-10-15	00:31:00	237
2008-10-15	00:32:00	0
2008-10-15	00:33:00	5
2008-10-15	00:34:00	0
2008-10-15	00:35:00	0
2008-10-15	00:36:00	0
2008-10-15	00:37:00	0
2008-10-15	00:38:00	0
2008-10-15	00:39:00	0
2008-10-15	00:40:00	0
2008-10-15	00:41:00	0
2008-10-15	00:42:00	0
2008-10-15	00:43:00	0
2008-10-15	00:44:00	0
2008-10-15	00:45:00	0
2008-10-15	00:46:00	0
2008-10-15	00:47:00	0
2008-10-15	00:48:00	0
2008-10-15	00:49:00	0
2008-10-15	00:50:00	0
2008-10-15	00:51:00	0
2008-10-15	00:52:00	0
2008-10-15	00:53:00	0
2008-10-15	00:54:00	0
2008-10-15	00:55:00	0
2008-10-15	00:56:00	24
2008-10-15	00:57:00	0
2008-10-15	00:58:00	0
2008-10-15	00:59:00	0
2008-10-15	01:00:00	0
2008-10-15	01:01:00	0
2008-10-15	01:02:00	0
2008-10-15	01:03:00	0
2008-10-15	01:04:00	0
2008-10-15	01:05:00	0
2008-10-15	01:06:00	0
2008-10-15	01:07:00	0
2008-10-15	01:08:00	0
2008-10-15	01:09:00	0
2008-10-15	01:10:00	0
2008-10-15	01:11:00	0
2008-10-15	01:12:00	0
2008-10-15	01:13:00	0
2008-10-15	01:14:00	0
2008-10-15	01:15:00	0
2008-10-15	01:16:00	0
2008-10-15	01:17:00	0
2008-10-15	01:18:00	0
2008-10-15	01:19:00	0
2008-10-15	01:20:00	0
2008-10-15	01:21:00	9
2008-10-15	01:22:00	0
2008-10-15	01:23:00	0
2008-10-15	01:24:00	0
2008-10-15	01:25:00	0
2008-10-15	01:26:00	0
2008-10-15	01:27:00	0
2008-10-15	01:28:00	0
2008-10-15	01:29:00	0
2008-10-15	01:30:00	0
2008-10-15	01:31:00	0
2008-10-15	01:32:00	0
2008-10-15	01:33:00	0
2008-10-15	01:34:00	0
2008-10-15	01:35:00	0
2008-10-15	01:36:00	0
2008-10-15	01:37:00	0
2008-10-15	01:38:00	0
2008-10-15	01:39:00	0
2008-10-15	01:40:00	0
2008-10-15	01:41:00	0
2008-10-15	01:42:00	0
2008-10-15	01:43:00	73
2008-10-15	01:44:00	0
2008-10-15	01:45:00	9
2008-10-15	01:46:00	647
2008-10-15	01:47:00	539
2008-10-15	01:48:00	171
2008-10-15	01:49:00	270
2008-10-15	01:50:00	503
2008-10-15	01:51:00	592
2008-10-15	01:52:00	392
2008-10-15	01:53:00	490
2008-10-15	01:54:00	177
2008-10-15	01:55:00	647
2008-10-15	01:56:00	270
2008-10-15	01:57:00	157
2008-10-15	01:58:00	73
2008-10-15	01:59:00	14
2008-10-15	02:00:00	38
2008-10-15	02:01:00	84
2008-10-15	02:02:00	33
2008-10-15	02:03:00	47
2008-10-15	02:04:00	24
2008-10-15	02:05:00	0
2008-10-15	02:06:00	5
2008-10-15	02:07:00	33
2008-10-15	02:08:00	33
2008-10-15	02:09:00	5
2008-10-15	02:10:00	9
2008-10-15	02:11:00	9
2008-10-15	02:12:00	43
2008-10-15	02:13:00	0
2008-10-15	02:14:00	0
2008-10-15	02:15:00	0
2008-10-15	02:16:00	0
2008-10-15	02:17:00	0
2008-10-15	02:18:00	0
2008-10-15	02:19:00	0
2008-10-15	02:20:00	0
2008-10-15	02:21:00	0
2008-10-15	02:22:00	0
2008-10-15	02:23:00	0
2008-10-15	02:24:00	0
2008-10-15	02:25:00	0
2008-10-15	02:26:00	0
2008-10-15	02:27:00	0
2008-10-15	02:28:00	0
2008-10-15	02:29:00	0
2008-10-15	02:30:00	0
2008-10-15	02:31:00	0
2008-10-15	02:32:00	0
2008-10-15	02:33:00	0
2008-10-15	02:34:00	9
2008-10-15	02:35:00	0
2008-10-15	02:36:00	14
2008-10-15	02:37:00	19
2008-10-15	02:38:00	5
2008-10-15	02:39:00	0
2008-10-15	02:40:00	0
2008-10-15	02:41:00	5
2008-10-15	02:42:00	0
2008-10-15	02:43:00	0
2008-10-15	02:44:00	0
2008-10-15	02:45:00	0
2008-10-15	02:46:00	0
2008-10-15	02:47:00	0
2008-10-15	02:48:00	0
2008-10-15	02:49:00	0
2008-10-15	02:50:00	0
2008-10-15	02:51:00	0
2008-10-15	02:52:00	0
2008-10-15	02:53:00	0
2008-10-15	02:54:00	0
2008-10-15	02:55:00	0
2008-10-15	02:56:00	0
2008-10-15	02:57:00	0
2008-10-15	02:58:00	0
2008-10-15	02:59:00	0
2008-10-15	03:00:00	0
2008-10-15	03:01:00	0
2008-10-15	03:02:00	0
2008-10-15	03:03:00	5
2008-10-15	03:04:00	0
2008-10-15	03:05:00	0
2008-10-15	03:06:00	0
2008-10-15	03:07:00	0
2008-10-15	03:08:00	0
2008-10-15	03:09:00	0
2008-10-15	03:10:00	0
2008-10-15	03:11:00	0
2008-10-15	03:12:00	0
2008-10-15	03:13:00	0
2008-10-15	03:14:00	0
2008-10-15	03:15:00	0
2008-10-15	03:16:00	0
2008-10-15	03:17:00	0
2008-10-15	03:18:00	0
2008-10-15	03:19:00	0
2008-10-15	03:20:00	0
2008-10-15	03:21:00	0
2008-10-15	03:22:00	0
2008-10-15	03:23:00	0
2008-10-15	03:24:00	0
2008-10-15	03:25:00	0
2008-10-15	03:26:00	0
2008-10-15	03:27:00	0
2008-10-15	03:28:00	0
2008-10-15	03:29:00	0
2008-10-15	03:30:00	0
2008-10-15	03:31:00	0
2008-10-15	03:32:00	5
2008-10-15	03:33:00	0
2008-10-15	03:34:00	0
2008-10-15	03:35:00	0
2008-10-15	03:36:00	0
2008-10-15	03:37:00	0
2008-10-15	03:38:00	0
2008-10-15	03:39:00	0
2008-10-15	03:40:00	0
2008-10-15	03:41:00	0
2008-10-15	03:42:00	0
2008-10-15	03:43:00	0
2008-10-15	03:44:00	0
2008-10-15	03:45:00	0
2008-10-15	03:46:00	0
2008-10-15	03:47:00	0
2008-10-15	03:48:00	0
2008-10-15	03:49:00	0
2008-10-15	03:50:00	0
2008-10-15	03:51:00	0
2008-10-15	03:52:00	0
2008-10-15	03:53:00	0
2008-10-15	03:54:00	5
2008-10-15	03:55:00	0
2008-10-15	03:56:00	0
2008-10-15	03:57:00	0
2008-10-15	03:58:00	5
2008-10-15	03:59:00	0
2008-10-15	04:00:00	0
2008-10-15	04:01:00	0
2008-10-15	04:02:00	0
2008-10-15	04:03:00	0
2008-10-15	04:04:00	0
2008-10-15	04:05:00	0
2008-10-15	04:06:00	0
2008-10-15	04:07:00	0
2008-10-15	04:08:00	0
2008-10-15	04:09:00	0
2008-10-15	04:10:00	0
2008-10-15	04:11:00	0
2008-10-15	04:12:00	0
2008-10-15	04:13:00	0
2008-10-15	04:14:00	0
2008-10-15	04:15:00	0
2008-10-15	04:16:00	0
2008-10-15	04:17:00	5
2008-10-15	04:18:00	14
2008-10-15	04:19:00	14
2008-10-15	04:20:00	0
2008-10-15	04:21:00	0
2008-10-15	04:22:00	0
2008-10-15	04:23:00	0
2008-10-15	04:24:00	0
2008-10-15	04:25:00	0
2008-10-15	04:26:00	0
2008-10-15	04:27:00	9
2008-10-15	04:28:00	0
2008-10-15	04:29:00	0
2008-10-15	04:30:00	0
2008-10-15	04:31:00	0
2008-10-15	04:32:00	0
2008-10-15	04:33:00	0
2008-10-15	04:34:00	0
2008-10-15	04:35:00	0
2008-10-15	04:36:00	0
2008-10-15	04:37:00	0
2008-10-15	04:38:00	0
2008-10-15	04:39:00	5
2008-10-15	04:40:00	0
2008-10-15	04:41:00	0
2008-10-15	04:42:00	0
2008-10-15	04:43:00	0
2008-10-15	04:44:00	9
2008-10-15	04:45:00	0
2008-10-15	04:46:00	0
2008-10-15	04:47:00	0
2008-10-15	04:48:00	0
2008-10-15	04:49:00	0
2008-10-15	04:50:00	0
2008-10-15	04:51:00	0
2008-10-15	04:52:00	0
2008-10-15	04:53:00	0
2008-10-15	04:54:00	0
2008-10-15	04:55:00	0
2008-10-15	04:56:00	0
2008-10-15	04:57:00	0
2008-10-15	04:58:00	0
2008-10-15	04:59:00	0
2008-10-15	05:00:00	0
2008-10-15	05:01:00	5
2008-10-15	05:02:00	0
2008-10-15	05:03:00	0
2008-10-15	05:04:00	0
2008-10-15	05:05:00	0
2008-10-15	05:06:00	0
2008-10-15	05:07:00	5
2008-10-15	05:08:00	0
2008-10-15	05:09:00	0
2008-10-15	05:10:00	0
2008-10-15	05:11:00	0
2008-10-15	05:12:00	0
2008-10-15	05:13:00	0
2008-10-15	05:14:00	0
2008-10-15	05:15:00	0
2008-10-15	05:16:00	5
2008-10-15	05:17:00	0
2008-10-15	05:18:00	0
2008-10-15	05:19:00	0
2008-10-15	05:20:00	0
2008-10-15	05:21:00	0
2008-10-15	05:22:00	0
2008-10-15	05:23:00	0
2008-10-15	05:24:00	0
2008-10-15	05:25:00	0
2008-10-15	05:26:00	0
2008-10-15	05:27:00	0
2008-10-15	05:28:00	0
2008-10-15	05:29:00	0
2008-10-15	05:30:00	0
2008-10-15	05:31:00	0
2008-10-15	05:32:00	0
2008-10-15	05:33:00	0
2008-10-15	05:34:00	0
2008-10-15	05:35:00	0
2008-10-15	05:36:00	0
2008-10-15	05:37:00	5
2008-10-15	05:38:00	0
2008-10-15	05:39:00	0
2008-10-15	05:40:00	0
2008-10-15	05:41:00	5
2008-10-15	05:42:00	0
2008-10-15	05:43:00	0
2008-10-15	05:44:00	0
2008-10-15	05:45:00	0
2008-10-15	05:46:00	0
2008-10-15	05:47:00	0
2008-10-15	05:48:00	0
2008-10-15	05:49:00	0
2008-10-15	05:50:00	0
2008-10-15	05:51:00	0
2008-10-15	05:52:00	0
2008-10-15	05:53:00	0
2008-10-15	05:54:00	0
2008-10-15	05:55:00	0
2008-10-15	05:56:00	0
2008-10-15	05:57:00	5
2008-10-15	05:58:00	38
2008-10-15	05:59:00	0
2008-10-15	06:00:00	9
2008-10-15	06:01:00	101
2008-10-15	06:02:00	323
2008-10-15	06:03:00	124
2008-10-15	06:04:00	5
2008-10-15	06:05:00	0
2008-10-15	06:06:00	0
2008-10-15	06:07:00	0
2008-10-15	06:08:00	38
2008-10-15	06:09:00	0
2008-10-15	06:10:00	0
2008-10-15	06:11:00	0
2008-10-15	06:12:00	0
2008-10-15	06:13:00	0
2008-10-15	06:14:00	0
2008-10-15	06:15:00	0
2008-10-15	06:16:00	0
2008-10-15	06:17:00	0
2008-10-15	06:18:00	0
2008-10-15	06:19:00	0
2008-10-15	06:20:00	0
2008-10-15	06:21:00	0
2008-10-15	06:22:00	0
2008-10-15	06:23:00	0
2008-10-15	06:24:00	0
2008-10-15	06:25:00	0
2008-10-15	06:26:00	0
2008-10-15	06:27:00	0
2008-10-15	06:28:00	0
2008-10-15	06:29:00	0
2008-10-15	06:30:00	0
2008-10-15	06:31:00	0
2008-10-15	06:32:00	0
2008-10-15	06:33:00	0
2008-10-15	06:34:00	0
2008-10-15	06:35:00	0
2008-10-15	06:36:00	24
2008-10-15	06:37:00	0
2008-10-15	06:38:00	0
2008-10-15	06:39:00	0
2008-10-15	06:40:00	0
2008-10-15	06:41:00	0
2008-10-15	06:42:00	0
2008-10-15	06:43:00	0
2008-10-15	06:44:00	0
2008-10-15	06:45:00	0
2008-10-15	06:46:00	0
2008-10-15	06:47:00	0
2008-10-15	06:48:00	0
2008-10-15	06:49:00	0
2008-10-15	06:50:00	0
2008-10-15	06:51:00	0
2008-10-15	06:52:00	0
2008-10-15	06:53:00	0
2008-10-15	06:54:00	0
2008-10-15	06:55:00	5
2008-10-15	06:56:00	0
2008-10-15	06:57:00	0
2008-10-15	06:58:00	0
2008-10-15	06:59:00	0
2008-10-15	07:00:00	0
2008-10-15	07:01:00	0
2008-10-15	07:02:00	0
2008-10-15	07:03:00	0
2008-10-15	07:04:00	0
2008-10-15	07:05:00	0
2008-10-15	07:06:00	0
2008-10-15	07:07:00	0
2008-10-15	07:08:00	0
2008-10-15	07:09:00	0
2008-10-15	07:10:00	9
2008-10-15	07:11:00	0
2008-10-15	07:12:00	0
2008-10-15	07:13:00	0
2008-10-15	07:14:00	0
2008-10-15	07:15:00	0
2008-10-15	07:16:00	19
2008-10-15	07:17:00	0
2008-10-15	07:18:00	0
2008-10-15	07:19:00	0
2008-10-15	07:20:00	0
2008-10-15	07:21:00	0
2008-10-15	07:22:00	0
2008-10-15	07:23:00	0
2008-10-15	07:24:00	0
2008-10-15	07:25:00	28
2008-10-15	07:26:00	0
2008-10-15	07:27:00	0
2008-10-15	07:28:00	0
2008-10-15	07:29:00	0
2008-10-15	07:30:00	0
2008-10-15	07:31:00	0
2008-10-15	07:32:00	0
2008-10-15	07:33:00	0
2008-10-15	07:34:00	0
2008-10-15	07:35:00	0
2008-10-15	07:36:00	0
2008-10-15	07:37:00	0
2008-10-15	07:38:00	0
2008-10-15	07:39:00	0
2008-10-15	07:40:00	24
2008-10-15	07:41:00	0
2008-10-15	07:42:00	0
2008-10-15	07:43:00	0
2008-10-15	07:44:00	0
2008-10-15	07:45:00	0
2008-10-15	07:46:00	0
2008-10-15	07:47:00	0
2008-10-15	07:48:00	0
2008-10-15	07:49:00	67
2008-10-15	07:50:00	96
2008-10-15	07:51:00	24
2008-10-15	07:52:00	0
2008-10-15	07:53:00	67
2008-10-15	07:54:00	0
2008-10-15	07:55:00	14
2008-10-15	07:56:00	119
2008-10-15	07:57:00	618
2008-10-15	07:58:00	119
2008-10-15	07:59:00	0
2008-10-15	08:00:00	0
2008-10-15	08:01:00	423
2008-10-15	08:02:00	38
2008-10-15	08:03:00	177
2008-10-15	08:04:00	0
2008-10-15	08:05:00	5
2008-10-15	08:06:00	0
2008-10-15	08:07:00	0
2008-10-15	08:08:00	0
2008-10-15	08:09:00	47
2008-10-15	08:10:00	9
2008-10-15	08:11:00	0
2008-10-15	08:12:00	0
2008-10-15	08:13:00	5
2008-10-15	08:14:00	0
2008-10-15	08:15:00	352
2008-10-15	08:16:00	412
2008-10-15	08:17:00	381
2008-10-15	08:18:00	1061
2008-10-15	08:19:00	1040
2008-10-15	08:20:00	565
2008-10-15	08:21:00	479
2008-10-15	08:22:00	352
2008-10-15	08:23:00	352
2008-10-15	08:24:00	124
2008-10-15	08:25:00	5
2008-10-15	08:26:00	5
2008-10-15	08:27:00	0
2008-10-15	08:28:00	0
2008-10-15	08:29:00	33
2008-10-15	08:30:00	9
2008-10-15	08:31:00	0
2008-10-15	08:32:00	0
2008-10-15	08:33:00	0
2008-10-15	08:34:00	90
2008-10-15	08:35:00	270
2008-10-15	08:36:00	675
2008-10-15	08:37:00	279
2008-10-15	08:38:00	222
2008-10-15	08:39:00	79
2008-10-15	08:40:00	456
2008-10-15	08:41:00	137
2008-10-15	08:42:00	9
2008-10-15	08:43:00	5
2008-10-15	08:44:00	0
2008-10-15	08:45:00	5
2008-10-15	08:46:00	381
2008-10-15	08:47:00	107
2008-10-15	08:48:00	456
2008-10-15	08:49:00	253
2008-10-15	08:50:00	33
2008-10-15	08:51:00	0
2008-10-15	08:52:00	0
2008-10-15	08:53:00	0
2008-10-15	08:54:00	0
2008-10-15	08:55:00	0
2008-10-15	08:56:00	43
2008-10-15	08:57:00	0
2008-10-15	08:58:00	0
2008-10-15	08:59:00	0
2008-10-15	09:00:00	0
2008-10-15	09:01:00	0
2008-10-15	09:02:00	0
2008-10-15	09:03:00	0
2008-10-15	09:04:00	0
2008-10-15	09:05:00	0
2008-10-15	09:06:00	0
2008-10-15	09:07:00	28
2008-10-15	09:08:00	0
[truncated: 19,611 more rows]

## Sheet: 10.28.08
Actogram, Copy Raw Data, All Days
Identity:	Breeze
Filename:	E:\Active Research Files\meloxicam titre canine\cases\breeze\Breeze 10.28.08.AWC
Gender:	M
Age:	8
Height:	76.2 cm	30.0 in
Weight:	24.6 kg	54.2 lbs
Start Date:	28-Oct-2008 (Tue)
Start Time:	18:00:00
Interval:	1.00 mins
Date Stamp:	Time Stamp:	Activity Data:	Marker Press:
2008-10-28	00:00:00	0
2008-10-28	00:01:00	0
2008-10-28	00:02:00	0
2008-10-28	00:03:00	0
2008-10-28	00:04:00	0
2008-10-28	00:05:00	0
2008-10-28	00:06:00	0
2008-10-28	00:07:00	0
2008-10-28	00:08:00	0
2008-10-28	00:09:00	0
2008-10-28	00:10:00	0
2008-10-28	00:11:00	0
2008-10-28	00:12:00	0
2008-10-28	00:13:00	0
2008-10-28	00:14:00	0
2008-10-28	00:15:00	0
2008-10-28	00:16:00	0
2008-10-28	00:17:00	0
2008-10-28	00:18:00	0
2008-10-28	00:19:00	0
2008-10-28	00:20:00	0
2008-10-28	00:21:00	0
2008-10-28	00:22:00	0
2008-10-28	00:23:00	0
2008-10-28	00:24:00	0
2008-10-28	00:25:00	0
2008-10-28	00:26:00	0
2008-10-28	00:27:00	0
2008-10-28	00:28:00	0
2008-10-28	00:29:00	0
2008-10-28	00:30:00	0
2008-10-28	00:31:00	0
2008-10-28	00:32:00	0
2008-10-28	00:33:00	0
2008-10-28	00:34:00	0
2008-10-28	00:35:00	0
2008-10-28	00:36:00	0
2008-10-28	00:37:00	0
2008-10-28	00:38:00	0
2008-10-28	00:39:00	0
2008-10-28	00:40:00	0
2008-10-28	00:41:00	0
2008-10-28	00:42:00	0
2008-10-28	00:43:00	0
2008-10-28	00:44:00	0
2008-10-28	00:45:00	0
2008-10-28	00:46:00	0
2008-10-28	00:47:00	0
2008-10-28	00:48:00	0
2008-10-28	00:49:00	0
2008-10-28	00:50:00	0
2008-10-28	00:51:00	0
2008-10-28	00:52:00	0
2008-10-28	00:53:00	0
2008-10-28	00:54:00	0
2008-10-28	00:55:00	0
2008-10-28	00:56:00	0
2008-10-28	00:57:00	0
2008-10-28	00:58:00	0
2008-10-28	00:59:00	0
2008-10-28	01:00:00	0
2008-10-28	01:01:00	0
2008-10-28	01:02:00	0
2008-10-28	01:03:00	0
2008-10-28	01:04:00	0
2008-10-28	01:05:00	0
2008-10-28	01:06:00	0
2008-10-28	01:07:00	0
2008-10-28	01:08:00	0
2008-10-28	01:09:00	0
2008-10-28	01:10:00	0
2008-10-28	01:11:00	0
2008-10-28	01:12:00	0
2008-10-28	01:13:00	0
2008-10-28	01:14:00	0
2008-10-28	01:15:00	0
2008-10-28	01:16:00	0
2008-10-28	01:17:00	0
2008-10-28	01:18:00	0
2008-10-28	01:19:00	0
2008-10-28	01:20:00	0
2008-10-28	01:21:00	0
2008-10-28	01:22:00	0
2008-10-28	01:23:00	0
2008-10-28	01:24:00	0
2008-10-28	01:25:00	0
2008-10-28	01:26:00	0
2008-10-28	01:27:00	0
2008-10-28	01:28:00	0
2008-10-28	01:29:00	0
2008-10-28	01:30:00	0
2008-10-28	01:31:00	0
2008-10-28	01:32:00	0
2008-10-28	01:33:00	0
2008-10-28	01:34:00	0
2008-10-28	01:35:00	0
2008-10-28	01:36:00	0
2008-10-28	01:37:00	0
2008-10-28	01:38:00	0
2008-10-28	01:39:00	0
2008-10-28	01:40:00	0
2008-10-28	01:41:00	0
2008-10-28	01:42:00	0
2008-10-28	01:43:00	0
2008-10-28	01:44:00	0
2008-10-28	01:45:00	0
2008-10-28	01:46:00	0
2008-10-28	01:47:00	0
2008-10-28	01:48:00	0
2008-10-28	01:49:00	0
2008-10-28	01:50:00	0
2008-10-28	01:51:00	0
2008-10-28	01:52:00	0
2008-10-28	01:53:00	0
2008-10-28	01:54:00	0
2008-10-28	01:55:00	0
2008-10-28	01:56:00	0
2008-10-28	01:57:00	0
2008-10-28	01:58:00	0
2008-10-28	01:59:00	0
2008-10-28	02:00:00	0
2008-10-28	02:01:00	0
2008-10-28	02:02:00	0
2008-10-28	02:03:00	0
2008-10-28	02:04:00	0
2008-10-28	02:05:00	0
2008-10-28	02:06:00	0
2008-10-28	02:07:00	0
2008-10-28	02:08:00	0
2008-10-28	02:09:00	0
2008-10-28	02:10:00	0
2008-10-28	02:11:00	0
2008-10-28	02:12:00	0
2008-10-28	02:13:00	0
2008-10-28	02:14:00	0
2008-10-28	02:15:00	0
2008-10-28	02:16:00	0
2008-10-28	02:17:00	0
2008-10-28	02:18:00	0
2008-10-28	02:19:00	0
2008-10-28	02:20:00	0
2008-10-28	02:21:00	0
2008-10-28	02:22:00	0
2008-10-28	02:23:00	0
2008-10-28	02:24:00	0
2008-10-28	02:25:00	0
2008-10-28	02:26:00	0
2008-10-28	02:27:00	0
2008-10-28	02:28:00	0
2008-10-28	02:29:00	0
2008-10-28	02:30:00	0
2008-10-28	02:31:00	0
2008-10-28	02:32:00	0
2008-10-28	02:33:00	0
2008-10-28	02:34:00	0
2008-10-28	02:35:00	0
2008-10-28	02:36:00	0
2008-10-28	02:37:00	0
2008-10-28	02:38:00	0
2008-10-28	02:39:00	0
2008-10-28	02:40:00	0
2008-10-28	02:41:00	0
2008-10-28	02:42:00	0
2008-10-28	02:43:00	0
2008-10-28	02:44:00	0
2008-10-28	02:45:00	0
2008-10-28	02:46:00	0
2008-10-28	02:47:00	0
2008-10-28	02:48:00	0
2008-10-28	02:49:00	0
2008-10-28	02:50:00	0
2008-10-28	02:51:00	0
2008-10-28	02:52:00	0
2008-10-28	02:53:00	0
2008-10-28	02:54:00	0
2008-10-28	02:55:00	0
2008-10-28	02:56:00	0
2008-10-28	02:57:00	0
2008-10-28	02:58:00	0
2008-10-28	02:59:00	0
2008-10-28	03:00:00	0
2008-10-28	03:01:00	0
2008-10-28	03:02:00	0
2008-10-28	03:03:00	0
2008-10-28	03:04:00	0
2008-10-28	03:05:00	0
2008-10-28	03:06:00	0
2008-10-28	03:07:00	0
2008-10-28	03:08:00	0
2008-10-28	03:09:00	0
2008-10-28	03:10:00	0
2008-10-28	03:11:00	0
2008-10-28	03:12:00	0
2008-10-28	03:13:00	0
2008-10-28	03:14:00	0
2008-10-28	03:15:00	0
2008-10-28	03:16:00	0
2008-10-28	03:17:00	0
2008-10-28	03:18:00	0
2008-10-28	03:19:00	0
2008-10-28	03:20:00	0
2008-10-28	03:21:00	0
2008-10-28	03:22:00	0
2008-10-28	03:23:00	0
2008-10-28	03:24:00	0
2008-10-28	03:25:00	0
2008-10-28	03:26:00	0
2008-10-28	03:27:00	0
2008-10-28	03:28:00	0
2008-10-28	03:29:00	0
2008-10-28	03:30:00	0
2008-10-28	03:31:00	0
2008-10-28	03:32:00	0
2008-10-28	03:33:00	0
2008-10-28	03:34:00	0
2008-10-28	03:35:00	0
2008-10-28	03:36:00	0
2008-10-28	03:37:00	0
2008-10-28	03:38:00	0
2008-10-28	03:39:00	0
2008-10-28	03:40:00	0
2008-10-28	03:41:00	0
2008-10-28	03:42:00	0
2008-10-28	03:43:00	0
2008-10-28	03:44:00	0
2008-10-28	03:45:00	0
2008-10-28	03:46:00	0
2008-10-28	03:47:00	0
2008-10-28	03:48:00	0
2008-10-28	03:49:00	0
2008-10-28	03:50:00	0
2008-10-28	03:51:00	0
2008-10-28	03:52:00	0
2008-10-28	03:53:00	0
2008-10-28	03:54:00	0
2008-10-28	03:55:00	0
2008-10-28	03:56:00	0
2008-10-28	03:57:00	0
2008-10-28	03:58:00	0
2008-10-28	03:59:00	0
2008-10-28	04:00:00	0
2008-10-28	04:01:00	0
2008-10-28	04:02:00	0
2008-10-28	04:03:00	0
2008-10-28	04:04:00	0
2008-10-28	04:05:00	0
2008-10-28	04:06:00	0
2008-10-28	04:07:00	0
2008-10-28	04:08:00	0
2008-10-28	04:09:00	0
2008-10-28	04:10:00	0
2008-10-28	04:11:00	0
2008-10-28	04:12:00	0
2008-10-28	04:13:00	0
2008-10-28	04:14:00	0
2008-10-28	04:15:00	0
2008-10-28	04:16:00	0
2008-10-28	04:17:00	0
2008-10-28	04:18:00	0
2008-10-28	04:19:00	0
2008-10-28	04:20:00	0
2008-10-28	04:21:00	0
2008-10-28	04:22:00	0
2008-10-28	04:23:00	0
2008-10-28	04:24:00	0
2008-10-28	04:25:00	0
2008-10-28	04:26:00	0
2008-10-28	04:27:00	0
2008-10-28	04:28:00	0
2008-10-28	04:29:00	0
2008-10-28	04:30:00	0
2008-10-28	04:31:00	0
2008-10-28	04:32:00	0
2008-10-28	04:33:00	0
2008-10-28	04:34:00	0
2008-10-28	04:35:00	0
2008-10-28	04:36:00	0
2008-10-28	04:37:00	0
2008-10-28	04:38:00	0
2008-10-28	04:39:00	0
2008-10-28	04:40:00	0
2008-10-28	04:41:00	0
2008-10-28	04:42:00	0
2008-10-28	04:43:00	0
2008-10-28	04:44:00	0
2008-10-28	04:45:00	0
2008-10-28	04:46:00	0
2008-10-28	04:47:00	0
2008-10-28	04:48:00	0
2008-10-28	04:49:00	0
2008-10-28	04:50:00	0
2008-10-28	04:51:00	0
2008-10-28	04:52:00	0
2008-10-28	04:53:00	0
2008-10-28	04:54:00	0
2008-10-28	04:55:00	0
2008-10-28	04:56:00	0
2008-10-28	04:57:00	0
2008-10-28	04:58:00	0
2008-10-28	04:59:00	0
2008-10-28	05:00:00	0
2008-10-28	05:01:00	0
2008-10-28	05:02:00	0
2008-10-28	05:03:00	0
2008-10-28	05:04:00	0
2008-10-28	05:05:00	0
2008-10-28	05:06:00	0
2008-10-28	05:07:00	0
2008-10-28	05:08:00	0
2008-10-28	05:09:00	0
2008-10-28	05:10:00	0
2008-10-28	05:11:00	0
2008-10-28	05:12:00	0
2008-10-28	05:13:00	0
2008-10-28	05:14:00	0
2008-10-28	05:15:00	0
2008-10-28	05:16:00	0
2008-10-28	05:17:00	0
2008-10-28	05:18:00	0
2008-10-28	05:19:00	0
2008-10-28	05:20:00	0
2008-10-28	05:21:00	0
2008-10-28	05:22:00	0
2008-10-28	05:23:00	0
2008-10-28	05:24:00	0
2008-10-28	05:25:00	0
2008-10-28	05:26:00	0
2008-10-28	05:27:00	0
2008-10-28	05:28:00	0
2008-10-28	05:29:00	0
2008-10-28	05:30:00	0
2008-10-28	05:31:00	0
2008-10-28	05:32:00	0
2008-10-28	05:33:00	0
2008-10-28	05:34:00	0
2008-10-28	05:35:00	0
2008-10-28	05:36:00	0
2008-10-28	05:37:00	0
2008-10-28	05:38:00	0
2008-10-28	05:39:00	0
2008-10-28	05:40:00	0
2008-10-28	05:41:00	0
2008-10-28	05:42:00	0
2008-10-28	05:43:00	0
2008-10-28	05:44:00	0
2008-10-28	05:45:00	0
2008-10-28	05:46:00	0
2008-10-28	05:47:00	0
2008-10-28	05:48:00	0
2008-10-28	05:49:00	0
2008-10-28	05:50:00	0
2008-10-28	05:51:00	0
2008-10-28	05:52:00	0
2008-10-28	05:53:00	0
2008-10-28	05:54:00	0
2008-10-28	05:55:00	0
2008-10-28	05:56:00	0
2008-10-28	05:57:00	0
2008-10-28	05:58:00	0
2008-10-28	05:59:00	0
2008-10-28	06:00:00	0
2008-10-28	06:01:00	0
2008-10-28	06:02:00	0
2008-10-28	06:03:00	0
2008-10-28	06:04:00	0
2008-10-28	06:05:00	0
2008-10-28	06:06:00	0
2008-10-28	06:07:00	0
2008-10-28	06:08:00	0
2008-10-28	06:09:00	0
2008-10-28	06:10:00	0
2008-10-28	06:11:00	0
2008-10-28	06:12:00	0
2008-10-28	06:13:00	0
2008-10-28	06:14:00	0
2008-10-28	06:15:00	0
2008-10-28	06:16:00	0
2008-10-28	06:17:00	0
2008-10-28	06:18:00	0
2008-10-28	06:19:00	0
2008-10-28	06:20:00	0
2008-10-28	06:21:00	0
2008-10-28	06:22:00	0
2008-10-28	06:23:00	0
2008-10-28	06:24:00	0
2008-10-28	06:25:00	0
2008-10-28	06:26:00	0
2008-10-28	06:27:00	0
2008-10-28	06:28:00	0
2008-10-28	06:29:00	0
2008-10-28	06:30:00	0
2008-10-28	06:31:00	0
2008-10-28	06:32:00	0
2008-10-28	06:33:00	0
2008-10-28	06:34:00	0
2008-10-28	06:35:00	0
2008-10-28	06:36:00	0
2008-10-28	06:37:00	0
2008-10-28	06:38:00	0
2008-10-28	06:39:00	0
2008-10-28	06:40:00	0
2008-10-28	06:41:00	0
2008-10-28	06:42:00	0
2008-10-28	06:43:00	0
2008-10-28	06:44:00	0
2008-10-28	06:45:00	0
2008-10-28	06:46:00	0
2008-10-28	06:47:00	0
2008-10-28	06:48:00	0
2008-10-28	06:49:00	0
2008-10-28	06:50:00	0
2008-10-28	06:51:00	0
2008-10-28	06:52:00	0
2008-10-28	06:53:00	0
2008-10-28	06:54:00	0
2008-10-28	06:55:00	0
2008-10-28	06:56:00	0
2008-10-28	06:57:00	0
2008-10-28	06:58:00	0
2008-10-28	06:59:00	0
2008-10-28	07:00:00	0
2008-10-28	07:01:00	0
2008-10-28	07:02:00	0
2008-10-28	07:03:00	0
2008-10-28	07:04:00	0
2008-10-28	07:05:00	0
2008-10-28	07:06:00	0
2008-10-28	07:07:00	0
2008-10-28	07:08:00	0
2008-10-28	07:09:00	0
2008-10-28	07:10:00	0
2008-10-28	07:11:00	0
2008-10-28	07:12:00	0
2008-10-28	07:13:00	0
2008-10-28	07:14:00	0
2008-10-28	07:15:00	0
2008-10-28	07:16:00	0
2008-10-28	07:17:00	0
2008-10-28	07:18:00	0
2008-10-28	07:19:00	0
2008-10-28	07:20:00	0
2008-10-28	07:21:00	0
2008-10-28	07:22:00	0
2008-10-28	07:23:00	0
2008-10-28	07:24:00	0
2008-10-28	07:25:00	0
2008-10-28	07:26:00	0
2008-10-28	07:27:00	0
2008-10-28	07:28:00	0
2008-10-28	07:29:00	0
2008-10-28	07:30:00	0
2008-10-28	07:31:00	0
2008-10-28	07:32:00	0
2008-10-28	07:33:00	0
2008-10-28	07:34:00	0
2008-10-28	07:35:00	0
2008-10-28	07:36:00	0
2008-10-28	07:37:00	0
2008-10-28	07:38:00	0
2008-10-28	07:39:00	0
2008-10-28	07:40:00	0
2008-10-28	07:41:00	0
2008-10-28	07:42:00	0
2008-10-28	07:43:00	0
2008-10-28	07:44:00	0
2008-10-28	07:45:00	0
2008-10-28	07:46:00	0
2008-10-28	07:47:00	0
2008-10-28	07:48:00	0
2008-10-28	07:49:00	0
2008-10-28	07:50:00	0
2008-10-28	07:51:00	0
2008-10-28	07:52:00	0
2008-10-28	07:53:00	0
2008-10-28	07:54:00	0
2008-10-28	07:55:00	0
2008-10-28	07:56:00	0
2008-10-28	07:57:00	0
2008-10-28	07:58:00	0
2008-10-28	07:59:00	0
2008-10-28	08:00:00	0
2008-10-28	08:01:00	0
2008-10-28	08:02:00	0
2008-10-28	08:03:00	0
2008-10-28	08:04:00	0
2008-10-28	08:05:00	0
2008-10-28	08:06:00	0
2008-10-28	08:07:00	0
2008-10-28	08:08:00	0
2008-10-28	08:09:00	0
2008-10-28	08:10:00	0
2008-10-28	08:11:00	0
2008-10-28	08:12:00	0
2008-10-28	08:13:00	0
2008-10-28	08:14:00	0
2008-10-28	08:15:00	0
2008-10-28	08:16:00	0
2008-10-28	08:17:00	0
2008-10-28	08:18:00	0
2008-10-28	08:19:00	0
2008-10-28	08:20:00	0
2008-10-28	08:21:00	0
2008-10-28	08:22:00	0
2008-10-28	08:23:00	0
2008-10-28	08:24:00	0
2008-10-28	08:25:00	0
2008-10-28	08:26:00	0
2008-10-28	08:27:00	0
2008-10-28	08:28:00	0
2008-10-28	08:29:00	0
2008-10-28	08:30:00	0
2008-10-28	08:31:00	0
2008-10-28	08:32:00	0
2008-10-28	08:33:00	0
2008-10-28	08:34:00	0
2008-10-28	08:35:00	0
2008-10-28	08:36:00	0
2008-10-28	08:37:00	0
2008-10-28	08:38:00	0
2008-10-28	08:39:00	0
2008-10-28	08:40:00	0
2008-10-28	08:41:00	0
2008-10-28	08:42:00	0
2008-10-28	08:43:00	0
2008-10-28	08:44:00	0
2008-10-28	08:45:00	0
2008-10-28	08:46:00	0
2008-10-28	08:47:00	0
2008-10-28	08:48:00	0
2008-10-28	08:49:00	0
2008-10-28	08:50:00	0
2008-10-28	08:51:00	0
2008-10-28	08:52:00	0
2008-10-28	08:53:00	0
2008-10-28	08:54:00	0
2008-10-28	08:55:00	0
2008-10-28	08:56:00	0
2008-10-28	08:57:00	0
2008-10-28	08:58:00	0
2008-10-28	08:59:00	0
2008-10-28	09:00:00	0
2008-10-28	09:01:00	0
2008-10-28	09:02:00	0
2008-10-28	09:03:00	0
2008-10-28	09:04:00	0
2008-10-28	09:05:00	0
2008-10-28	09:06:00	0
2008-10-28	09:07:00	0
2008-10-28	09:08:00	0
2008-10-28	09:09:00	0
2008-10-28	09:10:00	0
2008-10-28	09:11:00	0
2008-10-28	09:12:00	0
2008-10-28	09:13:00	0
2008-10-28	09:14:00	0
2008-10-28	09:15:00	0
2008-10-28	09:16:00	0
2008-10-28	09:17:00	0
2008-10-28	09:18:00	0
2008-10-28	09:19:00	0
2008-10-28	09:20:00	0
2008-10-28	09:21:00	0
2008-10-28	09:22:00	0
2008-10-28	09:23:00	0
2008-10-28	09:24:00	0
2008-10-28	09:25:00	0
2008-10-28	09:26:00	0
2008-10-28	09:27:00	0
2008-10-28	09:28:00	0
2008-10-28	09:29:00	0
2008-10-28	09:30:00	0
2008-10-28	09:31:00	0
2008-10-28	09:32:00	0
2008-10-28	09:33:00	0
2008-10-28	09:34:00	0
2008-10-28	09:35:00	0
2008-10-28	09:36:00	0
2008-10-28	09:37:00	0
2008-10-28	09:38:00	0
2008-10-28	09:39:00	0
2008-10-28	09:40:00	0
2008-10-28	09:41:00	0
2008-10-28	09:42:00	0
2008-10-28	09:43:00	0
2008-10-28	09:44:00	0
2008-10-28	09:45:00	0
2008-10-28	09:46:00	0
2008-10-28	09:47:00	0
2008-10-28	09:48:00	0
2008-10-28	09:49:00	0
2008-10-28	09:50:00	0
2008-10-28	09:51:00	0
2008-10-28	09:52:00	0
2008-10-28	09:53:00	0
2008-10-28	09:54:00	0
2008-10-28	09:55:00	0
2008-10-28	09:56:00	0
2008-10-28	09:57:00	0
2008-10-28	09:58:00	0
2008-10-28	09:59:00	0
2008-10-28	10:00:00	0
2008-10-28	10:01:00	0
2008-10-28	10:02:00	0
2008-10-28	10:03:00	0
2008-10-28	10:04:00	0
2008-10-28	10:05:00	0
2008-10-28	10:06:00	0
2008-10-28	10:07:00	0
2008-10-28	10:08:00	0
2008-10-28	10:09:00	0
2008-10-28	10:10:00	0
2008-10-28	10:11:00	0
2008-10-28	10:12:00	0
2008-10-28	10:13:00	0
2008-10-28	10:14:00	0
2008-10-28	10:15:00	0
2008-10-28	10:16:00	0
2008-10-28	10:17:00	0
2008-10-28	10:18:00	0
2008-10-28	10:19:00	0
2008-10-28	10:20:00	0
2008-10-28	10:21:00	0
2008-10-28	10:22:00	0
2008-10-28	10:23:00	0
2008-10-28	10:24:00	0
2008-10-28	10:25:00	0
2008-10-28	10:26:00	0
2008-10-28	10:27:00	0
2008-10-28	10:28:00	0
2008-10-28	10:29:00	0
2008-10-28	10:30:00	0
2008-10-28	10:31:00	0
2008-10-28	10:32:00	0
2008-10-28	10:33:00	0
2008-10-28	10:34:00	0
2008-10-28	10:35:00	0
2008-10-28	10:36:00	0
2008-10-28	10:37:00	0
2008-10-28	10:38:00	0
2008-10-28	10:39:00	0
2008-10-28	10:40:00	0
2008-10-28	10:41:00	0
2008-10-28	10:42:00	0
2008-10-28	10:43:00	0
2008-10-28	10:44:00	0
2008-10-28	10:45:00	0
2008-10-28	10:46:00	0
2008-10-28	10:47:00	0
2008-10-28	10:48:00	0
2008-10-28	10:49:00	0
2008-10-28	10:50:00	0
2008-10-28	10:51:00	0
2008-10-28	10:52:00	0
2008-10-28	10:53:00	0
2008-10-28	10:54:00	0
2008-10-28	10:55:00	0
2008-10-28	10:56:00	0
2008-10-28	10:57:00	0
2008-10-28	10:58:00	0
2008-10-28	10:59:00	0
2008-10-28	11:00:00	0
2008-10-28	11:01:00	0
2008-10-28	11:02:00	0
2008-10-28	11:03:00	0
2008-10-28	11:04:00	0
2008-10-28	11:05:00	0
2008-10-28	11:06:00	0
2008-10-28	11:07:00	0
2008-10-28	11:08:00	0
2008-10-28	11:09:00	0
2008-10-28	11:10:00	0
2008-10-28	11:11:00	0
2008-10-28	11:12:00	0
2008-10-28	11:13:00	0
2008-10-28	11:14:00	0
2008-10-28	11:15:00	0
2008-10-28	11:16:00	0
2008-10-28	11:17:00	0
2008-10-28	11:18:00	0
2008-10-28	11:19:00	0
2008-10-28	11:20:00	0
2008-10-28	11:21:00	0
2008-10-28	11:22:00	0
2008-10-28	11:23:00	0
2008-10-28	11:24:00	0
2008-10-28	11:25:00	0
2008-10-28	11:26:00	0
2008-10-28	11:27:00	0
2008-10-28	11:28:00	0
2008-10-28	11:29:00	0
2008-10-28	11:30:00	0
2008-10-28	11:31:00	0
2008-10-28	11:32:00	0
2008-10-28	11:33:00	0
2008-10-28	11:34:00	0
2008-10-28	11:35:00	0
2008-10-28	11:36:00	0
2008-10-28	11:37:00	0
2008-10-28	11:38:00	0
2008-10-28	11:39:00	0
2008-10-28	11:40:00	0
2008-10-28	11:41:00	0
2008-10-28	11:42:00	0
2008-10-28	11:43:00	0
2008-10-28	11:44:00	0
2008-10-28	11:45:00	0
2008-10-28	11:46:00	0
2008-10-28	11:47:00	0
2008-10-28	11:48:00	0
2008-10-28	11:49:00	0
2008-10-28	11:50:00	0
2008-10-28	11:51:00	0
2008-10-28	11:52:00	0
2008-10-28	11:53:00	0
2008-10-28	11:54:00	0
2008-10-28	11:55:00	0
2008-10-28	11:56:00	0
2008-10-28	11:57:00	0
2008-10-28	11:58:00	0
2008-10-28	11:59:00	0
2008-10-28	12:00:00	0
2008-10-28	12:01:00	0
2008-10-28	12:02:00	0
2008-10-28	12:03:00	0
2008-10-28	12:04:00	0
2008-10-28	12:05:00	0
2008-10-28	12:06:00	0
2008-10-28	12:07:00	0
2008-10-28	12:08:00	0
2008-10-28	12:09:00	0
2008-10-28	12:10:00	0
2008-10-28	12:11:00	0
2008-10-28	12:12:00	0
2008-10-28	12:13:00	0
2008-10-28	12:14:00	0
2008-10-28	12:15:00	0
2008-10-28	12:16:00	0
2008-10-28	12:17:00	0
2008-10-28	12:18:00	0
2008-10-28	12:19:00	0
2008-10-28	12:20:00	0
2008-10-28	12:21:00	0
2008-10-28	12:22:00	0
2008-10-28	12:23:00	0
2008-10-28	12:24:00	0
2008-10-28	12:25:00	0
2008-10-28	12:26:00	0
2008-10-28	12:27:00	0
2008-10-28	12:28:00	0
2008-10-28	12:29:00	0
2008-10-28	12:30:00	0
2008-10-28	12:31:00	0
2008-10-28	12:32:00	0
2008-10-28	12:33:00	0
2008-10-28	12:34:00	0
2008-10-28	12:35:00	0
2008-10-28	12:36:00	0
2008-10-28	12:37:00	0
2008-10-28	12:38:00	0
2008-10-28	12:39:00	0
2008-10-28	12:40:00	0
2008-10-28	12:41:00	0
2008-10-28	12:42:00	0
2008-10-28	12:43:00	0
2008-10-28	12:44:00	0
2008-10-28	12:45:00	0
2008-10-28	12:46:00	0
2008-10-28	12:47:00	0
2008-10-28	12:48:00	0
2008-10-28	12:49:00	0
2008-10-28	12:50:00	0
2008-10-28	12:51:00	0
2008-10-28	12:52:00	0
2008-10-28	12:53:00	0
2008-10-28	12:54:00	0
2008-10-28	12:55:00	0
2008-10-28	12:56:00	0
2008-10-28	12:57:00	0
2008-10-28	12:58:00	0
2008-10-28	12:59:00	0
2008-10-28	13:00:00	0
2008-10-28	13:01:00	0
2008-10-28	13:02:00	0
2008-10-28	13:03:00	0
2008-10-28	13:04:00	0
2008-10-28	13:05:00	0
2008-10-28	13:06:00	0
2008-10-28	13:07:00	0
2008-10-28	13:08:00	0
2008-10-28	13:09:00	0
2008-10-28	13:10:00	0
2008-10-28	13:11:00	0
2008-10-28	13:12:00	0
2008-10-28	13:13:00	0
2008-10-28	13:14:00	0
2008-10-28	13:15:00	0
2008-10-28	13:16:00	0
2008-10-28	13:17:00	0
2008-10-28	13:18:00	0
2008-10-28	13:19:00	0
2008-10-28	13:20:00	0
2008-10-28	13:21:00	0
2008-10-28	13:22:00	0
2008-10-28	13:23:00	0
2008-10-28	13:24:00	0
2008-10-28	13:25:00	0
2008-10-28	13:26:00	0
2008-10-28	13:27:00	0
2008-10-28	13:28:00	0
2008-10-28	13:29:00	0
2008-10-28	13:30:00	0
2008-10-28	13:31:00	0
2008-10-28	13:32:00	0
2008-10-28	13:33:00	0
2008-10-28	13:34:00	0
2008-10-28	13:35:00	0
2008-10-28	13:36:00	0
2008-10-28	13:37:00	0
2008-10-28	13:38:00	0
2008-10-28	13:39:00	0
2008-10-28	13:40:00	0
2008-10-28	13:41:00	0
2008-10-28	13:42:00	0
2008-10-28	13:43:00	0
2008-10-28	13:44:00	0
2008-10-28	13:45:00	0
2008-10-28	13:46:00	0
2008-10-28	13:47:00	0
2008-10-28	13:48:00	0
2008-10-28	13:49:00	0
2008-10-28	13:50:00	0
2008-10-28	13:51:00	0
2008-10-28	13:52:00	0
2008-10-28	13:53:00	0
2008-10-28	13:54:00	0
2008-10-28	13:55:00	0
2008-10-28	13:56:00	0
2008-10-28	13:57:00	0
2008-10-28	13:58:00	0
2008-10-28	13:59:00	0
2008-10-28	14:00:00	0
2008-10-28	14:01:00	0
2008-10-28	14:02:00	0
2008-10-28	14:03:00	0
2008-10-28	14:04:00	0
2008-10-28	14:05:00	0
2008-10-28	14:06:00	0
2008-10-28	14:07:00	0
2008-10-28	14:08:00	0
2008-10-28	14:09:00	0
2008-10-28	14:10:00	0
2008-10-28	14:11:00	0
2008-10-28	14:12:00	0
2008-10-28	14:13:00	0
2008-10-28	14:14:00	0
2008-10-28	14:15:00	0
2008-10-28	14:16:00	0
2008-10-28	14:17:00	0
2008-10-28	14:18:00	0
2008-10-28	14:19:00	0
2008-10-28	14:20:00	0
2008-10-28	14:21:00	0
2008-10-28	14:22:00	0
2008-10-28	14:23:00	0
2008-10-28	14:24:00	0
2008-10-28	14:25:00	0
2008-10-28	14:26:00	0
2008-10-28	14:27:00	0
2008-10-28	14:28:00	0
2008-10-28	14:29:00	0
2008-10-28	14:30:00	0
2008-10-28	14:31:00	0
2008-10-28	14:32:00	0
2008-10-28	14:33:00	0
2008-10-28	14:34:00	0
2008-10-28	14:35:00	0
2008-10-28	14:36:00	0
2008-10-28	14:37:00	0
2008-10-28	14:38:00	0
2008-10-28	14:39:00	0
2008-10-28	14:40:00	0
2008-10-28	14:41:00	0
2008-10-28	14:42:00	0
2008-10-28	14:43:00	0
2008-10-28	14:44:00	0
2008-10-28	14:45:00	0
2008-10-28	14:46:00	0
2008-10-28	14:47:00	0
2008-10-28	14:48:00	0
2008-10-28	14:49:00	0
2008-10-28	14:50:00	0
2008-10-28	14:51:00	0
2008-10-28	14:52:00	0
2008-10-28	14:53:00	0
2008-10-28	14:54:00	0
2008-10-28	14:55:00	0
2008-10-28	14:56:00	0
2008-10-28	14:57:00	0
2008-10-28	14:58:00	0
2008-10-28	14:59:00	0
2008-10-28	15:00:00	0
2008-10-28	15:01:00	0
2008-10-28	15:02:00	0
2008-10-28	15:03:00	0
2008-10-28	15:04:00	0
2008-10-28	15:05:00	0
2008-10-28	15:06:00	0
2008-10-28	15:07:00	0
2008-10-28	15:08:00	0
2008-10-28	15:09:00	0
2008-10-28	15:10:00	0
2008-10-28	15:11:00	0
2008-10-28	15:12:00	0
2008-10-28	15:13:00	0
2008-10-28	15:14:00	0
2008-10-28	15:15:00	0
2008-10-28	15:16:00	0
2008-10-28	15:17:00	0
2008-10-28	15:18:00	0
2008-10-28	15:19:00	0
2008-10-28	15:20:00	0
2008-10-28	15:21:00	0
2008-10-28	15:22:00	0
2008-10-28	15:23:00	0
2008-10-28	15:24:00	0
2008-10-28	15:25:00	0
2008-10-28	15:26:00	0
2008-10-28	15:27:00	0
2008-10-28	15:28:00	0
2008-10-28	15:29:00	0
2008-10-28	15:30:00	0
2008-10-28	15:31:00	0
2008-10-28	15:32:00	0
2008-10-28	15:33:00	0
2008-10-28	15:34:00	0
2008-10-28	15:35:00	0
2008-10-28	15:36:00	0
2008-10-28	15:37:00	0
2008-10-28	15:38:00	0
2008-10-28	15:39:00	0
2008-10-28	15:40:00	0
2008-10-28	15:41:00	0
2008-10-28	15:42:00	0
2008-10-28	15:43:00	0
2008-10-28	15:44:00	0
2008-10-28	15:45:00	0
2008-10-28	15:46:00	0
2008-10-28	15:47:00	0
2008-10-28	15:48:00	0
2008-10-28	15:49:00	0
2008-10-28	15:50:00	0
2008-10-28	15:51:00	0
2008-10-28	15:52:00	0
2008-10-28	15:53:00	0
2008-10-28	15:54:00	0
2008-10-28	15:55:00	0
2008-10-28	15:56:00	0
2008-10-28	15:57:00	0
2008-10-28	15:58:00	0
2008-10-28	15:59:00	0
2008-10-28	16:00:00	0
2008-10-28	16:01:00	0
2008-10-28	16:02:00	0
2008-10-28	16:03:00	0
2008-10-28	16:04:00	0
2008-10-28	16:05:00	0
2008-10-28	16:06:00	0
2008-10-28	16:07:00	0
2008-10-28	16:08:00	0
2008-10-28	16:09:00	0
2008-10-28	16:10:00	0
2008-10-28	16:11:00	0
2008-10-28	16:12:00	0
2008-10-28	16:13:00	0
2008-10-28	16:14:00	0
2008-10-28	16:15:00	0
2008-10-28	16:16:00	0
2008-10-28	16:17:00	0
2008-10-28	16:18:00	0
2008-10-28	16:19:00	0
2008-10-28	16:20:00	0
2008-10-28	16:21:00	0
2008-10-28	16:22:00	0
2008-10-28	16:23:00	0
2008-10-28	16:24:00	0
2008-10-28	16:25:00	0
2008-10-28	16:26:00	0
2008-10-28	16:27:00	0
2008-10-28	16:28:00	0
2008-10-28	16:29:00	0
2008-10-28	16:30:00	0
2008-10-28	16:31:00	0
2008-10-28	16:32:00	0
2008-10-28	16:33:00	0
2008-10-28	16:34:00	0
2008-10-28	16:35:00	0
2008-10-28	16:36:00	0
2008-10-28	16:37:00	0
2008-10-28	16:38:00	0
2008-10-28	16:39:00	0
2008-10-28	16:40:00	0
2008-10-28	16:41:00	0
2008-10-28	16:42:00	0
2008-10-28	16:43:00	0
2008-10-28	16:44:00	0
2008-10-28	16:45:00	0
2008-10-28	16:46:00	0
2008-10-28	16:47:00	0
2008-10-28	16:48:00	0
2008-10-28	16:49:00	0
2008-10-28	16:50:00	0
2008-10-28	16:51:00	0
2008-10-28	16:52:00	0
2008-10-28	16:53:00	0
2008-10-28	16:54:00	0
2008-10-28	16:55:00	0
2008-10-28	16:56:00	0
2008-10-28	16:57:00	0
2008-10-28	16:58:00	0
2008-10-28	16:59:00	0
2008-10-28	17:00:00	0
2008-10-28	17:01:00	0
2008-10-28	17:02:00	0
2008-10-28	17:03:00	0
2008-10-28	17:04:00	0
2008-10-28	17:05:00	0
2008-10-28	17:06:00	0
2008-10-28	17:07:00	0
2008-10-28	17:08:00	0
2008-10-28	17:09:00	0
2008-10-28	17:10:00	0
2008-10-28	17:11:00	0
2008-10-28	17:12:00	0
2008-10-28	17:13:00	0
2008-10-28	17:14:00	0
2008-10-28	17:15:00	0
2008-10-28	17:16:00	0
2008-10-28	17:17:00	0
2008-10-28	17:18:00	0
2008-10-28	17:19:00	0
2008-10-28	17:20:00	0
2008-10-28	17:21:00	0
2008-10-28	17:22:00	0
2008-10-28	17:23:00	0
2008-10-28	17:24:00	0
2008-10-28	17:25:00	0
2008-10-28	17:26:00	0
2008-10-28	17:27:00	0
2008-10-28	17:28:00	0
2008-10-28	17:29:00	0
2008-10-28	17:30:00	0
2008-10-28	17:31:00	0
2008-10-28	17:32:00	0
2008-10-28	17:33:00	0
2008-10-28	17:34:00	0
2008-10-28	17:35:00	0
2008-10-28	17:36:00	0
2008-10-28	17:37:00	0
2008-10-28	17:38:00	0
2008-10-28	17:39:00	0
2008-10-28	17:40:00	0
2008-10-28	17:41:00	0
2008-10-28	17:42:00	0
2008-10-28	17:43:00	0
2008-10-28	17:44:00	0
2008-10-28	17:45:00	0
2008-10-28	17:46:00	0
2008-10-28	17:47:00	0
2008-10-28	17:48:00	0
2008-10-28	17:49:00	0
2008-10-28	17:50:00	0
2008-10-28	17:51:00	0
2008-10-28	17:52:00	0
2008-10-28	17:53:00	0
2008-10-28	17:54:00	0
2008-10-28	17:55:00	0
2008-10-28	17:56:00	0
2008-10-28	17:57:00	0
2008-10-28	17:58:00	0
2008-10-28	17:59:00	0
2008-10-28	18:00:00	0	M
2008-10-28	18:01:00	28
2008-10-28	18:02:00	38
2008-10-28	18:03:00	9
2008-10-28	18:04:00	199
2008-10-28	18:05:00	137
2008-10-28	18:06:00	107
2008-10-28	18:07:00	9
2008-10-28	18:08:00	28
2008-10-28	18:09:00	9
2008-10-28	18:10:00	253
2008-10-28	18:11:00	2534
2008-10-28	18:12:00	3495
2008-10-28	18:13:00	1168
2008-10-28	18:14:00	503
2008-10-28	18:15:00	479
2008-10-28	18:16:00	262
2008-10-28	18:17:00	412
2008-10-28	18:18:00	279
2008-10-28	18:19:00	412
2008-10-28	18:20:00	222
2008-10-28	18:21:00	352
2008-10-28	18:22:00	503
2008-10-28	18:23:00	2366
2008-10-28	18:24:00	1334
2008-10-28	18:25:00	980
2008-10-28	18:26:00	851
2008-10-28	18:27:00	980
2008-10-28	18:28:00	253
2008-10-28	18:29:00	304
2008-10-28	18:30:00	632
2008-10-28	18:31:00	467
2008-10-28	18:32:00	5
2008-10-28	18:33:00	38
2008-10-28	18:34:00	0
2008-10-28	18:35:00	0
2008-10-28	18:36:00	0
2008-10-28	18:37:00	79
2008-10-28	18:38:00	9
2008-10-28	18:39:00	5
2008-10-28	18:40:00	0
2008-10-28	18:41:00	0
2008-10-28	18:42:00	28
2008-10-28	18:43:00	632
2008-10-28	18:44:00	565
2008-10-28	18:45:00	352
2008-10-28	18:46:00	800
2008-10-28	18:47:00	752
2008-10-28	18:48:00	800
2008-10-28	18:49:00	1168
2008-10-28	18:50:00	1850
2008-10-28	18:51:00	539
2008-10-28	18:52:00	1103
2008-10-28	18:53:00	1518
2008-10-28	18:54:00	1359
2008-10-28	18:55:00	1633
2008-10-28	18:56:00	2130
2008-10-28	18:57:00	705
2008-10-28	18:58:00	539
2008-10-28	18:59:00	817
2008-10-28	19:00:00	445
2008-10-28	19:01:00	423
2008-10-28	19:02:00	834
2008-10-28	19:03:00	361
2008-10-28	19:04:00	314
2008-10-28	19:05:00	177
2008-10-28	19:06:00	287
2008-10-28	19:07:00	539
2008-10-28	19:08:00	675
2008-10-28	19:09:00	605
2008-10-28	19:10:00	647
2008-10-28	19:11:00	490
2008-10-28	19:12:00	618
2008-10-28	19:13:00	705
2008-10-28	19:14:00	565
2008-10-28	19:15:00	323
2008-10-28	19:16:00	479
2008-10-28	19:17:00	433
2008-10-28	19:18:00	784
2008-10-28	19:19:00	73
2008-10-28	19:20:00	784
2008-10-28	19:21:00	980
2008-10-28	19:22:00	381
2008-10-28	19:23:00	1125
2008-10-28	19:24:00	527
2008-10-28	19:25:00	157
2008-10-28	19:26:00	565
2008-10-28	19:27:00	352
2008-10-28	19:28:00	62
2008-10-28	19:29:00	296
2008-10-28	19:30:00	0
2008-10-28	19:31:00	0
2008-10-28	19:32:00	0
2008-10-28	19:33:00	0
2008-10-28	19:34:00	0
2008-10-28	19:35:00	0
2008-10-28	19:36:00	0
2008-10-28	19:37:00	0
2008-10-28	19:38:00	0
2008-10-28	19:39:00	0
2008-10-28	19:40:00	0
2008-10-28	19:41:00	0
2008-10-28	19:42:00	0
2008-10-28	19:43:00	0
2008-10-28	19:44:00	0
2008-10-28	19:45:00	33
2008-10-28	19:46:00	0
2008-10-28	19:47:00	0
2008-10-28	19:48:00	0
2008-10-28	19:49:00	0
2008-10-28	19:50:00	0
2008-10-28	19:51:00	0
2008-10-28	19:52:00	0
2008-10-28	19:53:00	0
2008-10-28	19:54:00	0
2008-10-28	19:55:00	0
2008-10-28	19:56:00	5
2008-10-28	19:57:00	24
2008-10-28	19:58:00	47
2008-10-28	19:59:00	24
2008-10-28	20:00:00	62
2008-10-28	20:01:00	5
2008-10-28	20:02:00	0
2008-10-28	20:03:00	43
2008-10-28	20:04:00	28
2008-10-28	20:05:00	24
2008-10-28	20:06:00	0
2008-10-28	20:07:00	62
2008-10-28	20:08:00	0
2008-10-28	20:09:00	0
2008-10-28	20:10:00	0
2008-10-28	20:11:00	0
2008-10-28	20:12:00	0
2008-10-28	20:13:00	0
2008-10-28	20:14:00	0
2008-10-28	20:15:00	0
2008-10-28	20:16:00	0
2008-10-28	20:17:00	0
2008-10-28	20:18:00	0
2008-10-28	20:19:00	0
2008-10-28	20:20:00	0
2008-10-28	20:21:00	0
2008-10-28	20:22:00	0
2008-10-28	20:23:00	0
2008-10-28	20:24:00	0
2008-10-28	20:25:00	0
2008-10-28	20:26:00	0
2008-10-28	20:27:00	5
2008-10-28	20:28:00	0
2008-10-28	20:29:00	0
2008-10-28	20:30:00	0
2008-10-28	20:31:00	0
2008-10-28	20:32:00	0
2008-10-28	20:33:00	0
2008-10-28	20:34:00	0
2008-10-28	20:35:00	0
2008-10-28	20:36:00	0
2008-10-28	20:37:00	0
2008-10-28	20:38:00	0
2008-10-28	20:39:00	0
2008-10-28	20:40:00	0
2008-10-28	20:41:00	0
2008-10-28	20:42:00	0
2008-10-28	20:43:00	207
2008-10-28	20:44:00	800
2008-10-28	20:45:00	192
2008-10-28	20:46:00	5
2008-10-28	20:47:00	9
2008-10-28	20:48:00	9
2008-10-28	20:49:00	0
2008-10-28	20:50:00	0
2008-10-28	20:51:00	5
2008-10-28	20:52:00	67
2008-10-28	20:53:00	0
2008-10-28	20:54:00	0
2008-10-28	20:55:00	14
2008-10-28	20:56:00	5
2008-10-28	20:57:00	24
2008-10-28	20:58:00	5
2008-10-28	20:59:00	5
2008-10-28	21:00:00	5
2008-10-28	21:01:00	5
2008-10-28	21:02:00	43
2008-10-28	21:03:00	28
2008-10-28	21:04:00	24
2008-10-28	21:05:00	14
2008-10-28	21:06:00	9
2008-10-28	21:07:00	24
2008-10-28	21:08:00	73
2008-10-28	21:09:00	9
2008-10-28	21:10:00	5
2008-10-28	21:11:00	0
2008-10-28	21:12:00	0
2008-10-28	21:13:00	24
2008-10-28	21:14:00	0
2008-10-28	21:15:00	19
2008-10-28	21:16:00	0
2008-10-28	21:17:00	0
2008-10-28	21:18:00	0
2008-10-28	21:19:00	0
2008-10-28	21:20:00	0
2008-10-28	21:21:00	0
2008-10-28	21:22:00	0
2008-10-28	21:23:00	0
2008-10-28	21:24:00	0
2008-10-28	21:25:00	0
2008-10-28	21:26:00	0
2008-10-28	21:27:00	0
2008-10-28	21:28:00	0
2008-10-28	21:29:00	90
2008-10-28	21:30:00	33
2008-10-28	21:31:00	0
2008-10-28	21:32:00	0
2008-10-28	21:33:00	0
2008-10-28	21:34:00	1040
2008-10-28	21:35:00	705
2008-10-28	21:36:00	279
2008-10-28	21:37:00	151
2008-10-28	21:38:00	834
2008-10-28	21:39:00	304
2008-10-28	21:40:00	192
2008-10-28	21:41:00	539
2008-10-28	21:42:00	392
2008-10-28	21:43:00	503
2008-10-28	21:44:00	423
2008-10-28	21:45:00	229
2008-10-28	21:46:00	392
2008-10-28	21:47:00	675
2008-10-28	21:48:00	834
2008-10-28	21:49:00	705
2008-10-28	21:50:00	333
2008-10-28	21:51:00	171
2008-10-28	21:52:00	151
2008-10-28	21:53:00	28
2008-10-28	21:54:00	456
2008-10-28	21:55:00	62
2008-10-28	21:56:00	38
2008-10-28	21:57:00	14
2008-10-28	21:58:00	0
2008-10-28	21:59:00	784
2008-10-28	22:00:00	229
2008-10-28	22:01:00	352
2008-10-28	22:02:00	113
2008-10-28	22:03:00	119
2008-10-28	22:04:00	101
2008-10-28	22:05:00	84
2008-10-28	22:06:00	0
2008-10-28	22:07:00	0
2008-10-28	22:08:00	0
2008-10-28	22:09:00	0
2008-10-28	22:10:00	0
2008-10-28	22:11:00	9
2008-10-28	22:12:00	0
2008-10-28	22:13:00	0
2008-10-28	22:14:00	0
2008-10-28	22:15:00	0
2008-10-28	22:16:00	0
2008-10-28	22:17:00	0
2008-10-28	22:18:00	0
2008-10-28	22:19:00	0
2008-10-28	22:20:00	0
2008-10-28	22:21:00	0
2008-10-28	22:22:00	0
2008-10-28	22:23:00	0
2008-10-28	22:24:00	0
2008-10-28	22:25:00	0
2008-10-28	22:26:00	0
2008-10-28	22:27:00	0
2008-10-28	22:28:00	0
2008-10-28	22:29:00	0
2008-10-28	22:30:00	0
2008-10-28	22:31:00	0
2008-10-28	22:32:00	5
2008-10-28	22:33:00	0
2008-10-28	22:34:00	0
2008-10-28	22:35:00	0
2008-10-28	22:36:00	0
2008-10-28	22:37:00	0
2008-10-28	22:38:00	24
2008-10-28	22:39:00	9
2008-10-28	22:40:00	9
2008-10-28	22:41:00	38
2008-10-28	22:42:00	0
2008-10-28	22:43:00	38
2008-10-28	22:44:00	0
2008-10-28	22:45:00	0
2008-10-28	22:46:00	9
2008-10-28	22:47:00	0
2008-10-28	22:48:00	24
2008-10-28	22:49:00	0
2008-10-28	22:50:00	0
2008-10-28	22:51:00	0
2008-10-28	22:52:00	0
2008-10-28	22:53:00	0
2008-10-28	22:54:00	0
2008-10-28	22:55:00	0
2008-10-28	22:56:00	0
2008-10-28	22:57:00	0
2008-10-28	22:58:00	0
2008-10-28	22:59:00	0
2008-10-28	23:00:00	0
2008-10-28	23:01:00	0
2008-10-28	23:02:00	0
2008-10-28	23:03:00	0
2008-10-28	23:04:00	0
2008-10-28	23:05:00	0
2008-10-28	23:06:00	0
2008-10-28	23:07:00	0
2008-10-28	23:08:00	0
2008-10-28	23:09:00	0
2008-10-28	23:10:00	0
2008-10-28	23:11:00	0
2008-10-28	23:12:00	0
2008-10-28	23:13:00	0
2008-10-28	23:14:00	0
2008-10-28	23:15:00	0
2008-10-28	23:16:00	0
2008-10-28	23:17:00	0
2008-10-28	23:18:00	0
2008-10-28	23:19:00	0
2008-10-28	23:20:00	0
2008-10-28	23:21:00	0
2008-10-28	23:22:00	0
2008-10-28	23:23:00	0
2008-10-28	23:24:00	0
2008-10-28	23:25:00	0
2008-10-28	23:26:00	0
2008-10-28	23:27:00	0
2008-10-28	23:28:00	0
2008-10-28	23:29:00	0
2008-10-28	23:30:00	0
2008-10-28	23:31:00	0
2008-10-28	23:32:00	0
2008-10-28	23:33:00	0
2008-10-28	23:34:00	0
2008-10-28	23:35:00	0
2008-10-28	23:36:00	0
2008-10-28	23:37:00	0
2008-10-28	23:38:00	0
2008-10-28	23:39:00	0
2008-10-28	23:40:00	0
2008-10-28	23:41:00	0
2008-10-28	23:42:00	0
2008-10-28	23:43:00	0
2008-10-28	23:44:00	0
2008-10-28	23:45:00	0
2008-10-28	23:46:00	0
2008-10-28	23:47:00	0
2008-10-28	23:48:00	0
2008-10-28	23:49:00	0
2008-10-28	23:50:00	0
2008-10-28	23:51:00	0
2008-10-28	23:52:00	0
2008-10-28	23:53:00	0
2008-10-28	23:54:00	0
2008-10-28	23:55:00	0
2008-10-28	23:56:00	0
2008-10-28	23:57:00	0
2008-10-28	23:58:00	0
2008-10-28	23:59:00	0
2008-10-29	00:00:00	0
2008-10-29	00:01:00	0
2008-10-29	00:02:00	0
2008-10-29	00:03:00	0
2008-10-29	00:04:00	0
2008-10-29	00:05:00	0
2008-10-29	00:06:00	0
2008-10-29	00:07:00	0
2008-10-29	00:08:00	0
2008-10-29	00:09:00	0
2008-10-29	00:10:00	0
2008-10-29	00:11:00	0
2008-10-29	00:12:00	0
2008-10-29	00:13:00	0
2008-10-29	00:14:00	0
2008-10-29	00:15:00	0
2008-10-29	00:16:00	0
2008-10-29	00:17:00	0
2008-10-29	00:18:00	0
2008-10-29	00:19:00	0
2008-10-29	00:20:00	0
2008-10-29	00:21:00	0
2008-10-29	00:22:00	0
2008-10-29	00:23:00	0
2008-10-29	00:24:00	0
2008-10-29	00:25:00	0
2008-10-29	00:26:00	0
2008-10-29	00:27:00	0
2008-10-29	00:28:00	0
2008-10-29	00:29:00	43
2008-10-29	00:30:00	38
2008-10-29	00:31:00	14
2008-10-29	00:32:00	5
2008-10-29	00:33:00	28
2008-10-29	00:34:00	9
2008-10-29	00:35:00	371
2008-10-29	00:36:00	79
2008-10-29	00:37:00	9
2008-10-29	00:38:00	9
2008-10-29	00:39:00	0
2008-10-29	00:40:00	0
2008-10-29	00:41:00	0
2008-10-29	00:42:00	38
2008-10-29	00:43:00	5
2008-10-29	00:44:00	79
2008-10-29	00:45:00	0
2008-10-29	00:46:00	0
2008-10-29	00:47:00	0
2008-10-29	00:48:00	0
2008-10-29	00:49:00	0
2008-10-29	00:50:00	0
2008-10-29	00:51:00	0
2008-10-29	00:52:00	57
2008-10-29	00:53:00	0
2008-10-29	00:54:00	96
2008-10-29	00:55:00	43
2008-10-29	00:56:00	5
2008-10-29	00:57:00	9
2008-10-29	00:58:00	0
2008-10-29	00:59:00	90
2008-10-29	01:00:00	9
2008-10-29	01:01:00	0
2008-10-29	01:02:00	0
2008-10-29	01:03:00	0
2008-10-29	01:04:00	0
2008-10-29	01:05:00	0
2008-10-29	01:06:00	0
2008-10-29	01:07:00	0
2008-10-29	01:08:00	0
2008-10-29	01:09:00	0
2008-10-29	01:10:00	0
2008-10-29	01:11:00	0
2008-10-29	01:12:00	24
2008-10-29	01:13:00	0
2008-10-29	01:14:00	0
2008-10-29	01:15:00	0
2008-10-29	01:16:00	0
2008-10-29	01:17:00	0
2008-10-29	01:18:00	0
2008-10-29	01:19:00	0
2008-10-29	01:20:00	0
2008-10-29	01:21:00	0
2008-10-29	01:22:00	0
2008-10-29	01:23:00	0
2008-10-29	01:24:00	9
2008-10-29	01:25:00	0
2008-10-29	01:26:00	0
2008-10-29	01:27:00	0
2008-10-29	01:28:00	0
2008-10-29	01:29:00	62
2008-10-29	01:30:00	5
2008-10-29	01:31:00	62
2008-10-29	01:32:00	9
2008-10-29	01:33:00	0
2008-10-29	01:34:00	5
2008-10-29	01:35:00	73
2008-10-29	01:36:00	0
2008-10-29	01:37:00	0
2008-10-29	01:38:00	9
2008-10-29	01:39:00	0
2008-10-29	01:40:00	0
2008-10-29	01:41:00	0
2008-10-29	01:42:00	0
2008-10-29	01:43:00	0
2008-10-29	01:44:00	0
2008-10-29	01:45:00	0
2008-10-29	01:46:00	0
2008-10-29	01:47:00	0
2008-10-29	01:48:00	0
2008-10-29	01:49:00	0
2008-10-29	01:50:00	0
2008-10-29	01:51:00	0
2008-10-29	01:52:00	0
2008-10-29	01:53:00	24
2008-10-29	01:54:00	0
2008-10-29	01:55:00	43
2008-10-29	01:56:00	0
2008-10-29	01:57:00	57
2008-10-29	01:58:00	0
2008-10-29	01:59:00	0
2008-10-29	02:00:00	14
2008-10-29	02:01:00	0
2008-10-29	02:02:00	0
2008-10-29	02:03:00	0
2008-10-29	02:04:00	0
2008-10-29	02:05:00	0
2008-10-29	02:06:00	0
2008-10-29	02:07:00	0
2008-10-29	02:08:00	0
2008-10-29	02:09:00	0
2008-10-29	02:10:00	0
2008-10-29	02:11:00	5
2008-10-29	02:12:00	0
2008-10-29	02:13:00	0
2008-10-29	02:14:00	0
2008-10-29	02:15:00	0
2008-10-29	02:16:00	0
2008-10-29	02:17:00	0
2008-10-29	02:18:00	0
2008-10-29	02:19:00	9
2008-10-29	02:20:00	0
2008-10-29	02:21:00	0
2008-10-29	02:22:00	0
2008-10-29	02:23:00	0
2008-10-29	02:24:00	0
2008-10-29	02:25:00	67
2008-10-29	02:26:00	24
2008-10-29	02:27:00	9
2008-10-29	02:28:00	0
2008-10-29	02:29:00	0
2008-10-29	02:30:00	0
2008-10-29	02:31:00	0
2008-10-29	02:32:00	0
2008-10-29	02:33:00	0
2008-10-29	02:34:00	79
2008-10-29	02:35:00	0
2008-10-29	02:36:00	0
2008-10-29	02:37:00	0
2008-10-29	02:38:00	0
2008-10-29	02:39:00	0
2008-10-29	02:40:00	0
2008-10-29	02:41:00	0
2008-10-29	02:42:00	0
2008-10-29	02:43:00	0
2008-10-29	02:44:00	0
2008-10-29	02:45:00	0
2008-10-29	02:46:00	0
2008-10-29	02:47:00	0
2008-10-29	02:48:00	0
2008-10-29	02:49:00	24
2008-10-29	02:50:00	0
2008-10-29	02:51:00	0
2008-10-29	02:52:00	67
2008-10-29	02:53:00	0
2008-10-29	02:54:00	0
2008-10-29	02:55:00	0
2008-10-29	02:56:00	19
2008-10-29	02:57:00	0
2008-10-29	02:58:00	0
2008-10-29	02:59:00	0
2008-10-29	03:00:00	0
2008-10-29	03:01:00	0
2008-10-29	03:02:00	24
2008-10-29	03:03:00	0
2008-10-29	03:04:00	0
2008-10-29	03:05:00	0
2008-10-29	03:06:00	0
2008-10-29	03:07:00	0
2008-10-29	03:08:00	52
2008-10-29	03:09:00	0
2008-10-29	03:10:00	0
2008-10-29	03:11:00	0
2008-10-29	03:12:00	0
2008-10-29	03:13:00	0
2008-10-29	03:14:00	0
2008-10-29	03:15:00	0
2008-10-29	03:16:00	0
2008-10-29	03:17:00	19
2008-10-29	03:18:00	0
2008-10-29	03:19:00	0
2008-10-29	03:20:00	0
2008-10-29	03:21:00	0
2008-10-29	03:22:00	0
2008-10-29	03:23:00	0
2008-10-29	03:24:00	0
2008-10-29	03:25:00	0
2008-10-29	03:26:00	0
2008-10-29	03:27:00	0
2008-10-29	03:28:00	0
2008-10-29	03:29:00	0
2008-10-29	03:30:00	0
2008-10-29	03:31:00	0
2008-10-29	03:32:00	5
2008-10-29	03:33:00	0
2008-10-29	03:34:00	0
2008-10-29	03:35:00	0
2008-10-29	03:36:00	0
2008-10-29	03:37:00	0
2008-10-29	03:38:00	28
2008-10-29	03:39:00	19
2008-10-29	03:40:00	0
2008-10-29	03:41:00	0
2008-10-29	03:42:00	0
2008-10-29	03:43:00	0
2008-10-29	03:44:00	0
2008-10-29	03:45:00	0
2008-10-29	03:46:00	0
2008-10-29	03:47:00	0
2008-10-29	03:48:00	0
2008-10-29	03:49:00	14
2008-10-29	03:50:00	0
2008-10-29	03:51:00	0
2008-10-29	03:52:00	0
2008-10-29	03:53:00	0
2008-10-29	03:54:00	0
2008-10-29	03:55:00	0
2008-10-29	03:56:00	0
2008-10-29	03:57:00	0
2008-10-29	03:58:00	0
2008-10-29	03:59:00	0
2008-10-29	04:00:00	0
2008-10-29	04:01:00	47
2008-10-29	04:02:00	19
2008-10-29	04:03:00	5
2008-10-29	04:04:00	229
2008-10-29	04:05:00	237
2008-10-29	04:06:00	151
2008-10-29	04:07:00	52
2008-10-29	04:08:00	0
2008-10-29	04:09:00	0
2008-10-29	04:10:00	47
2008-10-29	04:11:00	14
2008-10-29	04:12:00	0
2008-10-29	04:13:00	0
2008-10-29	04:14:00	0
2008-10-29	04:15:00	0
2008-10-29	04:16:00	0
2008-10-29	04:17:00	0
2008-10-29	04:18:00	0
2008-10-29	04:19:00	0
2008-10-29	04:20:00	0
2008-10-29	04:21:00	0
2008-10-29	04:22:00	0
2008-10-29	04:23:00	0
2008-10-29	04:24:00	0
2008-10-29	04:25:00	0
2008-10-29	04:26:00	0
2008-10-29	04:27:00	52
2008-10-29	04:28:00	38
2008-10-29	04:29:00	0
2008-10-29	04:30:00	0
2008-10-29	04:31:00	0
2008-10-29	04:32:00	0
2008-10-29	04:33:00	0
2008-10-29	04:34:00	0
2008-10-29	04:35:00	0
2008-10-29	04:36:00	0
2008-10-29	04:37:00	90
2008-10-29	04:38:00	0
2008-10-29	04:39:00	0
2008-10-29	04:40:00	57
2008-10-29	04:41:00	0
2008-10-29	04:42:00	0
2008-10-29	04:43:00	0
2008-10-29	04:44:00	0
2008-10-29	04:45:00	0
2008-10-29	04:46:00	0
2008-10-29	04:47:00	0
2008-10-29	04:48:00	0
2008-10-29	04:49:00	0
2008-10-29	04:50:00	0
2008-10-29	04:51:00	0
2008-10-29	04:52:00	0
2008-10-29	04:53:00	0
2008-10-29	04:54:00	28
2008-10-29	04:55:00	24
2008-10-29	04:56:00	0
2008-10-29	04:57:00	0
2008-10-29	04:58:00	0
2008-10-29	04:59:00	0
2008-10-29	05:00:00	0
2008-10-29	05:01:00	0
2008-10-29	05:02:00	0
2008-10-29	05:03:00	0
2008-10-29	05:04:00	0
2008-10-29	05:05:00	14
2008-10-29	05:06:00	33
2008-10-29	05:07:00	67
2008-10-29	05:08:00	0
2008-10-29	05:09:00	323
2008-10-29	05:10:00	402
2008-10-29	05:11:00	0
2008-10-29	05:12:00	0
2008-10-29	05:13:00	0
2008-10-29	05:14:00	90
2008-10-29	05:15:00	0
2008-10-29	05:16:00	0
2008-10-29	05:17:00	62
2008-10-29	05:18:00	90
2008-10-29	05:19:00	24
2008-10-29	05:20:00	0
2008-10-29	05:21:00	0
2008-10-29	05:22:00	0
2008-10-29	05:23:00	0
2008-10-29	05:24:00	96
2008-10-29	05:25:00	96
2008-10-29	05:26:00	0
2008-10-29	05:27:00	0
2008-10-29	05:28:00	0
2008-10-29	05:29:00	0
2008-10-29	05:30:00	0
2008-10-29	05:31:00	0
2008-10-29	05:32:00	0
2008-10-29	05:33:00	0
2008-10-29	05:34:00	0
2008-10-29	05:35:00	0
2008-10-29	05:36:00	0
2008-10-29	05:37:00	0
2008-10-29	05:38:00	0
2008-10-29	05:39:00	0
2008-10-29	05:40:00	0
2008-10-29	05:41:00	0
2008-10-29	05:42:00	0
2008-10-29	05:43:00	0
2008-10-29	05:44:00	0
2008-10-29	05:45:00	0
2008-10-29	05:46:00	0
2008-10-29	05:47:00	0
2008-10-29	05:48:00	0
2008-10-29	05:49:00	0
2008-10-29	05:50:00	0
2008-10-29	05:51:00	0
2008-10-29	05:52:00	0
2008-10-29	05:53:00	0
2008-10-29	05:54:00	0
2008-10-29	05:55:00	0
2008-10-29	05:56:00	43
2008-10-29	05:57:00	0
2008-10-29	05:58:00	0
2008-10-29	05:59:00	0
2008-10-29	06:00:00	0
2008-10-29	06:01:00	0
2008-10-29	06:02:00	0
2008-10-29	06:03:00	0
2008-10-29	06:04:00	0
2008-10-29	06:05:00	0
2008-10-29	06:06:00	0
2008-10-29	06:07:00	0
2008-10-29	06:08:00	0
2008-10-29	06:09:00	0
2008-10-29	06:10:00	0
2008-10-29	06:11:00	0
2008-10-29	06:12:00	0
2008-10-29	06:13:00	0
2008-10-29	06:14:00	0
2008-10-29	06:15:00	0
2008-10-29	06:16:00	0
2008-10-29	06:17:00	0
2008-10-29	06:18:00	0
2008-10-29	06:19:00	0
2008-10-29	06:20:00	0
2008-10-29	06:21:00	869
2008-10-29	06:22:00	578
2008-10-29	06:23:00	237
2008-10-29	06:24:00	52
2008-10-29	06:25:00	19
2008-10-29	06:26:00	19
2008-10-29	06:27:00	565
2008-10-29	06:28:00	592
2008-10-29	06:29:00	47
2008-10-29	06:30:00	0
2008-10-29	06:31:00	0
2008-10-29	06:32:00	9
2008-10-29	06:33:00	28
2008-10-29	06:34:00	0
2008-10-29	06:35:00	0
2008-10-29	06:36:00	0
2008-10-29	06:37:00	0
2008-10-29	06:38:00	0
2008-10-29	06:39:00	0
2008-10-29	06:40:00	0
2008-10-29	06:41:00	0
2008-10-29	06:42:00	0
2008-10-29	06:43:00	0
2008-10-29	06:44:00	0
2008-10-29	06:45:00	0
2008-10-29	06:46:00	0
2008-10-29	06:47:00	0
2008-10-29	06:48:00	0
2008-10-29	06:49:00	0
2008-10-29	06:50:00	0
2008-10-29	06:51:00	0
2008-10-29	06:52:00	0
2008-10-29	06:53:00	0
2008-10-29	06:54:00	0
2008-10-29	06:55:00	0
2008-10-29	06:56:00	0
2008-10-29	06:57:00	0
2008-10-29	06:58:00	0
2008-10-29	06:59:00	0
2008-10-29	07:00:00	0
2008-10-29	07:01:00	0
2008-10-29	07:02:00	0
2008-10-29	07:03:00	0
2008-10-29	07:04:00	0
2008-10-29	07:05:00	0
2008-10-29	07:06:00	0
2008-10-29	07:07:00	0
2008-10-29	07:08:00	0
2008-10-29	07:09:00	0
2008-10-29	07:10:00	0
2008-10-29	07:11:00	0
2008-10-29	07:12:00	0
2008-10-29	07:13:00	38
2008-10-29	07:14:00	0
2008-10-29	07:15:00	14
2008-10-29	07:16:00	9
2008-10-29	07:17:00	0
2008-10-29	07:18:00	184
2008-10-29	07:19:00	245
2008-10-29	07:20:00	5
2008-10-29	07:21:00	0
2008-10-29	07:22:00	0
2008-10-29	07:23:00	0
2008-10-29	07:24:00	0
2008-10-29	07:25:00	0
2008-10-29	07:26:00	47
2008-10-29	07:27:00	0
2008-10-29	07:28:00	0
2008-10-29	07:29:00	207
2008-10-29	07:30:00	304
2008-10-29	07:31:00	52
2008-10-29	07:32:00	28
2008-10-29	07:33:00	0
2008-10-29	07:34:00	96
2008-10-29	07:35:00	0
2008-10-29	07:36:00	0
2008-10-29	07:37:00	0
2008-10-29	07:38:00	0
2008-10-29	07:39:00	0
2008-10-29	07:40:00	0
2008-10-29	07:41:00	0
2008-10-29	07:42:00	0
2008-10-29	07:43:00	0
2008-10-29	07:44:00	0
2008-10-29	07:45:00	0
2008-10-29	07:46:00	0
2008-10-29	07:47:00	0
2008-10-29	07:48:00	0
2008-10-29	07:49:00	0
2008-10-29	07:50:00	0
2008-10-29	07:51:00	24
2008-10-29	07:52:00	24
2008-10-29	07:53:00	0
2008-10-29	07:54:00	0
2008-10-29	07:55:00	0
2008-10-29	07:56:00	0
2008-10-29	07:57:00	0
2008-10-29	07:58:00	24
2008-10-29	07:59:00	33
2008-10-29	08:00:00	0
2008-10-29	08:01:00	5
2008-10-29	08:02:00	19
2008-10-29	08:03:00	38
2008-10-29	08:04:00	28
2008-10-29	08:05:00	33
2008-10-29	08:06:00	0
2008-10-29	08:07:00	43
2008-10-29	08:08:00	184
2008-10-29	08:09:00	57
2008-10-29	08:10:00	19
2008-10-29	08:11:00	0
2008-10-29	08:12:00	0
2008-10-29	08:13:00	38
2008-10-29	08:14:00	0
2008-10-29	08:15:00	38
2008-10-29	08:16:00	0
2008-10-29	08:17:00	0
2008-10-29	08:18:00	0
2008-10-29	08:19:00	0
2008-10-29	08:20:00	0
2008-10-29	08:21:00	0
2008-10-29	08:22:00	0
2008-10-29	08:23:00	0
2008-10-29	08:24:00	0
2008-10-29	08:25:00	0
2008-10-29	08:26:00	0
2008-10-29	08:27:00	0
2008-10-29	08:28:00	0
2008-10-29	08:29:00	0
2008-10-29	08:30:00	0
2008-10-29	08:31:00	0
2008-10-29	08:32:00	0
2008-10-29	08:33:00	0
2008-10-29	08:34:00	0
2008-10-29	08:35:00	0
2008-10-29	08:36:00	0
2008-10-29	08:37:00	0
2008-10-29	08:38:00	0
2008-10-29	08:39:00	0
2008-10-29	08:40:00	0
2008-10-29	08:41:00	0
2008-10-29	08:42:00	0
2008-10-29	08:43:00	0
2008-10-29	08:44:00	0
2008-10-29	08:45:00	0
2008-10-29	08:46:00	0
2008-10-29	08:47:00	0
2008-10-29	08:48:00	0
2008-10-29	08:49:00	0
2008-10-29	08:50:00	0
2008-10-29	08:51:00	1214
2008-10-29	08:52:00	592
2008-10-29	08:53:00	661
2008-10-29	08:54:00	456
2008-10-29	08:55:00	245
2008-10-29	08:56:00	270
2008-10-29	08:57:00	14
2008-10-29	08:58:00	0
2008-10-29	08:59:00	19
2008-10-29	09:00:00	144
2008-10-29	09:01:00	5
2008-10-29	09:02:00	0
2008-10-29	09:03:00	0
2008-10-29	09:04:00	0
2008-10-29	09:05:00	14
2008-10-29	09:06:00	33
2008-10-29	09:07:00	5
2008-10-29	09:08:00	0
[truncated: 19,611 more rows]

## Sheet: 11.11.08
Actogram, Copy Raw Data, All Days
Identity:	Breeze
Filename:	E:\Active Research Files\meloxicam titre canine\cases\breeze\Breeze 11.11.08.AWC
Gender:	M
Age:	8
Height:	76.2 cm	30.0 in
Weight:	24.6 kg	54.2 lbs
Start Date:	11-Nov-2008 (Tue)
Start Time:	17:00:00
Interval:	1.00 mins
Date Stamp:	Time Stamp:	Activity Data:	Marker Press:
2008-11-11	00:00:00	0
2008-11-11	00:01:00	0
2008-11-11	00:02:00	0
2008-11-11	00:03:00	0
2008-11-11	00:04:00	0
2008-11-11	00:05:00	0
2008-11-11	00:06:00	0
2008-11-11	00:07:00	0
2008-11-11	00:08:00	0
2008-11-11	00:09:00	0
2008-11-11	00:10:00	0
2008-11-11	00:11:00	0
2008-11-11	00:12:00	0
2008-11-11	00:13:00	0
2008-11-11	00:14:00	0
2008-11-11	00:15:00	0
2008-11-11	00:16:00	0
2008-11-11	00:17:00	0
2008-11-11	00:18:00	0
2008-11-11	00:19:00	0
2008-11-11	00:20:00	0
2008-11-11	00:21:00	0
2008-11-11	00:22:00	0
2008-11-11	00:23:00	0
2008-11-11	00:24:00	0
2008-11-11	00:25:00	0
2008-11-11	00:26:00	0
2008-11-11	00:27:00	0
2008-11-11	00:28:00	0
2008-11-11	00:29:00	0
2008-11-11	00:30:00	0
2008-11-11	00:31:00	0
2008-11-11	00:32:00	0
2008-11-11	00:33:00	0
2008-11-11	00:34:00	0
2008-11-11	00:35:00	0
2008-11-11	00:36:00	0
2008-11-11	00:37:00	0
2008-11-11	00:38:00	0
2008-11-11	00:39:00	0
2008-11-11	00:40:00	0
2008-11-11	00:41:00	0
2008-11-11	00:42:00	0
2008-11-11	00:43:00	0
2008-11-11	00:44:00	0
2008-11-11	00:45:00	0
2008-11-11	00:46:00	0
2008-11-11	00:47:00	0
2008-11-11	00:48:00	0
2008-11-11	00:49:00	0
2008-11-11	00:50:00	0
2008-11-11	00:51:00	0
2008-11-11	00:52:00	0
2008-11-11	00:53:00	0
2008-11-11	00:54:00	0
2008-11-11	00:55:00	0
2008-11-11	00:56:00	0
2008-11-11	00:57:00	0
2008-11-11	00:58:00	0
2008-11-11	00:59:00	0
2008-11-11	01:00:00	0
2008-11-11	01:01:00	0
2008-11-11	01:02:00	0
2008-11-11	01:03:00	0
2008-11-11	01:04:00	0
2008-11-11	01:05:00	0
2008-11-11	01:06:00	0
2008-11-11	01:07:00	0
2008-11-11	01:08:00	0
2008-11-11	01:09:00	0
2008-11-11	01:10:00	0
2008-11-11	01:11:00	0
2008-11-11	01:12:00	0
2008-11-11	01:13:00	0
2008-11-11	01:14:00	0
2008-11-11	01:15:00	0
2008-11-11	01:16:00	0
2008-11-11	01:17:00	0
2008-11-11	01:18:00	0
2008-11-11	01:19:00	0
2008-11-11	01:20:00	0
2008-11-11	01:21:00	0
2008-11-11	01:22:00	0
2008-11-11	01:23:00	0
2008-11-11	01:24:00	0
2008-11-11	01:25:00	0
2008-11-11	01:26:00	0
2008-11-11	01:27:00	0
2008-11-11	01:28:00	0
2008-11-11	01:29:00	0
2008-11-11	01:30:00	0
2008-11-11	01:31:00	0
2008-11-11	01:32:00	0
2008-11-11	01:33:00	0
2008-11-11	01:34:00	0
2008-11-11	01:35:00	0
2008-11-11	01:36:00	0
2008-11-11	01:37:00	0
2008-11-11	01:38:00	0
2008-11-11	01:39:00	0
2008-11-11	01:40:00	0
2008-11-11	01:41:00	0
2008-11-11	01:42:00	0
2008-11-11	01:43:00	0
2008-11-11	01:44:00	0
2008-11-11	01:45:00	0
2008-11-11	01:46:00	0
2008-11-11	01:47:00	0
2008-11-11	01:48:00	0
2008-11-11	01:49:00	0
2008-11-11	01:50:00	0
2008-11-11	01:51:00	0
2008-11-11	01:52:00	0
2008-11-11	01:53:00	0
2008-11-11	01:54:00	0
2008-11-11	01:55:00	0
2008-11-11	01:56:00	0
2008-11-11	01:57:00	0
2008-11-11	01:58:00	0
2008-11-11	01:59:00	0
2008-11-11	02:00:00	0
2008-11-11	02:01:00	0
2008-11-11	02:02:00	0
2008-11-11	02:03:00	0
2008-11-11	02:04:00	0
2008-11-11	02:05:00	0
2008-11-11	02:06:00	0
2008-11-11	02:07:00	0
2008-11-11	02:08:00	0
2008-11-11	02:09:00	0
2008-11-11	02:10:00	0
2008-11-11	02:11:00	0
2008-11-11	02:12:00	0
2008-11-11	02:13:00	0
2008-11-11	02:14:00	0
2008-11-11	02:15:00	0
2008-11-11	02:16:00	0
2008-11-11	02:17:00	0
2008-11-11	02:18:00	0
2008-11-11	02:19:00	0
2008-11-11	02:20:00	0
2008-11-11	02:21:00	0
2008-11-11	02:22:00	0
2008-11-11	02:23:00	0
2008-11-11	02:24:00	0
2008-11-11	02:25:00	0
2008-11-11	02:26:00	0
2008-11-11	02:27:00	0
2008-11-11	02:28:00	0
2008-11-11	02:29:00	0
2008-11-11	02:30:00	0
2008-11-11	02:31:00	0
2008-11-11	02:32:00	0
2008-11-11	02:33:00	0
2008-11-11	02:34:00	0
2008-11-11	02:35:00	0
2008-11-11	02:36:00	0
2008-11-11	02:37:00	0
2008-11-11	02:38:00	0
2008-11-11	02:39:00	0
2008-11-11	02:40:00	0
2008-11-11	02:41:00	0
2008-11-11	02:42:00	0
2008-11-11	02:43:00	0
2008-11-11	02:44:00	0
2008-11-11	02:45:00	0
2008-11-11	02:46:00	0
2008-11-11	02:47:00	0
2008-11-11	02:48:00	0
2008-11-11	02:49:00	0
2008-11-11	02:50:00	0
2008-11-11	02:51:00	0
2008-11-11	02:52:00	0
2008-11-11	02:53:00	0
2008-11-11	02:54:00	0
2008-11-11	02:55:00	0
2008-11-11	02:56:00	0
2008-11-11	02:57:00	0
2008-11-11	02:58:00	0
2008-11-11	02:59:00	0
2008-11-11	03:00:00	0
2008-11-11	03:01:00	0
2008-11-11	03:02:00	0
2008-11-11	03:03:00	0
2008-11-11	03:04:00	0
2008-11-11	03:05:00	0
2008-11-11	03:06:00	0
2008-11-11	03:07:00	0
2008-11-11	03:08:00	0
2008-11-11	03:09:00	0
2008-11-11	03:10:00	0
2008-11-11	03:11:00	0
2008-11-11	03:12:00	0
2008-11-11	03:13:00	0
2008-11-11	03:14:00	0
2008-11-11	03:15:00	0
2008-11-11	03:16:00	0
2008-11-11	03:17:00	0
2008-11-11	03:18:00	0
2008-11-11	03:19:00	0
2008-11-11	03:20:00	0
2008-11-11	03:21:00	0
2008-11-11	03:22:00	0
2008-11-11	03:23:00	0
2008-11-11	03:24:00	0
2008-11-11	03:25:00	0
2008-11-11	03:26:00	0
2008-11-11	03:27:00	0
2008-11-11	03:28:00	0
2008-11-11	03:29:00	0
2008-11-11	03:30:00	0
2008-11-11	03:31:00	0
2008-11-11	03:32:00	0
2008-11-11	03:33:00	0
2008-11-11	03:34:00	0
2008-11-11	03:35:00	0
2008-11-11	03:36:00	0
2008-11-11	03:37:00	0
2008-11-11	03:38:00	0
2008-11-11	03:39:00	0
2008-11-11	03:40:00	0
2008-11-11	03:41:00	0
2008-11-11	03:42:00	0
2008-11-11	03:43:00	0
2008-11-11	03:44:00	0
2008-11-11	03:45:00	0
2008-11-11	03:46:00	0
2008-11-11	03:47:00	0
2008-11-11	03:48:00	0
2008-11-11	03:49:00	0
2008-11-11	03:50:00	0
2008-11-11	03:51:00	0
2008-11-11	03:52:00	0
2008-11-11	03:53:00	0
2008-11-11	03:54:00	0
2008-11-11	03:55:00	0
2008-11-11	03:56:00	0
2008-11-11	03:57:00	0
2008-11-11	03:58:00	0
2008-11-11	03:59:00	0
2008-11-11	04:00:00	0
2008-11-11	04:01:00	0
2008-11-11	04:02:00	0
2008-11-11	04:03:00	0
2008-11-11	04:04:00	0
2008-11-11	04:05:00	0
2008-11-11	04:06:00	0
2008-11-11	04:07:00	0
2008-11-11	04:08:00	0
2008-11-11	04:09:00	0
2008-11-11	04:10:00	0
2008-11-11	04:11:00	0
2008-11-11	04:12:00	0
2008-11-11	04:13:00	0
2008-11-11	04:14:00	0
2008-11-11	04:15:00	0
2008-11-11	04:16:00	0
2008-11-11	04:17:00	0
2008-11-11	04:18:00	0
2008-11-11	04:19:00	0
2008-11-11	04:20:00	0
2008-11-11	04:21:00	0
2008-11-11	04:22:00	0
2008-11-11	04:23:00	0
2008-11-11	04:24:00	0
2008-11-11	04:25:00	0
2008-11-11	04:26:00	0
2008-11-11	04:27:00	0
2008-11-11	04:28:00	0
2008-11-11	04:29:00	0
2008-11-11	04:30:00	0
2008-11-11	04:31:00	0
2008-11-11	04:32:00	0
2008-11-11	04:33:00	0
2008-11-11	04:34:00	0
2008-11-11	04:35:00	0
2008-11-11	04:36:00	0
2008-11-11	04:37:00	0
2008-11-11	04:38:00	0
2008-11-11	04:39:00	0
2008-11-11	04:40:00	0
2008-11-11	04:41:00	0
2008-11-11	04:42:00	0
2008-11-11	04:43:00	0
2008-11-11	04:44:00	0
2008-11-11	04:45:00	0
2008-11-11	04:46:00	0
2008-11-11	04:47:00	0
2008-11-11	04:48:00	0
2008-11-11	04:49:00	0
2008-11-11	04:50:00	0
2008-11-11	04:51:00	0
2008-11-11	04:52:00	0
2008-11-11	04:53:00	0
2008-11-11	04:54:00	0
2008-11-11	04:55:00	0
2008-11-11	04:56:00	0
2008-11-11	04:57:00	0
2008-11-11	04:58:00	0
2008-11-11	04:59:00	0
2008-11-11	05:00:00	0
2008-11-11	05:01:00	0
2008-11-11	05:02:00	0
2008-11-11	05:03:00	0
2008-11-11	05:04:00	0
2008-11-11	05:05:00	0
2008-11-11	05:06:00	0
2008-11-11	05:07:00	0
2008-11-11	05:08:00	0
2008-11-11	05:09:00	0
2008-11-11	05:10:00	0
2008-11-11	05:11:00	0
2008-11-11	05:12:00	0
2008-11-11	05:13:00	0
2008-11-11	05:14:00	0
2008-11-11	05:15:00	0
2008-11-11	05:16:00	0
2008-11-11	05:17:00	0
2008-11-11	05:18:00	0
2008-11-11	05:19:00	0
2008-11-11	05:20:00	0
2008-11-11	05:21:00	0
2008-11-11	05:22:00	0
2008-11-11	05:23:00	0
2008-11-11	05:24:00	0
2008-11-11	05:25:00	0
2008-11-11	05:26:00	0
2008-11-11	05:27:00	0
2008-11-11	05:28:00	0
2008-11-11	05:29:00	0
2008-11-11	05:30:00	0
2008-11-11	05:31:00	0
2008-11-11	05:32:00	0
2008-11-11	05:33:00	0
2008-11-11	05:34:00	0
2008-11-11	05:35:00	0
2008-11-11	05:36:00	0
2008-11-11	05:37:00	0
2008-11-11	05:38:00	0
2008-11-11	05:39:00	0
2008-11-11	05:40:00	0
2008-11-11	05:41:00	0
2008-11-11	05:42:00	0
2008-11-11	05:43:00	0
2008-11-11	05:44:00	0
2008-11-11	05:45:00	0
2008-11-11	05:46:00	0
2008-11-11	05:47:00	0
2008-11-11	05:48:00	0
2008-11-11	05:49:00	0
2008-11-11	05:50:00	0
2008-11-11	05:51:00	0
2008-11-11	05:52:00	0
2008-11-11	05:53:00	0
2008-11-11	05:54:00	0
2008-11-11	05:55:00	0
2008-11-11	05:56:00	0
2008-11-11	05:57:00	0
2008-11-11	05:58:00	0
2008-11-11	05:59:00	0
2008-11-11	06:00:00	0
2008-11-11	06:01:00	0
2008-11-11	06:02:00	0
2008-11-11	06:03:00	0
2008-11-11	06:04:00	0
2008-11-11	06:05:00	0
2008-11-11	06:06:00	0
2008-11-11	06:07:00	0
2008-11-11	06:08:00	0
2008-11-11	06:09:00	0
2008-11-11	06:10:00	0
2008-11-11	06:11:00	0
2008-11-11	06:12:00	0
2008-11-11	06:13:00	0
2008-11-11	06:14:00	0
2008-11-11	06:15:00	0
2008-11-11	06:16:00	0
2008-11-11	06:17:00	0
2008-11-11	06:18:00	0
2008-11-11	06:19:00	0
2008-11-11	06:20:00	0
2008-11-11	06:21:00	0
2008-11-11	06:22:00	0
2008-11-11	06:23:00	0
2008-11-11	06:24:00	0
2008-11-11	06:25:00	0
2008-11-11	06:26:00	0
2008-11-11	06:27:00	0
2008-11-11	06:28:00	0
2008-11-11	06:29:00	0
2008-11-11	06:30:00	0
2008-11-11	06:31:00	0
2008-11-11	06:32:00	0
2008-11-11	06:33:00	0
2008-11-11	06:34:00	0
2008-11-11	06:35:00	0
2008-11-11	06:36:00	0
2008-11-11	06:37:00	0
2008-11-11	06:38:00	0
2008-11-11	06:39:00	0
2008-11-11	06:40:00	0
2008-11-11	06:41:00	0
2008-11-11	06:42:00	0
2008-11-11	06:43:00	0
2008-11-11	06:44:00	0
2008-11-11	06:45:00	0
2008-11-11	06:46:00	0
2008-11-11	06:47:00	0
2008-11-11	06:48:00	0
2008-11-11	06:49:00	0
2008-11-11	06:50:00	0
2008-11-11	06:51:00	0
2008-11-11	06:52:00	0
2008-11-11	06:53:00	0
2008-11-11	06:54:00	0
2008-11-11	06:55:00	0
2008-11-11	06:56:00	0
2008-11-11	06:57:00	0
2008-11-11	06:58:00	0
2008-11-11	06:59:00	0
2008-11-11	07:00:00	0
2008-11-11	07:01:00	0
2008-11-11	07:02:00	0
2008-11-11	07:03:00	0
2008-11-11	07:04:00	0
2008-11-11	07:05:00	0
2008-11-11	07:06:00	0
2008-11-11	07:07:00	0
2008-11-11	07:08:00	0
2008-11-11	07:09:00	0
2008-11-11	07:10:00	0
2008-11-11	07:11:00	0
2008-11-11	07:12:00	0
2008-11-11	07:13:00	0
2008-11-11	07:14:00	0
2008-11-11	07:15:00	0
2008-11-11	07:16:00	0
2008-11-11	07:17:00	0
2008-11-11	07:18:00	0
2008-11-11	07:19:00	0
2008-11-11	07:20:00	0
2008-11-11	07:21:00	0
2008-11-11	07:22:00	0
2008-11-11	07:23:00	0
2008-11-11	07:24:00	0
2008-11-11	07:25:00	0
2008-11-11	07:26:00	0
2008-11-11	07:27:00	0
2008-11-11	07:28:00	0
2008-11-11	07:29:00	0
2008-11-11	07:30:00	0
2008-11-11	07:31:00	0
2008-11-11	07:32:00	0
2008-11-11	07:33:00	0
2008-11-11	07:34:00	0
2008-11-11	07:35:00	0
2008-11-11	07:36:00	0
2008-11-11	07:37:00	0
2008-11-11	07:38:00	0
2008-11-11	07:39:00	0
2008-11-11	07:40:00	0
2008-11-11	07:41:00	0
2008-11-11	07:42:00	0
2008-11-11	07:43:00	0
2008-11-11	07:44:00	0
2008-11-11	07:45:00	0
2008-11-11	07:46:00	0
2008-11-11	07:47:00	0
2008-11-11	07:48:00	0
2008-11-11	07:49:00	0
2008-11-11	07:50:00	0
2008-11-11	07:51:00	0
2008-11-11	07:52:00	0
2008-11-11	07:53:00	0
2008-11-11	07:54:00	0
2008-11-11	07:55:00	0
2008-11-11	07:56:00	0
2008-11-11	07:57:00	0
2008-11-11	07:58:00	0
2008-11-11	07:59:00	0
2008-11-11	08:00:00	0
2008-11-11	08:01:00	0
2008-11-11	08:02:00	0
2008-11-11	08:03:00	0
2008-11-11	08:04:00	0
2008-11-11	08:05:00	0
2008-11-11	08:06:00	0
2008-11-11	08:07:00	0
2008-11-11	08:08:00	0
2008-11-11	08:09:00	0
2008-11-11	08:10:00	0
2008-11-11	08:11:00	0
2008-11-11	08:12:00	0
2008-11-11	08:13:00	0
2008-11-11	08:14:00	0
2008-11-11	08:15:00	0
2008-11-11	08:16:00	0
2008-11-11	08:17:00	0
2008-11-11	08:18:00	0
2008-11-11	08:19:00	0
2008-11-11	08:20:00	0
2008-11-11	08:21:00	0
2008-11-11	08:22:00	0
2008-11-11	08:23:00	0
2008-11-11	08:24:00	0
2008-11-11	08:25:00	0
2008-11-11	08:26:00	0
2008-11-11	08:27:00	0
2008-11-11	08:28:00	0
2008-11-11	08:29:00	0
2008-11-11	08:30:00	0
2008-11-11	08:31:00	0
2008-11-11	08:32:00	0
2008-11-11	08:33:00	0
2008-11-11	08:34:00	0
2008-11-11	08:35:00	0
2008-11-11	08:36:00	0
2008-11-11	08:37:00	0
2008-11-11	08:38:00	0
2008-11-11	08:39:00	0
2008-11-11	08:40:00	0
2008-11-11	08:41:00	0
2008-11-11	08:42:00	0
2008-11-11	08:43:00	0
2008-11-11	08:44:00	0
2008-11-11	08:45:00	0
2008-11-11	08:46:00	0
2008-11-11	08:47:00	0
2008-11-11	08:48:00	0
2008-11-11	08:49:00	0
2008-11-11	08:50:00	0
2008-11-11	08:51:00	0
2008-11-11	08:52:00	0
2008-11-11	08:53:00	0
2008-11-11	08:54:00	0
2008-11-11	08:55:00	0
2008-11-11	08:56:00	0
2008-11-11	08:57:00	0
2008-11-11	08:58:00	0
2008-11-11	08:59:00	0
2008-11-11	09:00:00	0
2008-11-11	09:01:00	0
2008-11-11	09:02:00	0
2008-11-11	09:03:00	0
2008-11-11	09:04:00	0
2008-11-11	09:05:00	0
2008-11-11	09:06:00	0
2008-11-11	09:07:00	0
2008-11-11	09:08:00	0
2008-11-11	09:09:00	0
2008-11-11	09:10:00	0
2008-11-11	09:11:00	0
2008-11-11	09:12:00	0
2008-11-11	09:13:00	0
2008-11-11	09:14:00	0
2008-11-11	09:15:00	0
2008-11-11	09:16:00	0
2008-11-11	09:17:00	0
2008-11-11	09:18:00	0
2008-11-11	09:19:00	0
2008-11-11	09:20:00	0
2008-11-11	09:21:00	0
2008-11-11	09:22:00	0
2008-11-11	09:23:00	0
2008-11-11	09:24:00	0
2008-11-11	09:25:00	0
2008-11-11	09:26:00	0
2008-11-11	09:27:00	0
2008-11-11	09:28:00	0
2008-11-11	09:29:00	0
2008-11-11	09:30:00	0
2008-11-11	09:31:00	0
2008-11-11	09:32:00	0
2008-11-11	09:33:00	0
2008-11-11	09:34:00	0
2008-11-11	09:35:00	0
2008-11-11	09:36:00	0
2008-11-11	09:37:00	0
2008-11-11	09:38:00	0
2008-11-11	09:39:00	0
2008-11-11	09:40:00	0
2008-11-11	09:41:00	0
2008-11-11	09:42:00	0
2008-11-11	09:43:00	0
2008-11-11	09:44:00	0
2008-11-11	09:45:00	0
2008-11-11	09:46:00	0
2008-11-11	09:47:00	0
2008-11-11	09:48:00	0
2008-11-11	09:49:00	0
2008-11-11	09:50:00	0
2008-11-11	09:51:00	0
2008-11-11	09:52:00	0
2008-11-11	09:53:00	0
2008-11-11	09:54:00	0
2008-11-11	09:55:00	0
2008-11-11	09:56:00	0
2008-11-11	09:57:00	0
2008-11-11	09:58:00	0
2008-11-11	09:59:00	0
2008-11-11	10:00:00	0
2008-11-11	10:01:00	0
2008-11-11	10:02:00	0
2008-11-11	10:03:00	0
2008-11-11	10:04:00	0
2008-11-11	10:05:00	0
2008-11-11	10:06:00	0
2008-11-11	10:07:00	0
2008-11-11	10:08:00	0
2008-11-11	10:09:00	0
2008-11-11	10:10:00	0
2008-11-11	10:11:00	0
2008-11-11	10:12:00	0
2008-11-11	10:13:00	0
2008-11-11	10:14:00	0
2008-11-11	10:15:00	0
2008-11-11	10:16:00	0
2008-11-11	10:17:00	0
2008-11-11	10:18:00	0
2008-11-11	10:19:00	0
2008-11-11	10:20:00	0
2008-11-11	10:21:00	0
2008-11-11	10:22:00	0
2008-11-11	10:23:00	0
2008-11-11	10:24:00	0
2008-11-11	10:25:00	0
2008-11-11	10:26:00	0
2008-11-11	10:27:00	0
2008-11-11	10:28:00	0
2008-11-11	10:29:00	0
2008-11-11	10:30:00	0
2008-11-11	10:31:00	0
2008-11-11	10:32:00	0
2008-11-11	10:33:00	0
2008-11-11	10:34:00	0
2008-11-11	10:35:00	0
2008-11-11	10:36:00	0
2008-11-11	10:37:00	0
2008-11-11	10:38:00	0
2008-11-11	10:39:00	0
2008-11-11	10:40:00	0
2008-11-11	10:41:00	0
2008-11-11	10:42:00	0
2008-11-11	10:43:00	0
2008-11-11	10:44:00	0
2008-11-11	10:45:00	0
2008-11-11	10:46:00	0
2008-11-11	10:47:00	0
2008-11-11	10:48:00	0
2008-11-11	10:49:00	0
2008-11-11	10:50:00	0
2008-11-11	10:51:00	0
2008-11-11	10:52:00	0
2008-11-11	10:53:00	0
2008-11-11	10:54:00	0
2008-11-11	10:55:00	0
2008-11-11	10:56:00	0
2008-11-11	10:57:00	0
2008-11-11	10:58:00	0
2008-11-11	10:59:00	0
2008-11-11	11:00:00	0
2008-11-11	11:01:00	0
2008-11-11	11:02:00	0
2008-11-11	11:03:00	0
2008-11-11	11:04:00	0
2008-11-11	11:05:00	0
2008-11-11	11:06:00	0
2008-11-11	11:07:00	0
2008-11-11	11:08:00	0
2008-11-11	11:09:00	0
2008-11-11	11:10:00	0
2008-11-11	11:11:00	0
2008-11-11	11:12:00	0
2008-11-11	11:13:00	0
2008-11-11	11:14:00	0
2008-11-11	11:15:00	0
2008-11-11	11:16:00	0
2008-11-11	11:17:00	0
2008-11-11	11:18:00	0
2008-11-11	11:19:00	0
2008-11-11	11:20:00	0
2008-11-11	11:21:00	0
2008-11-11	11:22:00	0
2008-11-11	11:23:00	0
2008-11-11	11:24:00	0
2008-11-11	11:25:00	0
2008-11-11	11:26:00	0
2008-11-11	11:27:00	0
2008-11-11	11:28:00	0
2008-11-11	11:29:00	0
2008-11-11	11:30:00	0
2008-11-11	11:31:00	0
2008-11-11	11:32:00	0
2008-11-11	11:33:00	0
2008-11-11	11:34:00	0
2008-11-11	11:35:00	0
2008-11-11	11:36:00	0
2008-11-11	11:37:00	0
2008-11-11	11:38:00	0
2008-11-11	11:39:00	0
2008-11-11	11:40:00	0
2008-11-11	11:41:00	0
2008-11-11	11:42:00	0
2008-11-11	11:43:00	0
2008-11-11	11:44:00	0
2008-11-11	11:45:00	0
2008-11-11	11:46:00	0
2008-11-11	11:47:00	0
2008-11-11	11:48:00	0
2008-11-11	11:49:00	0
2008-11-11	11:50:00	0
2008-11-11	11:51:00	0
2008-11-11	11:52:00	0
2008-11-11	11:53:00	0
2008-11-11	11:54:00	0
2008-11-11	11:55:00	0
2008-11-11	11:56:00	0
2008-11-11	11:57:00	0
2008-11-11	11:58:00	0
2008-11-11	11:59:00	0
2008-11-11	12:00:00	0
2008-11-11	12:01:00	0
2008-11-11	12:02:00	0
2008-11-11	12:03:00	0
2008-11-11	12:04:00	0
2008-11-11	12:05:00	0
2008-11-11	12:06:00	0
2008-11-11	12:07:00	0
2008-11-11	12:08:00	0
2008-11-11	12:09:00	0
2008-11-11	12:10:00	0
2008-11-11	12:11:00	0
2008-11-11	12:12:00	0
2008-11-11	12:13:00	0
2008-11-11	12:14:00	0
2008-11-11	12:15:00	0
2008-11-11	12:16:00	0
2008-11-11	12:17:00	0
2008-11-11	12:18:00	0
2008-11-11	12:19:00	0
2008-11-11	12:20:00	0
2008-11-11	12:21:00	0
2008-11-11	12:22:00	0
2008-11-11	12:23:00	0
2008-11-11	12:24:00	0
2008-11-11	12:25:00	0
2008-11-11	12:26:00	0
2008-11-11	12:27:00	0
2008-11-11	12:28:00	0
2008-11-11	12:29:00	0
2008-11-11	12:30:00	0
2008-11-11	12:31:00	0
2008-11-11	12:32:00	0
2008-11-11	12:33:00	0
2008-11-11	12:34:00	0
2008-11-11	12:35:00	0
2008-11-11	12:36:00	0
2008-11-11	12:37:00	0
2008-11-11	12:38:00	0
2008-11-11	12:39:00	0
2008-11-11	12:40:00	0
2008-11-11	12:41:00	0
2008-11-11	12:42:00	0
2008-11-11	12:43:00	0
2008-11-11	12:44:00	0
2008-11-11	12:45:00	0
2008-11-11	12:46:00	0
2008-11-11	12:47:00	0
2008-11-11	12:48:00	0
2008-11-11	12:49:00	0
2008-11-11	12:50:00	0
2008-11-11	12:51:00	0
2008-11-11	12:52:00	0
2008-11-11	12:53:00	0
2008-11-11	12:54:00	0
2008-11-11	12:55:00	0
2008-11-11	12:56:00	0
2008-11-11	12:57:00	0
2008-11-11	12:58:00	0
2008-11-11	12:59:00	0
2008-11-11	13:00:00	0
2008-11-11	13:01:00	0
2008-11-11	13:02:00	0
2008-11-11	13:03:00	0
2008-11-11	13:04:00	0
2008-11-11	13:05:00	0
2008-11-11	13:06:00	0
2008-11-11	13:07:00	0
2008-11-11	13:08:00	0
2008-11-11	13:09:00	0
2008-11-11	13:10:00	0
2008-11-11	13:11:00	0
2008-11-11	13:12:00	0
2008-11-11	13:13:00	0
2008-11-11	13:14:00	0
2008-11-11	13:15:00	0
2008-11-11	13:16:00	0
2008-11-11	13:17:00	0
2008-11-11	13:18:00	0
2008-11-11	13:19:00	0
2008-11-11	13:20:00	0
2008-11-11	13:21:00	0
2008-11-11	13:22:00	0
2008-11-11	13:23:00	0
2008-11-11	13:24:00	0
2008-11-11	13:25:00	0
2008-11-11	13:26:00	0
2008-11-11	13:27:00	0
2008-11-11	13:28:00	0
2008-11-11	13:29:00	0
2008-11-11	13:30:00	0
2008-11-11	13:31:00	0
2008-11-11	13:32:00	0
2008-11-11	13:33:00	0
2008-11-11	13:34:00	0
2008-11-11	13:35:00	0
2008-11-11	13:36:00	0
2008-11-11	13:37:00	0
2008-11-11	13:38:00	0
2008-11-11	13:39:00	0
2008-11-11	13:40:00	0
2008-11-11	13:41:00	0
2008-11-11	13:42:00	0
2008-11-11	13:43:00	0
2008-11-11	13:44:00	0
2008-11-11	13:45:00	0
2008-11-11	13:46:00	0
2008-11-11	13:47:00	0
2008-11-11	13:48:00	0
2008-11-11	13:49:00	0
2008-11-11	13:50:00	0
2008-11-11	13:51:00	0
2008-11-11	13:52:00	0
2008-11-11	13:53:00	0
2008-11-11	13:54:00	0
2008-11-11	13:55:00	0
2008-11-11	13:56:00	0
2008-11-11	13:57:00	0
2008-11-11	13:58:00	0
2008-11-11	13:59:00	0
2008-11-11	14:00:00	0
2008-11-11	14:01:00	0
2008-11-11	14:02:00	0
2008-11-11	14:03:00	0
2008-11-11	14:04:00	0
2008-11-11	14:05:00	0
2008-11-11	14:06:00	0
2008-11-11	14:07:00	0
2008-11-11	14:08:00	0
2008-11-11	14:09:00	0
2008-11-11	14:10:00	0
2008-11-11	14:11:00	0
2008-11-11	14:12:00	0
2008-11-11	14:13:00	0
2008-11-11	14:14:00	0
2008-11-11	14:15:00	0
2008-11-11	14:16:00	0
2008-11-11	14:17:00	0
2008-11-11	14:18:00	0
2008-11-11	14:19:00	0
2008-11-11	14:20:00	0
2008-11-11	14:21:00	0
2008-11-11	14:22:00	0
2008-11-11	14:23:00	0
2008-11-11	14:24:00	0
2008-11-11	14:25:00	0
2008-11-11	14:26:00	0
2008-11-11	14:27:00	0
2008-11-11	14:28:00	0
2008-11-11	14:29:00	0
2008-11-11	14:30:00	0
2008-11-11	14:31:00	0
2008-11-11	14:32:00	0
2008-11-11	14:33:00	0
2008-11-11	14:34:00	0
2008-11-11	14:35:00	0
2008-11-11	14:36:00	0
2008-11-11	14:37:00	0
2008-11-11	14:38:00	0
2008-11-11	14:39:00	0
2008-11-11	14:40:00	0
2008-11-11	14:41:00	0
2008-11-11	14:42:00	0
2008-11-11	14:43:00	0
2008-11-11	14:44:00	0
2008-11-11	14:45:00	0
2008-11-11	14:46:00	0
2008-11-11	14:47:00	0
2008-11-11	14:48:00	0
2008-11-11	14:49:00	0
2008-11-11	14:50:00	0
2008-11-11	14:51:00	0
2008-11-11	14:52:00	0
2008-11-11	14:53:00	0
2008-11-11	14:54:00	0
2008-11-11	14:55:00	0
2008-11-11	14:56:00	0
2008-11-11	14:57:00	0
2008-11-11	14:58:00	0
2008-11-11	14:59:00	0
2008-11-11	15:00:00	0
2008-11-11	15:01:00	0
2008-11-11	15:02:00	0
2008-11-11	15:03:00	0
2008-11-11	15:04:00	0
2008-11-11	15:05:00	0
2008-11-11	15:06:00	0
2008-11-11	15:07:00	0
2008-11-11	15:08:00	0
2008-11-11	15:09:00	0
2008-11-11	15:10:00	0
2008-11-11	15:11:00	0
2008-11-11	15:12:00	0
2008-11-11	15:13:00	0
2008-11-11	15:14:00	0
2008-11-11	15:15:00	0
2008-11-11	15:16:00	0
2008-11-11	15:17:00	0
2008-11-11	15:18:00	0
2008-11-11	15:19:00	0
2008-11-11	15:20:00	0
2008-11-11	15:21:00	0
2008-11-11	15:22:00	0
2008-11-11	15:23:00	0
2008-11-11	15:24:00	0
2008-11-11	15:25:00	0
2008-11-11	15:26:00	0
2008-11-11	15:27:00	0
2008-11-11	15:28:00	0
2008-11-11	15:29:00	0
2008-11-11	15:30:00	0
2008-11-11	15:31:00	0
2008-11-11	15:32:00	0
2008-11-11	15:33:00	0
2008-11-11	15:34:00	0
2008-11-11	15:35:00	0
2008-11-11	15:36:00	0
2008-11-11	15:37:00	0
2008-11-11	15:38:00	0
2008-11-11	15:39:00	0
2008-11-11	15:40:00	0
2008-11-11	15:41:00	0
2008-11-11	15:42:00	0
2008-11-11	15:43:00	0
2008-11-11	15:44:00	0
2008-11-11	15:45:00	0
2008-11-11	15:46:00	0
2008-11-11	15:47:00	0
2008-11-11	15:48:00	0
2008-11-11	15:49:00	0
2008-11-11	15:50:00	0
2008-11-11	15:51:00	0
2008-11-11	15:52:00	0
2008-11-11	15:53:00	0
2008-11-11	15:54:00	0
2008-11-11	15:55:00	0
2008-11-11	15:56:00	0
2008-11-11	15:57:00	0
2008-11-11	15:58:00	0
2008-11-11	15:59:00	0
2008-11-11	16:00:00	0
2008-11-11	16:01:00	0
2008-11-11	16:02:00	0
2008-11-11	16:03:00	0
2008-11-11	16:04:00	0
2008-11-11	16:05:00	0
2008-11-11	16:06:00	0
2008-11-11	16:07:00	0
2008-11-11	16:08:00	0
2008-11-11	16:09:00	0
2008-11-11	16:10:00	0
2008-11-11	16:11:00	0
2008-11-11	16:12:00	0
2008-11-11	16:13:00	0
2008-11-11	16:14:00	0
2008-11-11	16:15:00	0
2008-11-11	16:16:00	0
2008-11-11	16:17:00	0
2008-11-11	16:18:00	0
2008-11-11	16:19:00	0
2008-11-11	16:20:00	0
2008-11-11	16:21:00	0
2008-11-11	16:22:00	0
2008-11-11	16:23:00	0
2008-11-11	16:24:00	0
2008-11-11	16:25:00	0
2008-11-11	16:26:00	0
2008-11-11	16:27:00	0
2008-11-11	16:28:00	0
2008-11-11	16:29:00	0
2008-11-11	16:30:00	0
2008-11-11	16:31:00	0
2008-11-11	16:32:00	0
2008-11-11	16:33:00	0
2008-11-11	16:34:00	0
2008-11-11	16:35:00	0
2008-11-11	16:36:00	0
2008-11-11	16:37:00	0
2008-11-11	16:38:00	0
2008-11-11	16:39:00	0
2008-11-11	16:40:00	0
2008-11-11	16:41:00	0
2008-11-11	16:42:00	0
2008-11-11	16:43:00	0
2008-11-11	16:44:00	0
2008-11-11	16:45:00	0
2008-11-11	16:46:00	0
2008-11-11	16:47:00	0
2008-11-11	16:48:00	0
2008-11-11	16:49:00	0
2008-11-11	16:50:00	0
2008-11-11	16:51:00	0
2008-11-11	16:52:00	0
2008-11-11	16:53:00	0
2008-11-11	16:54:00	0
2008-11-11	16:55:00	0
2008-11-11	16:56:00	0
2008-11-11	16:57:00	0
2008-11-11	16:58:00	0
2008-11-11	16:59:00	0
2008-11-11	17:00:00	0	M
2008-11-11	17:01:00	0
2008-11-11	17:02:00	0
2008-11-11	17:03:00	28
2008-11-11	17:04:00	0
2008-11-11	17:05:00	0
2008-11-11	17:06:00	0
2008-11-11	17:07:00	0
2008-11-11	17:08:00	107
2008-11-11	17:09:00	304
2008-11-11	17:10:00	5
2008-11-11	17:11:00	0
2008-11-11	17:12:00	0
2008-11-11	17:13:00	14
2008-11-11	17:14:00	57
2008-11-11	17:15:00	5
2008-11-11	17:16:00	0
2008-11-11	17:17:00	47
2008-11-11	17:18:00	0
2008-11-11	17:19:00	0
2008-11-11	17:20:00	0
2008-11-11	17:21:00	5
2008-11-11	17:22:00	0
2008-11-11	17:23:00	0
2008-11-11	17:24:00	0
2008-11-11	17:25:00	5
2008-11-11	17:26:00	0
2008-11-11	17:27:00	0
2008-11-11	17:28:00	5
2008-11-11	17:29:00	0
2008-11-11	17:30:00	0
2008-11-11	17:31:00	0
2008-11-11	17:32:00	0
2008-11-11	17:33:00	0
2008-11-11	17:34:00	5
2008-11-11	17:35:00	5
2008-11-11	17:36:00	14
2008-11-11	17:37:00	5
2008-11-11	17:38:00	0
2008-11-11	17:39:00	0
2008-11-11	17:40:00	52
2008-11-11	17:41:00	119
2008-11-11	17:42:00	2021
2008-11-11	17:43:00	2130
2008-11-11	17:44:00	4125
2008-11-11	17:45:00	1384
2008-11-11	17:46:00	736
2008-11-11	17:47:00	721
2008-11-11	17:48:00	552
2008-11-11	17:49:00	323
2008-11-11	17:50:00	124
2008-11-11	17:51:00	605
2008-11-11	17:52:00	323
2008-11-11	17:53:00	552
2008-11-11	17:54:00	1633
2008-11-11	17:55:00	1785
2008-11-11	17:56:00	565
2008-11-11	17:57:00	736
2008-11-11	17:58:00	800
2008-11-11	17:59:00	690
2008-11-11	18:00:00	869
2008-11-11	18:01:00	1490
2008-11-11	18:02:00	1237
2008-11-11	18:03:00	552
2008-11-11	18:04:00	402
2008-11-11	18:05:00	192
2008-11-11	18:06:00	67
2008-11-11	18:07:00	0
2008-11-11	18:08:00	113
2008-11-11	18:09:00	171
2008-11-11	18:10:00	229
2008-11-11	18:11:00	705
2008-11-11	18:12:00	423
2008-11-11	18:13:00	157
2008-11-11	18:14:00	79
2008-11-11	18:15:00	124
2008-11-11	18:16:00	237
2008-11-11	18:17:00	661
2008-11-11	18:18:00	137
2008-11-11	18:19:00	73
2008-11-11	18:20:00	52
2008-11-11	18:21:00	171
2008-11-11	18:22:00	0
2008-11-11	18:23:00	0
2008-11-11	18:24:00	0
2008-11-11	18:25:00	0
2008-11-11	18:26:00	0
2008-11-11	18:27:00	253
2008-11-11	18:28:00	0
2008-11-11	18:29:00	0
2008-11-11	18:30:00	14
2008-11-11	18:31:00	0
2008-11-11	18:32:00	0
2008-11-11	18:33:00	0
2008-11-11	18:34:00	0
2008-11-11	18:35:00	0
2008-11-11	18:36:00	0
2008-11-11	18:37:00	57
2008-11-11	18:38:00	43
2008-11-11	18:39:00	0
2008-11-11	18:40:00	0
2008-11-11	18:41:00	0
2008-11-11	18:42:00	0
2008-11-11	18:43:00	0
2008-11-11	18:44:00	0
2008-11-11	18:45:00	0
2008-11-11	18:46:00	0
2008-11-11	18:47:00	0
2008-11-11	18:48:00	0
2008-11-11	18:49:00	28
2008-11-11	18:50:00	5
2008-11-11	18:51:00	28
2008-11-11	18:52:00	0
2008-11-11	18:53:00	0
2008-11-11	18:54:00	0
2008-11-11	18:55:00	14
2008-11-11	18:56:00	0
2008-11-11	18:57:00	0
2008-11-11	18:58:00	0
2008-11-11	18:59:00	0
2008-11-11	19:00:00	0
2008-11-11	19:01:00	0
2008-11-11	19:02:00	0
2008-11-11	19:03:00	0
2008-11-11	19:04:00	721
2008-11-11	19:05:00	817
2008-11-11	19:06:00	0
2008-11-11	19:07:00	0
2008-11-11	19:08:00	0
2008-11-11	19:09:00	28
2008-11-11	19:10:00	33
2008-11-11	19:11:00	1168
2008-11-11	19:12:00	2130
2008-11-11	19:13:00	1633
2008-11-11	19:14:00	1000
2008-11-11	19:15:00	1061
2008-11-11	19:16:00	456
2008-11-11	19:17:00	479
2008-11-11	19:18:00	1917
2008-11-11	19:19:00	905
2008-11-11	19:20:00	1061
2008-11-11	19:21:00	433
2008-11-11	19:22:00	479
2008-11-11	19:23:00	9
2008-11-11	19:24:00	323
2008-11-11	19:25:00	287
2008-11-11	19:26:00	1850
2008-11-11	19:27:00	834
2008-11-11	19:28:00	817
2008-11-11	19:29:00	490
2008-11-11	19:30:00	24
2008-11-11	19:31:00	33
2008-11-11	19:32:00	90
2008-11-11	19:33:00	0
2008-11-11	19:34:00	0
2008-11-11	19:35:00	0
2008-11-11	19:36:00	9
2008-11-11	19:37:00	107
2008-11-11	19:38:00	67
2008-11-11	19:39:00	9
2008-11-11	19:40:00	0
2008-11-11	19:41:00	5
2008-11-11	19:42:00	0
2008-11-11	19:43:00	0
2008-11-11	19:44:00	0
2008-11-11	19:45:00	131
2008-11-11	19:46:00	0
2008-11-11	19:47:00	0
2008-11-11	19:48:00	0
2008-11-11	19:49:00	0
2008-11-11	19:50:00	0
2008-11-11	19:51:00	0
2008-11-11	19:52:00	0
2008-11-11	19:53:00	0
2008-11-11	19:54:00	33
2008-11-11	19:55:00	0
2008-11-11	19:56:00	0
2008-11-11	19:57:00	0
2008-11-11	19:58:00	0
2008-11-11	19:59:00	0
2008-11-11	20:00:00	0
2008-11-11	20:01:00	0
2008-11-11	20:02:00	0
2008-11-11	20:03:00	0
2008-11-11	20:04:00	0
2008-11-11	20:05:00	0
2008-11-11	20:06:00	0
2008-11-11	20:07:00	0
2008-11-11	20:08:00	33
2008-11-11	20:09:00	0
2008-11-11	20:10:00	0
2008-11-11	20:11:00	0
2008-11-11	20:12:00	0
2008-11-11	20:13:00	0
2008-11-11	20:14:00	0
2008-11-11	20:15:00	0
2008-11-11	20:16:00	0
2008-11-11	20:17:00	0
2008-11-11	20:18:00	0
2008-11-11	20:19:00	0
2008-11-11	20:20:00	0
2008-11-11	20:21:00	0
2008-11-11	20:22:00	0
2008-11-11	20:23:00	0
2008-11-11	20:24:00	14
2008-11-11	20:25:00	0
2008-11-11	20:26:00	0
2008-11-11	20:27:00	0
2008-11-11	20:28:00	0
2008-11-11	20:29:00	0
2008-11-11	20:30:00	0
2008-11-11	20:31:00	0
2008-11-11	20:32:00	0
2008-11-11	20:33:00	0
2008-11-11	20:34:00	0
2008-11-11	20:35:00	0
2008-11-11	20:36:00	0
2008-11-11	20:37:00	0
2008-11-11	20:38:00	0
2008-11-11	20:39:00	0
2008-11-11	20:40:00	0
2008-11-11	20:41:00	157
2008-11-11	20:42:00	38
2008-11-11	20:43:00	137
2008-11-11	20:44:00	0
2008-11-11	20:45:00	5
2008-11-11	20:46:00	9
2008-11-11	20:47:00	0
2008-11-11	20:48:00	0
2008-11-11	20:49:00	0
2008-11-11	20:50:00	0
2008-11-11	20:51:00	0
2008-11-11	20:52:00	0
2008-11-11	20:53:00	43
2008-11-11	20:54:00	0
2008-11-11	20:55:00	0
2008-11-11	20:56:00	0
2008-11-11	20:57:00	0
2008-11-11	20:58:00	0
2008-11-11	20:59:00	0
2008-11-11	21:00:00	0
2008-11-11	21:01:00	0
2008-11-11	21:02:00	0
2008-11-11	21:03:00	0
2008-11-11	21:04:00	0
2008-11-11	21:05:00	0
2008-11-11	21:06:00	0
2008-11-11	21:07:00	0
2008-11-11	21:08:00	0
2008-11-11	21:09:00	0
2008-11-11	21:10:00	0
2008-11-11	21:11:00	0
2008-11-11	21:12:00	57
2008-11-11	21:13:00	0
2008-11-11	21:14:00	0
2008-11-11	21:15:00	0
2008-11-11	21:16:00	137
2008-11-11	21:17:00	0
2008-11-11	21:18:00	0
2008-11-11	21:19:00	0
2008-11-11	21:20:00	33
2008-11-11	21:21:00	0
2008-11-11	21:22:00	0
2008-11-11	21:23:00	0
2008-11-11	21:24:00	0
2008-11-11	21:25:00	84
2008-11-11	21:26:00	5
2008-11-11	21:27:00	57
2008-11-11	21:28:00	0
2008-11-11	21:29:00	0
2008-11-11	21:30:00	0
2008-11-11	21:31:00	0
2008-11-11	21:32:00	0
2008-11-11	21:33:00	0
2008-11-11	21:34:00	0
2008-11-11	21:35:00	0
2008-11-11	21:36:00	0
2008-11-11	21:37:00	0
2008-11-11	21:38:00	0
2008-11-11	21:39:00	0
2008-11-11	21:40:00	0
2008-11-11	21:41:00	0
2008-11-11	21:42:00	207
2008-11-11	21:43:00	9
2008-11-11	21:44:00	5
2008-11-11	21:45:00	52
2008-11-11	21:46:00	14
2008-11-11	21:47:00	0
2008-11-11	21:48:00	9
2008-11-11	21:49:00	0
2008-11-11	21:50:00	43
2008-11-11	21:51:00	0
2008-11-11	21:52:00	0
2008-11-11	21:53:00	0
2008-11-11	21:54:00	0
2008-11-11	21:55:00	0
2008-11-11	21:56:00	0
2008-11-11	21:57:00	0
2008-11-11	21:58:00	752
2008-11-11	21:59:00	433
2008-11-11	22:00:00	361
2008-11-11	22:01:00	304
2008-11-11	22:02:00	361
2008-11-11	22:03:00	381
2008-11-11	22:04:00	157
2008-11-11	22:05:00	279
2008-11-11	22:06:00	151
2008-11-11	22:07:00	199
2008-11-11	22:08:00	445
2008-11-11	22:09:00	304
2008-11-11	22:10:00	90
2008-11-11	22:11:00	323
2008-11-11	22:12:00	101
2008-11-11	22:13:00	0
2008-11-11	22:14:00	0
2008-11-11	22:15:00	0
2008-11-11	22:16:00	270
2008-11-11	22:17:00	131
2008-11-11	22:18:00	361
2008-11-11	22:19:00	62
2008-11-11	22:20:00	19
2008-11-11	22:21:00	0
2008-11-11	22:22:00	0
2008-11-11	22:23:00	0
2008-11-11	22:24:00	5
2008-11-11	22:25:00	0
2008-11-11	22:26:00	0
2008-11-11	22:27:00	0
2008-11-11	22:28:00	0
2008-11-11	22:29:00	0
2008-11-11	22:30:00	0
2008-11-11	22:31:00	67
2008-11-11	22:32:00	0
2008-11-11	22:33:00	0
2008-11-11	22:34:00	0
2008-11-11	22:35:00	0
2008-11-11	22:36:00	0
2008-11-11	22:37:00	578
2008-11-11	22:38:00	980
2008-11-11	22:39:00	392
2008-11-11	22:40:00	43
2008-11-11	22:41:00	445
2008-11-11	22:42:00	578
2008-11-11	22:43:00	539
2008-11-11	22:44:00	490
2008-11-11	22:45:00	445
2008-11-11	22:46:00	515
2008-11-11	22:47:00	371
2008-11-11	22:48:00	84
2008-11-11	22:49:00	5
2008-11-11	22:50:00	0
2008-11-11	22:51:00	177
2008-11-11	22:52:00	0
2008-11-11	22:53:00	433
2008-11-11	22:54:00	270
2008-11-11	22:55:00	57
2008-11-11	22:56:00	164
2008-11-11	22:57:00	38
2008-11-11	22:58:00	5
2008-11-11	22:59:00	605
2008-11-11	23:00:00	5
2008-11-11	23:01:00	0
2008-11-11	23:02:00	0
2008-11-11	23:03:00	0
2008-11-11	23:04:00	0
2008-11-11	23:05:00	28
2008-11-11	23:06:00	5
2008-11-11	23:07:00	0
2008-11-11	23:08:00	0
2008-11-11	23:09:00	0
2008-11-11	23:10:00	0
2008-11-11	23:11:00	0
2008-11-11	23:12:00	90
2008-11-11	23:13:00	0
2008-11-11	23:14:00	0
2008-11-11	23:15:00	0
2008-11-11	23:16:00	0
2008-11-11	23:17:00	0
2008-11-11	23:18:00	0
2008-11-11	23:19:00	0
2008-11-11	23:20:00	0
2008-11-11	23:21:00	0
2008-11-11	23:22:00	0
2008-11-11	23:23:00	0
2008-11-11	23:24:00	14
2008-11-11	23:25:00	0
2008-11-11	23:26:00	0
2008-11-11	23:27:00	0
2008-11-11	23:28:00	0
2008-11-11	23:29:00	0
2008-11-11	23:30:00	0
2008-11-11	23:31:00	0
2008-11-11	23:32:00	0
2008-11-11	23:33:00	0
2008-11-11	23:34:00	0
2008-11-11	23:35:00	0
2008-11-11	23:36:00	0
2008-11-11	23:37:00	0
2008-11-11	23:38:00	0
2008-11-11	23:39:00	0
2008-11-11	23:40:00	0
2008-11-11	23:41:00	0
2008-11-11	23:42:00	0
2008-11-11	23:43:00	0
2008-11-11	23:44:00	0
2008-11-11	23:45:00	0
2008-11-11	23:46:00	0
2008-11-11	23:47:00	0
2008-11-11	23:48:00	0
2008-11-11	23:49:00	0
2008-11-11	23:50:00	0
2008-11-11	23:51:00	0
2008-11-11	23:52:00	0
2008-11-11	23:53:00	0
2008-11-11	23:54:00	0
2008-11-11	23:55:00	0
2008-11-11	23:56:00	0
2008-11-11	23:57:00	0
2008-11-11	23:58:00	0
2008-11-11	23:59:00	0
2008-11-12	00:00:00	0
2008-11-12	00:01:00	0
2008-11-12	00:02:00	0
2008-11-12	00:03:00	0
2008-11-12	00:04:00	0
2008-11-12	00:05:00	0
2008-11-12	00:06:00	0
2008-11-12	00:07:00	0
2008-11-12	00:08:00	0
2008-11-12	00:09:00	0
2008-11-12	00:10:00	0
2008-11-12	00:11:00	0
2008-11-12	00:12:00	0
2008-11-12	00:13:00	0
2008-11-12	00:14:00	0
2008-11-12	00:15:00	0
2008-11-12	00:16:00	0
2008-11-12	00:17:00	0
2008-11-12	00:18:00	0
2008-11-12	00:19:00	0
2008-11-12	00:20:00	0
2008-11-12	00:21:00	0
2008-11-12	00:22:00	0
2008-11-12	00:23:00	0
2008-11-12	00:24:00	0
2008-11-12	00:25:00	0
2008-11-12	00:26:00	0
2008-11-12	00:27:00	0
2008-11-12	00:28:00	0
2008-11-12	00:29:00	0
2008-11-12	00:30:00	0
2008-11-12	00:31:00	0
2008-11-12	00:32:00	0
2008-11-12	00:33:00	0
2008-11-12	00:34:00	0
2008-11-12	00:35:00	0
2008-11-12	00:36:00	0
2008-11-12	00:37:00	0
2008-11-12	00:38:00	0
2008-11-12	00:39:00	0
2008-11-12	00:40:00	0
2008-11-12	00:41:00	0
2008-11-12	00:42:00	0
2008-11-12	00:43:00	0
2008-11-12	00:44:00	0
2008-11-12	00:45:00	0
2008-11-12	00:46:00	0
2008-11-12	00:47:00	0
2008-11-12	00:48:00	0
2008-11-12	00:49:00	0
2008-11-12	00:50:00	0
2008-11-12	00:51:00	0
2008-11-12	00:52:00	0
2008-11-12	00:53:00	0
2008-11-12	00:54:00	0
2008-11-12	00:55:00	0
2008-11-12	00:56:00	9
2008-11-12	00:57:00	0
2008-11-12	00:58:00	0
2008-11-12	00:59:00	0
2008-11-12	01:00:00	0
2008-11-12	01:01:00	0
2008-11-12	01:02:00	0
2008-11-12	01:03:00	0
2008-11-12	01:04:00	0
2008-11-12	01:05:00	0
2008-11-12	01:06:00	0
2008-11-12	01:07:00	0
2008-11-12	01:08:00	0
2008-11-12	01:09:00	0
2008-11-12	01:10:00	0
2008-11-12	01:11:00	0
2008-11-12	01:12:00	0
2008-11-12	01:13:00	0
2008-11-12	01:14:00	0
2008-11-12	01:15:00	0
2008-11-12	01:16:00	0
2008-11-12	01:17:00	0
2008-11-12	01:18:00	0
2008-11-12	01:19:00	0
2008-11-12	01:20:00	0
2008-11-12	01:21:00	0
2008-11-12	01:22:00	0
2008-11-12	01:23:00	0
2008-11-12	01:24:00	96
2008-11-12	01:25:00	28
2008-11-12	01:26:00	57
2008-11-12	01:27:00	0
2008-11-12	01:28:00	0
2008-11-12	01:29:00	0
2008-11-12	01:30:00	0
2008-11-12	01:31:00	0
2008-11-12	01:32:00	0
2008-11-12	01:33:00	0
2008-11-12	01:34:00	0
2008-11-12	01:35:00	0
2008-11-12	01:36:00	0
2008-11-12	01:37:00	0
2008-11-12	01:38:00	0
2008-11-12	01:39:00	0
2008-11-12	01:40:00	0
2008-11-12	01:41:00	0
2008-11-12	01:42:00	0
2008-11-12	01:43:00	0
2008-11-12	01:44:00	0
2008-11-12	01:45:00	0
2008-11-12	01:46:00	0
2008-11-12	01:47:00	0
2008-11-12	01:48:00	0
2008-11-12	01:49:00	0
2008-11-12	01:50:00	0
2008-11-12	01:51:00	0
2008-11-12	01:52:00	0
2008-11-12	01:53:00	0
2008-11-12	01:54:00	0
2008-11-12	01:55:00	9
2008-11-12	01:56:00	0
2008-11-12	01:57:00	0
2008-11-12	01:58:00	0
2008-11-12	01:59:00	0
2008-11-12	02:00:00	0
2008-11-12	02:01:00	0
2008-11-12	02:02:00	0
2008-11-12	02:03:00	0
2008-11-12	02:04:00	0
2008-11-12	02:05:00	0
2008-11-12	02:06:00	0
2008-11-12	02:07:00	0
2008-11-12	02:08:00	0
2008-11-12	02:09:00	0
2008-11-12	02:10:00	0
2008-11-12	02:11:00	0
2008-11-12	02:12:00	0
2008-11-12	02:13:00	0
2008-11-12	02:14:00	0
2008-11-12	02:15:00	0
2008-11-12	02:16:00	0
2008-11-12	02:17:00	0
2008-11-12	02:18:00	0
2008-11-12	02:19:00	0
2008-11-12	02:20:00	0
2008-11-12	02:21:00	0
2008-11-12	02:22:00	0
2008-11-12	02:23:00	52
2008-11-12	02:24:00	314
2008-11-12	02:25:00	527
2008-11-12	02:26:00	371
2008-11-12	02:27:00	0
2008-11-12	02:28:00	0
2008-11-12	02:29:00	0
2008-11-12	02:30:00	0
2008-11-12	02:31:00	0
2008-11-12	02:32:00	0
2008-11-12	02:33:00	33
2008-11-12	02:34:00	62
2008-11-12	02:35:00	0
2008-11-12	02:36:00	0
2008-11-12	02:37:00	14
2008-11-12	02:38:00	0
2008-11-12	02:39:00	0
2008-11-12	02:40:00	0
2008-11-12	02:41:00	0
2008-11-12	02:42:00	0
2008-11-12	02:43:00	0
2008-11-12	02:44:00	0
2008-11-12	02:45:00	0
2008-11-12	02:46:00	0
2008-11-12	02:47:00	0
2008-11-12	02:48:00	0
2008-11-12	02:49:00	0
2008-11-12	02:50:00	9
2008-11-12	02:51:00	0
2008-11-12	02:52:00	0
2008-11-12	02:53:00	0
2008-11-12	02:54:00	0
2008-11-12	02:55:00	0
2008-11-12	02:56:00	0
2008-11-12	02:57:00	0
2008-11-12	02:58:00	0
2008-11-12	02:59:00	0
2008-11-12	03:00:00	0
2008-11-12	03:01:00	0
2008-11-12	03:02:00	67
2008-11-12	03:03:00	0
2008-11-12	03:04:00	0
2008-11-12	03:05:00	0
2008-11-12	03:06:00	0
2008-11-12	03:07:00	0
2008-11-12	03:08:00	0
2008-11-12	03:09:00	0
2008-11-12	03:10:00	0
2008-11-12	03:11:00	0
2008-11-12	03:12:00	0
2008-11-12	03:13:00	0
2008-11-12	03:14:00	0
2008-11-12	03:15:00	0
2008-11-12	03:16:00	0
2008-11-12	03:17:00	0
2008-11-12	03:18:00	0
2008-11-12	03:19:00	0
2008-11-12	03:20:00	0
2008-11-12	03:21:00	0
2008-11-12	03:22:00	0
2008-11-12	03:23:00	0
2008-11-12	03:24:00	0
2008-11-12	03:25:00	0
2008-11-12	03:26:00	0
2008-11-12	03:27:00	0
2008-11-12	03:28:00	0
2008-11-12	03:29:00	0
2008-11-12	03:30:00	0
2008-11-12	03:31:00	0
2008-11-12	03:32:00	0
2008-11-12	03:33:00	0
2008-11-12	03:34:00	0
2008-11-12	03:35:00	0
2008-11-12	03:36:00	0
2008-11-12	03:37:00	0
2008-11-12	03:38:00	0
2008-11-12	03:39:00	73
2008-11-12	03:40:00	0
2008-11-12	03:41:00	0
2008-11-12	03:42:00	113
2008-11-12	03:43:00	5
2008-11-12	03:44:00	0
2008-11-12	03:45:00	177
2008-11-12	03:46:00	0
2008-11-12	03:47:00	0
2008-11-12	03:48:00	0
2008-11-12	03:49:00	0
2008-11-12	03:50:00	0
2008-11-12	03:51:00	0
2008-11-12	03:52:00	0
2008-11-12	03:53:00	0
2008-11-12	03:54:00	0
2008-11-12	03:55:00	0
2008-11-12	03:56:00	0
2008-11-12	03:57:00	0
2008-11-12	03:58:00	0
2008-11-12	03:59:00	0
2008-11-12	04:00:00	0
2008-11-12	04:01:00	0
2008-11-12	04:02:00	0
2008-11-12	04:03:00	0
2008-11-12	04:04:00	19
2008-11-12	04:05:00	28
2008-11-12	04:06:00	0
2008-11-12	04:07:00	0
2008-11-12	04:08:00	38
2008-11-12	04:09:00	0
2008-11-12	04:10:00	0
2008-11-12	04:11:00	0
2008-11-12	04:12:00	0
2008-11-12	04:13:00	0
2008-11-12	04:14:00	0
2008-11-12	04:15:00	0
2008-11-12	04:16:00	0
2008-11-12	04:17:00	0
2008-11-12	04:18:00	0
2008-11-12	04:19:00	0
2008-11-12	04:20:00	0
2008-11-12	04:21:00	0
2008-11-12	04:22:00	0
2008-11-12	04:23:00	0
2008-11-12	04:24:00	0
2008-11-12	04:25:00	0
2008-11-12	04:26:00	0
2008-11-12	04:27:00	0
2008-11-12	04:28:00	0
2008-11-12	04:29:00	0
2008-11-12	04:30:00	0
2008-11-12	04:31:00	0
2008-11-12	04:32:00	0
2008-11-12	04:33:00	0
2008-11-12	04:34:00	0
2008-11-12	04:35:00	0
2008-11-12	04:36:00	0
2008-11-12	04:37:00	0
2008-11-12	04:38:00	0
2008-11-12	04:39:00	0
2008-11-12	04:40:00	0
2008-11-12	04:41:00	0
2008-11-12	04:42:00	0
2008-11-12	04:43:00	0
2008-11-12	04:44:00	0
2008-11-12	04:45:00	0
2008-11-12	04:46:00	0
2008-11-12	04:47:00	0
2008-11-12	04:48:00	0
2008-11-12	04:49:00	0
2008-11-12	04:50:00	0
2008-11-12	04:51:00	0
2008-11-12	04:52:00	0
2008-11-12	04:53:00	0
2008-11-12	04:54:00	0
2008-11-12	04:55:00	0
2008-11-12	04:56:00	0
2008-11-12	04:57:00	19
2008-11-12	04:58:00	0
2008-11-12	04:59:00	0
2008-11-12	05:00:00	0
2008-11-12	05:01:00	0
2008-11-12	05:02:00	0
2008-11-12	05:03:00	0
2008-11-12	05:04:00	0
2008-11-12	05:05:00	0
2008-11-12	05:06:00	0
2008-11-12	05:07:00	0
2008-11-12	05:08:00	0
2008-11-12	05:09:00	0
2008-11-12	05:10:00	0
2008-11-12	05:11:00	0
2008-11-12	05:12:00	0
2008-11-12	05:13:00	0
2008-11-12	05:14:00	0
2008-11-12	05:15:00	0
2008-11-12	05:16:00	0
2008-11-12	05:17:00	0
2008-11-12	05:18:00	0
2008-11-12	05:19:00	0
2008-11-12	05:20:00	0
2008-11-12	05:21:00	0
2008-11-12	05:22:00	0
2008-11-12	05:23:00	0
2008-11-12	05:24:00	0
2008-11-12	05:25:00	0
2008-11-12	05:26:00	0
2008-11-12	05:27:00	0
2008-11-12	05:28:00	0
2008-11-12	05:29:00	0
2008-11-12	05:30:00	0
2008-11-12	05:31:00	0
2008-11-12	05:32:00	0
2008-11-12	05:33:00	0
2008-11-12	05:34:00	0
2008-11-12	05:35:00	0
2008-11-12	05:36:00	0
2008-11-12	05:37:00	0
2008-11-12	05:38:00	0
2008-11-12	05:39:00	0
2008-11-12	05:40:00	0
2008-11-12	05:41:00	0
2008-11-12	05:42:00	0
2008-11-12	05:43:00	0
2008-11-12	05:44:00	0
2008-11-12	05:45:00	0
2008-11-12	05:46:00	0
2008-11-12	05:47:00	0
2008-11-12	05:48:00	0
2008-11-12	05:49:00	0
2008-11-12	05:50:00	0
2008-11-12	05:51:00	0
2008-11-12	05:52:00	0
2008-11-12	05:53:00	0
2008-11-12	05:54:00	0
2008-11-12	05:55:00	0
2008-11-12	05:56:00	0
2008-11-12	05:57:00	0
2008-11-12	05:58:00	0
2008-11-12	05:59:00	0
2008-11-12	06:00:00	0
2008-11-12	06:01:00	0
2008-11-12	06:02:00	0
2008-11-12	06:03:00	0
2008-11-12	06:04:00	0
2008-11-12	06:05:00	62
2008-11-12	06:06:00	33
2008-11-12	06:07:00	0
2008-11-12	06:08:00	0
2008-11-12	06:09:00	0
2008-11-12	06:10:00	0
2008-11-12	06:11:00	0
2008-11-12	06:12:00	0
2008-11-12	06:13:00	0
2008-11-12	06:14:00	0
2008-11-12	06:15:00	0
2008-11-12	06:16:00	0
2008-11-12	06:17:00	0
2008-11-12	06:18:00	0
2008-11-12	06:19:00	0
2008-11-12	06:20:00	0
2008-11-12	06:21:00	0
2008-11-12	06:22:00	0
2008-11-12	06:23:00	0
2008-11-12	06:24:00	0
2008-11-12	06:25:00	0
2008-11-12	06:26:00	0
2008-11-12	06:27:00	0
2008-11-12	06:28:00	0
2008-11-12	06:29:00	0
2008-11-12	06:30:00	0
2008-11-12	06:31:00	0
2008-11-12	06:32:00	0
2008-11-12	06:33:00	0
2008-11-12	06:34:00	0
2008-11-12	06:35:00	0
2008-11-12	06:36:00	0
2008-11-12	06:37:00	0
2008-11-12	06:38:00	0
2008-11-12	06:39:00	107
2008-11-12	06:40:00	0
2008-11-12	06:41:00	0
2008-11-12	06:42:00	0
2008-11-12	06:43:00	207
2008-11-12	06:44:00	1103
2008-11-12	06:45:00	752
2008-11-12	06:46:00	552
2008-11-12	06:47:00	869
2008-11-12	06:48:00	467
2008-11-12	06:49:00	675
2008-11-12	06:50:00	107
2008-11-12	06:51:00	0
2008-11-12	06:52:00	0
2008-11-12	06:53:00	342
2008-11-12	06:54:00	381
2008-11-12	06:55:00	24
2008-11-12	06:56:00	0
2008-11-12	06:57:00	0
2008-11-12	06:58:00	0
2008-11-12	06:59:00	0
2008-11-12	07:00:00	0
2008-11-12	07:01:00	0
2008-11-12	07:02:00	0
2008-11-12	07:03:00	0
2008-11-12	07:04:00	9
2008-11-12	07:05:00	14
2008-11-12	07:06:00	5
2008-11-12	07:07:00	0
2008-11-12	07:08:00	0
2008-11-12	07:09:00	0
2008-11-12	07:10:00	0
2008-11-12	07:11:00	0
2008-11-12	07:12:00	47
2008-11-12	07:13:00	9
2008-11-12	07:14:00	0
2008-11-12	07:15:00	0
2008-11-12	07:16:00	0
2008-11-12	07:17:00	0
2008-11-12	07:18:00	0
2008-11-12	07:19:00	24
2008-11-12	07:20:00	0
2008-11-12	07:21:00	0
2008-11-12	07:22:00	515
2008-11-12	07:23:00	314
2008-11-12	07:24:00	9
2008-11-12	07:25:00	5
2008-11-12	07:26:00	5
2008-11-12	07:27:00	222
2008-11-12	07:28:00	5
2008-11-12	07:29:00	0
2008-11-12	07:30:00	0
2008-11-12	07:31:00	0
2008-11-12	07:32:00	184
2008-11-12	07:33:00	19
2008-11-12	07:34:00	9
2008-11-12	07:35:00	0
2008-11-12	07:36:00	237
2008-11-12	07:37:00	24
2008-11-12	07:38:00	24
2008-11-12	07:39:00	0
2008-11-12	07:40:00	0
2008-11-12	07:41:00	0
2008-11-12	07:42:00	0
2008-11-12	07:43:00	0
2008-11-12	07:44:00	0
2008-11-12	07:45:00	0
2008-11-12	07:46:00	0
2008-11-12	07:47:00	24
2008-11-12	07:48:00	0
2008-11-12	07:49:00	0
2008-11-12	07:50:00	0
2008-11-12	07:51:00	0
2008-11-12	07:52:00	0
2008-11-12	07:53:00	0
2008-11-12	07:54:00	262
2008-11-12	07:55:00	565
2008-11-12	07:56:00	1061
2008-11-12	07:57:00	1754
2008-11-12	07:58:00	834
2008-11-12	07:59:00	768
2008-11-12	08:00:00	869
2008-11-12	08:01:00	445
2008-11-12	08:02:00	14
2008-11-12	08:03:00	184
2008-11-12	08:04:00	0
2008-11-12	08:05:00	304
2008-11-12	08:06:00	28
2008-11-12	08:07:00	5
2008-11-12	08:08:00	0
2008-11-12	08:09:00	0
2008-11-12	08:10:00	24
2008-11-12	08:11:00	0
2008-11-12	08:12:00	279
2008-11-12	08:13:00	0
2008-11-12	08:14:00	24
2008-11-12	08:15:00	0
2008-11-12	08:16:00	0
2008-11-12	08:17:00	0
2008-11-12	08:18:00	24
2008-11-12	08:19:00	0
2008-11-12	08:20:00	0
2008-11-12	08:21:00	0
2008-11-12	08:22:00	0
2008-11-12	08:23:00	5
2008-11-12	08:24:00	0
2008-11-12	08:25:00	0
2008-11-12	08:26:00	9
2008-11-12	08:27:00	0
2008-11-12	08:28:00	0
2008-11-12	08:29:00	0
2008-11-12	08:30:00	0
2008-11-12	08:31:00	0
2008-11-12	08:32:00	0
2008-11-12	08:33:00	5
2008-11-12	08:34:00	0
2008-11-12	08:35:00	101
2008-11-12	08:36:00	229
2008-11-12	08:37:00	101
2008-11-12	08:38:00	24
2008-11-12	08:39:00	0
2008-11-12	08:40:00	0
2008-11-12	08:41:00	57
2008-11-12	08:42:00	0
2008-11-12	08:43:00	52
2008-11-12	08:44:00	57
2008-11-12	08:45:00	5
2008-11-12	08:46:00	9
2008-11-12	08:47:00	0
2008-11-12	08:48:00	0
2008-11-12	08:49:00	0
2008-11-12	08:50:00	0
2008-11-12	08:51:00	0
2008-11-12	08:52:00	14
2008-11-12	08:53:00	0
2008-11-12	08:54:00	0
2008-11-12	08:55:00	552
2008-11-12	08:56:00	1125
2008-11-12	08:57:00	887
2008-11-12	08:58:00	705
2008-11-12	08:59:00	1020
2008-11-12	09:00:00	736
2008-11-12	09:01:00	137
2008-11-12	09:02:00	296
2008-11-12	09:03:00	5
2008-11-12	09:04:00	79
2008-11-12	09:05:00	412
2008-11-12	09:06:00	675
2008-11-12	09:07:00	402
2008-11-12	09:08:00	402
[truncated: 19,611 more rows]

## Sheet: 11.25.08
Actogram, Copy Raw Data, All Days
Identity:	Breeze
Filename:	E:\Active Research Files\meloxicam titre canine\cases\breeze\Breeze 11.25.08.AWC
Gender:	M
Age:	8
Height:	76.2 cm	30.0 in
Weight:	24.6 kg	54.2 lbs
Start Date:	25-Nov-2008 (Tue)
Start Time:	17:00:00
Interval:	1.00 mins
Date Stamp:	Time Stamp:	Activity Data:	Marker Press:
2008-11-25	00:00:00	0
2008-11-25	00:01:00	0
2008-11-25	00:02:00	0
2008-11-25	00:03:00	0
2008-11-25	00:04:00	0
2008-11-25	00:05:00	0
2008-11-25	00:06:00	0
2008-11-25	00:07:00	0
2008-11-25	00:08:00	0
2008-11-25	00:09:00	0
2008-11-25	00:10:00	0
2008-11-25	00:11:00	0
2008-11-25	00:12:00	0
2008-11-25	00:13:00	0
2008-11-25	00:14:00	0
2008-11-25	00:15:00	0
2008-11-25	00:16:00	0
2008-11-25	00:17:00	0
2008-11-25	00:18:00	0
2008-11-25	00:19:00	0
2008-11-25	00:20:00	0
2008-11-25	00:21:00	0
2008-11-25	00:22:00	0
2008-11-25	00:23:00	0
2008-11-25	00:24:00	0
2008-11-25	00:25:00	0
2008-11-25	00:26:00	0
2008-11-25	00:27:00	0
2008-11-25	00:28:00	0
2008-11-25	00:29:00	0
2008-11-25	00:30:00	0
2008-11-25	00:31:00	0
2008-11-25	00:32:00	0
2008-11-25	00:33:00	0
2008-11-25	00:34:00	0
2008-11-25	00:35:00	0
2008-11-25	00:36:00	0
2008-11-25	00:37:00	0
2008-11-25	00:38:00	0
2008-11-25	00:39:00	0
2008-11-25	00:40:00	0
2008-11-25	00:41:00	0
2008-11-25	00:42:00	0
2008-11-25	00:43:00	0
2008-11-25	00:44:00	0
2008-11-25	00:45:00	0
2008-11-25	00:46:00	0
2008-11-25	00:47:00	0
2008-11-25	00:48:00	0
2008-11-25	00:49:00	0
2008-11-25	00:50:00	0
2008-11-25	00:51:00	0
2008-11-25	00:52:00	0
2008-11-25	00:53:00	0
2008-11-25	00:54:00	0
2008-11-25	00:55:00	0
2008-11-25	00:56:00	0
2008-11-25	00:57:00	0
2008-11-25	00:58:00	0
2008-11-25	00:59:00	0
2008-11-25	01:00:00	0
2008-11-25	01:01:00	0
2008-11-25	01:02:00	0
2008-11-25	01:03:00	0
2008-11-25	01:04:00	0
2008-11-25	01:05:00	0
2008-11-25	01:06:00	0
2008-11-25	01:07:00	0
2008-11-25	01:08:00	0
2008-11-25	01:09:00	0
2008-11-25	01:10:00	0
2008-11-25	01:11:00	0
2008-11-25	01:12:00	0
2008-11-25	01:13:00	0
2008-11-25	01:14:00	0
2008-11-25	01:15:00	0
2008-11-25	01:16:00	0
2008-11-25	01:17:00	0
2008-11-25	01:18:00	0
2008-11-25	01:19:00	0
2008-11-25	01:20:00	0
2008-11-25	01:21:00	0
2008-11-25	01:22:00	0
2008-11-25	01:23:00	0
2008-11-25	01:24:00	0
2008-11-25	01:25:00	0
2008-11-25	01:26:00	0
2008-11-25	01:27:00	0
2008-11-25	01:28:00	0
2008-11-25	01:29:00	0
2008-11-25	01:30:00	0
2008-11-25	01:31:00	0
2008-11-25	01:32:00	0
2008-11-25	01:33:00	0
2008-11-25	01:34:00	0
2008-11-25	01:35:00	0
2008-11-25	01:36:00	0
2008-11-25	01:37:00	0
2008-11-25	01:38:00	0
2008-11-25	01:39:00	0
2008-11-25	01:40:00	0
2008-11-25	01:41:00	0
2008-11-25	01:42:00	0
2008-11-25	01:43:00	0
2008-11-25	01:44:00	0
2008-11-25	01:45:00	0
2008-11-25	01:46:00	0
2008-11-25	01:47:00	0
2008-11-25	01:48:00	0
2008-11-25	01:49:00	0
2008-11-25	01:50:00	0
2008-11-25	01:51:00	0
2008-11-25	01:52:00	0
2008-11-25	01:53:00	0
2008-11-25	01:54:00	0
2008-11-25	01:55:00	0
2008-11-25	01:56:00	0
2008-11-25	01:57:00	0
2008-11-25	01:58:00	0
2008-11-25	01:59:00	0
2008-11-25	02:00:00	0
2008-11-25	02:01:00	0
2008-11-25	02:02:00	0
2008-11-25	02:03:00	0
2008-11-25	02:04:00	0
2008-11-25	02:05:00	0
2008-11-25	02:06:00	0
2008-11-25	02:07:00	0
2008-11-25	02:08:00	0
2008-11-25	02:09:00	0
2008-11-25	02:10:00	0
2008-11-25	02:11:00	0
2008-11-25	02:12:00	0
2008-11-25	02:13:00	0
2008-11-25	02:14:00	0
2008-11-25	02:15:00	0
2008-11-25	02:16:00	0
2008-11-25	02:17:00	0
2008-11-25	02:18:00	0
2008-11-25	02:19:00	0
2008-11-25	02:20:00	0
2008-11-25	02:21:00	0
2008-11-25	02:22:00	0
2008-11-25	02:23:00	0
2008-11-25	02:24:00	0
2008-11-25	02:25:00	0
2008-11-25	02:26:00	0
2008-11-25	02:27:00	0
2008-11-25	02:28:00	0
2008-11-25	02:29:00	0
2008-11-25	02:30:00	0
2008-11-25	02:31:00	0
2008-11-25	02:32:00	0
2008-11-25	02:33:00	0
2008-11-25	02:34:00	0
2008-11-25	02:35:00	0
2008-11-25	02:36:00	0
2008-11-25	02:37:00	0
2008-11-25	02:38:00	0
2008-11-25	02:39:00	0
2008-11-25	02:40:00	0
2008-11-25	02:41:00	0
2008-11-25	02:42:00	0
2008-11-25	02:43:00	0
2008-11-25	02:44:00	0
2008-11-25	02:45:00	0
2008-11-25	02:46:00	0
2008-11-25	02:47:00	0
2008-11-25	02:48:00	0
2008-11-25	02:49:00	0
2008-11-25	02:50:00	0
2008-11-25	02:51:00	0
2008-11-25	02:52:00	0
2008-11-25	02:53:00	0
2008-11-25	02:54:00	0
2008-11-25	02:55:00	0
2008-11-25	02:56:00	0
2008-11-25	02:57:00	0
2008-11-25	02:58:00	0
2008-11-25	02:59:00	0
2008-11-25	03:00:00	0
2008-11-25	03:01:00	0
2008-11-25	03:02:00	0
2008-11-25	03:03:00	0
2008-11-25	03:04:00	0
2008-11-25	03:05:00	0
2008-11-25	03:06:00	0
2008-11-25	03:07:00	0
2008-11-25	03:08:00	0
2008-11-25	03:09:00	0
2008-11-25	03:10:00	0
2008-11-25	03:11:00	0
2008-11-25	03:12:00	0
2008-11-25	03:13:00	0
2008-11-25	03:14:00	0
2008-11-25	03:15:00	0
2008-11-25	03:16:00	0
2008-11-25	03:17:00	0
2008-11-25	03:18:00	0
2008-11-25	03:19:00	0
2008-11-25	03:20:00	0
2008-11-25	03:21:00	0
2008-11-25	03:22:00	0
2008-11-25	03:23:00	0
2008-11-25	03:24:00	0
2008-11-25	03:25:00	0
2008-11-25	03:26:00	0
2008-11-25	03:27:00	0
2008-11-25	03:28:00	0
2008-11-25	03:29:00	0
2008-11-25	03:30:00	0
2008-11-25	03:31:00	0
2008-11-25	03:32:00	0
2008-11-25	03:33:00	0
2008-11-25	03:34:00	0
2008-11-25	03:35:00	0
2008-11-25	03:36:00	0
2008-11-25	03:37:00	0
2008-11-25	03:38:00	0
2008-11-25	03:39:00	0
2008-11-25	03:40:00	0
2008-11-25	03:41:00	0
2008-11-25	03:42:00	0
2008-11-25	03:43:00	0
2008-11-25	03:44:00	0
2008-11-25	03:45:00	0
2008-11-25	03:46:00	0
2008-11-25	03:47:00	0
2008-11-25	03:48:00	0
2008-11-25	03:49:00	0
2008-11-25	03:50:00	0
2008-11-25	03:51:00	0
2008-11-25	03:52:00	0
2008-11-25	03:53:00	0
2008-11-25	03:54:00	0
2008-11-25	03:55:00	0
2008-11-25	03:56:00	0
2008-11-25	03:57:00	0
2008-11-25	03:58:00	0
2008-11-25	03:59:00	0
2008-11-25	04:00:00	0
2008-11-25	04:01:00	0
2008-11-25	04:02:00	0
2008-11-25	04:03:00	0
2008-11-25	04:04:00	0
2008-11-25	04:05:00	0
2008-11-25	04:06:00	0
2008-11-25	04:07:00	0
2008-11-25	04:08:00	0
2008-11-25	04:09:00	0
2008-11-25	04:10:00	0
2008-11-25	04:11:00	0
2008-11-25	04:12:00	0
2008-11-25	04:13:00	0
2008-11-25	04:14:00	0
2008-11-25	04:15:00	0
2008-11-25	04:16:00	0
2008-11-25	04:17:00	0
2008-11-25	04:18:00	0
2008-11-25	04:19:00	0
2008-11-25	04:20:00	0
2008-11-25	04:21:00	0
2008-11-25	04:22:00	0
2008-11-25	04:23:00	0
2008-11-25	04:24:00	0
2008-11-25	04:25:00	0
2008-11-25	04:26:00	0
2008-11-25	04:27:00	0
2008-11-25	04:28:00	0
2008-11-25	04:29:00	0
2008-11-25	04:30:00	0
2008-11-25	04:31:00	0
2008-11-25	04:32:00	0
2008-11-25	04:33:00	0
2008-11-25	04:34:00	0
2008-11-25	04:35:00	0
2008-11-25	04:36:00	0
2008-11-25	04:37:00	0
2008-11-25	04:38:00	0
2008-11-25	04:39:00	0
2008-11-25	04:40:00	0
2008-11-25	04:41:00	0
2008-11-25	04:42:00	0
2008-11-25	04:43:00	0
2008-11-25	04:44:00	0
2008-11-25	04:45:00	0
2008-11-25	04:46:00	0
2008-11-25	04:47:00	0
2008-11-25	04:48:00	0
2008-11-25	04:49:00	0
2008-11-25	04:50:00	0
2008-11-25	04:51:00	0
2008-11-25	04:52:00	0
2008-11-25	04:53:00	0
2008-11-25	04:54:00	0
2008-11-25	04:55:00	0
2008-11-25	04:56:00	0
2008-11-25	04:57:00	0
2008-11-25	04:58:00	0
2008-11-25	04:59:00	0
2008-11-25	05:00:00	0
2008-11-25	05:01:00	0
2008-11-25	05:02:00	0
2008-11-25	05:03:00	0
2008-11-25	05:04:00	0
2008-11-25	05:05:00	0
2008-11-25	05:06:00	0
2008-11-25	05:07:00	0
2008-11-25	05:08:00	0
2008-11-25	05:09:00	0
2008-11-25	05:10:00	0
2008-11-25	05:11:00	0
2008-11-25	05:12:00	0
2008-11-25	05:13:00	0
2008-11-25	05:14:00	0
2008-11-25	05:15:00	0
2008-11-25	05:16:00	0
2008-11-25	05:17:00	0
2008-11-25	05:18:00	0
2008-11-25	05:19:00	0
2008-11-25	05:20:00	0
2008-11-25	05:21:00	0
2008-11-25	05:22:00	0
2008-11-25	05:23:00	0
2008-11-25	05:24:00	0
2008-11-25	05:25:00	0
2008-11-25	05:26:00	0
2008-11-25	05:27:00	0
2008-11-25	05:28:00	0
2008-11-25	05:29:00	0
2008-11-25	05:30:00	0
2008-11-25	05:31:00	0
2008-11-25	05:32:00	0
2008-11-25	05:33:00	0
2008-11-25	05:34:00	0
2008-11-25	05:35:00	0
2008-11-25	05:36:00	0
2008-11-25	05:37:00	0
2008-11-25	05:38:00	0
2008-11-25	05:39:00	0
2008-11-25	05:40:00	0
2008-11-25	05:41:00	0
2008-11-25	05:42:00	0
2008-11-25	05:43:00	0
2008-11-25	05:44:00	0
2008-11-25	05:45:00	0
2008-11-25	05:46:00	0
2008-11-25	05:47:00	0
2008-11-25	05:48:00	0
2008-11-25	05:49:00	0
2008-11-25	05:50:00	0
2008-11-25	05:51:00	0
2008-11-25	05:52:00	0
2008-11-25	05:53:00	0
2008-11-25	05:54:00	0
2008-11-25	05:55:00	0
2008-11-25	05:56:00	0
2008-11-25	05:57:00	0
2008-11-25	05:58:00	0
2008-11-25	05:59:00	0
2008-11-25	06:00:00	0
2008-11-25	06:01:00	0
2008-11-25	06:02:00	0
2008-11-25	06:03:00	0
2008-11-25	06:04:00	0
2008-11-25	06:05:00	0
2008-11-25	06:06:00	0
2008-11-25	06:07:00	0
2008-11-25	06:08:00	0
2008-11-25	06:09:00	0
2008-11-25	06:10:00	0
2008-11-25	06:11:00	0
2008-11-25	06:12:00	0
2008-11-25	06:13:00	0
2008-11-25	06:14:00	0
2008-11-25	06:15:00	0
2008-11-25	06:16:00	0
2008-11-25	06:17:00	0
2008-11-25	06:18:00	0
2008-11-25	06:19:00	0
2008-11-25	06:20:00	0
2008-11-25	06:21:00	0
2008-11-25	06:22:00	0
2008-11-25	06:23:00	0
2008-11-25	06:24:00	0
2008-11-25	06:25:00	0
2008-11-25	06:26:00	0
2008-11-25	06:27:00	0
2008-11-25	06:28:00	0
2008-11-25	06:29:00	0
2008-11-25	06:30:00	0
2008-11-25	06:31:00	0
2008-11-25	06:32:00	0
2008-11-25	06:33:00	0
2008-11-25	06:34:00	0
2008-11-25	06:35:00	0
2008-11-25	06:36:00	0
2008-11-25	06:37:00	0
2008-11-25	06:38:00	0
2008-11-25	06:39:00	0
2008-11-25	06:40:00	0
2008-11-25	06:41:00	0
2008-11-25	06:42:00	0
2008-11-25	06:43:00	0
2008-11-25	06:44:00	0
2008-11-25	06:45:00	0
2008-11-25	06:46:00	0
2008-11-25	06:47:00	0
2008-11-25	06:48:00	0
2008-11-25	06:49:00	0
2008-11-25	06:50:00	0
2008-11-25	06:51:00	0
2008-11-25	06:52:00	0
2008-11-25	06:53:00	0
2008-11-25	06:54:00	0
2008-11-25	06:55:00	0
2008-11-25	06:56:00	0
2008-11-25	06:57:00	0
2008-11-25	06:58:00	0
2008-11-25	06:59:00	0
2008-11-25	07:00:00	0
2008-11-25	07:01:00	0
2008-11-25	07:02:00	0
2008-11-25	07:03:00	0
2008-11-25	07:04:00	0
2008-11-25	07:05:00	0
2008-11-25	07:06:00	0
2008-11-25	07:07:00	0
2008-11-25	07:08:00	0
2008-11-25	07:09:00	0
2008-11-25	07:10:00	0
2008-11-25	07:11:00	0
2008-11-25	07:12:00	0
2008-11-25	07:13:00	0
2008-11-25	07:14:00	0
2008-11-25	07:15:00	0
2008-11-25	07:16:00	0
2008-11-25	07:17:00	0
2008-11-25	07:18:00	0
2008-11-25	07:19:00	0
2008-11-25	07:20:00	0
2008-11-25	07:21:00	0
2008-11-25	07:22:00	0
2008-11-25	07:23:00	0
2008-11-25	07:24:00	0
2008-11-25	07:25:00	0
2008-11-25	07:26:00	0
2008-11-25	07:27:00	0
2008-11-25	07:28:00	0
2008-11-25	07:29:00	0
2008-11-25	07:30:00	0
2008-11-25	07:31:00	0
2008-11-25	07:32:00	0
2008-11-25	07:33:00	0
2008-11-25	07:34:00	0
2008-11-25	07:35:00	0
2008-11-25	07:36:00	0
2008-11-25	07:37:00	0
2008-11-25	07:38:00	0
2008-11-25	07:39:00	0
2008-11-25	07:40:00	0
2008-11-25	07:41:00	0
2008-11-25	07:42:00	0
2008-11-25	07:43:00	0
2008-11-25	07:44:00	0
2008-11-25	07:45:00	0
2008-11-25	07:46:00	0
2008-11-25	07:47:00	0
2008-11-25	07:48:00	0
2008-11-25	07:49:00	0
2008-11-25	07:50:00	0
2008-11-25	07:51:00	0
2008-11-25	07:52:00	0
2008-11-25	07:53:00	0
2008-11-25	07:54:00	0
2008-11-25	07:55:00	0
2008-11-25	07:56:00	0
2008-11-25	07:57:00	0
2008-11-25	07:58:00	0
2008-11-25	07:59:00	0
2008-11-25	08:00:00	0
2008-11-25	08:01:00	0
2008-11-25	08:02:00	0
2008-11-25	08:03:00	0
2008-11-25	08:04:00	0
2008-11-25	08:05:00	0
2008-11-25	08:06:00	0
2008-11-25	08:07:00	0
2008-11-25	08:08:00	0
2008-11-25	08:09:00	0
2008-11-25	08:10:00	0
2008-11-25	08:11:00	0
2008-11-25	08:12:00	0
2008-11-25	08:13:00	0
2008-11-25	08:14:00	0
2008-11-25	08:15:00	0
2008-11-25	08:16:00	0
2008-11-25	08:17:00	0
2008-11-25	08:18:00	0
2008-11-25	08:19:00	0
2008-11-25	08:20:00	0
2008-11-25	08:21:00	0
2008-11-25	08:22:00	0
2008-11-25	08:23:00	0
2008-11-25	08:24:00	0
2008-11-25	08:25:00	0
2008-11-25	08:26:00	0
2008-11-25	08:27:00	0
2008-11-25	08:28:00	0
2008-11-25	08:29:00	0
2008-11-25	08:30:00	0
2008-11-25	08:31:00	0
2008-11-25	08:32:00	0
2008-11-25	08:33:00	0
2008-11-25	08:34:00	0
2008-11-25	08:35:00	0
2008-11-25	08:36:00	0
2008-11-25	08:37:00	0
2008-11-25	08:38:00	0
2008-11-25	08:39:00	0
2008-11-25	08:40:00	0
2008-11-25	08:41:00	0
2008-11-25	08:42:00	0
2008-11-25	08:43:00	0
2008-11-25	08:44:00	0
2008-11-25	08:45:00	0
2008-11-25	08:46:00	0
2008-11-25	08:47:00	0
2008-11-25	08:48:00	0
2008-11-25	08:49:00	0
2008-11-25	08:50:00	0
2008-11-25	08:51:00	0
2008-11-25	08:52:00	0
2008-11-25	08:53:00	0
2008-11-25	08:54:00	0
2008-11-25	08:55:00	0
2008-11-25	08:56:00	0
2008-11-25	08:57:00	0
2008-11-25	08:58:00	0
2008-11-25	08:59:00	0
2008-11-25	09:00:00	0
2008-11-25	09:01:00	0
2008-11-25	09:02:00	0
2008-11-25	09:03:00	0
2008-11-25	09:04:00	0
2008-11-25	09:05:00	0
2008-11-25	09:06:00	0
2008-11-25	09:07:00	0
2008-11-25	09:08:00	0
2008-11-25	09:09:00	0
2008-11-25	09:10:00	0
2008-11-25	09:11:00	0
2008-11-25	09:12:00	0
2008-11-25	09:13:00	0
2008-11-25	09:14:00	0
2008-11-25	09:15:00	0
2008-11-25	09:16:00	0
2008-11-25	09:17:00	0
2008-11-25	09:18:00	0
2008-11-25	09:19:00	0
2008-11-25	09:20:00	0
2008-11-25	09:21:00	0
2008-11-25	09:22:00	0
2008-11-25	09:23:00	0
2008-11-25	09:24:00	0
2008-11-25	09:25:00	0
2008-11-25	09:26:00	0
2008-11-25	09:27:00	0
2008-11-25	09:28:00	0
2008-11-25	09:29:00	0
2008-11-25	09:30:00	0
2008-11-25	09:31:00	0
2008-11-25	09:32:00	0
2008-11-25	09:33:00	0
2008-11-25	09:34:00	0
2008-11-25	09:35:00	0
2008-11-25	09:36:00	0
2008-11-25	09:37:00	0
2008-11-25	09:38:00	0
2008-11-25	09:39:00	0
2008-11-25	09:40:00	0
2008-11-25	09:41:00	0
2008-11-25	09:42:00	0
2008-11-25	09:43:00	0
2008-11-25	09:44:00	0
2008-11-25	09:45:00	0
2008-11-25	09:46:00	0
2008-11-25	09:47:00	0
2008-11-25	09:48:00	0
2008-11-25	09:49:00	0
2008-11-25	09:50:00	0
2008-11-25	09:51:00	0
2008-11-25	09:52:00	0
2008-11-25	09:53:00	0
2008-11-25	09:54:00	0
2008-11-25	09:55:00	0
2008-11-25	09:56:00	0
2008-11-25	09:57:00	0
2008-11-25	09:58:00	0
2008-11-25	09:59:00	0
2008-11-25	10:00:00	0
2008-11-25	10:01:00	0
2008-11-25	10:02:00	0
2008-11-25	10:03:00	0
2008-11-25	10:04:00	0
2008-11-25	10:05:00	0
2008-11-25	10:06:00	0
2008-11-25	10:07:00	0
2008-11-25	10:08:00	0
2008-11-25	10:09:00	0
2008-11-25	10:10:00	0
2008-11-25	10:11:00	0
2008-11-25	10:12:00	0
2008-11-25	10:13:00	0
2008-11-25	10:14:00	0
2008-11-25	10:15:00	0
2008-11-25	10:16:00	0
2008-11-25	10:17:00	0
2008-11-25	10:18:00	0
2008-11-25	10:19:00	0
2008-11-25	10:20:00	0
2008-11-25	10:21:00	0
2008-11-25	10:22:00	0
2008-11-25	10:23:00	0
2008-11-25	10:24:00	0
2008-11-25	10:25:00	0
2008-11-25	10:26:00	0
2008-11-25	10:27:00	0
2008-11-25	10:28:00	0
2008-11-25	10:29:00	0
2008-11-25	10:30:00	0
2008-11-25	10:31:00	0
2008-11-25	10:32:00	0
2008-11-25	10:33:00	0
2008-11-25	10:34:00	0
2008-11-25	10:35:00	0
2008-11-25	10:36:00	0
2008-11-25	10:37:00	0
2008-11-25	10:38:00	0
2008-11-25	10:39:00	0
2008-11-25	10:40:00	0
2008-11-25	10:41:00	0
2008-11-25	10:42:00	0
2008-11-25	10:43:00	0
2008-11-25	10:44:00	0
2008-11-25	10:45:00	0
2008-11-25	10:46:00	0
2008-11-25	10:47:00	0
2008-11-25	10:48:00	0
2008-11-25	10:49:00	0
2008-11-25	10:50:00	0
2008-11-25	10:51:00	0
2008-11-25	10:52:00	0
2008-11-25	10:53:00	0
2008-11-25	10:54:00	0
2008-11-25	10:55:00	0
2008-11-25	10:56:00	0
2008-11-25	10:57:00	0
2008-11-25	10:58:00	0
2008-11-25	10:59:00	0
2008-11-25	11:00:00	0
2008-11-25	11:01:00	0
2008-11-25	11:02:00	0
2008-11-25	11:03:00	0
2008-11-25	11:04:00	0
2008-11-25	11:05:00	0
2008-11-25	11:06:00	0
2008-11-25	11:07:00	0
2008-11-25	11:08:00	0
2008-11-25	11:09:00	0
2008-11-25	11:10:00	0
2008-11-25	11:11:00	0
2008-11-25	11:12:00	0
2008-11-25	11:13:00	0
2008-11-25	11:14:00	0
2008-11-25	11:15:00	0
2008-11-25	11:16:00	0
2008-11-25	11:17:00	0
2008-11-25	11:18:00	0
2008-11-25	11:19:00	0
2008-11-25	11:20:00	0
2008-11-25	11:21:00	0
2008-11-25	11:22:00	0
2008-11-25	11:23:00	0
2008-11-25	11:24:00	0
2008-11-25	11:25:00	0
2008-11-25	11:26:00	0
2008-11-25	11:27:00	0
2008-11-25	11:28:00	0
2008-11-25	11:29:00	0
2008-11-25	11:30:00	0
2008-11-25	11:31:00	0
2008-11-25	11:32:00	0
2008-11-25	11:33:00	0
2008-11-25	11:34:00	0
2008-11-25	11:35:00	0
2008-11-25	11:36:00	0
2008-11-25	11:37:00	0
2008-11-25	11:38:00	0
2008-11-25	11:39:00	0
2008-11-25	11:40:00	0
2008-11-25	11:41:00	0
2008-11-25	11:42:00	0
2008-11-25	11:43:00	0
2008-11-25	11:44:00	0
2008-11-25	11:45:00	0
2008-11-25	11:46:00	0
2008-11-25	11:47:00	0
2008-11-25	11:48:00	0
2008-11-25	11:49:00	0
2008-11-25	11:50:00	0
2008-11-25	11:51:00	0
2008-11-25	11:52:00	0
2008-11-25	11:53:00	0
2008-11-25	11:54:00	0
2008-11-25	11:55:00	0
2008-11-25	11:56:00	0
2008-11-25	11:57:00	0
2008-11-25	11:58:00	0
2008-11-25	11:59:00	0
2008-11-25	12:00:00	0
2008-11-25	12:01:00	0
2008-11-25	12:02:00	0
2008-11-25	12:03:00	0
2008-11-25	12:04:00	0
2008-11-25	12:05:00	0
2008-11-25	12:06:00	0
2008-11-25	12:07:00	0
2008-11-25	12:08:00	0
2008-11-25	12:09:00	0
2008-11-25	12:10:00	0
2008-11-25	12:11:00	0
2008-11-25	12:12:00	0
2008-11-25	12:13:00	0
2008-11-25	12:14:00	0
2008-11-25	12:15:00	0
2008-11-25	12:16:00	0
2008-11-25	12:17:00	0
2008-11-25	12:18:00	0
2008-11-25	12:19:00	0
2008-11-25	12:20:00	0
2008-11-25	12:21:00	0
2008-11-25	12:22:00	0
2008-11-25	12:23:00	0
2008-11-25	12:24:00	0
2008-11-25	12:25:00	0
2008-11-25	12:26:00	0
2008-11-25	12:27:00	0
2008-11-25	12:28:00	0
2008-11-25	12:29:00	0
2008-11-25	12:30:00	0
2008-11-25	12:31:00	0
2008-11-25	12:32:00	0
2008-11-25	12:33:00	0
2008-11-25	12:34:00	0
2008-11-25	12:35:00	0
2008-11-25	12:36:00	0
2008-11-25	12:37:00	0
2008-11-25	12:38:00	0
2008-11-25	12:39:00	0
2008-11-25	12:40:00	0
2008-11-25	12:41:00	0
2008-11-25	12:42:00	0
2008-11-25	12:43:00	0
2008-11-25	12:44:00	0
2008-11-25	12:45:00	0
2008-11-25	12:46:00	0
2008-11-25	12:47:00	0
2008-11-25	12:48:00	0
2008-11-25	12:49:00	0
2008-11-25	12:50:00	0
2008-11-25	12:51:00	0
2008-11-25	12:52:00	0
2008-11-25	12:53:00	0
2008-11-25	12:54:00	0
2008-11-25	12:55:00	0
2008-11-25	12:56:00	0
2008-11-25	12:57:00	0
2008-11-25	12:58:00	0
2008-11-25	12:59:00	0
2008-11-25	13:00:00	0
2008-11-25	13:01:00	0
2008-11-25	13:02:00	0
2008-11-25	13:03:00	0
2008-11-25	13:04:00	0
2008-11-25	13:05:00	0
2008-11-25	13:06:00	0
2008-11-25	13:07:00	0
2008-11-25	13:08:00	0
2008-11-25	13:09:00	0
2008-11-25	13:10:00	0
2008-11-25	13:11:00	0
2008-11-25	13:12:00	0
2008-11-25	13:13:00	0
2008-11-25	13:14:00	0
2008-11-25	13:15:00	0
2008-11-25	13:16:00	0
2008-11-25	13:17:00	0
2008-11-25	13:18:00	0
2008-11-25	13:19:00	0
2008-11-25	13:20:00	0
2008-11-25	13:21:00	0
2008-11-25	13:22:00	0
2008-11-25	13:23:00	0
2008-11-25	13:24:00	0
2008-11-25	13:25:00	0
2008-11-25	13:26:00	0
2008-11-25	13:27:00	0
2008-11-25	13:28:00	0
2008-11-25	13:29:00	0
2008-11-25	13:30:00	0
2008-11-25	13:31:00	0
2008-11-25	13:32:00	0
2008-11-25	13:33:00	0
2008-11-25	13:34:00	0
2008-11-25	13:35:00	0
2008-11-25	13:36:00	0
2008-11-25	13:37:00	0
2008-11-25	13:38:00	0
2008-11-25	13:39:00	0
2008-11-25	13:40:00	0
2008-11-25	13:41:00	0
2008-11-25	13:42:00	0
2008-11-25	13:43:00	0
2008-11-25	13:44:00	0
2008-11-25	13:45:00	0
2008-11-25	13:46:00	0
2008-11-25	13:47:00	0
2008-11-25	13:48:00	0
2008-11-25	13:49:00	0
2008-11-25	13:50:00	0
2008-11-25	13:51:00	0
2008-11-25	13:52:00	0
2008-11-25	13:53:00	0
2008-11-25	13:54:00	0
2008-11-25	13:55:00	0
2008-11-25	13:56:00	0
2008-11-25	13:57:00	0
2008-11-25	13:58:00	0
2008-11-25	13:59:00	0
2008-11-25	14:00:00	0
2008-11-25	14:01:00	0
2008-11-25	14:02:00	0
2008-11-25	14:03:00	0
2008-11-25	14:04:00	0
2008-11-25	14:05:00	0
2008-11-25	14:06:00	0
2008-11-25	14:07:00	0
2008-11-25	14:08:00	0
2008-11-25	14:09:00	0
2008-11-25	14:10:00	0
2008-11-25	14:11:00	0
2008-11-25	14:12:00	0
2008-11-25	14:13:00	0
2008-11-25	14:14:00	0
2008-11-25	14:15:00	0
2008-11-25	14:16:00	0
2008-11-25	14:17:00	0
2008-11-25	14:18:00	0
2008-11-25	14:19:00	0
2008-11-25	14:20:00	0
2008-11-25	14:21:00	0
2008-11-25	14:22:00	0
2008-11-25	14:23:00	0
2008-11-25	14:24:00	0
2008-11-25	14:25:00	0
2008-11-25	14:26:00	0
2008-11-25	14:27:00	0
2008-11-25	14:28:00	0
2008-11-25	14:29:00	0
2008-11-25	14:30:00	0
2008-11-25	14:31:00	0
2008-11-25	14:32:00	0
2008-11-25	14:33:00	0
2008-11-25	14:34:00	0
2008-11-25	14:35:00	0
2008-11-25	14:36:00	0
2008-11-25	14:37:00	0
2008-11-25	14:38:00	0
2008-11-25	14:39:00	0
2008-11-25	14:40:00	0
2008-11-25	14:41:00	0
2008-11-25	14:42:00	0
2008-11-25	14:43:00	0
2008-11-25	14:44:00	0
2008-11-25	14:45:00	0
2008-11-25	14:46:00	0
2008-11-25	14:47:00	0
2008-11-25	14:48:00	0
2008-11-25	14:49:00	0
2008-11-25	14:50:00	0
2008-11-25	14:51:00	0
2008-11-25	14:52:00	0
2008-11-25	14:53:00	0
2008-11-25	14:54:00	0
2008-11-25	14:55:00	0
2008-11-25	14:56:00	0
2008-11-25	14:57:00	0
2008-11-25	14:58:00	0
2008-11-25	14:59:00	0
2008-11-25	15:00:00	0
2008-11-25	15:01:00	0
2008-11-25	15:02:00	0
2008-11-25	15:03:00	0
2008-11-25	15:04:00	0
2008-11-25	15:05:00	0
2008-11-25	15:06:00	0
2008-11-25	15:07:00	0
2008-11-25	15:08:00	0
2008-11-25	15:09:00	0
2008-11-25	15:10:00	0
2008-11-25	15:11:00	0
2008-11-25	15:12:00	0
2008-11-25	15:13:00	0
2008-11-25	15:14:00	0
2008-11-25	15:15:00	0
2008-11-25	15:16:00	0
2008-11-25	15:17:00	0
2008-11-25	15:18:00	0
2008-11-25	15:19:00	0
2008-11-25	15:20:00	0
2008-11-25	15:21:00	0
2008-11-25	15:22:00	0
2008-11-25	15:23:00	0
2008-11-25	15:24:00	0
2008-11-25	15:25:00	0
2008-11-25	15:26:00	0
2008-11-25	15:27:00	0
2008-11-25	15:28:00	0
2008-11-25	15:29:00	0
2008-11-25	15:30:00	0
2008-11-25	15:31:00	0
2008-11-25	15:32:00	0
2008-11-25	15:33:00	0
2008-11-25	15:34:00	0
2008-11-25	15:35:00	0
2008-11-25	15:36:00	0
2008-11-25	15:37:00	0
2008-11-25	15:38:00	0
2008-11-25	15:39:00	0
2008-11-25	15:40:00	0
2008-11-25	15:41:00	0
2008-11-25	15:42:00	0
2008-11-25	15:43:00	0
2008-11-25	15:44:00	0
2008-11-25	15:45:00	0
2008-11-25	15:46:00	0
2008-11-25	15:47:00	0
2008-11-25	15:48:00	0
2008-11-25	15:49:00	0
2008-11-25	15:50:00	0
2008-11-25	15:51:00	0
2008-11-25	15:52:00	0
2008-11-25	15:53:00	0
2008-11-25	15:54:00	0
2008-11-25	15:55:00	0
2008-11-25	15:56:00	0
2008-11-25	15:57:00	0
2008-11-25	15:58:00	0
2008-11-25	15:59:00	0
2008-11-25	16:00:00	0
2008-11-25	16:01:00	0
2008-11-25	16:02:00	0
2008-11-25	16:03:00	0
2008-11-25	16:04:00	0
2008-11-25	16:05:00	0
2008-11-25	16:06:00	0
2008-11-25	16:07:00	0
2008-11-25	16:08:00	0
2008-11-25	16:09:00	0
2008-11-25	16:10:00	0
2008-11-25	16:11:00	0
2008-11-25	16:12:00	0
2008-11-25	16:13:00	0
2008-11-25	16:14:00	0
2008-11-25	16:15:00	0
2008-11-25	16:16:00	0
2008-11-25	16:17:00	0
2008-11-25	16:18:00	0
2008-11-25	16:19:00	0
2008-11-25	16:20:00	0
2008-11-25	16:21:00	0
2008-11-25	16:22:00	0
2008-11-25	16:23:00	0
2008-11-25	16:24:00	0
2008-11-25	16:25:00	0
2008-11-25	16:26:00	0
2008-11-25	16:27:00	0
2008-11-25	16:28:00	0
2008-11-25	16:29:00	0
2008-11-25	16:30:00	0
2008-11-25	16:31:00	0
2008-11-25	16:32:00	0
2008-11-25	16:33:00	0
2008-11-25	16:34:00	0
2008-11-25	16:35:00	0
2008-11-25	16:36:00	0
2008-11-25	16:37:00	0
2008-11-25	16:38:00	0
2008-11-25	16:39:00	0
2008-11-25	16:40:00	0
2008-11-25	16:41:00	0
2008-11-25	16:42:00	0
2008-11-25	16:43:00	0
2008-11-25	16:44:00	0
2008-11-25	16:45:00	0
2008-11-25	16:46:00	0
2008-11-25	16:47:00	0
2008-11-25	16:48:00	0
2008-11-25	16:49:00	0
2008-11-25	16:50:00	0
2008-11-25	16:51:00	0
2008-11-25	16:52:00	0
2008-11-25	16:53:00	0
2008-11-25	16:54:00	0
2008-11-25	16:55:00	0
2008-11-25	16:56:00	0
2008-11-25	16:57:00	0
2008-11-25	16:58:00	0
2008-11-25	16:59:00	0
2008-11-25	17:00:00	0	M
2008-11-25	17:01:00	0
2008-11-25	17:02:00	0
2008-11-25	17:03:00	0
2008-11-25	17:04:00	0
2008-11-25	17:05:00	5
2008-11-25	17:06:00	5
2008-11-25	17:07:00	0
2008-11-25	17:08:00	0
2008-11-25	17:09:00	0
2008-11-25	17:10:00	0
2008-11-25	17:11:00	0
2008-11-25	17:12:00	9
2008-11-25	17:13:00	0
2008-11-25	17:14:00	323
2008-11-25	17:15:00	539
2008-11-25	17:16:00	245
2008-11-25	17:17:00	84
2008-11-25	17:18:00	33
2008-11-25	17:19:00	24
2008-11-25	17:20:00	62
2008-11-25	17:21:00	67
2008-11-25	17:22:00	73
2008-11-25	17:23:00	43
2008-11-25	17:24:00	28
2008-11-25	17:25:00	5
2008-11-25	17:26:00	52
2008-11-25	17:27:00	9
2008-11-25	17:28:00	0
2008-11-25	17:29:00	33
2008-11-25	17:30:00	47
2008-11-25	17:31:00	90
2008-11-25	17:32:00	24
2008-11-25	17:33:00	9
2008-11-25	17:34:00	28
2008-11-25	17:35:00	14
2008-11-25	17:36:00	14
2008-11-25	17:37:00	47
2008-11-25	17:38:00	137
2008-11-25	17:39:00	253
2008-11-25	17:40:00	113
2008-11-25	17:41:00	38
2008-11-25	17:42:00	214
2008-11-25	17:43:00	0
2008-11-25	17:44:00	0
2008-11-25	17:45:00	5
2008-11-25	17:46:00	28
2008-11-25	17:47:00	0
2008-11-25	17:48:00	0
2008-11-25	17:49:00	0
2008-11-25	17:50:00	1410
2008-11-25	17:51:00	3324
2008-11-25	17:52:00	3056
2008-11-25	17:53:00	296
2008-11-25	17:54:00	262
2008-11-25	17:55:00	262
2008-11-25	17:56:00	171
2008-11-25	17:57:00	323
2008-11-25	17:58:00	192
2008-11-25	17:59:00	433
2008-11-25	18:00:00	423
2008-11-25	18:01:00	24
2008-11-25	18:02:00	0
2008-11-25	18:03:00	0
2008-11-25	18:04:00	38
2008-11-25	18:05:00	5
2008-11-25	18:06:00	5
2008-11-25	18:07:00	0
2008-11-25	18:08:00	361
2008-11-25	18:09:00	479
2008-11-25	18:10:00	184
2008-11-25	18:11:00	164
2008-11-25	18:12:00	184
2008-11-25	18:13:00	171
2008-11-25	18:14:00	270
2008-11-25	18:15:00	52
2008-11-25	18:16:00	14
2008-11-25	18:17:00	131
2008-11-25	18:18:00	214
2008-11-25	18:19:00	304
2008-11-25	18:20:00	253
2008-11-25	18:21:00	262
2008-11-25	18:22:00	1633
2008-11-25	18:23:00	1951
2008-11-25	18:24:00	1125
2008-11-25	18:25:00	1020
2008-11-25	18:26:00	721
2008-11-25	18:27:00	423
2008-11-25	18:28:00	222
2008-11-25	18:29:00	0
2008-11-25	18:30:00	9
2008-11-25	18:31:00	5
2008-11-25	18:32:00	0
2008-11-25	18:33:00	107
2008-11-25	18:34:00	57
2008-11-25	18:35:00	137
2008-11-25	18:36:00	342
2008-11-25	18:37:00	296
2008-11-25	18:38:00	253
2008-11-25	18:39:00	592
2008-11-25	18:40:00	752
2008-11-25	18:41:00	578
2008-11-25	18:42:00	229
2008-11-25	18:43:00	43
2008-11-25	18:44:00	96
2008-11-25	18:45:00	0
2008-11-25	18:46:00	184
2008-11-25	18:47:00	28
2008-11-25	18:48:00	352
2008-11-25	18:49:00	73
2008-11-25	18:50:00	24
2008-11-25	18:51:00	90
2008-11-25	18:52:00	270
2008-11-25	18:53:00	371
2008-11-25	18:54:00	262
2008-11-25	18:55:00	245
2008-11-25	18:56:00	131
2008-11-25	18:57:00	352
2008-11-25	18:58:00	456
2008-11-25	18:59:00	131
2008-11-25	19:00:00	0
2008-11-25	19:01:00	62
2008-11-25	19:02:00	14
2008-11-25	19:03:00	279
2008-11-25	19:04:00	119
2008-11-25	19:05:00	9
2008-11-25	19:06:00	314
2008-11-25	19:07:00	38
2008-11-25	19:08:00	164
2008-11-25	19:09:00	119
2008-11-25	19:10:00	245
2008-11-25	19:11:00	157
2008-11-25	19:12:00	222
2008-11-25	19:13:00	207
2008-11-25	19:14:00	119
2008-11-25	19:15:00	342
2008-11-25	19:16:00	9
2008-11-25	19:17:00	96
2008-11-25	19:18:00	5
2008-11-25	19:19:00	323
2008-11-25	19:20:00	1818
2008-11-25	19:21:00	552
2008-11-25	19:22:00	0
2008-11-25	19:23:00	84
2008-11-25	19:24:00	67
2008-11-25	19:25:00	0
2008-11-25	19:26:00	5
2008-11-25	19:27:00	0
2008-11-25	19:28:00	423
2008-11-25	19:29:00	73
2008-11-25	19:30:00	14
2008-11-25	19:31:00	0
2008-11-25	19:32:00	0
2008-11-25	19:33:00	0
2008-11-25	19:34:00	0
2008-11-25	19:35:00	14
2008-11-25	19:36:00	0
2008-11-25	19:37:00	0
2008-11-25	19:38:00	0
2008-11-25	19:39:00	0
2008-11-25	19:40:00	9
2008-11-25	19:41:00	0
2008-11-25	19:42:00	0
2008-11-25	19:43:00	0
2008-11-25	19:44:00	0
2008-11-25	19:45:00	0
2008-11-25	19:46:00	0
2008-11-25	19:47:00	43
2008-11-25	19:48:00	0
2008-11-25	19:49:00	5
2008-11-25	19:50:00	467
2008-11-25	19:51:00	270
2008-11-25	19:52:00	84
2008-11-25	19:53:00	342
2008-11-25	19:54:00	14
2008-11-25	19:55:00	0
2008-11-25	19:56:00	0
2008-11-25	19:57:00	0
2008-11-25	19:58:00	0
2008-11-25	19:59:00	0
2008-11-25	20:00:00	0
2008-11-25	20:01:00	5
2008-11-25	20:02:00	0
2008-11-25	20:03:00	0
2008-11-25	20:04:00	0
2008-11-25	20:05:00	0
2008-11-25	20:06:00	0
2008-11-25	20:07:00	0
2008-11-25	20:08:00	0
2008-11-25	20:09:00	79
2008-11-25	20:10:00	57
2008-11-25	20:11:00	19
2008-11-25	20:12:00	79
2008-11-25	20:13:00	0
2008-11-25	20:14:00	0
2008-11-25	20:15:00	14
2008-11-25	20:16:00	5
2008-11-25	20:17:00	0
2008-11-25	20:18:00	0
2008-11-25	20:19:00	33
2008-11-25	20:20:00	5
2008-11-25	20:21:00	0
2008-11-25	20:22:00	0
2008-11-25	20:23:00	0
2008-11-25	20:24:00	0
2008-11-25	20:25:00	0
2008-11-25	20:26:00	0
2008-11-25	20:27:00	0
2008-11-25	20:28:00	0
2008-11-25	20:29:00	177
2008-11-25	20:30:00	361
2008-11-25	20:31:00	0
2008-11-25	20:32:00	9
2008-11-25	20:33:00	90
2008-11-25	20:34:00	0
2008-11-25	20:35:00	0
2008-11-25	20:36:00	0
2008-11-25	20:37:00	33
2008-11-25	20:38:00	5
2008-11-25	20:39:00	632
2008-11-25	20:40:00	222
2008-11-25	20:41:00	164
2008-11-25	20:42:00	113
2008-11-25	20:43:00	352
2008-11-25	20:44:00	33
2008-11-25	20:45:00	296
2008-11-25	20:46:00	28
2008-11-25	20:47:00	0
2008-11-25	20:48:00	0
2008-11-25	20:49:00	0
2008-11-25	20:50:00	28
2008-11-25	20:51:00	9
2008-11-25	20:52:00	38
2008-11-25	20:53:00	57
2008-11-25	20:54:00	0
2008-11-25	20:55:00	0
2008-11-25	20:56:00	0
2008-11-25	20:57:00	14
2008-11-25	20:58:00	14
2008-11-25	20:59:00	0
2008-11-25	21:00:00	0
2008-11-25	21:01:00	0
2008-11-25	21:02:00	79
2008-11-25	21:03:00	618
2008-11-25	21:04:00	9
2008-11-25	21:05:00	0
2008-11-25	21:06:00	0
2008-11-25	21:07:00	0
2008-11-25	21:08:00	0
2008-11-25	21:09:00	0
2008-11-25	21:10:00	0
2008-11-25	21:11:00	0
2008-11-25	21:12:00	0
2008-11-25	21:13:00	0
2008-11-25	21:14:00	0
2008-11-25	21:15:00	433
2008-11-25	21:16:00	67
2008-11-25	21:17:00	0
2008-11-25	21:18:00	0
2008-11-25	21:19:00	0
2008-11-25	21:20:00	0
2008-11-25	21:21:00	296
2008-11-25	21:22:00	184
2008-11-25	21:23:00	184
2008-11-25	21:24:00	171
2008-11-25	21:25:00	0
2008-11-25	21:26:00	9
2008-11-25	21:27:00	0
2008-11-25	21:28:00	9
2008-11-25	21:29:00	9
2008-11-25	21:30:00	0
2008-11-25	21:31:00	0
2008-11-25	21:32:00	0
2008-11-25	21:33:00	0
2008-11-25	21:34:00	0
2008-11-25	21:35:00	800
2008-11-25	21:36:00	2366
2008-11-25	21:37:00	1723
2008-11-25	21:38:00	1000
2008-11-25	21:39:00	392
2008-11-25	21:40:00	323
2008-11-25	21:41:00	342
2008-11-25	21:42:00	479
2008-11-25	21:43:00	137
2008-11-25	21:44:00	214
2008-11-25	21:45:00	171
2008-11-25	21:46:00	402
2008-11-25	21:47:00	0
2008-11-25	21:48:00	14
2008-11-25	21:49:00	1723
2008-11-25	21:50:00	752
2008-11-25	21:51:00	752
2008-11-25	21:52:00	333
2008-11-25	21:53:00	270
2008-11-25	21:54:00	38
2008-11-25	21:55:00	131
2008-11-25	21:56:00	381
2008-11-25	21:57:00	578
2008-11-25	21:58:00	5
2008-11-25	21:59:00	0
2008-11-25	22:00:00	0
2008-11-25	22:01:00	19
2008-11-25	22:02:00	647
2008-11-25	22:03:00	84
2008-11-25	22:04:00	157
2008-11-25	22:05:00	245
2008-11-25	22:06:00	222
2008-11-25	22:07:00	19
2008-11-25	22:08:00	0
2008-11-25	22:09:00	0
2008-11-25	22:10:00	9
2008-11-25	22:11:00	392
2008-11-25	22:12:00	618
2008-11-25	22:13:00	270
2008-11-25	22:14:00	552
2008-11-25	22:15:00	296
2008-11-25	22:16:00	9
2008-11-25	22:17:00	5
2008-11-25	22:18:00	28
2008-11-25	22:19:00	0
2008-11-25	22:20:00	0
2008-11-25	22:21:00	0
2008-11-25	22:22:00	0
2008-11-25	22:23:00	0
2008-11-25	22:24:00	0
2008-11-25	22:25:00	0
2008-11-25	22:26:00	0
2008-11-25	22:27:00	0
2008-11-25	22:28:00	0
2008-11-25	22:29:00	0
2008-11-25	22:30:00	0
2008-11-25	22:31:00	0
2008-11-25	22:32:00	0
2008-11-25	22:33:00	0
2008-11-25	22:34:00	0
2008-11-25	22:35:00	0
2008-11-25	22:36:00	0
2008-11-25	22:37:00	0
2008-11-25	22:38:00	0
2008-11-25	22:39:00	0
2008-11-25	22:40:00	0
2008-11-25	22:41:00	0
2008-11-25	22:42:00	0
2008-11-25	22:43:00	24
2008-11-25	22:44:00	0
2008-11-25	22:45:00	0
2008-11-25	22:46:00	0
2008-11-25	22:47:00	5
2008-11-25	22:48:00	84
2008-11-25	22:49:00	0
2008-11-25	22:50:00	0
2008-11-25	22:51:00	0
2008-11-25	22:52:00	0
2008-11-25	22:53:00	0
2008-11-25	22:54:00	0
2008-11-25	22:55:00	0
2008-11-25	22:56:00	0
2008-11-25	22:57:00	0
2008-11-25	22:58:00	0
2008-11-25	22:59:00	0
2008-11-25	23:00:00	0
2008-11-25	23:01:00	0
2008-11-25	23:02:00	0
2008-11-25	23:03:00	0
2008-11-25	23:04:00	0
2008-11-25	23:05:00	0
2008-11-25	23:06:00	0
2008-11-25	23:07:00	0
2008-11-25	23:08:00	0
2008-11-25	23:09:00	0
2008-11-25	23:10:00	0
2008-11-25	23:11:00	0
2008-11-25	23:12:00	0
2008-11-25	23:13:00	0
2008-11-25	23:14:00	0
2008-11-25	23:15:00	14
2008-11-25	23:16:00	0
2008-11-25	23:17:00	0
2008-11-25	23:18:00	736
2008-11-25	23:19:00	151
2008-11-25	23:20:00	131
2008-11-25	23:21:00	79
2008-11-25	23:22:00	262
2008-11-25	23:23:00	214
2008-11-25	23:24:00	5
2008-11-25	23:25:00	0
2008-11-25	23:26:00	0
2008-11-25	23:27:00	0
2008-11-25	23:28:00	0
2008-11-25	23:29:00	0
2008-11-25	23:30:00	0
2008-11-25	23:31:00	0
2008-11-25	23:32:00	0
2008-11-25	23:33:00	57
2008-11-25	23:34:00	24
2008-11-25	23:35:00	5
2008-11-25	23:36:00	0
2008-11-25	23:37:00	0
2008-11-25	23:38:00	0
2008-11-25	23:39:00	0
2008-11-25	23:40:00	0
2008-11-25	23:41:00	0
2008-11-25	23:42:00	0
2008-11-25	23:43:00	0
2008-11-25	23:44:00	0
2008-11-25	23:45:00	0
2008-11-25	23:46:00	5
2008-11-25	23:47:00	0
2008-11-25	23:48:00	0
2008-11-25	23:49:00	0
2008-11-25	23:50:00	0
2008-11-25	23:51:00	0
2008-11-25	23:52:00	0
2008-11-25	23:53:00	0
2008-11-25	23:54:00	0
2008-11-25	23:55:00	0
2008-11-25	23:56:00	0
2008-11-25	23:57:00	0
2008-11-25	23:58:00	0
2008-11-25	23:59:00	0
2008-11-26	00:00:00	0
2008-11-26	00:01:00	0
2008-11-26	00:02:00	0
2008-11-26	00:03:00	0
2008-11-26	00:04:00	0
2008-11-26	00:05:00	0
2008-11-26	00:06:00	0
2008-11-26	00:07:00	9
2008-11-26	00:08:00	0
2008-11-26	00:09:00	0
2008-11-26	00:10:00	43
2008-11-26	00:11:00	5
2008-11-26	00:12:00	0
2008-11-26	00:13:00	0
2008-11-26	00:14:00	0
2008-11-26	00:15:00	0
2008-11-26	00:16:00	0
2008-11-26	00:17:00	0
2008-11-26	00:18:00	0
2008-11-26	00:19:00	0
2008-11-26	00:20:00	5
2008-11-26	00:21:00	9
2008-11-26	00:22:00	5
2008-11-26	00:23:00	19
2008-11-26	00:24:00	5
2008-11-26	00:25:00	0
2008-11-26	00:26:00	392
2008-11-26	00:27:00	19
2008-11-26	00:28:00	214
2008-11-26	00:29:00	0
2008-11-26	00:30:00	0
2008-11-26	00:31:00	52
2008-11-26	00:32:00	0
2008-11-26	00:33:00	0
2008-11-26	00:34:00	0
2008-11-26	00:35:00	0
2008-11-26	00:36:00	0
2008-11-26	00:37:00	0
2008-11-26	00:38:00	0
2008-11-26	00:39:00	0
2008-11-26	00:40:00	0
2008-11-26	00:41:00	0
2008-11-26	00:42:00	0
2008-11-26	00:43:00	0
2008-11-26	00:44:00	0
2008-11-26	00:45:00	0
2008-11-26	00:46:00	0
2008-11-26	00:47:00	0
2008-11-26	00:48:00	0
2008-11-26	00:49:00	0
2008-11-26	00:50:00	0
2008-11-26	00:51:00	0
2008-11-26	00:52:00	0
2008-11-26	00:53:00	0
2008-11-26	00:54:00	0
2008-11-26	00:55:00	0
2008-11-26	00:56:00	0
2008-11-26	00:57:00	0
2008-11-26	00:58:00	0
2008-11-26	00:59:00	0
2008-11-26	01:00:00	0
2008-11-26	01:01:00	0
2008-11-26	01:02:00	0
2008-11-26	01:03:00	0
2008-11-26	01:04:00	0
2008-11-26	01:05:00	0
2008-11-26	01:06:00	0
2008-11-26	01:07:00	52
2008-11-26	01:08:00	24
2008-11-26	01:09:00	0
2008-11-26	01:10:00	0
2008-11-26	01:11:00	0
2008-11-26	01:12:00	0
2008-11-26	01:13:00	0
2008-11-26	01:14:00	0
2008-11-26	01:15:00	0
2008-11-26	01:16:00	0
2008-11-26	01:17:00	0
2008-11-26	01:18:00	0
2008-11-26	01:19:00	0
2008-11-26	01:20:00	0
2008-11-26	01:21:00	0
2008-11-26	01:22:00	0
2008-11-26	01:23:00	0
2008-11-26	01:24:00	0
2008-11-26	01:25:00	0
2008-11-26	01:26:00	0
2008-11-26	01:27:00	0
2008-11-26	01:28:00	0
2008-11-26	01:29:00	0
2008-11-26	01:30:00	0
2008-11-26	01:31:00	0
2008-11-26	01:32:00	0
2008-11-26	01:33:00	0
2008-11-26	01:34:00	0
2008-11-26	01:35:00	0
2008-11-26	01:36:00	0
2008-11-26	01:37:00	0
2008-11-26	01:38:00	0
2008-11-26	01:39:00	0
2008-11-26	01:40:00	0
2008-11-26	01:41:00	0
2008-11-26	01:42:00	0
2008-11-26	01:43:00	0
2008-11-26	01:44:00	0
2008-11-26	01:45:00	0
2008-11-26	01:46:00	0
2008-11-26	01:47:00	0
2008-11-26	01:48:00	0
2008-11-26	01:49:00	0
2008-11-26	01:50:00	0
2008-11-26	01:51:00	0
2008-11-26	01:52:00	0
2008-11-26	01:53:00	0
2008-11-26	01:54:00	0
2008-11-26	01:55:00	0
2008-11-26	01:56:00	0
2008-11-26	01:57:00	0
2008-11-26	01:58:00	0
2008-11-26	01:59:00	0
2008-11-26	02:00:00	0
2008-11-26	02:01:00	0
2008-11-26	02:02:00	0
2008-11-26	02:03:00	0
2008-11-26	02:04:00	0
2008-11-26	02:05:00	0
2008-11-26	02:06:00	0
2008-11-26	02:07:00	0
2008-11-26	02:08:00	0
2008-11-26	02:09:00	0
2008-11-26	02:10:00	0
2008-11-26	02:11:00	0
2008-11-26	02:12:00	38
2008-11-26	02:13:00	0
2008-11-26	02:14:00	0
2008-11-26	02:15:00	0
2008-11-26	02:16:00	0
2008-11-26	02:17:00	0
2008-11-26	02:18:00	0
2008-11-26	02:19:00	0
2008-11-26	02:20:00	0
2008-11-26	02:21:00	0
2008-11-26	02:22:00	0
2008-11-26	02:23:00	0
2008-11-26	02:24:00	0
2008-11-26	02:25:00	0
2008-11-26	02:26:00	0
2008-11-26	02:27:00	0
2008-11-26	02:28:00	0
2008-11-26	02:29:00	0
2008-11-26	02:30:00	0
2008-11-26	02:31:00	0
2008-11-26	02:32:00	0
2008-11-26	02:33:00	0
2008-11-26	02:34:00	0
2008-11-26	02:35:00	0
2008-11-26	02:36:00	0
2008-11-26	02:37:00	467
2008-11-26	02:38:00	527
2008-11-26	02:39:00	392
2008-11-26	02:40:00	270
2008-11-26	02:41:00	539
2008-11-26	02:42:00	24
2008-11-26	02:43:00	0
2008-11-26	02:44:00	0
2008-11-26	02:45:00	467
2008-11-26	02:46:00	151
2008-11-26	02:47:00	9
2008-11-26	02:48:00	352
2008-11-26	02:49:00	605
2008-11-26	02:50:00	0
2008-11-26	02:51:00	0
2008-11-26	02:52:00	0
2008-11-26	02:53:00	0
2008-11-26	02:54:00	0
2008-11-26	02:55:00	0
2008-11-26	02:56:00	0
2008-11-26	02:57:00	0
2008-11-26	02:58:00	0
2008-11-26	02:59:00	0
2008-11-26	03:00:00	0
2008-11-26	03:01:00	0
2008-11-26	03:02:00	0
2008-11-26	03:03:00	0
2008-11-26	03:04:00	0
2008-11-26	03:05:00	28
2008-11-26	03:06:00	0
2008-11-26	03:07:00	0
2008-11-26	03:08:00	0
2008-11-26	03:09:00	0
2008-11-26	03:10:00	0
2008-11-26	03:11:00	0
2008-11-26	03:12:00	0
2008-11-26	03:13:00	0
2008-11-26	03:14:00	33
2008-11-26	03:15:00	0
2008-11-26	03:16:00	0
2008-11-26	03:17:00	0
2008-11-26	03:18:00	0
2008-11-26	03:19:00	0
2008-11-26	03:20:00	0
2008-11-26	03:21:00	0
2008-11-26	03:22:00	0
2008-11-26	03:23:00	0
2008-11-26	03:24:00	0
2008-11-26	03:25:00	0
2008-11-26	03:26:00	0
2008-11-26	03:27:00	0
2008-11-26	03:28:00	0
2008-11-26	03:29:00	0
2008-11-26	03:30:00	0
2008-11-26	03:31:00	0
2008-11-26	03:32:00	0
2008-11-26	03:33:00	43
2008-11-26	03:34:00	0
2008-11-26	03:35:00	0
2008-11-26	03:36:00	0
2008-11-26	03:37:00	0
2008-11-26	03:38:00	0
2008-11-26	03:39:00	0
2008-11-26	03:40:00	0
2008-11-26	03:41:00	0
2008-11-26	03:42:00	0
2008-11-26	03:43:00	0
2008-11-26	03:44:00	0
2008-11-26	03:45:00	0
2008-11-26	03:46:00	0
2008-11-26	03:47:00	0
2008-11-26	03:48:00	0
2008-11-26	03:49:00	0
2008-11-26	03:50:00	0
2008-11-26	03:51:00	0
2008-11-26	03:52:00	0
2008-11-26	03:53:00	5
2008-11-26	03:54:00	0
2008-11-26	03:55:00	0
2008-11-26	03:56:00	0
2008-11-26	03:57:00	0
2008-11-26	03:58:00	0
2008-11-26	03:59:00	0
2008-11-26	04:00:00	0
2008-11-26	04:01:00	0
2008-11-26	04:02:00	0
2008-11-26	04:03:00	0
2008-11-26	04:04:00	5
2008-11-26	04:05:00	0
2008-11-26	04:06:00	0
2008-11-26	04:07:00	0
2008-11-26	04:08:00	0
2008-11-26	04:09:00	0
2008-11-26	04:10:00	0
2008-11-26	04:11:00	0
2008-11-26	04:12:00	0
2008-11-26	04:13:00	0
2008-11-26	04:14:00	0
2008-11-26	04:15:00	0
2008-11-26	04:16:00	0
2008-11-26	04:17:00	0
2008-11-26	04:18:00	0
2008-11-26	04:19:00	0
2008-11-26	04:20:00	0
2008-11-26	04:21:00	0
2008-11-26	04:22:00	0
2008-11-26	04:23:00	0
2008-11-26	04:24:00	0
2008-11-26	04:25:00	0
2008-11-26	04:26:00	0
2008-11-26	04:27:00	0
2008-11-26	04:28:00	0
2008-11-26	04:29:00	0
2008-11-26	04:30:00	0
2008-11-26	04:31:00	0
2008-11-26	04:32:00	0
2008-11-26	04:33:00	0
2008-11-26	04:34:00	0
2008-11-26	04:35:00	0
2008-11-26	04:36:00	0
2008-11-26	04:37:00	0
2008-11-26	04:38:00	0
2008-11-26	04:39:00	0
2008-11-26	04:40:00	0
2008-11-26	04:41:00	0
2008-11-26	04:42:00	5
2008-11-26	04:43:00	0
2008-11-26	04:44:00	0
2008-11-26	04:45:00	0
2008-11-26	04:46:00	0
2008-11-26	04:47:00	0
2008-11-26	04:48:00	0
2008-11-26	04:49:00	0
2008-11-26	04:50:00	0
2008-11-26	04:51:00	0
2008-11-26	04:52:00	24
2008-11-26	04:53:00	0
2008-11-26	04:54:00	43
2008-11-26	04:55:00	24
2008-11-26	04:56:00	5
2008-11-26	04:57:00	0
2008-11-26	04:58:00	0
2008-11-26	04:59:00	834
2008-11-26	05:00:00	5
2008-11-26	05:01:00	0
2008-11-26	05:02:00	0
2008-11-26	05:03:00	0
2008-11-26	05:04:00	0
2008-11-26	05:05:00	5
2008-11-26	05:06:00	0
2008-11-26	05:07:00	0
2008-11-26	05:08:00	0
2008-11-26	05:09:00	0
2008-11-26	05:10:00	0
2008-11-26	05:11:00	0
2008-11-26	05:12:00	0
2008-11-26	05:13:00	0
2008-11-26	05:14:00	0
2008-11-26	05:15:00	0
2008-11-26	05:16:00	0
2008-11-26	05:17:00	0
2008-11-26	05:18:00	0
2008-11-26	05:19:00	0
2008-11-26	05:20:00	0
2008-11-26	05:21:00	0
2008-11-26	05:22:00	0
2008-11-26	05:23:00	0
2008-11-26	05:24:00	0
2008-11-26	05:25:00	0
2008-11-26	05:26:00	0
2008-11-26	05:27:00	214
2008-11-26	05:28:00	9
2008-11-26	05:29:00	222
2008-11-26	05:30:00	0
2008-11-26	05:31:00	0
2008-11-26	05:32:00	0
2008-11-26	05:33:00	0
2008-11-26	05:34:00	0
2008-11-26	05:35:00	90
2008-11-26	05:36:00	0
2008-11-26	05:37:00	0
2008-11-26	05:38:00	0
2008-11-26	05:39:00	0
2008-11-26	05:40:00	0
2008-11-26	05:41:00	0
2008-11-26	05:42:00	0
2008-11-26	05:43:00	0
2008-11-26	05:44:00	0
2008-11-26	05:45:00	0
2008-11-26	05:46:00	0
2008-11-26	05:47:00	0
2008-11-26	05:48:00	0
2008-11-26	05:49:00	0
2008-11-26	05:50:00	0
2008-11-26	05:51:00	0
2008-11-26	05:52:00	0
2008-11-26	05:53:00	0
2008-11-26	05:54:00	0
2008-11-26	05:55:00	0
2008-11-26	05:56:00	0
2008-11-26	05:57:00	0
2008-11-26	05:58:00	0
2008-11-26	05:59:00	0
2008-11-26	06:00:00	0
2008-11-26	06:01:00	0
2008-11-26	06:02:00	0
2008-11-26	06:03:00	0
2008-11-26	06:04:00	0
2008-11-26	06:05:00	0
2008-11-26	06:06:00	0
2008-11-26	06:07:00	0
2008-11-26	06:08:00	0
2008-11-26	06:09:00	0
2008-11-26	06:10:00	0
2008-11-26	06:11:00	0
2008-11-26	06:12:00	0
2008-11-26	06:13:00	0
2008-11-26	06:14:00	0
2008-11-26	06:15:00	0
2008-11-26	06:16:00	0
2008-11-26	06:17:00	0
2008-11-26	06:18:00	0
2008-11-26	06:19:00	0
2008-11-26	06:20:00	0
2008-11-26	06:21:00	28
2008-11-26	06:22:00	0
2008-11-26	06:23:00	0
2008-11-26	06:24:00	0
2008-11-26	06:25:00	0
2008-11-26	06:26:00	0
2008-11-26	06:27:00	0
2008-11-26	06:28:00	0
2008-11-26	06:29:00	0
2008-11-26	06:30:00	28
2008-11-26	06:31:00	0
2008-11-26	06:32:00	0
2008-11-26	06:33:00	0
2008-11-26	06:34:00	0
2008-11-26	06:35:00	0
2008-11-26	06:36:00	0
2008-11-26	06:37:00	0
2008-11-26	06:38:00	0
2008-11-26	06:39:00	0
2008-11-26	06:40:00	0
2008-11-26	06:41:00	0
2008-11-26	06:42:00	43
2008-11-26	06:43:00	0
2008-11-26	06:44:00	0
2008-11-26	06:45:00	0
2008-11-26	06:46:00	270
2008-11-26	06:47:00	0
2008-11-26	06:48:00	0
2008-11-26	06:49:00	0
2008-11-26	06:50:00	0
2008-11-26	06:51:00	0
2008-11-26	06:52:00	0
2008-11-26	06:53:00	0
2008-11-26	06:54:00	0
2008-11-26	06:55:00	0
2008-11-26	06:56:00	0
2008-11-26	06:57:00	0
2008-11-26	06:58:00	0
2008-11-26	06:59:00	0
2008-11-26	07:00:00	0
2008-11-26	07:01:00	28
2008-11-26	07:02:00	736
2008-11-26	07:03:00	1082
2008-11-26	07:04:00	287
2008-11-26	07:05:00	171
2008-11-26	07:06:00	262
2008-11-26	07:07:00	14
2008-11-26	07:08:00	0
2008-11-26	07:09:00	0
2008-11-26	07:10:00	0
2008-11-26	07:11:00	0
2008-11-26	07:12:00	0
2008-11-26	07:13:00	0
2008-11-26	07:14:00	0
2008-11-26	07:15:00	177
2008-11-26	07:16:00	851
2008-11-26	07:17:00	905
2008-11-26	07:18:00	632
2008-11-26	07:19:00	423
2008-11-26	07:20:00	539
2008-11-26	07:21:00	0
2008-11-26	07:22:00	0
2008-11-26	07:23:00	0
2008-11-26	07:24:00	527
2008-11-26	07:25:00	214
2008-11-26	07:26:00	605
2008-11-26	07:27:00	445
2008-11-26	07:28:00	245
2008-11-26	07:29:00	690
2008-11-26	07:30:00	253
2008-11-26	07:31:00	304
2008-11-26	07:32:00	9
2008-11-26	07:33:00	0
2008-11-26	07:34:00	0
2008-11-26	07:35:00	0
2008-11-26	07:36:00	0
2008-11-26	07:37:00	0
2008-11-26	07:38:00	0
2008-11-26	07:39:00	0
2008-11-26	07:40:00	0
2008-11-26	07:41:00	0
2008-11-26	07:42:00	0
2008-11-26	07:43:00	0
2008-11-26	07:44:00	0
2008-11-26	07:45:00	0
2008-11-26	07:46:00	0
2008-11-26	07:47:00	19
2008-11-26	07:48:00	352
2008-11-26	07:49:00	214
2008-11-26	07:50:00	0
2008-11-26	07:51:00	0
2008-11-26	07:52:00	0
2008-11-26	07:53:00	9
2008-11-26	07:54:00	527
2008-11-26	07:55:00	33
2008-11-26	07:56:00	177
2008-11-26	07:57:00	24
2008-11-26	07:58:00	0
2008-11-26	07:59:00	0
2008-11-26	08:00:00	0
2008-11-26	08:01:00	0
2008-11-26	08:02:00	0
2008-11-26	08:03:00	96
2008-11-26	08:04:00	96
2008-11-26	08:05:00	371
2008-11-26	08:06:00	38
2008-11-26	08:07:00	28
2008-11-26	08:08:00	0
2008-11-26	08:09:00	164
2008-11-26	08:10:00	0
2008-11-26	08:11:00	14
2008-11-26	08:12:00	0
2008-11-26	08:13:00	0
2008-11-26	08:14:00	0
2008-11-26	08:15:00	0
2008-11-26	08:16:00	0
2008-11-26	08:17:00	0
2008-11-26	08:18:00	0
2008-11-26	08:19:00	0
2008-11-26	08:20:00	0
2008-11-26	08:21:00	0
2008-11-26	08:22:00	0
2008-11-26	08:23:00	14
2008-11-26	08:24:00	0
2008-11-26	08:25:00	0
2008-11-26	08:26:00	5
2008-11-26	08:27:00	5
2008-11-26	08:28:00	9
2008-11-26	08:29:00	0
2008-11-26	08:30:00	0
2008-11-26	08:31:00	0
2008-11-26	08:32:00	0
2008-11-26	08:33:00	0
2008-11-26	08:34:00	0
2008-11-26	08:35:00	0
2008-11-26	08:36:00	0
2008-11-26	08:37:00	0
2008-11-26	08:38:00	0
2008-11-26	08:39:00	0
2008-11-26	08:40:00	0
2008-11-26	08:41:00	67
2008-11-26	08:42:00	5
2008-11-26	08:43:00	0
2008-11-26	08:44:00	0
2008-11-26	08:45:00	0
2008-11-26	08:46:00	0
2008-11-26	08:47:00	0
2008-11-26	08:48:00	0
2008-11-26	08:49:00	0
2008-11-26	08:50:00	0
2008-11-26	08:51:00	0
2008-11-26	08:52:00	0
2008-11-26	08:53:00	0
2008-11-26	08:54:00	0
2008-11-26	08:55:00	119
2008-11-26	08:56:00	456
2008-11-26	08:57:00	199
2008-11-26	08:58:00	24
2008-11-26	08:59:00	52
2008-11-26	09:00:00	38
2008-11-26	09:01:00	9
2008-11-26	09:02:00	229
2008-11-26	09:03:00	253
2008-11-26	09:04:00	0
2008-11-26	09:05:00	0
2008-11-26	09:06:00	0
2008-11-26	09:07:00	113
2008-11-26	09:08:00	1237
[truncated: 19,611 more rows]

## Sheet: 12.09.08
Actogram, Copy Raw Data, All Days
Identity:	Breeze
Filename:	E:\Active Research Files\meloxicam titre canine\cases\breeze\Breeze 12.9.08.AWC
Gender:	M
Age:	8
Height:	76.2 cm	30.0 in
Weight:	24.6 kg	54.2 lbs
Start Date:	09-Dec-2008 (Tue)
Start Time:	17:00:00
Interval:	1.00 mins
Date Stamp:	Time Stamp:	Activity Data:	Marker Press:
2008-12-09	00:00:00	0
2008-12-09	00:01:00	0
2008-12-09	00:02:00	0
2008-12-09	00:03:00	0
2008-12-09	00:04:00	0
2008-12-09	00:05:00	0
2008-12-09	00:06:00	0
2008-12-09	00:07:00	0
2008-12-09	00:08:00	0
2008-12-09	00:09:00	0
2008-12-09	00:10:00	0
2008-12-09	00:11:00	0
2008-12-09	00:12:00	0
2008-12-09	00:13:00	0
2008-12-09	00:14:00	0
2008-12-09	00:15:00	0
2008-12-09	00:16:00	0
2008-12-09	00:17:00	0
2008-12-09	00:18:00	0
2008-12-09	00:19:00	0
2008-12-09	00:20:00	0
2008-12-09	00:21:00	0
2008-12-09	00:22:00	0
2008-12-09	00:23:00	0
2008-12-09	00:24:00	0
2008-12-09	00:25:00	0
2008-12-09	00:26:00	0
2008-12-09	00:27:00	0
2008-12-09	00:28:00	0
2008-12-09	00:29:00	0
2008-12-09	00:30:00	0
2008-12-09	00:31:00	0
2008-12-09	00:32:00	0
2008-12-09	00:33:00	0
2008-12-09	00:34:00	0
2008-12-09	00:35:00	0
2008-12-09	00:36:00	0
2008-12-09	00:37:00	0
2008-12-09	00:38:00	0
2008-12-09	00:39:00	0
2008-12-09	00:40:00	0
2008-12-09	00:41:00	0
2008-12-09	00:42:00	0
2008-12-09	00:43:00	0
2008-12-09	00:44:00	0
2008-12-09	00:45:00	0
2008-12-09	00:46:00	0
2008-12-09	00:47:00	0
2008-12-09	00:48:00	0
2008-12-09	00:49:00	0
2008-12-09	00:50:00	0
2008-12-09	00:51:00	0
2008-12-09	00:52:00	0
2008-12-09	00:53:00	0
2008-12-09	00:54:00	0
2008-12-09	00:55:00	0
2008-12-09	00:56:00	0
2008-12-09	00:57:00	0
2008-12-09	00:58:00	0
2008-12-09	00:59:00	0
2008-12-09	01:00:00	0
2008-12-09	01:01:00	0
2008-12-09	01:02:00	0
2008-12-09	01:03:00	0
2008-12-09	01:04:00	0
2008-12-09	01:05:00	0
2008-12-09	01:06:00	0
2008-12-09	01:07:00	0
2008-12-09	01:08:00	0
2008-12-09	01:09:00	0
2008-12-09	01:10:00	0
2008-12-09	01:11:00	0
2008-12-09	01:12:00	0
2008-12-09	01:13:00	0
2008-12-09	01:14:00	0
2008-12-09	01:15:00	0
2008-12-09	01:16:00	0
2008-12-09	01:17:00	0
2008-12-09	01:18:00	0
2008-12-09	01:19:00	0
2008-12-09	01:20:00	0
2008-12-09	01:21:00	0
2008-12-09	01:22:00	0
2008-12-09	01:23:00	0
2008-12-09	01:24:00	0
2008-12-09	01:25:00	0
2008-12-09	01:26:00	0
2008-12-09	01:27:00	0
2008-12-09	01:28:00	0
2008-12-09	01:29:00	0
2008-12-09	01:30:00	0
2008-12-09	01:31:00	0
2008-12-09	01:32:00	0
2008-12-09	01:33:00	0
2008-12-09	01:34:00	0
2008-12-09	01:35:00	0
2008-12-09	01:36:00	0
2008-12-09	01:37:00	0
2008-12-09	01:38:00	0
2008-12-09	01:39:00	0
2008-12-09	01:40:00	0
2008-12-09	01:41:00	0
2008-12-09	01:42:00	0
2008-12-09	01:43:00	0
2008-12-09	01:44:00	0
2008-12-09	01:45:00	0
2008-12-09	01:46:00	0
2008-12-09	01:47:00	0
2008-12-09	01:48:00	0
2008-12-09	01:49:00	0
2008-12-09	01:50:00	0
2008-12-09	01:51:00	0
2008-12-09	01:52:00	0
2008-12-09	01:53:00	0
2008-12-09	01:54:00	0
2008-12-09	01:55:00	0
2008-12-09	01:56:00	0
2008-12-09	01:57:00	0
2008-12-09	01:58:00	0
2008-12-09	01:59:00	0
2008-12-09	02:00:00	0
2008-12-09	02:01:00	0
2008-12-09	02:02:00	0
2008-12-09	02:03:00	0
2008-12-09	02:04:00	0
2008-12-09	02:05:00	0
2008-12-09	02:06:00	0
2008-12-09	02:07:00	0
2008-12-09	02:08:00	0
2008-12-09	02:09:00	0
2008-12-09	02:10:00	0
2008-12-09	02:11:00	0
2008-12-09	02:12:00	0
2008-12-09	02:13:00	0
2008-12-09	02:14:00	0
2008-12-09	02:15:00	0
2008-12-09	02:16:00	0
2008-12-09	02:17:00	0
2008-12-09	02:18:00	0
2008-12-09	02:19:00	0
2008-12-09	02:20:00	0
2008-12-09	02:21:00	0
2008-12-09	02:22:00	0
2008-12-09	02:23:00	0
2008-12-09	02:24:00	0
2008-12-09	02:25:00	0
2008-12-09	02:26:00	0
2008-12-09	02:27:00	0
2008-12-09	02:28:00	0
2008-12-09	02:29:00	0
2008-12-09	02:30:00	0
2008-12-09	02:31:00	0
2008-12-09	02:32:00	0
2008-12-09	02:33:00	0
2008-12-09	02:34:00	0
2008-12-09	02:35:00	0
2008-12-09	02:36:00	0
2008-12-09	02:37:00	0
2008-12-09	02:38:00	0
2008-12-09	02:39:00	0
2008-12-09	02:40:00	0
2008-12-09	02:41:00	0
2008-12-09	02:42:00	0
2008-12-09	02:43:00	0
2008-12-09	02:44:00	0
2008-12-09	02:45:00	0
2008-12-09	02:46:00	0
2008-12-09	02:47:00	0
2008-12-09	02:48:00	0
2008-12-09	02:49:00	0
2008-12-09	02:50:00	0
2008-12-09	02:51:00	0
2008-12-09	02:52:00	0
2008-12-09	02:53:00	0
2008-12-09	02:54:00	0
2008-12-09	02:55:00	0
2008-12-09	02:56:00	0
2008-12-09	02:57:00	0
2008-12-09	02:58:00	0
2008-12-09	02:59:00	0
2008-12-09	03:00:00	0
2008-12-09	03:01:00	0
2008-12-09	03:02:00	0
2008-12-09	03:03:00	0
2008-12-09	03:04:00	0
2008-12-09	03:05:00	0
2008-12-09	03:06:00	0
2008-12-09	03:07:00	0
2008-12-09	03:08:00	0
2008-12-09	03:09:00	0
2008-12-09	03:10:00	0
2008-12-09	03:11:00	0
2008-12-09	03:12:00	0
2008-12-09	03:13:00	0
2008-12-09	03:14:00	0
2008-12-09	03:15:00	0
2008-12-09	03:16:00	0
2008-12-09	03:17:00	0
2008-12-09	03:18:00	0
2008-12-09	03:19:00	0
2008-12-09	03:20:00	0
2008-12-09	03:21:00	0
2008-12-09	03:22:00	0
2008-12-09	03:23:00	0
2008-12-09	03:24:00	0
2008-12-09	03:25:00	0
2008-12-09	03:26:00	0
2008-12-09	03:27:00	0
2008-12-09	03:28:00	0
2008-12-09	03:29:00	0
2008-12-09	03:30:00	0
2008-12-09	03:31:00	0
2008-12-09	03:32:00	0
2008-12-09	03:33:00	0
2008-12-09	03:34:00	0
2008-12-09	03:35:00	0
2008-12-09	03:36:00	0
2008-12-09	03:37:00	0
2008-12-09	03:38:00	0
2008-12-09	03:39:00	0
2008-12-09	03:40:00	0
2008-12-09	03:41:00	0
2008-12-09	03:42:00	0
2008-12-09	03:43:00	0
2008-12-09	03:44:00	0
2008-12-09	03:45:00	0
2008-12-09	03:46:00	0
2008-12-09	03:47:00	0
2008-12-09	03:48:00	0
2008-12-09	03:49:00	0
2008-12-09	03:50:00	0
2008-12-09	03:51:00	0
2008-12-09	03:52:00	0
2008-12-09	03:53:00	0
2008-12-09	03:54:00	0
2008-12-09	03:55:00	0
2008-12-09	03:56:00	0
2008-12-09	03:57:00	0
2008-12-09	03:58:00	0
2008-12-09	03:59:00	0
2008-12-09	04:00:00	0
2008-12-09	04:01:00	0
2008-12-09	04:02:00	0
2008-12-09	04:03:00	0
2008-12-09	04:04:00	0
2008-12-09	04:05:00	0
2008-12-09	04:06:00	0
2008-12-09	04:07:00	0
2008-12-09	04:08:00	0
2008-12-09	04:09:00	0
2008-12-09	04:10:00	0
2008-12-09	04:11:00	0
2008-12-09	04:12:00	0
2008-12-09	04:13:00	0
2008-12-09	04:14:00	0
2008-12-09	04:15:00	0
2008-12-09	04:16:00	0
2008-12-09	04:17:00	0
2008-12-09	04:18:00	0
2008-12-09	04:19:00	0
2008-12-09	04:20:00	0
2008-12-09	04:21:00	0
2008-12-09	04:22:00	0
2008-12-09	04:23:00	0
2008-12-09	04:24:00	0
2008-12-09	04:25:00	0
2008-12-09	04:26:00	0
2008-12-09	04:27:00	0
2008-12-09	04:28:00	0
2008-12-09	04:29:00	0
2008-12-09	04:30:00	0
2008-12-09	04:31:00	0
2008-12-09	04:32:00	0
2008-12-09	04:33:00	0
2008-12-09	04:34:00	0
2008-12-09	04:35:00	0
2008-12-09	04:36:00	0
2008-12-09	04:37:00	0
2008-12-09	04:38:00	0
2008-12-09	04:39:00	0
2008-12-09	04:40:00	0
2008-12-09	04:41:00	0
2008-12-09	04:42:00	0
2008-12-09	04:43:00	0
2008-12-09	04:44:00	0
2008-12-09	04:45:00	0
2008-12-09	04:46:00	0
2008-12-09	04:47:00	0
2008-12-09	04:48:00	0
2008-12-09	04:49:00	0
2008-12-09	04:50:00	0
2008-12-09	04:51:00	0
2008-12-09	04:52:00	0
2008-12-09	04:53:00	0
2008-12-09	04:54:00	0
2008-12-09	04:55:00	0
2008-12-09	04:56:00	0
2008-12-09	04:57:00	0
2008-12-09	04:58:00	0
2008-12-09	04:59:00	0
2008-12-09	05:00:00	0
2008-12-09	05:01:00	0
2008-12-09	05:02:00	0
2008-12-09	05:03:00	0
2008-12-09	05:04:00	0
2008-12-09	05:05:00	0
2008-12-09	05:06:00	0
2008-12-09	05:07:00	0
2008-12-09	05:08:00	0
2008-12-09	05:09:00	0
2008-12-09	05:10:00	0
2008-12-09	05:11:00	0
2008-12-09	05:12:00	0
2008-12-09	05:13:00	0
2008-12-09	05:14:00	0
2008-12-09	05:15:00	0
2008-12-09	05:16:00	0
2008-12-09	05:17:00	0
2008-12-09	05:18:00	0
2008-12-09	05:19:00	0
2008-12-09	05:20:00	0
2008-12-09	05:21:00	0
2008-12-09	05:22:00	0
2008-12-09	05:23:00	0
2008-12-09	05:24:00	0
2008-12-09	05:25:00	0
2008-12-09	05:26:00	0
2008-12-09	05:27:00	0
2008-12-09	05:28:00	0
2008-12-09	05:29:00	0
2008-12-09	05:30:00	0
2008-12-09	05:31:00	0
2008-12-09	05:32:00	0
2008-12-09	05:33:00	0
2008-12-09	05:34:00	0
2008-12-09	05:35:00	0
2008-12-09	05:36:00	0
2008-12-09	05:37:00	0
2008-12-09	05:38:00	0
2008-12-09	05:39:00	0
2008-12-09	05:40:00	0
2008-12-09	05:41:00	0
2008-12-09	05:42:00	0
2008-12-09	05:43:00	0
2008-12-09	05:44:00	0
2008-12-09	05:45:00	0
2008-12-09	05:46:00	0
2008-12-09	05:47:00	0
2008-12-09	05:48:00	0
2008-12-09	05:49:00	0
2008-12-09	05:50:00	0
2008-12-09	05:51:00	0
2008-12-09	05:52:00	0
2008-12-09	05:53:00	0
2008-12-09	05:54:00	0
2008-12-09	05:55:00	0
2008-12-09	05:56:00	0
2008-12-09	05:57:00	0
2008-12-09	05:58:00	0
2008-12-09	05:59:00	0
2008-12-09	06:00:00	0
2008-12-09	06:01:00	0
2008-12-09	06:02:00	0
2008-12-09	06:03:00	0
2008-12-09	06:04:00	0
2008-12-09	06:05:00	0
2008-12-09	06:06:00	0
2008-12-09	06:07:00	0
2008-12-09	06:08:00	0
2008-12-09	06:09:00	0
2008-12-09	06:10:00	0
2008-12-09	06:11:00	0
2008-12-09	06:12:00	0
2008-12-09	06:13:00	0
2008-12-09	06:14:00	0
2008-12-09	06:15:00	0
2008-12-09	06:16:00	0
2008-12-09	06:17:00	0
2008-12-09	06:18:00	0
2008-12-09	06:19:00	0
2008-12-09	06:20:00	0
2008-12-09	06:21:00	0
2008-12-09	06:22:00	0
2008-12-09	06:23:00	0
2008-12-09	06:24:00	0
2008-12-09	06:25:00	0
2008-12-09	06:26:00	0
2008-12-09	06:27:00	0
2008-12-09	06:28:00	0
2008-12-09	06:29:00	0
2008-12-09	06:30:00	0
2008-12-09	06:31:00	0
2008-12-09	06:32:00	0
2008-12-09	06:33:00	0
2008-12-09	06:34:00	0
2008-12-09	06:35:00	0
2008-12-09	06:36:00	0
2008-12-09	06:37:00	0
2008-12-09	06:38:00	0
2008-12-09	06:39:00	0
2008-12-09	06:40:00	0
2008-12-09	06:41:00	0
2008-12-09	06:42:00	0
2008-12-09	06:43:00	0
2008-12-09	06:44:00	0
2008-12-09	06:45:00	0
2008-12-09	06:46:00	0
2008-12-09	06:47:00	0
2008-12-09	06:48:00	0
2008-12-09	06:49:00	0
2008-12-09	06:50:00	0
2008-12-09	06:51:00	0
2008-12-09	06:52:00	0
2008-12-09	06:53:00	0
2008-12-09	06:54:00	0
2008-12-09	06:55:00	0
2008-12-09	06:56:00	0
2008-12-09	06:57:00	0
2008-12-09	06:58:00	0
2008-12-09	06:59:00	0
2008-12-09	07:00:00	0
2008-12-09	07:01:00	0
2008-12-09	07:02:00	0
2008-12-09	07:03:00	0
2008-12-09	07:04:00	0
2008-12-09	07:05:00	0
2008-12-09	07:06:00	0
2008-12-09	07:07:00	0
2008-12-09	07:08:00	0
2008-12-09	07:09:00	0
2008-12-09	07:10:00	0
2008-12-09	07:11:00	0
2008-12-09	07:12:00	0
2008-12-09	07:13:00	0
2008-12-09	07:14:00	0
2008-12-09	07:15:00	0
2008-12-09	07:16:00	0
2008-12-09	07:17:00	0
2008-12-09	07:18:00	0
2008-12-09	07:19:00	0
2008-12-09	07:20:00	0
2008-12-09	07:21:00	0
2008-12-09	07:22:00	0
2008-12-09	07:23:00	0
2008-12-09	07:24:00	0
2008-12-09	07:25:00	0
2008-12-09	07:26:00	0
2008-12-09	07:27:00	0
2008-12-09	07:28:00	0
2008-12-09	07:29:00	0
2008-12-09	07:30:00	0
2008-12-09	07:31:00	0
2008-12-09	07:32:00	0
2008-12-09	07:33:00	0
2008-12-09	07:34:00	0
2008-12-09	07:35:00	0
2008-12-09	07:36:00	0
2008-12-09	07:37:00	0
2008-12-09	07:38:00	0
2008-12-09	07:39:00	0
2008-12-09	07:40:00	0
2008-12-09	07:41:00	0
2008-12-09	07:42:00	0
2008-12-09	07:43:00	0
2008-12-09	07:44:00	0
2008-12-09	07:45:00	0
2008-12-09	07:46:00	0
2008-12-09	07:47:00	0
2008-12-09	07:48:00	0
2008-12-09	07:49:00	0
2008-12-09	07:50:00	0
2008-12-09	07:51:00	0
2008-12-09	07:52:00	0
2008-12-09	07:53:00	0
2008-12-09	07:54:00	0
2008-12-09	07:55:00	0
2008-12-09	07:56:00	0
2008-12-09	07:57:00	0
2008-12-09	07:58:00	0
2008-12-09	07:59:00	0
2008-12-09	08:00:00	0
2008-12-09	08:01:00	0
2008-12-09	08:02:00	0
2008-12-09	08:03:00	0
2008-12-09	08:04:00	0
2008-12-09	08:05:00	0
2008-12-09	08:06:00	0
2008-12-09	08:07:00	0
2008-12-09	08:08:00	0
2008-12-09	08:09:00	0
2008-12-09	08:10:00	0
2008-12-09	08:11:00	0
2008-12-09	08:12:00	0
2008-12-09	08:13:00	0
2008-12-09	08:14:00	0
2008-12-09	08:15:00	0
2008-12-09	08:16:00	0
2008-12-09	08:17:00	0
2008-12-09	08:18:00	0
2008-12-09	08:19:00	0
2008-12-09	08:20:00	0
2008-12-09	08:21:00	0
2008-12-09	08:22:00	0
2008-12-09	08:23:00	0
2008-12-09	08:24:00	0
2008-12-09	08:25:00	0
2008-12-09	08:26:00	0
2008-12-09	08:27:00	0
2008-12-09	08:28:00	0
2008-12-09	08:29:00	0
2008-12-09	08:30:00	0
2008-12-09	08:31:00	0
2008-12-09	08:32:00	0
2008-12-09	08:33:00	0
2008-12-09	08:34:00	0
2008-12-09	08:35:00	0
2008-12-09	08:36:00	0
2008-12-09	08:37:00	0
2008-12-09	08:38:00	0
2008-12-09	08:39:00	0
2008-12-09	08:40:00	0
2008-12-09	08:41:00	0
2008-12-09	08:42:00	0
2008-12-09	08:43:00	0
2008-12-09	08:44:00	0
2008-12-09	08:45:00	0
2008-12-09	08:46:00	0
2008-12-09	08:47:00	0
2008-12-09	08:48:00	0
2008-12-09	08:49:00	0
2008-12-09	08:50:00	0
2008-12-09	08:51:00	0
2008-12-09	08:52:00	0
2008-12-09	08:53:00	0
2008-12-09	08:54:00	0
2008-12-09	08:55:00	0
2008-12-09	08:56:00	0
2008-12-09	08:57:00	0
2008-12-09	08:58:00	0
2008-12-09	08:59:00	0
2008-12-09	09:00:00	0
2008-12-09	09:01:00	0
2008-12-09	09:02:00	0
2008-12-09	09:03:00	0
2008-12-09	09:04:00	0
2008-12-09	09:05:00	0
2008-12-09	09:06:00	0
2008-12-09	09:07:00	0
2008-12-09	09:08:00	0
2008-12-09	09:09:00	0
2008-12-09	09:10:00	0
2008-12-09	09:11:00	0
2008-12-09	09:12:00	0
2008-12-09	09:13:00	0
2008-12-09	09:14:00	0
2008-12-09	09:15:00	0
2008-12-09	09:16:00	0
2008-12-09	09:17:00	0
2008-12-09	09:18:00	0
2008-12-09	09:19:00	0
2008-12-09	09:20:00	0
2008-12-09	09:21:00	0
2008-12-09	09:22:00	0
2008-12-09	09:23:00	0
2008-12-09	09:24:00	0
2008-12-09	09:25:00	0
2008-12-09	09:26:00	0
2008-12-09	09:27:00	0
2008-12-09	09:28:00	0
2008-12-09	09:29:00	0
2008-12-09	09:30:00	0
2008-12-09	09:31:00	0
2008-12-09	09:32:00	0
2008-12-09	09:33:00	0
2008-12-09	09:34:00	0
2008-12-09	09:35:00	0
2008-12-09	09:36:00	0
2008-12-09	09:37:00	0
2008-12-09	09:38:00	0
2008-12-09	09:39:00	0
2008-12-09	09:40:00	0
2008-12-09	09:41:00	0
2008-12-09	09:42:00	0
2008-12-09	09:43:00	0
2008-12-09	09:44:00	0
2008-12-09	09:45:00	0
2008-12-09	09:46:00	0
2008-12-09	09:47:00	0
2008-12-09	09:48:00	0
2008-12-09	09:49:00	0
2008-12-09	09:50:00	0
2008-12-09	09:51:00	0
2008-12-09	09:52:00	0
2008-12-09	09:53:00	0
2008-12-09	09:54:00	0
2008-12-09	09:55:00	0
2008-12-09	09:56:00	0
2008-12-09	09:57:00	0
2008-12-09	09:58:00	0
2008-12-09	09:59:00	0
2008-12-09	10:00:00	0
2008-12-09	10:01:00	0
2008-12-09	10:02:00	0
2008-12-09	10:03:00	0
2008-12-09	10:04:00	0
2008-12-09	10:05:00	0
2008-12-09	10:06:00	0
2008-12-09	10:07:00	0
2008-12-09	10:08:00	0
2008-12-09	10:09:00	0
2008-12-09	10:10:00	0
2008-12-09	10:11:00	0
2008-12-09	10:12:00	0
2008-12-09	10:13:00	0
2008-12-09	10:14:00	0
2008-12-09	10:15:00	0
2008-12-09	10:16:00	0
2008-12-09	10:17:00	0
2008-12-09	10:18:00	0
2008-12-09	10:19:00	0
2008-12-09	10:20:00	0
2008-12-09	10:21:00	0
2008-12-09	10:22:00	0
2008-12-09	10:23:00	0
2008-12-09	10:24:00	0
2008-12-09	10:25:00	0
2008-12-09	10:26:00	0
2008-12-09	10:27:00	0
2008-12-09	10:28:00	0
2008-12-09	10:29:00	0
2008-12-09	10:30:00	0
2008-12-09	10:31:00	0
2008-12-09	10:32:00	0
2008-12-09	10:33:00	0
2008-12-09	10:34:00	0
2008-12-09	10:35:00	0
2008-12-09	10:36:00	0
2008-12-09	10:37:00	0
2008-12-09	10:38:00	0
2008-12-09	10:39:00	0
2008-12-09	10:40:00	0
2008-12-09	10:41:00	0
2008-12-09	10:42:00	0
2008-12-09	10:43:00	0
2008-12-09	10:44:00	0
2008-12-09	10:45:00	0
2008-12-09	10:46:00	0
2008-12-09	10:47:00	0
2008-12-09	10:48:00	0
2008-12-09	10:49:00	0
2008-12-09	10:50:00	0
2008-12-09	10:51:00	0
2008-12-09	10:52:00	0
2008-12-09	10:53:00	0
2008-12-09	10:54:00	0
2008-12-09	10:55:00	0
2008-12-09	10:56:00	0
2008-12-09	10:57:00	0
2008-12-09	10:58:00	0
2008-12-09	10:59:00	0
2008-12-09	11:00:00	0
2008-12-09	11:01:00	0
2008-12-09	11:02:00	0
2008-12-09	11:03:00	0
2008-12-09	11:04:00	0
2008-12-09	11:05:00	0
2008-12-09	11:06:00	0
2008-12-09	11:07:00	0
2008-12-09	11:08:00	0
2008-12-09	11:09:00	0
2008-12-09	11:10:00	0
2008-12-09	11:11:00	0
2008-12-09	11:12:00	0
2008-12-09	11:13:00	0
2008-12-09	11:14:00	0
2008-12-09	11:15:00	0
2008-12-09	11:16:00	0
2008-12-09	11:17:00	0
2008-12-09	11:18:00	0
2008-12-09	11:19:00	0
2008-12-09	11:20:00	0
2008-12-09	11:21:00	0
2008-12-09	11:22:00	0
2008-12-09	11:23:00	0
2008-12-09	11:24:00	0
2008-12-09	11:25:00	0
2008-12-09	11:26:00	0
2008-12-09	11:27:00	0
2008-12-09	11:28:00	0
2008-12-09	11:29:00	0
2008-12-09	11:30:00	0
2008-12-09	11:31:00	0
2008-12-09	11:32:00	0
2008-12-09	11:33:00	0
2008-12-09	11:34:00	0
2008-12-09	11:35:00	0
2008-12-09	11:36:00	0
2008-12-09	11:37:00	0
2008-12-09	11:38:00	0
2008-12-09	11:39:00	0
2008-12-09	11:40:00	0
2008-12-09	11:41:00	0
2008-12-09	11:42:00	0
2008-12-09	11:43:00	0
2008-12-09	11:44:00	0
2008-12-09	11:45:00	0
2008-12-09	11:46:00	0
2008-12-09	11:47:00	0
2008-12-09	11:48:00	0
2008-12-09	11:49:00	0
2008-12-09	11:50:00	0
2008-12-09	11:51:00	0
2008-12-09	11:52:00	0
2008-12-09	11:53:00	0
2008-12-09	11:54:00	0
2008-12-09	11:55:00	0
2008-12-09	11:56:00	0
2008-12-09	11:57:00	0
2008-12-09	11:58:00	0
2008-12-09	11:59:00	0
2008-12-09	12:00:00	0
2008-12-09	12:01:00	0
2008-12-09	12:02:00	0
2008-12-09	12:03:00	0
2008-12-09	12:04:00	0
2008-12-09	12:05:00	0
2008-12-09	12:06:00	0
2008-12-09	12:07:00	0
2008-12-09	12:08:00	0
2008-12-09	12:09:00	0
2008-12-09	12:10:00	0
2008-12-09	12:11:00	0
2008-12-09	12:12:00	0
2008-12-09	12:13:00	0
2008-12-09	12:14:00	0
2008-12-09	12:15:00	0
2008-12-09	12:16:00	0
2008-12-09	12:17:00	0
2008-12-09	12:18:00	0
2008-12-09	12:19:00	0
2008-12-09	12:20:00	0
2008-12-09	12:21:00	0
2008-12-09	12:22:00	0
2008-12-09	12:23:00	0
2008-12-09	12:24:00	0
2008-12-09	12:25:00	0
2008-12-09	12:26:00	0
2008-12-09	12:27:00	0
2008-12-09	12:28:00	0
2008-12-09	12:29:00	0
2008-12-09	12:30:00	0
2008-12-09	12:31:00	0
2008-12-09	12:32:00	0
2008-12-09	12:33:00	0
2008-12-09	12:34:00	0
2008-12-09	12:35:00	0
2008-12-09	12:36:00	0
2008-12-09	12:37:00	0
2008-12-09	12:38:00	0
2008-12-09	12:39:00	0
2008-12-09	12:40:00	0
2008-12-09	12:41:00	0
2008-12-09	12:42:00	0
2008-12-09	12:43:00	0
2008-12-09	12:44:00	0
2008-12-09	12:45:00	0
2008-12-09	12:46:00	0
2008-12-09	12:47:00	0
2008-12-09	12:48:00	0
2008-12-09	12:49:00	0
2008-12-09	12:50:00	0
2008-12-09	12:51:00	0
2008-12-09	12:52:00	0
2008-12-09	12:53:00	0
2008-12-09	12:54:00	0
2008-12-09	12:55:00	0
2008-12-09	12:56:00	0
2008-12-09	12:57:00	0
2008-12-09	12:58:00	0
2008-12-09	12:59:00	0
2008-12-09	13:00:00	0
2008-12-09	13:01:00	0
2008-12-09	13:02:00	0
2008-12-09	13:03:00	0
2008-12-09	13:04:00	0
2008-12-09	13:05:00	0
2008-12-09	13:06:00	0
2008-12-09	13:07:00	0
2008-12-09	13:08:00	0
2008-12-09	13:09:00	0
2008-12-09	13:10:00	0
2008-12-09	13:11:00	0
2008-12-09	13:12:00	0
2008-12-09	13:13:00	0
2008-12-09	13:14:00	0
2008-12-09	13:15:00	0
2008-12-09	13:16:00	0
2008-12-09	13:17:00	0
2008-12-09	13:18:00	0
2008-12-09	13:19:00	0
2008-12-09	13:20:00	0
2008-12-09	13:21:00	0
2008-12-09	13:22:00	0
2008-12-09	13:23:00	0
2008-12-09	13:24:00	0
2008-12-09	13:25:00	0
2008-12-09	13:26:00	0
2008-12-09	13:27:00	0
2008-12-09	13:28:00	0
2008-12-09	13:29:00	0
2008-12-09	13:30:00	0
2008-12-09	13:31:00	0
2008-12-09	13:32:00	0
2008-12-09	13:33:00	0
2008-12-09	13:34:00	0
2008-12-09	13:35:00	0
2008-12-09	13:36:00	0
2008-12-09	13:37:00	0
2008-12-09	13:38:00	0
2008-12-09	13:39:00	0
2008-12-09	13:40:00	0
2008-12-09	13:41:00	0
2008-12-09	13:42:00	0
2008-12-09	13:43:00	0
2008-12-09	13:44:00	0
2008-12-09	13:45:00	0
2008-12-09	13:46:00	0
2008-12-09	13:47:00	0
2008-12-09	13:48:00	0
2008-12-09	13:49:00	0
2008-12-09	13:50:00	0
2008-12-09	13:51:00	0
2008-12-09	13:52:00	0
2008-12-09	13:53:00	0
2008-12-09	13:54:00	0
2008-12-09	13:55:00	0
2008-12-09	13:56:00	0
2008-12-09	13:57:00	0
2008-12-09	13:58:00	0
2008-12-09	13:59:00	0
2008-12-09	14:00:00	0
2008-12-09	14:01:00	0
2008-12-09	14:02:00	0
2008-12-09	14:03:00	0
2008-12-09	14:04:00	0
2008-12-09	14:05:00	0
2008-12-09	14:06:00	0
2008-12-09	14:07:00	0
2008-12-09	14:08:00	0
2008-12-09	14:09:00	0
2008-12-09	14:10:00	0
2008-12-09	14:11:00	0
2008-12-09	14:12:00	0
2008-12-09	14:13:00	0
2008-12-09	14:14:00	0
2008-12-09	14:15:00	0
2008-12-09	14:16:00	0
2008-12-09	14:17:00	0
2008-12-09	14:18:00	0
2008-12-09	14:19:00	0
2008-12-09	14:20:00	0
2008-12-09	14:21:00	0
2008-12-09	14:22:00	0
2008-12-09	14:23:00	0
2008-12-09	14:24:00	0
2008-12-09	14:25:00	0
2008-12-09	14:26:00	0
2008-12-09	14:27:00	0
2008-12-09	14:28:00	0
2008-12-09	14:29:00	0
2008-12-09	14:30:00	0
2008-12-09	14:31:00	0
2008-12-09	14:32:00	0
2008-12-09	14:33:00	0
2008-12-09	14:34:00	0
2008-12-09	14:35:00	0
2008-12-09	14:36:00	0
2008-12-09	14:37:00	0
2008-12-09	14:38:00	0
2008-12-09	14:39:00	0
2008-12-09	14:40:00	0
2008-12-09	14:41:00	0
2008-12-09	14:42:00	0
2008-12-09	14:43:00	0
2008-12-09	14:44:00	0
2008-12-09	14:45:00	0
2008-12-09	14:46:00	0
2008-12-09	14:47:00	0
2008-12-09	14:48:00	0
2008-12-09	14:49:00	0
2008-12-09	14:50:00	0
2008-12-09	14:51:00	0
2008-12-09	14:52:00	0
2008-12-09	14:53:00	0
2008-12-09	14:54:00	0
2008-12-09	14:55:00	0
2008-12-09	14:56:00	0
2008-12-09	14:57:00	0
2008-12-09	14:58:00	0
2008-12-09	14:59:00	0
2008-12-09	15:00:00	0
2008-12-09	15:01:00	0
2008-12-09	15:02:00	0
2008-12-09	15:03:00	0
2008-12-09	15:04:00	0
2008-12-09	15:05:00	0
2008-12-09	15:06:00	0
2008-12-09	15:07:00	0
2008-12-09	15:08:00	0
2008-12-09	15:09:00	0
2008-12-09	15:10:00	0
2008-12-09	15:11:00	0
2008-12-09	15:12:00	0
2008-12-09	15:13:00	0
2008-12-09	15:14:00	0
2008-12-09	15:15:00	0
2008-12-09	15:16:00	0
2008-12-09	15:17:00	0
2008-12-09	15:18:00	0
2008-12-09	15:19:00	0
2008-12-09	15:20:00	0
2008-12-09	15:21:00	0
2008-12-09	15:22:00	0
2008-12-09	15:23:00	0
2008-12-09	15:24:00	0
2008-12-09	15:25:00	0
2008-12-09	15:26:00	0
2008-12-09	15:27:00	0
2008-12-09	15:28:00	0
2008-12-09	15:29:00	0
2008-12-09	15:30:00	0
2008-12-09	15:31:00	0
2008-12-09	15:32:00	0
2008-12-09	15:33:00	0
2008-12-09	15:34:00	0
2008-12-09	15:35:00	0
2008-12-09	15:36:00	0
2008-12-09	15:37:00	0
2008-12-09	15:38:00	0
2008-12-09	15:39:00	0
2008-12-09	15:40:00	0
2008-12-09	15:41:00	0
2008-12-09	15:42:00	0
2008-12-09	15:43:00	0
2008-12-09	15:44:00	0
2008-12-09	15:45:00	0
2008-12-09	15:46:00	0
2008-12-09	15:47:00	0
2008-12-09	15:48:00	0
2008-12-09	15:49:00	0
2008-12-09	15:50:00	0
2008-12-09	15:51:00	0
2008-12-09	15:52:00	0
2008-12-09	15:53:00	0
2008-12-09	15:54:00	0
2008-12-09	15:55:00	0
2008-12-09	15:56:00	0
2008-12-09	15:57:00	0
2008-12-09	15:58:00	0
2008-12-09	15:59:00	0
2008-12-09	16:00:00	0
2008-12-09	16:01:00	0
2008-12-09	16:02:00	0
2008-12-09	16:03:00	0
2008-12-09	16:04:00	0
2008-12-09	16:05:00	0
2008-12-09	16:06:00	0
2008-12-09	16:07:00	0
2008-12-09	16:08:00	0
2008-12-09	16:09:00	0
2008-12-09	16:10:00	0
2008-12-09	16:11:00	0
2008-12-09	16:12:00	0
2008-12-09	16:13:00	0
2008-12-09	16:14:00	0
2008-12-09	16:15:00	0
2008-12-09	16:16:00	0
2008-12-09	16:17:00	0
2008-12-09	16:18:00	0
2008-12-09	16:19:00	0
2008-12-09	16:20:00	0
2008-12-09	16:21:00	0
2008-12-09	16:22:00	0
2008-12-09	16:23:00	0
2008-12-09	16:24:00	0
2008-12-09	16:25:00	0
2008-12-09	16:26:00	0
2008-12-09	16:27:00	0
2008-12-09	16:28:00	0
2008-12-09	16:29:00	0
2008-12-09	16:30:00	0
2008-12-09	16:31:00	0
2008-12-09	16:32:00	0
2008-12-09	16:33:00	0
2008-12-09	16:34:00	0
2008-12-09	16:35:00	0
2008-12-09	16:36:00	0
2008-12-09	16:37:00	0
2008-12-09	16:38:00	0
2008-12-09	16:39:00	0
2008-12-09	16:40:00	0
2008-12-09	16:41:00	0
2008-12-09	16:42:00	0
2008-12-09	16:43:00	0
2008-12-09	16:44:00	0
2008-12-09	16:45:00	0
2008-12-09	16:46:00	0
2008-12-09	16:47:00	0
2008-12-09	16:48:00	0
2008-12-09	16:49:00	0
2008-12-09	16:50:00	0
2008-12-09	16:51:00	0
2008-12-09	16:52:00	0
2008-12-09	16:53:00	0
2008-12-09	16:54:00	0
2008-12-09	16:55:00	0
2008-12-09	16:56:00	0
2008-12-09	16:57:00	0
2008-12-09	16:58:00	0
2008-12-09	16:59:00	0
2008-12-09	17:00:00	47
2008-12-09	17:01:00	0
2008-12-09	17:02:00	0
2008-12-09	17:03:00	0
2008-12-09	17:04:00	9
2008-12-09	17:05:00	96
2008-12-09	17:06:00	164
2008-12-09	17:07:00	67
2008-12-09	17:08:00	47
2008-12-09	17:09:00	0
2008-12-09	17:10:00	19
2008-12-09	17:11:00	79
2008-12-09	17:12:00	0
2008-12-09	17:13:00	79
2008-12-09	17:14:00	0
2008-12-09	17:15:00	0
2008-12-09	17:16:00	0
2008-12-09	17:17:00	0
2008-12-09	17:18:00	19
2008-12-09	17:19:00	0
2008-12-09	17:20:00	0
2008-12-09	17:21:00	0
2008-12-09	17:22:00	0
2008-12-09	17:23:00	0
2008-12-09	17:24:00	0
2008-12-09	17:25:00	28
2008-12-09	17:26:00	0
2008-12-09	17:27:00	9
2008-12-09	17:28:00	24
2008-12-09	17:29:00	5
2008-12-09	17:30:00	0
2008-12-09	17:31:00	0
2008-12-09	17:32:00	0
2008-12-09	17:33:00	57
2008-12-09	17:34:00	28
2008-12-09	17:35:00	0
2008-12-09	17:36:00	47
2008-12-09	17:37:00	0
2008-12-09	17:38:00	565
2008-12-09	17:39:00	2245
2008-12-09	17:40:00	2168
2008-12-09	17:41:00	3056
2008-12-09	17:42:00	2760
2008-12-09	17:43:00	3005
2008-12-09	17:44:00	1309
2008-12-09	17:45:00	515
2008-12-09	17:46:00	433
2008-12-09	17:47:00	237
2008-12-09	17:48:00	402
2008-12-09	17:49:00	237
2008-12-09	17:50:00	131
2008-12-09	17:51:00	214
2008-12-09	17:52:00	137
2008-12-09	17:53:00	229
2008-12-09	17:54:00	214
2008-12-09	17:55:00	412
2008-12-09	17:56:00	38
2008-12-09	17:57:00	5
2008-12-09	17:58:00	28
2008-12-09	17:59:00	28
2008-12-09	18:00:00	67
2008-12-09	18:01:00	101
2008-12-09	18:02:00	0
2008-12-09	18:03:00	28
2008-12-09	18:04:00	164
2008-12-09	18:05:00	131
2008-12-09	18:06:00	371
2008-12-09	18:07:00	84
2008-12-09	18:08:00	237
2008-12-09	18:09:00	262
2008-12-09	18:10:00	433
2008-12-09	18:11:00	467
2008-12-09	18:12:00	199
2008-12-09	18:13:00	96
2008-12-09	18:14:00	73
2008-12-09	18:15:00	1692
2008-12-09	18:16:00	1633
2008-12-09	18:17:00	817
2008-12-09	18:18:00	503
2008-12-09	18:19:00	632
2008-12-09	18:20:00	412
2008-12-09	18:21:00	151
2008-12-09	18:22:00	79
2008-12-09	18:23:00	28
2008-12-09	18:24:00	5
2008-12-09	18:25:00	96
2008-12-09	18:26:00	9
2008-12-09	18:27:00	392
2008-12-09	18:28:00	479
2008-12-09	18:29:00	14
2008-12-09	18:30:00	151
2008-12-09	18:31:00	304
2008-12-09	18:32:00	184
2008-12-09	18:33:00	503
2008-12-09	18:34:00	736
2008-12-09	18:35:00	784
2008-12-09	18:36:00	961
2008-12-09	18:37:00	675
2008-12-09	18:38:00	323
2008-12-09	18:39:00	9
2008-12-09	18:40:00	101
2008-12-09	18:41:00	192
2008-12-09	18:42:00	0
2008-12-09	18:43:00	43
2008-12-09	18:44:00	592
2008-12-09	18:45:00	2168
2008-12-09	18:46:00	314
2008-12-09	18:47:00	14
2008-12-09	18:48:00	137
2008-12-09	18:49:00	5
2008-12-09	18:50:00	43
2008-12-09	18:51:00	0
2008-12-09	18:52:00	0
2008-12-09	18:53:00	0
2008-12-09	18:54:00	0
2008-12-09	18:55:00	1082
2008-12-09	18:56:00	905
2008-12-09	18:57:00	207
2008-12-09	18:58:00	661
2008-12-09	18:59:00	5
2008-12-09	19:00:00	79
2008-12-09	19:01:00	24
2008-12-09	19:02:00	24
2008-12-09	19:03:00	14
2008-12-09	19:04:00	214
2008-12-09	19:05:00	43
2008-12-09	19:06:00	0
2008-12-09	19:07:00	9
2008-12-09	19:08:00	137
2008-12-09	19:09:00	0
2008-12-09	19:10:00	0
2008-12-09	19:11:00	0
2008-12-09	19:12:00	0
2008-12-09	19:13:00	0
2008-12-09	19:14:00	0
2008-12-09	19:15:00	0
2008-12-09	19:16:00	0
2008-12-09	19:17:00	0
2008-12-09	19:18:00	207
2008-12-09	19:19:00	539
2008-12-09	19:20:00	552
2008-12-09	19:21:00	229
2008-12-09	19:22:00	287
2008-12-09	19:23:00	479
2008-12-09	19:24:00	392
2008-12-09	19:25:00	14
2008-12-09	19:26:00	237
2008-12-09	19:27:00	9
2008-12-09	19:28:00	9
2008-12-09	19:29:00	96
2008-12-09	19:30:00	84
2008-12-09	19:31:00	0
2008-12-09	19:32:00	270
2008-12-09	19:33:00	503
2008-12-09	19:34:00	33
2008-12-09	19:35:00	817
2008-12-09	19:36:00	605
2008-12-09	19:37:00	214
2008-12-09	19:38:00	67
2008-12-09	19:39:00	0
2008-12-09	19:40:00	0
2008-12-09	19:41:00	0
2008-12-09	19:42:00	0
2008-12-09	19:43:00	0
2008-12-09	19:44:00	539
2008-12-09	19:45:00	43
2008-12-09	19:46:00	5
2008-12-09	19:47:00	144
2008-12-09	19:48:00	0
2008-12-09	19:49:00	5
2008-12-09	19:50:00	0
2008-12-09	19:51:00	0
2008-12-09	19:52:00	0
2008-12-09	19:53:00	119
2008-12-09	19:54:00	113
2008-12-09	19:55:00	137
2008-12-09	19:56:00	433
2008-12-09	19:57:00	222
2008-12-09	19:58:00	352
2008-12-09	19:59:00	245
2008-12-09	20:00:00	262
2008-12-09	20:01:00	57
2008-12-09	20:02:00	124
2008-12-09	20:03:00	157
2008-12-09	20:04:00	0
2008-12-09	20:05:00	304
2008-12-09	20:06:00	67
2008-12-09	20:07:00	412
2008-12-09	20:08:00	381
2008-12-09	20:09:00	62
2008-12-09	20:10:00	113
2008-12-09	20:11:00	157
2008-12-09	20:12:00	0
2008-12-09	20:13:00	0
2008-12-09	20:14:00	14
2008-12-09	20:15:00	0
2008-12-09	20:16:00	980
2008-12-09	20:17:00	137
2008-12-09	20:18:00	237
2008-12-09	20:19:00	62
2008-12-09	20:20:00	333
2008-12-09	20:21:00	834
2008-12-09	20:22:00	817
2008-12-09	20:23:00	229
2008-12-09	20:24:00	24
2008-12-09	20:25:00	0
2008-12-09	20:26:00	0
2008-12-09	20:27:00	0
2008-12-09	20:28:00	0
2008-12-09	20:29:00	0
2008-12-09	20:30:00	0
2008-12-09	20:31:00	0
2008-12-09	20:32:00	0
2008-12-09	20:33:00	0
2008-12-09	20:34:00	0
2008-12-09	20:35:00	0
2008-12-09	20:36:00	5
2008-12-09	20:37:00	0
2008-12-09	20:38:00	14
2008-12-09	20:39:00	9
2008-12-09	20:40:00	0
2008-12-09	20:41:00	5
2008-12-09	20:42:00	0
2008-12-09	20:43:00	0
2008-12-09	20:44:00	0
2008-12-09	20:45:00	0
2008-12-09	20:46:00	0
2008-12-09	20:47:00	0
2008-12-09	20:48:00	0
2008-12-09	20:49:00	0
2008-12-09	20:50:00	467
2008-12-09	20:51:00	229
2008-12-09	20:52:00	0
2008-12-09	20:53:00	24
2008-12-09	20:54:00	423
2008-12-09	20:55:00	199
2008-12-09	20:56:00	402
2008-12-09	20:57:00	1410
2008-12-09	20:58:00	923
2008-12-09	20:59:00	467
2008-12-09	21:00:00	869
2008-12-09	21:01:00	352
2008-12-09	21:02:00	14
2008-12-09	21:03:00	0
2008-12-09	21:04:00	705
2008-12-09	21:05:00	214
2008-12-09	21:06:00	131
2008-12-09	21:07:00	79
2008-12-09	21:08:00	90
2008-12-09	21:09:00	279
2008-12-09	21:10:00	33
2008-12-09	21:11:00	287
2008-12-09	21:12:00	433
2008-12-09	21:13:00	151
2008-12-09	21:14:00	869
2008-12-09	21:15:00	323
2008-12-09	21:16:00	253
2008-12-09	21:17:00	768
2008-12-09	21:18:00	342
2008-12-09	21:19:00	164
2008-12-09	21:20:00	214
2008-12-09	21:21:00	96
2008-12-09	21:22:00	177
2008-12-09	21:23:00	5
2008-12-09	21:24:00	5
2008-12-09	21:25:00	33
2008-12-09	21:26:00	0
2008-12-09	21:27:00	0
2008-12-09	21:28:00	52
2008-12-09	21:29:00	101
2008-12-09	21:30:00	73
2008-12-09	21:31:00	5
2008-12-09	21:32:00	67
2008-12-09	21:33:00	28
2008-12-09	21:34:00	0
2008-12-09	21:35:00	9
2008-12-09	21:36:00	5
2008-12-09	21:37:00	0
2008-12-09	21:38:00	5
2008-12-09	21:39:00	0
2008-12-09	21:40:00	9
2008-12-09	21:41:00	28
2008-12-09	21:42:00	5
2008-12-09	21:43:00	0
2008-12-09	21:44:00	0
2008-12-09	21:45:00	0
2008-12-09	21:46:00	0
2008-12-09	21:47:00	0
2008-12-09	21:48:00	0
2008-12-09	21:49:00	0
2008-12-09	21:50:00	222
2008-12-09	21:51:00	456
2008-12-09	21:52:00	207
2008-12-09	21:53:00	539
2008-12-09	21:54:00	262
2008-12-09	21:55:00	151
2008-12-09	21:56:00	0
2008-12-09	21:57:00	9
2008-12-09	21:58:00	43
2008-12-09	21:59:00	0
2008-12-09	22:00:00	52
2008-12-09	22:01:00	0
2008-12-09	22:02:00	0
2008-12-09	22:03:00	0
2008-12-09	22:04:00	0
2008-12-09	22:05:00	0
2008-12-09	22:06:00	0
2008-12-09	22:07:00	0
2008-12-09	22:08:00	0
2008-12-09	22:09:00	0
2008-12-09	22:10:00	14
2008-12-09	22:11:00	38
2008-12-09	22:12:00	19
2008-12-09	22:13:00	0
2008-12-09	22:14:00	0
2008-12-09	22:15:00	0
2008-12-09	22:16:00	0
2008-12-09	22:17:00	0
2008-12-09	22:18:00	0
2008-12-09	22:19:00	0
2008-12-09	22:20:00	0
2008-12-09	22:21:00	0
2008-12-09	22:22:00	0
2008-12-09	22:23:00	0
2008-12-09	22:24:00	0
2008-12-09	22:25:00	0
2008-12-09	22:26:00	0
2008-12-09	22:27:00	0
2008-12-09	22:28:00	0
2008-12-09	22:29:00	0
2008-12-09	22:30:00	0
2008-12-09	22:31:00	0
2008-12-09	22:32:00	131
2008-12-09	22:33:00	90
2008-12-09	22:34:00	43
2008-12-09	22:35:00	9
2008-12-09	22:36:00	0
2008-12-09	22:37:00	0
2008-12-09	22:38:00	0
2008-12-09	22:39:00	0
2008-12-09	22:40:00	0
2008-12-09	22:41:00	0
2008-12-09	22:42:00	0
2008-12-09	22:43:00	0
2008-12-09	22:44:00	0
2008-12-09	22:45:00	0
2008-12-09	22:46:00	0
2008-12-09	22:47:00	0
2008-12-09	22:48:00	144
2008-12-09	22:49:00	14
2008-12-09	22:50:00	0
2008-12-09	22:51:00	0
2008-12-09	22:52:00	0
2008-12-09	22:53:00	5
2008-12-09	22:54:00	0
2008-12-09	22:55:00	0
2008-12-09	22:56:00	0
2008-12-09	22:57:00	0
2008-12-09	22:58:00	0
2008-12-09	22:59:00	0
2008-12-09	23:00:00	0
2008-12-09	23:01:00	0
2008-12-09	23:02:00	0
2008-12-09	23:03:00	0
2008-12-09	23:04:00	0
2008-12-09	23:05:00	0
2008-12-09	23:06:00	0
2008-12-09	23:07:00	0
2008-12-09	23:08:00	0
2008-12-09	23:09:00	0
2008-12-09	23:10:00	0
2008-12-09	23:11:00	0
2008-12-09	23:12:00	0
2008-12-09	23:13:00	0
2008-12-09	23:14:00	0
2008-12-09	23:15:00	0
2008-12-09	23:16:00	0
2008-12-09	23:17:00	0
2008-12-09	23:18:00	0
2008-12-09	23:19:00	0
2008-12-09	23:20:00	0
2008-12-09	23:21:00	5
2008-12-09	23:22:00	67
2008-12-09	23:23:00	5
2008-12-09	23:24:00	5
2008-12-09	23:25:00	19
2008-12-09	23:26:00	0
2008-12-09	23:27:00	0
2008-12-09	23:28:00	0
2008-12-09	23:29:00	0
2008-12-09	23:30:00	0
2008-12-09	23:31:00	0
2008-12-09	23:32:00	0
2008-12-09	23:33:00	0
2008-12-09	23:34:00	0
2008-12-09	23:35:00	0
2008-12-09	23:36:00	0
2008-12-09	23:37:00	0
2008-12-09	23:38:00	0
2008-12-09	23:39:00	0
2008-12-09	23:40:00	0
2008-12-09	23:41:00	0
2008-12-09	23:42:00	0
2008-12-09	23:43:00	0
2008-12-09	23:44:00	0
2008-12-09	23:45:00	0
2008-12-09	23:46:00	0
2008-12-09	23:47:00	0
2008-12-09	23:48:00	0
2008-12-09	23:49:00	5
2008-12-09	23:50:00	0
2008-12-09	23:51:00	0
2008-12-09	23:52:00	0
2008-12-09	23:53:00	0
2008-12-09	23:54:00	0
2008-12-09	23:55:00	0
2008-12-09	23:56:00	0
2008-12-09	23:57:00	0
2008-12-09	23:58:00	0
2008-12-09	23:59:00	0
2008-12-10	00:00:00	0
2008-12-10	00:01:00	0
2008-12-10	00:02:00	0
2008-12-10	00:03:00	0
2008-12-10	00:04:00	0
2008-12-10	00:05:00	0
2008-12-10	00:06:00	0
2008-12-10	00:07:00	0
2008-12-10	00:08:00	0
2008-12-10	00:09:00	0
2008-12-10	00:10:00	0
2008-12-10	00:11:00	0
2008-12-10	00:12:00	0
2008-12-10	00:13:00	0
2008-12-10	00:14:00	0
2008-12-10	00:15:00	0
2008-12-10	00:16:00	0
2008-12-10	00:17:00	0
2008-12-10	00:18:00	0
2008-12-10	00:19:00	0
2008-12-10	00:20:00	0
2008-12-10	00:21:00	0
2008-12-10	00:22:00	0
2008-12-10	00:23:00	0
2008-12-10	00:24:00	0
2008-12-10	00:25:00	0
2008-12-10	00:26:00	0
2008-12-10	00:27:00	0
2008-12-10	00:28:00	0
2008-12-10	00:29:00	0
2008-12-10	00:30:00	0
2008-12-10	00:31:00	0
2008-12-10	00:32:00	0
2008-12-10	00:33:00	0
2008-12-10	00:34:00	0
2008-12-10	00:35:00	0
2008-12-10	00:36:00	0
2008-12-10	00:37:00	0
2008-12-10	00:38:00	0
2008-12-10	00:39:00	0
2008-12-10	00:40:00	0
2008-12-10	00:41:00	0
2008-12-10	00:42:00	0
2008-12-10	00:43:00	0
2008-12-10	00:44:00	0
2008-12-10	00:45:00	0
2008-12-10	00:46:00	0
2008-12-10	00:47:00	0
2008-12-10	00:48:00	0
2008-12-10	00:49:00	0
2008-12-10	00:50:00	0
2008-12-10	00:51:00	0
2008-12-10	00:52:00	0
2008-12-10	00:53:00	0
2008-12-10	00:54:00	0
2008-12-10	00:55:00	0
2008-12-10	00:56:00	0
2008-12-10	00:57:00	0
2008-12-10	00:58:00	0
2008-12-10	00:59:00	0
2008-12-10	01:00:00	0
2008-12-10	01:01:00	0
2008-12-10	01:02:00	0
2008-12-10	01:03:00	0
2008-12-10	01:04:00	0
2008-12-10	01:05:00	0
2008-12-10	01:06:00	0
2008-12-10	01:07:00	0
2008-12-10	01:08:00	0
2008-12-10	01:09:00	0
2008-12-10	01:10:00	0
2008-12-10	01:11:00	0
2008-12-10	01:12:00	0
2008-12-10	01:13:00	0
2008-12-10	01:14:00	0
2008-12-10	01:15:00	0
2008-12-10	01:16:00	0
2008-12-10	01:17:00	0
2008-12-10	01:18:00	0
2008-12-10	01:19:00	0
2008-12-10	01:20:00	0
2008-12-10	01:21:00	0
2008-12-10	01:22:00	0
2008-12-10	01:23:00	0
2008-12-10	01:24:00	0
2008-12-10	01:25:00	0
2008-12-10	01:26:00	0
2008-12-10	01:27:00	0
2008-12-10	01:28:00	0
2008-12-10	01:29:00	0
2008-12-10	01:30:00	0
2008-12-10	01:31:00	0
2008-12-10	01:32:00	0
2008-12-10	01:33:00	0
2008-12-10	01:34:00	0
2008-12-10	01:35:00	0
2008-12-10	01:36:00	0
2008-12-10	01:37:00	0
2008-12-10	01:38:00	0
2008-12-10	01:39:00	0
2008-12-10	01:40:00	0
2008-12-10	01:41:00	0
2008-12-10	01:42:00	0
2008-12-10	01:43:00	0
2008-12-10	01:44:00	0
2008-12-10	01:45:00	0
2008-12-10	01:46:00	0
2008-12-10	01:47:00	0
2008-12-10	01:48:00	0
2008-12-10	01:49:00	0
2008-12-10	01:50:00	0
2008-12-10	01:51:00	0
2008-12-10	01:52:00	0
2008-12-10	01:53:00	0
2008-12-10	01:54:00	0
2008-12-10	01:55:00	0
2008-12-10	01:56:00	0
2008-12-10	01:57:00	0
2008-12-10	01:58:00	0
2008-12-10	01:59:00	0
2008-12-10	02:00:00	0
2008-12-10	02:01:00	0
2008-12-10	02:02:00	0
2008-12-10	02:03:00	0
2008-12-10	02:04:00	0
2008-12-10	02:05:00	0
2008-12-10	02:06:00	0
2008-12-10	02:07:00	0
2008-12-10	02:08:00	0
2008-12-10	02:09:00	0
2008-12-10	02:10:00	0
2008-12-10	02:11:00	43
2008-12-10	02:12:00	5
2008-12-10	02:13:00	79
2008-12-10	02:14:00	14
2008-12-10	02:15:00	0
2008-12-10	02:16:00	371
2008-12-10	02:17:00	9
2008-12-10	02:18:00	14
2008-12-10	02:19:00	0
2008-12-10	02:20:00	0
2008-12-10	02:21:00	0
2008-12-10	02:22:00	0
2008-12-10	02:23:00	38
2008-12-10	02:24:00	0
2008-12-10	02:25:00	0
2008-12-10	02:26:00	0
2008-12-10	02:27:00	0
2008-12-10	02:28:00	0
2008-12-10	02:29:00	0
2008-12-10	02:30:00	0
2008-12-10	02:31:00	0
2008-12-10	02:32:00	0
2008-12-10	02:33:00	0
2008-12-10	02:34:00	0
2008-12-10	02:35:00	0
2008-12-10	02:36:00	0
2008-12-10	02:37:00	0
2008-12-10	02:38:00	0
2008-12-10	02:39:00	84
2008-12-10	02:40:00	0
2008-12-10	02:41:00	0
2008-12-10	02:42:00	0
2008-12-10	02:43:00	0
2008-12-10	02:44:00	0
2008-12-10	02:45:00	0
2008-12-10	02:46:00	0
2008-12-10	02:47:00	0
2008-12-10	02:48:00	0
2008-12-10	02:49:00	0
2008-12-10	02:50:00	0
2008-12-10	02:51:00	0
2008-12-10	02:52:00	0
2008-12-10	02:53:00	0
2008-12-10	02:54:00	0
2008-12-10	02:55:00	5
2008-12-10	02:56:00	0
2008-12-10	02:57:00	0
2008-12-10	02:58:00	0
2008-12-10	02:59:00	0
2008-12-10	03:00:00	119
2008-12-10	03:01:00	0
2008-12-10	03:02:00	0
2008-12-10	03:03:00	0
2008-12-10	03:04:00	0
2008-12-10	03:05:00	0
2008-12-10	03:06:00	0
2008-12-10	03:07:00	0
2008-12-10	03:08:00	0
2008-12-10	03:09:00	0
2008-12-10	03:10:00	0
2008-12-10	03:11:00	0
2008-12-10	03:12:00	0
2008-12-10	03:13:00	0
2008-12-10	03:14:00	0
2008-12-10	03:15:00	0
2008-12-10	03:16:00	0
2008-12-10	03:17:00	0
2008-12-10	03:18:00	0
2008-12-10	03:19:00	0
2008-12-10	03:20:00	0
2008-12-10	03:21:00	0
2008-12-10	03:22:00	0
2008-12-10	03:23:00	0
2008-12-10	03:24:00	0
2008-12-10	03:25:00	0
2008-12-10	03:26:00	0
2008-12-10	03:27:00	0
2008-12-10	03:28:00	0
2008-12-10	03:29:00	57
2008-12-10	03:30:00	5
2008-12-10	03:31:00	0
2008-12-10	03:32:00	0
2008-12-10	03:33:00	0
2008-12-10	03:34:00	0
2008-12-10	03:35:00	0
2008-12-10	03:36:00	0
2008-12-10	03:37:00	0
2008-12-10	03:38:00	62
2008-12-10	03:39:00	445
2008-12-10	03:40:00	19
2008-12-10	03:41:00	43
2008-12-10	03:42:00	0
2008-12-10	03:43:00	0
2008-12-10	03:44:00	0
2008-12-10	03:45:00	0
2008-12-10	03:46:00	47
2008-12-10	03:47:00	0
2008-12-10	03:48:00	38
2008-12-10	03:49:00	24
2008-12-10	03:50:00	0
2008-12-10	03:51:00	0
2008-12-10	03:52:00	33
2008-12-10	03:53:00	0
2008-12-10	03:54:00	0
2008-12-10	03:55:00	0
2008-12-10	03:56:00	0
2008-12-10	03:57:00	0
2008-12-10	03:58:00	0
2008-12-10	03:59:00	0
2008-12-10	04:00:00	0
2008-12-10	04:01:00	0
2008-12-10	04:02:00	0
2008-12-10	04:03:00	90
2008-12-10	04:04:00	9
2008-12-10	04:05:00	0
2008-12-10	04:06:00	361
2008-12-10	04:07:00	207
2008-12-10	04:08:00	0
2008-12-10	04:09:00	262
2008-12-10	04:10:00	79
2008-12-10	04:11:00	0
2008-12-10	04:12:00	0
2008-12-10	04:13:00	0
2008-12-10	04:14:00	184
2008-12-10	04:15:00	184
2008-12-10	04:16:00	73
2008-12-10	04:17:00	131
2008-12-10	04:18:00	24
2008-12-10	04:19:00	38
2008-12-10	04:20:00	5
2008-12-10	04:21:00	0
2008-12-10	04:22:00	0
2008-12-10	04:23:00	0
2008-12-10	04:24:00	0
2008-12-10	04:25:00	0
2008-12-10	04:26:00	0
2008-12-10	04:27:00	0
2008-12-10	04:28:00	0
2008-12-10	04:29:00	0
2008-12-10	04:30:00	0
2008-12-10	04:31:00	0
2008-12-10	04:32:00	0
2008-12-10	04:33:00	0
2008-12-10	04:34:00	0
2008-12-10	04:35:00	0
2008-12-10	04:36:00	0
2008-12-10	04:37:00	0
2008-12-10	04:38:00	0
2008-12-10	04:39:00	0
2008-12-10	04:40:00	0
2008-12-10	04:41:00	0
2008-12-10	04:42:00	0
2008-12-10	04:43:00	0
2008-12-10	04:44:00	0
2008-12-10	04:45:00	0
2008-12-10	04:46:00	0
2008-12-10	04:47:00	0
2008-12-10	04:48:00	0
2008-12-10	04:49:00	0
2008-12-10	04:50:00	0
2008-12-10	04:51:00	5
2008-12-10	04:52:00	5
2008-12-10	04:53:00	0
2008-12-10	04:54:00	0
2008-12-10	04:55:00	0
2008-12-10	04:56:00	0
2008-12-10	04:57:00	0
2008-12-10	04:58:00	0
2008-12-10	04:59:00	0
2008-12-10	05:00:00	0
2008-12-10	05:01:00	0
2008-12-10	05:02:00	0
2008-12-10	05:03:00	0
2008-12-10	05:04:00	0
2008-12-10	05:05:00	0
2008-12-10	05:06:00	0
2008-12-10	05:07:00	0
2008-12-10	05:08:00	0
2008-12-10	05:09:00	0
2008-12-10	05:10:00	0
2008-12-10	05:11:00	0
2008-12-10	05:12:00	0
2008-12-10	05:13:00	0
2008-12-10	05:14:00	0
2008-12-10	05:15:00	0
2008-12-10	05:16:00	0
2008-12-10	05:17:00	0
2008-12-10	05:18:00	0
2008-12-10	05:19:00	0
2008-12-10	05:20:00	0
2008-12-10	05:21:00	0
2008-12-10	05:22:00	0
2008-12-10	05:23:00	0
2008-12-10	05:24:00	0
2008-12-10	05:25:00	0
2008-12-10	05:26:00	0
2008-12-10	05:27:00	0
2008-12-10	05:28:00	0
2008-12-10	05:29:00	0
2008-12-10	05:30:00	0
2008-12-10	05:31:00	0
2008-12-10	05:32:00	0
2008-12-10	05:33:00	0
2008-12-10	05:34:00	0
2008-12-10	05:35:00	0
2008-12-10	05:36:00	0
2008-12-10	05:37:00	0
2008-12-10	05:38:00	0
2008-12-10	05:39:00	0
2008-12-10	05:40:00	0
2008-12-10	05:41:00	0
2008-12-10	05:42:00	0
2008-12-10	05:43:00	0
2008-12-10	05:44:00	0
2008-12-10	05:45:00	0
2008-12-10	05:46:00	0
2008-12-10	05:47:00	0
2008-12-10	05:48:00	0
2008-12-10	05:49:00	0
2008-12-10	05:50:00	0
2008-12-10	05:51:00	0
2008-12-10	05:52:00	0
2008-12-10	05:53:00	0
2008-12-10	05:54:00	0
2008-12-10	05:55:00	0
2008-12-10	05:56:00	0
2008-12-10	05:57:00	0
2008-12-10	05:58:00	0
2008-12-10	05:59:00	0
2008-12-10	06:00:00	0
2008-12-10	06:01:00	0
2008-12-10	06:02:00	0
2008-12-10	06:03:00	0
2008-12-10	06:04:00	0
2008-12-10	06:05:00	0
2008-12-10	06:06:00	0
2008-12-10	06:07:00	0
2008-12-10	06:08:00	0
2008-12-10	06:09:00	0
2008-12-10	06:10:00	0
2008-12-10	06:11:00	0
2008-12-10	06:12:00	0
2008-12-10	06:13:00	0
2008-12-10	06:14:00	0
2008-12-10	06:15:00	0
2008-12-10	06:16:00	0
2008-12-10	06:17:00	0
2008-12-10	06:18:00	0
2008-12-10	06:19:00	0
2008-12-10	06:20:00	0
2008-12-10	06:21:00	0
2008-12-10	06:22:00	0
2008-12-10	06:23:00	0
2008-12-10	06:24:00	0
2008-12-10	06:25:00	0
2008-12-10	06:26:00	0
2008-12-10	06:27:00	0
2008-12-10	06:28:00	0
2008-12-10	06:29:00	0
2008-12-10	06:30:00	0
2008-12-10	06:31:00	0
2008-12-10	06:32:00	0
2008-12-10	06:33:00	0
2008-12-10	06:34:00	0
2008-12-10	06:35:00	0
2008-12-10	06:36:00	0
2008-12-10	06:37:00	0
2008-12-10	06:38:00	0
2008-12-10	06:39:00	0
2008-12-10	06:40:00	0
2008-12-10	06:41:00	0
2008-12-10	06:42:00	0
2008-12-10	06:43:00	0
2008-12-10	06:44:00	0
2008-12-10	06:45:00	0
2008-12-10	06:46:00	0
2008-12-10	06:47:00	0
2008-12-10	06:48:00	0
2008-12-10	06:49:00	0
2008-12-10	06:50:00	0
2008-12-10	06:51:00	0
2008-12-10	06:52:00	0
2008-12-10	06:53:00	14
2008-12-10	06:54:00	5
2008-12-10	06:55:00	0
2008-12-10	06:56:00	47
2008-12-10	06:57:00	33
2008-12-10	06:58:00	0
2008-12-10	06:59:00	0
2008-12-10	07:00:00	5
2008-12-10	07:01:00	52
2008-12-10	07:02:00	73
2008-12-10	07:03:00	5
2008-12-10	07:04:00	0
2008-12-10	07:05:00	0
2008-12-10	07:06:00	539
2008-12-10	07:07:00	24
2008-12-10	07:08:00	0
2008-12-10	07:09:00	0
2008-12-10	07:10:00	113
2008-12-10	07:11:00	131
2008-12-10	07:12:00	0
2008-12-10	07:13:00	0
2008-12-10	07:14:00	0
2008-12-10	07:15:00	24
2008-12-10	07:16:00	0
2008-12-10	07:17:00	0
2008-12-10	07:18:00	0
2008-12-10	07:19:00	0
2008-12-10	07:20:00	0
2008-12-10	07:21:00	0
2008-12-10	07:22:00	0
2008-12-10	07:23:00	0
2008-12-10	07:24:00	0
2008-12-10	07:25:00	0
2008-12-10	07:26:00	9
2008-12-10	07:27:00	0
2008-12-10	07:28:00	33
2008-12-10	07:29:00	19
2008-12-10	07:30:00	0
2008-12-10	07:31:00	0
2008-12-10	07:32:00	0
2008-12-10	07:33:00	113
2008-12-10	07:34:00	199
2008-12-10	07:35:00	90
2008-12-10	07:36:00	19
2008-12-10	07:37:00	9
2008-12-10	07:38:00	0
2008-12-10	07:39:00	0
2008-12-10	07:40:00	5
2008-12-10	07:41:00	5
2008-12-10	07:42:00	96
2008-12-10	07:43:00	14
2008-12-10	07:44:00	43
2008-12-10	07:45:00	0
2008-12-10	07:46:00	0
2008-12-10	07:47:00	0
2008-12-10	07:48:00	0
2008-12-10	07:49:00	0
2008-12-10	07:50:00	0
2008-12-10	07:51:00	0
2008-12-10	07:52:00	0
2008-12-10	07:53:00	0
2008-12-10	07:54:00	0
2008-12-10	07:55:00	0
2008-12-10	07:56:00	0
2008-12-10	07:57:00	0
2008-12-10	07:58:00	0
2008-12-10	07:59:00	5
2008-12-10	08:00:00	0
2008-12-10	08:01:00	0
2008-12-10	08:02:00	0
2008-12-10	08:03:00	0
2008-12-10	08:04:00	14
2008-12-10	08:05:00	0
2008-12-10	08:06:00	0
2008-12-10	08:07:00	0
2008-12-10	08:08:00	0
2008-12-10	08:09:00	0
2008-12-10	08:10:00	0
2008-12-10	08:11:00	0
2008-12-10	08:12:00	0
2008-12-10	08:13:00	0
2008-12-10	08:14:00	0
2008-12-10	08:15:00	0
2008-12-10	08:16:00	0
2008-12-10	08:17:00	0
2008-12-10	08:18:00	14
2008-12-10	08:19:00	5
2008-12-10	08:20:00	5
2008-12-10	08:21:00	14
2008-12-10	08:22:00	62
2008-12-10	08:23:00	5
2008-12-10	08:24:00	0
2008-12-10	08:25:00	0
2008-12-10	08:26:00	14
2008-12-10	08:27:00	73
2008-12-10	08:28:00	675
2008-12-10	08:29:00	661
2008-12-10	08:30:00	467
2008-12-10	08:31:00	79
2008-12-10	08:32:00	352
2008-12-10	08:33:00	5
2008-12-10	08:34:00	0
2008-12-10	08:35:00	245
2008-12-10	08:36:00	24
2008-12-10	08:37:00	19
2008-12-10	08:38:00	5
2008-12-10	08:39:00	19
2008-12-10	08:40:00	62
2008-12-10	08:41:00	381
2008-12-10	08:42:00	14
2008-12-10	08:43:00	28
2008-12-10	08:44:00	24
2008-12-10	08:45:00	24
2008-12-10	08:46:00	412
2008-12-10	08:47:00	237
2008-12-10	08:48:00	371
2008-12-10	08:49:00	5
2008-12-10	08:50:00	0
2008-12-10	08:51:00	67
2008-12-10	08:52:00	222
2008-12-10	08:53:00	0
2008-12-10	08:54:00	0
2008-12-10	08:55:00	0
2008-12-10	08:56:00	0
2008-12-10	08:57:00	467
2008-12-10	08:58:00	5
2008-12-10	08:59:00	0
2008-12-10	09:00:00	0
2008-12-10	09:01:00	0
2008-12-10	09:02:00	14
2008-12-10	09:03:00	73
2008-12-10	09:04:00	19
2008-12-10	09:05:00	38
2008-12-10	09:06:00	14
2008-12-10	09:07:00	0
2008-12-10	09:08:00	5
[truncated: 18,171 more rows]

[truncated: 3 more sheets: 12.22.08, 1.05.09, 1.22.09]
