# Supplementary material for: Initial evaluation of nighttime restlessness in a naturally occurring canine model of osteoarthritis pain
Source: PeerJ. 2015 Feb 17;3:e772. doi: 10.7717/peerj.772 (PMC4340376; doi:10.7717/peerj.772)
Supplement: Supplemental Information 15 [file peerj-03-772-s015.xlsx]

## Sheet: Office Visits
Visit Date	Visit Number
2008-11-06 06:00:00	1
2008-11-20 06:00:00	2
2008-12-05 06:00:00	3
2008-12-19 06:00:00	4
2009-01-05 06:00:00	5
2009-01-19 06:00:00	6
2009-02-02 06:00:00	7
2009-02-16 06:00:00	8
2009-03-02 06:00:00	9

## Sheet: 13_Data
Segment	DateTime	Activity	Hour	Quadrant	Study Day	Weekday
1	2008-11-13 06:01:00	0	6	2	7	5
1	2008-11-13 06:02:00	0	6	2	7	5
1	2008-11-13 06:03:00	0	6	2	7	5
1	2008-11-13 06:04:00	0	6	2	7	5
1	2008-11-13 06:05:00	0	6	2	7	5
1	2008-11-13 06:06:00	0	6	2	7	5
1	2008-11-13 06:07:00	0	6	2	7	5
1	2008-11-13 06:08:00	0	6	2	7	5
1	2008-11-13 06:09:00	0	6	2	7	5
1	2008-11-13 06:10:00	0	6	2	7	5
1	2008-11-13 06:11:00	0	6	2	7	5
1	2008-11-13 06:12:00	0	6	2	7	5
1	2008-11-13 06:13:00	0	6	2	7	5
1	2008-11-13 06:14:00	0	6	2	7	5
1	2008-11-13 06:15:00	0	6	2	7	5
1	2008-11-13 06:16:00	0	6	2	7	5
1	2008-11-13 06:17:00	0	6	2	7	5
1	2008-11-13 06:18:00	48	6	2	7	5
1	2008-11-13 06:19:00	106	6	2	7	5
1	2008-11-13 06:20:00	18	6	2	7	5
1	2008-11-13 06:21:00	0	6	2	7	5
1	2008-11-13 06:22:00	0	6	2	7	5
1	2008-11-13 06:23:00	0	6	2	7	5
1	2008-11-13 06:24:00	0	6	2	7	5
1	2008-11-13 06:25:00	0	6	2	7	5
1	2008-11-13 06:26:00	0	6	2	7	5
1	2008-11-13 06:27:00	0	6	2	7	5
1	2008-11-13 06:28:00	0	6	2	7	5
1	2008-11-13 06:29:00	0	6	2	7	5
1	2008-11-13 06:30:00	0	6	2	7	5
1	2008-11-13 06:31:00	0	6	2	7	5
1	2008-11-13 06:32:00	0	6	2	7	5
1	2008-11-13 06:33:00	0	6	2	7	5
1	2008-11-13 06:34:00	12	6	2	7	5
1	2008-11-13 06:35:00	0	6	2	7	5
1	2008-11-13 06:36:00	0	6	2	7	5
1	2008-11-13 06:37:00	0	6	2	7	5
1	2008-11-13 06:38:00	0	6	2	7	5
1	2008-11-13 06:39:00	0	6	2	7	5
1	2008-11-13 06:40:00	0	6	2	7	5
1	2008-11-13 06:41:00	0	6	2	7	5
1	2008-11-13 06:42:00	0	6	2	7	5
1	2008-11-13 06:43:00	0	6	2	7	5
1	2008-11-13 06:44:00	0	6	2	7	5
1	2008-11-13 06:45:00	0	6	2	7	5
1	2008-11-13 06:46:00	0	6	2	7	5
1	2008-11-13 06:47:00	0	6	2	7	5
1	2008-11-13 06:48:00	42	6	2	7	5
1	2008-11-13 06:49:00	12	6	2	7	5
1	2008-11-13 06:50:00	0	6	2	7	5
1	2008-11-13 06:51:00	0	6	2	7	5
1	2008-11-13 06:52:00	0	6	2	7	5
1	2008-11-13 06:53:00	0	6	2	7	5
1	2008-11-13 06:54:00	0	6	2	7	5
1	2008-11-13 06:55:00	0	6	2	7	5
1	2008-11-13 06:56:00	0	6	2	7	5
1	2008-11-13 06:57:00	0	6	2	7	5
1	2008-11-13 06:58:00	0	6	2	7	5
1	2008-11-13 06:59:00	0	6	2	7	5
1	2008-11-13 07:00:00	0	6	2	7	5
1	2008-11-13 07:01:00	0	7	2	7	5
1	2008-11-13 07:02:00	0	7	2	7	5
1	2008-11-13 07:03:00	0	7	2	7	5
1	2008-11-13 07:04:00	0	7	2	7	5
1	2008-11-13 07:05:00	99	7	2	7	5
1	2008-11-13 07:06:00	270	7	2	7	5
1	2008-11-13 07:07:00	0	7	2	7	5
1	2008-11-13 07:08:00	72	7	2	7	5
1	2008-11-13 07:09:00	0	7	2	7	5
1	2008-11-13 07:10:00	0	7	2	7	5
1	2008-11-13 07:11:00	0	7	2	7	5
1	2008-11-13 07:12:00	0	7	2	7	5
1	2008-11-13 07:13:00	0	7	2	7	5
1	2008-11-13 07:14:00	6	7	2	7	5
1	2008-11-13 07:15:00	0	7	2	7	5
1	2008-11-13 07:16:00	0	7	2	7	5
1	2008-11-13 07:17:00	0	7	2	7	5
1	2008-11-13 07:18:00	0	7	2	7	5
1	2008-11-13 07:19:00	0	7	2	7	5
1	2008-11-13 07:20:00	0	7	2	7	5
1	2008-11-13 07:21:00	0	7	2	7	5
1	2008-11-13 07:22:00	12	7	2	7	5
1	2008-11-13 07:23:00	0	7	2	7	5
1	2008-11-13 07:24:00	0	7	2	7	5
1	2008-11-13 07:25:00	0	7	2	7	5
1	2008-11-13 07:26:00	0	7	2	7	5
1	2008-11-13 07:27:00	0	7	2	7	5
1	2008-11-13 07:28:00	0	7	2	7	5
1	2008-11-13 07:29:00	0	7	2	7	5
1	2008-11-13 07:30:00	0	7	2	7	5
1	2008-11-13 07:31:00	0	7	2	7	5
1	2008-11-13 07:32:00	0	7	2	7	5
1	2008-11-13 07:33:00	0	7	2	7	5
1	2008-11-13 07:34:00	0	7	2	7	5
1	2008-11-13 07:35:00	0	7	2	7	5
1	2008-11-13 07:36:00	0	7	2	7	5
1	2008-11-13 07:37:00	0	7	2	7	5
1	2008-11-13 07:38:00	0	7	2	7	5
1	2008-11-13 07:39:00	36	7	2	7	5
1	2008-11-13 07:40:00	0	7	2	7	5
1	2008-11-13 07:41:00	0	7	2	7	5
1	2008-11-13 07:42:00	0	7	2	7	5
1	2008-11-13 07:43:00	0	7	2	7	5
1	2008-11-13 07:44:00	0	7	2	7	5
1	2008-11-13 07:45:00	0	7	2	7	5
1	2008-11-13 07:46:00	0	7	2	7	5
1	2008-11-13 07:47:00	6	7	2	7	5
1	2008-11-13 07:48:00	18	7	2	7	5
1	2008-11-13 07:49:00	0	7	2	7	5
1	2008-11-13 07:50:00	0	7	2	7	5
1	2008-11-13 07:51:00	0	7	2	7	5
1	2008-11-13 07:52:00	0	7	2	7	5
1	2008-11-13 07:53:00	0	7	2	7	5
1	2008-11-13 07:54:00	0	7	2	7	5
1	2008-11-13 07:55:00	0	7	2	7	5
1	2008-11-13 07:56:00	0	7	2	7	5
1	2008-11-13 07:57:00	0	7	2	7	5
1	2008-11-13 07:58:00	0	7	2	7	5
1	2008-11-13 07:59:00	18	7	2	7	5
1	2008-11-13 08:00:00	0	7	2	7	5
1	2008-11-13 08:01:00	0	8	2	7	5
1	2008-11-13 08:02:00	0	8	2	7	5
1	2008-11-13 08:03:00	0	8	2	7	5
1	2008-11-13 08:04:00	0	8	2	7	5
1	2008-11-13 08:05:00	0	8	2	7	5
1	2008-11-13 08:06:00	18	8	2	7	5
1	2008-11-13 08:07:00	0	8	2	7	5
1	2008-11-13 08:08:00	30	8	2	7	5
1	2008-11-13 08:09:00	36	8	2	7	5
1	2008-11-13 08:10:00	6	8	2	7	5
1	2008-11-13 08:11:00	0	8	2	7	5
1	2008-11-13 08:12:00	0	8	2	7	5
1	2008-11-13 08:13:00	0	8	2	7	5
1	2008-11-13 08:14:00	0	8	2	7	5
1	2008-11-13 08:15:00	0	8	2	7	5
1	2008-11-13 08:16:00	0	8	2	7	5
1	2008-11-13 08:17:00	12	8	2	7	5
1	2008-11-13 08:18:00	0	8	2	7	5
1	2008-11-13 08:19:00	0	8	2	7	5
1	2008-11-13 08:20:00	0	8	2	7	5
1	2008-11-13 08:21:00	0	8	2	7	5
1	2008-11-13 08:22:00	0	8	2	7	5
1	2008-11-13 08:23:00	0	8	2	7	5
1	2008-11-13 08:24:00	0	8	2	7	5
1	2008-11-13 08:25:00	0	8	2	7	5
1	2008-11-13 08:26:00	0	8	2	7	5
1	2008-11-13 08:27:00	0	8	2	7	5
1	2008-11-13 08:28:00	0	8	2	7	5
1	2008-11-13 08:29:00	0	8	2	7	5
1	2008-11-13 08:30:00	0	8	2	7	5
1	2008-11-13 08:31:00	0	8	2	7	5
1	2008-11-13 08:32:00	0	8	2	7	5
1	2008-11-13 08:33:00	0	8	2	7	5
1	2008-11-13 08:34:00	0	8	2	7	5
1	2008-11-13 08:35:00	0	8	2	7	5
1	2008-11-13 08:36:00	0	8	2	7	5
1	2008-11-13 08:37:00	0	8	2	7	5
1	2008-11-13 08:38:00	0	8	2	7	5
1	2008-11-13 08:39:00	0	8	2	7	5
1	2008-11-13 08:40:00	0	8	2	7	5
1	2008-11-13 08:41:00	0	8	2	7	5
1	2008-11-13 08:42:00	0	8	2	7	5
1	2008-11-13 08:43:00	12	8	2	7	5
1	2008-11-13 08:44:00	0	8	2	7	5
1	2008-11-13 08:45:00	0	8	2	7	5
1	2008-11-13 08:46:00	0	8	2	7	5
1	2008-11-13 08:47:00	0	8	2	7	5
1	2008-11-13 08:48:00	0	8	2	7	5
1	2008-11-13 08:49:00	0	8	2	7	5
1	2008-11-13 08:50:00	60	8	2	7	5
1	2008-11-13 08:51:00	42	8	2	7	5
1	2008-11-13 08:52:00	92	8	2	7	5
1	2008-11-13 08:53:00	0	8	2	7	5
1	2008-11-13 08:54:00	30	8	2	7	5
1	2008-11-13 08:55:00	0	8	2	7	5
1	2008-11-13 08:56:00	0	8	2	7	5
1	2008-11-13 08:57:00	0	8	2	7	5
1	2008-11-13 08:58:00	24	8	2	7	5
1	2008-11-13 08:59:00	0	8	2	7	5
1	2008-11-13 09:00:00	0	8	2	7	5
1	2008-11-13 09:01:00	0	9	2	7	5
1	2008-11-13 09:02:00	0	9	2	7	5
1	2008-11-13 09:03:00	0	9	2	7	5
1	2008-11-13 09:04:00	0	9	2	7	5
1	2008-11-13 09:05:00	0	9	2	7	5
1	2008-11-13 09:06:00	0	9	2	7	5
1	2008-11-13 09:07:00	0	9	2	7	5
1	2008-11-13 09:08:00	0	9	2	7	5
1	2008-11-13 09:09:00	0	9	2	7	5
1	2008-11-13 09:10:00	0	9	2	7	5
1	2008-11-13 09:11:00	0	9	2	7	5
1	2008-11-13 09:12:00	0	9	2	7	5
1	2008-11-13 09:13:00	0	9	2	7	5
1	2008-11-13 09:14:00	0	9	2	7	5
1	2008-11-13 09:15:00	0	9	2	7	5
1	2008-11-13 09:16:00	0	9	2	7	5
1	2008-11-13 09:17:00	0	9	2	7	5
1	2008-11-13 09:18:00	0	9	2	7	5
1	2008-11-13 09:19:00	0	9	2	7	5
1	2008-11-13 09:20:00	0	9	2	7	5
1	2008-11-13 09:21:00	0	9	2	7	5
1	2008-11-13 09:22:00	0	9	2	7	5
1	2008-11-13 09:23:00	0	9	2	7	5
1	2008-11-13 09:24:00	0	9	2	7	5
1	2008-11-13 09:25:00	0	9	2	7	5
1	2008-11-13 09:26:00	0	9	2	7	5
1	2008-11-13 09:27:00	6	9	2	7	5
1	2008-11-13 09:28:00	0	9	2	7	5
1	2008-11-13 09:29:00	0	9	2	7	5
1	2008-11-13 09:30:00	0	9	2	7	5
1	2008-11-13 09:31:00	0	9	2	7	5
1	2008-11-13 09:32:00	0	9	2	7	5
1	2008-11-13 09:33:00	0	9	2	7	5
1	2008-11-13 09:34:00	0	9	2	7	5
1	2008-11-13 09:35:00	0	9	2	7	5
1	2008-11-13 09:36:00	0	9	2	7	5
1	2008-11-13 09:37:00	0	9	2	7	5
1	2008-11-13 09:38:00	0	9	2	7	5
1	2008-11-13 09:39:00	0	9	2	7	5
1	2008-11-13 09:40:00	0	9	2	7	5
1	2008-11-13 09:41:00	0	9	2	7	5
1	2008-11-13 09:42:00	0	9	2	7	5
1	2008-11-13 09:43:00	0	9	2	7	5
1	2008-11-13 09:44:00	0	9	2	7	5
1	2008-11-13 09:45:00	0	9	2	7	5
1	2008-11-13 09:46:00	0	9	2	7	5
1	2008-11-13 09:47:00	0	9	2	7	5
1	2008-11-13 09:48:00	0	9	2	7	5
1	2008-11-13 09:49:00	0	9	2	7	5
1	2008-11-13 09:50:00	0	9	2	7	5
1	2008-11-13 09:51:00	0	9	2	7	5
1	2008-11-13 09:52:00	0	9	2	7	5
1	2008-11-13 09:53:00	0	9	2	7	5
1	2008-11-13 09:54:00	0	9	2	7	5
1	2008-11-13 09:55:00	0	9	2	7	5
1	2008-11-13 09:56:00	0	9	2	7	5
1	2008-11-13 09:57:00	12	9	2	7	5
1	2008-11-13 09:58:00	24	9	2	7	5
1	2008-11-13 09:59:00	24	9	2	7	5
1	2008-11-13 10:00:00	48	9	2	7	5
1	2008-11-13 10:01:00	0	10	2	7	5
1	2008-11-13 10:02:00	6	10	2	7	5
1	2008-11-13 10:03:00	0	10	2	7	5
1	2008-11-13 10:04:00	0	10	2	7	5
1	2008-11-13 10:05:00	0	10	2	7	5
1	2008-11-13 10:06:00	0	10	2	7	5
1	2008-11-13 10:07:00	0	10	2	7	5
1	2008-11-13 10:08:00	0	10	2	7	5
1	2008-11-13 10:09:00	0	10	2	7	5
1	2008-11-13 10:10:00	0	10	2	7	5
1	2008-11-13 10:11:00	0	10	2	7	5
1	2008-11-13 10:12:00	0	10	2	7	5
1	2008-11-13 10:13:00	0	10	2	7	5
1	2008-11-13 10:14:00	0	10	2	7	5
1	2008-11-13 10:15:00	0	10	2	7	5
1	2008-11-13 10:16:00	12	10	2	7	5
1	2008-11-13 10:17:00	0	10	2	7	5
1	2008-11-13 10:18:00	0	10	2	7	5
1	2008-11-13 10:19:00	0	10	2	7	5
1	2008-11-13 10:20:00	12	10	2	7	5
1	2008-11-13 10:21:00	0	10	2	7	5
1	2008-11-13 10:22:00	0	10	2	7	5
1	2008-11-13 10:23:00	0	10	2	7	5
1	2008-11-13 10:24:00	0	10	2	7	5
1	2008-11-13 10:25:00	0	10	2	7	5
1	2008-11-13 10:26:00	0	10	2	7	5
1	2008-11-13 10:27:00	0	10	2	7	5
1	2008-11-13 10:28:00	0	10	2	7	5
1	2008-11-13 10:29:00	0	10	2	7	5
1	2008-11-13 10:30:00	0	10	2	7	5
1	2008-11-13 10:31:00	0	10	2	7	5
1	2008-11-13 10:32:00	0	10	2	7	5
1	2008-11-13 10:33:00	0	10	2	7	5
1	2008-11-13 10:34:00	0	10	2	7	5
1	2008-11-13 10:35:00	0	10	2	7	5
1	2008-11-13 10:36:00	0	10	2	7	5
1	2008-11-13 10:37:00	6	10	2	7	5
1	2008-11-13 10:38:00	0	10	2	7	5
1	2008-11-13 10:39:00	0	10	2	7	5
1	2008-11-13 10:40:00	0	10	2	7	5
1	2008-11-13 10:41:00	0	10	2	7	5
1	2008-11-13 10:42:00	0	10	2	7	5
1	2008-11-13 10:43:00	0	10	2	7	5
1	2008-11-13 10:44:00	270	10	2	7	5
1	2008-11-13 10:45:00	420	10	2	7	5
1	2008-11-13 10:46:00	494	10	2	7	5
1	2008-11-13 10:47:00	928	10	2	7	5
1	2008-11-13 10:48:00	190	10	2	7	5
1	2008-11-13 10:49:00	106	10	2	7	5
1	2008-11-13 10:50:00	128	10	2	7	5
1	2008-11-13 10:51:00	114	10	2	7	5
1	2008-11-13 10:52:00	232	10	2	7	5
1	2008-11-13 10:53:00	106	10	2	7	5
1	2008-11-13 10:54:00	128	10	2	7	5
1	2008-11-13 10:55:00	99	10	2	7	5
1	2008-11-13 10:56:00	173	10	2	7	5
1	2008-11-13 10:57:00	92	10	2	7	5
1	2008-11-13 10:58:00	121	10	2	7	5
1	2008-11-13 10:59:00	121	10	2	7	5
1	2008-11-13 11:00:00	165	10	2	7	5
1	2008-11-13 11:01:00	92	11	2	7	5
1	2008-11-13 11:02:00	92	11	2	7	5
1	2008-11-13 11:03:00	6	11	2	7	5
1	2008-11-13 11:04:00	6	11	2	7	5
1	2008-11-13 11:05:00	12	11	2	7	5
1	2008-11-13 11:06:00	6	11	2	7	5
1	2008-11-13 11:07:00	0	11	2	7	5
1	2008-11-13 11:08:00	0	11	2	7	5
1	2008-11-13 11:09:00	0	11	2	7	5
1	2008-11-13 11:10:00	12	11	2	7	5
1	2008-11-13 11:11:00	6	11	2	7	5
1	2008-11-13 11:12:00	12	11	2	7	5
1	2008-11-13 11:13:00	0	11	2	7	5
1	2008-11-13 11:14:00	0	11	2	7	5
1	2008-11-13 11:15:00	6	11	2	7	5
1	2008-11-13 11:16:00	66	11	2	7	5
1	2008-11-13 11:17:00	6	11	2	7	5
1	2008-11-13 11:18:00	48	11	2	7	5
1	2008-11-13 11:19:00	6	11	2	7	5
1	2008-11-13 11:20:00	12	11	2	7	5
1	2008-11-13 11:21:00	12	11	2	7	5
1	2008-11-13 11:22:00	6	11	2	7	5
1	2008-11-13 11:23:00	190	11	2	7	5
1	2008-11-13 11:24:00	242	11	2	7	5
1	2008-11-13 11:25:00	270	11	2	7	5
1	2008-11-13 11:26:00	42	11	2	7	5
1	2008-11-13 11:27:00	0	11	2	7	5
1	2008-11-13 11:28:00	0	11	2	7	5
1	2008-11-13 11:29:00	0	11	2	7	5
1	2008-11-13 11:30:00	0	11	2	7	5
1	2008-11-13 11:31:00	0	11	2	7	5
1	2008-11-13 11:32:00	0	11	2	7	5
1	2008-11-13 11:33:00	0	11	2	7	5
1	2008-11-13 11:34:00	0	11	2	7	5
1	2008-11-13 11:35:00	85	11	2	7	5
1	2008-11-13 11:36:00	6	11	2	7	5
1	2008-11-13 11:37:00	150	11	2	7	5
1	2008-11-13 11:38:00	42	11	2	7	5
1	2008-11-13 11:39:00	0	11	2	7	5
1	2008-11-13 11:40:00	0	11	2	7	5
1	2008-11-13 11:41:00	121	11	2	7	5
1	2008-11-13 11:42:00	456	11	2	7	5
1	2008-11-13 11:43:00	121	11	2	7	5
1	2008-11-13 11:44:00	78	11	2	7	5
1	2008-11-13 11:45:00	142	11	2	7	5
1	2008-11-13 11:46:00	114	11	2	7	5
1	2008-11-13 11:47:00	121	11	2	7	5
1	2008-11-13 11:48:00	232	11	2	7	5
1	2008-11-13 11:49:00	106	11	2	7	5
1	2008-11-13 11:50:00	85	11	2	7	5
1	2008-11-13 11:51:00	182	11	2	7	5
1	2008-11-13 11:52:00	72	11	2	7	5
1	2008-11-13 11:53:00	0	11	2	7	5
1	2008-11-13 11:54:00	24	11	2	7	5
1	2008-11-13 11:55:00	408	11	2	7	5
1	2008-11-13 11:56:00	99	11	2	7	5
1	2008-11-13 11:57:00	0	11	2	7	5
1	2008-11-13 11:58:00	12	11	2	7	5
1	2008-11-13 11:59:00	12	11	2	7	5
1	2008-11-13 12:00:00	0	11	2	7	5
1	2008-11-13 12:01:00	0	12	3	7	5
1	2008-11-13 12:02:00	30	12	3	7	5
1	2008-11-13 12:03:00	0	12	3	7	5
1	2008-11-13 12:04:00	6	12	3	7	5
1	2008-11-13 12:05:00	6	12	3	7	5
1	2008-11-13 12:06:00	0	12	3	7	5
1	2008-11-13 12:07:00	0	12	3	7	5
1	2008-11-13 12:08:00	36	12	3	7	5
1	2008-11-13 12:09:00	182	12	3	7	5
1	2008-11-13 12:10:00	18	12	3	7	5
1	2008-11-13 12:11:00	6	12	3	7	5
1	2008-11-13 12:12:00	6	12	3	7	5
1	2008-11-13 12:13:00	24	12	3	7	5
1	2008-11-13 12:14:00	520	12	3	7	5
1	2008-11-13 12:15:00	106	12	3	7	5
1	2008-11-13 12:16:00	30	12	3	7	5
1	2008-11-13 12:17:00	18	12	3	7	5
1	2008-11-13 12:18:00	30	12	3	7	5
1	2008-11-13 12:19:00	0	12	3	7	5
1	2008-11-13 12:20:00	24	12	3	7	5
1	2008-11-13 12:21:00	0	12	3	7	5
1	2008-11-13 12:22:00	534	12	3	7	5
1	2008-11-13 12:23:00	114	12	3	7	5
1	2008-11-13 12:24:00	396	12	3	7	5
1	2008-11-13 12:25:00	165	12	3	7	5
1	2008-11-13 12:26:00	309	12	3	7	5
1	2008-11-13 12:27:00	319	12	3	7	5
1	2008-11-13 12:28:00	173	12	3	7	5
1	2008-11-13 12:29:00	92	12	3	7	5
1	2008-11-13 12:30:00	99	12	3	7	5
1	2008-11-13 12:31:00	66	12	3	7	5
1	2008-11-13 12:32:00	142	12	3	7	5
1	2008-11-13 12:33:00	121	12	3	7	5
1	2008-11-13 12:34:00	319	12	3	7	5
1	2008-11-13 12:35:00	207	12	3	7	5
1	2008-11-13 12:36:00	24	12	3	7	5
1	2008-11-13 12:37:00	18	12	3	7	5
1	2008-11-13 12:38:00	0	12	3	7	5
1	2008-11-13 12:39:00	42	12	3	7	5
1	2008-11-13 12:40:00	30	12	3	7	5
1	2008-11-13 12:41:00	12	12	3	7	5
1	2008-11-13 12:42:00	24	12	3	7	5
1	2008-11-13 12:43:00	0	12	3	7	5
1	2008-11-13 12:44:00	18	12	3	7	5
1	2008-11-13 12:45:00	12	12	3	7	5
1	2008-11-13 12:46:00	42	12	3	7	5
1	2008-11-13 12:47:00	12	12	3	7	5
1	2008-11-13 12:48:00	0	12	3	7	5
1	2008-11-13 12:49:00	0	12	3	7	5
1	2008-11-13 12:50:00	0	12	3	7	5
1	2008-11-13 12:51:00	0	12	3	7	5
1	2008-11-13 12:52:00	0	12	3	7	5
1	2008-11-13 12:53:00	42	12	3	7	5
1	2008-11-13 12:54:00	0	12	3	7	5
1	2008-11-13 12:55:00	0	12	3	7	5
1	2008-11-13 12:56:00	0	12	3	7	5
1	2008-11-13 12:57:00	0	12	3	7	5
1	2008-11-13 12:58:00	0	12	3	7	5
1	2008-11-13 12:59:00	0	12	3	7	5
1	2008-11-13 13:00:00	78	12	3	7	5
1	2008-11-13 13:01:00	0	13	3	7	5
1	2008-11-13 13:02:00	0	13	3	7	5
1	2008-11-13 13:03:00	0	13	3	7	5
1	2008-11-13 13:04:00	0	13	3	7	5
1	2008-11-13 13:05:00	0	13	3	7	5
1	2008-11-13 13:06:00	24	13	3	7	5
1	2008-11-13 13:07:00	24	13	3	7	5
1	2008-11-13 13:08:00	0	13	3	7	5
1	2008-11-13 13:09:00	0	13	3	7	5
1	2008-11-13 13:10:00	54	13	3	7	5
1	2008-11-13 13:11:00	0	13	3	7	5
1	2008-11-13 13:12:00	0	13	3	7	5
1	2008-11-13 13:13:00	0	13	3	7	5
1	2008-11-13 13:14:00	0	13	3	7	5
1	2008-11-13 13:15:00	0	13	3	7	5
1	2008-11-13 13:16:00	54	13	3	7	5
1	2008-11-13 13:17:00	0	13	3	7	5
1	2008-11-13 13:18:00	54	13	3	7	5
1	2008-11-13 13:19:00	12	13	3	7	5
1	2008-11-13 13:20:00	0	13	3	7	5
1	2008-11-13 13:21:00	0	13	3	7	5
1	2008-11-13 13:22:00	6	13	3	7	5
1	2008-11-13 13:23:00	0	13	3	7	5
1	2008-11-13 13:24:00	242	13	3	7	5
1	2008-11-13 13:25:00	48	13	3	7	5
1	2008-11-13 13:26:00	0	13	3	7	5
1	2008-11-13 13:27:00	18	13	3	7	5
1	2008-11-13 13:28:00	0	13	3	7	5
1	2008-11-13 13:29:00	0	13	3	7	5
1	2008-11-13 13:30:00	6	13	3	7	5
1	2008-11-13 13:31:00	6	13	3	7	5
1	2008-11-13 13:32:00	12	13	3	7	5
1	2008-11-13 13:33:00	6	13	3	7	5
1	2008-11-13 13:34:00	0	13	3	7	5
1	2008-11-13 13:35:00	165	13	3	7	5
1	2008-11-13 13:36:00	142	13	3	7	5
1	2008-11-13 13:37:00	834	13	3	7	5
1	2008-11-13 13:38:00	575	13	3	7	5
1	2008-11-13 13:39:00	816	13	3	7	5
1	2008-11-13 13:40:00	85	13	3	7	5
1	2008-11-13 13:41:00	6	13	3	7	5
1	2008-11-13 13:42:00	547	13	3	7	5
1	2008-11-13 13:43:00	36	13	3	7	5
1	2008-11-13 13:44:00	30	13	3	7	5
1	2008-11-13 13:45:00	0	13	3	7	5
1	2008-11-13 13:46:00	0	13	3	7	5
1	2008-11-13 13:47:00	0	13	3	7	5
1	2008-11-13 13:48:00	6	13	3	7	5
1	2008-11-13 13:49:00	48	13	3	7	5
1	2008-11-13 13:50:00	12	13	3	7	5
1	2008-11-13 13:51:00	6	13	3	7	5
1	2008-11-13 13:52:00	60	13	3	7	5
1	2008-11-13 13:53:00	444	13	3	7	5
1	2008-11-13 13:54:00	224	13	3	7	5
1	2008-11-13 13:55:00	6	13	3	7	5
1	2008-11-13 13:56:00	0	13	3	7	5
1	2008-11-13 13:57:00	6	13	3	7	5
1	2008-11-13 13:58:00	0	13	3	7	5
1	2008-11-13 13:59:00	0	13	3	7	5
1	2008-11-13 14:00:00	0	13	3	7	5
1	2008-11-13 14:01:00	319	14	3	7	5
1	2008-11-13 14:02:00	24	14	3	7	5
1	2008-11-13 14:03:00	12	14	3	7	5
1	2008-11-13 14:04:00	190	14	3	7	5
1	2008-11-13 14:05:00	0	14	3	7	5
1	2008-11-13 14:06:00	0	14	3	7	5
1	2008-11-13 14:07:00	0	14	3	7	5
1	2008-11-13 14:08:00	12	14	3	7	5
1	2008-11-13 14:09:00	12	14	3	7	5
1	2008-11-13 14:10:00	18	14	3	7	5
1	2008-11-13 14:11:00	0	14	3	7	5
1	2008-11-13 14:12:00	6	14	3	7	5
1	2008-11-13 14:13:00	48	14	3	7	5
1	2008-11-13 14:14:00	280	14	3	7	5
1	2008-11-13 14:15:00	30	14	3	7	5
1	2008-11-13 14:16:00	969	14	3	7	5
1	2008-11-13 14:17:00	289	14	3	7	5
1	2008-11-13 14:18:00	270	14	3	7	5
1	2008-11-13 14:19:00	114	14	3	7	5
1	2008-11-13 14:20:00	0	14	3	7	5
1	2008-11-13 14:21:00	6	14	3	7	5
1	2008-11-13 14:22:00	534	14	3	7	5
1	2008-11-13 14:23:00	207	14	3	7	5
1	2008-11-13 14:24:00	66	14	3	7	5
1	2008-11-13 14:25:00	0	14	3	7	5
1	2008-11-13 14:26:00	6	14	3	7	5
1	2008-11-13 14:27:00	85	14	3	7	5
1	2008-11-13 14:28:00	30	14	3	7	5
1	2008-11-13 14:29:00	30	14	3	7	5
1	2008-11-13 14:30:00	6	14	3	7	5
1	2008-11-13 14:31:00	99	14	3	7	5
1	2008-11-13 14:32:00	85	14	3	7	5
1	2008-11-13 14:33:00	0	14	3	7	5
1	2008-11-13 14:34:00	150	14	3	7	5
1	2008-11-13 14:35:00	114	14	3	7	5
1	2008-11-13 14:36:00	182	14	3	7	5
1	2008-11-13 14:37:00	0	14	3	7	5
1	2008-11-13 14:38:00	0	14	3	7	5
1	2008-11-13 14:39:00	0	14	3	7	5
1	2008-11-13 14:40:00	0	14	3	7	5
1	2008-11-13 14:41:00	99	14	3	7	5
1	2008-11-13 14:42:00	0	14	3	7	5
1	2008-11-13 14:43:00	0	14	3	7	5
1	2008-11-13 14:44:00	0	14	3	7	5
1	2008-11-13 14:45:00	24	14	3	7	5
1	2008-11-13 14:46:00	24	14	3	7	5
1	2008-11-13 14:47:00	0	14	3	7	5
1	2008-11-13 14:48:00	0	14	3	7	5
1	2008-11-13 14:49:00	0	14	3	7	5
1	2008-11-13 14:50:00	0	14	3	7	5
1	2008-11-13 14:51:00	0	14	3	7	5
1	2008-11-13 14:52:00	0	14	3	7	5
1	2008-11-13 14:53:00	0	14	3	7	5
1	2008-11-13 14:54:00	0	14	3	7	5
1	2008-11-13 14:55:00	0	14	3	7	5
1	2008-11-13 14:56:00	0	14	3	7	5
1	2008-11-13 14:57:00	0	14	3	7	5
1	2008-11-13 14:58:00	0	14	3	7	5
1	2008-11-13 14:59:00	0	14	3	7	5
1	2008-11-13 15:00:00	0	14	3	7	5
1	2008-11-13 15:01:00	128	15	3	7	5
1	2008-11-13 15:02:00	251	15	3	7	5
1	2008-11-13 15:03:00	165	15	3	7	5
1	2008-11-13 15:04:00	99	15	3	7	5
1	2008-11-13 15:05:00	30	15	3	7	5
1	2008-11-13 15:06:00	24	15	3	7	5
1	2008-11-13 15:07:00	6	15	3	7	5
1	2008-11-13 15:08:00	0	15	3	7	5
1	2008-11-13 15:09:00	6	15	3	7	5
1	2008-11-13 15:10:00	6	15	3	7	5
1	2008-11-13 15:11:00	12	15	3	7	5
1	2008-11-13 15:12:00	0	15	3	7	5
1	2008-11-13 15:13:00	6	15	3	7	5
1	2008-11-13 15:14:00	128	15	3	7	5
1	2008-11-13 15:15:00	444	15	3	7	5
1	2008-11-13 15:16:00	121	15	3	7	5
1	2008-11-13 15:17:00	190	15	3	7	5
1	2008-11-13 15:18:00	456	15	3	7	5
1	2008-11-13 15:19:00	42	15	3	7	5
1	2008-11-13 15:20:00	0	15	3	7	5
1	2008-11-13 15:21:00	0	15	3	7	5
1	2008-11-13 15:22:00	6	15	3	7	5
1	2008-11-13 15:23:00	0	15	3	7	5
1	2008-11-13 15:24:00	54	15	3	7	5
1	2008-11-13 15:25:00	0	15	3	7	5
1	2008-11-13 15:26:00	6	15	3	7	5
1	2008-11-13 15:27:00	121	15	3	7	5
1	2008-11-13 15:28:00	99	15	3	7	5
1	2008-11-13 15:29:00	66	15	3	7	5
1	2008-11-13 15:30:00	72	15	3	7	5
1	2008-11-13 15:31:00	78	15	3	7	5
1	2008-11-13 15:32:00	730	15	3	7	5
1	2008-11-13 15:33:00	92	15	3	7	5
1	2008-11-13 15:34:00	78	15	3	7	5
1	2008-11-13 15:35:00	1189	15	3	7	5
1	2008-11-13 15:36:00	92	15	3	7	5
1	2008-11-13 15:37:00	42	15	3	7	5
1	2008-11-13 15:38:00	0	15	3	7	5
1	2008-11-13 15:39:00	106	15	3	7	5
1	2008-11-13 15:40:00	6	15	3	7	5
1	2008-11-13 15:41:00	224	15	3	7	5
1	2008-11-13 15:42:00	30	15	3	7	5
1	2008-11-13 15:43:00	114	15	3	7	5
1	2008-11-13 15:44:00	0	15	3	7	5
1	2008-11-13 15:45:00	12	15	3	7	5
1	2008-11-13 15:46:00	0	15	3	7	5
1	2008-11-13 15:47:00	0	15	3	7	5
1	2008-11-13 15:48:00	6	15	3	7	5
1	2008-11-13 15:49:00	0	15	3	7	5
1	2008-11-13 15:50:00	0	15	3	7	5
1	2008-11-13 15:51:00	352	15	3	7	5
1	2008-11-13 15:52:00	909	15	3	7	5
1	2008-11-13 15:53:00	42	15	3	7	5
1	2008-11-13 15:54:00	299	15	3	7	5
1	2008-11-13 15:55:00	763	15	3	7	5
1	2008-11-13 15:56:00	696	15	3	7	5
1	2008-11-13 15:57:00	1391	15	3	7	5
1	2008-11-13 15:58:00	713	15	3	7	5
1	2008-11-13 15:59:00	6	15	3	7	5
1	2008-11-13 16:00:00	251	15	3	7	5
1	2008-11-13 16:01:00	48	16	3	7	5
1	2008-11-13 16:02:00	42	16	3	7	5
1	2008-11-13 16:03:00	54	16	3	7	5
1	2008-11-13 16:04:00	319	16	3	7	5
1	2008-11-13 16:05:00	468	16	3	7	5
1	2008-11-13 16:06:00	165	16	3	7	5
1	2008-11-13 16:07:00	207	16	3	7	5
1	2008-11-13 16:08:00	99	16	3	7	5
1	2008-11-13 16:09:00	396	16	3	7	5
1	2008-11-13 16:10:00	494	16	3	7	5
1	2008-11-13 16:11:00	24	16	3	7	5
1	2008-11-13 16:12:00	24	16	3	7	5
1	2008-11-13 16:13:00	6	16	3	7	5
1	2008-11-13 16:14:00	242	16	3	7	5
1	2008-11-13 16:15:00	12	16	3	7	5
1	2008-11-13 16:16:00	6	16	3	7	5
1	2008-11-13 16:17:00	6	16	3	7	5
1	2008-11-13 16:18:00	12	16	3	7	5
1	2008-11-13 16:19:00	12	16	3	7	5
1	2008-11-13 16:20:00	24	16	3	7	5
1	2008-11-13 16:21:00	362	16	3	7	5
1	2008-11-13 16:22:00	60	16	3	7	5
1	2008-11-13 16:23:00	142	16	3	7	5
1	2008-11-13 16:24:00	1287	16	3	7	5
1	2008-11-13 16:25:00	1714	16	3	7	5
1	2008-11-13 16:26:00	1142	16	3	7	5
1	2008-11-13 16:27:00	18	16	3	7	5
1	2008-11-13 16:28:00	85	16	3	7	5
1	2008-11-13 16:29:00	224	16	3	7	5
1	2008-11-13 16:30:00	99	16	3	7	5
1	2008-11-13 16:31:00	48	16	3	7	5
1	2008-11-13 16:32:00	78	16	3	7	5
1	2008-11-13 16:33:00	54	16	3	7	5
1	2008-11-13 16:34:00	30	16	3	7	5
1	2008-11-13 16:35:00	12	16	3	7	5
1	2008-11-13 16:36:00	48	16	3	7	5
1	2008-11-13 16:37:00	128	16	3	7	5
1	2008-11-13 16:38:00	121	16	3	7	5
1	2008-11-13 16:39:00	128	16	3	7	5
1	2008-11-13 16:40:00	665	16	3	7	5
1	2008-11-13 16:41:00	289	16	3	7	5
1	2008-11-13 16:42:00	78	16	3	7	5
1	2008-11-13 16:43:00	30	16	3	7	5
1	2008-11-13 16:44:00	12	16	3	7	5
1	2008-11-13 16:45:00	85	16	3	7	5
1	2008-11-13 16:46:00	30	16	3	7	5
1	2008-11-13 16:47:00	54	16	3	7	5
1	2008-11-13 16:48:00	384	16	3	7	5
1	2008-11-13 16:49:00	121	16	3	7	5
1	2008-11-13 16:50:00	6	16	3	7	5
1	2008-11-13 16:51:00	121	16	3	7	5
1	2008-11-13 16:52:00	2023	16	3	7	5
1	2008-11-13 16:53:00	1391	16	3	7	5
1	2008-11-13 16:54:00	1714	16	3	7	5
1	2008-11-13 16:55:00	634	16	3	7	5
1	2008-11-13 16:56:00	1213	16	3	7	5
1	2008-11-13 16:57:00	890	16	3	7	5
1	2008-11-13 16:58:00	420	16	3	7	5
1	2008-11-13 16:59:00	157	16	3	7	5
1	2008-11-13 17:00:00	36	16	3	7	5
1	2008-11-13 17:01:00	85	17	3	7	5
1	2008-11-13 17:02:00	18	17	3	7	5
1	2008-11-13 17:03:00	299	17	3	7	5
1	2008-11-13 17:04:00	1419	17	3	7	5
1	2008-11-13 17:05:00	1531	17	3	7	5
1	2008-11-13 17:06:00	852	17	3	7	5
1	2008-11-13 17:07:00	420	17	3	7	5
1	2008-11-13 17:08:00	289	17	3	7	5
1	2008-11-13 17:09:00	373	17	3	7	5
1	2008-11-13 17:10:00	6	17	3	7	5
1	2008-11-13 17:11:00	121	17	3	7	5
1	2008-11-13 17:12:00	66	17	3	7	5
1	2008-11-13 17:13:00	30	17	3	7	5
1	2008-11-13 17:14:00	182	17	3	7	5
1	2008-11-13 17:15:00	6	17	3	7	5
1	2008-11-13 17:16:00	142	17	3	7	5
1	2008-11-13 17:17:00	0	17	3	7	5
1	2008-11-13 17:18:00	0	17	3	7	5
1	2008-11-13 17:19:00	114	17	3	7	5
1	2008-11-13 17:20:00	36	17	3	7	5
1	2008-11-13 17:21:00	12	17	3	7	5
1	2008-11-13 17:22:00	142	17	3	7	5
1	2008-11-13 17:23:00	173	17	3	7	5
1	2008-11-13 17:24:00	157	17	3	7	5
1	2008-11-13 17:25:00	135	17	3	7	5
1	2008-11-13 17:26:00	561	17	3	7	5
1	2008-11-13 17:27:00	0	17	3	7	5
1	2008-11-13 17:28:00	0	17	3	7	5
1	2008-11-13 17:29:00	0	17	3	7	5
1	2008-11-13 17:30:00	6	17	3	7	5
1	2008-11-13 17:31:00	0	17	3	7	5
1	2008-11-13 17:32:00	6	17	3	7	5
1	2008-11-13 17:33:00	408	17	3	7	5
1	2008-11-13 17:34:00	114	17	3	7	5
1	2008-11-13 17:35:00	24	17	3	7	5
1	2008-11-13 17:36:00	0	17	3	7	5
1	2008-11-13 17:37:00	6	17	3	7	5
1	2008-11-13 17:38:00	0	17	3	7	5
1	2008-11-13 17:39:00	6	17	3	7	5
1	2008-11-13 17:40:00	0	17	3	7	5
1	2008-11-13 17:41:00	330	17	3	7	5
1	2008-11-13 17:42:00	135	17	3	7	5
1	2008-11-13 17:43:00	6	17	3	7	5
1	2008-11-13 17:44:00	12	17	3	7	5
1	2008-11-13 17:45:00	6	17	3	7	5
1	2008-11-13 17:46:00	319	17	3	7	5
1	2008-11-13 17:47:00	604	17	3	7	5
1	2008-11-13 17:48:00	604	17	3	7	5
1	2008-11-13 17:49:00	242	17	3	7	5
1	2008-11-13 17:50:00	54	17	3	7	5
1	2008-11-13 17:51:00	165	17	3	7	5
1	2008-11-13 17:52:00	128	17	3	7	5
1	2008-11-13 17:53:00	232	17	3	7	5
1	2008-11-13 17:54:00	0	17	3	7	5
1	2008-11-13 17:55:00	0	17	3	7	5
1	2008-11-13 17:56:00	30	17	3	7	5
1	2008-11-13 17:57:00	0	17	3	7	5
1	2008-11-13 17:58:00	0	17	3	7	5
1	2008-11-13 17:59:00	18	17	3	7	5
1	2008-11-13 18:00:00	54	17	3	7	5
1	2008-11-13 18:01:00	0	18	4	7	5
1	2008-11-13 18:02:00	0	18	4	7	5
1	2008-11-13 18:03:00	0	18	4	7	5
1	2008-11-13 18:04:00	99	18	4	7	5
1	2008-11-13 18:05:00	30	18	4	7	5
1	2008-11-13 18:06:00	6	18	4	7	5
1	2008-11-13 18:07:00	18	18	4	7	5
1	2008-11-13 18:08:00	0	18	4	7	5
1	2008-11-13 18:09:00	0	18	4	7	5
1	2008-11-13 18:10:00	0	18	4	7	5
1	2008-11-13 18:11:00	12	18	4	7	5
1	2008-11-13 18:12:00	0	18	4	7	5
1	2008-11-13 18:13:00	12	18	4	7	5
1	2008-11-13 18:14:00	85	18	4	7	5
1	2008-11-13 18:15:00	0	18	4	7	5
1	2008-11-13 18:16:00	12	18	4	7	5
1	2008-11-13 18:17:00	128	18	4	7	5
1	2008-11-13 18:18:00	12	18	4	7	5
1	2008-11-13 18:19:00	0	18	4	7	5
1	2008-11-13 18:20:00	173	18	4	7	5
1	2008-11-13 18:21:00	24	18	4	7	5
1	2008-11-13 18:22:00	18	18	4	7	5
1	2008-11-13 18:23:00	0	18	4	7	5
1	2008-11-13 18:24:00	0	18	4	7	5
1	2008-11-13 18:25:00	0	18	4	7	5
1	2008-11-13 18:26:00	0	18	4	7	5
1	2008-11-13 18:27:00	352	18	4	7	5
1	2008-11-13 18:28:00	270	18	4	7	5
1	2008-11-13 18:29:00	92	18	4	7	5
1	2008-11-13 18:30:00	150	18	4	7	5
1	2008-11-13 18:31:00	42	18	4	7	5
1	2008-11-13 18:32:00	24	18	4	7	5
1	2008-11-13 18:33:00	165	18	4	7	5
1	2008-11-13 18:34:00	224	18	4	7	5
1	2008-11-13 18:35:00	6	18	4	7	5
1	2008-11-13 18:36:00	0	18	4	7	5
1	2008-11-13 18:37:00	0	18	4	7	5
1	2008-11-13 18:38:00	12	18	4	7	5
1	2008-11-13 18:39:00	12	18	4	7	5
1	2008-11-13 18:40:00	6	18	4	7	5
1	2008-11-13 18:41:00	949	18	4	7	5
1	2008-11-13 18:42:00	106	18	4	7	5
1	2008-11-13 18:43:00	0	18	4	7	5
1	2008-11-13 18:44:00	199	18	4	7	5
1	2008-11-13 18:45:00	12	18	4	7	5
1	2008-11-13 18:46:00	0	18	4	7	5
1	2008-11-13 18:47:00	24	18	4	7	5
1	2008-11-13 18:48:00	0	18	4	7	5
1	2008-11-13 18:49:00	12	18	4	7	5
1	2008-11-13 18:50:00	0	18	4	7	5
1	2008-11-13 18:51:00	24	18	4	7	5
1	2008-11-13 18:52:00	6	18	4	7	5
1	2008-11-13 18:53:00	0	18	4	7	5
1	2008-11-13 18:54:00	18	18	4	7	5
1	2008-11-13 18:55:00	0	18	4	7	5
1	2008-11-13 18:56:00	121	18	4	7	5
1	2008-11-13 18:57:00	72	18	4	7	5
1	2008-11-13 18:58:00	60	18	4	7	5
1	2008-11-13 18:59:00	24	18	4	7	5
1	2008-11-13 19:00:00	182	18	4	7	5
1	2008-11-13 19:01:00	190	19	4	7	5
1	2008-11-13 19:02:00	66	19	4	7	5
1	2008-11-13 19:03:00	128	19	4	7	5
1	2008-11-13 19:04:00	12	19	4	7	5
1	2008-11-13 19:05:00	24	19	4	7	5
1	2008-11-13 19:06:00	6	19	4	7	5
1	2008-11-13 19:07:00	12	19	4	7	5
1	2008-11-13 19:08:00	6	19	4	7	5
1	2008-11-13 19:09:00	0	19	4	7	5
1	2008-11-13 19:10:00	0	19	4	7	5
1	2008-11-13 19:11:00	78	19	4	7	5
1	2008-11-13 19:12:00	12	19	4	7	5
1	2008-11-13 19:13:00	0	19	4	7	5
1	2008-11-13 19:14:00	12	19	4	7	5
1	2008-11-13 19:15:00	534	19	4	7	5
1	2008-11-13 19:16:00	85	19	4	7	5
1	2008-11-13 19:17:00	165	19	4	7	5
1	2008-11-13 19:18:00	66	19	4	7	5
1	2008-11-13 19:19:00	165	19	4	7	5
1	2008-11-13 19:20:00	66	19	4	7	5
1	2008-11-13 19:21:00	92	19	4	7	5
1	2008-11-13 19:22:00	48	19	4	7	5
1	2008-11-13 19:23:00	78	19	4	7	5
1	2008-11-13 19:24:00	0	19	4	7	5
1	2008-11-13 19:25:00	0	19	4	7	5
1	2008-11-13 19:26:00	18	19	4	7	5
1	2008-11-13 19:27:00	6	19	4	7	5
1	2008-11-13 19:28:00	24	19	4	7	5
1	2008-11-13 19:29:00	12	19	4	7	5
1	2008-11-13 19:30:00	0	19	4	7	5
1	2008-11-13 19:31:00	24	19	4	7	5
1	2008-11-13 19:32:00	6	19	4	7	5
1	2008-11-13 19:33:00	6	19	4	7	5
1	2008-11-13 19:34:00	48	19	4	7	5
1	2008-11-13 19:35:00	0	19	4	7	5
1	2008-11-13 19:36:00	6	19	4	7	5
1	2008-11-13 19:37:00	0	19	4	7	5
1	2008-11-13 19:38:00	0	19	4	7	5
1	2008-11-13 19:39:00	6	19	4	7	5
1	2008-11-13 19:40:00	0	19	4	7	5
1	2008-11-13 19:41:00	6	19	4	7	5
1	2008-11-13 19:42:00	6	19	4	7	5
1	2008-11-13 19:43:00	0	19	4	7	5
1	2008-11-13 19:44:00	396	19	4	7	5
1	2008-11-13 19:45:00	106	19	4	7	5
1	2008-11-13 19:46:00	215	19	4	7	5
1	2008-11-13 19:47:00	85	19	4	7	5
1	2008-11-13 19:48:00	78	19	4	7	5
1	2008-11-13 19:49:00	66	19	4	7	5
1	2008-11-13 19:50:00	78	19	4	7	5
1	2008-11-13 19:51:00	99	19	4	7	5
1	2008-11-13 19:52:00	0	19	4	7	5
1	2008-11-13 19:53:00	0	19	4	7	5
1	2008-11-13 19:54:00	0	19	4	7	5
1	2008-11-13 19:55:00	24	19	4	7	5
1	2008-11-13 19:56:00	135	19	4	7	5
1	2008-11-13 19:57:00	54	19	4	7	5
1	2008-11-13 19:58:00	6	19	4	7	5
1	2008-11-13 19:59:00	78	19	4	7	5
1	2008-11-13 20:00:00	142	19	4	7	5
1	2008-11-13 20:01:00	242	20	4	7	5
1	2008-11-13 20:02:00	165	20	4	7	5
1	2008-11-13 20:03:00	444	20	4	7	5
1	2008-11-13 20:04:00	66	20	4	7	5
1	2008-11-13 20:05:00	36	20	4	7	5
1	2008-11-13 20:06:00	0	20	4	7	5
1	2008-11-13 20:07:00	6	20	4	7	5
1	2008-11-13 20:08:00	0	20	4	7	5
1	2008-11-13 20:09:00	0	20	4	7	5
1	2008-11-13 20:10:00	60	20	4	7	5
1	2008-11-13 20:11:00	72	20	4	7	5
1	2008-11-13 20:12:00	12	20	4	7	5
1	2008-11-13 20:13:00	12	20	4	7	5
1	2008-11-13 20:14:00	6	20	4	7	5
1	2008-11-13 20:15:00	18	20	4	7	5
1	2008-11-13 20:16:00	0	20	4	7	5
1	2008-11-13 20:17:00	6	20	4	7	5
1	2008-11-13 20:18:00	6	20	4	7	5
1	2008-11-13 20:19:00	85	20	4	7	5
1	2008-11-13 20:20:00	341	20	4	7	5
1	2008-11-13 20:21:00	114	20	4	7	5
1	2008-11-13 20:22:00	261	20	4	7	5
1	2008-11-13 20:23:00	1474	20	4	7	5
1	2008-11-13 20:24:00	190	20	4	7	5
1	2008-11-13 20:25:00	72	20	4	7	5
1	2008-11-13 20:26:00	12	20	4	7	5
1	2008-11-13 20:27:00	36	20	4	7	5
1	2008-11-13 20:28:00	92	20	4	7	5
1	2008-11-13 20:29:00	456	20	4	7	5
1	2008-11-13 20:30:00	6	20	4	7	5
1	2008-11-13 20:31:00	242	20	4	7	5
1	2008-11-13 20:32:00	319	20	4	7	5
1	2008-11-13 20:33:00	730	20	4	7	5
1	2008-11-13 20:34:00	157	20	4	7	5
1	2008-11-13 20:35:00	6	20	4	7	5
1	2008-11-13 20:36:00	0	20	4	7	5
1	2008-11-13 20:37:00	0	20	4	7	5
1	2008-11-13 20:38:00	280	20	4	7	5
1	2008-11-13 20:39:00	92	20	4	7	5
1	2008-11-13 20:40:00	142	20	4	7	5
1	2008-11-13 20:41:00	481	20	4	7	5
1	2008-11-13 20:42:00	590	20	4	7	5
1	2008-11-13 20:43:00	215	20	4	7	5
1	2008-11-13 20:44:00	468	20	4	7	5
1	2008-11-13 20:45:00	309	20	4	7	5
1	2008-11-13 20:46:00	665	20	4	7	5
1	2008-11-13 20:47:00	207	20	4	7	5
1	2008-11-13 20:48:00	92	20	4	7	5
1	2008-11-13 20:49:00	66	20	4	7	5
1	2008-11-13 20:50:00	215	20	4	7	5
1	2008-11-13 20:51:00	150	20	4	7	5
1	2008-11-13 20:52:00	0	20	4	7	5
1	2008-11-13 20:53:00	6	20	4	7	5
1	2008-11-13 20:54:00	6	20	4	7	5
1	2008-11-13 20:55:00	0	20	4	7	5
1	2008-11-13 20:56:00	0	20	4	7	5
1	2008-11-13 20:57:00	0	20	4	7	5
1	2008-11-13 20:58:00	6	20	4	7	5
1	2008-11-13 20:59:00	66	20	4	7	5
1	2008-11-13 21:00:00	42	20	4	7	5
1	2008-11-13 21:01:00	6	21	4	7	5
1	2008-11-13 21:02:00	0	21	4	7	5
1	2008-11-13 21:03:00	6	21	4	7	5
1	2008-11-13 21:04:00	6	21	4	7	5
1	2008-11-13 21:05:00	190	21	4	7	5
1	2008-11-13 21:06:00	30	21	4	7	5
1	2008-11-13 21:07:00	114	21	4	7	5
1	2008-11-13 21:08:00	36	21	4	7	5
1	2008-11-13 21:09:00	215	21	4	7	5
1	2008-11-13 21:10:00	42	21	4	7	5
1	2008-11-13 21:11:00	18	21	4	7	5
1	2008-11-13 21:12:00	319	21	4	7	5
1	2008-11-13 21:13:00	157	21	4	7	5
1	2008-11-13 21:14:00	12	21	4	7	5
1	2008-11-13 21:15:00	0	21	4	7	5
1	2008-11-13 21:16:00	0	21	4	7	5
1	2008-11-13 21:17:00	6	21	4	7	5
1	2008-11-13 21:18:00	0	21	4	7	5
1	2008-11-13 21:19:00	66	21	4	7	5
1	2008-11-13 21:20:00	352	21	4	7	5
1	2008-11-13 21:21:00	299	21	4	7	5
1	2008-11-13 21:22:00	190	21	4	7	5
1	2008-11-13 21:23:00	106	21	4	7	5
1	2008-11-13 21:24:00	0	21	4	7	5
1	2008-11-13 21:25:00	12	21	4	7	5
1	2008-11-13 21:26:00	0	21	4	7	5
1	2008-11-13 21:27:00	0	21	4	7	5
1	2008-11-13 21:28:00	0	21	4	7	5
1	2008-11-13 21:29:00	12	21	4	7	5
1	2008-11-13 21:30:00	135	21	4	7	5
1	2008-11-13 21:31:00	6	21	4	7	5
1	2008-11-13 21:32:00	128	21	4	7	5
1	2008-11-13 21:33:00	24	21	4	7	5
1	2008-11-13 21:34:00	6	21	4	7	5
1	2008-11-13 21:35:00	6	21	4	7	5
1	2008-11-13 21:36:00	0	21	4	7	5
1	2008-11-13 21:37:00	0	21	4	7	5
1	2008-11-13 21:38:00	42	21	4	7	5
1	2008-11-13 21:39:00	135	21	4	7	5
1	2008-11-13 21:40:00	215	21	4	7	5
1	2008-11-13 21:41:00	18	21	4	7	5
1	2008-11-13 21:42:00	0	21	4	7	5
1	2008-11-13 21:43:00	232	21	4	7	5
1	2008-11-13 21:44:00	30	21	4	7	5
1	2008-11-13 21:45:00	24	21	4	7	5
1	2008-11-13 21:46:00	6	21	4	7	5
1	2008-11-13 21:47:00	99	21	4	7	5
1	2008-11-13 21:48:00	24	21	4	7	5
1	2008-11-13 21:49:00	696	21	4	7	5
1	2008-11-13 21:50:00	36	21	4	7	5
1	2008-11-13 21:51:00	54	21	4	7	5
1	2008-11-13 21:52:00	215	21	4	7	5
1	2008-11-13 21:53:00	30	21	4	7	5
1	2008-11-13 21:54:00	135	21	4	7	5
1	2008-11-13 21:55:00	0	21	4	7	5
1	2008-11-13 21:56:00	0	21	4	7	5
1	2008-11-13 21:57:00	0	21	4	7	5
1	2008-11-13 21:58:00	157	21	4	7	5
1	2008-11-13 21:59:00	121	21	4	7	5
1	2008-11-13 22:00:00	0	21	4	7	5
1	2008-11-13 22:01:00	0	22	4	7	5
1	2008-11-13 22:02:00	0	22	4	7	5
1	2008-11-13 22:03:00	0	22	4	7	5
1	2008-11-13 22:04:00	232	22	4	7	5
1	2008-11-13 22:05:00	85	22	4	7	5
1	2008-11-13 22:06:00	0	22	4	7	5
1	2008-11-13 22:07:00	18	22	4	7	5
1	2008-11-13 22:08:00	18	22	4	7	5
1	2008-11-13 22:09:00	0	22	4	7	5
1	2008-11-13 22:10:00	0	22	4	7	5
1	2008-11-13 22:11:00	0	22	4	7	5
1	2008-11-13 22:12:00	0	22	4	7	5
1	2008-11-13 22:13:00	0	22	4	7	5
1	2008-11-13 22:14:00	0	22	4	7	5
1	2008-11-13 22:15:00	0	22	4	7	5
1	2008-11-13 22:16:00	0	22	4	7	5
1	2008-11-13 22:17:00	0	22	4	7	5
1	2008-11-13 22:18:00	0	22	4	7	5
1	2008-11-13 22:19:00	0	22	4	7	5
1	2008-11-13 22:20:00	0	22	4	7	5
1	2008-11-13 22:21:00	0	22	4	7	5
1	2008-11-13 22:22:00	0	22	4	7	5
1	2008-11-13 22:23:00	0	22	4	7	5
1	2008-11-13 22:24:00	0	22	4	7	5
1	2008-11-13 22:25:00	0	22	4	7	5
1	2008-11-13 22:26:00	0	22	4	7	5
1	2008-11-13 22:27:00	0	22	4	7	5
1	2008-11-13 22:28:00	0	22	4	7	5
1	2008-11-13 22:29:00	0	22	4	7	5
1	2008-11-13 22:30:00	0	22	4	7	5
1	2008-11-13 22:31:00	0	22	4	7	5
1	2008-11-13 22:32:00	0	22	4	7	5
1	2008-11-13 22:33:00	0	22	4	7	5
1	2008-11-13 22:34:00	0	22	4	7	5
1	2008-11-13 22:35:00	42	22	4	7	5
1	2008-11-13 22:36:00	6	22	4	7	5
1	2008-11-13 22:37:00	0	22	4	7	5
1	2008-11-13 22:38:00	0	22	4	7	5
1	2008-11-13 22:39:00	0	22	4	7	5
1	2008-11-13 22:40:00	0	22	4	7	5
1	2008-11-13 22:41:00	0	22	4	7	5
1	2008-11-13 22:42:00	0	22	4	7	5
1	2008-11-13 22:43:00	0	22	4	7	5
1	2008-11-13 22:44:00	0	22	4	7	5
1	2008-11-13 22:45:00	0	22	4	7	5
1	2008-11-13 22:46:00	0	22	4	7	5
1	2008-11-13 22:47:00	0	22	4	7	5
1	2008-11-13 22:48:00	0	22	4	7	5
1	2008-11-13 22:49:00	0	22	4	7	5
1	2008-11-13 22:50:00	0	22	4	7	5
1	2008-11-13 22:51:00	0	22	4	7	5
1	2008-11-13 22:52:00	0	22	4	7	5
1	2008-11-13 22:53:00	0	22	4	7	5
1	2008-11-13 22:54:00	0	22	4	7	5
1	2008-11-13 22:55:00	0	22	4	7	5
1	2008-11-13 22:56:00	0	22	4	7	5
1	2008-11-13 22:57:00	0	22	4	7	5
1	2008-11-13 22:58:00	0	22	4	7	5
1	2008-11-13 22:59:00	0	22	4	7	5
1	2008-11-13 23:00:00	0	22	4	7	5
1	2008-11-13 23:01:00	0	23	4	7	5
1	2008-11-13 23:02:00	0	23	4	7	5
1	2008-11-13 23:03:00	0	23	4	7	5
1	2008-11-13 23:04:00	0	23	4	7	5
1	2008-11-13 23:05:00	0	23	4	7	5
1	2008-11-13 23:06:00	0	23	4	7	5
1	2008-11-13 23:07:00	0	23	4	7	5
1	2008-11-13 23:08:00	0	23	4	7	5
1	2008-11-13 23:09:00	0	23	4	7	5
1	2008-11-13 23:10:00	0	23	4	7	5
1	2008-11-13 23:11:00	0	23	4	7	5
1	2008-11-13 23:12:00	0	23	4	7	5
1	2008-11-13 23:13:00	0	23	4	7	5
1	2008-11-13 23:14:00	0	23	4	7	5
1	2008-11-13 23:15:00	0	23	4	7	5
1	2008-11-13 23:16:00	0	23	4	7	5
1	2008-11-13 23:17:00	0	23	4	7	5
1	2008-11-13 23:18:00	0	23	4	7	5
1	2008-11-13 23:19:00	0	23	4	7	5
1	2008-11-13 23:20:00	0	23	4	7	5
1	2008-11-13 23:21:00	0	23	4	7	5
1	2008-11-13 23:22:00	0	23	4	7	5
1	2008-11-13 23:23:00	0	23	4	7	5
1	2008-11-13 23:24:00	0	23	4	7	5
1	2008-11-13 23:25:00	0	23	4	7	5
1	2008-11-13 23:26:00	0	23	4	7	5
1	2008-11-13 23:27:00	0	23	4	7	5
1	2008-11-13 23:28:00	0	23	4	7	5
1	2008-11-13 23:29:00	0	23	4	7	5
1	2008-11-13 23:30:00	0	23	4	7	5
1	2008-11-13 23:31:00	0	23	4	7	5
1	2008-11-13 23:32:00	0	23	4	7	5
1	2008-11-13 23:33:00	0	23	4	7	5
1	2008-11-13 23:34:00	0	23	4	7	5
1	2008-11-13 23:35:00	0	23	4	7	5
1	2008-11-13 23:36:00	0	23	4	7	5
1	2008-11-13 23:37:00	0	23	4	7	5
1	2008-11-13 23:38:00	48	23	4	7	5
1	2008-11-13 23:39:00	0	23	4	7	5
1	2008-11-13 23:40:00	6	23	4	7	5
1	2008-11-13 23:41:00	0	23	4	7	5
1	2008-11-13 23:42:00	0	23	4	7	5
1	2008-11-13 23:43:00	0	23	4	7	5
1	2008-11-13 23:44:00	0	23	4	7	5
1	2008-11-13 23:45:00	0	23	4	7	5
1	2008-11-13 23:46:00	0	23	4	7	5
1	2008-11-13 23:47:00	0	23	4	7	5
1	2008-11-13 23:48:00	0	23	4	7	5
1	2008-11-13 23:49:00	0	23	4	7	5
1	2008-11-13 23:50:00	0	23	4	7	5
1	2008-11-13 23:51:00	0	23	4	7	5
1	2008-11-13 23:52:00	0	23	4	7	5
1	2008-11-13 23:53:00	0	23	4	7	5
1	2008-11-13 23:54:00	0	23	4	7	5
1	2008-11-13 23:55:00	0	23	4	7	5
1	2008-11-13 23:56:00	0	23	4	7	5
1	2008-11-13 23:57:00	0	23	4	7	5
1	2008-11-13 23:58:00	0	23	4	7	5
1	2008-11-13 23:59:00	0	23	4	7	5
1	2008-11-14	0	23	4	7	5
1	2008-11-14 00:01:00	24	0	1	8	6
1	2008-11-14 00:02:00	92	0	1	8	6
1	2008-11-14 00:03:00	0	0	1	8	6
1	2008-11-14 00:04:00	0	0	1	8	6
1	2008-11-14 00:05:00	0	0	1	8	6
1	2008-11-14 00:06:00	30	0	1	8	6
1	2008-11-14 00:07:00	36	0	1	8	6
1	2008-11-14 00:08:00	0	0	1	8	6
1	2008-11-14 00:09:00	0	0	1	8	6
1	2008-11-14 00:10:00	36	0	1	8	6
1	2008-11-14 00:11:00	18	0	1	8	6
1	2008-11-14 00:12:00	0	0	1	8	6
1	2008-11-14 00:13:00	0	0	1	8	6
1	2008-11-14 00:14:00	0	0	1	8	6
1	2008-11-14 00:15:00	0	0	1	8	6
1	2008-11-14 00:16:00	0	0	1	8	6
1	2008-11-14 00:17:00	0	0	1	8	6
1	2008-11-14 00:18:00	0	0	1	8	6
1	2008-11-14 00:19:00	0	0	1	8	6
1	2008-11-14 00:20:00	0	0	1	8	6
1	2008-11-14 00:21:00	0	0	1	8	6
1	2008-11-14 00:22:00	0	0	1	8	6
1	2008-11-14 00:23:00	0	0	1	8	6
1	2008-11-14 00:24:00	0	0	1	8	6
1	2008-11-14 00:25:00	0	0	1	8	6
1	2008-11-14 00:26:00	0	0	1	8	6
1	2008-11-14 00:27:00	0	0	1	8	6
1	2008-11-14 00:28:00	85	0	1	8	6
1	2008-11-14 00:29:00	0	0	1	8	6
1	2008-11-14 00:30:00	0	0	1	8	6
1	2008-11-14 00:31:00	0	0	1	8	6
1	2008-11-14 00:32:00	0	0	1	8	6
1	2008-11-14 00:33:00	0	0	1	8	6
1	2008-11-14 00:34:00	12	0	1	8	6
1	2008-11-14 00:35:00	0	0	1	8	6
1	2008-11-14 00:36:00	0	0	1	8	6
1	2008-11-14 00:37:00	0	0	1	8	6
1	2008-11-14 00:38:00	0	0	1	8	6
1	2008-11-14 00:39:00	0	0	1	8	6
1	2008-11-14 00:40:00	0	0	1	8	6
1	2008-11-14 00:41:00	0	0	1	8	6
1	2008-11-14 00:42:00	0	0	1	8	6
1	2008-11-14 00:43:00	0	0	1	8	6
1	2008-11-14 00:44:00	0	0	1	8	6
1	2008-11-14 00:45:00	0	0	1	8	6
1	2008-11-14 00:46:00	0	0	1	8	6
1	2008-11-14 00:47:00	0	0	1	8	6
1	2008-11-14 00:48:00	0	0	1	8	6
1	2008-11-14 00:49:00	0	0	1	8	6
1	2008-11-14 00:50:00	30	0	1	8	6
1	2008-11-14 00:51:00	36	0	1	8	6
1	2008-11-14 00:52:00	54	0	1	8	6
1	2008-11-14 00:53:00	36	0	1	8	6
1	2008-11-14 00:54:00	0	0	1	8	6
1	2008-11-14 00:55:00	24	0	1	8	6
1	2008-11-14 00:56:00	0	0	1	8	6
1	2008-11-14 00:57:00	0	0	1	8	6
1	2008-11-14 00:58:00	0	0	1	8	6
1	2008-11-14 00:59:00	0	0	1	8	6
1	2008-11-14 01:00:00	0	0	1	8	6
1	2008-11-14 01:01:00	0	1	1	8	6
1	2008-11-14 01:02:00	0	1	1	8	6
1	2008-11-14 01:03:00	18	1	1	8	6
1	2008-11-14 01:04:00	0	1	1	8	6
1	2008-11-14 01:05:00	0	1	1	8	6
1	2008-11-14 01:06:00	0	1	1	8	6
1	2008-11-14 01:07:00	0	1	1	8	6
1	2008-11-14 01:08:00	0	1	1	8	6
1	2008-11-14 01:09:00	12	1	1	8	6
1	2008-11-14 01:10:00	0	1	1	8	6
1	2008-11-14 01:11:00	0	1	1	8	6
1	2008-11-14 01:12:00	0	1	1	8	6
1	2008-11-14 01:13:00	0	1	1	8	6
1	2008-11-14 01:14:00	0	1	1	8	6
1	2008-11-14 01:15:00	0	1	1	8	6
1	2008-11-14 01:16:00	0	1	1	8	6
1	2008-11-14 01:17:00	0	1	1	8	6
1	2008-11-14 01:18:00	0	1	1	8	6
1	2008-11-14 01:19:00	0	1	1	8	6
1	2008-11-14 01:20:00	0	1	1	8	6
1	2008-11-14 01:21:00	0	1	1	8	6
1	2008-11-14 01:22:00	0	1	1	8	6
1	2008-11-14 01:23:00	92	1	1	8	6
1	2008-11-14 01:24:00	0	1	1	8	6
1	2008-11-14 01:25:00	0	1	1	8	6
1	2008-11-14 01:26:00	0	1	1	8	6
1	2008-11-14 01:27:00	0	1	1	8	6
1	2008-11-14 01:28:00	0	1	1	8	6
1	2008-11-14 01:29:00	0	1	1	8	6
1	2008-11-14 01:30:00	0	1	1	8	6
1	2008-11-14 01:31:00	0	1	1	8	6
1	2008-11-14 01:32:00	0	1	1	8	6
1	2008-11-14 01:33:00	0	1	1	8	6
1	2008-11-14 01:34:00	0	1	1	8	6
1	2008-11-14 01:35:00	0	1	1	8	6
1	2008-11-14 01:36:00	0	1	1	8	6
1	2008-11-14 01:37:00	0	1	1	8	6
1	2008-11-14 01:38:00	0	1	1	8	6
1	2008-11-14 01:39:00	6	1	1	8	6
1	2008-11-14 01:40:00	0	1	1	8	6
1	2008-11-14 01:41:00	0	1	1	8	6
1	2008-11-14 01:42:00	0	1	1	8	6
1	2008-11-14 01:43:00	0	1	1	8	6
1	2008-11-14 01:44:00	0	1	1	8	6
1	2008-11-14 01:45:00	0	1	1	8	6
1	2008-11-14 01:46:00	0	1	1	8	6
1	2008-11-14 01:47:00	0	1	1	8	6
1	2008-11-14 01:48:00	0	1	1	8	6
1	2008-11-14 01:49:00	0	1	1	8	6
1	2008-11-14 01:50:00	0	1	1	8	6
1	2008-11-14 01:51:00	0	1	1	8	6
1	2008-11-14 01:52:00	0	1	1	8	6
1	2008-11-14 01:53:00	0	1	1	8	6
1	2008-11-14 01:54:00	0	1	1	8	6
1	2008-11-14 01:55:00	0	1	1	8	6
1	2008-11-14 01:56:00	0	1	1	8	6
1	2008-11-14 01:57:00	0	1	1	8	6
1	2008-11-14 01:58:00	0	1	1	8	6
1	2008-11-14 01:59:00	0	1	1	8	6
1	2008-11-14 02:00:00	0	1	1	8	6
1	2008-11-14 02:01:00	42	2	1	8	6
1	2008-11-14 02:02:00	6	2	1	8	6
1	2008-11-14 02:03:00	24	2	1	8	6
1	2008-11-14 02:04:00	48	2	1	8	6
1	2008-11-14 02:05:00	0	2	1	8	6
1	2008-11-14 02:06:00	0	2	1	8	6
1	2008-11-14 02:07:00	0	2	1	8	6
1	2008-11-14 02:08:00	0	2	1	8	6
1	2008-11-14 02:09:00	0	2	1	8	6
1	2008-11-14 02:10:00	0	2	1	8	6
1	2008-11-14 02:11:00	0	2	1	8	6
1	2008-11-14 02:12:00	12	2	1	8	6
1	2008-11-14 02:13:00	0	2	1	8	6
1	2008-11-14 02:14:00	0	2	1	8	6
1	2008-11-14 02:15:00	0	2	1	8	6
1	2008-11-14 02:16:00	0	2	1	8	6
1	2008-11-14 02:17:00	0	2	1	8	6
1	2008-11-14 02:18:00	0	2	1	8	6
1	2008-11-14 02:19:00	0	2	1	8	6
1	2008-11-14 02:20:00	0	2	1	8	6
1	2008-11-14 02:21:00	0	2	1	8	6
1	2008-11-14 02:22:00	0	2	1	8	6
1	2008-11-14 02:23:00	0	2	1	8	6
1	2008-11-14 02:24:00	0	2	1	8	6
1	2008-11-14 02:25:00	0	2	1	8	6
1	2008-11-14 02:26:00	0	2	1	8	6
1	2008-11-14 02:27:00	0	2	1	8	6
1	2008-11-14 02:28:00	30	2	1	8	6
1	2008-11-14 02:29:00	0	2	1	8	6
1	2008-11-14 02:30:00	12	2	1	8	6
1	2008-11-14 02:31:00	0	2	1	8	6
1	2008-11-14 02:32:00	0	2	1	8	6
1	2008-11-14 02:33:00	0	2	1	8	6
1	2008-11-14 02:34:00	0	2	1	8	6
1	2008-11-14 02:35:00	0	2	1	8	6
1	2008-11-14 02:36:00	0	2	1	8	6
1	2008-11-14 02:37:00	0	2	1	8	6
1	2008-11-14 02:38:00	0	2	1	8	6
1	2008-11-14 02:39:00	0	2	1	8	6
1	2008-11-14 02:40:00	0	2	1	8	6
1	2008-11-14 02:41:00	0	2	1	8	6
1	2008-11-14 02:42:00	0	2	1	8	6
1	2008-11-14 02:43:00	0	2	1	8	6
1	2008-11-14 02:44:00	0	2	1	8	6
1	2008-11-14 02:45:00	0	2	1	8	6
1	2008-11-14 02:46:00	0	2	1	8	6
1	2008-11-14 02:47:00	0	2	1	8	6
1	2008-11-14 02:48:00	0	2	1	8	6
1	2008-11-14 02:49:00	0	2	1	8	6
1	2008-11-14 02:50:00	0	2	1	8	6
1	2008-11-14 02:51:00	0	2	1	8	6
1	2008-11-14 02:52:00	0	2	1	8	6
1	2008-11-14 02:53:00	128	2	1	8	6
1	2008-11-14 02:54:00	0	2	1	8	6
1	2008-11-14 02:55:00	0	2	1	8	6
1	2008-11-14 02:56:00	12	2	1	8	6
1	2008-11-14 02:57:00	0	2	1	8	6
1	2008-11-14 02:58:00	0	2	1	8	6
1	2008-11-14 02:59:00	24	2	1	8	6
1	2008-11-14 03:00:00	0	2	1	8	6
1	2008-11-14 03:01:00	0	3	1	8	6
1	2008-11-14 03:02:00	0	3	1	8	6
1	2008-11-14 03:03:00	24	3	1	8	6
1	2008-11-14 03:04:00	0	3	1	8	6
1	2008-11-14 03:05:00	0	3	1	8	6
1	2008-11-14 03:06:00	0	3	1	8	6
1	2008-11-14 03:07:00	0	3	1	8	6
1	2008-11-14 03:08:00	0	3	1	8	6
1	2008-11-14 03:09:00	0	3	1	8	6
1	2008-11-14 03:10:00	0	3	1	8	6
1	2008-11-14 03:11:00	0	3	1	8	6
1	2008-11-14 03:12:00	0	3	1	8	6
1	2008-11-14 03:13:00	0	3	1	8	6
1	2008-11-14 03:14:00	85	3	1	8	6
1	2008-11-14 03:15:00	0	3	1	8	6
1	2008-11-14 03:16:00	0	3	1	8	6
1	2008-11-14 03:17:00	0	3	1	8	6
1	2008-11-14 03:18:00	0	3	1	8	6
1	2008-11-14 03:19:00	0	3	1	8	6
1	2008-11-14 03:20:00	85	3	1	8	6
1	2008-11-14 03:21:00	0	3	1	8	6
1	2008-11-14 03:22:00	0	3	1	8	6
1	2008-11-14 03:23:00	0	3	1	8	6
1	2008-11-14 03:24:00	0	3	1	8	6
1	2008-11-14 03:25:00	0	3	1	8	6
1	2008-11-14 03:26:00	0	3	1	8	6
1	2008-11-14 03:27:00	0	3	1	8	6
1	2008-11-14 03:28:00	0	3	1	8	6
1	2008-11-14 03:29:00	0	3	1	8	6
1	2008-11-14 03:30:00	0	3	1	8	6
1	2008-11-14 03:31:00	432	3	1	8	6
1	2008-11-14 03:32:00	520	3	1	8	6
1	2008-11-14 03:33:00	224	3	1	8	6
1	2008-11-14 03:34:00	121	3	1	8	6
1	2008-11-14 03:35:00	242	3	1	8	6
1	2008-11-14 03:36:00	78	3	1	8	6
1	2008-11-14 03:37:00	0	3	1	8	6
1	2008-11-14 03:38:00	0	3	1	8	6
1	2008-11-14 03:39:00	12	3	1	8	6
1	2008-11-14 03:40:00	18	3	1	8	6
1	2008-11-14 03:41:00	12	3	1	8	6
1	2008-11-14 03:42:00	0	3	1	8	6
1	2008-11-14 03:43:00	0	3	1	8	6
1	2008-11-14 03:44:00	6	3	1	8	6
1	2008-11-14 03:45:00	12	3	1	8	6
1	2008-11-14 03:46:00	0	3	1	8	6
1	2008-11-14 03:47:00	6	3	1	8	6
1	2008-11-14 03:48:00	12	3	1	8	6
1	2008-11-14 03:49:00	0	3	1	8	6
1	2008-11-14 03:50:00	251	3	1	8	6
1	2008-11-14 03:51:00	128	3	1	8	6
1	2008-11-14 03:52:00	106	3	1	8	6
1	2008-11-14 03:53:00	12	3	1	8	6
1	2008-11-14 03:54:00	92	3	1	8	6
1	2008-11-14 03:55:00	92	3	1	8	6
1	2008-11-14 03:56:00	0	3	1	8	6
1	2008-11-14 03:57:00	12	3	1	8	6
1	2008-11-14 03:58:00	173	3	1	8	6
1	2008-11-14 03:59:00	99	3	1	8	6
1	2008-11-14 04:00:00	0	3	1	8	6
1	2008-11-14 04:01:00	6	4	1	8	6
1	2008-11-14 04:02:00	0	4	1	8	6
1	2008-11-14 04:03:00	6	4	1	8	6
1	2008-11-14 04:04:00	0	4	1	8	6
1	2008-11-14 04:05:00	0	4	1	8	6
1	2008-11-14 04:06:00	6	4	1	8	6
1	2008-11-14 04:07:00	99	4	1	8	6
1	2008-11-14 04:08:00	66	4	1	8	6
1	2008-11-14 04:09:00	66	4	1	8	6
1	2008-11-14 04:10:00	78	4	1	8	6
1	2008-11-14 04:11:00	182	4	1	8	6
1	2008-11-14 04:12:00	6	4	1	8	6
1	2008-11-14 04:13:00	6	4	1	8	6
1	2008-11-14 04:14:00	590	4	1	8	6
1	2008-11-14 04:15:00	330	4	1	8	6
1	2008-11-14 04:16:00	157	4	1	8	6
1	2008-11-14 04:17:00	54	4	1	8	6
1	2008-11-14 04:18:00	681	4	1	8	6
1	2008-11-14 04:19:00	215	4	1	8	6
1	2008-11-14 04:20:00	42	4	1	8	6
1	2008-11-14 04:21:00	42	4	1	8	6
1	2008-11-14 04:22:00	121	4	1	8	6
1	2008-11-14 04:23:00	182	4	1	8	6
1	2008-11-14 04:24:00	66	4	1	8	6
1	2008-11-14 04:25:00	0	4	1	8	6
1	2008-11-14 04:26:00	6	4	1	8	6
1	2008-11-14 04:27:00	30	4	1	8	6
1	2008-11-14 04:28:00	128	4	1	8	6
1	2008-11-14 04:29:00	6	4	1	8	6
1	2008-11-14 04:30:00	0	4	1	8	6
1	2008-11-14 04:31:00	0	4	1	8	6
1	2008-11-14 04:32:00	681	4	1	8	6
1	2008-11-14 04:33:00	150	4	1	8	6
1	2008-11-14 04:34:00	12	4	1	8	6
1	2008-11-14 04:35:00	18	4	1	8	6
1	2008-11-14 04:36:00	18	4	1	8	6
1	2008-11-14 04:37:00	0	4	1	8	6
1	2008-11-14 04:38:00	0	4	1	8	6
1	2008-11-14 04:39:00	0	4	1	8	6
1	2008-11-14 04:40:00	12	4	1	8	6
1	2008-11-14 04:41:00	0	4	1	8	6
1	2008-11-14 04:42:00	6	4	1	8	6
1	2008-11-14 04:43:00	60	4	1	8	6
1	2008-11-14 04:44:00	0	4	1	8	6
1	2008-11-14 04:45:00	18	4	1	8	6
1	2008-11-14 04:46:00	0	4	1	8	6
1	2008-11-14 04:47:00	0	4	1	8	6
1	2008-11-14 04:48:00	0	4	1	8	6
1	2008-11-14 04:49:00	0	4	1	8	6
1	2008-11-14 04:50:00	60	4	1	8	6
1	2008-11-14 04:51:00	18	4	1	8	6
1	2008-11-14 04:52:00	0	4	1	8	6
1	2008-11-14 04:53:00	0	4	1	8	6
1	2008-11-14 04:54:00	66	4	1	8	6
1	2008-11-14 04:55:00	150	4	1	8	6
1	2008-11-14 04:56:00	6	4	1	8	6
1	2008-11-14 04:57:00	78	4	1	8	6
1	2008-11-14 04:58:00	319	4	1	8	6
1	2008-11-14 04:59:00	60	4	1	8	6
1	2008-11-14 05:00:00	42	4	1	8	6
1	2008-11-14 05:01:00	30	5	1	8	6
1	2008-11-14 05:02:00	36	5	1	8	6
1	2008-11-14 05:03:00	0	5	1	8	6
1	2008-11-14 05:04:00	0	5	1	8	6
1	2008-11-14 05:05:00	0	5	1	8	6
1	2008-11-14 05:06:00	0	5	1	8	6
1	2008-11-14 05:07:00	0	5	1	8	6
1	2008-11-14 05:08:00	0	5	1	8	6
1	2008-11-14 05:09:00	6	5	1	8	6
1	2008-11-14 05:10:00	0	5	1	8	6
1	2008-11-14 05:11:00	6	5	1	8	6
1	2008-11-14 05:12:00	0	5	1	8	6
1	2008-11-14 05:13:00	150	5	1	8	6
1	2008-11-14 05:14:00	309	5	1	8	6
1	2008-11-14 05:15:00	66	5	1	8	6
1	2008-11-14 05:16:00	12	5	1	8	6
1	2008-11-14 05:17:00	30	5	1	8	6
1	2008-11-14 05:18:00	12	5	1	8	6
1	2008-11-14 05:19:00	12	5	1	8	6
1	2008-11-14 05:20:00	6	5	1	8	6
1	2008-11-14 05:21:00	0	5	1	8	6
1	2008-11-14 05:22:00	78	5	1	8	6
1	2008-11-14 05:23:00	0	5	1	8	6
1	2008-11-14 05:24:00	0	5	1	8	6
1	2008-11-14 05:25:00	0	5	1	8	6
1	2008-11-14 05:26:00	0	5	1	8	6
1	2008-11-14 05:27:00	0	5	1	8	6
1	2008-11-14 05:28:00	0	5	1	8	6
1	2008-11-14 05:29:00	0	5	1	8	6
1	2008-11-14 05:30:00	0	5	1	8	6
1	2008-11-14 05:31:00	0	5	1	8	6
1	2008-11-14 05:32:00	0	5	1	8	6
1	2008-11-14 05:33:00	0	5	1	8	6
1	2008-11-14 05:34:00	0	5	1	8	6
1	2008-11-14 05:35:00	0	5	1	8	6
1	2008-11-14 05:36:00	0	5	1	8	6
1	2008-11-14 05:37:00	0	5	1	8	6
1	2008-11-14 05:38:00	0	5	1	8	6
1	2008-11-14 05:39:00	0	5	1	8	6
1	2008-11-14 05:40:00	6	5	1	8	6
1	2008-11-14 05:41:00	6	5	1	8	6
1	2008-11-14 05:42:00	0	5	1	8	6
1	2008-11-14 05:43:00	0	5	1	8	6
1	2008-11-14 05:44:00	0	5	1	8	6
1	2008-11-14 05:45:00	0	5	1	8	6
1	2008-11-14 05:46:00	0	5	1	8	6
1	2008-11-14 05:47:00	0	5	1	8	6
1	2008-11-14 05:48:00	0	5	1	8	6
1	2008-11-14 05:49:00	0	5	1	8	6
1	2008-11-14 05:50:00	0	5	1	8	6
1	2008-11-14 05:51:00	0	5	1	8	6
1	2008-11-14 05:52:00	0	5	1	8	6
1	2008-11-14 05:53:00	0	5	1	8	6
1	2008-11-14 05:54:00	0	5	1	8	6
1	2008-11-14 05:55:00	0	5	1	8	6
1	2008-11-14 05:56:00	0	5	1	8	6
1	2008-11-14 05:57:00	0	5	1	8	6
1	2008-11-14 05:58:00	0	5	1	8	6
1	2008-11-14 05:59:00	0	5	1	8	6
1	2008-11-14 06:00:00	0	5	1	8	6
1	2008-11-14 06:01:00	72	6	2	8	6
1	2008-11-14 06:02:00	12	6	2	8	6
1	2008-11-14 06:03:00	270	6	2	8	6
1	2008-11-14 06:04:00	106	6	2	8	6
1	2008-11-14 06:05:00	60	6	2	8	6
1	2008-11-14 06:06:00	30	6	2	8	6
1	2008-11-14 06:07:00	12	6	2	8	6
1	2008-11-14 06:08:00	0	6	2	8	6
1	2008-11-14 06:09:00	0	6	2	8	6
1	2008-11-14 06:10:00	0	6	2	8	6
1	2008-11-14 06:11:00	0	6	2	8	6
1	2008-11-14 06:12:00	36	6	2	8	6
1	2008-11-14 06:13:00	42	6	2	8	6
1	2008-11-14 06:14:00	6	6	2	8	6
1	2008-11-14 06:15:00	6	6	2	8	6
1	2008-11-14 06:16:00	48	6	2	8	6
1	2008-11-14 06:17:00	36	6	2	8	6
1	2008-11-14 06:18:00	6	6	2	8	6
1	2008-11-14 06:19:00	54	6	2	8	6
1	2008-11-14 06:20:00	106	6	2	8	6
1	2008-11-14 06:21:00	289	6	2	8	6
1	2008-11-14 06:22:00	165	6	2	8	6
1	2008-11-14 06:23:00	352	6	2	8	6
1	2008-11-14 06:24:00	207	6	2	8	6
1	2008-11-14 06:25:00	85	6	2	8	6
1	2008-11-14 06:26:00	0	6	2	8	6
1	2008-11-14 06:27:00	0	6	2	8	6
1	2008-11-14 06:28:00	0	6	2	8	6
1	2008-11-14 06:29:00	54	6	2	8	6
1	2008-11-14 06:30:00	78	6	2	8	6
1	2008-11-14 06:31:00	48	6	2	8	6
1	2008-11-14 06:32:00	48	6	2	8	6
1	2008-11-14 06:33:00	92	6	2	8	6
1	2008-11-14 06:34:00	199	6	2	8	6
1	2008-11-14 06:35:00	66	6	2	8	6
1	2008-11-14 06:36:00	72	6	2	8	6
1	2008-11-14 06:37:00	0	6	2	8	6
1	2008-11-14 06:38:00	0	6	2	8	6
1	2008-11-14 06:39:00	0	6	2	8	6
1	2008-11-14 06:40:00	0	6	2	8	6
1	2008-11-14 06:41:00	0	6	2	8	6
1	2008-11-14 06:42:00	0	6	2	8	6
1	2008-11-14 06:43:00	12	6	2	8	6
1	2008-11-14 06:44:00	0	6	2	8	6
1	2008-11-14 06:45:00	0	6	2	8	6
1	2008-11-14 06:46:00	0	6	2	8	6
1	2008-11-14 06:47:00	0	6	2	8	6
1	2008-11-14 06:48:00	0	6	2	8	6
1	2008-11-14 06:49:00	6	6	2	8	6
1	2008-11-14 06:50:00	0	6	2	8	6
1	2008-11-14 06:51:00	0	6	2	8	6
1	2008-11-14 06:52:00	12	6	2	8	6
1	2008-11-14 06:53:00	0	6	2	8	6
1	2008-11-14 06:54:00	0	6	2	8	6
1	2008-11-14 06:55:00	6	6	2	8	6
1	2008-11-14 06:56:00	0	6	2	8	6
1	2008-11-14 06:57:00	0	6	2	8	6
1	2008-11-14 06:58:00	0	6	2	8	6
1	2008-11-14 06:59:00	6	6	2	8	6
1	2008-11-14 07:00:00	0	6	2	8	6
1	2008-11-14 07:01:00	0	7	2	8	6
1	2008-11-14 07:02:00	30	7	2	8	6
1	2008-11-14 07:03:00	6	7	2	8	6
1	2008-11-14 07:04:00	0	7	2	8	6
1	2008-11-14 07:05:00	0	7	2	8	6
1	2008-11-14 07:06:00	0	7	2	8	6
1	2008-11-14 07:07:00	0	7	2	8	6
1	2008-11-14 07:08:00	0	7	2	8	6
1	2008-11-14 07:09:00	0	7	2	8	6
1	2008-11-14 07:10:00	0	7	2	8	6
1	2008-11-14 07:11:00	0	7	2	8	6
1	2008-11-14 07:12:00	0	7	2	8	6
1	2008-11-14 07:13:00	0	7	2	8	6
1	2008-11-14 07:14:00	0	7	2	8	6
1	2008-11-14 07:15:00	0	7	2	8	6
1	2008-11-14 07:16:00	0	7	2	8	6
1	2008-11-14 07:17:00	0	7	2	8	6
1	2008-11-14 07:18:00	0	7	2	8	6
1	2008-11-14 07:19:00	0	7	2	8	6
1	2008-11-14 07:20:00	0	7	2	8	6
1	2008-11-14 07:21:00	0	7	2	8	6
1	2008-11-14 07:22:00	0	7	2	8	6
1	2008-11-14 07:23:00	0	7	2	8	6
1	2008-11-14 07:24:00	0	7	2	8	6
1	2008-11-14 07:25:00	0	7	2	8	6
1	2008-11-14 07:26:00	0	7	2	8	6
1	2008-11-14 07:27:00	0	7	2	8	6
1	2008-11-14 07:28:00	0	7	2	8	6
1	2008-11-14 07:29:00	0	7	2	8	6
1	2008-11-14 07:30:00	0	7	2	8	6
1	2008-11-14 07:31:00	0	7	2	8	6
1	2008-11-14 07:32:00	0	7	2	8	6
1	2008-11-14 07:33:00	0	7	2	8	6
1	2008-11-14 07:34:00	0	7	2	8	6
1	2008-11-14 07:35:00	24	7	2	8	6
1	2008-11-14 07:36:00	78	7	2	8	6
1	2008-11-14 07:37:00	42	7	2	8	6
1	2008-11-14 07:38:00	0	7	2	8	6
1	2008-11-14 07:39:00	0	7	2	8	6
1	2008-11-14 07:40:00	0	7	2	8	6
1	2008-11-14 07:41:00	24	7	2	8	6
1	2008-11-14 07:42:00	0	7	2	8	6
1	2008-11-14 07:43:00	0	7	2	8	6
1	2008-11-14 07:44:00	0	7	2	8	6
1	2008-11-14 07:45:00	0	7	2	8	6
1	2008-11-14 07:46:00	6	7	2	8	6
1	2008-11-14 07:47:00	0	7	2	8	6
1	2008-11-14 07:48:00	0	7	2	8	6
1	2008-11-14 07:49:00	0	7	2	8	6
1	2008-11-14 07:50:00	0	7	2	8	6
1	2008-11-14 07:51:00	0	7	2	8	6
1	2008-11-14 07:52:00	0	7	2	8	6
1	2008-11-14 07:53:00	0	7	2	8	6
1	2008-11-14 07:54:00	0	7	2	8	6
1	2008-11-14 07:55:00	0	7	2	8	6
1	2008-11-14 07:56:00	0	7	2	8	6
1	2008-11-14 07:57:00	0	7	2	8	6
1	2008-11-14 07:58:00	0	7	2	8	6
1	2008-11-14 07:59:00	0	7	2	8	6
1	2008-11-14 08:00:00	0	7	2	8	6
1	2008-11-14 08:01:00	0	8	2	8	6
1	2008-11-14 08:02:00	0	8	2	8	6
1	2008-11-14 08:03:00	0	8	2	8	6
1	2008-11-14 08:04:00	0	8	2	8	6
1	2008-11-14 08:05:00	0	8	2	8	6
1	2008-11-14 08:06:00	0	8	2	8	6
1	2008-11-14 08:07:00	0	8	2	8	6
1	2008-11-14 08:08:00	0	8	2	8	6
1	2008-11-14 08:09:00	36	8	2	8	6
1	2008-11-14 08:10:00	0	8	2	8	6
1	2008-11-14 08:11:00	0	8	2	8	6
1	2008-11-14 08:12:00	0	8	2	8	6
1	2008-11-14 08:13:00	0	8	2	8	6
1	2008-11-14 08:14:00	0	8	2	8	6
1	2008-11-14 08:15:00	0	8	2	8	6
1	2008-11-14 08:16:00	0	8	2	8	6
1	2008-11-14 08:17:00	0	8	2	8	6
1	2008-11-14 08:18:00	0	8	2	8	6
1	2008-11-14 08:19:00	0	8	2	8	6
1	2008-11-14 08:20:00	0	8	2	8	6
1	2008-11-14 08:21:00	0	8	2	8	6
1	2008-11-14 08:22:00	0	8	2	8	6
1	2008-11-14 08:23:00	0	8	2	8	6
1	2008-11-14 08:24:00	0	8	2	8	6
1	2008-11-14 08:25:00	0	8	2	8	6
1	2008-11-14 08:26:00	0	8	2	8	6
1	2008-11-14 08:27:00	0	8	2	8	6
1	2008-11-14 08:28:00	0	8	2	8	6
1	2008-11-14 08:29:00	0	8	2	8	6
1	2008-11-14 08:30:00	0	8	2	8	6
1	2008-11-14 08:31:00	0	8	2	8	6
1	2008-11-14 08:32:00	0	8	2	8	6
1	2008-11-14 08:33:00	0	8	2	8	6
1	2008-11-14 08:34:00	0	8	2	8	6
1	2008-11-14 08:35:00	0	8	2	8	6
1	2008-11-14 08:36:00	0	8	2	8	6
1	2008-11-14 08:37:00	0	8	2	8	6
1	2008-11-14 08:38:00	0	8	2	8	6
1	2008-11-14 08:39:00	0	8	2	8	6
1	2008-11-14 08:40:00	0	8	2	8	6
1	2008-11-14 08:41:00	0	8	2	8	6
1	2008-11-14 08:42:00	0	8	2	8	6
1	2008-11-14 08:43:00	0	8	2	8	6
1	2008-11-14 08:44:00	0	8	2	8	6
1	2008-11-14 08:45:00	0	8	2	8	6
1	2008-11-14 08:46:00	0	8	2	8	6
1	2008-11-14 08:47:00	0	8	2	8	6
1	2008-11-14 08:48:00	0	8	2	8	6
1	2008-11-14 08:49:00	0	8	2	8	6
1	2008-11-14 08:50:00	0	8	2	8	6
1	2008-11-14 08:51:00	106	8	2	8	6
1	2008-11-14 08:52:00	60	8	2	8	6
1	2008-11-14 08:53:00	24	8	2	8	6
1	2008-11-14 08:54:00	6	8	2	8	6
1	2008-11-14 08:55:00	0	8	2	8	6
1	2008-11-14 08:56:00	0	8	2	8	6
1	2008-11-14 08:57:00	0	8	2	8	6
1	2008-11-14 08:58:00	0	8	2	8	6
1	2008-11-14 08:59:00	0	8	2	8	6
1	2008-11-14 09:00:00	0	8	2	8	6
1	2008-11-14 09:01:00	6	9	2	8	6
1	2008-11-14 09:02:00	0	9	2	8	6
1	2008-11-14 09:03:00	0	9	2	8	6
1	2008-11-14 09:04:00	0	9	2	8	6
1	2008-11-14 09:05:00	0	9	2	8	6
1	2008-11-14 09:06:00	0	9	2	8	6
1	2008-11-14 09:07:00	0	9	2	8	6
1	2008-11-14 09:08:00	0	9	2	8	6
1	2008-11-14 09:09:00	0	9	2	8	6
1	2008-11-14 09:10:00	0	9	2	8	6
1	2008-11-14 09:11:00	0	9	2	8	6
1	2008-11-14 09:12:00	0	9	2	8	6
1	2008-11-14 09:13:00	0	9	2	8	6
1	2008-11-14 09:14:00	0	9	2	8	6
1	2008-11-14 09:15:00	0	9	2	8	6
1	2008-11-14 09:16:00	0	9	2	8	6
1	2008-11-14 09:17:00	0	9	2	8	6
1	2008-11-14 09:18:00	0	9	2	8	6
1	2008-11-14 09:19:00	12	9	2	8	6
1	2008-11-14 09:20:00	0	9	2	8	6
1	2008-11-14 09:21:00	0	9	2	8	6
1	2008-11-14 09:22:00	0	9	2	8	6
1	2008-11-14 09:23:00	0	9	2	8	6
1	2008-11-14 09:24:00	0	9	2	8	6
1	2008-11-14 09:25:00	24	9	2	8	6
1	2008-11-14 09:26:00	0	9	2	8	6
1	2008-11-14 09:27:00	0	9	2	8	6
1	2008-11-14 09:28:00	0	9	2	8	6
1	2008-11-14 09:29:00	0	9	2	8	6
1	2008-11-14 09:30:00	0	9	2	8	6
1	2008-11-14 09:31:00	0	9	2	8	6
1	2008-11-14 09:32:00	0	9	2	8	6
1	2008-11-14 09:33:00	0	9	2	8	6
1	2008-11-14 09:34:00	0	9	2	8	6
1	2008-11-14 09:35:00	0	9	2	8	6
1	2008-11-14 09:36:00	0	9	2	8	6
1	2008-11-14 09:37:00	0	9	2	8	6
1	2008-11-14 09:38:00	0	9	2	8	6
1	2008-11-14 09:39:00	0	9	2	8	6
1	2008-11-14 09:40:00	0	9	2	8	6
1	2008-11-14 09:41:00	0	9	2	8	6
1	2008-11-14 09:42:00	0	9	2	8	6
1	2008-11-14 09:43:00	30	9	2	8	6
1	2008-11-14 09:44:00	30	9	2	8	6
1	2008-11-14 09:45:00	6	9	2	8	6
1	2008-11-14 09:46:00	42	9	2	8	6
1	2008-11-14 09:47:00	0	9	2	8	6
1	2008-11-14 09:48:00	12	9	2	8	6
1	2008-11-14 09:49:00	6	9	2	8	6
1	2008-11-14 09:50:00	0	9	2	8	6
1	2008-11-14 09:51:00	60	9	2	8	6
1	2008-11-14 09:52:00	6	9	2	8	6
1	2008-11-14 09:53:00	0	9	2	8	6
1	2008-11-14 09:54:00	6	9	2	8	6
1	2008-11-14 09:55:00	0	9	2	8	6
1	2008-11-14 09:56:00	6	9	2	8	6
1	2008-11-14 09:57:00	6	9	2	8	6
1	2008-11-14 09:58:00	0	9	2	8	6
1	2008-11-14 09:59:00	0	9	2	8	6
1	2008-11-14 10:00:00	0	9	2	8	6
1	2008-11-14 10:01:00	0	10	2	8	6
1	2008-11-14 10:02:00	0	10	2	8	6
1	2008-11-14 10:03:00	0	10	2	8	6
1	2008-11-14 10:04:00	0	10	2	8	6
1	2008-11-14 10:05:00	0	10	2	8	6
1	2008-11-14 10:06:00	0	10	2	8	6
1	2008-11-14 10:07:00	0	10	2	8	6
1	2008-11-14 10:08:00	0	10	2	8	6
1	2008-11-14 10:09:00	0	10	2	8	6
1	2008-11-14 10:10:00	0	10	2	8	6
1	2008-11-14 10:11:00	0	10	2	8	6
1	2008-11-14 10:12:00	0	10	2	8	6
1	2008-11-14 10:13:00	0	10	2	8	6
1	2008-11-14 10:14:00	0	10	2	8	6
1	2008-11-14 10:15:00	54	10	2	8	6
1	2008-11-14 10:16:00	6	10	2	8	6
1	2008-11-14 10:17:00	0	10	2	8	6
1	2008-11-14 10:18:00	0	10	2	8	6
1	2008-11-14 10:19:00	0	10	2	8	6
1	2008-11-14 10:20:00	0	10	2	8	6
1	2008-11-14 10:21:00	0	10	2	8	6
1	2008-11-14 10:22:00	0	10	2	8	6
1	2008-11-14 10:23:00	0	10	2	8	6
1	2008-11-14 10:24:00	0	10	2	8	6
1	2008-11-14 10:25:00	0	10	2	8	6
1	2008-11-14 10:26:00	0	10	2	8	6
1	2008-11-14 10:27:00	0	10	2	8	6
1	2008-11-14 10:28:00	0	10	2	8	6
1	2008-11-14 10:29:00	0	10	2	8	6
1	2008-11-14 10:30:00	0	10	2	8	6
1	2008-11-14 10:31:00	0	10	2	8	6
1	2008-11-14 10:32:00	0	10	2	8	6
1	2008-11-14 10:33:00	0	10	2	8	6
1	2008-11-14 10:34:00	0	10	2	8	6
1	2008-11-14 10:35:00	0	10	2	8	6
1	2008-11-14 10:36:00	6	10	2	8	6
1	2008-11-14 10:37:00	0	10	2	8	6
1	2008-11-14 10:38:00	0	10	2	8	6
1	2008-11-14 10:39:00	0	10	2	8	6
1	2008-11-14 10:40:00	0	10	2	8	6
1	2008-11-14 10:41:00	0	10	2	8	6
1	2008-11-14 10:42:00	0	10	2	8	6
1	2008-11-14 10:43:00	0	10	2	8	6
1	2008-11-14 10:44:00	0	10	2	8	6
1	2008-11-14 10:45:00	0	10	2	8	6
1	2008-11-14 10:46:00	6	10	2	8	6
1	2008-11-14 10:47:00	0	10	2	8	6
1	2008-11-14 10:48:00	0	10	2	8	6
1	2008-11-14 10:49:00	0	10	2	8	6
1	2008-11-14 10:50:00	0	10	2	8	6
1	2008-11-14 10:51:00	0	10	2	8	6
1	2008-11-14 10:52:00	0	10	2	8	6
1	2008-11-14 10:53:00	0	10	2	8	6
1	2008-11-14 10:54:00	0	10	2	8	6
1	2008-11-14 10:55:00	0	10	2	8	6
1	2008-11-14 10:56:00	0	10	2	8	6
1	2008-11-14 10:57:00	0	10	2	8	6
1	2008-11-14 10:58:00	0	10	2	8	6
1	2008-11-14 10:59:00	0	10	2	8	6
1	2008-11-14 11:00:00	0	10	2	8	6
1	2008-11-14 11:01:00	0	11	2	8	6
1	2008-11-14 11:02:00	0	11	2	8	6
1	2008-11-14 11:03:00	6	11	2	8	6
1	2008-11-14 11:04:00	92	11	2	8	6
1	2008-11-14 11:05:00	12	11	2	8	6
1	2008-11-14 11:06:00	0	11	2	8	6
1	2008-11-14 11:07:00	0	11	2	8	6
1	2008-11-14 11:08:00	0	11	2	8	6
1	2008-11-14 11:09:00	0	11	2	8	6
1	2008-11-14 11:10:00	0	11	2	8	6
1	2008-11-14 11:11:00	0	11	2	8	6
1	2008-11-14 11:12:00	0	11	2	8	6
1	2008-11-14 11:13:00	0	11	2	8	6
1	2008-11-14 11:14:00	0	11	2	8	6
1	2008-11-14 11:15:00	0	11	2	8	6
1	2008-11-14 11:16:00	0	11	2	8	6
1	2008-11-14 11:17:00	0	11	2	8	6
1	2008-11-14 11:18:00	0	11	2	8	6
1	2008-11-14 11:19:00	0	11	2	8	6
1	2008-11-14 11:20:00	0	11	2	8	6
1	2008-11-14 11:21:00	0	11	2	8	6
1	2008-11-14 11:22:00	0	11	2	8	6
1	2008-11-14 11:23:00	0	11	2	8	6
1	2008-11-14 11:24:00	0	11	2	8	6
1	2008-11-14 11:25:00	0	11	2	8	6
1	2008-11-14 11:26:00	0	11	2	8	6
1	2008-11-14 11:27:00	0	11	2	8	6
1	2008-11-14 11:28:00	0	11	2	8	6
1	2008-11-14 11:29:00	0	11	2	8	6
1	2008-11-14 11:30:00	0	11	2	8	6
1	2008-11-14 11:31:00	0	11	2	8	6
1	2008-11-14 11:32:00	0	11	2	8	6
1	2008-11-14 11:33:00	54	11	2	8	6
1	2008-11-14 11:34:00	0	11	2	8	6
1	2008-11-14 11:35:00	36	11	2	8	6
1	2008-11-14 11:36:00	12	11	2	8	6
1	2008-11-14 11:37:00	12	11	2	8	6
1	2008-11-14 11:38:00	0	11	2	8	6
1	2008-11-14 11:39:00	0	11	2	8	6
1	2008-11-14 11:40:00	0	11	2	8	6
1	2008-11-14 11:41:00	0	11	2	8	6
1	2008-11-14 11:42:00	0	11	2	8	6
1	2008-11-14 11:43:00	0	11	2	8	6
1	2008-11-14 11:44:00	0	11	2	8	6
1	2008-11-14 11:45:00	0	11	2	8	6
1	2008-11-14 11:46:00	0	11	2	8	6
1	2008-11-14 11:47:00	0	11	2	8	6
1	2008-11-14 11:48:00	0	11	2	8	6
1	2008-11-14 11:49:00	0	11	2	8	6
1	2008-11-14 11:50:00	0	11	2	8	6
1	2008-11-14 11:51:00	0	11	2	8	6
1	2008-11-14 11:52:00	0	11	2	8	6
1	2008-11-14 11:53:00	0	11	2	8	6
1	2008-11-14 11:54:00	0	11	2	8	6
1	2008-11-14 11:55:00	0	11	2	8	6
1	2008-11-14 11:56:00	0	11	2	8	6
1	2008-11-14 11:57:00	0	11	2	8	6
1	2008-11-14 11:58:00	6	11	2	8	6
1	2008-11-14 11:59:00	0	11	2	8	6
1	2008-11-14 12:00:00	0	11	2	8	6
1	2008-11-14 12:01:00	0	12	3	8	6
1	2008-11-14 12:02:00	0	12	3	8	6
1	2008-11-14 12:03:00	0	12	3	8	6
1	2008-11-14 12:04:00	0	12	3	8	6
1	2008-11-14 12:05:00	18	12	3	8	6
1	2008-11-14 12:06:00	0	12	3	8	6
1	2008-11-14 12:07:00	0	12	3	8	6
1	2008-11-14 12:08:00	0	12	3	8	6
1	2008-11-14 12:09:00	0	12	3	8	6
1	2008-11-14 12:10:00	0	12	3	8	6
1	2008-11-14 12:11:00	0	12	3	8	6
1	2008-11-14 12:12:00	0	12	3	8	6
1	2008-11-14 12:13:00	0	12	3	8	6
1	2008-11-14 12:14:00	0	12	3	8	6
1	2008-11-14 12:15:00	0	12	3	8	6
1	2008-11-14 12:16:00	0	12	3	8	6
1	2008-11-14 12:17:00	0	12	3	8	6
1	2008-11-14 12:18:00	0	12	3	8	6
1	2008-11-14 12:19:00	0	12	3	8	6
1	2008-11-14 12:20:00	0	12	3	8	6
1	2008-11-14 12:21:00	0	12	3	8	6
1	2008-11-14 12:22:00	0	12	3	8	6
1	2008-11-14 12:23:00	0	12	3	8	6
1	2008-11-14 12:24:00	0	12	3	8	6
1	2008-11-14 12:25:00	0	12	3	8	6
1	2008-11-14 12:26:00	0	12	3	8	6
1	2008-11-14 12:27:00	0	12	3	8	6
1	2008-11-14 12:28:00	114	12	3	8	6
1	2008-11-14 12:29:00	12	12	3	8	6
1	2008-11-14 12:30:00	36	12	3	8	6
1	2008-11-14 12:31:00	12	12	3	8	6
1	2008-11-14 12:32:00	0	12	3	8	6
1	2008-11-14 12:33:00	24	12	3	8	6
1	2008-11-14 12:34:00	0	12	3	8	6
1	2008-11-14 12:35:00	0	12	3	8	6
1	2008-11-14 12:36:00	0	12	3	8	6
1	2008-11-14 12:37:00	0	12	3	8	6
1	2008-11-14 12:38:00	0	12	3	8	6
1	2008-11-14 12:39:00	0	12	3	8	6
1	2008-11-14 12:40:00	0	12	3	8	6
1	2008-11-14 12:41:00	0	12	3	8	6
1	2008-11-14 12:42:00	0	12	3	8	6
1	2008-11-14 12:43:00	18	12	3	8	6
1	2008-11-14 12:44:00	0	12	3	8	6
1	2008-11-14 12:45:00	0	12	3	8	6
1	2008-11-14 12:46:00	0	12	3	8	6
1	2008-11-14 12:47:00	0	12	3	8	6
1	2008-11-14 12:48:00	0	12	3	8	6
1	2008-11-14 12:49:00	0	12	3	8	6
1	2008-11-14 12:50:00	18	12	3	8	6
1	2008-11-14 12:51:00	0	12	3	8	6
1	2008-11-14 12:52:00	0	12	3	8	6
1	2008-11-14 12:53:00	0	12	3	8	6
1	2008-11-14 12:54:00	0	12	3	8	6
1	2008-11-14 12:55:00	0	12	3	8	6
1	2008-11-14 12:56:00	0	12	3	8	6
1	2008-11-14 12:57:00	0	12	3	8	6
1	2008-11-14 12:58:00	0	12	3	8	6
1	2008-11-14 12:59:00	0	12	3	8	6
1	2008-11-14 13:00:00	0	12	3	8	6
1	2008-11-14 13:01:00	0	13	3	8	6
1	2008-11-14 13:02:00	24	13	3	8	6
1	2008-11-14 13:03:00	66	13	3	8	6
1	2008-11-14 13:04:00	18	13	3	8	6
1	2008-11-14 13:05:00	18	13	3	8	6
1	2008-11-14 13:06:00	0	13	3	8	6
1	2008-11-14 13:07:00	0	13	3	8	6
1	2008-11-14 13:08:00	0	13	3	8	6
1	2008-11-14 13:09:00	0	13	3	8	6
1	2008-11-14 13:10:00	12	13	3	8	6
1	2008-11-14 13:11:00	92	13	3	8	6
1	2008-11-14 13:12:00	0	13	3	8	6
1	2008-11-14 13:13:00	0	13	3	8	6
1	2008-11-14 13:14:00	0	13	3	8	6
1	2008-11-14 13:15:00	0	13	3	8	6
1	2008-11-14 13:16:00	0	13	3	8	6
1	2008-11-14 13:17:00	0	13	3	8	6
1	2008-11-14 13:18:00	0	13	3	8	6
1	2008-11-14 13:19:00	0	13	3	8	6
1	2008-11-14 13:20:00	6	13	3	8	6
1	2008-11-14 13:21:00	6	13	3	8	6
1	2008-11-14 13:22:00	6	13	3	8	6
1	2008-11-14 13:23:00	0	13	3	8	6
1	2008-11-14 13:24:00	0	13	3	8	6
1	2008-11-14 13:25:00	0	13	3	8	6
1	2008-11-14 13:26:00	0	13	3	8	6
1	2008-11-14 13:27:00	0	13	3	8	6
1	2008-11-14 13:28:00	0	13	3	8	6
1	2008-11-14 13:29:00	0	13	3	8	6
1	2008-11-14 13:30:00	0	13	3	8	6
1	2008-11-14 13:31:00	0	13	3	8	6
1	2008-11-14 13:32:00	0	13	3	8	6
1	2008-11-14 13:33:00	0	13	3	8	6
1	2008-11-14 13:34:00	0	13	3	8	6
1	2008-11-14 13:35:00	0	13	3	8	6
1	2008-11-14 13:36:00	0	13	3	8	6
1	2008-11-14 13:37:00	0	13	3	8	6
1	2008-11-14 13:38:00	0	13	3	8	6
1	2008-11-14 13:39:00	0	13	3	8	6
1	2008-11-14 13:40:00	0	13	3	8	6
1	2008-11-14 13:41:00	0	13	3	8	6
1	2008-11-14 13:42:00	0	13	3	8	6
1	2008-11-14 13:43:00	420	13	3	8	6
1	2008-11-14 13:44:00	590	13	3	8	6
1	2008-11-14 13:45:00	494	13	3	8	6
1	2008-11-14 13:46:00	150	13	3	8	6
1	2008-11-14 13:47:00	48	13	3	8	6
1	2008-11-14 13:48:00	6	13	3	8	6
1	2008-11-14 13:49:00	6	13	3	8	6
1	2008-11-14 13:50:00	0	13	3	8	6
1	2008-11-14 13:51:00	12	13	3	8	6
1	2008-11-14 13:52:00	0	13	3	8	6
1	2008-11-14 13:53:00	24	13	3	8	6
1	2008-11-14 13:54:00	0	13	3	8	6
1	2008-11-14 13:55:00	12	13	3	8	6
1	2008-11-14 13:56:00	6	13	3	8	6
1	2008-11-14 13:57:00	0	13	3	8	6
1	2008-11-14 13:58:00	18	13	3	8	6
1	2008-11-14 13:59:00	0	13	3	8	6
1	2008-11-14 14:00:00	12	13	3	8	6
1	2008-11-14 14:01:00	0	14	3	8	6
1	2008-11-14 14:02:00	0	14	3	8	6
1	2008-11-14 14:03:00	0	14	3	8	6
1	2008-11-14 14:04:00	12	14	3	8	6
1	2008-11-14 14:05:00	12	14	3	8	6
1	2008-11-14 14:06:00	0	14	3	8	6
1	2008-11-14 14:07:00	0	14	3	8	6
1	2008-11-14 14:08:00	0	14	3	8	6
1	2008-11-14 14:09:00	0	14	3	8	6
1	2008-11-14 14:10:00	0	14	3	8	6
1	2008-11-14 14:11:00	0	14	3	8	6
1	2008-11-14 14:12:00	0	14	3	8	6
1	2008-11-14 14:13:00	0	14	3	8	6
1	2008-11-14 14:14:00	0	14	3	8	6
1	2008-11-14 14:15:00	54	14	3	8	6
1	2008-11-14 14:16:00	0	14	3	8	6
1	2008-11-14 14:17:00	0	14	3	8	6
1	2008-11-14 14:18:00	0	14	3	8	6
1	2008-11-14 14:19:00	0	14	3	8	6
1	2008-11-14 14:20:00	0	14	3	8	6
1	2008-11-14 14:21:00	0	14	3	8	6
1	2008-11-14 14:22:00	0	14	3	8	6
1	2008-11-14 14:23:00	0	14	3	8	6
1	2008-11-14 14:24:00	0	14	3	8	6
1	2008-11-14 14:25:00	0	14	3	8	6
1	2008-11-14 14:26:00	6	14	3	8	6
1	2008-11-14 14:27:00	0	14	3	8	6
1	2008-11-14 14:28:00	0	14	3	8	6
1	2008-11-14 14:29:00	0	14	3	8	6
1	2008-11-14 14:30:00	0	14	3	8	6
1	2008-11-14 14:31:00	0	14	3	8	6
1	2008-11-14 14:32:00	6	14	3	8	6
1	2008-11-14 14:33:00	0	14	3	8	6
1	2008-11-14 14:34:00	0	14	3	8	6
1	2008-11-14 14:35:00	0	14	3	8	6
1	2008-11-14 14:36:00	0	14	3	8	6
1	2008-11-14 14:37:00	0	14	3	8	6
1	2008-11-14 14:38:00	0	14	3	8	6
1	2008-11-14 14:39:00	0	14	3	8	6
1	2008-11-14 14:40:00	0	14	3	8	6
1	2008-11-14 14:41:00	0	14	3	8	6
1	2008-11-14 14:42:00	0	14	3	8	6
1	2008-11-14 14:43:00	0	14	3	8	6
1	2008-11-14 14:44:00	0	14	3	8	6
1	2008-11-14 14:45:00	0	14	3	8	6
1	2008-11-14 14:46:00	0	14	3	8	6
1	2008-11-14 14:47:00	0	14	3	8	6
1	2008-11-14 14:48:00	0	14	3	8	6
1	2008-11-14 14:49:00	0	14	3	8	6
1	2008-11-14 14:50:00	0	14	3	8	6
1	2008-11-14 14:51:00	0	14	3	8	6
1	2008-11-14 14:52:00	0	14	3	8	6
1	2008-11-14 14:53:00	0	14	3	8	6
1	2008-11-14 14:54:00	0	14	3	8	6
1	2008-11-14 14:55:00	0	14	3	8	6
1	2008-11-14 14:56:00	0	14	3	8	6
1	2008-11-14 14:57:00	0	14	3	8	6
1	2008-11-14 14:58:00	0	14	3	8	6
1	2008-11-14 14:59:00	0	14	3	8	6
1	2008-11-14 15:00:00	0	14	3	8	6
1	2008-11-14 15:01:00	0	15	3	8	6
1	2008-11-14 15:02:00	0	15	3	8	6
1	2008-11-14 15:03:00	0	15	3	8	6
1	2008-11-14 15:04:00	0	15	3	8	6
1	2008-11-14 15:05:00	0	15	3	8	6
1	2008-11-14 15:06:00	0	15	3	8	6
1	2008-11-14 15:07:00	0	15	3	8	6
1	2008-11-14 15:08:00	0	15	3	8	6
1	2008-11-14 15:09:00	0	15	3	8	6
1	2008-11-14 15:10:00	0	15	3	8	6
1	2008-11-14 15:11:00	0	15	3	8	6
1	2008-11-14 15:12:00	0	15	3	8	6
1	2008-11-14 15:13:00	0	15	3	8	6
1	2008-11-14 15:14:00	0	15	3	8	6
1	2008-11-14 15:15:00	0	15	3	8	6
1	2008-11-14 15:16:00	0	15	3	8	6
1	2008-11-14 15:17:00	0	15	3	8	6
1	2008-11-14 15:18:00	12	15	3	8	6
1	2008-11-14 15:19:00	72	15	3	8	6
[truncated: 78,641 more rows]

## Sheet: Pivot Segment
Multiplier	2
x (Low Intensity)	437.985
y (High Intensity)	557.871
	Column Labels
Values	1	2	3	4	5	6	7	8	Grand Total
Average of Activity	64.8368	85.5106	75.7036	77.6623	49.7832	61.7603	55.0813	58.0602	66.0498
StdDev of Activity	186.574	236.18	206.233	211.238	157.963	174.56	151.572	169.74	189.078
Count of Activity	10080	10080	10080	10080	10080	10080	10080	10080	80640
Count Above x	389	516	443	456	268	369	290	339
% Above x	0.0385913	0.0511905	0.0439484	0.0452381	0.0265873	0.0366071	0.0287698	0.033631
Count Above y		382	311	340	191	244	180	228
% Above y		0.0378968	0.0308532	0.0337302	0.0189484	0.0242063	0.0178571	0.022619

## Sheet: Pivot Weekday
Sum of Activity	Column Labels
Row Labels	1	2	3	4	5	6	7	8	Grand Total
1	156343	82867	94331	104682	62512	111437	108486	76683	797341
2	52277	182045	70719	109889	45270	74554	55354	89082	679190
3	82869	103847	58170	115886	48360	57380	82003	76482	624997
4	94628	134276	74761	107047	59422	60984	61662	59383	652163
5	105498	114761	146249	137028	108857	120506	86695	153286	972880
6	49500	150881	165871	102867	56712	66265	72840	68961	733897
7	112440	93270	152991	105437	120682	131418	88180	61370	865788
Grand Total	653555	861947	763092	782836	501815	622544	555220	585247	5326256
Count of Activity	Column Labels
Row Labels	1	2	3	4	5	6	7	8	Grand Total
1	1440	1440	1440	1440	1440	1440	1440	1440	11520
2	1440	1440	1440	1440	1440	1440	1440	1440	11520
3	1440	1440	1440	1440	1440	1440	1440	1440	11520
4	1440	1440	1440	1440	1440	1440	1440	1440	11520
5	1440	1440	1440	1440	1440	1440	1440	1440	11520
6	1440	1440	1440	1440	1440	1440	1440	1440	11520
7	1440	1440	1440	1440	1440	1440	1440	1440	11520
Grand Total	10080	10080	10080	10080	10080	10080	10080	10080	80640

## Sheet: Pivot Quadrant
Sum of Activity	Column Labels
Row Labels	1	2	3	4	5	6	7	8	Grand Total
1	145056	26918	67640	20656	42260	64619	64193	46193	477535
2	92074	287667	254837	304432	121095	125286	133018	182552	1500961
3	208036	313372	230870	276371	128272	198141	154414	105253	1614729
4	208389	233990	209745	181377	210188	234498	203595	251249	1733031
Grand Total	653555	861947	763092	782836	501815	622544	555220	585247	5326256
Average	163389	215487	190773	195709	125454	155636	138805	146312
Count of Activity	Column Labels
Row Labels	1	2	3	4	5	6	7	8	Grand Total
1	2520	2520	2520	2520	2520	2520	2520	2520	20160
2	2520	2520	2520	2520	2520	2520	2520	2520	20160
3	2520	2520	2520	2520	2520	2520	2520	2520	20160
4	2520	2520	2520	2520	2520	2520	2520	2520	20160
Grand Total	10080	10080	10080	10080	10080	10080	10080	10080	80640

## Sheet: 11.6.08
Actogram, Copy Raw Data, All Days
Identity:	Barley
Filename:	E:\Active Research Files\meloxicam titre canine\cases\barley\Barley 11.6.08.AWC
Gender:	M
Age:	11
Height:	25.4 cm	10.0 in
Weight:	37.4 kg	82.5 lbs
Start Date:	06-Nov-2008 (Thu)
Start Time:	17:00:00
Interval:	1.00 mins
Date Stamp:	Time Stamp:	Activity Data:	Marker Press:
2008-11-06	00:00:00	0
2008-11-06	00:01:00	0
2008-11-06	00:02:00	0
2008-11-06	00:03:00	0
2008-11-06	00:04:00	0
2008-11-06	00:05:00	0
2008-11-06	00:06:00	0
2008-11-06	00:07:00	0
2008-11-06	00:08:00	0
2008-11-06	00:09:00	0
2008-11-06	00:10:00	0
2008-11-06	00:11:00	0
2008-11-06	00:12:00	0
2008-11-06	00:13:00	0
2008-11-06	00:14:00	0
2008-11-06	00:15:00	0
2008-11-06	00:16:00	0
2008-11-06	00:17:00	0
2008-11-06	00:18:00	0
2008-11-06	00:19:00	0
2008-11-06	00:20:00	0
2008-11-06	00:21:00	0
2008-11-06	00:22:00	0
2008-11-06	00:23:00	0
2008-11-06	00:24:00	0
2008-11-06	00:25:00	0
2008-11-06	00:26:00	0
2008-11-06	00:27:00	0
2008-11-06	00:28:00	0
2008-11-06	00:29:00	0
2008-11-06	00:30:00	0
2008-11-06	00:31:00	0
2008-11-06	00:32:00	0
2008-11-06	00:33:00	0
2008-11-06	00:34:00	0
2008-11-06	00:35:00	0
2008-11-06	00:36:00	0
2008-11-06	00:37:00	0
2008-11-06	00:38:00	0
2008-11-06	00:39:00	0
2008-11-06	00:40:00	0
2008-11-06	00:41:00	0
2008-11-06	00:42:00	0
2008-11-06	00:43:00	0
2008-11-06	00:44:00	0
2008-11-06	00:45:00	0
2008-11-06	00:46:00	0
2008-11-06	00:47:00	0
2008-11-06	00:48:00	0
2008-11-06	00:49:00	0
2008-11-06	00:50:00	0
2008-11-06	00:51:00	0
2008-11-06	00:52:00	0
2008-11-06	00:53:00	0
2008-11-06	00:54:00	0
2008-11-06	00:55:00	0
2008-11-06	00:56:00	0
2008-11-06	00:57:00	0
2008-11-06	00:58:00	0
2008-11-06	00:59:00	0
2008-11-06	01:00:00	0
2008-11-06	01:01:00	0
2008-11-06	01:02:00	0
2008-11-06	01:03:00	0
2008-11-06	01:04:00	0
2008-11-06	01:05:00	0
2008-11-06	01:06:00	0
2008-11-06	01:07:00	0
2008-11-06	01:08:00	0
2008-11-06	01:09:00	0
2008-11-06	01:10:00	0
2008-11-06	01:11:00	0
2008-11-06	01:12:00	0
2008-11-06	01:13:00	0
2008-11-06	01:14:00	0
2008-11-06	01:15:00	0
2008-11-06	01:16:00	0
2008-11-06	01:17:00	0
2008-11-06	01:18:00	0
2008-11-06	01:19:00	0
2008-11-06	01:20:00	0
2008-11-06	01:21:00	0
2008-11-06	01:22:00	0
2008-11-06	01:23:00	0
2008-11-06	01:24:00	0
2008-11-06	01:25:00	0
2008-11-06	01:26:00	0
2008-11-06	01:27:00	0
2008-11-06	01:28:00	0
2008-11-06	01:29:00	0
2008-11-06	01:30:00	0
2008-11-06	01:31:00	0
2008-11-06	01:32:00	0
2008-11-06	01:33:00	0
2008-11-06	01:34:00	0
2008-11-06	01:35:00	0
2008-11-06	01:36:00	0
2008-11-06	01:37:00	0
2008-11-06	01:38:00	0
2008-11-06	01:39:00	0
2008-11-06	01:40:00	0
2008-11-06	01:41:00	0
2008-11-06	01:42:00	0
2008-11-06	01:43:00	0
2008-11-06	01:44:00	0
2008-11-06	01:45:00	0
2008-11-06	01:46:00	0
2008-11-06	01:47:00	0
2008-11-06	01:48:00	0
2008-11-06	01:49:00	0
2008-11-06	01:50:00	0
2008-11-06	01:51:00	0
2008-11-06	01:52:00	0
2008-11-06	01:53:00	0
2008-11-06	01:54:00	0
2008-11-06	01:55:00	0
2008-11-06	01:56:00	0
2008-11-06	01:57:00	0
2008-11-06	01:58:00	0
2008-11-06	01:59:00	0
2008-11-06	02:00:00	0
2008-11-06	02:01:00	0
2008-11-06	02:02:00	0
2008-11-06	02:03:00	0
2008-11-06	02:04:00	0
2008-11-06	02:05:00	0
2008-11-06	02:06:00	0
2008-11-06	02:07:00	0
2008-11-06	02:08:00	0
2008-11-06	02:09:00	0
2008-11-06	02:10:00	0
2008-11-06	02:11:00	0
2008-11-06	02:12:00	0
2008-11-06	02:13:00	0
2008-11-06	02:14:00	0
2008-11-06	02:15:00	0
2008-11-06	02:16:00	0
2008-11-06	02:17:00	0
2008-11-06	02:18:00	0
2008-11-06	02:19:00	0
2008-11-06	02:20:00	0
2008-11-06	02:21:00	0
2008-11-06	02:22:00	0
2008-11-06	02:23:00	0
2008-11-06	02:24:00	0
2008-11-06	02:25:00	0
2008-11-06	02:26:00	0
2008-11-06	02:27:00	0
2008-11-06	02:28:00	0
2008-11-06	02:29:00	0
2008-11-06	02:30:00	0
2008-11-06	02:31:00	0
2008-11-06	02:32:00	0
2008-11-06	02:33:00	0
2008-11-06	02:34:00	0
2008-11-06	02:35:00	0
2008-11-06	02:36:00	0
2008-11-06	02:37:00	0
2008-11-06	02:38:00	0
2008-11-06	02:39:00	0
2008-11-06	02:40:00	0
2008-11-06	02:41:00	0
2008-11-06	02:42:00	0
2008-11-06	02:43:00	0
2008-11-06	02:44:00	0
2008-11-06	02:45:00	0
2008-11-06	02:46:00	0
2008-11-06	02:47:00	0
2008-11-06	02:48:00	0
2008-11-06	02:49:00	0
2008-11-06	02:50:00	0
2008-11-06	02:51:00	0
2008-11-06	02:52:00	0
2008-11-06	02:53:00	0
2008-11-06	02:54:00	0
2008-11-06	02:55:00	0
2008-11-06	02:56:00	0
2008-11-06	02:57:00	0
2008-11-06	02:58:00	0
2008-11-06	02:59:00	0
2008-11-06	03:00:00	0
2008-11-06	03:01:00	0
2008-11-06	03:02:00	0
2008-11-06	03:03:00	0
2008-11-06	03:04:00	0
2008-11-06	03:05:00	0
2008-11-06	03:06:00	0
2008-11-06	03:07:00	0
2008-11-06	03:08:00	0
2008-11-06	03:09:00	0
2008-11-06	03:10:00	0
2008-11-06	03:11:00	0
2008-11-06	03:12:00	0
2008-11-06	03:13:00	0
2008-11-06	03:14:00	0
2008-11-06	03:15:00	0
2008-11-06	03:16:00	0
2008-11-06	03:17:00	0
2008-11-06	03:18:00	0
2008-11-06	03:19:00	0
2008-11-06	03:20:00	0
2008-11-06	03:21:00	0
2008-11-06	03:22:00	0
2008-11-06	03:23:00	0
2008-11-06	03:24:00	0
2008-11-06	03:25:00	0
2008-11-06	03:26:00	0
2008-11-06	03:27:00	0
2008-11-06	03:28:00	0
2008-11-06	03:29:00	0
2008-11-06	03:30:00	0
2008-11-06	03:31:00	0
2008-11-06	03:32:00	0
2008-11-06	03:33:00	0
2008-11-06	03:34:00	0
2008-11-06	03:35:00	0
2008-11-06	03:36:00	0
2008-11-06	03:37:00	0
2008-11-06	03:38:00	0
2008-11-06	03:39:00	0
2008-11-06	03:40:00	0
2008-11-06	03:41:00	0
2008-11-06	03:42:00	0
2008-11-06	03:43:00	0
2008-11-06	03:44:00	0
2008-11-06	03:45:00	0
2008-11-06	03:46:00	0
2008-11-06	03:47:00	0
2008-11-06	03:48:00	0
2008-11-06	03:49:00	0
2008-11-06	03:50:00	0
2008-11-06	03:51:00	0
2008-11-06	03:52:00	0
2008-11-06	03:53:00	0
2008-11-06	03:54:00	0
2008-11-06	03:55:00	0
2008-11-06	03:56:00	0
2008-11-06	03:57:00	0
2008-11-06	03:58:00	0
2008-11-06	03:59:00	0
2008-11-06	04:00:00	0
2008-11-06	04:01:00	0
2008-11-06	04:02:00	0
2008-11-06	04:03:00	0
2008-11-06	04:04:00	0
2008-11-06	04:05:00	0
2008-11-06	04:06:00	0
2008-11-06	04:07:00	0
2008-11-06	04:08:00	0
2008-11-06	04:09:00	0
2008-11-06	04:10:00	0
2008-11-06	04:11:00	0
2008-11-06	04:12:00	0
2008-11-06	04:13:00	0
2008-11-06	04:14:00	0
2008-11-06	04:15:00	0
2008-11-06	04:16:00	0
2008-11-06	04:17:00	0
2008-11-06	04:18:00	0
2008-11-06	04:19:00	0
2008-11-06	04:20:00	0
2008-11-06	04:21:00	0
2008-11-06	04:22:00	0
2008-11-06	04:23:00	0
2008-11-06	04:24:00	0
2008-11-06	04:25:00	0
2008-11-06	04:26:00	0
2008-11-06	04:27:00	0
2008-11-06	04:28:00	0
2008-11-06	04:29:00	0
2008-11-06	04:30:00	0
2008-11-06	04:31:00	0
2008-11-06	04:32:00	0
2008-11-06	04:33:00	0
2008-11-06	04:34:00	0
2008-11-06	04:35:00	0
2008-11-06	04:36:00	0
2008-11-06	04:37:00	0
2008-11-06	04:38:00	0
2008-11-06	04:39:00	0
2008-11-06	04:40:00	0
2008-11-06	04:41:00	0
2008-11-06	04:42:00	0
2008-11-06	04:43:00	0
2008-11-06	04:44:00	0
2008-11-06	04:45:00	0
2008-11-06	04:46:00	0
2008-11-06	04:47:00	0
2008-11-06	04:48:00	0
2008-11-06	04:49:00	0
2008-11-06	04:50:00	0
2008-11-06	04:51:00	0
2008-11-06	04:52:00	0
2008-11-06	04:53:00	0
2008-11-06	04:54:00	0
2008-11-06	04:55:00	0
2008-11-06	04:56:00	0
2008-11-06	04:57:00	0
2008-11-06	04:58:00	0
2008-11-06	04:59:00	0
2008-11-06	05:00:00	0
2008-11-06	05:01:00	0
2008-11-06	05:02:00	0
2008-11-06	05:03:00	0
2008-11-06	05:04:00	0
2008-11-06	05:05:00	0
2008-11-06	05:06:00	0
2008-11-06	05:07:00	0
2008-11-06	05:08:00	0
2008-11-06	05:09:00	0
2008-11-06	05:10:00	0
2008-11-06	05:11:00	0
2008-11-06	05:12:00	0
2008-11-06	05:13:00	0
2008-11-06	05:14:00	0
2008-11-06	05:15:00	0
2008-11-06	05:16:00	0
2008-11-06	05:17:00	0
2008-11-06	05:18:00	0
2008-11-06	05:19:00	0
2008-11-06	05:20:00	0
2008-11-06	05:21:00	0
2008-11-06	05:22:00	0
2008-11-06	05:23:00	0
2008-11-06	05:24:00	0
2008-11-06	05:25:00	0
2008-11-06	05:26:00	0
2008-11-06	05:27:00	0
2008-11-06	05:28:00	0
2008-11-06	05:29:00	0
2008-11-06	05:30:00	0
2008-11-06	05:31:00	0
2008-11-06	05:32:00	0
2008-11-06	05:33:00	0
2008-11-06	05:34:00	0
2008-11-06	05:35:00	0
2008-11-06	05:36:00	0
2008-11-06	05:37:00	0
2008-11-06	05:38:00	0
2008-11-06	05:39:00	0
2008-11-06	05:40:00	0
2008-11-06	05:41:00	0
2008-11-06	05:42:00	0
2008-11-06	05:43:00	0
2008-11-06	05:44:00	0
2008-11-06	05:45:00	0
2008-11-06	05:46:00	0
2008-11-06	05:47:00	0
2008-11-06	05:48:00	0
2008-11-06	05:49:00	0
2008-11-06	05:50:00	0
2008-11-06	05:51:00	0
2008-11-06	05:52:00	0
2008-11-06	05:53:00	0
2008-11-06	05:54:00	0
2008-11-06	05:55:00	0
2008-11-06	05:56:00	0
2008-11-06	05:57:00	0
2008-11-06	05:58:00	0
2008-11-06	05:59:00	0
2008-11-06	06:00:00	0
2008-11-06	06:01:00	0
2008-11-06	06:02:00	0
2008-11-06	06:03:00	0
2008-11-06	06:04:00	0
2008-11-06	06:05:00	0
2008-11-06	06:06:00	0
2008-11-06	06:07:00	0
2008-11-06	06:08:00	0
2008-11-06	06:09:00	0
2008-11-06	06:10:00	0
2008-11-06	06:11:00	0
2008-11-06	06:12:00	0
2008-11-06	06:13:00	0
2008-11-06	06:14:00	0
2008-11-06	06:15:00	0
2008-11-06	06:16:00	0
2008-11-06	06:17:00	0
2008-11-06	06:18:00	0
2008-11-06	06:19:00	0
2008-11-06	06:20:00	0
2008-11-06	06:21:00	0
2008-11-06	06:22:00	0
2008-11-06	06:23:00	0
2008-11-06	06:24:00	0
2008-11-06	06:25:00	0
2008-11-06	06:26:00	0
2008-11-06	06:27:00	0
2008-11-06	06:28:00	0
2008-11-06	06:29:00	0
2008-11-06	06:30:00	0
2008-11-06	06:31:00	0
2008-11-06	06:32:00	0
2008-11-06	06:33:00	0
2008-11-06	06:34:00	0
2008-11-06	06:35:00	0
2008-11-06	06:36:00	0
2008-11-06	06:37:00	0
2008-11-06	06:38:00	0
2008-11-06	06:39:00	0
2008-11-06	06:40:00	0
2008-11-06	06:41:00	0
2008-11-06	06:42:00	0
2008-11-06	06:43:00	0
2008-11-06	06:44:00	0
2008-11-06	06:45:00	0
2008-11-06	06:46:00	0
2008-11-06	06:47:00	0
2008-11-06	06:48:00	0
2008-11-06	06:49:00	0
2008-11-06	06:50:00	0
2008-11-06	06:51:00	0
2008-11-06	06:52:00	0
2008-11-06	06:53:00	0
2008-11-06	06:54:00	0
2008-11-06	06:55:00	0
2008-11-06	06:56:00	0
2008-11-06	06:57:00	0
2008-11-06	06:58:00	0
2008-11-06	06:59:00	0
2008-11-06	07:00:00	0
2008-11-06	07:01:00	0
2008-11-06	07:02:00	0
2008-11-06	07:03:00	0
2008-11-06	07:04:00	0
2008-11-06	07:05:00	0
2008-11-06	07:06:00	0
2008-11-06	07:07:00	0
2008-11-06	07:08:00	0
2008-11-06	07:09:00	0
2008-11-06	07:10:00	0
2008-11-06	07:11:00	0
2008-11-06	07:12:00	0
2008-11-06	07:13:00	0
2008-11-06	07:14:00	0
2008-11-06	07:15:00	0
2008-11-06	07:16:00	0
2008-11-06	07:17:00	0
2008-11-06	07:18:00	0
2008-11-06	07:19:00	0
2008-11-06	07:20:00	0
2008-11-06	07:21:00	0
2008-11-06	07:22:00	0
2008-11-06	07:23:00	0
2008-11-06	07:24:00	0
2008-11-06	07:25:00	0
2008-11-06	07:26:00	0
2008-11-06	07:27:00	0
2008-11-06	07:28:00	0
2008-11-06	07:29:00	0
2008-11-06	07:30:00	0
2008-11-06	07:31:00	0
2008-11-06	07:32:00	0
2008-11-06	07:33:00	0
2008-11-06	07:34:00	0
2008-11-06	07:35:00	0
2008-11-06	07:36:00	0
2008-11-06	07:37:00	0
2008-11-06	07:38:00	0
2008-11-06	07:39:00	0
2008-11-06	07:40:00	0
2008-11-06	07:41:00	0
2008-11-06	07:42:00	0
2008-11-06	07:43:00	0
2008-11-06	07:44:00	0
2008-11-06	07:45:00	0
2008-11-06	07:46:00	0
2008-11-06	07:47:00	0
2008-11-06	07:48:00	0
2008-11-06	07:49:00	0
2008-11-06	07:50:00	0
2008-11-06	07:51:00	0
2008-11-06	07:52:00	0
2008-11-06	07:53:00	0
2008-11-06	07:54:00	0
2008-11-06	07:55:00	0
2008-11-06	07:56:00	0
2008-11-06	07:57:00	0
2008-11-06	07:58:00	0
2008-11-06	07:59:00	0
2008-11-06	08:00:00	0
2008-11-06	08:01:00	0
2008-11-06	08:02:00	0
2008-11-06	08:03:00	0
2008-11-06	08:04:00	0
2008-11-06	08:05:00	0
2008-11-06	08:06:00	0
2008-11-06	08:07:00	0
2008-11-06	08:08:00	0
2008-11-06	08:09:00	0
2008-11-06	08:10:00	0
2008-11-06	08:11:00	0
2008-11-06	08:12:00	0
2008-11-06	08:13:00	0
2008-11-06	08:14:00	0
2008-11-06	08:15:00	0
2008-11-06	08:16:00	0
2008-11-06	08:17:00	0
2008-11-06	08:18:00	0
2008-11-06	08:19:00	0
2008-11-06	08:20:00	0
2008-11-06	08:21:00	0
2008-11-06	08:22:00	0
2008-11-06	08:23:00	0
2008-11-06	08:24:00	0
2008-11-06	08:25:00	0
2008-11-06	08:26:00	0
2008-11-06	08:27:00	0
2008-11-06	08:28:00	0
2008-11-06	08:29:00	0
2008-11-06	08:30:00	0
2008-11-06	08:31:00	0
2008-11-06	08:32:00	0
2008-11-06	08:33:00	0
2008-11-06	08:34:00	0
2008-11-06	08:35:00	0
2008-11-06	08:36:00	0
2008-11-06	08:37:00	0
2008-11-06	08:38:00	0
2008-11-06	08:39:00	0
2008-11-06	08:40:00	0
2008-11-06	08:41:00	0
2008-11-06	08:42:00	0
2008-11-06	08:43:00	0
2008-11-06	08:44:00	0
2008-11-06	08:45:00	0
2008-11-06	08:46:00	0
2008-11-06	08:47:00	0
2008-11-06	08:48:00	0
2008-11-06	08:49:00	0
2008-11-06	08:50:00	0
2008-11-06	08:51:00	0
2008-11-06	08:52:00	0
2008-11-06	08:53:00	0
2008-11-06	08:54:00	0
2008-11-06	08:55:00	0
2008-11-06	08:56:00	0
2008-11-06	08:57:00	0
2008-11-06	08:58:00	0
2008-11-06	08:59:00	0
2008-11-06	09:00:00	0
2008-11-06	09:01:00	0
2008-11-06	09:02:00	0
2008-11-06	09:03:00	0
2008-11-06	09:04:00	0
2008-11-06	09:05:00	0
2008-11-06	09:06:00	0
2008-11-06	09:07:00	0
2008-11-06	09:08:00	0
2008-11-06	09:09:00	0
2008-11-06	09:10:00	0
2008-11-06	09:11:00	0
2008-11-06	09:12:00	0
2008-11-06	09:13:00	0
2008-11-06	09:14:00	0
2008-11-06	09:15:00	0
2008-11-06	09:16:00	0
2008-11-06	09:17:00	0
2008-11-06	09:18:00	0
2008-11-06	09:19:00	0
2008-11-06	09:20:00	0
2008-11-06	09:21:00	0
2008-11-06	09:22:00	0
2008-11-06	09:23:00	0
2008-11-06	09:24:00	0
2008-11-06	09:25:00	0
2008-11-06	09:26:00	0
2008-11-06	09:27:00	0
2008-11-06	09:28:00	0
2008-11-06	09:29:00	0
2008-11-06	09:30:00	0
2008-11-06	09:31:00	0
2008-11-06	09:32:00	0
2008-11-06	09:33:00	0
2008-11-06	09:34:00	0
2008-11-06	09:35:00	0
2008-11-06	09:36:00	0
2008-11-06	09:37:00	0
2008-11-06	09:38:00	0
2008-11-06	09:39:00	0
2008-11-06	09:40:00	0
2008-11-06	09:41:00	0
2008-11-06	09:42:00	0
2008-11-06	09:43:00	0
2008-11-06	09:44:00	0
2008-11-06	09:45:00	0
2008-11-06	09:46:00	0
2008-11-06	09:47:00	0
2008-11-06	09:48:00	0
2008-11-06	09:49:00	0
2008-11-06	09:50:00	0
2008-11-06	09:51:00	0
2008-11-06	09:52:00	0
2008-11-06	09:53:00	0
2008-11-06	09:54:00	0
2008-11-06	09:55:00	0
2008-11-06	09:56:00	0
2008-11-06	09:57:00	0
2008-11-06	09:58:00	0
2008-11-06	09:59:00	0
2008-11-06	10:00:00	0
2008-11-06	10:01:00	0
2008-11-06	10:02:00	0
2008-11-06	10:03:00	0
2008-11-06	10:04:00	0
2008-11-06	10:05:00	0
2008-11-06	10:06:00	0
2008-11-06	10:07:00	0
2008-11-06	10:08:00	0
2008-11-06	10:09:00	0
2008-11-06	10:10:00	0
2008-11-06	10:11:00	0
2008-11-06	10:12:00	0
2008-11-06	10:13:00	0
2008-11-06	10:14:00	0
2008-11-06	10:15:00	0
2008-11-06	10:16:00	0
2008-11-06	10:17:00	0
2008-11-06	10:18:00	0
2008-11-06	10:19:00	0
2008-11-06	10:20:00	0
2008-11-06	10:21:00	0
2008-11-06	10:22:00	0
2008-11-06	10:23:00	0
2008-11-06	10:24:00	0
2008-11-06	10:25:00	0
2008-11-06	10:26:00	0
2008-11-06	10:27:00	0
2008-11-06	10:28:00	0
2008-11-06	10:29:00	0
2008-11-06	10:30:00	0
2008-11-06	10:31:00	0
2008-11-06	10:32:00	0
2008-11-06	10:33:00	0
2008-11-06	10:34:00	0
2008-11-06	10:35:00	0
2008-11-06	10:36:00	0
2008-11-06	10:37:00	0
2008-11-06	10:38:00	0
2008-11-06	10:39:00	0
2008-11-06	10:40:00	0
2008-11-06	10:41:00	0
2008-11-06	10:42:00	0
2008-11-06	10:43:00	0
2008-11-06	10:44:00	0
2008-11-06	10:45:00	0
2008-11-06	10:46:00	0
2008-11-06	10:47:00	0
2008-11-06	10:48:00	0
2008-11-06	10:49:00	0
2008-11-06	10:50:00	0
2008-11-06	10:51:00	0
2008-11-06	10:52:00	0
2008-11-06	10:53:00	0
2008-11-06	10:54:00	0
2008-11-06	10:55:00	0
2008-11-06	10:56:00	0
2008-11-06	10:57:00	0
2008-11-06	10:58:00	0
2008-11-06	10:59:00	0
2008-11-06	11:00:00	0
2008-11-06	11:01:00	0
2008-11-06	11:02:00	0
2008-11-06	11:03:00	0
2008-11-06	11:04:00	0
2008-11-06	11:05:00	0
2008-11-06	11:06:00	0
2008-11-06	11:07:00	0
2008-11-06	11:08:00	0
2008-11-06	11:09:00	0
2008-11-06	11:10:00	0
2008-11-06	11:11:00	0
2008-11-06	11:12:00	0
2008-11-06	11:13:00	0
2008-11-06	11:14:00	0
2008-11-06	11:15:00	0
2008-11-06	11:16:00	0
2008-11-06	11:17:00	0
2008-11-06	11:18:00	0
2008-11-06	11:19:00	0
2008-11-06	11:20:00	0
2008-11-06	11:21:00	0
2008-11-06	11:22:00	0
2008-11-06	11:23:00	0
2008-11-06	11:24:00	0
2008-11-06	11:25:00	0
2008-11-06	11:26:00	0
2008-11-06	11:27:00	0
2008-11-06	11:28:00	0
2008-11-06	11:29:00	0
2008-11-06	11:30:00	0
2008-11-06	11:31:00	0
2008-11-06	11:32:00	0
2008-11-06	11:33:00	0
2008-11-06	11:34:00	0
2008-11-06	11:35:00	0
2008-11-06	11:36:00	0
2008-11-06	11:37:00	0
2008-11-06	11:38:00	0
2008-11-06	11:39:00	0
2008-11-06	11:40:00	0
2008-11-06	11:41:00	0
2008-11-06	11:42:00	0
2008-11-06	11:43:00	0
2008-11-06	11:44:00	0
2008-11-06	11:45:00	0
2008-11-06	11:46:00	0
2008-11-06	11:47:00	0
2008-11-06	11:48:00	0
2008-11-06	11:49:00	0
2008-11-06	11:50:00	0
2008-11-06	11:51:00	0
2008-11-06	11:52:00	0
2008-11-06	11:53:00	0
2008-11-06	11:54:00	0
2008-11-06	11:55:00	0
2008-11-06	11:56:00	0
2008-11-06	11:57:00	0
2008-11-06	11:58:00	0
2008-11-06	11:59:00	0
2008-11-06	12:00:00	0
2008-11-06	12:01:00	0
2008-11-06	12:02:00	0
2008-11-06	12:03:00	0
2008-11-06	12:04:00	0
2008-11-06	12:05:00	0
2008-11-06	12:06:00	0
2008-11-06	12:07:00	0
2008-11-06	12:08:00	0
2008-11-06	12:09:00	0
2008-11-06	12:10:00	0
2008-11-06	12:11:00	0
2008-11-06	12:12:00	0
2008-11-06	12:13:00	0
2008-11-06	12:14:00	0
2008-11-06	12:15:00	0
2008-11-06	12:16:00	0
2008-11-06	12:17:00	0
2008-11-06	12:18:00	0
2008-11-06	12:19:00	0
2008-11-06	12:20:00	0
2008-11-06	12:21:00	0
2008-11-06	12:22:00	0
2008-11-06	12:23:00	0
2008-11-06	12:24:00	0
2008-11-06	12:25:00	0
2008-11-06	12:26:00	0
2008-11-06	12:27:00	0
2008-11-06	12:28:00	0
2008-11-06	12:29:00	0
2008-11-06	12:30:00	0
2008-11-06	12:31:00	0
2008-11-06	12:32:00	0
2008-11-06	12:33:00	0
2008-11-06	12:34:00	0
2008-11-06	12:35:00	0
2008-11-06	12:36:00	0
2008-11-06	12:37:00	0
2008-11-06	12:38:00	0
2008-11-06	12:39:00	0
2008-11-06	12:40:00	0
2008-11-06	12:41:00	0
2008-11-06	12:42:00	0
2008-11-06	12:43:00	0
2008-11-06	12:44:00	0
2008-11-06	12:45:00	0
2008-11-06	12:46:00	0
2008-11-06	12:47:00	0
2008-11-06	12:48:00	0
2008-11-06	12:49:00	0
2008-11-06	12:50:00	0
2008-11-06	12:51:00	0
2008-11-06	12:52:00	0
2008-11-06	12:53:00	0
2008-11-06	12:54:00	0
2008-11-06	12:55:00	0
2008-11-06	12:56:00	0
2008-11-06	12:57:00	0
2008-11-06	12:58:00	0
2008-11-06	12:59:00	0
2008-11-06	13:00:00	0
2008-11-06	13:01:00	0
2008-11-06	13:02:00	0
2008-11-06	13:03:00	0
2008-11-06	13:04:00	0
2008-11-06	13:05:00	0
2008-11-06	13:06:00	0
2008-11-06	13:07:00	0
2008-11-06	13:08:00	0
2008-11-06	13:09:00	0
2008-11-06	13:10:00	0
2008-11-06	13:11:00	0
2008-11-06	13:12:00	0
2008-11-06	13:13:00	0
2008-11-06	13:14:00	0
2008-11-06	13:15:00	0
2008-11-06	13:16:00	0
2008-11-06	13:17:00	0
2008-11-06	13:18:00	0
2008-11-06	13:19:00	0
2008-11-06	13:20:00	0
2008-11-06	13:21:00	0
2008-11-06	13:22:00	0
2008-11-06	13:23:00	0
2008-11-06	13:24:00	0
2008-11-06	13:25:00	0
2008-11-06	13:26:00	0
2008-11-06	13:27:00	0
2008-11-06	13:28:00	0
2008-11-06	13:29:00	0
2008-11-06	13:30:00	0
2008-11-06	13:31:00	0
2008-11-06	13:32:00	0
2008-11-06	13:33:00	0
2008-11-06	13:34:00	0
2008-11-06	13:35:00	0
2008-11-06	13:36:00	0
2008-11-06	13:37:00	0
2008-11-06	13:38:00	0
2008-11-06	13:39:00	0
2008-11-06	13:40:00	0
2008-11-06	13:41:00	0
2008-11-06	13:42:00	0
2008-11-06	13:43:00	0
2008-11-06	13:44:00	0
2008-11-06	13:45:00	0
2008-11-06	13:46:00	0
2008-11-06	13:47:00	0
2008-11-06	13:48:00	0
2008-11-06	13:49:00	0
2008-11-06	13:50:00	0
2008-11-06	13:51:00	0
2008-11-06	13:52:00	0
2008-11-06	13:53:00	0
2008-11-06	13:54:00	0
2008-11-06	13:55:00	0
2008-11-06	13:56:00	0
2008-11-06	13:57:00	0
2008-11-06	13:58:00	0
2008-11-06	13:59:00	0
2008-11-06	14:00:00	0
2008-11-06	14:01:00	0
2008-11-06	14:02:00	0
2008-11-06	14:03:00	0
2008-11-06	14:04:00	0
2008-11-06	14:05:00	0
2008-11-06	14:06:00	0
2008-11-06	14:07:00	0
2008-11-06	14:08:00	0
2008-11-06	14:09:00	0
2008-11-06	14:10:00	0
2008-11-06	14:11:00	0
2008-11-06	14:12:00	0
2008-11-06	14:13:00	0
2008-11-06	14:14:00	0
2008-11-06	14:15:00	0
2008-11-06	14:16:00	0
2008-11-06	14:17:00	0
2008-11-06	14:18:00	0
2008-11-06	14:19:00	0
2008-11-06	14:20:00	0
2008-11-06	14:21:00	0
2008-11-06	14:22:00	0
2008-11-06	14:23:00	0
2008-11-06	14:24:00	0
2008-11-06	14:25:00	0
2008-11-06	14:26:00	0
2008-11-06	14:27:00	0
2008-11-06	14:28:00	0
2008-11-06	14:29:00	0
2008-11-06	14:30:00	0
2008-11-06	14:31:00	0
2008-11-06	14:32:00	0
2008-11-06	14:33:00	0
2008-11-06	14:34:00	0
2008-11-06	14:35:00	0
2008-11-06	14:36:00	0
2008-11-06	14:37:00	0
2008-11-06	14:38:00	0
2008-11-06	14:39:00	0
2008-11-06	14:40:00	0
2008-11-06	14:41:00	0
2008-11-06	14:42:00	0
2008-11-06	14:43:00	0
2008-11-06	14:44:00	0
2008-11-06	14:45:00	0
2008-11-06	14:46:00	0
2008-11-06	14:47:00	0
2008-11-06	14:48:00	0
2008-11-06	14:49:00	0
2008-11-06	14:50:00	0
2008-11-06	14:51:00	0
2008-11-06	14:52:00	0
2008-11-06	14:53:00	0
2008-11-06	14:54:00	0
2008-11-06	14:55:00	0
2008-11-06	14:56:00	0
2008-11-06	14:57:00	0
2008-11-06	14:58:00	0
2008-11-06	14:59:00	0
2008-11-06	15:00:00	0
2008-11-06	15:01:00	0
2008-11-06	15:02:00	0
2008-11-06	15:03:00	0
2008-11-06	15:04:00	0
2008-11-06	15:05:00	0
2008-11-06	15:06:00	0
2008-11-06	15:07:00	0
2008-11-06	15:08:00	0
2008-11-06	15:09:00	0
2008-11-06	15:10:00	0
2008-11-06	15:11:00	0
2008-11-06	15:12:00	0
2008-11-06	15:13:00	0
2008-11-06	15:14:00	0
2008-11-06	15:15:00	0
2008-11-06	15:16:00	0
2008-11-06	15:17:00	0
2008-11-06	15:18:00	0
2008-11-06	15:19:00	0
2008-11-06	15:20:00	0
2008-11-06	15:21:00	0
2008-11-06	15:22:00	0
2008-11-06	15:23:00	0
2008-11-06	15:24:00	0
2008-11-06	15:25:00	0
2008-11-06	15:26:00	0
2008-11-06	15:27:00	0
2008-11-06	15:28:00	0
2008-11-06	15:29:00	0
2008-11-06	15:30:00	0
2008-11-06	15:31:00	0
2008-11-06	15:32:00	0
2008-11-06	15:33:00	0
2008-11-06	15:34:00	0
2008-11-06	15:35:00	0
2008-11-06	15:36:00	0
2008-11-06	15:37:00	0
2008-11-06	15:38:00	0
2008-11-06	15:39:00	0
2008-11-06	15:40:00	0
2008-11-06	15:41:00	0
2008-11-06	15:42:00	0
2008-11-06	15:43:00	0
2008-11-06	15:44:00	0
2008-11-06	15:45:00	0
2008-11-06	15:46:00	0
2008-11-06	15:47:00	0
2008-11-06	15:48:00	0
2008-11-06	15:49:00	0
2008-11-06	15:50:00	0
2008-11-06	15:51:00	0
2008-11-06	15:52:00	0
2008-11-06	15:53:00	0
2008-11-06	15:54:00	0
2008-11-06	15:55:00	0
2008-11-06	15:56:00	0
2008-11-06	15:57:00	0
2008-11-06	15:58:00	0
2008-11-06	15:59:00	0
2008-11-06	16:00:00	0
2008-11-06	16:01:00	0
2008-11-06	16:02:00	0
2008-11-06	16:03:00	0
2008-11-06	16:04:00	0
2008-11-06	16:05:00	0
2008-11-06	16:06:00	0
2008-11-06	16:07:00	0
2008-11-06	16:08:00	0
2008-11-06	16:09:00	0
2008-11-06	16:10:00	0
2008-11-06	16:11:00	0
2008-11-06	16:12:00	0
2008-11-06	16:13:00	0
2008-11-06	16:14:00	0
2008-11-06	16:15:00	0
2008-11-06	16:16:00	0
2008-11-06	16:17:00	0
2008-11-06	16:18:00	0
2008-11-06	16:19:00	0
2008-11-06	16:20:00	0
2008-11-06	16:21:00	0
2008-11-06	16:22:00	0
2008-11-06	16:23:00	0
2008-11-06	16:24:00	0
2008-11-06	16:25:00	0
2008-11-06	16:26:00	0
2008-11-06	16:27:00	0
2008-11-06	16:28:00	0
2008-11-06	16:29:00	0
2008-11-06	16:30:00	0
2008-11-06	16:31:00	0
2008-11-06	16:32:00	0
2008-11-06	16:33:00	0
2008-11-06	16:34:00	0
2008-11-06	16:35:00	0
2008-11-06	16:36:00	0
2008-11-06	16:37:00	0
2008-11-06	16:38:00	0
2008-11-06	16:39:00	0
2008-11-06	16:40:00	0
2008-11-06	16:41:00	0
2008-11-06	16:42:00	0
2008-11-06	16:43:00	0
2008-11-06	16:44:00	0
2008-11-06	16:45:00	0
2008-11-06	16:46:00	0
2008-11-06	16:47:00	0
2008-11-06	16:48:00	0
2008-11-06	16:49:00	0
2008-11-06	16:50:00	0
2008-11-06	16:51:00	0
2008-11-06	16:52:00	0
2008-11-06	16:53:00	0
2008-11-06	16:54:00	0
2008-11-06	16:55:00	0
2008-11-06	16:56:00	0
2008-11-06	16:57:00	0
2008-11-06	16:58:00	0
2008-11-06	16:59:00	0
2008-11-06	17:00:00	66
2008-11-06	17:01:00	0
2008-11-06	17:02:00	0
2008-11-06	17:03:00	0
2008-11-06	17:04:00	0
2008-11-06	17:05:00	0
2008-11-06	17:06:00	0
2008-11-06	17:07:00	36
2008-11-06	17:08:00	12
2008-11-06	17:09:00	0
2008-11-06	17:10:00	6
2008-11-06	17:11:00	6
2008-11-06	17:12:00	0
2008-11-06	17:13:00	0
2008-11-06	17:14:00	0
2008-11-06	17:15:00	0
2008-11-06	17:16:00	0
2008-11-06	17:17:00	0
2008-11-06	17:18:00	6
2008-11-06	17:19:00	0
2008-11-06	17:20:00	0
2008-11-06	17:21:00	0
2008-11-06	17:22:00	0
2008-11-06	17:23:00	0
2008-11-06	17:24:00	0
2008-11-06	17:25:00	0
2008-11-06	17:26:00	0
2008-11-06	17:27:00	48
2008-11-06	17:28:00	36
2008-11-06	17:29:00	128
2008-11-06	17:30:00	60
2008-11-06	17:31:00	99
2008-11-06	17:32:00	66
2008-11-06	17:33:00	48
2008-11-06	17:34:00	0
2008-11-06	17:35:00	0
2008-11-06	17:36:00	6
2008-11-06	17:37:00	66
2008-11-06	17:38:00	1189
2008-11-06	17:39:00	1419
2008-11-06	17:40:00	1165
2008-11-06	17:41:00	1287
2008-11-06	17:42:00	1165
2008-11-06	17:43:00	834
2008-11-06	17:44:00	1237
2008-11-06	17:45:00	1621
2008-11-06	17:46:00	1237
2008-11-06	17:47:00	1262
2008-11-06	17:48:00	1010
2008-11-06	17:49:00	1120
2008-11-06	17:50:00	1097
2008-11-06	17:51:00	362
2008-11-06	17:52:00	72
2008-11-06	17:53:00	60
2008-11-06	17:54:00	0
2008-11-06	17:55:00	92
2008-11-06	17:56:00	60
2008-11-06	17:57:00	6
2008-11-06	17:58:00	12
2008-11-06	17:59:00	54
2008-11-06	18:00:00	66
2008-11-06	18:01:00	6
2008-11-06	18:02:00	18
2008-11-06	18:03:00	6
2008-11-06	18:04:00	60
2008-11-06	18:05:00	114
2008-11-06	18:06:00	42
2008-11-06	18:07:00	60
2008-11-06	18:08:00	18
2008-11-06	18:09:00	24
2008-11-06	18:10:00	6
2008-11-06	18:11:00	0
2008-11-06	18:12:00	18
2008-11-06	18:13:00	6
2008-11-06	18:14:00	0
2008-11-06	18:15:00	12
2008-11-06	18:16:00	36
2008-11-06	18:17:00	54
2008-11-06	18:18:00	66
2008-11-06	18:19:00	78
2008-11-06	18:20:00	6
2008-11-06	18:21:00	92
2008-11-06	18:22:00	36
2008-11-06	18:23:00	0
2008-11-06	18:24:00	60
2008-11-06	18:25:00	6
2008-11-06	18:26:00	24
2008-11-06	18:27:00	6
2008-11-06	18:28:00	12
2008-11-06	18:29:00	6
2008-11-06	18:30:00	173
2008-11-06	18:31:00	432
2008-11-06	18:32:00	696
2008-11-06	18:33:00	590
2008-11-06	18:34:00	604
2008-11-06	18:35:00	92
2008-11-06	18:36:00	6
2008-11-06	18:37:00	36
2008-11-06	18:38:00	30
2008-11-06	18:39:00	54
2008-11-06	18:40:00	85
2008-11-06	18:41:00	78
2008-11-06	18:42:00	18
2008-11-06	18:43:00	18
2008-11-06	18:44:00	0
2008-11-06	18:45:00	0
2008-11-06	18:46:00	0
2008-11-06	18:47:00	6
2008-11-06	18:48:00	0
2008-11-06	18:49:00	0
2008-11-06	18:50:00	60
2008-11-06	18:51:00	18
2008-11-06	18:52:00	30
2008-11-06	18:53:00	60
2008-11-06	18:54:00	0
2008-11-06	18:55:00	0
2008-11-06	18:56:00	0
2008-11-06	18:57:00	0
2008-11-06	18:58:00	0
2008-11-06	18:59:00	6
2008-11-06	19:00:00	30
2008-11-06	19:01:00	60
2008-11-06	19:02:00	30
2008-11-06	19:03:00	0
2008-11-06	19:04:00	0
2008-11-06	19:05:00	0
2008-11-06	19:06:00	0
2008-11-06	19:07:00	54
2008-11-06	19:08:00	0
2008-11-06	19:09:00	0
2008-11-06	19:10:00	0
2008-11-06	19:11:00	0
2008-11-06	19:12:00	0
2008-11-06	19:13:00	0
2008-11-06	19:14:00	0
2008-11-06	19:15:00	0
2008-11-06	19:16:00	0
2008-11-06	19:17:00	0
2008-11-06	19:18:00	0
2008-11-06	19:19:00	0
2008-11-06	19:20:00	0
2008-11-06	19:21:00	0
2008-11-06	19:22:00	0
2008-11-06	19:23:00	30
2008-11-06	19:24:00	0
2008-11-06	19:25:00	30
2008-11-06	19:26:00	0
2008-11-06	19:27:00	0
2008-11-06	19:28:00	72
2008-11-06	19:29:00	18
2008-11-06	19:30:00	6
2008-11-06	19:31:00	6
2008-11-06	19:32:00	12
2008-11-06	19:33:00	0
2008-11-06	19:34:00	330
2008-11-06	19:35:00	289
2008-11-06	19:36:00	224
2008-11-06	19:37:00	72
2008-11-06	19:38:00	85
2008-11-06	19:39:00	142
2008-11-06	19:40:00	0
2008-11-06	19:41:00	30
2008-11-06	19:42:00	182
2008-11-06	19:43:00	42
2008-11-06	19:44:00	142
2008-11-06	19:45:00	0
2008-11-06	19:46:00	42
2008-11-06	19:47:00	92
2008-11-06	19:48:00	0
2008-11-06	19:49:00	0
2008-11-06	19:50:00	0
2008-11-06	19:51:00	0
2008-11-06	19:52:00	0
2008-11-06	19:53:00	0
2008-11-06	19:54:00	0
2008-11-06	19:55:00	0
2008-11-06	19:56:00	0
2008-11-06	19:57:00	0
2008-11-06	19:58:00	0
2008-11-06	19:59:00	0
2008-11-06	20:00:00	0
2008-11-06	20:01:00	0
2008-11-06	20:02:00	0
2008-11-06	20:03:00	92
2008-11-06	20:04:00	6
2008-11-06	20:05:00	24
2008-11-06	20:06:00	66
2008-11-06	20:07:00	150
2008-11-06	20:08:00	66
2008-11-06	20:09:00	24
2008-11-06	20:10:00	48
2008-11-06	20:11:00	18
2008-11-06	20:12:00	121
2008-11-06	20:13:00	92
2008-11-06	20:14:00	42
2008-11-06	20:15:00	0
2008-11-06	20:16:00	6
2008-11-06	20:17:00	18
2008-11-06	20:18:00	66
2008-11-06	20:19:00	54
2008-11-06	20:20:00	30
2008-11-06	20:21:00	0
2008-11-06	20:22:00	0
2008-11-06	20:23:00	0
2008-11-06	20:24:00	763
2008-11-06	20:25:00	299
2008-11-06	20:26:00	6
2008-11-06	20:27:00	18
2008-11-06	20:28:00	12
2008-11-06	20:29:00	54
2008-11-06	20:30:00	0
2008-11-06	20:31:00	6
2008-11-06	20:32:00	0
2008-11-06	20:33:00	36
2008-11-06	20:34:00	520
2008-11-06	20:35:00	251
2008-11-06	20:36:00	106
2008-11-06	20:37:00	280
2008-11-06	20:38:00	251
2008-11-06	20:39:00	18
2008-11-06	20:40:00	48
2008-11-06	20:41:00	12
2008-11-06	20:42:00	6
2008-11-06	20:43:00	0
2008-11-06	20:44:00	18
2008-11-06	20:45:00	18
2008-11-06	20:46:00	18
2008-11-06	20:47:00	99
2008-11-06	20:48:00	0
2008-11-06	20:49:00	0
2008-11-06	20:50:00	0
2008-11-06	20:51:00	0
2008-11-06	20:52:00	0
2008-11-06	20:53:00	36
2008-11-06	20:54:00	215
2008-11-06	20:55:00	468
2008-11-06	20:56:00	373
2008-11-06	20:57:00	121
2008-11-06	20:58:00	18
2008-11-06	20:59:00	0
2008-11-06	21:00:00	0
2008-11-06	21:01:00	0
2008-11-06	21:02:00	0
2008-11-06	21:03:00	0
2008-11-06	21:04:00	0
2008-11-06	21:05:00	0
2008-11-06	21:06:00	0
2008-11-06	21:07:00	0
2008-11-06	21:08:00	0
2008-11-06	21:09:00	0
2008-11-06	21:10:00	0
2008-11-06	21:11:00	0
2008-11-06	21:12:00	0
2008-11-06	21:13:00	0
2008-11-06	21:14:00	0
2008-11-06	21:15:00	0
2008-11-06	21:16:00	0
2008-11-06	21:17:00	0
2008-11-06	21:18:00	0
2008-11-06	21:19:00	0
2008-11-06	21:20:00	0
2008-11-06	21:21:00	0
2008-11-06	21:22:00	0
2008-11-06	21:23:00	0
2008-11-06	21:24:00	0
2008-11-06	21:25:00	30
2008-11-06	21:26:00	0
2008-11-06	21:27:00	0
2008-11-06	21:28:00	0
2008-11-06	21:29:00	0
2008-11-06	21:30:00	0
2008-11-06	21:31:00	0
2008-11-06	21:32:00	0
2008-11-06	21:33:00	0
2008-11-06	21:34:00	0
2008-11-06	21:35:00	0
2008-11-06	21:36:00	0
2008-11-06	21:37:00	0
2008-11-06	21:38:00	0
2008-11-06	21:39:00	0
2008-11-06	21:40:00	0
2008-11-06	21:41:00	0
2008-11-06	21:42:00	0
2008-11-06	21:43:00	0
2008-11-06	21:44:00	0
2008-11-06	21:45:00	0
2008-11-06	21:46:00	0
2008-11-06	21:47:00	0
2008-11-06	21:48:00	0
2008-11-06	21:49:00	0
2008-11-06	21:50:00	0
2008-11-06	21:51:00	0
2008-11-06	21:52:00	0
2008-11-06	21:53:00	0
2008-11-06	21:54:00	0
2008-11-06	21:55:00	0
2008-11-06	21:56:00	0
2008-11-06	21:57:00	0
2008-11-06	21:58:00	0
2008-11-06	21:59:00	0
2008-11-06	22:00:00	0
2008-11-06	22:01:00	0
2008-11-06	22:02:00	92
2008-11-06	22:03:00	0
2008-11-06	22:04:00	0
2008-11-06	22:05:00	0
2008-11-06	22:06:00	0
2008-11-06	22:07:00	0
2008-11-06	22:08:00	0
2008-11-06	22:09:00	0
2008-11-06	22:10:00	0
2008-11-06	22:11:00	0
2008-11-06	22:12:00	0
2008-11-06	22:13:00	0
2008-11-06	22:14:00	0
2008-11-06	22:15:00	0
2008-11-06	22:16:00	0
2008-11-06	22:17:00	0
2008-11-06	22:18:00	0
2008-11-06	22:19:00	0
2008-11-06	22:20:00	0
2008-11-06	22:21:00	0
2008-11-06	22:22:00	0
2008-11-06	22:23:00	0
2008-11-06	22:24:00	0
2008-11-06	22:25:00	0
2008-11-06	22:26:00	0
2008-11-06	22:27:00	0
2008-11-06	22:28:00	0
2008-11-06	22:29:00	0
2008-11-06	22:30:00	0
2008-11-06	22:31:00	0
2008-11-06	22:32:00	0
2008-11-06	22:33:00	0
2008-11-06	22:34:00	0
2008-11-06	22:35:00	0
2008-11-06	22:36:00	0
2008-11-06	22:37:00	0
2008-11-06	22:38:00	0
2008-11-06	22:39:00	0
2008-11-06	22:40:00	0
2008-11-06	22:41:00	0
2008-11-06	22:42:00	0
2008-11-06	22:43:00	0
2008-11-06	22:44:00	0
2008-11-06	22:45:00	0
2008-11-06	22:46:00	0
2008-11-06	22:47:00	0
2008-11-06	22:48:00	0
2008-11-06	22:49:00	0
2008-11-06	22:50:00	0
2008-11-06	22:51:00	0
2008-11-06	22:52:00	0
2008-11-06	22:53:00	0
2008-11-06	22:54:00	0
2008-11-06	22:55:00	0
2008-11-06	22:56:00	0
2008-11-06	22:57:00	0
2008-11-06	22:58:00	0
2008-11-06	22:59:00	0
2008-11-06	23:00:00	0
2008-11-06	23:01:00	72
2008-11-06	23:02:00	0
2008-11-06	23:03:00	0
2008-11-06	23:04:00	0
2008-11-06	23:05:00	0
2008-11-06	23:06:00	0
2008-11-06	23:07:00	0
2008-11-06	23:08:00	0
2008-11-06	23:09:00	0
2008-11-06	23:10:00	0
2008-11-06	23:11:00	0
2008-11-06	23:12:00	0
2008-11-06	23:13:00	0
2008-11-06	23:14:00	0
2008-11-06	23:15:00	0
2008-11-06	23:16:00	0
2008-11-06	23:17:00	0
2008-11-06	23:18:00	0
2008-11-06	23:19:00	0
2008-11-06	23:20:00	0
2008-11-06	23:21:00	0
2008-11-06	23:22:00	0
2008-11-06	23:23:00	0
2008-11-06	23:24:00	0
2008-11-06	23:25:00	0
2008-11-06	23:26:00	0
2008-11-06	23:27:00	0
2008-11-06	23:28:00	0
2008-11-06	23:29:00	0
2008-11-06	23:30:00	0
2008-11-06	23:31:00	0
2008-11-06	23:32:00	0
2008-11-06	23:33:00	0
2008-11-06	23:34:00	0
2008-11-06	23:35:00	0
2008-11-06	23:36:00	0
2008-11-06	23:37:00	0
2008-11-06	23:38:00	0
2008-11-06	23:39:00	0
2008-11-06	23:40:00	0
2008-11-06	23:41:00	0
2008-11-06	23:42:00	0
2008-11-06	23:43:00	0
2008-11-06	23:44:00	0
2008-11-06	23:45:00	0
2008-11-06	23:46:00	0
2008-11-06	23:47:00	0
2008-11-06	23:48:00	0
2008-11-06	23:49:00	0
2008-11-06	23:50:00	0
2008-11-06	23:51:00	0
2008-11-06	23:52:00	0
2008-11-06	23:53:00	0
2008-11-06	23:54:00	48
2008-11-06	23:55:00	36
2008-11-06	23:56:00	85
2008-11-06	23:57:00	0
2008-11-06	23:58:00	0
2008-11-06	23:59:00	0
2008-11-07	00:00:00	0
2008-11-07	00:01:00	0
2008-11-07	00:02:00	0
2008-11-07	00:03:00	0
2008-11-07	00:04:00	0
2008-11-07	00:05:00	0
2008-11-07	00:06:00	0
2008-11-07	00:07:00	0
2008-11-07	00:08:00	0
2008-11-07	00:09:00	0
2008-11-07	00:10:00	0
2008-11-07	00:11:00	0
2008-11-07	00:12:00	0
2008-11-07	00:13:00	0
2008-11-07	00:14:00	0
2008-11-07	00:15:00	0
2008-11-07	00:16:00	0
2008-11-07	00:17:00	0
2008-11-07	00:18:00	0
2008-11-07	00:19:00	12
2008-11-07	00:20:00	0
2008-11-07	00:21:00	0
2008-11-07	00:22:00	0
2008-11-07	00:23:00	0
2008-11-07	00:24:00	0
2008-11-07	00:25:00	0
2008-11-07	00:26:00	0
2008-11-07	00:27:00	0
2008-11-07	00:28:00	0
2008-11-07	00:29:00	0
2008-11-07	00:30:00	0
2008-11-07	00:31:00	0
2008-11-07	00:32:00	0
2008-11-07	00:33:00	0
2008-11-07	00:34:00	0
2008-11-07	00:35:00	0
2008-11-07	00:36:00	0
2008-11-07	00:37:00	0
2008-11-07	00:38:00	0
2008-11-07	00:39:00	0
2008-11-07	00:40:00	0
2008-11-07	00:41:00	0
2008-11-07	00:42:00	0
2008-11-07	00:43:00	0
2008-11-07	00:44:00	0
2008-11-07	00:45:00	0
2008-11-07	00:46:00	0
2008-11-07	00:47:00	157
2008-11-07	00:48:00	18
2008-11-07	00:49:00	0
2008-11-07	00:50:00	135
2008-11-07	00:51:00	0
2008-11-07	00:52:00	0
2008-11-07	00:53:00	0
2008-11-07	00:54:00	0
2008-11-07	00:55:00	0
2008-11-07	00:56:00	0
2008-11-07	00:57:00	0
2008-11-07	00:58:00	0
2008-11-07	00:59:00	0
2008-11-07	01:00:00	0
2008-11-07	01:01:00	0
2008-11-07	01:02:00	24
2008-11-07	01:03:00	0
2008-11-07	01:04:00	0
2008-11-07	01:05:00	0
2008-11-07	01:06:00	0
2008-11-07	01:07:00	0
2008-11-07	01:08:00	0
2008-11-07	01:09:00	0
2008-11-07	01:10:00	0
2008-11-07	01:11:00	0
2008-11-07	01:12:00	0
2008-11-07	01:13:00	0
2008-11-07	01:14:00	0
2008-11-07	01:15:00	0
2008-11-07	01:16:00	0
2008-11-07	01:17:00	0
2008-11-07	01:18:00	0
2008-11-07	01:19:00	0
2008-11-07	01:20:00	0
2008-11-07	01:21:00	0
2008-11-07	01:22:00	0
2008-11-07	01:23:00	0
2008-11-07	01:24:00	0
2008-11-07	01:25:00	0
2008-11-07	01:26:00	0
2008-11-07	01:27:00	0
2008-11-07	01:28:00	0
2008-11-07	01:29:00	0
2008-11-07	01:30:00	0
2008-11-07	01:31:00	0
2008-11-07	01:32:00	0
2008-11-07	01:33:00	0
2008-11-07	01:34:00	0
2008-11-07	01:35:00	0
2008-11-07	01:36:00	0
2008-11-07	01:37:00	0
2008-11-07	01:38:00	66
2008-11-07	01:39:00	0
2008-11-07	01:40:00	0
2008-11-07	01:41:00	0
2008-11-07	01:42:00	0
2008-11-07	01:43:00	0
2008-11-07	01:44:00	0
2008-11-07	01:45:00	30
2008-11-07	01:46:00	0
2008-11-07	01:47:00	0
2008-11-07	01:48:00	0
2008-11-07	01:49:00	0
2008-11-07	01:50:00	0
2008-11-07	01:51:00	0
2008-11-07	01:52:00	0
2008-11-07	01:53:00	0
2008-11-07	01:54:00	0
2008-11-07	01:55:00	0
2008-11-07	01:56:00	0
2008-11-07	01:57:00	0
2008-11-07	01:58:00	0
2008-11-07	01:59:00	0
2008-11-07	02:00:00	0
2008-11-07	02:01:00	0
2008-11-07	02:02:00	0
2008-11-07	02:03:00	92
2008-11-07	02:04:00	0
2008-11-07	02:05:00	0
2008-11-07	02:06:00	0
2008-11-07	02:07:00	0
2008-11-07	02:08:00	0
2008-11-07	02:09:00	0
2008-11-07	02:10:00	0
2008-11-07	02:11:00	0
2008-11-07	02:12:00	0
2008-11-07	02:13:00	0
2008-11-07	02:14:00	0
2008-11-07	02:15:00	0
2008-11-07	02:16:00	0
2008-11-07	02:17:00	42
2008-11-07	02:18:00	0
2008-11-07	02:19:00	0
2008-11-07	02:20:00	0
2008-11-07	02:21:00	0
2008-11-07	02:22:00	24
2008-11-07	02:23:00	42
2008-11-07	02:24:00	6
2008-11-07	02:25:00	18
2008-11-07	02:26:00	72
2008-11-07	02:27:00	128
2008-11-07	02:28:00	0
2008-11-07	02:29:00	12
2008-11-07	02:30:00	12
2008-11-07	02:31:00	0
2008-11-07	02:32:00	0
2008-11-07	02:33:00	0
2008-11-07	02:34:00	0
2008-11-07	02:35:00	0
2008-11-07	02:36:00	0
2008-11-07	02:37:00	6
2008-11-07	02:38:00	0
2008-11-07	02:39:00	0
2008-11-07	02:40:00	0
2008-11-07	02:41:00	0
2008-11-07	02:42:00	0
2008-11-07	02:43:00	0
2008-11-07	02:44:00	0
2008-11-07	02:45:00	0
2008-11-07	02:46:00	0
2008-11-07	02:47:00	0
2008-11-07	02:48:00	0
2008-11-07	02:49:00	0
2008-11-07	02:50:00	0
2008-11-07	02:51:00	0
2008-11-07	02:52:00	0
2008-11-07	02:53:00	0
2008-11-07	02:54:00	0
2008-11-07	02:55:00	0
2008-11-07	02:56:00	0
2008-11-07	02:57:00	142
2008-11-07	02:58:00	0
2008-11-07	02:59:00	0
2008-11-07	03:00:00	0
2008-11-07	03:01:00	0
2008-11-07	03:02:00	0
2008-11-07	03:03:00	0
2008-11-07	03:04:00	0
2008-11-07	03:05:00	0
2008-11-07	03:06:00	0
2008-11-07	03:07:00	0
2008-11-07	03:08:00	0
2008-11-07	03:09:00	0
2008-11-07	03:10:00	0
2008-11-07	03:11:00	0
2008-11-07	03:12:00	0
2008-11-07	03:13:00	0
2008-11-07	03:14:00	0
2008-11-07	03:15:00	0
2008-11-07	03:16:00	0
2008-11-07	03:17:00	0
2008-11-07	03:18:00	12
2008-11-07	03:19:00	0
2008-11-07	03:20:00	0
2008-11-07	03:21:00	0
2008-11-07	03:22:00	0
2008-11-07	03:23:00	0
2008-11-07	03:24:00	0
2008-11-07	03:25:00	0
2008-11-07	03:26:00	0
2008-11-07	03:27:00	24
2008-11-07	03:28:00	48
2008-11-07	03:29:00	128
2008-11-07	03:30:00	0
2008-11-07	03:31:00	42
2008-11-07	03:32:00	0
2008-11-07	03:33:00	0
2008-11-07	03:34:00	0
2008-11-07	03:35:00	0
2008-11-07	03:36:00	0
2008-11-07	03:37:00	0
2008-11-07	03:38:00	60
2008-11-07	03:39:00	0
2008-11-07	03:40:00	0
2008-11-07	03:41:00	0
2008-11-07	03:42:00	0
2008-11-07	03:43:00	0
2008-11-07	03:44:00	36
2008-11-07	03:45:00	0
2008-11-07	03:46:00	0
2008-11-07	03:47:00	0
2008-11-07	03:48:00	0
2008-11-07	03:49:00	0
2008-11-07	03:50:00	215
2008-11-07	03:51:00	0
2008-11-07	03:52:00	0
2008-11-07	03:53:00	0
2008-11-07	03:54:00	0
2008-11-07	03:55:00	0
2008-11-07	03:56:00	0
2008-11-07	03:57:00	0
2008-11-07	03:58:00	0
2008-11-07	03:59:00	0
2008-11-07	04:00:00	0
2008-11-07	04:01:00	18
2008-11-07	04:02:00	0
2008-11-07	04:03:00	0
2008-11-07	04:04:00	0
2008-11-07	04:05:00	0
2008-11-07	04:06:00	0
2008-11-07	04:07:00	12
2008-11-07	04:08:00	106
2008-11-07	04:09:00	0
2008-11-07	04:10:00	0
2008-11-07	04:11:00	92
2008-11-07	04:12:00	0
2008-11-07	04:13:00	0
2008-11-07	04:14:00	0
2008-11-07	04:15:00	0
2008-11-07	04:16:00	0
2008-11-07	04:17:00	0
2008-11-07	04:18:00	0
2008-11-07	04:19:00	0
2008-11-07	04:20:00	0
2008-11-07	04:21:00	0
2008-11-07	04:22:00	0
2008-11-07	04:23:00	0
2008-11-07	04:24:00	0
2008-11-07	04:25:00	0
2008-11-07	04:26:00	0
2008-11-07	04:27:00	0
2008-11-07	04:28:00	0
2008-11-07	04:29:00	0
2008-11-07	04:30:00	0
2008-11-07	04:31:00	0
2008-11-07	04:32:00	0
2008-11-07	04:33:00	0
2008-11-07	04:34:00	0
2008-11-07	04:35:00	0
2008-11-07	04:36:00	85
2008-11-07	04:37:00	0
2008-11-07	04:38:00	0
2008-11-07	04:39:00	0
2008-11-07	04:40:00	0
2008-11-07	04:41:00	0
2008-11-07	04:42:00	0
2008-11-07	04:43:00	0
2008-11-07	04:44:00	99
2008-11-07	04:45:00	135
2008-11-07	04:46:00	78
2008-11-07	04:47:00	0
2008-11-07	04:48:00	0
2008-11-07	04:49:00	0
2008-11-07	04:50:00	0
2008-11-07	04:51:00	0
2008-11-07	04:52:00	24
2008-11-07	04:53:00	0
2008-11-07	04:54:00	0
2008-11-07	04:55:00	54
2008-11-07	04:56:00	150
2008-11-07	04:57:00	0
2008-11-07	04:58:00	0
2008-11-07	04:59:00	0
2008-11-07	05:00:00	1053
2008-11-07	05:01:00	1097
2008-11-07	05:02:00	928
2008-11-07	05:03:00	72
2008-11-07	05:04:00	182
2008-11-07	05:05:00	261
2008-11-07	05:06:00	242
2008-11-07	05:07:00	215
2008-11-07	05:08:00	319
2008-11-07	05:09:00	173
2008-11-07	05:10:00	289
2008-11-07	05:11:00	190
2008-11-07	05:12:00	24
2008-11-07	05:13:00	30
2008-11-07	05:14:00	871
2008-11-07	05:15:00	85
2008-11-07	05:16:00	12
2008-11-07	05:17:00	330
2008-11-07	05:18:00	507
2008-11-07	05:19:00	215
2008-11-07	05:20:00	456
2008-11-07	05:21:00	251
2008-11-07	05:22:00	78
2008-11-07	05:23:00	1683
2008-11-07	05:24:00	534
2008-11-07	05:25:00	190
2008-11-07	05:26:00	72
2008-11-07	05:27:00	481
2008-11-07	05:28:00	232
2008-11-07	05:29:00	330
2008-11-07	05:30:00	362
2008-11-07	05:31:00	319
2008-11-07	05:32:00	713
2008-11-07	05:33:00	949
2008-11-07	05:34:00	665
2008-11-07	05:35:00	1747
2008-11-07	05:36:00	396
2008-11-07	05:37:00	746
2008-11-07	05:38:00	242
2008-11-07	05:39:00	173
2008-11-07	05:40:00	121
2008-11-07	05:41:00	232
2008-11-07	05:42:00	99
2008-11-07	05:43:00	36
2008-11-07	05:44:00	251
2008-11-07	05:45:00	66
2008-11-07	05:46:00	1213
2008-11-07	05:47:00	650
2008-11-07	05:48:00	1142
2008-11-07	05:49:00	251
2008-11-07	05:50:00	6
2008-11-07	05:51:00	30
2008-11-07	05:52:00	48
2008-11-07	05:53:00	24
2008-11-07	05:54:00	6
2008-11-07	05:55:00	6
2008-11-07	05:56:00	6
2008-11-07	05:57:00	106
2008-11-07	05:58:00	54
2008-11-07	05:59:00	0
2008-11-07	06:00:00	18
2008-11-07	06:01:00	48
2008-11-07	06:02:00	36
2008-11-07	06:03:00	106
2008-11-07	06:04:00	0
2008-11-07	06:05:00	0
2008-11-07	06:06:00	0
2008-11-07	06:07:00	0
2008-11-07	06:08:00	135
2008-11-07	06:09:00	0
2008-11-07	06:10:00	135
2008-11-07	06:11:00	456
2008-11-07	06:12:00	12
2008-11-07	06:13:00	182
2008-11-07	06:14:00	261
2008-11-07	06:15:00	182
2008-11-07	06:16:00	299
2008-11-07	06:17:00	128
2008-11-07	06:18:00	6
2008-11-07	06:19:00	0
2008-11-07	06:20:00	0
2008-11-07	06:21:00	18
2008-11-07	06:22:00	18
2008-11-07	06:23:00	0
2008-11-07	06:24:00	6
2008-11-07	06:25:00	60
2008-11-07	06:26:00	0
2008-11-07	06:27:00	0
2008-11-07	06:28:00	0
2008-11-07	06:29:00	24
2008-11-07	06:30:00	665
2008-11-07	06:31:00	0
2008-11-07	06:32:00	30
2008-11-07	06:33:00	0
2008-11-07	06:34:00	0
2008-11-07	06:35:00	121
2008-11-07	06:36:00	92
2008-11-07	06:37:00	54
2008-11-07	06:38:00	0
2008-11-07	06:39:00	0
2008-11-07	06:40:00	54
2008-11-07	06:41:00	0
2008-11-07	06:42:00	0
2008-11-07	06:43:00	0
2008-11-07	06:44:00	0
2008-11-07	06:45:00	0
2008-11-07	06:46:00	0
2008-11-07	06:47:00	0
2008-11-07	06:48:00	0
2008-11-07	06:49:00	0
2008-11-07	06:50:00	0
2008-11-07	06:51:00	0
2008-11-07	06:52:00	0
2008-11-07	06:53:00	0
2008-11-07	06:54:00	0
2008-11-07	06:55:00	0
2008-11-07	06:56:00	6
2008-11-07	06:57:00	30
2008-11-07	06:58:00	0
2008-11-07	06:59:00	0
2008-11-07	07:00:00	0
2008-11-07	07:01:00	0
2008-11-07	07:02:00	0
2008-11-07	07:03:00	0
2008-11-07	07:04:00	0
2008-11-07	07:05:00	0
2008-11-07	07:06:00	0
2008-11-07	07:07:00	0
2008-11-07	07:08:00	0
2008-11-07	07:09:00	0
2008-11-07	07:10:00	0
2008-11-07	07:11:00	0
2008-11-07	07:12:00	0
2008-11-07	07:13:00	0
2008-11-07	07:14:00	0
2008-11-07	07:15:00	0
2008-11-07	07:16:00	0
2008-11-07	07:17:00	0
2008-11-07	07:18:00	0
2008-11-07	07:19:00	0
2008-11-07	07:20:00	0
2008-11-07	07:21:00	0
2008-11-07	07:22:00	0
2008-11-07	07:23:00	0
2008-11-07	07:24:00	36
2008-11-07	07:25:00	224
2008-11-07	07:26:00	0
2008-11-07	07:27:00	0
2008-11-07	07:28:00	0
2008-11-07	07:29:00	0
2008-11-07	07:30:00	0
2008-11-07	07:31:00	0
2008-11-07	07:32:00	0
2008-11-07	07:33:00	0
2008-11-07	07:34:00	0
2008-11-07	07:35:00	0
2008-11-07	07:36:00	54
2008-11-07	07:37:00	12
2008-11-07	07:38:00	0
2008-11-07	07:39:00	0
2008-11-07	07:40:00	0
2008-11-07	07:41:00	0
2008-11-07	07:42:00	0
2008-11-07	07:43:00	36
2008-11-07	07:44:00	6
2008-11-07	07:45:00	99
2008-11-07	07:46:00	0
2008-11-07	07:47:00	0
2008-11-07	07:48:00	0
2008-11-07	07:49:00	0
2008-11-07	07:50:00	0
2008-11-07	07:51:00	30
2008-11-07	07:52:00	0
2008-11-07	07:53:00	0
2008-11-07	07:54:00	224
2008-11-07	07:55:00	54
2008-11-07	07:56:00	24
2008-11-07	07:57:00	42
2008-11-07	07:58:00	0
2008-11-07	07:59:00	0
2008-11-07	08:00:00	0
2008-11-07	08:01:00	0
2008-11-07	08:02:00	0
2008-11-07	08:03:00	0
2008-11-07	08:04:00	0
2008-11-07	08:05:00	0
2008-11-07	08:06:00	0
2008-11-07	08:07:00	0
2008-11-07	08:08:00	0
2008-11-07	08:09:00	0
2008-11-07	08:10:00	0
2008-11-07	08:11:00	6
2008-11-07	08:12:00	128
2008-11-07	08:13:00	0
2008-11-07	08:14:00	0
2008-11-07	08:15:00	0
2008-11-07	08:16:00	190
2008-11-07	08:17:00	121
2008-11-07	08:18:00	0
2008-11-07	08:19:00	0
2008-11-07	08:20:00	0
2008-11-07	08:21:00	0
2008-11-07	08:22:00	0
2008-11-07	08:23:00	0
2008-11-07	08:24:00	0
2008-11-07	08:25:00	0
2008-11-07	08:26:00	0
2008-11-07	08:27:00	0
2008-11-07	08:28:00	0
2008-11-07	08:29:00	0
2008-11-07	08:30:00	0
2008-11-07	08:31:00	0
2008-11-07	08:32:00	60
2008-11-07	08:33:00	173
2008-11-07	08:34:00	72
2008-11-07	08:35:00	0
2008-11-07	08:36:00	6
2008-11-07	08:37:00	0
2008-11-07	08:38:00	261
2008-11-07	08:39:00	270
2008-11-07	08:40:00	604
2008-11-07	08:41:00	575
2008-11-07	08:42:00	444
2008-11-07	08:43:00	30
2008-11-07	08:44:00	150
2008-11-07	08:45:00	408
2008-11-07	08:46:00	42
2008-11-07	08:47:00	0
2008-11-07	08:48:00	520
2008-11-07	08:49:00	24
2008-11-07	08:50:00	6
2008-11-07	08:51:00	182
2008-11-07	08:52:00	54
2008-11-07	08:53:00	182
2008-11-07	08:54:00	289
2008-11-07	08:55:00	289
2008-11-07	08:56:00	232
2008-11-07	08:57:00	36
2008-11-07	08:58:00	6
2008-11-07	08:59:00	0
2008-11-07	09:00:00	0
2008-11-07	09:01:00	24
2008-11-07	09:02:00	834
2008-11-07	09:03:00	251
2008-11-07	09:04:00	341
2008-11-07	09:05:00	0
2008-11-07	09:06:00	280
2008-11-07	09:07:00	319
2008-11-07	09:08:00	481
[truncated: 19,611 more rows]

## Sheet: 11.20.08
Actogram, Copy Raw Data, All Days
Identity:	Barley
Filename:	E:\Active Research Files\meloxicam titre canine\cases\barley\Barley 11.20.08.AWC
Gender:	M
Age:	11
Height:	25.4 cm	10.0 in
Weight:	37.4 kg	82.5 lbs
Start Date:	20-Nov-2008 (Thu)
Start Time:	17:00:00
Interval:	1.00 mins
Date Stamp:	Time Stamp:	Activity Data:	Marker Press:
2008-11-20	00:00:00	0
2008-11-20	00:01:00	0
2008-11-20	00:02:00	0
2008-11-20	00:03:00	0
2008-11-20	00:04:00	0
2008-11-20	00:05:00	0
2008-11-20	00:06:00	0
2008-11-20	00:07:00	0
2008-11-20	00:08:00	0
2008-11-20	00:09:00	0
2008-11-20	00:10:00	0
2008-11-20	00:11:00	0
2008-11-20	00:12:00	0
2008-11-20	00:13:00	0
2008-11-20	00:14:00	0
2008-11-20	00:15:00	0
2008-11-20	00:16:00	0
2008-11-20	00:17:00	0
2008-11-20	00:18:00	0
2008-11-20	00:19:00	0
2008-11-20	00:20:00	0
2008-11-20	00:21:00	0
2008-11-20	00:22:00	0
2008-11-20	00:23:00	0
2008-11-20	00:24:00	0
2008-11-20	00:25:00	0
2008-11-20	00:26:00	0
2008-11-20	00:27:00	0
2008-11-20	00:28:00	0
2008-11-20	00:29:00	0
2008-11-20	00:30:00	0
2008-11-20	00:31:00	0
2008-11-20	00:32:00	0
2008-11-20	00:33:00	0
2008-11-20	00:34:00	0
2008-11-20	00:35:00	0
2008-11-20	00:36:00	0
2008-11-20	00:37:00	0
2008-11-20	00:38:00	0
2008-11-20	00:39:00	0
2008-11-20	00:40:00	0
2008-11-20	00:41:00	0
2008-11-20	00:42:00	0
2008-11-20	00:43:00	0
2008-11-20	00:44:00	0
2008-11-20	00:45:00	0
2008-11-20	00:46:00	0
2008-11-20	00:47:00	0
2008-11-20	00:48:00	0
2008-11-20	00:49:00	0
2008-11-20	00:50:00	0
2008-11-20	00:51:00	0
2008-11-20	00:52:00	0
2008-11-20	00:53:00	0
2008-11-20	00:54:00	0
2008-11-20	00:55:00	0
2008-11-20	00:56:00	0
2008-11-20	00:57:00	0
2008-11-20	00:58:00	0
2008-11-20	00:59:00	0
2008-11-20	01:00:00	0
2008-11-20	01:01:00	0
2008-11-20	01:02:00	0
2008-11-20	01:03:00	0
2008-11-20	01:04:00	0
2008-11-20	01:05:00	0
2008-11-20	01:06:00	0
2008-11-20	01:07:00	0
2008-11-20	01:08:00	0
2008-11-20	01:09:00	0
2008-11-20	01:10:00	0
2008-11-20	01:11:00	0
2008-11-20	01:12:00	0
2008-11-20	01:13:00	0
2008-11-20	01:14:00	0
2008-11-20	01:15:00	0
2008-11-20	01:16:00	0
2008-11-20	01:17:00	0
2008-11-20	01:18:00	0
2008-11-20	01:19:00	0
2008-11-20	01:20:00	0
2008-11-20	01:21:00	0
2008-11-20	01:22:00	0
2008-11-20	01:23:00	0
2008-11-20	01:24:00	0
2008-11-20	01:25:00	0
2008-11-20	01:26:00	0
2008-11-20	01:27:00	0
2008-11-20	01:28:00	0
2008-11-20	01:29:00	0
2008-11-20	01:30:00	0
2008-11-20	01:31:00	0
2008-11-20	01:32:00	0
2008-11-20	01:33:00	0
2008-11-20	01:34:00	0
2008-11-20	01:35:00	0
2008-11-20	01:36:00	0
2008-11-20	01:37:00	0
2008-11-20	01:38:00	0
2008-11-20	01:39:00	0
2008-11-20	01:40:00	0
2008-11-20	01:41:00	0
2008-11-20	01:42:00	0
2008-11-20	01:43:00	0
2008-11-20	01:44:00	0
2008-11-20	01:45:00	0
2008-11-20	01:46:00	0
2008-11-20	01:47:00	0
2008-11-20	01:48:00	0
2008-11-20	01:49:00	0
2008-11-20	01:50:00	0
2008-11-20	01:51:00	0
2008-11-20	01:52:00	0
2008-11-20	01:53:00	0
2008-11-20	01:54:00	0
2008-11-20	01:55:00	0
2008-11-20	01:56:00	0
2008-11-20	01:57:00	0
2008-11-20	01:58:00	0
2008-11-20	01:59:00	0
2008-11-20	02:00:00	0
2008-11-20	02:01:00	0
2008-11-20	02:02:00	0
2008-11-20	02:03:00	0
2008-11-20	02:04:00	0
2008-11-20	02:05:00	0
2008-11-20	02:06:00	0
2008-11-20	02:07:00	0
2008-11-20	02:08:00	0
2008-11-20	02:09:00	0
2008-11-20	02:10:00	0
2008-11-20	02:11:00	0
2008-11-20	02:12:00	0
2008-11-20	02:13:00	0
2008-11-20	02:14:00	0
2008-11-20	02:15:00	0
2008-11-20	02:16:00	0
2008-11-20	02:17:00	0
2008-11-20	02:18:00	0
2008-11-20	02:19:00	0
2008-11-20	02:20:00	0
2008-11-20	02:21:00	0
2008-11-20	02:22:00	0
2008-11-20	02:23:00	0
2008-11-20	02:24:00	0
2008-11-20	02:25:00	0
2008-11-20	02:26:00	0
2008-11-20	02:27:00	0
2008-11-20	02:28:00	0
2008-11-20	02:29:00	0
2008-11-20	02:30:00	0
2008-11-20	02:31:00	0
2008-11-20	02:32:00	0
2008-11-20	02:33:00	0
2008-11-20	02:34:00	0
2008-11-20	02:35:00	0
2008-11-20	02:36:00	0
2008-11-20	02:37:00	0
2008-11-20	02:38:00	0
2008-11-20	02:39:00	0
2008-11-20	02:40:00	0
2008-11-20	02:41:00	0
2008-11-20	02:42:00	0
2008-11-20	02:43:00	0
2008-11-20	02:44:00	0
2008-11-20	02:45:00	0
2008-11-20	02:46:00	0
2008-11-20	02:47:00	0
2008-11-20	02:48:00	0
2008-11-20	02:49:00	0
2008-11-20	02:50:00	0
2008-11-20	02:51:00	0
2008-11-20	02:52:00	0
2008-11-20	02:53:00	0
2008-11-20	02:54:00	0
2008-11-20	02:55:00	0
2008-11-20	02:56:00	0
2008-11-20	02:57:00	0
2008-11-20	02:58:00	0
2008-11-20	02:59:00	0
2008-11-20	03:00:00	0
2008-11-20	03:01:00	0
2008-11-20	03:02:00	0
2008-11-20	03:03:00	0
2008-11-20	03:04:00	0
2008-11-20	03:05:00	0
2008-11-20	03:06:00	0
2008-11-20	03:07:00	0
2008-11-20	03:08:00	0
2008-11-20	03:09:00	0
2008-11-20	03:10:00	0
2008-11-20	03:11:00	0
2008-11-20	03:12:00	0
2008-11-20	03:13:00	0
2008-11-20	03:14:00	0
2008-11-20	03:15:00	0
2008-11-20	03:16:00	0
2008-11-20	03:17:00	0
2008-11-20	03:18:00	0
2008-11-20	03:19:00	0
2008-11-20	03:20:00	0
2008-11-20	03:21:00	0
2008-11-20	03:22:00	0
2008-11-20	03:23:00	0
2008-11-20	03:24:00	0
2008-11-20	03:25:00	0
2008-11-20	03:26:00	0
2008-11-20	03:27:00	0
2008-11-20	03:28:00	0
2008-11-20	03:29:00	0
2008-11-20	03:30:00	0
2008-11-20	03:31:00	0
2008-11-20	03:32:00	0
2008-11-20	03:33:00	0
2008-11-20	03:34:00	0
2008-11-20	03:35:00	0
2008-11-20	03:36:00	0
2008-11-20	03:37:00	0
2008-11-20	03:38:00	0
2008-11-20	03:39:00	0
2008-11-20	03:40:00	0
2008-11-20	03:41:00	0
2008-11-20	03:42:00	0
2008-11-20	03:43:00	0
2008-11-20	03:44:00	0
2008-11-20	03:45:00	0
2008-11-20	03:46:00	0
2008-11-20	03:47:00	0
2008-11-20	03:48:00	0
2008-11-20	03:49:00	0
2008-11-20	03:50:00	0
2008-11-20	03:51:00	0
2008-11-20	03:52:00	0
2008-11-20	03:53:00	0
2008-11-20	03:54:00	0
2008-11-20	03:55:00	0
2008-11-20	03:56:00	0
2008-11-20	03:57:00	0
2008-11-20	03:58:00	0
2008-11-20	03:59:00	0
2008-11-20	04:00:00	0
2008-11-20	04:01:00	0
2008-11-20	04:02:00	0
2008-11-20	04:03:00	0
2008-11-20	04:04:00	0
2008-11-20	04:05:00	0
2008-11-20	04:06:00	0
2008-11-20	04:07:00	0
2008-11-20	04:08:00	0
2008-11-20	04:09:00	0
2008-11-20	04:10:00	0
2008-11-20	04:11:00	0
2008-11-20	04:12:00	0
2008-11-20	04:13:00	0
2008-11-20	04:14:00	0
2008-11-20	04:15:00	0
2008-11-20	04:16:00	0
2008-11-20	04:17:00	0
2008-11-20	04:18:00	0
2008-11-20	04:19:00	0
2008-11-20	04:20:00	0
2008-11-20	04:21:00	0
2008-11-20	04:22:00	0
2008-11-20	04:23:00	0
2008-11-20	04:24:00	0
2008-11-20	04:25:00	0
2008-11-20	04:26:00	0
2008-11-20	04:27:00	0
2008-11-20	04:28:00	0
2008-11-20	04:29:00	0
2008-11-20	04:30:00	0
2008-11-20	04:31:00	0
2008-11-20	04:32:00	0
2008-11-20	04:33:00	0
2008-11-20	04:34:00	0
2008-11-20	04:35:00	0
2008-11-20	04:36:00	0
2008-11-20	04:37:00	0
2008-11-20	04:38:00	0
2008-11-20	04:39:00	0
2008-11-20	04:40:00	0
2008-11-20	04:41:00	0
2008-11-20	04:42:00	0
2008-11-20	04:43:00	0
2008-11-20	04:44:00	0
2008-11-20	04:45:00	0
2008-11-20	04:46:00	0
2008-11-20	04:47:00	0
2008-11-20	04:48:00	0
2008-11-20	04:49:00	0
2008-11-20	04:50:00	0
2008-11-20	04:51:00	0
2008-11-20	04:52:00	0
2008-11-20	04:53:00	0
2008-11-20	04:54:00	0
2008-11-20	04:55:00	0
2008-11-20	04:56:00	0
2008-11-20	04:57:00	0
2008-11-20	04:58:00	0
2008-11-20	04:59:00	0
2008-11-20	05:00:00	0
2008-11-20	05:01:00	0
2008-11-20	05:02:00	0
2008-11-20	05:03:00	0
2008-11-20	05:04:00	0
2008-11-20	05:05:00	0
2008-11-20	05:06:00	0
2008-11-20	05:07:00	0
2008-11-20	05:08:00	0
2008-11-20	05:09:00	0
2008-11-20	05:10:00	0
2008-11-20	05:11:00	0
2008-11-20	05:12:00	0
2008-11-20	05:13:00	0
2008-11-20	05:14:00	0
2008-11-20	05:15:00	0
2008-11-20	05:16:00	0
2008-11-20	05:17:00	0
2008-11-20	05:18:00	0
2008-11-20	05:19:00	0
2008-11-20	05:20:00	0
2008-11-20	05:21:00	0
2008-11-20	05:22:00	0
2008-11-20	05:23:00	0
2008-11-20	05:24:00	0
2008-11-20	05:25:00	0
2008-11-20	05:26:00	0
2008-11-20	05:27:00	0
2008-11-20	05:28:00	0
2008-11-20	05:29:00	0
2008-11-20	05:30:00	0
2008-11-20	05:31:00	0
2008-11-20	05:32:00	0
2008-11-20	05:33:00	0
2008-11-20	05:34:00	0
2008-11-20	05:35:00	0
2008-11-20	05:36:00	0
2008-11-20	05:37:00	0
2008-11-20	05:38:00	0
2008-11-20	05:39:00	0
2008-11-20	05:40:00	0
2008-11-20	05:41:00	0
2008-11-20	05:42:00	0
2008-11-20	05:43:00	0
2008-11-20	05:44:00	0
2008-11-20	05:45:00	0
2008-11-20	05:46:00	0
2008-11-20	05:47:00	0
2008-11-20	05:48:00	0
2008-11-20	05:49:00	0
2008-11-20	05:50:00	0
2008-11-20	05:51:00	0
2008-11-20	05:52:00	0
2008-11-20	05:53:00	0
2008-11-20	05:54:00	0
2008-11-20	05:55:00	0
2008-11-20	05:56:00	0
2008-11-20	05:57:00	0
2008-11-20	05:58:00	0
2008-11-20	05:59:00	0
2008-11-20	06:00:00	0
2008-11-20	06:01:00	0
2008-11-20	06:02:00	0
2008-11-20	06:03:00	0
2008-11-20	06:04:00	0
2008-11-20	06:05:00	0
2008-11-20	06:06:00	0
2008-11-20	06:07:00	0
2008-11-20	06:08:00	0
2008-11-20	06:09:00	0
2008-11-20	06:10:00	0
2008-11-20	06:11:00	0
2008-11-20	06:12:00	0
2008-11-20	06:13:00	0
2008-11-20	06:14:00	0
2008-11-20	06:15:00	0
2008-11-20	06:16:00	0
2008-11-20	06:17:00	0
2008-11-20	06:18:00	0
2008-11-20	06:19:00	0
2008-11-20	06:20:00	0
2008-11-20	06:21:00	0
2008-11-20	06:22:00	0
2008-11-20	06:23:00	0
2008-11-20	06:24:00	0
2008-11-20	06:25:00	0
2008-11-20	06:26:00	0
2008-11-20	06:27:00	0
2008-11-20	06:28:00	0
2008-11-20	06:29:00	0
2008-11-20	06:30:00	0
2008-11-20	06:31:00	0
2008-11-20	06:32:00	0
2008-11-20	06:33:00	0
2008-11-20	06:34:00	0
2008-11-20	06:35:00	0
2008-11-20	06:36:00	0
2008-11-20	06:37:00	0
2008-11-20	06:38:00	0
2008-11-20	06:39:00	0
2008-11-20	06:40:00	0
2008-11-20	06:41:00	0
2008-11-20	06:42:00	0
2008-11-20	06:43:00	0
2008-11-20	06:44:00	0
2008-11-20	06:45:00	0
2008-11-20	06:46:00	0
2008-11-20	06:47:00	0
2008-11-20	06:48:00	0
2008-11-20	06:49:00	0
2008-11-20	06:50:00	0
2008-11-20	06:51:00	0
2008-11-20	06:52:00	0
2008-11-20	06:53:00	0
2008-11-20	06:54:00	0
2008-11-20	06:55:00	0
2008-11-20	06:56:00	0
2008-11-20	06:57:00	0
2008-11-20	06:58:00	0
2008-11-20	06:59:00	0
2008-11-20	07:00:00	0
2008-11-20	07:01:00	0
2008-11-20	07:02:00	0
2008-11-20	07:03:00	0
2008-11-20	07:04:00	0
2008-11-20	07:05:00	0
2008-11-20	07:06:00	0
2008-11-20	07:07:00	0
2008-11-20	07:08:00	0
2008-11-20	07:09:00	0
2008-11-20	07:10:00	0
2008-11-20	07:11:00	0
2008-11-20	07:12:00	0
2008-11-20	07:13:00	0
2008-11-20	07:14:00	0
2008-11-20	07:15:00	0
2008-11-20	07:16:00	0
2008-11-20	07:17:00	0
2008-11-20	07:18:00	0
2008-11-20	07:19:00	0
2008-11-20	07:20:00	0
2008-11-20	07:21:00	0
2008-11-20	07:22:00	0
2008-11-20	07:23:00	0
2008-11-20	07:24:00	0
2008-11-20	07:25:00	0
2008-11-20	07:26:00	0
2008-11-20	07:27:00	0
2008-11-20	07:28:00	0
2008-11-20	07:29:00	0
2008-11-20	07:30:00	0
2008-11-20	07:31:00	0
2008-11-20	07:32:00	0
2008-11-20	07:33:00	0
2008-11-20	07:34:00	0
2008-11-20	07:35:00	0
2008-11-20	07:36:00	0
2008-11-20	07:37:00	0
2008-11-20	07:38:00	0
2008-11-20	07:39:00	0
2008-11-20	07:40:00	0
2008-11-20	07:41:00	0
2008-11-20	07:42:00	0
2008-11-20	07:43:00	0
2008-11-20	07:44:00	0
2008-11-20	07:45:00	0
2008-11-20	07:46:00	0
2008-11-20	07:47:00	0
2008-11-20	07:48:00	0
2008-11-20	07:49:00	0
2008-11-20	07:50:00	0
2008-11-20	07:51:00	0
2008-11-20	07:52:00	0
2008-11-20	07:53:00	0
2008-11-20	07:54:00	0
2008-11-20	07:55:00	0
2008-11-20	07:56:00	0
2008-11-20	07:57:00	0
2008-11-20	07:58:00	0
2008-11-20	07:59:00	0
2008-11-20	08:00:00	0
2008-11-20	08:01:00	0
2008-11-20	08:02:00	0
2008-11-20	08:03:00	0
2008-11-20	08:04:00	0
2008-11-20	08:05:00	0
2008-11-20	08:06:00	0
2008-11-20	08:07:00	0
2008-11-20	08:08:00	0
2008-11-20	08:09:00	0
2008-11-20	08:10:00	0
2008-11-20	08:11:00	0
2008-11-20	08:12:00	0
2008-11-20	08:13:00	0
2008-11-20	08:14:00	0
2008-11-20	08:15:00	0
2008-11-20	08:16:00	0
2008-11-20	08:17:00	0
2008-11-20	08:18:00	0
2008-11-20	08:19:00	0
2008-11-20	08:20:00	0
2008-11-20	08:21:00	0
2008-11-20	08:22:00	0
2008-11-20	08:23:00	0
2008-11-20	08:24:00	0
2008-11-20	08:25:00	0
2008-11-20	08:26:00	0
2008-11-20	08:27:00	0
2008-11-20	08:28:00	0
2008-11-20	08:29:00	0
2008-11-20	08:30:00	0
2008-11-20	08:31:00	0
2008-11-20	08:32:00	0
2008-11-20	08:33:00	0
2008-11-20	08:34:00	0
2008-11-20	08:35:00	0
2008-11-20	08:36:00	0
2008-11-20	08:37:00	0
2008-11-20	08:38:00	0
2008-11-20	08:39:00	0
2008-11-20	08:40:00	0
2008-11-20	08:41:00	0
2008-11-20	08:42:00	0
2008-11-20	08:43:00	0
2008-11-20	08:44:00	0
2008-11-20	08:45:00	0
2008-11-20	08:46:00	0
2008-11-20	08:47:00	0
2008-11-20	08:48:00	0
2008-11-20	08:49:00	0
2008-11-20	08:50:00	0
2008-11-20	08:51:00	0
2008-11-20	08:52:00	0
2008-11-20	08:53:00	0
2008-11-20	08:54:00	0
2008-11-20	08:55:00	0
2008-11-20	08:56:00	0
2008-11-20	08:57:00	0
2008-11-20	08:58:00	0
2008-11-20	08:59:00	0
2008-11-20	09:00:00	0
2008-11-20	09:01:00	0
2008-11-20	09:02:00	0
2008-11-20	09:03:00	0
2008-11-20	09:04:00	0
2008-11-20	09:05:00	0
2008-11-20	09:06:00	0
2008-11-20	09:07:00	0
2008-11-20	09:08:00	0
2008-11-20	09:09:00	0
2008-11-20	09:10:00	0
2008-11-20	09:11:00	0
2008-11-20	09:12:00	0
2008-11-20	09:13:00	0
2008-11-20	09:14:00	0
2008-11-20	09:15:00	0
2008-11-20	09:16:00	0
2008-11-20	09:17:00	0
2008-11-20	09:18:00	0
2008-11-20	09:19:00	0
2008-11-20	09:20:00	0
2008-11-20	09:21:00	0
2008-11-20	09:22:00	0
2008-11-20	09:23:00	0
2008-11-20	09:24:00	0
2008-11-20	09:25:00	0
2008-11-20	09:26:00	0
2008-11-20	09:27:00	0
2008-11-20	09:28:00	0
2008-11-20	09:29:00	0
2008-11-20	09:30:00	0
2008-11-20	09:31:00	0
2008-11-20	09:32:00	0
2008-11-20	09:33:00	0
2008-11-20	09:34:00	0
2008-11-20	09:35:00	0
2008-11-20	09:36:00	0
2008-11-20	09:37:00	0
2008-11-20	09:38:00	0
2008-11-20	09:39:00	0
2008-11-20	09:40:00	0
2008-11-20	09:41:00	0
2008-11-20	09:42:00	0
2008-11-20	09:43:00	0
2008-11-20	09:44:00	0
2008-11-20	09:45:00	0
2008-11-20	09:46:00	0
2008-11-20	09:47:00	0
2008-11-20	09:48:00	0
2008-11-20	09:49:00	0
2008-11-20	09:50:00	0
2008-11-20	09:51:00	0
2008-11-20	09:52:00	0
2008-11-20	09:53:00	0
2008-11-20	09:54:00	0
2008-11-20	09:55:00	0
2008-11-20	09:56:00	0
2008-11-20	09:57:00	0
2008-11-20	09:58:00	0
2008-11-20	09:59:00	0
2008-11-20	10:00:00	0
2008-11-20	10:01:00	0
2008-11-20	10:02:00	0
2008-11-20	10:03:00	0
2008-11-20	10:04:00	0
2008-11-20	10:05:00	0
2008-11-20	10:06:00	0
2008-11-20	10:07:00	0
2008-11-20	10:08:00	0
2008-11-20	10:09:00	0
2008-11-20	10:10:00	0
2008-11-20	10:11:00	0
2008-11-20	10:12:00	0
2008-11-20	10:13:00	0
2008-11-20	10:14:00	0
2008-11-20	10:15:00	0
2008-11-20	10:16:00	0
2008-11-20	10:17:00	0
2008-11-20	10:18:00	0
2008-11-20	10:19:00	0
2008-11-20	10:20:00	0
2008-11-20	10:21:00	0
2008-11-20	10:22:00	0
2008-11-20	10:23:00	0
2008-11-20	10:24:00	0
2008-11-20	10:25:00	0
2008-11-20	10:26:00	0
2008-11-20	10:27:00	0
2008-11-20	10:28:00	0
2008-11-20	10:29:00	0
2008-11-20	10:30:00	0
2008-11-20	10:31:00	0
2008-11-20	10:32:00	0
2008-11-20	10:33:00	0
2008-11-20	10:34:00	0
2008-11-20	10:35:00	0
2008-11-20	10:36:00	0
2008-11-20	10:37:00	0
2008-11-20	10:38:00	0
2008-11-20	10:39:00	0
2008-11-20	10:40:00	0
2008-11-20	10:41:00	0
2008-11-20	10:42:00	0
2008-11-20	10:43:00	0
2008-11-20	10:44:00	0
2008-11-20	10:45:00	0
2008-11-20	10:46:00	0
2008-11-20	10:47:00	0
2008-11-20	10:48:00	0
2008-11-20	10:49:00	0
2008-11-20	10:50:00	0
2008-11-20	10:51:00	0
2008-11-20	10:52:00	0
2008-11-20	10:53:00	0
2008-11-20	10:54:00	0
2008-11-20	10:55:00	0
2008-11-20	10:56:00	0
2008-11-20	10:57:00	0
2008-11-20	10:58:00	0
2008-11-20	10:59:00	0
2008-11-20	11:00:00	0
2008-11-20	11:01:00	0
2008-11-20	11:02:00	0
2008-11-20	11:03:00	0
2008-11-20	11:04:00	0
2008-11-20	11:05:00	0
2008-11-20	11:06:00	0
2008-11-20	11:07:00	0
2008-11-20	11:08:00	0
2008-11-20	11:09:00	0
2008-11-20	11:10:00	0
2008-11-20	11:11:00	0
2008-11-20	11:12:00	0
2008-11-20	11:13:00	0
2008-11-20	11:14:00	0
2008-11-20	11:15:00	0
2008-11-20	11:16:00	0
2008-11-20	11:17:00	0
2008-11-20	11:18:00	0
2008-11-20	11:19:00	0
2008-11-20	11:20:00	0
2008-11-20	11:21:00	0
2008-11-20	11:22:00	0
2008-11-20	11:23:00	0
2008-11-20	11:24:00	0
2008-11-20	11:25:00	0
2008-11-20	11:26:00	0
2008-11-20	11:27:00	0
2008-11-20	11:28:00	0
2008-11-20	11:29:00	0
2008-11-20	11:30:00	0
2008-11-20	11:31:00	0
2008-11-20	11:32:00	0
2008-11-20	11:33:00	0
2008-11-20	11:34:00	0
2008-11-20	11:35:00	0
2008-11-20	11:36:00	0
2008-11-20	11:37:00	0
2008-11-20	11:38:00	0
2008-11-20	11:39:00	0
2008-11-20	11:40:00	0
2008-11-20	11:41:00	0
2008-11-20	11:42:00	0
2008-11-20	11:43:00	0
2008-11-20	11:44:00	0
2008-11-20	11:45:00	0
2008-11-20	11:46:00	0
2008-11-20	11:47:00	0
2008-11-20	11:48:00	0
2008-11-20	11:49:00	0
2008-11-20	11:50:00	0
2008-11-20	11:51:00	0
2008-11-20	11:52:00	0
2008-11-20	11:53:00	0
2008-11-20	11:54:00	0
2008-11-20	11:55:00	0
2008-11-20	11:56:00	0
2008-11-20	11:57:00	0
2008-11-20	11:58:00	0
2008-11-20	11:59:00	0
2008-11-20	12:00:00	0
2008-11-20	12:01:00	0
2008-11-20	12:02:00	0
2008-11-20	12:03:00	0
2008-11-20	12:04:00	0
2008-11-20	12:05:00	0
2008-11-20	12:06:00	0
2008-11-20	12:07:00	0
2008-11-20	12:08:00	0
2008-11-20	12:09:00	0
2008-11-20	12:10:00	0
2008-11-20	12:11:00	0
2008-11-20	12:12:00	0
2008-11-20	12:13:00	0
2008-11-20	12:14:00	0
2008-11-20	12:15:00	0
2008-11-20	12:16:00	0
2008-11-20	12:17:00	0
2008-11-20	12:18:00	0
2008-11-20	12:19:00	0
2008-11-20	12:20:00	0
2008-11-20	12:21:00	0
2008-11-20	12:22:00	0
2008-11-20	12:23:00	0
2008-11-20	12:24:00	0
2008-11-20	12:25:00	0
2008-11-20	12:26:00	0
2008-11-20	12:27:00	0
2008-11-20	12:28:00	0
2008-11-20	12:29:00	0
2008-11-20	12:30:00	0
2008-11-20	12:31:00	0
2008-11-20	12:32:00	0
2008-11-20	12:33:00	0
2008-11-20	12:34:00	0
2008-11-20	12:35:00	0
2008-11-20	12:36:00	0
2008-11-20	12:37:00	0
2008-11-20	12:38:00	0
2008-11-20	12:39:00	0
2008-11-20	12:40:00	0
2008-11-20	12:41:00	0
2008-11-20	12:42:00	0
2008-11-20	12:43:00	0
2008-11-20	12:44:00	0
2008-11-20	12:45:00	0
2008-11-20	12:46:00	0
2008-11-20	12:47:00	0
2008-11-20	12:48:00	0
2008-11-20	12:49:00	0
2008-11-20	12:50:00	0
2008-11-20	12:51:00	0
2008-11-20	12:52:00	0
2008-11-20	12:53:00	0
2008-11-20	12:54:00	0
2008-11-20	12:55:00	0
2008-11-20	12:56:00	0
2008-11-20	12:57:00	0
2008-11-20	12:58:00	0
2008-11-20	12:59:00	0
2008-11-20	13:00:00	0
2008-11-20	13:01:00	0
2008-11-20	13:02:00	0
2008-11-20	13:03:00	0
2008-11-20	13:04:00	0
2008-11-20	13:05:00	0
2008-11-20	13:06:00	0
2008-11-20	13:07:00	0
2008-11-20	13:08:00	0
2008-11-20	13:09:00	0
2008-11-20	13:10:00	0
2008-11-20	13:11:00	0
2008-11-20	13:12:00	0
2008-11-20	13:13:00	0
2008-11-20	13:14:00	0
2008-11-20	13:15:00	0
2008-11-20	13:16:00	0
2008-11-20	13:17:00	0
2008-11-20	13:18:00	0
2008-11-20	13:19:00	0
2008-11-20	13:20:00	0
2008-11-20	13:21:00	0
2008-11-20	13:22:00	0
2008-11-20	13:23:00	0
2008-11-20	13:24:00	0
2008-11-20	13:25:00	0
2008-11-20	13:26:00	0
2008-11-20	13:27:00	0
2008-11-20	13:28:00	0
2008-11-20	13:29:00	0
2008-11-20	13:30:00	0
2008-11-20	13:31:00	0
2008-11-20	13:32:00	0
2008-11-20	13:33:00	0
2008-11-20	13:34:00	0
2008-11-20	13:35:00	0
2008-11-20	13:36:00	0
2008-11-20	13:37:00	0
2008-11-20	13:38:00	0
2008-11-20	13:39:00	0
2008-11-20	13:40:00	0
2008-11-20	13:41:00	0
2008-11-20	13:42:00	0
2008-11-20	13:43:00	0
2008-11-20	13:44:00	0
2008-11-20	13:45:00	0
2008-11-20	13:46:00	0
2008-11-20	13:47:00	0
2008-11-20	13:48:00	0
2008-11-20	13:49:00	0
2008-11-20	13:50:00	0
2008-11-20	13:51:00	0
2008-11-20	13:52:00	0
2008-11-20	13:53:00	0
2008-11-20	13:54:00	0
2008-11-20	13:55:00	0
2008-11-20	13:56:00	0
2008-11-20	13:57:00	0
2008-11-20	13:58:00	0
2008-11-20	13:59:00	0
2008-11-20	14:00:00	0
2008-11-20	14:01:00	0
2008-11-20	14:02:00	0
2008-11-20	14:03:00	0
2008-11-20	14:04:00	0
2008-11-20	14:05:00	0
2008-11-20	14:06:00	0
2008-11-20	14:07:00	0
2008-11-20	14:08:00	0
2008-11-20	14:09:00	0
2008-11-20	14:10:00	0
2008-11-20	14:11:00	0
2008-11-20	14:12:00	0
2008-11-20	14:13:00	0
2008-11-20	14:14:00	0
2008-11-20	14:15:00	0
2008-11-20	14:16:00	0
2008-11-20	14:17:00	0
2008-11-20	14:18:00	0
2008-11-20	14:19:00	0
2008-11-20	14:20:00	0
2008-11-20	14:21:00	0
2008-11-20	14:22:00	0
2008-11-20	14:23:00	0
2008-11-20	14:24:00	0
2008-11-20	14:25:00	0
2008-11-20	14:26:00	0
2008-11-20	14:27:00	0
2008-11-20	14:28:00	0
2008-11-20	14:29:00	0
2008-11-20	14:30:00	0
2008-11-20	14:31:00	0
2008-11-20	14:32:00	0
2008-11-20	14:33:00	0
2008-11-20	14:34:00	0
2008-11-20	14:35:00	0
2008-11-20	14:36:00	0
2008-11-20	14:37:00	0
2008-11-20	14:38:00	0
2008-11-20	14:39:00	0
2008-11-20	14:40:00	0
2008-11-20	14:41:00	0
2008-11-20	14:42:00	0
2008-11-20	14:43:00	0
2008-11-20	14:44:00	0
2008-11-20	14:45:00	0
2008-11-20	14:46:00	0
2008-11-20	14:47:00	0
2008-11-20	14:48:00	0
2008-11-20	14:49:00	0
2008-11-20	14:50:00	0
2008-11-20	14:51:00	0
2008-11-20	14:52:00	0
2008-11-20	14:53:00	0
2008-11-20	14:54:00	0
2008-11-20	14:55:00	0
2008-11-20	14:56:00	0
2008-11-20	14:57:00	0
2008-11-20	14:58:00	0
2008-11-20	14:59:00	0
2008-11-20	15:00:00	0
2008-11-20	15:01:00	0
2008-11-20	15:02:00	0
2008-11-20	15:03:00	0
2008-11-20	15:04:00	0
2008-11-20	15:05:00	0
2008-11-20	15:06:00	0
2008-11-20	15:07:00	0
2008-11-20	15:08:00	0
2008-11-20	15:09:00	0
2008-11-20	15:10:00	0
2008-11-20	15:11:00	0
2008-11-20	15:12:00	0
2008-11-20	15:13:00	0
2008-11-20	15:14:00	0
2008-11-20	15:15:00	0
2008-11-20	15:16:00	0
2008-11-20	15:17:00	0
2008-11-20	15:18:00	0
2008-11-20	15:19:00	0
2008-11-20	15:20:00	0
2008-11-20	15:21:00	0
2008-11-20	15:22:00	0
2008-11-20	15:23:00	0
2008-11-20	15:24:00	0
2008-11-20	15:25:00	0
2008-11-20	15:26:00	0
2008-11-20	15:27:00	0
2008-11-20	15:28:00	0
2008-11-20	15:29:00	0
2008-11-20	15:30:00	0
2008-11-20	15:31:00	0
2008-11-20	15:32:00	0
2008-11-20	15:33:00	0
2008-11-20	15:34:00	0
2008-11-20	15:35:00	0
2008-11-20	15:36:00	0
2008-11-20	15:37:00	0
2008-11-20	15:38:00	0
2008-11-20	15:39:00	0
2008-11-20	15:40:00	0
2008-11-20	15:41:00	0
2008-11-20	15:42:00	0
2008-11-20	15:43:00	0
2008-11-20	15:44:00	0
2008-11-20	15:45:00	0
2008-11-20	15:46:00	0
2008-11-20	15:47:00	0
2008-11-20	15:48:00	0
2008-11-20	15:49:00	0
2008-11-20	15:50:00	0
2008-11-20	15:51:00	0
2008-11-20	15:52:00	0
2008-11-20	15:53:00	0
2008-11-20	15:54:00	0
2008-11-20	15:55:00	0
2008-11-20	15:56:00	0
2008-11-20	15:57:00	0
2008-11-20	15:58:00	0
2008-11-20	15:59:00	0
2008-11-20	16:00:00	0
2008-11-20	16:01:00	0
2008-11-20	16:02:00	0
2008-11-20	16:03:00	0
2008-11-20	16:04:00	0
2008-11-20	16:05:00	0
2008-11-20	16:06:00	0
2008-11-20	16:07:00	0
2008-11-20	16:08:00	0
2008-11-20	16:09:00	0
2008-11-20	16:10:00	0
2008-11-20	16:11:00	0
2008-11-20	16:12:00	0
2008-11-20	16:13:00	0
2008-11-20	16:14:00	0
2008-11-20	16:15:00	0
2008-11-20	16:16:00	0
2008-11-20	16:17:00	0
2008-11-20	16:18:00	0
2008-11-20	16:19:00	0
2008-11-20	16:20:00	0
2008-11-20	16:21:00	0
2008-11-20	16:22:00	0
2008-11-20	16:23:00	0
2008-11-20	16:24:00	0
2008-11-20	16:25:00	0
2008-11-20	16:26:00	0
2008-11-20	16:27:00	0
2008-11-20	16:28:00	0
2008-11-20	16:29:00	0
2008-11-20	16:30:00	0
2008-11-20	16:31:00	0
2008-11-20	16:32:00	0
2008-11-20	16:33:00	0
2008-11-20	16:34:00	0
2008-11-20	16:35:00	0
2008-11-20	16:36:00	0
2008-11-20	16:37:00	0
2008-11-20	16:38:00	0
2008-11-20	16:39:00	0
2008-11-20	16:40:00	0
2008-11-20	16:41:00	0
2008-11-20	16:42:00	0
2008-11-20	16:43:00	0
2008-11-20	16:44:00	0
2008-11-20	16:45:00	0
2008-11-20	16:46:00	0
2008-11-20	16:47:00	0
2008-11-20	16:48:00	0
2008-11-20	16:49:00	0
2008-11-20	16:50:00	0
2008-11-20	16:51:00	0
2008-11-20	16:52:00	0
2008-11-20	16:53:00	0
2008-11-20	16:54:00	0
2008-11-20	16:55:00	0
2008-11-20	16:56:00	0
2008-11-20	16:57:00	0
2008-11-20	16:58:00	0
2008-11-20	16:59:00	0
2008-11-20	17:00:00	106
2008-11-20	17:01:00	30
2008-11-20	17:02:00	66
2008-11-20	17:03:00	121
2008-11-20	17:04:00	150
2008-11-20	17:05:00	99
2008-11-20	17:06:00	24
2008-11-20	17:07:00	6
2008-11-20	17:08:00	0
2008-11-20	17:09:00	30
2008-11-20	17:10:00	135
2008-11-20	17:11:00	128
2008-11-20	17:12:00	299
2008-11-20	17:13:00	6
2008-11-20	17:14:00	36
2008-11-20	17:15:00	0
2008-11-20	17:16:00	128
2008-11-20	17:17:00	99
2008-11-20	17:18:00	6
2008-11-20	17:19:00	121
2008-11-20	17:20:00	106
2008-11-20	17:21:00	12
2008-11-20	17:22:00	12
2008-11-20	17:23:00	0
2008-11-20	17:24:00	6
2008-11-20	17:25:00	0
2008-11-20	17:26:00	6
2008-11-20	17:27:00	12
2008-11-20	17:28:00	0
2008-11-20	17:29:00	12
2008-11-20	17:30:00	0
2008-11-20	17:31:00	6
2008-11-20	17:32:00	6
2008-11-20	17:33:00	6
2008-11-20	17:34:00	0
2008-11-20	17:35:00	12
2008-11-20	17:36:00	36
2008-11-20	17:37:00	72
2008-11-20	17:38:00	60
2008-11-20	17:39:00	157
2008-11-20	17:40:00	36
2008-11-20	17:41:00	0
2008-11-20	17:42:00	12
2008-11-20	17:43:00	0
2008-11-20	17:44:00	0
2008-11-20	17:45:00	0
2008-11-20	17:46:00	18
2008-11-20	17:47:00	0
2008-11-20	17:48:00	18
2008-11-20	17:49:00	6
2008-11-20	17:50:00	0
2008-11-20	17:51:00	30
2008-11-20	17:52:00	24
2008-11-20	17:53:00	36
2008-11-20	17:54:00	0
2008-11-20	17:55:00	12
2008-11-20	17:56:00	0
2008-11-20	17:57:00	0
2008-11-20	17:58:00	0
2008-11-20	17:59:00	0
2008-11-20	18:00:00	0
2008-11-20	18:01:00	54
2008-11-20	18:02:00	36
2008-11-20	18:03:00	207
2008-11-20	18:04:00	6
2008-11-20	18:05:00	30
2008-11-20	18:06:00	6
2008-11-20	18:07:00	12
2008-11-20	18:08:00	12
2008-11-20	18:09:00	0
2008-11-20	18:10:00	0
2008-11-20	18:11:00	0
2008-11-20	18:12:00	6
2008-11-20	18:13:00	0
2008-11-20	18:14:00	18
2008-11-20	18:15:00	6
2008-11-20	18:16:00	6
2008-11-20	18:17:00	0
2008-11-20	18:18:00	0
2008-11-20	18:19:00	12
2008-11-20	18:20:00	0
2008-11-20	18:21:00	0
2008-11-20	18:22:00	224
2008-11-20	18:23:00	99
2008-11-20	18:24:00	12
2008-11-20	18:25:00	72
2008-11-20	18:26:00	106
2008-11-20	18:27:00	6
2008-11-20	18:28:00	106
2008-11-20	18:29:00	6
2008-11-20	18:30:00	0
2008-11-20	18:31:00	0
2008-11-20	18:32:00	18
2008-11-20	18:33:00	1683
2008-11-20	18:34:00	1503
2008-11-20	18:35:00	1031
2008-11-20	18:36:00	634
2008-11-20	18:37:00	650
2008-11-20	18:38:00	520
2008-11-20	18:39:00	730
2008-11-20	18:40:00	289
2008-11-20	18:41:00	289
2008-11-20	18:42:00	190
2008-11-20	18:43:00	60
2008-11-20	18:44:00	42
2008-11-20	18:45:00	48
2008-11-20	18:46:00	121
2008-11-20	18:47:00	54
2008-11-20	18:48:00	72
2008-11-20	18:49:00	85
2008-11-20	18:50:00	54
2008-11-20	18:51:00	165
2008-11-20	18:52:00	135
2008-11-20	18:53:00	142
2008-11-20	18:54:00	99
2008-11-20	18:55:00	114
2008-11-20	18:56:00	12
2008-11-20	18:57:00	0
2008-11-20	18:58:00	157
2008-11-20	18:59:00	99
2008-11-20	19:00:00	78
2008-11-20	19:01:00	12
2008-11-20	19:02:00	42
2008-11-20	19:03:00	121
2008-11-20	19:04:00	121
2008-11-20	19:05:00	142
2008-11-20	19:06:00	30
2008-11-20	19:07:00	85
2008-11-20	19:08:00	85
2008-11-20	19:09:00	18
2008-11-20	19:10:00	0
2008-11-20	19:11:00	0
2008-11-20	19:12:00	0
2008-11-20	19:13:00	0
2008-11-20	19:14:00	78
2008-11-20	19:15:00	18
2008-11-20	19:16:00	0
2008-11-20	19:17:00	30
2008-11-20	19:18:00	42
2008-11-20	19:19:00	66
2008-11-20	19:20:00	0
2008-11-20	19:21:00	142
2008-11-20	19:22:00	150
2008-11-20	19:23:00	173
2008-11-20	19:24:00	142
2008-11-20	19:25:00	121
2008-11-20	19:26:00	121
2008-11-20	19:27:00	106
2008-11-20	19:28:00	66
2008-11-20	19:29:00	54
2008-11-20	19:30:00	106
2008-11-20	19:31:00	12
2008-11-20	19:32:00	36
2008-11-20	19:33:00	6
2008-11-20	19:34:00	150
2008-11-20	19:35:00	142
2008-11-20	19:36:00	18
2008-11-20	19:37:00	24
2008-11-20	19:38:00	0
2008-11-20	19:39:00	66
2008-11-20	19:40:00	18
2008-11-20	19:41:00	280
2008-11-20	19:42:00	798
2008-11-20	19:43:00	1053
2008-11-20	19:44:00	534
2008-11-20	19:45:00	85
2008-11-20	19:46:00	444
2008-11-20	19:47:00	547
2008-11-20	19:48:00	341
2008-11-20	19:49:00	242
2008-11-20	19:50:00	444
2008-11-20	19:51:00	816
2008-11-20	19:52:00	92
2008-11-20	19:53:00	128
2008-11-20	19:54:00	681
2008-11-20	19:55:00	520
2008-11-20	19:56:00	309
2008-11-20	19:57:00	190
2008-11-20	19:58:00	224
2008-11-20	19:59:00	142
2008-11-20	20:00:00	224
2008-11-20	20:01:00	99
2008-11-20	20:02:00	60
2008-11-20	20:03:00	18
2008-11-20	20:04:00	242
2008-11-20	20:05:00	215
2008-11-20	20:06:00	384
2008-11-20	20:07:00	341
2008-11-20	20:08:00	78
2008-11-20	20:09:00	713
2008-11-20	20:10:00	215
2008-11-20	20:11:00	36
2008-11-20	20:12:00	24
2008-11-20	20:13:00	121
2008-11-20	20:14:00	251
2008-11-20	20:15:00	18
2008-11-20	20:16:00	0
2008-11-20	20:17:00	0
2008-11-20	20:18:00	0
2008-11-20	20:19:00	0
2008-11-20	20:20:00	48
2008-11-20	20:21:00	0
2008-11-20	20:22:00	0
2008-11-20	20:23:00	0
2008-11-20	20:24:00	0
2008-11-20	20:25:00	0
2008-11-20	20:26:00	0
2008-11-20	20:27:00	0
2008-11-20	20:28:00	0
2008-11-20	20:29:00	0
2008-11-20	20:30:00	0
2008-11-20	20:31:00	0
2008-11-20	20:32:00	0
2008-11-20	20:33:00	0
2008-11-20	20:34:00	0
2008-11-20	20:35:00	0
2008-11-20	20:36:00	0
2008-11-20	20:37:00	0
2008-11-20	20:38:00	0
2008-11-20	20:39:00	0
2008-11-20	20:40:00	0
2008-11-20	20:41:00	0
2008-11-20	20:42:00	0
2008-11-20	20:43:00	0
2008-11-20	20:44:00	0
2008-11-20	20:45:00	0
2008-11-20	20:46:00	0
2008-11-20	20:47:00	0
2008-11-20	20:48:00	0
2008-11-20	20:49:00	0
2008-11-20	20:50:00	0
2008-11-20	20:51:00	18
2008-11-20	20:52:00	270
2008-11-20	20:53:00	215
2008-11-20	20:54:00	190
2008-11-20	20:55:00	0
2008-11-20	20:56:00	6
2008-11-20	20:57:00	6
2008-11-20	20:58:00	150
2008-11-20	20:59:00	78
2008-11-20	21:00:00	182
2008-11-20	21:01:00	99
2008-11-20	21:02:00	6
2008-11-20	21:03:00	42
2008-11-20	21:04:00	106
2008-11-20	21:05:00	0
2008-11-20	21:06:00	12
2008-11-20	21:07:00	36
2008-11-20	21:08:00	12
2008-11-20	21:09:00	0
2008-11-20	21:10:00	0
2008-11-20	21:11:00	0
2008-11-20	21:12:00	66
2008-11-20	21:13:00	30
2008-11-20	21:14:00	99
2008-11-20	21:15:00	30
2008-11-20	21:16:00	0
2008-11-20	21:17:00	0
2008-11-20	21:18:00	0
2008-11-20	21:19:00	0
2008-11-20	21:20:00	0
2008-11-20	21:21:00	0
2008-11-20	21:22:00	0
2008-11-20	21:23:00	0
2008-11-20	21:24:00	0
2008-11-20	21:25:00	0
2008-11-20	21:26:00	0
2008-11-20	21:27:00	0
2008-11-20	21:28:00	0
2008-11-20	21:29:00	0
2008-11-20	21:30:00	0
2008-11-20	21:31:00	0
2008-11-20	21:32:00	0
2008-11-20	21:33:00	0
2008-11-20	21:34:00	0
2008-11-20	21:35:00	0
2008-11-20	21:36:00	30
2008-11-20	21:37:00	0
2008-11-20	21:38:00	0
2008-11-20	21:39:00	0
2008-11-20	21:40:00	92
2008-11-20	21:41:00	0
2008-11-20	21:42:00	0
2008-11-20	21:43:00	0
2008-11-20	21:44:00	0
2008-11-20	21:45:00	0
2008-11-20	21:46:00	0
2008-11-20	21:47:00	0
2008-11-20	21:48:00	0
2008-11-20	21:49:00	0
2008-11-20	21:50:00	0
2008-11-20	21:51:00	0
2008-11-20	21:52:00	0
2008-11-20	21:53:00	0
2008-11-20	21:54:00	0
2008-11-20	21:55:00	0
2008-11-20	21:56:00	0
2008-11-20	21:57:00	0
2008-11-20	21:58:00	0
2008-11-20	21:59:00	0
2008-11-20	22:00:00	0
2008-11-20	22:01:00	0
2008-11-20	22:02:00	0
2008-11-20	22:03:00	0
2008-11-20	22:04:00	0
2008-11-20	22:05:00	0
2008-11-20	22:06:00	0
2008-11-20	22:07:00	0
2008-11-20	22:08:00	0
2008-11-20	22:09:00	30
2008-11-20	22:10:00	0
2008-11-20	22:11:00	0
2008-11-20	22:12:00	0
2008-11-20	22:13:00	0
2008-11-20	22:14:00	0
2008-11-20	22:15:00	0
2008-11-20	22:16:00	0
2008-11-20	22:17:00	0
2008-11-20	22:18:00	0
2008-11-20	22:19:00	0
2008-11-20	22:20:00	0
2008-11-20	22:21:00	0
2008-11-20	22:22:00	0
2008-11-20	22:23:00	0
2008-11-20	22:24:00	0
2008-11-20	22:25:00	0
2008-11-20	22:26:00	24
2008-11-20	22:27:00	0
2008-11-20	22:28:00	0
2008-11-20	22:29:00	0
2008-11-20	22:30:00	0
2008-11-20	22:31:00	0
2008-11-20	22:32:00	0
2008-11-20	22:33:00	0
2008-11-20	22:34:00	0
2008-11-20	22:35:00	0
2008-11-20	22:36:00	0
2008-11-20	22:37:00	0
2008-11-20	22:38:00	0
2008-11-20	22:39:00	0
2008-11-20	22:40:00	0
2008-11-20	22:41:00	0
2008-11-20	22:42:00	0
2008-11-20	22:43:00	6
2008-11-20	22:44:00	0
2008-11-20	22:45:00	0
2008-11-20	22:46:00	0
2008-11-20	22:47:00	0
2008-11-20	22:48:00	0
2008-11-20	22:49:00	0
2008-11-20	22:50:00	0
2008-11-20	22:51:00	12
2008-11-20	22:52:00	0
2008-11-20	22:53:00	42
2008-11-20	22:54:00	0
2008-11-20	22:55:00	0
2008-11-20	22:56:00	0
2008-11-20	22:57:00	0
2008-11-20	22:58:00	0
2008-11-20	22:59:00	0
2008-11-20	23:00:00	0
2008-11-20	23:01:00	0
2008-11-20	23:02:00	0
2008-11-20	23:03:00	0
2008-11-20	23:04:00	0
2008-11-20	23:05:00	0
2008-11-20	23:06:00	0
2008-11-20	23:07:00	0
2008-11-20	23:08:00	0
2008-11-20	23:09:00	0
2008-11-20	23:10:00	0
2008-11-20	23:11:00	0
2008-11-20	23:12:00	0
2008-11-20	23:13:00	0
2008-11-20	23:14:00	0
2008-11-20	23:15:00	0
2008-11-20	23:16:00	0
2008-11-20	23:17:00	0
2008-11-20	23:18:00	0
2008-11-20	23:19:00	0
2008-11-20	23:20:00	0
2008-11-20	23:21:00	0
2008-11-20	23:22:00	0
2008-11-20	23:23:00	0
2008-11-20	23:24:00	0
2008-11-20	23:25:00	0
2008-11-20	23:26:00	0
2008-11-20	23:27:00	6
2008-11-20	23:28:00	114
2008-11-20	23:29:00	85
2008-11-20	23:30:00	0
2008-11-20	23:31:00	0
2008-11-20	23:32:00	0
2008-11-20	23:33:00	24
2008-11-20	23:34:00	6
2008-11-20	23:35:00	0
2008-11-20	23:36:00	0
2008-11-20	23:37:00	0
2008-11-20	23:38:00	0
2008-11-20	23:39:00	0
2008-11-20	23:40:00	0
2008-11-20	23:41:00	0
2008-11-20	23:42:00	0
2008-11-20	23:43:00	0
2008-11-20	23:44:00	0
2008-11-20	23:45:00	0
2008-11-20	23:46:00	0
2008-11-20	23:47:00	0
2008-11-20	23:48:00	0
2008-11-20	23:49:00	0
2008-11-20	23:50:00	0
2008-11-20	23:51:00	0
2008-11-20	23:52:00	0
2008-11-20	23:53:00	0
2008-11-20	23:54:00	0
2008-11-20	23:55:00	0
2008-11-20	23:56:00	0
2008-11-20	23:57:00	0
2008-11-20	23:58:00	0
2008-11-20	23:59:00	0
2008-11-21	00:00:00	0
2008-11-21	00:01:00	0
2008-11-21	00:02:00	0
2008-11-21	00:03:00	0
2008-11-21	00:04:00	0
2008-11-21	00:05:00	0
2008-11-21	00:06:00	0
2008-11-21	00:07:00	92
2008-11-21	00:08:00	6
2008-11-21	00:09:00	0
2008-11-21	00:10:00	36
2008-11-21	00:11:00	0
2008-11-21	00:12:00	0
2008-11-21	00:13:00	0
2008-11-21	00:14:00	0
2008-11-21	00:15:00	0
2008-11-21	00:16:00	0
2008-11-21	00:17:00	0
2008-11-21	00:18:00	0
2008-11-21	00:19:00	0
2008-11-21	00:20:00	0
2008-11-21	00:21:00	0
2008-11-21	00:22:00	0
2008-11-21	00:23:00	42
2008-11-21	00:24:00	6
2008-11-21	00:25:00	36
2008-11-21	00:26:00	12
2008-11-21	00:27:00	0
2008-11-21	00:28:00	0
2008-11-21	00:29:00	0
2008-11-21	00:30:00	92
2008-11-21	00:31:00	0
2008-11-21	00:32:00	0
2008-11-21	00:33:00	0
2008-11-21	00:34:00	0
2008-11-21	00:35:00	0
2008-11-21	00:36:00	0
2008-11-21	00:37:00	0
2008-11-21	00:38:00	0
2008-11-21	00:39:00	0
2008-11-21	00:40:00	0
2008-11-21	00:41:00	0
2008-11-21	00:42:00	0
2008-11-21	00:43:00	0
2008-11-21	00:44:00	0
2008-11-21	00:45:00	0
2008-11-21	00:46:00	0
2008-11-21	00:47:00	0
2008-11-21	00:48:00	0
2008-11-21	00:49:00	0
2008-11-21	00:50:00	0
2008-11-21	00:51:00	0
2008-11-21	00:52:00	0
2008-11-21	00:53:00	0
2008-11-21	00:54:00	0
2008-11-21	00:55:00	0
2008-11-21	00:56:00	18
2008-11-21	00:57:00	6
2008-11-21	00:58:00	0
2008-11-21	00:59:00	18
2008-11-21	01:00:00	0
2008-11-21	01:01:00	0
2008-11-21	01:02:00	0
2008-11-21	01:03:00	0
2008-11-21	01:04:00	0
2008-11-21	01:05:00	0
2008-11-21	01:06:00	0
2008-11-21	01:07:00	0
2008-11-21	01:08:00	0
2008-11-21	01:09:00	0
2008-11-21	01:10:00	0
2008-11-21	01:11:00	0
2008-11-21	01:12:00	0
2008-11-21	01:13:00	0
2008-11-21	01:14:00	0
2008-11-21	01:15:00	0
2008-11-21	01:16:00	0
2008-11-21	01:17:00	0
2008-11-21	01:18:00	0
2008-11-21	01:19:00	0
2008-11-21	01:20:00	0
2008-11-21	01:21:00	0
2008-11-21	01:22:00	0
2008-11-21	01:23:00	0
2008-11-21	01:24:00	0
2008-11-21	01:25:00	0
2008-11-21	01:26:00	0
2008-11-21	01:27:00	0
2008-11-21	01:28:00	0
2008-11-21	01:29:00	0
2008-11-21	01:30:00	0
2008-11-21	01:31:00	24
2008-11-21	01:32:00	0
2008-11-21	01:33:00	0
2008-11-21	01:34:00	0
2008-11-21	01:35:00	0
2008-11-21	01:36:00	0
2008-11-21	01:37:00	0
2008-11-21	01:38:00	0
2008-11-21	01:39:00	0
2008-11-21	01:40:00	0
2008-11-21	01:41:00	0
2008-11-21	01:42:00	0
2008-11-21	01:43:00	0
2008-11-21	01:44:00	0
2008-11-21	01:45:00	0
2008-11-21	01:46:00	0
2008-11-21	01:47:00	0
2008-11-21	01:48:00	0
2008-11-21	01:49:00	0
2008-11-21	01:50:00	0
2008-11-21	01:51:00	0
2008-11-21	01:52:00	0
2008-11-21	01:53:00	0
2008-11-21	01:54:00	0
2008-11-21	01:55:00	0
2008-11-21	01:56:00	0
2008-11-21	01:57:00	0
2008-11-21	01:58:00	18
2008-11-21	01:59:00	0
2008-11-21	02:00:00	0
2008-11-21	02:01:00	0
2008-11-21	02:02:00	0
2008-11-21	02:03:00	0
2008-11-21	02:04:00	0
2008-11-21	02:05:00	0
2008-11-21	02:06:00	0
2008-11-21	02:07:00	0
2008-11-21	02:08:00	0
2008-11-21	02:09:00	0
2008-11-21	02:10:00	0
2008-11-21	02:11:00	0
2008-11-21	02:12:00	0
2008-11-21	02:13:00	0
2008-11-21	02:14:00	0
2008-11-21	02:15:00	0
2008-11-21	02:16:00	0
2008-11-21	02:17:00	92
2008-11-21	02:18:00	78
2008-11-21	02:19:00	30
2008-11-21	02:20:00	0
2008-11-21	02:21:00	12
2008-11-21	02:22:00	0
2008-11-21	02:23:00	0
2008-11-21	02:24:00	0
2008-11-21	02:25:00	0
2008-11-21	02:26:00	0
2008-11-21	02:27:00	0
2008-11-21	02:28:00	0
2008-11-21	02:29:00	0
2008-11-21	02:30:00	0
2008-11-21	02:31:00	0
2008-11-21	02:32:00	0
2008-11-21	02:33:00	0
2008-11-21	02:34:00	0
2008-11-21	02:35:00	0
2008-11-21	02:36:00	60
2008-11-21	02:37:00	0
2008-11-21	02:38:00	0
2008-11-21	02:39:00	0
2008-11-21	02:40:00	0
2008-11-21	02:41:00	0
2008-11-21	02:42:00	0
2008-11-21	02:43:00	0
2008-11-21	02:44:00	0
2008-11-21	02:45:00	0
2008-11-21	02:46:00	0
2008-11-21	02:47:00	0
2008-11-21	02:48:00	0
2008-11-21	02:49:00	6
2008-11-21	02:50:00	6
2008-11-21	02:51:00	0
2008-11-21	02:52:00	0
2008-11-21	02:53:00	0
2008-11-21	02:54:00	0
2008-11-21	02:55:00	0
2008-11-21	02:56:00	0
2008-11-21	02:57:00	0
2008-11-21	02:58:00	0
2008-11-21	02:59:00	0
2008-11-21	03:00:00	0
2008-11-21	03:01:00	0
2008-11-21	03:02:00	0
2008-11-21	03:03:00	0
2008-11-21	03:04:00	0
2008-11-21	03:05:00	0
2008-11-21	03:06:00	48
2008-11-21	03:07:00	30
2008-11-21	03:08:00	66
2008-11-21	03:09:00	60
2008-11-21	03:10:00	30
2008-11-21	03:11:00	0
2008-11-21	03:12:00	0
2008-11-21	03:13:00	0
2008-11-21	03:14:00	0
2008-11-21	03:15:00	0
2008-11-21	03:16:00	0
2008-11-21	03:17:00	0
2008-11-21	03:18:00	0
2008-11-21	03:19:00	0
2008-11-21	03:20:00	0
2008-11-21	03:21:00	12
2008-11-21	03:22:00	0
2008-11-21	03:23:00	0
2008-11-21	03:24:00	0
2008-11-21	03:25:00	0
2008-11-21	03:26:00	0
2008-11-21	03:27:00	0
2008-11-21	03:28:00	0
2008-11-21	03:29:00	66
2008-11-21	03:30:00	0
2008-11-21	03:31:00	6
2008-11-21	03:32:00	0
2008-11-21	03:33:00	0
2008-11-21	03:34:00	0
2008-11-21	03:35:00	0
2008-11-21	03:36:00	0
2008-11-21	03:37:00	0
2008-11-21	03:38:00	0
2008-11-21	03:39:00	0
2008-11-21	03:40:00	0
2008-11-21	03:41:00	0
2008-11-21	03:42:00	0
2008-11-21	03:43:00	18
2008-11-21	03:44:00	0
2008-11-21	03:45:00	0
2008-11-21	03:46:00	0
2008-11-21	03:47:00	0
2008-11-21	03:48:00	0
2008-11-21	03:49:00	0
2008-11-21	03:50:00	0
2008-11-21	03:51:00	0
2008-11-21	03:52:00	0
2008-11-21	03:53:00	0
2008-11-21	03:54:00	0
2008-11-21	03:55:00	0
2008-11-21	03:56:00	0
2008-11-21	03:57:00	0
2008-11-21	03:58:00	0
2008-11-21	03:59:00	0
2008-11-21	04:00:00	0
2008-11-21	04:01:00	0
2008-11-21	04:02:00	0
2008-11-21	04:03:00	0
2008-11-21	04:04:00	0
2008-11-21	04:05:00	0
2008-11-21	04:06:00	0
2008-11-21	04:07:00	0
2008-11-21	04:08:00	0
2008-11-21	04:09:00	0
2008-11-21	04:10:00	0
2008-11-21	04:11:00	0
2008-11-21	04:12:00	0
2008-11-21	04:13:00	0
2008-11-21	04:14:00	0
2008-11-21	04:15:00	0
2008-11-21	04:16:00	85
2008-11-21	04:17:00	0
2008-11-21	04:18:00	114
2008-11-21	04:19:00	60
2008-11-21	04:20:00	36
2008-11-21	04:21:00	0
2008-11-21	04:22:00	0
2008-11-21	04:23:00	0
2008-11-21	04:24:00	0
2008-11-21	04:25:00	0
2008-11-21	04:26:00	0
2008-11-21	04:27:00	0
2008-11-21	04:28:00	0
2008-11-21	04:29:00	0
2008-11-21	04:30:00	0
2008-11-21	04:31:00	0
2008-11-21	04:32:00	0
2008-11-21	04:33:00	0
2008-11-21	04:34:00	0
2008-11-21	04:35:00	0
2008-11-21	04:36:00	12
2008-11-21	04:37:00	60
2008-11-21	04:38:00	0
2008-11-21	04:39:00	6
2008-11-21	04:40:00	0
2008-11-21	04:41:00	0
2008-11-21	04:42:00	0
2008-11-21	04:43:00	0
2008-11-21	04:44:00	0
2008-11-21	04:45:00	0
2008-11-21	04:46:00	0
2008-11-21	04:47:00	0
2008-11-21	04:48:00	0
2008-11-21	04:49:00	0
2008-11-21	04:50:00	0
2008-11-21	04:51:00	0
2008-11-21	04:52:00	0
2008-11-21	04:53:00	0
2008-11-21	04:54:00	0
2008-11-21	04:55:00	0
2008-11-21	04:56:00	0
2008-11-21	04:57:00	0
2008-11-21	04:58:00	0
2008-11-21	04:59:00	0
2008-11-21	05:00:00	456
2008-11-21	05:01:00	618
2008-11-21	05:02:00	384
2008-11-21	05:03:00	251
2008-11-21	05:04:00	207
2008-11-21	05:05:00	85
2008-11-21	05:06:00	36
2008-11-21	05:07:00	72
2008-11-21	05:08:00	30
2008-11-21	05:09:00	36
2008-11-21	05:10:00	6
2008-11-21	05:11:00	78
2008-11-21	05:12:00	270
2008-11-21	05:13:00	165
2008-11-21	05:14:00	199
2008-11-21	05:15:00	199
2008-11-21	05:16:00	114
2008-11-21	05:17:00	72
2008-11-21	05:18:00	92
2008-11-21	05:19:00	494
2008-11-21	05:20:00	650
2008-11-21	05:21:00	289
2008-11-21	05:22:00	78
2008-11-21	05:23:00	48
2008-11-21	05:24:00	444
2008-11-21	05:25:00	242
2008-11-21	05:26:00	60
2008-11-21	05:27:00	30
2008-11-21	05:28:00	60
2008-11-21	05:29:00	114
2008-11-21	05:30:00	280
2008-11-21	05:31:00	634
2008-11-21	05:32:00	207
2008-11-21	05:33:00	72
2008-11-21	05:34:00	48
2008-11-21	05:35:00	36
2008-11-21	05:36:00	468
2008-11-21	05:37:00	319
2008-11-21	05:38:00	78
2008-11-21	05:39:00	1097
2008-11-21	05:40:00	618
2008-11-21	05:41:00	121
2008-11-21	05:42:00	72
2008-11-21	05:43:00	12
2008-11-21	05:44:00	54
2008-11-21	05:45:00	763
2008-11-21	05:46:00	215
2008-11-21	05:47:00	18
2008-11-21	05:48:00	0
2008-11-21	05:49:00	12
2008-11-21	05:50:00	6
2008-11-21	05:51:00	18
2008-11-21	05:52:00	0
2008-11-21	05:53:00	0
2008-11-21	05:54:00	54
2008-11-21	05:55:00	114
2008-11-21	05:56:00	18
2008-11-21	05:57:00	0
2008-11-21	05:58:00	0
2008-11-21	05:59:00	6
2008-11-21	06:00:00	24
2008-11-21	06:01:00	0
2008-11-21	06:02:00	384
2008-11-21	06:03:00	142
2008-11-21	06:04:00	182
2008-11-21	06:05:00	135
2008-11-21	06:06:00	299
2008-11-21	06:07:00	78
2008-11-21	06:08:00	85
2008-11-21	06:09:00	0
2008-11-21	06:10:00	0
2008-11-21	06:11:00	12
2008-11-21	06:12:00	6
2008-11-21	06:13:00	6
2008-11-21	06:14:00	0
2008-11-21	06:15:00	0
2008-11-21	06:16:00	0
2008-11-21	06:17:00	0
2008-11-21	06:18:00	0
2008-11-21	06:19:00	12
2008-11-21	06:20:00	0
2008-11-21	06:21:00	0
2008-11-21	06:22:00	60
2008-11-21	06:23:00	60
2008-11-21	06:24:00	128
2008-11-21	06:25:00	0
2008-11-21	06:26:00	280
2008-11-21	06:27:00	18
2008-11-21	06:28:00	280
2008-11-21	06:29:00	215
2008-11-21	06:30:00	92
2008-11-21	06:31:00	280
2008-11-21	06:32:00	114
2008-11-21	06:33:00	12
2008-11-21	06:34:00	0
2008-11-21	06:35:00	18
2008-11-21	06:36:00	182
2008-11-21	06:37:00	270
2008-11-21	06:38:00	150
2008-11-21	06:39:00	85
2008-11-21	06:40:00	6
2008-11-21	06:41:00	6
2008-11-21	06:42:00	0
2008-11-21	06:43:00	0
2008-11-21	06:44:00	0
2008-11-21	06:45:00	0
2008-11-21	06:46:00	0
2008-11-21	06:47:00	6
2008-11-21	06:48:00	0
2008-11-21	06:49:00	0
2008-11-21	06:50:00	0
2008-11-21	06:51:00	0
2008-11-21	06:52:00	0
2008-11-21	06:53:00	0
2008-11-21	06:54:00	0
2008-11-21	06:55:00	0
2008-11-21	06:56:00	0
2008-11-21	06:57:00	0
2008-11-21	06:58:00	0
2008-11-21	06:59:00	0
2008-11-21	07:00:00	0
2008-11-21	07:01:00	0
2008-11-21	07:02:00	0
2008-11-21	07:03:00	0
2008-11-21	07:04:00	0
2008-11-21	07:05:00	0
2008-11-21	07:06:00	0
2008-11-21	07:07:00	0
2008-11-21	07:08:00	0
2008-11-21	07:09:00	24
2008-11-21	07:10:00	0
2008-11-21	07:11:00	0
2008-11-21	07:12:00	0
2008-11-21	07:13:00	0
2008-11-21	07:14:00	0
2008-11-21	07:15:00	0
2008-11-21	07:16:00	0
2008-11-21	07:17:00	0
2008-11-21	07:18:00	0
2008-11-21	07:19:00	0
2008-11-21	07:20:00	0
2008-11-21	07:21:00	18
2008-11-21	07:22:00	0
2008-11-21	07:23:00	0
2008-11-21	07:24:00	0
2008-11-21	07:25:00	42
2008-11-21	07:26:00	6
2008-11-21	07:27:00	0
2008-11-21	07:28:00	0
2008-11-21	07:29:00	0
2008-11-21	07:30:00	0
2008-11-21	07:31:00	0
2008-11-21	07:32:00	0
2008-11-21	07:33:00	0
2008-11-21	07:34:00	0
2008-11-21	07:35:00	0
2008-11-21	07:36:00	0
2008-11-21	07:37:00	0
2008-11-21	07:38:00	0
2008-11-21	07:39:00	0
2008-11-21	07:40:00	0
2008-11-21	07:41:00	0
2008-11-21	07:42:00	0
2008-11-21	07:43:00	0
2008-11-21	07:44:00	0
2008-11-21	07:45:00	0
2008-11-21	07:46:00	0
2008-11-21	07:47:00	0
2008-11-21	07:48:00	12
2008-11-21	07:49:00	0
2008-11-21	07:50:00	0
2008-11-21	07:51:00	6
2008-11-21	07:52:00	12
2008-11-21	07:53:00	60
2008-11-21	07:54:00	24
2008-11-21	07:55:00	12
2008-11-21	07:56:00	30
2008-11-21	07:57:00	6
2008-11-21	07:58:00	42
2008-11-21	07:59:00	6
2008-11-21	08:00:00	0
2008-11-21	08:01:00	0
2008-11-21	08:02:00	0
2008-11-21	08:03:00	0
2008-11-21	08:04:00	0
2008-11-21	08:05:00	0
2008-11-21	08:06:00	0
2008-11-21	08:07:00	0
2008-11-21	08:08:00	0
2008-11-21	08:09:00	0
2008-11-21	08:10:00	0
2008-11-21	08:11:00	0
2008-11-21	08:12:00	0
2008-11-21	08:13:00	0
2008-11-21	08:14:00	0
2008-11-21	08:15:00	0
2008-11-21	08:16:00	0
2008-11-21	08:17:00	0
2008-11-21	08:18:00	0
2008-11-21	08:19:00	0
2008-11-21	08:20:00	12
2008-11-21	08:21:00	0
2008-11-21	08:22:00	0
2008-11-21	08:23:00	0
2008-11-21	08:24:00	0
2008-11-21	08:25:00	0
2008-11-21	08:26:00	0
2008-11-21	08:27:00	0
2008-11-21	08:28:00	0
2008-11-21	08:29:00	0
2008-11-21	08:30:00	30
2008-11-21	08:31:00	0
2008-11-21	08:32:00	0
2008-11-21	08:33:00	0
2008-11-21	08:34:00	0
2008-11-21	08:35:00	48
2008-11-21	08:36:00	0
2008-11-21	08:37:00	6
2008-11-21	08:38:00	0
2008-11-21	08:39:00	6
2008-11-21	08:40:00	0
2008-11-21	08:41:00	0
2008-11-21	08:42:00	0
2008-11-21	08:43:00	0
2008-11-21	08:44:00	0
2008-11-21	08:45:00	0
2008-11-21	08:46:00	0
2008-11-21	08:47:00	0
2008-11-21	08:48:00	0
2008-11-21	08:49:00	0
2008-11-21	08:50:00	0
2008-11-21	08:51:00	0
2008-11-21	08:52:00	18
2008-11-21	08:53:00	0
2008-11-21	08:54:00	0
2008-11-21	08:55:00	0
2008-11-21	08:56:00	0
2008-11-21	08:57:00	0
2008-11-21	08:58:00	0
2008-11-21	08:59:00	0
2008-11-21	09:00:00	0
2008-11-21	09:01:00	24
2008-11-21	09:02:00	0
2008-11-21	09:03:00	0
2008-11-21	09:04:00	0
2008-11-21	09:05:00	0
2008-11-21	09:06:00	0
2008-11-21	09:07:00	0
2008-11-21	09:08:00	0
[truncated: 21,051 more rows]

## Sheet: 12.5.08
Actogram, Copy Raw Data, All Days
Identity:	Barley
Filename:	E:\Active Research Files\meloxicam titre canine\cases\barley\Barley 12.5.08.AWC
Gender:	M
Age:	11
Height:	25.4 cm	10.0 in
Weight:	37.4 kg	82.5 lbs
Start Date:	05-Dec-2008 (Fri)
Start Time:	17:00:00
Interval:	1.00 mins
Date Stamp:	Time Stamp:	Activity Data:	Marker Press:
2008-12-05	00:00:00	0
2008-12-05	00:01:00	0
2008-12-05	00:02:00	0
2008-12-05	00:03:00	0
2008-12-05	00:04:00	0
2008-12-05	00:05:00	0
2008-12-05	00:06:00	0
2008-12-05	00:07:00	0
2008-12-05	00:08:00	0
2008-12-05	00:09:00	0
2008-12-05	00:10:00	0
2008-12-05	00:11:00	0
2008-12-05	00:12:00	0
2008-12-05	00:13:00	0
2008-12-05	00:14:00	0
2008-12-05	00:15:00	0
2008-12-05	00:16:00	0
2008-12-05	00:17:00	0
2008-12-05	00:18:00	0
2008-12-05	00:19:00	0
2008-12-05	00:20:00	0
2008-12-05	00:21:00	0
2008-12-05	00:22:00	0
2008-12-05	00:23:00	0
2008-12-05	00:24:00	0
2008-12-05	00:25:00	0
2008-12-05	00:26:00	0
2008-12-05	00:27:00	0
2008-12-05	00:28:00	0
2008-12-05	00:29:00	0
2008-12-05	00:30:00	0
2008-12-05	00:31:00	0
2008-12-05	00:32:00	0
2008-12-05	00:33:00	0
2008-12-05	00:34:00	0
2008-12-05	00:35:00	0
2008-12-05	00:36:00	0
2008-12-05	00:37:00	0
2008-12-05	00:38:00	0
2008-12-05	00:39:00	0
2008-12-05	00:40:00	0
2008-12-05	00:41:00	0
2008-12-05	00:42:00	0
2008-12-05	00:43:00	0
2008-12-05	00:44:00	0
2008-12-05	00:45:00	0
2008-12-05	00:46:00	0
2008-12-05	00:47:00	0
2008-12-05	00:48:00	0
2008-12-05	00:49:00	0
2008-12-05	00:50:00	0
2008-12-05	00:51:00	0
2008-12-05	00:52:00	0
2008-12-05	00:53:00	0
2008-12-05	00:54:00	0
2008-12-05	00:55:00	0
2008-12-05	00:56:00	0
2008-12-05	00:57:00	0
2008-12-05	00:58:00	0
2008-12-05	00:59:00	0
2008-12-05	01:00:00	0
2008-12-05	01:01:00	0
2008-12-05	01:02:00	0
2008-12-05	01:03:00	0
2008-12-05	01:04:00	0
2008-12-05	01:05:00	0
2008-12-05	01:06:00	0
2008-12-05	01:07:00	0
2008-12-05	01:08:00	0
2008-12-05	01:09:00	0
2008-12-05	01:10:00	0
2008-12-05	01:11:00	0
2008-12-05	01:12:00	0
2008-12-05	01:13:00	0
2008-12-05	01:14:00	0
2008-12-05	01:15:00	0
2008-12-05	01:16:00	0
2008-12-05	01:17:00	0
2008-12-05	01:18:00	0
2008-12-05	01:19:00	0
2008-12-05	01:20:00	0
2008-12-05	01:21:00	0
2008-12-05	01:22:00	0
2008-12-05	01:23:00	0
2008-12-05	01:24:00	0
2008-12-05	01:25:00	0
2008-12-05	01:26:00	0
2008-12-05	01:27:00	0
2008-12-05	01:28:00	0
2008-12-05	01:29:00	0
2008-12-05	01:30:00	0
2008-12-05	01:31:00	0
2008-12-05	01:32:00	0
2008-12-05	01:33:00	0
2008-12-05	01:34:00	0
2008-12-05	01:35:00	0
2008-12-05	01:36:00	0
2008-12-05	01:37:00	0
2008-12-05	01:38:00	0
2008-12-05	01:39:00	0
2008-12-05	01:40:00	0
2008-12-05	01:41:00	0
2008-12-05	01:42:00	0
2008-12-05	01:43:00	0
2008-12-05	01:44:00	0
2008-12-05	01:45:00	0
2008-12-05	01:46:00	0
2008-12-05	01:47:00	0
2008-12-05	01:48:00	0
2008-12-05	01:49:00	0
2008-12-05	01:50:00	0
2008-12-05	01:51:00	0
2008-12-05	01:52:00	0
2008-12-05	01:53:00	0
2008-12-05	01:54:00	0
2008-12-05	01:55:00	0
2008-12-05	01:56:00	0
2008-12-05	01:57:00	0
2008-12-05	01:58:00	0
2008-12-05	01:59:00	0
2008-12-05	02:00:00	0
2008-12-05	02:01:00	0
2008-12-05	02:02:00	0
2008-12-05	02:03:00	0
2008-12-05	02:04:00	0
2008-12-05	02:05:00	0
2008-12-05	02:06:00	0
2008-12-05	02:07:00	0
2008-12-05	02:08:00	0
2008-12-05	02:09:00	0
2008-12-05	02:10:00	0
2008-12-05	02:11:00	0
2008-12-05	02:12:00	0
2008-12-05	02:13:00	0
2008-12-05	02:14:00	0
2008-12-05	02:15:00	0
2008-12-05	02:16:00	0
2008-12-05	02:17:00	0
2008-12-05	02:18:00	0
2008-12-05	02:19:00	0
2008-12-05	02:20:00	0
2008-12-05	02:21:00	0
2008-12-05	02:22:00	0
2008-12-05	02:23:00	0
2008-12-05	02:24:00	0
2008-12-05	02:25:00	0
2008-12-05	02:26:00	0
2008-12-05	02:27:00	0
2008-12-05	02:28:00	0
2008-12-05	02:29:00	0
2008-12-05	02:30:00	0
2008-12-05	02:31:00	0
2008-12-05	02:32:00	0
2008-12-05	02:33:00	0
2008-12-05	02:34:00	0
2008-12-05	02:35:00	0
2008-12-05	02:36:00	0
2008-12-05	02:37:00	0
2008-12-05	02:38:00	0
2008-12-05	02:39:00	0
2008-12-05	02:40:00	0
2008-12-05	02:41:00	0
2008-12-05	02:42:00	0
2008-12-05	02:43:00	0
2008-12-05	02:44:00	0
2008-12-05	02:45:00	0
2008-12-05	02:46:00	0
2008-12-05	02:47:00	0
2008-12-05	02:48:00	0
2008-12-05	02:49:00	0
2008-12-05	02:50:00	0
2008-12-05	02:51:00	0
2008-12-05	02:52:00	0
2008-12-05	02:53:00	0
2008-12-05	02:54:00	0
2008-12-05	02:55:00	0
2008-12-05	02:56:00	0
2008-12-05	02:57:00	0
2008-12-05	02:58:00	0
2008-12-05	02:59:00	0
2008-12-05	03:00:00	0
2008-12-05	03:01:00	0
2008-12-05	03:02:00	0
2008-12-05	03:03:00	0
2008-12-05	03:04:00	0
2008-12-05	03:05:00	0
2008-12-05	03:06:00	0
2008-12-05	03:07:00	0
2008-12-05	03:08:00	0
2008-12-05	03:09:00	0
2008-12-05	03:10:00	0
2008-12-05	03:11:00	0
2008-12-05	03:12:00	0
2008-12-05	03:13:00	0
2008-12-05	03:14:00	0
2008-12-05	03:15:00	0
2008-12-05	03:16:00	0
2008-12-05	03:17:00	0
2008-12-05	03:18:00	0
2008-12-05	03:19:00	0
2008-12-05	03:20:00	0
2008-12-05	03:21:00	0
2008-12-05	03:22:00	0
2008-12-05	03:23:00	0
2008-12-05	03:24:00	0
2008-12-05	03:25:00	0
2008-12-05	03:26:00	0
2008-12-05	03:27:00	0
2008-12-05	03:28:00	0
2008-12-05	03:29:00	0
2008-12-05	03:30:00	0
2008-12-05	03:31:00	0
2008-12-05	03:32:00	0
2008-12-05	03:33:00	0
2008-12-05	03:34:00	0
2008-12-05	03:35:00	0
2008-12-05	03:36:00	0
2008-12-05	03:37:00	0
2008-12-05	03:38:00	0
2008-12-05	03:39:00	0
2008-12-05	03:40:00	0
2008-12-05	03:41:00	0
2008-12-05	03:42:00	0
2008-12-05	03:43:00	0
2008-12-05	03:44:00	0
2008-12-05	03:45:00	0
2008-12-05	03:46:00	0
2008-12-05	03:47:00	0
2008-12-05	03:48:00	0
2008-12-05	03:49:00	0
2008-12-05	03:50:00	0
2008-12-05	03:51:00	0
2008-12-05	03:52:00	0
2008-12-05	03:53:00	0
2008-12-05	03:54:00	0
2008-12-05	03:55:00	0
2008-12-05	03:56:00	0
2008-12-05	03:57:00	0
2008-12-05	03:58:00	0
2008-12-05	03:59:00	0
2008-12-05	04:00:00	0
2008-12-05	04:01:00	0
2008-12-05	04:02:00	0
2008-12-05	04:03:00	0
2008-12-05	04:04:00	0
2008-12-05	04:05:00	0
2008-12-05	04:06:00	0
2008-12-05	04:07:00	0
2008-12-05	04:08:00	0
2008-12-05	04:09:00	0
2008-12-05	04:10:00	0
2008-12-05	04:11:00	0
2008-12-05	04:12:00	0
2008-12-05	04:13:00	0
2008-12-05	04:14:00	0
2008-12-05	04:15:00	0
2008-12-05	04:16:00	0
2008-12-05	04:17:00	0
2008-12-05	04:18:00	0
2008-12-05	04:19:00	0
2008-12-05	04:20:00	0
2008-12-05	04:21:00	0
2008-12-05	04:22:00	0
2008-12-05	04:23:00	0
2008-12-05	04:24:00	0
2008-12-05	04:25:00	0
2008-12-05	04:26:00	0
2008-12-05	04:27:00	0
2008-12-05	04:28:00	0
2008-12-05	04:29:00	0
2008-12-05	04:30:00	0
2008-12-05	04:31:00	0
2008-12-05	04:32:00	0
2008-12-05	04:33:00	0
2008-12-05	04:34:00	0
2008-12-05	04:35:00	0
2008-12-05	04:36:00	0
2008-12-05	04:37:00	0
2008-12-05	04:38:00	0
2008-12-05	04:39:00	0
2008-12-05	04:40:00	0
2008-12-05	04:41:00	0
2008-12-05	04:42:00	0
2008-12-05	04:43:00	0
2008-12-05	04:44:00	0
2008-12-05	04:45:00	0
2008-12-05	04:46:00	0
2008-12-05	04:47:00	0
2008-12-05	04:48:00	0
2008-12-05	04:49:00	0
2008-12-05	04:50:00	0
2008-12-05	04:51:00	0
2008-12-05	04:52:00	0
2008-12-05	04:53:00	0
2008-12-05	04:54:00	0
2008-12-05	04:55:00	0
2008-12-05	04:56:00	0
2008-12-05	04:57:00	0
2008-12-05	04:58:00	0
2008-12-05	04:59:00	0
2008-12-05	05:00:00	0
2008-12-05	05:01:00	0
2008-12-05	05:02:00	0
2008-12-05	05:03:00	0
2008-12-05	05:04:00	0
2008-12-05	05:05:00	0
2008-12-05	05:06:00	0
2008-12-05	05:07:00	0
2008-12-05	05:08:00	0
2008-12-05	05:09:00	0
2008-12-05	05:10:00	0
2008-12-05	05:11:00	0
2008-12-05	05:12:00	0
2008-12-05	05:13:00	0
2008-12-05	05:14:00	0
2008-12-05	05:15:00	0
2008-12-05	05:16:00	0
2008-12-05	05:17:00	0
2008-12-05	05:18:00	0
2008-12-05	05:19:00	0
2008-12-05	05:20:00	0
2008-12-05	05:21:00	0
2008-12-05	05:22:00	0
2008-12-05	05:23:00	0
2008-12-05	05:24:00	0
2008-12-05	05:25:00	0
2008-12-05	05:26:00	0
2008-12-05	05:27:00	0
2008-12-05	05:28:00	0
2008-12-05	05:29:00	0
2008-12-05	05:30:00	0
2008-12-05	05:31:00	0
2008-12-05	05:32:00	0
2008-12-05	05:33:00	0
2008-12-05	05:34:00	0
2008-12-05	05:35:00	0
2008-12-05	05:36:00	0
2008-12-05	05:37:00	0
2008-12-05	05:38:00	0
2008-12-05	05:39:00	0
2008-12-05	05:40:00	0
2008-12-05	05:41:00	0
2008-12-05	05:42:00	0
2008-12-05	05:43:00	0
2008-12-05	05:44:00	0
2008-12-05	05:45:00	0
2008-12-05	05:46:00	0
2008-12-05	05:47:00	0
2008-12-05	05:48:00	0
2008-12-05	05:49:00	0
2008-12-05	05:50:00	0
2008-12-05	05:51:00	0
2008-12-05	05:52:00	0
2008-12-05	05:53:00	0
2008-12-05	05:54:00	0
2008-12-05	05:55:00	0
2008-12-05	05:56:00	0
2008-12-05	05:57:00	0
2008-12-05	05:58:00	0
2008-12-05	05:59:00	0
2008-12-05	06:00:00	0
2008-12-05	06:01:00	0
2008-12-05	06:02:00	0
2008-12-05	06:03:00	0
2008-12-05	06:04:00	0
2008-12-05	06:05:00	0
2008-12-05	06:06:00	0
2008-12-05	06:07:00	0
2008-12-05	06:08:00	0
2008-12-05	06:09:00	0
2008-12-05	06:10:00	0
2008-12-05	06:11:00	0
2008-12-05	06:12:00	0
2008-12-05	06:13:00	0
2008-12-05	06:14:00	0
2008-12-05	06:15:00	0
2008-12-05	06:16:00	0
2008-12-05	06:17:00	0
2008-12-05	06:18:00	0
2008-12-05	06:19:00	0
2008-12-05	06:20:00	0
2008-12-05	06:21:00	0
2008-12-05	06:22:00	0
2008-12-05	06:23:00	0
2008-12-05	06:24:00	0
2008-12-05	06:25:00	0
2008-12-05	06:26:00	0
2008-12-05	06:27:00	0
2008-12-05	06:28:00	0
2008-12-05	06:29:00	0
2008-12-05	06:30:00	0
2008-12-05	06:31:00	0
2008-12-05	06:32:00	0
2008-12-05	06:33:00	0
2008-12-05	06:34:00	0
2008-12-05	06:35:00	0
2008-12-05	06:36:00	0
2008-12-05	06:37:00	0
2008-12-05	06:38:00	0
2008-12-05	06:39:00	0
2008-12-05	06:40:00	0
2008-12-05	06:41:00	0
2008-12-05	06:42:00	0
2008-12-05	06:43:00	0
2008-12-05	06:44:00	0
2008-12-05	06:45:00	0
2008-12-05	06:46:00	0
2008-12-05	06:47:00	0
2008-12-05	06:48:00	0
2008-12-05	06:49:00	0
2008-12-05	06:50:00	0
2008-12-05	06:51:00	0
2008-12-05	06:52:00	0
2008-12-05	06:53:00	0
2008-12-05	06:54:00	0
2008-12-05	06:55:00	0
2008-12-05	06:56:00	0
2008-12-05	06:57:00	0
2008-12-05	06:58:00	0
2008-12-05	06:59:00	0
2008-12-05	07:00:00	0
2008-12-05	07:01:00	0
2008-12-05	07:02:00	0
2008-12-05	07:03:00	0
2008-12-05	07:04:00	0
2008-12-05	07:05:00	0
2008-12-05	07:06:00	0
2008-12-05	07:07:00	0
2008-12-05	07:08:00	0
2008-12-05	07:09:00	0
2008-12-05	07:10:00	0
2008-12-05	07:11:00	0
2008-12-05	07:12:00	0
2008-12-05	07:13:00	0
2008-12-05	07:14:00	0
2008-12-05	07:15:00	0
2008-12-05	07:16:00	0
2008-12-05	07:17:00	0
2008-12-05	07:18:00	0
2008-12-05	07:19:00	0
2008-12-05	07:20:00	0
2008-12-05	07:21:00	0
2008-12-05	07:22:00	0
2008-12-05	07:23:00	0
2008-12-05	07:24:00	0
2008-12-05	07:25:00	0
2008-12-05	07:26:00	0
2008-12-05	07:27:00	0
2008-12-05	07:28:00	0
2008-12-05	07:29:00	0
2008-12-05	07:30:00	0
2008-12-05	07:31:00	0
2008-12-05	07:32:00	0
2008-12-05	07:33:00	0
2008-12-05	07:34:00	0
2008-12-05	07:35:00	0
2008-12-05	07:36:00	0
2008-12-05	07:37:00	0
2008-12-05	07:38:00	0
2008-12-05	07:39:00	0
2008-12-05	07:40:00	0
2008-12-05	07:41:00	0
2008-12-05	07:42:00	0
2008-12-05	07:43:00	0
2008-12-05	07:44:00	0
2008-12-05	07:45:00	0
2008-12-05	07:46:00	0
2008-12-05	07:47:00	0
2008-12-05	07:48:00	0
2008-12-05	07:49:00	0
2008-12-05	07:50:00	0
2008-12-05	07:51:00	0
2008-12-05	07:52:00	0
2008-12-05	07:53:00	0
2008-12-05	07:54:00	0
2008-12-05	07:55:00	0
2008-12-05	07:56:00	0
2008-12-05	07:57:00	0
2008-12-05	07:58:00	0
2008-12-05	07:59:00	0
2008-12-05	08:00:00	0
2008-12-05	08:01:00	0
2008-12-05	08:02:00	0
2008-12-05	08:03:00	0
2008-12-05	08:04:00	0
2008-12-05	08:05:00	0
2008-12-05	08:06:00	0
2008-12-05	08:07:00	0
2008-12-05	08:08:00	0
2008-12-05	08:09:00	0
2008-12-05	08:10:00	0
2008-12-05	08:11:00	0
2008-12-05	08:12:00	0
2008-12-05	08:13:00	0
2008-12-05	08:14:00	0
2008-12-05	08:15:00	0
2008-12-05	08:16:00	0
2008-12-05	08:17:00	0
2008-12-05	08:18:00	0
2008-12-05	08:19:00	0
2008-12-05	08:20:00	0
2008-12-05	08:21:00	0
2008-12-05	08:22:00	0
2008-12-05	08:23:00	0
2008-12-05	08:24:00	0
2008-12-05	08:25:00	0
2008-12-05	08:26:00	0
2008-12-05	08:27:00	0
2008-12-05	08:28:00	0
2008-12-05	08:29:00	0
2008-12-05	08:30:00	0
2008-12-05	08:31:00	0
2008-12-05	08:32:00	0
2008-12-05	08:33:00	0
2008-12-05	08:34:00	0
2008-12-05	08:35:00	0
2008-12-05	08:36:00	0
2008-12-05	08:37:00	0
2008-12-05	08:38:00	0
2008-12-05	08:39:00	0
2008-12-05	08:40:00	0
2008-12-05	08:41:00	0
2008-12-05	08:42:00	0
2008-12-05	08:43:00	0
2008-12-05	08:44:00	0
2008-12-05	08:45:00	0
2008-12-05	08:46:00	0
2008-12-05	08:47:00	0
2008-12-05	08:48:00	0
2008-12-05	08:49:00	0
2008-12-05	08:50:00	0
2008-12-05	08:51:00	0
2008-12-05	08:52:00	0
2008-12-05	08:53:00	0
2008-12-05	08:54:00	0
2008-12-05	08:55:00	0
2008-12-05	08:56:00	0
2008-12-05	08:57:00	0
2008-12-05	08:58:00	0
2008-12-05	08:59:00	0
2008-12-05	09:00:00	0
2008-12-05	09:01:00	0
2008-12-05	09:02:00	0
2008-12-05	09:03:00	0
2008-12-05	09:04:00	0
2008-12-05	09:05:00	0
2008-12-05	09:06:00	0
2008-12-05	09:07:00	0
2008-12-05	09:08:00	0
2008-12-05	09:09:00	0
2008-12-05	09:10:00	0
2008-12-05	09:11:00	0
2008-12-05	09:12:00	0
2008-12-05	09:13:00	0
2008-12-05	09:14:00	0
2008-12-05	09:15:00	0
2008-12-05	09:16:00	0
2008-12-05	09:17:00	0
2008-12-05	09:18:00	0
2008-12-05	09:19:00	0
2008-12-05	09:20:00	0
2008-12-05	09:21:00	0
2008-12-05	09:22:00	0
2008-12-05	09:23:00	0
2008-12-05	09:24:00	0
2008-12-05	09:25:00	0
2008-12-05	09:26:00	0
2008-12-05	09:27:00	0
2008-12-05	09:28:00	0
2008-12-05	09:29:00	0
2008-12-05	09:30:00	0
2008-12-05	09:31:00	0
2008-12-05	09:32:00	0
2008-12-05	09:33:00	0
2008-12-05	09:34:00	0
2008-12-05	09:35:00	0
2008-12-05	09:36:00	0
2008-12-05	09:37:00	0
2008-12-05	09:38:00	0
2008-12-05	09:39:00	0
2008-12-05	09:40:00	0
2008-12-05	09:41:00	0
2008-12-05	09:42:00	0
2008-12-05	09:43:00	0
2008-12-05	09:44:00	0
2008-12-05	09:45:00	0
2008-12-05	09:46:00	0
2008-12-05	09:47:00	0
2008-12-05	09:48:00	0
2008-12-05	09:49:00	0
2008-12-05	09:50:00	0
2008-12-05	09:51:00	0
2008-12-05	09:52:00	0
2008-12-05	09:53:00	0
2008-12-05	09:54:00	0
2008-12-05	09:55:00	0
2008-12-05	09:56:00	0
2008-12-05	09:57:00	0
2008-12-05	09:58:00	0
2008-12-05	09:59:00	0
2008-12-05	10:00:00	0
2008-12-05	10:01:00	0
2008-12-05	10:02:00	0
2008-12-05	10:03:00	0
2008-12-05	10:04:00	0
2008-12-05	10:05:00	0
2008-12-05	10:06:00	0
2008-12-05	10:07:00	0
2008-12-05	10:08:00	0
2008-12-05	10:09:00	0
2008-12-05	10:10:00	0
2008-12-05	10:11:00	0
2008-12-05	10:12:00	0
2008-12-05	10:13:00	0
2008-12-05	10:14:00	0
2008-12-05	10:15:00	0
2008-12-05	10:16:00	0
2008-12-05	10:17:00	0
2008-12-05	10:18:00	0
2008-12-05	10:19:00	0
2008-12-05	10:20:00	0
2008-12-05	10:21:00	0
2008-12-05	10:22:00	0
2008-12-05	10:23:00	0
2008-12-05	10:24:00	0
2008-12-05	10:25:00	0
2008-12-05	10:26:00	0
2008-12-05	10:27:00	0
2008-12-05	10:28:00	0
2008-12-05	10:29:00	0
2008-12-05	10:30:00	0
2008-12-05	10:31:00	0
2008-12-05	10:32:00	0
2008-12-05	10:33:00	0
2008-12-05	10:34:00	0
2008-12-05	10:35:00	0
2008-12-05	10:36:00	0
2008-12-05	10:37:00	0
2008-12-05	10:38:00	0
2008-12-05	10:39:00	0
2008-12-05	10:40:00	0
2008-12-05	10:41:00	0
2008-12-05	10:42:00	0
2008-12-05	10:43:00	0
2008-12-05	10:44:00	0
2008-12-05	10:45:00	0
2008-12-05	10:46:00	0
2008-12-05	10:47:00	0
2008-12-05	10:48:00	0
2008-12-05	10:49:00	0
2008-12-05	10:50:00	0
2008-12-05	10:51:00	0
2008-12-05	10:52:00	0
2008-12-05	10:53:00	0
2008-12-05	10:54:00	0
2008-12-05	10:55:00	0
2008-12-05	10:56:00	0
2008-12-05	10:57:00	0
2008-12-05	10:58:00	0
2008-12-05	10:59:00	0
2008-12-05	11:00:00	0
2008-12-05	11:01:00	0
2008-12-05	11:02:00	0
2008-12-05	11:03:00	0
2008-12-05	11:04:00	0
2008-12-05	11:05:00	0
2008-12-05	11:06:00	0
2008-12-05	11:07:00	0
2008-12-05	11:08:00	0
2008-12-05	11:09:00	0
2008-12-05	11:10:00	0
2008-12-05	11:11:00	0
2008-12-05	11:12:00	0
2008-12-05	11:13:00	0
2008-12-05	11:14:00	0
2008-12-05	11:15:00	0
2008-12-05	11:16:00	0
2008-12-05	11:17:00	0
2008-12-05	11:18:00	0
2008-12-05	11:19:00	0
2008-12-05	11:20:00	0
2008-12-05	11:21:00	0
2008-12-05	11:22:00	0
2008-12-05	11:23:00	0
2008-12-05	11:24:00	0
2008-12-05	11:25:00	0
2008-12-05	11:26:00	0
2008-12-05	11:27:00	0
2008-12-05	11:28:00	0
2008-12-05	11:29:00	0
2008-12-05	11:30:00	0
2008-12-05	11:31:00	0
2008-12-05	11:32:00	0
2008-12-05	11:33:00	0
2008-12-05	11:34:00	0
2008-12-05	11:35:00	0
2008-12-05	11:36:00	0
2008-12-05	11:37:00	0
2008-12-05	11:38:00	0
2008-12-05	11:39:00	0
2008-12-05	11:40:00	0
2008-12-05	11:41:00	0
2008-12-05	11:42:00	0
2008-12-05	11:43:00	0
2008-12-05	11:44:00	0
2008-12-05	11:45:00	0
2008-12-05	11:46:00	0
2008-12-05	11:47:00	0
2008-12-05	11:48:00	0
2008-12-05	11:49:00	0
2008-12-05	11:50:00	0
2008-12-05	11:51:00	0
2008-12-05	11:52:00	0
2008-12-05	11:53:00	0
2008-12-05	11:54:00	0
2008-12-05	11:55:00	0
2008-12-05	11:56:00	0
2008-12-05	11:57:00	0
2008-12-05	11:58:00	0
2008-12-05	11:59:00	0
2008-12-05	12:00:00	0
2008-12-05	12:01:00	0
2008-12-05	12:02:00	0
2008-12-05	12:03:00	0
2008-12-05	12:04:00	0
2008-12-05	12:05:00	0
2008-12-05	12:06:00	0
2008-12-05	12:07:00	0
2008-12-05	12:08:00	0
2008-12-05	12:09:00	0
2008-12-05	12:10:00	0
2008-12-05	12:11:00	0
2008-12-05	12:12:00	0
2008-12-05	12:13:00	0
2008-12-05	12:14:00	0
2008-12-05	12:15:00	0
2008-12-05	12:16:00	0
2008-12-05	12:17:00	0
2008-12-05	12:18:00	0
2008-12-05	12:19:00	0
2008-12-05	12:20:00	0
2008-12-05	12:21:00	0
2008-12-05	12:22:00	0
2008-12-05	12:23:00	0
2008-12-05	12:24:00	0
2008-12-05	12:25:00	0
2008-12-05	12:26:00	0
2008-12-05	12:27:00	0
2008-12-05	12:28:00	0
2008-12-05	12:29:00	0
2008-12-05	12:30:00	0
2008-12-05	12:31:00	0
2008-12-05	12:32:00	0
2008-12-05	12:33:00	0
2008-12-05	12:34:00	0
2008-12-05	12:35:00	0
2008-12-05	12:36:00	0
2008-12-05	12:37:00	0
2008-12-05	12:38:00	0
2008-12-05	12:39:00	0
2008-12-05	12:40:00	0
2008-12-05	12:41:00	0
2008-12-05	12:42:00	0
2008-12-05	12:43:00	0
2008-12-05	12:44:00	0
2008-12-05	12:45:00	0
2008-12-05	12:46:00	0
2008-12-05	12:47:00	0
2008-12-05	12:48:00	0
2008-12-05	12:49:00	0
2008-12-05	12:50:00	0
2008-12-05	12:51:00	0
2008-12-05	12:52:00	0
2008-12-05	12:53:00	0
2008-12-05	12:54:00	0
2008-12-05	12:55:00	0
2008-12-05	12:56:00	0
2008-12-05	12:57:00	0
2008-12-05	12:58:00	0
2008-12-05	12:59:00	0
2008-12-05	13:00:00	0
2008-12-05	13:01:00	0
2008-12-05	13:02:00	0
2008-12-05	13:03:00	0
2008-12-05	13:04:00	0
2008-12-05	13:05:00	0
2008-12-05	13:06:00	0
2008-12-05	13:07:00	0
2008-12-05	13:08:00	0
2008-12-05	13:09:00	0
2008-12-05	13:10:00	0
2008-12-05	13:11:00	0
2008-12-05	13:12:00	0
2008-12-05	13:13:00	0
2008-12-05	13:14:00	0
2008-12-05	13:15:00	0
2008-12-05	13:16:00	0
2008-12-05	13:17:00	0
2008-12-05	13:18:00	0
2008-12-05	13:19:00	0
2008-12-05	13:20:00	0
2008-12-05	13:21:00	0
2008-12-05	13:22:00	0
2008-12-05	13:23:00	0
2008-12-05	13:24:00	0
2008-12-05	13:25:00	0
2008-12-05	13:26:00	0
2008-12-05	13:27:00	0
2008-12-05	13:28:00	0
2008-12-05	13:29:00	0
2008-12-05	13:30:00	0
2008-12-05	13:31:00	0
2008-12-05	13:32:00	0
2008-12-05	13:33:00	0
2008-12-05	13:34:00	0
2008-12-05	13:35:00	0
2008-12-05	13:36:00	0
2008-12-05	13:37:00	0
2008-12-05	13:38:00	0
2008-12-05	13:39:00	0
2008-12-05	13:40:00	0
2008-12-05	13:41:00	0
2008-12-05	13:42:00	0
2008-12-05	13:43:00	0
2008-12-05	13:44:00	0
2008-12-05	13:45:00	0
2008-12-05	13:46:00	0
2008-12-05	13:47:00	0
2008-12-05	13:48:00	0
2008-12-05	13:49:00	0
2008-12-05	13:50:00	0
2008-12-05	13:51:00	0
2008-12-05	13:52:00	0
2008-12-05	13:53:00	0
2008-12-05	13:54:00	0
2008-12-05	13:55:00	0
2008-12-05	13:56:00	0
2008-12-05	13:57:00	0
2008-12-05	13:58:00	0
2008-12-05	13:59:00	0
2008-12-05	14:00:00	0
2008-12-05	14:01:00	0
2008-12-05	14:02:00	0
2008-12-05	14:03:00	0
2008-12-05	14:04:00	0
2008-12-05	14:05:00	0
2008-12-05	14:06:00	0
2008-12-05	14:07:00	0
2008-12-05	14:08:00	0
2008-12-05	14:09:00	0
2008-12-05	14:10:00	0
2008-12-05	14:11:00	0
2008-12-05	14:12:00	0
2008-12-05	14:13:00	0
2008-12-05	14:14:00	0
2008-12-05	14:15:00	0
2008-12-05	14:16:00	0
2008-12-05	14:17:00	0
2008-12-05	14:18:00	0
2008-12-05	14:19:00	0
2008-12-05	14:20:00	0
2008-12-05	14:21:00	0
2008-12-05	14:22:00	0
2008-12-05	14:23:00	0
2008-12-05	14:24:00	0
2008-12-05	14:25:00	0
2008-12-05	14:26:00	0
2008-12-05	14:27:00	0
2008-12-05	14:28:00	0
2008-12-05	14:29:00	0
2008-12-05	14:30:00	0
2008-12-05	14:31:00	0
2008-12-05	14:32:00	0
2008-12-05	14:33:00	0
2008-12-05	14:34:00	0
2008-12-05	14:35:00	0
2008-12-05	14:36:00	0
2008-12-05	14:37:00	0
2008-12-05	14:38:00	0
2008-12-05	14:39:00	0
2008-12-05	14:40:00	0
2008-12-05	14:41:00	0
2008-12-05	14:42:00	0
2008-12-05	14:43:00	0
2008-12-05	14:44:00	0
2008-12-05	14:45:00	0
2008-12-05	14:46:00	0
2008-12-05	14:47:00	0
2008-12-05	14:48:00	0
2008-12-05	14:49:00	0
2008-12-05	14:50:00	0
2008-12-05	14:51:00	0
2008-12-05	14:52:00	0
2008-12-05	14:53:00	0
2008-12-05	14:54:00	0
2008-12-05	14:55:00	0
2008-12-05	14:56:00	0
2008-12-05	14:57:00	0
2008-12-05	14:58:00	0
2008-12-05	14:59:00	0
2008-12-05	15:00:00	0
2008-12-05	15:01:00	0
2008-12-05	15:02:00	0
2008-12-05	15:03:00	0
2008-12-05	15:04:00	0
2008-12-05	15:05:00	0
2008-12-05	15:06:00	0
2008-12-05	15:07:00	0
2008-12-05	15:08:00	0
2008-12-05	15:09:00	0
2008-12-05	15:10:00	0
2008-12-05	15:11:00	0
2008-12-05	15:12:00	0
2008-12-05	15:13:00	0
2008-12-05	15:14:00	0
2008-12-05	15:15:00	0
2008-12-05	15:16:00	0
2008-12-05	15:17:00	0
2008-12-05	15:18:00	0
2008-12-05	15:19:00	0
2008-12-05	15:20:00	0
2008-12-05	15:21:00	0
2008-12-05	15:22:00	0
2008-12-05	15:23:00	0
2008-12-05	15:24:00	0
2008-12-05	15:25:00	0
2008-12-05	15:26:00	0
2008-12-05	15:27:00	0
2008-12-05	15:28:00	0
2008-12-05	15:29:00	0
2008-12-05	15:30:00	0
2008-12-05	15:31:00	0
2008-12-05	15:32:00	0
2008-12-05	15:33:00	0
2008-12-05	15:34:00	0
2008-12-05	15:35:00	0
2008-12-05	15:36:00	0
2008-12-05	15:37:00	0
2008-12-05	15:38:00	0
2008-12-05	15:39:00	0
2008-12-05	15:40:00	0
2008-12-05	15:41:00	0
2008-12-05	15:42:00	0
2008-12-05	15:43:00	0
2008-12-05	15:44:00	0
2008-12-05	15:45:00	0
2008-12-05	15:46:00	0
2008-12-05	15:47:00	0
2008-12-05	15:48:00	0
2008-12-05	15:49:00	0
2008-12-05	15:50:00	0
2008-12-05	15:51:00	0
2008-12-05	15:52:00	0
2008-12-05	15:53:00	0
2008-12-05	15:54:00	0
2008-12-05	15:55:00	0
2008-12-05	15:56:00	0
2008-12-05	15:57:00	0
2008-12-05	15:58:00	0
2008-12-05	15:59:00	0
2008-12-05	16:00:00	0
2008-12-05	16:01:00	0
2008-12-05	16:02:00	0
2008-12-05	16:03:00	0
2008-12-05	16:04:00	0
2008-12-05	16:05:00	0
2008-12-05	16:06:00	0
2008-12-05	16:07:00	0
2008-12-05	16:08:00	0
2008-12-05	16:09:00	0
2008-12-05	16:10:00	0
2008-12-05	16:11:00	0
2008-12-05	16:12:00	0
2008-12-05	16:13:00	0
2008-12-05	16:14:00	0
2008-12-05	16:15:00	0
2008-12-05	16:16:00	0
2008-12-05	16:17:00	0
2008-12-05	16:18:00	0
2008-12-05	16:19:00	0
2008-12-05	16:20:00	0
2008-12-05	16:21:00	0
2008-12-05	16:22:00	0
2008-12-05	16:23:00	0
2008-12-05	16:24:00	0
2008-12-05	16:25:00	0
2008-12-05	16:26:00	0
2008-12-05	16:27:00	0
2008-12-05	16:28:00	0
2008-12-05	16:29:00	0
2008-12-05	16:30:00	0
2008-12-05	16:31:00	0
2008-12-05	16:32:00	0
2008-12-05	16:33:00	0
2008-12-05	16:34:00	0
2008-12-05	16:35:00	0
2008-12-05	16:36:00	0
2008-12-05	16:37:00	0
2008-12-05	16:38:00	0
2008-12-05	16:39:00	0
2008-12-05	16:40:00	0
2008-12-05	16:41:00	0
2008-12-05	16:42:00	0
2008-12-05	16:43:00	0
2008-12-05	16:44:00	0
2008-12-05	16:45:00	0
2008-12-05	16:46:00	0
2008-12-05	16:47:00	0
2008-12-05	16:48:00	0
2008-12-05	16:49:00	0
2008-12-05	16:50:00	0
2008-12-05	16:51:00	0
2008-12-05	16:52:00	0
2008-12-05	16:53:00	0
2008-12-05	16:54:00	0
2008-12-05	16:55:00	0
2008-12-05	16:56:00	0
2008-12-05	16:57:00	0
2008-12-05	16:58:00	0
2008-12-05	16:59:00	0
2008-12-05	17:00:00	0	M
2008-12-05	17:01:00	6
2008-12-05	17:02:00	60
2008-12-05	17:03:00	121
2008-12-05	17:04:00	30
2008-12-05	17:05:00	6
2008-12-05	17:06:00	6
2008-12-05	17:07:00	0
2008-12-05	17:08:00	48
2008-12-05	17:09:00	60
2008-12-05	17:10:00	384
2008-12-05	17:11:00	1446
2008-12-05	17:12:00	481
2008-12-05	17:13:00	696
2008-12-05	17:14:00	319
2008-12-05	17:15:00	341
2008-12-05	17:16:00	207
2008-12-05	17:17:00	121
2008-12-05	17:18:00	42
2008-12-05	17:19:00	114
2008-12-05	17:20:00	85
2008-12-05	17:21:00	6
2008-12-05	17:22:00	0
2008-12-05	17:23:00	121
2008-12-05	17:24:00	42
2008-12-05	17:25:00	66
2008-12-05	17:26:00	42
2008-12-05	17:27:00	0
2008-12-05	17:28:00	0
2008-12-05	17:29:00	36
2008-12-05	17:30:00	0
2008-12-05	17:31:00	60
2008-12-05	17:32:00	48
2008-12-05	17:33:00	0
2008-12-05	17:34:00	224
2008-12-05	17:35:00	190
2008-12-05	17:36:00	190
2008-12-05	17:37:00	157
2008-12-05	17:38:00	1031
2008-12-05	17:39:00	309
2008-12-05	17:40:00	319
2008-12-05	17:41:00	746
2008-12-05	17:42:00	157
2008-12-05	17:43:00	157
2008-12-05	17:44:00	520
2008-12-05	17:45:00	989
2008-12-05	17:46:00	1074
2008-12-05	17:47:00	150
2008-12-05	17:48:00	36
2008-12-05	17:49:00	157
2008-12-05	17:50:00	54
2008-12-05	17:51:00	121
2008-12-05	17:52:00	24
2008-12-05	17:53:00	6
2008-12-05	17:54:00	42
2008-12-05	17:55:00	215
2008-12-05	17:56:00	232
2008-12-05	17:57:00	1010
2008-12-05	17:58:00	1287
2008-12-05	17:59:00	199
2008-12-05	18:00:00	1503
2008-12-05	18:01:00	157
2008-12-05	18:02:00	92
2008-12-05	18:03:00	60
2008-12-05	18:04:00	66
2008-12-05	18:05:00	121
2008-12-05	18:06:00	60
2008-12-05	18:07:00	0
2008-12-05	18:08:00	0
2008-12-05	18:09:00	0
2008-12-05	18:10:00	0
2008-12-05	18:11:00	0
2008-12-05	18:12:00	48
2008-12-05	18:13:00	66
2008-12-05	18:14:00	0
2008-12-05	18:15:00	54
2008-12-05	18:16:00	0
2008-12-05	18:17:00	0
2008-12-05	18:18:00	36
2008-12-05	18:19:00	0
2008-12-05	18:20:00	0
2008-12-05	18:21:00	66
2008-12-05	18:22:00	48
2008-12-05	18:23:00	0
2008-12-05	18:24:00	121
2008-12-05	18:25:00	54
2008-12-05	18:26:00	72
2008-12-05	18:27:00	92
2008-12-05	18:28:00	106
2008-12-05	18:29:00	0
2008-12-05	18:30:00	0
2008-12-05	18:31:00	0
2008-12-05	18:32:00	0
2008-12-05	18:33:00	85
2008-12-05	18:34:00	30
2008-12-05	18:35:00	0
2008-12-05	18:36:00	0
2008-12-05	18:37:00	0
2008-12-05	18:38:00	0
2008-12-05	18:39:00	0
2008-12-05	18:40:00	0
2008-12-05	18:41:00	0
2008-12-05	18:42:00	114
2008-12-05	18:43:00	142
2008-12-05	18:44:00	54
2008-12-05	18:45:00	106
2008-12-05	18:46:00	48
2008-12-05	18:47:00	72
2008-12-05	18:48:00	54
2008-12-05	18:49:00	106
2008-12-05	18:50:00	92
2008-12-05	18:51:00	909
2008-12-05	18:52:00	24
2008-12-05	18:53:00	0
2008-12-05	18:54:00	0
2008-12-05	18:55:00	0
2008-12-05	18:56:00	54
2008-12-05	18:57:00	299
2008-12-05	18:58:00	242
2008-12-05	18:59:00	289
2008-12-05	19:00:00	468
2008-12-05	19:01:00	190
2008-12-05	19:02:00	121
2008-12-05	19:03:00	85
2008-12-05	19:04:00	0
2008-12-05	19:05:00	0
2008-12-05	19:06:00	42
2008-12-05	19:07:00	121
2008-12-05	19:08:00	232
2008-12-05	19:09:00	165
2008-12-05	19:10:00	99
2008-12-05	19:11:00	128
2008-12-05	19:12:00	289
2008-12-05	19:13:00	42
2008-12-05	19:14:00	182
2008-12-05	19:15:00	106
2008-12-05	19:16:00	12
2008-12-05	19:17:00	18
2008-12-05	19:18:00	36
2008-12-05	19:19:00	18
2008-12-05	19:20:00	42
2008-12-05	19:21:00	85
2008-12-05	19:22:00	0
2008-12-05	19:23:00	106
2008-12-05	19:24:00	42
2008-12-05	19:25:00	150
2008-12-05	19:26:00	6
2008-12-05	19:27:00	106
2008-12-05	19:28:00	92
2008-12-05	19:29:00	6
2008-12-05	19:30:00	157
2008-12-05	19:31:00	299
2008-12-05	19:32:00	92
2008-12-05	19:33:00	48
2008-12-05	19:34:00	18
2008-12-05	19:35:00	60
2008-12-05	19:36:00	114
2008-12-05	19:37:00	207
2008-12-05	19:38:00	251
2008-12-05	19:39:00	54
2008-12-05	19:40:00	173
2008-12-05	19:41:00	48
2008-12-05	19:42:00	78
2008-12-05	19:43:00	18
2008-12-05	19:44:00	12
2008-12-05	19:45:00	42
2008-12-05	19:46:00	106
2008-12-05	19:47:00	0
2008-12-05	19:48:00	121
2008-12-05	19:49:00	36
2008-12-05	19:50:00	142
2008-12-05	19:51:00	18
2008-12-05	19:52:00	309
2008-12-05	19:53:00	468
2008-12-05	19:54:00	1053
2008-12-05	19:55:00	261
2008-12-05	19:56:00	6
2008-12-05	19:57:00	0
2008-12-05	19:58:00	0
2008-12-05	19:59:00	36
2008-12-05	20:00:00	99
2008-12-05	20:01:00	6
2008-12-05	20:02:00	0
2008-12-05	20:03:00	242
2008-12-05	20:04:00	650
2008-12-05	20:05:00	604
2008-12-05	20:06:00	1365
2008-12-05	20:07:00	1120
2008-12-05	20:08:00	507
2008-12-05	20:09:00	713
2008-12-05	20:10:00	142
2008-12-05	20:11:00	2097
2008-12-05	20:12:00	1779
2008-12-05	20:13:00	798
2008-12-05	20:14:00	190
2008-12-05	20:15:00	834
2008-12-05	20:16:00	1846
2008-12-05	20:17:00	150
2008-12-05	20:18:00	157
2008-12-05	20:19:00	24
2008-12-05	20:20:00	481
2008-12-05	20:21:00	634
2008-12-05	20:22:00	42
2008-12-05	20:23:00	66
2008-12-05	20:24:00	99
2008-12-05	20:25:00	18
2008-12-05	20:26:00	92
2008-12-05	20:27:00	36
2008-12-05	20:28:00	36
2008-12-05	20:29:00	30
2008-12-05	20:30:00	106
2008-12-05	20:31:00	30
2008-12-05	20:32:00	0
2008-12-05	20:33:00	6
2008-12-05	20:34:00	0
2008-12-05	20:35:00	0
2008-12-05	20:36:00	0
2008-12-05	20:37:00	0
2008-12-05	20:38:00	0
2008-12-05	20:39:00	0
2008-12-05	20:40:00	0
2008-12-05	20:41:00	0
2008-12-05	20:42:00	18
2008-12-05	20:43:00	0
2008-12-05	20:44:00	0
2008-12-05	20:45:00	0
2008-12-05	20:46:00	0
2008-12-05	20:47:00	0
2008-12-05	20:48:00	0
2008-12-05	20:49:00	0
2008-12-05	20:50:00	0
2008-12-05	20:51:00	0
2008-12-05	20:52:00	0
2008-12-05	20:53:00	0
2008-12-05	20:54:00	0
2008-12-05	20:55:00	0
2008-12-05	20:56:00	0
2008-12-05	20:57:00	0
2008-12-05	20:58:00	142
2008-12-05	20:59:00	135
2008-12-05	21:00:00	54
2008-12-05	21:01:00	6
2008-12-05	21:02:00	30
2008-12-05	21:03:00	18
2008-12-05	21:04:00	0
2008-12-05	21:05:00	0
2008-12-05	21:06:00	0
2008-12-05	21:07:00	0
2008-12-05	21:08:00	42
2008-12-05	21:09:00	165
2008-12-05	21:10:00	165
2008-12-05	21:11:00	199
2008-12-05	21:12:00	12
2008-12-05	21:13:00	48
2008-12-05	21:14:00	0
2008-12-05	21:15:00	173
2008-12-05	21:16:00	99
2008-12-05	21:17:00	319
2008-12-05	21:18:00	173
2008-12-05	21:19:00	48
2008-12-05	21:20:00	114
2008-12-05	21:21:00	128
2008-12-05	21:22:00	215
2008-12-05	21:23:00	66
2008-12-05	21:24:00	0
2008-12-05	21:25:00	24
2008-12-05	21:26:00	0
2008-12-05	21:27:00	0
2008-12-05	21:28:00	0
2008-12-05	21:29:00	142
2008-12-05	21:30:00	289
2008-12-05	21:31:00	0
2008-12-05	21:32:00	24
2008-12-05	21:33:00	0
2008-12-05	21:34:00	0
2008-12-05	21:35:00	949
2008-12-05	21:36:00	251
2008-12-05	21:37:00	142
2008-12-05	21:38:00	36
2008-12-05	21:39:00	6
2008-12-05	21:40:00	92
2008-12-05	21:41:00	18
2008-12-05	21:42:00	0
2008-12-05	21:43:00	0
2008-12-05	21:44:00	0
2008-12-05	21:45:00	0
2008-12-05	21:46:00	36
2008-12-05	21:47:00	0
2008-12-05	21:48:00	36
2008-12-05	21:49:00	798
2008-12-05	21:50:00	199
2008-12-05	21:51:00	408
2008-12-05	21:52:00	261
2008-12-05	21:53:00	72
2008-12-05	21:54:00	106
2008-12-05	21:55:00	66
2008-12-05	21:56:00	251
2008-12-05	21:57:00	78
2008-12-05	21:58:00	420
2008-12-05	21:59:00	72
2008-12-05	22:00:00	0
2008-12-05	22:01:00	0
2008-12-05	22:02:00	6
2008-12-05	22:03:00	0
2008-12-05	22:04:00	173
2008-12-05	22:05:00	48
2008-12-05	22:06:00	6
2008-12-05	22:07:00	36
2008-12-05	22:08:00	54
2008-12-05	22:09:00	0
2008-12-05	22:10:00	0
2008-12-05	22:11:00	0
2008-12-05	22:12:00	0
2008-12-05	22:13:00	12
2008-12-05	22:14:00	0
2008-12-05	22:15:00	0
2008-12-05	22:16:00	0
2008-12-05	22:17:00	0
2008-12-05	22:18:00	0
2008-12-05	22:19:00	0
2008-12-05	22:20:00	0
2008-12-05	22:21:00	0
2008-12-05	22:22:00	0
2008-12-05	22:23:00	0
2008-12-05	22:24:00	0
2008-12-05	22:25:00	0
2008-12-05	22:26:00	0
2008-12-05	22:27:00	0
2008-12-05	22:28:00	0
2008-12-05	22:29:00	0
2008-12-05	22:30:00	0
2008-12-05	22:31:00	0
2008-12-05	22:32:00	0
2008-12-05	22:33:00	0
2008-12-05	22:34:00	0
2008-12-05	22:35:00	0
2008-12-05	22:36:00	0
2008-12-05	22:37:00	106
2008-12-05	22:38:00	0
2008-12-05	22:39:00	0
2008-12-05	22:40:00	0
2008-12-05	22:41:00	0
2008-12-05	22:42:00	0
2008-12-05	22:43:00	0
2008-12-05	22:44:00	0
2008-12-05	22:45:00	0
2008-12-05	22:46:00	0
2008-12-05	22:47:00	36
2008-12-05	22:48:00	0
2008-12-05	22:49:00	0
2008-12-05	22:50:00	0
2008-12-05	22:51:00	0
2008-12-05	22:52:00	0
2008-12-05	22:53:00	0
2008-12-05	22:54:00	0
2008-12-05	22:55:00	0
2008-12-05	22:56:00	0
2008-12-05	22:57:00	0
2008-12-05	22:58:00	0
2008-12-05	22:59:00	0
2008-12-05	23:00:00	0
2008-12-05	23:01:00	0
2008-12-05	23:02:00	0
2008-12-05	23:03:00	0
2008-12-05	23:04:00	0
2008-12-05	23:05:00	0
2008-12-05	23:06:00	0
2008-12-05	23:07:00	0
2008-12-05	23:08:00	0
2008-12-05	23:09:00	0
2008-12-05	23:10:00	0
2008-12-05	23:11:00	0
2008-12-05	23:12:00	0
2008-12-05	23:13:00	24
2008-12-05	23:14:00	121
2008-12-05	23:15:00	6
2008-12-05	23:16:00	6
2008-12-05	23:17:00	12
2008-12-05	23:18:00	215
2008-12-05	23:19:00	30
2008-12-05	23:20:00	12
2008-12-05	23:21:00	60
2008-12-05	23:22:00	12
2008-12-05	23:23:00	0
2008-12-05	23:24:00	0
2008-12-05	23:25:00	0
2008-12-05	23:26:00	0
2008-12-05	23:27:00	0
2008-12-05	23:28:00	0
2008-12-05	23:29:00	0
2008-12-05	23:30:00	0
2008-12-05	23:31:00	0
2008-12-05	23:32:00	0
2008-12-05	23:33:00	0
2008-12-05	23:34:00	0
2008-12-05	23:35:00	0
2008-12-05	23:36:00	0
2008-12-05	23:37:00	0
2008-12-05	23:38:00	0
2008-12-05	23:39:00	0
2008-12-05	23:40:00	0
2008-12-05	23:41:00	0
2008-12-05	23:42:00	0
2008-12-05	23:43:00	0
2008-12-05	23:44:00	0
2008-12-05	23:45:00	0
2008-12-05	23:46:00	0
2008-12-05	23:47:00	0
2008-12-05	23:48:00	0
2008-12-05	23:49:00	0
2008-12-05	23:50:00	0
2008-12-05	23:51:00	0
2008-12-05	23:52:00	0
2008-12-05	23:53:00	0
2008-12-05	23:54:00	0
2008-12-05	23:55:00	0
2008-12-05	23:56:00	0
2008-12-05	23:57:00	0
2008-12-05	23:58:00	0
2008-12-05	23:59:00	0
2008-12-06	00:00:00	0
2008-12-06	00:01:00	0
2008-12-06	00:02:00	0
2008-12-06	00:03:00	0
2008-12-06	00:04:00	0
2008-12-06	00:05:00	0
2008-12-06	00:06:00	0
2008-12-06	00:07:00	0
2008-12-06	00:08:00	0
2008-12-06	00:09:00	0
2008-12-06	00:10:00	0
2008-12-06	00:11:00	0
2008-12-06	00:12:00	0
2008-12-06	00:13:00	0
2008-12-06	00:14:00	0
2008-12-06	00:15:00	0
2008-12-06	00:16:00	0
2008-12-06	00:17:00	0
2008-12-06	00:18:00	0
2008-12-06	00:19:00	0
2008-12-06	00:20:00	0
2008-12-06	00:21:00	0
2008-12-06	00:22:00	0
2008-12-06	00:23:00	0
2008-12-06	00:24:00	0
2008-12-06	00:25:00	0
2008-12-06	00:26:00	0
2008-12-06	00:27:00	0
2008-12-06	00:28:00	0
2008-12-06	00:29:00	0
2008-12-06	00:30:00	0
2008-12-06	00:31:00	0
2008-12-06	00:32:00	0
2008-12-06	00:33:00	0
2008-12-06	00:34:00	0
2008-12-06	00:35:00	0
2008-12-06	00:36:00	0
2008-12-06	00:37:00	0
2008-12-06	00:38:00	0
2008-12-06	00:39:00	0
2008-12-06	00:40:00	0
2008-12-06	00:41:00	0
2008-12-06	00:42:00	0
2008-12-06	00:43:00	0
2008-12-06	00:44:00	0
2008-12-06	00:45:00	0
2008-12-06	00:46:00	0
2008-12-06	00:47:00	0
2008-12-06	00:48:00	0
2008-12-06	00:49:00	0
2008-12-06	00:50:00	0
2008-12-06	00:51:00	0
2008-12-06	00:52:00	0
2008-12-06	00:53:00	0
2008-12-06	00:54:00	0
2008-12-06	00:55:00	42
2008-12-06	00:56:00	0
2008-12-06	00:57:00	0
2008-12-06	00:58:00	0
2008-12-06	00:59:00	0
2008-12-06	01:00:00	0
2008-12-06	01:01:00	0
2008-12-06	01:02:00	0
2008-12-06	01:03:00	0
2008-12-06	01:04:00	0
2008-12-06	01:05:00	6
2008-12-06	01:06:00	0
2008-12-06	01:07:00	0
2008-12-06	01:08:00	0
2008-12-06	01:09:00	0
2008-12-06	01:10:00	0
2008-12-06	01:11:00	0
2008-12-06	01:12:00	0
2008-12-06	01:13:00	0
2008-12-06	01:14:00	0
2008-12-06	01:15:00	0
2008-12-06	01:16:00	0
2008-12-06	01:17:00	0
2008-12-06	01:18:00	0
2008-12-06	01:19:00	0
2008-12-06	01:20:00	0
2008-12-06	01:21:00	0
2008-12-06	01:22:00	0
2008-12-06	01:23:00	0
2008-12-06	01:24:00	0
2008-12-06	01:25:00	0
2008-12-06	01:26:00	0
2008-12-06	01:27:00	0
2008-12-06	01:28:00	0
2008-12-06	01:29:00	0
2008-12-06	01:30:00	0
2008-12-06	01:31:00	0
2008-12-06	01:32:00	0
2008-12-06	01:33:00	0
2008-12-06	01:34:00	0
2008-12-06	01:35:00	0
2008-12-06	01:36:00	6
2008-12-06	01:37:00	0
2008-12-06	01:38:00	0
2008-12-06	01:39:00	0
2008-12-06	01:40:00	0
2008-12-06	01:41:00	0
2008-12-06	01:42:00	0
2008-12-06	01:43:00	0
2008-12-06	01:44:00	0
2008-12-06	01:45:00	0
2008-12-06	01:46:00	0
2008-12-06	01:47:00	0
2008-12-06	01:48:00	0
2008-12-06	01:49:00	0
2008-12-06	01:50:00	0
2008-12-06	01:51:00	0
2008-12-06	01:52:00	0
2008-12-06	01:53:00	0
2008-12-06	01:54:00	0
2008-12-06	01:55:00	0
2008-12-06	01:56:00	0
2008-12-06	01:57:00	0
2008-12-06	01:58:00	0
2008-12-06	01:59:00	0
2008-12-06	02:00:00	0
2008-12-06	02:01:00	0
2008-12-06	02:02:00	0
2008-12-06	02:03:00	0
2008-12-06	02:04:00	0
2008-12-06	02:05:00	0
2008-12-06	02:06:00	0
2008-12-06	02:07:00	0
2008-12-06	02:08:00	0
2008-12-06	02:09:00	0
2008-12-06	02:10:00	0
2008-12-06	02:11:00	0
2008-12-06	02:12:00	0
2008-12-06	02:13:00	0
2008-12-06	02:14:00	0
2008-12-06	02:15:00	0
2008-12-06	02:16:00	0
2008-12-06	02:17:00	0
2008-12-06	02:18:00	0
2008-12-06	02:19:00	0
2008-12-06	02:20:00	0
2008-12-06	02:21:00	0
2008-12-06	02:22:00	0
2008-12-06	02:23:00	0
2008-12-06	02:24:00	0
2008-12-06	02:25:00	0
2008-12-06	02:26:00	0
2008-12-06	02:27:00	0
2008-12-06	02:28:00	0
2008-12-06	02:29:00	0
2008-12-06	02:30:00	0
2008-12-06	02:31:00	0
2008-12-06	02:32:00	0
2008-12-06	02:33:00	0
2008-12-06	02:34:00	0
2008-12-06	02:35:00	0
2008-12-06	02:36:00	0
2008-12-06	02:37:00	0
2008-12-06	02:38:00	0
2008-12-06	02:39:00	0
2008-12-06	02:40:00	0
2008-12-06	02:41:00	0
2008-12-06	02:42:00	0
2008-12-06	02:43:00	85
2008-12-06	02:44:00	6
2008-12-06	02:45:00	0
2008-12-06	02:46:00	0
2008-12-06	02:47:00	0
2008-12-06	02:48:00	0
2008-12-06	02:49:00	0
2008-12-06	02:50:00	0
2008-12-06	02:51:00	0
2008-12-06	02:52:00	0
2008-12-06	02:53:00	0
2008-12-06	02:54:00	0
2008-12-06	02:55:00	0
2008-12-06	02:56:00	0
2008-12-06	02:57:00	0
2008-12-06	02:58:00	0
2008-12-06	02:59:00	0
2008-12-06	03:00:00	0
2008-12-06	03:01:00	0
2008-12-06	03:02:00	0
2008-12-06	03:03:00	0
2008-12-06	03:04:00	0
2008-12-06	03:05:00	0
2008-12-06	03:06:00	0
2008-12-06	03:07:00	0
2008-12-06	03:08:00	0
2008-12-06	03:09:00	0
2008-12-06	03:10:00	0
2008-12-06	03:11:00	0
2008-12-06	03:12:00	0
2008-12-06	03:13:00	0
2008-12-06	03:14:00	0
2008-12-06	03:15:00	0
2008-12-06	03:16:00	0
2008-12-06	03:17:00	0
2008-12-06	03:18:00	6
2008-12-06	03:19:00	24
2008-12-06	03:20:00	0
2008-12-06	03:21:00	0
2008-12-06	03:22:00	0
2008-12-06	03:23:00	0
2008-12-06	03:24:00	0
2008-12-06	03:25:00	0
2008-12-06	03:26:00	0
2008-12-06	03:27:00	0
2008-12-06	03:28:00	0
2008-12-06	03:29:00	0
2008-12-06	03:30:00	0
2008-12-06	03:31:00	0
2008-12-06	03:32:00	0
2008-12-06	03:33:00	0
2008-12-06	03:34:00	36
2008-12-06	03:35:00	0
2008-12-06	03:36:00	0
2008-12-06	03:37:00	0
2008-12-06	03:38:00	0
2008-12-06	03:39:00	0
2008-12-06	03:40:00	0
2008-12-06	03:41:00	0
2008-12-06	03:42:00	0
2008-12-06	03:43:00	0
2008-12-06	03:44:00	0
2008-12-06	03:45:00	0
2008-12-06	03:46:00	0
2008-12-06	03:47:00	0
2008-12-06	03:48:00	0
2008-12-06	03:49:00	0
2008-12-06	03:50:00	0
2008-12-06	03:51:00	0
2008-12-06	03:52:00	0
2008-12-06	03:53:00	0
2008-12-06	03:54:00	0
2008-12-06	03:55:00	0
2008-12-06	03:56:00	0
2008-12-06	03:57:00	0
2008-12-06	03:58:00	0
2008-12-06	03:59:00	0
2008-12-06	04:00:00	0
2008-12-06	04:01:00	0
2008-12-06	04:02:00	0
2008-12-06	04:03:00	0
2008-12-06	04:04:00	0
2008-12-06	04:05:00	0
2008-12-06	04:06:00	0
2008-12-06	04:07:00	0
2008-12-06	04:08:00	0
2008-12-06	04:09:00	0
2008-12-06	04:10:00	0
2008-12-06	04:11:00	0
2008-12-06	04:12:00	0
2008-12-06	04:13:00	0
2008-12-06	04:14:00	42
2008-12-06	04:15:00	135
2008-12-06	04:16:00	0
2008-12-06	04:17:00	0
2008-12-06	04:18:00	0
2008-12-06	04:19:00	0
2008-12-06	04:20:00	0
2008-12-06	04:21:00	12
2008-12-06	04:22:00	0
2008-12-06	04:23:00	0
2008-12-06	04:24:00	0
2008-12-06	04:25:00	0
2008-12-06	04:26:00	0
2008-12-06	04:27:00	0
2008-12-06	04:28:00	0
2008-12-06	04:29:00	0
2008-12-06	04:30:00	0
2008-12-06	04:31:00	0
2008-12-06	04:32:00	0
2008-12-06	04:33:00	0
2008-12-06	04:34:00	0
2008-12-06	04:35:00	0
2008-12-06	04:36:00	0
2008-12-06	04:37:00	0
2008-12-06	04:38:00	0
2008-12-06	04:39:00	0
2008-12-06	04:40:00	0
2008-12-06	04:41:00	0
2008-12-06	04:42:00	0
2008-12-06	04:43:00	0
2008-12-06	04:44:00	0
2008-12-06	04:45:00	0
2008-12-06	04:46:00	0
2008-12-06	04:47:00	0
2008-12-06	04:48:00	0
2008-12-06	04:49:00	0
2008-12-06	04:50:00	0
2008-12-06	04:51:00	0
2008-12-06	04:52:00	0
2008-12-06	04:53:00	0
2008-12-06	04:54:00	0
2008-12-06	04:55:00	0
2008-12-06	04:56:00	24
2008-12-06	04:57:00	30
2008-12-06	04:58:00	0
2008-12-06	04:59:00	6
2008-12-06	05:00:00	24
2008-12-06	05:01:00	0
2008-12-06	05:02:00	0
2008-12-06	05:03:00	0
2008-12-06	05:04:00	12
2008-12-06	05:05:00	0
2008-12-06	05:06:00	24
2008-12-06	05:07:00	24
2008-12-06	05:08:00	0
2008-12-06	05:09:00	0
2008-12-06	05:10:00	0
2008-12-06	05:11:00	0
2008-12-06	05:12:00	0
2008-12-06	05:13:00	0
2008-12-06	05:14:00	0
2008-12-06	05:15:00	0
2008-12-06	05:16:00	0
2008-12-06	05:17:00	0
2008-12-06	05:18:00	0
2008-12-06	05:19:00	0
2008-12-06	05:20:00	0
2008-12-06	05:21:00	0
2008-12-06	05:22:00	0
2008-12-06	05:23:00	0
2008-12-06	05:24:00	0
2008-12-06	05:25:00	0
2008-12-06	05:26:00	0
2008-12-06	05:27:00	0
2008-12-06	05:28:00	0
2008-12-06	05:29:00	0
2008-12-06	05:30:00	0
2008-12-06	05:31:00	0
2008-12-06	05:32:00	0
2008-12-06	05:33:00	0
2008-12-06	05:34:00	0
2008-12-06	05:35:00	0
2008-12-06	05:36:00	0
2008-12-06	05:37:00	0
2008-12-06	05:38:00	0
2008-12-06	05:39:00	0
2008-12-06	05:40:00	36
2008-12-06	05:41:00	0
2008-12-06	05:42:00	0
2008-12-06	05:43:00	0
2008-12-06	05:44:00	0
2008-12-06	05:45:00	0
2008-12-06	05:46:00	0
2008-12-06	05:47:00	0
2008-12-06	05:48:00	0
2008-12-06	05:49:00	0
2008-12-06	05:50:00	0
2008-12-06	05:51:00	0
2008-12-06	05:52:00	0
2008-12-06	05:53:00	0
2008-12-06	05:54:00	0
2008-12-06	05:55:00	6
2008-12-06	05:56:00	0
2008-12-06	05:57:00	0
2008-12-06	05:58:00	0
2008-12-06	05:59:00	0
2008-12-06	06:00:00	0
2008-12-06	06:01:00	0
2008-12-06	06:02:00	0
2008-12-06	06:03:00	0
2008-12-06	06:04:00	0
2008-12-06	06:05:00	0
2008-12-06	06:06:00	0
2008-12-06	06:07:00	0
2008-12-06	06:08:00	0
2008-12-06	06:09:00	0
2008-12-06	06:10:00	0
2008-12-06	06:11:00	0
2008-12-06	06:12:00	0
2008-12-06	06:13:00	0
2008-12-06	06:14:00	0
2008-12-06	06:15:00	0
2008-12-06	06:16:00	0
2008-12-06	06:17:00	0
2008-12-06	06:18:00	0
2008-12-06	06:19:00	0
2008-12-06	06:20:00	0
2008-12-06	06:21:00	0
2008-12-06	06:22:00	0
2008-12-06	06:23:00	0
2008-12-06	06:24:00	0
2008-12-06	06:25:00	0
2008-12-06	06:26:00	0
2008-12-06	06:27:00	0
2008-12-06	06:28:00	0
2008-12-06	06:29:00	0
2008-12-06	06:30:00	0
2008-12-06	06:31:00	0
2008-12-06	06:32:00	0
2008-12-06	06:33:00	0
2008-12-06	06:34:00	0
2008-12-06	06:35:00	0
2008-12-06	06:36:00	0
2008-12-06	06:37:00	0
2008-12-06	06:38:00	0
2008-12-06	06:39:00	12
2008-12-06	06:40:00	30
2008-12-06	06:41:00	0
2008-12-06	06:42:00	0
2008-12-06	06:43:00	0
2008-12-06	06:44:00	0
2008-12-06	06:45:00	0
2008-12-06	06:46:00	0
2008-12-06	06:47:00	0
2008-12-06	06:48:00	0
2008-12-06	06:49:00	0
2008-12-06	06:50:00	0
2008-12-06	06:51:00	0
2008-12-06	06:52:00	0
2008-12-06	06:53:00	0
2008-12-06	06:54:00	0
2008-12-06	06:55:00	0
2008-12-06	06:56:00	0
2008-12-06	06:57:00	0
2008-12-06	06:58:00	0
2008-12-06	06:59:00	0
2008-12-06	07:00:00	0
2008-12-06	07:01:00	0
2008-12-06	07:02:00	0
2008-12-06	07:03:00	0
2008-12-06	07:04:00	0
2008-12-06	07:05:00	0
2008-12-06	07:06:00	0
2008-12-06	07:07:00	0
2008-12-06	07:08:00	0
2008-12-06	07:09:00	0
2008-12-06	07:10:00	0
2008-12-06	07:11:00	0
2008-12-06	07:12:00	0
2008-12-06	07:13:00	0
2008-12-06	07:14:00	0
2008-12-06	07:15:00	0
2008-12-06	07:16:00	0
2008-12-06	07:17:00	0
2008-12-06	07:18:00	0
2008-12-06	07:19:00	72
2008-12-06	07:20:00	121
2008-12-06	07:21:00	0
2008-12-06	07:22:00	0
2008-12-06	07:23:00	0
2008-12-06	07:24:00	66
2008-12-06	07:25:00	0
2008-12-06	07:26:00	0
2008-12-06	07:27:00	0
2008-12-06	07:28:00	0
2008-12-06	07:29:00	0
2008-12-06	07:30:00	0
2008-12-06	07:31:00	0
2008-12-06	07:32:00	0
2008-12-06	07:33:00	0
2008-12-06	07:34:00	0
2008-12-06	07:35:00	0
2008-12-06	07:36:00	0
2008-12-06	07:37:00	0
2008-12-06	07:38:00	0
2008-12-06	07:39:00	0
2008-12-06	07:40:00	0
2008-12-06	07:41:00	0
2008-12-06	07:42:00	0
2008-12-06	07:43:00	0
2008-12-06	07:44:00	0
2008-12-06	07:45:00	0
2008-12-06	07:46:00	0
2008-12-06	07:47:00	0
2008-12-06	07:48:00	0
2008-12-06	07:49:00	0
2008-12-06	07:50:00	0
2008-12-06	07:51:00	0
2008-12-06	07:52:00	0
2008-12-06	07:53:00	0
2008-12-06	07:54:00	0
2008-12-06	07:55:00	0
2008-12-06	07:56:00	0
2008-12-06	07:57:00	0
2008-12-06	07:58:00	0
2008-12-06	07:59:00	0
2008-12-06	08:00:00	0
2008-12-06	08:01:00	0
2008-12-06	08:02:00	0
2008-12-06	08:03:00	0
2008-12-06	08:04:00	0
2008-12-06	08:05:00	66
2008-12-06	08:06:00	36
2008-12-06	08:07:00	173
2008-12-06	08:08:00	72
2008-12-06	08:09:00	12
2008-12-06	08:10:00	18
2008-12-06	08:11:00	0
2008-12-06	08:12:00	0
2008-12-06	08:13:00	12
2008-12-06	08:14:00	444
2008-12-06	08:15:00	242
2008-12-06	08:16:00	780
2008-12-06	08:17:00	352
2008-12-06	08:18:00	0
2008-12-06	08:19:00	60
2008-12-06	08:20:00	92
2008-12-06	08:21:00	30
2008-12-06	08:22:00	0
2008-12-06	08:23:00	0
2008-12-06	08:24:00	18
2008-12-06	08:25:00	24
2008-12-06	08:26:00	575
2008-12-06	08:27:00	251
2008-12-06	08:28:00	251
2008-12-06	08:29:00	730
2008-12-06	08:30:00	1683
2008-12-06	08:31:00	2506
2008-12-06	08:32:00	520
2008-12-06	08:33:00	834
2008-12-06	08:34:00	730
2008-12-06	08:35:00	1951
2008-12-06	08:36:00	1531
2008-12-06	08:37:00	1714
2008-12-06	08:38:00	1881
2008-12-06	08:39:00	1339
2008-12-06	08:40:00	1531
2008-12-06	08:41:00	547
2008-12-06	08:42:00	547
2008-12-06	08:43:00	1237
2008-12-06	08:44:00	665
2008-12-06	08:45:00	444
2008-12-06	08:46:00	352
2008-12-06	08:47:00	730
2008-12-06	08:48:00	373
2008-12-06	08:49:00	384
2008-12-06	08:50:00	270
2008-12-06	08:51:00	182
2008-12-06	08:52:00	341
2008-12-06	08:53:00	261
2008-12-06	08:54:00	270
2008-12-06	08:55:00	270
2008-12-06	08:56:00	106
2008-12-06	08:57:00	618
2008-12-06	08:58:00	534
2008-12-06	08:59:00	60
2008-12-06	09:00:00	150
2008-12-06	09:01:00	1237
2008-12-06	09:02:00	696
2008-12-06	09:03:00	1683
2008-12-06	09:04:00	2213
2008-12-06	09:05:00	1391
2008-12-06	09:06:00	798
2008-12-06	09:07:00	432
2008-12-06	09:08:00	92
[truncated: 19,611 more rows]

## Sheet: 12.19.08
Actogram, Copy Raw Data, All Days
Identity:	Barley
Filename:	E:\Active Research Files\meloxicam titre canine\cases\barley\Barley 12.19.08.AWC
Gender:	M
Age:	11
Height:	25.4 cm	10.0 in
Weight:	37.4 kg	82.5 lbs
Start Date:	19-Dec-2008 (Fri)
Start Time:	17:00:00
Interval:	1.00 mins
Date Stamp:	Time Stamp:	Activity Data:	Marker Press:
2008-12-19	00:00:00	0
2008-12-19	00:01:00	0
2008-12-19	00:02:00	0
2008-12-19	00:03:00	0
2008-12-19	00:04:00	0
2008-12-19	00:05:00	0
2008-12-19	00:06:00	0
2008-12-19	00:07:00	0
2008-12-19	00:08:00	0
2008-12-19	00:09:00	0
2008-12-19	00:10:00	0
2008-12-19	00:11:00	0
2008-12-19	00:12:00	0
2008-12-19	00:13:00	0
2008-12-19	00:14:00	0
2008-12-19	00:15:00	0
2008-12-19	00:16:00	0
2008-12-19	00:17:00	0
2008-12-19	00:18:00	0
2008-12-19	00:19:00	0
2008-12-19	00:20:00	0
2008-12-19	00:21:00	0
2008-12-19	00:22:00	0
2008-12-19	00:23:00	0
2008-12-19	00:24:00	0
2008-12-19	00:25:00	0
2008-12-19	00:26:00	0
2008-12-19	00:27:00	0
2008-12-19	00:28:00	0
2008-12-19	00:29:00	0
2008-12-19	00:30:00	0
2008-12-19	00:31:00	0
2008-12-19	00:32:00	0
2008-12-19	00:33:00	0
2008-12-19	00:34:00	0
2008-12-19	00:35:00	0
2008-12-19	00:36:00	0
2008-12-19	00:37:00	0
2008-12-19	00:38:00	0
2008-12-19	00:39:00	0
2008-12-19	00:40:00	0
2008-12-19	00:41:00	0
2008-12-19	00:42:00	0
2008-12-19	00:43:00	0
2008-12-19	00:44:00	0
2008-12-19	00:45:00	0
2008-12-19	00:46:00	0
2008-12-19	00:47:00	0
2008-12-19	00:48:00	0
2008-12-19	00:49:00	0
2008-12-19	00:50:00	0
2008-12-19	00:51:00	0
2008-12-19	00:52:00	0
2008-12-19	00:53:00	0
2008-12-19	00:54:00	0
2008-12-19	00:55:00	0
2008-12-19	00:56:00	0
2008-12-19	00:57:00	0
2008-12-19	00:58:00	0
2008-12-19	00:59:00	0
2008-12-19	01:00:00	0
2008-12-19	01:01:00	0
2008-12-19	01:02:00	0
2008-12-19	01:03:00	0
2008-12-19	01:04:00	0
2008-12-19	01:05:00	0
2008-12-19	01:06:00	0
2008-12-19	01:07:00	0
2008-12-19	01:08:00	0
2008-12-19	01:09:00	0
2008-12-19	01:10:00	0
2008-12-19	01:11:00	0
2008-12-19	01:12:00	0
2008-12-19	01:13:00	0
2008-12-19	01:14:00	0
2008-12-19	01:15:00	0
2008-12-19	01:16:00	0
2008-12-19	01:17:00	0
2008-12-19	01:18:00	0
2008-12-19	01:19:00	0
2008-12-19	01:20:00	0
2008-12-19	01:21:00	0
2008-12-19	01:22:00	0
2008-12-19	01:23:00	0
2008-12-19	01:24:00	0
2008-12-19	01:25:00	0
2008-12-19	01:26:00	0
2008-12-19	01:27:00	0
2008-12-19	01:28:00	0
2008-12-19	01:29:00	0
2008-12-19	01:30:00	0
2008-12-19	01:31:00	0
2008-12-19	01:32:00	0
2008-12-19	01:33:00	0
2008-12-19	01:34:00	0
2008-12-19	01:35:00	0
2008-12-19	01:36:00	0
2008-12-19	01:37:00	0
2008-12-19	01:38:00	0
2008-12-19	01:39:00	0
2008-12-19	01:40:00	0
2008-12-19	01:41:00	0
2008-12-19	01:42:00	0
2008-12-19	01:43:00	0
2008-12-19	01:44:00	0
2008-12-19	01:45:00	0
2008-12-19	01:46:00	0
2008-12-19	01:47:00	0
2008-12-19	01:48:00	0
2008-12-19	01:49:00	0
2008-12-19	01:50:00	0
2008-12-19	01:51:00	0
2008-12-19	01:52:00	0
2008-12-19	01:53:00	0
2008-12-19	01:54:00	0
2008-12-19	01:55:00	0
2008-12-19	01:56:00	0
2008-12-19	01:57:00	0
2008-12-19	01:58:00	0
2008-12-19	01:59:00	0
2008-12-19	02:00:00	0
2008-12-19	02:01:00	0
2008-12-19	02:02:00	0
2008-12-19	02:03:00	0
2008-12-19	02:04:00	0
2008-12-19	02:05:00	0
2008-12-19	02:06:00	0
2008-12-19	02:07:00	0
2008-12-19	02:08:00	0
2008-12-19	02:09:00	0
2008-12-19	02:10:00	0
2008-12-19	02:11:00	0
2008-12-19	02:12:00	0
2008-12-19	02:13:00	0
2008-12-19	02:14:00	0
2008-12-19	02:15:00	0
2008-12-19	02:16:00	0
2008-12-19	02:17:00	0
2008-12-19	02:18:00	0
2008-12-19	02:19:00	0
2008-12-19	02:20:00	0
2008-12-19	02:21:00	0
2008-12-19	02:22:00	0
2008-12-19	02:23:00	0
2008-12-19	02:24:00	0
2008-12-19	02:25:00	0
2008-12-19	02:26:00	0
2008-12-19	02:27:00	0
2008-12-19	02:28:00	0
2008-12-19	02:29:00	0
2008-12-19	02:30:00	0
2008-12-19	02:31:00	0
2008-12-19	02:32:00	0
2008-12-19	02:33:00	0
2008-12-19	02:34:00	0
2008-12-19	02:35:00	0
2008-12-19	02:36:00	0
2008-12-19	02:37:00	0
2008-12-19	02:38:00	0
2008-12-19	02:39:00	0
2008-12-19	02:40:00	0
2008-12-19	02:41:00	0
2008-12-19	02:42:00	0
2008-12-19	02:43:00	0
2008-12-19	02:44:00	0
2008-12-19	02:45:00	0
2008-12-19	02:46:00	0
2008-12-19	02:47:00	0
2008-12-19	02:48:00	0
2008-12-19	02:49:00	0
2008-12-19	02:50:00	0
2008-12-19	02:51:00	0
2008-12-19	02:52:00	0
2008-12-19	02:53:00	0
2008-12-19	02:54:00	0
2008-12-19	02:55:00	0
2008-12-19	02:56:00	0
2008-12-19	02:57:00	0
2008-12-19	02:58:00	0
2008-12-19	02:59:00	0
2008-12-19	03:00:00	0
2008-12-19	03:01:00	0
2008-12-19	03:02:00	0
2008-12-19	03:03:00	0
2008-12-19	03:04:00	0
2008-12-19	03:05:00	0
2008-12-19	03:06:00	0
2008-12-19	03:07:00	0
2008-12-19	03:08:00	0
2008-12-19	03:09:00	0
2008-12-19	03:10:00	0
2008-12-19	03:11:00	0
2008-12-19	03:12:00	0
2008-12-19	03:13:00	0
2008-12-19	03:14:00	0
2008-12-19	03:15:00	0
2008-12-19	03:16:00	0
2008-12-19	03:17:00	0
2008-12-19	03:18:00	0
2008-12-19	03:19:00	0
2008-12-19	03:20:00	0
2008-12-19	03:21:00	0
2008-12-19	03:22:00	0
2008-12-19	03:23:00	0
2008-12-19	03:24:00	0
2008-12-19	03:25:00	0
2008-12-19	03:26:00	0
2008-12-19	03:27:00	0
2008-12-19	03:28:00	0
2008-12-19	03:29:00	0
2008-12-19	03:30:00	0
2008-12-19	03:31:00	0
2008-12-19	03:32:00	0
2008-12-19	03:33:00	0
2008-12-19	03:34:00	0
2008-12-19	03:35:00	0
2008-12-19	03:36:00	0
2008-12-19	03:37:00	0
2008-12-19	03:38:00	0
2008-12-19	03:39:00	0
2008-12-19	03:40:00	0
2008-12-19	03:41:00	0
2008-12-19	03:42:00	0
2008-12-19	03:43:00	0
2008-12-19	03:44:00	0
2008-12-19	03:45:00	0
2008-12-19	03:46:00	0
2008-12-19	03:47:00	0
2008-12-19	03:48:00	0
2008-12-19	03:49:00	0
2008-12-19	03:50:00	0
2008-12-19	03:51:00	0
2008-12-19	03:52:00	0
2008-12-19	03:53:00	0
2008-12-19	03:54:00	0
2008-12-19	03:55:00	0
2008-12-19	03:56:00	0
2008-12-19	03:57:00	0
2008-12-19	03:58:00	0
2008-12-19	03:59:00	0
2008-12-19	04:00:00	0
2008-12-19	04:01:00	0
2008-12-19	04:02:00	0
2008-12-19	04:03:00	0
2008-12-19	04:04:00	0
2008-12-19	04:05:00	0
2008-12-19	04:06:00	0
2008-12-19	04:07:00	0
2008-12-19	04:08:00	0
2008-12-19	04:09:00	0
2008-12-19	04:10:00	0
2008-12-19	04:11:00	0
2008-12-19	04:12:00	0
2008-12-19	04:13:00	0
2008-12-19	04:14:00	0
2008-12-19	04:15:00	0
2008-12-19	04:16:00	0
2008-12-19	04:17:00	0
2008-12-19	04:18:00	0
2008-12-19	04:19:00	0
2008-12-19	04:20:00	0
2008-12-19	04:21:00	0
2008-12-19	04:22:00	0
2008-12-19	04:23:00	0
2008-12-19	04:24:00	0
2008-12-19	04:25:00	0
2008-12-19	04:26:00	0
2008-12-19	04:27:00	0
2008-12-19	04:28:00	0
2008-12-19	04:29:00	0
2008-12-19	04:30:00	0
2008-12-19	04:31:00	0
2008-12-19	04:32:00	0
2008-12-19	04:33:00	0
2008-12-19	04:34:00	0
2008-12-19	04:35:00	0
2008-12-19	04:36:00	0
2008-12-19	04:37:00	0
2008-12-19	04:38:00	0
2008-12-19	04:39:00	0
2008-12-19	04:40:00	0
2008-12-19	04:41:00	0
2008-12-19	04:42:00	0
2008-12-19	04:43:00	0
2008-12-19	04:44:00	0
2008-12-19	04:45:00	0
2008-12-19	04:46:00	0
2008-12-19	04:47:00	0
2008-12-19	04:48:00	0
2008-12-19	04:49:00	0
2008-12-19	04:50:00	0
2008-12-19	04:51:00	0
2008-12-19	04:52:00	0
2008-12-19	04:53:00	0
2008-12-19	04:54:00	0
2008-12-19	04:55:00	0
2008-12-19	04:56:00	0
2008-12-19	04:57:00	0
2008-12-19	04:58:00	0
2008-12-19	04:59:00	0
2008-12-19	05:00:00	0
2008-12-19	05:01:00	0
2008-12-19	05:02:00	0
2008-12-19	05:03:00	0
2008-12-19	05:04:00	0
2008-12-19	05:05:00	0
2008-12-19	05:06:00	0
2008-12-19	05:07:00	0
2008-12-19	05:08:00	0
2008-12-19	05:09:00	0
2008-12-19	05:10:00	0
2008-12-19	05:11:00	0
2008-12-19	05:12:00	0
2008-12-19	05:13:00	0
2008-12-19	05:14:00	0
2008-12-19	05:15:00	0
2008-12-19	05:16:00	0
2008-12-19	05:17:00	0
2008-12-19	05:18:00	0
2008-12-19	05:19:00	0
2008-12-19	05:20:00	0
2008-12-19	05:21:00	0
2008-12-19	05:22:00	0
2008-12-19	05:23:00	0
2008-12-19	05:24:00	0
2008-12-19	05:25:00	0
2008-12-19	05:26:00	0
2008-12-19	05:27:00	0
2008-12-19	05:28:00	0
2008-12-19	05:29:00	0
2008-12-19	05:30:00	0
2008-12-19	05:31:00	0
2008-12-19	05:32:00	0
2008-12-19	05:33:00	0
2008-12-19	05:34:00	0
2008-12-19	05:35:00	0
2008-12-19	05:36:00	0
2008-12-19	05:37:00	0
2008-12-19	05:38:00	0
2008-12-19	05:39:00	0
2008-12-19	05:40:00	0
2008-12-19	05:41:00	0
2008-12-19	05:42:00	0
2008-12-19	05:43:00	0
2008-12-19	05:44:00	0
2008-12-19	05:45:00	0
2008-12-19	05:46:00	0
2008-12-19	05:47:00	0
2008-12-19	05:48:00	0
2008-12-19	05:49:00	0
2008-12-19	05:50:00	0
2008-12-19	05:51:00	0
2008-12-19	05:52:00	0
2008-12-19	05:53:00	0
2008-12-19	05:54:00	0
2008-12-19	05:55:00	0
2008-12-19	05:56:00	0
2008-12-19	05:57:00	0
2008-12-19	05:58:00	0
2008-12-19	05:59:00	0
2008-12-19	06:00:00	0
2008-12-19	06:01:00	0
2008-12-19	06:02:00	0
2008-12-19	06:03:00	0
2008-12-19	06:04:00	0
2008-12-19	06:05:00	0
2008-12-19	06:06:00	0
2008-12-19	06:07:00	0
2008-12-19	06:08:00	0
2008-12-19	06:09:00	0
2008-12-19	06:10:00	0
2008-12-19	06:11:00	0
2008-12-19	06:12:00	0
2008-12-19	06:13:00	0
2008-12-19	06:14:00	0
2008-12-19	06:15:00	0
2008-12-19	06:16:00	0
2008-12-19	06:17:00	0
2008-12-19	06:18:00	0
2008-12-19	06:19:00	0
2008-12-19	06:20:00	0
2008-12-19	06:21:00	0
2008-12-19	06:22:00	0
2008-12-19	06:23:00	0
2008-12-19	06:24:00	0
2008-12-19	06:25:00	0
2008-12-19	06:26:00	0
2008-12-19	06:27:00	0
2008-12-19	06:28:00	0
2008-12-19	06:29:00	0
2008-12-19	06:30:00	0
2008-12-19	06:31:00	0
2008-12-19	06:32:00	0
2008-12-19	06:33:00	0
2008-12-19	06:34:00	0
2008-12-19	06:35:00	0
2008-12-19	06:36:00	0
2008-12-19	06:37:00	0
2008-12-19	06:38:00	0
2008-12-19	06:39:00	0
2008-12-19	06:40:00	0
2008-12-19	06:41:00	0
2008-12-19	06:42:00	0
2008-12-19	06:43:00	0
2008-12-19	06:44:00	0
2008-12-19	06:45:00	0
2008-12-19	06:46:00	0
2008-12-19	06:47:00	0
2008-12-19	06:48:00	0
2008-12-19	06:49:00	0
2008-12-19	06:50:00	0
2008-12-19	06:51:00	0
2008-12-19	06:52:00	0
2008-12-19	06:53:00	0
2008-12-19	06:54:00	0
2008-12-19	06:55:00	0
2008-12-19	06:56:00	0
2008-12-19	06:57:00	0
2008-12-19	06:58:00	0
2008-12-19	06:59:00	0
2008-12-19	07:00:00	0
2008-12-19	07:01:00	0
2008-12-19	07:02:00	0
2008-12-19	07:03:00	0
2008-12-19	07:04:00	0
2008-12-19	07:05:00	0
2008-12-19	07:06:00	0
2008-12-19	07:07:00	0
2008-12-19	07:08:00	0
2008-12-19	07:09:00	0
2008-12-19	07:10:00	0
2008-12-19	07:11:00	0
2008-12-19	07:12:00	0
2008-12-19	07:13:00	0
2008-12-19	07:14:00	0
2008-12-19	07:15:00	0
2008-12-19	07:16:00	0
2008-12-19	07:17:00	0
2008-12-19	07:18:00	0
2008-12-19	07:19:00	0
2008-12-19	07:20:00	0
2008-12-19	07:21:00	0
2008-12-19	07:22:00	0
2008-12-19	07:23:00	0
2008-12-19	07:24:00	0
2008-12-19	07:25:00	0
2008-12-19	07:26:00	0
2008-12-19	07:27:00	0
2008-12-19	07:28:00	0
2008-12-19	07:29:00	0
2008-12-19	07:30:00	0
2008-12-19	07:31:00	0
2008-12-19	07:32:00	0
2008-12-19	07:33:00	0
2008-12-19	07:34:00	0
2008-12-19	07:35:00	0
2008-12-19	07:36:00	0
2008-12-19	07:37:00	0
2008-12-19	07:38:00	0
2008-12-19	07:39:00	0
2008-12-19	07:40:00	0
2008-12-19	07:41:00	0
2008-12-19	07:42:00	0
2008-12-19	07:43:00	0
2008-12-19	07:44:00	0
2008-12-19	07:45:00	0
2008-12-19	07:46:00	0
2008-12-19	07:47:00	0
2008-12-19	07:48:00	0
2008-12-19	07:49:00	0
2008-12-19	07:50:00	0
2008-12-19	07:51:00	0
2008-12-19	07:52:00	0
2008-12-19	07:53:00	0
2008-12-19	07:54:00	0
2008-12-19	07:55:00	0
2008-12-19	07:56:00	0
2008-12-19	07:57:00	0
2008-12-19	07:58:00	0
2008-12-19	07:59:00	0
2008-12-19	08:00:00	0
2008-12-19	08:01:00	0
2008-12-19	08:02:00	0
2008-12-19	08:03:00	0
2008-12-19	08:04:00	0
2008-12-19	08:05:00	0
2008-12-19	08:06:00	0
2008-12-19	08:07:00	0
2008-12-19	08:08:00	0
2008-12-19	08:09:00	0
2008-12-19	08:10:00	0
2008-12-19	08:11:00	0
2008-12-19	08:12:00	0
2008-12-19	08:13:00	0
2008-12-19	08:14:00	0
2008-12-19	08:15:00	0
2008-12-19	08:16:00	0
2008-12-19	08:17:00	0
2008-12-19	08:18:00	0
2008-12-19	08:19:00	0
2008-12-19	08:20:00	0
2008-12-19	08:21:00	0
2008-12-19	08:22:00	0
2008-12-19	08:23:00	0
2008-12-19	08:24:00	0
2008-12-19	08:25:00	0
2008-12-19	08:26:00	0
2008-12-19	08:27:00	0
2008-12-19	08:28:00	0
2008-12-19	08:29:00	0
2008-12-19	08:30:00	0
2008-12-19	08:31:00	0
2008-12-19	08:32:00	0
2008-12-19	08:33:00	0
2008-12-19	08:34:00	0
2008-12-19	08:35:00	0
2008-12-19	08:36:00	0
2008-12-19	08:37:00	0
2008-12-19	08:38:00	0
2008-12-19	08:39:00	0
2008-12-19	08:40:00	0
2008-12-19	08:41:00	0
2008-12-19	08:42:00	0
2008-12-19	08:43:00	0
2008-12-19	08:44:00	0
2008-12-19	08:45:00	0
2008-12-19	08:46:00	0
2008-12-19	08:47:00	0
2008-12-19	08:48:00	0
2008-12-19	08:49:00	0
2008-12-19	08:50:00	0
2008-12-19	08:51:00	0
2008-12-19	08:52:00	0
2008-12-19	08:53:00	0
2008-12-19	08:54:00	0
2008-12-19	08:55:00	0
2008-12-19	08:56:00	0
2008-12-19	08:57:00	0
2008-12-19	08:58:00	0
2008-12-19	08:59:00	0
2008-12-19	09:00:00	0
2008-12-19	09:01:00	0
2008-12-19	09:02:00	0
2008-12-19	09:03:00	0
2008-12-19	09:04:00	0
2008-12-19	09:05:00	0
2008-12-19	09:06:00	0
2008-12-19	09:07:00	0
2008-12-19	09:08:00	0
2008-12-19	09:09:00	0
2008-12-19	09:10:00	0
2008-12-19	09:11:00	0
2008-12-19	09:12:00	0
2008-12-19	09:13:00	0
2008-12-19	09:14:00	0
2008-12-19	09:15:00	0
2008-12-19	09:16:00	0
2008-12-19	09:17:00	0
2008-12-19	09:18:00	0
2008-12-19	09:19:00	0
2008-12-19	09:20:00	0
2008-12-19	09:21:00	0
2008-12-19	09:22:00	0
2008-12-19	09:23:00	0
2008-12-19	09:24:00	0
2008-12-19	09:25:00	0
2008-12-19	09:26:00	0
2008-12-19	09:27:00	0
2008-12-19	09:28:00	0
2008-12-19	09:29:00	0
2008-12-19	09:30:00	0
2008-12-19	09:31:00	0
2008-12-19	09:32:00	0
2008-12-19	09:33:00	0
2008-12-19	09:34:00	0
2008-12-19	09:35:00	0
2008-12-19	09:36:00	0
2008-12-19	09:37:00	0
2008-12-19	09:38:00	0
2008-12-19	09:39:00	0
2008-12-19	09:40:00	0
2008-12-19	09:41:00	0
2008-12-19	09:42:00	0
2008-12-19	09:43:00	0
2008-12-19	09:44:00	0
2008-12-19	09:45:00	0
2008-12-19	09:46:00	0
2008-12-19	09:47:00	0
2008-12-19	09:48:00	0
2008-12-19	09:49:00	0
2008-12-19	09:50:00	0
2008-12-19	09:51:00	0
2008-12-19	09:52:00	0
2008-12-19	09:53:00	0
2008-12-19	09:54:00	0
2008-12-19	09:55:00	0
2008-12-19	09:56:00	0
2008-12-19	09:57:00	0
2008-12-19	09:58:00	0
2008-12-19	09:59:00	0
2008-12-19	10:00:00	0
2008-12-19	10:01:00	0
2008-12-19	10:02:00	0
2008-12-19	10:03:00	0
2008-12-19	10:04:00	0
2008-12-19	10:05:00	0
2008-12-19	10:06:00	0
2008-12-19	10:07:00	0
2008-12-19	10:08:00	0
2008-12-19	10:09:00	0
2008-12-19	10:10:00	0
2008-12-19	10:11:00	0
2008-12-19	10:12:00	0
2008-12-19	10:13:00	0
2008-12-19	10:14:00	0
2008-12-19	10:15:00	0
2008-12-19	10:16:00	0
2008-12-19	10:17:00	0
2008-12-19	10:18:00	0
2008-12-19	10:19:00	0
2008-12-19	10:20:00	0
2008-12-19	10:21:00	0
2008-12-19	10:22:00	0
2008-12-19	10:23:00	0
2008-12-19	10:24:00	0
2008-12-19	10:25:00	0
2008-12-19	10:26:00	0
2008-12-19	10:27:00	0
2008-12-19	10:28:00	0
2008-12-19	10:29:00	0
2008-12-19	10:30:00	0
2008-12-19	10:31:00	0
2008-12-19	10:32:00	0
2008-12-19	10:33:00	0
2008-12-19	10:34:00	0
2008-12-19	10:35:00	0
2008-12-19	10:36:00	0
2008-12-19	10:37:00	0
2008-12-19	10:38:00	0
2008-12-19	10:39:00	0
2008-12-19	10:40:00	0
2008-12-19	10:41:00	0
2008-12-19	10:42:00	0
2008-12-19	10:43:00	0
2008-12-19	10:44:00	0
2008-12-19	10:45:00	0
2008-12-19	10:46:00	0
2008-12-19	10:47:00	0
2008-12-19	10:48:00	0
2008-12-19	10:49:00	0
2008-12-19	10:50:00	0
2008-12-19	10:51:00	0
2008-12-19	10:52:00	0
2008-12-19	10:53:00	0
2008-12-19	10:54:00	0
2008-12-19	10:55:00	0
2008-12-19	10:56:00	0
2008-12-19	10:57:00	0
2008-12-19	10:58:00	0
2008-12-19	10:59:00	0
2008-12-19	11:00:00	0
2008-12-19	11:01:00	0
2008-12-19	11:02:00	0
2008-12-19	11:03:00	0
2008-12-19	11:04:00	0
2008-12-19	11:05:00	0
2008-12-19	11:06:00	0
2008-12-19	11:07:00	0
2008-12-19	11:08:00	0
2008-12-19	11:09:00	0
2008-12-19	11:10:00	0
2008-12-19	11:11:00	0
2008-12-19	11:12:00	0
2008-12-19	11:13:00	0
2008-12-19	11:14:00	0
2008-12-19	11:15:00	0
2008-12-19	11:16:00	0
2008-12-19	11:17:00	0
2008-12-19	11:18:00	0
2008-12-19	11:19:00	0
2008-12-19	11:20:00	0
2008-12-19	11:21:00	0
2008-12-19	11:22:00	0
2008-12-19	11:23:00	0
2008-12-19	11:24:00	0
2008-12-19	11:25:00	0
2008-12-19	11:26:00	0
2008-12-19	11:27:00	0
2008-12-19	11:28:00	0
2008-12-19	11:29:00	0
2008-12-19	11:30:00	0
2008-12-19	11:31:00	0
2008-12-19	11:32:00	0
2008-12-19	11:33:00	0
2008-12-19	11:34:00	0
2008-12-19	11:35:00	0
2008-12-19	11:36:00	0
2008-12-19	11:37:00	0
2008-12-19	11:38:00	0
2008-12-19	11:39:00	0
2008-12-19	11:40:00	0
2008-12-19	11:41:00	0
2008-12-19	11:42:00	0
2008-12-19	11:43:00	0
2008-12-19	11:44:00	0
2008-12-19	11:45:00	0
2008-12-19	11:46:00	0
2008-12-19	11:47:00	0
2008-12-19	11:48:00	0
2008-12-19	11:49:00	0
2008-12-19	11:50:00	0
2008-12-19	11:51:00	0
2008-12-19	11:52:00	0
2008-12-19	11:53:00	0
2008-12-19	11:54:00	0
2008-12-19	11:55:00	0
2008-12-19	11:56:00	0
2008-12-19	11:57:00	0
2008-12-19	11:58:00	0
2008-12-19	11:59:00	0
2008-12-19	12:00:00	0
2008-12-19	12:01:00	0
2008-12-19	12:02:00	0
2008-12-19	12:03:00	0
2008-12-19	12:04:00	0
2008-12-19	12:05:00	0
2008-12-19	12:06:00	0
2008-12-19	12:07:00	0
2008-12-19	12:08:00	0
2008-12-19	12:09:00	0
2008-12-19	12:10:00	0
2008-12-19	12:11:00	0
2008-12-19	12:12:00	0
2008-12-19	12:13:00	0
2008-12-19	12:14:00	0
2008-12-19	12:15:00	0
2008-12-19	12:16:00	0
2008-12-19	12:17:00	0
2008-12-19	12:18:00	0
2008-12-19	12:19:00	0
2008-12-19	12:20:00	0
2008-12-19	12:21:00	0
2008-12-19	12:22:00	0
2008-12-19	12:23:00	0
2008-12-19	12:24:00	0
2008-12-19	12:25:00	0
2008-12-19	12:26:00	0
2008-12-19	12:27:00	0
2008-12-19	12:28:00	0
2008-12-19	12:29:00	0
2008-12-19	12:30:00	0
2008-12-19	12:31:00	0
2008-12-19	12:32:00	0
2008-12-19	12:33:00	0
2008-12-19	12:34:00	0
2008-12-19	12:35:00	0
2008-12-19	12:36:00	0
2008-12-19	12:37:00	0
2008-12-19	12:38:00	0
2008-12-19	12:39:00	0
2008-12-19	12:40:00	0
2008-12-19	12:41:00	0
2008-12-19	12:42:00	0
2008-12-19	12:43:00	0
2008-12-19	12:44:00	0
2008-12-19	12:45:00	0
2008-12-19	12:46:00	0
2008-12-19	12:47:00	0
2008-12-19	12:48:00	0
2008-12-19	12:49:00	0
2008-12-19	12:50:00	0
2008-12-19	12:51:00	0
2008-12-19	12:52:00	0
2008-12-19	12:53:00	0
2008-12-19	12:54:00	0
2008-12-19	12:55:00	0
2008-12-19	12:56:00	0
2008-12-19	12:57:00	0
2008-12-19	12:58:00	0
2008-12-19	12:59:00	0
2008-12-19	13:00:00	0
2008-12-19	13:01:00	0
2008-12-19	13:02:00	0
2008-12-19	13:03:00	0
2008-12-19	13:04:00	0
2008-12-19	13:05:00	0
2008-12-19	13:06:00	0
2008-12-19	13:07:00	0
2008-12-19	13:08:00	0
2008-12-19	13:09:00	0
2008-12-19	13:10:00	0
2008-12-19	13:11:00	0
2008-12-19	13:12:00	0
2008-12-19	13:13:00	0
2008-12-19	13:14:00	0
2008-12-19	13:15:00	0
2008-12-19	13:16:00	0
2008-12-19	13:17:00	0
2008-12-19	13:18:00	0
2008-12-19	13:19:00	0
2008-12-19	13:20:00	0
2008-12-19	13:21:00	0
2008-12-19	13:22:00	0
2008-12-19	13:23:00	0
2008-12-19	13:24:00	0
2008-12-19	13:25:00	0
2008-12-19	13:26:00	0
2008-12-19	13:27:00	0
2008-12-19	13:28:00	0
2008-12-19	13:29:00	0
2008-12-19	13:30:00	0
2008-12-19	13:31:00	0
2008-12-19	13:32:00	0
2008-12-19	13:33:00	0
2008-12-19	13:34:00	0
2008-12-19	13:35:00	0
2008-12-19	13:36:00	0
2008-12-19	13:37:00	0
2008-12-19	13:38:00	0
2008-12-19	13:39:00	0
2008-12-19	13:40:00	0
2008-12-19	13:41:00	0
2008-12-19	13:42:00	0
2008-12-19	13:43:00	0
2008-12-19	13:44:00	0
2008-12-19	13:45:00	0
2008-12-19	13:46:00	0
2008-12-19	13:47:00	0
2008-12-19	13:48:00	0
2008-12-19	13:49:00	0
2008-12-19	13:50:00	0
2008-12-19	13:51:00	0
2008-12-19	13:52:00	0
2008-12-19	13:53:00	0
2008-12-19	13:54:00	0
2008-12-19	13:55:00	0
2008-12-19	13:56:00	0
2008-12-19	13:57:00	0
2008-12-19	13:58:00	0
2008-12-19	13:59:00	0
2008-12-19	14:00:00	0
2008-12-19	14:01:00	0
2008-12-19	14:02:00	0
2008-12-19	14:03:00	0
2008-12-19	14:04:00	0
2008-12-19	14:05:00	0
2008-12-19	14:06:00	0
2008-12-19	14:07:00	0
2008-12-19	14:08:00	0
2008-12-19	14:09:00	0
2008-12-19	14:10:00	0
2008-12-19	14:11:00	0
2008-12-19	14:12:00	0
2008-12-19	14:13:00	0
2008-12-19	14:14:00	0
2008-12-19	14:15:00	0
2008-12-19	14:16:00	0
2008-12-19	14:17:00	0
2008-12-19	14:18:00	0
2008-12-19	14:19:00	0
2008-12-19	14:20:00	0
2008-12-19	14:21:00	0
2008-12-19	14:22:00	0
2008-12-19	14:23:00	0
2008-12-19	14:24:00	0
2008-12-19	14:25:00	0
2008-12-19	14:26:00	0
2008-12-19	14:27:00	0
2008-12-19	14:28:00	0
2008-12-19	14:29:00	0
2008-12-19	14:30:00	0
2008-12-19	14:31:00	0
2008-12-19	14:32:00	0
2008-12-19	14:33:00	0
2008-12-19	14:34:00	0
2008-12-19	14:35:00	0
2008-12-19	14:36:00	0
2008-12-19	14:37:00	0
2008-12-19	14:38:00	0
2008-12-19	14:39:00	0
2008-12-19	14:40:00	0
2008-12-19	14:41:00	0
2008-12-19	14:42:00	0
2008-12-19	14:43:00	0
2008-12-19	14:44:00	0
2008-12-19	14:45:00	0
2008-12-19	14:46:00	0
2008-12-19	14:47:00	0
2008-12-19	14:48:00	0
2008-12-19	14:49:00	0
2008-12-19	14:50:00	0
2008-12-19	14:51:00	0
2008-12-19	14:52:00	0
2008-12-19	14:53:00	0
2008-12-19	14:54:00	0
2008-12-19	14:55:00	0
2008-12-19	14:56:00	0
2008-12-19	14:57:00	0
2008-12-19	14:58:00	0
2008-12-19	14:59:00	0
2008-12-19	15:00:00	0
2008-12-19	15:01:00	0
2008-12-19	15:02:00	0
2008-12-19	15:03:00	0
2008-12-19	15:04:00	0
2008-12-19	15:05:00	0
2008-12-19	15:06:00	0
2008-12-19	15:07:00	0
2008-12-19	15:08:00	0
2008-12-19	15:09:00	0
2008-12-19	15:10:00	0
2008-12-19	15:11:00	0
2008-12-19	15:12:00	0
2008-12-19	15:13:00	0
2008-12-19	15:14:00	0
2008-12-19	15:15:00	0
2008-12-19	15:16:00	0
2008-12-19	15:17:00	0
2008-12-19	15:18:00	0
2008-12-19	15:19:00	0
2008-12-19	15:20:00	0
2008-12-19	15:21:00	0
2008-12-19	15:22:00	0
2008-12-19	15:23:00	0
2008-12-19	15:24:00	0
2008-12-19	15:25:00	0
2008-12-19	15:26:00	0
2008-12-19	15:27:00	0
2008-12-19	15:28:00	0
2008-12-19	15:29:00	0
2008-12-19	15:30:00	0
2008-12-19	15:31:00	0
2008-12-19	15:32:00	0
2008-12-19	15:33:00	0
2008-12-19	15:34:00	0
2008-12-19	15:35:00	0
2008-12-19	15:36:00	0
2008-12-19	15:37:00	0
2008-12-19	15:38:00	0
2008-12-19	15:39:00	0
2008-12-19	15:40:00	0
2008-12-19	15:41:00	0
2008-12-19	15:42:00	0
2008-12-19	15:43:00	0
2008-12-19	15:44:00	0
2008-12-19	15:45:00	0
2008-12-19	15:46:00	0
2008-12-19	15:47:00	0
2008-12-19	15:48:00	0
2008-12-19	15:49:00	0
2008-12-19	15:50:00	0
2008-12-19	15:51:00	0
2008-12-19	15:52:00	0
2008-12-19	15:53:00	0
2008-12-19	15:54:00	0
2008-12-19	15:55:00	0
2008-12-19	15:56:00	0
2008-12-19	15:57:00	0
2008-12-19	15:58:00	0
2008-12-19	15:59:00	0
2008-12-19	16:00:00	0
2008-12-19	16:01:00	0
2008-12-19	16:02:00	0
2008-12-19	16:03:00	0
2008-12-19	16:04:00	0
2008-12-19	16:05:00	0
2008-12-19	16:06:00	0
2008-12-19	16:07:00	0
2008-12-19	16:08:00	0
2008-12-19	16:09:00	0
2008-12-19	16:10:00	0
2008-12-19	16:11:00	0
2008-12-19	16:12:00	0
2008-12-19	16:13:00	0
2008-12-19	16:14:00	0
2008-12-19	16:15:00	0
2008-12-19	16:16:00	0
2008-12-19	16:17:00	0
2008-12-19	16:18:00	0
2008-12-19	16:19:00	0
2008-12-19	16:20:00	0
2008-12-19	16:21:00	0
2008-12-19	16:22:00	0
2008-12-19	16:23:00	0
2008-12-19	16:24:00	0
2008-12-19	16:25:00	0
2008-12-19	16:26:00	0
2008-12-19	16:27:00	0
2008-12-19	16:28:00	0
2008-12-19	16:29:00	0
2008-12-19	16:30:00	0
2008-12-19	16:31:00	0
2008-12-19	16:32:00	0
2008-12-19	16:33:00	0
2008-12-19	16:34:00	0
2008-12-19	16:35:00	0
2008-12-19	16:36:00	0
2008-12-19	16:37:00	0
2008-12-19	16:38:00	0
2008-12-19	16:39:00	0
2008-12-19	16:40:00	0
2008-12-19	16:41:00	0
2008-12-19	16:42:00	0
2008-12-19	16:43:00	0
2008-12-19	16:44:00	0
2008-12-19	16:45:00	0
2008-12-19	16:46:00	0
2008-12-19	16:47:00	0
2008-12-19	16:48:00	0
2008-12-19	16:49:00	0
2008-12-19	16:50:00	0
2008-12-19	16:51:00	0
2008-12-19	16:52:00	0
2008-12-19	16:53:00	0
2008-12-19	16:54:00	0
2008-12-19	16:55:00	0
2008-12-19	16:56:00	0
2008-12-19	16:57:00	0
2008-12-19	16:58:00	0
2008-12-19	16:59:00	0
2008-12-19	17:00:00	24
2008-12-19	17:01:00	99
2008-12-19	17:02:00	99
2008-12-19	17:03:00	36
2008-12-19	17:04:00	12
2008-12-19	17:05:00	6
2008-12-19	17:06:00	78
2008-12-19	17:07:00	0
2008-12-19	17:08:00	0
2008-12-19	17:09:00	0
2008-12-19	17:10:00	6
2008-12-19	17:11:00	6
2008-12-19	17:12:00	24
2008-12-19	17:13:00	12
2008-12-19	17:14:00	60
2008-12-19	17:15:00	173
2008-12-19	17:16:00	6
2008-12-19	17:17:00	6
2008-12-19	17:18:00	182
2008-12-19	17:19:00	142
2008-12-19	17:20:00	12
2008-12-19	17:21:00	6
2008-12-19	17:22:00	6
2008-12-19	17:23:00	30
2008-12-19	17:24:00	0
2008-12-19	17:25:00	165
2008-12-19	17:26:00	289
2008-12-19	17:27:00	114
2008-12-19	17:28:00	6
2008-12-19	17:29:00	135
2008-12-19	17:30:00	42
2008-12-19	17:31:00	85
2008-12-19	17:32:00	60
2008-12-19	17:33:00	30
2008-12-19	17:34:00	135
2008-12-19	17:35:00	0
2008-12-19	17:36:00	48
2008-12-19	17:37:00	72
2008-12-19	17:38:00	24
2008-12-19	17:39:00	36
2008-12-19	17:40:00	42
2008-12-19	17:41:00	72
2008-12-19	17:42:00	121
2008-12-19	17:43:00	0
2008-12-19	17:44:00	0
2008-12-19	17:45:00	12
2008-12-19	17:46:00	106
2008-12-19	17:47:00	121
2008-12-19	17:48:00	6
2008-12-19	17:49:00	54
2008-12-19	17:50:00	165
2008-12-19	17:51:00	128
2008-12-19	17:52:00	42
2008-12-19	17:53:00	6
2008-12-19	17:54:00	18
2008-12-19	17:55:00	12
2008-12-19	17:56:00	456
2008-12-19	17:57:00	121
2008-12-19	17:58:00	106
2008-12-19	17:59:00	142
2008-12-19	18:00:00	261
2008-12-19	18:01:00	128
2008-12-19	18:02:00	352
2008-12-19	18:03:00	48
2008-12-19	18:04:00	6
2008-12-19	18:05:00	0
2008-12-19	18:06:00	6
2008-12-19	18:07:00	0
2008-12-19	18:08:00	0
2008-12-19	18:09:00	0
2008-12-19	18:10:00	182
2008-12-19	18:11:00	319
2008-12-19	18:12:00	42
2008-12-19	18:13:00	0
2008-12-19	18:14:00	0
2008-12-19	18:15:00	6
2008-12-19	18:16:00	12
2008-12-19	18:17:00	0
2008-12-19	18:18:00	30
2008-12-19	18:19:00	36
2008-12-19	18:20:00	6
2008-12-19	18:21:00	6
2008-12-19	18:22:00	42
2008-12-19	18:23:00	66
2008-12-19	18:24:00	30
2008-12-19	18:25:00	0
2008-12-19	18:26:00	18
2008-12-19	18:27:00	18
2008-12-19	18:28:00	18
2008-12-19	18:29:00	0
2008-12-19	18:30:00	0
2008-12-19	18:31:00	0
2008-12-19	18:32:00	121
2008-12-19	18:33:00	99
2008-12-19	18:34:00	78
2008-12-19	18:35:00	0
2008-12-19	18:36:00	0
2008-12-19	18:37:00	92
2008-12-19	18:38:00	299
2008-12-19	18:39:00	114
2008-12-19	18:40:00	99
2008-12-19	18:41:00	6
2008-12-19	18:42:00	0
2008-12-19	18:43:00	106
2008-12-19	18:44:00	150
2008-12-19	18:45:00	242
2008-12-19	18:46:00	280
2008-12-19	18:47:00	18
2008-12-19	18:48:00	36
2008-12-19	18:49:00	24
2008-12-19	18:50:00	12
2008-12-19	18:51:00	6
2008-12-19	18:52:00	92
2008-12-19	18:53:00	224
2008-12-19	18:54:00	157
2008-12-19	18:55:00	92
2008-12-19	18:56:00	0
2008-12-19	18:57:00	6
2008-12-19	18:58:00	6
2008-12-19	18:59:00	128
2008-12-19	19:00:00	0
2008-12-19	19:01:00	106
2008-12-19	19:02:00	6
2008-12-19	19:03:00	0
2008-12-19	19:04:00	0
2008-12-19	19:05:00	0
2008-12-19	19:06:00	261
2008-12-19	19:07:00	341
2008-12-19	19:08:00	128
2008-12-19	19:09:00	6
2008-12-19	19:10:00	114
2008-12-19	19:11:00	182
2008-12-19	19:12:00	352
2008-12-19	19:13:00	173
2008-12-19	19:14:00	0
2008-12-19	19:15:00	6
2008-12-19	19:16:00	6
2008-12-19	19:17:00	0
2008-12-19	19:18:00	0
2008-12-19	19:19:00	0
2008-12-19	19:20:00	6
2008-12-19	19:21:00	36
2008-12-19	19:22:00	99
2008-12-19	19:23:00	85
2008-12-19	19:24:00	173
2008-12-19	19:25:00	432
2008-12-19	19:26:00	207
2008-12-19	19:27:00	1591
2008-12-19	19:28:00	1237
2008-12-19	19:29:00	928
2008-12-19	19:30:00	456
2008-12-19	19:31:00	432
2008-12-19	19:32:00	396
2008-12-19	19:33:00	251
2008-12-19	19:34:00	215
2008-12-19	19:35:00	362
2008-12-19	19:36:00	18
2008-12-19	19:37:00	0
2008-12-19	19:38:00	0
2008-12-19	19:39:00	72
2008-12-19	19:40:00	251
2008-12-19	19:41:00	36
2008-12-19	19:42:00	12
2008-12-19	19:43:00	30
2008-12-19	19:44:00	30
2008-12-19	19:45:00	18
2008-12-19	19:46:00	54
2008-12-19	19:47:00	99
2008-12-19	19:48:00	0
2008-12-19	19:49:00	18
2008-12-19	19:50:00	85
2008-12-19	19:51:00	142
2008-12-19	19:52:00	30
2008-12-19	19:53:00	6
2008-12-19	19:54:00	0
2008-12-19	19:55:00	0
2008-12-19	19:56:00	12
2008-12-19	19:57:00	12
2008-12-19	19:58:00	6
2008-12-19	19:59:00	18
2008-12-19	20:00:00	18
2008-12-19	20:01:00	106
2008-12-19	20:02:00	142
2008-12-19	20:03:00	232
2008-12-19	20:04:00	85
2008-12-19	20:05:00	173
2008-12-19	20:06:00	157
2008-12-19	20:07:00	92
2008-12-19	20:08:00	42
2008-12-19	20:09:00	0
2008-12-19	20:10:00	48
2008-12-19	20:11:00	60
2008-12-19	20:12:00	30
2008-12-19	20:13:00	12
2008-12-19	20:14:00	30
2008-12-19	20:15:00	24
2008-12-19	20:16:00	384
2008-12-19	20:17:00	730
2008-12-19	20:18:00	1120
2008-12-19	20:19:00	665
2008-12-19	20:20:00	66
2008-12-19	20:21:00	373
2008-12-19	20:22:00	468
2008-12-19	20:23:00	280
2008-12-19	20:24:00	384
2008-12-19	20:25:00	215
2008-12-19	20:26:00	165
2008-12-19	20:27:00	135
2008-12-19	20:28:00	150
2008-12-19	20:29:00	99
2008-12-19	20:30:00	6
2008-12-19	20:31:00	373
2008-12-19	20:32:00	48
2008-12-19	20:33:00	42
2008-12-19	20:34:00	0
2008-12-19	20:35:00	0
2008-12-19	20:36:00	173
2008-12-19	20:37:00	420
2008-12-19	20:38:00	261
2008-12-19	20:39:00	150
2008-12-19	20:40:00	18
2008-12-19	20:41:00	150
2008-12-19	20:42:00	60
2008-12-19	20:43:00	0
2008-12-19	20:44:00	85
2008-12-19	20:45:00	650
2008-12-19	20:46:00	135
2008-12-19	20:47:00	106
2008-12-19	20:48:00	215
2008-12-19	20:49:00	48
2008-12-19	20:50:00	12
2008-12-19	20:51:00	0
2008-12-19	20:52:00	0
2008-12-19	20:53:00	0
2008-12-19	20:54:00	0
2008-12-19	20:55:00	0
2008-12-19	20:56:00	30
2008-12-19	20:57:00	0
2008-12-19	20:58:00	42
2008-12-19	20:59:00	0
2008-12-19	21:00:00	0
2008-12-19	21:01:00	30
2008-12-19	21:02:00	36
2008-12-19	21:03:00	30
2008-12-19	21:04:00	36
2008-12-19	21:05:00	0
2008-12-19	21:06:00	0
2008-12-19	21:07:00	36
2008-12-19	21:08:00	0
2008-12-19	21:09:00	0
2008-12-19	21:10:00	0
2008-12-19	21:11:00	0
2008-12-19	21:12:00	0
2008-12-19	21:13:00	0
2008-12-19	21:14:00	18
2008-12-19	21:15:00	0
2008-12-19	21:16:00	12
2008-12-19	21:17:00	6
2008-12-19	21:18:00	0
2008-12-19	21:19:00	0
2008-12-19	21:20:00	12
2008-12-19	21:21:00	0
2008-12-19	21:22:00	0
2008-12-19	21:23:00	0
2008-12-19	21:24:00	0
2008-12-19	21:25:00	165
2008-12-19	21:26:00	78
2008-12-19	21:27:00	42
2008-12-19	21:28:00	12
2008-12-19	21:29:00	0
2008-12-19	21:30:00	0
2008-12-19	21:31:00	0
2008-12-19	21:32:00	18
2008-12-19	21:33:00	0
2008-12-19	21:34:00	0
2008-12-19	21:35:00	0
2008-12-19	21:36:00	0
2008-12-19	21:37:00	0
2008-12-19	21:38:00	0
2008-12-19	21:39:00	0
2008-12-19	21:40:00	0
2008-12-19	21:41:00	0
2008-12-19	21:42:00	0
2008-12-19	21:43:00	0
2008-12-19	21:44:00	0
2008-12-19	21:45:00	0
2008-12-19	21:46:00	0
2008-12-19	21:47:00	0
2008-12-19	21:48:00	0
2008-12-19	21:49:00	0
2008-12-19	21:50:00	0
2008-12-19	21:51:00	0
2008-12-19	21:52:00	0
2008-12-19	21:53:00	0
2008-12-19	21:54:00	0
2008-12-19	21:55:00	0
2008-12-19	21:56:00	0
2008-12-19	21:57:00	0
2008-12-19	21:58:00	0
2008-12-19	21:59:00	12
2008-12-19	22:00:00	0
2008-12-19	22:01:00	0
2008-12-19	22:02:00	0
2008-12-19	22:03:00	0
2008-12-19	22:04:00	0
2008-12-19	22:05:00	36
2008-12-19	22:06:00	0
2008-12-19	22:07:00	0
2008-12-19	22:08:00	0
2008-12-19	22:09:00	12
2008-12-19	22:10:00	6
2008-12-19	22:11:00	0
2008-12-19	22:12:00	0
2008-12-19	22:13:00	0
2008-12-19	22:14:00	0
2008-12-19	22:15:00	0
2008-12-19	22:16:00	165
2008-12-19	22:17:00	99
2008-12-19	22:18:00	341
2008-12-19	22:19:00	42
2008-12-19	22:20:00	12
2008-12-19	22:21:00	0
2008-12-19	22:22:00	0
2008-12-19	22:23:00	0
2008-12-19	22:24:00	0
2008-12-19	22:25:00	0
2008-12-19	22:26:00	0
2008-12-19	22:27:00	0
2008-12-19	22:28:00	0
2008-12-19	22:29:00	0
2008-12-19	22:30:00	0
2008-12-19	22:31:00	0
2008-12-19	22:32:00	0
2008-12-19	22:33:00	0
2008-12-19	22:34:00	0
2008-12-19	22:35:00	0
2008-12-19	22:36:00	0
2008-12-19	22:37:00	0
2008-12-19	22:38:00	0
2008-12-19	22:39:00	0
2008-12-19	22:40:00	0
2008-12-19	22:41:00	0
2008-12-19	22:42:00	0
2008-12-19	22:43:00	30
2008-12-19	22:44:00	42
2008-12-19	22:45:00	0
2008-12-19	22:46:00	30
2008-12-19	22:47:00	54
2008-12-19	22:48:00	6
2008-12-19	22:49:00	92
2008-12-19	22:50:00	85
2008-12-19	22:51:00	42
2008-12-19	22:52:00	0
2008-12-19	22:53:00	0
2008-12-19	22:54:00	85
2008-12-19	22:55:00	18
2008-12-19	22:56:00	12
2008-12-19	22:57:00	30
2008-12-19	22:58:00	0
2008-12-19	22:59:00	6
2008-12-19	23:00:00	0
2008-12-19	23:01:00	0
2008-12-19	23:02:00	0
2008-12-19	23:03:00	0
2008-12-19	23:04:00	0
2008-12-19	23:05:00	0
2008-12-19	23:06:00	0
2008-12-19	23:07:00	0
2008-12-19	23:08:00	0
2008-12-19	23:09:00	0
2008-12-19	23:10:00	0
2008-12-19	23:11:00	0
2008-12-19	23:12:00	0
2008-12-19	23:13:00	0
2008-12-19	23:14:00	0
2008-12-19	23:15:00	0
2008-12-19	23:16:00	36
2008-12-19	23:17:00	0
2008-12-19	23:18:00	0
2008-12-19	23:19:00	0
2008-12-19	23:20:00	0
2008-12-19	23:21:00	0
2008-12-19	23:22:00	0
2008-12-19	23:23:00	0
2008-12-19	23:24:00	0
2008-12-19	23:25:00	0
2008-12-19	23:26:00	0
2008-12-19	23:27:00	0
2008-12-19	23:28:00	0
2008-12-19	23:29:00	0
2008-12-19	23:30:00	0
2008-12-19	23:31:00	0
2008-12-19	23:32:00	0
2008-12-19	23:33:00	0
2008-12-19	23:34:00	0
2008-12-19	23:35:00	0
2008-12-19	23:36:00	0
2008-12-19	23:37:00	0
2008-12-19	23:38:00	0
2008-12-19	23:39:00	0
2008-12-19	23:40:00	60
2008-12-19	23:41:00	12
2008-12-19	23:42:00	0
2008-12-19	23:43:00	0
2008-12-19	23:44:00	0
2008-12-19	23:45:00	0
2008-12-19	23:46:00	0
2008-12-19	23:47:00	0
2008-12-19	23:48:00	0
2008-12-19	23:49:00	0
2008-12-19	23:50:00	0
2008-12-19	23:51:00	0
2008-12-19	23:52:00	0
2008-12-19	23:53:00	0
2008-12-19	23:54:00	18
2008-12-19	23:55:00	0
2008-12-19	23:56:00	0
2008-12-19	23:57:00	0
2008-12-19	23:58:00	0
2008-12-19	23:59:00	0
2008-12-20	00:00:00	0
2008-12-20	00:01:00	0
2008-12-20	00:02:00	0
2008-12-20	00:03:00	0
2008-12-20	00:04:00	0
2008-12-20	00:05:00	0
2008-12-20	00:06:00	0
2008-12-20	00:07:00	0
2008-12-20	00:08:00	0
2008-12-20	00:09:00	0
2008-12-20	00:10:00	54
2008-12-20	00:11:00	0
2008-12-20	00:12:00	0
2008-12-20	00:13:00	85
2008-12-20	00:14:00	0
2008-12-20	00:15:00	0
2008-12-20	00:16:00	0
2008-12-20	00:17:00	0
2008-12-20	00:18:00	0
2008-12-20	00:19:00	0
2008-12-20	00:20:00	0
2008-12-20	00:21:00	0
2008-12-20	00:22:00	0
2008-12-20	00:23:00	0
2008-12-20	00:24:00	0
2008-12-20	00:25:00	0
2008-12-20	00:26:00	0
2008-12-20	00:27:00	0
2008-12-20	00:28:00	0
2008-12-20	00:29:00	0
2008-12-20	00:30:00	0
2008-12-20	00:31:00	0
2008-12-20	00:32:00	0
2008-12-20	00:33:00	0
2008-12-20	00:34:00	0
2008-12-20	00:35:00	0
2008-12-20	00:36:00	0
2008-12-20	00:37:00	0
2008-12-20	00:38:00	0
2008-12-20	00:39:00	0
2008-12-20	00:40:00	0
2008-12-20	00:41:00	0
2008-12-20	00:42:00	12
2008-12-20	00:43:00	60
2008-12-20	00:44:00	12
2008-12-20	00:45:00	0
2008-12-20	00:46:00	0
2008-12-20	00:47:00	0
2008-12-20	00:48:00	0
2008-12-20	00:49:00	0
2008-12-20	00:50:00	0
2008-12-20	00:51:00	0
2008-12-20	00:52:00	0
2008-12-20	00:53:00	0
2008-12-20	00:54:00	0
2008-12-20	00:55:00	0
2008-12-20	00:56:00	0
2008-12-20	00:57:00	0
2008-12-20	00:58:00	0
2008-12-20	00:59:00	0
2008-12-20	01:00:00	0
2008-12-20	01:01:00	0
2008-12-20	01:02:00	0
2008-12-20	01:03:00	0
2008-12-20	01:04:00	0
2008-12-20	01:05:00	0
2008-12-20	01:06:00	0
2008-12-20	01:07:00	0
2008-12-20	01:08:00	12
2008-12-20	01:09:00	18
2008-12-20	01:10:00	6
2008-12-20	01:11:00	60
2008-12-20	01:12:00	6
2008-12-20	01:13:00	36
2008-12-20	01:14:00	165
2008-12-20	01:15:00	6
2008-12-20	01:16:00	0
2008-12-20	01:17:00	0
2008-12-20	01:18:00	0
2008-12-20	01:19:00	0
2008-12-20	01:20:00	0
2008-12-20	01:21:00	0
2008-12-20	01:22:00	0
2008-12-20	01:23:00	0
2008-12-20	01:24:00	0
2008-12-20	01:25:00	0
2008-12-20	01:26:00	48
2008-12-20	01:27:00	0
2008-12-20	01:28:00	0
2008-12-20	01:29:00	0
2008-12-20	01:30:00	0
2008-12-20	01:31:00	0
2008-12-20	01:32:00	0
2008-12-20	01:33:00	0
2008-12-20	01:34:00	0
2008-12-20	01:35:00	0
2008-12-20	01:36:00	0
2008-12-20	01:37:00	0
2008-12-20	01:38:00	0
2008-12-20	01:39:00	0
2008-12-20	01:40:00	0
2008-12-20	01:41:00	0
2008-12-20	01:42:00	48
2008-12-20	01:43:00	18
2008-12-20	01:44:00	0
2008-12-20	01:45:00	0
2008-12-20	01:46:00	0
2008-12-20	01:47:00	0
2008-12-20	01:48:00	0
2008-12-20	01:49:00	0
2008-12-20	01:50:00	0
2008-12-20	01:51:00	0
2008-12-20	01:52:00	0
2008-12-20	01:53:00	0
2008-12-20	01:54:00	0
2008-12-20	01:55:00	0
2008-12-20	01:56:00	0
2008-12-20	01:57:00	0
2008-12-20	01:58:00	0
2008-12-20	01:59:00	0
2008-12-20	02:00:00	0
2008-12-20	02:01:00	0
2008-12-20	02:02:00	0
2008-12-20	02:03:00	0
2008-12-20	02:04:00	0
2008-12-20	02:05:00	0
2008-12-20	02:06:00	0
2008-12-20	02:07:00	0
2008-12-20	02:08:00	0
2008-12-20	02:09:00	0
2008-12-20	02:10:00	0
2008-12-20	02:11:00	0
2008-12-20	02:12:00	0
2008-12-20	02:13:00	0
2008-12-20	02:14:00	0
2008-12-20	02:15:00	0
2008-12-20	02:16:00	0
2008-12-20	02:17:00	0
2008-12-20	02:18:00	0
2008-12-20	02:19:00	0
2008-12-20	02:20:00	0
2008-12-20	02:21:00	0
2008-12-20	02:22:00	0
2008-12-20	02:23:00	0
2008-12-20	02:24:00	0
2008-12-20	02:25:00	6
2008-12-20	02:26:00	0
2008-12-20	02:27:00	0
2008-12-20	02:28:00	0
2008-12-20	02:29:00	0
2008-12-20	02:30:00	0
2008-12-20	02:31:00	0
2008-12-20	02:32:00	0
2008-12-20	02:33:00	0
2008-12-20	02:34:00	60
2008-12-20	02:35:00	114
2008-12-20	02:36:00	0
2008-12-20	02:37:00	0
2008-12-20	02:38:00	0
2008-12-20	02:39:00	0
2008-12-20	02:40:00	0
2008-12-20	02:41:00	0
2008-12-20	02:42:00	0
2008-12-20	02:43:00	0
2008-12-20	02:44:00	0
2008-12-20	02:45:00	0
2008-12-20	02:46:00	0
2008-12-20	02:47:00	0
2008-12-20	02:48:00	0
2008-12-20	02:49:00	0
2008-12-20	02:50:00	0
2008-12-20	02:51:00	12
2008-12-20	02:52:00	0
2008-12-20	02:53:00	12
2008-12-20	02:54:00	0
2008-12-20	02:55:00	0
2008-12-20	02:56:00	0
2008-12-20	02:57:00	0
2008-12-20	02:58:00	0
2008-12-20	02:59:00	0
2008-12-20	03:00:00	0
2008-12-20	03:01:00	0
2008-12-20	03:02:00	0
2008-12-20	03:03:00	0
2008-12-20	03:04:00	0
2008-12-20	03:05:00	0
2008-12-20	03:06:00	0
2008-12-20	03:07:00	0
2008-12-20	03:08:00	0
2008-12-20	03:09:00	24
2008-12-20	03:10:00	0
2008-12-20	03:11:00	0
2008-12-20	03:12:00	0
2008-12-20	03:13:00	0
2008-12-20	03:14:00	0
2008-12-20	03:15:00	0
2008-12-20	03:16:00	0
2008-12-20	03:17:00	48
2008-12-20	03:18:00	60
2008-12-20	03:19:00	0
2008-12-20	03:20:00	0
2008-12-20	03:21:00	0
2008-12-20	03:22:00	0
2008-12-20	03:23:00	0
2008-12-20	03:24:00	0
2008-12-20	03:25:00	0
2008-12-20	03:26:00	0
2008-12-20	03:27:00	0
2008-12-20	03:28:00	0
2008-12-20	03:29:00	30
2008-12-20	03:30:00	0
2008-12-20	03:31:00	0
2008-12-20	03:32:00	0
2008-12-20	03:33:00	0
2008-12-20	03:34:00	24
2008-12-20	03:35:00	0
2008-12-20	03:36:00	0
2008-12-20	03:37:00	0
2008-12-20	03:38:00	0
2008-12-20	03:39:00	18
2008-12-20	03:40:00	12
2008-12-20	03:41:00	0
2008-12-20	03:42:00	30
2008-12-20	03:43:00	0
2008-12-20	03:44:00	0
2008-12-20	03:45:00	0
2008-12-20	03:46:00	0
2008-12-20	03:47:00	6
2008-12-20	03:48:00	0
2008-12-20	03:49:00	0
2008-12-20	03:50:00	0
2008-12-20	03:51:00	0
2008-12-20	03:52:00	0
2008-12-20	03:53:00	0
2008-12-20	03:54:00	0
2008-12-20	03:55:00	0
2008-12-20	03:56:00	0
2008-12-20	03:57:00	0
2008-12-20	03:58:00	0
2008-12-20	03:59:00	0
2008-12-20	04:00:00	0
2008-12-20	04:01:00	0
2008-12-20	04:02:00	6
2008-12-20	04:03:00	6
2008-12-20	04:04:00	0
2008-12-20	04:05:00	0
2008-12-20	04:06:00	0
2008-12-20	04:07:00	0
2008-12-20	04:08:00	0
2008-12-20	04:09:00	0
2008-12-20	04:10:00	0
2008-12-20	04:11:00	0
2008-12-20	04:12:00	0
2008-12-20	04:13:00	0
2008-12-20	04:14:00	0
2008-12-20	04:15:00	0
2008-12-20	04:16:00	0
2008-12-20	04:17:00	0
2008-12-20	04:18:00	0
2008-12-20	04:19:00	72
2008-12-20	04:20:00	0
2008-12-20	04:21:00	0
2008-12-20	04:22:00	0
2008-12-20	04:23:00	0
2008-12-20	04:24:00	0
2008-12-20	04:25:00	0
2008-12-20	04:26:00	0
2008-12-20	04:27:00	30
2008-12-20	04:28:00	24
2008-12-20	04:29:00	0
2008-12-20	04:30:00	0
2008-12-20	04:31:00	0
2008-12-20	04:32:00	0
2008-12-20	04:33:00	0
2008-12-20	04:34:00	0
2008-12-20	04:35:00	0
2008-12-20	04:36:00	0
2008-12-20	04:37:00	0
2008-12-20	04:38:00	0
2008-12-20	04:39:00	12
2008-12-20	04:40:00	0
2008-12-20	04:41:00	0
2008-12-20	04:42:00	0
2008-12-20	04:43:00	0
2008-12-20	04:44:00	0
2008-12-20	04:45:00	0
2008-12-20	04:46:00	0
2008-12-20	04:47:00	0
2008-12-20	04:48:00	0
2008-12-20	04:49:00	24
2008-12-20	04:50:00	0
2008-12-20	04:51:00	0
2008-12-20	04:52:00	0
2008-12-20	04:53:00	0
2008-12-20	04:54:00	0
2008-12-20	04:55:00	0
2008-12-20	04:56:00	0
2008-12-20	04:57:00	0
2008-12-20	04:58:00	0
2008-12-20	04:59:00	0
2008-12-20	05:00:00	128
2008-12-20	05:01:00	0
2008-12-20	05:02:00	0
2008-12-20	05:03:00	0
2008-12-20	05:04:00	0
2008-12-20	05:05:00	0
2008-12-20	05:06:00	0
2008-12-20	05:07:00	0
2008-12-20	05:08:00	0
2008-12-20	05:09:00	0
2008-12-20	05:10:00	0
2008-12-20	05:11:00	0
2008-12-20	05:12:00	0
2008-12-20	05:13:00	0
2008-12-20	05:14:00	0
2008-12-20	05:15:00	0
2008-12-20	05:16:00	0
2008-12-20	05:17:00	0
2008-12-20	05:18:00	0
2008-12-20	05:19:00	0
2008-12-20	05:20:00	0
2008-12-20	05:21:00	0
2008-12-20	05:22:00	0
2008-12-20	05:23:00	0
2008-12-20	05:24:00	24
2008-12-20	05:25:00	0
2008-12-20	05:26:00	0
2008-12-20	05:27:00	0
2008-12-20	05:28:00	0
2008-12-20	05:29:00	0
2008-12-20	05:30:00	0
2008-12-20	05:31:00	0
2008-12-20	05:32:00	0
2008-12-20	05:33:00	0
2008-12-20	05:34:00	0
2008-12-20	05:35:00	0
2008-12-20	05:36:00	0
2008-12-20	05:37:00	0
2008-12-20	05:38:00	0
2008-12-20	05:39:00	0
2008-12-20	05:40:00	0
2008-12-20	05:41:00	0
2008-12-20	05:42:00	0
2008-12-20	05:43:00	54
2008-12-20	05:44:00	0
2008-12-20	05:45:00	0
2008-12-20	05:46:00	0
2008-12-20	05:47:00	0
2008-12-20	05:48:00	0
2008-12-20	05:49:00	0
2008-12-20	05:50:00	0
2008-12-20	05:51:00	0
2008-12-20	05:52:00	0
2008-12-20	05:53:00	0
2008-12-20	05:54:00	0
2008-12-20	05:55:00	6
2008-12-20	05:56:00	6
2008-12-20	05:57:00	6
2008-12-20	05:58:00	12
2008-12-20	05:59:00	12
2008-12-20	06:00:00	0
2008-12-20	06:01:00	114
2008-12-20	06:02:00	12
2008-12-20	06:03:00	0
2008-12-20	06:04:00	0
2008-12-20	06:05:00	0
2008-12-20	06:06:00	0
2008-12-20	06:07:00	24
2008-12-20	06:08:00	12
2008-12-20	06:09:00	0
2008-12-20	06:10:00	0
2008-12-20	06:11:00	12
2008-12-20	06:12:00	0
2008-12-20	06:13:00	42
2008-12-20	06:14:00	0
2008-12-20	06:15:00	0
2008-12-20	06:16:00	0
2008-12-20	06:17:00	0
2008-12-20	06:18:00	24
2008-12-20	06:19:00	0
2008-12-20	06:20:00	30
2008-12-20	06:21:00	0
2008-12-20	06:22:00	0
2008-12-20	06:23:00	0
2008-12-20	06:24:00	0
2008-12-20	06:25:00	0
2008-12-20	06:26:00	0
2008-12-20	06:27:00	60
2008-12-20	06:28:00	0
2008-12-20	06:29:00	99
2008-12-20	06:30:00	6
2008-12-20	06:31:00	72
2008-12-20	06:32:00	24
2008-12-20	06:33:00	42
2008-12-20	06:34:00	0
2008-12-20	06:35:00	0
2008-12-20	06:36:00	0
2008-12-20	06:37:00	0
2008-12-20	06:38:00	0
2008-12-20	06:39:00	0
2008-12-20	06:40:00	0
2008-12-20	06:41:00	0
2008-12-20	06:42:00	12
2008-12-20	06:43:00	0
2008-12-20	06:44:00	0
2008-12-20	06:45:00	0
2008-12-20	06:46:00	0
2008-12-20	06:47:00	0
2008-12-20	06:48:00	0
2008-12-20	06:49:00	0
2008-12-20	06:50:00	0
2008-12-20	06:51:00	106
2008-12-20	06:52:00	0
2008-12-20	06:53:00	0
2008-12-20	06:54:00	0
2008-12-20	06:55:00	0
2008-12-20	06:56:00	0
2008-12-20	06:57:00	0
2008-12-20	06:58:00	0
2008-12-20	06:59:00	0
2008-12-20	07:00:00	0
2008-12-20	07:01:00	0
2008-12-20	07:02:00	0
2008-12-20	07:03:00	0
2008-12-20	07:04:00	0
2008-12-20	07:05:00	0
2008-12-20	07:06:00	0
2008-12-20	07:07:00	0
2008-12-20	07:08:00	0
2008-12-20	07:09:00	444
2008-12-20	07:10:00	1365
2008-12-20	07:11:00	373
2008-12-20	07:12:00	92
2008-12-20	07:13:00	36
2008-12-20	07:14:00	6
2008-12-20	07:15:00	0
2008-12-20	07:16:00	0
2008-12-20	07:17:00	270
2008-12-20	07:18:00	618
2008-12-20	07:19:00	590
2008-12-20	07:20:00	280
2008-12-20	07:21:00	289
2008-12-20	07:22:00	408
2008-12-20	07:23:00	121
2008-12-20	07:24:00	0
2008-12-20	07:25:00	0
2008-12-20	07:26:00	165
2008-12-20	07:27:00	157
2008-12-20	07:28:00	106
2008-12-20	07:29:00	0
2008-12-20	07:30:00	0
2008-12-20	07:31:00	0
2008-12-20	07:32:00	36
2008-12-20	07:33:00	0
2008-12-20	07:34:00	18
2008-12-20	07:35:00	12
2008-12-20	07:36:00	0
2008-12-20	07:37:00	0
2008-12-20	07:38:00	60
2008-12-20	07:39:00	0
2008-12-20	07:40:00	0
2008-12-20	07:41:00	0
2008-12-20	07:42:00	0
2008-12-20	07:43:00	0
2008-12-20	07:44:00	0
2008-12-20	07:45:00	0
2008-12-20	07:46:00	0
2008-12-20	07:47:00	0
2008-12-20	07:48:00	0
2008-12-20	07:49:00	0
2008-12-20	07:50:00	0
2008-12-20	07:51:00	0
2008-12-20	07:52:00	0
2008-12-20	07:53:00	0
2008-12-20	07:54:00	0
2008-12-20	07:55:00	0
2008-12-20	07:56:00	0
2008-12-20	07:57:00	0
2008-12-20	07:58:00	0
2008-12-20	07:59:00	0
2008-12-20	08:00:00	0
2008-12-20	08:01:00	0
2008-12-20	08:02:00	0
2008-12-20	08:03:00	0
2008-12-20	08:04:00	12
2008-12-20	08:05:00	66
2008-12-20	08:06:00	0
2008-12-20	08:07:00	0
2008-12-20	08:08:00	0
2008-12-20	08:09:00	0
2008-12-20	08:10:00	0
2008-12-20	08:11:00	0
2008-12-20	08:12:00	0
2008-12-20	08:13:00	0
2008-12-20	08:14:00	0
2008-12-20	08:15:00	0
2008-12-20	08:16:00	0
2008-12-20	08:17:00	0
2008-12-20	08:18:00	6
2008-12-20	08:19:00	24
2008-12-20	08:20:00	0
2008-12-20	08:21:00	0
2008-12-20	08:22:00	0
2008-12-20	08:23:00	24
2008-12-20	08:24:00	0
2008-12-20	08:25:00	0
2008-12-20	08:26:00	0
2008-12-20	08:27:00	0
2008-12-20	08:28:00	0
2008-12-20	08:29:00	0
2008-12-20	08:30:00	0
2008-12-20	08:31:00	0
2008-12-20	08:32:00	0
2008-12-20	08:33:00	0
2008-12-20	08:34:00	0
2008-12-20	08:35:00	12
2008-12-20	08:36:00	42
2008-12-20	08:37:00	0
2008-12-20	08:38:00	0
2008-12-20	08:39:00	0
2008-12-20	08:40:00	0
2008-12-20	08:41:00	0
2008-12-20	08:42:00	0
2008-12-20	08:43:00	0
2008-12-20	08:44:00	0
2008-12-20	08:45:00	0
2008-12-20	08:46:00	0
2008-12-20	08:47:00	0
2008-12-20	08:48:00	0
2008-12-20	08:49:00	0
2008-12-20	08:50:00	0
2008-12-20	08:51:00	0
2008-12-20	08:52:00	0
2008-12-20	08:53:00	0
2008-12-20	08:54:00	0
2008-12-20	08:55:00	0
2008-12-20	08:56:00	30
2008-12-20	08:57:00	0
2008-12-20	08:58:00	78
2008-12-20	08:59:00	24
2008-12-20	09:00:00	0
2008-12-20	09:01:00	6
2008-12-20	09:02:00	60
2008-12-20	09:03:00	0
2008-12-20	09:04:00	0
2008-12-20	09:05:00	0
2008-12-20	09:06:00	0
2008-12-20	09:07:00	66
2008-12-20	09:08:00	0
[truncated: 23,931 more rows]

## Sheet: 1.5.09
Actogram, Copy Raw Data, All Days
Identity:	Barley
Filename:	E:\Active Research Files\meloxicam titre canine\cases\barley\Barley 01.05.09.AWC
Gender:	M
Age:	11
Height:	25.4 cm	10.0 in
Weight:	37.4 kg	82.5 lbs
Start Date:	05-Jan-2009 (Mon)
Start Time:	17:00:00
Interval:	1.00 mins
Date Stamp:	Time Stamp:	Activity Data:	Marker Press:
2009-01-05	00:00:00	0
2009-01-05	00:01:00	0
2009-01-05	00:02:00	0
2009-01-05	00:03:00	0
2009-01-05	00:04:00	0
2009-01-05	00:05:00	0
2009-01-05	00:06:00	0
2009-01-05	00:07:00	0
2009-01-05	00:08:00	0
2009-01-05	00:09:00	0
2009-01-05	00:10:00	0
2009-01-05	00:11:00	0
2009-01-05	00:12:00	0
2009-01-05	00:13:00	0
2009-01-05	00:14:00	0
2009-01-05	00:15:00	0
2009-01-05	00:16:00	0
2009-01-05	00:17:00	0
2009-01-05	00:18:00	0
2009-01-05	00:19:00	0
2009-01-05	00:20:00	0
2009-01-05	00:21:00	0
2009-01-05	00:22:00	0
2009-01-05	00:23:00	0
2009-01-05	00:24:00	0
2009-01-05	00:25:00	0
2009-01-05	00:26:00	0
2009-01-05	00:27:00	0
2009-01-05	00:28:00	0
2009-01-05	00:29:00	0
2009-01-05	00:30:00	0
2009-01-05	00:31:00	0
2009-01-05	00:32:00	0
2009-01-05	00:33:00	0
2009-01-05	00:34:00	0
2009-01-05	00:35:00	0
2009-01-05	00:36:00	0
2009-01-05	00:37:00	0
2009-01-05	00:38:00	0
2009-01-05	00:39:00	0
2009-01-05	00:40:00	0
2009-01-05	00:41:00	0
2009-01-05	00:42:00	0
2009-01-05	00:43:00	0
2009-01-05	00:44:00	0
2009-01-05	00:45:00	0
2009-01-05	00:46:00	0
2009-01-05	00:47:00	0
2009-01-05	00:48:00	0
2009-01-05	00:49:00	0
2009-01-05	00:50:00	0
2009-01-05	00:51:00	0
2009-01-05	00:52:00	0
2009-01-05	00:53:00	0
2009-01-05	00:54:00	0
2009-01-05	00:55:00	0
2009-01-05	00:56:00	0
2009-01-05	00:57:00	0
2009-01-05	00:58:00	0
2009-01-05	00:59:00	0
2009-01-05	01:00:00	0
2009-01-05	01:01:00	0
2009-01-05	01:02:00	0
2009-01-05	01:03:00	0
2009-01-05	01:04:00	0
2009-01-05	01:05:00	0
2009-01-05	01:06:00	0
2009-01-05	01:07:00	0
2009-01-05	01:08:00	0
2009-01-05	01:09:00	0
2009-01-05	01:10:00	0
2009-01-05	01:11:00	0
2009-01-05	01:12:00	0
2009-01-05	01:13:00	0
2009-01-05	01:14:00	0
2009-01-05	01:15:00	0
2009-01-05	01:16:00	0
2009-01-05	01:17:00	0
2009-01-05	01:18:00	0
2009-01-05	01:19:00	0
2009-01-05	01:20:00	0
2009-01-05	01:21:00	0
2009-01-05	01:22:00	0
2009-01-05	01:23:00	0
2009-01-05	01:24:00	0
2009-01-05	01:25:00	0
2009-01-05	01:26:00	0
2009-01-05	01:27:00	0
2009-01-05	01:28:00	0
2009-01-05	01:29:00	0
2009-01-05	01:30:00	0
2009-01-05	01:31:00	0
2009-01-05	01:32:00	0
2009-01-05	01:33:00	0
2009-01-05	01:34:00	0
2009-01-05	01:35:00	0
2009-01-05	01:36:00	0
2009-01-05	01:37:00	0
2009-01-05	01:38:00	0
2009-01-05	01:39:00	0
2009-01-05	01:40:00	0
2009-01-05	01:41:00	0
2009-01-05	01:42:00	0
2009-01-05	01:43:00	0
2009-01-05	01:44:00	0
2009-01-05	01:45:00	0
2009-01-05	01:46:00	0
2009-01-05	01:47:00	0
2009-01-05	01:48:00	0
2009-01-05	01:49:00	0
2009-01-05	01:50:00	0
2009-01-05	01:51:00	0
2009-01-05	01:52:00	0
2009-01-05	01:53:00	0
2009-01-05	01:54:00	0
2009-01-05	01:55:00	0
2009-01-05	01:56:00	0
2009-01-05	01:57:00	0
2009-01-05	01:58:00	0
2009-01-05	01:59:00	0
2009-01-05	02:00:00	0
2009-01-05	02:01:00	0
2009-01-05	02:02:00	0
2009-01-05	02:03:00	0
2009-01-05	02:04:00	0
2009-01-05	02:05:00	0
2009-01-05	02:06:00	0
2009-01-05	02:07:00	0
2009-01-05	02:08:00	0
2009-01-05	02:09:00	0
2009-01-05	02:10:00	0
2009-01-05	02:11:00	0
2009-01-05	02:12:00	0
2009-01-05	02:13:00	0
2009-01-05	02:14:00	0
2009-01-05	02:15:00	0
2009-01-05	02:16:00	0
2009-01-05	02:17:00	0
2009-01-05	02:18:00	0
2009-01-05	02:19:00	0
2009-01-05	02:20:00	0
2009-01-05	02:21:00	0
2009-01-05	02:22:00	0
2009-01-05	02:23:00	0
2009-01-05	02:24:00	0
2009-01-05	02:25:00	0
2009-01-05	02:26:00	0
2009-01-05	02:27:00	0
2009-01-05	02:28:00	0
2009-01-05	02:29:00	0
2009-01-05	02:30:00	0
2009-01-05	02:31:00	0
2009-01-05	02:32:00	0
2009-01-05	02:33:00	0
2009-01-05	02:34:00	0
2009-01-05	02:35:00	0
2009-01-05	02:36:00	0
2009-01-05	02:37:00	0
2009-01-05	02:38:00	0
2009-01-05	02:39:00	0
2009-01-05	02:40:00	0
2009-01-05	02:41:00	0
2009-01-05	02:42:00	0
2009-01-05	02:43:00	0
2009-01-05	02:44:00	0
2009-01-05	02:45:00	0
2009-01-05	02:46:00	0
2009-01-05	02:47:00	0
2009-01-05	02:48:00	0
2009-01-05	02:49:00	0
2009-01-05	02:50:00	0
2009-01-05	02:51:00	0
2009-01-05	02:52:00	0
2009-01-05	02:53:00	0
2009-01-05	02:54:00	0
2009-01-05	02:55:00	0
2009-01-05	02:56:00	0
2009-01-05	02:57:00	0
2009-01-05	02:58:00	0
2009-01-05	02:59:00	0
2009-01-05	03:00:00	0
2009-01-05	03:01:00	0
2009-01-05	03:02:00	0
2009-01-05	03:03:00	0
2009-01-05	03:04:00	0
2009-01-05	03:05:00	0
2009-01-05	03:06:00	0
2009-01-05	03:07:00	0
2009-01-05	03:08:00	0
2009-01-05	03:09:00	0
2009-01-05	03:10:00	0
2009-01-05	03:11:00	0
2009-01-05	03:12:00	0
2009-01-05	03:13:00	0
2009-01-05	03:14:00	0
2009-01-05	03:15:00	0
2009-01-05	03:16:00	0
2009-01-05	03:17:00	0
2009-01-05	03:18:00	0
2009-01-05	03:19:00	0
2009-01-05	03:20:00	0
2009-01-05	03:21:00	0
2009-01-05	03:22:00	0
2009-01-05	03:23:00	0
2009-01-05	03:24:00	0
2009-01-05	03:25:00	0
2009-01-05	03:26:00	0
2009-01-05	03:27:00	0
2009-01-05	03:28:00	0
2009-01-05	03:29:00	0
2009-01-05	03:30:00	0
2009-01-05	03:31:00	0
2009-01-05	03:32:00	0
2009-01-05	03:33:00	0
2009-01-05	03:34:00	0
2009-01-05	03:35:00	0
2009-01-05	03:36:00	0
2009-01-05	03:37:00	0
2009-01-05	03:38:00	0
2009-01-05	03:39:00	0
2009-01-05	03:40:00	0
2009-01-05	03:41:00	0
2009-01-05	03:42:00	0
2009-01-05	03:43:00	0
2009-01-05	03:44:00	0
2009-01-05	03:45:00	0
2009-01-05	03:46:00	0
2009-01-05	03:47:00	0
2009-01-05	03:48:00	0
2009-01-05	03:49:00	0
2009-01-05	03:50:00	0
2009-01-05	03:51:00	0
2009-01-05	03:52:00	0
2009-01-05	03:53:00	0
2009-01-05	03:54:00	0
2009-01-05	03:55:00	0
2009-01-05	03:56:00	0
2009-01-05	03:57:00	0
2009-01-05	03:58:00	0
2009-01-05	03:59:00	0
2009-01-05	04:00:00	0
2009-01-05	04:01:00	0
2009-01-05	04:02:00	0
2009-01-05	04:03:00	0
2009-01-05	04:04:00	0
2009-01-05	04:05:00	0
2009-01-05	04:06:00	0
2009-01-05	04:07:00	0
2009-01-05	04:08:00	0
2009-01-05	04:09:00	0
2009-01-05	04:10:00	0
2009-01-05	04:11:00	0
2009-01-05	04:12:00	0
2009-01-05	04:13:00	0
2009-01-05	04:14:00	0
2009-01-05	04:15:00	0
2009-01-05	04:16:00	0
2009-01-05	04:17:00	0
2009-01-05	04:18:00	0
2009-01-05	04:19:00	0
2009-01-05	04:20:00	0
2009-01-05	04:21:00	0
2009-01-05	04:22:00	0
2009-01-05	04:23:00	0
2009-01-05	04:24:00	0
2009-01-05	04:25:00	0
2009-01-05	04:26:00	0
2009-01-05	04:27:00	0
2009-01-05	04:28:00	0
2009-01-05	04:29:00	0
2009-01-05	04:30:00	0
2009-01-05	04:31:00	0
2009-01-05	04:32:00	0
2009-01-05	04:33:00	0
2009-01-05	04:34:00	0
2009-01-05	04:35:00	0
2009-01-05	04:36:00	0
2009-01-05	04:37:00	0
2009-01-05	04:38:00	0
2009-01-05	04:39:00	0
2009-01-05	04:40:00	0
2009-01-05	04:41:00	0
2009-01-05	04:42:00	0
2009-01-05	04:43:00	0
2009-01-05	04:44:00	0
2009-01-05	04:45:00	0
2009-01-05	04:46:00	0
2009-01-05	04:47:00	0
2009-01-05	04:48:00	0
2009-01-05	04:49:00	0
2009-01-05	04:50:00	0
2009-01-05	04:51:00	0
2009-01-05	04:52:00	0
2009-01-05	04:53:00	0
2009-01-05	04:54:00	0
2009-01-05	04:55:00	0
2009-01-05	04:56:00	0
2009-01-05	04:57:00	0
2009-01-05	04:58:00	0
2009-01-05	04:59:00	0
2009-01-05	05:00:00	0
2009-01-05	05:01:00	0
2009-01-05	05:02:00	0
2009-01-05	05:03:00	0
2009-01-05	05:04:00	0
2009-01-05	05:05:00	0
2009-01-05	05:06:00	0
2009-01-05	05:07:00	0
2009-01-05	05:08:00	0
2009-01-05	05:09:00	0
2009-01-05	05:10:00	0
2009-01-05	05:11:00	0
2009-01-05	05:12:00	0
2009-01-05	05:13:00	0
2009-01-05	05:14:00	0
2009-01-05	05:15:00	0
2009-01-05	05:16:00	0
2009-01-05	05:17:00	0
2009-01-05	05:18:00	0
2009-01-05	05:19:00	0
2009-01-05	05:20:00	0
2009-01-05	05:21:00	0
2009-01-05	05:22:00	0
2009-01-05	05:23:00	0
2009-01-05	05:24:00	0
2009-01-05	05:25:00	0
2009-01-05	05:26:00	0
2009-01-05	05:27:00	0
2009-01-05	05:28:00	0
2009-01-05	05:29:00	0
2009-01-05	05:30:00	0
2009-01-05	05:31:00	0
2009-01-05	05:32:00	0
2009-01-05	05:33:00	0
2009-01-05	05:34:00	0
2009-01-05	05:35:00	0
2009-01-05	05:36:00	0
2009-01-05	05:37:00	0
2009-01-05	05:38:00	0
2009-01-05	05:39:00	0
2009-01-05	05:40:00	0
2009-01-05	05:41:00	0
2009-01-05	05:42:00	0
2009-01-05	05:43:00	0
2009-01-05	05:44:00	0
2009-01-05	05:45:00	0
2009-01-05	05:46:00	0
2009-01-05	05:47:00	0
2009-01-05	05:48:00	0
2009-01-05	05:49:00	0
2009-01-05	05:50:00	0
2009-01-05	05:51:00	0
2009-01-05	05:52:00	0
2009-01-05	05:53:00	0
2009-01-05	05:54:00	0
2009-01-05	05:55:00	0
2009-01-05	05:56:00	0
2009-01-05	05:57:00	0
2009-01-05	05:58:00	0
2009-01-05	05:59:00	0
2009-01-05	06:00:00	0
2009-01-05	06:01:00	0
2009-01-05	06:02:00	0
2009-01-05	06:03:00	0
2009-01-05	06:04:00	0
2009-01-05	06:05:00	0
2009-01-05	06:06:00	0
2009-01-05	06:07:00	0
2009-01-05	06:08:00	0
2009-01-05	06:09:00	0
2009-01-05	06:10:00	0
2009-01-05	06:11:00	0
2009-01-05	06:12:00	0
2009-01-05	06:13:00	0
2009-01-05	06:14:00	0
2009-01-05	06:15:00	0
2009-01-05	06:16:00	0
2009-01-05	06:17:00	0
2009-01-05	06:18:00	0
2009-01-05	06:19:00	0
2009-01-05	06:20:00	0
2009-01-05	06:21:00	0
2009-01-05	06:22:00	0
2009-01-05	06:23:00	0
2009-01-05	06:24:00	0
2009-01-05	06:25:00	0
2009-01-05	06:26:00	0
2009-01-05	06:27:00	0
2009-01-05	06:28:00	0
2009-01-05	06:29:00	0
2009-01-05	06:30:00	0
2009-01-05	06:31:00	0
2009-01-05	06:32:00	0
2009-01-05	06:33:00	0
2009-01-05	06:34:00	0
2009-01-05	06:35:00	0
2009-01-05	06:36:00	0
2009-01-05	06:37:00	0
2009-01-05	06:38:00	0
2009-01-05	06:39:00	0
2009-01-05	06:40:00	0
2009-01-05	06:41:00	0
2009-01-05	06:42:00	0
2009-01-05	06:43:00	0
2009-01-05	06:44:00	0
2009-01-05	06:45:00	0
2009-01-05	06:46:00	0
2009-01-05	06:47:00	0
2009-01-05	06:48:00	0
2009-01-05	06:49:00	0
2009-01-05	06:50:00	0
2009-01-05	06:51:00	0
2009-01-05	06:52:00	0
2009-01-05	06:53:00	0
2009-01-05	06:54:00	0
2009-01-05	06:55:00	0
2009-01-05	06:56:00	0
2009-01-05	06:57:00	0
2009-01-05	06:58:00	0
2009-01-05	06:59:00	0
2009-01-05	07:00:00	0
2009-01-05	07:01:00	0
2009-01-05	07:02:00	0
2009-01-05	07:03:00	0
2009-01-05	07:04:00	0
2009-01-05	07:05:00	0
2009-01-05	07:06:00	0
2009-01-05	07:07:00	0
2009-01-05	07:08:00	0
2009-01-05	07:09:00	0
2009-01-05	07:10:00	0
2009-01-05	07:11:00	0
2009-01-05	07:12:00	0
2009-01-05	07:13:00	0
2009-01-05	07:14:00	0
2009-01-05	07:15:00	0
2009-01-05	07:16:00	0
2009-01-05	07:17:00	0
2009-01-05	07:18:00	0
2009-01-05	07:19:00	0
2009-01-05	07:20:00	0
2009-01-05	07:21:00	0
2009-01-05	07:22:00	0
2009-01-05	07:23:00	0
2009-01-05	07:24:00	0
2009-01-05	07:25:00	0
2009-01-05	07:26:00	0
2009-01-05	07:27:00	0
2009-01-05	07:28:00	0
2009-01-05	07:29:00	0
2009-01-05	07:30:00	0
2009-01-05	07:31:00	0
2009-01-05	07:32:00	0
2009-01-05	07:33:00	0
2009-01-05	07:34:00	0
2009-01-05	07:35:00	0
2009-01-05	07:36:00	0
2009-01-05	07:37:00	0
2009-01-05	07:38:00	0
2009-01-05	07:39:00	0
2009-01-05	07:40:00	0
2009-01-05	07:41:00	0
2009-01-05	07:42:00	0
2009-01-05	07:43:00	0
2009-01-05	07:44:00	0
2009-01-05	07:45:00	0
2009-01-05	07:46:00	0
2009-01-05	07:47:00	0
2009-01-05	07:48:00	0
2009-01-05	07:49:00	0
2009-01-05	07:50:00	0
2009-01-05	07:51:00	0
2009-01-05	07:52:00	0
2009-01-05	07:53:00	0
2009-01-05	07:54:00	0
2009-01-05	07:55:00	0
2009-01-05	07:56:00	0
2009-01-05	07:57:00	0
2009-01-05	07:58:00	0
2009-01-05	07:59:00	0
2009-01-05	08:00:00	0
2009-01-05	08:01:00	0
2009-01-05	08:02:00	0
2009-01-05	08:03:00	0
2009-01-05	08:04:00	0
2009-01-05	08:05:00	0
2009-01-05	08:06:00	0
2009-01-05	08:07:00	0
2009-01-05	08:08:00	0
2009-01-05	08:09:00	0
2009-01-05	08:10:00	0
2009-01-05	08:11:00	0
2009-01-05	08:12:00	0
2009-01-05	08:13:00	0
2009-01-05	08:14:00	0
2009-01-05	08:15:00	0
2009-01-05	08:16:00	0
2009-01-05	08:17:00	0
2009-01-05	08:18:00	0
2009-01-05	08:19:00	0
2009-01-05	08:20:00	0
2009-01-05	08:21:00	0
2009-01-05	08:22:00	0
2009-01-05	08:23:00	0
2009-01-05	08:24:00	0
2009-01-05	08:25:00	0
2009-01-05	08:26:00	0
2009-01-05	08:27:00	0
2009-01-05	08:28:00	0
2009-01-05	08:29:00	0
2009-01-05	08:30:00	0
2009-01-05	08:31:00	0
2009-01-05	08:32:00	0
2009-01-05	08:33:00	0
2009-01-05	08:34:00	0
2009-01-05	08:35:00	0
2009-01-05	08:36:00	0
2009-01-05	08:37:00	0
2009-01-05	08:38:00	0
2009-01-05	08:39:00	0
2009-01-05	08:40:00	0
2009-01-05	08:41:00	0
2009-01-05	08:42:00	0
2009-01-05	08:43:00	0
2009-01-05	08:44:00	0
2009-01-05	08:45:00	0
2009-01-05	08:46:00	0
2009-01-05	08:47:00	0
2009-01-05	08:48:00	0
2009-01-05	08:49:00	0
2009-01-05	08:50:00	0
2009-01-05	08:51:00	0
2009-01-05	08:52:00	0
2009-01-05	08:53:00	0
2009-01-05	08:54:00	0
2009-01-05	08:55:00	0
2009-01-05	08:56:00	0
2009-01-05	08:57:00	0
2009-01-05	08:58:00	0
2009-01-05	08:59:00	0
2009-01-05	09:00:00	0
2009-01-05	09:01:00	0
2009-01-05	09:02:00	0
2009-01-05	09:03:00	0
2009-01-05	09:04:00	0
2009-01-05	09:05:00	0
2009-01-05	09:06:00	0
2009-01-05	09:07:00	0
2009-01-05	09:08:00	0
2009-01-05	09:09:00	0
2009-01-05	09:10:00	0
2009-01-05	09:11:00	0
2009-01-05	09:12:00	0
2009-01-05	09:13:00	0
2009-01-05	09:14:00	0
2009-01-05	09:15:00	0
2009-01-05	09:16:00	0
2009-01-05	09:17:00	0
2009-01-05	09:18:00	0
2009-01-05	09:19:00	0
2009-01-05	09:20:00	0
2009-01-05	09:21:00	0
2009-01-05	09:22:00	0
2009-01-05	09:23:00	0
2009-01-05	09:24:00	0
2009-01-05	09:25:00	0
2009-01-05	09:26:00	0
2009-01-05	09:27:00	0
2009-01-05	09:28:00	0
2009-01-05	09:29:00	0
2009-01-05	09:30:00	0
2009-01-05	09:31:00	0
2009-01-05	09:32:00	0
2009-01-05	09:33:00	0
2009-01-05	09:34:00	0
2009-01-05	09:35:00	0
2009-01-05	09:36:00	0
2009-01-05	09:37:00	0
2009-01-05	09:38:00	0
2009-01-05	09:39:00	0
2009-01-05	09:40:00	0
2009-01-05	09:41:00	0
2009-01-05	09:42:00	0
2009-01-05	09:43:00	0
2009-01-05	09:44:00	0
2009-01-05	09:45:00	0
2009-01-05	09:46:00	0
2009-01-05	09:47:00	0
2009-01-05	09:48:00	0
2009-01-05	09:49:00	0
2009-01-05	09:50:00	0
2009-01-05	09:51:00	0
2009-01-05	09:52:00	0
2009-01-05	09:53:00	0
2009-01-05	09:54:00	0
2009-01-05	09:55:00	0
2009-01-05	09:56:00	0
2009-01-05	09:57:00	0
2009-01-05	09:58:00	0
2009-01-05	09:59:00	0
2009-01-05	10:00:00	0
2009-01-05	10:01:00	0
2009-01-05	10:02:00	0
2009-01-05	10:03:00	0
2009-01-05	10:04:00	0
2009-01-05	10:05:00	0
2009-01-05	10:06:00	0
2009-01-05	10:07:00	0
2009-01-05	10:08:00	0
2009-01-05	10:09:00	0
2009-01-05	10:10:00	0
2009-01-05	10:11:00	0
2009-01-05	10:12:00	0
2009-01-05	10:13:00	0
2009-01-05	10:14:00	0
2009-01-05	10:15:00	0
2009-01-05	10:16:00	0
2009-01-05	10:17:00	0
2009-01-05	10:18:00	0
2009-01-05	10:19:00	0
2009-01-05	10:20:00	0
2009-01-05	10:21:00	0
2009-01-05	10:22:00	0
2009-01-05	10:23:00	0
2009-01-05	10:24:00	0
2009-01-05	10:25:00	0
2009-01-05	10:26:00	0
2009-01-05	10:27:00	0
2009-01-05	10:28:00	0
2009-01-05	10:29:00	0
2009-01-05	10:30:00	0
2009-01-05	10:31:00	0
2009-01-05	10:32:00	0
2009-01-05	10:33:00	0
2009-01-05	10:34:00	0
2009-01-05	10:35:00	0
2009-01-05	10:36:00	0
2009-01-05	10:37:00	0
2009-01-05	10:38:00	0
2009-01-05	10:39:00	0
2009-01-05	10:40:00	0
2009-01-05	10:41:00	0
2009-01-05	10:42:00	0
2009-01-05	10:43:00	0
2009-01-05	10:44:00	0
2009-01-05	10:45:00	0
2009-01-05	10:46:00	0
2009-01-05	10:47:00	0
2009-01-05	10:48:00	0
2009-01-05	10:49:00	0
2009-01-05	10:50:00	0
2009-01-05	10:51:00	0
2009-01-05	10:52:00	0
2009-01-05	10:53:00	0
2009-01-05	10:54:00	0
2009-01-05	10:55:00	0
2009-01-05	10:56:00	0
2009-01-05	10:57:00	0
2009-01-05	10:58:00	0
2009-01-05	10:59:00	0
2009-01-05	11:00:00	0
2009-01-05	11:01:00	0
2009-01-05	11:02:00	0
2009-01-05	11:03:00	0
2009-01-05	11:04:00	0
2009-01-05	11:05:00	0
2009-01-05	11:06:00	0
2009-01-05	11:07:00	0
2009-01-05	11:08:00	0
2009-01-05	11:09:00	0
2009-01-05	11:10:00	0
2009-01-05	11:11:00	0
2009-01-05	11:12:00	0
2009-01-05	11:13:00	0
2009-01-05	11:14:00	0
2009-01-05	11:15:00	0
2009-01-05	11:16:00	0
2009-01-05	11:17:00	0
2009-01-05	11:18:00	0
2009-01-05	11:19:00	0
2009-01-05	11:20:00	0
2009-01-05	11:21:00	0
2009-01-05	11:22:00	0
2009-01-05	11:23:00	0
2009-01-05	11:24:00	0
2009-01-05	11:25:00	0
2009-01-05	11:26:00	0
2009-01-05	11:27:00	0
2009-01-05	11:28:00	0
2009-01-05	11:29:00	0
2009-01-05	11:30:00	0
2009-01-05	11:31:00	0
2009-01-05	11:32:00	0
2009-01-05	11:33:00	0
2009-01-05	11:34:00	0
2009-01-05	11:35:00	0
2009-01-05	11:36:00	0
2009-01-05	11:37:00	0
2009-01-05	11:38:00	0
2009-01-05	11:39:00	0
2009-01-05	11:40:00	0
2009-01-05	11:41:00	0
2009-01-05	11:42:00	0
2009-01-05	11:43:00	0
2009-01-05	11:44:00	0
2009-01-05	11:45:00	0
2009-01-05	11:46:00	0
2009-01-05	11:47:00	0
2009-01-05	11:48:00	0
2009-01-05	11:49:00	0
2009-01-05	11:50:00	0
2009-01-05	11:51:00	0
2009-01-05	11:52:00	0
2009-01-05	11:53:00	0
2009-01-05	11:54:00	0
2009-01-05	11:55:00	0
2009-01-05	11:56:00	0
2009-01-05	11:57:00	0
2009-01-05	11:58:00	0
2009-01-05	11:59:00	0
2009-01-05	12:00:00	0
2009-01-05	12:01:00	0
2009-01-05	12:02:00	0
2009-01-05	12:03:00	0
2009-01-05	12:04:00	0
2009-01-05	12:05:00	0
2009-01-05	12:06:00	0
2009-01-05	12:07:00	0
2009-01-05	12:08:00	0
2009-01-05	12:09:00	0
2009-01-05	12:10:00	0
2009-01-05	12:11:00	0
2009-01-05	12:12:00	0
2009-01-05	12:13:00	0
2009-01-05	12:14:00	0
2009-01-05	12:15:00	0
2009-01-05	12:16:00	0
2009-01-05	12:17:00	0
2009-01-05	12:18:00	0
2009-01-05	12:19:00	0
2009-01-05	12:20:00	0
2009-01-05	12:21:00	0
2009-01-05	12:22:00	0
2009-01-05	12:23:00	0
2009-01-05	12:24:00	0
2009-01-05	12:25:00	0
2009-01-05	12:26:00	0
2009-01-05	12:27:00	0
2009-01-05	12:28:00	0
2009-01-05	12:29:00	0
2009-01-05	12:30:00	0
2009-01-05	12:31:00	0
2009-01-05	12:32:00	0
2009-01-05	12:33:00	0
2009-01-05	12:34:00	0
2009-01-05	12:35:00	0
2009-01-05	12:36:00	0
2009-01-05	12:37:00	0
2009-01-05	12:38:00	0
2009-01-05	12:39:00	0
2009-01-05	12:40:00	0
2009-01-05	12:41:00	0
2009-01-05	12:42:00	0
2009-01-05	12:43:00	0
2009-01-05	12:44:00	0
2009-01-05	12:45:00	0
2009-01-05	12:46:00	0
2009-01-05	12:47:00	0
2009-01-05	12:48:00	0
2009-01-05	12:49:00	0
2009-01-05	12:50:00	0
2009-01-05	12:51:00	0
2009-01-05	12:52:00	0
2009-01-05	12:53:00	0
2009-01-05	12:54:00	0
2009-01-05	12:55:00	0
2009-01-05	12:56:00	0
2009-01-05	12:57:00	0
2009-01-05	12:58:00	0
2009-01-05	12:59:00	0
2009-01-05	13:00:00	0
2009-01-05	13:01:00	0
2009-01-05	13:02:00	0
2009-01-05	13:03:00	0
2009-01-05	13:04:00	0
2009-01-05	13:05:00	0
2009-01-05	13:06:00	0
2009-01-05	13:07:00	0
2009-01-05	13:08:00	0
2009-01-05	13:09:00	0
2009-01-05	13:10:00	0
2009-01-05	13:11:00	0
2009-01-05	13:12:00	0
2009-01-05	13:13:00	0
2009-01-05	13:14:00	0
2009-01-05	13:15:00	0
2009-01-05	13:16:00	0
2009-01-05	13:17:00	0
2009-01-05	13:18:00	0
2009-01-05	13:19:00	0
2009-01-05	13:20:00	0
2009-01-05	13:21:00	0
2009-01-05	13:22:00	0
2009-01-05	13:23:00	0
2009-01-05	13:24:00	0
2009-01-05	13:25:00	0
2009-01-05	13:26:00	0
2009-01-05	13:27:00	0
2009-01-05	13:28:00	0
2009-01-05	13:29:00	0
2009-01-05	13:30:00	0
2009-01-05	13:31:00	0
2009-01-05	13:32:00	0
2009-01-05	13:33:00	0
2009-01-05	13:34:00	0
2009-01-05	13:35:00	0
2009-01-05	13:36:00	0
2009-01-05	13:37:00	0
2009-01-05	13:38:00	0
2009-01-05	13:39:00	0
2009-01-05	13:40:00	0
2009-01-05	13:41:00	0
2009-01-05	13:42:00	0
2009-01-05	13:43:00	0
2009-01-05	13:44:00	0
2009-01-05	13:45:00	0
2009-01-05	13:46:00	0
2009-01-05	13:47:00	0
2009-01-05	13:48:00	0
2009-01-05	13:49:00	0
2009-01-05	13:50:00	0
2009-01-05	13:51:00	0
2009-01-05	13:52:00	0
2009-01-05	13:53:00	0
2009-01-05	13:54:00	0
2009-01-05	13:55:00	0
2009-01-05	13:56:00	0
2009-01-05	13:57:00	0
2009-01-05	13:58:00	0
2009-01-05	13:59:00	0
2009-01-05	14:00:00	0
2009-01-05	14:01:00	0
2009-01-05	14:02:00	0
2009-01-05	14:03:00	0
2009-01-05	14:04:00	0
2009-01-05	14:05:00	0
2009-01-05	14:06:00	0
2009-01-05	14:07:00	0
2009-01-05	14:08:00	0
2009-01-05	14:09:00	0
2009-01-05	14:10:00	0
2009-01-05	14:11:00	0
2009-01-05	14:12:00	0
2009-01-05	14:13:00	0
2009-01-05	14:14:00	0
2009-01-05	14:15:00	0
2009-01-05	14:16:00	0
2009-01-05	14:17:00	0
2009-01-05	14:18:00	0
2009-01-05	14:19:00	0
2009-01-05	14:20:00	0
2009-01-05	14:21:00	0
2009-01-05	14:22:00	0
2009-01-05	14:23:00	0
2009-01-05	14:24:00	0
2009-01-05	14:25:00	0
2009-01-05	14:26:00	0
2009-01-05	14:27:00	0
2009-01-05	14:28:00	0
2009-01-05	14:29:00	0
2009-01-05	14:30:00	0
2009-01-05	14:31:00	0
2009-01-05	14:32:00	0
2009-01-05	14:33:00	0
2009-01-05	14:34:00	0
2009-01-05	14:35:00	0
2009-01-05	14:36:00	0
2009-01-05	14:37:00	0
2009-01-05	14:38:00	0
2009-01-05	14:39:00	0
2009-01-05	14:40:00	0
2009-01-05	14:41:00	0
2009-01-05	14:42:00	0
2009-01-05	14:43:00	0
2009-01-05	14:44:00	0
2009-01-05	14:45:00	0
2009-01-05	14:46:00	0
2009-01-05	14:47:00	0
2009-01-05	14:48:00	0
2009-01-05	14:49:00	0
2009-01-05	14:50:00	0
2009-01-05	14:51:00	0
2009-01-05	14:52:00	0
2009-01-05	14:53:00	0
2009-01-05	14:54:00	0
2009-01-05	14:55:00	0
2009-01-05	14:56:00	0
2009-01-05	14:57:00	0
2009-01-05	14:58:00	0
2009-01-05	14:59:00	0
2009-01-05	15:00:00	0
2009-01-05	15:01:00	0
2009-01-05	15:02:00	0
2009-01-05	15:03:00	0
2009-01-05	15:04:00	0
2009-01-05	15:05:00	0
2009-01-05	15:06:00	0
2009-01-05	15:07:00	0
2009-01-05	15:08:00	0
2009-01-05	15:09:00	0
2009-01-05	15:10:00	0
2009-01-05	15:11:00	0
2009-01-05	15:12:00	0
2009-01-05	15:13:00	0
2009-01-05	15:14:00	0
2009-01-05	15:15:00	0
2009-01-05	15:16:00	0
2009-01-05	15:17:00	0
2009-01-05	15:18:00	0
2009-01-05	15:19:00	0
2009-01-05	15:20:00	0
2009-01-05	15:21:00	0
2009-01-05	15:22:00	0
2009-01-05	15:23:00	0
2009-01-05	15:24:00	0
2009-01-05	15:25:00	0
2009-01-05	15:26:00	0
2009-01-05	15:27:00	0
2009-01-05	15:28:00	0
2009-01-05	15:29:00	0
2009-01-05	15:30:00	0
2009-01-05	15:31:00	0
2009-01-05	15:32:00	0
2009-01-05	15:33:00	0
2009-01-05	15:34:00	0
2009-01-05	15:35:00	0
2009-01-05	15:36:00	0
2009-01-05	15:37:00	0
2009-01-05	15:38:00	0
2009-01-05	15:39:00	0
2009-01-05	15:40:00	0
2009-01-05	15:41:00	0
2009-01-05	15:42:00	0
2009-01-05	15:43:00	0
2009-01-05	15:44:00	0
2009-01-05	15:45:00	0
2009-01-05	15:46:00	0
2009-01-05	15:47:00	0
2009-01-05	15:48:00	0
2009-01-05	15:49:00	0
2009-01-05	15:50:00	0
2009-01-05	15:51:00	0
2009-01-05	15:52:00	0
2009-01-05	15:53:00	0
2009-01-05	15:54:00	0
2009-01-05	15:55:00	0
2009-01-05	15:56:00	0
2009-01-05	15:57:00	0
2009-01-05	15:58:00	0
2009-01-05	15:59:00	0
2009-01-05	16:00:00	0
2009-01-05	16:01:00	0
2009-01-05	16:02:00	0
2009-01-05	16:03:00	0
2009-01-05	16:04:00	0
2009-01-05	16:05:00	0
2009-01-05	16:06:00	0
2009-01-05	16:07:00	0
2009-01-05	16:08:00	0
2009-01-05	16:09:00	0
2009-01-05	16:10:00	0
2009-01-05	16:11:00	0
2009-01-05	16:12:00	0
2009-01-05	16:13:00	0
2009-01-05	16:14:00	0
2009-01-05	16:15:00	0
2009-01-05	16:16:00	0
2009-01-05	16:17:00	0
2009-01-05	16:18:00	0
2009-01-05	16:19:00	0
2009-01-05	16:20:00	0
2009-01-05	16:21:00	0
2009-01-05	16:22:00	0
2009-01-05	16:23:00	0
2009-01-05	16:24:00	0
2009-01-05	16:25:00	0
2009-01-05	16:26:00	0
2009-01-05	16:27:00	0
2009-01-05	16:28:00	0
2009-01-05	16:29:00	0
2009-01-05	16:30:00	0
2009-01-05	16:31:00	0
2009-01-05	16:32:00	0
2009-01-05	16:33:00	0
2009-01-05	16:34:00	0
2009-01-05	16:35:00	0
2009-01-05	16:36:00	0
2009-01-05	16:37:00	0
2009-01-05	16:38:00	0
2009-01-05	16:39:00	0
2009-01-05	16:40:00	0
2009-01-05	16:41:00	0
2009-01-05	16:42:00	0
2009-01-05	16:43:00	0
2009-01-05	16:44:00	0
2009-01-05	16:45:00	0
2009-01-05	16:46:00	0
2009-01-05	16:47:00	0
2009-01-05	16:48:00	0
2009-01-05	16:49:00	0
2009-01-05	16:50:00	0
2009-01-05	16:51:00	0
2009-01-05	16:52:00	0
2009-01-05	16:53:00	0
2009-01-05	16:54:00	0
2009-01-05	16:55:00	0
2009-01-05	16:56:00	0
2009-01-05	16:57:00	0
2009-01-05	16:58:00	0
2009-01-05	16:59:00	0
2009-01-05	17:00:00	30
2009-01-05	17:01:00	157
2009-01-05	17:02:00	18
2009-01-05	17:03:00	0
2009-01-05	17:04:00	0
2009-01-05	17:05:00	0
2009-01-05	17:06:00	6
2009-01-05	17:07:00	0
2009-01-05	17:08:00	0
2009-01-05	17:09:00	42
2009-01-05	17:10:00	99
2009-01-05	17:11:00	99
2009-01-05	17:12:00	66
2009-01-05	17:13:00	0
2009-01-05	17:14:00	0
2009-01-05	17:15:00	0
2009-01-05	17:16:00	24
2009-01-05	17:17:00	30
2009-01-05	17:18:00	0
2009-01-05	17:19:00	18
2009-01-05	17:20:00	0
2009-01-05	17:21:00	18
2009-01-05	17:22:00	207
2009-01-05	17:23:00	92
2009-01-05	17:24:00	66
2009-01-05	17:25:00	18
2009-01-05	17:26:00	215
2009-01-05	17:27:00	6
2009-01-05	17:28:00	0
2009-01-05	17:29:00	0
2009-01-05	17:30:00	0
2009-01-05	17:31:00	0
2009-01-05	17:32:00	0
2009-01-05	17:33:00	92
2009-01-05	17:34:00	0
2009-01-05	17:35:00	0
2009-01-05	17:36:00	6
2009-01-05	17:37:00	173
2009-01-05	17:38:00	6
2009-01-05	17:39:00	12
2009-01-05	17:40:00	18
2009-01-05	17:41:00	18
2009-01-05	17:42:00	289
2009-01-05	17:43:00	280
2009-01-05	17:44:00	696
2009-01-05	17:45:00	261
2009-01-05	17:46:00	30
2009-01-05	17:47:00	78
2009-01-05	17:48:00	816
2009-01-05	17:49:00	165
2009-01-05	17:50:00	280
2009-01-05	17:51:00	48
2009-01-05	17:52:00	6
2009-01-05	17:53:00	85
2009-01-05	17:54:00	30
2009-01-05	17:55:00	92
2009-01-05	17:56:00	0
2009-01-05	17:57:00	0
2009-01-05	17:58:00	48
2009-01-05	17:59:00	0
2009-01-05	18:00:00	6
2009-01-05	18:01:00	42
2009-01-05	18:02:00	6
2009-01-05	18:03:00	0
2009-01-05	18:04:00	114
2009-01-05	18:05:00	24
2009-01-05	18:06:00	12
2009-01-05	18:07:00	42
2009-01-05	18:08:00	251
2009-01-05	18:09:00	157
2009-01-05	18:10:00	99
2009-01-05	18:11:00	66
2009-01-05	18:12:00	330
2009-01-05	18:13:00	30
2009-01-05	18:14:00	85
2009-01-05	18:15:00	396
2009-01-05	18:16:00	251
2009-01-05	18:17:00	48
2009-01-05	18:18:00	30
2009-01-05	18:19:00	251
2009-01-05	18:20:00	92
2009-01-05	18:21:00	78
2009-01-05	18:22:00	199
2009-01-05	18:23:00	128
2009-01-05	18:24:00	165
2009-01-05	18:25:00	36
2009-01-05	18:26:00	12
2009-01-05	18:27:00	48
2009-01-05	18:28:00	0
2009-01-05	18:29:00	0
2009-01-05	18:30:00	0
2009-01-05	18:31:00	0
2009-01-05	18:32:00	12
2009-01-05	18:33:00	0
2009-01-05	18:34:00	0
2009-01-05	18:35:00	0
2009-01-05	18:36:00	0
2009-01-05	18:37:00	0
2009-01-05	18:38:00	0
2009-01-05	18:39:00	0
2009-01-05	18:40:00	0
2009-01-05	18:41:00	0
2009-01-05	18:42:00	0
2009-01-05	18:43:00	0
2009-01-05	18:44:00	0
2009-01-05	18:45:00	0
2009-01-05	18:46:00	0
2009-01-05	18:47:00	0
2009-01-05	18:48:00	0
2009-01-05	18:49:00	0
2009-01-05	18:50:00	0
2009-01-05	18:51:00	0
2009-01-05	18:52:00	60
2009-01-05	18:53:00	72
2009-01-05	18:54:00	72
2009-01-05	18:55:00	24
2009-01-05	18:56:00	0
2009-01-05	18:57:00	0
2009-01-05	18:58:00	0
2009-01-05	18:59:00	0
2009-01-05	19:00:00	0
2009-01-05	19:01:00	99
2009-01-05	19:02:00	12
2009-01-05	19:03:00	24
2009-01-05	19:04:00	36
2009-01-05	19:05:00	6
2009-01-05	19:06:00	12
2009-01-05	19:07:00	0
2009-01-05	19:08:00	0
2009-01-05	19:09:00	0
2009-01-05	19:10:00	78
2009-01-05	19:11:00	48
2009-01-05	19:12:00	0
2009-01-05	19:13:00	6
2009-01-05	19:14:00	12
2009-01-05	19:15:00	78
2009-01-05	19:16:00	18
2009-01-05	19:17:00	42
2009-01-05	19:18:00	12
2009-01-05	19:19:00	0
2009-01-05	19:20:00	0
2009-01-05	19:21:00	72
2009-01-05	19:22:00	0
2009-01-05	19:23:00	128
2009-01-05	19:24:00	0
2009-01-05	19:25:00	0
2009-01-05	19:26:00	12
2009-01-05	19:27:00	0
2009-01-05	19:28:00	24
2009-01-05	19:29:00	0
2009-01-05	19:30:00	0
2009-01-05	19:31:00	0
2009-01-05	19:32:00	0
2009-01-05	19:33:00	0
2009-01-05	19:34:00	0
2009-01-05	19:35:00	0
2009-01-05	19:36:00	0
2009-01-05	19:37:00	0
2009-01-05	19:38:00	0
2009-01-05	19:39:00	150
2009-01-05	19:40:00	0
2009-01-05	19:41:00	0
2009-01-05	19:42:00	0
2009-01-05	19:43:00	0
2009-01-05	19:44:00	24
2009-01-05	19:45:00	36
2009-01-05	19:46:00	42
2009-01-05	19:47:00	0
2009-01-05	19:48:00	0
2009-01-05	19:49:00	24
2009-01-05	19:50:00	12
2009-01-05	19:51:00	6
2009-01-05	19:52:00	0
2009-01-05	19:53:00	0
2009-01-05	19:54:00	0
2009-01-05	19:55:00	0
2009-01-05	19:56:00	12
2009-01-05	19:57:00	128
2009-01-05	19:58:00	0
2009-01-05	19:59:00	0
2009-01-05	20:00:00	0
2009-01-05	20:01:00	165
2009-01-05	20:02:00	150
2009-01-05	20:03:00	42
2009-01-05	20:04:00	6
2009-01-05	20:05:00	78
2009-01-05	20:06:00	142
2009-01-05	20:07:00	24
2009-01-05	20:08:00	18
2009-01-05	20:09:00	42
2009-01-05	20:10:00	0
2009-01-05	20:11:00	12
2009-01-05	20:12:00	6
2009-01-05	20:13:00	12
2009-01-05	20:14:00	78
2009-01-05	20:15:00	0
2009-01-05	20:16:00	0
2009-01-05	20:17:00	0
2009-01-05	20:18:00	0
2009-01-05	20:19:00	0
2009-01-05	20:20:00	0
2009-01-05	20:21:00	24
2009-01-05	20:22:00	0
2009-01-05	20:23:00	30
2009-01-05	20:24:00	60
2009-01-05	20:25:00	72
2009-01-05	20:26:00	12
2009-01-05	20:27:00	0
2009-01-05	20:28:00	42
2009-01-05	20:29:00	54
2009-01-05	20:30:00	92
2009-01-05	20:31:00	0
2009-01-05	20:32:00	24
2009-01-05	20:33:00	54
2009-01-05	20:34:00	0
2009-01-05	20:35:00	0
2009-01-05	20:36:00	0
2009-01-05	20:37:00	0
2009-01-05	20:38:00	0
2009-01-05	20:39:00	0
2009-01-05	20:40:00	12
2009-01-05	20:41:00	0
2009-01-05	20:42:00	0
2009-01-05	20:43:00	0
2009-01-05	20:44:00	0
2009-01-05	20:45:00	0
2009-01-05	20:46:00	0
2009-01-05	20:47:00	0
2009-01-05	20:48:00	0
2009-01-05	20:49:00	0
2009-01-05	20:50:00	0
2009-01-05	20:51:00	0
2009-01-05	20:52:00	0
2009-01-05	20:53:00	0
2009-01-05	20:54:00	0
2009-01-05	20:55:00	0
2009-01-05	20:56:00	0
2009-01-05	20:57:00	0
2009-01-05	20:58:00	0
2009-01-05	20:59:00	0
2009-01-05	21:00:00	66
2009-01-05	21:01:00	0
2009-01-05	21:02:00	0
2009-01-05	21:03:00	0
2009-01-05	21:04:00	0
2009-01-05	21:05:00	0
2009-01-05	21:06:00	0
2009-01-05	21:07:00	0
2009-01-05	21:08:00	0
2009-01-05	21:09:00	0
2009-01-05	21:10:00	0
2009-01-05	21:11:00	42
2009-01-05	21:12:00	78
2009-01-05	21:13:00	6
2009-01-05	21:14:00	54
2009-01-05	21:15:00	18
2009-01-05	21:16:00	6
2009-01-05	21:17:00	24
2009-01-05	21:18:00	199
2009-01-05	21:19:00	713
2009-01-05	21:20:00	352
2009-01-05	21:21:00	299
2009-01-05	21:22:00	232
2009-01-05	21:23:00	18
2009-01-05	21:24:00	99
2009-01-05	21:25:00	92
2009-01-05	21:26:00	99
2009-01-05	21:27:00	24
2009-01-05	21:28:00	54
2009-01-05	21:29:00	12
2009-01-05	21:30:00	0
2009-01-05	21:31:00	0
2009-01-05	21:32:00	0
2009-01-05	21:33:00	0
2009-01-05	21:34:00	24
2009-01-05	21:35:00	18
2009-01-05	21:36:00	12
2009-01-05	21:37:00	0
2009-01-05	21:38:00	0
2009-01-05	21:39:00	92
2009-01-05	21:40:00	0
2009-01-05	21:41:00	0
2009-01-05	21:42:00	24
2009-01-05	21:43:00	42
2009-01-05	21:44:00	18
2009-01-05	21:45:00	0
2009-01-05	21:46:00	0
2009-01-05	21:47:00	0
2009-01-05	21:48:00	0
2009-01-05	21:49:00	0
2009-01-05	21:50:00	0
2009-01-05	21:51:00	0
2009-01-05	21:52:00	0
2009-01-05	21:53:00	0
2009-01-05	21:54:00	0
2009-01-05	21:55:00	60
2009-01-05	21:56:00	0
2009-01-05	21:57:00	0
2009-01-05	21:58:00	0
2009-01-05	21:59:00	0
2009-01-05	22:00:00	0
2009-01-05	22:01:00	0
2009-01-05	22:02:00	0
2009-01-05	22:03:00	0
2009-01-05	22:04:00	0
2009-01-05	22:05:00	0
2009-01-05	22:06:00	0
2009-01-05	22:07:00	0
2009-01-05	22:08:00	0
2009-01-05	22:09:00	0
2009-01-05	22:10:00	0
2009-01-05	22:11:00	0
2009-01-05	22:12:00	0
2009-01-05	22:13:00	0
2009-01-05	22:14:00	0
2009-01-05	22:15:00	0
2009-01-05	22:16:00	0
2009-01-05	22:17:00	0
2009-01-05	22:18:00	0
2009-01-05	22:19:00	0
2009-01-05	22:20:00	0
2009-01-05	22:21:00	24
2009-01-05	22:22:00	0
2009-01-05	22:23:00	0
2009-01-05	22:24:00	0
2009-01-05	22:25:00	0
2009-01-05	22:26:00	0
2009-01-05	22:27:00	12
2009-01-05	22:28:00	190
2009-01-05	22:29:00	0
2009-01-05	22:30:00	0
2009-01-05	22:31:00	0
2009-01-05	22:32:00	6
2009-01-05	22:33:00	78
2009-01-05	22:34:00	0
2009-01-05	22:35:00	12
2009-01-05	22:36:00	6
2009-01-05	22:37:00	0
2009-01-05	22:38:00	0
2009-01-05	22:39:00	0
2009-01-05	22:40:00	0
2009-01-05	22:41:00	0
2009-01-05	22:42:00	0
2009-01-05	22:43:00	0
2009-01-05	22:44:00	0
2009-01-05	22:45:00	0
2009-01-05	22:46:00	0
2009-01-05	22:47:00	0
2009-01-05	22:48:00	0
2009-01-05	22:49:00	0
2009-01-05	22:50:00	0
2009-01-05	22:51:00	0
2009-01-05	22:52:00	0
2009-01-05	22:53:00	0
2009-01-05	22:54:00	0
2009-01-05	22:55:00	0
2009-01-05	22:56:00	0
2009-01-05	22:57:00	0
2009-01-05	22:58:00	0
2009-01-05	22:59:00	481
2009-01-05	23:00:00	24
2009-01-05	23:01:00	0
2009-01-05	23:02:00	0
2009-01-05	23:03:00	0
2009-01-05	23:04:00	0
2009-01-05	23:05:00	0
2009-01-05	23:06:00	0
2009-01-05	23:07:00	6
2009-01-05	23:08:00	30
2009-01-05	23:09:00	48
2009-01-05	23:10:00	0
2009-01-05	23:11:00	121
2009-01-05	23:12:00	85
2009-01-05	23:13:00	121
2009-01-05	23:14:00	85
2009-01-05	23:15:00	36
2009-01-05	23:16:00	142
2009-01-05	23:17:00	114
2009-01-05	23:18:00	60
2009-01-05	23:19:00	85
2009-01-05	23:20:00	0
2009-01-05	23:21:00	54
2009-01-05	23:22:00	18
2009-01-05	23:23:00	30
2009-01-05	23:24:00	48
2009-01-05	23:25:00	85
2009-01-05	23:26:00	0
2009-01-05	23:27:00	0
2009-01-05	23:28:00	0
2009-01-05	23:29:00	0
2009-01-05	23:30:00	0
2009-01-05	23:31:00	0
2009-01-05	23:32:00	0
2009-01-05	23:33:00	0
2009-01-05	23:34:00	0
2009-01-05	23:35:00	0
2009-01-05	23:36:00	0
2009-01-05	23:37:00	0
2009-01-05	23:38:00	0
2009-01-05	23:39:00	0
2009-01-05	23:40:00	0
2009-01-05	23:41:00	0
2009-01-05	23:42:00	0
2009-01-05	23:43:00	0
2009-01-05	23:44:00	0
2009-01-05	23:45:00	0
2009-01-05	23:46:00	0
2009-01-05	23:47:00	0
2009-01-05	23:48:00	0
2009-01-05	23:49:00	0
2009-01-05	23:50:00	0
2009-01-05	23:51:00	0
2009-01-05	23:52:00	0
2009-01-05	23:53:00	0
2009-01-05	23:54:00	0
2009-01-05	23:55:00	0
2009-01-05	23:56:00	0
2009-01-05	23:57:00	0
2009-01-05	23:58:00	0
2009-01-05	23:59:00	0
2009-01-06	00:00:00	0
2009-01-06	00:01:00	0
2009-01-06	00:02:00	0
2009-01-06	00:03:00	0
2009-01-06	00:04:00	0
2009-01-06	00:05:00	0
2009-01-06	00:06:00	0
2009-01-06	00:07:00	0
2009-01-06	00:08:00	0
2009-01-06	00:09:00	0
2009-01-06	00:10:00	0
2009-01-06	00:11:00	0
2009-01-06	00:12:00	0
2009-01-06	00:13:00	0
2009-01-06	00:14:00	0
2009-01-06	00:15:00	0
2009-01-06	00:16:00	0
2009-01-06	00:17:00	0
2009-01-06	00:18:00	0
2009-01-06	00:19:00	0
2009-01-06	00:20:00	0
2009-01-06	00:21:00	0
2009-01-06	00:22:00	0
2009-01-06	00:23:00	0
2009-01-06	00:24:00	0
2009-01-06	00:25:00	30
2009-01-06	00:26:00	0
2009-01-06	00:27:00	0
2009-01-06	00:28:00	0
2009-01-06	00:29:00	0
2009-01-06	00:30:00	0
2009-01-06	00:31:00	0
2009-01-06	00:32:00	0
2009-01-06	00:33:00	0
2009-01-06	00:34:00	0
2009-01-06	00:35:00	0
2009-01-06	00:36:00	0
2009-01-06	00:37:00	0
2009-01-06	00:38:00	0
2009-01-06	00:39:00	0
2009-01-06	00:40:00	0
2009-01-06	00:41:00	0
2009-01-06	00:42:00	0
2009-01-06	00:43:00	0
2009-01-06	00:44:00	0
2009-01-06	00:45:00	0
2009-01-06	00:46:00	0
2009-01-06	00:47:00	12
2009-01-06	00:48:00	92
2009-01-06	00:49:00	12
2009-01-06	00:50:00	0
2009-01-06	00:51:00	0
2009-01-06	00:52:00	0
2009-01-06	00:53:00	0
2009-01-06	00:54:00	0
2009-01-06	00:55:00	0
2009-01-06	00:56:00	0
2009-01-06	00:57:00	0
2009-01-06	00:58:00	0
2009-01-06	00:59:00	0
2009-01-06	01:00:00	0
2009-01-06	01:01:00	0
2009-01-06	01:02:00	12
2009-01-06	01:03:00	0
2009-01-06	01:04:00	0
2009-01-06	01:05:00	0
2009-01-06	01:06:00	0
2009-01-06	01:07:00	0
2009-01-06	01:08:00	0
2009-01-06	01:09:00	0
2009-01-06	01:10:00	0
2009-01-06	01:11:00	0
2009-01-06	01:12:00	0
2009-01-06	01:13:00	0
2009-01-06	01:14:00	0
2009-01-06	01:15:00	0
2009-01-06	01:16:00	0
2009-01-06	01:17:00	0
2009-01-06	01:18:00	0
2009-01-06	01:19:00	0
2009-01-06	01:20:00	0
2009-01-06	01:21:00	0
2009-01-06	01:22:00	6
2009-01-06	01:23:00	0
2009-01-06	01:24:00	0
2009-01-06	01:25:00	0
2009-01-06	01:26:00	0
2009-01-06	01:27:00	0
2009-01-06	01:28:00	0
2009-01-06	01:29:00	0
2009-01-06	01:30:00	0
2009-01-06	01:31:00	0
2009-01-06	01:32:00	0
2009-01-06	01:33:00	0
2009-01-06	01:34:00	0
2009-01-06	01:35:00	0
2009-01-06	01:36:00	0
2009-01-06	01:37:00	0
2009-01-06	01:38:00	0
2009-01-06	01:39:00	0
2009-01-06	01:40:00	0
2009-01-06	01:41:00	0
2009-01-06	01:42:00	0
2009-01-06	01:43:00	0
2009-01-06	01:44:00	0
2009-01-06	01:45:00	0
2009-01-06	01:46:00	0
2009-01-06	01:47:00	0
2009-01-06	01:48:00	0
2009-01-06	01:49:00	36
2009-01-06	01:50:00	0
2009-01-06	01:51:00	0
2009-01-06	01:52:00	72
2009-01-06	01:53:00	24
2009-01-06	01:54:00	0
2009-01-06	01:55:00	0
2009-01-06	01:56:00	0
2009-01-06	01:57:00	0
2009-01-06	01:58:00	0
2009-01-06	01:59:00	0
2009-01-06	02:00:00	0
2009-01-06	02:01:00	0
2009-01-06	02:02:00	0
2009-01-06	02:03:00	0
2009-01-06	02:04:00	0
2009-01-06	02:05:00	0
2009-01-06	02:06:00	0
2009-01-06	02:07:00	0
2009-01-06	02:08:00	0
2009-01-06	02:09:00	0
2009-01-06	02:10:00	66
2009-01-06	02:11:00	0
2009-01-06	02:12:00	0
2009-01-06	02:13:00	0
2009-01-06	02:14:00	0
2009-01-06	02:15:00	0
2009-01-06	02:16:00	0
2009-01-06	02:17:00	0
2009-01-06	02:18:00	0
2009-01-06	02:19:00	0
2009-01-06	02:20:00	0
2009-01-06	02:21:00	0
2009-01-06	02:22:00	0
2009-01-06	02:23:00	0
2009-01-06	02:24:00	0
2009-01-06	02:25:00	0
2009-01-06	02:26:00	0
2009-01-06	02:27:00	0
2009-01-06	02:28:00	0
2009-01-06	02:29:00	0
2009-01-06	02:30:00	0
2009-01-06	02:31:00	0
2009-01-06	02:32:00	0
2009-01-06	02:33:00	0
2009-01-06	02:34:00	0
2009-01-06	02:35:00	0
2009-01-06	02:36:00	0
2009-01-06	02:37:00	0
2009-01-06	02:38:00	0
2009-01-06	02:39:00	0
2009-01-06	02:40:00	0
2009-01-06	02:41:00	0
2009-01-06	02:42:00	48
2009-01-06	02:43:00	54
2009-01-06	02:44:00	0
2009-01-06	02:45:00	0
2009-01-06	02:46:00	0
2009-01-06	02:47:00	0
2009-01-06	02:48:00	0
2009-01-06	02:49:00	0
2009-01-06	02:50:00	0
2009-01-06	02:51:00	0
2009-01-06	02:52:00	0
2009-01-06	02:53:00	0
2009-01-06	02:54:00	0
2009-01-06	02:55:00	0
2009-01-06	02:56:00	0
2009-01-06	02:57:00	0
2009-01-06	02:58:00	0
2009-01-06	02:59:00	0
2009-01-06	03:00:00	0
2009-01-06	03:01:00	0
2009-01-06	03:02:00	0
2009-01-06	03:03:00	0
2009-01-06	03:04:00	0
2009-01-06	03:05:00	0
2009-01-06	03:06:00	0
2009-01-06	03:07:00	6
2009-01-06	03:08:00	0
2009-01-06	03:09:00	0
2009-01-06	03:10:00	0
2009-01-06	03:11:00	0
2009-01-06	03:12:00	0
2009-01-06	03:13:00	0
2009-01-06	03:14:00	0
2009-01-06	03:15:00	0
2009-01-06	03:16:00	0
2009-01-06	03:17:00	0
2009-01-06	03:18:00	0
2009-01-06	03:19:00	0
2009-01-06	03:20:00	0
2009-01-06	03:21:00	0
2009-01-06	03:22:00	0
2009-01-06	03:23:00	0
2009-01-06	03:24:00	0
2009-01-06	03:25:00	0
2009-01-06	03:26:00	0
2009-01-06	03:27:00	24
2009-01-06	03:28:00	0
2009-01-06	03:29:00	0
2009-01-06	03:30:00	0
2009-01-06	03:31:00	0
2009-01-06	03:32:00	0
2009-01-06	03:33:00	0
2009-01-06	03:34:00	0
2009-01-06	03:35:00	0
2009-01-06	03:36:00	0
2009-01-06	03:37:00	0
2009-01-06	03:38:00	0
2009-01-06	03:39:00	0
2009-01-06	03:40:00	0
2009-01-06	03:41:00	36
2009-01-06	03:42:00	0
2009-01-06	03:43:00	0
2009-01-06	03:44:00	0
2009-01-06	03:45:00	0
2009-01-06	03:46:00	0
2009-01-06	03:47:00	0
2009-01-06	03:48:00	0
2009-01-06	03:49:00	0
2009-01-06	03:50:00	0
2009-01-06	03:51:00	12
2009-01-06	03:52:00	0
2009-01-06	03:53:00	0
2009-01-06	03:54:00	0
2009-01-06	03:55:00	0
2009-01-06	03:56:00	0
2009-01-06	03:57:00	0
2009-01-06	03:58:00	0
2009-01-06	03:59:00	0
2009-01-06	04:00:00	0
2009-01-06	04:01:00	0
2009-01-06	04:02:00	0
2009-01-06	04:03:00	0
2009-01-06	04:04:00	0
2009-01-06	04:05:00	0
2009-01-06	04:06:00	0
2009-01-06	04:07:00	0
2009-01-06	04:08:00	0
2009-01-06	04:09:00	0
2009-01-06	04:10:00	0
2009-01-06	04:11:00	0
2009-01-06	04:12:00	0
2009-01-06	04:13:00	0
2009-01-06	04:14:00	0
2009-01-06	04:15:00	0
2009-01-06	04:16:00	0
2009-01-06	04:17:00	0
2009-01-06	04:18:00	0
2009-01-06	04:19:00	0
2009-01-06	04:20:00	0
2009-01-06	04:21:00	0
2009-01-06	04:22:00	0
2009-01-06	04:23:00	0
2009-01-06	04:24:00	0
2009-01-06	04:25:00	0
2009-01-06	04:26:00	0
2009-01-06	04:27:00	0
2009-01-06	04:28:00	0
2009-01-06	04:29:00	0
2009-01-06	04:30:00	85
2009-01-06	04:31:00	12
2009-01-06	04:32:00	0
2009-01-06	04:33:00	0
2009-01-06	04:34:00	18
2009-01-06	04:35:00	0
2009-01-06	04:36:00	0
2009-01-06	04:37:00	0
2009-01-06	04:38:00	0
2009-01-06	04:39:00	0
2009-01-06	04:40:00	0
2009-01-06	04:41:00	0
2009-01-06	04:42:00	0
2009-01-06	04:43:00	0
2009-01-06	04:44:00	0
2009-01-06	04:45:00	0
2009-01-06	04:46:00	6
2009-01-06	04:47:00	72
2009-01-06	04:48:00	0
2009-01-06	04:49:00	0
2009-01-06	04:50:00	0
2009-01-06	04:51:00	0
2009-01-06	04:52:00	0
2009-01-06	04:53:00	0
2009-01-06	04:54:00	0
2009-01-06	04:55:00	0
2009-01-06	04:56:00	0
2009-01-06	04:57:00	0
2009-01-06	04:58:00	0
2009-01-06	04:59:00	0
2009-01-06	05:00:00	0
2009-01-06	05:01:00	0
2009-01-06	05:02:00	0
2009-01-06	05:03:00	0
2009-01-06	05:04:00	0
2009-01-06	05:05:00	0
2009-01-06	05:06:00	0
2009-01-06	05:07:00	0
2009-01-06	05:08:00	0
2009-01-06	05:09:00	0
2009-01-06	05:10:00	0
2009-01-06	05:11:00	0
2009-01-06	05:12:00	0
2009-01-06	05:13:00	0
2009-01-06	05:14:00	0
2009-01-06	05:15:00	0
2009-01-06	05:16:00	0
2009-01-06	05:17:00	0
2009-01-06	05:18:00	0
2009-01-06	05:19:00	0
2009-01-06	05:20:00	0
2009-01-06	05:21:00	0
2009-01-06	05:22:00	0
2009-01-06	05:23:00	0
2009-01-06	05:24:00	0
2009-01-06	05:25:00	0
2009-01-06	05:26:00	0
2009-01-06	05:27:00	0
2009-01-06	05:28:00	0
2009-01-06	05:29:00	0
2009-01-06	05:30:00	0
2009-01-06	05:31:00	0
2009-01-06	05:32:00	0
2009-01-06	05:33:00	0
2009-01-06	05:34:00	0
2009-01-06	05:35:00	0
2009-01-06	05:36:00	60
2009-01-06	05:37:00	0
2009-01-06	05:38:00	0
2009-01-06	05:39:00	0
2009-01-06	05:40:00	0
2009-01-06	05:41:00	0
2009-01-06	05:42:00	0
2009-01-06	05:43:00	0
2009-01-06	05:44:00	0
2009-01-06	05:45:00	0
2009-01-06	05:46:00	0
2009-01-06	05:47:00	0
2009-01-06	05:48:00	0
2009-01-06	05:49:00	0
2009-01-06	05:50:00	0
2009-01-06	05:51:00	0
2009-01-06	05:52:00	0
2009-01-06	05:53:00	0
2009-01-06	05:54:00	0
2009-01-06	05:55:00	0
2009-01-06	05:56:00	0
2009-01-06	05:57:00	0
2009-01-06	05:58:00	6
2009-01-06	05:59:00	0
2009-01-06	06:00:00	432
2009-01-06	06:01:00	142
2009-01-06	06:02:00	128
2009-01-06	06:03:00	0
2009-01-06	06:04:00	0
2009-01-06	06:05:00	173
2009-01-06	06:06:00	165
2009-01-06	06:07:00	396
2009-01-06	06:08:00	85
2009-01-06	06:09:00	341
2009-01-06	06:10:00	99
2009-01-06	06:11:00	24
2009-01-06	06:12:00	6
2009-01-06	06:13:00	0
2009-01-06	06:14:00	0
2009-01-06	06:15:00	42
2009-01-06	06:16:00	0
2009-01-06	06:17:00	0
2009-01-06	06:18:00	0
2009-01-06	06:19:00	0
2009-01-06	06:20:00	78
2009-01-06	06:21:00	99
2009-01-06	06:22:00	85
2009-01-06	06:23:00	48
2009-01-06	06:24:00	30
2009-01-06	06:25:00	60
2009-01-06	06:26:00	0
2009-01-06	06:27:00	0
2009-01-06	06:28:00	0
2009-01-06	06:29:00	0
2009-01-06	06:30:00	6
2009-01-06	06:31:00	0
2009-01-06	06:32:00	0
2009-01-06	06:33:00	36
2009-01-06	06:34:00	0
2009-01-06	06:35:00	0
2009-01-06	06:36:00	0
2009-01-06	06:37:00	0
2009-01-06	06:38:00	0
2009-01-06	06:39:00	0
2009-01-06	06:40:00	0
2009-01-06	06:41:00	0
2009-01-06	06:42:00	0
2009-01-06	06:43:00	0
2009-01-06	06:44:00	0
2009-01-06	06:45:00	0
2009-01-06	06:46:00	0
2009-01-06	06:47:00	0
2009-01-06	06:48:00	0
2009-01-06	06:49:00	0
2009-01-06	06:50:00	0
2009-01-06	06:51:00	0
2009-01-06	06:52:00	0
2009-01-06	06:53:00	0
2009-01-06	06:54:00	0
2009-01-06	06:55:00	0
2009-01-06	06:56:00	0
2009-01-06	06:57:00	0
2009-01-06	06:58:00	0
2009-01-06	06:59:00	0
2009-01-06	07:00:00	0
2009-01-06	07:01:00	0
2009-01-06	07:02:00	0
2009-01-06	07:03:00	0
2009-01-06	07:04:00	6
2009-01-06	07:05:00	0
2009-01-06	07:06:00	0
2009-01-06	07:07:00	0
2009-01-06	07:08:00	0
2009-01-06	07:09:00	0
2009-01-06	07:10:00	0
2009-01-06	07:11:00	0
2009-01-06	07:12:00	0
2009-01-06	07:13:00	0
2009-01-06	07:14:00	0
2009-01-06	07:15:00	0
2009-01-06	07:16:00	0
2009-01-06	07:17:00	0
2009-01-06	07:18:00	0
2009-01-06	07:19:00	0
2009-01-06	07:20:00	0
2009-01-06	07:21:00	0
2009-01-06	07:22:00	0
2009-01-06	07:23:00	0
2009-01-06	07:24:00	0
2009-01-06	07:25:00	0
2009-01-06	07:26:00	0
2009-01-06	07:27:00	0
2009-01-06	07:28:00	0
2009-01-06	07:29:00	0
2009-01-06	07:30:00	0
2009-01-06	07:31:00	24
2009-01-06	07:32:00	0
2009-01-06	07:33:00	0
2009-01-06	07:34:00	0
2009-01-06	07:35:00	0
2009-01-06	07:36:00	0
2009-01-06	07:37:00	0
2009-01-06	07:38:00	0
2009-01-06	07:39:00	0
2009-01-06	07:40:00	0
2009-01-06	07:41:00	0
2009-01-06	07:42:00	0
2009-01-06	07:43:00	0
2009-01-06	07:44:00	0
2009-01-06	07:45:00	0
2009-01-06	07:46:00	0
2009-01-06	07:47:00	0
2009-01-06	07:48:00	72
2009-01-06	07:49:00	0
2009-01-06	07:50:00	36
2009-01-06	07:51:00	0
2009-01-06	07:52:00	0
2009-01-06	07:53:00	6
2009-01-06	07:54:00	0
2009-01-06	07:55:00	0
2009-01-06	07:56:00	0
2009-01-06	07:57:00	0
2009-01-06	07:58:00	0
2009-01-06	07:59:00	0
2009-01-06	08:00:00	0
2009-01-06	08:01:00	0
2009-01-06	08:02:00	6
2009-01-06	08:03:00	0
2009-01-06	08:04:00	66
2009-01-06	08:05:00	0
2009-01-06	08:06:00	0
2009-01-06	08:07:00	0
2009-01-06	08:08:00	0
2009-01-06	08:09:00	0
2009-01-06	08:10:00	0
2009-01-06	08:11:00	0
2009-01-06	08:12:00	0
2009-01-06	08:13:00	0
2009-01-06	08:14:00	0
2009-01-06	08:15:00	0
2009-01-06	08:16:00	0
2009-01-06	08:17:00	0
2009-01-06	08:18:00	0
2009-01-06	08:19:00	24
2009-01-06	08:20:00	0
2009-01-06	08:21:00	0
2009-01-06	08:22:00	0
2009-01-06	08:23:00	54
2009-01-06	08:24:00	0
2009-01-06	08:25:00	0
2009-01-06	08:26:00	0
2009-01-06	08:27:00	0
2009-01-06	08:28:00	0
2009-01-06	08:29:00	0
2009-01-06	08:30:00	0
2009-01-06	08:31:00	0
2009-01-06	08:32:00	0
2009-01-06	08:33:00	0
2009-01-06	08:34:00	0
2009-01-06	08:35:00	0
2009-01-06	08:36:00	0
2009-01-06	08:37:00	6
2009-01-06	08:38:00	0
2009-01-06	08:39:00	0
2009-01-06	08:40:00	0
2009-01-06	08:41:00	0
2009-01-06	08:42:00	0
2009-01-06	08:43:00	0
2009-01-06	08:44:00	0
2009-01-06	08:45:00	0
2009-01-06	08:46:00	0
2009-01-06	08:47:00	0
2009-01-06	08:48:00	0
2009-01-06	08:49:00	0
2009-01-06	08:50:00	0
2009-01-06	08:51:00	0
2009-01-06	08:52:00	0
2009-01-06	08:53:00	0
2009-01-06	08:54:00	0
2009-01-06	08:55:00	0
2009-01-06	08:56:00	0
2009-01-06	08:57:00	0
2009-01-06	08:58:00	0
2009-01-06	08:59:00	0
2009-01-06	09:00:00	0
2009-01-06	09:01:00	42
2009-01-06	09:02:00	66
2009-01-06	09:03:00	0
2009-01-06	09:04:00	0
2009-01-06	09:05:00	12
2009-01-06	09:06:00	0
2009-01-06	09:07:00	0
2009-01-06	09:08:00	6
[truncated: 19,611 more rows]

[truncated: 3 more sheets: 1.19.09, 2.2.09, 2.16.09]
