# Supplementary material for: Initial evaluation of nighttime restlessness in a naturally occurring canine model of osteoarthritis pain
Source: PeerJ. 2015 Feb 17;3:e772. doi: 10.7717/peerj.772 (PMC4340376; doi:10.7717/peerj.772)
Supplement: Supplemental Information 17 [file peerj-03-772-s017.xlsx]

## Sheet: Office Visits
Visit Date	Visit Number
2008-11-26 06:00:00	1
2008-12-11 06:00:00	2
2008-12-23 06:00:00	3
2009-01-08 06:00:00	4
2009-01-22 06:00:00	5
2009-02-04 06:00:00	6
2009-02-18 06:00:00	7
2009-03-09 06:00:00	8

## Sheet: 15_Data
Segment	DateTime	Activity	Hour	Quadrant	Study Day	Weekday
1	2008-12-04 06:01:00	47	6	2	8	5
1	2008-12-04 06:02:00	219	6	2	8	5
1	2008-12-04 06:03:00	13	6	2	8	5
1	2008-12-04 06:04:00	21	6	2	8	5
1	2008-12-04 06:05:00	4	6	2	8	5
1	2008-12-04 06:06:00	4	6	2	8	5
1	2008-12-04 06:07:00	13	6	2	8	5
1	2008-12-04 06:08:00	164	6	2	8	5
1	2008-12-04 06:09:00	65	6	2	8	5
1	2008-12-04 06:10:00	17	6	2	8	5
1	2008-12-04 06:11:00	13	6	2	8	5
1	2008-12-04 06:12:00	117	6	2	8	5
1	2008-12-04 06:13:00	810	6	2	8	5
1	2008-12-04 06:14:00	761	6	2	8	5
1	2008-12-04 06:15:00	2510	6	2	8	5
1	2008-12-04 06:16:00	323	6	2	8	5
1	2008-12-04 06:17:00	171	6	2	8	5
1	2008-12-04 06:18:00	34	6	2	8	5
1	2008-12-04 06:19:00	25	6	2	8	5
1	2008-12-04 06:20:00	0	6	2	8	5
1	2008-12-04 06:21:00	42	6	2	8	5
1	2008-12-04 06:22:00	13	6	2	8	5
1	2008-12-04 06:23:00	591	6	2	8	5
1	2008-12-04 06:24:00	4	6	2	8	5
1	2008-12-04 06:25:00	70	6	2	8	5
1	2008-12-04 06:26:00	369	6	2	8	5
1	2008-12-04 06:27:00	141	6	2	8	5
1	2008-12-04 06:28:00	205	6	2	8	5
1	2008-12-04 06:29:00	341	6	2	8	5
1	2008-12-04 06:30:00	0	6	2	8	5
1	2008-12-04 06:31:00	0	6	2	8	5
1	2008-12-04 06:32:00	0	6	2	8	5
1	2008-12-04 06:33:00	0	6	2	8	5
1	2008-12-04 06:34:00	38	6	2	8	5
1	2008-12-04 06:35:00	1433	6	2	8	5
1	2008-12-04 06:36:00	219	6	2	8	5
1	2008-12-04 06:37:00	471	6	2	8	5
1	2008-12-04 06:38:00	25	6	2	8	5
1	2008-12-04 06:39:00	0	6	2	8	5
1	2008-12-04 06:40:00	34	6	2	8	5
1	2008-12-04 06:41:00	0	6	2	8	5
1	2008-12-04 06:42:00	0	6	2	8	5
1	2008-12-04 06:43:00	13	6	2	8	5
1	2008-12-04 06:44:00	21	6	2	8	5
1	2008-12-04 06:45:00	0	6	2	8	5
1	2008-12-04 06:46:00	0	6	2	8	5
1	2008-12-04 06:47:00	0	6	2	8	5
1	2008-12-04 06:48:00	0	6	2	8	5
1	2008-12-04 06:49:00	13	6	2	8	5
1	2008-12-04 06:50:00	0	6	2	8	5
1	2008-12-04 06:51:00	0	6	2	8	5
1	2008-12-04 06:52:00	0	6	2	8	5
1	2008-12-04 06:53:00	0	6	2	8	5
1	2008-12-04 06:54:00	0	6	2	8	5
1	2008-12-04 06:55:00	226	6	2	8	5
1	2008-12-04 06:56:00	482	6	2	8	5
1	2008-12-04 06:57:00	21	6	2	8	5
1	2008-12-04 06:58:00	0	6	2	8	5
1	2008-12-04 06:59:00	0	6	2	8	5
1	2008-12-04 07:00:00	0	6	2	8	5
1	2008-12-04 07:01:00	0	7	2	8	5
1	2008-12-04 07:02:00	0	7	2	8	5
1	2008-12-04 07:03:00	0	7	2	8	5
1	2008-12-04 07:04:00	0	7	2	8	5
1	2008-12-04 07:05:00	0	7	2	8	5
1	2008-12-04 07:06:00	1333	7	2	8	5
1	2008-12-04 07:07:00	687	7	2	8	5
1	2008-12-04 07:08:00	249	7	2	8	5
1	2008-12-04 07:09:00	0	7	2	8	5
1	2008-12-04 07:10:00	0	7	2	8	5
1	2008-12-04 07:11:00	0	7	2	8	5
1	2008-12-04 07:12:00	0	7	2	8	5
1	2008-12-04 07:13:00	0	7	2	8	5
1	2008-12-04 07:14:00	0	7	2	8	5
1	2008-12-04 07:15:00	0	7	2	8	5
1	2008-12-04 07:16:00	0	7	2	8	5
1	2008-12-04 07:17:00	0	7	2	8	5
1	2008-12-04 07:18:00	42	7	2	8	5
1	2008-12-04 07:19:00	0	7	2	8	5
1	2008-12-04 07:20:00	0	7	2	8	5
1	2008-12-04 07:21:00	0	7	2	8	5
1	2008-12-04 07:22:00	47	7	2	8	5
1	2008-12-04 07:23:00	0	7	2	8	5
1	2008-12-04 07:24:00	0	7	2	8	5
1	2008-12-04 07:25:00	0	7	2	8	5
1	2008-12-04 07:26:00	0	7	2	8	5
1	2008-12-04 07:27:00	0	7	2	8	5
1	2008-12-04 07:28:00	0	7	2	8	5
1	2008-12-04 07:29:00	0	7	2	8	5
1	2008-12-04 07:30:00	38	7	2	8	5
1	2008-12-04 07:31:00	0	7	2	8	5
1	2008-12-04 07:32:00	0	7	2	8	5
1	2008-12-04 07:33:00	0	7	2	8	5
1	2008-12-04 07:34:00	0	7	2	8	5
1	2008-12-04 07:35:00	55	7	2	8	5
1	2008-12-04 07:36:00	0	7	2	8	5
1	2008-12-04 07:37:00	0	7	2	8	5
1	2008-12-04 07:38:00	0	7	2	8	5
1	2008-12-04 07:39:00	0	7	2	8	5
1	2008-12-04 07:40:00	0	7	2	8	5
1	2008-12-04 07:41:00	0	7	2	8	5
1	2008-12-04 07:42:00	0	7	2	8	5
1	2008-12-04 07:43:00	0	7	2	8	5
1	2008-12-04 07:44:00	0	7	2	8	5
1	2008-12-04 07:45:00	0	7	2	8	5
1	2008-12-04 07:46:00	42	7	2	8	5
1	2008-12-04 07:47:00	0	7	2	8	5
1	2008-12-04 07:48:00	0	7	2	8	5
1	2008-12-04 07:49:00	4	7	2	8	5
1	2008-12-04 07:50:00	42	7	2	8	5
1	2008-12-04 07:51:00	0	7	2	8	5
1	2008-12-04 07:52:00	1127	7	2	8	5
1	2008-12-04 07:53:00	482	7	2	8	5
1	2008-12-04 07:54:00	777	7	2	8	5
1	2008-12-04 07:55:00	4	7	2	8	5
1	2008-12-04 07:56:00	0	7	2	8	5
1	2008-12-04 07:57:00	60	7	2	8	5
1	2008-12-04 07:58:00	0	7	2	8	5
1	2008-12-04 07:59:00	0	7	2	8	5
1	2008-12-04 08:00:00	91	7	2	8	5
1	2008-12-04 08:01:00	0	8	2	8	5
1	2008-12-04 08:02:00	0	8	2	8	5
1	2008-12-04 08:03:00	0	8	2	8	5
1	2008-12-04 08:04:00	0	8	2	8	5
1	2008-12-04 08:05:00	0	8	2	8	5
1	2008-12-04 08:06:00	0	8	2	8	5
1	2008-12-04 08:07:00	0	8	2	8	5
1	2008-12-04 08:08:00	0	8	2	8	5
1	2008-12-04 08:09:00	359	8	2	8	5
1	2008-12-04 08:10:00	398	8	2	8	5
1	2008-12-04 08:11:00	272	8	2	8	5
1	2008-12-04 08:12:00	234	8	2	8	5
1	2008-12-04 08:13:00	298	8	2	8	5
1	2008-12-04 08:14:00	0	8	2	8	5
1	2008-12-04 08:15:00	17	8	2	8	5
1	2008-12-04 08:16:00	0	8	2	8	5
1	2008-12-04 08:17:00	70	8	2	8	5
1	2008-12-04 08:18:00	0	8	2	8	5
1	2008-12-04 08:19:00	0	8	2	8	5
1	2008-12-04 08:20:00	0	8	2	8	5
1	2008-12-04 08:21:00	0	8	2	8	5
1	2008-12-04 08:22:00	25	8	2	8	5
1	2008-12-04 08:23:00	70	8	2	8	5
1	2008-12-04 08:24:00	4	8	2	8	5
1	2008-12-04 08:25:00	4	8	2	8	5
1	2008-12-04 08:26:00	96	8	2	8	5
1	2008-12-04 08:27:00	96	8	2	8	5
1	2008-12-04 08:28:00	1005	8	2	8	5
1	2008-12-04 08:29:00	565	8	2	8	5
1	2008-12-04 08:30:00	129	8	2	8	5
1	2008-12-04 08:31:00	106	8	2	8	5
1	2008-12-04 08:32:00	8	8	2	8	5
1	2008-12-04 08:33:00	4	8	2	8	5
1	2008-12-04 08:34:00	658	8	2	8	5
1	2008-12-04 08:35:00	930	8	2	8	5
1	2008-12-04 08:36:00	617	8	2	8	5
1	2008-12-04 08:37:00	644	8	2	8	5
1	2008-12-04 08:38:00	658	8	2	8	5
1	2008-12-04 08:39:00	1085	8	2	8	5
1	2008-12-04 08:40:00	1085	8	2	8	5
1	2008-12-04 08:41:00	1005	8	2	8	5
1	2008-12-04 08:42:00	930	8	2	8	5
1	2008-12-04 08:43:00	843	8	2	8	5
1	2008-12-04 08:44:00	505	8	2	8	5
1	2008-12-04 08:45:00	617	8	2	8	5
1	2008-12-04 08:46:00	617	8	2	8	5
1	2008-12-04 08:47:00	617	8	2	8	5
1	2008-12-04 08:48:00	178	8	2	8	5
1	2008-12-04 08:49:00	701	8	2	8	5
1	2008-12-04 08:50:00	70	8	2	8	5
1	2008-12-04 08:51:00	242	8	2	8	5
1	2008-12-04 08:52:00	631	8	2	8	5
1	2008-12-04 08:53:00	482	8	2	8	5
1	2008-12-04 08:54:00	0	8	2	8	5
1	2008-12-04 08:55:00	34	8	2	8	5
1	2008-12-04 08:56:00	0	8	2	8	5
1	2008-12-04 08:57:00	0	8	2	8	5
1	2008-12-04 08:58:00	0	8	2	8	5
1	2008-12-04 08:59:00	17	8	2	8	5
1	2008-12-04 09:00:00	17	8	2	8	5
1	2008-12-04 09:01:00	0	9	2	8	5
1	2008-12-04 09:02:00	0	9	2	8	5
1	2008-12-04 09:03:00	0	9	2	8	5
1	2008-12-04 09:04:00	0	9	2	8	5
1	2008-12-04 09:05:00	0	9	2	8	5
1	2008-12-04 09:06:00	0	9	2	8	5
1	2008-12-04 09:07:00	0	9	2	8	5
1	2008-12-04 09:08:00	0	9	2	8	5
1	2008-12-04 09:09:00	0	9	2	8	5
1	2008-12-04 09:10:00	0	9	2	8	5
1	2008-12-04 09:11:00	0	9	2	8	5
1	2008-12-04 09:12:00	0	9	2	8	5
1	2008-12-04 09:13:00	0	9	2	8	5
1	2008-12-04 09:14:00	0	9	2	8	5
1	2008-12-04 09:15:00	4	9	2	8	5
1	2008-12-04 09:16:00	30	9	2	8	5
1	2008-12-04 09:17:00	1486	9	2	8	5
1	2008-12-04 09:18:00	350	9	2	8	5
1	2008-12-04 09:19:00	369	9	2	8	5
1	2008-12-04 09:20:00	0	9	2	8	5
1	2008-12-04 09:21:00	0	9	2	8	5
1	2008-12-04 09:22:00	212	9	2	8	5
1	2008-12-04 09:23:00	378	9	2	8	5
1	2008-12-04 09:24:00	21	9	2	8	5
1	2008-12-04 09:25:00	0	9	2	8	5
1	2008-12-04 09:26:00	86	9	2	8	5
1	2008-12-04 09:27:00	0	9	2	8	5
1	2008-12-04 09:28:00	0	9	2	8	5
1	2008-12-04 09:29:00	0	9	2	8	5
1	2008-12-04 09:30:00	0	9	2	8	5
1	2008-12-04 09:31:00	0	9	2	8	5
1	2008-12-04 09:32:00	0	9	2	8	5
1	2008-12-04 09:33:00	91	9	2	8	5
1	2008-12-04 09:34:00	13	9	2	8	5
1	2008-12-04 09:35:00	0	9	2	8	5
1	2008-12-04 09:36:00	0	9	2	8	5
1	2008-12-04 09:37:00	0	9	2	8	5
1	2008-12-04 09:38:00	0	9	2	8	5
1	2008-12-04 09:39:00	0	9	2	8	5
1	2008-12-04 09:40:00	0	9	2	8	5
1	2008-12-04 09:41:00	65	9	2	8	5
1	2008-12-04 09:42:00	60	9	2	8	5
1	2008-12-04 09:43:00	0	9	2	8	5
1	2008-12-04 09:44:00	0	9	2	8	5
1	2008-12-04 09:45:00	0	9	2	8	5
1	2008-12-04 09:46:00	0	9	2	8	5
1	2008-12-04 09:47:00	1540	9	2	8	5
1	2008-12-04 09:48:00	323	9	2	8	5
1	2008-12-04 09:49:00	226	9	2	8	5
1	2008-12-04 09:50:00	42	9	2	8	5
1	2008-12-04 09:51:00	86	9	2	8	5
1	2008-12-04 09:52:00	0	9	2	8	5
1	2008-12-04 09:53:00	0	9	2	8	5
1	2008-12-04 09:54:00	0	9	2	8	5
1	2008-12-04 09:55:00	81	9	2	8	5
1	2008-12-04 09:56:00	408	9	2	8	5
1	2008-12-04 09:57:00	0	9	2	8	5
1	2008-12-04 09:58:00	198	9	2	8	5
1	2008-12-04 09:59:00	398	9	2	8	5
1	2008-12-04 10:00:00	257	9	2	8	5
1	2008-12-04 10:01:00	0	10	2	8	5
1	2008-12-04 10:02:00	123	10	2	8	5
1	2008-12-04 10:03:00	1939	10	2	8	5
1	2008-12-04 10:04:00	147	10	2	8	5
1	2008-12-04 10:05:00	0	10	2	8	5
1	2008-12-04 10:06:00	30	10	2	8	5
1	2008-12-04 10:07:00	81	10	2	8	5
1	2008-12-04 10:08:00	0	10	2	8	5
1	2008-12-04 10:09:00	51	10	2	8	5
1	2008-12-04 10:10:00	17	10	2	8	5
1	2008-12-04 10:11:00	0	10	2	8	5
1	2008-12-04 10:12:00	0	10	2	8	5
1	2008-12-04 10:13:00	60	10	2	8	5
1	2008-12-04 10:14:00	0	10	2	8	5
1	2008-12-04 10:15:00	359	10	2	8	5
1	2008-12-04 10:16:00	34	10	2	8	5
1	2008-12-04 10:17:00	47	10	2	8	5
1	2008-12-04 10:18:00	0	10	2	8	5
1	2008-12-04 10:19:00	34	10	2	8	5
1	2008-12-04 10:20:00	0	10	2	8	5
1	2008-12-04 10:21:00	0	10	2	8	5
1	2008-12-04 10:22:00	0	10	2	8	5
1	2008-12-04 10:23:00	0	10	2	8	5
1	2008-12-04 10:24:00	21	10	2	8	5
1	2008-12-04 10:25:00	55	10	2	8	5
1	2008-12-04 10:26:00	314	10	2	8	5
1	2008-12-04 10:27:00	257	10	2	8	5
1	2008-12-04 10:28:00	13	10	2	8	5
1	2008-12-04 10:29:00	4	10	2	8	5
1	2008-12-04 10:30:00	8	10	2	8	5
1	2008-12-04 10:31:00	0	10	2	8	5
1	2008-12-04 10:32:00	0	10	2	8	5
1	2008-12-04 10:33:00	0	10	2	8	5
1	2008-12-04 10:34:00	0	10	2	8	5
1	2008-12-04 10:35:00	0	10	2	8	5
1	2008-12-04 10:36:00	8	10	2	8	5
1	2008-12-04 10:37:00	21	10	2	8	5
1	2008-12-04 10:38:00	0	10	2	8	5
1	2008-12-04 10:39:00	0	10	2	8	5
1	2008-12-04 10:40:00	0	10	2	8	5
1	2008-12-04 10:41:00	0	10	2	8	5
1	2008-12-04 10:42:00	1127	10	2	8	5
1	2008-12-04 10:43:00	505	10	2	8	5
1	2008-12-04 10:44:00	505	10	2	8	5
1	2008-12-04 10:45:00	449	10	2	8	5
1	2008-12-04 10:46:00	205	10	2	8	5
1	2008-12-04 10:47:00	159	10	2	8	5
1	2008-12-04 10:48:00	65	10	2	8	5
1	2008-12-04 10:49:00	91	10	2	8	5
1	2008-12-04 10:50:00	117	10	2	8	5
1	2008-12-04 10:51:00	42	10	2	8	5
1	2008-12-04 10:52:00	226	10	2	8	5
1	2008-12-04 10:53:00	141	10	2	8	5
1	2008-12-04 10:54:00	81	10	2	8	5
1	2008-12-04 10:55:00	264	10	2	8	5
1	2008-12-04 10:56:00	449	10	2	8	5
1	2008-12-04 10:57:00	529	10	2	8	5
1	2008-12-04 10:58:00	493	10	2	8	5
1	2008-12-04 10:59:00	505	10	2	8	5
1	2008-12-04 11:00:00	129	10	2	8	5
1	2008-12-04 11:01:00	185	11	2	8	5
1	2008-12-04 11:02:00	517	11	2	8	5
1	2008-12-04 11:03:00	70	11	2	8	5
1	2008-12-04 11:04:00	4	11	2	8	5
1	2008-12-04 11:05:00	55	11	2	8	5
1	2008-12-04 11:06:00	75	11	2	8	5
1	2008-12-04 11:07:00	60	11	2	8	5
1	2008-12-04 11:08:00	81	11	2	8	5
1	2008-12-04 11:09:00	55	11	2	8	5
1	2008-12-04 11:10:00	0	11	2	8	5
1	2008-12-04 11:11:00	0	11	2	8	5
1	2008-12-04 11:12:00	0	11	2	8	5
1	2008-12-04 11:13:00	0	11	2	8	5
1	2008-12-04 11:14:00	0	11	2	8	5
1	2008-12-04 11:15:00	0	11	2	8	5
1	2008-12-04 11:16:00	0	11	2	8	5
1	2008-12-04 11:17:00	0	11	2	8	5
1	2008-12-04 11:18:00	0	11	2	8	5
1	2008-12-04 11:19:00	0	11	2	8	5
1	2008-12-04 11:20:00	0	11	2	8	5
1	2008-12-04 11:21:00	101	11	2	8	5
1	2008-12-04 11:22:00	0	11	2	8	5
1	2008-12-04 11:23:00	0	11	2	8	5
1	2008-12-04 11:24:00	8	11	2	8	5
1	2008-12-04 11:25:00	0	11	2	8	5
1	2008-12-04 11:26:00	123	11	2	8	5
1	2008-12-04 11:27:00	0	11	2	8	5
1	2008-12-04 11:28:00	0	11	2	8	5
1	2008-12-04 11:29:00	0	11	2	8	5
1	2008-12-04 11:30:00	0	11	2	8	5
1	2008-12-04 11:31:00	0	11	2	8	5
1	2008-12-04 11:32:00	81	11	2	8	5
1	2008-12-04 11:33:00	4	11	2	8	5
1	2008-12-04 11:34:00	0	11	2	8	5
1	2008-12-04 11:35:00	0	11	2	8	5
1	2008-12-04 11:36:00	0	11	2	8	5
1	2008-12-04 11:37:00	0	11	2	8	5
1	2008-12-04 11:38:00	4	11	2	8	5
1	2008-12-04 11:39:00	123	11	2	8	5
1	2008-12-04 11:40:00	17	11	2	8	5
1	2008-12-04 11:41:00	0	11	2	8	5
1	2008-12-04 11:42:00	0	11	2	8	5
1	2008-12-04 11:43:00	0	11	2	8	5
1	2008-12-04 11:44:00	0	11	2	8	5
1	2008-12-04 11:45:00	0	11	2	8	5
1	2008-12-04 11:46:00	0	11	2	8	5
1	2008-12-04 11:47:00	81	11	2	8	5
1	2008-12-04 11:48:00	0	11	2	8	5
1	2008-12-04 11:49:00	0	11	2	8	5
1	2008-12-04 11:50:00	0	11	2	8	5
1	2008-12-04 11:51:00	86	11	2	8	5
1	2008-12-04 11:52:00	0	11	2	8	5
1	2008-12-04 11:53:00	0	11	2	8	5
1	2008-12-04 11:54:00	0	11	2	8	5
1	2008-12-04 11:55:00	0	11	2	8	5
1	2008-12-04 11:56:00	0	11	2	8	5
1	2008-12-04 11:57:00	0	11	2	8	5
1	2008-12-04 11:58:00	0	11	2	8	5
1	2008-12-04 11:59:00	0	11	2	8	5
1	2008-12-04 12:00:00	0	11	2	8	5
1	2008-12-04 12:01:00	0	12	3	8	5
1	2008-12-04 12:02:00	0	12	3	8	5
1	2008-12-04 12:03:00	0	12	3	8	5
1	2008-12-04 12:04:00	0	12	3	8	5
1	2008-12-04 12:05:00	0	12	3	8	5
1	2008-12-04 12:06:00	0	12	3	8	5
1	2008-12-04 12:07:00	0	12	3	8	5
1	2008-12-04 12:08:00	117	12	3	8	5
1	2008-12-04 12:09:00	123	12	3	8	5
1	2008-12-04 12:10:00	2227	12	3	8	5
1	2008-12-04 12:11:00	17	12	3	8	5
1	2008-12-04 12:12:00	0	12	3	8	5
1	2008-12-04 12:13:00	0	12	3	8	5
1	2008-12-04 12:14:00	0	12	3	8	5
1	2008-12-04 12:15:00	0	12	3	8	5
1	2008-12-04 12:16:00	0	12	3	8	5
1	2008-12-04 12:17:00	0	12	3	8	5
1	2008-12-04 12:18:00	0	12	3	8	5
1	2008-12-04 12:19:00	0	12	3	8	5
1	2008-12-04 12:20:00	1149	12	3	8	5
1	2008-12-04 12:21:00	281	12	3	8	5
1	2008-12-04 12:22:00	264	12	3	8	5
1	2008-12-04 12:23:00	281	12	3	8	5
1	2008-12-04 12:24:00	449	12	3	8	5
1	2008-12-04 12:25:00	350	12	3	8	5
1	2008-12-04 12:26:00	617	12	3	8	5
1	2008-12-04 12:27:00	123	12	3	8	5
1	2008-12-04 12:28:00	350	12	3	8	5
1	2008-12-04 12:29:00	658	12	3	8	5
1	2008-12-04 12:30:00	341	12	3	8	5
1	2008-12-04 12:31:00	578	12	3	8	5
1	2008-12-04 12:32:00	242	12	3	8	5
1	2008-12-04 12:33:00	34	12	3	8	5
1	2008-12-04 12:34:00	30	12	3	8	5
1	2008-12-04 12:35:00	4	12	3	8	5
1	2008-12-04 12:36:00	21	12	3	8	5
1	2008-12-04 12:37:00	17	12	3	8	5
1	2008-12-04 12:38:00	0	12	3	8	5
1	2008-12-04 12:39:00	65	12	3	8	5
1	2008-12-04 12:40:00	25	12	3	8	5
1	2008-12-04 12:41:00	369	12	3	8	5
1	2008-12-04 12:42:00	2468	12	3	8	5
1	2008-12-04 12:43:00	631	12	3	8	5
1	2008-12-04 12:44:00	70	12	3	8	5
1	2008-12-04 12:45:00	341	12	3	8	5
1	2008-12-04 12:46:00	101	12	3	8	5
1	2008-12-04 12:47:00	17	12	3	8	5
1	2008-12-04 12:48:00	25	12	3	8	5
1	2008-12-04 12:49:00	0	12	3	8	5
1	2008-12-04 12:50:00	0	12	3	8	5
1	2008-12-04 12:51:00	25	12	3	8	5
1	2008-12-04 12:52:00	8	12	3	8	5
1	2008-12-04 12:53:00	331	12	3	8	5
1	2008-12-04 12:54:00	298	12	3	8	5
1	2008-12-04 12:55:00	378	12	3	8	5
1	2008-12-04 12:56:00	264	12	3	8	5
1	2008-12-04 12:57:00	471	12	3	8	5
1	2008-12-04 12:58:00	0	12	3	8	5
1	2008-12-04 12:59:00	0	12	3	8	5
1	2008-12-04 13:00:00	0	12	3	8	5
1	2008-12-04 13:01:00	0	13	3	8	5
1	2008-12-04 13:02:00	0	13	3	8	5
1	2008-12-04 13:03:00	0	13	3	8	5
1	2008-12-04 13:04:00	21	13	3	8	5
1	2008-12-04 13:05:00	0	13	3	8	5
1	2008-12-04 13:06:00	0	13	3	8	5
1	2008-12-04 13:07:00	0	13	3	8	5
1	2008-12-04 13:08:00	13	13	3	8	5
1	2008-12-04 13:09:00	0	13	3	8	5
1	2008-12-04 13:10:00	101	13	3	8	5
1	2008-12-04 13:11:00	34	13	3	8	5
1	2008-12-04 13:12:00	30	13	3	8	5
1	2008-12-04 13:13:00	826	13	3	8	5
1	2008-12-04 13:14:00	793	13	3	8	5
1	2008-12-04 13:15:00	96	13	3	8	5
1	2008-12-04 13:16:00	91	13	3	8	5
1	2008-12-04 13:17:00	314	13	3	8	5
1	2008-12-04 13:18:00	398	13	3	8	5
1	2008-12-04 13:19:00	0	13	3	8	5
1	2008-12-04 13:20:00	378	13	3	8	5
1	2008-12-04 13:21:00	331	13	3	8	5
1	2008-12-04 13:22:00	75	13	3	8	5
1	2008-12-04 13:23:00	129	13	3	8	5
1	2008-12-04 13:24:00	65	13	3	8	5
1	2008-12-04 13:25:00	111	13	3	8	5
1	2008-12-04 13:26:00	0	13	3	8	5
1	2008-12-04 13:27:00	38	13	3	8	5
1	2008-12-04 13:28:00	0	13	3	8	5
1	2008-12-04 13:29:00	47	13	3	8	5
1	2008-12-04 13:30:00	1807	13	3	8	5
1	2008-12-04 13:31:00	123	13	3	8	5
1	2008-12-04 13:32:00	482	13	3	8	5
1	2008-12-04 13:33:00	8	13	3	8	5
1	2008-12-04 13:34:00	219	13	3	8	5
1	2008-12-04 13:35:00	249	13	3	8	5
1	2008-12-04 13:36:00	449	13	3	8	5
1	2008-12-04 13:37:00	810	13	3	8	5
1	2008-12-04 13:38:00	171	13	3	8	5
1	2008-12-04 13:39:00	21	13	3	8	5
1	2008-12-04 13:40:00	341	13	3	8	5
1	2008-12-04 13:41:00	171	13	3	8	5
1	2008-12-04 13:42:00	153	13	3	8	5
1	2008-12-04 13:43:00	359	13	3	8	5
1	2008-12-04 13:44:00	617	13	3	8	5
1	2008-12-04 13:45:00	578	13	3	8	5
1	2008-12-04 13:46:00	123	13	3	8	5
1	2008-12-04 13:47:00	38	13	3	8	5
1	2008-12-04 13:48:00	8	13	3	8	5
1	2008-12-04 13:49:00	47	13	3	8	5
1	2008-12-04 13:50:00	0	13	3	8	5
1	2008-12-04 13:51:00	0	13	3	8	5
1	2008-12-04 13:52:00	0	13	3	8	5
1	2008-12-04 13:53:00	0	13	3	8	5
1	2008-12-04 13:54:00	0	13	3	8	5
1	2008-12-04 13:55:00	34	13	3	8	5
1	2008-12-04 13:56:00	591	13	3	8	5
1	2008-12-04 13:57:00	438	13	3	8	5
1	2008-12-04 13:58:00	631	13	3	8	5
1	2008-12-04 13:59:00	8	13	3	8	5
1	2008-12-04 14:00:00	0	13	3	8	5
1	2008-12-04 14:01:00	0	14	3	8	5
1	2008-12-04 14:02:00	0	14	3	8	5
1	2008-12-04 14:03:00	0	14	3	8	5
1	2008-12-04 14:04:00	117	14	3	8	5
1	2008-12-04 14:05:00	1683	14	3	8	5
1	2008-12-04 14:06:00	482	14	3	8	5
1	2008-12-04 14:07:00	438	14	3	8	5
1	2008-12-04 14:08:00	42	14	3	8	5
1	2008-12-04 14:09:00	0	14	3	8	5
1	2008-12-04 14:10:00	0	14	3	8	5
1	2008-12-04 14:11:00	0	14	3	8	5
1	2008-12-04 14:12:00	0	14	3	8	5
1	2008-12-04 14:13:00	0	14	3	8	5
1	2008-12-04 14:14:00	0	14	3	8	5
1	2008-12-04 14:15:00	0	14	3	8	5
1	2008-12-04 14:16:00	0	14	3	8	5
1	2008-12-04 14:17:00	38	14	3	8	5
1	2008-12-04 14:18:00	331	14	3	8	5
1	2008-12-04 14:19:00	631	14	3	8	5
1	2008-12-04 14:20:00	505	14	3	8	5
1	2008-12-04 14:21:00	761	14	3	8	5
1	2008-12-04 14:22:00	1025	14	3	8	5
1	2008-12-04 14:23:00	387	14	3	8	5
1	2008-12-04 14:24:00	272	14	3	8	5
1	2008-12-04 14:25:00	96	14	3	8	5
1	2008-12-04 14:26:00	578	14	3	8	5
1	2008-12-04 14:27:00	65	14	3	8	5
1	2008-12-04 14:28:00	159	14	3	8	5
1	2008-12-04 14:29:00	13	14	3	8	5
1	2008-12-04 14:30:00	147	14	3	8	5
1	2008-12-04 14:31:00	25	14	3	8	5
1	2008-12-04 14:32:00	30	14	3	8	5
1	2008-12-04 14:33:00	34	14	3	8	5
1	2008-12-04 14:34:00	30	14	3	8	5
1	2008-12-04 14:35:00	65	14	3	8	5
1	2008-12-04 14:36:00	129	14	3	8	5
1	2008-12-04 14:37:00	185	14	3	8	5
1	2008-12-04 14:38:00	226	14	3	8	5
1	2008-12-04 14:39:00	517	14	3	8	5
1	2008-12-04 14:40:00	471	14	3	8	5
1	2008-12-04 14:41:00	242	14	3	8	5
1	2008-12-04 14:42:00	38	14	3	8	5
1	2008-12-04 14:43:00	106	14	3	8	5
1	2008-12-04 14:44:00	493	14	3	8	5
1	2008-12-04 14:45:00	517	14	3	8	5
1	2008-12-04 14:46:00	55	14	3	8	5
1	2008-12-04 14:47:00	0	14	3	8	5
1	2008-12-04 14:48:00	0	14	3	8	5
1	2008-12-04 14:49:00	0	14	3	8	5
1	2008-12-04 14:50:00	0	14	3	8	5
1	2008-12-04 14:51:00	0	14	3	8	5
1	2008-12-04 14:52:00	0	14	3	8	5
1	2008-12-04 14:53:00	0	14	3	8	5
1	2008-12-04 14:54:00	0	14	3	8	5
1	2008-12-04 14:55:00	0	14	3	8	5
1	2008-12-04 14:56:00	60	14	3	8	5
1	2008-12-04 14:57:00	0	14	3	8	5
1	2008-12-04 14:58:00	0	14	3	8	5
1	2008-12-04 14:59:00	0	14	3	8	5
1	2008-12-04 15:00:00	0	14	3	8	5
1	2008-12-04 15:01:00	0	15	3	8	5
1	2008-12-04 15:02:00	0	15	3	8	5
1	2008-12-04 15:03:00	0	15	3	8	5
1	2008-12-04 15:04:00	0	15	3	8	5
1	2008-12-04 15:05:00	0	15	3	8	5
1	2008-12-04 15:06:00	17	15	3	8	5
1	2008-12-04 15:07:00	42	15	3	8	5
1	2008-12-04 15:08:00	0	15	3	8	5
1	2008-12-04 15:09:00	0	15	3	8	5
1	2008-12-04 15:10:00	0	15	3	8	5
1	2008-12-04 15:11:00	0	15	3	8	5
1	2008-12-04 15:12:00	0	15	3	8	5
1	2008-12-04 15:13:00	0	15	3	8	5
1	2008-12-04 15:14:00	0	15	3	8	5
1	2008-12-04 15:15:00	65	15	3	8	5
1	2008-12-04 15:16:00	0	15	3	8	5
1	2008-12-04 15:17:00	0	15	3	8	5
1	2008-12-04 15:18:00	0	15	3	8	5
1	2008-12-04 15:19:00	0	15	3	8	5
1	2008-12-04 15:20:00	0	15	3	8	5
1	2008-12-04 15:21:00	0	15	3	8	5
1	2008-12-04 15:22:00	0	15	3	8	5
1	2008-12-04 15:23:00	0	15	3	8	5
1	2008-12-04 15:24:00	0	15	3	8	5
1	2008-12-04 15:25:00	0	15	3	8	5
1	2008-12-04 15:26:00	0	15	3	8	5
1	2008-12-04 15:27:00	0	15	3	8	5
1	2008-12-04 15:28:00	38	15	3	8	5
1	2008-12-04 15:29:00	0	15	3	8	5
1	2008-12-04 15:30:00	0	15	3	8	5
1	2008-12-04 15:31:00	4	15	3	8	5
1	2008-12-04 15:32:00	0	15	3	8	5
1	2008-12-04 15:33:00	0	15	3	8	5
1	2008-12-04 15:34:00	0	15	3	8	5
1	2008-12-04 15:35:00	1745	15	3	8	5
1	2008-12-04 15:36:00	517	15	3	8	5
1	2008-12-04 15:37:00	438	15	3	8	5
1	2008-12-04 15:38:00	123	15	3	8	5
1	2008-12-04 15:39:00	30	15	3	8	5
1	2008-12-04 15:40:00	21	15	3	8	5
1	2008-12-04 15:41:00	4	15	3	8	5
1	2008-12-04 15:42:00	234	15	3	8	5
1	2008-12-04 15:43:00	1408	15	3	8	5
1	2008-12-04 15:44:00	350	15	3	8	5
1	2008-12-04 15:45:00	219	15	3	8	5
1	2008-12-04 15:46:00	141	15	3	8	5
1	2008-12-04 15:47:00	51	15	3	8	5
1	2008-12-04 15:48:00	42	15	3	8	5
1	2008-12-04 15:49:00	65	15	3	8	5
1	2008-12-04 15:50:00	86	15	3	8	5
1	2008-12-04 15:51:00	117	15	3	8	5
1	2008-12-04 15:52:00	141	15	3	8	5
1	2008-12-04 15:53:00	171	15	3	8	5
1	2008-12-04 15:54:00	219	15	3	8	5
1	2008-12-04 15:55:00	249	15	3	8	5
1	2008-12-04 15:56:00	314	15	3	8	5
1	2008-12-04 15:57:00	242	15	3	8	5
1	2008-12-04 15:58:00	185	15	3	8	5
1	2008-12-04 15:59:00	42	15	3	8	5
1	2008-12-04 16:00:00	234	15	3	8	5
1	2008-12-04 16:01:00	249	16	3	8	5
1	2008-12-04 16:02:00	746	16	3	8	5
1	2008-12-04 16:03:00	272	16	3	8	5
1	2008-12-04 16:04:00	51	16	3	8	5
1	2008-12-04 16:05:00	123	16	3	8	5
1	2008-12-04 16:06:00	75	16	3	8	5
1	2008-12-04 16:07:00	38	16	3	8	5
1	2008-12-04 16:08:00	60	16	3	8	5
1	2008-12-04 16:09:00	81	16	3	8	5
1	2008-12-04 16:10:00	65	16	3	8	5
1	2008-12-04 16:11:00	219	16	3	8	5
1	2008-12-04 16:12:00	565	16	3	8	5
1	2008-12-04 16:13:00	541	16	3	8	5
1	2008-12-04 16:14:00	658	16	3	8	5
1	2008-12-04 16:15:00	408	16	3	8	5
1	2008-12-04 16:16:00	591	16	3	8	5
1	2008-12-04 16:17:00	408	16	3	8	5
1	2008-12-04 16:18:00	578	16	3	8	5
1	2008-12-04 16:19:00	38	16	3	8	5
1	2008-12-04 16:20:00	38	16	3	8	5
1	2008-12-04 16:21:00	0	16	3	8	5
1	2008-12-04 16:22:00	34	16	3	8	5
1	2008-12-04 16:23:00	0	16	3	8	5
1	2008-12-04 16:24:00	60	16	3	8	5
1	2008-12-04 16:25:00	0	16	3	8	5
1	2008-12-04 16:26:00	0	16	3	8	5
1	2008-12-04 16:27:00	0	16	3	8	5
1	2008-12-04 16:28:00	0	16	3	8	5
1	2008-12-04 16:29:00	0	16	3	8	5
1	2008-12-04 16:30:00	0	16	3	8	5
1	2008-12-04 16:31:00	0	16	3	8	5
1	2008-12-04 16:32:00	91	16	3	8	5
1	2008-12-04 16:33:00	0	16	3	8	5
1	2008-12-04 16:34:00	1839	16	3	8	5
1	2008-12-04 16:35:00	4	16	3	8	5
1	2008-12-04 16:36:00	212	16	3	8	5
1	2008-12-04 16:37:00	314	16	3	8	5
1	2008-12-04 16:38:00	198	16	3	8	5
1	2008-12-04 16:39:00	341	16	3	8	5
1	2008-12-04 16:40:00	471	16	3	8	5
1	2008-12-04 16:41:00	212	16	3	8	5
1	2008-12-04 16:42:00	192	16	3	8	5
1	2008-12-04 16:43:00	281	16	3	8	5
1	2008-12-04 16:44:00	398	16	3	8	5
1	2008-12-04 16:45:00	323	16	3	8	5
1	2008-12-04 16:46:00	604	16	3	8	5
1	2008-12-04 16:47:00	234	16	3	8	5
1	2008-12-04 16:48:00	226	16	3	8	5
1	2008-12-04 16:49:00	75	16	3	8	5
1	2008-12-04 16:50:00	21	16	3	8	5
1	2008-12-04 16:51:00	226	16	3	8	5
1	2008-12-04 16:52:00	1683	16	3	8	5
1	2008-12-04 16:53:00	793	16	3	8	5
1	2008-12-04 16:54:00	912	16	3	8	5
1	2008-12-04 16:55:00	826	16	3	8	5
1	2008-12-04 16:56:00	1193	16	3	8	5
1	2008-12-04 16:57:00	1005	16	3	8	5
1	2008-12-04 16:58:00	418	16	3	8	5
1	2008-12-04 16:59:00	1193	16	3	8	5
1	2008-12-04 17:00:00	111	16	3	8	5
1	2008-12-04 17:01:00	34	17	3	8	5
1	2008-12-04 17:02:00	30	17	3	8	5
1	2008-12-04 17:03:00	17	17	3	8	5
1	2008-12-04 17:04:00	38	17	3	8	5
1	2008-12-04 17:05:00	21	17	3	8	5
1	2008-12-04 17:06:00	17	17	3	8	5
1	2008-12-04 17:07:00	42	17	3	8	5
1	2008-12-04 17:08:00	81	17	3	8	5
1	2008-12-04 17:09:00	51	17	3	8	5
1	2008-12-04 17:10:00	0	17	3	8	5
1	2008-12-04 17:11:00	47	17	3	8	5
1	2008-12-04 17:12:00	21	17	3	8	5
1	2008-12-04 17:13:00	0	17	3	8	5
1	2008-12-04 17:14:00	55	17	3	8	5
1	2008-12-04 17:15:00	38	17	3	8	5
1	2008-12-04 17:16:00	65	17	3	8	5
1	2008-12-04 17:17:00	25	17	3	8	5
1	2008-12-04 17:18:00	42	17	3	8	5
1	2008-12-04 17:19:00	159	17	3	8	5
1	2008-12-04 17:20:00	101	17	3	8	5
1	2008-12-04 17:21:00	314	17	3	8	5
1	2008-12-04 17:22:00	2732	17	3	8	5
1	2008-12-04 17:23:00	42	17	3	8	5
1	2008-12-04 17:24:00	106	17	3	8	5
1	2008-12-04 17:25:00	8	17	3	8	5
1	2008-12-04 17:26:00	38	17	3	8	5
1	2008-12-04 17:27:00	350	17	3	8	5
1	2008-12-04 17:28:00	369	17	3	8	5
1	2008-12-04 17:29:00	761	17	3	8	5
1	2008-12-04 17:30:00	350	17	3	8	5
1	2008-12-04 17:31:00	272	17	3	8	5
1	2008-12-04 17:32:00	644	17	3	8	5
1	2008-12-04 17:33:00	428	17	3	8	5
1	2008-12-04 17:34:00	135	17	3	8	5
1	2008-12-04 17:35:00	257	17	3	8	5
1	2008-12-04 17:36:00	281	17	3	8	5
1	2008-12-04 17:37:00	25	17	3	8	5
1	2008-12-04 17:38:00	91	17	3	8	5
1	2008-12-04 17:39:00	517	17	3	8	5
1	2008-12-04 17:40:00	314	17	3	8	5
1	2008-12-04 17:41:00	47	17	3	8	5
1	2008-12-04 17:42:00	34	17	3	8	5
1	2008-12-04 17:43:00	8	17	3	8	5
1	2008-12-04 17:44:00	471	17	3	8	5
1	2008-12-04 17:45:00	257	17	3	8	5
1	2008-12-04 17:46:00	4	17	3	8	5
1	2008-12-04 17:47:00	644	17	3	8	5
1	2008-12-04 17:48:00	438	17	3	8	5
1	2008-12-04 17:49:00	65	17	3	8	5
1	2008-12-04 17:50:00	185	17	3	8	5
1	2008-12-04 17:51:00	70	17	3	8	5
1	2008-12-04 17:52:00	111	17	3	8	5
1	2008-12-04 17:53:00	171	17	3	8	5
1	2008-12-04 17:54:00	129	17	3	8	5
1	2008-12-04 17:55:00	264	17	3	8	5
1	2008-12-04 17:56:00	378	17	3	8	5
1	2008-12-04 17:57:00	860	17	3	8	5
1	2008-12-04 17:58:00	350	17	3	8	5
1	2008-12-04 17:59:00	17	17	3	8	5
1	2008-12-04 18:00:00	17	17	3	8	5
1	2008-12-04 18:01:00	418	18	4	8	5
1	2008-12-04 18:02:00	438	18	4	8	5
1	2008-12-04 18:03:00	234	18	4	8	5
1	2008-12-04 18:04:00	164	18	4	8	5
1	2008-12-04 18:05:00	21	18	4	8	5
1	2008-12-04 18:06:00	65	18	4	8	5
1	2008-12-04 18:07:00	60	18	4	8	5
1	2008-12-04 18:08:00	314	18	4	8	5
1	2008-12-04 18:09:00	449	18	4	8	5
1	2008-12-04 18:10:00	777	18	4	8	5
1	2008-12-04 18:11:00	1106	18	4	8	5
1	2008-12-04 18:12:00	761	18	4	8	5
1	2008-12-04 18:13:00	810	18	4	8	5
1	2008-12-04 18:14:00	604	18	4	8	5
1	2008-12-04 18:15:00	164	18	4	8	5
1	2008-12-04 18:16:00	117	18	4	8	5
1	2008-12-04 18:17:00	34	18	4	8	5
1	2008-12-04 18:18:00	70	18	4	8	5
1	2008-12-04 18:19:00	135	18	4	8	5
1	2008-12-04 18:20:00	192	18	4	8	5
1	2008-12-04 18:21:00	281	18	4	8	5
1	2008-12-04 18:22:00	4	18	4	8	5
1	2008-12-04 18:23:00	17	18	4	8	5
1	2008-12-04 18:24:00	8	18	4	8	5
1	2008-12-04 18:25:00	306	18	4	8	5
1	2008-12-04 18:26:00	323	18	4	8	5
1	2008-12-04 18:27:00	687	18	4	8	5
1	2008-12-04 18:28:00	449	18	4	8	5
1	2008-12-04 18:29:00	617	18	4	8	5
1	2008-12-04 18:30:00	529	18	4	8	5
1	2008-12-04 18:31:00	219	18	4	8	5
1	2008-12-04 18:32:00	111	18	4	8	5
1	2008-12-04 18:33:00	38	18	4	8	5
1	2008-12-04 18:34:00	0	18	4	8	5
1	2008-12-04 18:35:00	0	18	4	8	5
1	2008-12-04 18:36:00	0	18	4	8	5
1	2008-12-04 18:37:00	1839	18	4	8	5
1	2008-12-04 18:38:00	21	18	4	8	5
1	2008-12-04 18:39:00	0	18	4	8	5
1	2008-12-04 18:40:00	13	18	4	8	5
1	2008-12-04 18:41:00	8	18	4	8	5
1	2008-12-04 18:42:00	0	18	4	8	5
1	2008-12-04 18:43:00	0	18	4	8	5
1	2008-12-04 18:44:00	0	18	4	8	5
1	2008-12-04 18:45:00	0	18	4	8	5
1	2008-12-04 18:46:00	0	18	4	8	5
1	2008-12-04 18:47:00	0	18	4	8	5
1	2008-12-04 18:48:00	4	18	4	8	5
1	2008-12-04 18:49:00	0	18	4	8	5
1	2008-12-04 18:50:00	0	18	4	8	5
1	2008-12-04 18:51:00	0	18	4	8	5
1	2008-12-04 18:52:00	0	18	4	8	5
1	2008-12-04 18:53:00	0	18	4	8	5
1	2008-12-04 18:54:00	0	18	4	8	5
1	2008-12-04 18:55:00	0	18	4	8	5
1	2008-12-04 18:56:00	0	18	4	8	5
1	2008-12-04 18:57:00	0	18	4	8	5
1	2008-12-04 18:58:00	0	18	4	8	5
1	2008-12-04 18:59:00	0	18	4	8	5
1	2008-12-04 19:00:00	0	18	4	8	5
1	2008-12-04 19:01:00	0	19	4	8	5
1	2008-12-04 19:02:00	0	19	4	8	5
1	2008-12-04 19:03:00	0	19	4	8	5
1	2008-12-04 19:04:00	111	19	4	8	5
1	2008-12-04 19:05:00	0	19	4	8	5
1	2008-12-04 19:06:00	0	19	4	8	5
1	2008-12-04 19:07:00	0	19	4	8	5
1	2008-12-04 19:08:00	21	19	4	8	5
1	2008-12-04 19:09:00	0	19	4	8	5
1	2008-12-04 19:10:00	0	19	4	8	5
1	2008-12-04 19:11:00	0	19	4	8	5
1	2008-12-04 19:12:00	34	19	4	8	5
1	2008-12-04 19:13:00	47	19	4	8	5
1	2008-12-04 19:14:00	0	19	4	8	5
1	2008-12-04 19:15:00	0	19	4	8	5
1	2008-12-04 19:16:00	0	19	4	8	5
1	2008-12-04 19:17:00	0	19	4	8	5
1	2008-12-04 19:18:00	55	19	4	8	5
1	2008-12-04 19:19:00	0	19	4	8	5
1	2008-12-04 19:20:00	75	19	4	8	5
1	2008-12-04 19:21:00	0	19	4	8	5
1	2008-12-04 19:22:00	0	19	4	8	5
1	2008-12-04 19:23:00	47	19	4	8	5
1	2008-12-04 19:24:00	0	19	4	8	5
1	2008-12-04 19:25:00	13	19	4	8	5
1	2008-12-04 19:26:00	0	19	4	8	5
1	2008-12-04 19:27:00	0	19	4	8	5
1	2008-12-04 19:28:00	0	19	4	8	5
1	2008-12-04 19:29:00	0	19	4	8	5
1	2008-12-04 19:30:00	0	19	4	8	5
1	2008-12-04 19:31:00	289	19	4	8	5
1	2008-12-04 19:32:00	306	19	4	8	5
1	2008-12-04 19:33:00	34	19	4	8	5
1	2008-12-04 19:34:00	55	19	4	8	5
1	2008-12-04 19:35:00	387	19	4	8	5
1	2008-12-04 19:36:00	565	19	4	8	5
1	2008-12-04 19:37:00	65	19	4	8	5
1	2008-12-04 19:38:00	378	19	4	8	5
1	2008-12-04 19:39:00	198	19	4	8	5
1	2008-12-04 19:40:00	81	19	4	8	5
1	2008-12-04 19:41:00	0	19	4	8	5
1	2008-12-04 19:42:00	0	19	4	8	5
1	2008-12-04 19:43:00	81	19	4	8	5
1	2008-12-04 19:44:00	75	19	4	8	5
1	2008-12-04 19:45:00	0	19	4	8	5
1	2008-12-04 19:46:00	55	19	4	8	5
1	2008-12-04 19:47:00	0	19	4	8	5
1	2008-12-04 19:48:00	0	19	4	8	5
1	2008-12-04 19:49:00	47	19	4	8	5
1	2008-12-04 19:50:00	359	19	4	8	5
1	2008-12-04 19:51:00	70	19	4	8	5
1	2008-12-04 19:52:00	21	19	4	8	5
1	2008-12-04 19:53:00	51	19	4	8	5
1	2008-12-04 19:54:00	34	19	4	8	5
1	2008-12-04 19:55:00	21	19	4	8	5
1	2008-12-04 19:56:00	34	19	4	8	5
1	2008-12-04 19:57:00	0	19	4	8	5
1	2008-12-04 19:58:00	25	19	4	8	5
1	2008-12-04 19:59:00	34	19	4	8	5
1	2008-12-04 20:00:00	8	19	4	8	5
1	2008-12-04 20:01:00	1714	20	4	8	5
1	2008-12-04 20:02:00	505	20	4	8	5
1	2008-12-04 20:03:00	21	20	4	8	5
1	2008-12-04 20:04:00	25	20	4	8	5
1	2008-12-04 20:05:00	21	20	4	8	5
1	2008-12-04 20:06:00	0	20	4	8	5
1	2008-12-04 20:07:00	0	20	4	8	5
1	2008-12-04 20:08:00	0	20	4	8	5
1	2008-12-04 20:09:00	60	20	4	8	5
1	2008-12-04 20:10:00	8	20	4	8	5
1	2008-12-04 20:11:00	0	20	4	8	5
1	2008-12-04 20:12:00	0	20	4	8	5
1	2008-12-04 20:13:00	34	20	4	8	5
1	2008-12-04 20:14:00	0	20	4	8	5
1	2008-12-04 20:15:00	21	20	4	8	5
1	2008-12-04 20:16:00	8	20	4	8	5
1	2008-12-04 20:17:00	0	20	4	8	5
1	2008-12-04 20:18:00	0	20	4	8	5
1	2008-12-04 20:19:00	25	20	4	8	5
1	2008-12-04 20:20:00	0	20	4	8	5
1	2008-12-04 20:21:00	0	20	4	8	5
1	2008-12-04 20:22:00	0	20	4	8	5
1	2008-12-04 20:23:00	60	20	4	8	5
1	2008-12-04 20:24:00	0	20	4	8	5
1	2008-12-04 20:25:00	0	20	4	8	5
1	2008-12-04 20:26:00	0	20	4	8	5
1	2008-12-04 20:27:00	0	20	4	8	5
1	2008-12-04 20:28:00	25	20	4	8	5
1	2008-12-04 20:29:00	0	20	4	8	5
1	2008-12-04 20:30:00	0	20	4	8	5
1	2008-12-04 20:31:00	0	20	4	8	5
1	2008-12-04 20:32:00	0	20	4	8	5
1	2008-12-04 20:33:00	0	20	4	8	5
1	2008-12-04 20:34:00	0	20	4	8	5
1	2008-12-04 20:35:00	0	20	4	8	5
1	2008-12-04 20:36:00	0	20	4	8	5
1	2008-12-04 20:37:00	0	20	4	8	5
1	2008-12-04 20:38:00	0	20	4	8	5
1	2008-12-04 20:39:00	164	20	4	8	5
1	2008-12-04 20:40:00	2553	20	4	8	5
1	2008-12-04 20:41:00	21	20	4	8	5
1	2008-12-04 20:42:00	438	20	4	8	5
1	2008-12-04 20:43:00	147	20	4	8	5
1	2008-12-04 20:44:00	198	20	4	8	5
1	2008-12-04 20:45:00	272	20	4	8	5
1	2008-12-04 20:46:00	101	20	4	8	5
1	2008-12-04 20:47:00	86	20	4	8	5
1	2008-12-04 20:48:00	81	20	4	8	5
1	2008-12-04 20:49:00	55	20	4	8	5
1	2008-12-04 20:50:00	0	20	4	8	5
1	2008-12-04 20:51:00	51	20	4	8	5
1	2008-12-04 20:52:00	51	20	4	8	5
1	2008-12-04 20:53:00	234	20	4	8	5
1	2008-12-04 20:54:00	658	20	4	8	5
1	2008-12-04 20:55:00	408	20	4	8	5
1	2008-12-04 20:56:00	0	20	4	8	5
1	2008-12-04 20:57:00	0	20	4	8	5
1	2008-12-04 20:58:00	0	20	4	8	5
1	2008-12-04 20:59:00	0	20	4	8	5
1	2008-12-04 21:00:00	17	20	4	8	5
1	2008-12-04 21:01:00	0	21	4	8	5
1	2008-12-04 21:02:00	0	21	4	8	5
1	2008-12-04 21:03:00	25	21	4	8	5
1	2008-12-04 21:04:00	0	21	4	8	5
1	2008-12-04 21:05:00	0	21	4	8	5
1	2008-12-04 21:06:00	0	21	4	8	5
1	2008-12-04 21:07:00	0	21	4	8	5
1	2008-12-04 21:08:00	4	21	4	8	5
1	2008-12-04 21:09:00	0	21	4	8	5
1	2008-12-04 21:10:00	0	21	4	8	5
1	2008-12-04 21:11:00	0	21	4	8	5
1	2008-12-04 21:12:00	0	21	4	8	5
1	2008-12-04 21:13:00	0	21	4	8	5
1	2008-12-04 21:14:00	0	21	4	8	5
1	2008-12-04 21:15:00	0	21	4	8	5
1	2008-12-04 21:16:00	0	21	4	8	5
1	2008-12-04 21:17:00	0	21	4	8	5
1	2008-12-04 21:18:00	0	21	4	8	5
1	2008-12-04 21:19:00	1357	21	4	8	5
1	2008-12-04 21:20:00	1745	21	4	8	5
1	2008-12-04 21:21:00	967	21	4	8	5
1	2008-12-04 21:22:00	1654	21	4	8	5
1	2008-12-04 21:23:00	701	21	4	8	5
1	2008-12-04 21:24:00	553	21	4	8	5
1	2008-12-04 21:25:00	323	21	4	8	5
1	2008-12-04 21:26:00	359	21	4	8	5
1	2008-12-04 21:27:00	205	21	4	8	5
1	2008-12-04 21:28:00	212	21	4	8	5
1	2008-12-04 21:29:00	378	21	4	8	5
1	2008-12-04 21:30:00	257	21	4	8	5
1	2008-12-04 21:31:00	541	21	4	8	5
1	2008-12-04 21:32:00	212	21	4	8	5
1	2008-12-04 21:33:00	171	21	4	8	5
1	2008-12-04 21:34:00	51	21	4	8	5
1	2008-12-04 21:35:00	171	21	4	8	5
1	2008-12-04 21:36:00	106	21	4	8	5
1	2008-12-04 21:37:00	55	21	4	8	5
1	2008-12-04 21:38:00	471	21	4	8	5
1	2008-12-04 21:39:00	306	21	4	8	5
1	2008-12-04 21:40:00	205	21	4	8	5
1	2008-12-04 21:41:00	565	21	4	8	5
1	2008-12-04 21:42:00	687	21	4	8	5
1	2008-12-04 21:43:00	949	21	4	8	5
1	2008-12-04 21:44:00	505	21	4	8	5
1	2008-12-04 21:45:00	418	21	4	8	5
1	2008-12-04 21:46:00	565	21	4	8	5
1	2008-12-04 21:47:00	565	21	4	8	5
1	2008-12-04 21:48:00	91	21	4	8	5
1	2008-12-04 21:49:00	1939	21	4	8	5
1	2008-12-04 21:50:00	1044	21	4	8	5
1	2008-12-04 21:51:00	1171	21	4	8	5
1	2008-12-04 21:52:00	715	21	4	8	5
1	2008-12-04 21:53:00	65	21	4	8	5
1	2008-12-04 21:54:00	1776	21	4	8	5
1	2008-12-04 21:55:00	13	21	4	8	5
1	2008-12-04 21:56:00	341	21	4	8	5
1	2008-12-04 21:57:00	0	21	4	8	5
1	2008-12-04 21:58:00	4	21	4	8	5
1	2008-12-04 21:59:00	21	21	4	8	5
1	2008-12-04 22:00:00	0	21	4	8	5
1	2008-12-04 22:01:00	42	22	4	8	5
1	2008-12-04 22:02:00	0	22	4	8	5
1	2008-12-04 22:03:00	0	22	4	8	5
1	2008-12-04 22:04:00	0	22	4	8	5
1	2008-12-04 22:05:00	0	22	4	8	5
1	2008-12-04 22:06:00	0	22	4	8	5
1	2008-12-04 22:07:00	0	22	4	8	5
1	2008-12-04 22:08:00	0	22	4	8	5
1	2008-12-04 22:09:00	460	22	4	8	5
1	2008-12-04 22:10:00	17	22	4	8	5
1	2008-12-04 22:11:00	0	22	4	8	5
1	2008-12-04 22:12:00	0	22	4	8	5
1	2008-12-04 22:13:00	0	22	4	8	5
1	2008-12-04 22:14:00	34	22	4	8	5
1	2008-12-04 22:15:00	0	22	4	8	5
1	2008-12-04 22:16:00	38	22	4	8	5
1	2008-12-04 22:17:00	0	22	4	8	5
1	2008-12-04 22:18:00	0	22	4	8	5
1	2008-12-04 22:19:00	0	22	4	8	5
1	2008-12-04 22:20:00	0	22	4	8	5
1	2008-12-04 22:21:00	13	22	4	8	5
1	2008-12-04 22:22:00	0	22	4	8	5
1	2008-12-04 22:23:00	0	22	4	8	5
1	2008-12-04 22:24:00	0	22	4	8	5
1	2008-12-04 22:25:00	0	22	4	8	5
1	2008-12-04 22:26:00	0	22	4	8	5
1	2008-12-04 22:27:00	0	22	4	8	5
1	2008-12-04 22:28:00	60	22	4	8	5
1	2008-12-04 22:29:00	0	22	4	8	5
1	2008-12-04 22:30:00	0	22	4	8	5
1	2008-12-04 22:31:00	0	22	4	8	5
1	2008-12-04 22:32:00	0	22	4	8	5
1	2008-12-04 22:33:00	0	22	4	8	5
1	2008-12-04 22:34:00	0	22	4	8	5
1	2008-12-04 22:35:00	0	22	4	8	5
1	2008-12-04 22:36:00	0	22	4	8	5
1	2008-12-04 22:37:00	0	22	4	8	5
1	2008-12-04 22:38:00	0	22	4	8	5
1	2008-12-04 22:39:00	0	22	4	8	5
1	2008-12-04 22:40:00	0	22	4	8	5
1	2008-12-04 22:41:00	17	22	4	8	5
1	2008-12-04 22:42:00	13	22	4	8	5
1	2008-12-04 22:43:00	0	22	4	8	5
1	2008-12-04 22:44:00	0	22	4	8	5
1	2008-12-04 22:45:00	0	22	4	8	5
1	2008-12-04 22:46:00	0	22	4	8	5
1	2008-12-04 22:47:00	0	22	4	8	5
1	2008-12-04 22:48:00	0	22	4	8	5
1	2008-12-04 22:49:00	0	22	4	8	5
1	2008-12-04 22:50:00	0	22	4	8	5
1	2008-12-04 22:51:00	0	22	4	8	5
1	2008-12-04 22:52:00	0	22	4	8	5
1	2008-12-04 22:53:00	0	22	4	8	5
1	2008-12-04 22:54:00	0	22	4	8	5
1	2008-12-04 22:55:00	34	22	4	8	5
1	2008-12-04 22:56:00	0	22	4	8	5
1	2008-12-04 22:57:00	0	22	4	8	5
1	2008-12-04 22:58:00	4	22	4	8	5
1	2008-12-04 22:59:00	0	22	4	8	5
1	2008-12-04 23:00:00	0	22	4	8	5
1	2008-12-04 23:01:00	0	23	4	8	5
1	2008-12-04 23:02:00	0	23	4	8	5
1	2008-12-04 23:03:00	0	23	4	8	5
1	2008-12-04 23:04:00	0	23	4	8	5
1	2008-12-04 23:05:00	0	23	4	8	5
1	2008-12-04 23:06:00	0	23	4	8	5
1	2008-12-04 23:07:00	0	23	4	8	5
1	2008-12-04 23:08:00	0	23	4	8	5
1	2008-12-04 23:09:00	0	23	4	8	5
1	2008-12-04 23:10:00	0	23	4	8	5
1	2008-12-04 23:11:00	0	23	4	8	5
1	2008-12-04 23:12:00	4	23	4	8	5
1	2008-12-04 23:13:00	0	23	4	8	5
1	2008-12-04 23:14:00	0	23	4	8	5
1	2008-12-04 23:15:00	0	23	4	8	5
1	2008-12-04 23:16:00	0	23	4	8	5
1	2008-12-04 23:17:00	0	23	4	8	5
1	2008-12-04 23:18:00	0	23	4	8	5
1	2008-12-04 23:19:00	0	23	4	8	5
1	2008-12-04 23:20:00	0	23	4	8	5
1	2008-12-04 23:21:00	30	23	4	8	5
1	2008-12-04 23:22:00	0	23	4	8	5
1	2008-12-04 23:23:00	0	23	4	8	5
1	2008-12-04 23:24:00	0	23	4	8	5
1	2008-12-04 23:25:00	0	23	4	8	5
1	2008-12-04 23:26:00	0	23	4	8	5
1	2008-12-04 23:27:00	0	23	4	8	5
1	2008-12-04 23:28:00	0	23	4	8	5
1	2008-12-04 23:29:00	0	23	4	8	5
1	2008-12-04 23:30:00	0	23	4	8	5
1	2008-12-04 23:31:00	0	23	4	8	5
1	2008-12-04 23:32:00	0	23	4	8	5
1	2008-12-04 23:33:00	0	23	4	8	5
1	2008-12-04 23:34:00	0	23	4	8	5
1	2008-12-04 23:35:00	38	23	4	8	5
1	2008-12-04 23:36:00	1460	23	4	8	5
1	2008-12-04 23:37:00	60	23	4	8	5
1	2008-12-04 23:38:00	0	23	4	8	5
1	2008-12-04 23:39:00	0	23	4	8	5
1	2008-12-04 23:40:00	0	23	4	8	5
1	2008-12-04 23:41:00	0	23	4	8	5
1	2008-12-04 23:42:00	0	23	4	8	5
1	2008-12-04 23:43:00	0	23	4	8	5
1	2008-12-04 23:44:00	17	23	4	8	5
1	2008-12-04 23:45:00	0	23	4	8	5
1	2008-12-04 23:46:00	0	23	4	8	5
1	2008-12-04 23:47:00	0	23	4	8	5
1	2008-12-04 23:48:00	0	23	4	8	5
1	2008-12-04 23:49:00	0	23	4	8	5
1	2008-12-04 23:50:00	0	23	4	8	5
1	2008-12-04 23:51:00	0	23	4	8	5
1	2008-12-04 23:52:00	17	23	4	8	5
1	2008-12-04 23:53:00	0	23	4	8	5
1	2008-12-04 23:54:00	0	23	4	8	5
1	2008-12-04 23:55:00	0	23	4	8	5
1	2008-12-04 23:56:00	0	23	4	8	5
1	2008-12-04 23:57:00	0	23	4	8	5
1	2008-12-04 23:58:00	0	23	4	8	5
1	2008-12-04 23:59:00	4	23	4	8	5
1	2008-12-05	0	23	4	8	5
1	2008-12-05 00:01:00	0	0	1	9	6
1	2008-12-05 00:02:00	0	0	1	9	6
1	2008-12-05 00:03:00	0	0	1	9	6
1	2008-12-05 00:04:00	0	0	1	9	6
1	2008-12-05 00:05:00	0	0	1	9	6
1	2008-12-05 00:06:00	0	0	1	9	6
1	2008-12-05 00:07:00	0	0	1	9	6
1	2008-12-05 00:08:00	0	0	1	9	6
1	2008-12-05 00:09:00	13	0	1	9	6
1	2008-12-05 00:10:00	51	0	1	9	6
1	2008-12-05 00:11:00	1939	0	1	9	6
1	2008-12-05 00:12:00	604	0	1	9	6
1	2008-12-05 00:13:00	715	0	1	9	6
1	2008-12-05 00:14:00	578	0	1	9	6
1	2008-12-05 00:15:00	13	0	1	9	6
1	2008-12-05 00:16:00	198	0	1	9	6
1	2008-12-05 00:17:00	4	0	1	9	6
1	2008-12-05 00:18:00	0	0	1	9	6
1	2008-12-05 00:19:00	0	0	1	9	6
1	2008-12-05 00:20:00	55	0	1	9	6
1	2008-12-05 00:21:00	81	0	1	9	6
1	2008-12-05 00:22:00	4	0	1	9	6
1	2008-12-05 00:23:00	0	0	1	9	6
1	2008-12-05 00:24:00	51	0	1	9	6
1	2008-12-05 00:25:00	0	0	1	9	6
1	2008-12-05 00:26:00	0	0	1	9	6
1	2008-12-05 00:27:00	0	0	1	9	6
1	2008-12-05 00:28:00	0	0	1	9	6
1	2008-12-05 00:29:00	25	0	1	9	6
1	2008-12-05 00:30:00	0	0	1	9	6
1	2008-12-05 00:31:00	38	0	1	9	6
1	2008-12-05 00:32:00	0	0	1	9	6
1	2008-12-05 00:33:00	0	0	1	9	6
1	2008-12-05 00:34:00	0	0	1	9	6
1	2008-12-05 00:35:00	111	0	1	9	6
1	2008-12-05 00:36:00	91	0	1	9	6
1	2008-12-05 00:37:00	0	0	1	9	6
1	2008-12-05 00:38:00	0	0	1	9	6
1	2008-12-05 00:39:00	0	0	1	9	6
1	2008-12-05 00:40:00	38	0	1	9	6
1	2008-12-05 00:41:00	0	0	1	9	6
1	2008-12-05 00:42:00	0	0	1	9	6
1	2008-12-05 00:43:00	0	0	1	9	6
1	2008-12-05 00:44:00	0	0	1	9	6
1	2008-12-05 00:45:00	0	0	1	9	6
1	2008-12-05 00:46:00	47	0	1	9	6
1	2008-12-05 00:47:00	17	0	1	9	6
1	2008-12-05 00:48:00	0	0	1	9	6
1	2008-12-05 00:49:00	0	0	1	9	6
1	2008-12-05 00:50:00	0	0	1	9	6
1	2008-12-05 00:51:00	0	0	1	9	6
1	2008-12-05 00:52:00	0	0	1	9	6
1	2008-12-05 00:53:00	0	0	1	9	6
1	2008-12-05 00:54:00	0	0	1	9	6
1	2008-12-05 00:55:00	0	0	1	9	6
1	2008-12-05 00:56:00	0	0	1	9	6
1	2008-12-05 00:57:00	0	0	1	9	6
1	2008-12-05 00:58:00	38	0	1	9	6
1	2008-12-05 00:59:00	8	0	1	9	6
1	2008-12-05 01:00:00	70	0	1	9	6
1	2008-12-05 01:01:00	0	1	1	9	6
1	2008-12-05 01:02:00	0	1	1	9	6
1	2008-12-05 01:03:00	0	1	1	9	6
1	2008-12-05 01:04:00	0	1	1	9	6
1	2008-12-05 01:05:00	0	1	1	9	6
1	2008-12-05 01:06:00	0	1	1	9	6
1	2008-12-05 01:07:00	0	1	1	9	6
1	2008-12-05 01:08:00	0	1	1	9	6
1	2008-12-05 01:09:00	0	1	1	9	6
1	2008-12-05 01:10:00	47	1	1	9	6
1	2008-12-05 01:11:00	0	1	1	9	6
1	2008-12-05 01:12:00	0	1	1	9	6
1	2008-12-05 01:13:00	0	1	1	9	6
1	2008-12-05 01:14:00	0	1	1	9	6
1	2008-12-05 01:15:00	0	1	1	9	6
1	2008-12-05 01:16:00	0	1	1	9	6
1	2008-12-05 01:17:00	0	1	1	9	6
1	2008-12-05 01:18:00	0	1	1	9	6
1	2008-12-05 01:19:00	0	1	1	9	6
1	2008-12-05 01:20:00	0	1	1	9	6
1	2008-12-05 01:21:00	0	1	1	9	6
1	2008-12-05 01:22:00	0	1	1	9	6
1	2008-12-05 01:23:00	0	1	1	9	6
1	2008-12-05 01:24:00	0	1	1	9	6
1	2008-12-05 01:25:00	0	1	1	9	6
1	2008-12-05 01:26:00	0	1	1	9	6
1	2008-12-05 01:27:00	0	1	1	9	6
1	2008-12-05 01:28:00	0	1	1	9	6
1	2008-12-05 01:29:00	0	1	1	9	6
1	2008-12-05 01:30:00	0	1	1	9	6
1	2008-12-05 01:31:00	0	1	1	9	6
1	2008-12-05 01:32:00	0	1	1	9	6
1	2008-12-05 01:33:00	8	1	1	9	6
1	2008-12-05 01:34:00	17	1	1	9	6
1	2008-12-05 01:35:00	60	1	1	9	6
1	2008-12-05 01:36:00	147	1	1	9	6
1	2008-12-05 01:37:00	408	1	1	9	6
1	2008-12-05 01:38:00	1568	1	1	9	6
1	2008-12-05 01:39:00	0	1	1	9	6
1	2008-12-05 01:40:00	0	1	1	9	6
1	2008-12-05 01:41:00	0	1	1	9	6
1	2008-12-05 01:42:00	0	1	1	9	6
1	2008-12-05 01:43:00	0	1	1	9	6
1	2008-12-05 01:44:00	0	1	1	9	6
1	2008-12-05 01:45:00	0	1	1	9	6
1	2008-12-05 01:46:00	0	1	1	9	6
1	2008-12-05 01:47:00	0	1	1	9	6
1	2008-12-05 01:48:00	0	1	1	9	6
1	2008-12-05 01:49:00	0	1	1	9	6
1	2008-12-05 01:50:00	4	1	1	9	6
1	2008-12-05 01:51:00	0	1	1	9	6
1	2008-12-05 01:52:00	0	1	1	9	6
1	2008-12-05 01:53:00	0	1	1	9	6
1	2008-12-05 01:54:00	0	1	1	9	6
1	2008-12-05 01:55:00	0	1	1	9	6
1	2008-12-05 01:56:00	8	1	1	9	6
1	2008-12-05 01:57:00	13	1	1	9	6
1	2008-12-05 01:58:00	0	1	1	9	6
1	2008-12-05 01:59:00	0	1	1	9	6
1	2008-12-05 02:00:00	0	1	1	9	6
1	2008-12-05 02:01:00	0	2	1	9	6
1	2008-12-05 02:02:00	0	2	1	9	6
1	2008-12-05 02:03:00	0	2	1	9	6
1	2008-12-05 02:04:00	0	2	1	9	6
1	2008-12-05 02:05:00	4	2	1	9	6
1	2008-12-05 02:06:00	0	2	1	9	6
1	2008-12-05 02:07:00	55	2	1	9	6
1	2008-12-05 02:08:00	17	2	1	9	6
1	2008-12-05 02:09:00	0	2	1	9	6
1	2008-12-05 02:10:00	0	2	1	9	6
1	2008-12-05 02:11:00	0	2	1	9	6
1	2008-12-05 02:12:00	0	2	1	9	6
1	2008-12-05 02:13:00	0	2	1	9	6
1	2008-12-05 02:14:00	0	2	1	9	6
1	2008-12-05 02:15:00	0	2	1	9	6
1	2008-12-05 02:16:00	0	2	1	9	6
1	2008-12-05 02:17:00	0	2	1	9	6
1	2008-12-05 02:18:00	0	2	1	9	6
1	2008-12-05 02:19:00	0	2	1	9	6
1	2008-12-05 02:20:00	0	2	1	9	6
1	2008-12-05 02:21:00	0	2	1	9	6
1	2008-12-05 02:22:00	0	2	1	9	6
1	2008-12-05 02:23:00	0	2	1	9	6
1	2008-12-05 02:24:00	0	2	1	9	6
1	2008-12-05 02:25:00	0	2	1	9	6
1	2008-12-05 02:26:00	0	2	1	9	6
1	2008-12-05 02:27:00	0	2	1	9	6
1	2008-12-05 02:28:00	0	2	1	9	6
1	2008-12-05 02:29:00	0	2	1	9	6
1	2008-12-05 02:30:00	0	2	1	9	6
1	2008-12-05 02:31:00	0	2	1	9	6
1	2008-12-05 02:32:00	0	2	1	9	6
1	2008-12-05 02:33:00	0	2	1	9	6
1	2008-12-05 02:34:00	0	2	1	9	6
1	2008-12-05 02:35:00	0	2	1	9	6
1	2008-12-05 02:36:00	0	2	1	9	6
1	2008-12-05 02:37:00	0	2	1	9	6
1	2008-12-05 02:38:00	13	2	1	9	6
1	2008-12-05 02:39:00	0	2	1	9	6
1	2008-12-05 02:40:00	8	2	1	9	6
1	2008-12-05 02:41:00	0	2	1	9	6
1	2008-12-05 02:42:00	0	2	1	9	6
1	2008-12-05 02:43:00	17	2	1	9	6
1	2008-12-05 02:44:00	185	2	1	9	6
1	2008-12-05 02:45:00	359	2	1	9	6
1	2008-12-05 02:46:00	0	2	1	9	6
1	2008-12-05 02:47:00	0	2	1	9	6
1	2008-12-05 02:48:00	0	2	1	9	6
1	2008-12-05 02:49:00	0	2	1	9	6
1	2008-12-05 02:50:00	0	2	1	9	6
1	2008-12-05 02:51:00	0	2	1	9	6
1	2008-12-05 02:52:00	0	2	1	9	6
1	2008-12-05 02:53:00	0	2	1	9	6
1	2008-12-05 02:54:00	0	2	1	9	6
1	2008-12-05 02:55:00	0	2	1	9	6
1	2008-12-05 02:56:00	0	2	1	9	6
1	2008-12-05 02:57:00	0	2	1	9	6
1	2008-12-05 02:58:00	0	2	1	9	6
1	2008-12-05 02:59:00	0	2	1	9	6
1	2008-12-05 03:00:00	0	2	1	9	6
1	2008-12-05 03:01:00	0	3	1	9	6
1	2008-12-05 03:02:00	0	3	1	9	6
1	2008-12-05 03:03:00	30	3	1	9	6
1	2008-12-05 03:04:00	51	3	1	9	6
1	2008-12-05 03:05:00	25	3	1	9	6
1	2008-12-05 03:06:00	0	3	1	9	6
1	2008-12-05 03:07:00	0	3	1	9	6
1	2008-12-05 03:08:00	0	3	1	9	6
1	2008-12-05 03:09:00	0	3	1	9	6
1	2008-12-05 03:10:00	0	3	1	9	6
1	2008-12-05 03:11:00	21	3	1	9	6
1	2008-12-05 03:12:00	0	3	1	9	6
1	2008-12-05 03:13:00	0	3	1	9	6
1	2008-12-05 03:14:00	0	3	1	9	6
1	2008-12-05 03:15:00	0	3	1	9	6
1	2008-12-05 03:16:00	0	3	1	9	6
1	2008-12-05 03:17:00	0	3	1	9	6
1	2008-12-05 03:18:00	0	3	1	9	6
1	2008-12-05 03:19:00	0	3	1	9	6
1	2008-12-05 03:20:00	0	3	1	9	6
1	2008-12-05 03:21:00	0	3	1	9	6
1	2008-12-05 03:22:00	0	3	1	9	6
1	2008-12-05 03:23:00	0	3	1	9	6
1	2008-12-05 03:24:00	0	3	1	9	6
1	2008-12-05 03:25:00	0	3	1	9	6
1	2008-12-05 03:26:00	0	3	1	9	6
1	2008-12-05 03:27:00	0	3	1	9	6
1	2008-12-05 03:28:00	0	3	1	9	6
1	2008-12-05 03:29:00	0	3	1	9	6
1	2008-12-05 03:30:00	4	3	1	9	6
1	2008-12-05 03:31:00	55	3	1	9	6
1	2008-12-05 03:32:00	0	3	1	9	6
1	2008-12-05 03:33:00	0	3	1	9	6
1	2008-12-05 03:34:00	51	3	1	9	6
1	2008-12-05 03:35:00	0	3	1	9	6
1	2008-12-05 03:36:00	0	3	1	9	6
1	2008-12-05 03:37:00	0	3	1	9	6
1	2008-12-05 03:38:00	0	3	1	9	6
1	2008-12-05 03:39:00	0	3	1	9	6
1	2008-12-05 03:40:00	0	3	1	9	6
1	2008-12-05 03:41:00	17	3	1	9	6
1	2008-12-05 03:42:00	0	3	1	9	6
1	2008-12-05 03:43:00	0	3	1	9	6
1	2008-12-05 03:44:00	0	3	1	9	6
1	2008-12-05 03:45:00	0	3	1	9	6
1	2008-12-05 03:46:00	0	3	1	9	6
1	2008-12-05 03:47:00	0	3	1	9	6
1	2008-12-05 03:48:00	0	3	1	9	6
1	2008-12-05 03:49:00	0	3	1	9	6
1	2008-12-05 03:50:00	0	3	1	9	6
1	2008-12-05 03:51:00	0	3	1	9	6
1	2008-12-05 03:52:00	0	3	1	9	6
1	2008-12-05 03:53:00	0	3	1	9	6
1	2008-12-05 03:54:00	0	3	1	9	6
1	2008-12-05 03:55:00	0	3	1	9	6
1	2008-12-05 03:56:00	0	3	1	9	6
1	2008-12-05 03:57:00	51	3	1	9	6
1	2008-12-05 03:58:00	101	3	1	9	6
1	2008-12-05 03:59:00	0	3	1	9	6
1	2008-12-05 04:00:00	0	3	1	9	6
1	2008-12-05 04:01:00	0	4	1	9	6
1	2008-12-05 04:02:00	0	4	1	9	6
1	2008-12-05 04:03:00	0	4	1	9	6
1	2008-12-05 04:04:00	0	4	1	9	6
1	2008-12-05 04:05:00	0	4	1	9	6
1	2008-12-05 04:06:00	0	4	1	9	6
1	2008-12-05 04:07:00	0	4	1	9	6
1	2008-12-05 04:08:00	0	4	1	9	6
1	2008-12-05 04:09:00	0	4	1	9	6
1	2008-12-05 04:10:00	0	4	1	9	6
1	2008-12-05 04:11:00	0	4	1	9	6
1	2008-12-05 04:12:00	0	4	1	9	6
1	2008-12-05 04:13:00	0	4	1	9	6
1	2008-12-05 04:14:00	0	4	1	9	6
1	2008-12-05 04:15:00	0	4	1	9	6
1	2008-12-05 04:16:00	0	4	1	9	6
1	2008-12-05 04:17:00	0	4	1	9	6
1	2008-12-05 04:18:00	0	4	1	9	6
1	2008-12-05 04:19:00	0	4	1	9	6
1	2008-12-05 04:20:00	0	4	1	9	6
1	2008-12-05 04:21:00	0	4	1	9	6
1	2008-12-05 04:22:00	0	4	1	9	6
1	2008-12-05 04:23:00	4	4	1	9	6
1	2008-12-05 04:24:00	86	4	1	9	6
1	2008-12-05 04:25:00	289	4	1	9	6
1	2008-12-05 04:26:00	1872	4	1	9	6
1	2008-12-05 04:27:00	226	4	1	9	6
1	2008-12-05 04:28:00	281	4	1	9	6
1	2008-12-05 04:29:00	341	4	1	9	6
1	2008-12-05 04:30:00	4	4	1	9	6
1	2008-12-05 04:31:00	0	4	1	9	6
1	2008-12-05 04:32:00	42	4	1	9	6
1	2008-12-05 04:33:00	0	4	1	9	6
1	2008-12-05 04:34:00	0	4	1	9	6
1	2008-12-05 04:35:00	0	4	1	9	6
1	2008-12-05 04:36:00	0	4	1	9	6
1	2008-12-05 04:37:00	0	4	1	9	6
1	2008-12-05 04:38:00	30	4	1	9	6
1	2008-12-05 04:39:00	0	4	1	9	6
1	2008-12-05 04:40:00	0	4	1	9	6
1	2008-12-05 04:41:00	0	4	1	9	6
1	2008-12-05 04:42:00	0	4	1	9	6
1	2008-12-05 04:43:00	0	4	1	9	6
1	2008-12-05 04:44:00	0	4	1	9	6
1	2008-12-05 04:45:00	0	4	1	9	6
1	2008-12-05 04:46:00	0	4	1	9	6
1	2008-12-05 04:47:00	0	4	1	9	6
1	2008-12-05 04:48:00	0	4	1	9	6
1	2008-12-05 04:49:00	0	4	1	9	6
1	2008-12-05 04:50:00	0	4	1	9	6
1	2008-12-05 04:51:00	0	4	1	9	6
1	2008-12-05 04:52:00	0	4	1	9	6
1	2008-12-05 04:53:00	0	4	1	9	6
1	2008-12-05 04:54:00	0	4	1	9	6
1	2008-12-05 04:55:00	0	4	1	9	6
1	2008-12-05 04:56:00	0	4	1	9	6
1	2008-12-05 04:57:00	0	4	1	9	6
1	2008-12-05 04:58:00	0	4	1	9	6
1	2008-12-05 04:59:00	0	4	1	9	6
1	2008-12-05 05:00:00	13	4	1	9	6
1	2008-12-05 05:01:00	51	5	1	9	6
1	2008-12-05 05:02:00	0	5	1	9	6
1	2008-12-05 05:03:00	0	5	1	9	6
1	2008-12-05 05:04:00	0	5	1	9	6
1	2008-12-05 05:05:00	0	5	1	9	6
1	2008-12-05 05:06:00	0	5	1	9	6
1	2008-12-05 05:07:00	0	5	1	9	6
1	2008-12-05 05:08:00	0	5	1	9	6
1	2008-12-05 05:09:00	0	5	1	9	6
1	2008-12-05 05:10:00	0	5	1	9	6
1	2008-12-05 05:11:00	0	5	1	9	6
1	2008-12-05 05:12:00	0	5	1	9	6
1	2008-12-05 05:13:00	0	5	1	9	6
1	2008-12-05 05:14:00	0	5	1	9	6
1	2008-12-05 05:15:00	0	5	1	9	6
1	2008-12-05 05:16:00	0	5	1	9	6
1	2008-12-05 05:17:00	0	5	1	9	6
1	2008-12-05 05:18:00	0	5	1	9	6
1	2008-12-05 05:19:00	0	5	1	9	6
1	2008-12-05 05:20:00	0	5	1	9	6
1	2008-12-05 05:21:00	0	5	1	9	6
1	2008-12-05 05:22:00	0	5	1	9	6
1	2008-12-05 05:23:00	55	5	1	9	6
1	2008-12-05 05:24:00	1215	5	1	9	6
1	2008-12-05 05:25:00	13	5	1	9	6
1	2008-12-05 05:26:00	8	5	1	9	6
1	2008-12-05 05:27:00	0	5	1	9	6
1	2008-12-05 05:28:00	0	5	1	9	6
1	2008-12-05 05:29:00	0	5	1	9	6
1	2008-12-05 05:30:00	0	5	1	9	6
1	2008-12-05 05:31:00	0	5	1	9	6
1	2008-12-05 05:32:00	0	5	1	9	6
1	2008-12-05 05:33:00	34	5	1	9	6
1	2008-12-05 05:34:00	0	5	1	9	6
1	2008-12-05 05:35:00	0	5	1	9	6
1	2008-12-05 05:36:00	0	5	1	9	6
1	2008-12-05 05:37:00	0	5	1	9	6
1	2008-12-05 05:38:00	0	5	1	9	6
1	2008-12-05 05:39:00	0	5	1	9	6
1	2008-12-05 05:40:00	0	5	1	9	6
1	2008-12-05 05:41:00	0	5	1	9	6
1	2008-12-05 05:42:00	0	5	1	9	6
1	2008-12-05 05:43:00	0	5	1	9	6
1	2008-12-05 05:44:00	8	5	1	9	6
1	2008-12-05 05:45:00	38	5	1	9	6
1	2008-12-05 05:46:00	42	5	1	9	6
1	2008-12-05 05:47:00	0	5	1	9	6
1	2008-12-05 05:48:00	0	5	1	9	6
1	2008-12-05 05:49:00	0	5	1	9	6
1	2008-12-05 05:50:00	4139	5	1	9	6
1	2008-12-05 05:51:00	672	5	1	9	6
1	2008-12-05 05:52:00	986	5	1	9	6
1	2008-12-05 05:53:00	644	5	1	9	6
1	2008-12-05 05:54:00	746	5	1	9	6
1	2008-12-05 05:55:00	553	5	1	9	6
1	2008-12-05 05:56:00	565	5	1	9	6
1	2008-12-05 05:57:00	777	5	1	9	6
1	2008-12-05 05:58:00	731	5	1	9	6
1	2008-12-05 05:59:00	281	5	1	9	6
1	2008-12-05 06:00:00	314	5	1	9	6
1	2008-12-05 06:01:00	341	6	2	9	6
1	2008-12-05 06:02:00	101	6	2	9	6
1	2008-12-05 06:03:00	141	6	2	9	6
1	2008-12-05 06:04:00	185	6	2	9	6
1	2008-12-05 06:05:00	234	6	2	9	6
1	2008-12-05 06:06:00	141	6	2	9	6
1	2008-12-05 06:07:00	178	6	2	9	6
1	2008-12-05 06:08:00	117	6	2	9	6
1	2008-12-05 06:09:00	117	6	2	9	6
1	2008-12-05 06:10:00	0	6	2	9	6
1	2008-12-05 06:11:00	86	6	2	9	6
1	2008-12-05 06:12:00	51	6	2	9	6
1	2008-12-05 06:13:00	135	6	2	9	6
1	2008-12-05 06:14:00	2189	6	2	9	6
1	2008-12-05 06:15:00	731	6	2	9	6
1	2008-12-05 06:16:00	912	6	2	9	6
1	2008-12-05 06:17:00	517	6	2	9	6
1	2008-12-05 06:18:00	369	6	2	9	6
1	2008-12-05 06:19:00	111	6	2	9	6
1	2008-12-05 06:20:00	17	6	2	9	6
1	2008-12-05 06:21:00	51	6	2	9	6
1	2008-12-05 06:22:00	0	6	2	9	6
1	2008-12-05 06:23:00	0	6	2	9	6
1	2008-12-05 06:24:00	91	6	2	9	6
1	2008-12-05 06:25:00	1776	6	2	9	6
1	2008-12-05 06:26:00	306	6	2	9	6
1	2008-12-05 06:27:00	257	6	2	9	6
1	2008-12-05 06:28:00	117	6	2	9	6
1	2008-12-05 06:29:00	0	6	2	9	6
1	2008-12-05 06:30:00	21	6	2	9	6
1	2008-12-05 06:31:00	0	6	2	9	6
1	2008-12-05 06:32:00	0	6	2	9	6
1	2008-12-05 06:33:00	0	6	2	9	6
1	2008-12-05 06:34:00	34	6	2	9	6
1	2008-12-05 06:35:00	387	6	2	9	6
1	2008-12-05 06:36:00	0	6	2	9	6
1	2008-12-05 06:37:00	13	6	2	9	6
1	2008-12-05 06:38:00	0	6	2	9	6
1	2008-12-05 06:39:00	30	6	2	9	6
1	2008-12-05 06:40:00	0	6	2	9	6
1	2008-12-05 06:41:00	0	6	2	9	6
1	2008-12-05 06:42:00	0	6	2	9	6
1	2008-12-05 06:43:00	0	6	2	9	6
1	2008-12-05 06:44:00	13	6	2	9	6
1	2008-12-05 06:45:00	0	6	2	9	6
1	2008-12-05 06:46:00	42	6	2	9	6
1	2008-12-05 06:47:00	0	6	2	9	6
1	2008-12-05 06:48:00	0	6	2	9	6
1	2008-12-05 06:49:00	0	6	2	9	6
1	2008-12-05 06:50:00	0	6	2	9	6
1	2008-12-05 06:51:00	0	6	2	9	6
1	2008-12-05 06:52:00	0	6	2	9	6
1	2008-12-05 06:53:00	0	6	2	9	6
1	2008-12-05 06:54:00	0	6	2	9	6
1	2008-12-05 06:55:00	0	6	2	9	6
1	2008-12-05 06:56:00	0	6	2	9	6
1	2008-12-05 06:57:00	0	6	2	9	6
1	2008-12-05 06:58:00	42	6	2	9	6
1	2008-12-05 06:59:00	117	6	2	9	6
1	2008-12-05 07:00:00	408	6	2	9	6
1	2008-12-05 07:01:00	264	7	2	9	6
1	2008-12-05 07:02:00	272	7	2	9	6
1	2008-12-05 07:03:00	1807	7	2	9	6
1	2008-12-05 07:04:00	34	7	2	9	6
1	2008-12-05 07:05:00	38	7	2	9	6
1	2008-12-05 07:06:00	0	7	2	9	6
1	2008-12-05 07:07:00	0	7	2	9	6
1	2008-12-05 07:08:00	0	7	2	9	6
1	2008-12-05 07:09:00	0	7	2	9	6
1	2008-12-05 07:10:00	13	7	2	9	6
1	2008-12-05 07:11:00	65	7	2	9	6
1	2008-12-05 07:12:00	0	7	2	9	6
1	2008-12-05 07:13:00	0	7	2	9	6
1	2008-12-05 07:14:00	0	7	2	9	6
1	2008-12-05 07:15:00	0	7	2	9	6
1	2008-12-05 07:16:00	0	7	2	9	6
1	2008-12-05 07:17:00	793	7	2	9	6
1	2008-12-05 07:18:00	117	7	2	9	6
1	2008-12-05 07:19:00	55	7	2	9	6
1	2008-12-05 07:20:00	212	7	2	9	6
1	2008-12-05 07:21:00	4	7	2	9	6
1	2008-12-05 07:22:00	0	7	2	9	6
1	2008-12-05 07:23:00	86	7	2	9	6
1	2008-12-05 07:24:00	17	7	2	9	6
1	2008-12-05 07:25:00	0	7	2	9	6
1	2008-12-05 07:26:00	0	7	2	9	6
1	2008-12-05 07:27:00	0	7	2	9	6
1	2008-12-05 07:28:00	185	7	2	9	6
1	2008-12-05 07:29:00	34	7	2	9	6
1	2008-12-05 07:30:00	0	7	2	9	6
1	2008-12-05 07:31:00	0	7	2	9	6
1	2008-12-05 07:32:00	0	7	2	9	6
1	2008-12-05 07:33:00	0	7	2	9	6
1	2008-12-05 07:34:00	0	7	2	9	6
1	2008-12-05 07:35:00	0	7	2	9	6
1	2008-12-05 07:36:00	0	7	2	9	6
1	2008-12-05 07:37:00	0	7	2	9	6
1	2008-12-05 07:38:00	8	7	2	9	6
1	2008-12-05 07:39:00	70	7	2	9	6
1	2008-12-05 07:40:00	1683	7	2	9	6
1	2008-12-05 07:41:00	0	7	2	9	6
1	2008-12-05 07:42:00	0	7	2	9	6
1	2008-12-05 07:43:00	0	7	2	9	6
1	2008-12-05 07:44:00	17	7	2	9	6
1	2008-12-05 07:45:00	0	7	2	9	6
1	2008-12-05 07:46:00	0	7	2	9	6
1	2008-12-05 07:47:00	0	7	2	9	6
1	2008-12-05 07:48:00	0	7	2	9	6
1	2008-12-05 07:49:00	0	7	2	9	6
1	2008-12-05 07:50:00	0	7	2	9	6
1	2008-12-05 07:51:00	4	7	2	9	6
1	2008-12-05 07:52:00	0	7	2	9	6
1	2008-12-05 07:53:00	0	7	2	9	6
1	2008-12-05 07:54:00	0	7	2	9	6
1	2008-12-05 07:55:00	0	7	2	9	6
1	2008-12-05 07:56:00	0	7	2	9	6
1	2008-12-05 07:57:00	0	7	2	9	6
1	2008-12-05 07:58:00	0	7	2	9	6
1	2008-12-05 07:59:00	55	7	2	9	6
1	2008-12-05 08:00:00	0	7	2	9	6
1	2008-12-05 08:01:00	0	8	2	9	6
1	2008-12-05 08:02:00	0	8	2	9	6
1	2008-12-05 08:03:00	0	8	2	9	6
1	2008-12-05 08:04:00	0	8	2	9	6
1	2008-12-05 08:05:00	0	8	2	9	6
1	2008-12-05 08:06:00	0	8	2	9	6
1	2008-12-05 08:07:00	0	8	2	9	6
1	2008-12-05 08:08:00	4	8	2	9	6
1	2008-12-05 08:09:00	0	8	2	9	6
1	2008-12-05 08:10:00	0	8	2	9	6
1	2008-12-05 08:11:00	0	8	2	9	6
1	2008-12-05 08:12:00	0	8	2	9	6
1	2008-12-05 08:13:00	0	8	2	9	6
1	2008-12-05 08:14:00	0	8	2	9	6
1	2008-12-05 08:15:00	0	8	2	9	6
1	2008-12-05 08:16:00	0	8	2	9	6
1	2008-12-05 08:17:00	0	8	2	9	6
1	2008-12-05 08:18:00	0	8	2	9	6
1	2008-12-05 08:19:00	0	8	2	9	6
1	2008-12-05 08:20:00	0	8	2	9	6
1	2008-12-05 08:21:00	0	8	2	9	6
1	2008-12-05 08:22:00	0	8	2	9	6
1	2008-12-05 08:23:00	0	8	2	9	6
1	2008-12-05 08:24:00	0	8	2	9	6
1	2008-12-05 08:25:00	0	8	2	9	6
1	2008-12-05 08:26:00	0	8	2	9	6
1	2008-12-05 08:27:00	0	8	2	9	6
1	2008-12-05 08:28:00	0	8	2	9	6
1	2008-12-05 08:29:00	0	8	2	9	6
1	2008-12-05 08:30:00	13	8	2	9	6
1	2008-12-05 08:31:00	60	8	2	9	6
1	2008-12-05 08:32:00	0	8	2	9	6
1	2008-12-05 08:33:00	0	8	2	9	6
1	2008-12-05 08:34:00	81	8	2	9	6
1	2008-12-05 08:35:00	8	8	2	9	6
1	2008-12-05 08:36:00	0	8	2	9	6
1	2008-12-05 08:37:00	38	8	2	9	6
1	2008-12-05 08:38:00	1513	8	2	9	6
1	2008-12-05 08:39:00	565	8	2	9	6
1	2008-12-05 08:40:00	687	8	2	9	6
1	2008-12-05 08:41:00	387	8	2	9	6
1	2008-12-05 08:42:00	306	8	2	9	6
1	2008-12-05 08:43:00	617	8	2	9	6
1	2008-12-05 08:44:00	281	8	2	9	6
1	2008-12-05 08:45:00	604	8	2	9	6
1	2008-12-05 08:46:00	986	8	2	9	6
1	2008-12-05 08:47:00	591	8	2	9	6
1	2008-12-05 08:48:00	505	8	2	9	6
1	2008-12-05 08:49:00	761	8	2	9	6
1	2008-12-05 08:50:00	106	8	2	9	6
1	2008-12-05 08:51:00	341	8	2	9	6
1	2008-12-05 08:52:00	378	8	2	9	6
1	2008-12-05 08:53:00	101	8	2	9	6
1	2008-12-05 08:54:00	17	8	2	9	6
1	2008-12-05 08:55:00	34	8	2	9	6
1	2008-12-05 08:56:00	8	8	2	9	6
1	2008-12-05 08:57:00	0	8	2	9	6
1	2008-12-05 08:58:00	17	8	2	9	6
1	2008-12-05 08:59:00	17	8	2	9	6
1	2008-12-05 09:00:00	205	8	2	9	6
1	2008-12-05 09:01:00	42	9	2	9	6
1	2008-12-05 09:02:00	0	9	2	9	6
1	2008-12-05 09:03:00	123	9	2	9	6
1	2008-12-05 09:04:00	75	9	2	9	6
1	2008-12-05 09:05:00	0	9	2	9	6
1	2008-12-05 09:06:00	8	9	2	9	6
1	2008-12-05 09:07:00	0	9	2	9	6
1	2008-12-05 09:08:00	60	9	2	9	6
1	2008-12-05 09:09:00	13	9	2	9	6
1	2008-12-05 09:10:00	0	9	2	9	6
1	2008-12-05 09:11:00	0	9	2	9	6
1	2008-12-05 09:12:00	0	9	2	9	6
1	2008-12-05 09:13:00	0	9	2	9	6
1	2008-12-05 09:14:00	0	9	2	9	6
1	2008-12-05 09:15:00	0	9	2	9	6
1	2008-12-05 09:16:00	25	9	2	9	6
1	2008-12-05 09:17:00	0	9	2	9	6
1	2008-12-05 09:18:00	0	9	2	9	6
1	2008-12-05 09:19:00	4	9	2	9	6
1	2008-12-05 09:20:00	0	9	2	9	6
1	2008-12-05 09:21:00	0	9	2	9	6
1	2008-12-05 09:22:00	0	9	2	9	6
1	2008-12-05 09:23:00	0	9	2	9	6
1	2008-12-05 09:24:00	30	9	2	9	6
1	2008-12-05 09:25:00	0	9	2	9	6
1	2008-12-05 09:26:00	0	9	2	9	6
1	2008-12-05 09:27:00	0	9	2	9	6
1	2008-12-05 09:28:00	21	9	2	9	6
1	2008-12-05 09:29:00	91	9	2	9	6
1	2008-12-05 09:30:00	17	9	2	9	6
1	2008-12-05 09:31:00	8	9	2	9	6
1	2008-12-05 09:32:00	171	9	2	9	6
1	2008-12-05 09:33:00	1568	9	2	9	6
1	2008-12-05 09:34:00	541	9	2	9	6
1	2008-12-05 09:35:00	314	9	2	9	6
1	2008-12-05 09:36:00	55	9	2	9	6
1	2008-12-05 09:37:00	306	9	2	9	6
1	2008-12-05 09:38:00	0	9	2	9	6
1	2008-12-05 09:39:00	0	9	2	9	6
1	2008-12-05 09:40:00	17	9	2	9	6
1	2008-12-05 09:41:00	65	9	2	9	6
1	2008-12-05 09:42:00	0	9	2	9	6
1	2008-12-05 09:43:00	47	9	2	9	6
1	2008-12-05 09:44:00	4	9	2	9	6
1	2008-12-05 09:45:00	13	9	2	9	6
1	2008-12-05 09:46:00	8	9	2	9	6
1	2008-12-05 09:47:00	60	9	2	9	6
1	2008-12-05 09:48:00	8	9	2	9	6
1	2008-12-05 09:49:00	0	9	2	9	6
1	2008-12-05 09:50:00	47	9	2	9	6
1	2008-12-05 09:51:00	129	9	2	9	6
1	2008-12-05 09:52:00	604	9	2	9	6
1	2008-12-05 09:53:00	541	9	2	9	6
1	2008-12-05 09:54:00	4	9	2	9	6
1	2008-12-05 09:55:00	171	9	2	9	6
1	2008-12-05 09:56:00	0	9	2	9	6
1	2008-12-05 09:57:00	13	9	2	9	6
1	2008-12-05 09:58:00	591	9	2	9	6
1	2008-12-05 09:59:00	449	9	2	9	6
1	2008-12-05 10:00:00	761	9	2	9	6
1	2008-12-05 10:01:00	505	10	2	9	6
1	2008-12-05 10:02:00	257	10	2	9	6
1	2008-12-05 10:03:00	81	10	2	9	6
1	2008-12-05 10:04:00	91	10	2	9	6
1	2008-12-05 10:05:00	70	10	2	9	6
1	2008-12-05 10:06:00	0	10	2	9	6
1	2008-12-05 10:07:00	70	10	2	9	6
1	2008-12-05 10:08:00	21	10	2	9	6
1	2008-12-05 10:09:00	0	10	2	9	6
1	2008-12-05 10:10:00	0	10	2	9	6
1	2008-12-05 10:11:00	38	10	2	9	6
1	2008-12-05 10:12:00	0	10	2	9	6
1	2008-12-05 10:13:00	0	10	2	9	6
1	2008-12-05 10:14:00	0	10	2	9	6
1	2008-12-05 10:15:00	0	10	2	9	6
1	2008-12-05 10:16:00	2007	10	2	9	6
1	2008-12-05 10:17:00	541	10	2	9	6
1	2008-12-05 10:18:00	438	10	2	9	6
1	2008-12-05 10:19:00	604	10	2	9	6
1	2008-12-05 10:20:00	17	10	2	9	6
1	2008-12-05 10:21:00	51	10	2	9	6
1	2008-12-05 10:22:00	0	10	2	9	6
1	2008-12-05 10:23:00	60	10	2	9	6
1	2008-12-05 10:24:00	34	10	2	9	6
1	2008-12-05 10:25:00	60	10	2	9	6
1	2008-12-05 10:26:00	25	10	2	9	6
1	2008-12-05 10:27:00	0	10	2	9	6
1	2008-12-05 10:28:00	47	10	2	9	6
1	2008-12-05 10:29:00	0	10	2	9	6
1	2008-12-05 10:30:00	0	10	2	9	6
1	2008-12-05 10:31:00	0	10	2	9	6
1	2008-12-05 10:32:00	96	10	2	9	6
1	2008-12-05 10:33:00	8	10	2	9	6
1	2008-12-05 10:34:00	0	10	2	9	6
1	2008-12-05 10:35:00	96	10	2	9	6
1	2008-12-05 10:36:00	418	10	2	9	6
1	2008-12-05 10:37:00	4	10	2	9	6
1	2008-12-05 10:38:00	0	10	2	9	6
1	2008-12-05 10:39:00	42	10	2	9	6
1	2008-12-05 10:40:00	0	10	2	9	6
1	2008-12-05 10:41:00	0	10	2	9	6
1	2008-12-05 10:42:00	0	10	2	9	6
1	2008-12-05 10:43:00	0	10	2	9	6
1	2008-12-05 10:44:00	0	10	2	9	6
1	2008-12-05 10:45:00	0	10	2	9	6
1	2008-12-05 10:46:00	65	10	2	9	6
1	2008-12-05 10:47:00	13	10	2	9	6
1	2008-12-05 10:48:00	0	10	2	9	6
1	2008-12-05 10:49:00	0	10	2	9	6
1	2008-12-05 10:50:00	21	10	2	9	6
1	2008-12-05 10:51:00	0	10	2	9	6
1	2008-12-05 10:52:00	0	10	2	9	6
1	2008-12-05 10:53:00	21	10	2	9	6
1	2008-12-05 10:54:00	0	10	2	9	6
1	2008-12-05 10:55:00	17	10	2	9	6
1	2008-12-05 10:56:00	21	10	2	9	6
1	2008-12-05 10:57:00	34	10	2	9	6
1	2008-12-05 10:58:00	1714	10	2	9	6
1	2008-12-05 10:59:00	13	10	2	9	6
1	2008-12-05 11:00:00	0	10	2	9	6
1	2008-12-05 11:01:00	0	11	2	9	6
1	2008-12-05 11:02:00	0	11	2	9	6
1	2008-12-05 11:03:00	0	11	2	9	6
1	2008-12-05 11:04:00	25	11	2	9	6
1	2008-12-05 11:05:00	91	11	2	9	6
1	2008-12-05 11:06:00	198	11	2	9	6
1	2008-12-05 11:07:00	3876	11	2	9	6
1	2008-12-05 11:08:00	553	11	2	9	6
1	2008-12-05 11:09:00	428	11	2	9	6
1	2008-12-05 11:10:00	617	11	2	9	6
1	2008-12-05 11:11:00	51	11	2	9	6
1	2008-12-05 11:12:00	0	11	2	9	6
1	2008-12-05 11:13:00	0	11	2	9	6
1	2008-12-05 11:14:00	0	11	2	9	6
1	2008-12-05 11:15:00	0	11	2	9	6
1	2008-12-05 11:16:00	0	11	2	9	6
1	2008-12-05 11:17:00	1261	11	2	9	6
1	2008-12-05 11:18:00	949	11	2	9	6
1	2008-12-05 11:19:00	1106	11	2	9	6
1	2008-12-05 11:20:00	591	11	2	9	6
1	2008-12-05 11:21:00	281	11	2	9	6
1	2008-12-05 11:22:00	47	11	2	9	6
1	2008-12-05 11:23:00	387	11	2	9	6
1	2008-12-05 11:24:00	350	11	2	9	6
1	2008-12-05 11:25:00	631	11	2	9	6
1	2008-12-05 11:26:00	517	11	2	9	6
1	2008-12-05 11:27:00	226	11	2	9	6
1	2008-12-05 11:28:00	0	11	2	9	6
1	2008-12-05 11:29:00	13	11	2	9	6
1	2008-12-05 11:30:00	4	11	2	9	6
1	2008-12-05 11:31:00	0	11	2	9	6
1	2008-12-05 11:32:00	0	11	2	9	6
1	2008-12-05 11:33:00	0	11	2	9	6
1	2008-12-05 11:34:00	47	11	2	9	6
1	2008-12-05 11:35:00	0	11	2	9	6
1	2008-12-05 11:36:00	8	11	2	9	6
1	2008-12-05 11:37:00	0	11	2	9	6
1	2008-12-05 11:38:00	0	11	2	9	6
1	2008-12-05 11:39:00	0	11	2	9	6
1	2008-12-05 11:40:00	350	11	2	9	6
1	2008-12-05 11:41:00	4	11	2	9	6
1	2008-12-05 11:42:00	0	11	2	9	6
1	2008-12-05 11:43:00	0	11	2	9	6
1	2008-12-05 11:44:00	0	11	2	9	6
1	2008-12-05 11:45:00	0	11	2	9	6
1	2008-12-05 11:46:00	38	11	2	9	6
1	2008-12-05 11:47:00	17	11	2	9	6
1	2008-12-05 11:48:00	0	11	2	9	6
1	2008-12-05 11:49:00	0	11	2	9	6
1	2008-12-05 11:50:00	0	11	2	9	6
1	2008-12-05 11:51:00	0	11	2	9	6
1	2008-12-05 11:52:00	0	11	2	9	6
1	2008-12-05 11:53:00	0	11	2	9	6
1	2008-12-05 11:54:00	0	11	2	9	6
1	2008-12-05 11:55:00	81	11	2	9	6
1	2008-12-05 11:56:00	0	11	2	9	6
1	2008-12-05 11:57:00	0	11	2	9	6
1	2008-12-05 11:58:00	1486	11	2	9	6
1	2008-12-05 11:59:00	578	11	2	9	6
1	2008-12-05 12:00:00	106	11	2	9	6
1	2008-12-05 12:01:00	17	12	3	9	6
1	2008-12-05 12:02:00	51	12	3	9	6
1	2008-12-05 12:03:00	47	12	3	9	6
1	2008-12-05 12:04:00	42	12	3	9	6
1	2008-12-05 12:05:00	38	12	3	9	6
1	2008-12-05 12:06:00	30	12	3	9	6
1	2008-12-05 12:07:00	0	12	3	9	6
1	2008-12-05 12:08:00	0	12	3	9	6
1	2008-12-05 12:09:00	0	12	3	9	6
1	2008-12-05 12:10:00	0	12	3	9	6
1	2008-12-05 12:11:00	21	12	3	9	6
1	2008-12-05 12:12:00	0	12	3	9	6
1	2008-12-05 12:13:00	13	12	3	9	6
1	2008-12-05 12:14:00	249	12	3	9	6
1	2008-12-05 12:15:00	147	12	3	9	6
1	2008-12-05 12:16:00	111	12	3	9	6
1	2008-12-05 12:17:00	51	12	3	9	6
1	2008-12-05 12:18:00	793	12	3	9	6
1	2008-12-05 12:19:00	34	12	3	9	6
1	2008-12-05 12:20:00	0	12	3	9	6
1	2008-12-05 12:21:00	0	12	3	9	6
1	2008-12-05 12:22:00	38	12	3	9	6
1	2008-12-05 12:23:00	34	12	3	9	6
1	2008-12-05 12:24:00	13	12	3	9	6
1	2008-12-05 12:25:00	4	12	3	9	6
1	2008-12-05 12:26:00	0	12	3	9	6
1	2008-12-05 12:27:00	0	12	3	9	6
1	2008-12-05 12:28:00	617	12	3	9	6
1	2008-12-05 12:29:00	408	12	3	9	6
1	2008-12-05 12:30:00	378	12	3	9	6
1	2008-12-05 12:31:00	553	12	3	9	6
1	2008-12-05 12:32:00	289	12	3	9	6
1	2008-12-05 12:33:00	298	12	3	9	6
1	2008-12-05 12:34:00	219	12	3	9	6
1	2008-12-05 12:35:00	272	12	3	9	6
1	2008-12-05 12:36:00	117	12	3	9	6
1	2008-12-05 12:37:00	212	12	3	9	6
1	2008-12-05 12:38:00	55	12	3	9	6
1	2008-12-05 12:39:00	350	12	3	9	6
1	2008-12-05 12:40:00	185	12	3	9	6
1	2008-12-05 12:41:00	0	12	3	9	6
1	2008-12-05 12:42:00	13	12	3	9	6
1	2008-12-05 12:43:00	505	12	3	9	6
1	2008-12-05 12:44:00	4	12	3	9	6
1	2008-12-05 12:45:00	192	12	3	9	6
1	2008-12-05 12:46:00	387	12	3	9	6
1	2008-12-05 12:47:00	42	12	3	9	6
1	2008-12-05 12:48:00	13	12	3	9	6
1	2008-12-05 12:49:00	51	12	3	9	6
1	2008-12-05 12:50:00	0	12	3	9	6
1	2008-12-05 12:51:00	0	12	3	9	6
1	2008-12-05 12:52:00	0	12	3	9	6
1	2008-12-05 12:53:00	0	12	3	9	6
1	2008-12-05 12:54:00	42	12	3	9	6
1	2008-12-05 12:55:00	75	12	3	9	6
1	2008-12-05 12:56:00	2079	12	3	9	6
1	2008-12-05 12:57:00	387	12	3	9	6
1	2008-12-05 12:58:00	135	12	3	9	6
1	2008-12-05 12:59:00	4	12	3	9	6
1	2008-12-05 13:00:00	0	12	3	9	6
1	2008-12-05 13:01:00	86	13	3	9	6
1	2008-12-05 13:02:00	8	13	3	9	6
1	2008-12-05 13:03:00	471	13	3	9	6
1	2008-12-05 13:04:00	517	13	3	9	6
1	2008-12-05 13:05:00	460	13	3	9	6
1	2008-12-05 13:06:00	350	13	3	9	6
1	2008-12-05 13:07:00	604	13	3	9	6
1	2008-12-05 13:08:00	117	13	3	9	6
1	2008-12-05 13:09:00	17	13	3	9	6
1	2008-12-05 13:10:00	30	13	3	9	6
1	2008-12-05 13:11:00	55	13	3	9	6
1	2008-12-05 13:12:00	0	13	3	9	6
1	2008-12-05 13:13:00	0	13	3	9	6
1	2008-12-05 13:14:00	0	13	3	9	6
1	2008-12-05 13:15:00	0	13	3	9	6
1	2008-12-05 13:16:00	0	13	3	9	6
1	2008-12-05 13:17:00	0	13	3	9	6
1	2008-12-05 13:18:00	0	13	3	9	6
1	2008-12-05 13:19:00	0	13	3	9	6
1	2008-12-05 13:20:00	0	13	3	9	6
1	2008-12-05 13:21:00	0	13	3	9	6
1	2008-12-05 13:22:00	2007	13	3	9	6
1	2008-12-05 13:23:00	164	13	3	9	6
1	2008-12-05 13:24:00	21	13	3	9	6
1	2008-12-05 13:25:00	0	13	3	9	6
1	2008-12-05 13:26:00	0	13	3	9	6
1	2008-12-05 13:27:00	0	13	3	9	6
1	2008-12-05 13:28:00	21	13	3	9	6
1	2008-12-05 13:29:00	0	13	3	9	6
1	2008-12-05 13:30:00	0	13	3	9	6
1	2008-12-05 13:31:00	0	13	3	9	6
1	2008-12-05 13:32:00	0	13	3	9	6
1	2008-12-05 13:33:00	0	13	3	9	6
1	2008-12-05 13:34:00	0	13	3	9	6
1	2008-12-05 13:35:00	0	13	3	9	6
1	2008-12-05 13:36:00	0	13	3	9	6
1	2008-12-05 13:37:00	47	13	3	9	6
1	2008-12-05 13:38:00	0	13	3	9	6
1	2008-12-05 13:39:00	0	13	3	9	6
1	2008-12-05 13:40:00	0	13	3	9	6
1	2008-12-05 13:41:00	0	13	3	9	6
1	2008-12-05 13:42:00	0	13	3	9	6
1	2008-12-05 13:43:00	34	13	3	9	6
1	2008-12-05 13:44:00	0	13	3	9	6
1	2008-12-05 13:45:00	0	13	3	9	6
1	2008-12-05 13:46:00	0	13	3	9	6
1	2008-12-05 13:47:00	0	13	3	9	6
1	2008-12-05 13:48:00	0	13	3	9	6
1	2008-12-05 13:49:00	0	13	3	9	6
1	2008-12-05 13:50:00	0	13	3	9	6
1	2008-12-05 13:51:00	0	13	3	9	6
1	2008-12-05 13:52:00	0	13	3	9	6
1	2008-12-05 13:53:00	0	13	3	9	6
1	2008-12-05 13:54:00	0	13	3	9	6
1	2008-12-05 13:55:00	0	13	3	9	6
1	2008-12-05 13:56:00	0	13	3	9	6
1	2008-12-05 13:57:00	0	13	3	9	6
1	2008-12-05 13:58:00	34	13	3	9	6
1	2008-12-05 13:59:00	38	13	3	9	6
1	2008-12-05 14:00:00	0	13	3	9	6
1	2008-12-05 14:01:00	0	14	3	9	6
1	2008-12-05 14:02:00	0	14	3	9	6
1	2008-12-05 14:03:00	0	14	3	9	6
1	2008-12-05 14:04:00	47	14	3	9	6
1	2008-12-05 14:05:00	0	14	3	9	6
1	2008-12-05 14:06:00	0	14	3	9	6
1	2008-12-05 14:07:00	25	14	3	9	6
1	2008-12-05 14:08:00	13	14	3	9	6
1	2008-12-05 14:09:00	0	14	3	9	6
1	2008-12-05 14:10:00	0	14	3	9	6
1	2008-12-05 14:11:00	0	14	3	9	6
1	2008-12-05 14:12:00	0	14	3	9	6
1	2008-12-05 14:13:00	0	14	3	9	6
1	2008-12-05 14:14:00	1596	14	3	9	6
1	2008-12-05 14:15:00	219	14	3	9	6
1	2008-12-05 14:16:00	47	14	3	9	6
1	2008-12-05 14:17:00	0	14	3	9	6
1	2008-12-05 14:18:00	13	14	3	9	6
1	2008-12-05 14:19:00	0	14	3	9	6
1	2008-12-05 14:20:00	0	14	3	9	6
1	2008-12-05 14:21:00	0	14	3	9	6
1	2008-12-05 14:22:00	0	14	3	9	6
1	2008-12-05 14:23:00	0	14	3	9	6
1	2008-12-05 14:24:00	0	14	3	9	6
1	2008-12-05 14:25:00	0	14	3	9	6
1	2008-12-05 14:26:00	0	14	3	9	6
1	2008-12-05 14:27:00	0	14	3	9	6
1	2008-12-05 14:28:00	0	14	3	9	6
1	2008-12-05 14:29:00	25	14	3	9	6
1	2008-12-05 14:30:00	21	14	3	9	6
1	2008-12-05 14:31:00	0	14	3	9	6
1	2008-12-05 14:32:00	0	14	3	9	6
1	2008-12-05 14:33:00	153	14	3	9	6
1	2008-12-05 14:34:00	482	14	3	9	6
1	2008-12-05 14:35:00	91	14	3	9	6
1	2008-12-05 14:36:00	60	14	3	9	6
1	2008-12-05 14:37:00	17	14	3	9	6
1	2008-12-05 14:38:00	17	14	3	9	6
1	2008-12-05 14:39:00	8	14	3	9	6
1	2008-12-05 14:40:00	65	14	3	9	6
1	2008-12-05 14:41:00	42	14	3	9	6
1	2008-12-05 14:42:00	55	14	3	9	6
1	2008-12-05 14:43:00	25	14	3	9	6
1	2008-12-05 14:44:00	1973	14	3	9	6
1	2008-12-05 14:45:00	2732	14	3	9	6
1	2008-12-05 14:46:00	777	14	3	9	6
1	2008-12-05 14:47:00	894	14	3	9	6
1	2008-12-05 14:48:00	793	14	3	9	6
1	2008-12-05 14:49:00	644	14	3	9	6
1	2008-12-05 14:50:00	658	14	3	9	6
1	2008-12-05 14:51:00	1127	14	3	9	6
1	2008-12-05 14:52:00	1193	14	3	9	6
1	2008-12-05 14:53:00	793	14	3	9	6
1	2008-12-05 14:54:00	644	14	3	9	6
1	2008-12-05 14:55:00	617	14	3	9	6
1	2008-12-05 14:56:00	591	14	3	9	6
1	2008-12-05 14:57:00	350	14	3	9	6
1	2008-12-05 14:58:00	86	14	3	9	6
1	2008-12-05 14:59:00	0	14	3	9	6
1	2008-12-05 15:00:00	0	14	3	9	6
1	2008-12-05 15:01:00	153	15	3	9	6
1	2008-12-05 15:02:00	8	15	3	9	6
1	2008-12-05 15:03:00	17	15	3	9	6
1	2008-12-05 15:04:00	0	15	3	9	6
1	2008-12-05 15:05:00	141	15	3	9	6
1	2008-12-05 15:06:00	1839	15	3	9	6
1	2008-12-05 15:07:00	565	15	3	9	6
1	2008-12-05 15:08:00	387	15	3	9	6
1	2008-12-05 15:09:00	378	15	3	9	6
1	2008-12-05 15:10:00	91	15	3	9	6
1	2008-12-05 15:11:00	0	15	3	9	6
1	2008-12-05 15:12:00	0	15	3	9	6
1	2008-12-05 15:13:00	0	15	3	9	6
1	2008-12-05 15:14:00	0	15	3	9	6
1	2008-12-05 15:15:00	0	15	3	9	6
1	2008-12-05 15:16:00	0	15	3	9	6
1	2008-12-05 15:17:00	0	15	3	9	6
1	2008-12-05 15:18:00	0	15	3	9	6
1	2008-12-05 15:19:00	0	15	3	9	6
[truncated: 68,561 more rows]

## Sheet: Pivot Segment
Multiplier	2
x (Low Intensity)	1162.7
y (High Intensity)	910.818
	Column Labels
Values	1	2	3	4	5	6	7	Grand Total
Average of Activity	173.055	139.817	133.464	145.803	113.962	134.316	90.294	132.923
StdDev of Activity	494.823	385.501	264.399	361.599	227.664	244.141	261.927	333.113
Count of Activity	10080	9719	10080	10080	10080	10080	10080	70199
Count Above x	310	111	82	147	47	38	126
% Above x	0.030754	0.0114209	0.00813492	0.0145833	0.0046627	0.00376984	0.0125
Count Above y		204	195	291	128	134	215
% Above y		0.0209898	0.0193452	0.028869	0.0126984	0.0132937	0.0213294

## Sheet: Pivot Weekday
Sum of Activity	Column Labels
Row Labels	1	2	3	4	5	6	7	Grand Total
1	329638	134582	156673	214765	219792	187883	0	1243333
2	213102	184251	150872	188829	135647	190060	198331	1261092
3	279681	186888	152013	228028	158696	128762	203525	1337593
4	220157	196030	215879	177554	148527	218017	204752	1380916
5	200750	200471	210614	174242	163512	207588	191084	1348261
6	261408	192408	192203	237155	146576	216687	112349	1358786
7	239659	264248	267064	249118	175982	204913	123	1401107
Grand Total	1744395	1358878	1345318	1469691	1148732	1353910	910164	9331088
Count of Activity	Column Labels
Row Labels	1	2	3	4	5	6	7	Grand Total
1	1440	1079	1440	1440	1440	1440	1440	9719
2	1440	1440	1440	1440	1440	1440	1440	10080
3	1440	1440	1440	1440	1440	1440	1440	10080
4	1440	1440	1440	1440	1440	1440	1440	10080
5	1440	1440	1440	1440	1440	1440	1440	10080
6	1440	1440	1440	1440	1440	1440	1440	10080
7	1440	1440	1440	1440	1440	1440	1440	10080
Grand Total	10080	9719	10080	10080	10080	10080	10080	70199

## Sheet: Pivot Quadrant
Sum of Activity	Column Labels
Row Labels	1	2	3	4	5	6	7	Grand Total
1	160662	104531	82061	112785	104274	61939	55735	681987
2	514575	358388	438482	407661	256133	425432	332822	2733493
3	643987	460069	522391	510398	408842	490266	284432	3320385
4	425171	435890	302384	438847	379483	376273	237175	2595223
Grand Total	1744395	1358878	1345318	1469691	1148732	1353910	910164	9331088
Average	436099	339720	336330	367423	287183	338478	227541
Count of Activity	Column Labels
Row Labels	1	2	3	4	5	6	7	Grand Total
1	2520	2520	2520	2520	2520	2520	2520	17640
2	2520	2520	2520	2520	2520	2520	2520	17640
3	2520	2219	2520	2520	2520	2520	2520	17339
4	2520	2460	2520	2520	2520	2520	2520	17580
Grand Total	10080	9719	10080	10080	10080	10080	10080	70199

## Sheet: 11.26.08
Actogram, Copy Raw Data, All Days
Identity:	Penny Nicklas
Filename:	E:\Active Research Files\meloxicam titre canine\cases\penny\Penny Nicklas 11.26.08.AWC
Gender:	F
Age:	12
Height:	50.0 cm	19.7 in
Weight:	27.2 kg	60.0 lbs
Start Date:	26-Nov-2008 (Wed)
Start Time:	17:00:00
Interval:	1.00 mins
Date Stamp:	Time Stamp:	Activity Data:	Marker Press:
2008-11-26	00:00:00	0
2008-11-26	00:01:00	0
2008-11-26	00:02:00	0
2008-11-26	00:03:00	0
2008-11-26	00:04:00	0
2008-11-26	00:05:00	0
2008-11-26	00:06:00	0
2008-11-26	00:07:00	0
2008-11-26	00:08:00	0
2008-11-26	00:09:00	0
2008-11-26	00:10:00	0
2008-11-26	00:11:00	0
2008-11-26	00:12:00	0
2008-11-26	00:13:00	0
2008-11-26	00:14:00	0
2008-11-26	00:15:00	0
2008-11-26	00:16:00	0
2008-11-26	00:17:00	0
2008-11-26	00:18:00	0
2008-11-26	00:19:00	0
2008-11-26	00:20:00	0
2008-11-26	00:21:00	0
2008-11-26	00:22:00	0
2008-11-26	00:23:00	0
2008-11-26	00:24:00	0
2008-11-26	00:25:00	0
2008-11-26	00:26:00	0
2008-11-26	00:27:00	0
2008-11-26	00:28:00	0
2008-11-26	00:29:00	0
2008-11-26	00:30:00	0
2008-11-26	00:31:00	0
2008-11-26	00:32:00	0
2008-11-26	00:33:00	0
2008-11-26	00:34:00	0
2008-11-26	00:35:00	0
2008-11-26	00:36:00	0
2008-11-26	00:37:00	0
2008-11-26	00:38:00	0
2008-11-26	00:39:00	0
2008-11-26	00:40:00	0
2008-11-26	00:41:00	0
2008-11-26	00:42:00	0
2008-11-26	00:43:00	0
2008-11-26	00:44:00	0
2008-11-26	00:45:00	0
2008-11-26	00:46:00	0
2008-11-26	00:47:00	0
2008-11-26	00:48:00	0
2008-11-26	00:49:00	0
2008-11-26	00:50:00	0
2008-11-26	00:51:00	0
2008-11-26	00:52:00	0
2008-11-26	00:53:00	0
2008-11-26	00:54:00	0
2008-11-26	00:55:00	0
2008-11-26	00:56:00	0
2008-11-26	00:57:00	0
2008-11-26	00:58:00	0
2008-11-26	00:59:00	0
2008-11-26	01:00:00	0
2008-11-26	01:01:00	0
2008-11-26	01:02:00	0
2008-11-26	01:03:00	0
2008-11-26	01:04:00	0
2008-11-26	01:05:00	0
2008-11-26	01:06:00	0
2008-11-26	01:07:00	0
2008-11-26	01:08:00	0
2008-11-26	01:09:00	0
2008-11-26	01:10:00	0
2008-11-26	01:11:00	0
2008-11-26	01:12:00	0
2008-11-26	01:13:00	0
2008-11-26	01:14:00	0
2008-11-26	01:15:00	0
2008-11-26	01:16:00	0
2008-11-26	01:17:00	0
2008-11-26	01:18:00	0
2008-11-26	01:19:00	0
2008-11-26	01:20:00	0
2008-11-26	01:21:00	0
2008-11-26	01:22:00	0
2008-11-26	01:23:00	0
2008-11-26	01:24:00	0
2008-11-26	01:25:00	0
2008-11-26	01:26:00	0
2008-11-26	01:27:00	0
2008-11-26	01:28:00	0
2008-11-26	01:29:00	0
2008-11-26	01:30:00	0
2008-11-26	01:31:00	0
2008-11-26	01:32:00	0
2008-11-26	01:33:00	0
2008-11-26	01:34:00	0
2008-11-26	01:35:00	0
2008-11-26	01:36:00	0
2008-11-26	01:37:00	0
2008-11-26	01:38:00	0
2008-11-26	01:39:00	0
2008-11-26	01:40:00	0
2008-11-26	01:41:00	0
2008-11-26	01:42:00	0
2008-11-26	01:43:00	0
2008-11-26	01:44:00	0
2008-11-26	01:45:00	0
2008-11-26	01:46:00	0
2008-11-26	01:47:00	0
2008-11-26	01:48:00	0
2008-11-26	01:49:00	0
2008-11-26	01:50:00	0
2008-11-26	01:51:00	0
2008-11-26	01:52:00	0
2008-11-26	01:53:00	0
2008-11-26	01:54:00	0
2008-11-26	01:55:00	0
2008-11-26	01:56:00	0
2008-11-26	01:57:00	0
2008-11-26	01:58:00	0
2008-11-26	01:59:00	0
2008-11-26	02:00:00	0
2008-11-26	02:01:00	0
2008-11-26	02:02:00	0
2008-11-26	02:03:00	0
2008-11-26	02:04:00	0
2008-11-26	02:05:00	0
2008-11-26	02:06:00	0
2008-11-26	02:07:00	0
2008-11-26	02:08:00	0
2008-11-26	02:09:00	0
2008-11-26	02:10:00	0
2008-11-26	02:11:00	0
2008-11-26	02:12:00	0
2008-11-26	02:13:00	0
2008-11-26	02:14:00	0
2008-11-26	02:15:00	0
2008-11-26	02:16:00	0
2008-11-26	02:17:00	0
2008-11-26	02:18:00	0
2008-11-26	02:19:00	0
2008-11-26	02:20:00	0
2008-11-26	02:21:00	0
2008-11-26	02:22:00	0
2008-11-26	02:23:00	0
2008-11-26	02:24:00	0
2008-11-26	02:25:00	0
2008-11-26	02:26:00	0
2008-11-26	02:27:00	0
2008-11-26	02:28:00	0
2008-11-26	02:29:00	0
2008-11-26	02:30:00	0
2008-11-26	02:31:00	0
2008-11-26	02:32:00	0
2008-11-26	02:33:00	0
2008-11-26	02:34:00	0
2008-11-26	02:35:00	0
2008-11-26	02:36:00	0
2008-11-26	02:37:00	0
2008-11-26	02:38:00	0
2008-11-26	02:39:00	0
2008-11-26	02:40:00	0
2008-11-26	02:41:00	0
2008-11-26	02:42:00	0
2008-11-26	02:43:00	0
2008-11-26	02:44:00	0
2008-11-26	02:45:00	0
2008-11-26	02:46:00	0
2008-11-26	02:47:00	0
2008-11-26	02:48:00	0
2008-11-26	02:49:00	0
2008-11-26	02:50:00	0
2008-11-26	02:51:00	0
2008-11-26	02:52:00	0
2008-11-26	02:53:00	0
2008-11-26	02:54:00	0
2008-11-26	02:55:00	0
2008-11-26	02:56:00	0
2008-11-26	02:57:00	0
2008-11-26	02:58:00	0
2008-11-26	02:59:00	0
2008-11-26	03:00:00	0
2008-11-26	03:01:00	0
2008-11-26	03:02:00	0
2008-11-26	03:03:00	0
2008-11-26	03:04:00	0
2008-11-26	03:05:00	0
2008-11-26	03:06:00	0
2008-11-26	03:07:00	0
2008-11-26	03:08:00	0
2008-11-26	03:09:00	0
2008-11-26	03:10:00	0
2008-11-26	03:11:00	0
2008-11-26	03:12:00	0
2008-11-26	03:13:00	0
2008-11-26	03:14:00	0
2008-11-26	03:15:00	0
2008-11-26	03:16:00	0
2008-11-26	03:17:00	0
2008-11-26	03:18:00	0
2008-11-26	03:19:00	0
2008-11-26	03:20:00	0
2008-11-26	03:21:00	0
2008-11-26	03:22:00	0
2008-11-26	03:23:00	0
2008-11-26	03:24:00	0
2008-11-26	03:25:00	0
2008-11-26	03:26:00	0
2008-11-26	03:27:00	0
2008-11-26	03:28:00	0
2008-11-26	03:29:00	0
2008-11-26	03:30:00	0
2008-11-26	03:31:00	0
2008-11-26	03:32:00	0
2008-11-26	03:33:00	0
2008-11-26	03:34:00	0
2008-11-26	03:35:00	0
2008-11-26	03:36:00	0
2008-11-26	03:37:00	0
2008-11-26	03:38:00	0
2008-11-26	03:39:00	0
2008-11-26	03:40:00	0
2008-11-26	03:41:00	0
2008-11-26	03:42:00	0
2008-11-26	03:43:00	0
2008-11-26	03:44:00	0
2008-11-26	03:45:00	0
2008-11-26	03:46:00	0
2008-11-26	03:47:00	0
2008-11-26	03:48:00	0
2008-11-26	03:49:00	0
2008-11-26	03:50:00	0
2008-11-26	03:51:00	0
2008-11-26	03:52:00	0
2008-11-26	03:53:00	0
2008-11-26	03:54:00	0
2008-11-26	03:55:00	0
2008-11-26	03:56:00	0
2008-11-26	03:57:00	0
2008-11-26	03:58:00	0
2008-11-26	03:59:00	0
2008-11-26	04:00:00	0
2008-11-26	04:01:00	0
2008-11-26	04:02:00	0
2008-11-26	04:03:00	0
2008-11-26	04:04:00	0
2008-11-26	04:05:00	0
2008-11-26	04:06:00	0
2008-11-26	04:07:00	0
2008-11-26	04:08:00	0
2008-11-26	04:09:00	0
2008-11-26	04:10:00	0
2008-11-26	04:11:00	0
2008-11-26	04:12:00	0
2008-11-26	04:13:00	0
2008-11-26	04:14:00	0
2008-11-26	04:15:00	0
2008-11-26	04:16:00	0
2008-11-26	04:17:00	0
2008-11-26	04:18:00	0
2008-11-26	04:19:00	0
2008-11-26	04:20:00	0
2008-11-26	04:21:00	0
2008-11-26	04:22:00	0
2008-11-26	04:23:00	0
2008-11-26	04:24:00	0
2008-11-26	04:25:00	0
2008-11-26	04:26:00	0
2008-11-26	04:27:00	0
2008-11-26	04:28:00	0
2008-11-26	04:29:00	0
2008-11-26	04:30:00	0
2008-11-26	04:31:00	0
2008-11-26	04:32:00	0
2008-11-26	04:33:00	0
2008-11-26	04:34:00	0
2008-11-26	04:35:00	0
2008-11-26	04:36:00	0
2008-11-26	04:37:00	0
2008-11-26	04:38:00	0
2008-11-26	04:39:00	0
2008-11-26	04:40:00	0
2008-11-26	04:41:00	0
2008-11-26	04:42:00	0
2008-11-26	04:43:00	0
2008-11-26	04:44:00	0
2008-11-26	04:45:00	0
2008-11-26	04:46:00	0
2008-11-26	04:47:00	0
2008-11-26	04:48:00	0
2008-11-26	04:49:00	0
2008-11-26	04:50:00	0
2008-11-26	04:51:00	0
2008-11-26	04:52:00	0
2008-11-26	04:53:00	0
2008-11-26	04:54:00	0
2008-11-26	04:55:00	0
2008-11-26	04:56:00	0
2008-11-26	04:57:00	0
2008-11-26	04:58:00	0
2008-11-26	04:59:00	0
2008-11-26	05:00:00	0
2008-11-26	05:01:00	0
2008-11-26	05:02:00	0
2008-11-26	05:03:00	0
2008-11-26	05:04:00	0
2008-11-26	05:05:00	0
2008-11-26	05:06:00	0
2008-11-26	05:07:00	0
2008-11-26	05:08:00	0
2008-11-26	05:09:00	0
2008-11-26	05:10:00	0
2008-11-26	05:11:00	0
2008-11-26	05:12:00	0
2008-11-26	05:13:00	0
2008-11-26	05:14:00	0
2008-11-26	05:15:00	0
2008-11-26	05:16:00	0
2008-11-26	05:17:00	0
2008-11-26	05:18:00	0
2008-11-26	05:19:00	0
2008-11-26	05:20:00	0
2008-11-26	05:21:00	0
2008-11-26	05:22:00	0
2008-11-26	05:23:00	0
2008-11-26	05:24:00	0
2008-11-26	05:25:00	0
2008-11-26	05:26:00	0
2008-11-26	05:27:00	0
2008-11-26	05:28:00	0
2008-11-26	05:29:00	0
2008-11-26	05:30:00	0
2008-11-26	05:31:00	0
2008-11-26	05:32:00	0
2008-11-26	05:33:00	0
2008-11-26	05:34:00	0
2008-11-26	05:35:00	0
2008-11-26	05:36:00	0
2008-11-26	05:37:00	0
2008-11-26	05:38:00	0
2008-11-26	05:39:00	0
2008-11-26	05:40:00	0
2008-11-26	05:41:00	0
2008-11-26	05:42:00	0
2008-11-26	05:43:00	0
2008-11-26	05:44:00	0
2008-11-26	05:45:00	0
2008-11-26	05:46:00	0
2008-11-26	05:47:00	0
2008-11-26	05:48:00	0
2008-11-26	05:49:00	0
2008-11-26	05:50:00	0
2008-11-26	05:51:00	0
2008-11-26	05:52:00	0
2008-11-26	05:53:00	0
2008-11-26	05:54:00	0
2008-11-26	05:55:00	0
2008-11-26	05:56:00	0
2008-11-26	05:57:00	0
2008-11-26	05:58:00	0
2008-11-26	05:59:00	0
2008-11-26	06:00:00	0
2008-11-26	06:01:00	0
2008-11-26	06:02:00	0
2008-11-26	06:03:00	0
2008-11-26	06:04:00	0
2008-11-26	06:05:00	0
2008-11-26	06:06:00	0
2008-11-26	06:07:00	0
2008-11-26	06:08:00	0
2008-11-26	06:09:00	0
2008-11-26	06:10:00	0
2008-11-26	06:11:00	0
2008-11-26	06:12:00	0
2008-11-26	06:13:00	0
2008-11-26	06:14:00	0
2008-11-26	06:15:00	0
2008-11-26	06:16:00	0
2008-11-26	06:17:00	0
2008-11-26	06:18:00	0
2008-11-26	06:19:00	0
2008-11-26	06:20:00	0
2008-11-26	06:21:00	0
2008-11-26	06:22:00	0
2008-11-26	06:23:00	0
2008-11-26	06:24:00	0
2008-11-26	06:25:00	0
2008-11-26	06:26:00	0
2008-11-26	06:27:00	0
2008-11-26	06:28:00	0
2008-11-26	06:29:00	0
2008-11-26	06:30:00	0
2008-11-26	06:31:00	0
2008-11-26	06:32:00	0
2008-11-26	06:33:00	0
2008-11-26	06:34:00	0
2008-11-26	06:35:00	0
2008-11-26	06:36:00	0
2008-11-26	06:37:00	0
2008-11-26	06:38:00	0
2008-11-26	06:39:00	0
2008-11-26	06:40:00	0
2008-11-26	06:41:00	0
2008-11-26	06:42:00	0
2008-11-26	06:43:00	0
2008-11-26	06:44:00	0
2008-11-26	06:45:00	0
2008-11-26	06:46:00	0
2008-11-26	06:47:00	0
2008-11-26	06:48:00	0
2008-11-26	06:49:00	0
2008-11-26	06:50:00	0
2008-11-26	06:51:00	0
2008-11-26	06:52:00	0
2008-11-26	06:53:00	0
2008-11-26	06:54:00	0
2008-11-26	06:55:00	0
2008-11-26	06:56:00	0
2008-11-26	06:57:00	0
2008-11-26	06:58:00	0
2008-11-26	06:59:00	0
2008-11-26	07:00:00	0
2008-11-26	07:01:00	0
2008-11-26	07:02:00	0
2008-11-26	07:03:00	0
2008-11-26	07:04:00	0
2008-11-26	07:05:00	0
2008-11-26	07:06:00	0
2008-11-26	07:07:00	0
2008-11-26	07:08:00	0
2008-11-26	07:09:00	0
2008-11-26	07:10:00	0
2008-11-26	07:11:00	0
2008-11-26	07:12:00	0
2008-11-26	07:13:00	0
2008-11-26	07:14:00	0
2008-11-26	07:15:00	0
2008-11-26	07:16:00	0
2008-11-26	07:17:00	0
2008-11-26	07:18:00	0
2008-11-26	07:19:00	0
2008-11-26	07:20:00	0
2008-11-26	07:21:00	0
2008-11-26	07:22:00	0
2008-11-26	07:23:00	0
2008-11-26	07:24:00	0
2008-11-26	07:25:00	0
2008-11-26	07:26:00	0
2008-11-26	07:27:00	0
2008-11-26	07:28:00	0
2008-11-26	07:29:00	0
2008-11-26	07:30:00	0
2008-11-26	07:31:00	0
2008-11-26	07:32:00	0
2008-11-26	07:33:00	0
2008-11-26	07:34:00	0
2008-11-26	07:35:00	0
2008-11-26	07:36:00	0
2008-11-26	07:37:00	0
2008-11-26	07:38:00	0
2008-11-26	07:39:00	0
2008-11-26	07:40:00	0
2008-11-26	07:41:00	0
2008-11-26	07:42:00	0
2008-11-26	07:43:00	0
2008-11-26	07:44:00	0
2008-11-26	07:45:00	0
2008-11-26	07:46:00	0
2008-11-26	07:47:00	0
2008-11-26	07:48:00	0
2008-11-26	07:49:00	0
2008-11-26	07:50:00	0
2008-11-26	07:51:00	0
2008-11-26	07:52:00	0
2008-11-26	07:53:00	0
2008-11-26	07:54:00	0
2008-11-26	07:55:00	0
2008-11-26	07:56:00	0
2008-11-26	07:57:00	0
2008-11-26	07:58:00	0
2008-11-26	07:59:00	0
2008-11-26	08:00:00	0
2008-11-26	08:01:00	0
2008-11-26	08:02:00	0
2008-11-26	08:03:00	0
2008-11-26	08:04:00	0
2008-11-26	08:05:00	0
2008-11-26	08:06:00	0
2008-11-26	08:07:00	0
2008-11-26	08:08:00	0
2008-11-26	08:09:00	0
2008-11-26	08:10:00	0
2008-11-26	08:11:00	0
2008-11-26	08:12:00	0
2008-11-26	08:13:00	0
2008-11-26	08:14:00	0
2008-11-26	08:15:00	0
2008-11-26	08:16:00	0
2008-11-26	08:17:00	0
2008-11-26	08:18:00	0
2008-11-26	08:19:00	0
2008-11-26	08:20:00	0
2008-11-26	08:21:00	0
2008-11-26	08:22:00	0
2008-11-26	08:23:00	0
2008-11-26	08:24:00	0
2008-11-26	08:25:00	0
2008-11-26	08:26:00	0
2008-11-26	08:27:00	0
2008-11-26	08:28:00	0
2008-11-26	08:29:00	0
2008-11-26	08:30:00	0
2008-11-26	08:31:00	0
2008-11-26	08:32:00	0
2008-11-26	08:33:00	0
2008-11-26	08:34:00	0
2008-11-26	08:35:00	0
2008-11-26	08:36:00	0
2008-11-26	08:37:00	0
2008-11-26	08:38:00	0
2008-11-26	08:39:00	0
2008-11-26	08:40:00	0
2008-11-26	08:41:00	0
2008-11-26	08:42:00	0
2008-11-26	08:43:00	0
2008-11-26	08:44:00	0
2008-11-26	08:45:00	0
2008-11-26	08:46:00	0
2008-11-26	08:47:00	0
2008-11-26	08:48:00	0
2008-11-26	08:49:00	0
2008-11-26	08:50:00	0
2008-11-26	08:51:00	0
2008-11-26	08:52:00	0
2008-11-26	08:53:00	0
2008-11-26	08:54:00	0
2008-11-26	08:55:00	0
2008-11-26	08:56:00	0
2008-11-26	08:57:00	0
2008-11-26	08:58:00	0
2008-11-26	08:59:00	0
2008-11-26	09:00:00	0
2008-11-26	09:01:00	0
2008-11-26	09:02:00	0
2008-11-26	09:03:00	0
2008-11-26	09:04:00	0
2008-11-26	09:05:00	0
2008-11-26	09:06:00	0
2008-11-26	09:07:00	0
2008-11-26	09:08:00	0
2008-11-26	09:09:00	0
2008-11-26	09:10:00	0
2008-11-26	09:11:00	0
2008-11-26	09:12:00	0
2008-11-26	09:13:00	0
2008-11-26	09:14:00	0
2008-11-26	09:15:00	0
2008-11-26	09:16:00	0
2008-11-26	09:17:00	0
2008-11-26	09:18:00	0
2008-11-26	09:19:00	0
2008-11-26	09:20:00	0
2008-11-26	09:21:00	0
2008-11-26	09:22:00	0
2008-11-26	09:23:00	0
2008-11-26	09:24:00	0
2008-11-26	09:25:00	0
2008-11-26	09:26:00	0
2008-11-26	09:27:00	0
2008-11-26	09:28:00	0
2008-11-26	09:29:00	0
2008-11-26	09:30:00	0
2008-11-26	09:31:00	0
2008-11-26	09:32:00	0
2008-11-26	09:33:00	0
2008-11-26	09:34:00	0
2008-11-26	09:35:00	0
2008-11-26	09:36:00	0
2008-11-26	09:37:00	0
2008-11-26	09:38:00	0
2008-11-26	09:39:00	0
2008-11-26	09:40:00	0
2008-11-26	09:41:00	0
2008-11-26	09:42:00	0
2008-11-26	09:43:00	0
2008-11-26	09:44:00	0
2008-11-26	09:45:00	0
2008-11-26	09:46:00	0
2008-11-26	09:47:00	0
2008-11-26	09:48:00	0
2008-11-26	09:49:00	0
2008-11-26	09:50:00	0
2008-11-26	09:51:00	0
2008-11-26	09:52:00	0
2008-11-26	09:53:00	0
2008-11-26	09:54:00	0
2008-11-26	09:55:00	0
2008-11-26	09:56:00	0
2008-11-26	09:57:00	0
2008-11-26	09:58:00	0
2008-11-26	09:59:00	0
2008-11-26	10:00:00	0
2008-11-26	10:01:00	0
2008-11-26	10:02:00	0
2008-11-26	10:03:00	0
2008-11-26	10:04:00	0
2008-11-26	10:05:00	0
2008-11-26	10:06:00	0
2008-11-26	10:07:00	0
2008-11-26	10:08:00	0
2008-11-26	10:09:00	0
2008-11-26	10:10:00	0
2008-11-26	10:11:00	0
2008-11-26	10:12:00	0
2008-11-26	10:13:00	0
2008-11-26	10:14:00	0
2008-11-26	10:15:00	0
2008-11-26	10:16:00	0
2008-11-26	10:17:00	0
2008-11-26	10:18:00	0
2008-11-26	10:19:00	0
2008-11-26	10:20:00	0
2008-11-26	10:21:00	0
2008-11-26	10:22:00	0
2008-11-26	10:23:00	0
2008-11-26	10:24:00	0
2008-11-26	10:25:00	0
2008-11-26	10:26:00	0
2008-11-26	10:27:00	0
2008-11-26	10:28:00	0
2008-11-26	10:29:00	0
2008-11-26	10:30:00	0
2008-11-26	10:31:00	0
2008-11-26	10:32:00	0
2008-11-26	10:33:00	0
2008-11-26	10:34:00	0
2008-11-26	10:35:00	0
2008-11-26	10:36:00	0
2008-11-26	10:37:00	0
2008-11-26	10:38:00	0
2008-11-26	10:39:00	0
2008-11-26	10:40:00	0
2008-11-26	10:41:00	0
2008-11-26	10:42:00	0
2008-11-26	10:43:00	0
2008-11-26	10:44:00	0
2008-11-26	10:45:00	0
2008-11-26	10:46:00	0
2008-11-26	10:47:00	0
2008-11-26	10:48:00	0
2008-11-26	10:49:00	0
2008-11-26	10:50:00	0
2008-11-26	10:51:00	0
2008-11-26	10:52:00	0
2008-11-26	10:53:00	0
2008-11-26	10:54:00	0
2008-11-26	10:55:00	0
2008-11-26	10:56:00	0
2008-11-26	10:57:00	0
2008-11-26	10:58:00	0
2008-11-26	10:59:00	0
2008-11-26	11:00:00	0
2008-11-26	11:01:00	0
2008-11-26	11:02:00	0
2008-11-26	11:03:00	0
2008-11-26	11:04:00	0
2008-11-26	11:05:00	0
2008-11-26	11:06:00	0
2008-11-26	11:07:00	0
2008-11-26	11:08:00	0
2008-11-26	11:09:00	0
2008-11-26	11:10:00	0
2008-11-26	11:11:00	0
2008-11-26	11:12:00	0
2008-11-26	11:13:00	0
2008-11-26	11:14:00	0
2008-11-26	11:15:00	0
2008-11-26	11:16:00	0
2008-11-26	11:17:00	0
2008-11-26	11:18:00	0
2008-11-26	11:19:00	0
2008-11-26	11:20:00	0
2008-11-26	11:21:00	0
2008-11-26	11:22:00	0
2008-11-26	11:23:00	0
2008-11-26	11:24:00	0
2008-11-26	11:25:00	0
2008-11-26	11:26:00	0
2008-11-26	11:27:00	0
2008-11-26	11:28:00	0
2008-11-26	11:29:00	0
2008-11-26	11:30:00	0
2008-11-26	11:31:00	0
2008-11-26	11:32:00	0
2008-11-26	11:33:00	0
2008-11-26	11:34:00	0
2008-11-26	11:35:00	0
2008-11-26	11:36:00	0
2008-11-26	11:37:00	0
2008-11-26	11:38:00	0
2008-11-26	11:39:00	0
2008-11-26	11:40:00	0
2008-11-26	11:41:00	0
2008-11-26	11:42:00	0
2008-11-26	11:43:00	0
2008-11-26	11:44:00	0
2008-11-26	11:45:00	0
2008-11-26	11:46:00	0
2008-11-26	11:47:00	0
2008-11-26	11:48:00	0
2008-11-26	11:49:00	0
2008-11-26	11:50:00	0
2008-11-26	11:51:00	0
2008-11-26	11:52:00	0
2008-11-26	11:53:00	0
2008-11-26	11:54:00	0
2008-11-26	11:55:00	0
2008-11-26	11:56:00	0
2008-11-26	11:57:00	0
2008-11-26	11:58:00	0
2008-11-26	11:59:00	0
2008-11-26	12:00:00	0
2008-11-26	12:01:00	0
2008-11-26	12:02:00	0
2008-11-26	12:03:00	0
2008-11-26	12:04:00	0
2008-11-26	12:05:00	0
2008-11-26	12:06:00	0
2008-11-26	12:07:00	0
2008-11-26	12:08:00	0
2008-11-26	12:09:00	0
2008-11-26	12:10:00	0
2008-11-26	12:11:00	0
2008-11-26	12:12:00	0
2008-11-26	12:13:00	0
2008-11-26	12:14:00	0
2008-11-26	12:15:00	0
2008-11-26	12:16:00	0
2008-11-26	12:17:00	0
2008-11-26	12:18:00	0
2008-11-26	12:19:00	0
2008-11-26	12:20:00	0
2008-11-26	12:21:00	0
2008-11-26	12:22:00	0
2008-11-26	12:23:00	0
2008-11-26	12:24:00	0
2008-11-26	12:25:00	0
2008-11-26	12:26:00	0
2008-11-26	12:27:00	0
2008-11-26	12:28:00	0
2008-11-26	12:29:00	0
2008-11-26	12:30:00	0
2008-11-26	12:31:00	0
2008-11-26	12:32:00	0
2008-11-26	12:33:00	0
2008-11-26	12:34:00	0
2008-11-26	12:35:00	0
2008-11-26	12:36:00	0
2008-11-26	12:37:00	0
2008-11-26	12:38:00	0
2008-11-26	12:39:00	0
2008-11-26	12:40:00	0
2008-11-26	12:41:00	0
2008-11-26	12:42:00	0
2008-11-26	12:43:00	0
2008-11-26	12:44:00	0
2008-11-26	12:45:00	0
2008-11-26	12:46:00	0
2008-11-26	12:47:00	0
2008-11-26	12:48:00	0
2008-11-26	12:49:00	0
2008-11-26	12:50:00	0
2008-11-26	12:51:00	0
2008-11-26	12:52:00	0
2008-11-26	12:53:00	0
2008-11-26	12:54:00	0
2008-11-26	12:55:00	0
2008-11-26	12:56:00	0
2008-11-26	12:57:00	0
2008-11-26	12:58:00	0
2008-11-26	12:59:00	0
2008-11-26	13:00:00	0
2008-11-26	13:01:00	0
2008-11-26	13:02:00	0
2008-11-26	13:03:00	0
2008-11-26	13:04:00	0
2008-11-26	13:05:00	0
2008-11-26	13:06:00	0
2008-11-26	13:07:00	0
2008-11-26	13:08:00	0
2008-11-26	13:09:00	0
2008-11-26	13:10:00	0
2008-11-26	13:11:00	0
2008-11-26	13:12:00	0
2008-11-26	13:13:00	0
2008-11-26	13:14:00	0
2008-11-26	13:15:00	0
2008-11-26	13:16:00	0
2008-11-26	13:17:00	0
2008-11-26	13:18:00	0
2008-11-26	13:19:00	0
2008-11-26	13:20:00	0
2008-11-26	13:21:00	0
2008-11-26	13:22:00	0
2008-11-26	13:23:00	0
2008-11-26	13:24:00	0
2008-11-26	13:25:00	0
2008-11-26	13:26:00	0
2008-11-26	13:27:00	0
2008-11-26	13:28:00	0
2008-11-26	13:29:00	0
2008-11-26	13:30:00	0
2008-11-26	13:31:00	0
2008-11-26	13:32:00	0
2008-11-26	13:33:00	0
2008-11-26	13:34:00	0
2008-11-26	13:35:00	0
2008-11-26	13:36:00	0
2008-11-26	13:37:00	0
2008-11-26	13:38:00	0
2008-11-26	13:39:00	0
2008-11-26	13:40:00	0
2008-11-26	13:41:00	0
2008-11-26	13:42:00	0
2008-11-26	13:43:00	0
2008-11-26	13:44:00	0
2008-11-26	13:45:00	0
2008-11-26	13:46:00	0
2008-11-26	13:47:00	0
2008-11-26	13:48:00	0
2008-11-26	13:49:00	0
2008-11-26	13:50:00	0
2008-11-26	13:51:00	0
2008-11-26	13:52:00	0
2008-11-26	13:53:00	0
2008-11-26	13:54:00	0
2008-11-26	13:55:00	0
2008-11-26	13:56:00	0
2008-11-26	13:57:00	0
2008-11-26	13:58:00	0
2008-11-26	13:59:00	0
2008-11-26	14:00:00	0
2008-11-26	14:01:00	0
2008-11-26	14:02:00	0
2008-11-26	14:03:00	0
2008-11-26	14:04:00	0
2008-11-26	14:05:00	0
2008-11-26	14:06:00	0
2008-11-26	14:07:00	0
2008-11-26	14:08:00	0
2008-11-26	14:09:00	0
2008-11-26	14:10:00	0
2008-11-26	14:11:00	0
2008-11-26	14:12:00	0
2008-11-26	14:13:00	0
2008-11-26	14:14:00	0
2008-11-26	14:15:00	0
2008-11-26	14:16:00	0
2008-11-26	14:17:00	0
2008-11-26	14:18:00	0
2008-11-26	14:19:00	0
2008-11-26	14:20:00	0
2008-11-26	14:21:00	0
2008-11-26	14:22:00	0
2008-11-26	14:23:00	0
2008-11-26	14:24:00	0
2008-11-26	14:25:00	0
2008-11-26	14:26:00	0
2008-11-26	14:27:00	0
2008-11-26	14:28:00	0
2008-11-26	14:29:00	0
2008-11-26	14:30:00	0
2008-11-26	14:31:00	0
2008-11-26	14:32:00	0
2008-11-26	14:33:00	0
2008-11-26	14:34:00	0
2008-11-26	14:35:00	0
2008-11-26	14:36:00	0
2008-11-26	14:37:00	0
2008-11-26	14:38:00	0
2008-11-26	14:39:00	0
2008-11-26	14:40:00	0
2008-11-26	14:41:00	0
2008-11-26	14:42:00	0
2008-11-26	14:43:00	0
2008-11-26	14:44:00	0
2008-11-26	14:45:00	0
2008-11-26	14:46:00	0
2008-11-26	14:47:00	0
2008-11-26	14:48:00	0
2008-11-26	14:49:00	0
2008-11-26	14:50:00	0
2008-11-26	14:51:00	0
2008-11-26	14:52:00	0
2008-11-26	14:53:00	0
2008-11-26	14:54:00	0
2008-11-26	14:55:00	0
2008-11-26	14:56:00	0
2008-11-26	14:57:00	0
2008-11-26	14:58:00	0
2008-11-26	14:59:00	0
2008-11-26	15:00:00	0
2008-11-26	15:01:00	0
2008-11-26	15:02:00	0
2008-11-26	15:03:00	0
2008-11-26	15:04:00	0
2008-11-26	15:05:00	0
2008-11-26	15:06:00	0
2008-11-26	15:07:00	0
2008-11-26	15:08:00	0
2008-11-26	15:09:00	0
2008-11-26	15:10:00	0
2008-11-26	15:11:00	0
2008-11-26	15:12:00	0
2008-11-26	15:13:00	0
2008-11-26	15:14:00	0
2008-11-26	15:15:00	0
2008-11-26	15:16:00	0
2008-11-26	15:17:00	0
2008-11-26	15:18:00	0
2008-11-26	15:19:00	0
2008-11-26	15:20:00	0
2008-11-26	15:21:00	0
2008-11-26	15:22:00	0
2008-11-26	15:23:00	0
2008-11-26	15:24:00	0
2008-11-26	15:25:00	0
2008-11-26	15:26:00	0
2008-11-26	15:27:00	0
2008-11-26	15:28:00	0
2008-11-26	15:29:00	0
2008-11-26	15:30:00	0
2008-11-26	15:31:00	0
2008-11-26	15:32:00	0
2008-11-26	15:33:00	0
2008-11-26	15:34:00	0
2008-11-26	15:35:00	0
2008-11-26	15:36:00	0
2008-11-26	15:37:00	0
2008-11-26	15:38:00	0
2008-11-26	15:39:00	0
2008-11-26	15:40:00	0
2008-11-26	15:41:00	0
2008-11-26	15:42:00	0
2008-11-26	15:43:00	0
2008-11-26	15:44:00	0
2008-11-26	15:45:00	0
2008-11-26	15:46:00	0
2008-11-26	15:47:00	0
2008-11-26	15:48:00	0
2008-11-26	15:49:00	0
2008-11-26	15:50:00	0
2008-11-26	15:51:00	0
2008-11-26	15:52:00	0
2008-11-26	15:53:00	0
2008-11-26	15:54:00	0
2008-11-26	15:55:00	0
2008-11-26	15:56:00	0
2008-11-26	15:57:00	0
2008-11-26	15:58:00	0
2008-11-26	15:59:00	0
2008-11-26	16:00:00	0
2008-11-26	16:01:00	0
2008-11-26	16:02:00	0
2008-11-26	16:03:00	0
2008-11-26	16:04:00	0
2008-11-26	16:05:00	0
2008-11-26	16:06:00	0
2008-11-26	16:07:00	0
2008-11-26	16:08:00	0
2008-11-26	16:09:00	0
2008-11-26	16:10:00	0
2008-11-26	16:11:00	0
2008-11-26	16:12:00	0
2008-11-26	16:13:00	0
2008-11-26	16:14:00	0
2008-11-26	16:15:00	0
2008-11-26	16:16:00	0
2008-11-26	16:17:00	0
2008-11-26	16:18:00	0
2008-11-26	16:19:00	0
2008-11-26	16:20:00	0
2008-11-26	16:21:00	0
2008-11-26	16:22:00	0
2008-11-26	16:23:00	0
2008-11-26	16:24:00	0
2008-11-26	16:25:00	0
2008-11-26	16:26:00	0
2008-11-26	16:27:00	0
2008-11-26	16:28:00	0
2008-11-26	16:29:00	0
2008-11-26	16:30:00	0
2008-11-26	16:31:00	0
2008-11-26	16:32:00	0
2008-11-26	16:33:00	0
2008-11-26	16:34:00	0
2008-11-26	16:35:00	0
2008-11-26	16:36:00	0
2008-11-26	16:37:00	0
2008-11-26	16:38:00	0
2008-11-26	16:39:00	0
2008-11-26	16:40:00	0
2008-11-26	16:41:00	0
2008-11-26	16:42:00	0
2008-11-26	16:43:00	0
2008-11-26	16:44:00	0
2008-11-26	16:45:00	0
2008-11-26	16:46:00	0
2008-11-26	16:47:00	0
2008-11-26	16:48:00	0
2008-11-26	16:49:00	0
2008-11-26	16:50:00	0
2008-11-26	16:51:00	0
2008-11-26	16:52:00	0
2008-11-26	16:53:00	0
2008-11-26	16:54:00	0
2008-11-26	16:55:00	0
2008-11-26	16:56:00	0
2008-11-26	16:57:00	0
2008-11-26	16:58:00	0
2008-11-26	16:59:00	0
2008-11-26	17:00:00	0	M
2008-11-26	17:01:00	408
2008-11-26	17:02:00	34
2008-11-26	17:03:00	123
2008-11-26	17:04:00	0
2008-11-26	17:05:00	51
2008-11-26	17:06:00	111
2008-11-26	17:07:00	38
2008-11-26	17:08:00	164
2008-11-26	17:09:00	517
2008-11-26	17:10:00	378
2008-11-26	17:11:00	672
2008-11-26	17:12:00	418
2008-11-26	17:13:00	178
2008-11-26	17:14:00	0
2008-11-26	17:15:00	34
2008-11-26	17:16:00	13
2008-11-26	17:17:00	42
2008-11-26	17:18:00	0
2008-11-26	17:19:00	34
2008-11-26	17:20:00	55
2008-11-26	17:21:00	0
2008-11-26	17:22:00	81
2008-11-26	17:23:00	234
2008-11-26	17:24:00	272
2008-11-26	17:25:00	350
2008-11-26	17:26:00	2686
2008-11-26	17:27:00	2305
2008-11-26	17:28:00	1745
2008-11-26	17:29:00	6627
2008-11-26	17:30:00	11954
2008-11-26	17:31:00	7536
2008-11-26	17:32:00	541
2008-11-26	17:33:00	281
2008-11-26	17:34:00	11954
2008-11-26	17:35:00	5461
2008-11-26	17:36:00	91
2008-11-26	17:37:00	264
2008-11-26	17:38:00	323
2008-11-26	17:39:00	378
2008-11-26	17:40:00	289
2008-11-26	17:41:00	205
2008-11-26	17:42:00	96
2008-11-26	17:43:00	192
2008-11-26	17:44:00	438
2008-11-26	17:45:00	21
2008-11-26	17:46:00	1973
2008-11-26	17:47:00	13
2008-11-26	17:48:00	42
2008-11-26	17:49:00	171
2008-11-26	17:50:00	81
2008-11-26	17:51:00	30
2008-11-26	17:52:00	13
2008-11-26	17:53:00	91
2008-11-26	17:54:00	86
2008-11-26	17:55:00	96
2008-11-26	17:56:00	60
2008-11-26	17:57:00	91
2008-11-26	17:58:00	123
2008-11-26	17:59:00	164
2008-11-26	18:00:00	106
2008-11-26	18:01:00	281
2008-11-26	18:02:00	1215
2008-11-26	18:03:00	541
2008-11-26	18:04:00	359
2008-11-26	18:05:00	272
2008-11-26	18:06:00	369
2008-11-26	18:07:00	289
2008-11-26	18:08:00	147
2008-11-26	18:09:00	249
2008-11-26	18:10:00	117
2008-11-26	18:11:00	47
2008-11-26	18:12:00	553
2008-11-26	18:13:00	129
2008-11-26	18:14:00	42
2008-11-26	18:15:00	30
2008-11-26	18:16:00	212
2008-11-26	18:17:00	272
2008-11-26	18:18:00	205
2008-11-26	18:19:00	178
2008-11-26	18:20:00	1807
2008-11-26	18:21:00	123
2008-11-26	18:22:00	153
2008-11-26	18:23:00	378
2008-11-26	18:24:00	1127
2008-11-26	18:25:00	877
2008-11-26	18:26:00	986
2008-11-26	18:27:00	460
2008-11-26	18:28:00	408
2008-11-26	18:29:00	219
2008-11-26	18:30:00	877
2008-11-26	18:31:00	826
2008-11-26	18:32:00	387
2008-11-26	18:33:00	341
2008-11-26	18:34:00	219
2008-11-26	18:35:00	135
2008-11-26	18:36:00	192
2008-11-26	18:37:00	408
2008-11-26	18:38:00	171
2008-11-26	18:39:00	281
2008-11-26	18:40:00	242
2008-11-26	18:41:00	408
2008-11-26	18:42:00	7536
2008-11-26	18:43:00	11582
2008-11-26	18:44:00	11954
2008-11-26	18:45:00	9421
2008-11-26	18:46:00	281
2008-11-26	18:47:00	482
2008-11-26	18:48:00	746
2008-11-26	18:49:00	1171
2008-11-26	18:50:00	398
2008-11-26	18:51:00	314
2008-11-26	18:52:00	701
2008-11-26	18:53:00	141
2008-11-26	18:54:00	0
2008-11-26	18:55:00	30
2008-11-26	18:56:00	0
2008-11-26	18:57:00	0
2008-11-26	18:58:00	0
2008-11-26	18:59:00	0
2008-11-26	19:00:00	42
2008-11-26	19:01:00	70
2008-11-26	19:02:00	8
2008-11-26	19:03:00	0
2008-11-26	19:04:00	517
2008-11-26	19:05:00	0
2008-11-26	19:06:00	0
2008-11-26	19:07:00	0
2008-11-26	19:08:00	0
2008-11-26	19:09:00	42
2008-11-26	19:10:00	0
2008-11-26	19:11:00	0
2008-11-26	19:12:00	0
2008-11-26	19:13:00	0
2008-11-26	19:14:00	0
2008-11-26	19:15:00	0
2008-11-26	19:16:00	0
2008-11-26	19:17:00	0
2008-11-26	19:18:00	42
2008-11-26	19:19:00	0
2008-11-26	19:20:00	34
2008-11-26	19:21:00	0
2008-11-26	19:22:00	0
2008-11-26	19:23:00	0
2008-11-26	19:24:00	0
2008-11-26	19:25:00	0
2008-11-26	19:26:00	0
2008-11-26	19:27:00	0
2008-11-26	19:28:00	0
2008-11-26	19:29:00	47
2008-11-26	19:30:00	55
2008-11-26	19:31:00	0
2008-11-26	19:32:00	0
2008-11-26	19:33:00	0
2008-11-26	19:34:00	0
2008-11-26	19:35:00	75
2008-11-26	19:36:00	51
2008-11-26	19:37:00	70
2008-11-26	19:38:00	2385
2008-11-26	19:39:00	205
2008-11-26	19:40:00	60
2008-11-26	19:41:00	55
2008-11-26	19:42:00	30
2008-11-26	19:43:00	25
2008-11-26	19:44:00	0
2008-11-26	19:45:00	25
2008-11-26	19:46:00	8
2008-11-26	19:47:00	0
2008-11-26	19:48:00	4
2008-11-26	19:49:00	0
2008-11-26	19:50:00	4
2008-11-26	19:51:00	1433
2008-11-26	19:52:00	877
2008-11-26	19:53:00	1025
2008-11-26	19:54:00	1044
2008-11-26	19:55:00	930
2008-11-26	19:56:00	715
2008-11-26	19:57:00	398
2008-11-26	19:58:00	51
2008-11-26	19:59:00	47
2008-11-26	20:00:00	38
2008-11-26	20:01:00	13
2008-11-26	20:02:00	34
2008-11-26	20:03:00	47
2008-11-26	20:04:00	47
2008-11-26	20:05:00	42
2008-11-26	20:06:00	55
2008-11-26	20:07:00	60
2008-11-26	20:08:00	47
2008-11-26	20:09:00	0
2008-11-26	20:10:00	51
2008-11-26	20:11:00	75
2008-11-26	20:12:00	42
2008-11-26	20:13:00	449
2008-11-26	20:14:00	591
2008-11-26	20:15:00	529
2008-11-26	20:16:00	687
2008-11-26	20:17:00	2385
2008-11-26	20:18:00	4874
2008-11-26	20:19:00	341
2008-11-26	20:20:00	75
2008-11-26	20:21:00	96
2008-11-26	20:22:00	226
2008-11-26	20:23:00	8
2008-11-26	20:24:00	0
2008-11-26	20:25:00	65
2008-11-26	20:26:00	281
2008-11-26	20:27:00	65
2008-11-26	20:28:00	111
2008-11-26	20:29:00	198
2008-11-26	20:30:00	47
2008-11-26	20:31:00	106
2008-11-26	20:32:00	212
2008-11-26	20:33:00	2189
2008-11-26	20:34:00	631
2008-11-26	20:35:00	281
2008-11-26	20:36:00	91
2008-11-26	20:37:00	25
2008-11-26	20:38:00	30
2008-11-26	20:39:00	21
2008-11-26	20:40:00	34
2008-11-26	20:41:00	21
2008-11-26	20:42:00	264
2008-11-26	20:43:00	147
2008-11-26	20:44:00	171
2008-11-26	20:45:00	164
2008-11-26	20:46:00	91
2008-11-26	20:47:00	314
2008-11-26	20:48:00	264
2008-11-26	20:49:00	34
2008-11-26	20:50:00	4
2008-11-26	20:51:00	553
2008-11-26	20:52:00	604
2008-11-26	20:53:00	135
2008-11-26	20:54:00	17
2008-11-26	20:55:00	0
2008-11-26	20:56:00	0
2008-11-26	20:57:00	65
2008-11-26	20:58:00	51
2008-11-26	20:59:00	55
2008-11-26	21:00:00	55
2008-11-26	21:01:00	0
2008-11-26	21:02:00	60
2008-11-26	21:03:00	0
2008-11-26	21:04:00	0
2008-11-26	21:05:00	38
2008-11-26	21:06:00	0
2008-11-26	21:07:00	0
2008-11-26	21:08:00	0
2008-11-26	21:09:00	0
2008-11-26	21:10:00	0
2008-11-26	21:11:00	0
2008-11-26	21:12:00	0
2008-11-26	21:13:00	0
2008-11-26	21:14:00	60
2008-11-26	21:15:00	42
2008-11-26	21:16:00	0
2008-11-26	21:17:00	81
2008-11-26	21:18:00	17
2008-11-26	21:19:00	13
2008-11-26	21:20:00	0
2008-11-26	21:21:00	0
2008-11-26	21:22:00	0
2008-11-26	21:23:00	75
2008-11-26	21:24:00	111
2008-11-26	21:25:00	0
2008-11-26	21:26:00	47
2008-11-26	21:27:00	0
2008-11-26	21:28:00	0
2008-11-26	21:29:00	0
2008-11-26	21:30:00	25
2008-11-26	21:31:00	0
2008-11-26	21:32:00	0
2008-11-26	21:33:00	0
2008-11-26	21:34:00	0
2008-11-26	21:35:00	0
2008-11-26	21:36:00	0
2008-11-26	21:37:00	0
2008-11-26	21:38:00	0
2008-11-26	21:39:00	0
2008-11-26	21:40:00	0
2008-11-26	21:41:00	0
2008-11-26	21:42:00	0
2008-11-26	21:43:00	0
2008-11-26	21:44:00	25
2008-11-26	21:45:00	4
2008-11-26	21:46:00	75
2008-11-26	21:47:00	65
2008-11-26	21:48:00	192
2008-11-26	21:49:00	2266
2008-11-26	21:50:00	17
2008-11-26	21:51:00	264
2008-11-26	21:52:00	192
2008-11-26	21:53:00	658
2008-11-26	21:54:00	449
2008-11-26	21:55:00	111
2008-11-26	21:56:00	198
2008-11-26	21:57:00	604
2008-11-26	21:58:00	418
2008-11-26	21:59:00	13
2008-11-26	22:00:00	8
2008-11-26	22:01:00	101
2008-11-26	22:02:00	106
2008-11-26	22:03:00	51
2008-11-26	22:04:00	96
2008-11-26	22:05:00	306
2008-11-26	22:06:00	493
2008-11-26	22:07:00	1044
2008-11-26	22:08:00	746
2008-11-26	22:09:00	843
2008-11-26	22:10:00	731
2008-11-26	22:11:00	482
2008-11-26	22:12:00	578
2008-11-26	22:13:00	460
2008-11-26	22:14:00	644
2008-11-26	22:15:00	529
2008-11-26	22:16:00	894
2008-11-26	22:17:00	658
2008-11-26	22:18:00	398
2008-11-26	22:19:00	359
2008-11-26	22:20:00	369
2008-11-26	22:21:00	30
2008-11-26	22:22:00	101
2008-11-26	22:23:00	198
2008-11-26	22:24:00	47
2008-11-26	22:25:00	0
2008-11-26	22:26:00	86
2008-11-26	22:27:00	0
2008-11-26	22:28:00	0
2008-11-26	22:29:00	0
2008-11-26	22:30:00	0
2008-11-26	22:31:00	51
2008-11-26	22:32:00	0
2008-11-26	22:33:00	0
2008-11-26	22:34:00	111
2008-11-26	22:35:00	0
2008-11-26	22:36:00	0
2008-11-26	22:37:00	0
2008-11-26	22:38:00	65
2008-11-26	22:39:00	47
2008-11-26	22:40:00	75
2008-11-26	22:41:00	25
2008-11-26	22:42:00	0
2008-11-26	22:43:00	0
2008-11-26	22:44:00	178
2008-11-26	22:45:00	117
2008-11-26	22:46:00	0
2008-11-26	22:47:00	0
2008-11-26	22:48:00	0
2008-11-26	22:49:00	0
2008-11-26	22:50:00	0
2008-11-26	22:51:00	0
2008-11-26	22:52:00	0
2008-11-26	22:53:00	0
2008-11-26	22:54:00	0
2008-11-26	22:55:00	0
2008-11-26	22:56:00	0
2008-11-26	22:57:00	17
2008-11-26	22:58:00	91
2008-11-26	22:59:00	117
2008-11-26	23:00:00	0
2008-11-26	23:01:00	0
2008-11-26	23:02:00	0
2008-11-26	23:03:00	0
2008-11-26	23:04:00	0
2008-11-26	23:05:00	0
2008-11-26	23:06:00	0
2008-11-26	23:07:00	0
2008-11-26	23:08:00	0
2008-11-26	23:09:00	185
2008-11-26	23:10:00	141
2008-11-26	23:11:00	86
2008-11-26	23:12:00	0
2008-11-26	23:13:00	0
2008-11-26	23:14:00	0
2008-11-26	23:15:00	0
2008-11-26	23:16:00	0
2008-11-26	23:17:00	42
2008-11-26	23:18:00	55
2008-11-26	23:19:00	0
2008-11-26	23:20:00	0
2008-11-26	23:21:00	4
2008-11-26	23:22:00	4
2008-11-26	23:23:00	0
2008-11-26	23:24:00	0
2008-11-26	23:25:00	0
2008-11-26	23:26:00	0
2008-11-26	23:27:00	0
2008-11-26	23:28:00	60
2008-11-26	23:29:00	0
2008-11-26	23:30:00	0
2008-11-26	23:31:00	0
2008-11-26	23:32:00	0
2008-11-26	23:33:00	0
2008-11-26	23:34:00	0
2008-11-26	23:35:00	0
2008-11-26	23:36:00	0
2008-11-26	23:37:00	0
2008-11-26	23:38:00	0
2008-11-26	23:39:00	30
2008-11-26	23:40:00	0
2008-11-26	23:41:00	0
2008-11-26	23:42:00	0
2008-11-26	23:43:00	0
2008-11-26	23:44:00	0
2008-11-26	23:45:00	0
2008-11-26	23:46:00	0
2008-11-26	23:47:00	4
2008-11-26	23:48:00	0
2008-11-26	23:49:00	0
2008-11-26	23:50:00	0
2008-11-26	23:51:00	0
2008-11-26	23:52:00	0
2008-11-26	23:53:00	0
2008-11-26	23:54:00	0
2008-11-26	23:55:00	0
2008-11-26	23:56:00	0
2008-11-26	23:57:00	0
2008-11-26	23:58:00	0
2008-11-26	23:59:00	0
2008-11-27	00:00:00	13
2008-11-27	00:01:00	281
2008-11-27	00:02:00	1839
2008-11-27	00:03:00	55
2008-11-27	00:04:00	4
2008-11-27	00:05:00	0
2008-11-27	00:06:00	0
2008-11-27	00:07:00	0
2008-11-27	00:08:00	0
2008-11-27	00:09:00	0
2008-11-27	00:10:00	0
2008-11-27	00:11:00	0
2008-11-27	00:12:00	0
2008-11-27	00:13:00	0
2008-11-27	00:14:00	0
2008-11-27	00:15:00	0
2008-11-27	00:16:00	0
2008-11-27	00:17:00	0
2008-11-27	00:18:00	0
2008-11-27	00:19:00	0
2008-11-27	00:20:00	0
2008-11-27	00:21:00	0
2008-11-27	00:22:00	0
2008-11-27	00:23:00	0
2008-11-27	00:24:00	0
2008-11-27	00:25:00	0
2008-11-27	00:26:00	0
2008-11-27	00:27:00	0
2008-11-27	00:28:00	0
2008-11-27	00:29:00	0
2008-11-27	00:30:00	0
2008-11-27	00:31:00	0
2008-11-27	00:32:00	47
2008-11-27	00:33:00	0
2008-11-27	00:34:00	0
2008-11-27	00:35:00	0
2008-11-27	00:36:00	0
2008-11-27	00:37:00	0
2008-11-27	00:38:00	0
2008-11-27	00:39:00	0
2008-11-27	00:40:00	0
2008-11-27	00:41:00	0
2008-11-27	00:42:00	0
2008-11-27	00:43:00	0
2008-11-27	00:44:00	0
2008-11-27	00:45:00	4
2008-11-27	00:46:00	0
2008-11-27	00:47:00	0
2008-11-27	00:48:00	0
2008-11-27	00:49:00	21
2008-11-27	00:50:00	0
2008-11-27	00:51:00	0
2008-11-27	00:52:00	0
2008-11-27	00:53:00	0
2008-11-27	00:54:00	0
2008-11-27	00:55:00	0
2008-11-27	00:56:00	0
2008-11-27	00:57:00	0
2008-11-27	00:58:00	0
2008-11-27	00:59:00	0
2008-11-27	01:00:00	0
2008-11-27	01:01:00	0
2008-11-27	01:02:00	0
2008-11-27	01:03:00	0
2008-11-27	01:04:00	0
2008-11-27	01:05:00	0
2008-11-27	01:06:00	0
2008-11-27	01:07:00	0
2008-11-27	01:08:00	0
2008-11-27	01:09:00	0
2008-11-27	01:10:00	0
2008-11-27	01:11:00	0
2008-11-27	01:12:00	0
2008-11-27	01:13:00	0
2008-11-27	01:14:00	0
2008-11-27	01:15:00	0
2008-11-27	01:16:00	0
2008-11-27	01:17:00	0
2008-11-27	01:18:00	0
2008-11-27	01:19:00	0
2008-11-27	01:20:00	34
2008-11-27	01:21:00	0
2008-11-27	01:22:00	0
2008-11-27	01:23:00	0
2008-11-27	01:24:00	0
2008-11-27	01:25:00	0
2008-11-27	01:26:00	0
2008-11-27	01:27:00	0
2008-11-27	01:28:00	0
2008-11-27	01:29:00	0
2008-11-27	01:30:00	0
2008-11-27	01:31:00	0
2008-11-27	01:32:00	0
2008-11-27	01:33:00	0
2008-11-27	01:34:00	0
2008-11-27	01:35:00	21
2008-11-27	01:36:00	0
2008-11-27	01:37:00	0
2008-11-27	01:38:00	0
2008-11-27	01:39:00	0
2008-11-27	01:40:00	13
2008-11-27	01:41:00	0
2008-11-27	01:42:00	0
2008-11-27	01:43:00	0
2008-11-27	01:44:00	0
2008-11-27	01:45:00	0
2008-11-27	01:46:00	0
2008-11-27	01:47:00	0
2008-11-27	01:48:00	0
2008-11-27	01:49:00	60
2008-11-27	01:50:00	0
2008-11-27	01:51:00	0
2008-11-27	01:52:00	0
2008-11-27	01:53:00	0
2008-11-27	01:54:00	0
2008-11-27	01:55:00	0
2008-11-27	01:56:00	0
2008-11-27	01:57:00	0
2008-11-27	01:58:00	0
2008-11-27	01:59:00	0
2008-11-27	02:00:00	0
2008-11-27	02:01:00	0
2008-11-27	02:02:00	0
2008-11-27	02:03:00	0
2008-11-27	02:04:00	0
2008-11-27	02:05:00	38
2008-11-27	02:06:00	0
2008-11-27	02:07:00	0
2008-11-27	02:08:00	0
2008-11-27	02:09:00	0
2008-11-27	02:10:00	0
2008-11-27	02:11:00	0
2008-11-27	02:12:00	0
2008-11-27	02:13:00	0
2008-11-27	02:14:00	0
2008-11-27	02:15:00	38
2008-11-27	02:16:00	0
2008-11-27	02:17:00	0
2008-11-27	02:18:00	0
2008-11-27	02:19:00	0
2008-11-27	02:20:00	0
2008-11-27	02:21:00	0
2008-11-27	02:22:00	0
2008-11-27	02:23:00	0
2008-11-27	02:24:00	0
2008-11-27	02:25:00	0
2008-11-27	02:26:00	0
2008-11-27	02:27:00	0
2008-11-27	02:28:00	0
2008-11-27	02:29:00	0
2008-11-27	02:30:00	42
2008-11-27	02:31:00	0
2008-11-27	02:32:00	0
2008-11-27	02:33:00	0
2008-11-27	02:34:00	0
2008-11-27	02:35:00	55
2008-11-27	02:36:00	65
2008-11-27	02:37:00	1357
2008-11-27	02:38:00	25
2008-11-27	02:39:00	47
2008-11-27	02:40:00	0
2008-11-27	02:41:00	0
2008-11-27	02:42:00	0
2008-11-27	02:43:00	0
2008-11-27	02:44:00	0
2008-11-27	02:45:00	0
2008-11-27	02:46:00	0
2008-11-27	02:47:00	0
2008-11-27	02:48:00	0
2008-11-27	02:49:00	0
2008-11-27	02:50:00	38
2008-11-27	02:51:00	0
2008-11-27	02:52:00	0
2008-11-27	02:53:00	0
2008-11-27	02:54:00	0
2008-11-27	02:55:00	0
2008-11-27	02:56:00	0
2008-11-27	02:57:00	0
2008-11-27	02:58:00	91
2008-11-27	02:59:00	0
2008-11-27	03:00:00	0
2008-11-27	03:01:00	0
2008-11-27	03:02:00	0
2008-11-27	03:03:00	0
2008-11-27	03:04:00	0
2008-11-27	03:05:00	0
2008-11-27	03:06:00	0
2008-11-27	03:07:00	0
2008-11-27	03:08:00	0
2008-11-27	03:09:00	0
2008-11-27	03:10:00	0
2008-11-27	03:11:00	0
2008-11-27	03:12:00	0
2008-11-27	03:13:00	4
2008-11-27	03:14:00	0
2008-11-27	03:15:00	0
2008-11-27	03:16:00	0
2008-11-27	03:17:00	0
2008-11-27	03:18:00	17
2008-11-27	03:19:00	0
2008-11-27	03:20:00	0
2008-11-27	03:21:00	0
2008-11-27	03:22:00	0
2008-11-27	03:23:00	0
2008-11-27	03:24:00	0
2008-11-27	03:25:00	0
2008-11-27	03:26:00	0
2008-11-27	03:27:00	0
2008-11-27	03:28:00	0
2008-11-27	03:29:00	0
2008-11-27	03:30:00	0
2008-11-27	03:31:00	0
2008-11-27	03:32:00	0
2008-11-27	03:33:00	0
2008-11-27	03:34:00	0
2008-11-27	03:35:00	13
2008-11-27	03:36:00	0
2008-11-27	03:37:00	0
2008-11-27	03:38:00	4
2008-11-27	03:39:00	0
2008-11-27	03:40:00	0
2008-11-27	03:41:00	0
2008-11-27	03:42:00	4
2008-11-27	03:43:00	0
2008-11-27	03:44:00	0
2008-11-27	03:45:00	0
2008-11-27	03:46:00	0
2008-11-27	03:47:00	0
2008-11-27	03:48:00	0
2008-11-27	03:49:00	0
2008-11-27	03:50:00	0
2008-11-27	03:51:00	0
2008-11-27	03:52:00	0
2008-11-27	03:53:00	0
2008-11-27	03:54:00	0
2008-11-27	03:55:00	4
2008-11-27	03:56:00	0
2008-11-27	03:57:00	0
2008-11-27	03:58:00	0
2008-11-27	03:59:00	0
2008-11-27	04:00:00	0
2008-11-27	04:01:00	147
2008-11-27	04:02:00	341
2008-11-27	04:03:00	0
2008-11-27	04:04:00	0
2008-11-27	04:05:00	0
2008-11-27	04:06:00	0
2008-11-27	04:07:00	0
2008-11-27	04:08:00	0
2008-11-27	04:09:00	0
2008-11-27	04:10:00	0
2008-11-27	04:11:00	0
2008-11-27	04:12:00	0
2008-11-27	04:13:00	0
2008-11-27	04:14:00	0
2008-11-27	04:15:00	0
2008-11-27	04:16:00	0
2008-11-27	04:17:00	0
2008-11-27	04:18:00	0
2008-11-27	04:19:00	0
2008-11-27	04:20:00	0
2008-11-27	04:21:00	0
2008-11-27	04:22:00	0
2008-11-27	04:23:00	0
2008-11-27	04:24:00	0
2008-11-27	04:25:00	4
2008-11-27	04:26:00	0
2008-11-27	04:27:00	0
2008-11-27	04:28:00	0
2008-11-27	04:29:00	0
2008-11-27	04:30:00	0
2008-11-27	04:31:00	0
2008-11-27	04:32:00	0
2008-11-27	04:33:00	4
2008-11-27	04:34:00	0
2008-11-27	04:35:00	0
2008-11-27	04:36:00	0
2008-11-27	04:37:00	0
2008-11-27	04:38:00	0
2008-11-27	04:39:00	0
2008-11-27	04:40:00	81
2008-11-27	04:41:00	0
2008-11-27	04:42:00	0
2008-11-27	04:43:00	0
2008-11-27	04:44:00	0
2008-11-27	04:45:00	0
2008-11-27	04:46:00	0
2008-11-27	04:47:00	0
2008-11-27	04:48:00	25
2008-11-27	04:49:00	0
2008-11-27	04:50:00	96
2008-11-27	04:51:00	0
2008-11-27	04:52:00	0
2008-11-27	04:53:00	0
2008-11-27	04:54:00	0
2008-11-27	04:55:00	0
2008-11-27	04:56:00	0
2008-11-27	04:57:00	0
2008-11-27	04:58:00	0
2008-11-27	04:59:00	0
2008-11-27	05:00:00	0
2008-11-27	05:01:00	0
2008-11-27	05:02:00	4
2008-11-27	05:03:00	0
2008-11-27	05:04:00	0
2008-11-27	05:05:00	0
2008-11-27	05:06:00	0
2008-11-27	05:07:00	0
2008-11-27	05:08:00	0
2008-11-27	05:09:00	0
2008-11-27	05:10:00	25
2008-11-27	05:11:00	0
2008-11-27	05:12:00	0
2008-11-27	05:13:00	0
2008-11-27	05:14:00	0
2008-11-27	05:15:00	0
2008-11-27	05:16:00	0
2008-11-27	05:17:00	185
2008-11-27	05:18:00	2079
2008-11-27	05:19:00	4
2008-11-27	05:20:00	0
2008-11-27	05:21:00	0
2008-11-27	05:22:00	0
2008-11-27	05:23:00	0
2008-11-27	05:24:00	0
2008-11-27	05:25:00	0
2008-11-27	05:26:00	0
2008-11-27	05:27:00	0
2008-11-27	05:28:00	0
2008-11-27	05:29:00	0
2008-11-27	05:30:00	0
2008-11-27	05:31:00	0
2008-11-27	05:32:00	0
2008-11-27	05:33:00	0
2008-11-27	05:34:00	70
2008-11-27	05:35:00	34
2008-11-27	05:36:00	47
2008-11-27	05:37:00	0
2008-11-27	05:38:00	0
2008-11-27	05:39:00	0
2008-11-27	05:40:00	0
2008-11-27	05:41:00	0
2008-11-27	05:42:00	0
2008-11-27	05:43:00	0
2008-11-27	05:44:00	0
2008-11-27	05:45:00	0
2008-11-27	05:46:00	0
2008-11-27	05:47:00	0
2008-11-27	05:48:00	0
2008-11-27	05:49:00	0
2008-11-27	05:50:00	0
2008-11-27	05:51:00	0
2008-11-27	05:52:00	0
2008-11-27	05:53:00	0
2008-11-27	05:54:00	0
2008-11-27	05:55:00	0
2008-11-27	05:56:00	0
2008-11-27	05:57:00	0
2008-11-27	05:58:00	0
2008-11-27	05:59:00	0
2008-11-27	06:00:00	0
2008-11-27	06:01:00	0
2008-11-27	06:02:00	0
2008-11-27	06:03:00	0
2008-11-27	06:04:00	0
2008-11-27	06:05:00	0
2008-11-27	06:06:00	0
2008-11-27	06:07:00	0
2008-11-27	06:08:00	0
2008-11-27	06:09:00	0
2008-11-27	06:10:00	0
2008-11-27	06:11:00	0
2008-11-27	06:12:00	0
2008-11-27	06:13:00	0
2008-11-27	06:14:00	0
2008-11-27	06:15:00	0
2008-11-27	06:16:00	0
2008-11-27	06:17:00	0
2008-11-27	06:18:00	0
2008-11-27	06:19:00	0
2008-11-27	06:20:00	0
2008-11-27	06:21:00	55
2008-11-27	06:22:00	70
2008-11-27	06:23:00	8
2008-11-27	06:24:00	0
2008-11-27	06:25:00	0
2008-11-27	06:26:00	21
2008-11-27	06:27:00	70
2008-11-27	06:28:00	65
2008-11-27	06:29:00	164
2008-11-27	06:30:00	0
2008-11-27	06:31:00	0
2008-11-27	06:32:00	1486
2008-11-27	06:33:00	123
2008-11-27	06:34:00	47
2008-11-27	06:35:00	0
2008-11-27	06:36:00	0
2008-11-27	06:37:00	701
2008-11-27	06:38:00	17
2008-11-27	06:39:00	38
2008-11-27	06:40:00	106
2008-11-27	06:41:00	111
2008-11-27	06:42:00	65
2008-11-27	06:43:00	86
2008-11-27	06:44:00	2305
2008-11-27	06:45:00	672
2008-11-27	06:46:00	30
2008-11-27	06:47:00	1106
2008-11-27	06:48:00	715
2008-11-27	06:49:00	967
2008-11-27	06:50:00	591
2008-11-27	06:51:00	178
2008-11-27	06:52:00	418
2008-11-27	06:53:00	493
2008-11-27	06:54:00	205
2008-11-27	06:55:00	281
2008-11-27	06:56:00	1308
2008-11-27	06:57:00	529
2008-11-27	06:58:00	25
2008-11-27	06:59:00	13
2008-11-27	07:00:00	38
2008-11-27	07:01:00	0
2008-11-27	07:02:00	0
2008-11-27	07:03:00	47
2008-11-27	07:04:00	42
2008-11-27	07:05:00	8
2008-11-27	07:06:00	0
2008-11-27	07:07:00	8
2008-11-27	07:08:00	21
2008-11-27	07:09:00	8
2008-11-27	07:10:00	4
2008-11-27	07:11:00	930
2008-11-27	07:12:00	2641
2008-11-27	07:13:00	1005
2008-11-27	07:14:00	234
2008-11-27	07:15:00	398
2008-11-27	07:16:00	272
2008-11-27	07:17:00	341
2008-11-27	07:18:00	359
2008-11-27	07:19:00	541
2008-11-27	07:20:00	471
2008-11-27	07:21:00	617
2008-11-27	07:22:00	793
2008-11-27	07:23:00	141
2008-11-27	07:24:00	34
2008-11-27	07:25:00	359
2008-11-27	07:26:00	34
2008-11-27	07:27:00	25
2008-11-27	07:28:00	4
2008-11-27	07:29:00	159
2008-11-27	07:30:00	418
2008-11-27	07:31:00	505
2008-11-27	07:32:00	65
2008-11-27	07:33:00	226
2008-11-27	07:34:00	0
2008-11-27	07:35:00	13
2008-11-27	07:36:00	0
2008-11-27	07:37:00	0
2008-11-27	07:38:00	4
2008-11-27	07:39:00	2227
2008-11-27	07:40:00	1106
2008-11-27	07:41:00	986
2008-11-27	07:42:00	591
2008-11-27	07:43:00	877
2008-11-27	07:44:00	1776
2008-11-27	07:45:00	672
2008-11-27	07:46:00	930
2008-11-27	07:47:00	631
2008-11-27	07:48:00	449
2008-11-27	07:49:00	198
2008-11-27	07:50:00	314
2008-11-27	07:51:00	123
2008-11-27	07:52:00	86
2008-11-27	07:53:00	34
2008-11-27	07:54:00	101
2008-11-27	07:55:00	65
2008-11-27	07:56:00	96
2008-11-27	07:57:00	135
2008-11-27	07:58:00	38
2008-11-27	07:59:00	106
2008-11-27	08:00:00	38
2008-11-27	08:01:00	4
2008-11-27	08:02:00	47
2008-11-27	08:03:00	4
2008-11-27	08:04:00	8
2008-11-27	08:05:00	0
2008-11-27	08:06:00	4
2008-11-27	08:07:00	81
2008-11-27	08:08:00	91
2008-11-27	08:09:00	111
2008-11-27	08:10:00	2597
2008-11-27	08:11:00	644
2008-11-27	08:12:00	930
2008-11-27	08:13:00	617
2008-11-27	08:14:00	378
2008-11-27	08:15:00	257
2008-11-27	08:16:00	281
2008-11-27	08:17:00	398
2008-11-27	08:18:00	298
2008-11-27	08:19:00	672
2008-11-27	08:20:00	1025
2008-11-27	08:21:00	631
2008-11-27	08:22:00	930
2008-11-27	08:23:00	529
2008-11-27	08:24:00	226
2008-11-27	08:25:00	529
2008-11-27	08:26:00	281
2008-11-27	08:27:00	185
2008-11-27	08:28:00	359
2008-11-27	08:29:00	242
2008-11-27	08:30:00	185
2008-11-27	08:31:00	242
2008-11-27	08:32:00	212
2008-11-27	08:33:00	810
2008-11-27	08:34:00	306
2008-11-27	08:35:00	359
2008-11-27	08:36:00	192
2008-11-27	08:37:00	408
2008-11-27	08:38:00	529
2008-11-27	08:39:00	438
2008-11-27	08:40:00	541
2008-11-27	08:41:00	658
2008-11-27	08:42:00	350
2008-11-27	08:43:00	153
2008-11-27	08:44:00	617
2008-11-27	08:45:00	860
2008-11-27	08:46:00	314
2008-11-27	08:47:00	369
2008-11-27	08:48:00	212
2008-11-27	08:49:00	219
2008-11-27	08:50:00	123
2008-11-27	08:51:00	281
2008-11-27	08:52:00	387
2008-11-27	08:53:00	234
2008-11-27	08:54:00	398
2008-11-27	08:55:00	226
2008-11-27	08:56:00	212
2008-11-27	08:57:00	117
2008-11-27	08:58:00	418
2008-11-27	08:59:00	123
2008-11-27	09:00:00	153
2008-11-27	09:01:00	359
2008-11-27	09:02:00	272
2008-11-27	09:03:00	234
2008-11-27	09:04:00	34
2008-11-27	09:05:00	164
2008-11-27	09:06:00	55
2008-11-27	09:07:00	101
2008-11-27	09:08:00	38
[truncated: 21,051 more rows]

## Sheet: 12.11.08
Actogram, Copy Raw Data, All Days
Identity:	Penny Nicklas
Filename:	E:\Active Research Files\meloxicam titre canine\cases\penny\Penny Nicklas 12.11.08.AWC
Gender:	F
Age:	12
Height:	50.0 cm	19.7 in
Weight:	27.2 kg	60.0 lbs
Start Date:	11-Dec-2008 (Thu)
Start Time:	17:00:00
Interval:	1.00 mins
Date Stamp:	Time Stamp:	Activity Data:	Marker Press:
2008-12-11	00:00:00	0
2008-12-11	00:01:00	0
2008-12-11	00:02:00	0
2008-12-11	00:03:00	0
2008-12-11	00:04:00	0
2008-12-11	00:05:00	0
2008-12-11	00:06:00	0
2008-12-11	00:07:00	0
2008-12-11	00:08:00	0
2008-12-11	00:09:00	0
2008-12-11	00:10:00	0
2008-12-11	00:11:00	0
2008-12-11	00:12:00	0
2008-12-11	00:13:00	0
2008-12-11	00:14:00	0
2008-12-11	00:15:00	0
2008-12-11	00:16:00	0
2008-12-11	00:17:00	0
2008-12-11	00:18:00	0
2008-12-11	00:19:00	0
2008-12-11	00:20:00	0
2008-12-11	00:21:00	0
2008-12-11	00:22:00	0
2008-12-11	00:23:00	0
2008-12-11	00:24:00	0
2008-12-11	00:25:00	0
2008-12-11	00:26:00	0
2008-12-11	00:27:00	0
2008-12-11	00:28:00	0
2008-12-11	00:29:00	0
2008-12-11	00:30:00	0
2008-12-11	00:31:00	0
2008-12-11	00:32:00	0
2008-12-11	00:33:00	0
2008-12-11	00:34:00	0
2008-12-11	00:35:00	0
2008-12-11	00:36:00	0
2008-12-11	00:37:00	0
2008-12-11	00:38:00	0
2008-12-11	00:39:00	0
2008-12-11	00:40:00	0
2008-12-11	00:41:00	0
2008-12-11	00:42:00	0
2008-12-11	00:43:00	0
2008-12-11	00:44:00	0
2008-12-11	00:45:00	0
2008-12-11	00:46:00	0
2008-12-11	00:47:00	0
2008-12-11	00:48:00	0
2008-12-11	00:49:00	0
2008-12-11	00:50:00	0
2008-12-11	00:51:00	0
2008-12-11	00:52:00	0
2008-12-11	00:53:00	0
2008-12-11	00:54:00	0
2008-12-11	00:55:00	0
2008-12-11	00:56:00	0
2008-12-11	00:57:00	0
2008-12-11	00:58:00	0
2008-12-11	00:59:00	0
2008-12-11	01:00:00	0
2008-12-11	01:01:00	0
2008-12-11	01:02:00	0
2008-12-11	01:03:00	0
2008-12-11	01:04:00	0
2008-12-11	01:05:00	0
2008-12-11	01:06:00	0
2008-12-11	01:07:00	0
2008-12-11	01:08:00	0
2008-12-11	01:09:00	0
2008-12-11	01:10:00	0
2008-12-11	01:11:00	0
2008-12-11	01:12:00	0
2008-12-11	01:13:00	0
2008-12-11	01:14:00	0
2008-12-11	01:15:00	0
2008-12-11	01:16:00	0
2008-12-11	01:17:00	0
2008-12-11	01:18:00	0
2008-12-11	01:19:00	0
2008-12-11	01:20:00	0
2008-12-11	01:21:00	0
2008-12-11	01:22:00	0
2008-12-11	01:23:00	0
2008-12-11	01:24:00	0
2008-12-11	01:25:00	0
2008-12-11	01:26:00	0
2008-12-11	01:27:00	0
2008-12-11	01:28:00	0
2008-12-11	01:29:00	0
2008-12-11	01:30:00	0
2008-12-11	01:31:00	0
2008-12-11	01:32:00	0
2008-12-11	01:33:00	0
2008-12-11	01:34:00	0
2008-12-11	01:35:00	0
2008-12-11	01:36:00	0
2008-12-11	01:37:00	0
2008-12-11	01:38:00	0
2008-12-11	01:39:00	0
2008-12-11	01:40:00	0
2008-12-11	01:41:00	0
2008-12-11	01:42:00	0
2008-12-11	01:43:00	0
2008-12-11	01:44:00	0
2008-12-11	01:45:00	0
2008-12-11	01:46:00	0
2008-12-11	01:47:00	0
2008-12-11	01:48:00	0
2008-12-11	01:49:00	0
2008-12-11	01:50:00	0
2008-12-11	01:51:00	0
2008-12-11	01:52:00	0
2008-12-11	01:53:00	0
2008-12-11	01:54:00	0
2008-12-11	01:55:00	0
2008-12-11	01:56:00	0
2008-12-11	01:57:00	0
2008-12-11	01:58:00	0
2008-12-11	01:59:00	0
2008-12-11	02:00:00	0
2008-12-11	02:01:00	0
2008-12-11	02:02:00	0
2008-12-11	02:03:00	0
2008-12-11	02:04:00	0
2008-12-11	02:05:00	0
2008-12-11	02:06:00	0
2008-12-11	02:07:00	0
2008-12-11	02:08:00	0
2008-12-11	02:09:00	0
2008-12-11	02:10:00	0
2008-12-11	02:11:00	0
2008-12-11	02:12:00	0
2008-12-11	02:13:00	0
2008-12-11	02:14:00	0
2008-12-11	02:15:00	0
2008-12-11	02:16:00	0
2008-12-11	02:17:00	0
2008-12-11	02:18:00	0
2008-12-11	02:19:00	0
2008-12-11	02:20:00	0
2008-12-11	02:21:00	0
2008-12-11	02:22:00	0
2008-12-11	02:23:00	0
2008-12-11	02:24:00	0
2008-12-11	02:25:00	0
2008-12-11	02:26:00	0
2008-12-11	02:27:00	0
2008-12-11	02:28:00	0
2008-12-11	02:29:00	0
2008-12-11	02:30:00	0
2008-12-11	02:31:00	0
2008-12-11	02:32:00	0
2008-12-11	02:33:00	0
2008-12-11	02:34:00	0
2008-12-11	02:35:00	0
2008-12-11	02:36:00	0
2008-12-11	02:37:00	0
2008-12-11	02:38:00	0
2008-12-11	02:39:00	0
2008-12-11	02:40:00	0
2008-12-11	02:41:00	0
2008-12-11	02:42:00	0
2008-12-11	02:43:00	0
2008-12-11	02:44:00	0
2008-12-11	02:45:00	0
2008-12-11	02:46:00	0
2008-12-11	02:47:00	0
2008-12-11	02:48:00	0
2008-12-11	02:49:00	0
2008-12-11	02:50:00	0
2008-12-11	02:51:00	0
2008-12-11	02:52:00	0
2008-12-11	02:53:00	0
2008-12-11	02:54:00	0
2008-12-11	02:55:00	0
2008-12-11	02:56:00	0
2008-12-11	02:57:00	0
2008-12-11	02:58:00	0
2008-12-11	02:59:00	0
2008-12-11	03:00:00	0
2008-12-11	03:01:00	0
2008-12-11	03:02:00	0
2008-12-11	03:03:00	0
2008-12-11	03:04:00	0
2008-12-11	03:05:00	0
2008-12-11	03:06:00	0
2008-12-11	03:07:00	0
2008-12-11	03:08:00	0
2008-12-11	03:09:00	0
2008-12-11	03:10:00	0
2008-12-11	03:11:00	0
2008-12-11	03:12:00	0
2008-12-11	03:13:00	0
2008-12-11	03:14:00	0
2008-12-11	03:15:00	0
2008-12-11	03:16:00	0
2008-12-11	03:17:00	0
2008-12-11	03:18:00	0
2008-12-11	03:19:00	0
2008-12-11	03:20:00	0
2008-12-11	03:21:00	0
2008-12-11	03:22:00	0
2008-12-11	03:23:00	0
2008-12-11	03:24:00	0
2008-12-11	03:25:00	0
2008-12-11	03:26:00	0
2008-12-11	03:27:00	0
2008-12-11	03:28:00	0
2008-12-11	03:29:00	0
2008-12-11	03:30:00	0
2008-12-11	03:31:00	0
2008-12-11	03:32:00	0
2008-12-11	03:33:00	0
2008-12-11	03:34:00	0
2008-12-11	03:35:00	0
2008-12-11	03:36:00	0
2008-12-11	03:37:00	0
2008-12-11	03:38:00	0
2008-12-11	03:39:00	0
2008-12-11	03:40:00	0
2008-12-11	03:41:00	0
2008-12-11	03:42:00	0
2008-12-11	03:43:00	0
2008-12-11	03:44:00	0
2008-12-11	03:45:00	0
2008-12-11	03:46:00	0
2008-12-11	03:47:00	0
2008-12-11	03:48:00	0
2008-12-11	03:49:00	0
2008-12-11	03:50:00	0
2008-12-11	03:51:00	0
2008-12-11	03:52:00	0
2008-12-11	03:53:00	0
2008-12-11	03:54:00	0
2008-12-11	03:55:00	0
2008-12-11	03:56:00	0
2008-12-11	03:57:00	0
2008-12-11	03:58:00	0
2008-12-11	03:59:00	0
2008-12-11	04:00:00	0
2008-12-11	04:01:00	0
2008-12-11	04:02:00	0
2008-12-11	04:03:00	0
2008-12-11	04:04:00	0
2008-12-11	04:05:00	0
2008-12-11	04:06:00	0
2008-12-11	04:07:00	0
2008-12-11	04:08:00	0
2008-12-11	04:09:00	0
2008-12-11	04:10:00	0
2008-12-11	04:11:00	0
2008-12-11	04:12:00	0
2008-12-11	04:13:00	0
2008-12-11	04:14:00	0
2008-12-11	04:15:00	0
2008-12-11	04:16:00	0
2008-12-11	04:17:00	0
2008-12-11	04:18:00	0
2008-12-11	04:19:00	0
2008-12-11	04:20:00	0
2008-12-11	04:21:00	0
2008-12-11	04:22:00	0
2008-12-11	04:23:00	0
2008-12-11	04:24:00	0
2008-12-11	04:25:00	0
2008-12-11	04:26:00	0
2008-12-11	04:27:00	0
2008-12-11	04:28:00	0
2008-12-11	04:29:00	0
2008-12-11	04:30:00	0
2008-12-11	04:31:00	0
2008-12-11	04:32:00	0
2008-12-11	04:33:00	0
2008-12-11	04:34:00	0
2008-12-11	04:35:00	0
2008-12-11	04:36:00	0
2008-12-11	04:37:00	0
2008-12-11	04:38:00	0
2008-12-11	04:39:00	0
2008-12-11	04:40:00	0
2008-12-11	04:41:00	0
2008-12-11	04:42:00	0
2008-12-11	04:43:00	0
2008-12-11	04:44:00	0
2008-12-11	04:45:00	0
2008-12-11	04:46:00	0
2008-12-11	04:47:00	0
2008-12-11	04:48:00	0
2008-12-11	04:49:00	0
2008-12-11	04:50:00	0
2008-12-11	04:51:00	0
2008-12-11	04:52:00	0
2008-12-11	04:53:00	0
2008-12-11	04:54:00	0
2008-12-11	04:55:00	0
2008-12-11	04:56:00	0
2008-12-11	04:57:00	0
2008-12-11	04:58:00	0
2008-12-11	04:59:00	0
2008-12-11	05:00:00	0
2008-12-11	05:01:00	0
2008-12-11	05:02:00	0
2008-12-11	05:03:00	0
2008-12-11	05:04:00	0
2008-12-11	05:05:00	0
2008-12-11	05:06:00	0
2008-12-11	05:07:00	0
2008-12-11	05:08:00	0
2008-12-11	05:09:00	0
2008-12-11	05:10:00	0
2008-12-11	05:11:00	0
2008-12-11	05:12:00	0
2008-12-11	05:13:00	0
2008-12-11	05:14:00	0
2008-12-11	05:15:00	0
2008-12-11	05:16:00	0
2008-12-11	05:17:00	0
2008-12-11	05:18:00	0
2008-12-11	05:19:00	0
2008-12-11	05:20:00	0
2008-12-11	05:21:00	0
2008-12-11	05:22:00	0
2008-12-11	05:23:00	0
2008-12-11	05:24:00	0
2008-12-11	05:25:00	0
2008-12-11	05:26:00	0
2008-12-11	05:27:00	0
2008-12-11	05:28:00	0
2008-12-11	05:29:00	0
2008-12-11	05:30:00	0
2008-12-11	05:31:00	0
2008-12-11	05:32:00	0
2008-12-11	05:33:00	0
2008-12-11	05:34:00	0
2008-12-11	05:35:00	0
2008-12-11	05:36:00	0
2008-12-11	05:37:00	0
2008-12-11	05:38:00	0
2008-12-11	05:39:00	0
2008-12-11	05:40:00	0
2008-12-11	05:41:00	0
2008-12-11	05:42:00	0
2008-12-11	05:43:00	0
2008-12-11	05:44:00	0
2008-12-11	05:45:00	0
2008-12-11	05:46:00	0
2008-12-11	05:47:00	0
2008-12-11	05:48:00	0
2008-12-11	05:49:00	0
2008-12-11	05:50:00	0
2008-12-11	05:51:00	0
2008-12-11	05:52:00	0
2008-12-11	05:53:00	0
2008-12-11	05:54:00	0
2008-12-11	05:55:00	0
2008-12-11	05:56:00	0
2008-12-11	05:57:00	0
2008-12-11	05:58:00	0
2008-12-11	05:59:00	0
2008-12-11	06:00:00	0
2008-12-11	06:01:00	0
2008-12-11	06:02:00	0
2008-12-11	06:03:00	0
2008-12-11	06:04:00	0
2008-12-11	06:05:00	0
2008-12-11	06:06:00	0
2008-12-11	06:07:00	0
2008-12-11	06:08:00	0
2008-12-11	06:09:00	0
2008-12-11	06:10:00	0
2008-12-11	06:11:00	0
2008-12-11	06:12:00	0
2008-12-11	06:13:00	0
2008-12-11	06:14:00	0
2008-12-11	06:15:00	0
2008-12-11	06:16:00	0
2008-12-11	06:17:00	0
2008-12-11	06:18:00	0
2008-12-11	06:19:00	0
2008-12-11	06:20:00	0
2008-12-11	06:21:00	0
2008-12-11	06:22:00	0
2008-12-11	06:23:00	0
2008-12-11	06:24:00	0
2008-12-11	06:25:00	0
2008-12-11	06:26:00	0
2008-12-11	06:27:00	0
2008-12-11	06:28:00	0
2008-12-11	06:29:00	0
2008-12-11	06:30:00	0
2008-12-11	06:31:00	0
2008-12-11	06:32:00	0
2008-12-11	06:33:00	0
2008-12-11	06:34:00	0
2008-12-11	06:35:00	0
2008-12-11	06:36:00	0
2008-12-11	06:37:00	0
2008-12-11	06:38:00	0
2008-12-11	06:39:00	0
2008-12-11	06:40:00	0
2008-12-11	06:41:00	0
2008-12-11	06:42:00	0
2008-12-11	06:43:00	0
2008-12-11	06:44:00	0
2008-12-11	06:45:00	0
2008-12-11	06:46:00	0
2008-12-11	06:47:00	0
2008-12-11	06:48:00	0
2008-12-11	06:49:00	0
2008-12-11	06:50:00	0
2008-12-11	06:51:00	0
2008-12-11	06:52:00	0
2008-12-11	06:53:00	0
2008-12-11	06:54:00	0
2008-12-11	06:55:00	0
2008-12-11	06:56:00	0
2008-12-11	06:57:00	0
2008-12-11	06:58:00	0
2008-12-11	06:59:00	0
2008-12-11	07:00:00	0
2008-12-11	07:01:00	0
2008-12-11	07:02:00	0
2008-12-11	07:03:00	0
2008-12-11	07:04:00	0
2008-12-11	07:05:00	0
2008-12-11	07:06:00	0
2008-12-11	07:07:00	0
2008-12-11	07:08:00	0
2008-12-11	07:09:00	0
2008-12-11	07:10:00	0
2008-12-11	07:11:00	0
2008-12-11	07:12:00	0
2008-12-11	07:13:00	0
2008-12-11	07:14:00	0
2008-12-11	07:15:00	0
2008-12-11	07:16:00	0
2008-12-11	07:17:00	0
2008-12-11	07:18:00	0
2008-12-11	07:19:00	0
2008-12-11	07:20:00	0
2008-12-11	07:21:00	0
2008-12-11	07:22:00	0
2008-12-11	07:23:00	0
2008-12-11	07:24:00	0
2008-12-11	07:25:00	0
2008-12-11	07:26:00	0
2008-12-11	07:27:00	0
2008-12-11	07:28:00	0
2008-12-11	07:29:00	0
2008-12-11	07:30:00	0
2008-12-11	07:31:00	0
2008-12-11	07:32:00	0
2008-12-11	07:33:00	0
2008-12-11	07:34:00	0
2008-12-11	07:35:00	0
2008-12-11	07:36:00	0
2008-12-11	07:37:00	0
2008-12-11	07:38:00	0
2008-12-11	07:39:00	0
2008-12-11	07:40:00	0
2008-12-11	07:41:00	0
2008-12-11	07:42:00	0
2008-12-11	07:43:00	0
2008-12-11	07:44:00	0
2008-12-11	07:45:00	0
2008-12-11	07:46:00	0
2008-12-11	07:47:00	0
2008-12-11	07:48:00	0
2008-12-11	07:49:00	0
2008-12-11	07:50:00	0
2008-12-11	07:51:00	0
2008-12-11	07:52:00	0
2008-12-11	07:53:00	0
2008-12-11	07:54:00	0
2008-12-11	07:55:00	0
2008-12-11	07:56:00	0
2008-12-11	07:57:00	0
2008-12-11	07:58:00	0
2008-12-11	07:59:00	0
2008-12-11	08:00:00	0
2008-12-11	08:01:00	0
2008-12-11	08:02:00	0
2008-12-11	08:03:00	0
2008-12-11	08:04:00	0
2008-12-11	08:05:00	0
2008-12-11	08:06:00	0
2008-12-11	08:07:00	0
2008-12-11	08:08:00	0
2008-12-11	08:09:00	0
2008-12-11	08:10:00	0
2008-12-11	08:11:00	0
2008-12-11	08:12:00	0
2008-12-11	08:13:00	0
2008-12-11	08:14:00	0
2008-12-11	08:15:00	0
2008-12-11	08:16:00	0
2008-12-11	08:17:00	0
2008-12-11	08:18:00	0
2008-12-11	08:19:00	0
2008-12-11	08:20:00	0
2008-12-11	08:21:00	0
2008-12-11	08:22:00	0
2008-12-11	08:23:00	0
2008-12-11	08:24:00	0
2008-12-11	08:25:00	0
2008-12-11	08:26:00	0
2008-12-11	08:27:00	0
2008-12-11	08:28:00	0
2008-12-11	08:29:00	0
2008-12-11	08:30:00	0
2008-12-11	08:31:00	0
2008-12-11	08:32:00	0
2008-12-11	08:33:00	0
2008-12-11	08:34:00	0
2008-12-11	08:35:00	0
2008-12-11	08:36:00	0
2008-12-11	08:37:00	0
2008-12-11	08:38:00	0
2008-12-11	08:39:00	0
2008-12-11	08:40:00	0
2008-12-11	08:41:00	0
2008-12-11	08:42:00	0
2008-12-11	08:43:00	0
2008-12-11	08:44:00	0
2008-12-11	08:45:00	0
2008-12-11	08:46:00	0
2008-12-11	08:47:00	0
2008-12-11	08:48:00	0
2008-12-11	08:49:00	0
2008-12-11	08:50:00	0
2008-12-11	08:51:00	0
2008-12-11	08:52:00	0
2008-12-11	08:53:00	0
2008-12-11	08:54:00	0
2008-12-11	08:55:00	0
2008-12-11	08:56:00	0
2008-12-11	08:57:00	0
2008-12-11	08:58:00	0
2008-12-11	08:59:00	0
2008-12-11	09:00:00	0
2008-12-11	09:01:00	0
2008-12-11	09:02:00	0
2008-12-11	09:03:00	0
2008-12-11	09:04:00	0
2008-12-11	09:05:00	0
2008-12-11	09:06:00	0
2008-12-11	09:07:00	0
2008-12-11	09:08:00	0
2008-12-11	09:09:00	0
2008-12-11	09:10:00	0
2008-12-11	09:11:00	0
2008-12-11	09:12:00	0
2008-12-11	09:13:00	0
2008-12-11	09:14:00	0
2008-12-11	09:15:00	0
2008-12-11	09:16:00	0
2008-12-11	09:17:00	0
2008-12-11	09:18:00	0
2008-12-11	09:19:00	0
2008-12-11	09:20:00	0
2008-12-11	09:21:00	0
2008-12-11	09:22:00	0
2008-12-11	09:23:00	0
2008-12-11	09:24:00	0
2008-12-11	09:25:00	0
2008-12-11	09:26:00	0
2008-12-11	09:27:00	0
2008-12-11	09:28:00	0
2008-12-11	09:29:00	0
2008-12-11	09:30:00	0
2008-12-11	09:31:00	0
2008-12-11	09:32:00	0
2008-12-11	09:33:00	0
2008-12-11	09:34:00	0
2008-12-11	09:35:00	0
2008-12-11	09:36:00	0
2008-12-11	09:37:00	0
2008-12-11	09:38:00	0
2008-12-11	09:39:00	0
2008-12-11	09:40:00	0
2008-12-11	09:41:00	0
2008-12-11	09:42:00	0
2008-12-11	09:43:00	0
2008-12-11	09:44:00	0
2008-12-11	09:45:00	0
2008-12-11	09:46:00	0
2008-12-11	09:47:00	0
2008-12-11	09:48:00	0
2008-12-11	09:49:00	0
2008-12-11	09:50:00	0
2008-12-11	09:51:00	0
2008-12-11	09:52:00	0
2008-12-11	09:53:00	0
2008-12-11	09:54:00	0
2008-12-11	09:55:00	0
2008-12-11	09:56:00	0
2008-12-11	09:57:00	0
2008-12-11	09:58:00	0
2008-12-11	09:59:00	0
2008-12-11	10:00:00	0
2008-12-11	10:01:00	0
2008-12-11	10:02:00	0
2008-12-11	10:03:00	0
2008-12-11	10:04:00	0
2008-12-11	10:05:00	0
2008-12-11	10:06:00	0
2008-12-11	10:07:00	0
2008-12-11	10:08:00	0
2008-12-11	10:09:00	0
2008-12-11	10:10:00	0
2008-12-11	10:11:00	0
2008-12-11	10:12:00	0
2008-12-11	10:13:00	0
2008-12-11	10:14:00	0
2008-12-11	10:15:00	0
2008-12-11	10:16:00	0
2008-12-11	10:17:00	0
2008-12-11	10:18:00	0
2008-12-11	10:19:00	0
2008-12-11	10:20:00	0
2008-12-11	10:21:00	0
2008-12-11	10:22:00	0
2008-12-11	10:23:00	0
2008-12-11	10:24:00	0
2008-12-11	10:25:00	0
2008-12-11	10:26:00	0
2008-12-11	10:27:00	0
2008-12-11	10:28:00	0
2008-12-11	10:29:00	0
2008-12-11	10:30:00	0
2008-12-11	10:31:00	0
2008-12-11	10:32:00	0
2008-12-11	10:33:00	0
2008-12-11	10:34:00	0
2008-12-11	10:35:00	0
2008-12-11	10:36:00	0
2008-12-11	10:37:00	0
2008-12-11	10:38:00	0
2008-12-11	10:39:00	0
2008-12-11	10:40:00	0
2008-12-11	10:41:00	0
2008-12-11	10:42:00	0
2008-12-11	10:43:00	0
2008-12-11	10:44:00	0
2008-12-11	10:45:00	0
2008-12-11	10:46:00	0
2008-12-11	10:47:00	0
2008-12-11	10:48:00	0
2008-12-11	10:49:00	0
2008-12-11	10:50:00	0
2008-12-11	10:51:00	0
2008-12-11	10:52:00	0
2008-12-11	10:53:00	0
2008-12-11	10:54:00	0
2008-12-11	10:55:00	0
2008-12-11	10:56:00	0
2008-12-11	10:57:00	0
2008-12-11	10:58:00	0
2008-12-11	10:59:00	0
2008-12-11	11:00:00	0
2008-12-11	11:01:00	0
2008-12-11	11:02:00	0
2008-12-11	11:03:00	0
2008-12-11	11:04:00	0
2008-12-11	11:05:00	0
2008-12-11	11:06:00	0
2008-12-11	11:07:00	0
2008-12-11	11:08:00	0
2008-12-11	11:09:00	0
2008-12-11	11:10:00	0
2008-12-11	11:11:00	0
2008-12-11	11:12:00	0
2008-12-11	11:13:00	0
2008-12-11	11:14:00	0
2008-12-11	11:15:00	0
2008-12-11	11:16:00	0
2008-12-11	11:17:00	0
2008-12-11	11:18:00	0
2008-12-11	11:19:00	0
2008-12-11	11:20:00	0
2008-12-11	11:21:00	0
2008-12-11	11:22:00	0
2008-12-11	11:23:00	0
2008-12-11	11:24:00	0
2008-12-11	11:25:00	0
2008-12-11	11:26:00	0
2008-12-11	11:27:00	0
2008-12-11	11:28:00	0
2008-12-11	11:29:00	0
2008-12-11	11:30:00	0
2008-12-11	11:31:00	0
2008-12-11	11:32:00	0
2008-12-11	11:33:00	0
2008-12-11	11:34:00	0
2008-12-11	11:35:00	0
2008-12-11	11:36:00	0
2008-12-11	11:37:00	0
2008-12-11	11:38:00	0
2008-12-11	11:39:00	0
2008-12-11	11:40:00	0
2008-12-11	11:41:00	0
2008-12-11	11:42:00	0
2008-12-11	11:43:00	0
2008-12-11	11:44:00	0
2008-12-11	11:45:00	0
2008-12-11	11:46:00	0
2008-12-11	11:47:00	0
2008-12-11	11:48:00	0
2008-12-11	11:49:00	0
2008-12-11	11:50:00	0
2008-12-11	11:51:00	0
2008-12-11	11:52:00	0
2008-12-11	11:53:00	0
2008-12-11	11:54:00	0
2008-12-11	11:55:00	0
2008-12-11	11:56:00	0
2008-12-11	11:57:00	0
2008-12-11	11:58:00	0
2008-12-11	11:59:00	0
2008-12-11	12:00:00	0
2008-12-11	12:01:00	0
2008-12-11	12:02:00	0
2008-12-11	12:03:00	0
2008-12-11	12:04:00	0
2008-12-11	12:05:00	0
2008-12-11	12:06:00	0
2008-12-11	12:07:00	0
2008-12-11	12:08:00	0
2008-12-11	12:09:00	0
2008-12-11	12:10:00	0
2008-12-11	12:11:00	0
2008-12-11	12:12:00	0
2008-12-11	12:13:00	0
2008-12-11	12:14:00	0
2008-12-11	12:15:00	0
2008-12-11	12:16:00	0
2008-12-11	12:17:00	0
2008-12-11	12:18:00	0
2008-12-11	12:19:00	0
2008-12-11	12:20:00	0
2008-12-11	12:21:00	0
2008-12-11	12:22:00	0
2008-12-11	12:23:00	0
2008-12-11	12:24:00	0
2008-12-11	12:25:00	0
2008-12-11	12:26:00	0
2008-12-11	12:27:00	0
2008-12-11	12:28:00	0
2008-12-11	12:29:00	0
2008-12-11	12:30:00	0
2008-12-11	12:31:00	0
2008-12-11	12:32:00	0
2008-12-11	12:33:00	0
2008-12-11	12:34:00	0
2008-12-11	12:35:00	0
2008-12-11	12:36:00	0
2008-12-11	12:37:00	0
2008-12-11	12:38:00	0
2008-12-11	12:39:00	0
2008-12-11	12:40:00	0
2008-12-11	12:41:00	0
2008-12-11	12:42:00	0
2008-12-11	12:43:00	0
2008-12-11	12:44:00	0
2008-12-11	12:45:00	0
2008-12-11	12:46:00	0
2008-12-11	12:47:00	0
2008-12-11	12:48:00	0
2008-12-11	12:49:00	0
2008-12-11	12:50:00	0
2008-12-11	12:51:00	0
2008-12-11	12:52:00	0
2008-12-11	12:53:00	0
2008-12-11	12:54:00	0
2008-12-11	12:55:00	0
2008-12-11	12:56:00	0
2008-12-11	12:57:00	0
2008-12-11	12:58:00	0
2008-12-11	12:59:00	0
2008-12-11	13:00:00	0
2008-12-11	13:01:00	0
2008-12-11	13:02:00	0
2008-12-11	13:03:00	0
2008-12-11	13:04:00	0
2008-12-11	13:05:00	0
2008-12-11	13:06:00	0
2008-12-11	13:07:00	0
2008-12-11	13:08:00	0
2008-12-11	13:09:00	0
2008-12-11	13:10:00	0
2008-12-11	13:11:00	0
2008-12-11	13:12:00	0
2008-12-11	13:13:00	0
2008-12-11	13:14:00	0
2008-12-11	13:15:00	0
2008-12-11	13:16:00	0
2008-12-11	13:17:00	0
2008-12-11	13:18:00	0
2008-12-11	13:19:00	0
2008-12-11	13:20:00	0
2008-12-11	13:21:00	0
2008-12-11	13:22:00	0
2008-12-11	13:23:00	0
2008-12-11	13:24:00	0
2008-12-11	13:25:00	0
2008-12-11	13:26:00	0
2008-12-11	13:27:00	0
2008-12-11	13:28:00	0
2008-12-11	13:29:00	0
2008-12-11	13:30:00	0
2008-12-11	13:31:00	0
2008-12-11	13:32:00	0
2008-12-11	13:33:00	0
2008-12-11	13:34:00	0
2008-12-11	13:35:00	0
2008-12-11	13:36:00	0
2008-12-11	13:37:00	0
2008-12-11	13:38:00	0
2008-12-11	13:39:00	0
2008-12-11	13:40:00	0
2008-12-11	13:41:00	0
2008-12-11	13:42:00	0
2008-12-11	13:43:00	0
2008-12-11	13:44:00	0
2008-12-11	13:45:00	0
2008-12-11	13:46:00	0
2008-12-11	13:47:00	0
2008-12-11	13:48:00	0
2008-12-11	13:49:00	0
2008-12-11	13:50:00	0
2008-12-11	13:51:00	0
2008-12-11	13:52:00	0
2008-12-11	13:53:00	0
2008-12-11	13:54:00	0
2008-12-11	13:55:00	0
2008-12-11	13:56:00	0
2008-12-11	13:57:00	0
2008-12-11	13:58:00	0
2008-12-11	13:59:00	0
2008-12-11	14:00:00	0
2008-12-11	14:01:00	0
2008-12-11	14:02:00	0
2008-12-11	14:03:00	0
2008-12-11	14:04:00	0
2008-12-11	14:05:00	0
2008-12-11	14:06:00	0
2008-12-11	14:07:00	0
2008-12-11	14:08:00	0
2008-12-11	14:09:00	0
2008-12-11	14:10:00	0
2008-12-11	14:11:00	0
2008-12-11	14:12:00	0
2008-12-11	14:13:00	0
2008-12-11	14:14:00	0
2008-12-11	14:15:00	0
2008-12-11	14:16:00	0
2008-12-11	14:17:00	0
2008-12-11	14:18:00	0
2008-12-11	14:19:00	0
2008-12-11	14:20:00	0
2008-12-11	14:21:00	0
2008-12-11	14:22:00	0
2008-12-11	14:23:00	0
2008-12-11	14:24:00	0
2008-12-11	14:25:00	0
2008-12-11	14:26:00	0
2008-12-11	14:27:00	0
2008-12-11	14:28:00	0
2008-12-11	14:29:00	0
2008-12-11	14:30:00	0
2008-12-11	14:31:00	0
2008-12-11	14:32:00	0
2008-12-11	14:33:00	0
2008-12-11	14:34:00	0
2008-12-11	14:35:00	0
2008-12-11	14:36:00	0
2008-12-11	14:37:00	0
2008-12-11	14:38:00	0
2008-12-11	14:39:00	0
2008-12-11	14:40:00	0
2008-12-11	14:41:00	0
2008-12-11	14:42:00	0
2008-12-11	14:43:00	0
2008-12-11	14:44:00	0
2008-12-11	14:45:00	0
2008-12-11	14:46:00	0
2008-12-11	14:47:00	0
2008-12-11	14:48:00	0
2008-12-11	14:49:00	0
2008-12-11	14:50:00	0
2008-12-11	14:51:00	0
2008-12-11	14:52:00	0
2008-12-11	14:53:00	0
2008-12-11	14:54:00	0
2008-12-11	14:55:00	0
2008-12-11	14:56:00	0
2008-12-11	14:57:00	0
2008-12-11	14:58:00	0
2008-12-11	14:59:00	0
2008-12-11	15:00:00	0
2008-12-11	15:01:00	0
2008-12-11	15:02:00	0
2008-12-11	15:03:00	0
2008-12-11	15:04:00	0
2008-12-11	15:05:00	0
2008-12-11	15:06:00	0
2008-12-11	15:07:00	0
2008-12-11	15:08:00	0
2008-12-11	15:09:00	0
2008-12-11	15:10:00	0
2008-12-11	15:11:00	0
2008-12-11	15:12:00	0
2008-12-11	15:13:00	0
2008-12-11	15:14:00	0
2008-12-11	15:15:00	0
2008-12-11	15:16:00	0
2008-12-11	15:17:00	0
2008-12-11	15:18:00	0
2008-12-11	15:19:00	0
2008-12-11	15:20:00	0
2008-12-11	15:21:00	0
2008-12-11	15:22:00	0
2008-12-11	15:23:00	0
2008-12-11	15:24:00	0
2008-12-11	15:25:00	0
2008-12-11	15:26:00	0
2008-12-11	15:27:00	0
2008-12-11	15:28:00	0
2008-12-11	15:29:00	0
2008-12-11	15:30:00	0
2008-12-11	15:31:00	0
2008-12-11	15:32:00	0
2008-12-11	15:33:00	0
2008-12-11	15:34:00	0
2008-12-11	15:35:00	0
2008-12-11	15:36:00	0
2008-12-11	15:37:00	0
2008-12-11	15:38:00	0
2008-12-11	15:39:00	0
2008-12-11	15:40:00	0
2008-12-11	15:41:00	0
2008-12-11	15:42:00	0
2008-12-11	15:43:00	0
2008-12-11	15:44:00	0
2008-12-11	15:45:00	0
2008-12-11	15:46:00	0
2008-12-11	15:47:00	0
2008-12-11	15:48:00	0
2008-12-11	15:49:00	0
2008-12-11	15:50:00	0
2008-12-11	15:51:00	0
2008-12-11	15:52:00	0
2008-12-11	15:53:00	0
2008-12-11	15:54:00	0
2008-12-11	15:55:00	0
2008-12-11	15:56:00	0
2008-12-11	15:57:00	0
2008-12-11	15:58:00	0
2008-12-11	15:59:00	0
2008-12-11	16:00:00	0
2008-12-11	16:01:00	0
2008-12-11	16:02:00	0
2008-12-11	16:03:00	0
2008-12-11	16:04:00	0
2008-12-11	16:05:00	0
2008-12-11	16:06:00	0
2008-12-11	16:07:00	0
2008-12-11	16:08:00	0
2008-12-11	16:09:00	0
2008-12-11	16:10:00	0
2008-12-11	16:11:00	0
2008-12-11	16:12:00	0
2008-12-11	16:13:00	0
2008-12-11	16:14:00	0
2008-12-11	16:15:00	0
2008-12-11	16:16:00	0
2008-12-11	16:17:00	0
2008-12-11	16:18:00	0
2008-12-11	16:19:00	0
2008-12-11	16:20:00	0
2008-12-11	16:21:00	0
2008-12-11	16:22:00	0
2008-12-11	16:23:00	0
2008-12-11	16:24:00	0
2008-12-11	16:25:00	0
2008-12-11	16:26:00	0
2008-12-11	16:27:00	0
2008-12-11	16:28:00	0
2008-12-11	16:29:00	0
2008-12-11	16:30:00	0
2008-12-11	16:31:00	0
2008-12-11	16:32:00	0
2008-12-11	16:33:00	0
2008-12-11	16:34:00	0
2008-12-11	16:35:00	0
2008-12-11	16:36:00	0
2008-12-11	16:37:00	0
2008-12-11	16:38:00	0
2008-12-11	16:39:00	0
2008-12-11	16:40:00	0
2008-12-11	16:41:00	0
2008-12-11	16:42:00	0
2008-12-11	16:43:00	0
2008-12-11	16:44:00	0
2008-12-11	16:45:00	0
2008-12-11	16:46:00	0
2008-12-11	16:47:00	0
2008-12-11	16:48:00	0
2008-12-11	16:49:00	0
2008-12-11	16:50:00	0
2008-12-11	16:51:00	0
2008-12-11	16:52:00	0
2008-12-11	16:53:00	0
2008-12-11	16:54:00	0
2008-12-11	16:55:00	0
2008-12-11	16:56:00	0
2008-12-11	16:57:00	0
2008-12-11	16:58:00	0
2008-12-11	16:59:00	0
2008-12-11	17:00:00	60
2008-12-11	17:01:00	212
2008-12-11	17:02:00	8
2008-12-11	17:03:00	17
2008-12-11	17:04:00	159
2008-12-11	17:05:00	30
2008-12-11	17:06:00	51
2008-12-11	17:07:00	34
2008-12-11	17:08:00	30
2008-12-11	17:09:00	34
2008-12-11	17:10:00	30
2008-12-11	17:11:00	8
2008-12-11	17:12:00	70
2008-12-11	17:13:00	81
2008-12-11	17:14:00	0
2008-12-11	17:15:00	117
2008-12-11	17:16:00	153
2008-12-11	17:17:00	70
2008-12-11	17:18:00	553
2008-12-11	17:19:00	350
2008-12-11	17:20:00	249
2008-12-11	17:21:00	408
2008-12-11	17:22:00	529
2008-12-11	17:23:00	387
2008-12-11	17:24:00	96
2008-12-11	17:25:00	387
2008-12-11	17:26:00	460
2008-12-11	17:27:00	505
2008-12-11	17:28:00	2826
2008-12-11	17:29:00	2345
2008-12-11	17:30:00	1596
2008-12-11	17:31:00	1540
2008-12-11	17:32:00	529
2008-12-11	17:33:00	257
2008-12-11	17:34:00	212
2008-12-11	17:35:00	418
2008-12-11	17:36:00	60
2008-12-11	17:37:00	4
2008-12-11	17:38:00	17
2008-12-11	17:39:00	38
2008-12-11	17:40:00	51
2008-12-11	17:41:00	529
2008-12-11	17:42:00	147
2008-12-11	17:43:00	91
2008-12-11	17:44:00	171
2008-12-11	17:45:00	135
2008-12-11	17:46:00	159
2008-12-11	17:47:00	298
2008-12-11	17:48:00	234
2008-12-11	17:49:00	178
2008-12-11	17:50:00	418
2008-12-11	17:51:00	289
2008-12-11	17:52:00	249
2008-12-11	17:53:00	164
2008-12-11	17:54:00	171
2008-12-11	17:55:00	264
2008-12-11	17:56:00	135
2008-12-11	17:57:00	192
2008-12-11	17:58:00	289
2008-12-11	17:59:00	331
2008-12-11	18:00:00	185
2008-12-11	18:01:00	111
2008-12-11	18:02:00	65
2008-12-11	18:03:00	0
2008-12-11	18:04:00	106
2008-12-11	18:05:00	91
2008-12-11	18:06:00	38
2008-12-11	18:07:00	96
2008-12-11	18:08:00	101
2008-12-11	18:09:00	159
2008-12-11	18:10:00	135
2008-12-11	18:11:00	264
2008-12-11	18:12:00	135
2008-12-11	18:13:00	123
2008-12-11	18:14:00	226
2008-12-11	18:15:00	141
2008-12-11	18:16:00	249
2008-12-11	18:17:00	264
2008-12-11	18:18:00	529
2008-12-11	18:19:00	2972
2008-12-11	18:20:00	1106
2008-12-11	18:21:00	1460
2008-12-11	18:22:00	1625
2008-12-11	18:23:00	1044
2008-12-11	18:24:00	967
2008-12-11	18:25:00	761
2008-12-11	18:26:00	793
2008-12-11	18:27:00	658
2008-12-11	18:28:00	1005
2008-12-11	18:29:00	793
2008-12-11	18:30:00	323
2008-12-11	18:31:00	135
2008-12-11	18:32:00	178
2008-12-11	18:33:00	135
2008-12-11	18:34:00	70
2008-12-11	18:35:00	4
2008-12-11	18:36:00	13
2008-12-11	18:37:00	42
2008-12-11	18:38:00	13
2008-12-11	18:39:00	13
2008-12-11	18:40:00	25
2008-12-11	18:41:00	21
2008-12-11	18:42:00	55
2008-12-11	18:43:00	418
2008-12-11	18:44:00	912
2008-12-11	18:45:00	272
2008-12-11	18:46:00	341
2008-12-11	18:47:00	644
2008-12-11	18:48:00	810
2008-12-11	18:49:00	761
2008-12-11	18:50:00	777
2008-12-11	18:51:00	96
2008-12-11	18:52:00	323
2008-12-11	18:53:00	141
2008-12-11	18:54:00	658
2008-12-11	18:55:00	644
2008-12-11	18:56:00	331
2008-12-11	18:57:00	553
2008-12-11	18:58:00	1357
2008-12-11	18:59:00	517
2008-12-11	19:00:00	219
2008-12-11	19:01:00	604
2008-12-11	19:02:00	219
2008-12-11	19:03:00	591
2008-12-11	19:04:00	505
2008-12-11	19:05:00	777
2008-12-11	19:06:00	687
2008-12-11	19:07:00	147
2008-12-11	19:08:00	591
2008-12-11	19:09:00	746
2008-12-11	19:10:00	185
2008-12-11	19:11:00	30
2008-12-11	19:12:00	60
2008-12-11	19:13:00	38
2008-12-11	19:14:00	38
2008-12-11	19:15:00	212
2008-12-11	19:16:00	249
2008-12-11	19:17:00	257
2008-12-11	19:18:00	205
2008-12-11	19:19:00	460
2008-12-11	19:20:00	86
2008-12-11	19:21:00	21
2008-12-11	19:22:00	51
2008-12-11	19:23:00	75
2008-12-11	19:24:00	21
2008-12-11	19:25:00	60
2008-12-11	19:26:00	47
2008-12-11	19:27:00	0
2008-12-11	19:28:00	0
2008-12-11	19:29:00	65
2008-12-11	19:30:00	242
2008-12-11	19:31:00	21
2008-12-11	19:32:00	47
2008-12-11	19:33:00	60
2008-12-11	19:34:00	65
2008-12-11	19:35:00	617
2008-12-11	19:36:00	13
2008-12-11	19:37:00	47
2008-12-11	19:38:00	38
2008-12-11	19:39:00	30
2008-12-11	19:40:00	192
2008-12-11	19:41:00	38
2008-12-11	19:42:00	117
2008-12-11	19:43:00	350
2008-12-11	19:44:00	60
2008-12-11	19:45:00	70
2008-12-11	19:46:00	38
2008-12-11	19:47:00	1215
2008-12-11	19:48:00	517
2008-12-11	19:49:00	912
2008-12-11	19:50:00	591
2008-12-11	19:51:00	731
2008-12-11	19:52:00	541
2008-12-11	19:53:00	617
2008-12-11	19:54:00	591
2008-12-11	19:55:00	65
2008-12-11	19:56:00	13
2008-12-11	19:57:00	42
2008-12-11	19:58:00	42
2008-12-11	19:59:00	135
2008-12-11	20:00:00	21
2008-12-11	20:01:00	894
2008-12-11	20:02:00	826
2008-12-11	20:03:00	777
2008-12-11	20:04:00	428
2008-12-11	20:05:00	51
2008-12-11	20:06:00	0
2008-12-11	20:07:00	0
2008-12-11	20:08:00	17
2008-12-11	20:09:00	0
2008-12-11	20:10:00	0
2008-12-11	20:11:00	0
2008-12-11	20:12:00	38
2008-12-11	20:13:00	8
2008-12-11	20:14:00	42
2008-12-11	20:15:00	25
2008-12-11	20:16:00	387
2008-12-11	20:17:00	25
2008-12-11	20:18:00	21
2008-12-11	20:19:00	147
2008-12-11	20:20:00	25
2008-12-11	20:21:00	51
2008-12-11	20:22:00	117
2008-12-11	20:23:00	226
2008-12-11	20:24:00	178
2008-12-11	20:25:00	8
2008-12-11	20:26:00	4
2008-12-11	20:27:00	34
2008-12-11	20:28:00	101
2008-12-11	20:29:00	205
2008-12-11	20:30:00	226
2008-12-11	20:31:00	219
2008-12-11	20:32:00	91
2008-12-11	20:33:00	192
2008-12-11	20:34:00	701
2008-12-11	20:35:00	826
2008-12-11	20:36:00	565
2008-12-11	20:37:00	135
2008-12-11	20:38:00	135
2008-12-11	20:39:00	192
2008-12-11	20:40:00	234
2008-12-11	20:41:00	25
2008-12-11	20:42:00	438
2008-12-11	20:43:00	553
2008-12-11	20:44:00	529
2008-12-11	20:45:00	672
2008-12-11	20:46:00	398
2008-12-11	20:47:00	460
2008-12-11	20:48:00	298
2008-12-11	20:49:00	672
2008-12-11	20:50:00	541
2008-12-11	20:51:00	369
2008-12-11	20:52:00	672
2008-12-11	20:53:00	129
2008-12-11	20:54:00	42
2008-12-11	20:55:00	0
2008-12-11	20:56:00	0
2008-12-11	20:57:00	0
2008-12-11	20:58:00	0
2008-12-11	20:59:00	0
2008-12-11	21:00:00	164
2008-12-11	21:01:00	1654
2008-12-11	21:02:00	826
2008-12-11	21:03:00	8
2008-12-11	21:04:00	0
2008-12-11	21:05:00	0
2008-12-11	21:06:00	0
2008-12-11	21:07:00	106
2008-12-11	21:08:00	0
2008-12-11	21:09:00	0
2008-12-11	21:10:00	0
2008-12-11	21:11:00	0
2008-12-11	21:12:00	0
2008-12-11	21:13:00	0
2008-12-11	21:14:00	0
2008-12-11	21:15:00	0
2008-12-11	21:16:00	0
2008-12-11	21:17:00	0
2008-12-11	21:18:00	0
2008-12-11	21:19:00	0
2008-12-11	21:20:00	0
2008-12-11	21:21:00	0
2008-12-11	21:22:00	0
2008-12-11	21:23:00	0
2008-12-11	21:24:00	0
2008-12-11	21:25:00	0
2008-12-11	21:26:00	0
2008-12-11	21:27:00	0
2008-12-11	21:28:00	0
2008-12-11	21:29:00	0
2008-12-11	21:30:00	0
2008-12-11	21:31:00	0
2008-12-11	21:32:00	0
2008-12-11	21:33:00	0
2008-12-11	21:34:00	0
2008-12-11	21:35:00	0
2008-12-11	21:36:00	0
2008-12-11	21:37:00	0
2008-12-11	21:38:00	0
2008-12-11	21:39:00	42
2008-12-11	21:40:00	0
2008-12-11	21:41:00	0
2008-12-11	21:42:00	0
2008-12-11	21:43:00	0
2008-12-11	21:44:00	0
2008-12-11	21:45:00	0
2008-12-11	21:46:00	47
2008-12-11	21:47:00	369
2008-12-11	21:48:00	387
2008-12-11	21:49:00	482
2008-12-11	21:50:00	0
2008-12-11	21:51:00	51
2008-12-11	21:52:00	0
2008-12-11	21:53:00	8
2008-12-11	21:54:00	0
2008-12-11	21:55:00	0
2008-12-11	21:56:00	0
2008-12-11	21:57:00	0
2008-12-11	21:58:00	0
2008-12-11	21:59:00	0
2008-12-11	22:00:00	0
2008-12-11	22:01:00	0
2008-12-11	22:02:00	0
2008-12-11	22:03:00	0
2008-12-11	22:04:00	0
2008-12-11	22:05:00	0
2008-12-11	22:06:00	0
2008-12-11	22:07:00	0
2008-12-11	22:08:00	0
2008-12-11	22:09:00	141
2008-12-11	22:10:00	101
2008-12-11	22:11:00	4
2008-12-11	22:12:00	42
2008-12-11	22:13:00	0
2008-12-11	22:14:00	0
2008-12-11	22:15:00	0
2008-12-11	22:16:00	0
2008-12-11	22:17:00	0
2008-12-11	22:18:00	0
2008-12-11	22:19:00	0
2008-12-11	22:20:00	13
2008-12-11	22:21:00	0
2008-12-11	22:22:00	0
2008-12-11	22:23:00	0
2008-12-11	22:24:00	0
2008-12-11	22:25:00	0
2008-12-11	22:26:00	0
2008-12-11	22:27:00	0
2008-12-11	22:28:00	0
2008-12-11	22:29:00	0
2008-12-11	22:30:00	0
2008-12-11	22:31:00	0
2008-12-11	22:32:00	0
2008-12-11	22:33:00	55
2008-12-11	22:34:00	0
2008-12-11	22:35:00	0
2008-12-11	22:36:00	0
2008-12-11	22:37:00	0
2008-12-11	22:38:00	8
2008-12-11	22:39:00	75
2008-12-11	22:40:00	314
2008-12-11	22:41:00	644
2008-12-11	22:42:00	21
2008-12-11	22:43:00	810
2008-12-11	22:44:00	4
2008-12-11	22:45:00	0
2008-12-11	22:46:00	0
2008-12-11	22:47:00	0
2008-12-11	22:48:00	0
2008-12-11	22:49:00	0
2008-12-11	22:50:00	0
2008-12-11	22:51:00	0
2008-12-11	22:52:00	0
2008-12-11	22:53:00	0
2008-12-11	22:54:00	0
2008-12-11	22:55:00	0
2008-12-11	22:56:00	0
2008-12-11	22:57:00	0
2008-12-11	22:58:00	0
2008-12-11	22:59:00	0
2008-12-11	23:00:00	0
2008-12-11	23:01:00	0
2008-12-11	23:02:00	0
2008-12-11	23:03:00	0
2008-12-11	23:04:00	0
2008-12-11	23:05:00	0
2008-12-11	23:06:00	0
2008-12-11	23:07:00	0
2008-12-11	23:08:00	0
2008-12-11	23:09:00	0
2008-12-11	23:10:00	0
2008-12-11	23:11:00	0
2008-12-11	23:12:00	0
2008-12-11	23:13:00	0
2008-12-11	23:14:00	0
2008-12-11	23:15:00	0
2008-12-11	23:16:00	0
2008-12-11	23:17:00	0
2008-12-11	23:18:00	0
2008-12-11	23:19:00	0
2008-12-11	23:20:00	47
2008-12-11	23:21:00	192
2008-12-11	23:22:00	5920
2008-12-11	23:23:00	3125
2008-12-11	23:24:00	30
2008-12-11	23:25:00	0
2008-12-11	23:26:00	0
2008-12-11	23:27:00	129
2008-12-11	23:28:00	4
2008-12-11	23:29:00	0
2008-12-11	23:30:00	13
2008-12-11	23:31:00	0
2008-12-11	23:32:00	0
2008-12-11	23:33:00	0
2008-12-11	23:34:00	42
2008-12-11	23:35:00	0
2008-12-11	23:36:00	0
2008-12-11	23:37:00	0
2008-12-11	23:38:00	0
2008-12-11	23:39:00	0
2008-12-11	23:40:00	0
2008-12-11	23:41:00	0
2008-12-11	23:42:00	0
2008-12-11	23:43:00	0
2008-12-11	23:44:00	0
2008-12-11	23:45:00	0
2008-12-11	23:46:00	0
2008-12-11	23:47:00	0
2008-12-11	23:48:00	0
2008-12-11	23:49:00	91
2008-12-11	23:50:00	13
2008-12-11	23:51:00	8
2008-12-11	23:52:00	0
2008-12-11	23:53:00	0
2008-12-11	23:54:00	4
2008-12-11	23:55:00	106
2008-12-11	23:56:00	0
2008-12-11	23:57:00	0
2008-12-11	23:58:00	0
2008-12-11	23:59:00	0
2008-12-12	00:00:00	0
2008-12-12	00:01:00	0
2008-12-12	00:02:00	42
2008-12-12	00:03:00	0
2008-12-12	00:04:00	38
2008-12-12	00:05:00	0
2008-12-12	00:06:00	0
2008-12-12	00:07:00	70
2008-12-12	00:08:00	0
2008-12-12	00:09:00	0
2008-12-12	00:10:00	0
2008-12-12	00:11:00	0
2008-12-12	00:12:00	0
2008-12-12	00:13:00	0
2008-12-12	00:14:00	0
2008-12-12	00:15:00	0
2008-12-12	00:16:00	30
2008-12-12	00:17:00	0
2008-12-12	00:18:00	0
2008-12-12	00:19:00	0
2008-12-12	00:20:00	0
2008-12-12	00:21:00	0
2008-12-12	00:22:00	111
2008-12-12	00:23:00	198
2008-12-12	00:24:00	60
2008-12-12	00:25:00	30
2008-12-12	00:26:00	0
2008-12-12	00:27:00	0
2008-12-12	00:28:00	0
2008-12-12	00:29:00	0
2008-12-12	00:30:00	0
2008-12-12	00:31:00	0
2008-12-12	00:32:00	0
2008-12-12	00:33:00	0
2008-12-12	00:34:00	0
2008-12-12	00:35:00	0
2008-12-12	00:36:00	0
2008-12-12	00:37:00	30
2008-12-12	00:38:00	75
2008-12-12	00:39:00	75
2008-12-12	00:40:00	47
2008-12-12	00:41:00	761
2008-12-12	00:42:00	34
2008-12-12	00:43:00	4
2008-12-12	00:44:00	306
2008-12-12	00:45:00	13
2008-12-12	00:46:00	21
2008-12-12	00:47:00	0
2008-12-12	00:48:00	0
2008-12-12	00:49:00	38
2008-12-12	00:50:00	0
2008-12-12	00:51:00	0
2008-12-12	00:52:00	0
2008-12-12	00:53:00	0
2008-12-12	00:54:00	0
2008-12-12	00:55:00	0
2008-12-12	00:56:00	0
2008-12-12	00:57:00	0
2008-12-12	00:58:00	0
2008-12-12	00:59:00	0
2008-12-12	01:00:00	0
2008-12-12	01:01:00	0
2008-12-12	01:02:00	86
2008-12-12	01:03:00	0
2008-12-12	01:04:00	0
2008-12-12	01:05:00	0
2008-12-12	01:06:00	0
2008-12-12	01:07:00	0
2008-12-12	01:08:00	0
2008-12-12	01:09:00	0
2008-12-12	01:10:00	0
2008-12-12	01:11:00	0
2008-12-12	01:12:00	0
2008-12-12	01:13:00	0
2008-12-12	01:14:00	0
2008-12-12	01:15:00	0
2008-12-12	01:16:00	0
2008-12-12	01:17:00	0
2008-12-12	01:18:00	0
2008-12-12	01:19:00	0
2008-12-12	01:20:00	0
2008-12-12	01:21:00	0
2008-12-12	01:22:00	0
2008-12-12	01:23:00	0
2008-12-12	01:24:00	0
2008-12-12	01:25:00	0
2008-12-12	01:26:00	0
2008-12-12	01:27:00	0
2008-12-12	01:28:00	604
2008-12-12	01:29:00	359
2008-12-12	01:30:00	21
2008-12-12	01:31:00	0
2008-12-12	01:32:00	13
2008-12-12	01:33:00	141
2008-12-12	01:34:00	0
2008-12-12	01:35:00	0
2008-12-12	01:36:00	0
2008-12-12	01:37:00	0
2008-12-12	01:38:00	0
2008-12-12	01:39:00	0
2008-12-12	01:40:00	0
2008-12-12	01:41:00	0
2008-12-12	01:42:00	0
2008-12-12	01:43:00	0
2008-12-12	01:44:00	0
2008-12-12	01:45:00	0
2008-12-12	01:46:00	0
2008-12-12	01:47:00	0
2008-12-12	01:48:00	0
2008-12-12	01:49:00	0
2008-12-12	01:50:00	0
2008-12-12	01:51:00	0
2008-12-12	01:52:00	0
2008-12-12	01:53:00	0
2008-12-12	01:54:00	0
2008-12-12	01:55:00	0
2008-12-12	01:56:00	0
2008-12-12	01:57:00	0
2008-12-12	01:58:00	4
2008-12-12	01:59:00	4
2008-12-12	02:00:00	0
2008-12-12	02:01:00	4
2008-12-12	02:02:00	0
2008-12-12	02:03:00	0
2008-12-12	02:04:00	0
2008-12-12	02:05:00	0
2008-12-12	02:06:00	0
2008-12-12	02:07:00	0
2008-12-12	02:08:00	0
2008-12-12	02:09:00	141
2008-12-12	02:10:00	0
2008-12-12	02:11:00	0
2008-12-12	02:12:00	0
2008-12-12	02:13:00	0
2008-12-12	02:14:00	65
2008-12-12	02:15:00	0
2008-12-12	02:16:00	81
2008-12-12	02:17:00	0
2008-12-12	02:18:00	0
2008-12-12	02:19:00	0
2008-12-12	02:20:00	0
2008-12-12	02:21:00	8
2008-12-12	02:22:00	21
2008-12-12	02:23:00	0
2008-12-12	02:24:00	0
2008-12-12	02:25:00	0
2008-12-12	02:26:00	0
2008-12-12	02:27:00	81
2008-12-12	02:28:00	0
2008-12-12	02:29:00	0
2008-12-12	02:30:00	0
2008-12-12	02:31:00	0
2008-12-12	02:32:00	0
2008-12-12	02:33:00	0
2008-12-12	02:34:00	0
2008-12-12	02:35:00	0
2008-12-12	02:36:00	0
2008-12-12	02:37:00	0
2008-12-12	02:38:00	0
2008-12-12	02:39:00	0
2008-12-12	02:40:00	0
2008-12-12	02:41:00	0
2008-12-12	02:42:00	0
2008-12-12	02:43:00	0
2008-12-12	02:44:00	4
2008-12-12	02:45:00	0
2008-12-12	02:46:00	0
2008-12-12	02:47:00	65
2008-12-12	02:48:00	0
2008-12-12	02:49:00	0
2008-12-12	02:50:00	0
2008-12-12	02:51:00	60
2008-12-12	02:52:00	0
2008-12-12	02:53:00	42
2008-12-12	02:54:00	0
2008-12-12	02:55:00	0
2008-12-12	02:56:00	0
2008-12-12	02:57:00	0
2008-12-12	02:58:00	0
2008-12-12	02:59:00	0
2008-12-12	03:00:00	0
2008-12-12	03:01:00	0
2008-12-12	03:02:00	0
2008-12-12	03:03:00	0
2008-12-12	03:04:00	0
2008-12-12	03:05:00	0
2008-12-12	03:06:00	0
2008-12-12	03:07:00	0
2008-12-12	03:08:00	0
2008-12-12	03:09:00	0
2008-12-12	03:10:00	8
2008-12-12	03:11:00	0
2008-12-12	03:12:00	0
2008-12-12	03:13:00	0
2008-12-12	03:14:00	0
2008-12-12	03:15:00	70
2008-12-12	03:16:00	30
2008-12-12	03:17:00	0
2008-12-12	03:18:00	0
2008-12-12	03:19:00	0
2008-12-12	03:20:00	0
2008-12-12	03:21:00	0
2008-12-12	03:22:00	0
2008-12-12	03:23:00	0
2008-12-12	03:24:00	0
2008-12-12	03:25:00	106
2008-12-12	03:26:00	860
2008-12-12	03:27:00	17
2008-12-12	03:28:00	75
2008-12-12	03:29:00	0
2008-12-12	03:30:00	0
2008-12-12	03:31:00	0
2008-12-12	03:32:00	0
2008-12-12	03:33:00	0
2008-12-12	03:34:00	0
2008-12-12	03:35:00	0
2008-12-12	03:36:00	0
2008-12-12	03:37:00	0
2008-12-12	03:38:00	0
2008-12-12	03:39:00	0
2008-12-12	03:40:00	0
2008-12-12	03:41:00	0
2008-12-12	03:42:00	0
2008-12-12	03:43:00	0
2008-12-12	03:44:00	0
2008-12-12	03:45:00	0
2008-12-12	03:46:00	460
2008-12-12	03:47:00	219
2008-12-12	03:48:00	8
2008-12-12	03:49:00	8
2008-12-12	03:50:00	0
2008-12-12	03:51:00	0
2008-12-12	03:52:00	34
2008-12-12	03:53:00	0
2008-12-12	03:54:00	0
2008-12-12	03:55:00	0
2008-12-12	03:56:00	0
2008-12-12	03:57:00	0
2008-12-12	03:58:00	0
2008-12-12	03:59:00	0
2008-12-12	04:00:00	0
2008-12-12	04:01:00	0
2008-12-12	04:02:00	17
2008-12-12	04:03:00	0
2008-12-12	04:04:00	0
2008-12-12	04:05:00	0
2008-12-12	04:06:00	0
2008-12-12	04:07:00	0
2008-12-12	04:08:00	0
2008-12-12	04:09:00	0
2008-12-12	04:10:00	0
2008-12-12	04:11:00	21
2008-12-12	04:12:00	21
2008-12-12	04:13:00	38
2008-12-12	04:14:00	0
2008-12-12	04:15:00	0
2008-12-12	04:16:00	0
2008-12-12	04:17:00	0
2008-12-12	04:18:00	0
2008-12-12	04:19:00	0
2008-12-12	04:20:00	0
2008-12-12	04:21:00	0
2008-12-12	04:22:00	0
2008-12-12	04:23:00	0
2008-12-12	04:24:00	0
2008-12-12	04:25:00	0
2008-12-12	04:26:00	0
2008-12-12	04:27:00	0
2008-12-12	04:28:00	0
2008-12-12	04:29:00	0
2008-12-12	04:30:00	0
2008-12-12	04:31:00	0
2008-12-12	04:32:00	0
2008-12-12	04:33:00	0
2008-12-12	04:34:00	0
2008-12-12	04:35:00	0
2008-12-12	04:36:00	0
2008-12-12	04:37:00	0
2008-12-12	04:38:00	0
2008-12-12	04:39:00	0
2008-12-12	04:40:00	0
2008-12-12	04:41:00	0
2008-12-12	04:42:00	0
2008-12-12	04:43:00	0
2008-12-12	04:44:00	0
2008-12-12	04:45:00	0
2008-12-12	04:46:00	0
2008-12-12	04:47:00	171
2008-12-12	04:48:00	1357
2008-12-12	04:49:00	631
2008-12-12	04:50:00	38
2008-12-12	04:51:00	13
2008-12-12	04:52:00	378
2008-12-12	04:53:00	91
2008-12-12	04:54:00	70
2008-12-12	04:55:00	0
2008-12-12	04:56:00	0
2008-12-12	04:57:00	0
2008-12-12	04:58:00	0
2008-12-12	04:59:00	0
2008-12-12	05:00:00	141
2008-12-12	05:01:00	0
2008-12-12	05:02:00	91
2008-12-12	05:03:00	17
2008-12-12	05:04:00	0
2008-12-12	05:05:00	0
2008-12-12	05:06:00	0
2008-12-12	05:07:00	129
2008-12-12	05:08:00	0
2008-12-12	05:09:00	0
2008-12-12	05:10:00	0
2008-12-12	05:11:00	0
2008-12-12	05:12:00	0
2008-12-12	05:13:00	0
2008-12-12	05:14:00	0
2008-12-12	05:15:00	0
2008-12-12	05:16:00	0
2008-12-12	05:17:00	0
2008-12-12	05:18:00	0
2008-12-12	05:19:00	0
2008-12-12	05:20:00	0
2008-12-12	05:21:00	0
2008-12-12	05:22:00	0
2008-12-12	05:23:00	0
2008-12-12	05:24:00	0
2008-12-12	05:25:00	0
2008-12-12	05:26:00	0
2008-12-12	05:27:00	0
2008-12-12	05:28:00	0
2008-12-12	05:29:00	0
2008-12-12	05:30:00	42
2008-12-12	05:31:00	0
2008-12-12	05:32:00	0
2008-12-12	05:33:00	0
2008-12-12	05:34:00	0
2008-12-12	05:35:00	0
2008-12-12	05:36:00	0
2008-12-12	05:37:00	0
2008-12-12	05:38:00	0
2008-12-12	05:39:00	0
2008-12-12	05:40:00	0
2008-12-12	05:41:00	8
2008-12-12	05:42:00	0
2008-12-12	05:43:00	0
2008-12-12	05:44:00	0
2008-12-12	05:45:00	0
2008-12-12	05:46:00	0
2008-12-12	05:47:00	0
2008-12-12	05:48:00	0
2008-12-12	05:49:00	1308
2008-12-12	05:50:00	1149
2008-12-12	05:51:00	687
2008-12-12	05:52:00	460
2008-12-12	05:53:00	715
2008-12-12	05:54:00	644
2008-12-12	05:55:00	731
2008-12-12	05:56:00	553
2008-12-12	05:57:00	843
2008-12-12	05:58:00	715
2008-12-12	05:59:00	289
2008-12-12	06:00:00	578
2008-12-12	06:01:00	731
2008-12-12	06:02:00	591
2008-12-12	06:03:00	314
2008-12-12	06:04:00	13
2008-12-12	06:05:00	34
2008-12-12	06:06:00	331
2008-12-12	06:07:00	8
2008-12-12	06:08:00	101
2008-12-12	06:09:00	369
2008-12-12	06:10:00	4
2008-12-12	06:11:00	0
2008-12-12	06:12:00	51
2008-12-12	06:13:00	0
2008-12-12	06:14:00	0
2008-12-12	06:15:00	141
2008-12-12	06:16:00	281
2008-12-12	06:17:00	0
2008-12-12	06:18:00	0
2008-12-12	06:19:00	0
2008-12-12	06:20:00	0
2008-12-12	06:21:00	17
2008-12-12	06:22:00	0
2008-12-12	06:23:00	0
2008-12-12	06:24:00	0
2008-12-12	06:25:00	0
2008-12-12	06:26:00	0
2008-12-12	06:27:00	0
2008-12-12	06:28:00	482
2008-12-12	06:29:00	205
2008-12-12	06:30:00	289
2008-12-12	06:31:00	242
2008-12-12	06:32:00	517
2008-12-12	06:33:00	0
2008-12-12	06:34:00	0
2008-12-12	06:35:00	0
2008-12-12	06:36:00	4
2008-12-12	06:37:00	0
2008-12-12	06:38:00	0
2008-12-12	06:39:00	0
2008-12-12	06:40:00	106
2008-12-12	06:41:00	0
2008-12-12	06:42:00	0
2008-12-12	06:43:00	0
2008-12-12	06:44:00	0
2008-12-12	06:45:00	0
2008-12-12	06:46:00	0
2008-12-12	06:47:00	0
2008-12-12	06:48:00	0
2008-12-12	06:49:00	0
2008-12-12	06:50:00	129
2008-12-12	06:51:00	460
2008-12-12	06:52:00	47
2008-12-12	06:53:00	0
2008-12-12	06:54:00	0
2008-12-12	06:55:00	0
2008-12-12	06:56:00	529
2008-12-12	06:57:00	25
2008-12-12	06:58:00	0
2008-12-12	06:59:00	0
2008-12-12	07:00:00	0
2008-12-12	07:01:00	0
2008-12-12	07:02:00	30
2008-12-12	07:03:00	0
2008-12-12	07:04:00	0
2008-12-12	07:05:00	0
2008-12-12	07:06:00	0
2008-12-12	07:07:00	30
2008-12-12	07:08:00	0
2008-12-12	07:09:00	0
2008-12-12	07:10:00	0
2008-12-12	07:11:00	0
2008-12-12	07:12:00	0
2008-12-12	07:13:00	0
2008-12-12	07:14:00	0
2008-12-12	07:15:00	0
2008-12-12	07:16:00	0
2008-12-12	07:17:00	0
2008-12-12	07:18:00	0
2008-12-12	07:19:00	0
2008-12-12	07:20:00	65
2008-12-12	07:21:00	4
2008-12-12	07:22:00	0
2008-12-12	07:23:00	0
2008-12-12	07:24:00	0
2008-12-12	07:25:00	0
2008-12-12	07:26:00	0
2008-12-12	07:27:00	0
2008-12-12	07:28:00	0
2008-12-12	07:29:00	0
2008-12-12	07:30:00	0
2008-12-12	07:31:00	0
2008-12-12	07:32:00	0
2008-12-12	07:33:00	0
2008-12-12	07:34:00	0
2008-12-12	07:35:00	0
2008-12-12	07:36:00	0
2008-12-12	07:37:00	0
2008-12-12	07:38:00	0
2008-12-12	07:39:00	0
2008-12-12	07:40:00	0
2008-12-12	07:41:00	8
2008-12-12	07:42:00	21
2008-12-12	07:43:00	0
2008-12-12	07:44:00	0
2008-12-12	07:45:00	60
2008-12-12	07:46:00	387
2008-12-12	07:47:00	541
2008-12-12	07:48:00	164
2008-12-12	07:49:00	219
2008-12-12	07:50:00	264
2008-12-12	07:51:00	4
2008-12-12	07:52:00	81
2008-12-12	07:53:00	60
2008-12-12	07:54:00	578
2008-12-12	07:55:00	341
2008-12-12	07:56:00	350
2008-12-12	07:57:00	493
2008-12-12	07:58:00	810
2008-12-12	07:59:00	1333
2008-12-12	08:00:00	192
2008-12-12	08:01:00	331
2008-12-12	08:02:00	529
2008-12-12	08:03:00	289
2008-12-12	08:04:00	47
2008-12-12	08:05:00	4
2008-12-12	08:06:00	0
2008-12-12	08:07:00	0
2008-12-12	08:08:00	0
2008-12-12	08:09:00	0
2008-12-12	08:10:00	0
2008-12-12	08:11:00	38
2008-12-12	08:12:00	378
2008-12-12	08:13:00	8
2008-12-12	08:14:00	0
2008-12-12	08:15:00	0
2008-12-12	08:16:00	0
2008-12-12	08:17:00	0
2008-12-12	08:18:00	0
2008-12-12	08:19:00	13
2008-12-12	08:20:00	81
2008-12-12	08:21:00	0
2008-12-12	08:22:00	0
2008-12-12	08:23:00	604
2008-12-12	08:24:00	617
2008-12-12	08:25:00	617
2008-12-12	08:26:00	493
2008-12-12	08:27:00	894
2008-12-12	08:28:00	1171
2008-12-12	08:29:00	894
2008-12-12	08:30:00	493
2008-12-12	08:31:00	428
2008-12-12	08:32:00	0
2008-12-12	08:33:00	0
2008-12-12	08:34:00	0
2008-12-12	08:35:00	21
2008-12-12	08:36:00	0
2008-12-12	08:37:00	0
2008-12-12	08:38:00	0
2008-12-12	08:39:00	0
2008-12-12	08:40:00	17
2008-12-12	08:41:00	0
2008-12-12	08:42:00	91
2008-12-12	08:43:00	0
2008-12-12	08:44:00	81
2008-12-12	08:45:00	0
2008-12-12	08:46:00	0
2008-12-12	08:47:00	418
2008-12-12	08:48:00	731
2008-12-12	08:49:00	272
2008-12-12	08:50:00	75
2008-12-12	08:51:00	91
2008-12-12	08:52:00	341
2008-12-12	08:53:00	4
2008-12-12	08:54:00	323
2008-12-12	08:55:00	38
2008-12-12	08:56:00	0
2008-12-12	08:57:00	47
2008-12-12	08:58:00	123
2008-12-12	08:59:00	0
2008-12-12	09:00:00	219
2008-12-12	09:01:00	350
2008-12-12	09:02:00	0
2008-12-12	09:03:00	0
2008-12-12	09:04:00	0
2008-12-12	09:05:00	398
2008-12-12	09:06:00	378
2008-12-12	09:07:00	644
2008-12-12	09:08:00	101
[truncated: 16,731 more rows]

## Sheet: 12.23.08
Actogram, Copy Raw Data, All Days
Identity:	Penny Nicklas
Filename:	E:\Active Research Files\meloxicam titre canine\cases\penny\Penny Nicklas 12.23.08.AWC
Gender:	F
Age:	12
Height:	50.0 cm	19.7 in
Weight:	27.2 kg	60.0 lbs
Start Date:	23-Dec-2008 (Tue)
Start Time:	17:00:00
Interval:	1.00 mins
Date Stamp:	Time Stamp:	Activity Data:	Marker Press:
2008-12-23	00:00:00	0
2008-12-23	00:01:00	0
2008-12-23	00:02:00	0
2008-12-23	00:03:00	0
2008-12-23	00:04:00	0
2008-12-23	00:05:00	0
2008-12-23	00:06:00	0
2008-12-23	00:07:00	0
2008-12-23	00:08:00	0
2008-12-23	00:09:00	0
2008-12-23	00:10:00	0
2008-12-23	00:11:00	0
2008-12-23	00:12:00	0
2008-12-23	00:13:00	0
2008-12-23	00:14:00	0
2008-12-23	00:15:00	0
2008-12-23	00:16:00	0
2008-12-23	00:17:00	0
2008-12-23	00:18:00	0
2008-12-23	00:19:00	0
2008-12-23	00:20:00	0
2008-12-23	00:21:00	0
2008-12-23	00:22:00	0
2008-12-23	00:23:00	0
2008-12-23	00:24:00	0
2008-12-23	00:25:00	0
2008-12-23	00:26:00	0
2008-12-23	00:27:00	0
2008-12-23	00:28:00	0
2008-12-23	00:29:00	0
2008-12-23	00:30:00	0
2008-12-23	00:31:00	0
2008-12-23	00:32:00	0
2008-12-23	00:33:00	0
2008-12-23	00:34:00	0
2008-12-23	00:35:00	0
2008-12-23	00:36:00	0
2008-12-23	00:37:00	0
2008-12-23	00:38:00	0
2008-12-23	00:39:00	0
2008-12-23	00:40:00	0
2008-12-23	00:41:00	0
2008-12-23	00:42:00	0
2008-12-23	00:43:00	0
2008-12-23	00:44:00	0
2008-12-23	00:45:00	0
2008-12-23	00:46:00	0
2008-12-23	00:47:00	0
2008-12-23	00:48:00	0
2008-12-23	00:49:00	0
2008-12-23	00:50:00	0
2008-12-23	00:51:00	0
2008-12-23	00:52:00	0
2008-12-23	00:53:00	0
2008-12-23	00:54:00	0
2008-12-23	00:55:00	0
2008-12-23	00:56:00	0
2008-12-23	00:57:00	0
2008-12-23	00:58:00	0
2008-12-23	00:59:00	0
2008-12-23	01:00:00	0
2008-12-23	01:01:00	0
2008-12-23	01:02:00	0
2008-12-23	01:03:00	0
2008-12-23	01:04:00	0
2008-12-23	01:05:00	0
2008-12-23	01:06:00	0
2008-12-23	01:07:00	0
2008-12-23	01:08:00	0
2008-12-23	01:09:00	0
2008-12-23	01:10:00	0
2008-12-23	01:11:00	0
2008-12-23	01:12:00	0
2008-12-23	01:13:00	0
2008-12-23	01:14:00	0
2008-12-23	01:15:00	0
2008-12-23	01:16:00	0
2008-12-23	01:17:00	0
2008-12-23	01:18:00	0
2008-12-23	01:19:00	0
2008-12-23	01:20:00	0
2008-12-23	01:21:00	0
2008-12-23	01:22:00	0
2008-12-23	01:23:00	0
2008-12-23	01:24:00	0
2008-12-23	01:25:00	0
2008-12-23	01:26:00	0
2008-12-23	01:27:00	0
2008-12-23	01:28:00	0
2008-12-23	01:29:00	0
2008-12-23	01:30:00	0
2008-12-23	01:31:00	0
2008-12-23	01:32:00	0
2008-12-23	01:33:00	0
2008-12-23	01:34:00	0
2008-12-23	01:35:00	0
2008-12-23	01:36:00	0
2008-12-23	01:37:00	0
2008-12-23	01:38:00	0
2008-12-23	01:39:00	0
2008-12-23	01:40:00	0
2008-12-23	01:41:00	0
2008-12-23	01:42:00	0
2008-12-23	01:43:00	0
2008-12-23	01:44:00	0
2008-12-23	01:45:00	0
2008-12-23	01:46:00	0
2008-12-23	01:47:00	0
2008-12-23	01:48:00	0
2008-12-23	01:49:00	0
2008-12-23	01:50:00	0
2008-12-23	01:51:00	0
2008-12-23	01:52:00	0
2008-12-23	01:53:00	0
2008-12-23	01:54:00	0
2008-12-23	01:55:00	0
2008-12-23	01:56:00	0
2008-12-23	01:57:00	0
2008-12-23	01:58:00	0
2008-12-23	01:59:00	0
2008-12-23	02:00:00	0
2008-12-23	02:01:00	0
2008-12-23	02:02:00	0
2008-12-23	02:03:00	0
2008-12-23	02:04:00	0
2008-12-23	02:05:00	0
2008-12-23	02:06:00	0
2008-12-23	02:07:00	0
2008-12-23	02:08:00	0
2008-12-23	02:09:00	0
2008-12-23	02:10:00	0
2008-12-23	02:11:00	0
2008-12-23	02:12:00	0
2008-12-23	02:13:00	0
2008-12-23	02:14:00	0
2008-12-23	02:15:00	0
2008-12-23	02:16:00	0
2008-12-23	02:17:00	0
2008-12-23	02:18:00	0
2008-12-23	02:19:00	0
2008-12-23	02:20:00	0
2008-12-23	02:21:00	0
2008-12-23	02:22:00	0
2008-12-23	02:23:00	0
2008-12-23	02:24:00	0
2008-12-23	02:25:00	0
2008-12-23	02:26:00	0
2008-12-23	02:27:00	0
2008-12-23	02:28:00	0
2008-12-23	02:29:00	0
2008-12-23	02:30:00	0
2008-12-23	02:31:00	0
2008-12-23	02:32:00	0
2008-12-23	02:33:00	0
2008-12-23	02:34:00	0
2008-12-23	02:35:00	0
2008-12-23	02:36:00	0
2008-12-23	02:37:00	0
2008-12-23	02:38:00	0
2008-12-23	02:39:00	0
2008-12-23	02:40:00	0
2008-12-23	02:41:00	0
2008-12-23	02:42:00	0
2008-12-23	02:43:00	0
2008-12-23	02:44:00	0
2008-12-23	02:45:00	0
2008-12-23	02:46:00	0
2008-12-23	02:47:00	0
2008-12-23	02:48:00	0
2008-12-23	02:49:00	0
2008-12-23	02:50:00	0
2008-12-23	02:51:00	0
2008-12-23	02:52:00	0
2008-12-23	02:53:00	0
2008-12-23	02:54:00	0
2008-12-23	02:55:00	0
2008-12-23	02:56:00	0
2008-12-23	02:57:00	0
2008-12-23	02:58:00	0
2008-12-23	02:59:00	0
2008-12-23	03:00:00	0
2008-12-23	03:01:00	0
2008-12-23	03:02:00	0
2008-12-23	03:03:00	0
2008-12-23	03:04:00	0
2008-12-23	03:05:00	0
2008-12-23	03:06:00	0
2008-12-23	03:07:00	0
2008-12-23	03:08:00	0
2008-12-23	03:09:00	0
2008-12-23	03:10:00	0
2008-12-23	03:11:00	0
2008-12-23	03:12:00	0
2008-12-23	03:13:00	0
2008-12-23	03:14:00	0
2008-12-23	03:15:00	0
2008-12-23	03:16:00	0
2008-12-23	03:17:00	0
2008-12-23	03:18:00	0
2008-12-23	03:19:00	0
2008-12-23	03:20:00	0
2008-12-23	03:21:00	0
2008-12-23	03:22:00	0
2008-12-23	03:23:00	0
2008-12-23	03:24:00	0
2008-12-23	03:25:00	0
2008-12-23	03:26:00	0
2008-12-23	03:27:00	0
2008-12-23	03:28:00	0
2008-12-23	03:29:00	0
2008-12-23	03:30:00	0
2008-12-23	03:31:00	0
2008-12-23	03:32:00	0
2008-12-23	03:33:00	0
2008-12-23	03:34:00	0
2008-12-23	03:35:00	0
2008-12-23	03:36:00	0
2008-12-23	03:37:00	0
2008-12-23	03:38:00	0
2008-12-23	03:39:00	0
2008-12-23	03:40:00	0
2008-12-23	03:41:00	0
2008-12-23	03:42:00	0
2008-12-23	03:43:00	0
2008-12-23	03:44:00	0
2008-12-23	03:45:00	0
2008-12-23	03:46:00	0
2008-12-23	03:47:00	0
2008-12-23	03:48:00	0
2008-12-23	03:49:00	0
2008-12-23	03:50:00	0
2008-12-23	03:51:00	0
2008-12-23	03:52:00	0
2008-12-23	03:53:00	0
2008-12-23	03:54:00	0
2008-12-23	03:55:00	0
2008-12-23	03:56:00	0
2008-12-23	03:57:00	0
2008-12-23	03:58:00	0
2008-12-23	03:59:00	0
2008-12-23	04:00:00	0
2008-12-23	04:01:00	0
2008-12-23	04:02:00	0
2008-12-23	04:03:00	0
2008-12-23	04:04:00	0
2008-12-23	04:05:00	0
2008-12-23	04:06:00	0
2008-12-23	04:07:00	0
2008-12-23	04:08:00	0
2008-12-23	04:09:00	0
2008-12-23	04:10:00	0
2008-12-23	04:11:00	0
2008-12-23	04:12:00	0
2008-12-23	04:13:00	0
2008-12-23	04:14:00	0
2008-12-23	04:15:00	0
2008-12-23	04:16:00	0
2008-12-23	04:17:00	0
2008-12-23	04:18:00	0
2008-12-23	04:19:00	0
2008-12-23	04:20:00	0
2008-12-23	04:21:00	0
2008-12-23	04:22:00	0
2008-12-23	04:23:00	0
2008-12-23	04:24:00	0
2008-12-23	04:25:00	0
2008-12-23	04:26:00	0
2008-12-23	04:27:00	0
2008-12-23	04:28:00	0
2008-12-23	04:29:00	0
2008-12-23	04:30:00	0
2008-12-23	04:31:00	0
2008-12-23	04:32:00	0
2008-12-23	04:33:00	0
2008-12-23	04:34:00	0
2008-12-23	04:35:00	0
2008-12-23	04:36:00	0
2008-12-23	04:37:00	0
2008-12-23	04:38:00	0
2008-12-23	04:39:00	0
2008-12-23	04:40:00	0
2008-12-23	04:41:00	0
2008-12-23	04:42:00	0
2008-12-23	04:43:00	0
2008-12-23	04:44:00	0
2008-12-23	04:45:00	0
2008-12-23	04:46:00	0
2008-12-23	04:47:00	0
2008-12-23	04:48:00	0
2008-12-23	04:49:00	0
2008-12-23	04:50:00	0
2008-12-23	04:51:00	0
2008-12-23	04:52:00	0
2008-12-23	04:53:00	0
2008-12-23	04:54:00	0
2008-12-23	04:55:00	0
2008-12-23	04:56:00	0
2008-12-23	04:57:00	0
2008-12-23	04:58:00	0
2008-12-23	04:59:00	0
2008-12-23	05:00:00	0
2008-12-23	05:01:00	0
2008-12-23	05:02:00	0
2008-12-23	05:03:00	0
2008-12-23	05:04:00	0
2008-12-23	05:05:00	0
2008-12-23	05:06:00	0
2008-12-23	05:07:00	0
2008-12-23	05:08:00	0
2008-12-23	05:09:00	0
2008-12-23	05:10:00	0
2008-12-23	05:11:00	0
2008-12-23	05:12:00	0
2008-12-23	05:13:00	0
2008-12-23	05:14:00	0
2008-12-23	05:15:00	0
2008-12-23	05:16:00	0
2008-12-23	05:17:00	0
2008-12-23	05:18:00	0
2008-12-23	05:19:00	0
2008-12-23	05:20:00	0
2008-12-23	05:21:00	0
2008-12-23	05:22:00	0
2008-12-23	05:23:00	0
2008-12-23	05:24:00	0
2008-12-23	05:25:00	0
2008-12-23	05:26:00	0
2008-12-23	05:27:00	0
2008-12-23	05:28:00	0
2008-12-23	05:29:00	0
2008-12-23	05:30:00	0
2008-12-23	05:31:00	0
2008-12-23	05:32:00	0
2008-12-23	05:33:00	0
2008-12-23	05:34:00	0
2008-12-23	05:35:00	0
2008-12-23	05:36:00	0
2008-12-23	05:37:00	0
2008-12-23	05:38:00	0
2008-12-23	05:39:00	0
2008-12-23	05:40:00	0
2008-12-23	05:41:00	0
2008-12-23	05:42:00	0
2008-12-23	05:43:00	0
2008-12-23	05:44:00	0
2008-12-23	05:45:00	0
2008-12-23	05:46:00	0
2008-12-23	05:47:00	0
2008-12-23	05:48:00	0
2008-12-23	05:49:00	0
2008-12-23	05:50:00	0
2008-12-23	05:51:00	0
2008-12-23	05:52:00	0
2008-12-23	05:53:00	0
2008-12-23	05:54:00	0
2008-12-23	05:55:00	0
2008-12-23	05:56:00	0
2008-12-23	05:57:00	0
2008-12-23	05:58:00	0
2008-12-23	05:59:00	0
2008-12-23	06:00:00	0
2008-12-23	06:01:00	0
2008-12-23	06:02:00	0
2008-12-23	06:03:00	0
2008-12-23	06:04:00	0
2008-12-23	06:05:00	0
2008-12-23	06:06:00	0
2008-12-23	06:07:00	0
2008-12-23	06:08:00	0
2008-12-23	06:09:00	0
2008-12-23	06:10:00	0
2008-12-23	06:11:00	0
2008-12-23	06:12:00	0
2008-12-23	06:13:00	0
2008-12-23	06:14:00	0
2008-12-23	06:15:00	0
2008-12-23	06:16:00	0
2008-12-23	06:17:00	0
2008-12-23	06:18:00	0
2008-12-23	06:19:00	0
2008-12-23	06:20:00	0
2008-12-23	06:21:00	0
2008-12-23	06:22:00	0
2008-12-23	06:23:00	0
2008-12-23	06:24:00	0
2008-12-23	06:25:00	0
2008-12-23	06:26:00	0
2008-12-23	06:27:00	0
2008-12-23	06:28:00	0
2008-12-23	06:29:00	0
2008-12-23	06:30:00	0
2008-12-23	06:31:00	0
2008-12-23	06:32:00	0
2008-12-23	06:33:00	0
2008-12-23	06:34:00	0
2008-12-23	06:35:00	0
2008-12-23	06:36:00	0
2008-12-23	06:37:00	0
2008-12-23	06:38:00	0
2008-12-23	06:39:00	0
2008-12-23	06:40:00	0
2008-12-23	06:41:00	0
2008-12-23	06:42:00	0
2008-12-23	06:43:00	0
2008-12-23	06:44:00	0
2008-12-23	06:45:00	0
2008-12-23	06:46:00	0
2008-12-23	06:47:00	0
2008-12-23	06:48:00	0
2008-12-23	06:49:00	0
2008-12-23	06:50:00	0
2008-12-23	06:51:00	0
2008-12-23	06:52:00	0
2008-12-23	06:53:00	0
2008-12-23	06:54:00	0
2008-12-23	06:55:00	0
2008-12-23	06:56:00	0
2008-12-23	06:57:00	0
2008-12-23	06:58:00	0
2008-12-23	06:59:00	0
2008-12-23	07:00:00	0
2008-12-23	07:01:00	0
2008-12-23	07:02:00	0
2008-12-23	07:03:00	0
2008-12-23	07:04:00	0
2008-12-23	07:05:00	0
2008-12-23	07:06:00	0
2008-12-23	07:07:00	0
2008-12-23	07:08:00	0
2008-12-23	07:09:00	0
2008-12-23	07:10:00	0
2008-12-23	07:11:00	0
2008-12-23	07:12:00	0
2008-12-23	07:13:00	0
2008-12-23	07:14:00	0
2008-12-23	07:15:00	0
2008-12-23	07:16:00	0
2008-12-23	07:17:00	0
2008-12-23	07:18:00	0
2008-12-23	07:19:00	0
2008-12-23	07:20:00	0
2008-12-23	07:21:00	0
2008-12-23	07:22:00	0
2008-12-23	07:23:00	0
2008-12-23	07:24:00	0
2008-12-23	07:25:00	0
2008-12-23	07:26:00	0
2008-12-23	07:27:00	0
2008-12-23	07:28:00	0
2008-12-23	07:29:00	0
2008-12-23	07:30:00	0
2008-12-23	07:31:00	0
2008-12-23	07:32:00	0
2008-12-23	07:33:00	0
2008-12-23	07:34:00	0
2008-12-23	07:35:00	0
2008-12-23	07:36:00	0
2008-12-23	07:37:00	0
2008-12-23	07:38:00	0
2008-12-23	07:39:00	0
2008-12-23	07:40:00	0
2008-12-23	07:41:00	0
2008-12-23	07:42:00	0
2008-12-23	07:43:00	0
2008-12-23	07:44:00	0
2008-12-23	07:45:00	0
2008-12-23	07:46:00	0
2008-12-23	07:47:00	0
2008-12-23	07:48:00	0
2008-12-23	07:49:00	0
2008-12-23	07:50:00	0
2008-12-23	07:51:00	0
2008-12-23	07:52:00	0
2008-12-23	07:53:00	0
2008-12-23	07:54:00	0
2008-12-23	07:55:00	0
2008-12-23	07:56:00	0
2008-12-23	07:57:00	0
2008-12-23	07:58:00	0
2008-12-23	07:59:00	0
2008-12-23	08:00:00	0
2008-12-23	08:01:00	0
2008-12-23	08:02:00	0
2008-12-23	08:03:00	0
2008-12-23	08:04:00	0
2008-12-23	08:05:00	0
2008-12-23	08:06:00	0
2008-12-23	08:07:00	0
2008-12-23	08:08:00	0
2008-12-23	08:09:00	0
2008-12-23	08:10:00	0
2008-12-23	08:11:00	0
2008-12-23	08:12:00	0
2008-12-23	08:13:00	0
2008-12-23	08:14:00	0
2008-12-23	08:15:00	0
2008-12-23	08:16:00	0
2008-12-23	08:17:00	0
2008-12-23	08:18:00	0
2008-12-23	08:19:00	0
2008-12-23	08:20:00	0
2008-12-23	08:21:00	0
2008-12-23	08:22:00	0
2008-12-23	08:23:00	0
2008-12-23	08:24:00	0
2008-12-23	08:25:00	0
2008-12-23	08:26:00	0
2008-12-23	08:27:00	0
2008-12-23	08:28:00	0
2008-12-23	08:29:00	0
2008-12-23	08:30:00	0
2008-12-23	08:31:00	0
2008-12-23	08:32:00	0
2008-12-23	08:33:00	0
2008-12-23	08:34:00	0
2008-12-23	08:35:00	0
2008-12-23	08:36:00	0
2008-12-23	08:37:00	0
2008-12-23	08:38:00	0
2008-12-23	08:39:00	0
2008-12-23	08:40:00	0
2008-12-23	08:41:00	0
2008-12-23	08:42:00	0
2008-12-23	08:43:00	0
2008-12-23	08:44:00	0
2008-12-23	08:45:00	0
2008-12-23	08:46:00	0
2008-12-23	08:47:00	0
2008-12-23	08:48:00	0
2008-12-23	08:49:00	0
2008-12-23	08:50:00	0
2008-12-23	08:51:00	0
2008-12-23	08:52:00	0
2008-12-23	08:53:00	0
2008-12-23	08:54:00	0
2008-12-23	08:55:00	0
2008-12-23	08:56:00	0
2008-12-23	08:57:00	0
2008-12-23	08:58:00	0
2008-12-23	08:59:00	0
2008-12-23	09:00:00	0
2008-12-23	09:01:00	0
2008-12-23	09:02:00	0
2008-12-23	09:03:00	0
2008-12-23	09:04:00	0
2008-12-23	09:05:00	0
2008-12-23	09:06:00	0
2008-12-23	09:07:00	0
2008-12-23	09:08:00	0
2008-12-23	09:09:00	0
2008-12-23	09:10:00	0
2008-12-23	09:11:00	0
2008-12-23	09:12:00	0
2008-12-23	09:13:00	0
2008-12-23	09:14:00	0
2008-12-23	09:15:00	0
2008-12-23	09:16:00	0
2008-12-23	09:17:00	0
2008-12-23	09:18:00	0
2008-12-23	09:19:00	0
2008-12-23	09:20:00	0
2008-12-23	09:21:00	0
2008-12-23	09:22:00	0
2008-12-23	09:23:00	0
2008-12-23	09:24:00	0
2008-12-23	09:25:00	0
2008-12-23	09:26:00	0
2008-12-23	09:27:00	0
2008-12-23	09:28:00	0
2008-12-23	09:29:00	0
2008-12-23	09:30:00	0
2008-12-23	09:31:00	0
2008-12-23	09:32:00	0
2008-12-23	09:33:00	0
2008-12-23	09:34:00	0
2008-12-23	09:35:00	0
2008-12-23	09:36:00	0
2008-12-23	09:37:00	0
2008-12-23	09:38:00	0
2008-12-23	09:39:00	0
2008-12-23	09:40:00	0
2008-12-23	09:41:00	0
2008-12-23	09:42:00	0
2008-12-23	09:43:00	0
2008-12-23	09:44:00	0
2008-12-23	09:45:00	0
2008-12-23	09:46:00	0
2008-12-23	09:47:00	0
2008-12-23	09:48:00	0
2008-12-23	09:49:00	0
2008-12-23	09:50:00	0
2008-12-23	09:51:00	0
2008-12-23	09:52:00	0
2008-12-23	09:53:00	0
2008-12-23	09:54:00	0
2008-12-23	09:55:00	0
2008-12-23	09:56:00	0
2008-12-23	09:57:00	0
2008-12-23	09:58:00	0
2008-12-23	09:59:00	0
2008-12-23	10:00:00	0
2008-12-23	10:01:00	0
2008-12-23	10:02:00	0
2008-12-23	10:03:00	0
2008-12-23	10:04:00	0
2008-12-23	10:05:00	0
2008-12-23	10:06:00	0
2008-12-23	10:07:00	0
2008-12-23	10:08:00	0
2008-12-23	10:09:00	0
2008-12-23	10:10:00	0
2008-12-23	10:11:00	0
2008-12-23	10:12:00	0
2008-12-23	10:13:00	0
2008-12-23	10:14:00	0
2008-12-23	10:15:00	0
2008-12-23	10:16:00	0
2008-12-23	10:17:00	0
2008-12-23	10:18:00	0
2008-12-23	10:19:00	0
2008-12-23	10:20:00	0
2008-12-23	10:21:00	0
2008-12-23	10:22:00	0
2008-12-23	10:23:00	0
2008-12-23	10:24:00	0
2008-12-23	10:25:00	0
2008-12-23	10:26:00	0
2008-12-23	10:27:00	0
2008-12-23	10:28:00	0
2008-12-23	10:29:00	0
2008-12-23	10:30:00	0
2008-12-23	10:31:00	0
2008-12-23	10:32:00	0
2008-12-23	10:33:00	0
2008-12-23	10:34:00	0
2008-12-23	10:35:00	0
2008-12-23	10:36:00	0
2008-12-23	10:37:00	0
2008-12-23	10:38:00	0
2008-12-23	10:39:00	0
2008-12-23	10:40:00	0
2008-12-23	10:41:00	0
2008-12-23	10:42:00	0
2008-12-23	10:43:00	0
2008-12-23	10:44:00	0
2008-12-23	10:45:00	0
2008-12-23	10:46:00	0
2008-12-23	10:47:00	0
2008-12-23	10:48:00	0
2008-12-23	10:49:00	0
2008-12-23	10:50:00	0
2008-12-23	10:51:00	0
2008-12-23	10:52:00	0
2008-12-23	10:53:00	0
2008-12-23	10:54:00	0
2008-12-23	10:55:00	0
2008-12-23	10:56:00	0
2008-12-23	10:57:00	0
2008-12-23	10:58:00	0
2008-12-23	10:59:00	0
2008-12-23	11:00:00	0
2008-12-23	11:01:00	0
2008-12-23	11:02:00	0
2008-12-23	11:03:00	0
2008-12-23	11:04:00	0
2008-12-23	11:05:00	0
2008-12-23	11:06:00	0
2008-12-23	11:07:00	0
2008-12-23	11:08:00	0
2008-12-23	11:09:00	0
2008-12-23	11:10:00	0
2008-12-23	11:11:00	0
2008-12-23	11:12:00	0
2008-12-23	11:13:00	0
2008-12-23	11:14:00	0
2008-12-23	11:15:00	0
2008-12-23	11:16:00	0
2008-12-23	11:17:00	0
2008-12-23	11:18:00	0
2008-12-23	11:19:00	0
2008-12-23	11:20:00	0
2008-12-23	11:21:00	0
2008-12-23	11:22:00	0
2008-12-23	11:23:00	0
2008-12-23	11:24:00	0
2008-12-23	11:25:00	0
2008-12-23	11:26:00	0
2008-12-23	11:27:00	0
2008-12-23	11:28:00	0
2008-12-23	11:29:00	0
2008-12-23	11:30:00	0
2008-12-23	11:31:00	0
2008-12-23	11:32:00	0
2008-12-23	11:33:00	0
2008-12-23	11:34:00	0
2008-12-23	11:35:00	0
2008-12-23	11:36:00	0
2008-12-23	11:37:00	0
2008-12-23	11:38:00	0
2008-12-23	11:39:00	0
2008-12-23	11:40:00	0
2008-12-23	11:41:00	0
2008-12-23	11:42:00	0
2008-12-23	11:43:00	0
2008-12-23	11:44:00	0
2008-12-23	11:45:00	0
2008-12-23	11:46:00	0
2008-12-23	11:47:00	0
2008-12-23	11:48:00	0
2008-12-23	11:49:00	0
2008-12-23	11:50:00	0
2008-12-23	11:51:00	0
2008-12-23	11:52:00	0
2008-12-23	11:53:00	0
2008-12-23	11:54:00	0
2008-12-23	11:55:00	0
2008-12-23	11:56:00	0
2008-12-23	11:57:00	0
2008-12-23	11:58:00	0
2008-12-23	11:59:00	0
2008-12-23	12:00:00	0
2008-12-23	12:01:00	0
2008-12-23	12:02:00	0
2008-12-23	12:03:00	0
2008-12-23	12:04:00	0
2008-12-23	12:05:00	0
2008-12-23	12:06:00	0
2008-12-23	12:07:00	0
2008-12-23	12:08:00	0
2008-12-23	12:09:00	0
2008-12-23	12:10:00	0
2008-12-23	12:11:00	0
2008-12-23	12:12:00	0
2008-12-23	12:13:00	0
2008-12-23	12:14:00	0
2008-12-23	12:15:00	0
2008-12-23	12:16:00	0
2008-12-23	12:17:00	0
2008-12-23	12:18:00	0
2008-12-23	12:19:00	0
2008-12-23	12:20:00	0
2008-12-23	12:21:00	0
2008-12-23	12:22:00	0
2008-12-23	12:23:00	0
2008-12-23	12:24:00	0
2008-12-23	12:25:00	0
2008-12-23	12:26:00	0
2008-12-23	12:27:00	0
2008-12-23	12:28:00	0
2008-12-23	12:29:00	0
2008-12-23	12:30:00	0
2008-12-23	12:31:00	0
2008-12-23	12:32:00	0
2008-12-23	12:33:00	0
2008-12-23	12:34:00	0
2008-12-23	12:35:00	0
2008-12-23	12:36:00	0
2008-12-23	12:37:00	0
2008-12-23	12:38:00	0
2008-12-23	12:39:00	0
2008-12-23	12:40:00	0
2008-12-23	12:41:00	0
2008-12-23	12:42:00	0
2008-12-23	12:43:00	0
2008-12-23	12:44:00	0
2008-12-23	12:45:00	0
2008-12-23	12:46:00	0
2008-12-23	12:47:00	0
2008-12-23	12:48:00	0
2008-12-23	12:49:00	0
2008-12-23	12:50:00	0
2008-12-23	12:51:00	0
2008-12-23	12:52:00	0
2008-12-23	12:53:00	0
2008-12-23	12:54:00	0
2008-12-23	12:55:00	0
2008-12-23	12:56:00	0
2008-12-23	12:57:00	0
2008-12-23	12:58:00	0
2008-12-23	12:59:00	0
2008-12-23	13:00:00	0
2008-12-23	13:01:00	0
2008-12-23	13:02:00	0
2008-12-23	13:03:00	0
2008-12-23	13:04:00	0
2008-12-23	13:05:00	0
2008-12-23	13:06:00	0
2008-12-23	13:07:00	0
2008-12-23	13:08:00	0
2008-12-23	13:09:00	0
2008-12-23	13:10:00	0
2008-12-23	13:11:00	0
2008-12-23	13:12:00	0
2008-12-23	13:13:00	0
2008-12-23	13:14:00	0
2008-12-23	13:15:00	0
2008-12-23	13:16:00	0
2008-12-23	13:17:00	0
2008-12-23	13:18:00	0
2008-12-23	13:19:00	0
2008-12-23	13:20:00	0
2008-12-23	13:21:00	0
2008-12-23	13:22:00	0
2008-12-23	13:23:00	0
2008-12-23	13:24:00	0
2008-12-23	13:25:00	0
2008-12-23	13:26:00	0
2008-12-23	13:27:00	0
2008-12-23	13:28:00	0
2008-12-23	13:29:00	0
2008-12-23	13:30:00	0
2008-12-23	13:31:00	0
2008-12-23	13:32:00	0
2008-12-23	13:33:00	0
2008-12-23	13:34:00	0
2008-12-23	13:35:00	0
2008-12-23	13:36:00	0
2008-12-23	13:37:00	0
2008-12-23	13:38:00	0
2008-12-23	13:39:00	0
2008-12-23	13:40:00	0
2008-12-23	13:41:00	0
2008-12-23	13:42:00	0
2008-12-23	13:43:00	0
2008-12-23	13:44:00	0
2008-12-23	13:45:00	0
2008-12-23	13:46:00	0
2008-12-23	13:47:00	0
2008-12-23	13:48:00	0
2008-12-23	13:49:00	0
2008-12-23	13:50:00	0
2008-12-23	13:51:00	0
2008-12-23	13:52:00	0
2008-12-23	13:53:00	0
2008-12-23	13:54:00	0
2008-12-23	13:55:00	0
2008-12-23	13:56:00	0
2008-12-23	13:57:00	0
2008-12-23	13:58:00	0
2008-12-23	13:59:00	0
2008-12-23	14:00:00	0
2008-12-23	14:01:00	0
2008-12-23	14:02:00	0
2008-12-23	14:03:00	0
2008-12-23	14:04:00	0
2008-12-23	14:05:00	0
2008-12-23	14:06:00	0
2008-12-23	14:07:00	0
2008-12-23	14:08:00	0
2008-12-23	14:09:00	0
2008-12-23	14:10:00	0
2008-12-23	14:11:00	0
2008-12-23	14:12:00	0
2008-12-23	14:13:00	0
2008-12-23	14:14:00	0
2008-12-23	14:15:00	0
2008-12-23	14:16:00	0
2008-12-23	14:17:00	0
2008-12-23	14:18:00	0
2008-12-23	14:19:00	0
2008-12-23	14:20:00	0
2008-12-23	14:21:00	0
2008-12-23	14:22:00	0
2008-12-23	14:23:00	0
2008-12-23	14:24:00	0
2008-12-23	14:25:00	0
2008-12-23	14:26:00	0
2008-12-23	14:27:00	0
2008-12-23	14:28:00	0
2008-12-23	14:29:00	0
2008-12-23	14:30:00	0
2008-12-23	14:31:00	0
2008-12-23	14:32:00	0
2008-12-23	14:33:00	0
2008-12-23	14:34:00	0
2008-12-23	14:35:00	0
2008-12-23	14:36:00	0
2008-12-23	14:37:00	0
2008-12-23	14:38:00	0
2008-12-23	14:39:00	0
2008-12-23	14:40:00	0
2008-12-23	14:41:00	0
2008-12-23	14:42:00	0
2008-12-23	14:43:00	0
2008-12-23	14:44:00	0
2008-12-23	14:45:00	0
2008-12-23	14:46:00	0
2008-12-23	14:47:00	0
2008-12-23	14:48:00	0
2008-12-23	14:49:00	0
2008-12-23	14:50:00	0
2008-12-23	14:51:00	0
2008-12-23	14:52:00	0
2008-12-23	14:53:00	0
2008-12-23	14:54:00	0
2008-12-23	14:55:00	0
2008-12-23	14:56:00	0
2008-12-23	14:57:00	0
2008-12-23	14:58:00	0
2008-12-23	14:59:00	0
2008-12-23	15:00:00	0
2008-12-23	15:01:00	0
2008-12-23	15:02:00	0
2008-12-23	15:03:00	0
2008-12-23	15:04:00	0
2008-12-23	15:05:00	0
2008-12-23	15:06:00	0
2008-12-23	15:07:00	0
2008-12-23	15:08:00	0
2008-12-23	15:09:00	0
2008-12-23	15:10:00	0
2008-12-23	15:11:00	0
2008-12-23	15:12:00	0
2008-12-23	15:13:00	0
2008-12-23	15:14:00	0
2008-12-23	15:15:00	0
2008-12-23	15:16:00	0
2008-12-23	15:17:00	0
2008-12-23	15:18:00	0
2008-12-23	15:19:00	0
2008-12-23	15:20:00	0
2008-12-23	15:21:00	0
2008-12-23	15:22:00	0
2008-12-23	15:23:00	0
2008-12-23	15:24:00	0
2008-12-23	15:25:00	0
2008-12-23	15:26:00	0
2008-12-23	15:27:00	0
2008-12-23	15:28:00	0
2008-12-23	15:29:00	0
2008-12-23	15:30:00	0
2008-12-23	15:31:00	0
2008-12-23	15:32:00	0
2008-12-23	15:33:00	0
2008-12-23	15:34:00	0
2008-12-23	15:35:00	0
2008-12-23	15:36:00	0
2008-12-23	15:37:00	0
2008-12-23	15:38:00	0
2008-12-23	15:39:00	0
2008-12-23	15:40:00	0
2008-12-23	15:41:00	0
2008-12-23	15:42:00	0
2008-12-23	15:43:00	0
2008-12-23	15:44:00	0
2008-12-23	15:45:00	0
2008-12-23	15:46:00	0
2008-12-23	15:47:00	0
2008-12-23	15:48:00	0
2008-12-23	15:49:00	0
2008-12-23	15:50:00	0
2008-12-23	15:51:00	0
2008-12-23	15:52:00	0
2008-12-23	15:53:00	0
2008-12-23	15:54:00	0
2008-12-23	15:55:00	0
2008-12-23	15:56:00	0
2008-12-23	15:57:00	0
2008-12-23	15:58:00	0
2008-12-23	15:59:00	0
2008-12-23	16:00:00	0
2008-12-23	16:01:00	0
2008-12-23	16:02:00	0
2008-12-23	16:03:00	0
2008-12-23	16:04:00	0
2008-12-23	16:05:00	0
2008-12-23	16:06:00	0
2008-12-23	16:07:00	0
2008-12-23	16:08:00	0
2008-12-23	16:09:00	0
2008-12-23	16:10:00	0
2008-12-23	16:11:00	0
2008-12-23	16:12:00	0
2008-12-23	16:13:00	0
2008-12-23	16:14:00	0
2008-12-23	16:15:00	0
2008-12-23	16:16:00	0
2008-12-23	16:17:00	0
2008-12-23	16:18:00	0
2008-12-23	16:19:00	0
2008-12-23	16:20:00	0
2008-12-23	16:21:00	0
2008-12-23	16:22:00	0
2008-12-23	16:23:00	0
2008-12-23	16:24:00	0
2008-12-23	16:25:00	0
2008-12-23	16:26:00	0
2008-12-23	16:27:00	0
2008-12-23	16:28:00	0
2008-12-23	16:29:00	0
2008-12-23	16:30:00	0
2008-12-23	16:31:00	0
2008-12-23	16:32:00	0
2008-12-23	16:33:00	0
2008-12-23	16:34:00	0
2008-12-23	16:35:00	0
2008-12-23	16:36:00	0
2008-12-23	16:37:00	0
2008-12-23	16:38:00	0
2008-12-23	16:39:00	0
2008-12-23	16:40:00	0
2008-12-23	16:41:00	0
2008-12-23	16:42:00	0
2008-12-23	16:43:00	0
2008-12-23	16:44:00	0
2008-12-23	16:45:00	0
2008-12-23	16:46:00	0
2008-12-23	16:47:00	0
2008-12-23	16:48:00	0
2008-12-23	16:49:00	0
2008-12-23	16:50:00	0
2008-12-23	16:51:00	0
2008-12-23	16:52:00	0
2008-12-23	16:53:00	0
2008-12-23	16:54:00	0
2008-12-23	16:55:00	0
2008-12-23	16:56:00	0
2008-12-23	16:57:00	0
2008-12-23	16:58:00	0
2008-12-23	16:59:00	0
2008-12-23	17:00:00	359
2008-12-23	17:01:00	13
2008-12-23	17:02:00	198
2008-12-23	17:03:00	17
2008-12-23	17:04:00	75
2008-12-23	17:05:00	38
2008-12-23	17:06:00	38
2008-12-23	17:07:00	0
2008-12-23	17:08:00	8
2008-12-23	17:09:00	55
2008-12-23	17:10:00	81
2008-12-23	17:11:00	55
2008-12-23	17:12:00	42
2008-12-23	17:13:00	30
2008-12-23	17:14:00	60
2008-12-23	17:15:00	30
2008-12-23	17:16:00	96
2008-12-23	17:17:00	60
2008-12-23	17:18:00	38
2008-12-23	17:19:00	42
2008-12-23	17:20:00	0
2008-12-23	17:21:00	25
2008-12-23	17:22:00	70
2008-12-23	17:23:00	106
2008-12-23	17:24:00	42
2008-12-23	17:25:00	0
2008-12-23	17:26:00	75
2008-12-23	17:27:00	86
2008-12-23	17:28:00	86
2008-12-23	17:29:00	60
2008-12-23	17:30:00	0
2008-12-23	17:31:00	111
2008-12-23	17:32:00	86
2008-12-23	17:33:00	42
2008-12-23	17:34:00	8
2008-12-23	17:35:00	65
2008-12-23	17:36:00	65
2008-12-23	17:37:00	42
2008-12-23	17:38:00	8
2008-12-23	17:39:00	0
2008-12-23	17:40:00	8
2008-12-23	17:41:00	117
2008-12-23	17:42:00	38
2008-12-23	17:43:00	38
2008-12-23	17:44:00	75
2008-12-23	17:45:00	65
2008-12-23	17:46:00	8
2008-12-23	17:47:00	34
2008-12-23	17:48:00	101
2008-12-23	17:49:00	0
2008-12-23	17:50:00	0
2008-12-23	17:51:00	0
2008-12-23	17:52:00	0
2008-12-23	17:53:00	17
2008-12-23	17:54:00	219
2008-12-23	17:55:00	141
2008-12-23	17:56:00	101
2008-12-23	17:57:00	185
2008-12-23	17:58:00	38
2008-12-23	17:59:00	30
2008-12-23	18:00:00	51
2008-12-23	18:01:00	8
2008-12-23	18:02:00	30
2008-12-23	18:03:00	21
2008-12-23	18:04:00	65
2008-12-23	18:05:00	70
2008-12-23	18:06:00	0
2008-12-23	18:07:00	8
2008-12-23	18:08:00	55
2008-12-23	18:09:00	4
2008-12-23	18:10:00	47
2008-12-23	18:11:00	0
2008-12-23	18:12:00	0
2008-12-23	18:13:00	25
2008-12-23	18:14:00	25
2008-12-23	18:15:00	21
2008-12-23	18:16:00	30
2008-12-23	18:17:00	70
2008-12-23	18:18:00	493
2008-12-23	18:19:00	185
2008-12-23	18:20:00	96
2008-12-23	18:21:00	135
2008-12-23	18:22:00	617
2008-12-23	18:23:00	331
2008-12-23	18:24:00	687
2008-12-23	18:25:00	517
2008-12-23	18:26:00	541
2008-12-23	18:27:00	135
2008-12-23	18:28:00	2007
2008-12-23	18:29:00	2874
2008-12-23	18:30:00	1839
2008-12-23	18:31:00	746
2008-12-23	18:32:00	323
2008-12-23	18:33:00	482
2008-12-23	18:34:00	281
2008-12-23	18:35:00	242
2008-12-23	18:36:00	178
2008-12-23	18:37:00	75
2008-12-23	18:38:00	47
2008-12-23	18:39:00	55
2008-12-23	18:40:00	264
2008-12-23	18:41:00	75
2008-12-23	18:42:00	60
2008-12-23	18:43:00	65
2008-12-23	18:44:00	47
2008-12-23	18:45:00	387
2008-12-23	18:46:00	185
2008-12-23	18:47:00	117
2008-12-23	18:48:00	141
2008-12-23	18:49:00	106
2008-12-23	18:50:00	96
2008-12-23	18:51:00	306
2008-12-23	18:52:00	123
2008-12-23	18:53:00	129
2008-12-23	18:54:00	281
2008-12-23	18:55:00	96
2008-12-23	18:56:00	13
2008-12-23	18:57:00	55
2008-12-23	18:58:00	117
2008-12-23	18:59:00	86
2008-12-23	19:00:00	38
2008-12-23	19:01:00	60
2008-12-23	19:02:00	17
2008-12-23	19:03:00	4
2008-12-23	19:04:00	117
2008-12-23	19:05:00	153
2008-12-23	19:06:00	323
2008-12-23	19:07:00	185
2008-12-23	19:08:00	359
2008-12-23	19:09:00	1540
2008-12-23	19:10:00	1683
2008-12-23	19:11:00	1433
2008-12-23	19:12:00	810
2008-12-23	19:13:00	1308
2008-12-23	19:14:00	894
2008-12-23	19:15:00	1261
2008-12-23	19:16:00	505
2008-12-23	19:17:00	761
2008-12-23	19:18:00	986
2008-12-23	19:19:00	505
2008-12-23	19:20:00	701
2008-12-23	19:21:00	658
2008-12-23	19:22:00	644
2008-12-23	19:23:00	398
2008-12-23	19:24:00	541
2008-12-23	19:25:00	398
2008-12-23	19:26:00	1333
2008-12-23	19:27:00	1238
2008-12-23	19:28:00	565
2008-12-23	19:29:00	1005
2008-12-23	19:30:00	1357
2008-12-23	19:31:00	843
2008-12-23	19:32:00	541
2008-12-23	19:33:00	930
2008-12-23	19:34:00	826
2008-12-23	19:35:00	731
2008-12-23	19:36:00	387
2008-12-23	19:37:00	0
2008-12-23	19:38:00	482
2008-12-23	19:39:00	75
2008-12-23	19:40:00	70
2008-12-23	19:41:00	153
2008-12-23	19:42:00	658
2008-12-23	19:43:00	460
2008-12-23	19:44:00	604
2008-12-23	19:45:00	30
2008-12-23	19:46:00	306
2008-12-23	19:47:00	30
2008-12-23	19:48:00	17
2008-12-23	19:49:00	21
2008-12-23	19:50:00	0
2008-12-23	19:51:00	0
2008-12-23	19:52:00	0
2008-12-23	19:53:00	0
2008-12-23	19:54:00	0
2008-12-23	19:55:00	0
2008-12-23	19:56:00	0
2008-12-23	19:57:00	30
2008-12-23	19:58:00	0
2008-12-23	19:59:00	86
2008-12-23	20:00:00	0
2008-12-23	20:01:00	0
2008-12-23	20:02:00	0
2008-12-23	20:03:00	60
2008-12-23	20:04:00	25
2008-12-23	20:05:00	17
2008-12-23	20:06:00	38
2008-12-23	20:07:00	17
2008-12-23	20:08:00	17
2008-12-23	20:09:00	242
2008-12-23	20:10:00	42
2008-12-23	20:11:00	631
2008-12-23	20:12:00	17
2008-12-23	20:13:00	21
2008-12-23	20:14:00	65
2008-12-23	20:15:00	8
2008-12-23	20:16:00	81
2008-12-23	20:17:00	21
2008-12-23	20:18:00	86
2008-12-23	20:19:00	0
2008-12-23	20:20:00	0
2008-12-23	20:21:00	0
2008-12-23	20:22:00	0
2008-12-23	20:23:00	0
2008-12-23	20:24:00	0
2008-12-23	20:25:00	0
2008-12-23	20:26:00	0
2008-12-23	20:27:00	0
2008-12-23	20:28:00	0
2008-12-23	20:29:00	0
2008-12-23	20:30:00	0
2008-12-23	20:31:00	4
2008-12-23	20:32:00	70
2008-12-23	20:33:00	30
2008-12-23	20:34:00	159
2008-12-23	20:35:00	96
2008-12-23	20:36:00	70
2008-12-23	20:37:00	4
2008-12-23	20:38:00	0
2008-12-23	20:39:00	51
2008-12-23	20:40:00	70
2008-12-23	20:41:00	4
2008-12-23	20:42:00	0
2008-12-23	20:43:00	1044
2008-12-23	20:44:00	1215
2008-12-23	20:45:00	761
2008-12-23	20:46:00	715
2008-12-23	20:47:00	17
2008-12-23	20:48:00	65
2008-12-23	20:49:00	13
2008-12-23	20:50:00	0
2008-12-23	20:51:00	86
2008-12-23	20:52:00	117
2008-12-23	20:53:00	4
2008-12-23	20:54:00	0
2008-12-23	20:55:00	0
2008-12-23	20:56:00	0
2008-12-23	20:57:00	0
2008-12-23	20:58:00	0
2008-12-23	20:59:00	0
2008-12-23	21:00:00	65
2008-12-23	21:01:00	0
2008-12-23	21:02:00	17
2008-12-23	21:03:00	75
2008-12-23	21:04:00	0
2008-12-23	21:05:00	0
2008-12-23	21:06:00	0
2008-12-23	21:07:00	0
2008-12-23	21:08:00	0
2008-12-23	21:09:00	0
2008-12-23	21:10:00	0
2008-12-23	21:11:00	47
2008-12-23	21:12:00	0
2008-12-23	21:13:00	517
2008-12-23	21:14:00	30
2008-12-23	21:15:00	0
2008-12-23	21:16:00	0
2008-12-23	21:17:00	0
2008-12-23	21:18:00	0
2008-12-23	21:19:00	0
2008-12-23	21:20:00	0
2008-12-23	21:21:00	0
2008-12-23	21:22:00	0
2008-12-23	21:23:00	0
2008-12-23	21:24:00	0
2008-12-23	21:25:00	0
2008-12-23	21:26:00	0
2008-12-23	21:27:00	0
2008-12-23	21:28:00	0
2008-12-23	21:29:00	0
2008-12-23	21:30:00	0
2008-12-23	21:31:00	0
2008-12-23	21:32:00	30
2008-12-23	21:33:00	21
2008-12-23	21:34:00	4
2008-12-23	21:35:00	0
2008-12-23	21:36:00	0
2008-12-23	21:37:00	0
2008-12-23	21:38:00	42
2008-12-23	21:39:00	0
2008-12-23	21:40:00	0
2008-12-23	21:41:00	0
2008-12-23	21:42:00	0
2008-12-23	21:43:00	0
2008-12-23	21:44:00	0
2008-12-23	21:45:00	0
2008-12-23	21:46:00	0
2008-12-23	21:47:00	0
2008-12-23	21:48:00	0
2008-12-23	21:49:00	0
2008-12-23	21:50:00	0
2008-12-23	21:51:00	30
2008-12-23	21:52:00	60
2008-12-23	21:53:00	0
2008-12-23	21:54:00	0
2008-12-23	21:55:00	0
2008-12-23	21:56:00	0
2008-12-23	21:57:00	0
2008-12-23	21:58:00	0
2008-12-23	21:59:00	0
2008-12-23	22:00:00	0
2008-12-23	22:01:00	159
2008-12-23	22:02:00	565
2008-12-23	22:03:00	591
2008-12-23	22:04:00	541
2008-12-23	22:05:00	289
2008-12-23	22:06:00	553
2008-12-23	22:07:00	70
2008-12-23	22:08:00	129
2008-12-23	22:09:00	123
2008-12-23	22:10:00	75
2008-12-23	22:11:00	17
2008-12-23	22:12:00	38
2008-12-23	22:13:00	0
2008-12-23	22:14:00	51
2008-12-23	22:15:00	0
2008-12-23	22:16:00	0
2008-12-23	22:17:00	0
2008-12-23	22:18:00	0
2008-12-23	22:19:00	0
2008-12-23	22:20:00	0
2008-12-23	22:21:00	0
2008-12-23	22:22:00	0
2008-12-23	22:23:00	70
2008-12-23	22:24:00	4
2008-12-23	22:25:00	0
2008-12-23	22:26:00	0
2008-12-23	22:27:00	0
2008-12-23	22:28:00	0
2008-12-23	22:29:00	0
2008-12-23	22:30:00	0
2008-12-23	22:31:00	0
2008-12-23	22:32:00	0
2008-12-23	22:33:00	4
2008-12-23	22:34:00	0
2008-12-23	22:35:00	0
2008-12-23	22:36:00	106
2008-12-23	22:37:00	38
2008-12-23	22:38:00	0
2008-12-23	22:39:00	0
2008-12-23	22:40:00	70
2008-12-23	22:41:00	0
2008-12-23	22:42:00	0
2008-12-23	22:43:00	0
2008-12-23	22:44:00	0
2008-12-23	22:45:00	0
2008-12-23	22:46:00	4
2008-12-23	22:47:00	0
2008-12-23	22:48:00	0
2008-12-23	22:49:00	0
2008-12-23	22:50:00	0
2008-12-23	22:51:00	111
2008-12-23	22:52:00	234
2008-12-23	22:53:00	13
2008-12-23	22:54:00	0
2008-12-23	22:55:00	0
2008-12-23	22:56:00	0
2008-12-23	22:57:00	0
2008-12-23	22:58:00	0
2008-12-23	22:59:00	0
2008-12-23	23:00:00	0
2008-12-23	23:01:00	0
2008-12-23	23:02:00	0
2008-12-23	23:03:00	0
2008-12-23	23:04:00	0
2008-12-23	23:05:00	30
2008-12-23	23:06:00	0
2008-12-23	23:07:00	0
2008-12-23	23:08:00	0
2008-12-23	23:09:00	0
2008-12-23	23:10:00	0
2008-12-23	23:11:00	0
2008-12-23	23:12:00	0
2008-12-23	23:13:00	0
2008-12-23	23:14:00	0
2008-12-23	23:15:00	0
2008-12-23	23:16:00	0
2008-12-23	23:17:00	0
2008-12-23	23:18:00	0
2008-12-23	23:19:00	0
2008-12-23	23:20:00	0
2008-12-23	23:21:00	0
2008-12-23	23:22:00	34
2008-12-23	23:23:00	0
2008-12-23	23:24:00	0
2008-12-23	23:25:00	0
2008-12-23	23:26:00	0
2008-12-23	23:27:00	0
2008-12-23	23:28:00	0
2008-12-23	23:29:00	0
2008-12-23	23:30:00	0
2008-12-23	23:31:00	0
2008-12-23	23:32:00	0
2008-12-23	23:33:00	0
2008-12-23	23:34:00	0
2008-12-23	23:35:00	0
2008-12-23	23:36:00	0
2008-12-23	23:37:00	0
2008-12-23	23:38:00	0
2008-12-23	23:39:00	81
2008-12-23	23:40:00	17
2008-12-23	23:41:00	0
2008-12-23	23:42:00	0
2008-12-23	23:43:00	0
2008-12-23	23:44:00	38
2008-12-23	23:45:00	0
2008-12-23	23:46:00	0
2008-12-23	23:47:00	0
2008-12-23	23:48:00	0
2008-12-23	23:49:00	0
2008-12-23	23:50:00	0
2008-12-23	23:51:00	0
2008-12-23	23:52:00	13
2008-12-23	23:53:00	0
2008-12-23	23:54:00	0
2008-12-23	23:55:00	0
2008-12-23	23:56:00	0
2008-12-23	23:57:00	0
2008-12-23	23:58:00	0
2008-12-23	23:59:00	0
2008-12-24	00:00:00	0
2008-12-24	00:01:00	0
2008-12-24	00:02:00	0
2008-12-24	00:03:00	0
2008-12-24	00:04:00	0
2008-12-24	00:05:00	0
2008-12-24	00:06:00	0
2008-12-24	00:07:00	0
2008-12-24	00:08:00	0
2008-12-24	00:09:00	0
2008-12-24	00:10:00	449
2008-12-24	00:11:00	298
2008-12-24	00:12:00	0
2008-12-24	00:13:00	0
2008-12-24	00:14:00	17
2008-12-24	00:15:00	0
2008-12-24	00:16:00	0
2008-12-24	00:17:00	0
2008-12-24	00:18:00	0
2008-12-24	00:19:00	0
2008-12-24	00:20:00	0
2008-12-24	00:21:00	0
2008-12-24	00:22:00	0
2008-12-24	00:23:00	0
2008-12-24	00:24:00	0
2008-12-24	00:25:00	0
2008-12-24	00:26:00	0
2008-12-24	00:27:00	0
2008-12-24	00:28:00	0
2008-12-24	00:29:00	0
2008-12-24	00:30:00	0
2008-12-24	00:31:00	0
2008-12-24	00:32:00	0
2008-12-24	00:33:00	0
2008-12-24	00:34:00	0
2008-12-24	00:35:00	0
2008-12-24	00:36:00	4
2008-12-24	00:37:00	25
2008-12-24	00:38:00	106
2008-12-24	00:39:00	65
2008-12-24	00:40:00	0
2008-12-24	00:41:00	0
2008-12-24	00:42:00	0
2008-12-24	00:43:00	0
2008-12-24	00:44:00	0
2008-12-24	00:45:00	0
2008-12-24	00:46:00	0
2008-12-24	00:47:00	0
2008-12-24	00:48:00	0
2008-12-24	00:49:00	0
2008-12-24	00:50:00	0
2008-12-24	00:51:00	25
2008-12-24	00:52:00	0
2008-12-24	00:53:00	0
2008-12-24	00:54:00	0
2008-12-24	00:55:00	0
2008-12-24	00:56:00	0
2008-12-24	00:57:00	0
2008-12-24	00:58:00	0
2008-12-24	00:59:00	0
2008-12-24	01:00:00	0
2008-12-24	01:01:00	0
2008-12-24	01:02:00	0
2008-12-24	01:03:00	0
2008-12-24	01:04:00	0
2008-12-24	01:05:00	0
2008-12-24	01:06:00	0
2008-12-24	01:07:00	0
2008-12-24	01:08:00	553
2008-12-24	01:09:00	60
2008-12-24	01:10:00	604
2008-12-24	01:11:00	4
2008-12-24	01:12:00	0
2008-12-24	01:13:00	0
2008-12-24	01:14:00	0
2008-12-24	01:15:00	0
2008-12-24	01:16:00	0
2008-12-24	01:17:00	0
2008-12-24	01:18:00	0
2008-12-24	01:19:00	0
2008-12-24	01:20:00	0
2008-12-24	01:21:00	0
2008-12-24	01:22:00	0
2008-12-24	01:23:00	0
2008-12-24	01:24:00	0
2008-12-24	01:25:00	0
2008-12-24	01:26:00	0
2008-12-24	01:27:00	0
2008-12-24	01:28:00	0
2008-12-24	01:29:00	0
2008-12-24	01:30:00	0
2008-12-24	01:31:00	0
2008-12-24	01:32:00	0
2008-12-24	01:33:00	0
2008-12-24	01:34:00	0
2008-12-24	01:35:00	0
2008-12-24	01:36:00	38
2008-12-24	01:37:00	25
2008-12-24	01:38:00	0
2008-12-24	01:39:00	0
2008-12-24	01:40:00	0
2008-12-24	01:41:00	0
2008-12-24	01:42:00	0
2008-12-24	01:43:00	0
2008-12-24	01:44:00	0
2008-12-24	01:45:00	0
2008-12-24	01:46:00	0
2008-12-24	01:47:00	0
2008-12-24	01:48:00	0
2008-12-24	01:49:00	0
2008-12-24	01:50:00	0
2008-12-24	01:51:00	0
2008-12-24	01:52:00	0
2008-12-24	01:53:00	0
2008-12-24	01:54:00	0
2008-12-24	01:55:00	0
2008-12-24	01:56:00	0
2008-12-24	01:57:00	0
2008-12-24	01:58:00	0
2008-12-24	01:59:00	0
2008-12-24	02:00:00	0
2008-12-24	02:01:00	0
2008-12-24	02:02:00	0
2008-12-24	02:03:00	0
2008-12-24	02:04:00	0
2008-12-24	02:05:00	0
2008-12-24	02:06:00	0
2008-12-24	02:07:00	0
2008-12-24	02:08:00	0
2008-12-24	02:09:00	0
2008-12-24	02:10:00	0
2008-12-24	02:11:00	0
2008-12-24	02:12:00	0
2008-12-24	02:13:00	0
2008-12-24	02:14:00	0
2008-12-24	02:15:00	0
2008-12-24	02:16:00	0
2008-12-24	02:17:00	0
2008-12-24	02:18:00	0
2008-12-24	02:19:00	0
2008-12-24	02:20:00	0
2008-12-24	02:21:00	0
2008-12-24	02:22:00	0
2008-12-24	02:23:00	0
2008-12-24	02:24:00	0
2008-12-24	02:25:00	0
2008-12-24	02:26:00	0
2008-12-24	02:27:00	0
2008-12-24	02:28:00	0
2008-12-24	02:29:00	0
2008-12-24	02:30:00	0
2008-12-24	02:31:00	8
2008-12-24	02:32:00	0
2008-12-24	02:33:00	0
2008-12-24	02:34:00	0
2008-12-24	02:35:00	17
2008-12-24	02:36:00	0
2008-12-24	02:37:00	0
2008-12-24	02:38:00	0
2008-12-24	02:39:00	4
2008-12-24	02:40:00	0
2008-12-24	02:41:00	0
2008-12-24	02:42:00	0
2008-12-24	02:43:00	0
2008-12-24	02:44:00	0
2008-12-24	02:45:00	0
2008-12-24	02:46:00	0
2008-12-24	02:47:00	0
2008-12-24	02:48:00	0
2008-12-24	02:49:00	0
2008-12-24	02:50:00	0
2008-12-24	02:51:00	0
2008-12-24	02:52:00	117
2008-12-24	02:53:00	418
2008-12-24	02:54:00	761
2008-12-24	02:55:00	0
2008-12-24	02:56:00	21
2008-12-24	02:57:00	60
2008-12-24	02:58:00	0
2008-12-24	02:59:00	0
2008-12-24	03:00:00	0
2008-12-24	03:01:00	0
2008-12-24	03:02:00	0
2008-12-24	03:03:00	0
2008-12-24	03:04:00	0
2008-12-24	03:05:00	0
2008-12-24	03:06:00	0
2008-12-24	03:07:00	0
2008-12-24	03:08:00	0
2008-12-24	03:09:00	0
2008-12-24	03:10:00	0
2008-12-24	03:11:00	0
2008-12-24	03:12:00	0
2008-12-24	03:13:00	0
2008-12-24	03:14:00	0
2008-12-24	03:15:00	0
2008-12-24	03:16:00	0
2008-12-24	03:17:00	0
2008-12-24	03:18:00	0
2008-12-24	03:19:00	0
2008-12-24	03:20:00	0
2008-12-24	03:21:00	34
2008-12-24	03:22:00	38
2008-12-24	03:23:00	0
2008-12-24	03:24:00	0
2008-12-24	03:25:00	0
2008-12-24	03:26:00	0
2008-12-24	03:27:00	0
2008-12-24	03:28:00	0
2008-12-24	03:29:00	0
2008-12-24	03:30:00	0
2008-12-24	03:31:00	0
2008-12-24	03:32:00	0
2008-12-24	03:33:00	21
2008-12-24	03:34:00	0
2008-12-24	03:35:00	0
2008-12-24	03:36:00	0
2008-12-24	03:37:00	0
2008-12-24	03:38:00	0
2008-12-24	03:39:00	0
2008-12-24	03:40:00	0
2008-12-24	03:41:00	0
2008-12-24	03:42:00	0
2008-12-24	03:43:00	0
2008-12-24	03:44:00	0
2008-12-24	03:45:00	0
2008-12-24	03:46:00	0
2008-12-24	03:47:00	13
2008-12-24	03:48:00	0
2008-12-24	03:49:00	0
2008-12-24	03:50:00	21
2008-12-24	03:51:00	8
2008-12-24	03:52:00	0
2008-12-24	03:53:00	0
2008-12-24	03:54:00	0
2008-12-24	03:55:00	0
2008-12-24	03:56:00	0
2008-12-24	03:57:00	0
2008-12-24	03:58:00	0
2008-12-24	03:59:00	0
2008-12-24	04:00:00	0
2008-12-24	04:01:00	4
2008-12-24	04:02:00	0
2008-12-24	04:03:00	0
2008-12-24	04:04:00	75
2008-12-24	04:05:00	1127
2008-12-24	04:06:00	13
2008-12-24	04:07:00	0
2008-12-24	04:08:00	8
2008-12-24	04:09:00	0
2008-12-24	04:10:00	0
2008-12-24	04:11:00	0
2008-12-24	04:12:00	0
2008-12-24	04:13:00	0
2008-12-24	04:14:00	0
2008-12-24	04:15:00	0
2008-12-24	04:16:00	0
2008-12-24	04:17:00	0
2008-12-24	04:18:00	0
2008-12-24	04:19:00	0
2008-12-24	04:20:00	0
2008-12-24	04:21:00	0
2008-12-24	04:22:00	0
2008-12-24	04:23:00	0
2008-12-24	04:24:00	0
2008-12-24	04:25:00	0
2008-12-24	04:26:00	0
2008-12-24	04:27:00	0
2008-12-24	04:28:00	0
2008-12-24	04:29:00	0
2008-12-24	04:30:00	0
2008-12-24	04:31:00	0
2008-12-24	04:32:00	0
2008-12-24	04:33:00	0
2008-12-24	04:34:00	0
2008-12-24	04:35:00	0
2008-12-24	04:36:00	0
2008-12-24	04:37:00	0
2008-12-24	04:38:00	4
2008-12-24	04:39:00	0
2008-12-24	04:40:00	0
2008-12-24	04:41:00	0
2008-12-24	04:42:00	0
2008-12-24	04:43:00	0
2008-12-24	04:44:00	0
2008-12-24	04:45:00	0
2008-12-24	04:46:00	0
2008-12-24	04:47:00	0
2008-12-24	04:48:00	0
2008-12-24	04:49:00	0
2008-12-24	04:50:00	0
2008-12-24	04:51:00	0
2008-12-24	04:52:00	0
2008-12-24	04:53:00	0
2008-12-24	04:54:00	0
2008-12-24	04:55:00	0
2008-12-24	04:56:00	0
2008-12-24	04:57:00	0
2008-12-24	04:58:00	0
2008-12-24	04:59:00	0
2008-12-24	05:00:00	0
2008-12-24	05:01:00	0
2008-12-24	05:02:00	0
2008-12-24	05:03:00	129
2008-12-24	05:04:00	249
2008-12-24	05:05:00	565
2008-12-24	05:06:00	0
2008-12-24	05:07:00	38
2008-12-24	05:08:00	147
2008-12-24	05:09:00	60
2008-12-24	05:10:00	0
2008-12-24	05:11:00	0
2008-12-24	05:12:00	0
2008-12-24	05:13:00	0
2008-12-24	05:14:00	0
2008-12-24	05:15:00	0
2008-12-24	05:16:00	0
2008-12-24	05:17:00	0
2008-12-24	05:18:00	0
2008-12-24	05:19:00	0
2008-12-24	05:20:00	0
2008-12-24	05:21:00	0
2008-12-24	05:22:00	0
2008-12-24	05:23:00	8
2008-12-24	05:24:00	0
2008-12-24	05:25:00	0
2008-12-24	05:26:00	0
2008-12-24	05:27:00	0
2008-12-24	05:28:00	0
2008-12-24	05:29:00	0
2008-12-24	05:30:00	0
2008-12-24	05:31:00	0
2008-12-24	05:32:00	0
2008-12-24	05:33:00	0
2008-12-24	05:34:00	0
2008-12-24	05:35:00	1106
2008-12-24	05:36:00	912
2008-12-24	05:37:00	949
2008-12-24	05:38:00	672
2008-12-24	05:39:00	591
2008-12-24	05:40:00	505
2008-12-24	05:41:00	359
2008-12-24	05:42:00	482
2008-12-24	05:43:00	631
2008-12-24	05:44:00	331
2008-12-24	05:45:00	810
2008-12-24	05:46:00	8
2008-12-24	05:47:00	75
2008-12-24	05:48:00	8
2008-12-24	05:49:00	4
2008-12-24	05:50:00	0
2008-12-24	05:51:00	4
2008-12-24	05:52:00	0
2008-12-24	05:53:00	0
2008-12-24	05:54:00	17
2008-12-24	05:55:00	0
2008-12-24	05:56:00	0
2008-12-24	05:57:00	17
2008-12-24	05:58:00	0
2008-12-24	05:59:00	0
2008-12-24	06:00:00	17
2008-12-24	06:01:00	0
2008-12-24	06:02:00	0
2008-12-24	06:03:00	0
2008-12-24	06:04:00	0
2008-12-24	06:05:00	0
2008-12-24	06:06:00	0
2008-12-24	06:07:00	17
2008-12-24	06:08:00	0
2008-12-24	06:09:00	0
2008-12-24	06:10:00	0
2008-12-24	06:11:00	0
2008-12-24	06:12:00	0
2008-12-24	06:13:00	0
2008-12-24	06:14:00	13
2008-12-24	06:15:00	0
2008-12-24	06:16:00	0
2008-12-24	06:17:00	70
2008-12-24	06:18:00	51
2008-12-24	06:19:00	0
2008-12-24	06:20:00	471
2008-12-24	06:21:00	281
2008-12-24	06:22:00	0
2008-12-24	06:23:00	0
2008-12-24	06:24:00	0
2008-12-24	06:25:00	0
2008-12-24	06:26:00	0
2008-12-24	06:27:00	0
2008-12-24	06:28:00	0
2008-12-24	06:29:00	0
2008-12-24	06:30:00	0
2008-12-24	06:31:00	0
2008-12-24	06:32:00	0
2008-12-24	06:33:00	8
2008-12-24	06:34:00	0
2008-12-24	06:35:00	0
2008-12-24	06:36:00	0
2008-12-24	06:37:00	0
2008-12-24	06:38:00	153
2008-12-24	06:39:00	51
2008-12-24	06:40:00	0
2008-12-24	06:41:00	164
2008-12-24	06:42:00	0
2008-12-24	06:43:00	55
2008-12-24	06:44:00	0
2008-12-24	06:45:00	0
2008-12-24	06:46:00	0
2008-12-24	06:47:00	0
2008-12-24	06:48:00	0
2008-12-24	06:49:00	0
2008-12-24	06:50:00	0
2008-12-24	06:51:00	0
2008-12-24	06:52:00	0
2008-12-24	06:53:00	0
2008-12-24	06:54:00	0
2008-12-24	06:55:00	0
2008-12-24	06:56:00	0
2008-12-24	06:57:00	86
2008-12-24	06:58:00	0
2008-12-24	06:59:00	0
2008-12-24	07:00:00	129
2008-12-24	07:01:00	4
2008-12-24	07:02:00	135
2008-12-24	07:03:00	0
2008-12-24	07:04:00	0
2008-12-24	07:05:00	0
2008-12-24	07:06:00	0
2008-12-24	07:07:00	0
2008-12-24	07:08:00	0
2008-12-24	07:09:00	0
2008-12-24	07:10:00	0
2008-12-24	07:11:00	0
2008-12-24	07:12:00	0
2008-12-24	07:13:00	0
2008-12-24	07:14:00	0
2008-12-24	07:15:00	17
2008-12-24	07:16:00	0
2008-12-24	07:17:00	0
2008-12-24	07:18:00	21
2008-12-24	07:19:00	0
2008-12-24	07:20:00	0
2008-12-24	07:21:00	0
2008-12-24	07:22:00	129
2008-12-24	07:23:00	212
2008-12-24	07:24:00	0
2008-12-24	07:25:00	0
2008-12-24	07:26:00	0
2008-12-24	07:27:00	0
2008-12-24	07:28:00	0
2008-12-24	07:29:00	0
2008-12-24	07:30:00	0
2008-12-24	07:31:00	0
2008-12-24	07:32:00	0
2008-12-24	07:33:00	0
2008-12-24	07:34:00	0
2008-12-24	07:35:00	0
2008-12-24	07:36:00	0
2008-12-24	07:37:00	0
2008-12-24	07:38:00	0
2008-12-24	07:39:00	47
2008-12-24	07:40:00	47
2008-12-24	07:41:00	8
2008-12-24	07:42:00	0
2008-12-24	07:43:00	0
2008-12-24	07:44:00	0
2008-12-24	07:45:00	0
2008-12-24	07:46:00	0
2008-12-24	07:47:00	0
2008-12-24	07:48:00	0
2008-12-24	07:49:00	0
2008-12-24	07:50:00	0
2008-12-24	07:51:00	0
2008-12-24	07:52:00	0
2008-12-24	07:53:00	0
2008-12-24	07:54:00	0
2008-12-24	07:55:00	21
2008-12-24	07:56:00	0
2008-12-24	07:57:00	60
2008-12-24	07:58:00	30
2008-12-24	07:59:00	0
2008-12-24	08:00:00	51
2008-12-24	08:01:00	0
2008-12-24	08:02:00	0
2008-12-24	08:03:00	0
2008-12-24	08:04:00	0
2008-12-24	08:05:00	0
2008-12-24	08:06:00	0
2008-12-24	08:07:00	0
2008-12-24	08:08:00	0
2008-12-24	08:09:00	0
2008-12-24	08:10:00	0
2008-12-24	08:11:00	0
2008-12-24	08:12:00	0
2008-12-24	08:13:00	0
2008-12-24	08:14:00	0
2008-12-24	08:15:00	0
2008-12-24	08:16:00	0
2008-12-24	08:17:00	0
2008-12-24	08:18:00	0
2008-12-24	08:19:00	591
2008-12-24	08:20:00	281
2008-12-24	08:21:00	159
2008-12-24	08:22:00	553
2008-12-24	08:23:00	449
2008-12-24	08:24:00	350
2008-12-24	08:25:00	106
2008-12-24	08:26:00	0
2008-12-24	08:27:00	0
2008-12-24	08:28:00	517
2008-12-24	08:29:00	1149
2008-12-24	08:30:00	553
2008-12-24	08:31:00	617
2008-12-24	08:32:00	449
2008-12-24	08:33:00	843
2008-12-24	08:34:00	1065
2008-12-24	08:35:00	1005
2008-12-24	08:36:00	731
2008-12-24	08:37:00	731
2008-12-24	08:38:00	553
2008-12-24	08:39:00	350
2008-12-24	08:40:00	34
2008-12-24	08:41:00	0
2008-12-24	08:42:00	4
2008-12-24	08:43:00	13
2008-12-24	08:44:00	0
2008-12-24	08:45:00	0
2008-12-24	08:46:00	0
2008-12-24	08:47:00	0
2008-12-24	08:48:00	0
2008-12-24	08:49:00	4
2008-12-24	08:50:00	8
2008-12-24	08:51:00	0
2008-12-24	08:52:00	0
2008-12-24	08:53:00	4
2008-12-24	08:54:00	0
2008-12-24	08:55:00	34
2008-12-24	08:56:00	0
2008-12-24	08:57:00	0
2008-12-24	08:58:00	0
2008-12-24	08:59:00	0
2008-12-24	09:00:00	47
2008-12-24	09:01:00	0
2008-12-24	09:02:00	0
2008-12-24	09:03:00	0
2008-12-24	09:04:00	0
2008-12-24	09:05:00	0
2008-12-24	09:06:00	0
2008-12-24	09:07:00	0
2008-12-24	09:08:00	0
[truncated: 22,491 more rows]

## Sheet: 1.8.09
Actogram, Copy Raw Data, All Days
Identity:	Penny Nicklas
Filename:	E:\Active Research Files\meloxicam titre canine\cases\penny\Penny Nicklas 1.8.09.AWC
Gender:	F
Age:	12
Height:	50.0 cm	19.7 in
Weight:	27.2 kg	60.0 lbs
Start Date:	08-Jan-2009 (Thu)
Start Time:	17:00:00
Interval:	1.00 mins
Date Stamp:	Time Stamp:	Activity Data:	Marker Press:
2009-01-08	00:00:00	0
2009-01-08	00:01:00	0
2009-01-08	00:02:00	0
2009-01-08	00:03:00	0
2009-01-08	00:04:00	0
2009-01-08	00:05:00	0
2009-01-08	00:06:00	0
2009-01-08	00:07:00	0
2009-01-08	00:08:00	0
2009-01-08	00:09:00	0
2009-01-08	00:10:00	0
2009-01-08	00:11:00	0
2009-01-08	00:12:00	0
2009-01-08	00:13:00	0
2009-01-08	00:14:00	0
2009-01-08	00:15:00	0
2009-01-08	00:16:00	0
2009-01-08	00:17:00	0
2009-01-08	00:18:00	0
2009-01-08	00:19:00	0
2009-01-08	00:20:00	0
2009-01-08	00:21:00	0
2009-01-08	00:22:00	0
2009-01-08	00:23:00	0
2009-01-08	00:24:00	0
2009-01-08	00:25:00	0
2009-01-08	00:26:00	0
2009-01-08	00:27:00	0
2009-01-08	00:28:00	0
2009-01-08	00:29:00	0
2009-01-08	00:30:00	0
2009-01-08	00:31:00	0
2009-01-08	00:32:00	0
2009-01-08	00:33:00	0
2009-01-08	00:34:00	0
2009-01-08	00:35:00	0
2009-01-08	00:36:00	0
2009-01-08	00:37:00	0
2009-01-08	00:38:00	0
2009-01-08	00:39:00	0
2009-01-08	00:40:00	0
2009-01-08	00:41:00	0
2009-01-08	00:42:00	0
2009-01-08	00:43:00	0
2009-01-08	00:44:00	0
2009-01-08	00:45:00	0
2009-01-08	00:46:00	0
2009-01-08	00:47:00	0
2009-01-08	00:48:00	0
2009-01-08	00:49:00	0
2009-01-08	00:50:00	0
2009-01-08	00:51:00	0
2009-01-08	00:52:00	0
2009-01-08	00:53:00	0
2009-01-08	00:54:00	0
2009-01-08	00:55:00	0
2009-01-08	00:56:00	0
2009-01-08	00:57:00	0
2009-01-08	00:58:00	0
2009-01-08	00:59:00	0
2009-01-08	01:00:00	0
2009-01-08	01:01:00	0
2009-01-08	01:02:00	0
2009-01-08	01:03:00	0
2009-01-08	01:04:00	0
2009-01-08	01:05:00	0
2009-01-08	01:06:00	0
2009-01-08	01:07:00	0
2009-01-08	01:08:00	0
2009-01-08	01:09:00	0
2009-01-08	01:10:00	0
2009-01-08	01:11:00	0
2009-01-08	01:12:00	0
2009-01-08	01:13:00	0
2009-01-08	01:14:00	0
2009-01-08	01:15:00	0
2009-01-08	01:16:00	0
2009-01-08	01:17:00	0
2009-01-08	01:18:00	0
2009-01-08	01:19:00	0
2009-01-08	01:20:00	0
2009-01-08	01:21:00	0
2009-01-08	01:22:00	0
2009-01-08	01:23:00	0
2009-01-08	01:24:00	0
2009-01-08	01:25:00	0
2009-01-08	01:26:00	0
2009-01-08	01:27:00	0
2009-01-08	01:28:00	0
2009-01-08	01:29:00	0
2009-01-08	01:30:00	0
2009-01-08	01:31:00	0
2009-01-08	01:32:00	0
2009-01-08	01:33:00	0
2009-01-08	01:34:00	0
2009-01-08	01:35:00	0
2009-01-08	01:36:00	0
2009-01-08	01:37:00	0
2009-01-08	01:38:00	0
2009-01-08	01:39:00	0
2009-01-08	01:40:00	0
2009-01-08	01:41:00	0
2009-01-08	01:42:00	0
2009-01-08	01:43:00	0
2009-01-08	01:44:00	0
2009-01-08	01:45:00	0
2009-01-08	01:46:00	0
2009-01-08	01:47:00	0
2009-01-08	01:48:00	0
2009-01-08	01:49:00	0
2009-01-08	01:50:00	0
2009-01-08	01:51:00	0
2009-01-08	01:52:00	0
2009-01-08	01:53:00	0
2009-01-08	01:54:00	0
2009-01-08	01:55:00	0
2009-01-08	01:56:00	0
2009-01-08	01:57:00	0
2009-01-08	01:58:00	0
2009-01-08	01:59:00	0
2009-01-08	02:00:00	0
2009-01-08	02:01:00	0
2009-01-08	02:02:00	0
2009-01-08	02:03:00	0
2009-01-08	02:04:00	0
2009-01-08	02:05:00	0
2009-01-08	02:06:00	0
2009-01-08	02:07:00	0
2009-01-08	02:08:00	0
2009-01-08	02:09:00	0
2009-01-08	02:10:00	0
2009-01-08	02:11:00	0
2009-01-08	02:12:00	0
2009-01-08	02:13:00	0
2009-01-08	02:14:00	0
2009-01-08	02:15:00	0
2009-01-08	02:16:00	0
2009-01-08	02:17:00	0
2009-01-08	02:18:00	0
2009-01-08	02:19:00	0
2009-01-08	02:20:00	0
2009-01-08	02:21:00	0
2009-01-08	02:22:00	0
2009-01-08	02:23:00	0
2009-01-08	02:24:00	0
2009-01-08	02:25:00	0
2009-01-08	02:26:00	0
2009-01-08	02:27:00	0
2009-01-08	02:28:00	0
2009-01-08	02:29:00	0
2009-01-08	02:30:00	0
2009-01-08	02:31:00	0
2009-01-08	02:32:00	0
2009-01-08	02:33:00	0
2009-01-08	02:34:00	0
2009-01-08	02:35:00	0
2009-01-08	02:36:00	0
2009-01-08	02:37:00	0
2009-01-08	02:38:00	0
2009-01-08	02:39:00	0
2009-01-08	02:40:00	0
2009-01-08	02:41:00	0
2009-01-08	02:42:00	0
2009-01-08	02:43:00	0
2009-01-08	02:44:00	0
2009-01-08	02:45:00	0
2009-01-08	02:46:00	0
2009-01-08	02:47:00	0
2009-01-08	02:48:00	0
2009-01-08	02:49:00	0
2009-01-08	02:50:00	0
2009-01-08	02:51:00	0
2009-01-08	02:52:00	0
2009-01-08	02:53:00	0
2009-01-08	02:54:00	0
2009-01-08	02:55:00	0
2009-01-08	02:56:00	0
2009-01-08	02:57:00	0
2009-01-08	02:58:00	0
2009-01-08	02:59:00	0
2009-01-08	03:00:00	0
2009-01-08	03:01:00	0
2009-01-08	03:02:00	0
2009-01-08	03:03:00	0
2009-01-08	03:04:00	0
2009-01-08	03:05:00	0
2009-01-08	03:06:00	0
2009-01-08	03:07:00	0
2009-01-08	03:08:00	0
2009-01-08	03:09:00	0
2009-01-08	03:10:00	0
2009-01-08	03:11:00	0
2009-01-08	03:12:00	0
2009-01-08	03:13:00	0
2009-01-08	03:14:00	0
2009-01-08	03:15:00	0
2009-01-08	03:16:00	0
2009-01-08	03:17:00	0
2009-01-08	03:18:00	0
2009-01-08	03:19:00	0
2009-01-08	03:20:00	0
2009-01-08	03:21:00	0
2009-01-08	03:22:00	0
2009-01-08	03:23:00	0
2009-01-08	03:24:00	0
2009-01-08	03:25:00	0
2009-01-08	03:26:00	0
2009-01-08	03:27:00	0
2009-01-08	03:28:00	0
2009-01-08	03:29:00	0
2009-01-08	03:30:00	0
2009-01-08	03:31:00	0
2009-01-08	03:32:00	0
2009-01-08	03:33:00	0
2009-01-08	03:34:00	0
2009-01-08	03:35:00	0
2009-01-08	03:36:00	0
2009-01-08	03:37:00	0
2009-01-08	03:38:00	0
2009-01-08	03:39:00	0
2009-01-08	03:40:00	0
2009-01-08	03:41:00	0
2009-01-08	03:42:00	0
2009-01-08	03:43:00	0
2009-01-08	03:44:00	0
2009-01-08	03:45:00	0
2009-01-08	03:46:00	0
2009-01-08	03:47:00	0
2009-01-08	03:48:00	0
2009-01-08	03:49:00	0
2009-01-08	03:50:00	0
2009-01-08	03:51:00	0
2009-01-08	03:52:00	0
2009-01-08	03:53:00	0
2009-01-08	03:54:00	0
2009-01-08	03:55:00	0
2009-01-08	03:56:00	0
2009-01-08	03:57:00	0
2009-01-08	03:58:00	0
2009-01-08	03:59:00	0
2009-01-08	04:00:00	0
2009-01-08	04:01:00	0
2009-01-08	04:02:00	0
2009-01-08	04:03:00	0
2009-01-08	04:04:00	0
2009-01-08	04:05:00	0
2009-01-08	04:06:00	0
2009-01-08	04:07:00	0
2009-01-08	04:08:00	0
2009-01-08	04:09:00	0
2009-01-08	04:10:00	0
2009-01-08	04:11:00	0
2009-01-08	04:12:00	0
2009-01-08	04:13:00	0
2009-01-08	04:14:00	0
2009-01-08	04:15:00	0
2009-01-08	04:16:00	0
2009-01-08	04:17:00	0
2009-01-08	04:18:00	0
2009-01-08	04:19:00	0
2009-01-08	04:20:00	0
2009-01-08	04:21:00	0
2009-01-08	04:22:00	0
2009-01-08	04:23:00	0
2009-01-08	04:24:00	0
2009-01-08	04:25:00	0
2009-01-08	04:26:00	0
2009-01-08	04:27:00	0
2009-01-08	04:28:00	0
2009-01-08	04:29:00	0
2009-01-08	04:30:00	0
2009-01-08	04:31:00	0
2009-01-08	04:32:00	0
2009-01-08	04:33:00	0
2009-01-08	04:34:00	0
2009-01-08	04:35:00	0
2009-01-08	04:36:00	0
2009-01-08	04:37:00	0
2009-01-08	04:38:00	0
2009-01-08	04:39:00	0
2009-01-08	04:40:00	0
2009-01-08	04:41:00	0
2009-01-08	04:42:00	0
2009-01-08	04:43:00	0
2009-01-08	04:44:00	0
2009-01-08	04:45:00	0
2009-01-08	04:46:00	0
2009-01-08	04:47:00	0
2009-01-08	04:48:00	0
2009-01-08	04:49:00	0
2009-01-08	04:50:00	0
2009-01-08	04:51:00	0
2009-01-08	04:52:00	0
2009-01-08	04:53:00	0
2009-01-08	04:54:00	0
2009-01-08	04:55:00	0
2009-01-08	04:56:00	0
2009-01-08	04:57:00	0
2009-01-08	04:58:00	0
2009-01-08	04:59:00	0
2009-01-08	05:00:00	0
2009-01-08	05:01:00	0
2009-01-08	05:02:00	0
2009-01-08	05:03:00	0
2009-01-08	05:04:00	0
2009-01-08	05:05:00	0
2009-01-08	05:06:00	0
2009-01-08	05:07:00	0
2009-01-08	05:08:00	0
2009-01-08	05:09:00	0
2009-01-08	05:10:00	0
2009-01-08	05:11:00	0
2009-01-08	05:12:00	0
2009-01-08	05:13:00	0
2009-01-08	05:14:00	0
2009-01-08	05:15:00	0
2009-01-08	05:16:00	0
2009-01-08	05:17:00	0
2009-01-08	05:18:00	0
2009-01-08	05:19:00	0
2009-01-08	05:20:00	0
2009-01-08	05:21:00	0
2009-01-08	05:22:00	0
2009-01-08	05:23:00	0
2009-01-08	05:24:00	0
2009-01-08	05:25:00	0
2009-01-08	05:26:00	0
2009-01-08	05:27:00	0
2009-01-08	05:28:00	0
2009-01-08	05:29:00	0
2009-01-08	05:30:00	0
2009-01-08	05:31:00	0
2009-01-08	05:32:00	0
2009-01-08	05:33:00	0
2009-01-08	05:34:00	0
2009-01-08	05:35:00	0
2009-01-08	05:36:00	0
2009-01-08	05:37:00	0
2009-01-08	05:38:00	0
2009-01-08	05:39:00	0
2009-01-08	05:40:00	0
2009-01-08	05:41:00	0
2009-01-08	05:42:00	0
2009-01-08	05:43:00	0
2009-01-08	05:44:00	0
2009-01-08	05:45:00	0
2009-01-08	05:46:00	0
2009-01-08	05:47:00	0
2009-01-08	05:48:00	0
2009-01-08	05:49:00	0
2009-01-08	05:50:00	0
2009-01-08	05:51:00	0
2009-01-08	05:52:00	0
2009-01-08	05:53:00	0
2009-01-08	05:54:00	0
2009-01-08	05:55:00	0
2009-01-08	05:56:00	0
2009-01-08	05:57:00	0
2009-01-08	05:58:00	0
2009-01-08	05:59:00	0
2009-01-08	06:00:00	0
2009-01-08	06:01:00	0
2009-01-08	06:02:00	0
2009-01-08	06:03:00	0
2009-01-08	06:04:00	0
2009-01-08	06:05:00	0
2009-01-08	06:06:00	0
2009-01-08	06:07:00	0
2009-01-08	06:08:00	0
2009-01-08	06:09:00	0
2009-01-08	06:10:00	0
2009-01-08	06:11:00	0
2009-01-08	06:12:00	0
2009-01-08	06:13:00	0
2009-01-08	06:14:00	0
2009-01-08	06:15:00	0
2009-01-08	06:16:00	0
2009-01-08	06:17:00	0
2009-01-08	06:18:00	0
2009-01-08	06:19:00	0
2009-01-08	06:20:00	0
2009-01-08	06:21:00	0
2009-01-08	06:22:00	0
2009-01-08	06:23:00	0
2009-01-08	06:24:00	0
2009-01-08	06:25:00	0
2009-01-08	06:26:00	0
2009-01-08	06:27:00	0
2009-01-08	06:28:00	0
2009-01-08	06:29:00	0
2009-01-08	06:30:00	0
2009-01-08	06:31:00	0
2009-01-08	06:32:00	0
2009-01-08	06:33:00	0
2009-01-08	06:34:00	0
2009-01-08	06:35:00	0
2009-01-08	06:36:00	0
2009-01-08	06:37:00	0
2009-01-08	06:38:00	0
2009-01-08	06:39:00	0
2009-01-08	06:40:00	0
2009-01-08	06:41:00	0
2009-01-08	06:42:00	0
2009-01-08	06:43:00	0
2009-01-08	06:44:00	0
2009-01-08	06:45:00	0
2009-01-08	06:46:00	0
2009-01-08	06:47:00	0
2009-01-08	06:48:00	0
2009-01-08	06:49:00	0
2009-01-08	06:50:00	0
2009-01-08	06:51:00	0
2009-01-08	06:52:00	0
2009-01-08	06:53:00	0
2009-01-08	06:54:00	0
2009-01-08	06:55:00	0
2009-01-08	06:56:00	0
2009-01-08	06:57:00	0
2009-01-08	06:58:00	0
2009-01-08	06:59:00	0
2009-01-08	07:00:00	0
2009-01-08	07:01:00	0
2009-01-08	07:02:00	0
2009-01-08	07:03:00	0
2009-01-08	07:04:00	0
2009-01-08	07:05:00	0
2009-01-08	07:06:00	0
2009-01-08	07:07:00	0
2009-01-08	07:08:00	0
2009-01-08	07:09:00	0
2009-01-08	07:10:00	0
2009-01-08	07:11:00	0
2009-01-08	07:12:00	0
2009-01-08	07:13:00	0
2009-01-08	07:14:00	0
2009-01-08	07:15:00	0
2009-01-08	07:16:00	0
2009-01-08	07:17:00	0
2009-01-08	07:18:00	0
2009-01-08	07:19:00	0
2009-01-08	07:20:00	0
2009-01-08	07:21:00	0
2009-01-08	07:22:00	0
2009-01-08	07:23:00	0
2009-01-08	07:24:00	0
2009-01-08	07:25:00	0
2009-01-08	07:26:00	0
2009-01-08	07:27:00	0
2009-01-08	07:28:00	0
2009-01-08	07:29:00	0
2009-01-08	07:30:00	0
2009-01-08	07:31:00	0
2009-01-08	07:32:00	0
2009-01-08	07:33:00	0
2009-01-08	07:34:00	0
2009-01-08	07:35:00	0
2009-01-08	07:36:00	0
2009-01-08	07:37:00	0
2009-01-08	07:38:00	0
2009-01-08	07:39:00	0
2009-01-08	07:40:00	0
2009-01-08	07:41:00	0
2009-01-08	07:42:00	0
2009-01-08	07:43:00	0
2009-01-08	07:44:00	0
2009-01-08	07:45:00	0
2009-01-08	07:46:00	0
2009-01-08	07:47:00	0
2009-01-08	07:48:00	0
2009-01-08	07:49:00	0
2009-01-08	07:50:00	0
2009-01-08	07:51:00	0
2009-01-08	07:52:00	0
2009-01-08	07:53:00	0
2009-01-08	07:54:00	0
2009-01-08	07:55:00	0
2009-01-08	07:56:00	0
2009-01-08	07:57:00	0
2009-01-08	07:58:00	0
2009-01-08	07:59:00	0
2009-01-08	08:00:00	0
2009-01-08	08:01:00	0
2009-01-08	08:02:00	0
2009-01-08	08:03:00	0
2009-01-08	08:04:00	0
2009-01-08	08:05:00	0
2009-01-08	08:06:00	0
2009-01-08	08:07:00	0
2009-01-08	08:08:00	0
2009-01-08	08:09:00	0
2009-01-08	08:10:00	0
2009-01-08	08:11:00	0
2009-01-08	08:12:00	0
2009-01-08	08:13:00	0
2009-01-08	08:14:00	0
2009-01-08	08:15:00	0
2009-01-08	08:16:00	0
2009-01-08	08:17:00	0
2009-01-08	08:18:00	0
2009-01-08	08:19:00	0
2009-01-08	08:20:00	0
2009-01-08	08:21:00	0
2009-01-08	08:22:00	0
2009-01-08	08:23:00	0
2009-01-08	08:24:00	0
2009-01-08	08:25:00	0
2009-01-08	08:26:00	0
2009-01-08	08:27:00	0
2009-01-08	08:28:00	0
2009-01-08	08:29:00	0
2009-01-08	08:30:00	0
2009-01-08	08:31:00	0
2009-01-08	08:32:00	0
2009-01-08	08:33:00	0
2009-01-08	08:34:00	0
2009-01-08	08:35:00	0
2009-01-08	08:36:00	0
2009-01-08	08:37:00	0
2009-01-08	08:38:00	0
2009-01-08	08:39:00	0
2009-01-08	08:40:00	0
2009-01-08	08:41:00	0
2009-01-08	08:42:00	0
2009-01-08	08:43:00	0
2009-01-08	08:44:00	0
2009-01-08	08:45:00	0
2009-01-08	08:46:00	0
2009-01-08	08:47:00	0
2009-01-08	08:48:00	0
2009-01-08	08:49:00	0
2009-01-08	08:50:00	0
2009-01-08	08:51:00	0
2009-01-08	08:52:00	0
2009-01-08	08:53:00	0
2009-01-08	08:54:00	0
2009-01-08	08:55:00	0
2009-01-08	08:56:00	0
2009-01-08	08:57:00	0
2009-01-08	08:58:00	0
2009-01-08	08:59:00	0
2009-01-08	09:00:00	0
2009-01-08	09:01:00	0
2009-01-08	09:02:00	0
2009-01-08	09:03:00	0
2009-01-08	09:04:00	0
2009-01-08	09:05:00	0
2009-01-08	09:06:00	0
2009-01-08	09:07:00	0
2009-01-08	09:08:00	0
2009-01-08	09:09:00	0
2009-01-08	09:10:00	0
2009-01-08	09:11:00	0
2009-01-08	09:12:00	0
2009-01-08	09:13:00	0
2009-01-08	09:14:00	0
2009-01-08	09:15:00	0
2009-01-08	09:16:00	0
2009-01-08	09:17:00	0
2009-01-08	09:18:00	0
2009-01-08	09:19:00	0
2009-01-08	09:20:00	0
2009-01-08	09:21:00	0
2009-01-08	09:22:00	0
2009-01-08	09:23:00	0
2009-01-08	09:24:00	0
2009-01-08	09:25:00	0
2009-01-08	09:26:00	0
2009-01-08	09:27:00	0
2009-01-08	09:28:00	0
2009-01-08	09:29:00	0
2009-01-08	09:30:00	0
2009-01-08	09:31:00	0
2009-01-08	09:32:00	0
2009-01-08	09:33:00	0
2009-01-08	09:34:00	0
2009-01-08	09:35:00	0
2009-01-08	09:36:00	0
2009-01-08	09:37:00	0
2009-01-08	09:38:00	0
2009-01-08	09:39:00	0
2009-01-08	09:40:00	0
2009-01-08	09:41:00	0
2009-01-08	09:42:00	0
2009-01-08	09:43:00	0
2009-01-08	09:44:00	0
2009-01-08	09:45:00	0
2009-01-08	09:46:00	0
2009-01-08	09:47:00	0
2009-01-08	09:48:00	0
2009-01-08	09:49:00	0
2009-01-08	09:50:00	0
2009-01-08	09:51:00	0
2009-01-08	09:52:00	0
2009-01-08	09:53:00	0
2009-01-08	09:54:00	0
2009-01-08	09:55:00	0
2009-01-08	09:56:00	0
2009-01-08	09:57:00	0
2009-01-08	09:58:00	0
2009-01-08	09:59:00	0
2009-01-08	10:00:00	0
2009-01-08	10:01:00	0
2009-01-08	10:02:00	0
2009-01-08	10:03:00	0
2009-01-08	10:04:00	0
2009-01-08	10:05:00	0
2009-01-08	10:06:00	0
2009-01-08	10:07:00	0
2009-01-08	10:08:00	0
2009-01-08	10:09:00	0
2009-01-08	10:10:00	0
2009-01-08	10:11:00	0
2009-01-08	10:12:00	0
2009-01-08	10:13:00	0
2009-01-08	10:14:00	0
2009-01-08	10:15:00	0
2009-01-08	10:16:00	0
2009-01-08	10:17:00	0
2009-01-08	10:18:00	0
2009-01-08	10:19:00	0
2009-01-08	10:20:00	0
2009-01-08	10:21:00	0
2009-01-08	10:22:00	0
2009-01-08	10:23:00	0
2009-01-08	10:24:00	0
2009-01-08	10:25:00	0
2009-01-08	10:26:00	0
2009-01-08	10:27:00	0
2009-01-08	10:28:00	0
2009-01-08	10:29:00	0
2009-01-08	10:30:00	0
2009-01-08	10:31:00	0
2009-01-08	10:32:00	0
2009-01-08	10:33:00	0
2009-01-08	10:34:00	0
2009-01-08	10:35:00	0
2009-01-08	10:36:00	0
2009-01-08	10:37:00	0
2009-01-08	10:38:00	0
2009-01-08	10:39:00	0
2009-01-08	10:40:00	0
2009-01-08	10:41:00	0
2009-01-08	10:42:00	0
2009-01-08	10:43:00	0
2009-01-08	10:44:00	0
2009-01-08	10:45:00	0
2009-01-08	10:46:00	0
2009-01-08	10:47:00	0
2009-01-08	10:48:00	0
2009-01-08	10:49:00	0
2009-01-08	10:50:00	0
2009-01-08	10:51:00	0
2009-01-08	10:52:00	0
2009-01-08	10:53:00	0
2009-01-08	10:54:00	0
2009-01-08	10:55:00	0
2009-01-08	10:56:00	0
2009-01-08	10:57:00	0
2009-01-08	10:58:00	0
2009-01-08	10:59:00	0
2009-01-08	11:00:00	0
2009-01-08	11:01:00	0
2009-01-08	11:02:00	0
2009-01-08	11:03:00	0
2009-01-08	11:04:00	0
2009-01-08	11:05:00	0
2009-01-08	11:06:00	0
2009-01-08	11:07:00	0
2009-01-08	11:08:00	0
2009-01-08	11:09:00	0
2009-01-08	11:10:00	0
2009-01-08	11:11:00	0
2009-01-08	11:12:00	0
2009-01-08	11:13:00	0
2009-01-08	11:14:00	0
2009-01-08	11:15:00	0
2009-01-08	11:16:00	0
2009-01-08	11:17:00	0
2009-01-08	11:18:00	0
2009-01-08	11:19:00	0
2009-01-08	11:20:00	0
2009-01-08	11:21:00	0
2009-01-08	11:22:00	0
2009-01-08	11:23:00	0
2009-01-08	11:24:00	0
2009-01-08	11:25:00	0
2009-01-08	11:26:00	0
2009-01-08	11:27:00	0
2009-01-08	11:28:00	0
2009-01-08	11:29:00	0
2009-01-08	11:30:00	0
2009-01-08	11:31:00	0
2009-01-08	11:32:00	0
2009-01-08	11:33:00	0
2009-01-08	11:34:00	0
2009-01-08	11:35:00	0
2009-01-08	11:36:00	0
2009-01-08	11:37:00	0
2009-01-08	11:38:00	0
2009-01-08	11:39:00	0
2009-01-08	11:40:00	0
2009-01-08	11:41:00	0
2009-01-08	11:42:00	0
2009-01-08	11:43:00	0
2009-01-08	11:44:00	0
2009-01-08	11:45:00	0
2009-01-08	11:46:00	0
2009-01-08	11:47:00	0
2009-01-08	11:48:00	0
2009-01-08	11:49:00	0
2009-01-08	11:50:00	0
2009-01-08	11:51:00	0
2009-01-08	11:52:00	0
2009-01-08	11:53:00	0
2009-01-08	11:54:00	0
2009-01-08	11:55:00	0
2009-01-08	11:56:00	0
2009-01-08	11:57:00	0
2009-01-08	11:58:00	0
2009-01-08	11:59:00	0
2009-01-08	12:00:00	0
2009-01-08	12:01:00	0
2009-01-08	12:02:00	0
2009-01-08	12:03:00	0
2009-01-08	12:04:00	0
2009-01-08	12:05:00	0
2009-01-08	12:06:00	0
2009-01-08	12:07:00	0
2009-01-08	12:08:00	0
2009-01-08	12:09:00	0
2009-01-08	12:10:00	0
2009-01-08	12:11:00	0
2009-01-08	12:12:00	0
2009-01-08	12:13:00	0
2009-01-08	12:14:00	0
2009-01-08	12:15:00	0
2009-01-08	12:16:00	0
2009-01-08	12:17:00	0
2009-01-08	12:18:00	0
2009-01-08	12:19:00	0
2009-01-08	12:20:00	0
2009-01-08	12:21:00	0
2009-01-08	12:22:00	0
2009-01-08	12:23:00	0
2009-01-08	12:24:00	0
2009-01-08	12:25:00	0
2009-01-08	12:26:00	0
2009-01-08	12:27:00	0
2009-01-08	12:28:00	0
2009-01-08	12:29:00	0
2009-01-08	12:30:00	0
2009-01-08	12:31:00	0
2009-01-08	12:32:00	0
2009-01-08	12:33:00	0
2009-01-08	12:34:00	0
2009-01-08	12:35:00	0
2009-01-08	12:36:00	0
2009-01-08	12:37:00	0
2009-01-08	12:38:00	0
2009-01-08	12:39:00	0
2009-01-08	12:40:00	0
2009-01-08	12:41:00	0
2009-01-08	12:42:00	0
2009-01-08	12:43:00	0
2009-01-08	12:44:00	0
2009-01-08	12:45:00	0
2009-01-08	12:46:00	0
2009-01-08	12:47:00	0
2009-01-08	12:48:00	0
2009-01-08	12:49:00	0
2009-01-08	12:50:00	0
2009-01-08	12:51:00	0
2009-01-08	12:52:00	0
2009-01-08	12:53:00	0
2009-01-08	12:54:00	0
2009-01-08	12:55:00	0
2009-01-08	12:56:00	0
2009-01-08	12:57:00	0
2009-01-08	12:58:00	0
2009-01-08	12:59:00	0
2009-01-08	13:00:00	0
2009-01-08	13:01:00	0
2009-01-08	13:02:00	0
2009-01-08	13:03:00	0
2009-01-08	13:04:00	0
2009-01-08	13:05:00	0
2009-01-08	13:06:00	0
2009-01-08	13:07:00	0
2009-01-08	13:08:00	0
2009-01-08	13:09:00	0
2009-01-08	13:10:00	0
2009-01-08	13:11:00	0
2009-01-08	13:12:00	0
2009-01-08	13:13:00	0
2009-01-08	13:14:00	0
2009-01-08	13:15:00	0
2009-01-08	13:16:00	0
2009-01-08	13:17:00	0
2009-01-08	13:18:00	0
2009-01-08	13:19:00	0
2009-01-08	13:20:00	0
2009-01-08	13:21:00	0
2009-01-08	13:22:00	0
2009-01-08	13:23:00	0
2009-01-08	13:24:00	0
2009-01-08	13:25:00	0
2009-01-08	13:26:00	0
2009-01-08	13:27:00	0
2009-01-08	13:28:00	0
2009-01-08	13:29:00	0
2009-01-08	13:30:00	0
2009-01-08	13:31:00	0
2009-01-08	13:32:00	0
2009-01-08	13:33:00	0
2009-01-08	13:34:00	0
2009-01-08	13:35:00	0
2009-01-08	13:36:00	0
2009-01-08	13:37:00	0
2009-01-08	13:38:00	0
2009-01-08	13:39:00	0
2009-01-08	13:40:00	0
2009-01-08	13:41:00	0
2009-01-08	13:42:00	0
2009-01-08	13:43:00	0
2009-01-08	13:44:00	0
2009-01-08	13:45:00	0
2009-01-08	13:46:00	0
2009-01-08	13:47:00	0
2009-01-08	13:48:00	0
2009-01-08	13:49:00	0
2009-01-08	13:50:00	0
2009-01-08	13:51:00	0
2009-01-08	13:52:00	0
2009-01-08	13:53:00	0
2009-01-08	13:54:00	0
2009-01-08	13:55:00	0
2009-01-08	13:56:00	0
2009-01-08	13:57:00	0
2009-01-08	13:58:00	0
2009-01-08	13:59:00	0
2009-01-08	14:00:00	0
2009-01-08	14:01:00	0
2009-01-08	14:02:00	0
2009-01-08	14:03:00	0
2009-01-08	14:04:00	0
2009-01-08	14:05:00	0
2009-01-08	14:06:00	0
2009-01-08	14:07:00	0
2009-01-08	14:08:00	0
2009-01-08	14:09:00	0
2009-01-08	14:10:00	0
2009-01-08	14:11:00	0
2009-01-08	14:12:00	0
2009-01-08	14:13:00	0
2009-01-08	14:14:00	0
2009-01-08	14:15:00	0
2009-01-08	14:16:00	0
2009-01-08	14:17:00	0
2009-01-08	14:18:00	0
2009-01-08	14:19:00	0
2009-01-08	14:20:00	0
2009-01-08	14:21:00	0
2009-01-08	14:22:00	0
2009-01-08	14:23:00	0
2009-01-08	14:24:00	0
2009-01-08	14:25:00	0
2009-01-08	14:26:00	0
2009-01-08	14:27:00	0
2009-01-08	14:28:00	0
2009-01-08	14:29:00	0
2009-01-08	14:30:00	0
2009-01-08	14:31:00	0
2009-01-08	14:32:00	0
2009-01-08	14:33:00	0
2009-01-08	14:34:00	0
2009-01-08	14:35:00	0
2009-01-08	14:36:00	0
2009-01-08	14:37:00	0
2009-01-08	14:38:00	0
2009-01-08	14:39:00	0
2009-01-08	14:40:00	0
2009-01-08	14:41:00	0
2009-01-08	14:42:00	0
2009-01-08	14:43:00	0
2009-01-08	14:44:00	0
2009-01-08	14:45:00	0
2009-01-08	14:46:00	0
2009-01-08	14:47:00	0
2009-01-08	14:48:00	0
2009-01-08	14:49:00	0
2009-01-08	14:50:00	0
2009-01-08	14:51:00	0
2009-01-08	14:52:00	0
2009-01-08	14:53:00	0
2009-01-08	14:54:00	0
2009-01-08	14:55:00	0
2009-01-08	14:56:00	0
2009-01-08	14:57:00	0
2009-01-08	14:58:00	0
2009-01-08	14:59:00	0
2009-01-08	15:00:00	0
2009-01-08	15:01:00	0
2009-01-08	15:02:00	0
2009-01-08	15:03:00	0
2009-01-08	15:04:00	0
2009-01-08	15:05:00	0
2009-01-08	15:06:00	0
2009-01-08	15:07:00	0
2009-01-08	15:08:00	0
2009-01-08	15:09:00	0
2009-01-08	15:10:00	0
2009-01-08	15:11:00	0
2009-01-08	15:12:00	0
2009-01-08	15:13:00	0
2009-01-08	15:14:00	0
2009-01-08	15:15:00	0
2009-01-08	15:16:00	0
2009-01-08	15:17:00	0
2009-01-08	15:18:00	0
2009-01-08	15:19:00	0
2009-01-08	15:20:00	0
2009-01-08	15:21:00	0
2009-01-08	15:22:00	0
2009-01-08	15:23:00	0
2009-01-08	15:24:00	0
2009-01-08	15:25:00	0
2009-01-08	15:26:00	0
2009-01-08	15:27:00	0
2009-01-08	15:28:00	0
2009-01-08	15:29:00	0
2009-01-08	15:30:00	0
2009-01-08	15:31:00	0
2009-01-08	15:32:00	0
2009-01-08	15:33:00	0
2009-01-08	15:34:00	0
2009-01-08	15:35:00	0
2009-01-08	15:36:00	0
2009-01-08	15:37:00	0
2009-01-08	15:38:00	0
2009-01-08	15:39:00	0
2009-01-08	15:40:00	0
2009-01-08	15:41:00	0
2009-01-08	15:42:00	0
2009-01-08	15:43:00	0
2009-01-08	15:44:00	0
2009-01-08	15:45:00	0
2009-01-08	15:46:00	0
2009-01-08	15:47:00	0
2009-01-08	15:48:00	0
2009-01-08	15:49:00	0
2009-01-08	15:50:00	0
2009-01-08	15:51:00	0
2009-01-08	15:52:00	0
2009-01-08	15:53:00	0
2009-01-08	15:54:00	0
2009-01-08	15:55:00	0
2009-01-08	15:56:00	0
2009-01-08	15:57:00	0
2009-01-08	15:58:00	0
2009-01-08	15:59:00	0
2009-01-08	16:00:00	0
2009-01-08	16:01:00	0
2009-01-08	16:02:00	0
2009-01-08	16:03:00	0
2009-01-08	16:04:00	0
2009-01-08	16:05:00	0
2009-01-08	16:06:00	0
2009-01-08	16:07:00	0
2009-01-08	16:08:00	0
2009-01-08	16:09:00	0
2009-01-08	16:10:00	0
2009-01-08	16:11:00	0
2009-01-08	16:12:00	0
2009-01-08	16:13:00	0
2009-01-08	16:14:00	0
2009-01-08	16:15:00	0
2009-01-08	16:16:00	0
2009-01-08	16:17:00	0
2009-01-08	16:18:00	0
2009-01-08	16:19:00	0
2009-01-08	16:20:00	0
2009-01-08	16:21:00	0
2009-01-08	16:22:00	0
2009-01-08	16:23:00	0
2009-01-08	16:24:00	0
2009-01-08	16:25:00	0
2009-01-08	16:26:00	0
2009-01-08	16:27:00	0
2009-01-08	16:28:00	0
2009-01-08	16:29:00	0
2009-01-08	16:30:00	0
2009-01-08	16:31:00	0
2009-01-08	16:32:00	0
2009-01-08	16:33:00	0
2009-01-08	16:34:00	0
2009-01-08	16:35:00	0
2009-01-08	16:36:00	0
2009-01-08	16:37:00	0
2009-01-08	16:38:00	0
2009-01-08	16:39:00	0
2009-01-08	16:40:00	0
2009-01-08	16:41:00	0
2009-01-08	16:42:00	0
2009-01-08	16:43:00	0
2009-01-08	16:44:00	0
2009-01-08	16:45:00	0
2009-01-08	16:46:00	0
2009-01-08	16:47:00	0
2009-01-08	16:48:00	0
2009-01-08	16:49:00	0
2009-01-08	16:50:00	0
2009-01-08	16:51:00	0
2009-01-08	16:52:00	0
2009-01-08	16:53:00	0
2009-01-08	16:54:00	0
2009-01-08	16:55:00	0
2009-01-08	16:56:00	0
2009-01-08	16:57:00	0
2009-01-08	16:58:00	0
2009-01-08	16:59:00	0
2009-01-08	17:00:00	34
2009-01-08	17:01:00	0
2009-01-08	17:02:00	30
2009-01-08	17:03:00	0
2009-01-08	17:04:00	0
2009-01-08	17:05:00	0
2009-01-08	17:06:00	55
2009-01-08	17:07:00	4
2009-01-08	17:08:00	8
2009-01-08	17:09:00	387
2009-01-08	17:10:00	70
2009-01-08	17:11:00	96
2009-01-08	17:12:00	135
2009-01-08	17:13:00	4
2009-01-08	17:14:00	17
2009-01-08	17:15:00	0
2009-01-08	17:16:00	0
2009-01-08	17:17:00	65
2009-01-08	17:18:00	298
2009-01-08	17:19:00	147
2009-01-08	17:20:00	21
2009-01-08	17:21:00	86
2009-01-08	17:22:00	75
2009-01-08	17:23:00	34
2009-01-08	17:24:00	0
2009-01-08	17:25:00	0
2009-01-08	17:26:00	0
2009-01-08	17:27:00	0
2009-01-08	17:28:00	34
2009-01-08	17:29:00	38
2009-01-08	17:30:00	34
2009-01-08	17:31:00	0
2009-01-08	17:32:00	0
2009-01-08	17:33:00	0
2009-01-08	17:34:00	30
2009-01-08	17:35:00	101
2009-01-08	17:36:00	47
2009-01-08	17:37:00	147
2009-01-08	17:38:00	541
2009-01-08	17:39:00	777
2009-01-08	17:40:00	967
2009-01-08	17:41:00	631
2009-01-08	17:42:00	460
2009-01-08	17:43:00	159
2009-01-08	17:44:00	565
2009-01-08	17:45:00	408
2009-01-08	17:46:00	378
2009-01-08	17:47:00	249
2009-01-08	17:48:00	106
2009-01-08	17:49:00	51
2009-01-08	17:50:00	30
2009-01-08	17:51:00	70
2009-01-08	17:52:00	51
2009-01-08	17:53:00	38
2009-01-08	17:54:00	141
2009-01-08	17:55:00	47
2009-01-08	17:56:00	13
2009-01-08	17:57:00	123
2009-01-08	17:58:00	60
2009-01-08	17:59:00	0
2009-01-08	18:00:00	106
2009-01-08	18:01:00	198
2009-01-08	18:02:00	242
2009-01-08	18:03:00	242
2009-01-08	18:04:00	141
2009-01-08	18:05:00	75
2009-01-08	18:06:00	0
2009-01-08	18:07:00	34
2009-01-08	18:08:00	81
2009-01-08	18:09:00	159
2009-01-08	18:10:00	877
2009-01-08	18:11:00	591
2009-01-08	18:12:00	672
2009-01-08	18:13:00	153
2009-01-08	18:14:00	505
2009-01-08	18:15:00	471
2009-01-08	18:16:00	505
2009-01-08	18:17:00	541
2009-01-08	18:18:00	482
2009-01-08	18:19:00	264
2009-01-08	18:20:00	42
2009-01-08	18:21:00	281
2009-01-08	18:22:00	96
2009-01-08	18:23:00	159
2009-01-08	18:24:00	42
2009-01-08	18:25:00	65
2009-01-08	18:26:00	42
2009-01-08	18:27:00	38
2009-01-08	18:28:00	8
2009-01-08	18:29:00	0
2009-01-08	18:30:00	30
2009-01-08	18:31:00	0
2009-01-08	18:32:00	17
2009-01-08	18:33:00	0
2009-01-08	18:34:00	42
2009-01-08	18:35:00	47
2009-01-08	18:36:00	0
2009-01-08	18:37:00	30
2009-01-08	18:38:00	21
2009-01-08	18:39:00	0
2009-01-08	18:40:00	0
2009-01-08	18:41:00	135
2009-01-08	18:42:00	60
2009-01-08	18:43:00	0
2009-01-08	18:44:00	42
2009-01-08	18:45:00	0
2009-01-08	18:46:00	91
2009-01-08	18:47:00	21
2009-01-08	18:48:00	42
2009-01-08	18:49:00	34
2009-01-08	18:50:00	0
2009-01-08	18:51:00	81
2009-01-08	18:52:00	65
2009-01-08	18:53:00	123
2009-01-08	18:54:00	986
2009-01-08	18:55:00	2385
2009-01-08	18:56:00	1714
2009-01-08	18:57:00	2972
2009-01-08	18:58:00	731
2009-01-08	18:59:00	198
2009-01-08	19:00:00	378
2009-01-08	19:01:00	226
2009-01-08	19:02:00	171
2009-01-08	19:03:00	171
2009-01-08	19:04:00	60
2009-01-08	19:05:00	171
2009-01-08	19:06:00	164
2009-01-08	19:07:00	30
2009-01-08	19:08:00	55
2009-01-08	19:09:00	34
2009-01-08	19:10:00	47
2009-01-08	19:11:00	171
2009-01-08	19:12:00	106
2009-01-08	19:13:00	129
2009-01-08	19:14:00	106
2009-01-08	19:15:00	34
2009-01-08	19:16:00	34
2009-01-08	19:17:00	141
2009-01-08	19:18:00	111
2009-01-08	19:19:00	91
2009-01-08	19:20:00	91
2009-01-08	19:21:00	42
2009-01-08	19:22:00	91
2009-01-08	19:23:00	106
2009-01-08	19:24:00	449
2009-01-08	19:25:00	60
2009-01-08	19:26:00	298
2009-01-08	19:27:00	153
2009-01-08	19:28:00	159
2009-01-08	19:29:00	226
2009-01-08	19:30:00	141
2009-01-08	19:31:00	123
2009-01-08	19:32:00	331
2009-01-08	19:33:00	249
2009-01-08	19:34:00	541
2009-01-08	19:35:00	2510
2009-01-08	19:36:00	1433
2009-01-08	19:37:00	1568
2009-01-08	19:38:00	1308
2009-01-08	19:39:00	460
2009-01-08	19:40:00	617
2009-01-08	19:41:00	949
2009-01-08	19:42:00	1284
2009-01-08	19:43:00	986
2009-01-08	19:44:00	860
2009-01-08	19:45:00	505
2009-01-08	19:46:00	185
2009-01-08	19:47:00	672
2009-01-08	19:48:00	398
2009-01-08	19:49:00	894
2009-01-08	19:50:00	398
2009-01-08	19:51:00	341
2009-01-08	19:52:00	219
2009-01-08	19:53:00	306
2009-01-08	19:54:00	701
2009-01-08	19:55:00	378
2009-01-08	19:56:00	701
2009-01-08	19:57:00	810
2009-01-08	19:58:00	746
2009-01-08	19:59:00	746
2009-01-08	20:00:00	746
2009-01-08	20:01:00	687
2009-01-08	20:02:00	541
2009-01-08	20:03:00	644
2009-01-08	20:04:00	553
2009-01-08	20:05:00	398
2009-01-08	20:06:00	482
2009-01-08	20:07:00	281
2009-01-08	20:08:00	331
2009-01-08	20:09:00	541
2009-01-08	20:10:00	111
2009-01-08	20:11:00	141
2009-01-08	20:12:00	359
2009-01-08	20:13:00	517
2009-01-08	20:14:00	565
2009-01-08	20:15:00	323
2009-01-08	20:16:00	226
2009-01-08	20:17:00	617
2009-01-08	20:18:00	1408
2009-01-08	20:19:00	894
2009-01-08	20:20:00	517
2009-01-08	20:21:00	129
2009-01-08	20:22:00	70
2009-01-08	20:23:00	141
2009-01-08	20:24:00	281
2009-01-08	20:25:00	644
2009-01-08	20:26:00	672
2009-01-08	20:27:00	298
2009-01-08	20:28:00	541
2009-01-08	20:29:00	272
2009-01-08	20:30:00	30
2009-01-08	20:31:00	0
2009-01-08	20:32:00	4
2009-01-08	20:33:00	0
2009-01-08	20:34:00	0
2009-01-08	20:35:00	0
2009-01-08	20:36:00	0
2009-01-08	20:37:00	0
2009-01-08	20:38:00	0
2009-01-08	20:39:00	0
2009-01-08	20:40:00	38
2009-01-08	20:41:00	96
2009-01-08	20:42:00	0
2009-01-08	20:43:00	565
2009-01-08	20:44:00	212
2009-01-08	20:45:00	171
2009-01-08	20:46:00	249
2009-01-08	20:47:00	65
2009-01-08	20:48:00	65
2009-01-08	20:49:00	25
2009-01-08	20:50:00	25
2009-01-08	20:51:00	13
2009-01-08	20:52:00	17
2009-01-08	20:53:00	219
2009-01-08	20:54:00	387
2009-01-08	20:55:00	482
2009-01-08	20:56:00	428
2009-01-08	20:57:00	565
2009-01-08	20:58:00	949
2009-01-08	20:59:00	843
2009-01-08	21:00:00	1085
2009-01-08	21:01:00	644
2009-01-08	21:02:00	1025
2009-01-08	21:03:00	672
2009-01-08	21:04:00	617
2009-01-08	21:05:00	242
2009-01-08	21:06:00	257
2009-01-08	21:07:00	369
2009-01-08	21:08:00	178
2009-01-08	21:09:00	591
2009-01-08	21:10:00	894
2009-01-08	21:11:00	1005
2009-01-08	21:12:00	578
2009-01-08	21:13:00	449
2009-01-08	21:14:00	604
2009-01-08	21:15:00	553
2009-01-08	21:16:00	578
2009-01-08	21:17:00	81
2009-01-08	21:18:00	387
2009-01-08	21:19:00	428
2009-01-08	21:20:00	428
2009-01-08	21:21:00	17
2009-01-08	21:22:00	0
2009-01-08	21:23:00	0
2009-01-08	21:24:00	0
2009-01-08	21:25:00	0
2009-01-08	21:26:00	30
2009-01-08	21:27:00	0
2009-01-08	21:28:00	0
2009-01-08	21:29:00	0
2009-01-08	21:30:00	0
2009-01-08	21:31:00	0
2009-01-08	21:32:00	0
2009-01-08	21:33:00	0
2009-01-08	21:34:00	0
2009-01-08	21:35:00	0
2009-01-08	21:36:00	0
2009-01-08	21:37:00	0
2009-01-08	21:38:00	0
2009-01-08	21:39:00	234
2009-01-08	21:40:00	949
2009-01-08	21:41:00	212
2009-01-08	21:42:00	4
2009-01-08	21:43:00	0
2009-01-08	21:44:00	0
2009-01-08	21:45:00	0
2009-01-08	21:46:00	0
2009-01-08	21:47:00	0
2009-01-08	21:48:00	25
2009-01-08	21:49:00	13
2009-01-08	21:50:00	96
2009-01-08	21:51:00	341
2009-01-08	21:52:00	226
2009-01-08	21:53:00	877
2009-01-08	21:54:00	604
2009-01-08	21:55:00	731
2009-01-08	21:56:00	517
2009-01-08	21:57:00	17
2009-01-08	21:58:00	4
2009-01-08	21:59:00	0
2009-01-08	22:00:00	0
2009-01-08	22:01:00	0
2009-01-08	22:02:00	0
2009-01-08	22:03:00	0
2009-01-08	22:04:00	0
2009-01-08	22:05:00	0
2009-01-08	22:06:00	0
2009-01-08	22:07:00	0
2009-01-08	22:08:00	0
2009-01-08	22:09:00	0
2009-01-08	22:10:00	0
2009-01-08	22:11:00	0
2009-01-08	22:12:00	0
2009-01-08	22:13:00	0
2009-01-08	22:14:00	0
2009-01-08	22:15:00	0
2009-01-08	22:16:00	0
2009-01-08	22:17:00	0
2009-01-08	22:18:00	0
2009-01-08	22:19:00	0
2009-01-08	22:20:00	0
2009-01-08	22:21:00	4
2009-01-08	22:22:00	75
2009-01-08	22:23:00	47
2009-01-08	22:24:00	0
2009-01-08	22:25:00	0
2009-01-08	22:26:00	0
2009-01-08	22:27:00	0
2009-01-08	22:28:00	0
2009-01-08	22:29:00	0
2009-01-08	22:30:00	0
2009-01-08	22:31:00	0
2009-01-08	22:32:00	0
2009-01-08	22:33:00	0
2009-01-08	22:34:00	0
2009-01-08	22:35:00	0
2009-01-08	22:36:00	17
2009-01-08	22:37:00	17
2009-01-08	22:38:00	0
2009-01-08	22:39:00	55
2009-01-08	22:40:00	0
2009-01-08	22:41:00	0
2009-01-08	22:42:00	0
2009-01-08	22:43:00	0
2009-01-08	22:44:00	0
2009-01-08	22:45:00	0
2009-01-08	22:46:00	0
2009-01-08	22:47:00	0
2009-01-08	22:48:00	13
2009-01-08	22:49:00	0
2009-01-08	22:50:00	0
2009-01-08	22:51:00	0
2009-01-08	22:52:00	0
2009-01-08	22:53:00	0
2009-01-08	22:54:00	0
2009-01-08	22:55:00	0
2009-01-08	22:56:00	0
2009-01-08	22:57:00	0
2009-01-08	22:58:00	0
2009-01-08	22:59:00	0
2009-01-08	23:00:00	0
2009-01-08	23:01:00	0
2009-01-08	23:02:00	0
2009-01-08	23:03:00	0
2009-01-08	23:04:00	0
2009-01-08	23:05:00	0
2009-01-08	23:06:00	0
2009-01-08	23:07:00	0
2009-01-08	23:08:00	0
2009-01-08	23:09:00	0
2009-01-08	23:10:00	0
2009-01-08	23:11:00	0
2009-01-08	23:12:00	21
2009-01-08	23:13:00	42
2009-01-08	23:14:00	0
2009-01-08	23:15:00	4
2009-01-08	23:16:00	0
2009-01-08	23:17:00	0
2009-01-08	23:18:00	0
2009-01-08	23:19:00	0
2009-01-08	23:20:00	0
2009-01-08	23:21:00	0
2009-01-08	23:22:00	0
2009-01-08	23:23:00	0
2009-01-08	23:24:00	0
2009-01-08	23:25:00	25
2009-01-08	23:26:00	25
2009-01-08	23:27:00	13
2009-01-08	23:28:00	242
2009-01-08	23:29:00	1807
2009-01-08	23:30:00	438
2009-01-08	23:31:00	101
2009-01-08	23:32:00	65
2009-01-08	23:33:00	101
2009-01-08	23:34:00	60
2009-01-08	23:35:00	0
2009-01-08	23:36:00	0
2009-01-08	23:37:00	0
2009-01-08	23:38:00	0
2009-01-08	23:39:00	0
2009-01-08	23:40:00	0
2009-01-08	23:41:00	0
2009-01-08	23:42:00	0
2009-01-08	23:43:00	0
2009-01-08	23:44:00	0
2009-01-08	23:45:00	0
2009-01-08	23:46:00	0
2009-01-08	23:47:00	0
2009-01-08	23:48:00	0
2009-01-08	23:49:00	0
2009-01-08	23:50:00	0
2009-01-08	23:51:00	0
2009-01-08	23:52:00	0
2009-01-08	23:53:00	0
2009-01-08	23:54:00	51
2009-01-08	23:55:00	0
2009-01-08	23:56:00	81
2009-01-08	23:57:00	106
2009-01-08	23:58:00	205
2009-01-08	23:59:00	129
2009-01-09	00:00:00	264
2009-01-09	00:01:00	212
2009-01-09	00:02:00	0
2009-01-09	00:03:00	0
2009-01-09	00:04:00	0
2009-01-09	00:05:00	0
2009-01-09	00:06:00	0
2009-01-09	00:07:00	0
2009-01-09	00:08:00	0
2009-01-09	00:09:00	0
2009-01-09	00:10:00	0
2009-01-09	00:11:00	4
2009-01-09	00:12:00	0
2009-01-09	00:13:00	0
2009-01-09	00:14:00	0
2009-01-09	00:15:00	0
2009-01-09	00:16:00	0
2009-01-09	00:17:00	4
2009-01-09	00:18:00	4
2009-01-09	00:19:00	0
2009-01-09	00:20:00	0
2009-01-09	00:21:00	0
2009-01-09	00:22:00	0
2009-01-09	00:23:00	0
2009-01-09	00:24:00	0
2009-01-09	00:25:00	0
2009-01-09	00:26:00	0
2009-01-09	00:27:00	0
2009-01-09	00:28:00	0
2009-01-09	00:29:00	0
2009-01-09	00:30:00	0
2009-01-09	00:31:00	0
2009-01-09	00:32:00	0
2009-01-09	00:33:00	13
2009-01-09	00:34:00	0
2009-01-09	00:35:00	0
2009-01-09	00:36:00	8
2009-01-09	00:37:00	0
2009-01-09	00:38:00	0
2009-01-09	00:39:00	0
2009-01-09	00:40:00	0
2009-01-09	00:41:00	0
2009-01-09	00:42:00	123
2009-01-09	00:43:00	106
2009-01-09	00:44:00	541
2009-01-09	00:45:00	378
2009-01-09	00:46:00	701
2009-01-09	00:47:00	25
2009-01-09	00:48:00	141
2009-01-09	00:49:00	341
2009-01-09	00:50:00	289
2009-01-09	00:51:00	341
2009-01-09	00:52:00	350
2009-01-09	00:53:00	153
2009-01-09	00:54:00	21
2009-01-09	00:55:00	0
2009-01-09	00:56:00	0
2009-01-09	00:57:00	4
2009-01-09	00:58:00	0
2009-01-09	00:59:00	0
2009-01-09	01:00:00	0
2009-01-09	01:01:00	0
2009-01-09	01:02:00	0
2009-01-09	01:03:00	0
2009-01-09	01:04:00	0
2009-01-09	01:05:00	96
2009-01-09	01:06:00	0
2009-01-09	01:07:00	0
2009-01-09	01:08:00	0
2009-01-09	01:09:00	0
2009-01-09	01:10:00	0
2009-01-09	01:11:00	0
2009-01-09	01:12:00	0
2009-01-09	01:13:00	0
2009-01-09	01:14:00	0
2009-01-09	01:15:00	164
2009-01-09	01:16:00	153
2009-01-09	01:17:00	0
2009-01-09	01:18:00	0
2009-01-09	01:19:00	0
2009-01-09	01:20:00	0
2009-01-09	01:21:00	0
2009-01-09	01:22:00	0
2009-01-09	01:23:00	0
2009-01-09	01:24:00	0
2009-01-09	01:25:00	0
2009-01-09	01:26:00	0
2009-01-09	01:27:00	17
2009-01-09	01:28:00	117
2009-01-09	01:29:00	0
2009-01-09	01:30:00	0
2009-01-09	01:31:00	0
2009-01-09	01:32:00	21
2009-01-09	01:33:00	25
2009-01-09	01:34:00	0
2009-01-09	01:35:00	42
2009-01-09	01:36:00	25
2009-01-09	01:37:00	0
2009-01-09	01:38:00	8
2009-01-09	01:39:00	13
2009-01-09	01:40:00	38
2009-01-09	01:41:00	949
2009-01-09	01:42:00	0
2009-01-09	01:43:00	4
2009-01-09	01:44:00	8
2009-01-09	01:45:00	0
2009-01-09	01:46:00	0
2009-01-09	01:47:00	17
2009-01-09	01:48:00	0
2009-01-09	01:49:00	21
2009-01-09	01:50:00	8
2009-01-09	01:51:00	8
2009-01-09	01:52:00	38
2009-01-09	01:53:00	25
2009-01-09	01:54:00	493
2009-01-09	01:55:00	86
2009-01-09	01:56:00	30
2009-01-09	01:57:00	30
2009-01-09	01:58:00	17
2009-01-09	01:59:00	70
2009-01-09	02:00:00	13
2009-01-09	02:01:00	70
2009-01-09	02:02:00	81
2009-01-09	02:03:00	687
2009-01-09	02:04:00	4
2009-01-09	02:05:00	449
2009-01-09	02:06:00	34
2009-01-09	02:07:00	8
2009-01-09	02:08:00	51
2009-01-09	02:09:00	34
2009-01-09	02:10:00	249
2009-01-09	02:11:00	47
2009-01-09	02:12:00	81
2009-01-09	02:13:00	272
2009-01-09	02:14:00	75
2009-01-09	02:15:00	378
2009-01-09	02:16:00	21
2009-01-09	02:17:00	30
2009-01-09	02:18:00	198
2009-01-09	02:19:00	86
2009-01-09	02:20:00	60
2009-01-09	02:21:00	264
2009-01-09	02:22:00	65
2009-01-09	02:23:00	359
2009-01-09	02:24:00	617
2009-01-09	02:25:00	198
2009-01-09	02:26:00	314
2009-01-09	02:27:00	65
2009-01-09	02:28:00	42
2009-01-09	02:29:00	123
2009-01-09	02:30:00	47
2009-01-09	02:31:00	55
2009-01-09	02:32:00	91
2009-01-09	02:33:00	65
2009-01-09	02:34:00	0
2009-01-09	02:35:00	34
2009-01-09	02:36:00	21
2009-01-09	02:37:00	17
2009-01-09	02:38:00	0
2009-01-09	02:39:00	34
2009-01-09	02:40:00	34
2009-01-09	02:41:00	0
2009-01-09	02:42:00	65
2009-01-09	02:43:00	34
2009-01-09	02:44:00	38
2009-01-09	02:45:00	55
2009-01-09	02:46:00	47
2009-01-09	02:47:00	65
2009-01-09	02:48:00	17
2009-01-09	02:49:00	13
2009-01-09	02:50:00	75
2009-01-09	02:51:00	47
2009-01-09	02:52:00	4
2009-01-09	02:53:00	34
2009-01-09	02:54:00	21
2009-01-09	02:55:00	34
2009-01-09	02:56:00	47
2009-01-09	02:57:00	65
2009-01-09	02:58:00	21
2009-01-09	02:59:00	75
2009-01-09	03:00:00	34
2009-01-09	03:01:00	30
2009-01-09	03:02:00	60
2009-01-09	03:03:00	0
2009-01-09	03:04:00	0
2009-01-09	03:05:00	0
2009-01-09	03:06:00	0
2009-01-09	03:07:00	30
2009-01-09	03:08:00	0
2009-01-09	03:09:00	0
2009-01-09	03:10:00	42
2009-01-09	03:11:00	60
2009-01-09	03:12:00	75
2009-01-09	03:13:00	42
2009-01-09	03:14:00	21
2009-01-09	03:15:00	51
2009-01-09	03:16:00	0
2009-01-09	03:17:00	34
2009-01-09	03:18:00	0
2009-01-09	03:19:00	0
2009-01-09	03:20:00	0
2009-01-09	03:21:00	0
2009-01-09	03:22:00	51
2009-01-09	03:23:00	42
2009-01-09	03:24:00	30
2009-01-09	03:25:00	0
2009-01-09	03:26:00	21
2009-01-09	03:27:00	0
2009-01-09	03:28:00	47
2009-01-09	03:29:00	65
2009-01-09	03:30:00	70
2009-01-09	03:31:00	111
2009-01-09	03:32:00	281
2009-01-09	03:33:00	42
2009-01-09	03:34:00	13
2009-01-09	03:35:00	30
2009-01-09	03:36:00	86
2009-01-09	03:37:00	34
2009-01-09	03:38:00	30
2009-01-09	03:39:00	0
2009-01-09	03:40:00	25
2009-01-09	03:41:00	0
2009-01-09	03:42:00	0
2009-01-09	03:43:00	0
2009-01-09	03:44:00	17
2009-01-09	03:45:00	51
2009-01-09	03:46:00	0
2009-01-09	03:47:00	17
2009-01-09	03:48:00	17
2009-01-09	03:49:00	0
2009-01-09	03:50:00	0
2009-01-09	03:51:00	34
2009-01-09	03:52:00	0
2009-01-09	03:53:00	0
2009-01-09	03:54:00	0
2009-01-09	03:55:00	0
2009-01-09	03:56:00	0
2009-01-09	03:57:00	0
2009-01-09	03:58:00	0
2009-01-09	03:59:00	0
2009-01-09	04:00:00	4
2009-01-09	04:01:00	13
2009-01-09	04:02:00	0
2009-01-09	04:03:00	0
2009-01-09	04:04:00	47
2009-01-09	04:05:00	0
2009-01-09	04:06:00	0
2009-01-09	04:07:00	0
2009-01-09	04:08:00	0
2009-01-09	04:09:00	0
2009-01-09	04:10:00	0
2009-01-09	04:11:00	0
2009-01-09	04:12:00	0
2009-01-09	04:13:00	13
2009-01-09	04:14:00	0
2009-01-09	04:15:00	0
2009-01-09	04:16:00	8
2009-01-09	04:17:00	0
2009-01-09	04:18:00	0
2009-01-09	04:19:00	0
2009-01-09	04:20:00	0
2009-01-09	04:21:00	0
2009-01-09	04:22:00	0
2009-01-09	04:23:00	0
2009-01-09	04:24:00	0
2009-01-09	04:25:00	141
2009-01-09	04:26:00	0
2009-01-09	04:27:00	0
2009-01-09	04:28:00	4
2009-01-09	04:29:00	0
2009-01-09	04:30:00	0
2009-01-09	04:31:00	0
2009-01-09	04:32:00	0
2009-01-09	04:33:00	0
2009-01-09	04:34:00	0
2009-01-09	04:35:00	0
2009-01-09	04:36:00	0
2009-01-09	04:37:00	0
2009-01-09	04:38:00	0
2009-01-09	04:39:00	0
2009-01-09	04:40:00	0
2009-01-09	04:41:00	0
2009-01-09	04:42:00	0
2009-01-09	04:43:00	0
2009-01-09	04:44:00	0
2009-01-09	04:45:00	21
2009-01-09	04:46:00	0
2009-01-09	04:47:00	0
2009-01-09	04:48:00	0
2009-01-09	04:49:00	0
2009-01-09	04:50:00	0
2009-01-09	04:51:00	0
2009-01-09	04:52:00	0
2009-01-09	04:53:00	0
2009-01-09	04:54:00	0
2009-01-09	04:55:00	0
2009-01-09	04:56:00	0
2009-01-09	04:57:00	0
2009-01-09	04:58:00	0
2009-01-09	04:59:00	0
2009-01-09	05:00:00	0
2009-01-09	05:01:00	0
2009-01-09	05:02:00	0
2009-01-09	05:03:00	0
2009-01-09	05:04:00	0
2009-01-09	05:05:00	0
2009-01-09	05:06:00	2345
2009-01-09	05:07:00	1106
2009-01-09	05:08:00	761
2009-01-09	05:09:00	471
2009-01-09	05:10:00	986
2009-01-09	05:11:00	408
2009-01-09	05:12:00	482
2009-01-09	05:13:00	591
2009-01-09	05:14:00	449
2009-01-09	05:15:00	701
2009-01-09	05:16:00	894
2009-01-09	05:17:00	761
2009-01-09	05:18:00	617
2009-01-09	05:19:00	529
2009-01-09	05:20:00	877
2009-01-09	05:21:00	731
2009-01-09	05:22:00	178
2009-01-09	05:23:00	408
2009-01-09	05:24:00	408
2009-01-09	05:25:00	185
2009-01-09	05:26:00	860
2009-01-09	05:27:00	877
2009-01-09	05:28:00	631
2009-01-09	05:29:00	350
2009-01-09	05:30:00	306
2009-01-09	05:31:00	242
2009-01-09	05:32:00	553
2009-01-09	05:33:00	408
2009-01-09	05:34:00	257
2009-01-09	05:35:00	264
2009-01-09	05:36:00	578
2009-01-09	05:37:00	672
2009-01-09	05:38:00	1807
2009-01-09	05:39:00	604
2009-01-09	05:40:00	25
2009-01-09	05:41:00	21
2009-01-09	05:42:00	212
2009-01-09	05:43:00	701
2009-01-09	05:44:00	226
2009-01-09	05:45:00	0
2009-01-09	05:46:00	0
2009-01-09	05:47:00	0
2009-01-09	05:48:00	0
2009-01-09	05:49:00	0
2009-01-09	05:50:00	0
2009-01-09	05:51:00	0
2009-01-09	05:52:00	0
2009-01-09	05:53:00	0
2009-01-09	05:54:00	0
2009-01-09	05:55:00	0
2009-01-09	05:56:00	0
2009-01-09	05:57:00	0
2009-01-09	05:58:00	0
2009-01-09	05:59:00	0
2009-01-09	06:00:00	0
2009-01-09	06:01:00	0
2009-01-09	06:02:00	30
2009-01-09	06:03:00	0
2009-01-09	06:04:00	0
2009-01-09	06:05:00	0
2009-01-09	06:06:00	0
2009-01-09	06:07:00	0
2009-01-09	06:08:00	0
2009-01-09	06:09:00	0
2009-01-09	06:10:00	0
2009-01-09	06:11:00	0
2009-01-09	06:12:00	0
2009-01-09	06:13:00	0
2009-01-09	06:14:00	0
2009-01-09	06:15:00	4
2009-01-09	06:16:00	13
2009-01-09	06:17:00	0
2009-01-09	06:18:00	0
2009-01-09	06:19:00	0
2009-01-09	06:20:00	0
2009-01-09	06:21:00	0
2009-01-09	06:22:00	0
2009-01-09	06:23:00	4
2009-01-09	06:24:00	0
2009-01-09	06:25:00	0
2009-01-09	06:26:00	0
2009-01-09	06:27:00	0
2009-01-09	06:28:00	0
2009-01-09	06:29:00	0
2009-01-09	06:30:00	0
2009-01-09	06:31:00	0
2009-01-09	06:32:00	0
2009-01-09	06:33:00	0
2009-01-09	06:34:00	21
2009-01-09	06:35:00	0
2009-01-09	06:36:00	0
2009-01-09	06:37:00	0
2009-01-09	06:38:00	0
2009-01-09	06:39:00	1807
2009-01-09	06:40:00	306
2009-01-09	06:41:00	687
2009-01-09	06:42:00	746
2009-01-09	06:43:00	777
2009-01-09	06:44:00	529
2009-01-09	06:45:00	731
2009-01-09	06:46:00	418
2009-01-09	06:47:00	493
2009-01-09	06:48:00	359
2009-01-09	06:49:00	471
2009-01-09	06:50:00	234
2009-01-09	06:51:00	4
2009-01-09	06:52:00	13
2009-01-09	06:53:00	0
2009-01-09	06:54:00	0
2009-01-09	06:55:00	8
2009-01-09	06:56:00	0
2009-01-09	06:57:00	0
2009-01-09	06:58:00	0
2009-01-09	06:59:00	0
2009-01-09	07:00:00	0
2009-01-09	07:01:00	4
2009-01-09	07:02:00	0
2009-01-09	07:03:00	38
2009-01-09	07:04:00	0
2009-01-09	07:05:00	0
2009-01-09	07:06:00	0
2009-01-09	07:07:00	0
2009-01-09	07:08:00	0
2009-01-09	07:09:00	0
2009-01-09	07:10:00	8
2009-01-09	07:11:00	70
2009-01-09	07:12:00	4
2009-01-09	07:13:00	0
2009-01-09	07:14:00	0
2009-01-09	07:15:00	0
2009-01-09	07:16:00	0
2009-01-09	07:17:00	0
2009-01-09	07:18:00	0
2009-01-09	07:19:00	60
2009-01-09	07:20:00	0
2009-01-09	07:21:00	0
2009-01-09	07:22:00	0
2009-01-09	07:23:00	0
2009-01-09	07:24:00	0
2009-01-09	07:25:00	0
2009-01-09	07:26:00	0
2009-01-09	07:27:00	0
2009-01-09	07:28:00	0
2009-01-09	07:29:00	0
2009-01-09	07:30:00	0
2009-01-09	07:31:00	4
2009-01-09	07:32:00	0
2009-01-09	07:33:00	0
2009-01-09	07:34:00	0
2009-01-09	07:35:00	0
2009-01-09	07:36:00	4
2009-01-09	07:37:00	0
2009-01-09	07:38:00	0
2009-01-09	07:39:00	42
2009-01-09	07:40:00	75
2009-01-09	07:41:00	171
2009-01-09	07:42:00	55
2009-01-09	07:43:00	4
2009-01-09	07:44:00	0
2009-01-09	07:45:00	0
2009-01-09	07:46:00	0
2009-01-09	07:47:00	0
2009-01-09	07:48:00	0
2009-01-09	07:49:00	0
2009-01-09	07:50:00	42
2009-01-09	07:51:00	0
2009-01-09	07:52:00	0
2009-01-09	07:53:00	0
2009-01-09	07:54:00	0
2009-01-09	07:55:00	0
2009-01-09	07:56:00	0
2009-01-09	07:57:00	0
2009-01-09	07:58:00	0
2009-01-09	07:59:00	0
2009-01-09	08:00:00	0
2009-01-09	08:01:00	0
2009-01-09	08:02:00	0
2009-01-09	08:03:00	51
2009-01-09	08:04:00	0
2009-01-09	08:05:00	0
2009-01-09	08:06:00	0
2009-01-09	08:07:00	0
2009-01-09	08:08:00	0
2009-01-09	08:09:00	0
2009-01-09	08:10:00	0
2009-01-09	08:11:00	0
2009-01-09	08:12:00	21
2009-01-09	08:13:00	0
2009-01-09	08:14:00	0
2009-01-09	08:15:00	0
2009-01-09	08:16:00	0
2009-01-09	08:17:00	0
2009-01-09	08:18:00	0
2009-01-09	08:19:00	0
2009-01-09	08:20:00	0
2009-01-09	08:21:00	0
2009-01-09	08:22:00	0
2009-01-09	08:23:00	0
2009-01-09	08:24:00	0
2009-01-09	08:25:00	60
2009-01-09	08:26:00	0
2009-01-09	08:27:00	0
2009-01-09	08:28:00	0
2009-01-09	08:29:00	0
2009-01-09	08:30:00	0
2009-01-09	08:31:00	0
2009-01-09	08:32:00	0
2009-01-09	08:33:00	0
2009-01-09	08:34:00	0
2009-01-09	08:35:00	0
2009-01-09	08:36:00	0
2009-01-09	08:37:00	25
2009-01-09	08:38:00	0
2009-01-09	08:39:00	0
2009-01-09	08:40:00	0
2009-01-09	08:41:00	0
2009-01-09	08:42:00	70
2009-01-09	08:43:00	192
2009-01-09	08:44:00	1065
2009-01-09	08:45:00	153
2009-01-09	08:46:00	0
2009-01-09	08:47:00	8
2009-01-09	08:48:00	51
2009-01-09	08:49:00	0
2009-01-09	08:50:00	0
2009-01-09	08:51:00	0
2009-01-09	08:52:00	0
2009-01-09	08:53:00	0
2009-01-09	08:54:00	0
2009-01-09	08:55:00	0
2009-01-09	08:56:00	0
2009-01-09	08:57:00	0
2009-01-09	08:58:00	0
2009-01-09	08:59:00	0
2009-01-09	09:00:00	0
2009-01-09	09:01:00	0
2009-01-09	09:02:00	0
2009-01-09	09:03:00	0
2009-01-09	09:04:00	0
2009-01-09	09:05:00	0
2009-01-09	09:06:00	0
2009-01-09	09:07:00	60
2009-01-09	09:08:00	0
[truncated: 19,611 more rows]

## Sheet: 1.22.09
Actogram, Copy Raw Data, All Days
Identity:	Penny Nicklas
Filename:	E:\Active Research Files\meloxicam titre canine\cases\penny\Penny Nicklas 1.22.09.AWC
Gender:	F
Age:	12
Height:	50.0 cm	19.7 in
Weight:	28.6 kg	63.1 lbs
Start Date:	22-Jan-2009 (Thu)
Start Time:	17:00:00
Interval:	1.00 mins
Date Stamp:	Time Stamp:	Activity Data:	Marker Press:
2009-01-22	00:00:00	0
2009-01-22	00:01:00	0
2009-01-22	00:02:00	0
2009-01-22	00:03:00	0
2009-01-22	00:04:00	0
2009-01-22	00:05:00	0
2009-01-22	00:06:00	0
2009-01-22	00:07:00	0
2009-01-22	00:08:00	0
2009-01-22	00:09:00	0
2009-01-22	00:10:00	0
2009-01-22	00:11:00	0
2009-01-22	00:12:00	0
2009-01-22	00:13:00	0
2009-01-22	00:14:00	0
2009-01-22	00:15:00	0
2009-01-22	00:16:00	0
2009-01-22	00:17:00	0
2009-01-22	00:18:00	0
2009-01-22	00:19:00	0
2009-01-22	00:20:00	0
2009-01-22	00:21:00	0
2009-01-22	00:22:00	0
2009-01-22	00:23:00	0
2009-01-22	00:24:00	0
2009-01-22	00:25:00	0
2009-01-22	00:26:00	0
2009-01-22	00:27:00	0
2009-01-22	00:28:00	0
2009-01-22	00:29:00	0
2009-01-22	00:30:00	0
2009-01-22	00:31:00	0
2009-01-22	00:32:00	0
2009-01-22	00:33:00	0
2009-01-22	00:34:00	0
2009-01-22	00:35:00	0
2009-01-22	00:36:00	0
2009-01-22	00:37:00	0
2009-01-22	00:38:00	0
2009-01-22	00:39:00	0
2009-01-22	00:40:00	0
2009-01-22	00:41:00	0
2009-01-22	00:42:00	0
2009-01-22	00:43:00	0
2009-01-22	00:44:00	0
2009-01-22	00:45:00	0
2009-01-22	00:46:00	0
2009-01-22	00:47:00	0
2009-01-22	00:48:00	0
2009-01-22	00:49:00	0
2009-01-22	00:50:00	0
2009-01-22	00:51:00	0
2009-01-22	00:52:00	0
2009-01-22	00:53:00	0
2009-01-22	00:54:00	0
2009-01-22	00:55:00	0
2009-01-22	00:56:00	0
2009-01-22	00:57:00	0
2009-01-22	00:58:00	0
2009-01-22	00:59:00	0
2009-01-22	01:00:00	0
2009-01-22	01:01:00	0
2009-01-22	01:02:00	0
2009-01-22	01:03:00	0
2009-01-22	01:04:00	0
2009-01-22	01:05:00	0
2009-01-22	01:06:00	0
2009-01-22	01:07:00	0
2009-01-22	01:08:00	0
2009-01-22	01:09:00	0
2009-01-22	01:10:00	0
2009-01-22	01:11:00	0
2009-01-22	01:12:00	0
2009-01-22	01:13:00	0
2009-01-22	01:14:00	0
2009-01-22	01:15:00	0
2009-01-22	01:16:00	0
2009-01-22	01:17:00	0
2009-01-22	01:18:00	0
2009-01-22	01:19:00	0
2009-01-22	01:20:00	0
2009-01-22	01:21:00	0
2009-01-22	01:22:00	0
2009-01-22	01:23:00	0
2009-01-22	01:24:00	0
2009-01-22	01:25:00	0
2009-01-22	01:26:00	0
2009-01-22	01:27:00	0
2009-01-22	01:28:00	0
2009-01-22	01:29:00	0
2009-01-22	01:30:00	0
2009-01-22	01:31:00	0
2009-01-22	01:32:00	0
2009-01-22	01:33:00	0
2009-01-22	01:34:00	0
2009-01-22	01:35:00	0
2009-01-22	01:36:00	0
2009-01-22	01:37:00	0
2009-01-22	01:38:00	0
2009-01-22	01:39:00	0
2009-01-22	01:40:00	0
2009-01-22	01:41:00	0
2009-01-22	01:42:00	0
2009-01-22	01:43:00	0
2009-01-22	01:44:00	0
2009-01-22	01:45:00	0
2009-01-22	01:46:00	0
2009-01-22	01:47:00	0
2009-01-22	01:48:00	0
2009-01-22	01:49:00	0
2009-01-22	01:50:00	0
2009-01-22	01:51:00	0
2009-01-22	01:52:00	0
2009-01-22	01:53:00	0
2009-01-22	01:54:00	0
2009-01-22	01:55:00	0
2009-01-22	01:56:00	0
2009-01-22	01:57:00	0
2009-01-22	01:58:00	0
2009-01-22	01:59:00	0
2009-01-22	02:00:00	0
2009-01-22	02:01:00	0
2009-01-22	02:02:00	0
2009-01-22	02:03:00	0
2009-01-22	02:04:00	0
2009-01-22	02:05:00	0
2009-01-22	02:06:00	0
2009-01-22	02:07:00	0
2009-01-22	02:08:00	0
2009-01-22	02:09:00	0
2009-01-22	02:10:00	0
2009-01-22	02:11:00	0
2009-01-22	02:12:00	0
2009-01-22	02:13:00	0
2009-01-22	02:14:00	0
2009-01-22	02:15:00	0
2009-01-22	02:16:00	0
2009-01-22	02:17:00	0
2009-01-22	02:18:00	0
2009-01-22	02:19:00	0
2009-01-22	02:20:00	0
2009-01-22	02:21:00	0
2009-01-22	02:22:00	0
2009-01-22	02:23:00	0
2009-01-22	02:24:00	0
2009-01-22	02:25:00	0
2009-01-22	02:26:00	0
2009-01-22	02:27:00	0
2009-01-22	02:28:00	0
2009-01-22	02:29:00	0
2009-01-22	02:30:00	0
2009-01-22	02:31:00	0
2009-01-22	02:32:00	0
2009-01-22	02:33:00	0
2009-01-22	02:34:00	0
2009-01-22	02:35:00	0
2009-01-22	02:36:00	0
2009-01-22	02:37:00	0
2009-01-22	02:38:00	0
2009-01-22	02:39:00	0
2009-01-22	02:40:00	0
2009-01-22	02:41:00	0
2009-01-22	02:42:00	0
2009-01-22	02:43:00	0
2009-01-22	02:44:00	0
2009-01-22	02:45:00	0
2009-01-22	02:46:00	0
2009-01-22	02:47:00	0
2009-01-22	02:48:00	0
2009-01-22	02:49:00	0
2009-01-22	02:50:00	0
2009-01-22	02:51:00	0
2009-01-22	02:52:00	0
2009-01-22	02:53:00	0
2009-01-22	02:54:00	0
2009-01-22	02:55:00	0
2009-01-22	02:56:00	0
2009-01-22	02:57:00	0
2009-01-22	02:58:00	0
2009-01-22	02:59:00	0
2009-01-22	03:00:00	0
2009-01-22	03:01:00	0
2009-01-22	03:02:00	0
2009-01-22	03:03:00	0
2009-01-22	03:04:00	0
2009-01-22	03:05:00	0
2009-01-22	03:06:00	0
2009-01-22	03:07:00	0
2009-01-22	03:08:00	0
2009-01-22	03:09:00	0
2009-01-22	03:10:00	0
2009-01-22	03:11:00	0
2009-01-22	03:12:00	0
2009-01-22	03:13:00	0
2009-01-22	03:14:00	0
2009-01-22	03:15:00	0
2009-01-22	03:16:00	0
2009-01-22	03:17:00	0
2009-01-22	03:18:00	0
2009-01-22	03:19:00	0
2009-01-22	03:20:00	0
2009-01-22	03:21:00	0
2009-01-22	03:22:00	0
2009-01-22	03:23:00	0
2009-01-22	03:24:00	0
2009-01-22	03:25:00	0
2009-01-22	03:26:00	0
2009-01-22	03:27:00	0
2009-01-22	03:28:00	0
2009-01-22	03:29:00	0
2009-01-22	03:30:00	0
2009-01-22	03:31:00	0
2009-01-22	03:32:00	0
2009-01-22	03:33:00	0
2009-01-22	03:34:00	0
2009-01-22	03:35:00	0
2009-01-22	03:36:00	0
2009-01-22	03:37:00	0
2009-01-22	03:38:00	0
2009-01-22	03:39:00	0
2009-01-22	03:40:00	0
2009-01-22	03:41:00	0
2009-01-22	03:42:00	0
2009-01-22	03:43:00	0
2009-01-22	03:44:00	0
2009-01-22	03:45:00	0
2009-01-22	03:46:00	0
2009-01-22	03:47:00	0
2009-01-22	03:48:00	0
2009-01-22	03:49:00	0
2009-01-22	03:50:00	0
2009-01-22	03:51:00	0
2009-01-22	03:52:00	0
2009-01-22	03:53:00	0
2009-01-22	03:54:00	0
2009-01-22	03:55:00	0
2009-01-22	03:56:00	0
2009-01-22	03:57:00	0
2009-01-22	03:58:00	0
2009-01-22	03:59:00	0
2009-01-22	04:00:00	0
2009-01-22	04:01:00	0
2009-01-22	04:02:00	0
2009-01-22	04:03:00	0
2009-01-22	04:04:00	0
2009-01-22	04:05:00	0
2009-01-22	04:06:00	0
2009-01-22	04:07:00	0
2009-01-22	04:08:00	0
2009-01-22	04:09:00	0
2009-01-22	04:10:00	0
2009-01-22	04:11:00	0
2009-01-22	04:12:00	0
2009-01-22	04:13:00	0
2009-01-22	04:14:00	0
2009-01-22	04:15:00	0
2009-01-22	04:16:00	0
2009-01-22	04:17:00	0
2009-01-22	04:18:00	0
2009-01-22	04:19:00	0
2009-01-22	04:20:00	0
2009-01-22	04:21:00	0
2009-01-22	04:22:00	0
2009-01-22	04:23:00	0
2009-01-22	04:24:00	0
2009-01-22	04:25:00	0
2009-01-22	04:26:00	0
2009-01-22	04:27:00	0
2009-01-22	04:28:00	0
2009-01-22	04:29:00	0
2009-01-22	04:30:00	0
2009-01-22	04:31:00	0
2009-01-22	04:32:00	0
2009-01-22	04:33:00	0
2009-01-22	04:34:00	0
2009-01-22	04:35:00	0
2009-01-22	04:36:00	0
2009-01-22	04:37:00	0
2009-01-22	04:38:00	0
2009-01-22	04:39:00	0
2009-01-22	04:40:00	0
2009-01-22	04:41:00	0
2009-01-22	04:42:00	0
2009-01-22	04:43:00	0
2009-01-22	04:44:00	0
2009-01-22	04:45:00	0
2009-01-22	04:46:00	0
2009-01-22	04:47:00	0
2009-01-22	04:48:00	0
2009-01-22	04:49:00	0
2009-01-22	04:50:00	0
2009-01-22	04:51:00	0
2009-01-22	04:52:00	0
2009-01-22	04:53:00	0
2009-01-22	04:54:00	0
2009-01-22	04:55:00	0
2009-01-22	04:56:00	0
2009-01-22	04:57:00	0
2009-01-22	04:58:00	0
2009-01-22	04:59:00	0
2009-01-22	05:00:00	0
2009-01-22	05:01:00	0
2009-01-22	05:02:00	0
2009-01-22	05:03:00	0
2009-01-22	05:04:00	0
2009-01-22	05:05:00	0
2009-01-22	05:06:00	0
2009-01-22	05:07:00	0
2009-01-22	05:08:00	0
2009-01-22	05:09:00	0
2009-01-22	05:10:00	0
2009-01-22	05:11:00	0
2009-01-22	05:12:00	0
2009-01-22	05:13:00	0
2009-01-22	05:14:00	0
2009-01-22	05:15:00	0
2009-01-22	05:16:00	0
2009-01-22	05:17:00	0
2009-01-22	05:18:00	0
2009-01-22	05:19:00	0
2009-01-22	05:20:00	0
2009-01-22	05:21:00	0
2009-01-22	05:22:00	0
2009-01-22	05:23:00	0
2009-01-22	05:24:00	0
2009-01-22	05:25:00	0
2009-01-22	05:26:00	0
2009-01-22	05:27:00	0
2009-01-22	05:28:00	0
2009-01-22	05:29:00	0
2009-01-22	05:30:00	0
2009-01-22	05:31:00	0
2009-01-22	05:32:00	0
2009-01-22	05:33:00	0
2009-01-22	05:34:00	0
2009-01-22	05:35:00	0
2009-01-22	05:36:00	0
2009-01-22	05:37:00	0
2009-01-22	05:38:00	0
2009-01-22	05:39:00	0
2009-01-22	05:40:00	0
2009-01-22	05:41:00	0
2009-01-22	05:42:00	0
2009-01-22	05:43:00	0
2009-01-22	05:44:00	0
2009-01-22	05:45:00	0
2009-01-22	05:46:00	0
2009-01-22	05:47:00	0
2009-01-22	05:48:00	0
2009-01-22	05:49:00	0
2009-01-22	05:50:00	0
2009-01-22	05:51:00	0
2009-01-22	05:52:00	0
2009-01-22	05:53:00	0
2009-01-22	05:54:00	0
2009-01-22	05:55:00	0
2009-01-22	05:56:00	0
2009-01-22	05:57:00	0
2009-01-22	05:58:00	0
2009-01-22	05:59:00	0
2009-01-22	06:00:00	0
2009-01-22	06:01:00	0
2009-01-22	06:02:00	0
2009-01-22	06:03:00	0
2009-01-22	06:04:00	0
2009-01-22	06:05:00	0
2009-01-22	06:06:00	0
2009-01-22	06:07:00	0
2009-01-22	06:08:00	0
2009-01-22	06:09:00	0
2009-01-22	06:10:00	0
2009-01-22	06:11:00	0
2009-01-22	06:12:00	0
2009-01-22	06:13:00	0
2009-01-22	06:14:00	0
2009-01-22	06:15:00	0
2009-01-22	06:16:00	0
2009-01-22	06:17:00	0
2009-01-22	06:18:00	0
2009-01-22	06:19:00	0
2009-01-22	06:20:00	0
2009-01-22	06:21:00	0
2009-01-22	06:22:00	0
2009-01-22	06:23:00	0
2009-01-22	06:24:00	0
2009-01-22	06:25:00	0
2009-01-22	06:26:00	0
2009-01-22	06:27:00	0
2009-01-22	06:28:00	0
2009-01-22	06:29:00	0
2009-01-22	06:30:00	0
2009-01-22	06:31:00	0
2009-01-22	06:32:00	0
2009-01-22	06:33:00	0
2009-01-22	06:34:00	0
2009-01-22	06:35:00	0
2009-01-22	06:36:00	0
2009-01-22	06:37:00	0
2009-01-22	06:38:00	0
2009-01-22	06:39:00	0
2009-01-22	06:40:00	0
2009-01-22	06:41:00	0
2009-01-22	06:42:00	0
2009-01-22	06:43:00	0
2009-01-22	06:44:00	0
2009-01-22	06:45:00	0
2009-01-22	06:46:00	0
2009-01-22	06:47:00	0
2009-01-22	06:48:00	0
2009-01-22	06:49:00	0
2009-01-22	06:50:00	0
2009-01-22	06:51:00	0
2009-01-22	06:52:00	0
2009-01-22	06:53:00	0
2009-01-22	06:54:00	0
2009-01-22	06:55:00	0
2009-01-22	06:56:00	0
2009-01-22	06:57:00	0
2009-01-22	06:58:00	0
2009-01-22	06:59:00	0
2009-01-22	07:00:00	0
2009-01-22	07:01:00	0
2009-01-22	07:02:00	0
2009-01-22	07:03:00	0
2009-01-22	07:04:00	0
2009-01-22	07:05:00	0
2009-01-22	07:06:00	0
2009-01-22	07:07:00	0
2009-01-22	07:08:00	0
2009-01-22	07:09:00	0
2009-01-22	07:10:00	0
2009-01-22	07:11:00	0
2009-01-22	07:12:00	0
2009-01-22	07:13:00	0
2009-01-22	07:14:00	0
2009-01-22	07:15:00	0
2009-01-22	07:16:00	0
2009-01-22	07:17:00	0
2009-01-22	07:18:00	0
2009-01-22	07:19:00	0
2009-01-22	07:20:00	0
2009-01-22	07:21:00	0
2009-01-22	07:22:00	0
2009-01-22	07:23:00	0
2009-01-22	07:24:00	0
2009-01-22	07:25:00	0
2009-01-22	07:26:00	0
2009-01-22	07:27:00	0
2009-01-22	07:28:00	0
2009-01-22	07:29:00	0
2009-01-22	07:30:00	0
2009-01-22	07:31:00	0
2009-01-22	07:32:00	0
2009-01-22	07:33:00	0
2009-01-22	07:34:00	0
2009-01-22	07:35:00	0
2009-01-22	07:36:00	0
2009-01-22	07:37:00	0
2009-01-22	07:38:00	0
2009-01-22	07:39:00	0
2009-01-22	07:40:00	0
2009-01-22	07:41:00	0
2009-01-22	07:42:00	0
2009-01-22	07:43:00	0
2009-01-22	07:44:00	0
2009-01-22	07:45:00	0
2009-01-22	07:46:00	0
2009-01-22	07:47:00	0
2009-01-22	07:48:00	0
2009-01-22	07:49:00	0
2009-01-22	07:50:00	0
2009-01-22	07:51:00	0
2009-01-22	07:52:00	0
2009-01-22	07:53:00	0
2009-01-22	07:54:00	0
2009-01-22	07:55:00	0
2009-01-22	07:56:00	0
2009-01-22	07:57:00	0
2009-01-22	07:58:00	0
2009-01-22	07:59:00	0
2009-01-22	08:00:00	0
2009-01-22	08:01:00	0
2009-01-22	08:02:00	0
2009-01-22	08:03:00	0
2009-01-22	08:04:00	0
2009-01-22	08:05:00	0
2009-01-22	08:06:00	0
2009-01-22	08:07:00	0
2009-01-22	08:08:00	0
2009-01-22	08:09:00	0
2009-01-22	08:10:00	0
2009-01-22	08:11:00	0
2009-01-22	08:12:00	0
2009-01-22	08:13:00	0
2009-01-22	08:14:00	0
2009-01-22	08:15:00	0
2009-01-22	08:16:00	0
2009-01-22	08:17:00	0
2009-01-22	08:18:00	0
2009-01-22	08:19:00	0
2009-01-22	08:20:00	0
2009-01-22	08:21:00	0
2009-01-22	08:22:00	0
2009-01-22	08:23:00	0
2009-01-22	08:24:00	0
2009-01-22	08:25:00	0
2009-01-22	08:26:00	0
2009-01-22	08:27:00	0
2009-01-22	08:28:00	0
2009-01-22	08:29:00	0
2009-01-22	08:30:00	0
2009-01-22	08:31:00	0
2009-01-22	08:32:00	0
2009-01-22	08:33:00	0
2009-01-22	08:34:00	0
2009-01-22	08:35:00	0
2009-01-22	08:36:00	0
2009-01-22	08:37:00	0
2009-01-22	08:38:00	0
2009-01-22	08:39:00	0
2009-01-22	08:40:00	0
2009-01-22	08:41:00	0
2009-01-22	08:42:00	0
2009-01-22	08:43:00	0
2009-01-22	08:44:00	0
2009-01-22	08:45:00	0
2009-01-22	08:46:00	0
2009-01-22	08:47:00	0
2009-01-22	08:48:00	0
2009-01-22	08:49:00	0
2009-01-22	08:50:00	0
2009-01-22	08:51:00	0
2009-01-22	08:52:00	0
2009-01-22	08:53:00	0
2009-01-22	08:54:00	0
2009-01-22	08:55:00	0
2009-01-22	08:56:00	0
2009-01-22	08:57:00	0
2009-01-22	08:58:00	0
2009-01-22	08:59:00	0
2009-01-22	09:00:00	0
2009-01-22	09:01:00	0
2009-01-22	09:02:00	0
2009-01-22	09:03:00	0
2009-01-22	09:04:00	0
2009-01-22	09:05:00	0
2009-01-22	09:06:00	0
2009-01-22	09:07:00	0
2009-01-22	09:08:00	0
2009-01-22	09:09:00	0
2009-01-22	09:10:00	0
2009-01-22	09:11:00	0
2009-01-22	09:12:00	0
2009-01-22	09:13:00	0
2009-01-22	09:14:00	0
2009-01-22	09:15:00	0
2009-01-22	09:16:00	0
2009-01-22	09:17:00	0
2009-01-22	09:18:00	0
2009-01-22	09:19:00	0
2009-01-22	09:20:00	0
2009-01-22	09:21:00	0
2009-01-22	09:22:00	0
2009-01-22	09:23:00	0
2009-01-22	09:24:00	0
2009-01-22	09:25:00	0
2009-01-22	09:26:00	0
2009-01-22	09:27:00	0
2009-01-22	09:28:00	0
2009-01-22	09:29:00	0
2009-01-22	09:30:00	0
2009-01-22	09:31:00	0
2009-01-22	09:32:00	0
2009-01-22	09:33:00	0
2009-01-22	09:34:00	0
2009-01-22	09:35:00	0
2009-01-22	09:36:00	0
2009-01-22	09:37:00	0
2009-01-22	09:38:00	0
2009-01-22	09:39:00	0
2009-01-22	09:40:00	0
2009-01-22	09:41:00	0
2009-01-22	09:42:00	0
2009-01-22	09:43:00	0
2009-01-22	09:44:00	0
2009-01-22	09:45:00	0
2009-01-22	09:46:00	0
2009-01-22	09:47:00	0
2009-01-22	09:48:00	0
2009-01-22	09:49:00	0
2009-01-22	09:50:00	0
2009-01-22	09:51:00	0
2009-01-22	09:52:00	0
2009-01-22	09:53:00	0
2009-01-22	09:54:00	0
2009-01-22	09:55:00	0
2009-01-22	09:56:00	0
2009-01-22	09:57:00	0
2009-01-22	09:58:00	0
2009-01-22	09:59:00	0
2009-01-22	10:00:00	0
2009-01-22	10:01:00	0
2009-01-22	10:02:00	0
2009-01-22	10:03:00	0
2009-01-22	10:04:00	0
2009-01-22	10:05:00	0
2009-01-22	10:06:00	0
2009-01-22	10:07:00	0
2009-01-22	10:08:00	0
2009-01-22	10:09:00	0
2009-01-22	10:10:00	0
2009-01-22	10:11:00	0
2009-01-22	10:12:00	0
2009-01-22	10:13:00	0
2009-01-22	10:14:00	0
2009-01-22	10:15:00	0
2009-01-22	10:16:00	0
2009-01-22	10:17:00	0
2009-01-22	10:18:00	0
2009-01-22	10:19:00	0
2009-01-22	10:20:00	0
2009-01-22	10:21:00	0
2009-01-22	10:22:00	0
2009-01-22	10:23:00	0
2009-01-22	10:24:00	0
2009-01-22	10:25:00	0
2009-01-22	10:26:00	0
2009-01-22	10:27:00	0
2009-01-22	10:28:00	0
2009-01-22	10:29:00	0
2009-01-22	10:30:00	0
2009-01-22	10:31:00	0
2009-01-22	10:32:00	0
2009-01-22	10:33:00	0
2009-01-22	10:34:00	0
2009-01-22	10:35:00	0
2009-01-22	10:36:00	0
2009-01-22	10:37:00	0
2009-01-22	10:38:00	0
2009-01-22	10:39:00	0
2009-01-22	10:40:00	0
2009-01-22	10:41:00	0
2009-01-22	10:42:00	0
2009-01-22	10:43:00	0
2009-01-22	10:44:00	0
2009-01-22	10:45:00	0
2009-01-22	10:46:00	0
2009-01-22	10:47:00	0
2009-01-22	10:48:00	0
2009-01-22	10:49:00	0
2009-01-22	10:50:00	0
2009-01-22	10:51:00	0
2009-01-22	10:52:00	0
2009-01-22	10:53:00	0
2009-01-22	10:54:00	0
2009-01-22	10:55:00	0
2009-01-22	10:56:00	0
2009-01-22	10:57:00	0
2009-01-22	10:58:00	0
2009-01-22	10:59:00	0
2009-01-22	11:00:00	0
2009-01-22	11:01:00	0
2009-01-22	11:02:00	0
2009-01-22	11:03:00	0
2009-01-22	11:04:00	0
2009-01-22	11:05:00	0
2009-01-22	11:06:00	0
2009-01-22	11:07:00	0
2009-01-22	11:08:00	0
2009-01-22	11:09:00	0
2009-01-22	11:10:00	0
2009-01-22	11:11:00	0
2009-01-22	11:12:00	0
2009-01-22	11:13:00	0
2009-01-22	11:14:00	0
2009-01-22	11:15:00	0
2009-01-22	11:16:00	0
2009-01-22	11:17:00	0
2009-01-22	11:18:00	0
2009-01-22	11:19:00	0
2009-01-22	11:20:00	0
2009-01-22	11:21:00	0
2009-01-22	11:22:00	0
2009-01-22	11:23:00	0
2009-01-22	11:24:00	0
2009-01-22	11:25:00	0
2009-01-22	11:26:00	0
2009-01-22	11:27:00	0
2009-01-22	11:28:00	0
2009-01-22	11:29:00	0
2009-01-22	11:30:00	0
2009-01-22	11:31:00	0
2009-01-22	11:32:00	0
2009-01-22	11:33:00	0
2009-01-22	11:34:00	0
2009-01-22	11:35:00	0
2009-01-22	11:36:00	0
2009-01-22	11:37:00	0
2009-01-22	11:38:00	0
2009-01-22	11:39:00	0
2009-01-22	11:40:00	0
2009-01-22	11:41:00	0
2009-01-22	11:42:00	0
2009-01-22	11:43:00	0
2009-01-22	11:44:00	0
2009-01-22	11:45:00	0
2009-01-22	11:46:00	0
2009-01-22	11:47:00	0
2009-01-22	11:48:00	0
2009-01-22	11:49:00	0
2009-01-22	11:50:00	0
2009-01-22	11:51:00	0
2009-01-22	11:52:00	0
2009-01-22	11:53:00	0
2009-01-22	11:54:00	0
2009-01-22	11:55:00	0
2009-01-22	11:56:00	0
2009-01-22	11:57:00	0
2009-01-22	11:58:00	0
2009-01-22	11:59:00	0
2009-01-22	12:00:00	0
2009-01-22	12:01:00	0
2009-01-22	12:02:00	0
2009-01-22	12:03:00	0
2009-01-22	12:04:00	0
2009-01-22	12:05:00	0
2009-01-22	12:06:00	0
2009-01-22	12:07:00	0
2009-01-22	12:08:00	0
2009-01-22	12:09:00	0
2009-01-22	12:10:00	0
2009-01-22	12:11:00	0
2009-01-22	12:12:00	0
2009-01-22	12:13:00	0
2009-01-22	12:14:00	0
2009-01-22	12:15:00	0
2009-01-22	12:16:00	0
2009-01-22	12:17:00	0
2009-01-22	12:18:00	0
2009-01-22	12:19:00	0
2009-01-22	12:20:00	0
2009-01-22	12:21:00	0
2009-01-22	12:22:00	0
2009-01-22	12:23:00	0
2009-01-22	12:24:00	0
2009-01-22	12:25:00	0
2009-01-22	12:26:00	0
2009-01-22	12:27:00	0
2009-01-22	12:28:00	0
2009-01-22	12:29:00	0
2009-01-22	12:30:00	0
2009-01-22	12:31:00	0
2009-01-22	12:32:00	0
2009-01-22	12:33:00	0
2009-01-22	12:34:00	0
2009-01-22	12:35:00	0
2009-01-22	12:36:00	0
2009-01-22	12:37:00	0
2009-01-22	12:38:00	0
2009-01-22	12:39:00	0
2009-01-22	12:40:00	0
2009-01-22	12:41:00	0
2009-01-22	12:42:00	0
2009-01-22	12:43:00	0
2009-01-22	12:44:00	0
2009-01-22	12:45:00	0
2009-01-22	12:46:00	0
2009-01-22	12:47:00	0
2009-01-22	12:48:00	0
2009-01-22	12:49:00	0
2009-01-22	12:50:00	0
2009-01-22	12:51:00	0
2009-01-22	12:52:00	0
2009-01-22	12:53:00	0
2009-01-22	12:54:00	0
2009-01-22	12:55:00	0
2009-01-22	12:56:00	0
2009-01-22	12:57:00	0
2009-01-22	12:58:00	0
2009-01-22	12:59:00	0
2009-01-22	13:00:00	0
2009-01-22	13:01:00	0
2009-01-22	13:02:00	0
2009-01-22	13:03:00	0
2009-01-22	13:04:00	0
2009-01-22	13:05:00	0
2009-01-22	13:06:00	0
2009-01-22	13:07:00	0
2009-01-22	13:08:00	0
2009-01-22	13:09:00	0
2009-01-22	13:10:00	0
2009-01-22	13:11:00	0
2009-01-22	13:12:00	0
2009-01-22	13:13:00	0
2009-01-22	13:14:00	0
2009-01-22	13:15:00	0
2009-01-22	13:16:00	0
2009-01-22	13:17:00	0
2009-01-22	13:18:00	0
2009-01-22	13:19:00	0
2009-01-22	13:20:00	0
2009-01-22	13:21:00	0
2009-01-22	13:22:00	0
2009-01-22	13:23:00	0
2009-01-22	13:24:00	0
2009-01-22	13:25:00	0
2009-01-22	13:26:00	0
2009-01-22	13:27:00	0
2009-01-22	13:28:00	0
2009-01-22	13:29:00	0
2009-01-22	13:30:00	0
2009-01-22	13:31:00	0
2009-01-22	13:32:00	0
2009-01-22	13:33:00	0
2009-01-22	13:34:00	0
2009-01-22	13:35:00	0
2009-01-22	13:36:00	0
2009-01-22	13:37:00	0
2009-01-22	13:38:00	0
2009-01-22	13:39:00	0
2009-01-22	13:40:00	0
2009-01-22	13:41:00	0
2009-01-22	13:42:00	0
2009-01-22	13:43:00	0
2009-01-22	13:44:00	0
2009-01-22	13:45:00	0
2009-01-22	13:46:00	0
2009-01-22	13:47:00	0
2009-01-22	13:48:00	0
2009-01-22	13:49:00	0
2009-01-22	13:50:00	0
2009-01-22	13:51:00	0
2009-01-22	13:52:00	0
2009-01-22	13:53:00	0
2009-01-22	13:54:00	0
2009-01-22	13:55:00	0
2009-01-22	13:56:00	0
2009-01-22	13:57:00	0
2009-01-22	13:58:00	0
2009-01-22	13:59:00	0
2009-01-22	14:00:00	0
2009-01-22	14:01:00	0
2009-01-22	14:02:00	0
2009-01-22	14:03:00	0
2009-01-22	14:04:00	0
2009-01-22	14:05:00	0
2009-01-22	14:06:00	0
2009-01-22	14:07:00	0
2009-01-22	14:08:00	0
2009-01-22	14:09:00	0
2009-01-22	14:10:00	0
2009-01-22	14:11:00	0
2009-01-22	14:12:00	0
2009-01-22	14:13:00	0
2009-01-22	14:14:00	0
2009-01-22	14:15:00	0
2009-01-22	14:16:00	0
2009-01-22	14:17:00	0
2009-01-22	14:18:00	0
2009-01-22	14:19:00	0
2009-01-22	14:20:00	0
2009-01-22	14:21:00	0
2009-01-22	14:22:00	0
2009-01-22	14:23:00	0
2009-01-22	14:24:00	0
2009-01-22	14:25:00	0
2009-01-22	14:26:00	0
2009-01-22	14:27:00	0
2009-01-22	14:28:00	0
2009-01-22	14:29:00	0
2009-01-22	14:30:00	0
2009-01-22	14:31:00	0
2009-01-22	14:32:00	0
2009-01-22	14:33:00	0
2009-01-22	14:34:00	0
2009-01-22	14:35:00	0
2009-01-22	14:36:00	0
2009-01-22	14:37:00	0
2009-01-22	14:38:00	0
2009-01-22	14:39:00	0
2009-01-22	14:40:00	0
2009-01-22	14:41:00	0
2009-01-22	14:42:00	0
2009-01-22	14:43:00	0
2009-01-22	14:44:00	0
2009-01-22	14:45:00	0
2009-01-22	14:46:00	0
2009-01-22	14:47:00	0
2009-01-22	14:48:00	0
2009-01-22	14:49:00	0
2009-01-22	14:50:00	0
2009-01-22	14:51:00	0
2009-01-22	14:52:00	0
2009-01-22	14:53:00	0
2009-01-22	14:54:00	0
2009-01-22	14:55:00	0
2009-01-22	14:56:00	0
2009-01-22	14:57:00	0
2009-01-22	14:58:00	0
2009-01-22	14:59:00	0
2009-01-22	15:00:00	0
2009-01-22	15:01:00	0
2009-01-22	15:02:00	0
2009-01-22	15:03:00	0
2009-01-22	15:04:00	0
2009-01-22	15:05:00	0
2009-01-22	15:06:00	0
2009-01-22	15:07:00	0
2009-01-22	15:08:00	0
2009-01-22	15:09:00	0
2009-01-22	15:10:00	0
2009-01-22	15:11:00	0
2009-01-22	15:12:00	0
2009-01-22	15:13:00	0
2009-01-22	15:14:00	0
2009-01-22	15:15:00	0
2009-01-22	15:16:00	0
2009-01-22	15:17:00	0
2009-01-22	15:18:00	0
2009-01-22	15:19:00	0
2009-01-22	15:20:00	0
2009-01-22	15:21:00	0
2009-01-22	15:22:00	0
2009-01-22	15:23:00	0
2009-01-22	15:24:00	0
2009-01-22	15:25:00	0
2009-01-22	15:26:00	0
2009-01-22	15:27:00	0
2009-01-22	15:28:00	0
2009-01-22	15:29:00	0
2009-01-22	15:30:00	0
2009-01-22	15:31:00	0
2009-01-22	15:32:00	0
2009-01-22	15:33:00	0
2009-01-22	15:34:00	0
2009-01-22	15:35:00	0
2009-01-22	15:36:00	0
2009-01-22	15:37:00	0
2009-01-22	15:38:00	0
2009-01-22	15:39:00	0
2009-01-22	15:40:00	0
2009-01-22	15:41:00	0
2009-01-22	15:42:00	0
2009-01-22	15:43:00	0
2009-01-22	15:44:00	0
2009-01-22	15:45:00	0
2009-01-22	15:46:00	0
2009-01-22	15:47:00	0
2009-01-22	15:48:00	0
2009-01-22	15:49:00	0
2009-01-22	15:50:00	0
2009-01-22	15:51:00	0
2009-01-22	15:52:00	0
2009-01-22	15:53:00	0
2009-01-22	15:54:00	0
2009-01-22	15:55:00	0
2009-01-22	15:56:00	0
2009-01-22	15:57:00	0
2009-01-22	15:58:00	0
2009-01-22	15:59:00	0
2009-01-22	16:00:00	0
2009-01-22	16:01:00	0
2009-01-22	16:02:00	0
2009-01-22	16:03:00	0
2009-01-22	16:04:00	0
2009-01-22	16:05:00	0
2009-01-22	16:06:00	0
2009-01-22	16:07:00	0
2009-01-22	16:08:00	0
2009-01-22	16:09:00	0
2009-01-22	16:10:00	0
2009-01-22	16:11:00	0
2009-01-22	16:12:00	0
2009-01-22	16:13:00	0
2009-01-22	16:14:00	0
2009-01-22	16:15:00	0
2009-01-22	16:16:00	0
2009-01-22	16:17:00	0
2009-01-22	16:18:00	0
2009-01-22	16:19:00	0
2009-01-22	16:20:00	0
2009-01-22	16:21:00	0
2009-01-22	16:22:00	0
2009-01-22	16:23:00	0
2009-01-22	16:24:00	0
2009-01-22	16:25:00	0
2009-01-22	16:26:00	0
2009-01-22	16:27:00	0
2009-01-22	16:28:00	0
2009-01-22	16:29:00	0
2009-01-22	16:30:00	0
2009-01-22	16:31:00	0
2009-01-22	16:32:00	0
2009-01-22	16:33:00	0
2009-01-22	16:34:00	0
2009-01-22	16:35:00	0
2009-01-22	16:36:00	0
2009-01-22	16:37:00	0
2009-01-22	16:38:00	0
2009-01-22	16:39:00	0
2009-01-22	16:40:00	0
2009-01-22	16:41:00	0
2009-01-22	16:42:00	0
2009-01-22	16:43:00	0
2009-01-22	16:44:00	0
2009-01-22	16:45:00	0
2009-01-22	16:46:00	0
2009-01-22	16:47:00	0
2009-01-22	16:48:00	0
2009-01-22	16:49:00	0
2009-01-22	16:50:00	0
2009-01-22	16:51:00	0
2009-01-22	16:52:00	0
2009-01-22	16:53:00	0
2009-01-22	16:54:00	0
2009-01-22	16:55:00	0
2009-01-22	16:56:00	0
2009-01-22	16:57:00	0
2009-01-22	16:58:00	0
2009-01-22	16:59:00	0
2009-01-22	17:00:00	0	M
2009-01-22	17:01:00	51
2009-01-22	17:02:00	81
2009-01-22	17:03:00	17
2009-01-22	17:04:00	51
2009-01-22	17:05:00	30
2009-01-22	17:06:00	34
2009-01-22	17:07:00	129
2009-01-22	17:08:00	25
2009-01-22	17:09:00	25
2009-01-22	17:10:00	55
2009-01-22	17:11:00	42
2009-01-22	17:12:00	81
2009-01-22	17:13:00	141
2009-01-22	17:14:00	226
2009-01-22	17:15:00	75
2009-01-22	17:16:00	38
2009-01-22	17:17:00	60
2009-01-22	17:18:00	55
2009-01-22	17:19:00	17
2009-01-22	17:20:00	60
2009-01-22	17:21:00	25
2009-01-22	17:22:00	42
2009-01-22	17:23:00	47
2009-01-22	17:24:00	8
2009-01-22	17:25:00	21
2009-01-22	17:26:00	70
2009-01-22	17:27:00	47
2009-01-22	17:28:00	30
2009-01-22	17:29:00	30
2009-01-22	17:30:00	21
2009-01-22	17:31:00	81
2009-01-22	17:32:00	86
2009-01-22	17:33:00	123
2009-01-22	17:34:00	38
2009-01-22	17:35:00	25
2009-01-22	17:36:00	13
2009-01-22	17:37:00	34
2009-01-22	17:38:00	34
2009-01-22	17:39:00	47
2009-01-22	17:40:00	47
2009-01-22	17:41:00	38
2009-01-22	17:42:00	34
2009-01-22	17:43:00	75
2009-01-22	17:44:00	8
2009-01-22	17:45:00	17
2009-01-22	17:46:00	34
2009-01-22	17:47:00	65
2009-01-22	17:48:00	81
2009-01-22	17:49:00	185
2009-01-22	17:50:00	86
2009-01-22	17:51:00	4
2009-01-22	17:52:00	8
2009-01-22	17:53:00	0
2009-01-22	17:54:00	47
2009-01-22	17:55:00	34
2009-01-22	17:56:00	30
2009-01-22	17:57:00	21
2009-01-22	17:58:00	4
2009-01-22	17:59:00	0
2009-01-22	18:00:00	60
2009-01-22	18:01:00	70
2009-01-22	18:02:00	91
2009-01-22	18:03:00	55
2009-01-22	18:04:00	25
2009-01-22	18:05:00	0
2009-01-22	18:06:00	47
2009-01-22	18:07:00	47
2009-01-22	18:08:00	38
2009-01-22	18:09:00	81
2009-01-22	18:10:00	135
2009-01-22	18:11:00	51
2009-01-22	18:12:00	65
2009-01-22	18:13:00	192
2009-01-22	18:14:00	106
2009-01-22	18:15:00	0
2009-01-22	18:16:00	493
2009-01-22	18:17:00	226
2009-01-22	18:18:00	55
2009-01-22	18:19:00	171
2009-01-22	18:20:00	264
2009-01-22	18:21:00	47
2009-01-22	18:22:00	171
2009-01-22	18:23:00	101
2009-01-22	18:24:00	147
2009-01-22	18:25:00	91
2009-01-22	18:26:00	21
2009-01-22	18:27:00	38
2009-01-22	18:28:00	42
2009-01-22	18:29:00	0
2009-01-22	18:30:00	631
2009-01-22	18:31:00	2426
2009-01-22	18:32:00	1625
2009-01-22	18:33:00	1284
2009-01-22	18:34:00	553
2009-01-22	18:35:00	298
2009-01-22	18:36:00	141
2009-01-22	18:37:00	159
2009-01-22	18:38:00	65
2009-01-22	18:39:00	101
2009-01-22	18:40:00	60
2009-01-22	18:41:00	47
2009-01-22	18:42:00	164
2009-01-22	18:43:00	135
2009-01-22	18:44:00	65
2009-01-22	18:45:00	38
2009-01-22	18:46:00	86
2009-01-22	18:47:00	123
2009-01-22	18:48:00	378
2009-01-22	18:49:00	135
2009-01-22	18:50:00	101
2009-01-22	18:51:00	106
2009-01-22	18:52:00	91
2009-01-22	18:53:00	106
2009-01-22	18:54:00	91
2009-01-22	18:55:00	86
2009-01-22	18:56:00	129
2009-01-22	18:57:00	185
2009-01-22	18:58:00	153
2009-01-22	18:59:00	96
2009-01-22	19:00:00	55
2009-01-22	19:01:00	147
2009-01-22	19:02:00	81
2009-01-22	19:03:00	81
2009-01-22	19:04:00	185
2009-01-22	19:05:00	106
2009-01-22	19:06:00	159
2009-01-22	19:07:00	141
2009-01-22	19:08:00	117
2009-01-22	19:09:00	234
2009-01-22	19:10:00	205
2009-01-22	19:11:00	153
2009-01-22	19:12:00	517
2009-01-22	19:13:00	1745
2009-01-22	19:14:00	877
2009-01-22	19:15:00	1513
2009-01-22	19:16:00	1149
2009-01-22	19:17:00	761
2009-01-22	19:18:00	912
2009-01-22	19:19:00	949
2009-01-22	19:20:00	715
2009-01-22	19:21:00	331
2009-01-22	19:22:00	331
2009-01-22	19:23:00	378
2009-01-22	19:24:00	323
2009-01-22	19:25:00	604
2009-01-22	19:26:00	604
2009-01-22	19:27:00	387
2009-01-22	19:28:00	378
2009-01-22	19:29:00	264
2009-01-22	19:30:00	331
2009-01-22	19:31:00	578
2009-01-22	19:32:00	323
2009-01-22	19:33:00	493
2009-01-22	19:34:00	701
2009-01-22	19:35:00	449
2009-01-22	19:36:00	658
2009-01-22	19:37:00	843
2009-01-22	19:38:00	1238
2009-01-22	19:39:00	1383
2009-01-22	19:40:00	212
2009-01-22	19:41:00	631
2009-01-22	19:42:00	565
2009-01-22	19:43:00	81
2009-01-22	19:44:00	471
2009-01-22	19:45:00	75
2009-01-22	19:46:00	42
2009-01-22	19:47:00	153
2009-01-22	19:48:00	0
2009-01-22	19:49:00	226
2009-01-22	19:50:00	529
2009-01-22	19:51:00	672
2009-01-22	19:52:00	810
2009-01-22	19:53:00	141
2009-01-22	19:54:00	387
2009-01-22	19:55:00	8
2009-01-22	19:56:00	408
2009-01-22	19:57:00	529
2009-01-22	19:58:00	493
2009-01-22	19:59:00	185
2009-01-22	20:00:00	8
2009-01-22	20:01:00	0
2009-01-22	20:02:00	0
2009-01-22	20:03:00	0
2009-01-22	20:04:00	0
2009-01-22	20:05:00	0
2009-01-22	20:06:00	0
2009-01-22	20:07:00	55
2009-01-22	20:08:00	8
2009-01-22	20:09:00	0
2009-01-22	20:10:00	0
2009-01-22	20:11:00	0
2009-01-22	20:12:00	0
2009-01-22	20:13:00	0
2009-01-22	20:14:00	0
2009-01-22	20:15:00	0
2009-01-22	20:16:00	0
2009-01-22	20:17:00	0
2009-01-22	20:18:00	0
2009-01-22	20:19:00	0
2009-01-22	20:20:00	0
2009-01-22	20:21:00	0
2009-01-22	20:22:00	0
2009-01-22	20:23:00	135
2009-01-22	20:24:00	0
2009-01-22	20:25:00	47
2009-01-22	20:26:00	0
2009-01-22	20:27:00	0
2009-01-22	20:28:00	591
2009-01-22	20:29:00	135
2009-01-22	20:30:00	42
2009-01-22	20:31:00	47
2009-01-22	20:32:00	0
2009-01-22	20:33:00	0
2009-01-22	20:34:00	0
2009-01-22	20:35:00	65
2009-01-22	20:36:00	17
2009-01-22	20:37:00	0
2009-01-22	20:38:00	0
2009-01-22	20:39:00	341
2009-01-22	20:40:00	75
2009-01-22	20:41:00	21
2009-01-22	20:42:00	249
2009-01-22	20:43:00	631
2009-01-22	20:44:00	212
2009-01-22	20:45:00	4
2009-01-22	20:46:00	0
2009-01-22	20:47:00	13
2009-01-22	20:48:00	0
2009-01-22	20:49:00	0
2009-01-22	20:50:00	0
2009-01-22	20:51:00	0
2009-01-22	20:52:00	0
2009-01-22	20:53:00	0
2009-01-22	20:54:00	0
2009-01-22	20:55:00	0
2009-01-22	20:56:00	34
2009-01-22	20:57:00	8
2009-01-22	20:58:00	0
2009-01-22	20:59:00	0
2009-01-22	21:00:00	0
2009-01-22	21:01:00	0
2009-01-22	21:02:00	0
2009-01-22	21:03:00	0
2009-01-22	21:04:00	0
2009-01-22	21:05:00	0
2009-01-22	21:06:00	0
2009-01-22	21:07:00	0
2009-01-22	21:08:00	0
2009-01-22	21:09:00	65
2009-01-22	21:10:00	331
2009-01-22	21:11:00	930
2009-01-22	21:12:00	482
2009-01-22	21:13:00	529
2009-01-22	21:14:00	331
2009-01-22	21:15:00	159
2009-01-22	21:16:00	135
2009-01-22	21:17:00	323
2009-01-22	21:18:00	51
2009-01-22	21:19:00	34
2009-01-22	21:20:00	4
2009-01-22	21:21:00	0
2009-01-22	21:22:00	0
2009-01-22	21:23:00	0
2009-01-22	21:24:00	0
2009-01-22	21:25:00	408
2009-01-22	21:26:00	8
2009-01-22	21:27:00	106
2009-01-22	21:28:00	428
2009-01-22	21:29:00	378
2009-01-22	21:30:00	106
2009-01-22	21:31:00	51
2009-01-22	21:32:00	0
2009-01-22	21:33:00	86
2009-01-22	21:34:00	0
2009-01-22	21:35:00	75
2009-01-22	21:36:00	147
2009-01-22	21:37:00	212
2009-01-22	21:38:00	153
2009-01-22	21:39:00	117
2009-01-22	21:40:00	86
2009-01-22	21:41:00	101
2009-01-22	21:42:00	4
2009-01-22	21:43:00	0
2009-01-22	21:44:00	0
2009-01-22	21:45:00	0
2009-01-22	21:46:00	70
2009-01-22	21:47:00	91
2009-01-22	21:48:00	38
2009-01-22	21:49:00	91
2009-01-22	21:50:00	0
2009-01-22	21:51:00	0
2009-01-22	21:52:00	0
2009-01-22	21:53:00	0
2009-01-22	21:54:00	0
2009-01-22	21:55:00	0
2009-01-22	21:56:00	0
2009-01-22	21:57:00	0
2009-01-22	21:58:00	75
2009-01-22	21:59:00	0
2009-01-22	22:00:00	0
2009-01-22	22:01:00	0
2009-01-22	22:02:00	0
2009-01-22	22:03:00	0
2009-01-22	22:04:00	0
2009-01-22	22:05:00	0
2009-01-22	22:06:00	0
2009-01-22	22:07:00	0
2009-01-22	22:08:00	0
2009-01-22	22:09:00	0
2009-01-22	22:10:00	0
2009-01-22	22:11:00	0
2009-01-22	22:12:00	17
2009-01-22	22:13:00	0
2009-01-22	22:14:00	17
2009-01-22	22:15:00	0
2009-01-22	22:16:00	111
2009-01-22	22:17:00	0
2009-01-22	22:18:00	0
2009-01-22	22:19:00	0
2009-01-22	22:20:00	0
2009-01-22	22:21:00	0
2009-01-22	22:22:00	0
2009-01-22	22:23:00	34
2009-01-22	22:24:00	21
2009-01-22	22:25:00	0
2009-01-22	22:26:00	0
2009-01-22	22:27:00	0
2009-01-22	22:28:00	0
2009-01-22	22:29:00	0
2009-01-22	22:30:00	75
2009-01-22	22:31:00	0
2009-01-22	22:32:00	0
2009-01-22	22:33:00	0
2009-01-22	22:34:00	0
2009-01-22	22:35:00	0
2009-01-22	22:36:00	0
2009-01-22	22:37:00	8
2009-01-22	22:38:00	0
2009-01-22	22:39:00	8
2009-01-22	22:40:00	0
2009-01-22	22:41:00	0
2009-01-22	22:42:00	4
2009-01-22	22:43:00	0
2009-01-22	22:44:00	0
2009-01-22	22:45:00	86
2009-01-22	22:46:00	306
2009-01-22	22:47:00	257
2009-01-22	22:48:00	0
2009-01-22	22:49:00	0
2009-01-22	22:50:00	0
2009-01-22	22:51:00	0
2009-01-22	22:52:00	0
2009-01-22	22:53:00	0
2009-01-22	22:54:00	0
2009-01-22	22:55:00	0
2009-01-22	22:56:00	0
2009-01-22	22:57:00	0
2009-01-22	22:58:00	0
2009-01-22	22:59:00	0
2009-01-22	23:00:00	0
2009-01-22	23:01:00	0
2009-01-22	23:02:00	0
2009-01-22	23:03:00	0
2009-01-22	23:04:00	0
2009-01-22	23:05:00	0
2009-01-22	23:06:00	0
2009-01-22	23:07:00	0
2009-01-22	23:08:00	0
2009-01-22	23:09:00	0
2009-01-22	23:10:00	0
2009-01-22	23:11:00	0
2009-01-22	23:12:00	0
2009-01-22	23:13:00	0
2009-01-22	23:14:00	25
2009-01-22	23:15:00	17
2009-01-22	23:16:00	4
2009-01-22	23:17:00	0
2009-01-22	23:18:00	0
2009-01-22	23:19:00	0
2009-01-22	23:20:00	0
2009-01-22	23:21:00	0
2009-01-22	23:22:00	0
2009-01-22	23:23:00	0
2009-01-22	23:24:00	0
2009-01-22	23:25:00	0
2009-01-22	23:26:00	0
2009-01-22	23:27:00	8
2009-01-22	23:28:00	0
2009-01-22	23:29:00	0
2009-01-22	23:30:00	0
2009-01-22	23:31:00	0
2009-01-22	23:32:00	0
2009-01-22	23:33:00	0
2009-01-22	23:34:00	0
2009-01-22	23:35:00	0
2009-01-22	23:36:00	0
2009-01-22	23:37:00	0
2009-01-22	23:38:00	117
2009-01-22	23:39:00	701
2009-01-22	23:40:00	141
2009-01-22	23:41:00	8
2009-01-22	23:42:00	13
2009-01-22	23:43:00	0
2009-01-22	23:44:00	0
2009-01-22	23:45:00	0
2009-01-22	23:46:00	0
2009-01-22	23:47:00	0
2009-01-22	23:48:00	0
2009-01-22	23:49:00	0
2009-01-22	23:50:00	0
2009-01-22	23:51:00	0
2009-01-22	23:52:00	0
2009-01-22	23:53:00	0
2009-01-22	23:54:00	0
2009-01-22	23:55:00	0
2009-01-22	23:56:00	0
2009-01-22	23:57:00	0
2009-01-22	23:58:00	0
2009-01-22	23:59:00	0
2009-01-23	00:00:00	0
2009-01-23	00:01:00	0
2009-01-23	00:02:00	0
2009-01-23	00:03:00	0
2009-01-23	00:04:00	0
2009-01-23	00:05:00	4
2009-01-23	00:06:00	0
2009-01-23	00:07:00	0
2009-01-23	00:08:00	0
2009-01-23	00:09:00	25
2009-01-23	00:10:00	0
2009-01-23	00:11:00	0
2009-01-23	00:12:00	0
2009-01-23	00:13:00	0
2009-01-23	00:14:00	0
2009-01-23	00:15:00	0
2009-01-23	00:16:00	0
2009-01-23	00:17:00	0
2009-01-23	00:18:00	0
2009-01-23	00:19:00	0
2009-01-23	00:20:00	0
2009-01-23	00:21:00	0
2009-01-23	00:22:00	0
2009-01-23	00:23:00	0
2009-01-23	00:24:00	0
2009-01-23	00:25:00	0
2009-01-23	00:26:00	0
2009-01-23	00:27:00	0
2009-01-23	00:28:00	0
2009-01-23	00:29:00	0
2009-01-23	00:30:00	0
2009-01-23	00:31:00	0
2009-01-23	00:32:00	0
2009-01-23	00:33:00	0
2009-01-23	00:34:00	0
2009-01-23	00:35:00	0
2009-01-23	00:36:00	0
2009-01-23	00:37:00	0
2009-01-23	00:38:00	25
2009-01-23	00:39:00	4
2009-01-23	00:40:00	86
2009-01-23	00:41:00	17
2009-01-23	00:42:00	0
2009-01-23	00:43:00	0
2009-01-23	00:44:00	0
2009-01-23	00:45:00	0
2009-01-23	00:46:00	0
2009-01-23	00:47:00	0
2009-01-23	00:48:00	0
2009-01-23	00:49:00	0
2009-01-23	00:50:00	894
2009-01-23	00:51:00	219
2009-01-23	00:52:00	8
2009-01-23	00:53:00	0
2009-01-23	00:54:00	0
2009-01-23	00:55:00	0
2009-01-23	00:56:00	0
2009-01-23	00:57:00	0
2009-01-23	00:58:00	0
2009-01-23	00:59:00	0
2009-01-23	01:00:00	0
2009-01-23	01:01:00	0
2009-01-23	01:02:00	0
2009-01-23	01:03:00	0
2009-01-23	01:04:00	0
2009-01-23	01:05:00	8
2009-01-23	01:06:00	0
2009-01-23	01:07:00	0
2009-01-23	01:08:00	0
2009-01-23	01:09:00	47
2009-01-23	01:10:00	65
2009-01-23	01:11:00	0
2009-01-23	01:12:00	0
2009-01-23	01:13:00	0
2009-01-23	01:14:00	0
2009-01-23	01:15:00	0
2009-01-23	01:16:00	0
2009-01-23	01:17:00	0
2009-01-23	01:18:00	0
2009-01-23	01:19:00	0
2009-01-23	01:20:00	0
2009-01-23	01:21:00	0
2009-01-23	01:22:00	0
2009-01-23	01:23:00	0
2009-01-23	01:24:00	0
2009-01-23	01:25:00	0
2009-01-23	01:26:00	0
2009-01-23	01:27:00	0
2009-01-23	01:28:00	25
2009-01-23	01:29:00	701
2009-01-23	01:30:00	38
2009-01-23	01:31:00	38
2009-01-23	01:32:00	0
2009-01-23	01:33:00	0
2009-01-23	01:34:00	0
2009-01-23	01:35:00	0
2009-01-23	01:36:00	0
2009-01-23	01:37:00	0
2009-01-23	01:38:00	0
2009-01-23	01:39:00	0
2009-01-23	01:40:00	0
2009-01-23	01:41:00	0
2009-01-23	01:42:00	0
2009-01-23	01:43:00	0
2009-01-23	01:44:00	0
2009-01-23	01:45:00	0
2009-01-23	01:46:00	0
2009-01-23	01:47:00	0
2009-01-23	01:48:00	0
2009-01-23	01:49:00	0
2009-01-23	01:50:00	0
2009-01-23	01:51:00	0
2009-01-23	01:52:00	0
2009-01-23	01:53:00	0
2009-01-23	01:54:00	0
2009-01-23	01:55:00	0
2009-01-23	01:56:00	0
2009-01-23	01:57:00	0
2009-01-23	01:58:00	42
2009-01-23	01:59:00	0
2009-01-23	02:00:00	0
2009-01-23	02:01:00	0
2009-01-23	02:02:00	0
2009-01-23	02:03:00	0
2009-01-23	02:04:00	0
2009-01-23	02:05:00	0
2009-01-23	02:06:00	0
2009-01-23	02:07:00	0
2009-01-23	02:08:00	0
2009-01-23	02:09:00	0
2009-01-23	02:10:00	0
2009-01-23	02:11:00	0
2009-01-23	02:12:00	0
2009-01-23	02:13:00	0
2009-01-23	02:14:00	0
2009-01-23	02:15:00	0
2009-01-23	02:16:00	0
2009-01-23	02:17:00	0
2009-01-23	02:18:00	0
2009-01-23	02:19:00	0
2009-01-23	02:20:00	0
2009-01-23	02:21:00	0
2009-01-23	02:22:00	0
2009-01-23	02:23:00	0
2009-01-23	02:24:00	0
2009-01-23	02:25:00	0
2009-01-23	02:26:00	0
2009-01-23	02:27:00	0
2009-01-23	02:28:00	0
2009-01-23	02:29:00	0
2009-01-23	02:30:00	0
2009-01-23	02:31:00	0
2009-01-23	02:32:00	0
2009-01-23	02:33:00	42
2009-01-23	02:34:00	0
2009-01-23	02:35:00	0
2009-01-23	02:36:00	0
2009-01-23	02:37:00	0
2009-01-23	02:38:00	0
2009-01-23	02:39:00	0
2009-01-23	02:40:00	0
2009-01-23	02:41:00	0
2009-01-23	02:42:00	0
2009-01-23	02:43:00	0
2009-01-23	02:44:00	0
2009-01-23	02:45:00	0
2009-01-23	02:46:00	0
2009-01-23	02:47:00	0
2009-01-23	02:48:00	0
2009-01-23	02:49:00	0
2009-01-23	02:50:00	0
2009-01-23	02:51:00	0
2009-01-23	02:52:00	0
2009-01-23	02:53:00	0
2009-01-23	02:54:00	0
2009-01-23	02:55:00	0
2009-01-23	02:56:00	0
2009-01-23	02:57:00	0
2009-01-23	02:58:00	47
2009-01-23	02:59:00	47
2009-01-23	03:00:00	249
2009-01-23	03:01:00	617
2009-01-23	03:02:00	331
2009-01-23	03:03:00	30
2009-01-23	03:04:00	13
2009-01-23	03:05:00	0
2009-01-23	03:06:00	0
2009-01-23	03:07:00	0
2009-01-23	03:08:00	0
2009-01-23	03:09:00	0
2009-01-23	03:10:00	0
2009-01-23	03:11:00	0
2009-01-23	03:12:00	0
2009-01-23	03:13:00	0
2009-01-23	03:14:00	0
2009-01-23	03:15:00	0
2009-01-23	03:16:00	0
2009-01-23	03:17:00	0
2009-01-23	03:18:00	0
2009-01-23	03:19:00	0
2009-01-23	03:20:00	0
2009-01-23	03:21:00	0
2009-01-23	03:22:00	0
2009-01-23	03:23:00	0
2009-01-23	03:24:00	0
2009-01-23	03:25:00	0
2009-01-23	03:26:00	0
2009-01-23	03:27:00	8
2009-01-23	03:28:00	4
2009-01-23	03:29:00	0
2009-01-23	03:30:00	0
2009-01-23	03:31:00	0
2009-01-23	03:32:00	0
2009-01-23	03:33:00	0
2009-01-23	03:34:00	0
2009-01-23	03:35:00	0
2009-01-23	03:36:00	0
2009-01-23	03:37:00	0
2009-01-23	03:38:00	42
2009-01-23	03:39:00	4
2009-01-23	03:40:00	0
2009-01-23	03:41:00	17
2009-01-23	03:42:00	0
2009-01-23	03:43:00	0
2009-01-23	03:44:00	0
2009-01-23	03:45:00	0
2009-01-23	03:46:00	0
2009-01-23	03:47:00	0
2009-01-23	03:48:00	81
2009-01-23	03:49:00	0
2009-01-23	03:50:00	51
2009-01-23	03:51:00	81
2009-01-23	03:52:00	482
2009-01-23	03:53:00	205
2009-01-23	03:54:00	17
2009-01-23	03:55:00	30
2009-01-23	03:56:00	17
2009-01-23	03:57:00	0
2009-01-23	03:58:00	0
2009-01-23	03:59:00	0
2009-01-23	04:00:00	0
2009-01-23	04:01:00	0
2009-01-23	04:02:00	930
2009-01-23	04:03:00	141
2009-01-23	04:04:00	460
2009-01-23	04:05:00	0
2009-01-23	04:06:00	0
2009-01-23	04:07:00	0
2009-01-23	04:08:00	17
2009-01-23	04:09:00	8
2009-01-23	04:10:00	234
2009-01-23	04:11:00	617
2009-01-23	04:12:00	8
2009-01-23	04:13:00	0
2009-01-23	04:14:00	0
2009-01-23	04:15:00	0
2009-01-23	04:16:00	0
2009-01-23	04:17:00	38
2009-01-23	04:18:00	0
2009-01-23	04:19:00	0
2009-01-23	04:20:00	0
2009-01-23	04:21:00	0
2009-01-23	04:22:00	0
2009-01-23	04:23:00	0
2009-01-23	04:24:00	0
2009-01-23	04:25:00	0
2009-01-23	04:26:00	0
2009-01-23	04:27:00	0
2009-01-23	04:28:00	0
2009-01-23	04:29:00	0
2009-01-23	04:30:00	13
2009-01-23	04:31:00	0
2009-01-23	04:32:00	0
2009-01-23	04:33:00	0
2009-01-23	04:34:00	0
2009-01-23	04:35:00	0
2009-01-23	04:36:00	47
2009-01-23	04:37:00	0
2009-01-23	04:38:00	30
2009-01-23	04:39:00	0
2009-01-23	04:40:00	0
2009-01-23	04:41:00	0
2009-01-23	04:42:00	0
2009-01-23	04:43:00	0
2009-01-23	04:44:00	42
2009-01-23	04:45:00	0
2009-01-23	04:46:00	0
2009-01-23	04:47:00	0
2009-01-23	04:48:00	0
2009-01-23	04:49:00	0
2009-01-23	04:50:00	0
2009-01-23	04:51:00	0
2009-01-23	04:52:00	0
2009-01-23	04:53:00	0
2009-01-23	04:54:00	30
2009-01-23	04:55:00	0
2009-01-23	04:56:00	0
2009-01-23	04:57:00	0
2009-01-23	04:58:00	0
2009-01-23	04:59:00	0
2009-01-23	05:00:00	0
2009-01-23	05:01:00	0
2009-01-23	05:02:00	0
2009-01-23	05:03:00	0
2009-01-23	05:04:00	0
2009-01-23	05:05:00	0
2009-01-23	05:06:00	0
2009-01-23	05:07:00	13
2009-01-23	05:08:00	0
2009-01-23	05:09:00	0
2009-01-23	05:10:00	0
2009-01-23	05:11:00	0
2009-01-23	05:12:00	0
2009-01-23	05:13:00	0
2009-01-23	05:14:00	0
2009-01-23	05:15:00	0
2009-01-23	05:16:00	0
2009-01-23	05:17:00	0
2009-01-23	05:18:00	0
2009-01-23	05:19:00	0
2009-01-23	05:20:00	0
2009-01-23	05:21:00	0
2009-01-23	05:22:00	25
2009-01-23	05:23:00	21
2009-01-23	05:24:00	0
2009-01-23	05:25:00	34
2009-01-23	05:26:00	81
2009-01-23	05:27:00	0
2009-01-23	05:28:00	0
2009-01-23	05:29:00	0
2009-01-23	05:30:00	0
2009-01-23	05:31:00	0
2009-01-23	05:32:00	1408
2009-01-23	05:33:00	810
2009-01-23	05:34:00	715
2009-01-23	05:35:00	672
2009-01-23	05:36:00	505
2009-01-23	05:37:00	505
2009-01-23	05:38:00	178
2009-01-23	05:39:00	418
2009-01-23	05:40:00	264
2009-01-23	05:41:00	298
2009-01-23	05:42:00	591
2009-01-23	05:43:00	198
2009-01-23	05:44:00	350
2009-01-23	05:45:00	8
2009-01-23	05:46:00	565
2009-01-23	05:47:00	314
2009-01-23	05:48:00	281
2009-01-23	05:49:00	25
2009-01-23	05:50:00	0
2009-01-23	05:51:00	0
2009-01-23	05:52:00	0
2009-01-23	05:53:00	0
2009-01-23	05:54:00	0
2009-01-23	05:55:00	0
2009-01-23	05:56:00	0
2009-01-23	05:57:00	0
2009-01-23	05:58:00	0
2009-01-23	05:59:00	0
2009-01-23	06:00:00	341
2009-01-23	06:01:00	449
2009-01-23	06:02:00	257
2009-01-23	06:03:00	8
2009-01-23	06:04:00	117
2009-01-23	06:05:00	350
2009-01-23	06:06:00	111
2009-01-23	06:07:00	234
2009-01-23	06:08:00	644
2009-01-23	06:09:00	25
2009-01-23	06:10:00	0
2009-01-23	06:11:00	0
2009-01-23	06:12:00	0
2009-01-23	06:13:00	0
2009-01-23	06:14:00	0
2009-01-23	06:15:00	8
2009-01-23	06:16:00	0
2009-01-23	06:17:00	0
2009-01-23	06:18:00	0
2009-01-23	06:19:00	0
2009-01-23	06:20:00	0
2009-01-23	06:21:00	0
2009-01-23	06:22:00	0
2009-01-23	06:23:00	0
2009-01-23	06:24:00	0
2009-01-23	06:25:00	0
2009-01-23	06:26:00	0
2009-01-23	06:27:00	0
2009-01-23	06:28:00	0
2009-01-23	06:29:00	0
2009-01-23	06:30:00	17
2009-01-23	06:31:00	0
2009-01-23	06:32:00	0
2009-01-23	06:33:00	0
2009-01-23	06:34:00	0
2009-01-23	06:35:00	70
2009-01-23	06:36:00	0
2009-01-23	06:37:00	0
2009-01-23	06:38:00	0
2009-01-23	06:39:00	0
2009-01-23	06:40:00	0
2009-01-23	06:41:00	0
2009-01-23	06:42:00	0
2009-01-23	06:43:00	0
2009-01-23	06:44:00	0
2009-01-23	06:45:00	0
2009-01-23	06:46:00	21
2009-01-23	06:47:00	438
2009-01-23	06:48:00	135
2009-01-23	06:49:00	8
2009-01-23	06:50:00	0
2009-01-23	06:51:00	0
2009-01-23	06:52:00	0
2009-01-23	06:53:00	0
2009-01-23	06:54:00	0
2009-01-23	06:55:00	21
2009-01-23	06:56:00	0
2009-01-23	06:57:00	0
2009-01-23	06:58:00	0
2009-01-23	06:59:00	0
2009-01-23	07:00:00	0
2009-01-23	07:01:00	0
2009-01-23	07:02:00	0
2009-01-23	07:03:00	42
2009-01-23	07:04:00	0
2009-01-23	07:05:00	141
2009-01-23	07:06:00	13
2009-01-23	07:07:00	34
2009-01-23	07:08:00	55
2009-01-23	07:09:00	0
2009-01-23	07:10:00	0
2009-01-23	07:11:00	0
2009-01-23	07:12:00	135
2009-01-23	07:13:00	306
2009-01-23	07:14:00	147
2009-01-23	07:15:00	171
2009-01-23	07:16:00	257
2009-01-23	07:17:00	75
2009-01-23	07:18:00	17
2009-01-23	07:19:00	1005
2009-01-23	07:20:00	631
2009-01-23	07:21:00	359
2009-01-23	07:22:00	658
2009-01-23	07:23:00	178
2009-01-23	07:24:00	8
2009-01-23	07:25:00	0
2009-01-23	07:26:00	0
2009-01-23	07:27:00	0
2009-01-23	07:28:00	8
2009-01-23	07:29:00	226
2009-01-23	07:30:00	460
2009-01-23	07:31:00	153
2009-01-23	07:32:00	13
2009-01-23	07:33:00	0
2009-01-23	07:34:00	212
2009-01-23	07:35:00	0
2009-01-23	07:36:00	0
2009-01-23	07:37:00	0
2009-01-23	07:38:00	0
2009-01-23	07:39:00	0
2009-01-23	07:40:00	0
2009-01-23	07:41:00	0
2009-01-23	07:42:00	0
2009-01-23	07:43:00	0
2009-01-23	07:44:00	0
2009-01-23	07:45:00	0
2009-01-23	07:46:00	0
2009-01-23	07:47:00	0
2009-01-23	07:48:00	0
2009-01-23	07:49:00	0
2009-01-23	07:50:00	4
2009-01-23	07:51:00	0
2009-01-23	07:52:00	0
2009-01-23	07:53:00	4
2009-01-23	07:54:00	0
2009-01-23	07:55:00	0
2009-01-23	07:56:00	0
2009-01-23	07:57:00	0
2009-01-23	07:58:00	101
2009-01-23	07:59:00	0
2009-01-23	08:00:00	0
2009-01-23	08:01:00	0
2009-01-23	08:02:00	0
2009-01-23	08:03:00	0
2009-01-23	08:04:00	0
2009-01-23	08:05:00	0
2009-01-23	08:06:00	0
2009-01-23	08:07:00	0
2009-01-23	08:08:00	0
2009-01-23	08:09:00	0
2009-01-23	08:10:00	0
2009-01-23	08:11:00	0
2009-01-23	08:12:00	0
2009-01-23	08:13:00	0
2009-01-23	08:14:00	4
2009-01-23	08:15:00	4
2009-01-23	08:16:00	117
2009-01-23	08:17:00	0
2009-01-23	08:18:00	0
2009-01-23	08:19:00	75
2009-01-23	08:20:00	0
2009-01-23	08:21:00	0
2009-01-23	08:22:00	0
2009-01-23	08:23:00	81
2009-01-23	08:24:00	0
2009-01-23	08:25:00	0
2009-01-23	08:26:00	0
2009-01-23	08:27:00	0
2009-01-23	08:28:00	205
2009-01-23	08:29:00	331
2009-01-23	08:30:00	192
2009-01-23	08:31:00	604
2009-01-23	08:32:00	226
2009-01-23	08:33:00	123
2009-01-23	08:34:00	0
2009-01-23	08:35:00	428
2009-01-23	08:36:00	398
2009-01-23	08:37:00	701
2009-01-23	08:38:00	617
2009-01-23	08:39:00	0
2009-01-23	08:40:00	0
2009-01-23	08:41:00	0
2009-01-23	08:42:00	42
2009-01-23	08:43:00	106
2009-01-23	08:44:00	408
2009-01-23	08:45:00	617
2009-01-23	08:46:00	257
2009-01-23	08:47:00	212
2009-01-23	08:48:00	281
2009-01-23	08:49:00	70
2009-01-23	08:50:00	4
2009-01-23	08:51:00	129
2009-01-23	08:52:00	129
2009-01-23	08:53:00	147
2009-01-23	08:54:00	8
2009-01-23	08:55:00	0
2009-01-23	08:56:00	0
2009-01-23	08:57:00	60
2009-01-23	08:58:00	65
2009-01-23	08:59:00	117
2009-01-23	09:00:00	60
2009-01-23	09:01:00	159
2009-01-23	09:02:00	0
2009-01-23	09:03:00	106
2009-01-23	09:04:00	4
2009-01-23	09:05:00	0
2009-01-23	09:06:00	0
2009-01-23	09:07:00	60
2009-01-23	09:08:00	0
[truncated: 18,171 more rows]

[truncated: 2 more sheets: 2.4.09, 2.18.09]
