# Supplementary material for: Initial evaluation of nighttime restlessness in a naturally occurring canine model of osteoarthritis pain
Source: PeerJ. 2015 Feb 17;3:e772. doi: 10.7717/peerj.772 (PMC4340376; doi:10.7717/peerj.772)
Supplement: Supplemental Information 19 [file peerj-03-772-s019.xlsx]

## Sheet: Office Visits
Visit Date	Visit Number
2008-12-02 06:00:00	1
2008-12-16 06:00:00	2
2008-12-30 06:00:00	3
2009-01-13 06:00:00	4
2009-01-26 06:00:00	5

## Sheet: 17_Data
Segment	DateTime	Activity	Hour	Quadrant	Study Day	Weekday
1	2008-12-09 06:01:00	0	6	2	7	3
1	2008-12-09 06:02:00	0	6	2	7	3
1	2008-12-09 06:03:00	0	6	2	7	3
1	2008-12-09 06:04:00	0	6	2	7	3
1	2008-12-09 06:05:00	0	6	2	7	3
1	2008-12-09 06:06:00	0	6	2	7	3
1	2008-12-09 06:07:00	0	6	2	7	3
1	2008-12-09 06:08:00	0	6	2	7	3
1	2008-12-09 06:09:00	0	6	2	7	3
1	2008-12-09 06:10:00	0	6	2	7	3
1	2008-12-09 06:11:00	0	6	2	7	3
1	2008-12-09 06:12:00	0	6	2	7	3
1	2008-12-09 06:13:00	0	6	2	7	3
1	2008-12-09 06:14:00	0	6	2	7	3
1	2008-12-09 06:15:00	0	6	2	7	3
1	2008-12-09 06:16:00	0	6	2	7	3
1	2008-12-09 06:17:00	0	6	2	7	3
1	2008-12-09 06:18:00	0	6	2	7	3
1	2008-12-09 06:19:00	0	6	2	7	3
1	2008-12-09 06:20:00	0	6	2	7	3
1	2008-12-09 06:21:00	0	6	2	7	3
1	2008-12-09 06:22:00	0	6	2	7	3
1	2008-12-09 06:23:00	0	6	2	7	3
1	2008-12-09 06:24:00	0	6	2	7	3
1	2008-12-09 06:25:00	0	6	2	7	3
1	2008-12-09 06:26:00	0	6	2	7	3
1	2008-12-09 06:27:00	0	6	2	7	3
1	2008-12-09 06:28:00	0	6	2	7	3
1	2008-12-09 06:29:00	0	6	2	7	3
1	2008-12-09 06:30:00	0	6	2	7	3
1	2008-12-09 06:31:00	0	6	2	7	3
1	2008-12-09 06:32:00	0	6	2	7	3
1	2008-12-09 06:33:00	0	6	2	7	3
1	2008-12-09 06:34:00	0	6	2	7	3
1	2008-12-09 06:35:00	0	6	2	7	3
1	2008-12-09 06:36:00	0	6	2	7	3
1	2008-12-09 06:37:00	0	6	2	7	3
1	2008-12-09 06:38:00	196	6	2	7	3
1	2008-12-09 06:39:00	483	6	2	7	3
1	2008-12-09 06:40:00	31	6	2	7	3
1	2008-12-09 06:41:00	0	6	2	7	3
1	2008-12-09 06:42:00	0	6	2	7	3
1	2008-12-09 06:43:00	0	6	2	7	3
1	2008-12-09 06:44:00	0	6	2	7	3
1	2008-12-09 06:45:00	0	6	2	7	3
1	2008-12-09 06:46:00	0	6	2	7	3
1	2008-12-09 06:47:00	0	6	2	7	3
1	2008-12-09 06:48:00	0	6	2	7	3
1	2008-12-09 06:49:00	0	6	2	7	3
1	2008-12-09 06:50:00	0	6	2	7	3
1	2008-12-09 06:51:00	0	6	2	7	3
1	2008-12-09 06:52:00	0	6	2	7	3
1	2008-12-09 06:53:00	0	6	2	7	3
1	2008-12-09 06:54:00	0	6	2	7	3
1	2008-12-09 06:55:00	0	6	2	7	3
1	2008-12-09 06:56:00	0	6	2	7	3
1	2008-12-09 06:57:00	0	6	2	7	3
1	2008-12-09 06:58:00	0	6	2	7	3
1	2008-12-09 06:59:00	0	6	2	7	3
1	2008-12-09 07:00:00	0	6	2	7	3
1	2008-12-09 07:01:00	0	7	2	7	3
1	2008-12-09 07:02:00	10	7	2	7	3
1	2008-12-09 07:03:00	0	7	2	7	3
1	2008-12-09 07:04:00	0	7	2	7	3
1	2008-12-09 07:05:00	0	7	2	7	3
1	2008-12-09 07:06:00	0	7	2	7	3
1	2008-12-09 07:07:00	0	7	2	7	3
1	2008-12-09 07:08:00	0	7	2	7	3
1	2008-12-09 07:09:00	0	7	2	7	3
1	2008-12-09 07:10:00	0	7	2	7	3
1	2008-12-09 07:11:00	0	7	2	7	3
1	2008-12-09 07:12:00	0	7	2	7	3
1	2008-12-09 07:13:00	0	7	2	7	3
1	2008-12-09 07:14:00	0	7	2	7	3
1	2008-12-09 07:15:00	0	7	2	7	3
1	2008-12-09 07:16:00	0	7	2	7	3
1	2008-12-09 07:17:00	0	7	2	7	3
1	2008-12-09 07:18:00	0	7	2	7	3
1	2008-12-09 07:19:00	0	7	2	7	3
1	2008-12-09 07:20:00	0	7	2	7	3
1	2008-12-09 07:21:00	0	7	2	7	3
1	2008-12-09 07:22:00	0	7	2	7	3
1	2008-12-09 07:23:00	0	7	2	7	3
1	2008-12-09 07:24:00	0	7	2	7	3
1	2008-12-09 07:25:00	0	7	2	7	3
1	2008-12-09 07:26:00	0	7	2	7	3
1	2008-12-09 07:27:00	0	7	2	7	3
1	2008-12-09 07:28:00	0	7	2	7	3
1	2008-12-09 07:29:00	0	7	2	7	3
1	2008-12-09 07:30:00	0	7	2	7	3
1	2008-12-09 07:31:00	0	7	2	7	3
1	2008-12-09 07:32:00	0	7	2	7	3
1	2008-12-09 07:33:00	0	7	2	7	3
1	2008-12-09 07:34:00	0	7	2	7	3
1	2008-12-09 07:35:00	0	7	2	7	3
1	2008-12-09 07:36:00	21	7	2	7	3
1	2008-12-09 07:37:00	0	7	2	7	3
1	2008-12-09 07:38:00	0	7	2	7	3
1	2008-12-09 07:39:00	31	7	2	7	3
1	2008-12-09 07:40:00	93	7	2	7	3
1	2008-12-09 07:41:00	21	7	2	7	3
1	2008-12-09 07:42:00	0	7	2	7	3
1	2008-12-09 07:43:00	0	7	2	7	3
1	2008-12-09 07:44:00	0	7	2	7	3
1	2008-12-09 07:45:00	0	7	2	7	3
1	2008-12-09 07:46:00	10	7	2	7	3
1	2008-12-09 07:47:00	10	7	2	7	3
1	2008-12-09 07:48:00	10	7	2	7	3
1	2008-12-09 07:49:00	0	7	2	7	3
1	2008-12-09 07:50:00	0	7	2	7	3
1	2008-12-09 07:51:00	0	7	2	7	3
1	2008-12-09 07:52:00	0	7	2	7	3
1	2008-12-09 07:53:00	0	7	2	7	3
1	2008-12-09 07:54:00	0	7	2	7	3
1	2008-12-09 07:55:00	0	7	2	7	3
1	2008-12-09 07:56:00	0	7	2	7	3
1	2008-12-09 07:57:00	0	7	2	7	3
1	2008-12-09 07:58:00	0	7	2	7	3
1	2008-12-09 07:59:00	0	7	2	7	3
1	2008-12-09 08:00:00	0	7	2	7	3
1	2008-12-09 08:01:00	41	8	2	7	3
1	2008-12-09 08:02:00	0	8	2	7	3
1	2008-12-09 08:03:00	0	8	2	7	3
1	2008-12-09 08:04:00	72	8	2	7	3
1	2008-12-09 08:05:00	52	8	2	7	3
1	2008-12-09 08:06:00	10	8	2	7	3
1	2008-12-09 08:07:00	0	8	2	7	3
1	2008-12-09 08:08:00	0	8	2	7	3
1	2008-12-09 08:09:00	10	8	2	7	3
1	2008-12-09 08:10:00	72	8	2	7	3
1	2008-12-09 08:11:00	0	8	2	7	3
1	2008-12-09 08:12:00	1439	8	2	7	3
1	2008-12-09 08:13:00	2011	8	2	7	3
1	2008-12-09 08:14:00	2093	8	2	7	3
1	2008-12-09 08:15:00	853	8	2	7	3
1	2008-12-09 08:16:00	1346	8	2	7	3
1	2008-12-09 08:17:00	745	8	2	7	3
1	2008-12-09 08:18:00	898	8	2	7	3
1	2008-12-09 08:19:00	875	8	2	7	3
1	2008-12-09 08:20:00	159	8	2	7	3
1	2008-12-09 08:21:00	450	8	2	7	3
1	2008-12-09 08:22:00	246	8	2	7	3
1	2008-12-09 08:23:00	171	8	2	7	3
1	2008-12-09 08:24:00	147	8	2	7	3
1	2008-12-09 08:25:00	159	8	2	7	3
1	2008-12-09 08:26:00	533	8	2	7	3
1	2008-12-09 08:27:00	516	8	2	7	3
1	2008-12-09 08:28:00	62	8	2	7	3
1	2008-12-09 08:29:00	103	8	2	7	3
1	2008-12-09 08:30:00	1893	8	2	7	3
1	2008-12-09 08:31:00	500	8	2	7	3
1	2008-12-09 08:32:00	124	8	2	7	3
1	2008-12-09 08:33:00	31	8	2	7	3
1	2008-12-09 08:34:00	159	8	2	7	3
1	2008-12-09 08:35:00	31	8	2	7	3
1	2008-12-09 08:36:00	52	8	2	7	3
1	2008-12-09 08:37:00	83	8	2	7	3
1	2008-12-09 08:38:00	270	8	2	7	3
1	2008-12-09 08:39:00	184	8	2	7	3
1	2008-12-09 08:40:00	21	8	2	7	3
1	2008-12-09 08:41:00	83	8	2	7	3
1	2008-12-09 08:42:00	103	8	2	7	3
1	2008-12-09 08:43:00	31	8	2	7	3
1	2008-12-09 08:44:00	41	8	2	7	3
1	2008-12-09 08:45:00	62	8	2	7	3
1	2008-12-09 08:46:00	21	8	2	7	3
1	2008-12-09 08:47:00	159	8	2	7	3
1	2008-12-09 08:48:00	72	8	2	7	3
1	2008-12-09 08:49:00	299	8	2	7	3
1	2008-12-09 08:50:00	52	8	2	7	3
1	2008-12-09 08:51:00	0	8	2	7	3
1	2008-12-09 08:52:00	233	8	2	7	3
1	2008-12-09 08:53:00	93	8	2	7	3
1	2008-12-09 08:54:00	62	8	2	7	3
1	2008-12-09 08:55:00	41	8	2	7	3
1	2008-12-09 08:56:00	184	8	2	7	3
1	2008-12-09 08:57:00	159	8	2	7	3
1	2008-12-09 08:58:00	41	8	2	7	3
1	2008-12-09 08:59:00	10	8	2	7	3
1	2008-12-09 09:00:00	159	8	2	7	3
1	2008-12-09 09:01:00	62	9	2	7	3
1	2008-12-09 09:02:00	0	9	2	7	3
1	2008-12-09 09:03:00	0	9	2	7	3
1	2008-12-09 09:04:00	10	9	2	7	3
1	2008-12-09 09:05:00	72	9	2	7	3
1	2008-12-09 09:06:00	52	9	2	7	3
1	2008-12-09 09:07:00	62	9	2	7	3
1	2008-12-09 09:08:00	41	9	2	7	3
1	2008-12-09 09:09:00	10	9	2	7	3
1	2008-12-09 09:10:00	124	9	2	7	3
1	2008-12-09 09:11:00	124	9	2	7	3
1	2008-12-09 09:12:00	299	9	2	7	3
1	2008-12-09 09:13:00	328	9	2	7	3
1	2008-12-09 09:14:00	72	9	2	7	3
1	2008-12-09 09:15:00	93	9	2	7	3
1	2008-12-09 09:16:00	52	9	2	7	3
1	2008-12-09 09:17:00	246	9	2	7	3
1	2008-12-09 09:18:00	31	9	2	7	3
1	2008-12-09 09:19:00	0	9	2	7	3
1	2008-12-09 09:20:00	62	9	2	7	3
1	2008-12-09 09:21:00	52	9	2	7	3
1	2008-12-09 09:22:00	72	9	2	7	3
1	2008-12-09 09:23:00	258	9	2	7	3
1	2008-12-09 09:24:00	83	9	2	7	3
1	2008-12-09 09:25:00	134	9	2	7	3
1	2008-12-09 09:26:00	196	9	2	7	3
1	2008-12-09 09:27:00	357	9	2	7	3
1	2008-12-09 09:28:00	41	9	2	7	3
1	2008-12-09 09:29:00	0	9	2	7	3
1	2008-12-09 09:30:00	0	9	2	7	3
1	2008-12-09 09:31:00	83	9	2	7	3
1	2008-12-09 09:32:00	52	9	2	7	3
1	2008-12-09 09:33:00	21	9	2	7	3
1	2008-12-09 09:34:00	2543	9	2	7	3
1	2008-12-09 09:35:00	3245	9	2	7	3
1	2008-12-09 09:36:00	5331	9	2	7	3
1	2008-12-09 09:37:00	4402	9	2	7	3
1	2008-12-09 09:38:00	6010	9	2	7	3
1	2008-12-09 09:39:00	2797	9	2	7	3
1	2008-12-09 09:40:00	3245	9	2	7	3
1	2008-12-09 09:41:00	1637	9	2	7	3
1	2008-12-09 09:42:00	2593	9	2	7	3
1	2008-12-09 09:43:00	1742	9	2	7	3
1	2008-12-09 09:44:00	1202	9	2	7	3
1	2008-12-09 09:45:00	3619	9	2	7	3
1	2008-12-09 09:46:00	3619	9	2	7	3
1	2008-12-09 09:47:00	3014	9	2	7	3
1	2008-12-09 09:48:00	2905	9	2	7	3
1	2008-12-09 09:49:00	2135	9	2	7	3
1	2008-12-09 09:50:00	2694	9	2	7	3
1	2008-12-09 09:51:00	2449	9	2	7	3
1	2008-12-09 09:52:00	921	9	2	7	3
1	2008-12-09 09:53:00	93	9	2	7	3
1	2008-12-09 09:54:00	41	9	2	7	3
1	2008-12-09 09:55:00	184	9	2	7	3
1	2008-12-09 09:56:00	299	9	2	7	3
1	2008-12-09 09:57:00	52	9	2	7	3
1	2008-12-09 09:58:00	72	9	2	7	3
1	2008-12-09 09:59:00	72	9	2	7	3
1	2008-12-09 10:00:00	10	9	2	7	3
1	2008-12-09 10:01:00	0	10	2	7	3
1	2008-12-09 10:02:00	10	10	2	7	3
1	2008-12-09 10:03:00	62	10	2	7	3
1	2008-12-09 10:04:00	114	10	2	7	3
1	2008-12-09 10:05:00	31	10	2	7	3
1	2008-12-09 10:06:00	62	10	2	7	3
1	2008-12-09 10:07:00	62	10	2	7	3
1	2008-12-09 10:08:00	72	10	2	7	3
1	2008-12-09 10:09:00	134	10	2	7	3
1	2008-12-09 10:10:00	72	10	2	7	3
1	2008-12-09 10:11:00	41	10	2	7	3
1	2008-12-09 10:12:00	159	10	2	7	3
1	2008-12-09 10:13:00	147	10	2	7	3
1	2008-12-09 10:14:00	943	10	2	7	3
1	2008-12-09 10:15:00	31	10	2	7	3
1	2008-12-09 10:16:00	62	10	2	7	3
1	2008-12-09 10:17:00	0	10	2	7	3
1	2008-12-09 10:18:00	93	10	2	7	3
1	2008-12-09 10:19:00	0	10	2	7	3
1	2008-12-09 10:20:00	147	10	2	7	3
1	2008-12-09 10:21:00	626	10	2	7	3
1	2008-12-09 10:22:00	285	10	2	7	3
1	2008-12-09 10:23:00	588	10	2	7	3
1	2008-12-09 10:24:00	417	10	2	7	3
1	2008-12-09 10:25:00	467	10	2	7	3
1	2008-12-09 10:26:00	434	10	2	7	3
1	2008-12-09 10:27:00	270	10	2	7	3
1	2008-12-09 10:28:00	328	10	2	7	3
1	2008-12-09 10:29:00	184	10	2	7	3
1	2008-12-09 10:30:00	0	10	2	7	3
1	2008-12-09 10:31:00	0	10	2	7	3
1	2008-12-09 10:32:00	1067	10	2	7	3
1	2008-12-09 10:33:00	114	10	2	7	3
1	2008-12-09 10:34:00	72	10	2	7	3
1	2008-12-09 10:35:00	31	10	2	7	3
1	2008-12-09 10:36:00	62	10	2	7	3
1	2008-12-09 10:37:00	0	10	2	7	3
1	2008-12-09 10:38:00	10	10	2	7	3
1	2008-12-09 10:39:00	10	10	2	7	3
1	2008-12-09 10:40:00	483	10	2	7	3
1	2008-12-09 10:41:00	209	10	2	7	3
1	2008-12-09 10:42:00	270	10	2	7	3
1	2008-12-09 10:43:00	196	10	2	7	3
1	2008-12-09 10:44:00	72	10	2	7	3
1	2008-12-09 10:45:00	533	10	2	7	3
1	2008-12-09 10:46:00	516	10	2	7	3
1	2008-12-09 10:47:00	1230	10	2	7	3
1	2008-12-09 10:48:00	372	10	2	7	3
1	2008-12-09 10:49:00	1854	10	2	7	3
1	2008-12-09 10:50:00	725	10	2	7	3
1	2008-12-09 10:51:00	21	10	2	7	3
1	2008-12-09 10:52:00	0	10	2	7	3
1	2008-12-09 10:53:00	0	10	2	7	3
1	2008-12-09 10:54:00	0	10	2	7	3
1	2008-12-09 10:55:00	0	10	2	7	3
1	2008-12-09 10:56:00	0	10	2	7	3
1	2008-12-09 10:57:00	0	10	2	7	3
1	2008-12-09 10:58:00	41	10	2	7	3
1	2008-12-09 10:59:00	343	10	2	7	3
1	2008-12-09 11:00:00	21	10	2	7	3
1	2008-12-09 11:01:00	31	11	2	7	3
1	2008-12-09 11:02:00	124	11	2	7	3
1	2008-12-09 11:03:00	72	11	2	7	3
1	2008-12-09 11:04:00	401	11	2	7	3
1	2008-12-09 11:05:00	516	11	2	7	3
1	2008-12-09 11:06:00	41	11	2	7	3
1	2008-12-09 11:07:00	0	11	2	7	3
1	2008-12-09 11:08:00	196	11	2	7	3
1	2008-12-09 11:09:00	171	11	2	7	3
1	2008-12-09 11:10:00	401	11	2	7	3
1	2008-12-09 11:11:00	0	11	2	7	3
1	2008-12-09 11:12:00	0	11	2	7	3
1	2008-12-09 11:13:00	0	11	2	7	3
1	2008-12-09 11:14:00	0	11	2	7	3
1	2008-12-09 11:15:00	52	11	2	7	3
1	2008-12-09 11:16:00	0	11	2	7	3
1	2008-12-09 11:17:00	0	11	2	7	3
1	2008-12-09 11:18:00	52	11	2	7	3
1	2008-12-09 11:19:00	31	11	2	7	3
1	2008-12-09 11:20:00	0	11	2	7	3
1	2008-12-09 11:21:00	0	11	2	7	3
1	2008-12-09 11:22:00	0	11	2	7	3
1	2008-12-09 11:23:00	0	11	2	7	3
1	2008-12-09 11:24:00	516	11	2	7	3
1	2008-12-09 11:25:00	875	11	2	7	3
1	2008-12-09 11:26:00	233	11	2	7	3
1	2008-12-09 11:27:00	171	11	2	7	3
1	2008-12-09 11:28:00	644	11	2	7	3
1	2008-12-09 11:29:00	124	11	2	7	3
1	2008-12-09 11:30:00	10	11	2	7	3
1	2008-12-09 11:31:00	0	11	2	7	3
1	2008-12-09 11:32:00	0	11	2	7	3
1	2008-12-09 11:33:00	10	11	2	7	3
1	2008-12-09 11:34:00	1854	11	2	7	3
1	2008-12-09 11:35:00	221	11	2	7	3
1	2008-12-09 11:36:00	343	11	2	7	3
1	2008-12-09 11:37:00	124	11	2	7	3
1	2008-12-09 11:38:00	1536	11	2	7	3
1	2008-12-09 11:39:00	551	11	2	7	3
1	2008-12-09 11:40:00	0	11	2	7	3
1	2008-12-09 11:41:00	21	11	2	7	3
1	2008-12-09 11:42:00	0	11	2	7	3
1	2008-12-09 11:43:00	10	11	2	7	3
1	2008-12-09 11:44:00	0	11	2	7	3
1	2008-12-09 11:45:00	0	11	2	7	3
1	2008-12-09 11:46:00	10	11	2	7	3
1	2008-12-09 11:47:00	21	11	2	7	3
1	2008-12-09 11:48:00	0	11	2	7	3
1	2008-12-09 11:49:00	0	11	2	7	3
1	2008-12-09 11:50:00	0	11	2	7	3
1	2008-12-09 11:51:00	114	11	2	7	3
1	2008-12-09 11:52:00	1288	11	2	7	3
1	2008-12-09 11:53:00	134	11	2	7	3
1	2008-12-09 11:54:00	0	11	2	7	3
1	2008-12-09 11:55:00	21	11	2	7	3
1	2008-12-09 11:56:00	0	11	2	7	3
1	2008-12-09 11:57:00	343	11	2	7	3
1	2008-12-09 11:58:00	209	11	2	7	3
1	2008-12-09 11:59:00	0	11	2	7	3
1	2008-12-09 12:00:00	62	11	2	7	3
1	2008-12-09 12:01:00	0	12	3	7	3
1	2008-12-09 12:02:00	1018	12	3	7	3
1	2008-12-09 12:03:00	644	12	3	7	3
1	2008-12-09 12:04:00	343	12	3	7	3
1	2008-12-09 12:05:00	993	12	3	7	3
1	2008-12-09 12:06:00	434	12	3	7	3
1	2008-12-09 12:07:00	258	12	3	7	3
1	2008-12-09 12:08:00	171	12	3	7	3
1	2008-12-09 12:09:00	31	12	3	7	3
1	2008-12-09 12:10:00	159	12	3	7	3
1	2008-12-09 12:11:00	52	12	3	7	3
1	2008-12-09 12:12:00	807	12	3	7	3
1	2008-12-09 12:13:00	72	12	3	7	3
1	2008-12-09 12:14:00	62	12	3	7	3
1	2008-12-09 12:15:00	159	12	3	7	3
1	2008-12-09 12:16:00	0	12	3	7	3
1	2008-12-09 12:17:00	31	12	3	7	3
1	2008-12-09 12:18:00	21	12	3	7	3
1	2008-12-09 12:19:00	52	12	3	7	3
1	2008-12-09 12:20:00	0	12	3	7	3
1	2008-12-09 12:21:00	21	12	3	7	3
1	2008-12-09 12:22:00	0	12	3	7	3
1	2008-12-09 12:23:00	258	12	3	7	3
1	2008-12-09 12:24:00	0	12	3	7	3
1	2008-12-09 12:25:00	184	12	3	7	3
1	2008-12-09 12:26:00	285	12	3	7	3
1	2008-12-09 12:27:00	0	12	3	7	3
1	2008-12-09 12:28:00	0	12	3	7	3
1	2008-12-09 12:29:00	0	12	3	7	3
1	2008-12-09 12:30:00	0	12	3	7	3
1	2008-12-09 12:31:00	0	12	3	7	3
1	2008-12-09 12:32:00	0	12	3	7	3
1	2008-12-09 12:33:00	21	12	3	7	3
1	2008-12-09 12:34:00	0	12	3	7	3
1	2008-12-09 12:35:00	0	12	3	7	3
1	2008-12-09 12:36:00	0	12	3	7	3
1	2008-12-09 12:37:00	0	12	3	7	3
1	2008-12-09 12:38:00	0	12	3	7	3
1	2008-12-09 12:39:00	0	12	3	7	3
1	2008-12-09 12:40:00	83	12	3	7	3
1	2008-12-09 12:41:00	41	12	3	7	3
1	2008-12-09 12:42:00	0	12	3	7	3
1	2008-12-09 12:43:00	0	12	3	7	3
1	2008-12-09 12:44:00	0	12	3	7	3
1	2008-12-09 12:45:00	0	12	3	7	3
1	2008-12-09 12:46:00	0	12	3	7	3
1	2008-12-09 12:47:00	0	12	3	7	3
1	2008-12-09 12:48:00	31	12	3	7	3
1	2008-12-09 12:49:00	0	12	3	7	3
1	2008-12-09 12:50:00	0	12	3	7	3
1	2008-12-09 12:51:00	0	12	3	7	3
1	2008-12-09 12:52:00	0	12	3	7	3
1	2008-12-09 12:53:00	0	12	3	7	3
1	2008-12-09 12:54:00	0	12	3	7	3
1	2008-12-09 12:55:00	0	12	3	7	3
1	2008-12-09 12:56:00	0	12	3	7	3
1	2008-12-09 12:57:00	0	12	3	7	3
1	2008-12-09 12:58:00	0	12	3	7	3
1	2008-12-09 12:59:00	0	12	3	7	3
1	2008-12-09 13:00:00	0	12	3	7	3
1	2008-12-09 13:01:00	0	13	3	7	3
1	2008-12-09 13:02:00	0	13	3	7	3
1	2008-12-09 13:03:00	0	13	3	7	3
1	2008-12-09 13:04:00	0	13	3	7	3
1	2008-12-09 13:05:00	0	13	3	7	3
1	2008-12-09 13:06:00	0	13	3	7	3
1	2008-12-09 13:07:00	0	13	3	7	3
1	2008-12-09 13:08:00	0	13	3	7	3
1	2008-12-09 13:09:00	0	13	3	7	3
1	2008-12-09 13:10:00	626	13	3	7	3
1	2008-12-09 13:11:00	1707	13	3	7	3
1	2008-12-09 13:12:00	2011	13	3	7	3
1	2008-12-09 13:13:00	147	13	3	7	3
1	2008-12-09 13:14:00	62	13	3	7	3
1	2008-12-09 13:15:00	0	13	3	7	3
1	2008-12-09 13:16:00	0	13	3	7	3
1	2008-12-09 13:17:00	0	13	3	7	3
1	2008-12-09 13:18:00	0	13	3	7	3
1	2008-12-09 13:19:00	0	13	3	7	3
1	2008-12-09 13:20:00	0	13	3	7	3
1	2008-12-09 13:21:00	0	13	3	7	3
1	2008-12-09 13:22:00	0	13	3	7	3
1	2008-12-09 13:23:00	0	13	3	7	3
1	2008-12-09 13:24:00	0	13	3	7	3
1	2008-12-09 13:25:00	0	13	3	7	3
1	2008-12-09 13:26:00	41	13	3	7	3
1	2008-12-09 13:27:00	0	13	3	7	3
1	2008-12-09 13:28:00	0	13	3	7	3
1	2008-12-09 13:29:00	0	13	3	7	3
1	2008-12-09 13:30:00	0	13	3	7	3
1	2008-12-09 13:31:00	0	13	3	7	3
1	2008-12-09 13:32:00	0	13	3	7	3
1	2008-12-09 13:33:00	0	13	3	7	3
1	2008-12-09 13:34:00	0	13	3	7	3
1	2008-12-09 13:35:00	0	13	3	7	3
1	2008-12-09 13:36:00	357	13	3	7	3
1	2008-12-09 13:37:00	0	13	3	7	3
1	2008-12-09 13:38:00	0	13	3	7	3
1	2008-12-09 13:39:00	0	13	3	7	3
1	2008-12-09 13:40:00	0	13	3	7	3
1	2008-12-09 13:41:00	0	13	3	7	3
1	2008-12-09 13:42:00	0	13	3	7	3
1	2008-12-09 13:43:00	0	13	3	7	3
1	2008-12-09 13:44:00	0	13	3	7	3
1	2008-12-09 13:45:00	0	13	3	7	3
1	2008-12-09 13:46:00	0	13	3	7	3
1	2008-12-09 13:47:00	0	13	3	7	3
1	2008-12-09 13:48:00	0	13	3	7	3
1	2008-12-09 13:49:00	0	13	3	7	3
1	2008-12-09 13:50:00	0	13	3	7	3
1	2008-12-09 13:51:00	0	13	3	7	3
1	2008-12-09 13:52:00	0	13	3	7	3
1	2008-12-09 13:53:00	10	13	3	7	3
1	2008-12-09 13:54:00	0	13	3	7	3
1	2008-12-09 13:55:00	0	13	3	7	3
1	2008-12-09 13:56:00	0	13	3	7	3
1	2008-12-09 13:57:00	0	13	3	7	3
1	2008-12-09 13:58:00	0	13	3	7	3
1	2008-12-09 13:59:00	0	13	3	7	3
1	2008-12-09 14:00:00	0	13	3	7	3
1	2008-12-09 14:01:00	0	14	3	7	3
1	2008-12-09 14:02:00	21	14	3	7	3
1	2008-12-09 14:03:00	0	14	3	7	3
1	2008-12-09 14:04:00	0	14	3	7	3
1	2008-12-09 14:05:00	41	14	3	7	3
1	2008-12-09 14:06:00	0	14	3	7	3
1	2008-12-09 14:07:00	0	14	3	7	3
1	2008-12-09 14:08:00	0	14	3	7	3
1	2008-12-09 14:09:00	0	14	3	7	3
1	2008-12-09 14:10:00	0	14	3	7	3
1	2008-12-09 14:11:00	0	14	3	7	3
1	2008-12-09 14:12:00	0	14	3	7	3
1	2008-12-09 14:13:00	0	14	3	7	3
1	2008-12-09 14:14:00	0	14	3	7	3
1	2008-12-09 14:15:00	0	14	3	7	3
1	2008-12-09 14:16:00	0	14	3	7	3
1	2008-12-09 14:17:00	0	14	3	7	3
1	2008-12-09 14:18:00	0	14	3	7	3
1	2008-12-09 14:19:00	0	14	3	7	3
1	2008-12-09 14:20:00	0	14	3	7	3
1	2008-12-09 14:21:00	0	14	3	7	3
1	2008-12-09 14:22:00	0	14	3	7	3
1	2008-12-09 14:23:00	0	14	3	7	3
1	2008-12-09 14:24:00	0	14	3	7	3
1	2008-12-09 14:25:00	0	14	3	7	3
1	2008-12-09 14:26:00	0	14	3	7	3
1	2008-12-09 14:27:00	0	14	3	7	3
1	2008-12-09 14:28:00	0	14	3	7	3
1	2008-12-09 14:29:00	0	14	3	7	3
1	2008-12-09 14:30:00	0	14	3	7	3
1	2008-12-09 14:31:00	0	14	3	7	3
1	2008-12-09 14:32:00	0	14	3	7	3
1	2008-12-09 14:33:00	0	14	3	7	3
1	2008-12-09 14:34:00	0	14	3	7	3
1	2008-12-09 14:35:00	0	14	3	7	3
1	2008-12-09 14:36:00	0	14	3	7	3
1	2008-12-09 14:37:00	0	14	3	7	3
1	2008-12-09 14:38:00	0	14	3	7	3
1	2008-12-09 14:39:00	0	14	3	7	3
1	2008-12-09 14:40:00	0	14	3	7	3
1	2008-12-09 14:41:00	0	14	3	7	3
1	2008-12-09 14:42:00	0	14	3	7	3
1	2008-12-09 14:43:00	0	14	3	7	3
1	2008-12-09 14:44:00	0	14	3	7	3
1	2008-12-09 14:45:00	0	14	3	7	3
1	2008-12-09 14:46:00	31	14	3	7	3
1	2008-12-09 14:47:00	41	14	3	7	3
1	2008-12-09 14:48:00	31	14	3	7	3
1	2008-12-09 14:49:00	0	14	3	7	3
1	2008-12-09 14:50:00	0	14	3	7	3
1	2008-12-09 14:51:00	31	14	3	7	3
1	2008-12-09 14:52:00	372	14	3	7	3
1	2008-12-09 14:53:00	570	14	3	7	3
1	2008-12-09 14:54:00	0	14	3	7	3
1	2008-12-09 14:55:00	0	14	3	7	3
1	2008-12-09 14:56:00	31	14	3	7	3
1	2008-12-09 14:57:00	0	14	3	7	3
1	2008-12-09 14:58:00	0	14	3	7	3
1	2008-12-09 14:59:00	0	14	3	7	3
1	2008-12-09 15:00:00	0	14	3	7	3
1	2008-12-09 15:01:00	0	15	3	7	3
1	2008-12-09 15:02:00	0	15	3	7	3
1	2008-12-09 15:03:00	0	15	3	7	3
1	2008-12-09 15:04:00	10	15	3	7	3
1	2008-12-09 15:05:00	0	15	3	7	3
1	2008-12-09 15:06:00	0	15	3	7	3
1	2008-12-09 15:07:00	0	15	3	7	3
1	2008-12-09 15:08:00	93	15	3	7	3
1	2008-12-09 15:09:00	0	15	3	7	3
1	2008-12-09 15:10:00	0	15	3	7	3
1	2008-12-09 15:11:00	0	15	3	7	3
1	2008-12-09 15:12:00	0	15	3	7	3
1	2008-12-09 15:13:00	0	15	3	7	3
1	2008-12-09 15:14:00	0	15	3	7	3
1	2008-12-09 15:15:00	0	15	3	7	3
1	2008-12-09 15:16:00	0	15	3	7	3
1	2008-12-09 15:17:00	0	15	3	7	3
1	2008-12-09 15:18:00	0	15	3	7	3
1	2008-12-09 15:19:00	0	15	3	7	3
1	2008-12-09 15:20:00	0	15	3	7	3
1	2008-12-09 15:21:00	0	15	3	7	3
1	2008-12-09 15:22:00	21	15	3	7	3
1	2008-12-09 15:23:00	0	15	3	7	3
1	2008-12-09 15:24:00	0	15	3	7	3
1	2008-12-09 15:25:00	0	15	3	7	3
1	2008-12-09 15:26:00	0	15	3	7	3
1	2008-12-09 15:27:00	0	15	3	7	3
1	2008-12-09 15:28:00	0	15	3	7	3
1	2008-12-09 15:29:00	0	15	3	7	3
1	2008-12-09 15:30:00	10	15	3	7	3
1	2008-12-09 15:31:00	0	15	3	7	3
1	2008-12-09 15:32:00	0	15	3	7	3
1	2008-12-09 15:33:00	0	15	3	7	3
1	2008-12-09 15:34:00	0	15	3	7	3
1	2008-12-09 15:35:00	10	15	3	7	3
1	2008-12-09 15:36:00	10	15	3	7	3
1	2008-12-09 15:37:00	0	15	3	7	3
1	2008-12-09 15:38:00	0	15	3	7	3
1	2008-12-09 15:39:00	0	15	3	7	3
1	2008-12-09 15:40:00	0	15	3	7	3
1	2008-12-09 15:41:00	0	15	3	7	3
1	2008-12-09 15:42:00	0	15	3	7	3
1	2008-12-09 15:43:00	0	15	3	7	3
1	2008-12-09 15:44:00	0	15	3	7	3
1	2008-12-09 15:45:00	0	15	3	7	3
1	2008-12-09 15:46:00	0	15	3	7	3
1	2008-12-09 15:47:00	0	15	3	7	3
1	2008-12-09 15:48:00	0	15	3	7	3
1	2008-12-09 15:49:00	0	15	3	7	3
1	2008-12-09 15:50:00	0	15	3	7	3
1	2008-12-09 15:51:00	0	15	3	7	3
1	2008-12-09 15:52:00	0	15	3	7	3
1	2008-12-09 15:53:00	0	15	3	7	3
1	2008-12-09 15:54:00	0	15	3	7	3
1	2008-12-09 15:55:00	221	15	3	7	3
1	2008-12-09 15:56:00	372	15	3	7	3
1	2008-12-09 15:57:00	1377	15	3	7	3
1	2008-12-09 15:58:00	2011	15	3	7	3
1	2008-12-09 15:59:00	921	15	3	7	3
1	2008-12-09 16:00:00	31	15	3	7	3
1	2008-12-09 16:01:00	41	16	3	7	3
1	2008-12-09 16:02:00	1018	16	3	7	3
1	2008-12-09 16:03:00	52	16	3	7	3
1	2008-12-09 16:04:00	0	16	3	7	3
1	2008-12-09 16:05:00	0	16	3	7	3
1	2008-12-09 16:06:00	0	16	3	7	3
1	2008-12-09 16:07:00	0	16	3	7	3
1	2008-12-09 16:08:00	41	16	3	7	3
1	2008-12-09 16:09:00	21	16	3	7	3
1	2008-12-09 16:10:00	0	16	3	7	3
1	2008-12-09 16:11:00	0	16	3	7	3
1	2008-12-09 16:12:00	0	16	3	7	3
1	2008-12-09 16:13:00	0	16	3	7	3
1	2008-12-09 16:14:00	0	16	3	7	3
1	2008-12-09 16:15:00	270	16	3	7	3
1	2008-12-09 16:16:00	0	16	3	7	3
1	2008-12-09 16:17:00	683	16	3	7	3
1	2008-12-09 16:18:00	62	16	3	7	3
1	2008-12-09 16:19:00	0	16	3	7	3
1	2008-12-09 16:20:00	10	16	3	7	3
1	2008-12-09 16:21:00	10	16	3	7	3
1	2008-12-09 16:22:00	401	16	3	7	3
1	2008-12-09 16:23:00	134	16	3	7	3
1	2008-12-09 16:24:00	184	16	3	7	3
1	2008-12-09 16:25:00	0	16	3	7	3
1	2008-12-09 16:26:00	0	16	3	7	3
1	2008-12-09 16:27:00	0	16	3	7	3
1	2008-12-09 16:28:00	0	16	3	7	3
1	2008-12-09 16:29:00	0	16	3	7	3
1	2008-12-09 16:30:00	0	16	3	7	3
1	2008-12-09 16:31:00	0	16	3	7	3
1	2008-12-09 16:32:00	0	16	3	7	3
1	2008-12-09 16:33:00	0	16	3	7	3
1	2008-12-09 16:34:00	0	16	3	7	3
1	2008-12-09 16:35:00	299	16	3	7	3
1	2008-12-09 16:36:00	246	16	3	7	3
1	2008-12-09 16:37:00	10	16	3	7	3
1	2008-12-09 16:38:00	807	16	3	7	3
1	2008-12-09 16:39:00	21	16	3	7	3
1	2008-12-09 16:40:00	10	16	3	7	3
1	2008-12-09 16:41:00	31	16	3	7	3
1	2008-12-09 16:42:00	467	16	3	7	3
1	2008-12-09 16:43:00	1148	16	3	7	3
1	2008-12-09 16:44:00	0	16	3	7	3
1	2008-12-09 16:45:00	0	16	3	7	3
1	2008-12-09 16:46:00	0	16	3	7	3
1	2008-12-09 16:47:00	0	16	3	7	3
1	2008-12-09 16:48:00	103	16	3	7	3
1	2008-12-09 16:49:00	830	16	3	7	3
1	2008-12-09 16:50:00	31	16	3	7	3
1	2008-12-09 16:51:00	10	16	3	7	3
1	2008-12-09 16:52:00	1602	16	3	7	3
1	2008-12-09 16:53:00	328	16	3	7	3
1	2008-12-09 16:54:00	588	16	3	7	3
1	2008-12-09 16:55:00	516	16	3	7	3
1	2008-12-09 16:56:00	31	16	3	7	3
1	2008-12-09 16:57:00	83	16	3	7	3
1	2008-12-09 16:58:00	0	16	3	7	3
1	2008-12-09 16:59:00	196	16	3	7	3
1	2008-12-09 17:00:00	0	16	3	7	3
1	2008-12-09 17:01:00	10	17	3	7	3
1	2008-12-09 17:02:00	0	17	3	7	3
1	2008-12-09 17:03:00	0	17	3	7	3
1	2008-12-09 17:04:00	209	17	3	7	3
1	2008-12-09 17:05:00	0	17	3	7	3
1	2008-12-09 17:06:00	0	17	3	7	3
1	2008-12-09 17:07:00	0	17	3	7	3
1	2008-12-09 17:08:00	0	17	3	7	3
1	2008-12-09 17:09:00	0	17	3	7	3
1	2008-12-09 17:10:00	0	17	3	7	3
1	2008-12-09 17:11:00	0	17	3	7	3
1	2008-12-09 17:12:00	0	17	3	7	3
1	2008-12-09 17:13:00	0	17	3	7	3
1	2008-12-09 17:14:00	0	17	3	7	3
1	2008-12-09 17:15:00	0	17	3	7	3
1	2008-12-09 17:16:00	0	17	3	7	3
1	2008-12-09 17:17:00	0	17	3	7	3
1	2008-12-09 17:18:00	0	17	3	7	3
1	2008-12-09 17:19:00	0	17	3	7	3
1	2008-12-09 17:20:00	0	17	3	7	3
1	2008-12-09 17:21:00	0	17	3	7	3
1	2008-12-09 17:22:00	0	17	3	7	3
1	2008-12-09 17:23:00	0	17	3	7	3
1	2008-12-09 17:24:00	0	17	3	7	3
1	2008-12-09 17:25:00	0	17	3	7	3
1	2008-12-09 17:26:00	0	17	3	7	3
1	2008-12-09 17:27:00	21	17	3	7	3
1	2008-12-09 17:28:00	10	17	3	7	3
1	2008-12-09 17:29:00	0	17	3	7	3
1	2008-12-09 17:30:00	0	17	3	7	3
1	2008-12-09 17:31:00	0	17	3	7	3
1	2008-12-09 17:32:00	0	17	3	7	3
1	2008-12-09 17:33:00	0	17	3	7	3
1	2008-12-09 17:34:00	0	17	3	7	3
1	2008-12-09 17:35:00	0	17	3	7	3
1	2008-12-09 17:36:00	0	17	3	7	3
1	2008-12-09 17:37:00	0	17	3	7	3
1	2008-12-09 17:38:00	0	17	3	7	3
1	2008-12-09 17:39:00	21	17	3	7	3
1	2008-12-09 17:40:00	0	17	3	7	3
1	2008-12-09 17:41:00	233	17	3	7	3
1	2008-12-09 17:42:00	1637	17	3	7	3
1	2008-12-09 17:43:00	41	17	3	7	3
1	2008-12-09 17:44:00	209	17	3	7	3
1	2008-12-09 17:45:00	0	17	3	7	3
1	2008-12-09 17:46:00	0	17	3	7	3
1	2008-12-09 17:47:00	0	17	3	7	3
1	2008-12-09 17:48:00	0	17	3	7	3
1	2008-12-09 17:49:00	0	17	3	7	3
1	2008-12-09 17:50:00	0	17	3	7	3
1	2008-12-09 17:51:00	0	17	3	7	3
1	2008-12-09 17:52:00	0	17	3	7	3
1	2008-12-09 17:53:00	0	17	3	7	3
1	2008-12-09 17:54:00	0	17	3	7	3
1	2008-12-09 17:55:00	0	17	3	7	3
1	2008-12-09 17:56:00	0	17	3	7	3
1	2008-12-09 17:57:00	0	17	3	7	3
1	2008-12-09 17:58:00	0	17	3	7	3
1	2008-12-09 17:59:00	0	17	3	7	3
1	2008-12-09 18:00:00	0	17	3	7	3
1	2008-12-09 18:01:00	0	18	4	7	3
1	2008-12-09 18:02:00	0	18	4	7	3
1	2008-12-09 18:03:00	0	18	4	7	3
1	2008-12-09 18:04:00	0	18	4	7	3
1	2008-12-09 18:05:00	0	18	4	7	3
1	2008-12-09 18:06:00	0	18	4	7	3
1	2008-12-09 18:07:00	0	18	4	7	3
1	2008-12-09 18:08:00	0	18	4	7	3
1	2008-12-09 18:09:00	0	18	4	7	3
1	2008-12-09 18:10:00	0	18	4	7	3
1	2008-12-09 18:11:00	285	18	4	7	3
1	2008-12-09 18:12:00	159	18	4	7	3
1	2008-12-09 18:13:00	83	18	4	7	3
1	2008-12-09 18:14:00	209	18	4	7	3
1	2008-12-09 18:15:00	0	18	4	7	3
1	2008-12-09 18:16:00	41	18	4	7	3
1	2008-12-09 18:17:00	0	18	4	7	3
1	2008-12-09 18:18:00	0	18	4	7	3
1	2008-12-09 18:19:00	0	18	4	7	3
1	2008-12-09 18:20:00	0	18	4	7	3
1	2008-12-09 18:21:00	0	18	4	7	3
1	2008-12-09 18:22:00	41	18	4	7	3
1	2008-12-09 18:23:00	0	18	4	7	3
1	2008-12-09 18:24:00	328	18	4	7	3
1	2008-12-09 18:25:00	328	18	4	7	3
1	2008-12-09 18:26:00	0	18	4	7	3
1	2008-12-09 18:27:00	0	18	4	7	3
1	2008-12-09 18:28:00	0	18	4	7	3
1	2008-12-09 18:29:00	0	18	4	7	3
1	2008-12-09 18:30:00	0	18	4	7	3
1	2008-12-09 18:31:00	72	18	4	7	3
1	2008-12-09 18:32:00	1672	18	4	7	3
1	2008-12-09 18:33:00	134	18	4	7	3
1	2008-12-09 18:34:00	41	18	4	7	3
1	2008-12-09 18:35:00	0	18	4	7	3
1	2008-12-09 18:36:00	0	18	4	7	3
1	2008-12-09 18:37:00	0	18	4	7	3
1	2008-12-09 18:38:00	533	18	4	7	3
1	2008-12-09 18:39:00	285	18	4	7	3
1	2008-12-09 18:40:00	314	18	4	7	3
1	2008-12-09 18:41:00	285	18	4	7	3
1	2008-12-09 18:42:00	766	18	4	7	3
1	2008-12-09 18:43:00	1202	18	4	7	3
1	2008-12-09 18:44:00	93	18	4	7	3
1	2008-12-09 18:45:00	31	18	4	7	3
1	2008-12-09 18:46:00	0	18	4	7	3
1	2008-12-09 18:47:00	184	18	4	7	3
1	2008-12-09 18:48:00	830	18	4	7	3
1	2008-12-09 18:49:00	434	18	4	7	3
1	2008-12-09 18:50:00	467	18	4	7	3
1	2008-12-09 18:51:00	72	18	4	7	3
1	2008-12-09 18:52:00	21	18	4	7	3
1	2008-12-09 18:53:00	0	18	4	7	3
1	2008-12-09 18:54:00	0	18	4	7	3
1	2008-12-09 18:55:00	0	18	4	7	3
1	2008-12-09 18:56:00	62	18	4	7	3
1	2008-12-09 18:57:00	0	18	4	7	3
1	2008-12-09 18:58:00	10	18	4	7	3
1	2008-12-09 18:59:00	0	18	4	7	3
1	2008-12-09 19:00:00	246	18	4	7	3
1	2008-12-09 19:01:00	1408	19	4	7	3
1	2008-12-09 19:02:00	0	19	4	7	3
1	2008-12-09 19:03:00	0	19	4	7	3
1	2008-12-09 19:04:00	0	19	4	7	3
1	2008-12-09 19:05:00	314	19	4	7	3
1	2008-12-09 19:06:00	270	19	4	7	3
1	2008-12-09 19:07:00	0	19	4	7	3
1	2008-12-09 19:08:00	0	19	4	7	3
1	2008-12-09 19:09:00	0	19	4	7	3
1	2008-12-09 19:10:00	0	19	4	7	3
1	2008-12-09 19:11:00	0	19	4	7	3
1	2008-12-09 19:12:00	0	19	4	7	3
1	2008-12-09 19:13:00	0	19	4	7	3
1	2008-12-09 19:14:00	0	19	4	7	3
1	2008-12-09 19:15:00	0	19	4	7	3
1	2008-12-09 19:16:00	0	19	4	7	3
1	2008-12-09 19:17:00	0	19	4	7	3
1	2008-12-09 19:18:00	10	19	4	7	3
1	2008-12-09 19:19:00	21	19	4	7	3
1	2008-12-09 19:20:00	1317	19	4	7	3
1	2008-12-09 19:21:00	401	19	4	7	3
1	2008-12-09 19:22:00	124	19	4	7	3
1	2008-12-09 19:23:00	114	19	4	7	3
1	2008-12-09 19:24:00	0	19	4	7	3
1	2008-12-09 19:25:00	0	19	4	7	3
1	2008-12-09 19:26:00	1288	19	4	7	3
1	2008-12-09 19:27:00	663	19	4	7	3
1	2008-12-09 19:28:00	103	19	4	7	3
1	2008-12-09 19:29:00	745	19	4	7	3
1	2008-12-09 19:30:00	434	19	4	7	3
1	2008-12-09 19:31:00	787	19	4	7	3
1	2008-12-09 19:32:00	41	19	4	7	3
1	2008-12-09 19:33:00	10	19	4	7	3
1	2008-12-09 19:34:00	0	19	4	7	3
1	2008-12-09 19:35:00	921	19	4	7	3
1	2008-12-09 19:36:00	343	19	4	7	3
1	2008-12-09 19:37:00	10	19	4	7	3
1	2008-12-09 19:38:00	0	19	4	7	3
1	2008-12-09 19:39:00	31	19	4	7	3
1	2008-12-09 19:40:00	41	19	4	7	3
1	2008-12-09 19:41:00	0	19	4	7	3
1	2008-12-09 19:42:00	83	19	4	7	3
1	2008-12-09 19:43:00	147	19	4	7	3
1	2008-12-09 19:44:00	0	19	4	7	3
1	2008-12-09 19:45:00	0	19	4	7	3
1	2008-12-09 19:46:00	1569	19	4	7	3
1	2008-12-09 19:47:00	357	19	4	7	3
1	2008-12-09 19:48:00	147	19	4	7	3
1	2008-12-09 19:49:00	343	19	4	7	3
1	2008-12-09 19:50:00	209	19	4	7	3
1	2008-12-09 19:51:00	401	19	4	7	3
1	2008-12-09 19:52:00	993	19	4	7	3
1	2008-12-09 19:53:00	0	19	4	7	3
1	2008-12-09 19:54:00	10	19	4	7	3
1	2008-12-09 19:55:00	0	19	4	7	3
1	2008-12-09 19:56:00	0	19	4	7	3
1	2008-12-09 19:57:00	0	19	4	7	3
1	2008-12-09 19:58:00	52	19	4	7	3
1	2008-12-09 19:59:00	83	19	4	7	3
1	2008-12-09 20:00:00	31	19	4	7	3
1	2008-12-09 20:01:00	114	20	4	7	3
1	2008-12-09 20:02:00	0	20	4	7	3
1	2008-12-09 20:03:00	0	20	4	7	3
1	2008-12-09 20:04:00	233	20	4	7	3
1	2008-12-09 20:05:00	93	20	4	7	3
1	2008-12-09 20:06:00	0	20	4	7	3
1	2008-12-09 20:07:00	0	20	4	7	3
1	2008-12-09 20:08:00	10	20	4	7	3
1	2008-12-09 20:09:00	0	20	4	7	3
1	2008-12-09 20:10:00	31	20	4	7	3
1	2008-12-09 20:11:00	209	20	4	7	3
1	2008-12-09 20:12:00	343	20	4	7	3
1	2008-12-09 20:13:00	233	20	4	7	3
1	2008-12-09 20:14:00	434	20	4	7	3
1	2008-12-09 20:15:00	704	20	4	7	3
1	2008-12-09 20:16:00	467	20	4	7	3
1	2008-12-09 20:17:00	1602	20	4	7	3
1	2008-12-09 20:18:00	417	20	4	7	3
1	2008-12-09 20:19:00	745	20	4	7	3
1	2008-12-09 20:20:00	258	20	4	7	3
1	2008-12-09 20:21:00	372	20	4	7	3
1	2008-12-09 20:22:00	386	20	4	7	3
1	2008-12-09 20:23:00	0	20	4	7	3
1	2008-12-09 20:24:00	0	20	4	7	3
1	2008-12-09 20:25:00	0	20	4	7	3
1	2008-12-09 20:26:00	0	20	4	7	3
1	2008-12-09 20:27:00	0	20	4	7	3
1	2008-12-09 20:28:00	0	20	4	7	3
1	2008-12-09 20:29:00	0	20	4	7	3
1	2008-12-09 20:30:00	663	20	4	7	3
1	2008-12-09 20:31:00	0	20	4	7	3
1	2008-12-09 20:32:00	0	20	4	7	3
1	2008-12-09 20:33:00	830	20	4	7	3
1	2008-12-09 20:34:00	233	20	4	7	3
1	2008-12-09 20:35:00	72	20	4	7	3
1	2008-12-09 20:36:00	21	20	4	7	3
1	2008-12-09 20:37:00	21	20	4	7	3
1	2008-12-09 20:38:00	0	20	4	7	3
1	2008-12-09 20:39:00	52	20	4	7	3
1	2008-12-09 20:40:00	0	20	4	7	3
1	2008-12-09 20:41:00	516	20	4	7	3
1	2008-12-09 20:42:00	72	20	4	7	3
1	2008-12-09 20:43:00	103	20	4	7	3
1	2008-12-09 20:44:00	41	20	4	7	3
1	2008-12-09 20:45:00	41	20	4	7	3
1	2008-12-09 20:46:00	52	20	4	7	3
1	2008-12-09 20:47:00	41	20	4	7	3
1	2008-12-09 20:48:00	41	20	4	7	3
1	2008-12-09 20:49:00	72	20	4	7	3
1	2008-12-09 20:50:00	31	20	4	7	3
1	2008-12-09 20:51:00	72	20	4	7	3
1	2008-12-09 20:52:00	103	20	4	7	3
1	2008-12-09 20:53:00	83	20	4	7	3
1	2008-12-09 20:54:00	93	20	4	7	3
1	2008-12-09 20:55:00	72	20	4	7	3
1	2008-12-09 20:56:00	62	20	4	7	3
1	2008-12-09 20:57:00	83	20	4	7	3
1	2008-12-09 20:58:00	72	20	4	7	3
1	2008-12-09 20:59:00	372	20	4	7	3
1	2008-12-09 21:00:00	1470	20	4	7	3
1	2008-12-09 21:01:00	0	21	4	7	3
1	2008-12-09 21:02:00	258	21	4	7	3
1	2008-12-09 21:03:00	171	21	4	7	3
1	2008-12-09 21:04:00	72	21	4	7	3
1	2008-12-09 21:05:00	21	21	4	7	3
1	2008-12-09 21:06:00	500	21	4	7	3
1	2008-12-09 21:07:00	221	21	4	7	3
1	2008-12-09 21:08:00	766	21	4	7	3
1	2008-12-09 21:09:00	114	21	4	7	3
1	2008-12-09 21:10:00	725	21	4	7	3
1	2008-12-09 21:11:00	299	21	4	7	3
1	2008-12-09 21:12:00	114	21	4	7	3
1	2008-12-09 21:13:00	10	21	4	7	3
1	2008-12-09 21:14:00	0	21	4	7	3
1	2008-12-09 21:15:00	0	21	4	7	3
1	2008-12-09 21:16:00	0	21	4	7	3
1	2008-12-09 21:17:00	898	21	4	7	3
1	2008-12-09 21:18:00	704	21	4	7	3
1	2008-12-09 21:19:00	314	21	4	7	3
1	2008-12-09 21:20:00	343	21	4	7	3
1	2008-12-09 21:21:00	93	21	4	7	3
1	2008-12-09 21:22:00	0	21	4	7	3
1	2008-12-09 21:23:00	0	21	4	7	3
1	2008-12-09 21:24:00	21	21	4	7	3
1	2008-12-09 21:25:00	147	21	4	7	3
1	2008-12-09 21:26:00	52	21	4	7	3
1	2008-12-09 21:27:00	124	21	4	7	3
1	2008-12-09 21:28:00	103	21	4	7	3
1	2008-12-09 21:29:00	10	21	4	7	3
1	2008-12-09 21:30:00	134	21	4	7	3
1	2008-12-09 21:31:00	766	21	4	7	3
1	2008-12-09 21:32:00	184	21	4	7	3
1	2008-12-09 21:33:00	516	21	4	7	3
1	2008-12-09 21:34:00	328	21	4	7	3
1	2008-12-09 21:35:00	0	21	4	7	3
1	2008-12-09 21:36:00	10	21	4	7	3
1	2008-12-09 21:37:00	0	21	4	7	3
1	2008-12-09 21:38:00	31	21	4	7	3
1	2008-12-09 21:39:00	10	21	4	7	3
1	2008-12-09 21:40:00	62	21	4	7	3
1	2008-12-09 21:41:00	588	21	4	7	3
1	2008-12-09 21:42:00	93	21	4	7	3
1	2008-12-09 21:43:00	766	21	4	7	3
1	2008-12-09 21:44:00	745	21	4	7	3
1	2008-12-09 21:45:00	1148	21	4	7	3
1	2008-12-09 21:46:00	725	21	4	7	3
1	2008-12-09 21:47:00	683	21	4	7	3
1	2008-12-09 21:48:00	0	21	4	7	3
1	2008-12-09 21:49:00	0	21	4	7	3
1	2008-12-09 21:50:00	21	21	4	7	3
1	2008-12-09 21:51:00	0	21	4	7	3
1	2008-12-09 21:52:00	0	21	4	7	3
1	2008-12-09 21:53:00	0	21	4	7	3
1	2008-12-09 21:54:00	0	21	4	7	3
1	2008-12-09 21:55:00	0	21	4	7	3
1	2008-12-09 21:56:00	0	21	4	7	3
1	2008-12-09 21:57:00	10	21	4	7	3
1	2008-12-09 21:58:00	0	21	4	7	3
1	2008-12-09 21:59:00	0	21	4	7	3
1	2008-12-09 22:00:00	0	21	4	7	3
1	2008-12-09 22:01:00	114	22	4	7	3
1	2008-12-09 22:02:00	159	22	4	7	3
1	2008-12-09 22:03:00	0	22	4	7	3
1	2008-12-09 22:04:00	0	22	4	7	3
1	2008-12-09 22:05:00	10	22	4	7	3
1	2008-12-09 22:06:00	0	22	4	7	3
1	2008-12-09 22:07:00	0	22	4	7	3
1	2008-12-09 22:08:00	0	22	4	7	3
1	2008-12-09 22:09:00	0	22	4	7	3
1	2008-12-09 22:10:00	0	22	4	7	3
1	2008-12-09 22:11:00	0	22	4	7	3
1	2008-12-09 22:12:00	0	22	4	7	3
1	2008-12-09 22:13:00	0	22	4	7	3
1	2008-12-09 22:14:00	0	22	4	7	3
1	2008-12-09 22:15:00	0	22	4	7	3
1	2008-12-09 22:16:00	0	22	4	7	3
1	2008-12-09 22:17:00	0	22	4	7	3
1	2008-12-09 22:18:00	0	22	4	7	3
1	2008-12-09 22:19:00	0	22	4	7	3
1	2008-12-09 22:20:00	10	22	4	7	3
1	2008-12-09 22:21:00	0	22	4	7	3
1	2008-12-09 22:22:00	0	22	4	7	3
1	2008-12-09 22:23:00	0	22	4	7	3
1	2008-12-09 22:24:00	0	22	4	7	3
1	2008-12-09 22:25:00	0	22	4	7	3
1	2008-12-09 22:26:00	0	22	4	7	3
1	2008-12-09 22:27:00	0	22	4	7	3
1	2008-12-09 22:28:00	0	22	4	7	3
1	2008-12-09 22:29:00	0	22	4	7	3
1	2008-12-09 22:30:00	0	22	4	7	3
1	2008-12-09 22:31:00	83	22	4	7	3
1	2008-12-09 22:32:00	0	22	4	7	3
1	2008-12-09 22:33:00	0	22	4	7	3
1	2008-12-09 22:34:00	0	22	4	7	3
1	2008-12-09 22:35:00	0	22	4	7	3
1	2008-12-09 22:36:00	0	22	4	7	3
1	2008-12-09 22:37:00	0	22	4	7	3
1	2008-12-09 22:38:00	0	22	4	7	3
1	2008-12-09 22:39:00	0	22	4	7	3
1	2008-12-09 22:40:00	853	22	4	7	3
1	2008-12-09 22:41:00	483	22	4	7	3
1	2008-12-09 22:42:00	607	22	4	7	3
1	2008-12-09 22:43:00	704	22	4	7	3
1	2008-12-09 22:44:00	134	22	4	7	3
1	2008-12-09 22:45:00	114	22	4	7	3
1	2008-12-09 22:46:00	103	22	4	7	3
1	2008-12-09 22:47:00	114	22	4	7	3
1	2008-12-09 22:48:00	114	22	4	7	3
1	2008-12-09 22:49:00	246	22	4	7	3
1	2008-12-09 22:50:00	434	22	4	7	3
1	2008-12-09 22:51:00	357	22	4	7	3
1	2008-12-09 22:52:00	357	22	4	7	3
1	2008-12-09 22:53:00	483	22	4	7	3
1	2008-12-09 22:54:00	372	22	4	7	3
1	2008-12-09 22:55:00	516	22	4	7	3
1	2008-12-09 22:56:00	434	22	4	7	3
1	2008-12-09 22:57:00	31	22	4	7	3
1	2008-12-09 22:58:00	0	22	4	7	3
1	2008-12-09 22:59:00	0	22	4	7	3
1	2008-12-09 23:00:00	0	22	4	7	3
1	2008-12-09 23:01:00	0	23	4	7	3
1	2008-12-09 23:02:00	386	23	4	7	3
1	2008-12-09 23:03:00	0	23	4	7	3
1	2008-12-09 23:04:00	0	23	4	7	3
1	2008-12-09 23:05:00	0	23	4	7	3
1	2008-12-09 23:06:00	0	23	4	7	3
1	2008-12-09 23:07:00	184	23	4	7	3
1	2008-12-09 23:08:00	314	23	4	7	3
1	2008-12-09 23:09:00	21	23	4	7	3
1	2008-12-09 23:10:00	0	23	4	7	3
1	2008-12-09 23:11:00	704	23	4	7	3
1	2008-12-09 23:12:00	588	23	4	7	3
1	2008-12-09 23:13:00	343	23	4	7	3
1	2008-12-09 23:14:00	0	23	4	7	3
1	2008-12-09 23:15:00	21	23	4	7	3
1	2008-12-09 23:16:00	21	23	4	7	3
1	2008-12-09 23:17:00	10	23	4	7	3
1	2008-12-09 23:18:00	0	23	4	7	3
1	2008-12-09 23:19:00	0	23	4	7	3
1	2008-12-09 23:20:00	72	23	4	7	3
1	2008-12-09 23:21:00	0	23	4	7	3
1	2008-12-09 23:22:00	0	23	4	7	3
1	2008-12-09 23:23:00	0	23	4	7	3
1	2008-12-09 23:24:00	0	23	4	7	3
1	2008-12-09 23:25:00	357	23	4	7	3
1	2008-12-09 23:26:00	72	23	4	7	3
1	2008-12-09 23:27:00	62	23	4	7	3
1	2008-12-09 23:28:00	0	23	4	7	3
1	2008-12-09 23:29:00	31	23	4	7	3
1	2008-12-09 23:30:00	0	23	4	7	3
1	2008-12-09 23:31:00	10	23	4	7	3
1	2008-12-09 23:32:00	62	23	4	7	3
1	2008-12-09 23:33:00	0	23	4	7	3
1	2008-12-09 23:34:00	10	23	4	7	3
1	2008-12-09 23:35:00	10	23	4	7	3
1	2008-12-09 23:36:00	21	23	4	7	3
1	2008-12-09 23:37:00	0	23	4	7	3
1	2008-12-09 23:38:00	0	23	4	7	3
1	2008-12-09 23:39:00	0	23	4	7	3
1	2008-12-09 23:40:00	0	23	4	7	3
1	2008-12-09 23:41:00	0	23	4	7	3
1	2008-12-09 23:42:00	0	23	4	7	3
1	2008-12-09 23:43:00	0	23	4	7	3
1	2008-12-09 23:44:00	0	23	4	7	3
1	2008-12-09 23:45:00	401	23	4	7	3
1	2008-12-09 23:46:00	0	23	4	7	3
1	2008-12-09 23:47:00	0	23	4	7	3
1	2008-12-09 23:48:00	21	23	4	7	3
1	2008-12-09 23:49:00	41	23	4	7	3
1	2008-12-09 23:50:00	0	23	4	7	3
1	2008-12-09 23:51:00	0	23	4	7	3
1	2008-12-09 23:52:00	0	23	4	7	3
1	2008-12-09 23:53:00	10	23	4	7	3
1	2008-12-09 23:54:00	0	23	4	7	3
1	2008-12-09 23:55:00	0	23	4	7	3
1	2008-12-09 23:56:00	0	23	4	7	3
1	2008-12-09 23:57:00	0	23	4	7	3
1	2008-12-09 23:58:00	0	23	4	7	3
1	2008-12-09 23:59:00	0	23	4	7	3
1	2008-12-10	0	23	4	7	3
1	2008-12-10 00:01:00	0	0	1	8	4
1	2008-12-10 00:02:00	0	0	1	8	4
1	2008-12-10 00:03:00	31	0	1	8	4
1	2008-12-10 00:04:00	21	0	1	8	4
1	2008-12-10 00:05:00	0	0	1	8	4
1	2008-12-10 00:06:00	0	0	1	8	4
1	2008-12-10 00:07:00	0	0	1	8	4
1	2008-12-10 00:08:00	0	0	1	8	4
1	2008-12-10 00:09:00	0	0	1	8	4
1	2008-12-10 00:10:00	0	0	1	8	4
1	2008-12-10 00:11:00	0	0	1	8	4
1	2008-12-10 00:12:00	0	0	1	8	4
1	2008-12-10 00:13:00	0	0	1	8	4
1	2008-12-10 00:14:00	21	0	1	8	4
1	2008-12-10 00:15:00	0	0	1	8	4
1	2008-12-10 00:16:00	0	0	1	8	4
1	2008-12-10 00:17:00	0	0	1	8	4
1	2008-12-10 00:18:00	0	0	1	8	4
1	2008-12-10 00:19:00	0	0	1	8	4
1	2008-12-10 00:20:00	0	0	1	8	4
1	2008-12-10 00:21:00	0	0	1	8	4
1	2008-12-10 00:22:00	62	0	1	8	4
1	2008-12-10 00:23:00	2543	0	1	8	4
1	2008-12-10 00:24:00	52	0	1	8	4
1	2008-12-10 00:25:00	0	0	1	8	4
1	2008-12-10 00:26:00	41	0	1	8	4
1	2008-12-10 00:27:00	0	0	1	8	4
1	2008-12-10 00:28:00	0	0	1	8	4
1	2008-12-10 00:29:00	0	0	1	8	4
1	2008-12-10 00:30:00	0	0	1	8	4
1	2008-12-10 00:31:00	0	0	1	8	4
1	2008-12-10 00:32:00	0	0	1	8	4
1	2008-12-10 00:33:00	0	0	1	8	4
1	2008-12-10 00:34:00	0	0	1	8	4
1	2008-12-10 00:35:00	0	0	1	8	4
1	2008-12-10 00:36:00	0	0	1	8	4
1	2008-12-10 00:37:00	0	0	1	8	4
1	2008-12-10 00:38:00	0	0	1	8	4
1	2008-12-10 00:39:00	0	0	1	8	4
1	2008-12-10 00:40:00	0	0	1	8	4
1	2008-12-10 00:41:00	0	0	1	8	4
1	2008-12-10 00:42:00	0	0	1	8	4
1	2008-12-10 00:43:00	0	0	1	8	4
1	2008-12-10 00:44:00	0	0	1	8	4
1	2008-12-10 00:45:00	0	0	1	8	4
1	2008-12-10 00:46:00	0	0	1	8	4
1	2008-12-10 00:47:00	0	0	1	8	4
1	2008-12-10 00:48:00	0	0	1	8	4
1	2008-12-10 00:49:00	0	0	1	8	4
1	2008-12-10 00:50:00	0	0	1	8	4
1	2008-12-10 00:51:00	0	0	1	8	4
1	2008-12-10 00:52:00	0	0	1	8	4
1	2008-12-10 00:53:00	0	0	1	8	4
1	2008-12-10 00:54:00	0	0	1	8	4
1	2008-12-10 00:55:00	0	0	1	8	4
1	2008-12-10 00:56:00	0	0	1	8	4
1	2008-12-10 00:57:00	0	0	1	8	4
1	2008-12-10 00:58:00	0	0	1	8	4
1	2008-12-10 00:59:00	0	0	1	8	4
1	2008-12-10 01:00:00	41	0	1	8	4
1	2008-12-10 01:01:00	0	1	1	8	4
1	2008-12-10 01:02:00	0	1	1	8	4
1	2008-12-10 01:03:00	357	1	1	8	4
1	2008-12-10 01:04:00	372	1	1	8	4
1	2008-12-10 01:05:00	0	1	1	8	4
1	2008-12-10 01:06:00	0	1	1	8	4
1	2008-12-10 01:07:00	0	1	1	8	4
1	2008-12-10 01:08:00	0	1	1	8	4
1	2008-12-10 01:09:00	0	1	1	8	4
1	2008-12-10 01:10:00	0	1	1	8	4
1	2008-12-10 01:11:00	0	1	1	8	4
1	2008-12-10 01:12:00	0	1	1	8	4
1	2008-12-10 01:13:00	0	1	1	8	4
1	2008-12-10 01:14:00	0	1	1	8	4
1	2008-12-10 01:15:00	0	1	1	8	4
1	2008-12-10 01:16:00	0	1	1	8	4
1	2008-12-10 01:17:00	103	1	1	8	4
1	2008-12-10 01:18:00	41	1	1	8	4
1	2008-12-10 01:19:00	0	1	1	8	4
1	2008-12-10 01:20:00	0	1	1	8	4
1	2008-12-10 01:21:00	0	1	1	8	4
1	2008-12-10 01:22:00	52	1	1	8	4
1	2008-12-10 01:23:00	766	1	1	8	4
1	2008-12-10 01:24:00	626	1	1	8	4
1	2008-12-10 01:25:00	72	1	1	8	4
1	2008-12-10 01:26:00	0	1	1	8	4
1	2008-12-10 01:27:00	0	1	1	8	4
1	2008-12-10 01:28:00	0	1	1	8	4
1	2008-12-10 01:29:00	0	1	1	8	4
1	2008-12-10 01:30:00	0	1	1	8	4
1	2008-12-10 01:31:00	0	1	1	8	4
1	2008-12-10 01:32:00	0	1	1	8	4
1	2008-12-10 01:33:00	0	1	1	8	4
1	2008-12-10 01:34:00	0	1	1	8	4
1	2008-12-10 01:35:00	0	1	1	8	4
1	2008-12-10 01:36:00	0	1	1	8	4
1	2008-12-10 01:37:00	0	1	1	8	4
1	2008-12-10 01:38:00	0	1	1	8	4
1	2008-12-10 01:39:00	0	1	1	8	4
1	2008-12-10 01:40:00	0	1	1	8	4
1	2008-12-10 01:41:00	0	1	1	8	4
1	2008-12-10 01:42:00	0	1	1	8	4
1	2008-12-10 01:43:00	0	1	1	8	4
1	2008-12-10 01:44:00	0	1	1	8	4
1	2008-12-10 01:45:00	41	1	1	8	4
1	2008-12-10 01:46:00	0	1	1	8	4
1	2008-12-10 01:47:00	0	1	1	8	4
1	2008-12-10 01:48:00	0	1	1	8	4
1	2008-12-10 01:49:00	0	1	1	8	4
1	2008-12-10 01:50:00	0	1	1	8	4
1	2008-12-10 01:51:00	0	1	1	8	4
1	2008-12-10 01:52:00	0	1	1	8	4
1	2008-12-10 01:53:00	0	1	1	8	4
1	2008-12-10 01:54:00	0	1	1	8	4
1	2008-12-10 01:55:00	0	1	1	8	4
1	2008-12-10 01:56:00	0	1	1	8	4
1	2008-12-10 01:57:00	0	1	1	8	4
1	2008-12-10 01:58:00	0	1	1	8	4
1	2008-12-10 01:59:00	0	1	1	8	4
1	2008-12-10 02:00:00	0	1	1	8	4
1	2008-12-10 02:01:00	0	2	1	8	4
1	2008-12-10 02:02:00	0	2	1	8	4
1	2008-12-10 02:03:00	0	2	1	8	4
1	2008-12-10 02:04:00	0	2	1	8	4
1	2008-12-10 02:05:00	0	2	1	8	4
1	2008-12-10 02:06:00	0	2	1	8	4
1	2008-12-10 02:07:00	0	2	1	8	4
1	2008-12-10 02:08:00	0	2	1	8	4
1	2008-12-10 02:09:00	0	2	1	8	4
1	2008-12-10 02:10:00	0	2	1	8	4
1	2008-12-10 02:11:00	0	2	1	8	4
1	2008-12-10 02:12:00	0	2	1	8	4
1	2008-12-10 02:13:00	0	2	1	8	4
1	2008-12-10 02:14:00	0	2	1	8	4
1	2008-12-10 02:15:00	62	2	1	8	4
1	2008-12-10 02:16:00	0	2	1	8	4
1	2008-12-10 02:17:00	0	2	1	8	4
1	2008-12-10 02:18:00	0	2	1	8	4
1	2008-12-10 02:19:00	0	2	1	8	4
1	2008-12-10 02:20:00	0	2	1	8	4
1	2008-12-10 02:21:00	0	2	1	8	4
1	2008-12-10 02:22:00	0	2	1	8	4
1	2008-12-10 02:23:00	0	2	1	8	4
1	2008-12-10 02:24:00	0	2	1	8	4
1	2008-12-10 02:25:00	0	2	1	8	4
1	2008-12-10 02:26:00	0	2	1	8	4
1	2008-12-10 02:27:00	0	2	1	8	4
1	2008-12-10 02:28:00	0	2	1	8	4
1	2008-12-10 02:29:00	0	2	1	8	4
1	2008-12-10 02:30:00	0	2	1	8	4
1	2008-12-10 02:31:00	0	2	1	8	4
1	2008-12-10 02:32:00	0	2	1	8	4
1	2008-12-10 02:33:00	0	2	1	8	4
1	2008-12-10 02:34:00	0	2	1	8	4
1	2008-12-10 02:35:00	0	2	1	8	4
1	2008-12-10 02:36:00	0	2	1	8	4
1	2008-12-10 02:37:00	0	2	1	8	4
1	2008-12-10 02:38:00	93	2	1	8	4
1	2008-12-10 02:39:00	0	2	1	8	4
1	2008-12-10 02:40:00	72	2	1	8	4
1	2008-12-10 02:41:00	134	2	1	8	4
1	2008-12-10 02:42:00	0	2	1	8	4
1	2008-12-10 02:43:00	0	2	1	8	4
1	2008-12-10 02:44:00	0	2	1	8	4
1	2008-12-10 02:45:00	0	2	1	8	4
1	2008-12-10 02:46:00	0	2	1	8	4
1	2008-12-10 02:47:00	0	2	1	8	4
1	2008-12-10 02:48:00	0	2	1	8	4
1	2008-12-10 02:49:00	0	2	1	8	4
1	2008-12-10 02:50:00	0	2	1	8	4
1	2008-12-10 02:51:00	0	2	1	8	4
1	2008-12-10 02:52:00	0	2	1	8	4
1	2008-12-10 02:53:00	0	2	1	8	4
1	2008-12-10 02:54:00	0	2	1	8	4
1	2008-12-10 02:55:00	0	2	1	8	4
1	2008-12-10 02:56:00	0	2	1	8	4
1	2008-12-10 02:57:00	0	2	1	8	4
1	2008-12-10 02:58:00	0	2	1	8	4
1	2008-12-10 02:59:00	0	2	1	8	4
1	2008-12-10 03:00:00	0	2	1	8	4
1	2008-12-10 03:01:00	0	3	1	8	4
1	2008-12-10 03:02:00	0	3	1	8	4
1	2008-12-10 03:03:00	0	3	1	8	4
1	2008-12-10 03:04:00	0	3	1	8	4
1	2008-12-10 03:05:00	0	3	1	8	4
1	2008-12-10 03:06:00	0	3	1	8	4
1	2008-12-10 03:07:00	0	3	1	8	4
1	2008-12-10 03:08:00	0	3	1	8	4
1	2008-12-10 03:09:00	0	3	1	8	4
1	2008-12-10 03:10:00	10	3	1	8	4
1	2008-12-10 03:11:00	0	3	1	8	4
1	2008-12-10 03:12:00	0	3	1	8	4
1	2008-12-10 03:13:00	10	3	1	8	4
1	2008-12-10 03:14:00	0	3	1	8	4
1	2008-12-10 03:15:00	21	3	1	8	4
1	2008-12-10 03:16:00	0	3	1	8	4
1	2008-12-10 03:17:00	0	3	1	8	4
1	2008-12-10 03:18:00	0	3	1	8	4
1	2008-12-10 03:19:00	21	3	1	8	4
1	2008-12-10 03:20:00	0	3	1	8	4
1	2008-12-10 03:21:00	0	3	1	8	4
1	2008-12-10 03:22:00	10	3	1	8	4
1	2008-12-10 03:23:00	0	3	1	8	4
1	2008-12-10 03:24:00	0	3	1	8	4
1	2008-12-10 03:25:00	0	3	1	8	4
1	2008-12-10 03:26:00	0	3	1	8	4
1	2008-12-10 03:27:00	0	3	1	8	4
1	2008-12-10 03:28:00	0	3	1	8	4
1	2008-12-10 03:29:00	0	3	1	8	4
1	2008-12-10 03:30:00	0	3	1	8	4
1	2008-12-10 03:31:00	0	3	1	8	4
1	2008-12-10 03:32:00	0	3	1	8	4
1	2008-12-10 03:33:00	0	3	1	8	4
1	2008-12-10 03:34:00	0	3	1	8	4
1	2008-12-10 03:35:00	0	3	1	8	4
1	2008-12-10 03:36:00	0	3	1	8	4
1	2008-12-10 03:37:00	0	3	1	8	4
1	2008-12-10 03:38:00	52	3	1	8	4
1	2008-12-10 03:39:00	171	3	1	8	4
1	2008-12-10 03:40:00	83	3	1	8	4
1	2008-12-10 03:41:00	0	3	1	8	4
1	2008-12-10 03:42:00	0	3	1	8	4
1	2008-12-10 03:43:00	52	3	1	8	4
1	2008-12-10 03:44:00	0	3	1	8	4
1	2008-12-10 03:45:00	0	3	1	8	4
1	2008-12-10 03:46:00	0	3	1	8	4
1	2008-12-10 03:47:00	0	3	1	8	4
1	2008-12-10 03:48:00	0	3	1	8	4
1	2008-12-10 03:49:00	0	3	1	8	4
1	2008-12-10 03:50:00	0	3	1	8	4
1	2008-12-10 03:51:00	0	3	1	8	4
1	2008-12-10 03:52:00	0	3	1	8	4
1	2008-12-10 03:53:00	0	3	1	8	4
1	2008-12-10 03:54:00	0	3	1	8	4
1	2008-12-10 03:55:00	0	3	1	8	4
1	2008-12-10 03:56:00	0	3	1	8	4
1	2008-12-10 03:57:00	0	3	1	8	4
1	2008-12-10 03:58:00	0	3	1	8	4
1	2008-12-10 03:59:00	0	3	1	8	4
1	2008-12-10 04:00:00	0	3	1	8	4
1	2008-12-10 04:01:00	0	4	1	8	4
1	2008-12-10 04:02:00	0	4	1	8	4
1	2008-12-10 04:03:00	0	4	1	8	4
1	2008-12-10 04:04:00	0	4	1	8	4
1	2008-12-10 04:05:00	0	4	1	8	4
1	2008-12-10 04:06:00	0	4	1	8	4
1	2008-12-10 04:07:00	0	4	1	8	4
1	2008-12-10 04:08:00	0	4	1	8	4
1	2008-12-10 04:09:00	0	4	1	8	4
1	2008-12-10 04:10:00	0	4	1	8	4
1	2008-12-10 04:11:00	0	4	1	8	4
1	2008-12-10 04:12:00	0	4	1	8	4
1	2008-12-10 04:13:00	0	4	1	8	4
1	2008-12-10 04:14:00	0	4	1	8	4
1	2008-12-10 04:15:00	31	4	1	8	4
1	2008-12-10 04:16:00	0	4	1	8	4
1	2008-12-10 04:17:00	0	4	1	8	4
1	2008-12-10 04:18:00	0	4	1	8	4
1	2008-12-10 04:19:00	0	4	1	8	4
1	2008-12-10 04:20:00	0	4	1	8	4
1	2008-12-10 04:21:00	0	4	1	8	4
1	2008-12-10 04:22:00	0	4	1	8	4
1	2008-12-10 04:23:00	0	4	1	8	4
1	2008-12-10 04:24:00	0	4	1	8	4
1	2008-12-10 04:25:00	0	4	1	8	4
1	2008-12-10 04:26:00	0	4	1	8	4
1	2008-12-10 04:27:00	0	4	1	8	4
1	2008-12-10 04:28:00	0	4	1	8	4
1	2008-12-10 04:29:00	0	4	1	8	4
1	2008-12-10 04:30:00	62	4	1	8	4
1	2008-12-10 04:31:00	72	4	1	8	4
1	2008-12-10 04:32:00	0	4	1	8	4
1	2008-12-10 04:33:00	21	4	1	8	4
1	2008-12-10 04:34:00	0	4	1	8	4
1	2008-12-10 04:35:00	0	4	1	8	4
1	2008-12-10 04:36:00	0	4	1	8	4
1	2008-12-10 04:37:00	0	4	1	8	4
1	2008-12-10 04:38:00	0	4	1	8	4
1	2008-12-10 04:39:00	0	4	1	8	4
1	2008-12-10 04:40:00	0	4	1	8	4
1	2008-12-10 04:41:00	0	4	1	8	4
1	2008-12-10 04:42:00	0	4	1	8	4
1	2008-12-10 04:43:00	0	4	1	8	4
1	2008-12-10 04:44:00	0	4	1	8	4
1	2008-12-10 04:45:00	0	4	1	8	4
1	2008-12-10 04:46:00	0	4	1	8	4
1	2008-12-10 04:47:00	0	4	1	8	4
1	2008-12-10 04:48:00	0	4	1	8	4
1	2008-12-10 04:49:00	0	4	1	8	4
1	2008-12-10 04:50:00	0	4	1	8	4
1	2008-12-10 04:51:00	0	4	1	8	4
1	2008-12-10 04:52:00	0	4	1	8	4
1	2008-12-10 04:53:00	0	4	1	8	4
1	2008-12-10 04:54:00	0	4	1	8	4
1	2008-12-10 04:55:00	0	4	1	8	4
1	2008-12-10 04:56:00	0	4	1	8	4
1	2008-12-10 04:57:00	0	4	1	8	4
1	2008-12-10 04:58:00	0	4	1	8	4
1	2008-12-10 04:59:00	0	4	1	8	4
1	2008-12-10 05:00:00	0	4	1	8	4
1	2008-12-10 05:01:00	0	5	1	8	4
1	2008-12-10 05:02:00	0	5	1	8	4
1	2008-12-10 05:03:00	0	5	1	8	4
1	2008-12-10 05:04:00	0	5	1	8	4
1	2008-12-10 05:05:00	0	5	1	8	4
1	2008-12-10 05:06:00	0	5	1	8	4
1	2008-12-10 05:07:00	0	5	1	8	4
1	2008-12-10 05:08:00	0	5	1	8	4
1	2008-12-10 05:09:00	0	5	1	8	4
1	2008-12-10 05:10:00	0	5	1	8	4
1	2008-12-10 05:11:00	0	5	1	8	4
1	2008-12-10 05:12:00	0	5	1	8	4
1	2008-12-10 05:13:00	0	5	1	8	4
1	2008-12-10 05:14:00	0	5	1	8	4
1	2008-12-10 05:15:00	0	5	1	8	4
1	2008-12-10 05:16:00	0	5	1	8	4
1	2008-12-10 05:17:00	0	5	1	8	4
1	2008-12-10 05:18:00	0	5	1	8	4
1	2008-12-10 05:19:00	0	5	1	8	4
1	2008-12-10 05:20:00	21	5	1	8	4
1	2008-12-10 05:21:00	0	5	1	8	4
1	2008-12-10 05:22:00	0	5	1	8	4
1	2008-12-10 05:23:00	0	5	1	8	4
1	2008-12-10 05:24:00	0	5	1	8	4
1	2008-12-10 05:25:00	0	5	1	8	4
1	2008-12-10 05:26:00	41	5	1	8	4
1	2008-12-10 05:27:00	10	5	1	8	4
1	2008-12-10 05:28:00	0	5	1	8	4
1	2008-12-10 05:29:00	0	5	1	8	4
1	2008-12-10 05:30:00	0	5	1	8	4
1	2008-12-10 05:31:00	0	5	1	8	4
1	2008-12-10 05:32:00	0	5	1	8	4
1	2008-12-10 05:33:00	0	5	1	8	4
1	2008-12-10 05:34:00	0	5	1	8	4
1	2008-12-10 05:35:00	0	5	1	8	4
1	2008-12-10 05:36:00	0	5	1	8	4
1	2008-12-10 05:37:00	0	5	1	8	4
1	2008-12-10 05:38:00	0	5	1	8	4
1	2008-12-10 05:39:00	0	5	1	8	4
1	2008-12-10 05:40:00	10	5	1	8	4
1	2008-12-10 05:41:00	0	5	1	8	4
1	2008-12-10 05:42:00	72	5	1	8	4
1	2008-12-10 05:43:00	21	5	1	8	4
1	2008-12-10 05:44:00	0	5	1	8	4
1	2008-12-10 05:45:00	0	5	1	8	4
1	2008-12-10 05:46:00	0	5	1	8	4
1	2008-12-10 05:47:00	0	5	1	8	4
1	2008-12-10 05:48:00	0	5	1	8	4
1	2008-12-10 05:49:00	0	5	1	8	4
1	2008-12-10 05:50:00	0	5	1	8	4
1	2008-12-10 05:51:00	0	5	1	8	4
1	2008-12-10 05:52:00	0	5	1	8	4
1	2008-12-10 05:53:00	0	5	1	8	4
1	2008-12-10 05:54:00	0	5	1	8	4
1	2008-12-10 05:55:00	0	5	1	8	4
1	2008-12-10 05:56:00	0	5	1	8	4
1	2008-12-10 05:57:00	0	5	1	8	4
1	2008-12-10 05:58:00	0	5	1	8	4
1	2008-12-10 05:59:00	0	5	1	8	4
1	2008-12-10 06:00:00	0	5	1	8	4
1	2008-12-10 06:01:00	0	6	2	8	4
1	2008-12-10 06:02:00	0	6	2	8	4
1	2008-12-10 06:03:00	0	6	2	8	4
1	2008-12-10 06:04:00	41	6	2	8	4
1	2008-12-10 06:05:00	0	6	2	8	4
1	2008-12-10 06:06:00	0	6	2	8	4
1	2008-12-10 06:07:00	114	6	2	8	4
1	2008-12-10 06:08:00	124	6	2	8	4
1	2008-12-10 06:09:00	21	6	2	8	4
1	2008-12-10 06:10:00	0	6	2	8	4
1	2008-12-10 06:11:00	0	6	2	8	4
1	2008-12-10 06:12:00	0	6	2	8	4
1	2008-12-10 06:13:00	0	6	2	8	4
1	2008-12-10 06:14:00	0	6	2	8	4
1	2008-12-10 06:15:00	0	6	2	8	4
1	2008-12-10 06:16:00	0	6	2	8	4
1	2008-12-10 06:17:00	0	6	2	8	4
1	2008-12-10 06:18:00	0	6	2	8	4
1	2008-12-10 06:19:00	0	6	2	8	4
1	2008-12-10 06:20:00	0	6	2	8	4
1	2008-12-10 06:21:00	159	6	2	8	4
1	2008-12-10 06:22:00	0	6	2	8	4
1	2008-12-10 06:23:00	0	6	2	8	4
1	2008-12-10 06:24:00	0	6	2	8	4
1	2008-12-10 06:25:00	0	6	2	8	4
1	2008-12-10 06:26:00	0	6	2	8	4
1	2008-12-10 06:27:00	0	6	2	8	4
1	2008-12-10 06:28:00	0	6	2	8	4
1	2008-12-10 06:29:00	0	6	2	8	4
1	2008-12-10 06:30:00	0	6	2	8	4
1	2008-12-10 06:31:00	0	6	2	8	4
1	2008-12-10 06:32:00	0	6	2	8	4
1	2008-12-10 06:33:00	0	6	2	8	4
1	2008-12-10 06:34:00	0	6	2	8	4
1	2008-12-10 06:35:00	0	6	2	8	4
1	2008-12-10 06:36:00	0	6	2	8	4
1	2008-12-10 06:37:00	0	6	2	8	4
1	2008-12-10 06:38:00	21	6	2	8	4
1	2008-12-10 06:39:00	0	6	2	8	4
1	2008-12-10 06:40:00	0	6	2	8	4
1	2008-12-10 06:41:00	0	6	2	8	4
1	2008-12-10 06:42:00	0	6	2	8	4
1	2008-12-10 06:43:00	0	6	2	8	4
1	2008-12-10 06:44:00	0	6	2	8	4
1	2008-12-10 06:45:00	0	6	2	8	4
1	2008-12-10 06:46:00	0	6	2	8	4
1	2008-12-10 06:47:00	0	6	2	8	4
1	2008-12-10 06:48:00	0	6	2	8	4
1	2008-12-10 06:49:00	0	6	2	8	4
1	2008-12-10 06:50:00	0	6	2	8	4
1	2008-12-10 06:51:00	0	6	2	8	4
1	2008-12-10 06:52:00	0	6	2	8	4
1	2008-12-10 06:53:00	0	6	2	8	4
1	2008-12-10 06:54:00	10	6	2	8	4
1	2008-12-10 06:55:00	10	6	2	8	4
1	2008-12-10 06:56:00	0	6	2	8	4
1	2008-12-10 06:57:00	0	6	2	8	4
1	2008-12-10 06:58:00	0	6	2	8	4
1	2008-12-10 06:59:00	0	6	2	8	4
1	2008-12-10 07:00:00	0	6	2	8	4
1	2008-12-10 07:01:00	0	7	2	8	4
1	2008-12-10 07:02:00	0	7	2	8	4
1	2008-12-10 07:03:00	0	7	2	8	4
1	2008-12-10 07:04:00	0	7	2	8	4
1	2008-12-10 07:05:00	0	7	2	8	4
1	2008-12-10 07:06:00	83	7	2	8	4
1	2008-12-10 07:07:00	0	7	2	8	4
1	2008-12-10 07:08:00	0	7	2	8	4
1	2008-12-10 07:09:00	0	7	2	8	4
1	2008-12-10 07:10:00	0	7	2	8	4
1	2008-12-10 07:11:00	0	7	2	8	4
1	2008-12-10 07:12:00	0	7	2	8	4
1	2008-12-10 07:13:00	52	7	2	8	4
1	2008-12-10 07:14:00	0	7	2	8	4
1	2008-12-10 07:15:00	0	7	2	8	4
1	2008-12-10 07:16:00	21	7	2	8	4
1	2008-12-10 07:17:00	0	7	2	8	4
1	2008-12-10 07:18:00	0	7	2	8	4
1	2008-12-10 07:19:00	0	7	2	8	4
1	2008-12-10 07:20:00	0	7	2	8	4
1	2008-12-10 07:21:00	0	7	2	8	4
1	2008-12-10 07:22:00	41	7	2	8	4
1	2008-12-10 07:23:00	10	7	2	8	4
1	2008-12-10 07:24:00	0	7	2	8	4
1	2008-12-10 07:25:00	0	7	2	8	4
1	2008-12-10 07:26:00	0	7	2	8	4
1	2008-12-10 07:27:00	0	7	2	8	4
1	2008-12-10 07:28:00	0	7	2	8	4
1	2008-12-10 07:29:00	0	7	2	8	4
1	2008-12-10 07:30:00	0	7	2	8	4
1	2008-12-10 07:31:00	0	7	2	8	4
1	2008-12-10 07:32:00	0	7	2	8	4
1	2008-12-10 07:33:00	0	7	2	8	4
1	2008-12-10 07:34:00	0	7	2	8	4
1	2008-12-10 07:35:00	0	7	2	8	4
1	2008-12-10 07:36:00	0	7	2	8	4
1	2008-12-10 07:37:00	0	7	2	8	4
1	2008-12-10 07:38:00	0	7	2	8	4
1	2008-12-10 07:39:00	0	7	2	8	4
1	2008-12-10 07:40:00	0	7	2	8	4
1	2008-12-10 07:41:00	0	7	2	8	4
1	2008-12-10 07:42:00	0	7	2	8	4
1	2008-12-10 07:43:00	0	7	2	8	4
1	2008-12-10 07:44:00	31	7	2	8	4
1	2008-12-10 07:45:00	0	7	2	8	4
1	2008-12-10 07:46:00	0	7	2	8	4
1	2008-12-10 07:47:00	83	7	2	8	4
1	2008-12-10 07:48:00	0	7	2	8	4
1	2008-12-10 07:49:00	31	7	2	8	4
1	2008-12-10 07:50:00	0	7	2	8	4
1	2008-12-10 07:51:00	0	7	2	8	4
1	2008-12-10 07:52:00	52	7	2	8	4
1	2008-12-10 07:53:00	62	7	2	8	4
1	2008-12-10 07:54:00	10	7	2	8	4
1	2008-12-10 07:55:00	0	7	2	8	4
1	2008-12-10 07:56:00	0	7	2	8	4
1	2008-12-10 07:57:00	0	7	2	8	4
1	2008-12-10 07:58:00	62	7	2	8	4
1	2008-12-10 07:59:00	0	7	2	8	4
1	2008-12-10 08:00:00	0	7	2	8	4
1	2008-12-10 08:01:00	62	8	2	8	4
1	2008-12-10 08:02:00	134	8	2	8	4
1	2008-12-10 08:03:00	328	8	2	8	4
1	2008-12-10 08:04:00	147	8	2	8	4
1	2008-12-10 08:05:00	299	8	2	8	4
1	2008-12-10 08:06:00	1569	8	2	8	4
1	2008-12-10 08:07:00	1893	8	2	8	4
1	2008-12-10 08:08:00	1854	8	2	8	4
1	2008-12-10 08:09:00	1202	8	2	8	4
1	2008-12-10 08:10:00	147	8	2	8	4
1	2008-12-10 08:11:00	103	8	2	8	4
1	2008-12-10 08:12:00	171	8	2	8	4
1	2008-12-10 08:13:00	124	8	2	8	4
1	2008-12-10 08:14:00	41	8	2	8	4
1	2008-12-10 08:15:00	299	8	2	8	4
1	2008-12-10 08:16:00	285	8	2	8	4
1	2008-12-10 08:17:00	10	8	2	8	4
1	2008-12-10 08:18:00	299	8	2	8	4
1	2008-12-10 08:19:00	147	8	2	8	4
1	2008-12-10 08:20:00	159	8	2	8	4
1	2008-12-10 08:21:00	0	8	2	8	4
1	2008-12-10 08:22:00	10	8	2	8	4
1	2008-12-10 08:23:00	184	8	2	8	4
1	2008-12-10 08:24:00	184	8	2	8	4
1	2008-12-10 08:25:00	0	8	2	8	4
1	2008-12-10 08:26:00	0	8	2	8	4
1	2008-12-10 08:27:00	0	8	2	8	4
1	2008-12-10 08:28:00	0	8	2	8	4
1	2008-12-10 08:29:00	103	8	2	8	4
1	2008-12-10 08:30:00	0	8	2	8	4
1	2008-12-10 08:31:00	31	8	2	8	4
1	2008-12-10 08:32:00	0	8	2	8	4
1	2008-12-10 08:33:00	134	8	2	8	4
1	2008-12-10 08:34:00	0	8	2	8	4
1	2008-12-10 08:35:00	21	8	2	8	4
1	2008-12-10 08:36:00	1067	8	2	8	4
1	2008-12-10 08:37:00	0	8	2	8	4
1	2008-12-10 08:38:00	0	8	2	8	4
1	2008-12-10 08:39:00	31	8	2	8	4
1	2008-12-10 08:40:00	943	8	2	8	4
1	2008-12-10 08:41:00	196	8	2	8	4
1	2008-12-10 08:42:00	93	8	2	8	4
1	2008-12-10 08:43:00	2265	8	2	8	4
1	2008-12-10 08:44:00	3491	8	2	8	4
1	2008-12-10 08:45:00	10	8	2	8	4
1	2008-12-10 08:46:00	663	8	2	8	4
1	2008-12-10 08:47:00	3014	8	2	8	4
1	2008-12-10 08:48:00	807	8	2	8	4
1	2008-12-10 08:49:00	171	8	2	8	4
1	2008-12-10 08:50:00	21	8	2	8	4
1	2008-12-10 08:51:00	21	8	2	8	4
1	2008-12-10 08:52:00	41	8	2	8	4
1	2008-12-10 08:53:00	21	8	2	8	4
1	2008-12-10 08:54:00	83	8	2	8	4
1	2008-12-10 08:55:00	93	8	2	8	4
1	2008-12-10 08:56:00	10	8	2	8	4
1	2008-12-10 08:57:00	31	8	2	8	4
1	2008-12-10 08:58:00	21	8	2	8	4
1	2008-12-10 08:59:00	10	8	2	8	4
1	2008-12-10 09:00:00	21	8	2	8	4
1	2008-12-10 09:01:00	62	9	2	8	4
1	2008-12-10 09:02:00	31	9	2	8	4
1	2008-12-10 09:03:00	103	9	2	8	4
1	2008-12-10 09:04:00	93	9	2	8	4
1	2008-12-10 09:05:00	124	9	2	8	4
1	2008-12-10 09:06:00	41	9	2	8	4
1	2008-12-10 09:07:00	93	9	2	8	4
1	2008-12-10 09:08:00	62	9	2	8	4
1	2008-12-10 09:09:00	147	9	2	8	4
1	2008-12-10 09:10:00	159	9	2	8	4
1	2008-12-10 09:11:00	134	9	2	8	4
1	2008-12-10 09:12:00	10	9	2	8	4
1	2008-12-10 09:13:00	62	9	2	8	4
1	2008-12-10 09:14:00	124	9	2	8	4
1	2008-12-10 09:15:00	10	9	2	8	4
1	2008-12-10 09:16:00	72	9	2	8	4
1	2008-12-10 09:17:00	0	9	2	8	4
1	2008-12-10 09:18:00	10	9	2	8	4
1	2008-12-10 09:19:00	62	9	2	8	4
1	2008-12-10 09:20:00	72	9	2	8	4
1	2008-12-10 09:21:00	221	9	2	8	4
1	2008-12-10 09:22:00	147	9	2	8	4
1	2008-12-10 09:23:00	41	9	2	8	4
1	2008-12-10 09:24:00	386	9	2	8	4
1	2008-12-10 09:25:00	147	9	2	8	4
1	2008-12-10 09:26:00	72	9	2	8	4
1	2008-12-10 09:27:00	62	9	2	8	4
1	2008-12-10 09:28:00	62	9	2	8	4
1	2008-12-10 09:29:00	134	9	2	8	4
1	2008-12-10 09:30:00	103	9	2	8	4
1	2008-12-10 09:31:00	21	9	2	8	4
1	2008-12-10 09:32:00	0	9	2	8	4
1	2008-12-10 09:33:00	10	9	2	8	4
1	2008-12-10 09:34:00	21	9	2	8	4
1	2008-12-10 09:35:00	184	9	2	8	4
1	2008-12-10 09:36:00	134	9	2	8	4
1	2008-12-10 09:37:00	52	9	2	8	4
1	2008-12-10 09:38:00	93	9	2	8	4
1	2008-12-10 09:39:00	62	9	2	8	4
1	2008-12-10 09:40:00	21	9	2	8	4
1	2008-12-10 09:41:00	62	9	2	8	4
1	2008-12-10 09:42:00	10	9	2	8	4
1	2008-12-10 09:43:00	10	9	2	8	4
1	2008-12-10 09:44:00	246	9	2	8	4
1	2008-12-10 09:45:00	114	9	2	8	4
1	2008-12-10 09:46:00	0	9	2	8	4
1	2008-12-10 09:47:00	0	9	2	8	4
1	2008-12-10 09:48:00	10	9	2	8	4
1	2008-12-10 09:49:00	0	9	2	8	4
1	2008-12-10 09:50:00	21	9	2	8	4
1	2008-12-10 09:51:00	233	9	2	8	4
1	2008-12-10 09:52:00	31	9	2	8	4
1	2008-12-10 09:53:00	21	9	2	8	4
1	2008-12-10 09:54:00	114	9	2	8	4
1	2008-12-10 09:55:00	52	9	2	8	4
1	2008-12-10 09:56:00	4639	9	2	8	4
1	2008-12-10 09:57:00	2543	9	2	8	4
1	2008-12-10 09:58:00	2401	9	2	8	4
1	2008-12-10 09:59:00	1817	9	2	8	4
1	2008-12-10 10:00:00	921	9	2	8	4
1	2008-12-10 10:01:00	1259	10	2	8	4
1	2008-12-10 10:02:00	2135	10	2	8	4
1	2008-12-10 10:03:00	993	10	2	8	4
1	2008-12-10 10:04:00	1972	10	2	8	4
1	2008-12-10 10:05:00	6767	10	2	8	4
1	2008-12-10 10:06:00	3429	10	2	8	4
1	2008-12-10 10:07:00	1439	10	2	8	4
1	2008-12-10 10:08:00	1817	10	2	8	4
1	2008-12-10 10:09:00	1317	10	2	8	4
1	2008-12-10 10:10:00	4174	10	2	8	4
1	2008-12-10 10:11:00	2310	10	2	8	4
1	2008-12-10 10:12:00	4028	10	2	8	4
1	2008-12-10 10:13:00	1893	10	2	8	4
1	2008-12-10 10:14:00	2543	10	2	8	4
1	2008-12-10 10:15:00	1408	10	2	8	4
1	2008-12-10 10:16:00	2310	10	2	8	4
1	2008-12-10 10:17:00	2221	10	2	8	4
1	2008-12-10 10:18:00	1672	10	2	8	4
1	2008-12-10 10:19:00	3305	10	2	8	4
1	2008-12-10 10:20:00	853	10	2	8	4
1	2008-12-10 10:21:00	2643	10	2	8	4
1	2008-12-10 10:22:00	1707	10	2	8	4
1	2008-12-10 10:23:00	683	10	2	8	4
1	2008-12-10 10:24:00	258	10	2	8	4
1	2008-12-10 10:25:00	62	10	2	8	4
1	2008-12-10 10:26:00	103	10	2	8	4
1	2008-12-10 10:27:00	103	10	2	8	4
1	2008-12-10 10:28:00	171	10	2	8	4
1	2008-12-10 10:29:00	184	10	2	8	4
1	2008-12-10 10:30:00	62	10	2	8	4
1	2008-12-10 10:31:00	21	10	2	8	4
1	2008-12-10 10:32:00	134	10	2	8	4
1	2008-12-10 10:33:00	72	10	2	8	4
1	2008-12-10 10:34:00	62	10	2	8	4
1	2008-12-10 10:35:00	31	10	2	8	4
1	2008-12-10 10:36:00	93	10	2	8	4
1	2008-12-10 10:37:00	683	10	2	8	4
1	2008-12-10 10:38:00	62	10	2	8	4
1	2008-12-10 10:39:00	10	10	2	8	4
1	2008-12-10 10:40:00	1067	10	2	8	4
1	2008-12-10 10:41:00	898	10	2	8	4
1	2008-12-10 10:42:00	1018	10	2	8	4
1	2008-12-10 10:43:00	221	10	2	8	4
1	2008-12-10 10:44:00	10	10	2	8	4
1	2008-12-10 10:45:00	0	10	2	8	4
1	2008-12-10 10:46:00	0	10	2	8	4
1	2008-12-10 10:47:00	10	10	2	8	4
1	2008-12-10 10:48:00	0	10	2	8	4
1	2008-12-10 10:49:00	124	10	2	8	4
1	2008-12-10 10:50:00	10	10	2	8	4
1	2008-12-10 10:51:00	921	10	2	8	4
1	2008-12-10 10:52:00	0	10	2	8	4
1	2008-12-10 10:53:00	0	10	2	8	4
1	2008-12-10 10:54:00	0	10	2	8	4
1	2008-12-10 10:55:00	0	10	2	8	4
1	2008-12-10 10:56:00	0	10	2	8	4
1	2008-12-10 10:57:00	0	10	2	8	4
1	2008-12-10 10:58:00	0	10	2	8	4
1	2008-12-10 10:59:00	31	10	2	8	4
1	2008-12-10 11:00:00	0	10	2	8	4
1	2008-12-10 11:01:00	21	11	2	8	4
1	2008-12-10 11:02:00	0	11	2	8	4
1	2008-12-10 11:03:00	0	11	2	8	4
1	2008-12-10 11:04:00	0	11	2	8	4
1	2008-12-10 11:05:00	853	11	2	8	4
1	2008-12-10 11:06:00	607	11	2	8	4
1	2008-12-10 11:07:00	766	11	2	8	4
1	2008-12-10 11:08:00	401	11	2	8	4
1	2008-12-10 11:09:00	1175	11	2	8	4
1	2008-12-10 11:10:00	1854	11	2	8	4
1	2008-12-10 11:11:00	516	11	2	8	4
1	2008-12-10 11:12:00	233	11	2	8	4
1	2008-12-10 11:13:00	114	11	2	8	4
1	2008-12-10 11:14:00	0	11	2	8	4
1	2008-12-10 11:15:00	10	11	2	8	4
1	2008-12-10 11:16:00	0	11	2	8	4
1	2008-12-10 11:17:00	0	11	2	8	4
1	2008-12-10 11:18:00	21	11	2	8	4
1	2008-12-10 11:19:00	0	11	2	8	4
1	2008-12-10 11:20:00	0	11	2	8	4
1	2008-12-10 11:21:00	41	11	2	8	4
1	2008-12-10 11:22:00	0	11	2	8	4
1	2008-12-10 11:23:00	0	11	2	8	4
1	2008-12-10 11:24:00	516	11	2	8	4
1	2008-12-10 11:25:00	417	11	2	8	4
1	2008-12-10 11:26:00	807	11	2	8	4
1	2008-12-10 11:27:00	103	11	2	8	4
1	2008-12-10 11:28:00	52	11	2	8	4
1	2008-12-10 11:29:00	171	11	2	8	4
1	2008-12-10 11:30:00	0	11	2	8	4
1	2008-12-10 11:31:00	0	11	2	8	4
1	2008-12-10 11:32:00	21	11	2	8	4
1	2008-12-10 11:33:00	21	11	2	8	4
1	2008-12-10 11:34:00	0	11	2	8	4
1	2008-12-10 11:35:00	0	11	2	8	4
1	2008-12-10 11:36:00	0	11	2	8	4
1	2008-12-10 11:37:00	0	11	2	8	4
1	2008-12-10 11:38:00	0	11	2	8	4
1	2008-12-10 11:39:00	0	11	2	8	4
1	2008-12-10 11:40:00	0	11	2	8	4
1	2008-12-10 11:41:00	0	11	2	8	4
1	2008-12-10 11:42:00	0	11	2	8	4
1	2008-12-10 11:43:00	0	11	2	8	4
1	2008-12-10 11:44:00	0	11	2	8	4
1	2008-12-10 11:45:00	0	11	2	8	4
1	2008-12-10 11:46:00	0	11	2	8	4
1	2008-12-10 11:47:00	0	11	2	8	4
1	2008-12-10 11:48:00	0	11	2	8	4
1	2008-12-10 11:49:00	0	11	2	8	4
1	2008-12-10 11:50:00	0	11	2	8	4
1	2008-12-10 11:51:00	0	11	2	8	4
1	2008-12-10 11:52:00	0	11	2	8	4
1	2008-12-10 11:53:00	0	11	2	8	4
1	2008-12-10 11:54:00	0	11	2	8	4
1	2008-12-10 11:55:00	0	11	2	8	4
1	2008-12-10 11:56:00	533	11	2	8	4
1	2008-12-10 11:57:00	417	11	2	8	4
1	2008-12-10 11:58:00	83	11	2	8	4
1	2008-12-10 11:59:00	21	11	2	8	4
1	2008-12-10 12:00:00	0	11	2	8	4
1	2008-12-10 12:01:00	52	12	3	8	4
1	2008-12-10 12:02:00	21	12	3	8	4
1	2008-12-10 12:03:00	52	12	3	8	4
1	2008-12-10 12:04:00	0	12	3	8	4
1	2008-12-10 12:05:00	0	12	3	8	4
1	2008-12-10 12:06:00	0	12	3	8	4
1	2008-12-10 12:07:00	0	12	3	8	4
1	2008-12-10 12:08:00	0	12	3	8	4
1	2008-12-10 12:09:00	0	12	3	8	4
1	2008-12-10 12:10:00	0	12	3	8	4
1	2008-12-10 12:11:00	0	12	3	8	4
1	2008-12-10 12:12:00	10	12	3	8	4
1	2008-12-10 12:13:00	124	12	3	8	4
1	2008-12-10 12:14:00	0	12	3	8	4
1	2008-12-10 12:15:00	0	12	3	8	4
1	2008-12-10 12:16:00	0	12	3	8	4
1	2008-12-10 12:17:00	0	12	3	8	4
1	2008-12-10 12:18:00	93	12	3	8	4
1	2008-12-10 12:19:00	31	12	3	8	4
1	2008-12-10 12:20:00	0	12	3	8	4
1	2008-12-10 12:21:00	0	12	3	8	4
1	2008-12-10 12:22:00	246	12	3	8	4
1	2008-12-10 12:23:00	0	12	3	8	4
1	2008-12-10 12:24:00	72	12	3	8	4
1	2008-12-10 12:25:00	21	12	3	8	4
1	2008-12-10 12:26:00	0	12	3	8	4
1	2008-12-10 12:27:00	233	12	3	8	4
1	2008-12-10 12:28:00	10	12	3	8	4
1	2008-12-10 12:29:00	0	12	3	8	4
1	2008-12-10 12:30:00	0	12	3	8	4
1	2008-12-10 12:31:00	21	12	3	8	4
1	2008-12-10 12:32:00	258	12	3	8	4
1	2008-12-10 12:33:00	31	12	3	8	4
1	2008-12-10 12:34:00	0	12	3	8	4
1	2008-12-10 12:35:00	0	12	3	8	4
1	2008-12-10 12:36:00	0	12	3	8	4
1	2008-12-10 12:37:00	0	12	3	8	4
1	2008-12-10 12:38:00	41	12	3	8	4
1	2008-12-10 12:39:00	0	12	3	8	4
1	2008-12-10 12:40:00	10	12	3	8	4
1	2008-12-10 12:41:00	0	12	3	8	4
1	2008-12-10 12:42:00	0	12	3	8	4
1	2008-12-10 12:43:00	0	12	3	8	4
1	2008-12-10 12:44:00	52	12	3	8	4
1	2008-12-10 12:45:00	0	12	3	8	4
1	2008-12-10 12:46:00	0	12	3	8	4
1	2008-12-10 12:47:00	0	12	3	8	4
1	2008-12-10 12:48:00	147	12	3	8	4
1	2008-12-10 12:49:00	0	12	3	8	4
1	2008-12-10 12:50:00	0	12	3	8	4
1	2008-12-10 12:51:00	1121	12	3	8	4
1	2008-12-10 12:52:00	2746	12	3	8	4
1	2008-12-10 12:53:00	209	12	3	8	4
1	2008-12-10 12:54:00	10	12	3	8	4
1	2008-12-10 12:55:00	0	12	3	8	4
1	2008-12-10 12:56:00	246	12	3	8	4
1	2008-12-10 12:57:00	1817	12	3	8	4
1	2008-12-10 12:58:00	285	12	3	8	4
1	2008-12-10 12:59:00	1470	12	3	8	4
1	2008-12-10 13:00:00	72	12	3	8	4
1	2008-12-10 13:01:00	0	13	3	8	4
1	2008-12-10 13:02:00	0	13	3	8	4
1	2008-12-10 13:03:00	21	13	3	8	4
1	2008-12-10 13:04:00	0	13	3	8	4
1	2008-12-10 13:05:00	0	13	3	8	4
1	2008-12-10 13:06:00	0	13	3	8	4
1	2008-12-10 13:07:00	10	13	3	8	4
1	2008-12-10 13:08:00	0	13	3	8	4
1	2008-12-10 13:09:00	0	13	3	8	4
1	2008-12-10 13:10:00	0	13	3	8	4
1	2008-12-10 13:11:00	0	13	3	8	4
1	2008-12-10 13:12:00	62	13	3	8	4
1	2008-12-10 13:13:00	0	13	3	8	4
1	2008-12-10 13:14:00	134	13	3	8	4
1	2008-12-10 13:15:00	31	13	3	8	4
1	2008-12-10 13:16:00	10	13	3	8	4
1	2008-12-10 13:17:00	31	13	3	8	4
1	2008-12-10 13:18:00	41	13	3	8	4
1	2008-12-10 13:19:00	0	13	3	8	4
1	2008-12-10 13:20:00	0	13	3	8	4
1	2008-12-10 13:21:00	0	13	3	8	4
1	2008-12-10 13:22:00	10	13	3	8	4
1	2008-12-10 13:23:00	10	13	3	8	4
1	2008-12-10 13:24:00	10	13	3	8	4
1	2008-12-10 13:25:00	0	13	3	8	4
1	2008-12-10 13:26:00	10	13	3	8	4
1	2008-12-10 13:27:00	0	13	3	8	4
1	2008-12-10 13:28:00	10	13	3	8	4
1	2008-12-10 13:29:00	0	13	3	8	4
1	2008-12-10 13:30:00	10	13	3	8	4
1	2008-12-10 13:31:00	0	13	3	8	4
1	2008-12-10 13:32:00	0	13	3	8	4
1	2008-12-10 13:33:00	0	13	3	8	4
1	2008-12-10 13:34:00	0	13	3	8	4
1	2008-12-10 13:35:00	745	13	3	8	4
1	2008-12-10 13:36:00	766	13	3	8	4
1	2008-12-10 13:37:00	626	13	3	8	4
1	2008-12-10 13:38:00	0	13	3	8	4
1	2008-12-10 13:39:00	10	13	3	8	4
1	2008-12-10 13:40:00	0	13	3	8	4
1	2008-12-10 13:41:00	0	13	3	8	4
1	2008-12-10 13:42:00	0	13	3	8	4
1	2008-12-10 13:43:00	21	13	3	8	4
1	2008-12-10 13:44:00	0	13	3	8	4
1	2008-12-10 13:45:00	0	13	3	8	4
1	2008-12-10 13:46:00	1175	13	3	8	4
1	2008-12-10 13:47:00	943	13	3	8	4
1	2008-12-10 13:48:00	516	13	3	8	4
1	2008-12-10 13:49:00	607	13	3	8	4
1	2008-12-10 13:50:00	209	13	3	8	4
1	2008-12-10 13:51:00	0	13	3	8	4
1	2008-12-10 13:52:00	0	13	3	8	4
1	2008-12-10 13:53:00	0	13	3	8	4
1	2008-12-10 13:54:00	0	13	3	8	4
1	2008-12-10 13:55:00	62	13	3	8	4
1	2008-12-10 13:56:00	41	13	3	8	4
1	2008-12-10 13:57:00	0	13	3	8	4
1	2008-12-10 13:58:00	41	13	3	8	4
1	2008-12-10 13:59:00	246	13	3	8	4
1	2008-12-10 14:00:00	147	13	3	8	4
1	2008-12-10 14:01:00	10	14	3	8	4
1	2008-12-10 14:02:00	0	14	3	8	4
1	2008-12-10 14:03:00	1503	14	3	8	4
1	2008-12-10 14:04:00	41	14	3	8	4
1	2008-12-10 14:05:00	704	14	3	8	4
1	2008-12-10 14:06:00	147	14	3	8	4
1	2008-12-10 14:07:00	0	14	3	8	4
1	2008-12-10 14:08:00	10	14	3	8	4
1	2008-12-10 14:09:00	10	14	3	8	4
1	2008-12-10 14:10:00	0	14	3	8	4
1	2008-12-10 14:11:00	0	14	3	8	4
1	2008-12-10 14:12:00	0	14	3	8	4
1	2008-12-10 14:13:00	0	14	3	8	4
1	2008-12-10 14:14:00	0	14	3	8	4
1	2008-12-10 14:15:00	62	14	3	8	4
1	2008-12-10 14:16:00	0	14	3	8	4
1	2008-12-10 14:17:00	0	14	3	8	4
1	2008-12-10 14:18:00	31	14	3	8	4
1	2008-12-10 14:19:00	10	14	3	8	4
1	2008-12-10 14:20:00	0	14	3	8	4
1	2008-12-10 14:21:00	31	14	3	8	4
1	2008-12-10 14:22:00	0	14	3	8	4
1	2008-12-10 14:23:00	0	14	3	8	4
1	2008-12-10 14:24:00	10	14	3	8	4
1	2008-12-10 14:25:00	0	14	3	8	4
1	2008-12-10 14:26:00	0	14	3	8	4
1	2008-12-10 14:27:00	0	14	3	8	4
1	2008-12-10 14:28:00	31	14	3	8	4
1	2008-12-10 14:29:00	0	14	3	8	4
1	2008-12-10 14:30:00	0	14	3	8	4
1	2008-12-10 14:31:00	401	14	3	8	4
1	2008-12-10 14:32:00	607	14	3	8	4
1	2008-12-10 14:33:00	72	14	3	8	4
1	2008-12-10 14:34:00	0	14	3	8	4
1	2008-12-10 14:35:00	0	14	3	8	4
1	2008-12-10 14:36:00	875	14	3	8	4
1	2008-12-10 14:37:00	314	14	3	8	4
1	2008-12-10 14:38:00	0	14	3	8	4
1	2008-12-10 14:39:00	285	14	3	8	4
1	2008-12-10 14:40:00	233	14	3	8	4
1	2008-12-10 14:41:00	943	14	3	8	4
1	2008-12-10 14:42:00	0	14	3	8	4
1	2008-12-10 14:43:00	0	14	3	8	4
1	2008-12-10 14:44:00	0	14	3	8	4
1	2008-12-10 14:45:00	0	14	3	8	4
1	2008-12-10 14:46:00	0	14	3	8	4
1	2008-12-10 14:47:00	0	14	3	8	4
1	2008-12-10 14:48:00	21	14	3	8	4
1	2008-12-10 14:49:00	10	14	3	8	4
1	2008-12-10 14:50:00	0	14	3	8	4
1	2008-12-10 14:51:00	21	14	3	8	4
1	2008-12-10 14:52:00	62	14	3	8	4
1	2008-12-10 14:53:00	0	14	3	8	4
1	2008-12-10 14:54:00	93	14	3	8	4
1	2008-12-10 14:55:00	31	14	3	8	4
1	2008-12-10 14:56:00	0	14	3	8	4
1	2008-12-10 14:57:00	0	14	3	8	4
1	2008-12-10 14:58:00	0	14	3	8	4
1	2008-12-10 14:59:00	943	14	3	8	4
1	2008-12-10 15:00:00	221	14	3	8	4
1	2008-12-10 15:01:00	0	15	3	8	4
1	2008-12-10 15:02:00	0	15	3	8	4
1	2008-12-10 15:03:00	209	15	3	8	4
1	2008-12-10 15:04:00	0	15	3	8	4
1	2008-12-10 15:05:00	0	15	3	8	4
1	2008-12-10 15:06:00	0	15	3	8	4
1	2008-12-10 15:07:00	52	15	3	8	4
1	2008-12-10 15:08:00	0	15	3	8	4
1	2008-12-10 15:09:00	0	15	3	8	4
1	2008-12-10 15:10:00	0	15	3	8	4
1	2008-12-10 15:11:00	10	15	3	8	4
1	2008-12-10 15:12:00	0	15	3	8	4
1	2008-12-10 15:13:00	0	15	3	8	4
1	2008-12-10 15:14:00	62	15	3	8	4
1	2008-12-10 15:15:00	0	15	3	8	4
1	2008-12-10 15:16:00	0	15	3	8	4
1	2008-12-10 15:17:00	0	15	3	8	4
1	2008-12-10 15:18:00	0	15	3	8	4
1	2008-12-10 15:19:00	21	15	3	8	4
[truncated: 38,321 more rows]

## Sheet: Pivot Segment
Multiplier	2
x (Low Intensity)	984.152
y (High Intensity)	1039.82
	Column Labels
Values	1	2	3	4	Grand Total
Average of Activity	152.339	162.393	134.176	134.287	145.938
StdDev of Activity	415.906	438.713	405.601	361.853	407.151
Count of Activity	10080	10080	10080	9599	39839
Count Above x	426	427	341	318
% Above x	0.0422619	0.0423611	0.0338294	0.0331285
Count Above y		397	315	294
% Above y		0.0393849	0.03125	0.0306282

## Sheet: Pivot Weekday
Sum of Activity	Column Labels
Row Labels	1	2	3	4	Grand Total
1	261514	177564	217248	151255	807581
2	190654	268435	189177	179436	827702
3	204076	146353	110902	322423	783754
4	190654	256845	248819	158378	854696
5	164635	260482	211268	163447	799832
6	334121	246633	236975	152831	970560
7	189919	280610	138105	161250	769884
Grand Total	1535573	1636922	1352494	1289020	5814009
Count of Activity	Column Labels
Row Labels	1	2	3	4	Grand Total
1	1440	1440	1440	1319	5639
2	1440	1440	1440	1080	5400
3	1440	1440	1440	1440	5760
4	1440	1440	1440	1440	5760
5	1440	1440	1440	1440	5760
6	1440	1440	1440	1440	5760
7	1440	1440	1440	1440	5760
Grand Total	10080	10080	10080	9599	39839

## Sheet: Pivot Quadrant
Sum of Activity	Column Labels
Row Labels	1	2	3	4	Grand Total
1	208441	116886	175379	129644	630350
2	378534	549465	214253	386938	1529190
3	407948	420043	500177	342875	1671043
4	540650	550528	462685	429563	1983426
Grand Total	1535573	1636922	1352494	1289020	5814009
Average	383893	409230	338124	322255
Count of Activity	Column Labels
Row Labels	1	2	3	4	Grand Total
1	2520	2520	2520	2160	9720
2	2520	2520	2520	2520	10080
3	2520	2520	2520	2520	10080
4	2520	2520	2520	2399	9959
Grand Total	10080	10080	10080	9599	39839

## Sheet: 12.2.08
Actogram, Copy Raw Data, All Days
Identity:	Wylie Root
Filename:	E:\Active Research Files\meloxicam titre canine\cases\disqualified\wylie\Wylie Root 12.2.08.AWC
Gender:	M
Age:	1
Height:	61.0 cm	24.0 in
Weight:	23.8 kg	52.5 lbs
Start Date:	02-Dec-2008 (Tue)
Start Time:	17:00:00
Interval:	1.00 mins
Date Stamp:	Time Stamp:	Activity Data:	Marker Press:
2008-12-02	00:00:00	0
2008-12-02	00:01:00	0
2008-12-02	00:02:00	0
2008-12-02	00:03:00	0
2008-12-02	00:04:00	0
2008-12-02	00:05:00	0
2008-12-02	00:06:00	0
2008-12-02	00:07:00	0
2008-12-02	00:08:00	0
2008-12-02	00:09:00	0
2008-12-02	00:10:00	0
2008-12-02	00:11:00	0
2008-12-02	00:12:00	0
2008-12-02	00:13:00	0
2008-12-02	00:14:00	0
2008-12-02	00:15:00	0
2008-12-02	00:16:00	0
2008-12-02	00:17:00	0
2008-12-02	00:18:00	0
2008-12-02	00:19:00	0
2008-12-02	00:20:00	0
2008-12-02	00:21:00	0
2008-12-02	00:22:00	0
2008-12-02	00:23:00	0
2008-12-02	00:24:00	0
2008-12-02	00:25:00	0
2008-12-02	00:26:00	0
2008-12-02	00:27:00	0
2008-12-02	00:28:00	0
2008-12-02	00:29:00	0
2008-12-02	00:30:00	0
2008-12-02	00:31:00	0
2008-12-02	00:32:00	0
2008-12-02	00:33:00	0
2008-12-02	00:34:00	0
2008-12-02	00:35:00	0
2008-12-02	00:36:00	0
2008-12-02	00:37:00	0
2008-12-02	00:38:00	0
2008-12-02	00:39:00	0
2008-12-02	00:40:00	0
2008-12-02	00:41:00	0
2008-12-02	00:42:00	0
2008-12-02	00:43:00	0
2008-12-02	00:44:00	0
2008-12-02	00:45:00	0
2008-12-02	00:46:00	0
2008-12-02	00:47:00	0
2008-12-02	00:48:00	0
2008-12-02	00:49:00	0
2008-12-02	00:50:00	0
2008-12-02	00:51:00	0
2008-12-02	00:52:00	0
2008-12-02	00:53:00	0
2008-12-02	00:54:00	0
2008-12-02	00:55:00	0
2008-12-02	00:56:00	0
2008-12-02	00:57:00	0
2008-12-02	00:58:00	0
2008-12-02	00:59:00	0
2008-12-02	01:00:00	0
2008-12-02	01:01:00	0
2008-12-02	01:02:00	0
2008-12-02	01:03:00	0
2008-12-02	01:04:00	0
2008-12-02	01:05:00	0
2008-12-02	01:06:00	0
2008-12-02	01:07:00	0
2008-12-02	01:08:00	0
2008-12-02	01:09:00	0
2008-12-02	01:10:00	0
2008-12-02	01:11:00	0
2008-12-02	01:12:00	0
2008-12-02	01:13:00	0
2008-12-02	01:14:00	0
2008-12-02	01:15:00	0
2008-12-02	01:16:00	0
2008-12-02	01:17:00	0
2008-12-02	01:18:00	0
2008-12-02	01:19:00	0
2008-12-02	01:20:00	0
2008-12-02	01:21:00	0
2008-12-02	01:22:00	0
2008-12-02	01:23:00	0
2008-12-02	01:24:00	0
2008-12-02	01:25:00	0
2008-12-02	01:26:00	0
2008-12-02	01:27:00	0
2008-12-02	01:28:00	0
2008-12-02	01:29:00	0
2008-12-02	01:30:00	0
2008-12-02	01:31:00	0
2008-12-02	01:32:00	0
2008-12-02	01:33:00	0
2008-12-02	01:34:00	0
2008-12-02	01:35:00	0
2008-12-02	01:36:00	0
2008-12-02	01:37:00	0
2008-12-02	01:38:00	0
2008-12-02	01:39:00	0
2008-12-02	01:40:00	0
2008-12-02	01:41:00	0
2008-12-02	01:42:00	0
2008-12-02	01:43:00	0
2008-12-02	01:44:00	0
2008-12-02	01:45:00	0
2008-12-02	01:46:00	0
2008-12-02	01:47:00	0
2008-12-02	01:48:00	0
2008-12-02	01:49:00	0
2008-12-02	01:50:00	0
2008-12-02	01:51:00	0
2008-12-02	01:52:00	0
2008-12-02	01:53:00	0
2008-12-02	01:54:00	0
2008-12-02	01:55:00	0
2008-12-02	01:56:00	0
2008-12-02	01:57:00	0
2008-12-02	01:58:00	0
2008-12-02	01:59:00	0
2008-12-02	02:00:00	0
2008-12-02	02:01:00	0
2008-12-02	02:02:00	0
2008-12-02	02:03:00	0
2008-12-02	02:04:00	0
2008-12-02	02:05:00	0
2008-12-02	02:06:00	0
2008-12-02	02:07:00	0
2008-12-02	02:08:00	0
2008-12-02	02:09:00	0
2008-12-02	02:10:00	0
2008-12-02	02:11:00	0
2008-12-02	02:12:00	0
2008-12-02	02:13:00	0
2008-12-02	02:14:00	0
2008-12-02	02:15:00	0
2008-12-02	02:16:00	0
2008-12-02	02:17:00	0
2008-12-02	02:18:00	0
2008-12-02	02:19:00	0
2008-12-02	02:20:00	0
2008-12-02	02:21:00	0
2008-12-02	02:22:00	0
2008-12-02	02:23:00	0
2008-12-02	02:24:00	0
2008-12-02	02:25:00	0
2008-12-02	02:26:00	0
2008-12-02	02:27:00	0
2008-12-02	02:28:00	0
2008-12-02	02:29:00	0
2008-12-02	02:30:00	0
2008-12-02	02:31:00	0
2008-12-02	02:32:00	0
2008-12-02	02:33:00	0
2008-12-02	02:34:00	0
2008-12-02	02:35:00	0
2008-12-02	02:36:00	0
2008-12-02	02:37:00	0
2008-12-02	02:38:00	0
2008-12-02	02:39:00	0
2008-12-02	02:40:00	0
2008-12-02	02:41:00	0
2008-12-02	02:42:00	0
2008-12-02	02:43:00	0
2008-12-02	02:44:00	0
2008-12-02	02:45:00	0
2008-12-02	02:46:00	0
2008-12-02	02:47:00	0
2008-12-02	02:48:00	0
2008-12-02	02:49:00	0
2008-12-02	02:50:00	0
2008-12-02	02:51:00	0
2008-12-02	02:52:00	0
2008-12-02	02:53:00	0
2008-12-02	02:54:00	0
2008-12-02	02:55:00	0
2008-12-02	02:56:00	0
2008-12-02	02:57:00	0
2008-12-02	02:58:00	0
2008-12-02	02:59:00	0
2008-12-02	03:00:00	0
2008-12-02	03:01:00	0
2008-12-02	03:02:00	0
2008-12-02	03:03:00	0
2008-12-02	03:04:00	0
2008-12-02	03:05:00	0
2008-12-02	03:06:00	0
2008-12-02	03:07:00	0
2008-12-02	03:08:00	0
2008-12-02	03:09:00	0
2008-12-02	03:10:00	0
2008-12-02	03:11:00	0
2008-12-02	03:12:00	0
2008-12-02	03:13:00	0
2008-12-02	03:14:00	0
2008-12-02	03:15:00	0
2008-12-02	03:16:00	0
2008-12-02	03:17:00	0
2008-12-02	03:18:00	0
2008-12-02	03:19:00	0
2008-12-02	03:20:00	0
2008-12-02	03:21:00	0
2008-12-02	03:22:00	0
2008-12-02	03:23:00	0
2008-12-02	03:24:00	0
2008-12-02	03:25:00	0
2008-12-02	03:26:00	0
2008-12-02	03:27:00	0
2008-12-02	03:28:00	0
2008-12-02	03:29:00	0
2008-12-02	03:30:00	0
2008-12-02	03:31:00	0
2008-12-02	03:32:00	0
2008-12-02	03:33:00	0
2008-12-02	03:34:00	0
2008-12-02	03:35:00	0
2008-12-02	03:36:00	0
2008-12-02	03:37:00	0
2008-12-02	03:38:00	0
2008-12-02	03:39:00	0
2008-12-02	03:40:00	0
2008-12-02	03:41:00	0
2008-12-02	03:42:00	0
2008-12-02	03:43:00	0
2008-12-02	03:44:00	0
2008-12-02	03:45:00	0
2008-12-02	03:46:00	0
2008-12-02	03:47:00	0
2008-12-02	03:48:00	0
2008-12-02	03:49:00	0
2008-12-02	03:50:00	0
2008-12-02	03:51:00	0
2008-12-02	03:52:00	0
2008-12-02	03:53:00	0
2008-12-02	03:54:00	0
2008-12-02	03:55:00	0
2008-12-02	03:56:00	0
2008-12-02	03:57:00	0
2008-12-02	03:58:00	0
2008-12-02	03:59:00	0
2008-12-02	04:00:00	0
2008-12-02	04:01:00	0
2008-12-02	04:02:00	0
2008-12-02	04:03:00	0
2008-12-02	04:04:00	0
2008-12-02	04:05:00	0
2008-12-02	04:06:00	0
2008-12-02	04:07:00	0
2008-12-02	04:08:00	0
2008-12-02	04:09:00	0
2008-12-02	04:10:00	0
2008-12-02	04:11:00	0
2008-12-02	04:12:00	0
2008-12-02	04:13:00	0
2008-12-02	04:14:00	0
2008-12-02	04:15:00	0
2008-12-02	04:16:00	0
2008-12-02	04:17:00	0
2008-12-02	04:18:00	0
2008-12-02	04:19:00	0
2008-12-02	04:20:00	0
2008-12-02	04:21:00	0
2008-12-02	04:22:00	0
2008-12-02	04:23:00	0
2008-12-02	04:24:00	0
2008-12-02	04:25:00	0
2008-12-02	04:26:00	0
2008-12-02	04:27:00	0
2008-12-02	04:28:00	0
2008-12-02	04:29:00	0
2008-12-02	04:30:00	0
2008-12-02	04:31:00	0
2008-12-02	04:32:00	0
2008-12-02	04:33:00	0
2008-12-02	04:34:00	0
2008-12-02	04:35:00	0
2008-12-02	04:36:00	0
2008-12-02	04:37:00	0
2008-12-02	04:38:00	0
2008-12-02	04:39:00	0
2008-12-02	04:40:00	0
2008-12-02	04:41:00	0
2008-12-02	04:42:00	0
2008-12-02	04:43:00	0
2008-12-02	04:44:00	0
2008-12-02	04:45:00	0
2008-12-02	04:46:00	0
2008-12-02	04:47:00	0
2008-12-02	04:48:00	0
2008-12-02	04:49:00	0
2008-12-02	04:50:00	0
2008-12-02	04:51:00	0
2008-12-02	04:52:00	0
2008-12-02	04:53:00	0
2008-12-02	04:54:00	0
2008-12-02	04:55:00	0
2008-12-02	04:56:00	0
2008-12-02	04:57:00	0
2008-12-02	04:58:00	0
2008-12-02	04:59:00	0
2008-12-02	05:00:00	0
2008-12-02	05:01:00	0
2008-12-02	05:02:00	0
2008-12-02	05:03:00	0
2008-12-02	05:04:00	0
2008-12-02	05:05:00	0
2008-12-02	05:06:00	0
2008-12-02	05:07:00	0
2008-12-02	05:08:00	0
2008-12-02	05:09:00	0
2008-12-02	05:10:00	0
2008-12-02	05:11:00	0
2008-12-02	05:12:00	0
2008-12-02	05:13:00	0
2008-12-02	05:14:00	0
2008-12-02	05:15:00	0
2008-12-02	05:16:00	0
2008-12-02	05:17:00	0
2008-12-02	05:18:00	0
2008-12-02	05:19:00	0
2008-12-02	05:20:00	0
2008-12-02	05:21:00	0
2008-12-02	05:22:00	0
2008-12-02	05:23:00	0
2008-12-02	05:24:00	0
2008-12-02	05:25:00	0
2008-12-02	05:26:00	0
2008-12-02	05:27:00	0
2008-12-02	05:28:00	0
2008-12-02	05:29:00	0
2008-12-02	05:30:00	0
2008-12-02	05:31:00	0
2008-12-02	05:32:00	0
2008-12-02	05:33:00	0
2008-12-02	05:34:00	0
2008-12-02	05:35:00	0
2008-12-02	05:36:00	0
2008-12-02	05:37:00	0
2008-12-02	05:38:00	0
2008-12-02	05:39:00	0
2008-12-02	05:40:00	0
2008-12-02	05:41:00	0
2008-12-02	05:42:00	0
2008-12-02	05:43:00	0
2008-12-02	05:44:00	0
2008-12-02	05:45:00	0
2008-12-02	05:46:00	0
2008-12-02	05:47:00	0
2008-12-02	05:48:00	0
2008-12-02	05:49:00	0
2008-12-02	05:50:00	0
2008-12-02	05:51:00	0
2008-12-02	05:52:00	0
2008-12-02	05:53:00	0
2008-12-02	05:54:00	0
2008-12-02	05:55:00	0
2008-12-02	05:56:00	0
2008-12-02	05:57:00	0
2008-12-02	05:58:00	0
2008-12-02	05:59:00	0
2008-12-02	06:00:00	0
2008-12-02	06:01:00	0
2008-12-02	06:02:00	0
2008-12-02	06:03:00	0
2008-12-02	06:04:00	0
2008-12-02	06:05:00	0
2008-12-02	06:06:00	0
2008-12-02	06:07:00	0
2008-12-02	06:08:00	0
2008-12-02	06:09:00	0
2008-12-02	06:10:00	0
2008-12-02	06:11:00	0
2008-12-02	06:12:00	0
2008-12-02	06:13:00	0
2008-12-02	06:14:00	0
2008-12-02	06:15:00	0
2008-12-02	06:16:00	0
2008-12-02	06:17:00	0
2008-12-02	06:18:00	0
2008-12-02	06:19:00	0
2008-12-02	06:20:00	0
2008-12-02	06:21:00	0
2008-12-02	06:22:00	0
2008-12-02	06:23:00	0
2008-12-02	06:24:00	0
2008-12-02	06:25:00	0
2008-12-02	06:26:00	0
2008-12-02	06:27:00	0
2008-12-02	06:28:00	0
2008-12-02	06:29:00	0
2008-12-02	06:30:00	0
2008-12-02	06:31:00	0
2008-12-02	06:32:00	0
2008-12-02	06:33:00	0
2008-12-02	06:34:00	0
2008-12-02	06:35:00	0
2008-12-02	06:36:00	0
2008-12-02	06:37:00	0
2008-12-02	06:38:00	0
2008-12-02	06:39:00	0
2008-12-02	06:40:00	0
2008-12-02	06:41:00	0
2008-12-02	06:42:00	0
2008-12-02	06:43:00	0
2008-12-02	06:44:00	0
2008-12-02	06:45:00	0
2008-12-02	06:46:00	0
2008-12-02	06:47:00	0
2008-12-02	06:48:00	0
2008-12-02	06:49:00	0
2008-12-02	06:50:00	0
2008-12-02	06:51:00	0
2008-12-02	06:52:00	0
2008-12-02	06:53:00	0
2008-12-02	06:54:00	0
2008-12-02	06:55:00	0
2008-12-02	06:56:00	0
2008-12-02	06:57:00	0
2008-12-02	06:58:00	0
2008-12-02	06:59:00	0
2008-12-02	07:00:00	0
2008-12-02	07:01:00	0
2008-12-02	07:02:00	0
2008-12-02	07:03:00	0
2008-12-02	07:04:00	0
2008-12-02	07:05:00	0
2008-12-02	07:06:00	0
2008-12-02	07:07:00	0
2008-12-02	07:08:00	0
2008-12-02	07:09:00	0
2008-12-02	07:10:00	0
2008-12-02	07:11:00	0
2008-12-02	07:12:00	0
2008-12-02	07:13:00	0
2008-12-02	07:14:00	0
2008-12-02	07:15:00	0
2008-12-02	07:16:00	0
2008-12-02	07:17:00	0
2008-12-02	07:18:00	0
2008-12-02	07:19:00	0
2008-12-02	07:20:00	0
2008-12-02	07:21:00	0
2008-12-02	07:22:00	0
2008-12-02	07:23:00	0
2008-12-02	07:24:00	0
2008-12-02	07:25:00	0
2008-12-02	07:26:00	0
2008-12-02	07:27:00	0
2008-12-02	07:28:00	0
2008-12-02	07:29:00	0
2008-12-02	07:30:00	0
2008-12-02	07:31:00	0
2008-12-02	07:32:00	0
2008-12-02	07:33:00	0
2008-12-02	07:34:00	0
2008-12-02	07:35:00	0
2008-12-02	07:36:00	0
2008-12-02	07:37:00	0
2008-12-02	07:38:00	0
2008-12-02	07:39:00	0
2008-12-02	07:40:00	0
2008-12-02	07:41:00	0
2008-12-02	07:42:00	0
2008-12-02	07:43:00	0
2008-12-02	07:44:00	0
2008-12-02	07:45:00	0
2008-12-02	07:46:00	0
2008-12-02	07:47:00	0
2008-12-02	07:48:00	0
2008-12-02	07:49:00	0
2008-12-02	07:50:00	0
2008-12-02	07:51:00	0
2008-12-02	07:52:00	0
2008-12-02	07:53:00	0
2008-12-02	07:54:00	0
2008-12-02	07:55:00	0
2008-12-02	07:56:00	0
2008-12-02	07:57:00	0
2008-12-02	07:58:00	0
2008-12-02	07:59:00	0
2008-12-02	08:00:00	0
2008-12-02	08:01:00	0
2008-12-02	08:02:00	0
2008-12-02	08:03:00	0
2008-12-02	08:04:00	0
2008-12-02	08:05:00	0
2008-12-02	08:06:00	0
2008-12-02	08:07:00	0
2008-12-02	08:08:00	0
2008-12-02	08:09:00	0
2008-12-02	08:10:00	0
2008-12-02	08:11:00	0
2008-12-02	08:12:00	0
2008-12-02	08:13:00	0
2008-12-02	08:14:00	0
2008-12-02	08:15:00	0
2008-12-02	08:16:00	0
2008-12-02	08:17:00	0
2008-12-02	08:18:00	0
2008-12-02	08:19:00	0
2008-12-02	08:20:00	0
2008-12-02	08:21:00	0
2008-12-02	08:22:00	0
2008-12-02	08:23:00	0
2008-12-02	08:24:00	0
2008-12-02	08:25:00	0
2008-12-02	08:26:00	0
2008-12-02	08:27:00	0
2008-12-02	08:28:00	0
2008-12-02	08:29:00	0
2008-12-02	08:30:00	0
2008-12-02	08:31:00	0
2008-12-02	08:32:00	0
2008-12-02	08:33:00	0
2008-12-02	08:34:00	0
2008-12-02	08:35:00	0
2008-12-02	08:36:00	0
2008-12-02	08:37:00	0
2008-12-02	08:38:00	0
2008-12-02	08:39:00	0
2008-12-02	08:40:00	0
2008-12-02	08:41:00	0
2008-12-02	08:42:00	0
2008-12-02	08:43:00	0
2008-12-02	08:44:00	0
2008-12-02	08:45:00	0
2008-12-02	08:46:00	0
2008-12-02	08:47:00	0
2008-12-02	08:48:00	0
2008-12-02	08:49:00	0
2008-12-02	08:50:00	0
2008-12-02	08:51:00	0
2008-12-02	08:52:00	0
2008-12-02	08:53:00	0
2008-12-02	08:54:00	0
2008-12-02	08:55:00	0
2008-12-02	08:56:00	0
2008-12-02	08:57:00	0
2008-12-02	08:58:00	0
2008-12-02	08:59:00	0
2008-12-02	09:00:00	0
2008-12-02	09:01:00	0
2008-12-02	09:02:00	0
2008-12-02	09:03:00	0
2008-12-02	09:04:00	0
2008-12-02	09:05:00	0
2008-12-02	09:06:00	0
2008-12-02	09:07:00	0
2008-12-02	09:08:00	0
2008-12-02	09:09:00	0
2008-12-02	09:10:00	0
2008-12-02	09:11:00	0
2008-12-02	09:12:00	0
2008-12-02	09:13:00	0
2008-12-02	09:14:00	0
2008-12-02	09:15:00	0
2008-12-02	09:16:00	0
2008-12-02	09:17:00	0
2008-12-02	09:18:00	0
2008-12-02	09:19:00	0
2008-12-02	09:20:00	0
2008-12-02	09:21:00	0
2008-12-02	09:22:00	0
2008-12-02	09:23:00	0
2008-12-02	09:24:00	0
2008-12-02	09:25:00	0
2008-12-02	09:26:00	0
2008-12-02	09:27:00	0
2008-12-02	09:28:00	0
2008-12-02	09:29:00	0
2008-12-02	09:30:00	0
2008-12-02	09:31:00	0
2008-12-02	09:32:00	0
2008-12-02	09:33:00	0
2008-12-02	09:34:00	0
2008-12-02	09:35:00	0
2008-12-02	09:36:00	0
2008-12-02	09:37:00	0
2008-12-02	09:38:00	0
2008-12-02	09:39:00	0
2008-12-02	09:40:00	0
2008-12-02	09:41:00	0
2008-12-02	09:42:00	0
2008-12-02	09:43:00	0
2008-12-02	09:44:00	0
2008-12-02	09:45:00	0
2008-12-02	09:46:00	0
2008-12-02	09:47:00	0
2008-12-02	09:48:00	0
2008-12-02	09:49:00	0
2008-12-02	09:50:00	0
2008-12-02	09:51:00	0
2008-12-02	09:52:00	0
2008-12-02	09:53:00	0
2008-12-02	09:54:00	0
2008-12-02	09:55:00	0
2008-12-02	09:56:00	0
2008-12-02	09:57:00	0
2008-12-02	09:58:00	0
2008-12-02	09:59:00	0
2008-12-02	10:00:00	0
2008-12-02	10:01:00	0
2008-12-02	10:02:00	0
2008-12-02	10:03:00	0
2008-12-02	10:04:00	0
2008-12-02	10:05:00	0
2008-12-02	10:06:00	0
2008-12-02	10:07:00	0
2008-12-02	10:08:00	0
2008-12-02	10:09:00	0
2008-12-02	10:10:00	0
2008-12-02	10:11:00	0
2008-12-02	10:12:00	0
2008-12-02	10:13:00	0
2008-12-02	10:14:00	0
2008-12-02	10:15:00	0
2008-12-02	10:16:00	0
2008-12-02	10:17:00	0
2008-12-02	10:18:00	0
2008-12-02	10:19:00	0
2008-12-02	10:20:00	0
2008-12-02	10:21:00	0
2008-12-02	10:22:00	0
2008-12-02	10:23:00	0
2008-12-02	10:24:00	0
2008-12-02	10:25:00	0
2008-12-02	10:26:00	0
2008-12-02	10:27:00	0
2008-12-02	10:28:00	0
2008-12-02	10:29:00	0
2008-12-02	10:30:00	0
2008-12-02	10:31:00	0
2008-12-02	10:32:00	0
2008-12-02	10:33:00	0
2008-12-02	10:34:00	0
2008-12-02	10:35:00	0
2008-12-02	10:36:00	0
2008-12-02	10:37:00	0
2008-12-02	10:38:00	0
2008-12-02	10:39:00	0
2008-12-02	10:40:00	0
2008-12-02	10:41:00	0
2008-12-02	10:42:00	0
2008-12-02	10:43:00	0
2008-12-02	10:44:00	0
2008-12-02	10:45:00	0
2008-12-02	10:46:00	0
2008-12-02	10:47:00	0
2008-12-02	10:48:00	0
2008-12-02	10:49:00	0
2008-12-02	10:50:00	0
2008-12-02	10:51:00	0
2008-12-02	10:52:00	0
2008-12-02	10:53:00	0
2008-12-02	10:54:00	0
2008-12-02	10:55:00	0
2008-12-02	10:56:00	0
2008-12-02	10:57:00	0
2008-12-02	10:58:00	0
2008-12-02	10:59:00	0
2008-12-02	11:00:00	0
2008-12-02	11:01:00	0
2008-12-02	11:02:00	0
2008-12-02	11:03:00	0
2008-12-02	11:04:00	0
2008-12-02	11:05:00	0
2008-12-02	11:06:00	0
2008-12-02	11:07:00	0
2008-12-02	11:08:00	0
2008-12-02	11:09:00	0
2008-12-02	11:10:00	0
2008-12-02	11:11:00	0
2008-12-02	11:12:00	0
2008-12-02	11:13:00	0
2008-12-02	11:14:00	0
2008-12-02	11:15:00	0
2008-12-02	11:16:00	0
2008-12-02	11:17:00	0
2008-12-02	11:18:00	0
2008-12-02	11:19:00	0
2008-12-02	11:20:00	0
2008-12-02	11:21:00	0
2008-12-02	11:22:00	0
2008-12-02	11:23:00	0
2008-12-02	11:24:00	0
2008-12-02	11:25:00	0
2008-12-02	11:26:00	0
2008-12-02	11:27:00	0
2008-12-02	11:28:00	0
2008-12-02	11:29:00	0
2008-12-02	11:30:00	0
2008-12-02	11:31:00	0
2008-12-02	11:32:00	0
2008-12-02	11:33:00	0
2008-12-02	11:34:00	0
2008-12-02	11:35:00	0
2008-12-02	11:36:00	0
2008-12-02	11:37:00	0
2008-12-02	11:38:00	0
2008-12-02	11:39:00	0
2008-12-02	11:40:00	0
2008-12-02	11:41:00	0
2008-12-02	11:42:00	0
2008-12-02	11:43:00	0
2008-12-02	11:44:00	0
2008-12-02	11:45:00	0
2008-12-02	11:46:00	0
2008-12-02	11:47:00	0
2008-12-02	11:48:00	0
2008-12-02	11:49:00	0
2008-12-02	11:50:00	0
2008-12-02	11:51:00	0
2008-12-02	11:52:00	0
2008-12-02	11:53:00	0
2008-12-02	11:54:00	0
2008-12-02	11:55:00	0
2008-12-02	11:56:00	0
2008-12-02	11:57:00	0
2008-12-02	11:58:00	0
2008-12-02	11:59:00	0
2008-12-02	12:00:00	0
2008-12-02	12:01:00	0
2008-12-02	12:02:00	0
2008-12-02	12:03:00	0
2008-12-02	12:04:00	0
2008-12-02	12:05:00	0
2008-12-02	12:06:00	0
2008-12-02	12:07:00	0
2008-12-02	12:08:00	0
2008-12-02	12:09:00	0
2008-12-02	12:10:00	0
2008-12-02	12:11:00	0
2008-12-02	12:12:00	0
2008-12-02	12:13:00	0
2008-12-02	12:14:00	0
2008-12-02	12:15:00	0
2008-12-02	12:16:00	0
2008-12-02	12:17:00	0
2008-12-02	12:18:00	0
2008-12-02	12:19:00	0
2008-12-02	12:20:00	0
2008-12-02	12:21:00	0
2008-12-02	12:22:00	0
2008-12-02	12:23:00	0
2008-12-02	12:24:00	0
2008-12-02	12:25:00	0
2008-12-02	12:26:00	0
2008-12-02	12:27:00	0
2008-12-02	12:28:00	0
2008-12-02	12:29:00	0
2008-12-02	12:30:00	0
2008-12-02	12:31:00	0
2008-12-02	12:32:00	0
2008-12-02	12:33:00	0
2008-12-02	12:34:00	0
2008-12-02	12:35:00	0
2008-12-02	12:36:00	0
2008-12-02	12:37:00	0
2008-12-02	12:38:00	0
2008-12-02	12:39:00	0
2008-12-02	12:40:00	0
2008-12-02	12:41:00	0
2008-12-02	12:42:00	0
2008-12-02	12:43:00	0
2008-12-02	12:44:00	0
2008-12-02	12:45:00	0
2008-12-02	12:46:00	0
2008-12-02	12:47:00	0
2008-12-02	12:48:00	0
2008-12-02	12:49:00	0
2008-12-02	12:50:00	0
2008-12-02	12:51:00	0
2008-12-02	12:52:00	0
2008-12-02	12:53:00	0
2008-12-02	12:54:00	0
2008-12-02	12:55:00	0
2008-12-02	12:56:00	0
2008-12-02	12:57:00	0
2008-12-02	12:58:00	0
2008-12-02	12:59:00	0
2008-12-02	13:00:00	0
2008-12-02	13:01:00	0
2008-12-02	13:02:00	0
2008-12-02	13:03:00	0
2008-12-02	13:04:00	0
2008-12-02	13:05:00	0
2008-12-02	13:06:00	0
2008-12-02	13:07:00	0
2008-12-02	13:08:00	0
2008-12-02	13:09:00	0
2008-12-02	13:10:00	0
2008-12-02	13:11:00	0
2008-12-02	13:12:00	0
2008-12-02	13:13:00	0
2008-12-02	13:14:00	0
2008-12-02	13:15:00	0
2008-12-02	13:16:00	0
2008-12-02	13:17:00	0
2008-12-02	13:18:00	0
2008-12-02	13:19:00	0
2008-12-02	13:20:00	0
2008-12-02	13:21:00	0
2008-12-02	13:22:00	0
2008-12-02	13:23:00	0
2008-12-02	13:24:00	0
2008-12-02	13:25:00	0
2008-12-02	13:26:00	0
2008-12-02	13:27:00	0
2008-12-02	13:28:00	0
2008-12-02	13:29:00	0
2008-12-02	13:30:00	0
2008-12-02	13:31:00	0
2008-12-02	13:32:00	0
2008-12-02	13:33:00	0
2008-12-02	13:34:00	0
2008-12-02	13:35:00	0
2008-12-02	13:36:00	0
2008-12-02	13:37:00	0
2008-12-02	13:38:00	0
2008-12-02	13:39:00	0
2008-12-02	13:40:00	0
2008-12-02	13:41:00	0
2008-12-02	13:42:00	0
2008-12-02	13:43:00	0
2008-12-02	13:44:00	0
2008-12-02	13:45:00	0
2008-12-02	13:46:00	0
2008-12-02	13:47:00	0
2008-12-02	13:48:00	0
2008-12-02	13:49:00	0
2008-12-02	13:50:00	0
2008-12-02	13:51:00	0
2008-12-02	13:52:00	0
2008-12-02	13:53:00	0
2008-12-02	13:54:00	0
2008-12-02	13:55:00	0
2008-12-02	13:56:00	0
2008-12-02	13:57:00	0
2008-12-02	13:58:00	0
2008-12-02	13:59:00	0
2008-12-02	14:00:00	0
2008-12-02	14:01:00	0
2008-12-02	14:02:00	0
2008-12-02	14:03:00	0
2008-12-02	14:04:00	0
2008-12-02	14:05:00	0
2008-12-02	14:06:00	0
2008-12-02	14:07:00	0
2008-12-02	14:08:00	0
2008-12-02	14:09:00	0
2008-12-02	14:10:00	0
2008-12-02	14:11:00	0
2008-12-02	14:12:00	0
2008-12-02	14:13:00	0
2008-12-02	14:14:00	0
2008-12-02	14:15:00	0
2008-12-02	14:16:00	0
2008-12-02	14:17:00	0
2008-12-02	14:18:00	0
2008-12-02	14:19:00	0
2008-12-02	14:20:00	0
2008-12-02	14:21:00	0
2008-12-02	14:22:00	0
2008-12-02	14:23:00	0
2008-12-02	14:24:00	0
2008-12-02	14:25:00	0
2008-12-02	14:26:00	0
2008-12-02	14:27:00	0
2008-12-02	14:28:00	0
2008-12-02	14:29:00	0
2008-12-02	14:30:00	0
2008-12-02	14:31:00	0
2008-12-02	14:32:00	0
2008-12-02	14:33:00	0
2008-12-02	14:34:00	0
2008-12-02	14:35:00	0
2008-12-02	14:36:00	0
2008-12-02	14:37:00	0
2008-12-02	14:38:00	0
2008-12-02	14:39:00	0
2008-12-02	14:40:00	0
2008-12-02	14:41:00	0
2008-12-02	14:42:00	0
2008-12-02	14:43:00	0
2008-12-02	14:44:00	0
2008-12-02	14:45:00	0
2008-12-02	14:46:00	0
2008-12-02	14:47:00	0
2008-12-02	14:48:00	0
2008-12-02	14:49:00	0
2008-12-02	14:50:00	0
2008-12-02	14:51:00	0
2008-12-02	14:52:00	0
2008-12-02	14:53:00	0
2008-12-02	14:54:00	0
2008-12-02	14:55:00	0
2008-12-02	14:56:00	0
2008-12-02	14:57:00	0
2008-12-02	14:58:00	0
2008-12-02	14:59:00	0
2008-12-02	15:00:00	0
2008-12-02	15:01:00	0
2008-12-02	15:02:00	0
2008-12-02	15:03:00	0
2008-12-02	15:04:00	0
2008-12-02	15:05:00	0
2008-12-02	15:06:00	0
2008-12-02	15:07:00	0
2008-12-02	15:08:00	0
2008-12-02	15:09:00	0
2008-12-02	15:10:00	0
2008-12-02	15:11:00	0
2008-12-02	15:12:00	0
2008-12-02	15:13:00	0
2008-12-02	15:14:00	0
2008-12-02	15:15:00	0
2008-12-02	15:16:00	0
2008-12-02	15:17:00	0
2008-12-02	15:18:00	0
2008-12-02	15:19:00	0
2008-12-02	15:20:00	0
2008-12-02	15:21:00	0
2008-12-02	15:22:00	0
2008-12-02	15:23:00	0
2008-12-02	15:24:00	0
2008-12-02	15:25:00	0
2008-12-02	15:26:00	0
2008-12-02	15:27:00	0
2008-12-02	15:28:00	0
2008-12-02	15:29:00	0
2008-12-02	15:30:00	0
2008-12-02	15:31:00	0
2008-12-02	15:32:00	0
2008-12-02	15:33:00	0
2008-12-02	15:34:00	0
2008-12-02	15:35:00	0
2008-12-02	15:36:00	0
2008-12-02	15:37:00	0
2008-12-02	15:38:00	0
2008-12-02	15:39:00	0
2008-12-02	15:40:00	0
2008-12-02	15:41:00	0
2008-12-02	15:42:00	0
2008-12-02	15:43:00	0
2008-12-02	15:44:00	0
2008-12-02	15:45:00	0
2008-12-02	15:46:00	0
2008-12-02	15:47:00	0
2008-12-02	15:48:00	0
2008-12-02	15:49:00	0
2008-12-02	15:50:00	0
2008-12-02	15:51:00	0
2008-12-02	15:52:00	0
2008-12-02	15:53:00	0
2008-12-02	15:54:00	0
2008-12-02	15:55:00	0
2008-12-02	15:56:00	0
2008-12-02	15:57:00	0
2008-12-02	15:58:00	0
2008-12-02	15:59:00	0
2008-12-02	16:00:00	0
2008-12-02	16:01:00	0
2008-12-02	16:02:00	0
2008-12-02	16:03:00	0
2008-12-02	16:04:00	0
2008-12-02	16:05:00	0
2008-12-02	16:06:00	0
2008-12-02	16:07:00	0
2008-12-02	16:08:00	0
2008-12-02	16:09:00	0
2008-12-02	16:10:00	0
2008-12-02	16:11:00	0
2008-12-02	16:12:00	0
2008-12-02	16:13:00	0
2008-12-02	16:14:00	0
2008-12-02	16:15:00	0
2008-12-02	16:16:00	0
2008-12-02	16:17:00	0
2008-12-02	16:18:00	0
2008-12-02	16:19:00	0
2008-12-02	16:20:00	0
2008-12-02	16:21:00	0
2008-12-02	16:22:00	0
2008-12-02	16:23:00	0
2008-12-02	16:24:00	0
2008-12-02	16:25:00	0
2008-12-02	16:26:00	0
2008-12-02	16:27:00	0
2008-12-02	16:28:00	0
2008-12-02	16:29:00	0
2008-12-02	16:30:00	0
2008-12-02	16:31:00	0
2008-12-02	16:32:00	0
2008-12-02	16:33:00	0
2008-12-02	16:34:00	0
2008-12-02	16:35:00	0
2008-12-02	16:36:00	0
2008-12-02	16:37:00	0
2008-12-02	16:38:00	0
2008-12-02	16:39:00	0
2008-12-02	16:40:00	0
2008-12-02	16:41:00	0
2008-12-02	16:42:00	0
2008-12-02	16:43:00	0
2008-12-02	16:44:00	0
2008-12-02	16:45:00	0
2008-12-02	16:46:00	0
2008-12-02	16:47:00	0
2008-12-02	16:48:00	0
2008-12-02	16:49:00	0
2008-12-02	16:50:00	0
2008-12-02	16:51:00	0
2008-12-02	16:52:00	0
2008-12-02	16:53:00	0
2008-12-02	16:54:00	0
2008-12-02	16:55:00	0
2008-12-02	16:56:00	0
2008-12-02	16:57:00	0
2008-12-02	16:58:00	0
2008-12-02	16:59:00	0
2008-12-02	17:00:00	0	M
2008-12-02	17:01:00	0
2008-12-02	17:02:00	21
2008-12-02	17:03:00	0
2008-12-02	17:04:00	0
2008-12-02	17:05:00	0
2008-12-02	17:06:00	0
2008-12-02	17:07:00	0
2008-12-02	17:08:00	0
2008-12-02	17:09:00	0
2008-12-02	17:10:00	0
2008-12-02	17:11:00	0
2008-12-02	17:12:00	0
2008-12-02	17:13:00	0
2008-12-02	17:14:00	0
2008-12-02	17:15:00	41
2008-12-02	17:16:00	0
2008-12-02	17:17:00	31
2008-12-02	17:18:00	0
2008-12-02	17:19:00	0
2008-12-02	17:20:00	0
2008-12-02	17:21:00	21
2008-12-02	17:22:00	0
2008-12-02	17:23:00	0
2008-12-02	17:24:00	0
2008-12-02	17:25:00	0
2008-12-02	17:26:00	0
2008-12-02	17:27:00	0
2008-12-02	17:28:00	0
2008-12-02	17:29:00	0
2008-12-02	17:30:00	0
2008-12-02	17:31:00	0
2008-12-02	17:32:00	10
2008-12-02	17:33:00	0
2008-12-02	17:34:00	0
2008-12-02	17:35:00	0
2008-12-02	17:36:00	0
2008-12-02	17:37:00	0
2008-12-02	17:38:00	0
2008-12-02	17:39:00	0
2008-12-02	17:40:00	0
2008-12-02	17:41:00	0
2008-12-02	17:42:00	0
2008-12-02	17:43:00	31
2008-12-02	17:44:00	10
2008-12-02	17:45:00	0
2008-12-02	17:46:00	0
2008-12-02	17:47:00	0
2008-12-02	17:48:00	0
2008-12-02	17:49:00	0
2008-12-02	17:50:00	0
2008-12-02	17:51:00	0
2008-12-02	17:52:00	0
2008-12-02	17:53:00	83
2008-12-02	17:54:00	62
2008-12-02	17:55:00	0
2008-12-02	17:56:00	0
2008-12-02	17:57:00	21
2008-12-02	17:58:00	0
2008-12-02	17:59:00	0
2008-12-02	18:00:00	0
2008-12-02	18:01:00	114
2008-12-02	18:02:00	10
2008-12-02	18:03:00	0
2008-12-02	18:04:00	0
2008-12-02	18:05:00	0
2008-12-02	18:06:00	0
2008-12-02	18:07:00	62
2008-12-02	18:08:00	103
2008-12-02	18:09:00	52
2008-12-02	18:10:00	0
2008-12-02	18:11:00	83
2008-12-02	18:12:00	0
2008-12-02	18:13:00	0
2008-12-02	18:14:00	0
2008-12-02	18:15:00	0
2008-12-02	18:16:00	52
2008-12-02	18:17:00	184
2008-12-02	18:18:00	0
2008-12-02	18:19:00	0
2008-12-02	18:20:00	0
2008-12-02	18:21:00	41
2008-12-02	18:22:00	41
2008-12-02	18:23:00	209
2008-12-02	18:24:00	72
2008-12-02	18:25:00	10
2008-12-02	18:26:00	21
2008-12-02	18:27:00	0
2008-12-02	18:28:00	10
2008-12-02	18:29:00	0
2008-12-02	18:30:00	10
2008-12-02	18:31:00	10
2008-12-02	18:32:00	0
2008-12-02	18:33:00	21
2008-12-02	18:34:00	0
2008-12-02	18:35:00	0
2008-12-02	18:36:00	21
2008-12-02	18:37:00	0
2008-12-02	18:38:00	0
2008-12-02	18:39:00	0
2008-12-02	18:40:00	10
2008-12-02	18:41:00	0
2008-12-02	18:42:00	31
2008-12-02	18:43:00	0
2008-12-02	18:44:00	10
2008-12-02	18:45:00	0
2008-12-02	18:46:00	0
2008-12-02	18:47:00	0
2008-12-02	18:48:00	31
2008-12-02	18:49:00	62
2008-12-02	18:50:00	0
2008-12-02	18:51:00	0
2008-12-02	18:52:00	124
2008-12-02	18:53:00	41
2008-12-02	18:54:00	0
2008-12-02	18:55:00	52
2008-12-02	18:56:00	21
2008-12-02	18:57:00	10
2008-12-02	18:58:00	0
2008-12-02	18:59:00	0
2008-12-02	19:00:00	10
2008-12-02	19:01:00	10
2008-12-02	19:02:00	0
2008-12-02	19:03:00	0
2008-12-02	19:04:00	10
2008-12-02	19:05:00	21
2008-12-02	19:06:00	21
2008-12-02	19:07:00	147
2008-12-02	19:08:00	52
2008-12-02	19:09:00	10
2008-12-02	19:10:00	0
2008-12-02	19:11:00	0
2008-12-02	19:12:00	0
2008-12-02	19:13:00	0
2008-12-02	19:14:00	10
2008-12-02	19:15:00	0
2008-12-02	19:16:00	0
2008-12-02	19:17:00	0
2008-12-02	19:18:00	0
2008-12-02	19:19:00	0
2008-12-02	19:20:00	21
2008-12-02	19:21:00	10
2008-12-02	19:22:00	0
2008-12-02	19:23:00	0
2008-12-02	19:24:00	0
2008-12-02	19:25:00	0
2008-12-02	19:26:00	0
2008-12-02	19:27:00	0
2008-12-02	19:28:00	299
2008-12-02	19:29:00	0
2008-12-02	19:30:00	0
2008-12-02	19:31:00	103
2008-12-02	19:32:00	0
2008-12-02	19:33:00	0
2008-12-02	19:34:00	62
2008-12-02	19:35:00	21
2008-12-02	19:36:00	0
2008-12-02	19:37:00	0
2008-12-02	19:38:00	0
2008-12-02	19:39:00	72
2008-12-02	19:40:00	21
2008-12-02	19:41:00	0
2008-12-02	19:42:00	0
2008-12-02	19:43:00	0
2008-12-02	19:44:00	114
2008-12-02	19:45:00	83
2008-12-02	19:46:00	10
2008-12-02	19:47:00	0
2008-12-02	19:48:00	0
2008-12-02	19:49:00	0
2008-12-02	19:50:00	0
2008-12-02	19:51:00	0
2008-12-02	19:52:00	0
2008-12-02	19:53:00	0
2008-12-02	19:54:00	0
2008-12-02	19:55:00	830
2008-12-02	19:56:00	1672
2008-12-02	19:57:00	103
2008-12-02	19:58:00	0
2008-12-02	19:59:00	171
2008-12-02	20:00:00	1932
2008-12-02	20:01:00	184
2008-12-02	20:02:00	52
2008-12-02	20:03:00	103
2008-12-02	20:04:00	114
2008-12-02	20:05:00	0
2008-12-02	20:06:00	0
2008-12-02	20:07:00	0
2008-12-02	20:08:00	0
2008-12-02	20:09:00	10
2008-12-02	20:10:00	10
2008-12-02	20:11:00	10
2008-12-02	20:12:00	31
2008-12-02	20:13:00	0
2008-12-02	20:14:00	0
2008-12-02	20:15:00	0
2008-12-02	20:16:00	0
2008-12-02	20:17:00	0
2008-12-02	20:18:00	0
2008-12-02	20:19:00	0
2008-12-02	20:20:00	0
2008-12-02	20:21:00	0
2008-12-02	20:22:00	0
2008-12-02	20:23:00	0
2008-12-02	20:24:00	0
2008-12-02	20:25:00	0
2008-12-02	20:26:00	0
2008-12-02	20:27:00	0
2008-12-02	20:28:00	0
2008-12-02	20:29:00	0
2008-12-02	20:30:00	0
2008-12-02	20:31:00	21
2008-12-02	20:32:00	21
2008-12-02	20:33:00	0
2008-12-02	20:34:00	31
2008-12-02	20:35:00	0
2008-12-02	20:36:00	0
2008-12-02	20:37:00	0
2008-12-02	20:38:00	0
2008-12-02	20:39:00	10
2008-12-02	20:40:00	0
2008-12-02	20:41:00	270
2008-12-02	20:42:00	401
2008-12-02	20:43:00	0
2008-12-02	20:44:00	134
2008-12-02	20:45:00	10
2008-12-02	20:46:00	0
2008-12-02	20:47:00	10
2008-12-02	20:48:00	0
2008-12-02	20:49:00	41
2008-12-02	20:50:00	41
2008-12-02	20:51:00	0
2008-12-02	20:52:00	0
2008-12-02	20:53:00	0
2008-12-02	20:54:00	663
2008-12-02	20:55:00	0
2008-12-02	20:56:00	31
2008-12-02	20:57:00	41
2008-12-02	20:58:00	0
2008-12-02	20:59:00	31
2008-12-02	21:00:00	31
2008-12-02	21:01:00	62
2008-12-02	21:02:00	0
2008-12-02	21:03:00	21
2008-12-02	21:04:00	72
2008-12-02	21:05:00	0
2008-12-02	21:06:00	0
2008-12-02	21:07:00	343
2008-12-02	21:08:00	41
2008-12-02	21:09:00	0
2008-12-02	21:10:00	83
2008-12-02	21:11:00	31
2008-12-02	21:12:00	0
2008-12-02	21:13:00	0
2008-12-02	21:14:00	0
2008-12-02	21:15:00	0
2008-12-02	21:16:00	0
2008-12-02	21:17:00	10
2008-12-02	21:18:00	124
2008-12-02	21:19:00	41
2008-12-02	21:20:00	0
2008-12-02	21:21:00	10
2008-12-02	21:22:00	21
2008-12-02	21:23:00	233
2008-12-02	21:24:00	644
2008-12-02	21:25:00	875
2008-12-02	21:26:00	683
2008-12-02	21:27:00	299
2008-12-02	21:28:00	83
2008-12-02	21:29:00	285
2008-12-02	21:30:00	921
2008-12-02	21:31:00	1439
2008-12-02	21:32:00	1893
2008-12-02	21:33:00	1972
2008-12-02	21:34:00	1569
2008-12-02	21:35:00	1346
2008-12-02	21:36:00	417
2008-12-02	21:37:00	72
2008-12-02	21:38:00	41
2008-12-02	21:39:00	31
2008-12-02	21:40:00	0
2008-12-02	21:41:00	41
2008-12-02	21:42:00	31
2008-12-02	21:43:00	31
2008-12-02	21:44:00	0
2008-12-02	21:45:00	0
2008-12-02	21:46:00	0
2008-12-02	21:47:00	0
2008-12-02	21:48:00	0
2008-12-02	21:49:00	31
2008-12-02	21:50:00	134
2008-12-02	21:51:00	0
2008-12-02	21:52:00	21
2008-12-02	21:53:00	0
2008-12-02	21:54:00	0
2008-12-02	21:55:00	0
2008-12-02	21:56:00	0
2008-12-02	21:57:00	0
2008-12-02	21:58:00	0
2008-12-02	21:59:00	0
2008-12-02	22:00:00	0
2008-12-02	22:01:00	0
2008-12-02	22:02:00	0
2008-12-02	22:03:00	0
2008-12-02	22:04:00	0
2008-12-02	22:05:00	10
2008-12-02	22:06:00	83
2008-12-02	22:07:00	21
2008-12-02	22:08:00	21
2008-12-02	22:09:00	0
2008-12-02	22:10:00	10
2008-12-02	22:11:00	62
2008-12-02	22:12:00	285
2008-12-02	22:13:00	450
2008-12-02	22:14:00	114
2008-12-02	22:15:00	10
2008-12-02	22:16:00	10
2008-12-02	22:17:00	62
2008-12-02	22:18:00	41
2008-12-02	22:19:00	93
2008-12-02	22:20:00	31
2008-12-02	22:21:00	41
2008-12-02	22:22:00	114
2008-12-02	22:23:00	10
2008-12-02	22:24:00	41
2008-12-02	22:25:00	31
2008-12-02	22:26:00	31
2008-12-02	22:27:00	31
2008-12-02	22:28:00	10
2008-12-02	22:29:00	72
2008-12-02	22:30:00	483
2008-12-02	22:31:00	1259
2008-12-02	22:32:00	386
2008-12-02	22:33:00	372
2008-12-02	22:34:00	467
2008-12-02	22:35:00	134
2008-12-02	22:36:00	401
2008-12-02	22:37:00	328
2008-12-02	22:38:00	134
2008-12-02	22:39:00	41
2008-12-02	22:40:00	41
2008-12-02	22:41:00	0
2008-12-02	22:42:00	72
2008-12-02	22:43:00	184
2008-12-02	22:44:00	386
2008-12-02	22:45:00	270
2008-12-02	22:46:00	626
2008-12-02	22:47:00	357
2008-12-02	22:48:00	807
2008-12-02	22:49:00	725
2008-12-02	22:50:00	588
2008-12-02	22:51:00	171
2008-12-02	22:52:00	258
2008-12-02	22:53:00	943
2008-12-02	22:54:00	968
2008-12-02	22:55:00	221
2008-12-02	22:56:00	52
2008-12-02	22:57:00	0
2008-12-02	22:58:00	0
2008-12-02	22:59:00	10
2008-12-02	23:00:00	0
2008-12-02	23:01:00	147
2008-12-02	23:02:00	258
2008-12-02	23:03:00	41
2008-12-02	23:04:00	258
2008-12-02	23:05:00	745
2008-12-02	23:06:00	644
2008-12-02	23:07:00	533
2008-12-02	23:08:00	372
2008-12-02	23:09:00	968
2008-12-02	23:10:00	285
2008-12-02	23:11:00	72
2008-12-02	23:12:00	0
2008-12-02	23:13:00	0
2008-12-02	23:14:00	21
2008-12-02	23:15:00	10
2008-12-02	23:16:00	0
2008-12-02	23:17:00	0
2008-12-02	23:18:00	0
2008-12-02	23:19:00	0
2008-12-02	23:20:00	0
2008-12-02	23:21:00	0
2008-12-02	23:22:00	0
2008-12-02	23:23:00	0
2008-12-02	23:24:00	0
2008-12-02	23:25:00	0
2008-12-02	23:26:00	0
2008-12-02	23:27:00	0
2008-12-02	23:28:00	0
2008-12-02	23:29:00	0
2008-12-02	23:30:00	21
2008-12-02	23:31:00	10
2008-12-02	23:32:00	21
2008-12-02	23:33:00	0
2008-12-02	23:34:00	21
2008-12-02	23:35:00	21
2008-12-02	23:36:00	0
2008-12-02	23:37:00	0
2008-12-02	23:38:00	0
2008-12-02	23:39:00	0
2008-12-02	23:40:00	0
2008-12-02	23:41:00	0
2008-12-02	23:42:00	0
2008-12-02	23:43:00	0
2008-12-02	23:44:00	0
2008-12-02	23:45:00	0
2008-12-02	23:46:00	0
2008-12-02	23:47:00	0
2008-12-02	23:48:00	209
2008-12-02	23:49:00	41
2008-12-02	23:50:00	10
2008-12-02	23:51:00	0
2008-12-02	23:52:00	0
2008-12-02	23:53:00	0
2008-12-02	23:54:00	0
2008-12-02	23:55:00	0
2008-12-02	23:56:00	500
2008-12-02	23:57:00	52
2008-12-02	23:58:00	853
2008-12-02	23:59:00	1346
2008-12-03	00:00:00	1121
2008-12-03	00:01:00	314
2008-12-03	00:02:00	21
2008-12-03	00:03:00	0
2008-12-03	00:04:00	0
2008-12-03	00:05:00	0
2008-12-03	00:06:00	0
2008-12-03	00:07:00	0
2008-12-03	00:08:00	0
2008-12-03	00:09:00	0
2008-12-03	00:10:00	0
2008-12-03	00:11:00	0
2008-12-03	00:12:00	0
2008-12-03	00:13:00	0
2008-12-03	00:14:00	0
2008-12-03	00:15:00	0
2008-12-03	00:16:00	0
2008-12-03	00:17:00	0
2008-12-03	00:18:00	0
2008-12-03	00:19:00	221
2008-12-03	00:20:00	147
2008-12-03	00:21:00	343
2008-12-03	00:22:00	0
2008-12-03	00:23:00	258
2008-12-03	00:24:00	10
2008-12-03	00:25:00	0
2008-12-03	00:26:00	0
2008-12-03	00:27:00	0
2008-12-03	00:28:00	0
2008-12-03	00:29:00	0
2008-12-03	00:30:00	0
2008-12-03	00:31:00	0
2008-12-03	00:32:00	0
2008-12-03	00:33:00	0
2008-12-03	00:34:00	0
2008-12-03	00:35:00	41
2008-12-03	00:36:00	72
2008-12-03	00:37:00	41
2008-12-03	00:38:00	0
2008-12-03	00:39:00	0
2008-12-03	00:40:00	147
2008-12-03	00:41:00	328
2008-12-03	00:42:00	184
2008-12-03	00:43:00	0
2008-12-03	00:44:00	0
2008-12-03	00:45:00	0
2008-12-03	00:46:00	0
2008-12-03	00:47:00	0
2008-12-03	00:48:00	0
2008-12-03	00:49:00	0
2008-12-03	00:50:00	0
2008-12-03	00:51:00	0
2008-12-03	00:52:00	0
2008-12-03	00:53:00	0
2008-12-03	00:54:00	0
2008-12-03	00:55:00	0
2008-12-03	00:56:00	0
2008-12-03	00:57:00	0
2008-12-03	00:58:00	0
2008-12-03	00:59:00	21
2008-12-03	01:00:00	0
2008-12-03	01:01:00	0
2008-12-03	01:02:00	0
2008-12-03	01:03:00	0
2008-12-03	01:04:00	0
2008-12-03	01:05:00	0
2008-12-03	01:06:00	0
2008-12-03	01:07:00	0
2008-12-03	01:08:00	0
2008-12-03	01:09:00	0
2008-12-03	01:10:00	0
2008-12-03	01:11:00	0
2008-12-03	01:12:00	0
2008-12-03	01:13:00	0
2008-12-03	01:14:00	0
2008-12-03	01:15:00	0
2008-12-03	01:16:00	0
2008-12-03	01:17:00	0
2008-12-03	01:18:00	0
2008-12-03	01:19:00	0
2008-12-03	01:20:00	0
2008-12-03	01:21:00	0
2008-12-03	01:22:00	0
2008-12-03	01:23:00	0
2008-12-03	01:24:00	0
2008-12-03	01:25:00	0
2008-12-03	01:26:00	0
2008-12-03	01:27:00	0
2008-12-03	01:28:00	0
2008-12-03	01:29:00	0
2008-12-03	01:30:00	0
2008-12-03	01:31:00	0
2008-12-03	01:32:00	0
2008-12-03	01:33:00	0
2008-12-03	01:34:00	0
2008-12-03	01:35:00	0
2008-12-03	01:36:00	0
2008-12-03	01:37:00	0
2008-12-03	01:38:00	0
2008-12-03	01:39:00	0
2008-12-03	01:40:00	0
2008-12-03	01:41:00	0
2008-12-03	01:42:00	0
2008-12-03	01:43:00	0
2008-12-03	01:44:00	0
2008-12-03	01:45:00	0
2008-12-03	01:46:00	0
2008-12-03	01:47:00	0
2008-12-03	01:48:00	0
2008-12-03	01:49:00	0
2008-12-03	01:50:00	0
2008-12-03	01:51:00	0
2008-12-03	01:52:00	0
2008-12-03	01:53:00	0
2008-12-03	01:54:00	0
2008-12-03	01:55:00	0
2008-12-03	01:56:00	0
2008-12-03	01:57:00	0
2008-12-03	01:58:00	0
2008-12-03	01:59:00	0
2008-12-03	02:00:00	0
2008-12-03	02:01:00	0
2008-12-03	02:02:00	0
2008-12-03	02:03:00	0
2008-12-03	02:04:00	0
2008-12-03	02:05:00	0
2008-12-03	02:06:00	0
2008-12-03	02:07:00	0
2008-12-03	02:08:00	0
2008-12-03	02:09:00	0
2008-12-03	02:10:00	0
2008-12-03	02:11:00	62
2008-12-03	02:12:00	0
2008-12-03	02:13:00	0
2008-12-03	02:14:00	0
2008-12-03	02:15:00	0
2008-12-03	02:16:00	0
2008-12-03	02:17:00	0
2008-12-03	02:18:00	0
2008-12-03	02:19:00	0
2008-12-03	02:20:00	0
2008-12-03	02:21:00	0
2008-12-03	02:22:00	0
2008-12-03	02:23:00	0
2008-12-03	02:24:00	0
2008-12-03	02:25:00	0
2008-12-03	02:26:00	0
2008-12-03	02:27:00	0
2008-12-03	02:28:00	0
2008-12-03	02:29:00	0
2008-12-03	02:30:00	0
2008-12-03	02:31:00	0
2008-12-03	02:32:00	0
2008-12-03	02:33:00	0
2008-12-03	02:34:00	0
2008-12-03	02:35:00	0
2008-12-03	02:36:00	0
2008-12-03	02:37:00	0
2008-12-03	02:38:00	0
2008-12-03	02:39:00	0
2008-12-03	02:40:00	0
2008-12-03	02:41:00	0
2008-12-03	02:42:00	10
2008-12-03	02:43:00	0
2008-12-03	02:44:00	0
2008-12-03	02:45:00	0
2008-12-03	02:46:00	0
2008-12-03	02:47:00	0
2008-12-03	02:48:00	0
2008-12-03	02:49:00	0
2008-12-03	02:50:00	0
2008-12-03	02:51:00	0
2008-12-03	02:52:00	0
2008-12-03	02:53:00	0
2008-12-03	02:54:00	0
2008-12-03	02:55:00	0
2008-12-03	02:56:00	0
2008-12-03	02:57:00	41
2008-12-03	02:58:00	10
2008-12-03	02:59:00	0
2008-12-03	03:00:00	0
2008-12-03	03:01:00	0
2008-12-03	03:02:00	0
2008-12-03	03:03:00	0
2008-12-03	03:04:00	93
2008-12-03	03:05:00	417
2008-12-03	03:06:00	72
2008-12-03	03:07:00	386
2008-12-03	03:08:00	570
2008-12-03	03:09:00	853
2008-12-03	03:10:00	467
2008-12-03	03:11:00	551
2008-12-03	03:12:00	1067
2008-12-03	03:13:00	1148
2008-12-03	03:14:00	683
2008-12-03	03:15:00	434
2008-12-03	03:16:00	1317
2008-12-03	03:17:00	103
2008-12-03	03:18:00	0
2008-12-03	03:19:00	0
2008-12-03	03:20:00	0
2008-12-03	03:21:00	0
2008-12-03	03:22:00	0
2008-12-03	03:23:00	0
2008-12-03	03:24:00	0
2008-12-03	03:25:00	0
2008-12-03	03:26:00	0
2008-12-03	03:27:00	0
2008-12-03	03:28:00	0
2008-12-03	03:29:00	0
2008-12-03	03:30:00	0
2008-12-03	03:31:00	0
2008-12-03	03:32:00	0
2008-12-03	03:33:00	0
2008-12-03	03:34:00	0
2008-12-03	03:35:00	0
2008-12-03	03:36:00	0
2008-12-03	03:37:00	0
2008-12-03	03:38:00	0
2008-12-03	03:39:00	31
2008-12-03	03:40:00	0
2008-12-03	03:41:00	0
2008-12-03	03:42:00	0
2008-12-03	03:43:00	0
2008-12-03	03:44:00	0
2008-12-03	03:45:00	0
2008-12-03	03:46:00	0
2008-12-03	03:47:00	0
2008-12-03	03:48:00	0
2008-12-03	03:49:00	0
2008-12-03	03:50:00	0
2008-12-03	03:51:00	0
2008-12-03	03:52:00	246
2008-12-03	03:53:00	31
2008-12-03	03:54:00	0
2008-12-03	03:55:00	0
2008-12-03	03:56:00	0
2008-12-03	03:57:00	0
2008-12-03	03:58:00	0
2008-12-03	03:59:00	0
2008-12-03	04:00:00	0
2008-12-03	04:01:00	0
2008-12-03	04:02:00	0
2008-12-03	04:03:00	0
2008-12-03	04:04:00	0
2008-12-03	04:05:00	0
2008-12-03	04:06:00	0
2008-12-03	04:07:00	0
2008-12-03	04:08:00	0
2008-12-03	04:09:00	0
2008-12-03	04:10:00	0
2008-12-03	04:11:00	0
2008-12-03	04:12:00	0
2008-12-03	04:13:00	0
2008-12-03	04:14:00	0
2008-12-03	04:15:00	0
2008-12-03	04:16:00	0
2008-12-03	04:17:00	0
2008-12-03	04:18:00	0
2008-12-03	04:19:00	0
2008-12-03	04:20:00	0
2008-12-03	04:21:00	0
2008-12-03	04:22:00	0
2008-12-03	04:23:00	0
2008-12-03	04:24:00	0
2008-12-03	04:25:00	0
2008-12-03	04:26:00	0
2008-12-03	04:27:00	0
2008-12-03	04:28:00	0
2008-12-03	04:29:00	10
2008-12-03	04:30:00	10
2008-12-03	04:31:00	0
2008-12-03	04:32:00	0
2008-12-03	04:33:00	0
2008-12-03	04:34:00	0
2008-12-03	04:35:00	0
2008-12-03	04:36:00	0
2008-12-03	04:37:00	0
2008-12-03	04:38:00	0
2008-12-03	04:39:00	0
2008-12-03	04:40:00	0
2008-12-03	04:41:00	0
2008-12-03	04:42:00	0
2008-12-03	04:43:00	0
2008-12-03	04:44:00	0
2008-12-03	04:45:00	0
2008-12-03	04:46:00	0
2008-12-03	04:47:00	0
2008-12-03	04:48:00	0
2008-12-03	04:49:00	0
2008-12-03	04:50:00	0
2008-12-03	04:51:00	0
2008-12-03	04:52:00	0
2008-12-03	04:53:00	0
2008-12-03	04:54:00	0
2008-12-03	04:55:00	0
2008-12-03	04:56:00	0
2008-12-03	04:57:00	0
2008-12-03	04:58:00	0
2008-12-03	04:59:00	0
2008-12-03	05:00:00	0
2008-12-03	05:01:00	0
2008-12-03	05:02:00	0
2008-12-03	05:03:00	0
2008-12-03	05:04:00	72
2008-12-03	05:05:00	0
2008-12-03	05:06:00	0
2008-12-03	05:07:00	0
2008-12-03	05:08:00	0
2008-12-03	05:09:00	0
2008-12-03	05:10:00	0
2008-12-03	05:11:00	93
2008-12-03	05:12:00	0
2008-12-03	05:13:00	0
2008-12-03	05:14:00	0
2008-12-03	05:15:00	0
2008-12-03	05:16:00	0
2008-12-03	05:17:00	0
2008-12-03	05:18:00	0
2008-12-03	05:19:00	0
2008-12-03	05:20:00	0
2008-12-03	05:21:00	0
2008-12-03	05:22:00	0
2008-12-03	05:23:00	0
2008-12-03	05:24:00	0
2008-12-03	05:25:00	0
2008-12-03	05:26:00	0
2008-12-03	05:27:00	0
2008-12-03	05:28:00	0
2008-12-03	05:29:00	0
2008-12-03	05:30:00	0
2008-12-03	05:31:00	0
2008-12-03	05:32:00	0
2008-12-03	05:33:00	0
2008-12-03	05:34:00	0
2008-12-03	05:35:00	52
2008-12-03	05:36:00	0
2008-12-03	05:37:00	0
2008-12-03	05:38:00	0
2008-12-03	05:39:00	0
2008-12-03	05:40:00	0
2008-12-03	05:41:00	0
2008-12-03	05:42:00	0
2008-12-03	05:43:00	0
2008-12-03	05:44:00	0
2008-12-03	05:45:00	0
2008-12-03	05:46:00	0
2008-12-03	05:47:00	0
2008-12-03	05:48:00	0
2008-12-03	05:49:00	0
2008-12-03	05:50:00	0
2008-12-03	05:51:00	0
2008-12-03	05:52:00	0
2008-12-03	05:53:00	0
2008-12-03	05:54:00	0
2008-12-03	05:55:00	0
2008-12-03	05:56:00	0
2008-12-03	05:57:00	0
2008-12-03	05:58:00	0
2008-12-03	05:59:00	0
2008-12-03	06:00:00	0
2008-12-03	06:01:00	0
2008-12-03	06:02:00	0
2008-12-03	06:03:00	0
2008-12-03	06:04:00	0
2008-12-03	06:05:00	0
2008-12-03	06:06:00	31
2008-12-03	06:07:00	31
2008-12-03	06:08:00	0
2008-12-03	06:09:00	0
2008-12-03	06:10:00	0
2008-12-03	06:11:00	0
2008-12-03	06:12:00	0
2008-12-03	06:13:00	0
2008-12-03	06:14:00	0
2008-12-03	06:15:00	0
2008-12-03	06:16:00	0
2008-12-03	06:17:00	0
2008-12-03	06:18:00	31
2008-12-03	06:19:00	0
2008-12-03	06:20:00	0
2008-12-03	06:21:00	21
2008-12-03	06:22:00	124
2008-12-03	06:23:00	10
2008-12-03	06:24:00	0
2008-12-03	06:25:00	0
2008-12-03	06:26:00	0
2008-12-03	06:27:00	0
2008-12-03	06:28:00	0
2008-12-03	06:29:00	0
2008-12-03	06:30:00	0
2008-12-03	06:31:00	0
2008-12-03	06:32:00	0
2008-12-03	06:33:00	0
2008-12-03	06:34:00	0
2008-12-03	06:35:00	0
2008-12-03	06:36:00	0
2008-12-03	06:37:00	0
2008-12-03	06:38:00	0
2008-12-03	06:39:00	0
2008-12-03	06:40:00	0
2008-12-03	06:41:00	0
2008-12-03	06:42:00	41
2008-12-03	06:43:00	0
2008-12-03	06:44:00	0
2008-12-03	06:45:00	62
2008-12-03	06:46:00	0
2008-12-03	06:47:00	0
2008-12-03	06:48:00	0
2008-12-03	06:49:00	0
2008-12-03	06:50:00	0
2008-12-03	06:51:00	0
2008-12-03	06:52:00	0
2008-12-03	06:53:00	0
2008-12-03	06:54:00	0
2008-12-03	06:55:00	0
2008-12-03	06:56:00	0
2008-12-03	06:57:00	0
2008-12-03	06:58:00	0
2008-12-03	06:59:00	0
2008-12-03	07:00:00	0
2008-12-03	07:01:00	0
2008-12-03	07:02:00	0
2008-12-03	07:03:00	83
2008-12-03	07:04:00	83
2008-12-03	07:05:00	124
2008-12-03	07:06:00	0
2008-12-03	07:07:00	31
2008-12-03	07:08:00	62
2008-12-03	07:09:00	134
2008-12-03	07:10:00	0
2008-12-03	07:11:00	0
2008-12-03	07:12:00	0
2008-12-03	07:13:00	0
2008-12-03	07:14:00	0
2008-12-03	07:15:00	0
2008-12-03	07:16:00	0
2008-12-03	07:17:00	0
2008-12-03	07:18:00	72
2008-12-03	07:19:00	41
2008-12-03	07:20:00	0
2008-12-03	07:21:00	0
2008-12-03	07:22:00	0
2008-12-03	07:23:00	0
2008-12-03	07:24:00	0
2008-12-03	07:25:00	10
2008-12-03	07:26:00	41
2008-12-03	07:27:00	0
2008-12-03	07:28:00	0
2008-12-03	07:29:00	0
2008-12-03	07:30:00	0
2008-12-03	07:31:00	0
2008-12-03	07:32:00	0
2008-12-03	07:33:00	0
2008-12-03	07:34:00	0
2008-12-03	07:35:00	21
2008-12-03	07:36:00	0
2008-12-03	07:37:00	21
2008-12-03	07:38:00	0
2008-12-03	07:39:00	0
2008-12-03	07:40:00	0
2008-12-03	07:41:00	0
2008-12-03	07:42:00	0
2008-12-03	07:43:00	0
2008-12-03	07:44:00	0
2008-12-03	07:45:00	0
2008-12-03	07:46:00	0
2008-12-03	07:47:00	0
2008-12-03	07:48:00	0
2008-12-03	07:49:00	0
2008-12-03	07:50:00	10
2008-12-03	07:51:00	21
2008-12-03	07:52:00	0
2008-12-03	07:53:00	0
2008-12-03	07:54:00	0
2008-12-03	07:55:00	0
2008-12-03	07:56:00	0
2008-12-03	07:57:00	0
2008-12-03	07:58:00	0
2008-12-03	07:59:00	0
2008-12-03	08:00:00	0
2008-12-03	08:01:00	0
2008-12-03	08:02:00	0
2008-12-03	08:03:00	0
2008-12-03	08:04:00	0
2008-12-03	08:05:00	0
2008-12-03	08:06:00	0
2008-12-03	08:07:00	0
2008-12-03	08:08:00	0
2008-12-03	08:09:00	0
2008-12-03	08:10:00	0
2008-12-03	08:11:00	0
2008-12-03	08:12:00	0
2008-12-03	08:13:00	0
2008-12-03	08:14:00	0
2008-12-03	08:15:00	31
2008-12-03	08:16:00	0
2008-12-03	08:17:00	0
2008-12-03	08:18:00	0
2008-12-03	08:19:00	221
2008-12-03	08:20:00	0
2008-12-03	08:21:00	0
2008-12-03	08:22:00	0
2008-12-03	08:23:00	0
2008-12-03	08:24:00	0
2008-12-03	08:25:00	0
2008-12-03	08:26:00	0
2008-12-03	08:27:00	0
2008-12-03	08:28:00	0
2008-12-03	08:29:00	0
2008-12-03	08:30:00	0
2008-12-03	08:31:00	0
2008-12-03	08:32:00	0
2008-12-03	08:33:00	0
2008-12-03	08:34:00	0
2008-12-03	08:35:00	0
2008-12-03	08:36:00	124
2008-12-03	08:37:00	21
2008-12-03	08:38:00	31
2008-12-03	08:39:00	0
2008-12-03	08:40:00	0
2008-12-03	08:41:00	0
2008-12-03	08:42:00	0
2008-12-03	08:43:00	0
2008-12-03	08:44:00	31
2008-12-03	08:45:00	10
2008-12-03	08:46:00	0
2008-12-03	08:47:00	0
2008-12-03	08:48:00	0
2008-12-03	08:49:00	0
2008-12-03	08:50:00	0
2008-12-03	08:51:00	0
2008-12-03	08:52:00	0
2008-12-03	08:53:00	0
2008-12-03	08:54:00	0
2008-12-03	08:55:00	31
2008-12-03	08:56:00	0
2008-12-03	08:57:00	21
2008-12-03	08:58:00	0
2008-12-03	08:59:00	10
2008-12-03	09:00:00	62
2008-12-03	09:01:00	233
2008-12-03	09:02:00	103
2008-12-03	09:03:00	114
2008-12-03	09:04:00	1018
2008-12-03	09:05:00	1569
2008-12-03	09:06:00	434
2008-12-03	09:07:00	533
2008-12-03	09:08:00	875
[truncated: 19,611 more rows]

## Sheet: 12.16.08
Actogram, Copy Raw Data, All Days
Identity:	Wylie Root
Filename:	E:\Active Research Files\meloxicam titre canine\cases\disqualified\wylie\Wylie Root 12.16.08.AWC
Gender:	M
Age:	1
Height:	61.0 cm	24.0 in
Weight:	23.8 kg	52.5 lbs
Start Date:	16-Dec-2008 (Tue)
Start Time:	17:00:00
Interval:	1.00 mins
Date Stamp:	Time Stamp:	Activity Data:	Marker Press:
2008-12-16	00:00:00	0
2008-12-16	00:01:00	0
2008-12-16	00:02:00	0
2008-12-16	00:03:00	0
2008-12-16	00:04:00	0
2008-12-16	00:05:00	0
2008-12-16	00:06:00	0
2008-12-16	00:07:00	0
2008-12-16	00:08:00	0
2008-12-16	00:09:00	0
2008-12-16	00:10:00	0
2008-12-16	00:11:00	0
2008-12-16	00:12:00	0
2008-12-16	00:13:00	0
2008-12-16	00:14:00	0
2008-12-16	00:15:00	0
2008-12-16	00:16:00	0
2008-12-16	00:17:00	0
2008-12-16	00:18:00	0
2008-12-16	00:19:00	0
2008-12-16	00:20:00	0
2008-12-16	00:21:00	0
2008-12-16	00:22:00	0
2008-12-16	00:23:00	0
2008-12-16	00:24:00	0
2008-12-16	00:25:00	0
2008-12-16	00:26:00	0
2008-12-16	00:27:00	0
2008-12-16	00:28:00	0
2008-12-16	00:29:00	0
2008-12-16	00:30:00	0
2008-12-16	00:31:00	0
2008-12-16	00:32:00	0
2008-12-16	00:33:00	0
2008-12-16	00:34:00	0
2008-12-16	00:35:00	0
2008-12-16	00:36:00	0
2008-12-16	00:37:00	0
2008-12-16	00:38:00	0
2008-12-16	00:39:00	0
2008-12-16	00:40:00	0
2008-12-16	00:41:00	0
2008-12-16	00:42:00	0
2008-12-16	00:43:00	0
2008-12-16	00:44:00	0
2008-12-16	00:45:00	0
2008-12-16	00:46:00	0
2008-12-16	00:47:00	0
2008-12-16	00:48:00	0
2008-12-16	00:49:00	0
2008-12-16	00:50:00	0
2008-12-16	00:51:00	0
2008-12-16	00:52:00	0
2008-12-16	00:53:00	0
2008-12-16	00:54:00	0
2008-12-16	00:55:00	0
2008-12-16	00:56:00	0
2008-12-16	00:57:00	0
2008-12-16	00:58:00	0
2008-12-16	00:59:00	0
2008-12-16	01:00:00	0
2008-12-16	01:01:00	0
2008-12-16	01:02:00	0
2008-12-16	01:03:00	0
2008-12-16	01:04:00	0
2008-12-16	01:05:00	0
2008-12-16	01:06:00	0
2008-12-16	01:07:00	0
2008-12-16	01:08:00	0
2008-12-16	01:09:00	0
2008-12-16	01:10:00	0
2008-12-16	01:11:00	0
2008-12-16	01:12:00	0
2008-12-16	01:13:00	0
2008-12-16	01:14:00	0
2008-12-16	01:15:00	0
2008-12-16	01:16:00	0
2008-12-16	01:17:00	0
2008-12-16	01:18:00	0
2008-12-16	01:19:00	0
2008-12-16	01:20:00	0
2008-12-16	01:21:00	0
2008-12-16	01:22:00	0
2008-12-16	01:23:00	0
2008-12-16	01:24:00	0
2008-12-16	01:25:00	0
2008-12-16	01:26:00	0
2008-12-16	01:27:00	0
2008-12-16	01:28:00	0
2008-12-16	01:29:00	0
2008-12-16	01:30:00	0
2008-12-16	01:31:00	0
2008-12-16	01:32:00	0
2008-12-16	01:33:00	0
2008-12-16	01:34:00	0
2008-12-16	01:35:00	0
2008-12-16	01:36:00	0
2008-12-16	01:37:00	0
2008-12-16	01:38:00	0
2008-12-16	01:39:00	0
2008-12-16	01:40:00	0
2008-12-16	01:41:00	0
2008-12-16	01:42:00	0
2008-12-16	01:43:00	0
2008-12-16	01:44:00	0
2008-12-16	01:45:00	0
2008-12-16	01:46:00	0
2008-12-16	01:47:00	0
2008-12-16	01:48:00	0
2008-12-16	01:49:00	0
2008-12-16	01:50:00	0
2008-12-16	01:51:00	0
2008-12-16	01:52:00	0
2008-12-16	01:53:00	0
2008-12-16	01:54:00	0
2008-12-16	01:55:00	0
2008-12-16	01:56:00	0
2008-12-16	01:57:00	0
2008-12-16	01:58:00	0
2008-12-16	01:59:00	0
2008-12-16	02:00:00	0
2008-12-16	02:01:00	0
2008-12-16	02:02:00	0
2008-12-16	02:03:00	0
2008-12-16	02:04:00	0
2008-12-16	02:05:00	0
2008-12-16	02:06:00	0
2008-12-16	02:07:00	0
2008-12-16	02:08:00	0
2008-12-16	02:09:00	0
2008-12-16	02:10:00	0
2008-12-16	02:11:00	0
2008-12-16	02:12:00	0
2008-12-16	02:13:00	0
2008-12-16	02:14:00	0
2008-12-16	02:15:00	0
2008-12-16	02:16:00	0
2008-12-16	02:17:00	0
2008-12-16	02:18:00	0
2008-12-16	02:19:00	0
2008-12-16	02:20:00	0
2008-12-16	02:21:00	0
2008-12-16	02:22:00	0
2008-12-16	02:23:00	0
2008-12-16	02:24:00	0
2008-12-16	02:25:00	0
2008-12-16	02:26:00	0
2008-12-16	02:27:00	0
2008-12-16	02:28:00	0
2008-12-16	02:29:00	0
2008-12-16	02:30:00	0
2008-12-16	02:31:00	0
2008-12-16	02:32:00	0
2008-12-16	02:33:00	0
2008-12-16	02:34:00	0
2008-12-16	02:35:00	0
2008-12-16	02:36:00	0
2008-12-16	02:37:00	0
2008-12-16	02:38:00	0
2008-12-16	02:39:00	0
2008-12-16	02:40:00	0
2008-12-16	02:41:00	0
2008-12-16	02:42:00	0
2008-12-16	02:43:00	0
2008-12-16	02:44:00	0
2008-12-16	02:45:00	0
2008-12-16	02:46:00	0
2008-12-16	02:47:00	0
2008-12-16	02:48:00	0
2008-12-16	02:49:00	0
2008-12-16	02:50:00	0
2008-12-16	02:51:00	0
2008-12-16	02:52:00	0
2008-12-16	02:53:00	0
2008-12-16	02:54:00	0
2008-12-16	02:55:00	0
2008-12-16	02:56:00	0
2008-12-16	02:57:00	0
2008-12-16	02:58:00	0
2008-12-16	02:59:00	0
2008-12-16	03:00:00	0
2008-12-16	03:01:00	0
2008-12-16	03:02:00	0
2008-12-16	03:03:00	0
2008-12-16	03:04:00	0
2008-12-16	03:05:00	0
2008-12-16	03:06:00	0
2008-12-16	03:07:00	0
2008-12-16	03:08:00	0
2008-12-16	03:09:00	0
2008-12-16	03:10:00	0
2008-12-16	03:11:00	0
2008-12-16	03:12:00	0
2008-12-16	03:13:00	0
2008-12-16	03:14:00	0
2008-12-16	03:15:00	0
2008-12-16	03:16:00	0
2008-12-16	03:17:00	0
2008-12-16	03:18:00	0
2008-12-16	03:19:00	0
2008-12-16	03:20:00	0
2008-12-16	03:21:00	0
2008-12-16	03:22:00	0
2008-12-16	03:23:00	0
2008-12-16	03:24:00	0
2008-12-16	03:25:00	0
2008-12-16	03:26:00	0
2008-12-16	03:27:00	0
2008-12-16	03:28:00	0
2008-12-16	03:29:00	0
2008-12-16	03:30:00	0
2008-12-16	03:31:00	0
2008-12-16	03:32:00	0
2008-12-16	03:33:00	0
2008-12-16	03:34:00	0
2008-12-16	03:35:00	0
2008-12-16	03:36:00	0
2008-12-16	03:37:00	0
2008-12-16	03:38:00	0
2008-12-16	03:39:00	0
2008-12-16	03:40:00	0
2008-12-16	03:41:00	0
2008-12-16	03:42:00	0
2008-12-16	03:43:00	0
2008-12-16	03:44:00	0
2008-12-16	03:45:00	0
2008-12-16	03:46:00	0
2008-12-16	03:47:00	0
2008-12-16	03:48:00	0
2008-12-16	03:49:00	0
2008-12-16	03:50:00	0
2008-12-16	03:51:00	0
2008-12-16	03:52:00	0
2008-12-16	03:53:00	0
2008-12-16	03:54:00	0
2008-12-16	03:55:00	0
2008-12-16	03:56:00	0
2008-12-16	03:57:00	0
2008-12-16	03:58:00	0
2008-12-16	03:59:00	0
2008-12-16	04:00:00	0
2008-12-16	04:01:00	0
2008-12-16	04:02:00	0
2008-12-16	04:03:00	0
2008-12-16	04:04:00	0
2008-12-16	04:05:00	0
2008-12-16	04:06:00	0
2008-12-16	04:07:00	0
2008-12-16	04:08:00	0
2008-12-16	04:09:00	0
2008-12-16	04:10:00	0
2008-12-16	04:11:00	0
2008-12-16	04:12:00	0
2008-12-16	04:13:00	0
2008-12-16	04:14:00	0
2008-12-16	04:15:00	0
2008-12-16	04:16:00	0
2008-12-16	04:17:00	0
2008-12-16	04:18:00	0
2008-12-16	04:19:00	0
2008-12-16	04:20:00	0
2008-12-16	04:21:00	0
2008-12-16	04:22:00	0
2008-12-16	04:23:00	0
2008-12-16	04:24:00	0
2008-12-16	04:25:00	0
2008-12-16	04:26:00	0
2008-12-16	04:27:00	0
2008-12-16	04:28:00	0
2008-12-16	04:29:00	0
2008-12-16	04:30:00	0
2008-12-16	04:31:00	0
2008-12-16	04:32:00	0
2008-12-16	04:33:00	0
2008-12-16	04:34:00	0
2008-12-16	04:35:00	0
2008-12-16	04:36:00	0
2008-12-16	04:37:00	0
2008-12-16	04:38:00	0
2008-12-16	04:39:00	0
2008-12-16	04:40:00	0
2008-12-16	04:41:00	0
2008-12-16	04:42:00	0
2008-12-16	04:43:00	0
2008-12-16	04:44:00	0
2008-12-16	04:45:00	0
2008-12-16	04:46:00	0
2008-12-16	04:47:00	0
2008-12-16	04:48:00	0
2008-12-16	04:49:00	0
2008-12-16	04:50:00	0
2008-12-16	04:51:00	0
2008-12-16	04:52:00	0
2008-12-16	04:53:00	0
2008-12-16	04:54:00	0
2008-12-16	04:55:00	0
2008-12-16	04:56:00	0
2008-12-16	04:57:00	0
2008-12-16	04:58:00	0
2008-12-16	04:59:00	0
2008-12-16	05:00:00	0
2008-12-16	05:01:00	0
2008-12-16	05:02:00	0
2008-12-16	05:03:00	0
2008-12-16	05:04:00	0
2008-12-16	05:05:00	0
2008-12-16	05:06:00	0
2008-12-16	05:07:00	0
2008-12-16	05:08:00	0
2008-12-16	05:09:00	0
2008-12-16	05:10:00	0
2008-12-16	05:11:00	0
2008-12-16	05:12:00	0
2008-12-16	05:13:00	0
2008-12-16	05:14:00	0
2008-12-16	05:15:00	0
2008-12-16	05:16:00	0
2008-12-16	05:17:00	0
2008-12-16	05:18:00	0
2008-12-16	05:19:00	0
2008-12-16	05:20:00	0
2008-12-16	05:21:00	0
2008-12-16	05:22:00	0
2008-12-16	05:23:00	0
2008-12-16	05:24:00	0
2008-12-16	05:25:00	0
2008-12-16	05:26:00	0
2008-12-16	05:27:00	0
2008-12-16	05:28:00	0
2008-12-16	05:29:00	0
2008-12-16	05:30:00	0
2008-12-16	05:31:00	0
2008-12-16	05:32:00	0
2008-12-16	05:33:00	0
2008-12-16	05:34:00	0
2008-12-16	05:35:00	0
2008-12-16	05:36:00	0
2008-12-16	05:37:00	0
2008-12-16	05:38:00	0
2008-12-16	05:39:00	0
2008-12-16	05:40:00	0
2008-12-16	05:41:00	0
2008-12-16	05:42:00	0
2008-12-16	05:43:00	0
2008-12-16	05:44:00	0
2008-12-16	05:45:00	0
2008-12-16	05:46:00	0
2008-12-16	05:47:00	0
2008-12-16	05:48:00	0
2008-12-16	05:49:00	0
2008-12-16	05:50:00	0
2008-12-16	05:51:00	0
2008-12-16	05:52:00	0
2008-12-16	05:53:00	0
2008-12-16	05:54:00	0
2008-12-16	05:55:00	0
2008-12-16	05:56:00	0
2008-12-16	05:57:00	0
2008-12-16	05:58:00	0
2008-12-16	05:59:00	0
2008-12-16	06:00:00	0
2008-12-16	06:01:00	0
2008-12-16	06:02:00	0
2008-12-16	06:03:00	0
2008-12-16	06:04:00	0
2008-12-16	06:05:00	0
2008-12-16	06:06:00	0
2008-12-16	06:07:00	0
2008-12-16	06:08:00	0
2008-12-16	06:09:00	0
2008-12-16	06:10:00	0
2008-12-16	06:11:00	0
2008-12-16	06:12:00	0
2008-12-16	06:13:00	0
2008-12-16	06:14:00	0
2008-12-16	06:15:00	0
2008-12-16	06:16:00	0
2008-12-16	06:17:00	0
2008-12-16	06:18:00	0
2008-12-16	06:19:00	0
2008-12-16	06:20:00	0
2008-12-16	06:21:00	0
2008-12-16	06:22:00	0
2008-12-16	06:23:00	0
2008-12-16	06:24:00	0
2008-12-16	06:25:00	0
2008-12-16	06:26:00	0
2008-12-16	06:27:00	0
2008-12-16	06:28:00	0
2008-12-16	06:29:00	0
2008-12-16	06:30:00	0
2008-12-16	06:31:00	0
2008-12-16	06:32:00	0
2008-12-16	06:33:00	0
2008-12-16	06:34:00	0
2008-12-16	06:35:00	0
2008-12-16	06:36:00	0
2008-12-16	06:37:00	0
2008-12-16	06:38:00	0
2008-12-16	06:39:00	0
2008-12-16	06:40:00	0
2008-12-16	06:41:00	0
2008-12-16	06:42:00	0
2008-12-16	06:43:00	0
2008-12-16	06:44:00	0
2008-12-16	06:45:00	0
2008-12-16	06:46:00	0
2008-12-16	06:47:00	0
2008-12-16	06:48:00	0
2008-12-16	06:49:00	0
2008-12-16	06:50:00	0
2008-12-16	06:51:00	0
2008-12-16	06:52:00	0
2008-12-16	06:53:00	0
2008-12-16	06:54:00	0
2008-12-16	06:55:00	0
2008-12-16	06:56:00	0
2008-12-16	06:57:00	0
2008-12-16	06:58:00	0
2008-12-16	06:59:00	0
2008-12-16	07:00:00	0
2008-12-16	07:01:00	0
2008-12-16	07:02:00	0
2008-12-16	07:03:00	0
2008-12-16	07:04:00	0
2008-12-16	07:05:00	0
2008-12-16	07:06:00	0
2008-12-16	07:07:00	0
2008-12-16	07:08:00	0
2008-12-16	07:09:00	0
2008-12-16	07:10:00	0
2008-12-16	07:11:00	0
2008-12-16	07:12:00	0
2008-12-16	07:13:00	0
2008-12-16	07:14:00	0
2008-12-16	07:15:00	0
2008-12-16	07:16:00	0
2008-12-16	07:17:00	0
2008-12-16	07:18:00	0
2008-12-16	07:19:00	0
2008-12-16	07:20:00	0
2008-12-16	07:21:00	0
2008-12-16	07:22:00	0
2008-12-16	07:23:00	0
2008-12-16	07:24:00	0
2008-12-16	07:25:00	0
2008-12-16	07:26:00	0
2008-12-16	07:27:00	0
2008-12-16	07:28:00	0
2008-12-16	07:29:00	0
2008-12-16	07:30:00	0
2008-12-16	07:31:00	0
2008-12-16	07:32:00	0
2008-12-16	07:33:00	0
2008-12-16	07:34:00	0
2008-12-16	07:35:00	0
2008-12-16	07:36:00	0
2008-12-16	07:37:00	0
2008-12-16	07:38:00	0
2008-12-16	07:39:00	0
2008-12-16	07:40:00	0
2008-12-16	07:41:00	0
2008-12-16	07:42:00	0
2008-12-16	07:43:00	0
2008-12-16	07:44:00	0
2008-12-16	07:45:00	0
2008-12-16	07:46:00	0
2008-12-16	07:47:00	0
2008-12-16	07:48:00	0
2008-12-16	07:49:00	0
2008-12-16	07:50:00	0
2008-12-16	07:51:00	0
2008-12-16	07:52:00	0
2008-12-16	07:53:00	0
2008-12-16	07:54:00	0
2008-12-16	07:55:00	0
2008-12-16	07:56:00	0
2008-12-16	07:57:00	0
2008-12-16	07:58:00	0
2008-12-16	07:59:00	0
2008-12-16	08:00:00	0
2008-12-16	08:01:00	0
2008-12-16	08:02:00	0
2008-12-16	08:03:00	0
2008-12-16	08:04:00	0
2008-12-16	08:05:00	0
2008-12-16	08:06:00	0
2008-12-16	08:07:00	0
2008-12-16	08:08:00	0
2008-12-16	08:09:00	0
2008-12-16	08:10:00	0
2008-12-16	08:11:00	0
2008-12-16	08:12:00	0
2008-12-16	08:13:00	0
2008-12-16	08:14:00	0
2008-12-16	08:15:00	0
2008-12-16	08:16:00	0
2008-12-16	08:17:00	0
2008-12-16	08:18:00	0
2008-12-16	08:19:00	0
2008-12-16	08:20:00	0
2008-12-16	08:21:00	0
2008-12-16	08:22:00	0
2008-12-16	08:23:00	0
2008-12-16	08:24:00	0
2008-12-16	08:25:00	0
2008-12-16	08:26:00	0
2008-12-16	08:27:00	0
2008-12-16	08:28:00	0
2008-12-16	08:29:00	0
2008-12-16	08:30:00	0
2008-12-16	08:31:00	0
2008-12-16	08:32:00	0
2008-12-16	08:33:00	0
2008-12-16	08:34:00	0
2008-12-16	08:35:00	0
2008-12-16	08:36:00	0
2008-12-16	08:37:00	0
2008-12-16	08:38:00	0
2008-12-16	08:39:00	0
2008-12-16	08:40:00	0
2008-12-16	08:41:00	0
2008-12-16	08:42:00	0
2008-12-16	08:43:00	0
2008-12-16	08:44:00	0
2008-12-16	08:45:00	0
2008-12-16	08:46:00	0
2008-12-16	08:47:00	0
2008-12-16	08:48:00	0
2008-12-16	08:49:00	0
2008-12-16	08:50:00	0
2008-12-16	08:51:00	0
2008-12-16	08:52:00	0
2008-12-16	08:53:00	0
2008-12-16	08:54:00	0
2008-12-16	08:55:00	0
2008-12-16	08:56:00	0
2008-12-16	08:57:00	0
2008-12-16	08:58:00	0
2008-12-16	08:59:00	0
2008-12-16	09:00:00	0
2008-12-16	09:01:00	0
2008-12-16	09:02:00	0
2008-12-16	09:03:00	0
2008-12-16	09:04:00	0
2008-12-16	09:05:00	0
2008-12-16	09:06:00	0
2008-12-16	09:07:00	0
2008-12-16	09:08:00	0
2008-12-16	09:09:00	0
2008-12-16	09:10:00	0
2008-12-16	09:11:00	0
2008-12-16	09:12:00	0
2008-12-16	09:13:00	0
2008-12-16	09:14:00	0
2008-12-16	09:15:00	0
2008-12-16	09:16:00	0
2008-12-16	09:17:00	0
2008-12-16	09:18:00	0
2008-12-16	09:19:00	0
2008-12-16	09:20:00	0
2008-12-16	09:21:00	0
2008-12-16	09:22:00	0
2008-12-16	09:23:00	0
2008-12-16	09:24:00	0
2008-12-16	09:25:00	0
2008-12-16	09:26:00	0
2008-12-16	09:27:00	0
2008-12-16	09:28:00	0
2008-12-16	09:29:00	0
2008-12-16	09:30:00	0
2008-12-16	09:31:00	0
2008-12-16	09:32:00	0
2008-12-16	09:33:00	0
2008-12-16	09:34:00	0
2008-12-16	09:35:00	0
2008-12-16	09:36:00	0
2008-12-16	09:37:00	0
2008-12-16	09:38:00	0
2008-12-16	09:39:00	0
2008-12-16	09:40:00	0
2008-12-16	09:41:00	0
2008-12-16	09:42:00	0
2008-12-16	09:43:00	0
2008-12-16	09:44:00	0
2008-12-16	09:45:00	0
2008-12-16	09:46:00	0
2008-12-16	09:47:00	0
2008-12-16	09:48:00	0
2008-12-16	09:49:00	0
2008-12-16	09:50:00	0
2008-12-16	09:51:00	0
2008-12-16	09:52:00	0
2008-12-16	09:53:00	0
2008-12-16	09:54:00	0
2008-12-16	09:55:00	0
2008-12-16	09:56:00	0
2008-12-16	09:57:00	0
2008-12-16	09:58:00	0
2008-12-16	09:59:00	0
2008-12-16	10:00:00	0
2008-12-16	10:01:00	0
2008-12-16	10:02:00	0
2008-12-16	10:03:00	0
2008-12-16	10:04:00	0
2008-12-16	10:05:00	0
2008-12-16	10:06:00	0
2008-12-16	10:07:00	0
2008-12-16	10:08:00	0
2008-12-16	10:09:00	0
2008-12-16	10:10:00	0
2008-12-16	10:11:00	0
2008-12-16	10:12:00	0
2008-12-16	10:13:00	0
2008-12-16	10:14:00	0
2008-12-16	10:15:00	0
2008-12-16	10:16:00	0
2008-12-16	10:17:00	0
2008-12-16	10:18:00	0
2008-12-16	10:19:00	0
2008-12-16	10:20:00	0
2008-12-16	10:21:00	0
2008-12-16	10:22:00	0
2008-12-16	10:23:00	0
2008-12-16	10:24:00	0
2008-12-16	10:25:00	0
2008-12-16	10:26:00	0
2008-12-16	10:27:00	0
2008-12-16	10:28:00	0
2008-12-16	10:29:00	0
2008-12-16	10:30:00	0
2008-12-16	10:31:00	0
2008-12-16	10:32:00	0
2008-12-16	10:33:00	0
2008-12-16	10:34:00	0
2008-12-16	10:35:00	0
2008-12-16	10:36:00	0
2008-12-16	10:37:00	0
2008-12-16	10:38:00	0
2008-12-16	10:39:00	0
2008-12-16	10:40:00	0
2008-12-16	10:41:00	0
2008-12-16	10:42:00	0
2008-12-16	10:43:00	0
2008-12-16	10:44:00	0
2008-12-16	10:45:00	0
2008-12-16	10:46:00	0
2008-12-16	10:47:00	0
2008-12-16	10:48:00	0
2008-12-16	10:49:00	0
2008-12-16	10:50:00	0
2008-12-16	10:51:00	0
2008-12-16	10:52:00	0
2008-12-16	10:53:00	0
2008-12-16	10:54:00	0
2008-12-16	10:55:00	0
2008-12-16	10:56:00	0
2008-12-16	10:57:00	0
2008-12-16	10:58:00	0
2008-12-16	10:59:00	0
2008-12-16	11:00:00	0
2008-12-16	11:01:00	0
2008-12-16	11:02:00	0
2008-12-16	11:03:00	0
2008-12-16	11:04:00	0
2008-12-16	11:05:00	0
2008-12-16	11:06:00	0
2008-12-16	11:07:00	0
2008-12-16	11:08:00	0
2008-12-16	11:09:00	0
2008-12-16	11:10:00	0
2008-12-16	11:11:00	0
2008-12-16	11:12:00	0
2008-12-16	11:13:00	0
2008-12-16	11:14:00	0
2008-12-16	11:15:00	0
2008-12-16	11:16:00	0
2008-12-16	11:17:00	0
2008-12-16	11:18:00	0
2008-12-16	11:19:00	0
2008-12-16	11:20:00	0
2008-12-16	11:21:00	0
2008-12-16	11:22:00	0
2008-12-16	11:23:00	0
2008-12-16	11:24:00	0
2008-12-16	11:25:00	0
2008-12-16	11:26:00	0
2008-12-16	11:27:00	0
2008-12-16	11:28:00	0
2008-12-16	11:29:00	0
2008-12-16	11:30:00	0
2008-12-16	11:31:00	0
2008-12-16	11:32:00	0
2008-12-16	11:33:00	0
2008-12-16	11:34:00	0
2008-12-16	11:35:00	0
2008-12-16	11:36:00	0
2008-12-16	11:37:00	0
2008-12-16	11:38:00	0
2008-12-16	11:39:00	0
2008-12-16	11:40:00	0
2008-12-16	11:41:00	0
2008-12-16	11:42:00	0
2008-12-16	11:43:00	0
2008-12-16	11:44:00	0
2008-12-16	11:45:00	0
2008-12-16	11:46:00	0
2008-12-16	11:47:00	0
2008-12-16	11:48:00	0
2008-12-16	11:49:00	0
2008-12-16	11:50:00	0
2008-12-16	11:51:00	0
2008-12-16	11:52:00	0
2008-12-16	11:53:00	0
2008-12-16	11:54:00	0
2008-12-16	11:55:00	0
2008-12-16	11:56:00	0
2008-12-16	11:57:00	0
2008-12-16	11:58:00	0
2008-12-16	11:59:00	0
2008-12-16	12:00:00	0
2008-12-16	12:01:00	0
2008-12-16	12:02:00	0
2008-12-16	12:03:00	0
2008-12-16	12:04:00	0
2008-12-16	12:05:00	0
2008-12-16	12:06:00	0
2008-12-16	12:07:00	0
2008-12-16	12:08:00	0
2008-12-16	12:09:00	0
2008-12-16	12:10:00	0
2008-12-16	12:11:00	0
2008-12-16	12:12:00	0
2008-12-16	12:13:00	0
2008-12-16	12:14:00	0
2008-12-16	12:15:00	0
2008-12-16	12:16:00	0
2008-12-16	12:17:00	0
2008-12-16	12:18:00	0
2008-12-16	12:19:00	0
2008-12-16	12:20:00	0
2008-12-16	12:21:00	0
2008-12-16	12:22:00	0
2008-12-16	12:23:00	0
2008-12-16	12:24:00	0
2008-12-16	12:25:00	0
2008-12-16	12:26:00	0
2008-12-16	12:27:00	0
2008-12-16	12:28:00	0
2008-12-16	12:29:00	0
2008-12-16	12:30:00	0
2008-12-16	12:31:00	0
2008-12-16	12:32:00	0
2008-12-16	12:33:00	0
2008-12-16	12:34:00	0
2008-12-16	12:35:00	0
2008-12-16	12:36:00	0
2008-12-16	12:37:00	0
2008-12-16	12:38:00	0
2008-12-16	12:39:00	0
2008-12-16	12:40:00	0
2008-12-16	12:41:00	0
2008-12-16	12:42:00	0
2008-12-16	12:43:00	0
2008-12-16	12:44:00	0
2008-12-16	12:45:00	0
2008-12-16	12:46:00	0
2008-12-16	12:47:00	0
2008-12-16	12:48:00	0
2008-12-16	12:49:00	0
2008-12-16	12:50:00	0
2008-12-16	12:51:00	0
2008-12-16	12:52:00	0
2008-12-16	12:53:00	0
2008-12-16	12:54:00	0
2008-12-16	12:55:00	0
2008-12-16	12:56:00	0
2008-12-16	12:57:00	0
2008-12-16	12:58:00	0
2008-12-16	12:59:00	0
2008-12-16	13:00:00	0
2008-12-16	13:01:00	0
2008-12-16	13:02:00	0
2008-12-16	13:03:00	0
2008-12-16	13:04:00	0
2008-12-16	13:05:00	0
2008-12-16	13:06:00	0
2008-12-16	13:07:00	0
2008-12-16	13:08:00	0
2008-12-16	13:09:00	0
2008-12-16	13:10:00	0
2008-12-16	13:11:00	0
2008-12-16	13:12:00	0
2008-12-16	13:13:00	0
2008-12-16	13:14:00	0
2008-12-16	13:15:00	0
2008-12-16	13:16:00	0
2008-12-16	13:17:00	0
2008-12-16	13:18:00	0
2008-12-16	13:19:00	0
2008-12-16	13:20:00	0
2008-12-16	13:21:00	0
2008-12-16	13:22:00	0
2008-12-16	13:23:00	0
2008-12-16	13:24:00	0
2008-12-16	13:25:00	0
2008-12-16	13:26:00	0
2008-12-16	13:27:00	0
2008-12-16	13:28:00	0
2008-12-16	13:29:00	0
2008-12-16	13:30:00	0
2008-12-16	13:31:00	0
2008-12-16	13:32:00	0
2008-12-16	13:33:00	0
2008-12-16	13:34:00	0
2008-12-16	13:35:00	0
2008-12-16	13:36:00	0
2008-12-16	13:37:00	0
2008-12-16	13:38:00	0
2008-12-16	13:39:00	0
2008-12-16	13:40:00	0
2008-12-16	13:41:00	0
2008-12-16	13:42:00	0
2008-12-16	13:43:00	0
2008-12-16	13:44:00	0
2008-12-16	13:45:00	0
2008-12-16	13:46:00	0
2008-12-16	13:47:00	0
2008-12-16	13:48:00	0
2008-12-16	13:49:00	0
2008-12-16	13:50:00	0
2008-12-16	13:51:00	0
2008-12-16	13:52:00	0
2008-12-16	13:53:00	0
2008-12-16	13:54:00	0
2008-12-16	13:55:00	0
2008-12-16	13:56:00	0
2008-12-16	13:57:00	0
2008-12-16	13:58:00	0
2008-12-16	13:59:00	0
2008-12-16	14:00:00	0
2008-12-16	14:01:00	0
2008-12-16	14:02:00	0
2008-12-16	14:03:00	0
2008-12-16	14:04:00	0
2008-12-16	14:05:00	0
2008-12-16	14:06:00	0
2008-12-16	14:07:00	0
2008-12-16	14:08:00	0
2008-12-16	14:09:00	0
2008-12-16	14:10:00	0
2008-12-16	14:11:00	0
2008-12-16	14:12:00	0
2008-12-16	14:13:00	0
2008-12-16	14:14:00	0
2008-12-16	14:15:00	0
2008-12-16	14:16:00	0
2008-12-16	14:17:00	0
2008-12-16	14:18:00	0
2008-12-16	14:19:00	0
2008-12-16	14:20:00	0
2008-12-16	14:21:00	0
2008-12-16	14:22:00	0
2008-12-16	14:23:00	0
2008-12-16	14:24:00	0
2008-12-16	14:25:00	0
2008-12-16	14:26:00	0
2008-12-16	14:27:00	0
2008-12-16	14:28:00	0
2008-12-16	14:29:00	0
2008-12-16	14:30:00	0
2008-12-16	14:31:00	0
2008-12-16	14:32:00	0
2008-12-16	14:33:00	0
2008-12-16	14:34:00	0
2008-12-16	14:35:00	0
2008-12-16	14:36:00	0
2008-12-16	14:37:00	0
2008-12-16	14:38:00	0
2008-12-16	14:39:00	0
2008-12-16	14:40:00	0
2008-12-16	14:41:00	0
2008-12-16	14:42:00	0
2008-12-16	14:43:00	0
2008-12-16	14:44:00	0
2008-12-16	14:45:00	0
2008-12-16	14:46:00	0
2008-12-16	14:47:00	0
2008-12-16	14:48:00	0
2008-12-16	14:49:00	0
2008-12-16	14:50:00	0
2008-12-16	14:51:00	0
2008-12-16	14:52:00	0
2008-12-16	14:53:00	0
2008-12-16	14:54:00	0
2008-12-16	14:55:00	0
2008-12-16	14:56:00	0
2008-12-16	14:57:00	0
2008-12-16	14:58:00	0
2008-12-16	14:59:00	0
2008-12-16	15:00:00	0
2008-12-16	15:01:00	0
2008-12-16	15:02:00	0
2008-12-16	15:03:00	0
2008-12-16	15:04:00	0
2008-12-16	15:05:00	0
2008-12-16	15:06:00	0
2008-12-16	15:07:00	0
2008-12-16	15:08:00	0
2008-12-16	15:09:00	0
2008-12-16	15:10:00	0
2008-12-16	15:11:00	0
2008-12-16	15:12:00	0
2008-12-16	15:13:00	0
2008-12-16	15:14:00	0
2008-12-16	15:15:00	0
2008-12-16	15:16:00	0
2008-12-16	15:17:00	0
2008-12-16	15:18:00	0
2008-12-16	15:19:00	0
2008-12-16	15:20:00	0
2008-12-16	15:21:00	0
2008-12-16	15:22:00	0
2008-12-16	15:23:00	0
2008-12-16	15:24:00	0
2008-12-16	15:25:00	0
2008-12-16	15:26:00	0
2008-12-16	15:27:00	0
2008-12-16	15:28:00	0
2008-12-16	15:29:00	0
2008-12-16	15:30:00	0
2008-12-16	15:31:00	0
2008-12-16	15:32:00	0
2008-12-16	15:33:00	0
2008-12-16	15:34:00	0
2008-12-16	15:35:00	0
2008-12-16	15:36:00	0
2008-12-16	15:37:00	0
2008-12-16	15:38:00	0
2008-12-16	15:39:00	0
2008-12-16	15:40:00	0
2008-12-16	15:41:00	0
2008-12-16	15:42:00	0
2008-12-16	15:43:00	0
2008-12-16	15:44:00	0
2008-12-16	15:45:00	0
2008-12-16	15:46:00	0
2008-12-16	15:47:00	0
2008-12-16	15:48:00	0
2008-12-16	15:49:00	0
2008-12-16	15:50:00	0
2008-12-16	15:51:00	0
2008-12-16	15:52:00	0
2008-12-16	15:53:00	0
2008-12-16	15:54:00	0
2008-12-16	15:55:00	0
2008-12-16	15:56:00	0
2008-12-16	15:57:00	0
2008-12-16	15:58:00	0
2008-12-16	15:59:00	0
2008-12-16	16:00:00	0
2008-12-16	16:01:00	0
2008-12-16	16:02:00	0
2008-12-16	16:03:00	0
2008-12-16	16:04:00	0
2008-12-16	16:05:00	0
2008-12-16	16:06:00	0
2008-12-16	16:07:00	0
2008-12-16	16:08:00	0
2008-12-16	16:09:00	0
2008-12-16	16:10:00	0
2008-12-16	16:11:00	0
2008-12-16	16:12:00	0
2008-12-16	16:13:00	0
2008-12-16	16:14:00	0
2008-12-16	16:15:00	0
2008-12-16	16:16:00	0
2008-12-16	16:17:00	0
2008-12-16	16:18:00	0
2008-12-16	16:19:00	0
2008-12-16	16:20:00	0
2008-12-16	16:21:00	0
2008-12-16	16:22:00	0
2008-12-16	16:23:00	0
2008-12-16	16:24:00	0
2008-12-16	16:25:00	0
2008-12-16	16:26:00	0
2008-12-16	16:27:00	0
2008-12-16	16:28:00	0
2008-12-16	16:29:00	0
2008-12-16	16:30:00	0
2008-12-16	16:31:00	0
2008-12-16	16:32:00	0
2008-12-16	16:33:00	0
2008-12-16	16:34:00	0
2008-12-16	16:35:00	0
2008-12-16	16:36:00	0
2008-12-16	16:37:00	0
2008-12-16	16:38:00	0
2008-12-16	16:39:00	0
2008-12-16	16:40:00	0
2008-12-16	16:41:00	0
2008-12-16	16:42:00	0
2008-12-16	16:43:00	0
2008-12-16	16:44:00	0
2008-12-16	16:45:00	0
2008-12-16	16:46:00	0
2008-12-16	16:47:00	0
2008-12-16	16:48:00	0
2008-12-16	16:49:00	0
2008-12-16	16:50:00	0
2008-12-16	16:51:00	0
2008-12-16	16:52:00	0
2008-12-16	16:53:00	0
2008-12-16	16:54:00	0
2008-12-16	16:55:00	0
2008-12-16	16:56:00	0
2008-12-16	16:57:00	0
2008-12-16	16:58:00	0
2008-12-16	16:59:00	0
2008-12-16	17:00:00	0	M
2008-12-16	17:01:00	644
2008-12-16	17:02:00	663
2008-12-16	17:03:00	683
2008-12-16	17:04:00	745
2008-12-16	17:05:00	0
2008-12-16	17:06:00	103
2008-12-16	17:07:00	10
2008-12-16	17:08:00	83
2008-12-16	17:09:00	10
2008-12-16	17:10:00	0
2008-12-16	17:11:00	0
2008-12-16	17:12:00	2135
2008-12-16	17:13:00	1259
2008-12-16	17:14:00	10
2008-12-16	17:15:00	0
2008-12-16	17:16:00	0
2008-12-16	17:17:00	417
2008-12-16	17:18:00	386
2008-12-16	17:19:00	343
2008-12-16	17:20:00	21
2008-12-16	17:21:00	0
2008-12-16	17:22:00	0
2008-12-16	17:23:00	0
2008-12-16	17:24:00	31
2008-12-16	17:25:00	0
2008-12-16	17:26:00	401
2008-12-16	17:27:00	41
2008-12-16	17:28:00	285
2008-12-16	17:29:00	72
2008-12-16	17:30:00	551
2008-12-16	17:31:00	644
2008-12-16	17:32:00	417
2008-12-16	17:33:00	357
2008-12-16	17:34:00	343
2008-12-16	17:35:00	246
2008-12-16	17:36:00	103
2008-12-16	17:37:00	483
2008-12-16	17:38:00	1067
2008-12-16	17:39:00	1175
2008-12-16	17:40:00	417
2008-12-16	17:41:00	434
2008-12-16	17:42:00	898
2008-12-16	17:43:00	258
2008-12-16	17:44:00	500
2008-12-16	17:45:00	1288
2008-12-16	17:46:00	417
2008-12-16	17:47:00	114
2008-12-16	17:48:00	246
2008-12-16	17:49:00	221
2008-12-16	17:50:00	1536
2008-12-16	17:51:00	968
2008-12-16	17:52:00	314
2008-12-16	17:53:00	314
2008-12-16	17:54:00	516
2008-12-16	17:55:00	607
2008-12-16	17:56:00	299
2008-12-16	17:57:00	0
2008-12-16	17:58:00	270
2008-12-16	17:59:00	72
2008-12-16	18:00:00	221
2008-12-16	18:01:00	299
2008-12-16	18:02:00	450
2008-12-16	18:03:00	0
2008-12-16	18:04:00	209
2008-12-16	18:05:00	62
2008-12-16	18:06:00	1202
2008-12-16	18:07:00	551
2008-12-16	18:08:00	450
2008-12-16	18:09:00	875
2008-12-16	18:10:00	285
2008-12-16	18:11:00	0
2008-12-16	18:12:00	401
2008-12-16	18:13:00	533
2008-12-16	18:14:00	386
2008-12-16	18:15:00	103
2008-12-16	18:16:00	943
2008-12-16	18:17:00	93
2008-12-16	18:18:00	745
2008-12-16	18:19:00	124
2008-12-16	18:20:00	171
2008-12-16	18:21:00	103
2008-12-16	18:22:00	551
2008-12-16	18:23:00	1121
2008-12-16	18:24:00	246
2008-12-16	18:25:00	386
2008-12-16	18:26:00	270
2008-12-16	18:27:00	209
2008-12-16	18:28:00	533
2008-12-16	18:29:00	0
2008-12-16	18:30:00	0
2008-12-16	18:31:00	0
2008-12-16	18:32:00	0
2008-12-16	18:33:00	184
2008-12-16	18:34:00	745
2008-12-16	18:35:00	62
2008-12-16	18:36:00	766
2008-12-16	18:37:00	124
2008-12-16	18:38:00	10
2008-12-16	18:39:00	993
2008-12-16	18:40:00	357
2008-12-16	18:41:00	147
2008-12-16	18:42:00	0
2008-12-16	18:43:00	0
2008-12-16	18:44:00	0
2008-12-16	18:45:00	0
2008-12-16	18:46:00	0
2008-12-16	18:47:00	0
2008-12-16	18:48:00	0
2008-12-16	18:49:00	0
2008-12-16	18:50:00	0
2008-12-16	18:51:00	0
2008-12-16	18:52:00	0
2008-12-16	18:53:00	0
2008-12-16	18:54:00	0
2008-12-16	18:55:00	0
2008-12-16	18:56:00	0
2008-12-16	18:57:00	10
2008-12-16	18:58:00	0
2008-12-16	18:59:00	0
2008-12-16	19:00:00	0
2008-12-16	19:01:00	0
2008-12-16	19:02:00	0
2008-12-16	19:03:00	0
2008-12-16	19:04:00	0
2008-12-16	19:05:00	0
2008-12-16	19:06:00	0
2008-12-16	19:07:00	0
2008-12-16	19:08:00	0
2008-12-16	19:09:00	0
2008-12-16	19:10:00	0
2008-12-16	19:11:00	0
2008-12-16	19:12:00	0
2008-12-16	19:13:00	787
2008-12-16	19:14:00	1202
2008-12-16	19:15:00	357
2008-12-16	19:16:00	570
2008-12-16	19:17:00	10
2008-12-16	19:18:00	0
2008-12-16	19:19:00	626
2008-12-16	19:20:00	270
2008-12-16	19:21:00	0
2008-12-16	19:22:00	0
2008-12-16	19:23:00	246
2008-12-16	19:24:00	209
2008-12-16	19:25:00	0
2008-12-16	19:26:00	285
2008-12-16	19:27:00	159
2008-12-16	19:28:00	343
2008-12-16	19:29:00	159
2008-12-16	19:30:00	0
2008-12-16	19:31:00	1230
2008-12-16	19:32:00	875
2008-12-16	19:33:00	270
2008-12-16	19:34:00	72
2008-12-16	19:35:00	0
2008-12-16	19:36:00	0
2008-12-16	19:37:00	0
2008-12-16	19:38:00	314
2008-12-16	19:39:00	52
2008-12-16	19:40:00	1637
2008-12-16	19:41:00	968
2008-12-16	19:42:00	644
2008-12-16	19:43:00	93
2008-12-16	19:44:00	0
2008-12-16	19:45:00	21
2008-12-16	19:46:00	0
2008-12-16	19:47:00	607
2008-12-16	19:48:00	1148
2008-12-16	19:49:00	343
2008-12-16	19:50:00	62
2008-12-16	19:51:00	221
2008-12-16	19:52:00	0
2008-12-16	19:53:00	21
2008-12-16	19:54:00	0
2008-12-16	19:55:00	0
2008-12-16	19:56:00	246
2008-12-16	19:57:00	0
2008-12-16	19:58:00	0
2008-12-16	19:59:00	0
2008-12-16	20:00:00	0
2008-12-16	20:01:00	0
2008-12-16	20:02:00	0
2008-12-16	20:03:00	0
2008-12-16	20:04:00	0
2008-12-16	20:05:00	0
2008-12-16	20:06:00	0
2008-12-16	20:07:00	0
2008-12-16	20:08:00	0
2008-12-16	20:09:00	0
2008-12-16	20:10:00	0
2008-12-16	20:11:00	0
2008-12-16	20:12:00	0
2008-12-16	20:13:00	0
2008-12-16	20:14:00	0
2008-12-16	20:15:00	0
2008-12-16	20:16:00	0
2008-12-16	20:17:00	0
2008-12-16	20:18:00	0
2008-12-16	20:19:00	0
2008-12-16	20:20:00	0
2008-12-16	20:21:00	0
2008-12-16	20:22:00	0
2008-12-16	20:23:00	0
2008-12-16	20:24:00	0
2008-12-16	20:25:00	41
2008-12-16	20:26:00	10
2008-12-16	20:27:00	0
2008-12-16	20:28:00	0
2008-12-16	20:29:00	0
2008-12-16	20:30:00	0
2008-12-16	20:31:00	0
2008-12-16	20:32:00	434
2008-12-16	20:33:00	171
2008-12-16	20:34:00	83
2008-12-16	20:35:00	147
2008-12-16	20:36:00	314
2008-12-16	20:37:00	386
2008-12-16	20:38:00	483
2008-12-16	20:39:00	467
2008-12-16	20:40:00	184
2008-12-16	20:41:00	500
2008-12-16	20:42:00	830
2008-12-16	20:43:00	62
2008-12-16	20:44:00	124
2008-12-16	20:45:00	993
2008-12-16	20:46:00	246
2008-12-16	20:47:00	41
2008-12-16	20:48:00	704
2008-12-16	20:49:00	1067
2008-12-16	20:50:00	725
2008-12-16	20:51:00	0
2008-12-16	20:52:00	299
2008-12-16	20:53:00	21
2008-12-16	20:54:00	0
2008-12-16	20:55:00	0
2008-12-16	20:56:00	0
2008-12-16	20:57:00	0
2008-12-16	20:58:00	0
2008-12-16	20:59:00	588
2008-12-16	21:00:00	171
2008-12-16	21:01:00	299
2008-12-16	21:02:00	0
2008-12-16	21:03:00	0
2008-12-16	21:04:00	0
2008-12-16	21:05:00	0
2008-12-16	21:06:00	0
2008-12-16	21:07:00	0
2008-12-16	21:08:00	21
2008-12-16	21:09:00	0
2008-12-16	21:10:00	0
2008-12-16	21:11:00	0
2008-12-16	21:12:00	0
2008-12-16	21:13:00	0
2008-12-16	21:14:00	0
2008-12-16	21:15:00	0
2008-12-16	21:16:00	0
2008-12-16	21:17:00	10
2008-12-16	21:18:00	0
2008-12-16	21:19:00	0
2008-12-16	21:20:00	0
2008-12-16	21:21:00	0
2008-12-16	21:22:00	0
2008-12-16	21:23:00	0
2008-12-16	21:24:00	0
2008-12-16	21:25:00	0
2008-12-16	21:26:00	0
2008-12-16	21:27:00	0
2008-12-16	21:28:00	0
2008-12-16	21:29:00	0
2008-12-16	21:30:00	0
2008-12-16	21:31:00	21
2008-12-16	21:32:00	0
2008-12-16	21:33:00	0
2008-12-16	21:34:00	0
2008-12-16	21:35:00	0
2008-12-16	21:36:00	0
2008-12-16	21:37:00	0
2008-12-16	21:38:00	0
2008-12-16	21:39:00	0
2008-12-16	21:40:00	171
2008-12-16	21:41:00	0
2008-12-16	21:42:00	0
2008-12-16	21:43:00	0
2008-12-16	21:44:00	10
2008-12-16	21:45:00	0
2008-12-16	21:46:00	10
2008-12-16	21:47:00	0
2008-12-16	21:48:00	0
2008-12-16	21:49:00	0
2008-12-16	21:50:00	0
2008-12-16	21:51:00	0
2008-12-16	21:52:00	0
2008-12-16	21:53:00	0
2008-12-16	21:54:00	0
2008-12-16	21:55:00	0
2008-12-16	21:56:00	0
2008-12-16	21:57:00	0
2008-12-16	21:58:00	0
2008-12-16	21:59:00	0
2008-12-16	22:00:00	0
2008-12-16	22:01:00	0
2008-12-16	22:02:00	0
2008-12-16	22:03:00	21
2008-12-16	22:04:00	0
2008-12-16	22:05:00	0
2008-12-16	22:06:00	0
2008-12-16	22:07:00	0
2008-12-16	22:08:00	0
2008-12-16	22:09:00	0
2008-12-16	22:10:00	0
2008-12-16	22:11:00	0
2008-12-16	22:12:00	0
2008-12-16	22:13:00	0
2008-12-16	22:14:00	41
2008-12-16	22:15:00	21
2008-12-16	22:16:00	0
2008-12-16	22:17:00	0
2008-12-16	22:18:00	0
2008-12-16	22:19:00	0
2008-12-16	22:20:00	0
2008-12-16	22:21:00	0
2008-12-16	22:22:00	0
2008-12-16	22:23:00	0
2008-12-16	22:24:00	0
2008-12-16	22:25:00	0
2008-12-16	22:26:00	0
2008-12-16	22:27:00	0
2008-12-16	22:28:00	0
2008-12-16	22:29:00	0
2008-12-16	22:30:00	0
2008-12-16	22:31:00	0
2008-12-16	22:32:00	0
2008-12-16	22:33:00	83
2008-12-16	22:34:00	41
2008-12-16	22:35:00	0
2008-12-16	22:36:00	0
2008-12-16	22:37:00	0
2008-12-16	22:38:00	0
2008-12-16	22:39:00	0
2008-12-16	22:40:00	0
2008-12-16	22:41:00	0
2008-12-16	22:42:00	0
2008-12-16	22:43:00	0
2008-12-16	22:44:00	0
2008-12-16	22:45:00	0
2008-12-16	22:46:00	0
2008-12-16	22:47:00	0
2008-12-16	22:48:00	72
2008-12-16	22:49:00	0
2008-12-16	22:50:00	0
2008-12-16	22:51:00	0
2008-12-16	22:52:00	0
2008-12-16	22:53:00	0
2008-12-16	22:54:00	0
2008-12-16	22:55:00	0
2008-12-16	22:56:00	0
2008-12-16	22:57:00	0
2008-12-16	22:58:00	0
2008-12-16	22:59:00	10
2008-12-16	23:00:00	0
2008-12-16	23:01:00	31
2008-12-16	23:02:00	0
2008-12-16	23:03:00	0
2008-12-16	23:04:00	0
2008-12-16	23:05:00	0
2008-12-16	23:06:00	0
2008-12-16	23:07:00	0
2008-12-16	23:08:00	0
2008-12-16	23:09:00	0
2008-12-16	23:10:00	0
2008-12-16	23:11:00	0
2008-12-16	23:12:00	0
2008-12-16	23:13:00	0
2008-12-16	23:14:00	0
2008-12-16	23:15:00	10
2008-12-16	23:16:00	10
2008-12-16	23:17:00	0
2008-12-16	23:18:00	0
2008-12-16	23:19:00	0
2008-12-16	23:20:00	0
2008-12-16	23:21:00	0
2008-12-16	23:22:00	0
2008-12-16	23:23:00	0
2008-12-16	23:24:00	0
2008-12-16	23:25:00	0
2008-12-16	23:26:00	0
2008-12-16	23:27:00	41
2008-12-16	23:28:00	93
2008-12-16	23:29:00	41
2008-12-16	23:30:00	62
2008-12-16	23:31:00	0
2008-12-16	23:32:00	0
2008-12-16	23:33:00	0
2008-12-16	23:34:00	0
2008-12-16	23:35:00	0
2008-12-16	23:36:00	0
2008-12-16	23:37:00	0
2008-12-16	23:38:00	0
2008-12-16	23:39:00	0
2008-12-16	23:40:00	0
2008-12-16	23:41:00	0
2008-12-16	23:42:00	0
2008-12-16	23:43:00	124
2008-12-16	23:44:00	0
2008-12-16	23:45:00	0
2008-12-16	23:46:00	184
2008-12-16	23:47:00	921
2008-12-16	23:48:00	62
2008-12-16	23:49:00	31
2008-12-16	23:50:00	0
2008-12-16	23:51:00	0
2008-12-16	23:52:00	0
2008-12-16	23:53:00	0
2008-12-16	23:54:00	0
2008-12-16	23:55:00	0
2008-12-16	23:56:00	0
2008-12-16	23:57:00	0
2008-12-16	23:58:00	0
2008-12-16	23:59:00	0
2008-12-17	00:00:00	0
2008-12-17	00:01:00	0
2008-12-17	00:02:00	0
2008-12-17	00:03:00	0
2008-12-17	00:04:00	0
2008-12-17	00:05:00	0
2008-12-17	00:06:00	0
2008-12-17	00:07:00	0
2008-12-17	00:08:00	0
2008-12-17	00:09:00	0
2008-12-17	00:10:00	0
2008-12-17	00:11:00	0
2008-12-17	00:12:00	0
2008-12-17	00:13:00	0
2008-12-17	00:14:00	0
2008-12-17	00:15:00	0
2008-12-17	00:16:00	0
2008-12-17	00:17:00	0
2008-12-17	00:18:00	0
2008-12-17	00:19:00	0
2008-12-17	00:20:00	0
2008-12-17	00:21:00	0
2008-12-17	00:22:00	10
2008-12-17	00:23:00	0
2008-12-17	00:24:00	0
2008-12-17	00:25:00	0
2008-12-17	00:26:00	0
2008-12-17	00:27:00	0
2008-12-17	00:28:00	0
2008-12-17	00:29:00	0
2008-12-17	00:30:00	0
2008-12-17	00:31:00	0
2008-12-17	00:32:00	0
2008-12-17	00:33:00	0
2008-12-17	00:34:00	0
2008-12-17	00:35:00	0
2008-12-17	00:36:00	0
2008-12-17	00:37:00	0
2008-12-17	00:38:00	0
2008-12-17	00:39:00	0
2008-12-17	00:40:00	0
2008-12-17	00:41:00	0
2008-12-17	00:42:00	0
2008-12-17	00:43:00	0
2008-12-17	00:44:00	0
2008-12-17	00:45:00	0
2008-12-17	00:46:00	0
2008-12-17	00:47:00	0
2008-12-17	00:48:00	0
2008-12-17	00:49:00	0
2008-12-17	00:50:00	0
2008-12-17	00:51:00	0
2008-12-17	00:52:00	0
2008-12-17	00:53:00	0
2008-12-17	00:54:00	41
2008-12-17	00:55:00	0
2008-12-17	00:56:00	0
2008-12-17	00:57:00	0
2008-12-17	00:58:00	0
2008-12-17	00:59:00	0
2008-12-17	01:00:00	0
2008-12-17	01:01:00	0
2008-12-17	01:02:00	0
2008-12-17	01:03:00	0
2008-12-17	01:04:00	0
2008-12-17	01:05:00	0
2008-12-17	01:06:00	0
2008-12-17	01:07:00	0
2008-12-17	01:08:00	0
2008-12-17	01:09:00	0
2008-12-17	01:10:00	0
2008-12-17	01:11:00	0
2008-12-17	01:12:00	0
2008-12-17	01:13:00	0
2008-12-17	01:14:00	0
2008-12-17	01:15:00	0
2008-12-17	01:16:00	0
2008-12-17	01:17:00	0
2008-12-17	01:18:00	0
2008-12-17	01:19:00	0
2008-12-17	01:20:00	0
2008-12-17	01:21:00	0
2008-12-17	01:22:00	0
2008-12-17	01:23:00	0
2008-12-17	01:24:00	0
2008-12-17	01:25:00	124
2008-12-17	01:26:00	31
2008-12-17	01:27:00	0
2008-12-17	01:28:00	0
2008-12-17	01:29:00	1536
2008-12-17	01:30:00	62
2008-12-17	01:31:00	0
2008-12-17	01:32:00	0
2008-12-17	01:33:00	0
2008-12-17	01:34:00	0
2008-12-17	01:35:00	0
2008-12-17	01:36:00	0
2008-12-17	01:37:00	0
2008-12-17	01:38:00	0
2008-12-17	01:39:00	0
2008-12-17	01:40:00	0
2008-12-17	01:41:00	0
2008-12-17	01:42:00	0
2008-12-17	01:43:00	0
2008-12-17	01:44:00	0
2008-12-17	01:45:00	0
2008-12-17	01:46:00	0
2008-12-17	01:47:00	0
2008-12-17	01:48:00	0
2008-12-17	01:49:00	0
2008-12-17	01:50:00	0
2008-12-17	01:51:00	83
2008-12-17	01:52:00	0
2008-12-17	01:53:00	10
2008-12-17	01:54:00	0
2008-12-17	01:55:00	0
2008-12-17	01:56:00	0
2008-12-17	01:57:00	0
2008-12-17	01:58:00	0
2008-12-17	01:59:00	0
2008-12-17	02:00:00	0
2008-12-17	02:01:00	0
2008-12-17	02:02:00	0
2008-12-17	02:03:00	0
2008-12-17	02:04:00	0
2008-12-17	02:05:00	0
2008-12-17	02:06:00	0
2008-12-17	02:07:00	0
2008-12-17	02:08:00	0
2008-12-17	02:09:00	0
2008-12-17	02:10:00	0
2008-12-17	02:11:00	0
2008-12-17	02:12:00	0
2008-12-17	02:13:00	0
2008-12-17	02:14:00	0
2008-12-17	02:15:00	0
2008-12-17	02:16:00	0
2008-12-17	02:17:00	0
2008-12-17	02:18:00	0
2008-12-17	02:19:00	0
2008-12-17	02:20:00	0
2008-12-17	02:21:00	0
2008-12-17	02:22:00	0
2008-12-17	02:23:00	0
2008-12-17	02:24:00	0
2008-12-17	02:25:00	0
2008-12-17	02:26:00	0
2008-12-17	02:27:00	0
2008-12-17	02:28:00	0
2008-12-17	02:29:00	0
2008-12-17	02:30:00	0
2008-12-17	02:31:00	0
2008-12-17	02:32:00	0
2008-12-17	02:33:00	0
2008-12-17	02:34:00	0
2008-12-17	02:35:00	0
2008-12-17	02:36:00	0
2008-12-17	02:37:00	0
2008-12-17	02:38:00	0
2008-12-17	02:39:00	0
2008-12-17	02:40:00	21
2008-12-17	02:41:00	0
2008-12-17	02:42:00	0
2008-12-17	02:43:00	0
2008-12-17	02:44:00	0
2008-12-17	02:45:00	0
2008-12-17	02:46:00	0
2008-12-17	02:47:00	0
2008-12-17	02:48:00	0
2008-12-17	02:49:00	0
2008-12-17	02:50:00	745
2008-12-17	02:51:00	114
2008-12-17	02:52:00	0
2008-12-17	02:53:00	0
2008-12-17	02:54:00	0
2008-12-17	02:55:00	0
2008-12-17	02:56:00	0
2008-12-17	02:57:00	0
2008-12-17	02:58:00	0
2008-12-17	02:59:00	0
2008-12-17	03:00:00	0
2008-12-17	03:01:00	0
2008-12-17	03:02:00	0
2008-12-17	03:03:00	0
2008-12-17	03:04:00	0
2008-12-17	03:05:00	0
2008-12-17	03:06:00	0
2008-12-17	03:07:00	0
2008-12-17	03:08:00	0
2008-12-17	03:09:00	0
2008-12-17	03:10:00	0
2008-12-17	03:11:00	0
2008-12-17	03:12:00	0
2008-12-17	03:13:00	0
2008-12-17	03:14:00	0
2008-12-17	03:15:00	0
2008-12-17	03:16:00	0
2008-12-17	03:17:00	41
2008-12-17	03:18:00	0
2008-12-17	03:19:00	0
2008-12-17	03:20:00	0
2008-12-17	03:21:00	0
2008-12-17	03:22:00	0
2008-12-17	03:23:00	0
2008-12-17	03:24:00	0
2008-12-17	03:25:00	0
2008-12-17	03:26:00	21
2008-12-17	03:27:00	0
2008-12-17	03:28:00	0
2008-12-17	03:29:00	0
2008-12-17	03:30:00	0
2008-12-17	03:31:00	0
2008-12-17	03:32:00	0
2008-12-17	03:33:00	0
2008-12-17	03:34:00	0
2008-12-17	03:35:00	0
2008-12-17	03:36:00	10
2008-12-17	03:37:00	725
2008-12-17	03:38:00	21
2008-12-17	03:39:00	0
2008-12-17	03:40:00	21
2008-12-17	03:41:00	807
2008-12-17	03:42:00	41
2008-12-17	03:43:00	1148
2008-12-17	03:44:00	483
2008-12-17	03:45:00	830
2008-12-17	03:46:00	417
2008-12-17	03:47:00	1602
2008-12-17	03:48:00	1377
2008-12-17	03:49:00	500
2008-12-17	03:50:00	31
2008-12-17	03:51:00	450
2008-12-17	03:52:00	0
2008-12-17	03:53:00	401
2008-12-17	03:54:00	921
2008-12-17	03:55:00	246
2008-12-17	03:56:00	588
2008-12-17	03:57:00	0
2008-12-17	03:58:00	417
2008-12-17	03:59:00	285
2008-12-17	04:00:00	270
2008-12-17	04:01:00	299
2008-12-17	04:02:00	551
2008-12-17	04:03:00	467
2008-12-17	04:04:00	644
2008-12-17	04:05:00	570
2008-12-17	04:06:00	10
2008-12-17	04:07:00	1439
2008-12-17	04:08:00	1018
2008-12-17	04:09:00	196
2008-12-17	04:10:00	0
2008-12-17	04:11:00	0
2008-12-17	04:12:00	0
2008-12-17	04:13:00	31
2008-12-17	04:14:00	31
2008-12-17	04:15:00	0
2008-12-17	04:16:00	0
2008-12-17	04:17:00	0
2008-12-17	04:18:00	0
2008-12-17	04:19:00	0
2008-12-17	04:20:00	0
2008-12-17	04:21:00	0
2008-12-17	04:22:00	0
2008-12-17	04:23:00	0
2008-12-17	04:24:00	0
2008-12-17	04:25:00	0
2008-12-17	04:26:00	328
2008-12-17	04:27:00	159
2008-12-17	04:28:00	0
2008-12-17	04:29:00	0
2008-12-17	04:30:00	0
2008-12-17	04:31:00	0
2008-12-17	04:32:00	0
2008-12-17	04:33:00	0
2008-12-17	04:34:00	0
2008-12-17	04:35:00	0
2008-12-17	04:36:00	0
2008-12-17	04:37:00	0
2008-12-17	04:38:00	0
2008-12-17	04:39:00	0
2008-12-17	04:40:00	0
2008-12-17	04:41:00	0
2008-12-17	04:42:00	0
2008-12-17	04:43:00	0
2008-12-17	04:44:00	0
2008-12-17	04:45:00	0
2008-12-17	04:46:00	0
2008-12-17	04:47:00	0
2008-12-17	04:48:00	0
2008-12-17	04:49:00	0
2008-12-17	04:50:00	0
2008-12-17	04:51:00	0
2008-12-17	04:52:00	0
2008-12-17	04:53:00	0
2008-12-17	04:54:00	0
2008-12-17	04:55:00	0
2008-12-17	04:56:00	0
2008-12-17	04:57:00	0
2008-12-17	04:58:00	0
2008-12-17	04:59:00	0
2008-12-17	05:00:00	0
2008-12-17	05:01:00	0
2008-12-17	05:02:00	0
2008-12-17	05:03:00	0
2008-12-17	05:04:00	0
2008-12-17	05:05:00	0
2008-12-17	05:06:00	0
2008-12-17	05:07:00	0
2008-12-17	05:08:00	0
2008-12-17	05:09:00	0
2008-12-17	05:10:00	0
2008-12-17	05:11:00	0
2008-12-17	05:12:00	0
2008-12-17	05:13:00	0
2008-12-17	05:14:00	0
2008-12-17	05:15:00	0
2008-12-17	05:16:00	0
2008-12-17	05:17:00	0
2008-12-17	05:18:00	0
2008-12-17	05:19:00	0
2008-12-17	05:20:00	0
2008-12-17	05:21:00	0
2008-12-17	05:22:00	0
2008-12-17	05:23:00	0
2008-12-17	05:24:00	0
2008-12-17	05:25:00	0
2008-12-17	05:26:00	0
2008-12-17	05:27:00	0
2008-12-17	05:28:00	0
2008-12-17	05:29:00	0
2008-12-17	05:30:00	0
2008-12-17	05:31:00	0
2008-12-17	05:32:00	0
2008-12-17	05:33:00	31
2008-12-17	05:34:00	0
2008-12-17	05:35:00	0
2008-12-17	05:36:00	0
2008-12-17	05:37:00	0
2008-12-17	05:38:00	0
2008-12-17	05:39:00	0
2008-12-17	05:40:00	0
2008-12-17	05:41:00	0
2008-12-17	05:42:00	0
2008-12-17	05:43:00	0
2008-12-17	05:44:00	10
2008-12-17	05:45:00	0
2008-12-17	05:46:00	0
2008-12-17	05:47:00	0
2008-12-17	05:48:00	0
2008-12-17	05:49:00	0
2008-12-17	05:50:00	0
2008-12-17	05:51:00	0
2008-12-17	05:52:00	0
2008-12-17	05:53:00	0
2008-12-17	05:54:00	0
2008-12-17	05:55:00	0
2008-12-17	05:56:00	0
2008-12-17	05:57:00	0
2008-12-17	05:58:00	0
2008-12-17	05:59:00	0
2008-12-17	06:00:00	10
2008-12-17	06:01:00	0
2008-12-17	06:02:00	0
2008-12-17	06:03:00	0
2008-12-17	06:04:00	0
2008-12-17	06:05:00	0
2008-12-17	06:06:00	0
2008-12-17	06:07:00	10
2008-12-17	06:08:00	0
2008-12-17	06:09:00	0
2008-12-17	06:10:00	0
2008-12-17	06:11:00	0
2008-12-17	06:12:00	0
2008-12-17	06:13:00	0
2008-12-17	06:14:00	0
2008-12-17	06:15:00	0
2008-12-17	06:16:00	0
2008-12-17	06:17:00	0
2008-12-17	06:18:00	0
2008-12-17	06:19:00	0
2008-12-17	06:20:00	0
2008-12-17	06:21:00	0
2008-12-17	06:22:00	21
2008-12-17	06:23:00	147
2008-12-17	06:24:00	766
2008-12-17	06:25:00	898
2008-12-17	06:26:00	328
2008-12-17	06:27:00	0
2008-12-17	06:28:00	0
2008-12-17	06:29:00	0
2008-12-17	06:30:00	0
2008-12-17	06:31:00	0
2008-12-17	06:32:00	0
2008-12-17	06:33:00	0
2008-12-17	06:34:00	0
2008-12-17	06:35:00	0
2008-12-17	06:36:00	0
2008-12-17	06:37:00	0
2008-12-17	06:38:00	0
2008-12-17	06:39:00	0
2008-12-17	06:40:00	0
2008-12-17	06:41:00	0
2008-12-17	06:42:00	0
2008-12-17	06:43:00	0
2008-12-17	06:44:00	0
2008-12-17	06:45:00	21
2008-12-17	06:46:00	31
2008-12-17	06:47:00	0
2008-12-17	06:48:00	0
2008-12-17	06:49:00	0
2008-12-17	06:50:00	0
2008-12-17	06:51:00	0
2008-12-17	06:52:00	0
2008-12-17	06:53:00	0
2008-12-17	06:54:00	0
2008-12-17	06:55:00	0
2008-12-17	06:56:00	0
2008-12-17	06:57:00	0
2008-12-17	06:58:00	0
2008-12-17	06:59:00	0
2008-12-17	07:00:00	0
2008-12-17	07:01:00	10
2008-12-17	07:02:00	21
2008-12-17	07:03:00	0
2008-12-17	07:04:00	0
2008-12-17	07:05:00	0
2008-12-17	07:06:00	0
2008-12-17	07:07:00	0
2008-12-17	07:08:00	0
2008-12-17	07:09:00	21
2008-12-17	07:10:00	0
2008-12-17	07:11:00	0
2008-12-17	07:12:00	0
2008-12-17	07:13:00	0
2008-12-17	07:14:00	0
2008-12-17	07:15:00	0
2008-12-17	07:16:00	0
2008-12-17	07:17:00	0
2008-12-17	07:18:00	0
2008-12-17	07:19:00	0
2008-12-17	07:20:00	0
2008-12-17	07:21:00	0
2008-12-17	07:22:00	72
2008-12-17	07:23:00	41
2008-12-17	07:24:00	0
2008-12-17	07:25:00	0
2008-12-17	07:26:00	0
2008-12-17	07:27:00	0
2008-12-17	07:28:00	134
2008-12-17	07:29:00	52
2008-12-17	07:30:00	0
2008-12-17	07:31:00	0
2008-12-17	07:32:00	0
2008-12-17	07:33:00	0
2008-12-17	07:34:00	0
2008-12-17	07:35:00	0
2008-12-17	07:36:00	0
2008-12-17	07:37:00	0
2008-12-17	07:38:00	0
2008-12-17	07:39:00	0
2008-12-17	07:40:00	0
2008-12-17	07:41:00	0
2008-12-17	07:42:00	0
2008-12-17	07:43:00	0
2008-12-17	07:44:00	0
2008-12-17	07:45:00	0
2008-12-17	07:46:00	0
2008-12-17	07:47:00	0
2008-12-17	07:48:00	31
2008-12-17	07:49:00	72
2008-12-17	07:50:00	0
2008-12-17	07:51:00	0
2008-12-17	07:52:00	0
2008-12-17	07:53:00	0
2008-12-17	07:54:00	0
2008-12-17	07:55:00	93
2008-12-17	07:56:00	0
2008-12-17	07:57:00	0
2008-12-17	07:58:00	0
2008-12-17	07:59:00	0
2008-12-17	08:00:00	0
2008-12-17	08:01:00	0
2008-12-17	08:02:00	0
2008-12-17	08:03:00	0
2008-12-17	08:04:00	0
2008-12-17	08:05:00	0
2008-12-17	08:06:00	0
2008-12-17	08:07:00	0
2008-12-17	08:08:00	0
2008-12-17	08:09:00	0
2008-12-17	08:10:00	0
2008-12-17	08:11:00	0
2008-12-17	08:12:00	0
2008-12-17	08:13:00	21
2008-12-17	08:14:00	299
2008-12-17	08:15:00	147
2008-12-17	08:16:00	0
2008-12-17	08:17:00	570
2008-12-17	08:18:00	10
2008-12-17	08:19:00	0
2008-12-17	08:20:00	0
2008-12-17	08:21:00	0
2008-12-17	08:22:00	0
2008-12-17	08:23:00	10
2008-12-17	08:24:00	875
2008-12-17	08:25:00	1569
2008-12-17	08:26:00	1094
2008-12-17	08:27:00	159
2008-12-17	08:28:00	0
2008-12-17	08:29:00	21
2008-12-17	08:30:00	31
2008-12-17	08:31:00	898
2008-12-17	08:32:00	328
2008-12-17	08:33:00	285
2008-12-17	08:34:00	41
2008-12-17	08:35:00	372
2008-12-17	08:36:00	72
2008-12-17	08:37:00	10
2008-12-17	08:38:00	417
2008-12-17	08:39:00	196
2008-12-17	08:40:00	10
2008-12-17	08:41:00	314
2008-12-17	08:42:00	0
2008-12-17	08:43:00	626
2008-12-17	08:44:00	830
2008-12-17	08:45:00	134
2008-12-17	08:46:00	258
2008-12-17	08:47:00	196
2008-12-17	08:48:00	1148
2008-12-17	08:49:00	184
2008-12-17	08:50:00	1742
2008-12-17	08:51:00	270
2008-12-17	08:52:00	830
2008-12-17	08:53:00	124
2008-12-17	08:54:00	171
2008-12-17	08:55:00	41
2008-12-17	08:56:00	10
2008-12-17	08:57:00	0
2008-12-17	08:58:00	0
2008-12-17	08:59:00	184
2008-12-17	09:00:00	270
2008-12-17	09:01:00	270
2008-12-17	09:02:00	0
2008-12-17	09:03:00	10
2008-12-17	09:04:00	10
2008-12-17	09:05:00	0
2008-12-17	09:06:00	52
2008-12-17	09:07:00	0
2008-12-17	09:08:00	0
[truncated: 19,611 more rows]

## Sheet: 12.30.08
Actogram, Copy Raw Data, All Days
Identity:	Wylie Root
Filename:	E:\Active Research Files\meloxicam titre canine\cases\disqualified\wylie\Wylie Root 12.30.08.AWC
Gender:	M
Age:	1
Height:	61.0 cm	24.0 in
Weight:	23.8 kg	52.5 lbs
Start Date:	30-Dec-2008 (Tue)
Start Time:	17:00:00
Interval:	1.00 mins
Date Stamp:	Time Stamp:	Activity Data:	Marker Press:
2008-12-30	00:00:00	0
2008-12-30	00:01:00	0
2008-12-30	00:02:00	0
2008-12-30	00:03:00	0
2008-12-30	00:04:00	0
2008-12-30	00:05:00	0
2008-12-30	00:06:00	0
2008-12-30	00:07:00	0
2008-12-30	00:08:00	0
2008-12-30	00:09:00	0
2008-12-30	00:10:00	0
2008-12-30	00:11:00	0
2008-12-30	00:12:00	0
2008-12-30	00:13:00	0
2008-12-30	00:14:00	0
2008-12-30	00:15:00	0
2008-12-30	00:16:00	0
2008-12-30	00:17:00	0
2008-12-30	00:18:00	0
2008-12-30	00:19:00	0
2008-12-30	00:20:00	0
2008-12-30	00:21:00	0
2008-12-30	00:22:00	0
2008-12-30	00:23:00	0
2008-12-30	00:24:00	0
2008-12-30	00:25:00	0
2008-12-30	00:26:00	0
2008-12-30	00:27:00	0
2008-12-30	00:28:00	0
2008-12-30	00:29:00	0
2008-12-30	00:30:00	0
2008-12-30	00:31:00	0
2008-12-30	00:32:00	0
2008-12-30	00:33:00	0
2008-12-30	00:34:00	0
2008-12-30	00:35:00	0
2008-12-30	00:36:00	0
2008-12-30	00:37:00	0
2008-12-30	00:38:00	0
2008-12-30	00:39:00	0
2008-12-30	00:40:00	0
2008-12-30	00:41:00	0
2008-12-30	00:42:00	0
2008-12-30	00:43:00	0
2008-12-30	00:44:00	0
2008-12-30	00:45:00	0
2008-12-30	00:46:00	0
2008-12-30	00:47:00	0
2008-12-30	00:48:00	0
2008-12-30	00:49:00	0
2008-12-30	00:50:00	0
2008-12-30	00:51:00	0
2008-12-30	00:52:00	0
2008-12-30	00:53:00	0
2008-12-30	00:54:00	0
2008-12-30	00:55:00	0
2008-12-30	00:56:00	0
2008-12-30	00:57:00	0
2008-12-30	00:58:00	0
2008-12-30	00:59:00	0
2008-12-30	01:00:00	0
2008-12-30	01:01:00	0
2008-12-30	01:02:00	0
2008-12-30	01:03:00	0
2008-12-30	01:04:00	0
2008-12-30	01:05:00	0
2008-12-30	01:06:00	0
2008-12-30	01:07:00	0
2008-12-30	01:08:00	0
2008-12-30	01:09:00	0
2008-12-30	01:10:00	0
2008-12-30	01:11:00	0
2008-12-30	01:12:00	0
2008-12-30	01:13:00	0
2008-12-30	01:14:00	0
2008-12-30	01:15:00	0
2008-12-30	01:16:00	0
2008-12-30	01:17:00	0
2008-12-30	01:18:00	0
2008-12-30	01:19:00	0
2008-12-30	01:20:00	0
2008-12-30	01:21:00	0
2008-12-30	01:22:00	0
2008-12-30	01:23:00	0
2008-12-30	01:24:00	0
2008-12-30	01:25:00	0
2008-12-30	01:26:00	0
2008-12-30	01:27:00	0
2008-12-30	01:28:00	0
2008-12-30	01:29:00	0
2008-12-30	01:30:00	0
2008-12-30	01:31:00	0
2008-12-30	01:32:00	0
2008-12-30	01:33:00	0
2008-12-30	01:34:00	0
2008-12-30	01:35:00	0
2008-12-30	01:36:00	0
2008-12-30	01:37:00	0
2008-12-30	01:38:00	0
2008-12-30	01:39:00	0
2008-12-30	01:40:00	0
2008-12-30	01:41:00	0
2008-12-30	01:42:00	0
2008-12-30	01:43:00	0
2008-12-30	01:44:00	0
2008-12-30	01:45:00	0
2008-12-30	01:46:00	0
2008-12-30	01:47:00	0
2008-12-30	01:48:00	0
2008-12-30	01:49:00	0
2008-12-30	01:50:00	0
2008-12-30	01:51:00	0
2008-12-30	01:52:00	0
2008-12-30	01:53:00	0
2008-12-30	01:54:00	0
2008-12-30	01:55:00	0
2008-12-30	01:56:00	0
2008-12-30	01:57:00	0
2008-12-30	01:58:00	0
2008-12-30	01:59:00	0
2008-12-30	02:00:00	0
2008-12-30	02:01:00	0
2008-12-30	02:02:00	0
2008-12-30	02:03:00	0
2008-12-30	02:04:00	0
2008-12-30	02:05:00	0
2008-12-30	02:06:00	0
2008-12-30	02:07:00	0
2008-12-30	02:08:00	0
2008-12-30	02:09:00	0
2008-12-30	02:10:00	0
2008-12-30	02:11:00	0
2008-12-30	02:12:00	0
2008-12-30	02:13:00	0
2008-12-30	02:14:00	0
2008-12-30	02:15:00	0
2008-12-30	02:16:00	0
2008-12-30	02:17:00	0
2008-12-30	02:18:00	0
2008-12-30	02:19:00	0
2008-12-30	02:20:00	0
2008-12-30	02:21:00	0
2008-12-30	02:22:00	0
2008-12-30	02:23:00	0
2008-12-30	02:24:00	0
2008-12-30	02:25:00	0
2008-12-30	02:26:00	0
2008-12-30	02:27:00	0
2008-12-30	02:28:00	0
2008-12-30	02:29:00	0
2008-12-30	02:30:00	0
2008-12-30	02:31:00	0
2008-12-30	02:32:00	0
2008-12-30	02:33:00	0
2008-12-30	02:34:00	0
2008-12-30	02:35:00	0
2008-12-30	02:36:00	0
2008-12-30	02:37:00	0
2008-12-30	02:38:00	0
2008-12-30	02:39:00	0
2008-12-30	02:40:00	0
2008-12-30	02:41:00	0
2008-12-30	02:42:00	0
2008-12-30	02:43:00	0
2008-12-30	02:44:00	0
2008-12-30	02:45:00	0
2008-12-30	02:46:00	0
2008-12-30	02:47:00	0
2008-12-30	02:48:00	0
2008-12-30	02:49:00	0
2008-12-30	02:50:00	0
2008-12-30	02:51:00	0
2008-12-30	02:52:00	0
2008-12-30	02:53:00	0
2008-12-30	02:54:00	0
2008-12-30	02:55:00	0
2008-12-30	02:56:00	0
2008-12-30	02:57:00	0
2008-12-30	02:58:00	0
2008-12-30	02:59:00	0
2008-12-30	03:00:00	0
2008-12-30	03:01:00	0
2008-12-30	03:02:00	0
2008-12-30	03:03:00	0
2008-12-30	03:04:00	0
2008-12-30	03:05:00	0
2008-12-30	03:06:00	0
2008-12-30	03:07:00	0
2008-12-30	03:08:00	0
2008-12-30	03:09:00	0
2008-12-30	03:10:00	0
2008-12-30	03:11:00	0
2008-12-30	03:12:00	0
2008-12-30	03:13:00	0
2008-12-30	03:14:00	0
2008-12-30	03:15:00	0
2008-12-30	03:16:00	0
2008-12-30	03:17:00	0
2008-12-30	03:18:00	0
2008-12-30	03:19:00	0
2008-12-30	03:20:00	0
2008-12-30	03:21:00	0
2008-12-30	03:22:00	0
2008-12-30	03:23:00	0
2008-12-30	03:24:00	0
2008-12-30	03:25:00	0
2008-12-30	03:26:00	0
2008-12-30	03:27:00	0
2008-12-30	03:28:00	0
2008-12-30	03:29:00	0
2008-12-30	03:30:00	0
2008-12-30	03:31:00	0
2008-12-30	03:32:00	0
2008-12-30	03:33:00	0
2008-12-30	03:34:00	0
2008-12-30	03:35:00	0
2008-12-30	03:36:00	0
2008-12-30	03:37:00	0
2008-12-30	03:38:00	0
2008-12-30	03:39:00	0
2008-12-30	03:40:00	0
2008-12-30	03:41:00	0
2008-12-30	03:42:00	0
2008-12-30	03:43:00	0
2008-12-30	03:44:00	0
2008-12-30	03:45:00	0
2008-12-30	03:46:00	0
2008-12-30	03:47:00	0
2008-12-30	03:48:00	0
2008-12-30	03:49:00	0
2008-12-30	03:50:00	0
2008-12-30	03:51:00	0
2008-12-30	03:52:00	0
2008-12-30	03:53:00	0
2008-12-30	03:54:00	0
2008-12-30	03:55:00	0
2008-12-30	03:56:00	0
2008-12-30	03:57:00	0
2008-12-30	03:58:00	0
2008-12-30	03:59:00	0
2008-12-30	04:00:00	0
2008-12-30	04:01:00	0
2008-12-30	04:02:00	0
2008-12-30	04:03:00	0
2008-12-30	04:04:00	0
2008-12-30	04:05:00	0
2008-12-30	04:06:00	0
2008-12-30	04:07:00	0
2008-12-30	04:08:00	0
2008-12-30	04:09:00	0
2008-12-30	04:10:00	0
2008-12-30	04:11:00	0
2008-12-30	04:12:00	0
2008-12-30	04:13:00	0
2008-12-30	04:14:00	0
2008-12-30	04:15:00	0
2008-12-30	04:16:00	0
2008-12-30	04:17:00	0
2008-12-30	04:18:00	0
2008-12-30	04:19:00	0
2008-12-30	04:20:00	0
2008-12-30	04:21:00	0
2008-12-30	04:22:00	0
2008-12-30	04:23:00	0
2008-12-30	04:24:00	0
2008-12-30	04:25:00	0
2008-12-30	04:26:00	0
2008-12-30	04:27:00	0
2008-12-30	04:28:00	0
2008-12-30	04:29:00	0
2008-12-30	04:30:00	0
2008-12-30	04:31:00	0
2008-12-30	04:32:00	0
2008-12-30	04:33:00	0
2008-12-30	04:34:00	0
2008-12-30	04:35:00	0
2008-12-30	04:36:00	0
2008-12-30	04:37:00	0
2008-12-30	04:38:00	0
2008-12-30	04:39:00	0
2008-12-30	04:40:00	0
2008-12-30	04:41:00	0
2008-12-30	04:42:00	0
2008-12-30	04:43:00	0
2008-12-30	04:44:00	0
2008-12-30	04:45:00	0
2008-12-30	04:46:00	0
2008-12-30	04:47:00	0
2008-12-30	04:48:00	0
2008-12-30	04:49:00	0
2008-12-30	04:50:00	0
2008-12-30	04:51:00	0
2008-12-30	04:52:00	0
2008-12-30	04:53:00	0
2008-12-30	04:54:00	0
2008-12-30	04:55:00	0
2008-12-30	04:56:00	0
2008-12-30	04:57:00	0
2008-12-30	04:58:00	0
2008-12-30	04:59:00	0
2008-12-30	05:00:00	0
2008-12-30	05:01:00	0
2008-12-30	05:02:00	0
2008-12-30	05:03:00	0
2008-12-30	05:04:00	0
2008-12-30	05:05:00	0
2008-12-30	05:06:00	0
2008-12-30	05:07:00	0
2008-12-30	05:08:00	0
2008-12-30	05:09:00	0
2008-12-30	05:10:00	0
2008-12-30	05:11:00	0
2008-12-30	05:12:00	0
2008-12-30	05:13:00	0
2008-12-30	05:14:00	0
2008-12-30	05:15:00	0
2008-12-30	05:16:00	0
2008-12-30	05:17:00	0
2008-12-30	05:18:00	0
2008-12-30	05:19:00	0
2008-12-30	05:20:00	0
2008-12-30	05:21:00	0
2008-12-30	05:22:00	0
2008-12-30	05:23:00	0
2008-12-30	05:24:00	0
2008-12-30	05:25:00	0
2008-12-30	05:26:00	0
2008-12-30	05:27:00	0
2008-12-30	05:28:00	0
2008-12-30	05:29:00	0
2008-12-30	05:30:00	0
2008-12-30	05:31:00	0
2008-12-30	05:32:00	0
2008-12-30	05:33:00	0
2008-12-30	05:34:00	0
2008-12-30	05:35:00	0
2008-12-30	05:36:00	0
2008-12-30	05:37:00	0
2008-12-30	05:38:00	0
2008-12-30	05:39:00	0
2008-12-30	05:40:00	0
2008-12-30	05:41:00	0
2008-12-30	05:42:00	0
2008-12-30	05:43:00	0
2008-12-30	05:44:00	0
2008-12-30	05:45:00	0
2008-12-30	05:46:00	0
2008-12-30	05:47:00	0
2008-12-30	05:48:00	0
2008-12-30	05:49:00	0
2008-12-30	05:50:00	0
2008-12-30	05:51:00	0
2008-12-30	05:52:00	0
2008-12-30	05:53:00	0
2008-12-30	05:54:00	0
2008-12-30	05:55:00	0
2008-12-30	05:56:00	0
2008-12-30	05:57:00	0
2008-12-30	05:58:00	0
2008-12-30	05:59:00	0
2008-12-30	06:00:00	0
2008-12-30	06:01:00	0
2008-12-30	06:02:00	0
2008-12-30	06:03:00	0
2008-12-30	06:04:00	0
2008-12-30	06:05:00	0
2008-12-30	06:06:00	0
2008-12-30	06:07:00	0
2008-12-30	06:08:00	0
2008-12-30	06:09:00	0
2008-12-30	06:10:00	0
2008-12-30	06:11:00	0
2008-12-30	06:12:00	0
2008-12-30	06:13:00	0
2008-12-30	06:14:00	0
2008-12-30	06:15:00	0
2008-12-30	06:16:00	0
2008-12-30	06:17:00	0
2008-12-30	06:18:00	0
2008-12-30	06:19:00	0
2008-12-30	06:20:00	0
2008-12-30	06:21:00	0
2008-12-30	06:22:00	0
2008-12-30	06:23:00	0
2008-12-30	06:24:00	0
2008-12-30	06:25:00	0
2008-12-30	06:26:00	0
2008-12-30	06:27:00	0
2008-12-30	06:28:00	0
2008-12-30	06:29:00	0
2008-12-30	06:30:00	0
2008-12-30	06:31:00	0
2008-12-30	06:32:00	0
2008-12-30	06:33:00	0
2008-12-30	06:34:00	0
2008-12-30	06:35:00	0
2008-12-30	06:36:00	0
2008-12-30	06:37:00	0
2008-12-30	06:38:00	0
2008-12-30	06:39:00	0
2008-12-30	06:40:00	0
2008-12-30	06:41:00	0
2008-12-30	06:42:00	0
2008-12-30	06:43:00	0
2008-12-30	06:44:00	0
2008-12-30	06:45:00	0
2008-12-30	06:46:00	0
2008-12-30	06:47:00	0
2008-12-30	06:48:00	0
2008-12-30	06:49:00	0
2008-12-30	06:50:00	0
2008-12-30	06:51:00	0
2008-12-30	06:52:00	0
2008-12-30	06:53:00	0
2008-12-30	06:54:00	0
2008-12-30	06:55:00	0
2008-12-30	06:56:00	0
2008-12-30	06:57:00	0
2008-12-30	06:58:00	0
2008-12-30	06:59:00	0
2008-12-30	07:00:00	0
2008-12-30	07:01:00	0
2008-12-30	07:02:00	0
2008-12-30	07:03:00	0
2008-12-30	07:04:00	0
2008-12-30	07:05:00	0
2008-12-30	07:06:00	0
2008-12-30	07:07:00	0
2008-12-30	07:08:00	0
2008-12-30	07:09:00	0
2008-12-30	07:10:00	0
2008-12-30	07:11:00	0
2008-12-30	07:12:00	0
2008-12-30	07:13:00	0
2008-12-30	07:14:00	0
2008-12-30	07:15:00	0
2008-12-30	07:16:00	0
2008-12-30	07:17:00	0
2008-12-30	07:18:00	0
2008-12-30	07:19:00	0
2008-12-30	07:20:00	0
2008-12-30	07:21:00	0
2008-12-30	07:22:00	0
2008-12-30	07:23:00	0
2008-12-30	07:24:00	0
2008-12-30	07:25:00	0
2008-12-30	07:26:00	0
2008-12-30	07:27:00	0
2008-12-30	07:28:00	0
2008-12-30	07:29:00	0
2008-12-30	07:30:00	0
2008-12-30	07:31:00	0
2008-12-30	07:32:00	0
2008-12-30	07:33:00	0
2008-12-30	07:34:00	0
2008-12-30	07:35:00	0
2008-12-30	07:36:00	0
2008-12-30	07:37:00	0
2008-12-30	07:38:00	0
2008-12-30	07:39:00	0
2008-12-30	07:40:00	0
2008-12-30	07:41:00	0
2008-12-30	07:42:00	0
2008-12-30	07:43:00	0
2008-12-30	07:44:00	0
2008-12-30	07:45:00	0
2008-12-30	07:46:00	0
2008-12-30	07:47:00	0
2008-12-30	07:48:00	0
2008-12-30	07:49:00	0
2008-12-30	07:50:00	0
2008-12-30	07:51:00	0
2008-12-30	07:52:00	0
2008-12-30	07:53:00	0
2008-12-30	07:54:00	0
2008-12-30	07:55:00	0
2008-12-30	07:56:00	0
2008-12-30	07:57:00	0
2008-12-30	07:58:00	0
2008-12-30	07:59:00	0
2008-12-30	08:00:00	0
2008-12-30	08:01:00	0
2008-12-30	08:02:00	0
2008-12-30	08:03:00	0
2008-12-30	08:04:00	0
2008-12-30	08:05:00	0
2008-12-30	08:06:00	0
2008-12-30	08:07:00	0
2008-12-30	08:08:00	0
2008-12-30	08:09:00	0
2008-12-30	08:10:00	0
2008-12-30	08:11:00	0
2008-12-30	08:12:00	0
2008-12-30	08:13:00	0
2008-12-30	08:14:00	0
2008-12-30	08:15:00	0
2008-12-30	08:16:00	0
2008-12-30	08:17:00	0
2008-12-30	08:18:00	0
2008-12-30	08:19:00	0
2008-12-30	08:20:00	0
2008-12-30	08:21:00	0
2008-12-30	08:22:00	0
2008-12-30	08:23:00	0
2008-12-30	08:24:00	0
2008-12-30	08:25:00	0
2008-12-30	08:26:00	0
2008-12-30	08:27:00	0
2008-12-30	08:28:00	0
2008-12-30	08:29:00	0
2008-12-30	08:30:00	0
2008-12-30	08:31:00	0
2008-12-30	08:32:00	0
2008-12-30	08:33:00	0
2008-12-30	08:34:00	0
2008-12-30	08:35:00	0
2008-12-30	08:36:00	0
2008-12-30	08:37:00	0
2008-12-30	08:38:00	0
2008-12-30	08:39:00	0
2008-12-30	08:40:00	0
2008-12-30	08:41:00	0
2008-12-30	08:42:00	0
2008-12-30	08:43:00	0
2008-12-30	08:44:00	0
2008-12-30	08:45:00	0
2008-12-30	08:46:00	0
2008-12-30	08:47:00	0
2008-12-30	08:48:00	0
2008-12-30	08:49:00	0
2008-12-30	08:50:00	0
2008-12-30	08:51:00	0
2008-12-30	08:52:00	0
2008-12-30	08:53:00	0
2008-12-30	08:54:00	0
2008-12-30	08:55:00	0
2008-12-30	08:56:00	0
2008-12-30	08:57:00	0
2008-12-30	08:58:00	0
2008-12-30	08:59:00	0
2008-12-30	09:00:00	0
2008-12-30	09:01:00	0
2008-12-30	09:02:00	0
2008-12-30	09:03:00	0
2008-12-30	09:04:00	0
2008-12-30	09:05:00	0
2008-12-30	09:06:00	0
2008-12-30	09:07:00	0
2008-12-30	09:08:00	0
2008-12-30	09:09:00	0
2008-12-30	09:10:00	0
2008-12-30	09:11:00	0
2008-12-30	09:12:00	0
2008-12-30	09:13:00	0
2008-12-30	09:14:00	0
2008-12-30	09:15:00	0
2008-12-30	09:16:00	0
2008-12-30	09:17:00	0
2008-12-30	09:18:00	0
2008-12-30	09:19:00	0
2008-12-30	09:20:00	0
2008-12-30	09:21:00	0
2008-12-30	09:22:00	0
2008-12-30	09:23:00	0
2008-12-30	09:24:00	0
2008-12-30	09:25:00	0
2008-12-30	09:26:00	0
2008-12-30	09:27:00	0
2008-12-30	09:28:00	0
2008-12-30	09:29:00	0
2008-12-30	09:30:00	0
2008-12-30	09:31:00	0
2008-12-30	09:32:00	0
2008-12-30	09:33:00	0
2008-12-30	09:34:00	0
2008-12-30	09:35:00	0
2008-12-30	09:36:00	0
2008-12-30	09:37:00	0
2008-12-30	09:38:00	0
2008-12-30	09:39:00	0
2008-12-30	09:40:00	0
2008-12-30	09:41:00	0
2008-12-30	09:42:00	0
2008-12-30	09:43:00	0
2008-12-30	09:44:00	0
2008-12-30	09:45:00	0
2008-12-30	09:46:00	0
2008-12-30	09:47:00	0
2008-12-30	09:48:00	0
2008-12-30	09:49:00	0
2008-12-30	09:50:00	0
2008-12-30	09:51:00	0
2008-12-30	09:52:00	0
2008-12-30	09:53:00	0
2008-12-30	09:54:00	0
2008-12-30	09:55:00	0
2008-12-30	09:56:00	0
2008-12-30	09:57:00	0
2008-12-30	09:58:00	0
2008-12-30	09:59:00	0
2008-12-30	10:00:00	0
2008-12-30	10:01:00	0
2008-12-30	10:02:00	0
2008-12-30	10:03:00	0
2008-12-30	10:04:00	0
2008-12-30	10:05:00	0
2008-12-30	10:06:00	0
2008-12-30	10:07:00	0
2008-12-30	10:08:00	0
2008-12-30	10:09:00	0
2008-12-30	10:10:00	0
2008-12-30	10:11:00	0
2008-12-30	10:12:00	0
2008-12-30	10:13:00	0
2008-12-30	10:14:00	0
2008-12-30	10:15:00	0
2008-12-30	10:16:00	0
2008-12-30	10:17:00	0
2008-12-30	10:18:00	0
2008-12-30	10:19:00	0
2008-12-30	10:20:00	0
2008-12-30	10:21:00	0
2008-12-30	10:22:00	0
2008-12-30	10:23:00	0
2008-12-30	10:24:00	0
2008-12-30	10:25:00	0
2008-12-30	10:26:00	0
2008-12-30	10:27:00	0
2008-12-30	10:28:00	0
2008-12-30	10:29:00	0
2008-12-30	10:30:00	0
2008-12-30	10:31:00	0
2008-12-30	10:32:00	0
2008-12-30	10:33:00	0
2008-12-30	10:34:00	0
2008-12-30	10:35:00	0
2008-12-30	10:36:00	0
2008-12-30	10:37:00	0
2008-12-30	10:38:00	0
2008-12-30	10:39:00	0
2008-12-30	10:40:00	0
2008-12-30	10:41:00	0
2008-12-30	10:42:00	0
2008-12-30	10:43:00	0
2008-12-30	10:44:00	0
2008-12-30	10:45:00	0
2008-12-30	10:46:00	0
2008-12-30	10:47:00	0
2008-12-30	10:48:00	0
2008-12-30	10:49:00	0
2008-12-30	10:50:00	0
2008-12-30	10:51:00	0
2008-12-30	10:52:00	0
2008-12-30	10:53:00	0
2008-12-30	10:54:00	0
2008-12-30	10:55:00	0
2008-12-30	10:56:00	0
2008-12-30	10:57:00	0
2008-12-30	10:58:00	0
2008-12-30	10:59:00	0
2008-12-30	11:00:00	0
2008-12-30	11:01:00	0
2008-12-30	11:02:00	0
2008-12-30	11:03:00	0
2008-12-30	11:04:00	0
2008-12-30	11:05:00	0
2008-12-30	11:06:00	0
2008-12-30	11:07:00	0
2008-12-30	11:08:00	0
2008-12-30	11:09:00	0
2008-12-30	11:10:00	0
2008-12-30	11:11:00	0
2008-12-30	11:12:00	0
2008-12-30	11:13:00	0
2008-12-30	11:14:00	0
2008-12-30	11:15:00	0
2008-12-30	11:16:00	0
2008-12-30	11:17:00	0
2008-12-30	11:18:00	0
2008-12-30	11:19:00	0
2008-12-30	11:20:00	0
2008-12-30	11:21:00	0
2008-12-30	11:22:00	0
2008-12-30	11:23:00	0
2008-12-30	11:24:00	0
2008-12-30	11:25:00	0
2008-12-30	11:26:00	0
2008-12-30	11:27:00	0
2008-12-30	11:28:00	0
2008-12-30	11:29:00	0
2008-12-30	11:30:00	0
2008-12-30	11:31:00	0
2008-12-30	11:32:00	0
2008-12-30	11:33:00	0
2008-12-30	11:34:00	0
2008-12-30	11:35:00	0
2008-12-30	11:36:00	0
2008-12-30	11:37:00	0
2008-12-30	11:38:00	0
2008-12-30	11:39:00	0
2008-12-30	11:40:00	0
2008-12-30	11:41:00	0
2008-12-30	11:42:00	0
2008-12-30	11:43:00	0
2008-12-30	11:44:00	0
2008-12-30	11:45:00	0
2008-12-30	11:46:00	0
2008-12-30	11:47:00	0
2008-12-30	11:48:00	0
2008-12-30	11:49:00	0
2008-12-30	11:50:00	0
2008-12-30	11:51:00	0
2008-12-30	11:52:00	0
2008-12-30	11:53:00	0
2008-12-30	11:54:00	0
2008-12-30	11:55:00	0
2008-12-30	11:56:00	0
2008-12-30	11:57:00	0
2008-12-30	11:58:00	0
2008-12-30	11:59:00	0
2008-12-30	12:00:00	0
2008-12-30	12:01:00	0
2008-12-30	12:02:00	0
2008-12-30	12:03:00	0
2008-12-30	12:04:00	0
2008-12-30	12:05:00	0
2008-12-30	12:06:00	0
2008-12-30	12:07:00	0
2008-12-30	12:08:00	0
2008-12-30	12:09:00	0
2008-12-30	12:10:00	0
2008-12-30	12:11:00	0
2008-12-30	12:12:00	0
2008-12-30	12:13:00	0
2008-12-30	12:14:00	0
2008-12-30	12:15:00	0
2008-12-30	12:16:00	0
2008-12-30	12:17:00	0
2008-12-30	12:18:00	0
2008-12-30	12:19:00	0
2008-12-30	12:20:00	0
2008-12-30	12:21:00	0
2008-12-30	12:22:00	0
2008-12-30	12:23:00	0
2008-12-30	12:24:00	0
2008-12-30	12:25:00	0
2008-12-30	12:26:00	0
2008-12-30	12:27:00	0
2008-12-30	12:28:00	0
2008-12-30	12:29:00	0
2008-12-30	12:30:00	0
2008-12-30	12:31:00	0
2008-12-30	12:32:00	0
2008-12-30	12:33:00	0
2008-12-30	12:34:00	0
2008-12-30	12:35:00	0
2008-12-30	12:36:00	0
2008-12-30	12:37:00	0
2008-12-30	12:38:00	0
2008-12-30	12:39:00	0
2008-12-30	12:40:00	0
2008-12-30	12:41:00	0
2008-12-30	12:42:00	0
2008-12-30	12:43:00	0
2008-12-30	12:44:00	0
2008-12-30	12:45:00	0
2008-12-30	12:46:00	0
2008-12-30	12:47:00	0
2008-12-30	12:48:00	0
2008-12-30	12:49:00	0
2008-12-30	12:50:00	0
2008-12-30	12:51:00	0
2008-12-30	12:52:00	0
2008-12-30	12:53:00	0
2008-12-30	12:54:00	0
2008-12-30	12:55:00	0
2008-12-30	12:56:00	0
2008-12-30	12:57:00	0
2008-12-30	12:58:00	0
2008-12-30	12:59:00	0
2008-12-30	13:00:00	0
2008-12-30	13:01:00	0
2008-12-30	13:02:00	0
2008-12-30	13:03:00	0
2008-12-30	13:04:00	0
2008-12-30	13:05:00	0
2008-12-30	13:06:00	0
2008-12-30	13:07:00	0
2008-12-30	13:08:00	0
2008-12-30	13:09:00	0
2008-12-30	13:10:00	0
2008-12-30	13:11:00	0
2008-12-30	13:12:00	0
2008-12-30	13:13:00	0
2008-12-30	13:14:00	0
2008-12-30	13:15:00	0
2008-12-30	13:16:00	0
2008-12-30	13:17:00	0
2008-12-30	13:18:00	0
2008-12-30	13:19:00	0
2008-12-30	13:20:00	0
2008-12-30	13:21:00	0
2008-12-30	13:22:00	0
2008-12-30	13:23:00	0
2008-12-30	13:24:00	0
2008-12-30	13:25:00	0
2008-12-30	13:26:00	0
2008-12-30	13:27:00	0
2008-12-30	13:28:00	0
2008-12-30	13:29:00	0
2008-12-30	13:30:00	0
2008-12-30	13:31:00	0
2008-12-30	13:32:00	0
2008-12-30	13:33:00	0
2008-12-30	13:34:00	0
2008-12-30	13:35:00	0
2008-12-30	13:36:00	0
2008-12-30	13:37:00	0
2008-12-30	13:38:00	0
2008-12-30	13:39:00	0
2008-12-30	13:40:00	0
2008-12-30	13:41:00	0
2008-12-30	13:42:00	0
2008-12-30	13:43:00	0
2008-12-30	13:44:00	0
2008-12-30	13:45:00	0
2008-12-30	13:46:00	0
2008-12-30	13:47:00	0
2008-12-30	13:48:00	0
2008-12-30	13:49:00	0
2008-12-30	13:50:00	0
2008-12-30	13:51:00	0
2008-12-30	13:52:00	0
2008-12-30	13:53:00	0
2008-12-30	13:54:00	0
2008-12-30	13:55:00	0
2008-12-30	13:56:00	0
2008-12-30	13:57:00	0
2008-12-30	13:58:00	0
2008-12-30	13:59:00	0
2008-12-30	14:00:00	0
2008-12-30	14:01:00	0
2008-12-30	14:02:00	0
2008-12-30	14:03:00	0
2008-12-30	14:04:00	0
2008-12-30	14:05:00	0
2008-12-30	14:06:00	0
2008-12-30	14:07:00	0
2008-12-30	14:08:00	0
2008-12-30	14:09:00	0
2008-12-30	14:10:00	0
2008-12-30	14:11:00	0
2008-12-30	14:12:00	0
2008-12-30	14:13:00	0
2008-12-30	14:14:00	0
2008-12-30	14:15:00	0
2008-12-30	14:16:00	0
2008-12-30	14:17:00	0
2008-12-30	14:18:00	0
2008-12-30	14:19:00	0
2008-12-30	14:20:00	0
2008-12-30	14:21:00	0
2008-12-30	14:22:00	0
2008-12-30	14:23:00	0
2008-12-30	14:24:00	0
2008-12-30	14:25:00	0
2008-12-30	14:26:00	0
2008-12-30	14:27:00	0
2008-12-30	14:28:00	0
2008-12-30	14:29:00	0
2008-12-30	14:30:00	0
2008-12-30	14:31:00	0
2008-12-30	14:32:00	0
2008-12-30	14:33:00	0
2008-12-30	14:34:00	0
2008-12-30	14:35:00	0
2008-12-30	14:36:00	0
2008-12-30	14:37:00	0
2008-12-30	14:38:00	0
2008-12-30	14:39:00	0
2008-12-30	14:40:00	0
2008-12-30	14:41:00	0
2008-12-30	14:42:00	0
2008-12-30	14:43:00	0
2008-12-30	14:44:00	0
2008-12-30	14:45:00	0
2008-12-30	14:46:00	0
2008-12-30	14:47:00	0
2008-12-30	14:48:00	0
2008-12-30	14:49:00	0
2008-12-30	14:50:00	0
2008-12-30	14:51:00	0
2008-12-30	14:52:00	0
2008-12-30	14:53:00	0
2008-12-30	14:54:00	0
2008-12-30	14:55:00	0
2008-12-30	14:56:00	0
2008-12-30	14:57:00	0
2008-12-30	14:58:00	0
2008-12-30	14:59:00	0
2008-12-30	15:00:00	0
2008-12-30	15:01:00	0
2008-12-30	15:02:00	0
2008-12-30	15:03:00	0
2008-12-30	15:04:00	0
2008-12-30	15:05:00	0
2008-12-30	15:06:00	0
2008-12-30	15:07:00	0
2008-12-30	15:08:00	0
2008-12-30	15:09:00	0
2008-12-30	15:10:00	0
2008-12-30	15:11:00	0
2008-12-30	15:12:00	0
2008-12-30	15:13:00	0
2008-12-30	15:14:00	0
2008-12-30	15:15:00	0
2008-12-30	15:16:00	0
2008-12-30	15:17:00	0
2008-12-30	15:18:00	0
2008-12-30	15:19:00	0
2008-12-30	15:20:00	0
2008-12-30	15:21:00	0
2008-12-30	15:22:00	0
2008-12-30	15:23:00	0
2008-12-30	15:24:00	0
2008-12-30	15:25:00	0
2008-12-30	15:26:00	0
2008-12-30	15:27:00	0
2008-12-30	15:28:00	0
2008-12-30	15:29:00	0
2008-12-30	15:30:00	0
2008-12-30	15:31:00	0
2008-12-30	15:32:00	0
2008-12-30	15:33:00	0
2008-12-30	15:34:00	0
2008-12-30	15:35:00	0
2008-12-30	15:36:00	0
2008-12-30	15:37:00	0
2008-12-30	15:38:00	0
2008-12-30	15:39:00	0
2008-12-30	15:40:00	0
2008-12-30	15:41:00	0
2008-12-30	15:42:00	0
2008-12-30	15:43:00	0
2008-12-30	15:44:00	0
2008-12-30	15:45:00	0
2008-12-30	15:46:00	0
2008-12-30	15:47:00	0
2008-12-30	15:48:00	0
2008-12-30	15:49:00	0
2008-12-30	15:50:00	0
2008-12-30	15:51:00	0
2008-12-30	15:52:00	0
2008-12-30	15:53:00	0
2008-12-30	15:54:00	0
2008-12-30	15:55:00	0
2008-12-30	15:56:00	0
2008-12-30	15:57:00	0
2008-12-30	15:58:00	0
2008-12-30	15:59:00	0
2008-12-30	16:00:00	0
2008-12-30	16:01:00	0
2008-12-30	16:02:00	0
2008-12-30	16:03:00	0
2008-12-30	16:04:00	0
2008-12-30	16:05:00	0
2008-12-30	16:06:00	0
2008-12-30	16:07:00	0
2008-12-30	16:08:00	0
2008-12-30	16:09:00	0
2008-12-30	16:10:00	0
2008-12-30	16:11:00	0
2008-12-30	16:12:00	0
2008-12-30	16:13:00	0
2008-12-30	16:14:00	0
2008-12-30	16:15:00	0
2008-12-30	16:16:00	0
2008-12-30	16:17:00	0
2008-12-30	16:18:00	0
2008-12-30	16:19:00	0
2008-12-30	16:20:00	0
2008-12-30	16:21:00	0
2008-12-30	16:22:00	0
2008-12-30	16:23:00	0
2008-12-30	16:24:00	0
2008-12-30	16:25:00	0
2008-12-30	16:26:00	0
2008-12-30	16:27:00	0
2008-12-30	16:28:00	0
2008-12-30	16:29:00	0
2008-12-30	16:30:00	0
2008-12-30	16:31:00	0
2008-12-30	16:32:00	0
2008-12-30	16:33:00	0
2008-12-30	16:34:00	0
2008-12-30	16:35:00	0
2008-12-30	16:36:00	0
2008-12-30	16:37:00	0
2008-12-30	16:38:00	0
2008-12-30	16:39:00	0
2008-12-30	16:40:00	0
2008-12-30	16:41:00	0
2008-12-30	16:42:00	0
2008-12-30	16:43:00	0
2008-12-30	16:44:00	0
2008-12-30	16:45:00	0
2008-12-30	16:46:00	0
2008-12-30	16:47:00	0
2008-12-30	16:48:00	0
2008-12-30	16:49:00	0
2008-12-30	16:50:00	0
2008-12-30	16:51:00	0
2008-12-30	16:52:00	0
2008-12-30	16:53:00	0
2008-12-30	16:54:00	0
2008-12-30	16:55:00	0
2008-12-30	16:56:00	0
2008-12-30	16:57:00	0
2008-12-30	16:58:00	0
2008-12-30	16:59:00	0
2008-12-30	17:00:00	0
2008-12-30	17:01:00	21
2008-12-30	17:02:00	0
2008-12-30	17:03:00	0
2008-12-30	17:04:00	0
2008-12-30	17:05:00	0
2008-12-30	17:06:00	10
2008-12-30	17:07:00	0
2008-12-30	17:08:00	0
2008-12-30	17:09:00	52
2008-12-30	17:10:00	0
2008-12-30	17:11:00	0
2008-12-30	17:12:00	0
2008-12-30	17:13:00	0
2008-12-30	17:14:00	21
2008-12-30	17:15:00	270
2008-12-30	17:16:00	0
2008-12-30	17:17:00	0
2008-12-30	17:18:00	31
2008-12-30	17:19:00	134
2008-12-30	17:20:00	62
2008-12-30	17:21:00	21
2008-12-30	17:22:00	103
2008-12-30	17:23:00	41
2008-12-30	17:24:00	114
2008-12-30	17:25:00	0
2008-12-30	17:26:00	0
2008-12-30	17:27:00	0
2008-12-30	17:28:00	0
2008-12-30	17:29:00	0
2008-12-30	17:30:00	21
2008-12-30	17:31:00	0
2008-12-30	17:32:00	83
2008-12-30	17:33:00	21
2008-12-30	17:34:00	0
2008-12-30	17:35:00	21
2008-12-30	17:36:00	0
2008-12-30	17:37:00	0
2008-12-30	17:38:00	10
2008-12-30	17:39:00	1230
2008-12-30	17:40:00	31
2008-12-30	17:41:00	0
2008-12-30	17:42:00	0
2008-12-30	17:43:00	0
2008-12-30	17:44:00	0
2008-12-30	17:45:00	0
2008-12-30	17:46:00	0
2008-12-30	17:47:00	0
2008-12-30	17:48:00	10
2008-12-30	17:49:00	0
2008-12-30	17:50:00	0
2008-12-30	17:51:00	233
2008-12-30	17:52:00	0
2008-12-30	17:53:00	103
2008-12-30	17:54:00	21
2008-12-30	17:55:00	21
2008-12-30	17:56:00	0
2008-12-30	17:57:00	21
2008-12-30	17:58:00	0
2008-12-30	17:59:00	10
2008-12-30	18:00:00	31
2008-12-30	18:01:00	103
2008-12-30	18:02:00	41
2008-12-30	18:03:00	10
2008-12-30	18:04:00	0
2008-12-30	18:05:00	0
2008-12-30	18:06:00	10
2008-12-30	18:07:00	0
2008-12-30	18:08:00	0
2008-12-30	18:09:00	853
2008-12-30	18:10:00	0
2008-12-30	18:11:00	0
2008-12-30	18:12:00	0
2008-12-30	18:13:00	0
2008-12-30	18:14:00	0
2008-12-30	18:15:00	21
2008-12-30	18:16:00	10
2008-12-30	18:17:00	0
2008-12-30	18:18:00	0
2008-12-30	18:19:00	0
2008-12-30	18:20:00	0
2008-12-30	18:21:00	0
2008-12-30	18:22:00	0
2008-12-30	18:23:00	0
2008-12-30	18:24:00	0
2008-12-30	18:25:00	0
2008-12-30	18:26:00	0
2008-12-30	18:27:00	41
2008-12-30	18:28:00	0
2008-12-30	18:29:00	0
2008-12-30	18:30:00	0
2008-12-30	18:31:00	0
2008-12-30	18:32:00	21
2008-12-30	18:33:00	21
2008-12-30	18:34:00	221
2008-12-30	18:35:00	52
2008-12-30	18:36:00	159
2008-12-30	18:37:00	0
2008-12-30	18:38:00	0
2008-12-30	18:39:00	0
2008-12-30	18:40:00	0
2008-12-30	18:41:00	10
2008-12-30	18:42:00	21
2008-12-30	18:43:00	83
2008-12-30	18:44:00	10
2008-12-30	18:45:00	31
2008-12-30	18:46:00	0
2008-12-30	18:47:00	41
2008-12-30	18:48:00	31
2008-12-30	18:49:00	0
2008-12-30	18:50:00	0
2008-12-30	18:51:00	0
2008-12-30	18:52:00	0
2008-12-30	18:53:00	0
2008-12-30	18:54:00	41
2008-12-30	18:55:00	10
2008-12-30	18:56:00	10
2008-12-30	18:57:00	10
2008-12-30	18:58:00	21
2008-12-30	18:59:00	0
2008-12-30	19:00:00	10
2008-12-30	19:01:00	0
2008-12-30	19:02:00	0
2008-12-30	19:03:00	10
2008-12-30	19:04:00	0
2008-12-30	19:05:00	31
2008-12-30	19:06:00	21
2008-12-30	19:07:00	10
2008-12-30	19:08:00	31
2008-12-30	19:09:00	0
2008-12-30	19:10:00	0
2008-12-30	19:11:00	0
2008-12-30	19:12:00	0
2008-12-30	19:13:00	21
2008-12-30	19:14:00	0
2008-12-30	19:15:00	0
2008-12-30	19:16:00	0
2008-12-30	19:17:00	0
2008-12-30	19:18:00	0
2008-12-30	19:19:00	270
2008-12-30	19:20:00	0
2008-12-30	19:21:00	0
2008-12-30	19:22:00	52
2008-12-30	19:23:00	41
2008-12-30	19:24:00	21
2008-12-30	19:25:00	0
2008-12-30	19:26:00	0
2008-12-30	19:27:00	0
2008-12-30	19:28:00	0
2008-12-30	19:29:00	0
2008-12-30	19:30:00	0
2008-12-30	19:31:00	0
2008-12-30	19:32:00	0
2008-12-30	19:33:00	52
2008-12-30	19:34:00	31
2008-12-30	19:35:00	41
2008-12-30	19:36:00	41
2008-12-30	19:37:00	0
2008-12-30	19:38:00	21
2008-12-30	19:39:00	0
2008-12-30	19:40:00	0
2008-12-30	19:41:00	0
2008-12-30	19:42:00	41
2008-12-30	19:43:00	21
2008-12-30	19:44:00	62
2008-12-30	19:45:00	52
2008-12-30	19:46:00	0
2008-12-30	19:47:00	62
2008-12-30	19:48:00	921
2008-12-30	19:49:00	1569
2008-12-30	19:50:00	184
2008-12-30	19:51:00	1602
2008-12-30	19:52:00	745
2008-12-30	19:53:00	62
2008-12-30	19:54:00	10
2008-12-30	19:55:00	184
2008-12-30	19:56:00	31
2008-12-30	19:57:00	0
2008-12-30	19:58:00	0
2008-12-30	19:59:00	0
2008-12-30	20:00:00	0
2008-12-30	20:01:00	0
2008-12-30	20:02:00	0
2008-12-30	20:03:00	0
2008-12-30	20:04:00	0
2008-12-30	20:05:00	0
2008-12-30	20:06:00	52
2008-12-30	20:07:00	0
2008-12-30	20:08:00	0
2008-12-30	20:09:00	21
2008-12-30	20:10:00	0
2008-12-30	20:11:00	21
2008-12-30	20:12:00	0
2008-12-30	20:13:00	10
2008-12-30	20:14:00	0
2008-12-30	20:15:00	0
2008-12-30	20:16:00	10
2008-12-30	20:17:00	0
2008-12-30	20:18:00	0
2008-12-30	20:19:00	0
2008-12-30	20:20:00	31
2008-12-30	20:21:00	0
2008-12-30	20:22:00	0
2008-12-30	20:23:00	0
2008-12-30	20:24:00	0
2008-12-30	20:25:00	0
2008-12-30	20:26:00	21
2008-12-30	20:27:00	0
2008-12-30	20:28:00	0
2008-12-30	20:29:00	21
2008-12-30	20:30:00	0
2008-12-30	20:31:00	0
2008-12-30	20:32:00	0
2008-12-30	20:33:00	0
2008-12-30	20:34:00	0
2008-12-30	20:35:00	0
2008-12-30	20:36:00	0
2008-12-30	20:37:00	0
2008-12-30	20:38:00	0
2008-12-30	20:39:00	0
2008-12-30	20:40:00	21
2008-12-30	20:41:00	62
2008-12-30	20:42:00	0
2008-12-30	20:43:00	0
2008-12-30	20:44:00	0
2008-12-30	20:45:00	0
2008-12-30	20:46:00	0
2008-12-30	20:47:00	0
2008-12-30	20:48:00	0
2008-12-30	20:49:00	0
2008-12-30	20:50:00	0
2008-12-30	20:51:00	0
2008-12-30	20:52:00	21
2008-12-30	20:53:00	10
2008-12-30	20:54:00	0
2008-12-30	20:55:00	0
2008-12-30	20:56:00	0
2008-12-30	20:57:00	0
2008-12-30	20:58:00	0
2008-12-30	20:59:00	0
2008-12-30	21:00:00	0
2008-12-30	21:01:00	1346
2008-12-30	21:02:00	10
2008-12-30	21:03:00	0
2008-12-30	21:04:00	0
2008-12-30	21:05:00	0
2008-12-30	21:06:00	0
2008-12-30	21:07:00	0
2008-12-30	21:08:00	0
2008-12-30	21:09:00	0
2008-12-30	21:10:00	0
2008-12-30	21:11:00	0
2008-12-30	21:12:00	41
2008-12-30	21:13:00	83
2008-12-30	21:14:00	372
2008-12-30	21:15:00	62
2008-12-30	21:16:00	52
2008-12-30	21:17:00	0
2008-12-30	21:18:00	0
2008-12-30	21:19:00	0
2008-12-30	21:20:00	0
2008-12-30	21:21:00	10
2008-12-30	21:22:00	0
2008-12-30	21:23:00	10
2008-12-30	21:24:00	0
2008-12-30	21:25:00	134
2008-12-30	21:26:00	258
2008-12-30	21:27:00	0
2008-12-30	21:28:00	0
2008-12-30	21:29:00	1470
2008-12-30	21:30:00	1439
2008-12-30	21:31:00	1067
2008-12-30	21:32:00	1780
2008-12-30	21:33:00	2052
2008-12-30	21:34:00	921
2008-12-30	21:35:00	1148
2008-12-30	21:36:00	588
2008-12-30	21:37:00	114
2008-12-30	21:38:00	787
2008-12-30	21:39:00	745
2008-12-30	21:40:00	1067
2008-12-30	21:41:00	1854
2008-12-30	21:42:00	1602
2008-12-30	21:43:00	1972
2008-12-30	21:44:00	1780
2008-12-30	21:45:00	2093
2008-12-30	21:46:00	483
2008-12-30	21:47:00	159
2008-12-30	21:48:00	124
2008-12-30	21:49:00	196
2008-12-30	21:50:00	21
2008-12-30	21:51:00	21
2008-12-30	21:52:00	41
2008-12-30	21:53:00	21
2008-12-30	21:54:00	31
2008-12-30	21:55:00	0
2008-12-30	21:56:00	0
2008-12-30	21:57:00	0
2008-12-30	21:58:00	0
2008-12-30	21:59:00	124
2008-12-30	22:00:00	258
2008-12-30	22:01:00	357
2008-12-30	22:02:00	159
2008-12-30	22:03:00	103
2008-12-30	22:04:00	0
2008-12-30	22:05:00	52
2008-12-30	22:06:00	0
2008-12-30	22:07:00	10
2008-12-30	22:08:00	0
2008-12-30	22:09:00	10
2008-12-30	22:10:00	0
2008-12-30	22:11:00	0
2008-12-30	22:12:00	0
2008-12-30	22:13:00	0
2008-12-30	22:14:00	134
2008-12-30	22:15:00	0
2008-12-30	22:16:00	31
2008-12-30	22:17:00	159
2008-12-30	22:18:00	31
2008-12-30	22:19:00	209
2008-12-30	22:20:00	0
2008-12-30	22:21:00	10
2008-12-30	22:22:00	285
2008-12-30	22:23:00	171
2008-12-30	22:24:00	10
2008-12-30	22:25:00	0
2008-12-30	22:26:00	0
2008-12-30	22:27:00	10
2008-12-30	22:28:00	0
2008-12-30	22:29:00	31
2008-12-30	22:30:00	10
2008-12-30	22:31:00	0
2008-12-30	22:32:00	124
2008-12-30	22:33:00	171
2008-12-30	22:34:00	93
2008-12-30	22:35:00	21
2008-12-30	22:36:00	62
2008-12-30	22:37:00	233
2008-12-30	22:38:00	21
2008-12-30	22:39:00	134
2008-12-30	22:40:00	159
2008-12-30	22:41:00	62
2008-12-30	22:42:00	114
2008-12-30	22:43:00	299
2008-12-30	22:44:00	114
2008-12-30	22:45:00	0
2008-12-30	22:46:00	134
2008-12-30	22:47:00	221
2008-12-30	22:48:00	62
2008-12-30	22:49:00	147
2008-12-30	22:50:00	209
2008-12-30	22:51:00	1018
2008-12-30	22:52:00	1780
2008-12-30	22:53:00	683
2008-12-30	22:54:00	830
2008-12-30	22:55:00	921
2008-12-30	22:56:00	725
2008-12-30	22:57:00	285
2008-12-30	22:58:00	500
2008-12-30	22:59:00	233
2008-12-30	23:00:00	31
2008-12-30	23:01:00	644
2008-12-30	23:02:00	500
2008-12-30	23:03:00	114
2008-12-30	23:04:00	10
2008-12-30	23:05:00	10
2008-12-30	23:06:00	52
2008-12-30	23:07:00	10
2008-12-30	23:08:00	134
2008-12-30	23:09:00	52
2008-12-30	23:10:00	62
2008-12-30	23:11:00	21
2008-12-30	23:12:00	0
2008-12-30	23:13:00	52
2008-12-30	23:14:00	21
2008-12-30	23:15:00	31
2008-12-30	23:16:00	10
2008-12-30	23:17:00	0
2008-12-30	23:18:00	0
2008-12-30	23:19:00	0
2008-12-30	23:20:00	184
2008-12-30	23:21:00	0
2008-12-30	23:22:00	0
2008-12-30	23:23:00	21
2008-12-30	23:24:00	0
2008-12-30	23:25:00	258
2008-12-30	23:26:00	41
2008-12-30	23:27:00	0
2008-12-30	23:28:00	0
2008-12-30	23:29:00	0
2008-12-30	23:30:00	0
2008-12-30	23:31:00	0
2008-12-30	23:32:00	0
2008-12-30	23:33:00	0
2008-12-30	23:34:00	10
2008-12-30	23:35:00	417
2008-12-30	23:36:00	467
2008-12-30	23:37:00	0
2008-12-30	23:38:00	0
2008-12-30	23:39:00	21
2008-12-30	23:40:00	0
2008-12-30	23:41:00	184
2008-12-30	23:42:00	500
2008-12-30	23:43:00	588
2008-12-30	23:44:00	1067
2008-12-30	23:45:00	21
2008-12-30	23:46:00	93
2008-12-30	23:47:00	114
2008-12-30	23:48:00	31
2008-12-30	23:49:00	0
2008-12-30	23:50:00	314
2008-12-30	23:51:00	196
2008-12-30	23:52:00	21
2008-12-30	23:53:00	0
2008-12-30	23:54:00	0
2008-12-30	23:55:00	10
2008-12-30	23:56:00	10
2008-12-30	23:57:00	0
2008-12-30	23:58:00	0
2008-12-30	23:59:00	0
2008-12-31	00:00:00	0
2008-12-31	00:01:00	0
2008-12-31	00:02:00	0
2008-12-31	00:03:00	0
2008-12-31	00:04:00	0
2008-12-31	00:05:00	0
2008-12-31	00:06:00	0
2008-12-31	00:07:00	0
2008-12-31	00:08:00	0
2008-12-31	00:09:00	0
2008-12-31	00:10:00	0
2008-12-31	00:11:00	0
2008-12-31	00:12:00	0
2008-12-31	00:13:00	0
2008-12-31	00:14:00	0
2008-12-31	00:15:00	0
2008-12-31	00:16:00	10
2008-12-31	00:17:00	52
2008-12-31	00:18:00	0
2008-12-31	00:19:00	0
2008-12-31	00:20:00	0
2008-12-31	00:21:00	0
2008-12-31	00:22:00	0
2008-12-31	00:23:00	0
2008-12-31	00:24:00	0
2008-12-31	00:25:00	0
2008-12-31	00:26:00	0
2008-12-31	00:27:00	0
2008-12-31	00:28:00	0
2008-12-31	00:29:00	0
2008-12-31	00:30:00	0
2008-12-31	00:31:00	0
2008-12-31	00:32:00	0
2008-12-31	00:33:00	0
2008-12-31	00:34:00	0
2008-12-31	00:35:00	0
2008-12-31	00:36:00	0
2008-12-31	00:37:00	0
2008-12-31	00:38:00	0
2008-12-31	00:39:00	0
2008-12-31	00:40:00	0
2008-12-31	00:41:00	0
2008-12-31	00:42:00	0
2008-12-31	00:43:00	0
2008-12-31	00:44:00	83
2008-12-31	00:45:00	0
2008-12-31	00:46:00	0
2008-12-31	00:47:00	0
2008-12-31	00:48:00	0
2008-12-31	00:49:00	0
2008-12-31	00:50:00	0
2008-12-31	00:51:00	0
2008-12-31	00:52:00	0
2008-12-31	00:53:00	31
2008-12-31	00:54:00	246
2008-12-31	00:55:00	10
2008-12-31	00:56:00	0
2008-12-31	00:57:00	0
2008-12-31	00:58:00	0
2008-12-31	00:59:00	0
2008-12-31	01:00:00	0
2008-12-31	01:01:00	0
2008-12-31	01:02:00	372
2008-12-31	01:03:00	10
2008-12-31	01:04:00	2797
2008-12-31	01:05:00	607
2008-12-31	01:06:00	0
2008-12-31	01:07:00	21
2008-12-31	01:08:00	31
2008-12-31	01:09:00	0
2008-12-31	01:10:00	0
2008-12-31	01:11:00	0
2008-12-31	01:12:00	0
2008-12-31	01:13:00	0
2008-12-31	01:14:00	0
2008-12-31	01:15:00	0
2008-12-31	01:16:00	0
2008-12-31	01:17:00	0
2008-12-31	01:18:00	0
2008-12-31	01:19:00	0
2008-12-31	01:20:00	0
2008-12-31	01:21:00	0
2008-12-31	01:22:00	10
2008-12-31	01:23:00	0
2008-12-31	01:24:00	0
2008-12-31	01:25:00	0
2008-12-31	01:26:00	52
2008-12-31	01:27:00	21
2008-12-31	01:28:00	0
2008-12-31	01:29:00	0
2008-12-31	01:30:00	0
2008-12-31	01:31:00	0
2008-12-31	01:32:00	0
2008-12-31	01:33:00	0
2008-12-31	01:34:00	0
2008-12-31	01:35:00	0
2008-12-31	01:36:00	0
2008-12-31	01:37:00	0
2008-12-31	01:38:00	0
2008-12-31	01:39:00	0
2008-12-31	01:40:00	0
2008-12-31	01:41:00	0
2008-12-31	01:42:00	0
2008-12-31	01:43:00	0
2008-12-31	01:44:00	0
2008-12-31	01:45:00	0
2008-12-31	01:46:00	0
2008-12-31	01:47:00	0
2008-12-31	01:48:00	0
2008-12-31	01:49:00	0
2008-12-31	01:50:00	0
2008-12-31	01:51:00	0
2008-12-31	01:52:00	0
2008-12-31	01:53:00	0
2008-12-31	01:54:00	0
2008-12-31	01:55:00	0
2008-12-31	01:56:00	0
2008-12-31	01:57:00	0
2008-12-31	01:58:00	0
2008-12-31	01:59:00	0
2008-12-31	02:00:00	0
2008-12-31	02:01:00	52
2008-12-31	02:02:00	31
2008-12-31	02:03:00	0
2008-12-31	02:04:00	0
2008-12-31	02:05:00	0
2008-12-31	02:06:00	0
2008-12-31	02:07:00	0
2008-12-31	02:08:00	0
2008-12-31	02:09:00	0
2008-12-31	02:10:00	0
2008-12-31	02:11:00	0
2008-12-31	02:12:00	0
2008-12-31	02:13:00	0
2008-12-31	02:14:00	0
2008-12-31	02:15:00	0
2008-12-31	02:16:00	0
2008-12-31	02:17:00	0
2008-12-31	02:18:00	0
2008-12-31	02:19:00	0
2008-12-31	02:20:00	0
2008-12-31	02:21:00	0
2008-12-31	02:22:00	0
2008-12-31	02:23:00	0
2008-12-31	02:24:00	0
2008-12-31	02:25:00	0
2008-12-31	02:26:00	0
2008-12-31	02:27:00	0
2008-12-31	02:28:00	0
2008-12-31	02:29:00	0
2008-12-31	02:30:00	0
2008-12-31	02:31:00	0
2008-12-31	02:32:00	0
2008-12-31	02:33:00	0
2008-12-31	02:34:00	0
2008-12-31	02:35:00	0
2008-12-31	02:36:00	0
2008-12-31	02:37:00	0
2008-12-31	02:38:00	0
2008-12-31	02:39:00	0
2008-12-31	02:40:00	0
2008-12-31	02:41:00	0
2008-12-31	02:42:00	0
2008-12-31	02:43:00	0
2008-12-31	02:44:00	0
2008-12-31	02:45:00	0
2008-12-31	02:46:00	0
2008-12-31	02:47:00	10
2008-12-31	02:48:00	0
2008-12-31	02:49:00	0
2008-12-31	02:50:00	0
2008-12-31	02:51:00	0
2008-12-31	02:52:00	0
2008-12-31	02:53:00	0
2008-12-31	02:54:00	0
2008-12-31	02:55:00	0
2008-12-31	02:56:00	0
2008-12-31	02:57:00	0
2008-12-31	02:58:00	0
2008-12-31	02:59:00	0
2008-12-31	03:00:00	0
2008-12-31	03:01:00	0
2008-12-31	03:02:00	0
2008-12-31	03:03:00	0
2008-12-31	03:04:00	72
2008-12-31	03:05:00	114
2008-12-31	03:06:00	124
2008-12-31	03:07:00	31
2008-12-31	03:08:00	0
2008-12-31	03:09:00	0
2008-12-31	03:10:00	0
2008-12-31	03:11:00	0
2008-12-31	03:12:00	0
2008-12-31	03:13:00	0
2008-12-31	03:14:00	0
2008-12-31	03:15:00	0
2008-12-31	03:16:00	0
2008-12-31	03:17:00	0
2008-12-31	03:18:00	0
2008-12-31	03:19:00	0
2008-12-31	03:20:00	0
2008-12-31	03:21:00	0
2008-12-31	03:22:00	0
2008-12-31	03:23:00	0
2008-12-31	03:24:00	0
2008-12-31	03:25:00	0
2008-12-31	03:26:00	0
2008-12-31	03:27:00	0
2008-12-31	03:28:00	0
2008-12-31	03:29:00	0
2008-12-31	03:30:00	0
2008-12-31	03:31:00	0
2008-12-31	03:32:00	0
2008-12-31	03:33:00	0
2008-12-31	03:34:00	0
2008-12-31	03:35:00	0
2008-12-31	03:36:00	0
2008-12-31	03:37:00	0
2008-12-31	03:38:00	0
2008-12-31	03:39:00	0
2008-12-31	03:40:00	0
2008-12-31	03:41:00	0
2008-12-31	03:42:00	0
2008-12-31	03:43:00	0
2008-12-31	03:44:00	328
2008-12-31	03:45:00	0
2008-12-31	03:46:00	0
2008-12-31	03:47:00	21
2008-12-31	03:48:00	0
2008-12-31	03:49:00	31
2008-12-31	03:50:00	10
2008-12-31	03:51:00	0
2008-12-31	03:52:00	0
2008-12-31	03:53:00	0
2008-12-31	03:54:00	0
2008-12-31	03:55:00	0
2008-12-31	03:56:00	0
2008-12-31	03:57:00	0
2008-12-31	03:58:00	0
2008-12-31	03:59:00	0
2008-12-31	04:00:00	0
2008-12-31	04:01:00	0
2008-12-31	04:02:00	0
2008-12-31	04:03:00	10
2008-12-31	04:04:00	0
2008-12-31	04:05:00	0
2008-12-31	04:06:00	434
2008-12-31	04:07:00	0
2008-12-31	04:08:00	0
2008-12-31	04:09:00	0
2008-12-31	04:10:00	0
2008-12-31	04:11:00	0
2008-12-31	04:12:00	0
2008-12-31	04:13:00	0
2008-12-31	04:14:00	0
2008-12-31	04:15:00	0
2008-12-31	04:16:00	0
2008-12-31	04:17:00	0
2008-12-31	04:18:00	0
2008-12-31	04:19:00	0
2008-12-31	04:20:00	0
2008-12-31	04:21:00	0
2008-12-31	04:22:00	0
2008-12-31	04:23:00	0
2008-12-31	04:24:00	0
2008-12-31	04:25:00	0
2008-12-31	04:26:00	0
2008-12-31	04:27:00	0
2008-12-31	04:28:00	0
2008-12-31	04:29:00	0
2008-12-31	04:30:00	10
2008-12-31	04:31:00	21
2008-12-31	04:32:00	0
2008-12-31	04:33:00	0
2008-12-31	04:34:00	0
2008-12-31	04:35:00	0
2008-12-31	04:36:00	0
2008-12-31	04:37:00	0
2008-12-31	04:38:00	0
2008-12-31	04:39:00	0
2008-12-31	04:40:00	0
2008-12-31	04:41:00	0
2008-12-31	04:42:00	0
2008-12-31	04:43:00	0
2008-12-31	04:44:00	0
2008-12-31	04:45:00	0
2008-12-31	04:46:00	0
2008-12-31	04:47:00	0
2008-12-31	04:48:00	0
2008-12-31	04:49:00	0
2008-12-31	04:50:00	0
2008-12-31	04:51:00	0
2008-12-31	04:52:00	0
2008-12-31	04:53:00	0
2008-12-31	04:54:00	0
2008-12-31	04:55:00	0
2008-12-31	04:56:00	21
2008-12-31	04:57:00	52
2008-12-31	04:58:00	0
2008-12-31	04:59:00	0
2008-12-31	05:00:00	0
2008-12-31	05:01:00	0
2008-12-31	05:02:00	0
2008-12-31	05:03:00	0
2008-12-31	05:04:00	0
2008-12-31	05:05:00	0
2008-12-31	05:06:00	0
2008-12-31	05:07:00	0
2008-12-31	05:08:00	0
2008-12-31	05:09:00	0
2008-12-31	05:10:00	0
2008-12-31	05:11:00	0
2008-12-31	05:12:00	0
2008-12-31	05:13:00	0
2008-12-31	05:14:00	0
2008-12-31	05:15:00	0
2008-12-31	05:16:00	0
2008-12-31	05:17:00	0
2008-12-31	05:18:00	0
2008-12-31	05:19:00	0
2008-12-31	05:20:00	0
2008-12-31	05:21:00	0
2008-12-31	05:22:00	0
2008-12-31	05:23:00	328
2008-12-31	05:24:00	0
2008-12-31	05:25:00	0
2008-12-31	05:26:00	0
2008-12-31	05:27:00	0
2008-12-31	05:28:00	0
2008-12-31	05:29:00	0
2008-12-31	05:30:00	0
2008-12-31	05:31:00	0
2008-12-31	05:32:00	0
2008-12-31	05:33:00	0
2008-12-31	05:34:00	0
2008-12-31	05:35:00	0
2008-12-31	05:36:00	0
2008-12-31	05:37:00	0
2008-12-31	05:38:00	0
2008-12-31	05:39:00	0
2008-12-31	05:40:00	0
2008-12-31	05:41:00	0
2008-12-31	05:42:00	0
2008-12-31	05:43:00	0
2008-12-31	05:44:00	0
2008-12-31	05:45:00	0
2008-12-31	05:46:00	0
2008-12-31	05:47:00	0
2008-12-31	05:48:00	0
2008-12-31	05:49:00	0
2008-12-31	05:50:00	0
2008-12-31	05:51:00	41
2008-12-31	05:52:00	83
2008-12-31	05:53:00	0
2008-12-31	05:54:00	0
2008-12-31	05:55:00	0
2008-12-31	05:56:00	0
2008-12-31	05:57:00	0
2008-12-31	05:58:00	0
2008-12-31	05:59:00	0
2008-12-31	06:00:00	0
2008-12-31	06:01:00	0
2008-12-31	06:02:00	0
2008-12-31	06:03:00	0
2008-12-31	06:04:00	0
2008-12-31	06:05:00	0
2008-12-31	06:06:00	0
2008-12-31	06:07:00	0
2008-12-31	06:08:00	0
2008-12-31	06:09:00	0
2008-12-31	06:10:00	0
2008-12-31	06:11:00	0
2008-12-31	06:12:00	52
2008-12-31	06:13:00	10
2008-12-31	06:14:00	0
2008-12-31	06:15:00	0
2008-12-31	06:16:00	0
2008-12-31	06:17:00	52
2008-12-31	06:18:00	10
2008-12-31	06:19:00	0
2008-12-31	06:20:00	0
2008-12-31	06:21:00	0
2008-12-31	06:22:00	0
2008-12-31	06:23:00	21
2008-12-31	06:24:00	0
2008-12-31	06:25:00	0
2008-12-31	06:26:00	10
2008-12-31	06:27:00	52
2008-12-31	06:28:00	0
2008-12-31	06:29:00	0
2008-12-31	06:30:00	0
2008-12-31	06:31:00	0
2008-12-31	06:32:00	0
2008-12-31	06:33:00	0
2008-12-31	06:34:00	0
2008-12-31	06:35:00	52
2008-12-31	06:36:00	1569
2008-12-31	06:37:00	2052
2008-12-31	06:38:00	483
2008-12-31	06:39:00	83
2008-12-31	06:40:00	0
2008-12-31	06:41:00	0
2008-12-31	06:42:00	0
2008-12-31	06:43:00	0
2008-12-31	06:44:00	0
2008-12-31	06:45:00	0
2008-12-31	06:46:00	0
2008-12-31	06:47:00	0
2008-12-31	06:48:00	0
2008-12-31	06:49:00	0
2008-12-31	06:50:00	0
2008-12-31	06:51:00	0
2008-12-31	06:52:00	0
2008-12-31	06:53:00	0
2008-12-31	06:54:00	0
2008-12-31	06:55:00	0
2008-12-31	06:56:00	0
2008-12-31	06:57:00	0
2008-12-31	06:58:00	0
2008-12-31	06:59:00	0
2008-12-31	07:00:00	233
2008-12-31	07:01:00	0
2008-12-31	07:02:00	0
2008-12-31	07:03:00	0
2008-12-31	07:04:00	0
2008-12-31	07:05:00	0
2008-12-31	07:06:00	0
2008-12-31	07:07:00	21
2008-12-31	07:08:00	0
2008-12-31	07:09:00	0
2008-12-31	07:10:00	0
2008-12-31	07:11:00	0
2008-12-31	07:12:00	0
2008-12-31	07:13:00	0
2008-12-31	07:14:00	0
2008-12-31	07:15:00	0
2008-12-31	07:16:00	0
2008-12-31	07:17:00	0
2008-12-31	07:18:00	0
2008-12-31	07:19:00	0
2008-12-31	07:20:00	0
2008-12-31	07:21:00	0
2008-12-31	07:22:00	0
2008-12-31	07:23:00	0
2008-12-31	07:24:00	0
2008-12-31	07:25:00	0
2008-12-31	07:26:00	0
2008-12-31	07:27:00	0
2008-12-31	07:28:00	0
2008-12-31	07:29:00	10
2008-12-31	07:30:00	0
2008-12-31	07:31:00	0
2008-12-31	07:32:00	0
2008-12-31	07:33:00	0
2008-12-31	07:34:00	0
2008-12-31	07:35:00	0
2008-12-31	07:36:00	0
2008-12-31	07:37:00	0
2008-12-31	07:38:00	0
2008-12-31	07:39:00	0
2008-12-31	07:40:00	124
2008-12-31	07:41:00	0
2008-12-31	07:42:00	0
2008-12-31	07:43:00	0
2008-12-31	07:44:00	0
2008-12-31	07:45:00	10
2008-12-31	07:46:00	0
2008-12-31	07:47:00	0
2008-12-31	07:48:00	0
2008-12-31	07:49:00	21
2008-12-31	07:50:00	0
2008-12-31	07:51:00	0
2008-12-31	07:52:00	0
2008-12-31	07:53:00	0
2008-12-31	07:54:00	0
2008-12-31	07:55:00	0
2008-12-31	07:56:00	10
2008-12-31	07:57:00	0
2008-12-31	07:58:00	10
2008-12-31	07:59:00	0
2008-12-31	08:00:00	0
2008-12-31	08:01:00	0
2008-12-31	08:02:00	0
2008-12-31	08:03:00	0
2008-12-31	08:04:00	0
2008-12-31	08:05:00	0
2008-12-31	08:06:00	0
2008-12-31	08:07:00	0
2008-12-31	08:08:00	0
2008-12-31	08:09:00	0
2008-12-31	08:10:00	0
2008-12-31	08:11:00	0
2008-12-31	08:12:00	31
2008-12-31	08:13:00	0
2008-12-31	08:14:00	0
2008-12-31	08:15:00	0
2008-12-31	08:16:00	10
2008-12-31	08:17:00	0
2008-12-31	08:18:00	10
2008-12-31	08:19:00	72
2008-12-31	08:20:00	0
2008-12-31	08:21:00	246
2008-12-31	08:22:00	93
2008-12-31	08:23:00	0
2008-12-31	08:24:00	0
2008-12-31	08:25:00	0
2008-12-31	08:26:00	0
2008-12-31	08:27:00	0
2008-12-31	08:28:00	0
2008-12-31	08:29:00	0
2008-12-31	08:30:00	0
2008-12-31	08:31:00	0
2008-12-31	08:32:00	0
2008-12-31	08:33:00	0
2008-12-31	08:34:00	0
2008-12-31	08:35:00	0
2008-12-31	08:36:00	0
2008-12-31	08:37:00	0
2008-12-31	08:38:00	62
2008-12-31	08:39:00	0
2008-12-31	08:40:00	0
2008-12-31	08:41:00	516
2008-12-31	08:42:00	103
2008-12-31	08:43:00	0
2008-12-31	08:44:00	10
2008-12-31	08:45:00	0
2008-12-31	08:46:00	0
2008-12-31	08:47:00	0
2008-12-31	08:48:00	0
2008-12-31	08:49:00	0
2008-12-31	08:50:00	0
2008-12-31	08:51:00	0
2008-12-31	08:52:00	0
2008-12-31	08:53:00	0
2008-12-31	08:54:00	0
2008-12-31	08:55:00	0
2008-12-31	08:56:00	0
2008-12-31	08:57:00	0
2008-12-31	08:58:00	0
2008-12-31	08:59:00	0
2008-12-31	09:00:00	10
2008-12-31	09:01:00	0
2008-12-31	09:02:00	0
2008-12-31	09:03:00	0
2008-12-31	09:04:00	10
2008-12-31	09:05:00	0
2008-12-31	09:06:00	0
2008-12-31	09:07:00	0
2008-12-31	09:08:00	0
[truncated: 19,611 more rows]

## Sheet: 1.13.09
Actogram, Copy Raw Data, All Days
Identity:	Wylie Root
Filename:	E:\Active Research Files\meloxicam titre canine\cases\disqualified\wylie\Wylie Root 01.13.09.AWC
Gender:	M
Age:	1
Height:	61.0 cm	24.0 in
Weight:	23.8 kg	52.5 lbs
Start Date:	13-Jan-2009 (Tue)
Start Time:	17:00:00
Interval:	1.00 mins
Date Stamp:	Time Stamp:	Activity Data:	Marker Press:
2009-01-13	00:00:00	0
2009-01-13	00:01:00	0
2009-01-13	00:02:00	0
2009-01-13	00:03:00	0
2009-01-13	00:04:00	0
2009-01-13	00:05:00	0
2009-01-13	00:06:00	0
2009-01-13	00:07:00	0
2009-01-13	00:08:00	0
2009-01-13	00:09:00	0
2009-01-13	00:10:00	0
2009-01-13	00:11:00	0
2009-01-13	00:12:00	0
2009-01-13	00:13:00	0
2009-01-13	00:14:00	0
2009-01-13	00:15:00	0
2009-01-13	00:16:00	0
2009-01-13	00:17:00	0
2009-01-13	00:18:00	0
2009-01-13	00:19:00	0
2009-01-13	00:20:00	0
2009-01-13	00:21:00	0
2009-01-13	00:22:00	0
2009-01-13	00:23:00	0
2009-01-13	00:24:00	0
2009-01-13	00:25:00	0
2009-01-13	00:26:00	0
2009-01-13	00:27:00	0
2009-01-13	00:28:00	0
2009-01-13	00:29:00	0
2009-01-13	00:30:00	0
2009-01-13	00:31:00	0
2009-01-13	00:32:00	0
2009-01-13	00:33:00	0
2009-01-13	00:34:00	0
2009-01-13	00:35:00	0
2009-01-13	00:36:00	0
2009-01-13	00:37:00	0
2009-01-13	00:38:00	0
2009-01-13	00:39:00	0
2009-01-13	00:40:00	0
2009-01-13	00:41:00	0
2009-01-13	00:42:00	0
2009-01-13	00:43:00	0
2009-01-13	00:44:00	0
2009-01-13	00:45:00	0
2009-01-13	00:46:00	0
2009-01-13	00:47:00	0
2009-01-13	00:48:00	0
2009-01-13	00:49:00	0
2009-01-13	00:50:00	0
2009-01-13	00:51:00	0
2009-01-13	00:52:00	0
2009-01-13	00:53:00	0
2009-01-13	00:54:00	0
2009-01-13	00:55:00	0
2009-01-13	00:56:00	0
2009-01-13	00:57:00	0
2009-01-13	00:58:00	0
2009-01-13	00:59:00	0
2009-01-13	01:00:00	0
2009-01-13	01:01:00	0
2009-01-13	01:02:00	0
2009-01-13	01:03:00	0
2009-01-13	01:04:00	0
2009-01-13	01:05:00	0
2009-01-13	01:06:00	0
2009-01-13	01:07:00	0
2009-01-13	01:08:00	0
2009-01-13	01:09:00	0
2009-01-13	01:10:00	0
2009-01-13	01:11:00	0
2009-01-13	01:12:00	0
2009-01-13	01:13:00	0
2009-01-13	01:14:00	0
2009-01-13	01:15:00	0
2009-01-13	01:16:00	0
2009-01-13	01:17:00	0
2009-01-13	01:18:00	0
2009-01-13	01:19:00	0
2009-01-13	01:20:00	0
2009-01-13	01:21:00	0
2009-01-13	01:22:00	0
2009-01-13	01:23:00	0
2009-01-13	01:24:00	0
2009-01-13	01:25:00	0
2009-01-13	01:26:00	0
2009-01-13	01:27:00	0
2009-01-13	01:28:00	0
2009-01-13	01:29:00	0
2009-01-13	01:30:00	0
2009-01-13	01:31:00	0
2009-01-13	01:32:00	0
2009-01-13	01:33:00	0
2009-01-13	01:34:00	0
2009-01-13	01:35:00	0
2009-01-13	01:36:00	0
2009-01-13	01:37:00	0
2009-01-13	01:38:00	0
2009-01-13	01:39:00	0
2009-01-13	01:40:00	0
2009-01-13	01:41:00	0
2009-01-13	01:42:00	0
2009-01-13	01:43:00	0
2009-01-13	01:44:00	0
2009-01-13	01:45:00	0
2009-01-13	01:46:00	0
2009-01-13	01:47:00	0
2009-01-13	01:48:00	0
2009-01-13	01:49:00	0
2009-01-13	01:50:00	0
2009-01-13	01:51:00	0
2009-01-13	01:52:00	0
2009-01-13	01:53:00	0
2009-01-13	01:54:00	0
2009-01-13	01:55:00	0
2009-01-13	01:56:00	0
2009-01-13	01:57:00	0
2009-01-13	01:58:00	0
2009-01-13	01:59:00	0
2009-01-13	02:00:00	0
2009-01-13	02:01:00	0
2009-01-13	02:02:00	0
2009-01-13	02:03:00	0
2009-01-13	02:04:00	0
2009-01-13	02:05:00	0
2009-01-13	02:06:00	0
2009-01-13	02:07:00	0
2009-01-13	02:08:00	0
2009-01-13	02:09:00	0
2009-01-13	02:10:00	0
2009-01-13	02:11:00	0
2009-01-13	02:12:00	0
2009-01-13	02:13:00	0
2009-01-13	02:14:00	0
2009-01-13	02:15:00	0
2009-01-13	02:16:00	0
2009-01-13	02:17:00	0
2009-01-13	02:18:00	0
2009-01-13	02:19:00	0
2009-01-13	02:20:00	0
2009-01-13	02:21:00	0
2009-01-13	02:22:00	0
2009-01-13	02:23:00	0
2009-01-13	02:24:00	0
2009-01-13	02:25:00	0
2009-01-13	02:26:00	0
2009-01-13	02:27:00	0
2009-01-13	02:28:00	0
2009-01-13	02:29:00	0
2009-01-13	02:30:00	0
2009-01-13	02:31:00	0
2009-01-13	02:32:00	0
2009-01-13	02:33:00	0
2009-01-13	02:34:00	0
2009-01-13	02:35:00	0
2009-01-13	02:36:00	0
2009-01-13	02:37:00	0
2009-01-13	02:38:00	0
2009-01-13	02:39:00	0
2009-01-13	02:40:00	0
2009-01-13	02:41:00	0
2009-01-13	02:42:00	0
2009-01-13	02:43:00	0
2009-01-13	02:44:00	0
2009-01-13	02:45:00	0
2009-01-13	02:46:00	0
2009-01-13	02:47:00	0
2009-01-13	02:48:00	0
2009-01-13	02:49:00	0
2009-01-13	02:50:00	0
2009-01-13	02:51:00	0
2009-01-13	02:52:00	0
2009-01-13	02:53:00	0
2009-01-13	02:54:00	0
2009-01-13	02:55:00	0
2009-01-13	02:56:00	0
2009-01-13	02:57:00	0
2009-01-13	02:58:00	0
2009-01-13	02:59:00	0
2009-01-13	03:00:00	0
2009-01-13	03:01:00	0
2009-01-13	03:02:00	0
2009-01-13	03:03:00	0
2009-01-13	03:04:00	0
2009-01-13	03:05:00	0
2009-01-13	03:06:00	0
2009-01-13	03:07:00	0
2009-01-13	03:08:00	0
2009-01-13	03:09:00	0
2009-01-13	03:10:00	0
2009-01-13	03:11:00	0
2009-01-13	03:12:00	0
2009-01-13	03:13:00	0
2009-01-13	03:14:00	0
2009-01-13	03:15:00	0
2009-01-13	03:16:00	0
2009-01-13	03:17:00	0
2009-01-13	03:18:00	0
2009-01-13	03:19:00	0
2009-01-13	03:20:00	0
2009-01-13	03:21:00	0
2009-01-13	03:22:00	0
2009-01-13	03:23:00	0
2009-01-13	03:24:00	0
2009-01-13	03:25:00	0
2009-01-13	03:26:00	0
2009-01-13	03:27:00	0
2009-01-13	03:28:00	0
2009-01-13	03:29:00	0
2009-01-13	03:30:00	0
2009-01-13	03:31:00	0
2009-01-13	03:32:00	0
2009-01-13	03:33:00	0
2009-01-13	03:34:00	0
2009-01-13	03:35:00	0
2009-01-13	03:36:00	0
2009-01-13	03:37:00	0
2009-01-13	03:38:00	0
2009-01-13	03:39:00	0
2009-01-13	03:40:00	0
2009-01-13	03:41:00	0
2009-01-13	03:42:00	0
2009-01-13	03:43:00	0
2009-01-13	03:44:00	0
2009-01-13	03:45:00	0
2009-01-13	03:46:00	0
2009-01-13	03:47:00	0
2009-01-13	03:48:00	0
2009-01-13	03:49:00	0
2009-01-13	03:50:00	0
2009-01-13	03:51:00	0
2009-01-13	03:52:00	0
2009-01-13	03:53:00	0
2009-01-13	03:54:00	0
2009-01-13	03:55:00	0
2009-01-13	03:56:00	0
2009-01-13	03:57:00	0
2009-01-13	03:58:00	0
2009-01-13	03:59:00	0
2009-01-13	04:00:00	0
2009-01-13	04:01:00	0
2009-01-13	04:02:00	0
2009-01-13	04:03:00	0
2009-01-13	04:04:00	0
2009-01-13	04:05:00	0
2009-01-13	04:06:00	0
2009-01-13	04:07:00	0
2009-01-13	04:08:00	0
2009-01-13	04:09:00	0
2009-01-13	04:10:00	0
2009-01-13	04:11:00	0
2009-01-13	04:12:00	0
2009-01-13	04:13:00	0
2009-01-13	04:14:00	0
2009-01-13	04:15:00	0
2009-01-13	04:16:00	0
2009-01-13	04:17:00	0
2009-01-13	04:18:00	0
2009-01-13	04:19:00	0
2009-01-13	04:20:00	0
2009-01-13	04:21:00	0
2009-01-13	04:22:00	0
2009-01-13	04:23:00	0
2009-01-13	04:24:00	0
2009-01-13	04:25:00	0
2009-01-13	04:26:00	0
2009-01-13	04:27:00	0
2009-01-13	04:28:00	0
2009-01-13	04:29:00	0
2009-01-13	04:30:00	0
2009-01-13	04:31:00	0
2009-01-13	04:32:00	0
2009-01-13	04:33:00	0
2009-01-13	04:34:00	0
2009-01-13	04:35:00	0
2009-01-13	04:36:00	0
2009-01-13	04:37:00	0
2009-01-13	04:38:00	0
2009-01-13	04:39:00	0
2009-01-13	04:40:00	0
2009-01-13	04:41:00	0
2009-01-13	04:42:00	0
2009-01-13	04:43:00	0
2009-01-13	04:44:00	0
2009-01-13	04:45:00	0
2009-01-13	04:46:00	0
2009-01-13	04:47:00	0
2009-01-13	04:48:00	0
2009-01-13	04:49:00	0
2009-01-13	04:50:00	0
2009-01-13	04:51:00	0
2009-01-13	04:52:00	0
2009-01-13	04:53:00	0
2009-01-13	04:54:00	0
2009-01-13	04:55:00	0
2009-01-13	04:56:00	0
2009-01-13	04:57:00	0
2009-01-13	04:58:00	0
2009-01-13	04:59:00	0
2009-01-13	05:00:00	0
2009-01-13	05:01:00	0
2009-01-13	05:02:00	0
2009-01-13	05:03:00	0
2009-01-13	05:04:00	0
2009-01-13	05:05:00	0
2009-01-13	05:06:00	0
2009-01-13	05:07:00	0
2009-01-13	05:08:00	0
2009-01-13	05:09:00	0
2009-01-13	05:10:00	0
2009-01-13	05:11:00	0
2009-01-13	05:12:00	0
2009-01-13	05:13:00	0
2009-01-13	05:14:00	0
2009-01-13	05:15:00	0
2009-01-13	05:16:00	0
2009-01-13	05:17:00	0
2009-01-13	05:18:00	0
2009-01-13	05:19:00	0
2009-01-13	05:20:00	0
2009-01-13	05:21:00	0
2009-01-13	05:22:00	0
2009-01-13	05:23:00	0
2009-01-13	05:24:00	0
2009-01-13	05:25:00	0
2009-01-13	05:26:00	0
2009-01-13	05:27:00	0
2009-01-13	05:28:00	0
2009-01-13	05:29:00	0
2009-01-13	05:30:00	0
2009-01-13	05:31:00	0
2009-01-13	05:32:00	0
2009-01-13	05:33:00	0
2009-01-13	05:34:00	0
2009-01-13	05:35:00	0
2009-01-13	05:36:00	0
2009-01-13	05:37:00	0
2009-01-13	05:38:00	0
2009-01-13	05:39:00	0
2009-01-13	05:40:00	0
2009-01-13	05:41:00	0
2009-01-13	05:42:00	0
2009-01-13	05:43:00	0
2009-01-13	05:44:00	0
2009-01-13	05:45:00	0
2009-01-13	05:46:00	0
2009-01-13	05:47:00	0
2009-01-13	05:48:00	0
2009-01-13	05:49:00	0
2009-01-13	05:50:00	0
2009-01-13	05:51:00	0
2009-01-13	05:52:00	0
2009-01-13	05:53:00	0
2009-01-13	05:54:00	0
2009-01-13	05:55:00	0
2009-01-13	05:56:00	0
2009-01-13	05:57:00	0
2009-01-13	05:58:00	0
2009-01-13	05:59:00	0
2009-01-13	06:00:00	0
2009-01-13	06:01:00	0
2009-01-13	06:02:00	0
2009-01-13	06:03:00	0
2009-01-13	06:04:00	0
2009-01-13	06:05:00	0
2009-01-13	06:06:00	0
2009-01-13	06:07:00	0
2009-01-13	06:08:00	0
2009-01-13	06:09:00	0
2009-01-13	06:10:00	0
2009-01-13	06:11:00	0
2009-01-13	06:12:00	0
2009-01-13	06:13:00	0
2009-01-13	06:14:00	0
2009-01-13	06:15:00	0
2009-01-13	06:16:00	0
2009-01-13	06:17:00	0
2009-01-13	06:18:00	0
2009-01-13	06:19:00	0
2009-01-13	06:20:00	0
2009-01-13	06:21:00	0
2009-01-13	06:22:00	0
2009-01-13	06:23:00	0
2009-01-13	06:24:00	0
2009-01-13	06:25:00	0
2009-01-13	06:26:00	0
2009-01-13	06:27:00	0
2009-01-13	06:28:00	0
2009-01-13	06:29:00	0
2009-01-13	06:30:00	0
2009-01-13	06:31:00	0
2009-01-13	06:32:00	0
2009-01-13	06:33:00	0
2009-01-13	06:34:00	0
2009-01-13	06:35:00	0
2009-01-13	06:36:00	0
2009-01-13	06:37:00	0
2009-01-13	06:38:00	0
2009-01-13	06:39:00	0
2009-01-13	06:40:00	0
2009-01-13	06:41:00	0
2009-01-13	06:42:00	0
2009-01-13	06:43:00	0
2009-01-13	06:44:00	0
2009-01-13	06:45:00	0
2009-01-13	06:46:00	0
2009-01-13	06:47:00	0
2009-01-13	06:48:00	0
2009-01-13	06:49:00	0
2009-01-13	06:50:00	0
2009-01-13	06:51:00	0
2009-01-13	06:52:00	0
2009-01-13	06:53:00	0
2009-01-13	06:54:00	0
2009-01-13	06:55:00	0
2009-01-13	06:56:00	0
2009-01-13	06:57:00	0
2009-01-13	06:58:00	0
2009-01-13	06:59:00	0
2009-01-13	07:00:00	0
2009-01-13	07:01:00	0
2009-01-13	07:02:00	0
2009-01-13	07:03:00	0
2009-01-13	07:04:00	0
2009-01-13	07:05:00	0
2009-01-13	07:06:00	0
2009-01-13	07:07:00	0
2009-01-13	07:08:00	0
2009-01-13	07:09:00	0
2009-01-13	07:10:00	0
2009-01-13	07:11:00	0
2009-01-13	07:12:00	0
2009-01-13	07:13:00	0
2009-01-13	07:14:00	0
2009-01-13	07:15:00	0
2009-01-13	07:16:00	0
2009-01-13	07:17:00	0
2009-01-13	07:18:00	0
2009-01-13	07:19:00	0
2009-01-13	07:20:00	0
2009-01-13	07:21:00	0
2009-01-13	07:22:00	0
2009-01-13	07:23:00	0
2009-01-13	07:24:00	0
2009-01-13	07:25:00	0
2009-01-13	07:26:00	0
2009-01-13	07:27:00	0
2009-01-13	07:28:00	0
2009-01-13	07:29:00	0
2009-01-13	07:30:00	0
2009-01-13	07:31:00	0
2009-01-13	07:32:00	0
2009-01-13	07:33:00	0
2009-01-13	07:34:00	0
2009-01-13	07:35:00	0
2009-01-13	07:36:00	0
2009-01-13	07:37:00	0
2009-01-13	07:38:00	0
2009-01-13	07:39:00	0
2009-01-13	07:40:00	0
2009-01-13	07:41:00	0
2009-01-13	07:42:00	0
2009-01-13	07:43:00	0
2009-01-13	07:44:00	0
2009-01-13	07:45:00	0
2009-01-13	07:46:00	0
2009-01-13	07:47:00	0
2009-01-13	07:48:00	0
2009-01-13	07:49:00	0
2009-01-13	07:50:00	0
2009-01-13	07:51:00	0
2009-01-13	07:52:00	0
2009-01-13	07:53:00	0
2009-01-13	07:54:00	0
2009-01-13	07:55:00	0
2009-01-13	07:56:00	0
2009-01-13	07:57:00	0
2009-01-13	07:58:00	0
2009-01-13	07:59:00	0
2009-01-13	08:00:00	0
2009-01-13	08:01:00	0
2009-01-13	08:02:00	0
2009-01-13	08:03:00	0
2009-01-13	08:04:00	0
2009-01-13	08:05:00	0
2009-01-13	08:06:00	0
2009-01-13	08:07:00	0
2009-01-13	08:08:00	0
2009-01-13	08:09:00	0
2009-01-13	08:10:00	0
2009-01-13	08:11:00	0
2009-01-13	08:12:00	0
2009-01-13	08:13:00	0
2009-01-13	08:14:00	0
2009-01-13	08:15:00	0
2009-01-13	08:16:00	0
2009-01-13	08:17:00	0
2009-01-13	08:18:00	0
2009-01-13	08:19:00	0
2009-01-13	08:20:00	0
2009-01-13	08:21:00	0
2009-01-13	08:22:00	0
2009-01-13	08:23:00	0
2009-01-13	08:24:00	0
2009-01-13	08:25:00	0
2009-01-13	08:26:00	0
2009-01-13	08:27:00	0
2009-01-13	08:28:00	0
2009-01-13	08:29:00	0
2009-01-13	08:30:00	0
2009-01-13	08:31:00	0
2009-01-13	08:32:00	0
2009-01-13	08:33:00	0
2009-01-13	08:34:00	0
2009-01-13	08:35:00	0
2009-01-13	08:36:00	0
2009-01-13	08:37:00	0
2009-01-13	08:38:00	0
2009-01-13	08:39:00	0
2009-01-13	08:40:00	0
2009-01-13	08:41:00	0
2009-01-13	08:42:00	0
2009-01-13	08:43:00	0
2009-01-13	08:44:00	0
2009-01-13	08:45:00	0
2009-01-13	08:46:00	0
2009-01-13	08:47:00	0
2009-01-13	08:48:00	0
2009-01-13	08:49:00	0
2009-01-13	08:50:00	0
2009-01-13	08:51:00	0
2009-01-13	08:52:00	0
2009-01-13	08:53:00	0
2009-01-13	08:54:00	0
2009-01-13	08:55:00	0
2009-01-13	08:56:00	0
2009-01-13	08:57:00	0
2009-01-13	08:58:00	0
2009-01-13	08:59:00	0
2009-01-13	09:00:00	0
2009-01-13	09:01:00	0
2009-01-13	09:02:00	0
2009-01-13	09:03:00	0
2009-01-13	09:04:00	0
2009-01-13	09:05:00	0
2009-01-13	09:06:00	0
2009-01-13	09:07:00	0
2009-01-13	09:08:00	0
2009-01-13	09:09:00	0
2009-01-13	09:10:00	0
2009-01-13	09:11:00	0
2009-01-13	09:12:00	0
2009-01-13	09:13:00	0
2009-01-13	09:14:00	0
2009-01-13	09:15:00	0
2009-01-13	09:16:00	0
2009-01-13	09:17:00	0
2009-01-13	09:18:00	0
2009-01-13	09:19:00	0
2009-01-13	09:20:00	0
2009-01-13	09:21:00	0
2009-01-13	09:22:00	0
2009-01-13	09:23:00	0
2009-01-13	09:24:00	0
2009-01-13	09:25:00	0
2009-01-13	09:26:00	0
2009-01-13	09:27:00	0
2009-01-13	09:28:00	0
2009-01-13	09:29:00	0
2009-01-13	09:30:00	0
2009-01-13	09:31:00	0
2009-01-13	09:32:00	0
2009-01-13	09:33:00	0
2009-01-13	09:34:00	0
2009-01-13	09:35:00	0
2009-01-13	09:36:00	0
2009-01-13	09:37:00	0
2009-01-13	09:38:00	0
2009-01-13	09:39:00	0
2009-01-13	09:40:00	0
2009-01-13	09:41:00	0
2009-01-13	09:42:00	0
2009-01-13	09:43:00	0
2009-01-13	09:44:00	0
2009-01-13	09:45:00	0
2009-01-13	09:46:00	0
2009-01-13	09:47:00	0
2009-01-13	09:48:00	0
2009-01-13	09:49:00	0
2009-01-13	09:50:00	0
2009-01-13	09:51:00	0
2009-01-13	09:52:00	0
2009-01-13	09:53:00	0
2009-01-13	09:54:00	0
2009-01-13	09:55:00	0
2009-01-13	09:56:00	0
2009-01-13	09:57:00	0
2009-01-13	09:58:00	0
2009-01-13	09:59:00	0
2009-01-13	10:00:00	0
2009-01-13	10:01:00	0
2009-01-13	10:02:00	0
2009-01-13	10:03:00	0
2009-01-13	10:04:00	0
2009-01-13	10:05:00	0
2009-01-13	10:06:00	0
2009-01-13	10:07:00	0
2009-01-13	10:08:00	0
2009-01-13	10:09:00	0
2009-01-13	10:10:00	0
2009-01-13	10:11:00	0
2009-01-13	10:12:00	0
2009-01-13	10:13:00	0
2009-01-13	10:14:00	0
2009-01-13	10:15:00	0
2009-01-13	10:16:00	0
2009-01-13	10:17:00	0
2009-01-13	10:18:00	0
2009-01-13	10:19:00	0
2009-01-13	10:20:00	0
2009-01-13	10:21:00	0
2009-01-13	10:22:00	0
2009-01-13	10:23:00	0
2009-01-13	10:24:00	0
2009-01-13	10:25:00	0
2009-01-13	10:26:00	0
2009-01-13	10:27:00	0
2009-01-13	10:28:00	0
2009-01-13	10:29:00	0
2009-01-13	10:30:00	0
2009-01-13	10:31:00	0
2009-01-13	10:32:00	0
2009-01-13	10:33:00	0
2009-01-13	10:34:00	0
2009-01-13	10:35:00	0
2009-01-13	10:36:00	0
2009-01-13	10:37:00	0
2009-01-13	10:38:00	0
2009-01-13	10:39:00	0
2009-01-13	10:40:00	0
2009-01-13	10:41:00	0
2009-01-13	10:42:00	0
2009-01-13	10:43:00	0
2009-01-13	10:44:00	0
2009-01-13	10:45:00	0
2009-01-13	10:46:00	0
2009-01-13	10:47:00	0
2009-01-13	10:48:00	0
2009-01-13	10:49:00	0
2009-01-13	10:50:00	0
2009-01-13	10:51:00	0
2009-01-13	10:52:00	0
2009-01-13	10:53:00	0
2009-01-13	10:54:00	0
2009-01-13	10:55:00	0
2009-01-13	10:56:00	0
2009-01-13	10:57:00	0
2009-01-13	10:58:00	0
2009-01-13	10:59:00	0
2009-01-13	11:00:00	0
2009-01-13	11:01:00	0
2009-01-13	11:02:00	0
2009-01-13	11:03:00	0
2009-01-13	11:04:00	0
2009-01-13	11:05:00	0
2009-01-13	11:06:00	0
2009-01-13	11:07:00	0
2009-01-13	11:08:00	0
2009-01-13	11:09:00	0
2009-01-13	11:10:00	0
2009-01-13	11:11:00	0
2009-01-13	11:12:00	0
2009-01-13	11:13:00	0
2009-01-13	11:14:00	0
2009-01-13	11:15:00	0
2009-01-13	11:16:00	0
2009-01-13	11:17:00	0
2009-01-13	11:18:00	0
2009-01-13	11:19:00	0
2009-01-13	11:20:00	0
2009-01-13	11:21:00	0
2009-01-13	11:22:00	0
2009-01-13	11:23:00	0
2009-01-13	11:24:00	0
2009-01-13	11:25:00	0
2009-01-13	11:26:00	0
2009-01-13	11:27:00	0
2009-01-13	11:28:00	0
2009-01-13	11:29:00	0
2009-01-13	11:30:00	0
2009-01-13	11:31:00	0
2009-01-13	11:32:00	0
2009-01-13	11:33:00	0
2009-01-13	11:34:00	0
2009-01-13	11:35:00	0
2009-01-13	11:36:00	0
2009-01-13	11:37:00	0
2009-01-13	11:38:00	0
2009-01-13	11:39:00	0
2009-01-13	11:40:00	0
2009-01-13	11:41:00	0
2009-01-13	11:42:00	0
2009-01-13	11:43:00	0
2009-01-13	11:44:00	0
2009-01-13	11:45:00	0
2009-01-13	11:46:00	0
2009-01-13	11:47:00	0
2009-01-13	11:48:00	0
2009-01-13	11:49:00	0
2009-01-13	11:50:00	0
2009-01-13	11:51:00	0
2009-01-13	11:52:00	0
2009-01-13	11:53:00	0
2009-01-13	11:54:00	0
2009-01-13	11:55:00	0
2009-01-13	11:56:00	0
2009-01-13	11:57:00	0
2009-01-13	11:58:00	0
2009-01-13	11:59:00	0
2009-01-13	12:00:00	0
2009-01-13	12:01:00	0
2009-01-13	12:02:00	0
2009-01-13	12:03:00	0
2009-01-13	12:04:00	0
2009-01-13	12:05:00	0
2009-01-13	12:06:00	0
2009-01-13	12:07:00	0
2009-01-13	12:08:00	0
2009-01-13	12:09:00	0
2009-01-13	12:10:00	0
2009-01-13	12:11:00	0
2009-01-13	12:12:00	0
2009-01-13	12:13:00	0
2009-01-13	12:14:00	0
2009-01-13	12:15:00	0
2009-01-13	12:16:00	0
2009-01-13	12:17:00	0
2009-01-13	12:18:00	0
2009-01-13	12:19:00	0
2009-01-13	12:20:00	0
2009-01-13	12:21:00	0
2009-01-13	12:22:00	0
2009-01-13	12:23:00	0
2009-01-13	12:24:00	0
2009-01-13	12:25:00	0
2009-01-13	12:26:00	0
2009-01-13	12:27:00	0
2009-01-13	12:28:00	0
2009-01-13	12:29:00	0
2009-01-13	12:30:00	0
2009-01-13	12:31:00	0
2009-01-13	12:32:00	0
2009-01-13	12:33:00	0
2009-01-13	12:34:00	0
2009-01-13	12:35:00	0
2009-01-13	12:36:00	0
2009-01-13	12:37:00	0
2009-01-13	12:38:00	0
2009-01-13	12:39:00	0
2009-01-13	12:40:00	0
2009-01-13	12:41:00	0
2009-01-13	12:42:00	0
2009-01-13	12:43:00	0
2009-01-13	12:44:00	0
2009-01-13	12:45:00	0
2009-01-13	12:46:00	0
2009-01-13	12:47:00	0
2009-01-13	12:48:00	0
2009-01-13	12:49:00	0
2009-01-13	12:50:00	0
2009-01-13	12:51:00	0
2009-01-13	12:52:00	0
2009-01-13	12:53:00	0
2009-01-13	12:54:00	0
2009-01-13	12:55:00	0
2009-01-13	12:56:00	0
2009-01-13	12:57:00	0
2009-01-13	12:58:00	0
2009-01-13	12:59:00	0
2009-01-13	13:00:00	0
2009-01-13	13:01:00	0
2009-01-13	13:02:00	0
2009-01-13	13:03:00	0
2009-01-13	13:04:00	0
2009-01-13	13:05:00	0
2009-01-13	13:06:00	0
2009-01-13	13:07:00	0
2009-01-13	13:08:00	0
2009-01-13	13:09:00	0
2009-01-13	13:10:00	0
2009-01-13	13:11:00	0
2009-01-13	13:12:00	0
2009-01-13	13:13:00	0
2009-01-13	13:14:00	0
2009-01-13	13:15:00	0
2009-01-13	13:16:00	0
2009-01-13	13:17:00	0
2009-01-13	13:18:00	0
2009-01-13	13:19:00	0
2009-01-13	13:20:00	0
2009-01-13	13:21:00	0
2009-01-13	13:22:00	0
2009-01-13	13:23:00	0
2009-01-13	13:24:00	0
2009-01-13	13:25:00	0
2009-01-13	13:26:00	0
2009-01-13	13:27:00	0
2009-01-13	13:28:00	0
2009-01-13	13:29:00	0
2009-01-13	13:30:00	0
2009-01-13	13:31:00	0
2009-01-13	13:32:00	0
2009-01-13	13:33:00	0
2009-01-13	13:34:00	0
2009-01-13	13:35:00	0
2009-01-13	13:36:00	0
2009-01-13	13:37:00	0
2009-01-13	13:38:00	0
2009-01-13	13:39:00	0
2009-01-13	13:40:00	0
2009-01-13	13:41:00	0
2009-01-13	13:42:00	0
2009-01-13	13:43:00	0
2009-01-13	13:44:00	0
2009-01-13	13:45:00	0
2009-01-13	13:46:00	0
2009-01-13	13:47:00	0
2009-01-13	13:48:00	0
2009-01-13	13:49:00	0
2009-01-13	13:50:00	0
2009-01-13	13:51:00	0
2009-01-13	13:52:00	0
2009-01-13	13:53:00	0
2009-01-13	13:54:00	0
2009-01-13	13:55:00	0
2009-01-13	13:56:00	0
2009-01-13	13:57:00	0
2009-01-13	13:58:00	0
2009-01-13	13:59:00	0
2009-01-13	14:00:00	0
2009-01-13	14:01:00	0
2009-01-13	14:02:00	0
2009-01-13	14:03:00	0
2009-01-13	14:04:00	0
2009-01-13	14:05:00	0
2009-01-13	14:06:00	0
2009-01-13	14:07:00	0
2009-01-13	14:08:00	0
2009-01-13	14:09:00	0
2009-01-13	14:10:00	0
2009-01-13	14:11:00	0
2009-01-13	14:12:00	0
2009-01-13	14:13:00	0
2009-01-13	14:14:00	0
2009-01-13	14:15:00	0
2009-01-13	14:16:00	0
2009-01-13	14:17:00	0
2009-01-13	14:18:00	0
2009-01-13	14:19:00	0
2009-01-13	14:20:00	0
2009-01-13	14:21:00	0
2009-01-13	14:22:00	0
2009-01-13	14:23:00	0
2009-01-13	14:24:00	0
2009-01-13	14:25:00	0
2009-01-13	14:26:00	0
2009-01-13	14:27:00	0
2009-01-13	14:28:00	0
2009-01-13	14:29:00	0
2009-01-13	14:30:00	0
2009-01-13	14:31:00	0
2009-01-13	14:32:00	0
2009-01-13	14:33:00	0
2009-01-13	14:34:00	0
2009-01-13	14:35:00	0
2009-01-13	14:36:00	0
2009-01-13	14:37:00	0
2009-01-13	14:38:00	0
2009-01-13	14:39:00	0
2009-01-13	14:40:00	0
2009-01-13	14:41:00	0
2009-01-13	14:42:00	0
2009-01-13	14:43:00	0
2009-01-13	14:44:00	0
2009-01-13	14:45:00	0
2009-01-13	14:46:00	0
2009-01-13	14:47:00	0
2009-01-13	14:48:00	0
2009-01-13	14:49:00	0
2009-01-13	14:50:00	0
2009-01-13	14:51:00	0
2009-01-13	14:52:00	0
2009-01-13	14:53:00	0
2009-01-13	14:54:00	0
2009-01-13	14:55:00	0
2009-01-13	14:56:00	0
2009-01-13	14:57:00	0
2009-01-13	14:58:00	0
2009-01-13	14:59:00	0
2009-01-13	15:00:00	0
2009-01-13	15:01:00	0
2009-01-13	15:02:00	0
2009-01-13	15:03:00	0
2009-01-13	15:04:00	0
2009-01-13	15:05:00	0
2009-01-13	15:06:00	0
2009-01-13	15:07:00	0
2009-01-13	15:08:00	0
2009-01-13	15:09:00	0
2009-01-13	15:10:00	0
2009-01-13	15:11:00	0
2009-01-13	15:12:00	0
2009-01-13	15:13:00	0
2009-01-13	15:14:00	0
2009-01-13	15:15:00	0
2009-01-13	15:16:00	0
2009-01-13	15:17:00	0
2009-01-13	15:18:00	0
2009-01-13	15:19:00	0
2009-01-13	15:20:00	0
2009-01-13	15:21:00	0
2009-01-13	15:22:00	0
2009-01-13	15:23:00	0
2009-01-13	15:24:00	0
2009-01-13	15:25:00	0
2009-01-13	15:26:00	0
2009-01-13	15:27:00	0
2009-01-13	15:28:00	0
2009-01-13	15:29:00	0
2009-01-13	15:30:00	0
2009-01-13	15:31:00	0
2009-01-13	15:32:00	0
2009-01-13	15:33:00	0
2009-01-13	15:34:00	0
2009-01-13	15:35:00	0
2009-01-13	15:36:00	0
2009-01-13	15:37:00	0
2009-01-13	15:38:00	0
2009-01-13	15:39:00	0
2009-01-13	15:40:00	0
2009-01-13	15:41:00	0
2009-01-13	15:42:00	0
2009-01-13	15:43:00	0
2009-01-13	15:44:00	0
2009-01-13	15:45:00	0
2009-01-13	15:46:00	0
2009-01-13	15:47:00	0
2009-01-13	15:48:00	0
2009-01-13	15:49:00	0
2009-01-13	15:50:00	0
2009-01-13	15:51:00	0
2009-01-13	15:52:00	0
2009-01-13	15:53:00	0
2009-01-13	15:54:00	0
2009-01-13	15:55:00	0
2009-01-13	15:56:00	0
2009-01-13	15:57:00	0
2009-01-13	15:58:00	0
2009-01-13	15:59:00	0
2009-01-13	16:00:00	0
2009-01-13	16:01:00	0
2009-01-13	16:02:00	0
2009-01-13	16:03:00	0
2009-01-13	16:04:00	0
2009-01-13	16:05:00	0
2009-01-13	16:06:00	0
2009-01-13	16:07:00	0
2009-01-13	16:08:00	0
2009-01-13	16:09:00	0
2009-01-13	16:10:00	0
2009-01-13	16:11:00	0
2009-01-13	16:12:00	0
2009-01-13	16:13:00	0
2009-01-13	16:14:00	0
2009-01-13	16:15:00	0
2009-01-13	16:16:00	0
2009-01-13	16:17:00	0
2009-01-13	16:18:00	0
2009-01-13	16:19:00	0
2009-01-13	16:20:00	0
2009-01-13	16:21:00	0
2009-01-13	16:22:00	0
2009-01-13	16:23:00	0
2009-01-13	16:24:00	0
2009-01-13	16:25:00	0
2009-01-13	16:26:00	0
2009-01-13	16:27:00	0
2009-01-13	16:28:00	0
2009-01-13	16:29:00	0
2009-01-13	16:30:00	0
2009-01-13	16:31:00	0
2009-01-13	16:32:00	0
2009-01-13	16:33:00	0
2009-01-13	16:34:00	0
2009-01-13	16:35:00	0
2009-01-13	16:36:00	0
2009-01-13	16:37:00	0
2009-01-13	16:38:00	0
2009-01-13	16:39:00	0
2009-01-13	16:40:00	0
2009-01-13	16:41:00	0
2009-01-13	16:42:00	0
2009-01-13	16:43:00	0
2009-01-13	16:44:00	0
2009-01-13	16:45:00	0
2009-01-13	16:46:00	0
2009-01-13	16:47:00	0
2009-01-13	16:48:00	0
2009-01-13	16:49:00	0
2009-01-13	16:50:00	0
2009-01-13	16:51:00	0
2009-01-13	16:52:00	0
2009-01-13	16:53:00	0
2009-01-13	16:54:00	0
2009-01-13	16:55:00	0
2009-01-13	16:56:00	0
2009-01-13	16:57:00	0
2009-01-13	16:58:00	0
2009-01-13	16:59:00	0
2009-01-13	17:00:00	0
2009-01-13	17:01:00	0
2009-01-13	17:02:00	0
2009-01-13	17:03:00	0
2009-01-13	17:04:00	0
2009-01-13	17:05:00	0
2009-01-13	17:06:00	0
2009-01-13	17:07:00	0
2009-01-13	17:08:00	72
2009-01-13	17:09:00	0
2009-01-13	17:10:00	0
2009-01-13	17:11:00	0
2009-01-13	17:12:00	0
2009-01-13	17:13:00	0
2009-01-13	17:14:00	0
2009-01-13	17:15:00	0
2009-01-13	17:16:00	21
2009-01-13	17:17:00	0
2009-01-13	17:18:00	10
2009-01-13	17:19:00	10
2009-01-13	17:20:00	0
2009-01-13	17:21:00	0
2009-01-13	17:22:00	0
2009-01-13	17:23:00	0
2009-01-13	17:24:00	10
2009-01-13	17:25:00	10
2009-01-13	17:26:00	52
2009-01-13	17:27:00	10
2009-01-13	17:28:00	10
2009-01-13	17:29:00	31
2009-01-13	17:30:00	31
2009-01-13	17:31:00	0
2009-01-13	17:32:00	0
2009-01-13	17:33:00	0
2009-01-13	17:34:00	52
2009-01-13	17:35:00	41
2009-01-13	17:36:00	0
2009-01-13	17:37:00	0
2009-01-13	17:38:00	0
2009-01-13	17:39:00	0
2009-01-13	17:40:00	0
2009-01-13	17:41:00	0
2009-01-13	17:42:00	0
2009-01-13	17:43:00	0
2009-01-13	17:44:00	21
2009-01-13	17:45:00	10
2009-01-13	17:46:00	0
2009-01-13	17:47:00	10
2009-01-13	17:48:00	0
2009-01-13	17:49:00	0
2009-01-13	17:50:00	10
2009-01-13	17:51:00	500
2009-01-13	17:52:00	588
2009-01-13	17:53:00	72
2009-01-13	17:54:00	31
2009-01-13	17:55:00	21
2009-01-13	17:56:00	124
2009-01-13	17:57:00	41
2009-01-13	17:58:00	0
2009-01-13	17:59:00	10
2009-01-13	18:00:00	0
2009-01-13	18:01:00	533
2009-01-13	18:02:00	2221
2009-01-13	18:03:00	1707
2009-01-13	18:04:00	1854
2009-01-13	18:05:00	1742
2009-01-13	18:06:00	1854
2009-01-13	18:07:00	401
2009-01-13	18:08:00	0
2009-01-13	18:09:00	0
2009-01-13	18:10:00	0
2009-01-13	18:11:00	0
2009-01-13	18:12:00	0
2009-01-13	18:13:00	0
2009-01-13	18:14:00	171
2009-01-13	18:15:00	52
2009-01-13	18:16:00	62
2009-01-13	18:17:00	246
2009-01-13	18:18:00	134
2009-01-13	18:19:00	196
2009-01-13	18:20:00	72
2009-01-13	18:21:00	41
2009-01-13	18:22:00	184
2009-01-13	18:23:00	134
2009-01-13	18:24:00	21
2009-01-13	18:25:00	62
2009-01-13	18:26:00	41
2009-01-13	18:27:00	10
2009-01-13	18:28:00	21
2009-01-13	18:29:00	83
2009-01-13	18:30:00	83
2009-01-13	18:31:00	147
2009-01-13	18:32:00	0
2009-01-13	18:33:00	21
2009-01-13	18:34:00	41
2009-01-13	18:35:00	21
2009-01-13	18:36:00	103
2009-01-13	18:37:00	0
2009-01-13	18:38:00	10
2009-01-13	18:39:00	10
2009-01-13	18:40:00	124
2009-01-13	18:41:00	62
2009-01-13	18:42:00	62
2009-01-13	18:43:00	0
2009-01-13	18:44:00	147
2009-01-13	18:45:00	72
2009-01-13	18:46:00	21
2009-01-13	18:47:00	417
2009-01-13	18:48:00	184
2009-01-13	18:49:00	31
2009-01-13	18:50:00	10
2009-01-13	18:51:00	0
2009-01-13	18:52:00	31
2009-01-13	18:53:00	21
2009-01-13	18:54:00	72
2009-01-13	18:55:00	62
2009-01-13	18:56:00	31
2009-01-13	18:57:00	62
2009-01-13	18:58:00	31
2009-01-13	18:59:00	171
2009-01-13	19:00:00	52
2009-01-13	19:01:00	41
2009-01-13	19:02:00	184
2009-01-13	19:03:00	171
2009-01-13	19:04:00	299
2009-01-13	19:05:00	134
2009-01-13	19:06:00	233
2009-01-13	19:07:00	31
2009-01-13	19:08:00	147
2009-01-13	19:09:00	52
2009-01-13	19:10:00	171
2009-01-13	19:11:00	21
2009-01-13	19:12:00	41
2009-01-13	19:13:00	93
2009-01-13	19:14:00	0
2009-01-13	19:15:00	10
2009-01-13	19:16:00	103
2009-01-13	19:17:00	21
2009-01-13	19:18:00	72
2009-01-13	19:19:00	41
2009-01-13	19:20:00	83
2009-01-13	19:21:00	83
2009-01-13	19:22:00	52
2009-01-13	19:23:00	31
2009-01-13	19:24:00	93
2009-01-13	19:25:00	52
2009-01-13	19:26:00	52
2009-01-13	19:27:00	93
2009-01-13	19:28:00	328
2009-01-13	19:29:00	1817
2009-01-13	19:30:00	830
2009-01-13	19:31:00	434
2009-01-13	19:32:00	1018
2009-01-13	19:33:00	644
2009-01-13	19:34:00	745
2009-01-13	19:35:00	171
2009-01-13	19:36:00	159
2009-01-13	19:37:00	607
2009-01-13	19:38:00	1043
2009-01-13	19:39:00	1043
2009-01-13	19:40:00	533
2009-01-13	19:41:00	1067
2009-01-13	19:42:00	417
2009-01-13	19:43:00	328
2009-01-13	19:44:00	103
2009-01-13	19:45:00	83
2009-01-13	19:46:00	41
2009-01-13	19:47:00	299
2009-01-13	19:48:00	704
2009-01-13	19:49:00	2221
2009-01-13	19:50:00	588
2009-01-13	19:51:00	875
2009-01-13	19:52:00	1288
2009-01-13	19:53:00	21
2009-01-13	19:54:00	10
2009-01-13	19:55:00	134
2009-01-13	19:56:00	196
2009-01-13	19:57:00	10
2009-01-13	19:58:00	31
2009-01-13	19:59:00	0
2009-01-13	20:00:00	0
2009-01-13	20:01:00	0
2009-01-13	20:02:00	0
2009-01-13	20:03:00	246
2009-01-13	20:04:00	533
2009-01-13	20:05:00	357
2009-01-13	20:06:00	159
2009-01-13	20:07:00	570
2009-01-13	20:08:00	467
2009-01-13	20:09:00	328
2009-01-13	20:10:00	993
2009-01-13	20:11:00	626
2009-01-13	20:12:00	725
2009-01-13	20:13:00	258
2009-01-13	20:14:00	114
2009-01-13	20:15:00	72
2009-01-13	20:16:00	0
2009-01-13	20:17:00	93
2009-01-13	20:18:00	0
2009-01-13	20:19:00	0
2009-01-13	20:20:00	0
2009-01-13	20:21:00	221
2009-01-13	20:22:00	787
2009-01-13	20:23:00	184
2009-01-13	20:24:00	1346
2009-01-13	20:25:00	1672
2009-01-13	20:26:00	372
2009-01-13	20:27:00	0
2009-01-13	20:28:00	0
2009-01-13	20:29:00	0
2009-01-13	20:30:00	0
2009-01-13	20:31:00	0
2009-01-13	20:32:00	0
2009-01-13	20:33:00	10
2009-01-13	20:34:00	0
2009-01-13	20:35:00	0
2009-01-13	20:36:00	221
2009-01-13	20:37:00	10
2009-01-13	20:38:00	0
2009-01-13	20:39:00	343
2009-01-13	20:40:00	533
2009-01-13	20:41:00	0
2009-01-13	20:42:00	0
2009-01-13	20:43:00	0
2009-01-13	20:44:00	0
2009-01-13	20:45:00	0
2009-01-13	20:46:00	246
2009-01-13	20:47:00	0
2009-01-13	20:48:00	0
2009-01-13	20:49:00	0
2009-01-13	20:50:00	0
2009-01-13	20:51:00	0
2009-01-13	20:52:00	0
2009-01-13	20:53:00	0
2009-01-13	20:54:00	0
2009-01-13	20:55:00	0
2009-01-13	20:56:00	0
2009-01-13	20:57:00	0
2009-01-13	20:58:00	41
2009-01-13	20:59:00	0
2009-01-13	21:00:00	0
2009-01-13	21:01:00	0
2009-01-13	21:02:00	0
2009-01-13	21:03:00	0
2009-01-13	21:04:00	0
2009-01-13	21:05:00	0
2009-01-13	21:06:00	0
2009-01-13	21:07:00	0
2009-01-13	21:08:00	0
2009-01-13	21:09:00	0
2009-01-13	21:10:00	0
2009-01-13	21:11:00	0
2009-01-13	21:12:00	0
2009-01-13	21:13:00	0
2009-01-13	21:14:00	0
2009-01-13	21:15:00	0
2009-01-13	21:16:00	0
2009-01-13	21:17:00	0
2009-01-13	21:18:00	0
2009-01-13	21:19:00	0
2009-01-13	21:20:00	0
2009-01-13	21:21:00	62
2009-01-13	21:22:00	0
2009-01-13	21:23:00	0
2009-01-13	21:24:00	21
2009-01-13	21:25:00	41
2009-01-13	21:26:00	0
2009-01-13	21:27:00	0
2009-01-13	21:28:00	0
2009-01-13	21:29:00	0
2009-01-13	21:30:00	0
2009-01-13	21:31:00	0
2009-01-13	21:32:00	0
2009-01-13	21:33:00	0
2009-01-13	21:34:00	0
2009-01-13	21:35:00	10
2009-01-13	21:36:00	41
2009-01-13	21:37:00	10
2009-01-13	21:38:00	0
2009-01-13	21:39:00	0
2009-01-13	21:40:00	0
2009-01-13	21:41:00	0
2009-01-13	21:42:00	0
2009-01-13	21:43:00	0
2009-01-13	21:44:00	31
2009-01-13	21:45:00	159
2009-01-13	21:46:00	270
2009-01-13	21:47:00	221
2009-01-13	21:48:00	72
2009-01-13	21:49:00	10
2009-01-13	21:50:00	0
2009-01-13	21:51:00	0
2009-01-13	21:52:00	0
2009-01-13	21:53:00	0
2009-01-13	21:54:00	766
2009-01-13	21:55:00	103
2009-01-13	21:56:00	0
2009-01-13	21:57:00	0
2009-01-13	21:58:00	0
2009-01-13	21:59:00	31
2009-01-13	22:00:00	0
2009-01-13	22:01:00	0
2009-01-13	22:02:00	10
2009-01-13	22:03:00	0
2009-01-13	22:04:00	62
2009-01-13	22:05:00	41
2009-01-13	22:06:00	0
2009-01-13	22:07:00	0
2009-01-13	22:08:00	0
2009-01-13	22:09:00	0
2009-01-13	22:10:00	0
2009-01-13	22:11:00	134
2009-01-13	22:12:00	285
2009-01-13	22:13:00	52
2009-01-13	22:14:00	0
2009-01-13	22:15:00	0
2009-01-13	22:16:00	0
2009-01-13	22:17:00	0
2009-01-13	22:18:00	0
2009-01-13	22:19:00	0
2009-01-13	22:20:00	0
2009-01-13	22:21:00	0
2009-01-13	22:22:00	0
2009-01-13	22:23:00	0
2009-01-13	22:24:00	0
2009-01-13	22:25:00	0
2009-01-13	22:26:00	0
2009-01-13	22:27:00	0
2009-01-13	22:28:00	0
2009-01-13	22:29:00	31
2009-01-13	22:30:00	0
2009-01-13	22:31:00	0
2009-01-13	22:32:00	0
2009-01-13	22:33:00	0
2009-01-13	22:34:00	0
2009-01-13	22:35:00	0
2009-01-13	22:36:00	0
2009-01-13	22:37:00	0
2009-01-13	22:38:00	21
2009-01-13	22:39:00	0
2009-01-13	22:40:00	0
2009-01-13	22:41:00	31
2009-01-13	22:42:00	147
2009-01-13	22:43:00	41
2009-01-13	22:44:00	52
2009-01-13	22:45:00	10
2009-01-13	22:46:00	114
2009-01-13	22:47:00	0
2009-01-13	22:48:00	0
2009-01-13	22:49:00	0
2009-01-13	22:50:00	0
2009-01-13	22:51:00	10
2009-01-13	22:52:00	21
2009-01-13	22:53:00	0
2009-01-13	22:54:00	21
2009-01-13	22:55:00	0
2009-01-13	22:56:00	10
2009-01-13	22:57:00	52
2009-01-13	22:58:00	31
2009-01-13	22:59:00	0
2009-01-13	23:00:00	0
2009-01-13	23:01:00	0
2009-01-13	23:02:00	0
2009-01-13	23:03:00	0
2009-01-13	23:04:00	0
2009-01-13	23:05:00	10
2009-01-13	23:06:00	10
2009-01-13	23:07:00	285
2009-01-13	23:08:00	0
2009-01-13	23:09:00	196
2009-01-13	23:10:00	10
2009-01-13	23:11:00	588
2009-01-13	23:12:00	299
2009-01-13	23:13:00	124
2009-01-13	23:14:00	386
2009-01-13	23:15:00	434
2009-01-13	23:16:00	0
2009-01-13	23:17:00	0
2009-01-13	23:18:00	184
2009-01-13	23:19:00	41
2009-01-13	23:20:00	246
2009-01-13	23:21:00	386
2009-01-13	23:22:00	233
2009-01-13	23:23:00	10
2009-01-13	23:24:00	0
2009-01-13	23:25:00	0
2009-01-13	23:26:00	0
2009-01-13	23:27:00	0
2009-01-13	23:28:00	0
2009-01-13	23:29:00	0
2009-01-13	23:30:00	0
2009-01-13	23:31:00	0
2009-01-13	23:32:00	0
2009-01-13	23:33:00	0
2009-01-13	23:34:00	0
2009-01-13	23:35:00	0
2009-01-13	23:36:00	0
2009-01-13	23:37:00	328
2009-01-13	23:38:00	1503
2009-01-13	23:39:00	233
2009-01-13	23:40:00	221
2009-01-13	23:41:00	386
2009-01-13	23:42:00	114
2009-01-13	23:43:00	171
2009-01-13	23:44:00	357
2009-01-13	23:45:00	607
2009-01-13	23:46:00	830
2009-01-13	23:47:00	766
2009-01-13	23:48:00	745
2009-01-13	23:49:00	830
2009-01-13	23:50:00	62
2009-01-13	23:51:00	787
2009-01-13	23:52:00	72
2009-01-13	23:53:00	0
2009-01-13	23:54:00	21
2009-01-13	23:55:00	147
2009-01-13	23:56:00	450
2009-01-13	23:57:00	258
2009-01-13	23:58:00	285
2009-01-13	23:59:00	386
2009-01-14	00:00:00	343
2009-01-14	00:01:00	233
2009-01-14	00:02:00	270
2009-01-14	00:03:00	103
2009-01-14	00:04:00	314
2009-01-14	00:05:00	483
2009-01-14	00:06:00	372
2009-01-14	00:07:00	745
2009-01-14	00:08:00	357
2009-01-14	00:09:00	343
2009-01-14	00:10:00	196
2009-01-14	00:11:00	209
2009-01-14	00:12:00	209
2009-01-14	00:13:00	386
2009-01-14	00:14:00	196
2009-01-14	00:15:00	386
2009-01-14	00:16:00	483
2009-01-14	00:17:00	184
2009-01-14	00:18:00	221
2009-01-14	00:19:00	270
2009-01-14	00:20:00	401
2009-01-14	00:21:00	500
2009-01-14	00:22:00	386
2009-01-14	00:23:00	551
2009-01-14	00:24:00	766
2009-01-14	00:25:00	357
2009-01-14	00:26:00	570
2009-01-14	00:27:00	417
2009-01-14	00:28:00	401
2009-01-14	00:29:00	31
2009-01-14	00:30:00	328
2009-01-14	00:31:00	159
2009-01-14	00:32:00	209
2009-01-14	00:33:00	93
2009-01-14	00:34:00	246
2009-01-14	00:35:00	516
2009-01-14	00:36:00	570
2009-01-14	00:37:00	943
2009-01-14	00:38:00	372
2009-01-14	00:39:00	551
2009-01-14	00:40:00	196
2009-01-14	00:41:00	52
2009-01-14	00:42:00	434
2009-01-14	00:43:00	0
2009-01-14	00:44:00	41
2009-01-14	00:45:00	52
2009-01-14	00:46:00	3685
2009-01-14	00:47:00	372
2009-01-14	00:48:00	314
2009-01-14	00:49:00	968
2009-01-14	00:50:00	41
2009-01-14	00:51:00	0
2009-01-14	00:52:00	0
2009-01-14	00:53:00	0
2009-01-14	00:54:00	0
2009-01-14	00:55:00	0
2009-01-14	00:56:00	0
2009-01-14	00:57:00	0
2009-01-14	00:58:00	0
2009-01-14	00:59:00	0
2009-01-14	01:00:00	0
2009-01-14	01:01:00	0
2009-01-14	01:02:00	0
2009-01-14	01:03:00	0
2009-01-14	01:04:00	0
2009-01-14	01:05:00	0
2009-01-14	01:06:00	0
2009-01-14	01:07:00	0
2009-01-14	01:08:00	0
2009-01-14	01:09:00	0
2009-01-14	01:10:00	31
2009-01-14	01:11:00	171
2009-01-14	01:12:00	114
2009-01-14	01:13:00	2052
2009-01-14	01:14:00	588
2009-01-14	01:15:00	968
2009-01-14	01:16:00	533
2009-01-14	01:17:00	0
2009-01-14	01:18:00	0
2009-01-14	01:19:00	0
2009-01-14	01:20:00	0
2009-01-14	01:21:00	0
2009-01-14	01:22:00	0
2009-01-14	01:23:00	0
2009-01-14	01:24:00	0
2009-01-14	01:25:00	0
2009-01-14	01:26:00	0
2009-01-14	01:27:00	0
2009-01-14	01:28:00	0
2009-01-14	01:29:00	10
2009-01-14	01:30:00	0
2009-01-14	01:31:00	0
2009-01-14	01:32:00	0
2009-01-14	01:33:00	0
2009-01-14	01:34:00	0
2009-01-14	01:35:00	0
2009-01-14	01:36:00	0
2009-01-14	01:37:00	0
2009-01-14	01:38:00	0
2009-01-14	01:39:00	0
2009-01-14	01:40:00	62
2009-01-14	01:41:00	31
2009-01-14	01:42:00	0
2009-01-14	01:43:00	0
2009-01-14	01:44:00	0
2009-01-14	01:45:00	0
2009-01-14	01:46:00	0
2009-01-14	01:47:00	0
2009-01-14	01:48:00	0
2009-01-14	01:49:00	0
2009-01-14	01:50:00	0
2009-01-14	01:51:00	0
2009-01-14	01:52:00	0
2009-01-14	01:53:00	0
2009-01-14	01:54:00	0
2009-01-14	01:55:00	0
2009-01-14	01:56:00	0
2009-01-14	01:57:00	0
2009-01-14	01:58:00	0
2009-01-14	01:59:00	0
2009-01-14	02:00:00	0
2009-01-14	02:01:00	0
2009-01-14	02:02:00	0
2009-01-14	02:03:00	0
2009-01-14	02:04:00	0
2009-01-14	02:05:00	0
2009-01-14	02:06:00	0
2009-01-14	02:07:00	0
2009-01-14	02:08:00	0
2009-01-14	02:09:00	0
2009-01-14	02:10:00	0
2009-01-14	02:11:00	0
2009-01-14	02:12:00	0
2009-01-14	02:13:00	0
2009-01-14	02:14:00	0
2009-01-14	02:15:00	0
2009-01-14	02:16:00	0
2009-01-14	02:17:00	0
2009-01-14	02:18:00	0
2009-01-14	02:19:00	0
2009-01-14	02:20:00	0
2009-01-14	02:21:00	0
2009-01-14	02:22:00	0
2009-01-14	02:23:00	10
2009-01-14	02:24:00	0
2009-01-14	02:25:00	0
2009-01-14	02:26:00	0
2009-01-14	02:27:00	0
2009-01-14	02:28:00	0
2009-01-14	02:29:00	0
2009-01-14	02:30:00	0
2009-01-14	02:31:00	0
2009-01-14	02:32:00	0
2009-01-14	02:33:00	0
2009-01-14	02:34:00	0
2009-01-14	02:35:00	0
2009-01-14	02:36:00	0
2009-01-14	02:37:00	0
2009-01-14	02:38:00	0
2009-01-14	02:39:00	0
2009-01-14	02:40:00	0
2009-01-14	02:41:00	0
2009-01-14	02:42:00	0
2009-01-14	02:43:00	0
2009-01-14	02:44:00	0
2009-01-14	02:45:00	0
2009-01-14	02:46:00	0
2009-01-14	02:47:00	0
2009-01-14	02:48:00	0
2009-01-14	02:49:00	0
2009-01-14	02:50:00	21
2009-01-14	02:51:00	357
2009-01-14	02:52:00	147
2009-01-14	02:53:00	0
2009-01-14	02:54:00	0
2009-01-14	02:55:00	0
2009-01-14	02:56:00	0
2009-01-14	02:57:00	285
2009-01-14	02:58:00	0
2009-01-14	02:59:00	0
2009-01-14	03:00:00	0
2009-01-14	03:01:00	0
2009-01-14	03:02:00	0
2009-01-14	03:03:00	0
2009-01-14	03:04:00	0
2009-01-14	03:05:00	0
2009-01-14	03:06:00	0
2009-01-14	03:07:00	0
2009-01-14	03:08:00	0
2009-01-14	03:09:00	0
2009-01-14	03:10:00	0
2009-01-14	03:11:00	0
2009-01-14	03:12:00	62
2009-01-14	03:13:00	41
2009-01-14	03:14:00	0
2009-01-14	03:15:00	0
2009-01-14	03:16:00	0
2009-01-14	03:17:00	0
2009-01-14	03:18:00	0
2009-01-14	03:19:00	0
2009-01-14	03:20:00	0
2009-01-14	03:21:00	0
2009-01-14	03:22:00	0
2009-01-14	03:23:00	0
2009-01-14	03:24:00	0
2009-01-14	03:25:00	0
2009-01-14	03:26:00	0
2009-01-14	03:27:00	0
2009-01-14	03:28:00	0
2009-01-14	03:29:00	0
2009-01-14	03:30:00	0
2009-01-14	03:31:00	0
2009-01-14	03:32:00	159
2009-01-14	03:33:00	10
2009-01-14	03:34:00	171
2009-01-14	03:35:00	0
2009-01-14	03:36:00	10
2009-01-14	03:37:00	0
2009-01-14	03:38:00	0
2009-01-14	03:39:00	0
2009-01-14	03:40:00	0
2009-01-14	03:41:00	0
2009-01-14	03:42:00	0
2009-01-14	03:43:00	0
2009-01-14	03:44:00	0
2009-01-14	03:45:00	0
2009-01-14	03:46:00	0
2009-01-14	03:47:00	0
2009-01-14	03:48:00	0
2009-01-14	03:49:00	0
2009-01-14	03:50:00	0
2009-01-14	03:51:00	0
2009-01-14	03:52:00	0
2009-01-14	03:53:00	0
2009-01-14	03:54:00	0
2009-01-14	03:55:00	0
2009-01-14	03:56:00	0
2009-01-14	03:57:00	0
2009-01-14	03:58:00	0
2009-01-14	03:59:00	62
2009-01-14	04:00:00	0
2009-01-14	04:01:00	0
2009-01-14	04:02:00	0
2009-01-14	04:03:00	0
2009-01-14	04:04:00	21
2009-01-14	04:05:00	31
2009-01-14	04:06:00	0
2009-01-14	04:07:00	0
2009-01-14	04:08:00	0
2009-01-14	04:09:00	31
2009-01-14	04:10:00	10
2009-01-14	04:11:00	0
2009-01-14	04:12:00	10
2009-01-14	04:13:00	134
2009-01-14	04:14:00	41
2009-01-14	04:15:00	0
2009-01-14	04:16:00	0
2009-01-14	04:17:00	0
2009-01-14	04:18:00	0
2009-01-14	04:19:00	968
2009-01-14	04:20:00	10
2009-01-14	04:21:00	0
2009-01-14	04:22:00	0
2009-01-14	04:23:00	0
2009-01-14	04:24:00	103
2009-01-14	04:25:00	0
2009-01-14	04:26:00	0
2009-01-14	04:27:00	0
2009-01-14	04:28:00	0
2009-01-14	04:29:00	0
2009-01-14	04:30:00	0
2009-01-14	04:31:00	0
2009-01-14	04:32:00	0
2009-01-14	04:33:00	0
2009-01-14	04:34:00	62
2009-01-14	04:35:00	0
2009-01-14	04:36:00	0
2009-01-14	04:37:00	0
2009-01-14	04:38:00	0
2009-01-14	04:39:00	0
2009-01-14	04:40:00	0
2009-01-14	04:41:00	0
2009-01-14	04:42:00	0
2009-01-14	04:43:00	0
2009-01-14	04:44:00	0
2009-01-14	04:45:00	0
2009-01-14	04:46:00	0
2009-01-14	04:47:00	0
2009-01-14	04:48:00	0
2009-01-14	04:49:00	0
2009-01-14	04:50:00	0
2009-01-14	04:51:00	0
2009-01-14	04:52:00	0
2009-01-14	04:53:00	0
2009-01-14	04:54:00	0
2009-01-14	04:55:00	0
2009-01-14	04:56:00	0
2009-01-14	04:57:00	0
2009-01-14	04:58:00	0
2009-01-14	04:59:00	0
2009-01-14	05:00:00	0
2009-01-14	05:01:00	0
2009-01-14	05:02:00	0
2009-01-14	05:03:00	0
2009-01-14	05:04:00	0
2009-01-14	05:05:00	0
2009-01-14	05:06:00	10
2009-01-14	05:07:00	299
2009-01-14	05:08:00	52
2009-01-14	05:09:00	0
2009-01-14	05:10:00	0
2009-01-14	05:11:00	0
2009-01-14	05:12:00	0
2009-01-14	05:13:00	0
2009-01-14	05:14:00	0
2009-01-14	05:15:00	0
2009-01-14	05:16:00	0
2009-01-14	05:17:00	0
2009-01-14	05:18:00	0
2009-01-14	05:19:00	0
2009-01-14	05:20:00	0
2009-01-14	05:21:00	0
2009-01-14	05:22:00	62
2009-01-14	05:23:00	0
2009-01-14	05:24:00	0
2009-01-14	05:25:00	0
2009-01-14	05:26:00	0
2009-01-14	05:27:00	10
2009-01-14	05:28:00	0
2009-01-14	05:29:00	0
2009-01-14	05:30:00	0
2009-01-14	05:31:00	184
2009-01-14	05:32:00	0
2009-01-14	05:33:00	159
2009-01-14	05:34:00	0
2009-01-14	05:35:00	0
2009-01-14	05:36:00	0
2009-01-14	05:37:00	0
2009-01-14	05:38:00	0
2009-01-14	05:39:00	0
2009-01-14	05:40:00	0
2009-01-14	05:41:00	0
2009-01-14	05:42:00	0
2009-01-14	05:43:00	0
2009-01-14	05:44:00	0
2009-01-14	05:45:00	0
2009-01-14	05:46:00	21
2009-01-14	05:47:00	159
2009-01-14	05:48:00	31
2009-01-14	05:49:00	10
2009-01-14	05:50:00	147
2009-01-14	05:51:00	41
2009-01-14	05:52:00	0
2009-01-14	05:53:00	0
2009-01-14	05:54:00	0
2009-01-14	05:55:00	0
2009-01-14	05:56:00	0
2009-01-14	05:57:00	0
2009-01-14	05:58:00	0
2009-01-14	05:59:00	328
2009-01-14	06:00:00	0
2009-01-14	06:01:00	0
2009-01-14	06:02:00	0
2009-01-14	06:03:00	0
2009-01-14	06:04:00	0
2009-01-14	06:05:00	0
2009-01-14	06:06:00	0
2009-01-14	06:07:00	0
2009-01-14	06:08:00	0
2009-01-14	06:09:00	0
2009-01-14	06:10:00	0
2009-01-14	06:11:00	0
2009-01-14	06:12:00	0
2009-01-14	06:13:00	0
2009-01-14	06:14:00	0
2009-01-14	06:15:00	0
2009-01-14	06:16:00	0
2009-01-14	06:17:00	0
2009-01-14	06:18:00	0
2009-01-14	06:19:00	0
2009-01-14	06:20:00	0
2009-01-14	06:21:00	0
2009-01-14	06:22:00	0
2009-01-14	06:23:00	0
2009-01-14	06:24:00	0
2009-01-14	06:25:00	0
2009-01-14	06:26:00	0
2009-01-14	06:27:00	0
2009-01-14	06:28:00	0
2009-01-14	06:29:00	0
2009-01-14	06:30:00	0
2009-01-14	06:31:00	0
2009-01-14	06:32:00	0
2009-01-14	06:33:00	0
2009-01-14	06:34:00	0
2009-01-14	06:35:00	0
2009-01-14	06:36:00	0
2009-01-14	06:37:00	10
2009-01-14	06:38:00	10
2009-01-14	06:39:00	72
2009-01-14	06:40:00	644
2009-01-14	06:41:00	467
2009-01-14	06:42:00	683
2009-01-14	06:43:00	1202
2009-01-14	06:44:00	500
2009-01-14	06:45:00	196
2009-01-14	06:46:00	10
2009-01-14	06:47:00	31
2009-01-14	06:48:00	0
2009-01-14	06:49:00	0
2009-01-14	06:50:00	0
2009-01-14	06:51:00	0
2009-01-14	06:52:00	0
2009-01-14	06:53:00	0
2009-01-14	06:54:00	21
2009-01-14	06:55:00	0
2009-01-14	06:56:00	0
2009-01-14	06:57:00	0
2009-01-14	06:58:00	0
2009-01-14	06:59:00	0
2009-01-14	07:00:00	0
2009-01-14	07:01:00	0
2009-01-14	07:02:00	41
2009-01-14	07:03:00	0
2009-01-14	07:04:00	0
2009-01-14	07:05:00	0
2009-01-14	07:06:00	0
2009-01-14	07:07:00	0
2009-01-14	07:08:00	0
2009-01-14	07:09:00	0
2009-01-14	07:10:00	0
2009-01-14	07:11:00	21
2009-01-14	07:12:00	0
2009-01-14	07:13:00	0
2009-01-14	07:14:00	0
2009-01-14	07:15:00	0
2009-01-14	07:16:00	0
2009-01-14	07:17:00	0
2009-01-14	07:18:00	0
2009-01-14	07:19:00	0
2009-01-14	07:20:00	0
2009-01-14	07:21:00	0
2009-01-14	07:22:00	0
2009-01-14	07:23:00	0
2009-01-14	07:24:00	0
2009-01-14	07:25:00	0
2009-01-14	07:26:00	0
2009-01-14	07:27:00	0
2009-01-14	07:28:00	21
2009-01-14	07:29:00	21
2009-01-14	07:30:00	0
2009-01-14	07:31:00	0
2009-01-14	07:32:00	0
2009-01-14	07:33:00	0
2009-01-14	07:34:00	0
2009-01-14	07:35:00	0
2009-01-14	07:36:00	0
2009-01-14	07:37:00	0
2009-01-14	07:38:00	0
2009-01-14	07:39:00	0
2009-01-14	07:40:00	0
2009-01-14	07:41:00	0
2009-01-14	07:42:00	0
2009-01-14	07:43:00	0
2009-01-14	07:44:00	21
2009-01-14	07:45:00	0
2009-01-14	07:46:00	0
2009-01-14	07:47:00	0
2009-01-14	07:48:00	0
2009-01-14	07:49:00	0
2009-01-14	07:50:00	0
2009-01-14	07:51:00	0
2009-01-14	07:52:00	0
2009-01-14	07:53:00	0
2009-01-14	07:54:00	0
2009-01-14	07:55:00	0
2009-01-14	07:56:00	0
2009-01-14	07:57:00	0
2009-01-14	07:58:00	0
2009-01-14	07:59:00	0
2009-01-14	08:00:00	0
2009-01-14	08:01:00	0
2009-01-14	08:02:00	134
2009-01-14	08:03:00	0
2009-01-14	08:04:00	0
2009-01-14	08:05:00	0
2009-01-14	08:06:00	0
2009-01-14	08:07:00	0
2009-01-14	08:08:00	114
2009-01-14	08:09:00	725
2009-01-14	08:10:00	10
2009-01-14	08:11:00	0
2009-01-14	08:12:00	0
2009-01-14	08:13:00	0
2009-01-14	08:14:00	0
2009-01-14	08:15:00	52
2009-01-14	08:16:00	209
2009-01-14	08:17:00	0
2009-01-14	08:18:00	41
2009-01-14	08:19:00	0
2009-01-14	08:20:00	0
2009-01-14	08:21:00	0
2009-01-14	08:22:00	0
2009-01-14	08:23:00	0
2009-01-14	08:24:00	467
2009-01-14	08:25:00	21
2009-01-14	08:26:00	21
2009-01-14	08:27:00	0
2009-01-14	08:28:00	0
2009-01-14	08:29:00	1094
2009-01-14	08:30:00	875
2009-01-14	08:31:00	1067
2009-01-14	08:32:00	10
2009-01-14	08:33:00	0
2009-01-14	08:34:00	246
2009-01-14	08:35:00	103
2009-01-14	08:36:00	0
2009-01-14	08:37:00	343
2009-01-14	08:38:00	343
2009-01-14	08:39:00	401
2009-01-14	08:40:00	171
2009-01-14	08:41:00	270
2009-01-14	08:42:00	1067
2009-01-14	08:43:00	246
2009-01-14	08:44:00	357
2009-01-14	08:45:00	41
2009-01-14	08:46:00	450
2009-01-14	08:47:00	607
2009-01-14	08:48:00	0
2009-01-14	08:49:00	0
2009-01-14	08:50:00	10
2009-01-14	08:51:00	0
2009-01-14	08:52:00	184
2009-01-14	08:53:00	0
2009-01-14	08:54:00	0
2009-01-14	08:55:00	0
2009-01-14	08:56:00	21
2009-01-14	08:57:00	10
2009-01-14	08:58:00	41
2009-01-14	08:59:00	0
2009-01-14	09:00:00	258
2009-01-14	09:01:00	124
2009-01-14	09:02:00	10
2009-01-14	09:03:00	0
2009-01-14	09:04:00	0
2009-01-14	09:05:00	0
2009-01-14	09:06:00	0
2009-01-14	09:07:00	0
2009-01-14	09:08:00	134
[truncated: 18,171 more rows]
