# Supplementary material for: Initial evaluation of nighttime restlessness in a naturally occurring canine model of osteoarthritis pain
Source: PeerJ. 2015 Feb 17;3:e772. doi: 10.7717/peerj.772 (PMC4340376; doi:10.7717/peerj.772)
Supplement: Supplemental Information 21 [file peerj-03-772-s021.xlsx]

## Sheet: Office Visits
Visit Date	Visit Number
2009-01-14 06:00:00	1
2009-01-28 06:00:00	2
2009-02-11 06:00:00	3
2009-02-25 06:00:00	4
2009-03-11 06:00:00	5
2009-03-25 06:00:00	6

## Sheet: 20_Data
Segment	DateTime	Activity	Hour	Quadrant	Study Day	Weekday
1	2009-01-21 06:01:00	0	6	2	7	4
1	2009-01-21 06:02:00	0	6	2	7	4
1	2009-01-21 06:03:00	13	6	2	7	4
1	2009-01-21 06:04:00	25	6	2	7	4
1	2009-01-21 06:05:00	0	6	2	7	4
1	2009-01-21 06:06:00	0	6	2	7	4
1	2009-01-21 06:07:00	0	6	2	7	4
1	2009-01-21 06:08:00	0	6	2	7	4
1	2009-01-21 06:09:00	0	6	2	7	4
1	2009-01-21 06:10:00	0	6	2	7	4
1	2009-01-21 06:11:00	0	6	2	7	4
1	2009-01-21 06:12:00	0	6	2	7	4
1	2009-01-21 06:13:00	0	6	2	7	4
1	2009-01-21 06:14:00	0	6	2	7	4
1	2009-01-21 06:15:00	0	6	2	7	4
1	2009-01-21 06:16:00	0	6	2	7	4
1	2009-01-21 06:17:00	0	6	2	7	4
1	2009-01-21 06:18:00	0	6	2	7	4
1	2009-01-21 06:19:00	0	6	2	7	4
1	2009-01-21 06:20:00	0	6	2	7	4
1	2009-01-21 06:21:00	0	6	2	7	4
1	2009-01-21 06:22:00	0	6	2	7	4
1	2009-01-21 06:23:00	0	6	2	7	4
1	2009-01-21 06:24:00	0	6	2	7	4
1	2009-01-21 06:25:00	0	6	2	7	4
1	2009-01-21 06:26:00	0	6	2	7	4
1	2009-01-21 06:27:00	0	6	2	7	4
1	2009-01-21 06:28:00	0	6	2	7	4
1	2009-01-21 06:29:00	0	6	2	7	4
1	2009-01-21 06:30:00	0	6	2	7	4
1	2009-01-21 06:31:00	0	6	2	7	4
1	2009-01-21 06:32:00	0	6	2	7	4
1	2009-01-21 06:33:00	0	6	2	7	4
1	2009-01-21 06:34:00	0	6	2	7	4
1	2009-01-21 06:35:00	0	6	2	7	4
1	2009-01-21 06:36:00	0	6	2	7	4
1	2009-01-21 06:37:00	0	6	2	7	4
1	2009-01-21 06:38:00	50	6	2	7	4
1	2009-01-21 06:39:00	25	6	2	7	4
1	2009-01-21 06:40:00	0	6	2	7	4
1	2009-01-21 06:41:00	0	6	2	7	4
1	2009-01-21 06:42:00	0	6	2	7	4
1	2009-01-21 06:43:00	0	6	2	7	4
1	2009-01-21 06:44:00	0	6	2	7	4
1	2009-01-21 06:45:00	13	6	2	7	4
1	2009-01-21 06:46:00	0	6	2	7	4
1	2009-01-21 06:47:00	0	6	2	7	4
1	2009-01-21 06:48:00	25	6	2	7	4
1	2009-01-21 06:49:00	138	6	2	7	4
1	2009-01-21 06:50:00	63	6	2	7	4
1	2009-01-21 06:51:00	75	6	2	7	4
1	2009-01-21 06:52:00	75	6	2	7	4
1	2009-01-21 06:53:00	50	6	2	7	4
1	2009-01-21 06:54:00	0	6	2	7	4
1	2009-01-21 06:55:00	0	6	2	7	4
1	2009-01-21 06:56:00	0	6	2	7	4
1	2009-01-21 06:57:00	0	6	2	7	4
1	2009-01-21 06:58:00	0	6	2	7	4
1	2009-01-21 06:59:00	0	6	2	7	4
1	2009-01-21 07:00:00	0	6	2	7	4
1	2009-01-21 07:01:00	0	7	2	7	4
1	2009-01-21 07:02:00	0	7	2	7	4
1	2009-01-21 07:03:00	0	7	2	7	4
1	2009-01-21 07:04:00	0	7	2	7	4
1	2009-01-21 07:05:00	13	7	2	7	4
1	2009-01-21 07:06:00	0	7	2	7	4
1	2009-01-21 07:07:00	0	7	2	7	4
1	2009-01-21 07:08:00	13	7	2	7	4
1	2009-01-21 07:09:00	0	7	2	7	4
1	2009-01-21 07:10:00	13	7	2	7	4
1	2009-01-21 07:11:00	0	7	2	7	4
1	2009-01-21 07:12:00	0	7	2	7	4
1	2009-01-21 07:13:00	13	7	2	7	4
1	2009-01-21 07:14:00	38	7	2	7	4
1	2009-01-21 07:15:00	0	7	2	7	4
1	2009-01-21 07:16:00	0	7	2	7	4
1	2009-01-21 07:17:00	25	7	2	7	4
1	2009-01-21 07:18:00	13	7	2	7	4
1	2009-01-21 07:19:00	0	7	2	7	4
1	2009-01-21 07:20:00	0	7	2	7	4
1	2009-01-21 07:21:00	715	7	2	7	4
1	2009-01-21 07:22:00	487	7	2	7	4
1	2009-01-21 07:23:00	329	7	2	7	4
1	2009-01-21 07:24:00	100	7	2	7	4
1	2009-01-21 07:25:00	314	7	2	7	4
1	2009-01-21 07:26:00	469	7	2	7	4
1	2009-01-21 07:27:00	1531	7	2	7	4
1	2009-01-21 07:28:00	507	7	2	7	4
1	2009-01-21 07:29:00	417	7	2	7	4
1	2009-01-21 07:30:00	417	7	2	7	4
1	2009-01-21 07:31:00	648	7	2	7	4
1	2009-01-21 07:32:00	0	7	2	7	4
1	2009-01-21 07:33:00	0	7	2	7	4
1	2009-01-21 07:34:00	13	7	2	7	4
1	2009-01-21 07:35:00	38	7	2	7	4
1	2009-01-21 07:36:00	0	7	2	7	4
1	2009-01-21 07:37:00	13	7	2	7	4
1	2009-01-21 07:38:00	178	7	2	7	4
1	2009-01-21 07:39:00	13	7	2	7	4
1	2009-01-21 07:40:00	38	7	2	7	4
1	2009-01-21 07:41:00	50	7	2	7	4
1	2009-01-21 07:42:00	0	7	2	7	4
1	2009-01-21 07:43:00	0	7	2	7	4
1	2009-01-21 07:44:00	0	7	2	7	4
1	2009-01-21 07:45:00	0	7	2	7	4
1	2009-01-21 07:46:00	0	7	2	7	4
1	2009-01-21 07:47:00	38	7	2	7	4
1	2009-01-21 07:48:00	0	7	2	7	4
1	2009-01-21 07:49:00	13	7	2	7	4
1	2009-01-21 07:50:00	0	7	2	7	4
1	2009-01-21 07:51:00	0	7	2	7	4
1	2009-01-21 07:52:00	253	7	2	7	4
1	2009-01-21 07:53:00	0	7	2	7	4
1	2009-01-21 07:54:00	88	7	2	7	4
1	2009-01-21 07:55:00	13	7	2	7	4
1	2009-01-21 07:56:00	0	7	2	7	4
1	2009-01-21 07:57:00	0	7	2	7	4
1	2009-01-21 07:58:00	0	7	2	7	4
1	2009-01-21 07:59:00	0	7	2	7	4
1	2009-01-21 08:00:00	0	7	2	7	4
1	2009-01-21 08:01:00	0	8	2	7	4
1	2009-01-21 08:02:00	25	8	2	7	4
1	2009-01-21 08:03:00	0	8	2	7	4
1	2009-01-21 08:04:00	0	8	2	7	4
1	2009-01-21 08:05:00	0	8	2	7	4
1	2009-01-21 08:06:00	0	8	2	7	4
1	2009-01-21 08:07:00	0	8	2	7	4
1	2009-01-21 08:08:00	25	8	2	7	4
1	2009-01-21 08:09:00	0	8	2	7	4
1	2009-01-21 08:10:00	0	8	2	7	4
1	2009-01-21 08:11:00	25	8	2	7	4
1	2009-01-21 08:12:00	547	8	2	7	4
1	2009-01-21 08:13:00	238	8	2	7	4
1	2009-01-21 08:14:00	13	8	2	7	4
1	2009-01-21 08:15:00	0	8	2	7	4
1	2009-01-21 08:16:00	193	8	2	7	4
1	2009-01-21 08:17:00	223	8	2	7	4
1	2009-01-21 08:18:00	75	8	2	7	4
1	2009-01-21 08:19:00	75	8	2	7	4
1	2009-01-21 08:20:00	314	8	2	7	4
1	2009-01-21 08:21:00	13	8	2	7	4
1	2009-01-21 08:22:00	0	8	2	7	4
1	2009-01-21 08:23:00	0	8	2	7	4
1	2009-01-21 08:24:00	0	8	2	7	4
1	2009-01-21 08:25:00	25	8	2	7	4
1	2009-01-21 08:26:00	269	8	2	7	4
1	2009-01-21 08:27:00	178	8	2	7	4
1	2009-01-21 08:28:00	223	8	2	7	4
1	2009-01-21 08:29:00	193	8	2	7	4
1	2009-01-21 08:30:00	113	8	2	7	4
1	2009-01-21 08:31:00	0	8	2	7	4
1	2009-01-21 08:32:00	0	8	2	7	4
1	2009-01-21 08:33:00	0	8	2	7	4
1	2009-01-21 08:34:00	0	8	2	7	4
1	2009-01-21 08:35:00	0	8	2	7	4
1	2009-01-21 08:36:00	0	8	2	7	4
1	2009-01-21 08:37:00	0	8	2	7	4
1	2009-01-21 08:38:00	0	8	2	7	4
1	2009-01-21 08:39:00	25	8	2	7	4
1	2009-01-21 08:40:00	0	8	2	7	4
1	2009-01-21 08:41:00	0	8	2	7	4
1	2009-01-21 08:42:00	0	8	2	7	4
1	2009-01-21 08:43:00	0	8	2	7	4
1	2009-01-21 08:44:00	13	8	2	7	4
1	2009-01-21 08:45:00	0	8	2	7	4
1	2009-01-21 08:46:00	13	8	2	7	4
1	2009-01-21 08:47:00	0	8	2	7	4
1	2009-01-21 08:48:00	0	8	2	7	4
1	2009-01-21 08:49:00	0	8	2	7	4
1	2009-01-21 08:50:00	0	8	2	7	4
1	2009-01-21 08:51:00	0	8	2	7	4
1	2009-01-21 08:52:00	38	8	2	7	4
1	2009-01-21 08:53:00	13	8	2	7	4
1	2009-01-21 08:54:00	0	8	2	7	4
1	2009-01-21 08:55:00	0	8	2	7	4
1	2009-01-21 08:56:00	0	8	2	7	4
1	2009-01-21 08:57:00	0	8	2	7	4
1	2009-01-21 08:58:00	0	8	2	7	4
1	2009-01-21 08:59:00	13	8	2	7	4
1	2009-01-21 09:00:00	0	8	2	7	4
1	2009-01-21 09:01:00	0	9	2	7	4
1	2009-01-21 09:02:00	0	9	2	7	4
1	2009-01-21 09:03:00	0	9	2	7	4
1	2009-01-21 09:04:00	0	9	2	7	4
1	2009-01-21 09:05:00	0	9	2	7	4
1	2009-01-21 09:06:00	25	9	2	7	4
1	2009-01-21 09:07:00	0	9	2	7	4
1	2009-01-21 09:08:00	25	9	2	7	4
1	2009-01-21 09:09:00	0	9	2	7	4
1	2009-01-21 09:10:00	0	9	2	7	4
1	2009-01-21 09:11:00	0	9	2	7	4
1	2009-01-21 09:12:00	13	9	2	7	4
1	2009-01-21 09:13:00	253	9	2	7	4
1	2009-01-21 09:14:00	0	9	2	7	4
1	2009-01-21 09:15:00	0	9	2	7	4
1	2009-01-21 09:16:00	0	9	2	7	4
1	2009-01-21 09:17:00	0	9	2	7	4
1	2009-01-21 09:18:00	0	9	2	7	4
1	2009-01-21 09:19:00	0	9	2	7	4
1	2009-01-21 09:20:00	0	9	2	7	4
1	2009-01-21 09:21:00	0	9	2	7	4
1	2009-01-21 09:22:00	0	9	2	7	4
1	2009-01-21 09:23:00	0	9	2	7	4
1	2009-01-21 09:24:00	0	9	2	7	4
1	2009-01-21 09:25:00	0	9	2	7	4
1	2009-01-21 09:26:00	0	9	2	7	4
1	2009-01-21 09:27:00	0	9	2	7	4
1	2009-01-21 09:28:00	0	9	2	7	4
1	2009-01-21 09:29:00	88	9	2	7	4
1	2009-01-21 09:30:00	63	9	2	7	4
1	2009-01-21 09:31:00	0	9	2	7	4
1	2009-01-21 09:32:00	0	9	2	7	4
1	2009-01-21 09:33:00	0	9	2	7	4
1	2009-01-21 09:34:00	13	9	2	7	4
1	2009-01-21 09:35:00	0	9	2	7	4
1	2009-01-21 09:36:00	25	9	2	7	4
1	2009-01-21 09:37:00	38	9	2	7	4
1	2009-01-21 09:38:00	50	9	2	7	4
1	2009-01-21 09:39:00	0	9	2	7	4
1	2009-01-21 09:40:00	0	9	2	7	4
1	2009-01-21 09:41:00	0	9	2	7	4
1	2009-01-21 09:42:00	0	9	2	7	4
1	2009-01-21 09:43:00	0	9	2	7	4
1	2009-01-21 09:44:00	0	9	2	7	4
1	2009-01-21 09:45:00	0	9	2	7	4
1	2009-01-21 09:46:00	0	9	2	7	4
1	2009-01-21 09:47:00	0	9	2	7	4
1	2009-01-21 09:48:00	0	9	2	7	4
1	2009-01-21 09:49:00	0	9	2	7	4
1	2009-01-21 09:50:00	0	9	2	7	4
1	2009-01-21 09:51:00	0	9	2	7	4
1	2009-01-21 09:52:00	0	9	2	7	4
1	2009-01-21 09:53:00	0	9	2	7	4
1	2009-01-21 09:54:00	0	9	2	7	4
1	2009-01-21 09:55:00	25	9	2	7	4
1	2009-01-21 09:56:00	63	9	2	7	4
1	2009-01-21 09:57:00	13	9	2	7	4
1	2009-01-21 09:58:00	0	9	2	7	4
1	2009-01-21 09:59:00	0	9	2	7	4
1	2009-01-21 10:00:00	0	9	2	7	4
1	2009-01-21 10:01:00	0	10	2	7	4
1	2009-01-21 10:02:00	0	10	2	7	4
1	2009-01-21 10:03:00	0	10	2	7	4
1	2009-01-21 10:04:00	0	10	2	7	4
1	2009-01-21 10:05:00	0	10	2	7	4
1	2009-01-21 10:06:00	0	10	2	7	4
1	2009-01-21 10:07:00	0	10	2	7	4
1	2009-01-21 10:08:00	0	10	2	7	4
1	2009-01-21 10:09:00	0	10	2	7	4
1	2009-01-21 10:10:00	0	10	2	7	4
1	2009-01-21 10:11:00	0	10	2	7	4
1	2009-01-21 10:12:00	0	10	2	7	4
1	2009-01-21 10:13:00	0	10	2	7	4
1	2009-01-21 10:14:00	0	10	2	7	4
1	2009-01-21 10:15:00	0	10	2	7	4
1	2009-01-21 10:16:00	0	10	2	7	4
1	2009-01-21 10:17:00	0	10	2	7	4
1	2009-01-21 10:18:00	0	10	2	7	4
1	2009-01-21 10:19:00	0	10	2	7	4
1	2009-01-21 10:20:00	0	10	2	7	4
1	2009-01-21 10:21:00	0	10	2	7	4
1	2009-01-21 10:22:00	0	10	2	7	4
1	2009-01-21 10:23:00	0	10	2	7	4
1	2009-01-21 10:24:00	0	10	2	7	4
1	2009-01-21 10:25:00	0	10	2	7	4
1	2009-01-21 10:26:00	13	10	2	7	4
1	2009-01-21 10:27:00	0	10	2	7	4
1	2009-01-21 10:28:00	0	10	2	7	4
1	2009-01-21 10:29:00	0	10	2	7	4
1	2009-01-21 10:30:00	0	10	2	7	4
1	2009-01-21 10:31:00	0	10	2	7	4
1	2009-01-21 10:32:00	0	10	2	7	4
1	2009-01-21 10:33:00	0	10	2	7	4
1	2009-01-21 10:34:00	0	10	2	7	4
1	2009-01-21 10:35:00	0	10	2	7	4
1	2009-01-21 10:36:00	0	10	2	7	4
1	2009-01-21 10:37:00	0	10	2	7	4
1	2009-01-21 10:38:00	0	10	2	7	4
1	2009-01-21 10:39:00	0	10	2	7	4
1	2009-01-21 10:40:00	0	10	2	7	4
1	2009-01-21 10:41:00	0	10	2	7	4
1	2009-01-21 10:42:00	0	10	2	7	4
1	2009-01-21 10:43:00	0	10	2	7	4
1	2009-01-21 10:44:00	0	10	2	7	4
1	2009-01-21 10:45:00	0	10	2	7	4
1	2009-01-21 10:46:00	0	10	2	7	4
1	2009-01-21 10:47:00	0	10	2	7	4
1	2009-01-21 10:48:00	0	10	2	7	4
1	2009-01-21 10:49:00	0	10	2	7	4
1	2009-01-21 10:50:00	0	10	2	7	4
1	2009-01-21 10:51:00	25	10	2	7	4
1	2009-01-21 10:52:00	13	10	2	7	4
1	2009-01-21 10:53:00	208	10	2	7	4
1	2009-01-21 10:54:00	0	10	2	7	4
1	2009-01-21 10:55:00	0	10	2	7	4
1	2009-01-21 10:56:00	13	10	2	7	4
1	2009-01-21 10:57:00	13	10	2	7	4
1	2009-01-21 10:58:00	0	10	2	7	4
1	2009-01-21 10:59:00	0	10	2	7	4
1	2009-01-21 11:00:00	13	10	2	7	4
1	2009-01-21 11:01:00	0	11	2	7	4
1	2009-01-21 11:02:00	0	11	2	7	4
1	2009-01-21 11:03:00	151	11	2	7	4
1	2009-01-21 11:04:00	346	11	2	7	4
1	2009-01-21 11:05:00	0	11	2	7	4
1	2009-01-21 11:06:00	0	11	2	7	4
1	2009-01-21 11:07:00	0	11	2	7	4
1	2009-01-21 11:08:00	0	11	2	7	4
1	2009-01-21 11:09:00	0	11	2	7	4
1	2009-01-21 11:10:00	25	11	2	7	4
1	2009-01-21 11:11:00	163	11	2	7	4
1	2009-01-21 11:12:00	0	11	2	7	4
1	2009-01-21 11:13:00	0	11	2	7	4
1	2009-01-21 11:14:00	0	11	2	7	4
1	2009-01-21 11:15:00	0	11	2	7	4
1	2009-01-21 11:16:00	0	11	2	7	4
1	2009-01-21 11:17:00	0	11	2	7	4
1	2009-01-21 11:18:00	0	11	2	7	4
1	2009-01-21 11:19:00	0	11	2	7	4
1	2009-01-21 11:20:00	0	11	2	7	4
1	2009-01-21 11:21:00	0	11	2	7	4
1	2009-01-21 11:22:00	13	11	2	7	4
1	2009-01-21 11:23:00	0	11	2	7	4
1	2009-01-21 11:24:00	0	11	2	7	4
1	2009-01-21 11:25:00	0	11	2	7	4
1	2009-01-21 11:26:00	0	11	2	7	4
1	2009-01-21 11:27:00	0	11	2	7	4
1	2009-01-21 11:28:00	0	11	2	7	4
1	2009-01-21 11:29:00	223	11	2	7	4
1	2009-01-21 11:30:00	0	11	2	7	4
1	2009-01-21 11:31:00	38	11	2	7	4
1	2009-01-21 11:32:00	0	11	2	7	4
1	2009-01-21 11:33:00	0	11	2	7	4
1	2009-01-21 11:34:00	0	11	2	7	4
1	2009-01-21 11:35:00	0	11	2	7	4
1	2009-01-21 11:36:00	0	11	2	7	4
1	2009-01-21 11:37:00	38	11	2	7	4
1	2009-01-21 11:38:00	25	11	2	7	4
1	2009-01-21 11:39:00	13	11	2	7	4
1	2009-01-21 11:40:00	25	11	2	7	4
1	2009-01-21 11:41:00	3873	11	2	7	4
1	2009-01-21 11:42:00	5640	11	2	7	4
1	2009-01-21 11:43:00	2349	11	2	7	4
1	2009-01-21 11:44:00	1177	11	2	7	4
1	2009-01-21 11:45:00	760	11	2	7	4
1	2009-01-21 11:46:00	399	11	2	7	4
1	2009-01-21 11:47:00	0	11	2	7	4
1	2009-01-21 11:48:00	0	11	2	7	4
1	2009-01-21 11:49:00	0	11	2	7	4
1	2009-01-21 11:50:00	0	11	2	7	4
1	2009-01-21 11:51:00	0	11	2	7	4
1	2009-01-21 11:52:00	0	11	2	7	4
1	2009-01-21 11:53:00	208	11	2	7	4
1	2009-01-21 11:54:00	253	11	2	7	4
1	2009-01-21 11:55:00	38	11	2	7	4
1	2009-01-21 11:56:00	0	11	2	7	4
1	2009-01-21 11:57:00	299	11	2	7	4
1	2009-01-21 11:58:00	125	11	2	7	4
1	2009-01-21 11:59:00	0	11	2	7	4
1	2009-01-21 12:00:00	0	11	2	7	4
1	2009-01-21 12:01:00	0	12	3	7	4
1	2009-01-21 12:02:00	0	12	3	7	4
1	2009-01-21 12:03:00	0	12	3	7	4
1	2009-01-21 12:04:00	0	12	3	7	4
1	2009-01-21 12:05:00	0	12	3	7	4
1	2009-01-21 12:06:00	0	12	3	7	4
1	2009-01-21 12:07:00	0	12	3	7	4
1	2009-01-21 12:08:00	0	12	3	7	4
1	2009-01-21 12:09:00	0	12	3	7	4
1	2009-01-21 12:10:00	25	12	3	7	4
1	2009-01-21 12:11:00	0	12	3	7	4
1	2009-01-21 12:12:00	0	12	3	7	4
1	2009-01-21 12:13:00	138	12	3	7	4
1	2009-01-21 12:14:00	329	12	3	7	4
1	2009-01-21 12:15:00	0	12	3	7	4
1	2009-01-21 12:16:00	0	12	3	7	4
1	2009-01-21 12:17:00	13	12	3	7	4
1	2009-01-21 12:18:00	0	12	3	7	4
1	2009-01-21 12:19:00	0	12	3	7	4
1	2009-01-21 12:20:00	0	12	3	7	4
1	2009-01-21 12:21:00	0	12	3	7	4
1	2009-01-21 12:22:00	0	12	3	7	4
1	2009-01-21 12:23:00	13	12	3	7	4
1	2009-01-21 12:24:00	13	12	3	7	4
1	2009-01-21 12:25:00	0	12	3	7	4
1	2009-01-21 12:26:00	0	12	3	7	4
1	2009-01-21 12:27:00	0	12	3	7	4
1	2009-01-21 12:28:00	0	12	3	7	4
1	2009-01-21 12:29:00	13	12	3	7	4
1	2009-01-21 12:30:00	0	12	3	7	4
1	2009-01-21 12:31:00	0	12	3	7	4
1	2009-01-21 12:32:00	0	12	3	7	4
1	2009-01-21 12:33:00	0	12	3	7	4
1	2009-01-21 12:34:00	0	12	3	7	4
1	2009-01-21 12:35:00	0	12	3	7	4
1	2009-01-21 12:36:00	0	12	3	7	4
1	2009-01-21 12:37:00	0	12	3	7	4
1	2009-01-21 12:38:00	0	12	3	7	4
1	2009-01-21 12:39:00	0	12	3	7	4
1	2009-01-21 12:40:00	0	12	3	7	4
1	2009-01-21 12:41:00	0	12	3	7	4
1	2009-01-21 12:42:00	0	12	3	7	4
1	2009-01-21 12:43:00	0	12	3	7	4
1	2009-01-21 12:44:00	0	12	3	7	4
1	2009-01-21 12:45:00	0	12	3	7	4
1	2009-01-21 12:46:00	507	12	3	7	4
1	2009-01-21 12:47:00	527	12	3	7	4
1	2009-01-21 12:48:00	223	12	3	7	4
1	2009-01-21 12:49:00	0	12	3	7	4
1	2009-01-21 12:50:00	0	12	3	7	4
1	2009-01-21 12:51:00	346	12	3	7	4
1	2009-01-21 12:52:00	399	12	3	7	4
1	2009-01-21 12:53:00	100	12	3	7	4
1	2009-01-21 12:54:00	0	12	3	7	4
1	2009-01-21 12:55:00	63	12	3	7	4
1	2009-01-21 12:56:00	151	12	3	7	4
1	2009-01-21 12:57:00	0	12	3	7	4
1	2009-01-21 12:58:00	0	12	3	7	4
1	2009-01-21 12:59:00	0	12	3	7	4
1	2009-01-21 13:00:00	0	12	3	7	4
1	2009-01-21 13:01:00	0	13	3	7	4
1	2009-01-21 13:02:00	0	13	3	7	4
1	2009-01-21 13:03:00	0	13	3	7	4
1	2009-01-21 13:04:00	0	13	3	7	4
1	2009-01-21 13:05:00	0	13	3	7	4
1	2009-01-21 13:06:00	0	13	3	7	4
1	2009-01-21 13:07:00	193	13	3	7	4
1	2009-01-21 13:08:00	163	13	3	7	4
1	2009-01-21 13:09:00	0	13	3	7	4
1	2009-01-21 13:10:00	0	13	3	7	4
1	2009-01-21 13:11:00	399	13	3	7	4
1	2009-01-21 13:12:00	0	13	3	7	4
1	2009-01-21 13:13:00	0	13	3	7	4
1	2009-01-21 13:14:00	0	13	3	7	4
1	2009-01-21 13:15:00	0	13	3	7	4
1	2009-01-21 13:16:00	0	13	3	7	4
1	2009-01-21 13:17:00	0	13	3	7	4
1	2009-01-21 13:18:00	0	13	3	7	4
1	2009-01-21 13:19:00	0	13	3	7	4
1	2009-01-21 13:20:00	0	13	3	7	4
1	2009-01-21 13:21:00	0	13	3	7	4
1	2009-01-21 13:22:00	0	13	3	7	4
1	2009-01-21 13:23:00	0	13	3	7	4
1	2009-01-21 13:24:00	0	13	3	7	4
1	2009-01-21 13:25:00	0	13	3	7	4
1	2009-01-21 13:26:00	0	13	3	7	4
1	2009-01-21 13:27:00	0	13	3	7	4
1	2009-01-21 13:28:00	0	13	3	7	4
1	2009-01-21 13:29:00	0	13	3	7	4
1	2009-01-21 13:30:00	0	13	3	7	4
1	2009-01-21 13:31:00	0	13	3	7	4
1	2009-01-21 13:32:00	0	13	3	7	4
1	2009-01-21 13:33:00	0	13	3	7	4
1	2009-01-21 13:34:00	0	13	3	7	4
1	2009-01-21 13:35:00	0	13	3	7	4
1	2009-01-21 13:36:00	0	13	3	7	4
1	2009-01-21 13:37:00	0	13	3	7	4
1	2009-01-21 13:38:00	0	13	3	7	4
1	2009-01-21 13:39:00	0	13	3	7	4
1	2009-01-21 13:40:00	0	13	3	7	4
1	2009-01-21 13:41:00	38	13	3	7	4
1	2009-01-21 13:42:00	0	13	3	7	4
1	2009-01-21 13:43:00	0	13	3	7	4
1	2009-01-21 13:44:00	0	13	3	7	4
1	2009-01-21 13:45:00	0	13	3	7	4
1	2009-01-21 13:46:00	0	13	3	7	4
1	2009-01-21 13:47:00	0	13	3	7	4
1	2009-01-21 13:48:00	25	13	3	7	4
1	2009-01-21 13:49:00	547	13	3	7	4
1	2009-01-21 13:50:00	13	13	3	7	4
1	2009-01-21 13:51:00	100	13	3	7	4
1	2009-01-21 13:52:00	364	13	3	7	4
1	2009-01-21 13:53:00	113	13	3	7	4
1	2009-01-21 13:54:00	0	13	3	7	4
1	2009-01-21 13:55:00	0	13	3	7	4
1	2009-01-21 13:56:00	0	13	3	7	4
1	2009-01-21 13:57:00	13	13	3	7	4
1	2009-01-21 13:58:00	163	13	3	7	4
1	2009-01-21 13:59:00	587	13	3	7	4
1	2009-01-21 14:00:00	13	13	3	7	4
1	2009-01-21 14:01:00	0	14	3	7	4
1	2009-01-21 14:02:00	0	14	3	7	4
1	2009-01-21 14:03:00	125	14	3	7	4
1	2009-01-21 14:04:00	329	14	3	7	4
1	2009-01-21 14:05:00	100	14	3	7	4
1	2009-01-21 14:06:00	38	14	3	7	4
1	2009-01-21 14:07:00	253	14	3	7	4
1	2009-01-21 14:08:00	113	14	3	7	4
1	2009-01-21 14:09:00	627	14	3	7	4
1	2009-01-21 14:10:00	906	14	3	7	4
1	2009-01-21 14:11:00	831	14	3	7	4
1	2009-01-21 14:12:00	547	14	3	7	4
1	2009-01-21 14:13:00	417	14	3	7	4
1	2009-01-21 14:14:00	329	14	3	7	4
1	2009-01-21 14:15:00	138	14	3	7	4
1	2009-01-21 14:16:00	0	14	3	7	4
1	2009-01-21 14:17:00	0	14	3	7	4
1	2009-01-21 14:18:00	223	14	3	7	4
1	2009-01-21 14:19:00	50	14	3	7	4
1	2009-01-21 14:20:00	0	14	3	7	4
1	2009-01-21 14:21:00	13	14	3	7	4
1	2009-01-21 14:22:00	0	14	3	7	4
1	2009-01-21 14:23:00	13	14	3	7	4
1	2009-01-21 14:24:00	25	14	3	7	4
1	2009-01-21 14:25:00	0	14	3	7	4
1	2009-01-21 14:26:00	0	14	3	7	4
1	2009-01-21 14:27:00	0	14	3	7	4
1	2009-01-21 14:28:00	63	14	3	7	4
1	2009-01-21 14:29:00	13	14	3	7	4
1	2009-01-21 14:30:00	138	14	3	7	4
1	2009-01-21 14:31:00	269	14	3	7	4
1	2009-01-21 14:32:00	587	14	3	7	4
1	2009-01-21 14:33:00	783	14	3	7	4
1	2009-01-21 14:34:00	547	14	3	7	4
1	2009-01-21 14:35:00	1119	14	3	7	4
1	2009-01-21 14:36:00	1177	14	3	7	4
1	2009-01-21 14:37:00	1330	14	3	7	4
1	2009-01-21 14:38:00	1712	14	3	7	4
1	2009-01-21 14:39:00	1601	14	3	7	4
1	2009-01-21 14:40:00	487	14	3	7	4
1	2009-01-21 14:41:00	2254	14	3	7	4
1	2009-01-21 14:42:00	1636	14	3	7	4
1	2009-01-21 14:43:00	1395	14	3	7	4
1	2009-01-21 14:44:00	507	14	3	7	4
1	2009-01-21 14:45:00	648	14	3	7	4
1	2009-01-21 14:46:00	452	14	3	7	4
1	2009-01-21 14:47:00	269	14	3	7	4
1	2009-01-21 14:48:00	648	14	3	7	4
1	2009-01-21 14:49:00	434	14	3	7	4
1	2009-01-21 14:50:00	434	14	3	7	4
1	2009-01-21 14:51:00	125	14	3	7	4
1	2009-01-21 14:52:00	346	14	3	7	4
1	2009-01-21 14:53:00	547	14	3	7	4
1	2009-01-21 14:54:00	417	14	3	7	4
1	2009-01-21 14:55:00	693	14	3	7	4
1	2009-01-21 14:56:00	1119	14	3	7	4
1	2009-01-21 14:57:00	607	14	3	7	4
1	2009-01-21 14:58:00	1064	14	3	7	4
1	2009-01-21 14:59:00	783	14	3	7	4
1	2009-01-21 15:00:00	607	14	3	7	4
1	2009-01-21 15:01:00	63	15	3	7	4
1	2009-01-21 15:02:00	113	15	3	7	4
1	2009-01-21 15:03:00	193	15	3	7	4
1	2009-01-21 15:04:00	0	15	3	7	4
1	2009-01-21 15:05:00	0	15	3	7	4
1	2009-01-21 15:06:00	0	15	3	7	4
1	2009-01-21 15:07:00	0	15	3	7	4
1	2009-01-21 15:08:00	193	15	3	7	4
1	2009-01-21 15:09:00	38	15	3	7	4
1	2009-01-21 15:10:00	253	15	3	7	4
1	2009-01-21 15:11:00	0	15	3	7	4
1	2009-01-21 15:12:00	0	15	3	7	4
1	2009-01-21 15:13:00	0	15	3	7	4
1	2009-01-21 15:14:00	0	15	3	7	4
1	2009-01-21 15:15:00	0	15	3	7	4
1	2009-01-21 15:16:00	0	15	3	7	4
1	2009-01-21 15:17:00	0	15	3	7	4
1	2009-01-21 15:18:00	0	15	3	7	4
1	2009-01-21 15:19:00	0	15	3	7	4
1	2009-01-21 15:20:00	0	15	3	7	4
1	2009-01-21 15:21:00	0	15	3	7	4
1	2009-01-21 15:22:00	0	15	3	7	4
1	2009-01-21 15:23:00	0	15	3	7	4
1	2009-01-21 15:24:00	0	15	3	7	4
1	2009-01-21 15:25:00	469	15	3	7	4
1	2009-01-21 15:26:00	1147	15	3	7	4
1	2009-01-21 15:27:00	547	15	3	7	4
1	2009-01-21 15:28:00	329	15	3	7	4
1	2009-01-21 15:29:00	0	15	3	7	4
1	2009-01-21 15:30:00	0	15	3	7	4
1	2009-01-21 15:31:00	0	15	3	7	4
1	2009-01-21 15:32:00	434	15	3	7	4
1	2009-01-21 15:33:00	587	15	3	7	4
1	2009-01-21 15:34:00	13	15	3	7	4
1	2009-01-21 15:35:00	0	15	3	7	4
1	2009-01-21 15:36:00	223	15	3	7	4
1	2009-01-21 15:37:00	0	15	3	7	4
1	2009-01-21 15:38:00	0	15	3	7	4
1	2009-01-21 15:39:00	0	15	3	7	4
1	2009-01-21 15:40:00	0	15	3	7	4
1	2009-01-21 15:41:00	0	15	3	7	4
1	2009-01-21 15:42:00	0	15	3	7	4
1	2009-01-21 15:43:00	0	15	3	7	4
1	2009-01-21 15:44:00	0	15	3	7	4
1	2009-01-21 15:45:00	0	15	3	7	4
1	2009-01-21 15:46:00	0	15	3	7	4
1	2009-01-21 15:47:00	0	15	3	7	4
1	2009-01-21 15:48:00	0	15	3	7	4
1	2009-01-21 15:49:00	0	15	3	7	4
1	2009-01-21 15:50:00	0	15	3	7	4
1	2009-01-21 15:51:00	0	15	3	7	4
1	2009-01-21 15:52:00	0	15	3	7	4
1	2009-01-21 15:53:00	0	15	3	7	4
1	2009-01-21 15:54:00	0	15	3	7	4
1	2009-01-21 15:55:00	0	15	3	7	4
1	2009-01-21 15:56:00	0	15	3	7	4
1	2009-01-21 15:57:00	0	15	3	7	4
1	2009-01-21 15:58:00	0	15	3	7	4
1	2009-01-21 15:59:00	0	15	3	7	4
1	2009-01-21 16:00:00	0	15	3	7	4
1	2009-01-21 16:01:00	0	16	3	7	4
1	2009-01-21 16:02:00	0	16	3	7	4
1	2009-01-21 16:03:00	0	16	3	7	4
1	2009-01-21 16:04:00	0	16	3	7	4
1	2009-01-21 16:05:00	0	16	3	7	4
1	2009-01-21 16:06:00	0	16	3	7	4
1	2009-01-21 16:07:00	0	16	3	7	4
1	2009-01-21 16:08:00	0	16	3	7	4
1	2009-01-21 16:09:00	25	16	3	7	4
1	2009-01-21 16:10:00	364	16	3	7	4
1	2009-01-21 16:11:00	25	16	3	7	4
1	2009-01-21 16:12:00	13	16	3	7	4
1	2009-01-21 16:13:00	0	16	3	7	4
1	2009-01-21 16:14:00	0	16	3	7	4
1	2009-01-21 16:15:00	0	16	3	7	4
1	2009-01-21 16:16:00	0	16	3	7	4
1	2009-01-21 16:17:00	0	16	3	7	4
1	2009-01-21 16:18:00	0	16	3	7	4
1	2009-01-21 16:19:00	0	16	3	7	4
1	2009-01-21 16:20:00	0	16	3	7	4
1	2009-01-21 16:21:00	0	16	3	7	4
1	2009-01-21 16:22:00	0	16	3	7	4
1	2009-01-21 16:23:00	0	16	3	7	4
1	2009-01-21 16:24:00	0	16	3	7	4
1	2009-01-21 16:25:00	0	16	3	7	4
1	2009-01-21 16:26:00	193	16	3	7	4
1	2009-01-21 16:27:00	0	16	3	7	4
1	2009-01-21 16:28:00	0	16	3	7	4
1	2009-01-21 16:29:00	0	16	3	7	4
1	2009-01-21 16:30:00	138	16	3	7	4
1	2009-01-21 16:31:00	547	16	3	7	4
1	2009-01-21 16:32:00	0	16	3	7	4
1	2009-01-21 16:33:00	0	16	3	7	4
1	2009-01-21 16:34:00	0	16	3	7	4
1	2009-01-21 16:35:00	25	16	3	7	4
1	2009-01-21 16:36:00	88	16	3	7	4
1	2009-01-21 16:37:00	88	16	3	7	4
1	2009-01-21 16:38:00	38	16	3	7	4
1	2009-01-21 16:39:00	0	16	3	7	4
1	2009-01-21 16:40:00	25	16	3	7	4
1	2009-01-21 16:41:00	38	16	3	7	4
1	2009-01-21 16:42:00	13	16	3	7	4
1	2009-01-21 16:43:00	0	16	3	7	4
1	2009-01-21 16:44:00	0	16	3	7	4
1	2009-01-21 16:45:00	0	16	3	7	4
1	2009-01-21 16:46:00	0	16	3	7	4
1	2009-01-21 16:47:00	0	16	3	7	4
1	2009-01-21 16:48:00	13	16	3	7	4
1	2009-01-21 16:49:00	0	16	3	7	4
1	2009-01-21 16:50:00	0	16	3	7	4
1	2009-01-21 16:51:00	0	16	3	7	4
1	2009-01-21 16:52:00	0	16	3	7	4
1	2009-01-21 16:53:00	0	16	3	7	4
1	2009-01-21 16:54:00	0	16	3	7	4
1	2009-01-21 16:55:00	0	16	3	7	4
1	2009-01-21 16:56:00	0	16	3	7	4
1	2009-01-21 16:57:00	0	16	3	7	4
1	2009-01-21 16:58:00	0	16	3	7	4
1	2009-01-21 16:59:00	0	16	3	7	4
1	2009-01-21 17:00:00	0	16	3	7	4
1	2009-01-21 17:01:00	0	17	3	7	4
1	2009-01-21 17:02:00	0	17	3	7	4
1	2009-01-21 17:03:00	13	17	3	7	4
1	2009-01-21 17:04:00	138	17	3	7	4
1	2009-01-21 17:05:00	13	17	3	7	4
1	2009-01-21 17:06:00	0	17	3	7	4
1	2009-01-21 17:07:00	0	17	3	7	4
1	2009-01-21 17:08:00	0	17	3	7	4
1	2009-01-21 17:09:00	0	17	3	7	4
1	2009-01-21 17:10:00	0	17	3	7	4
1	2009-01-21 17:11:00	0	17	3	7	4
1	2009-01-21 17:12:00	0	17	3	7	4
1	2009-01-21 17:13:00	0	17	3	7	4
1	2009-01-21 17:14:00	0	17	3	7	4
1	2009-01-21 17:15:00	25	17	3	7	4
1	2009-01-21 17:16:00	693	17	3	7	4
1	2009-01-21 17:17:00	13	17	3	7	4
1	2009-01-21 17:18:00	906	17	3	7	4
1	2009-01-21 17:19:00	0	17	3	7	4
1	2009-01-21 17:20:00	0	17	3	7	4
1	2009-01-21 17:21:00	0	17	3	7	4
1	2009-01-21 17:22:00	269	17	3	7	4
1	2009-01-21 17:23:00	13	17	3	7	4
1	2009-01-21 17:24:00	0	17	3	7	4
1	2009-01-21 17:25:00	0	17	3	7	4
1	2009-01-21 17:26:00	0	17	3	7	4
1	2009-01-21 17:27:00	0	17	3	7	4
1	2009-01-21 17:28:00	13	17	3	7	4
1	2009-01-21 17:29:00	0	17	3	7	4
1	2009-01-21 17:30:00	100	17	3	7	4
1	2009-01-21 17:31:00	38	17	3	7	4
1	2009-01-21 17:32:00	25	17	3	7	4
1	2009-01-21 17:33:00	0	17	3	7	4
1	2009-01-21 17:34:00	0	17	3	7	4
1	2009-01-21 17:35:00	13	17	3	7	4
1	2009-01-21 17:36:00	0	17	3	7	4
1	2009-01-21 17:37:00	0	17	3	7	4
1	2009-01-21 17:38:00	0	17	3	7	4
1	2009-01-21 17:39:00	0	17	3	7	4
1	2009-01-21 17:40:00	0	17	3	7	4
1	2009-01-21 17:41:00	0	17	3	7	4
1	2009-01-21 17:42:00	13	17	3	7	4
1	2009-01-21 17:43:00	0	17	3	7	4
1	2009-01-21 17:44:00	0	17	3	7	4
1	2009-01-21 17:45:00	0	17	3	7	4
1	2009-01-21 17:46:00	0	17	3	7	4
1	2009-01-21 17:47:00	50	17	3	7	4
1	2009-01-21 17:48:00	0	17	3	7	4
1	2009-01-21 17:49:00	0	17	3	7	4
1	2009-01-21 17:50:00	0	17	3	7	4
1	2009-01-21 17:51:00	0	17	3	7	4
1	2009-01-21 17:52:00	0	17	3	7	4
1	2009-01-21 17:53:00	0	17	3	7	4
1	2009-01-21 17:54:00	0	17	3	7	4
1	2009-01-21 17:55:00	0	17	3	7	4
1	2009-01-21 17:56:00	50	17	3	7	4
1	2009-01-21 17:57:00	0	17	3	7	4
1	2009-01-21 17:58:00	0	17	3	7	4
1	2009-01-21 17:59:00	0	17	3	7	4
1	2009-01-21 18:00:00	0	17	3	7	4
1	2009-01-21 18:01:00	0	18	4	7	4
1	2009-01-21 18:02:00	0	18	4	7	4
1	2009-01-21 18:03:00	0	18	4	7	4
1	2009-01-21 18:04:00	0	18	4	7	4
1	2009-01-21 18:05:00	0	18	4	7	4
1	2009-01-21 18:06:00	0	18	4	7	4
1	2009-01-21 18:07:00	0	18	4	7	4
1	2009-01-21 18:08:00	314	18	4	7	4
1	2009-01-21 18:09:00	0	18	4	7	4
1	2009-01-21 18:10:00	13	18	4	7	4
1	2009-01-21 18:11:00	567	18	4	7	4
1	2009-01-21 18:12:00	738	18	4	7	4
1	2009-01-21 18:13:00	253	18	4	7	4
1	2009-01-21 18:14:00	329	18	4	7	4
1	2009-01-21 18:15:00	2118	18	4	7	4
1	2009-01-21 18:16:00	3213	18	4	7	4
1	2009-01-21 18:17:00	1237	18	4	7	4
1	2009-01-21 18:18:00	783	18	4	7	4
1	2009-01-21 18:19:00	981	18	4	7	4
1	2009-01-21 18:20:00	381	18	4	7	4
1	2009-01-21 18:21:00	238	18	4	7	4
1	2009-01-21 18:22:00	138	18	4	7	4
1	2009-01-21 18:23:00	417	18	4	7	4
1	2009-01-21 18:24:00	238	18	4	7	4
1	2009-01-21 18:25:00	299	18	4	7	4
1	2009-01-21 18:26:00	0	18	4	7	4
1	2009-01-21 18:27:00	0	18	4	7	4
1	2009-01-21 18:28:00	0	18	4	7	4
1	2009-01-21 18:29:00	0	18	4	7	4
1	2009-01-21 18:30:00	0	18	4	7	4
1	2009-01-21 18:31:00	0	18	4	7	4
1	2009-01-21 18:32:00	0	18	4	7	4
1	2009-01-21 18:33:00	0	18	4	7	4
1	2009-01-21 18:34:00	125	18	4	7	4
1	2009-01-21 18:35:00	208	18	4	7	4
1	2009-01-21 18:36:00	0	18	4	7	4
1	2009-01-21 18:37:00	0	18	4	7	4
1	2009-01-21 18:38:00	13	18	4	7	4
1	2009-01-21 18:39:00	0	18	4	7	4
1	2009-01-21 18:40:00	0	18	4	7	4
1	2009-01-21 18:41:00	0	18	4	7	4
1	2009-01-21 18:42:00	0	18	4	7	4
1	2009-01-21 18:43:00	0	18	4	7	4
1	2009-01-21 18:44:00	0	18	4	7	4
1	2009-01-21 18:45:00	0	18	4	7	4
1	2009-01-21 18:46:00	0	18	4	7	4
1	2009-01-21 18:47:00	0	18	4	7	4
1	2009-01-21 18:48:00	0	18	4	7	4
1	2009-01-21 18:49:00	0	18	4	7	4
1	2009-01-21 18:50:00	13	18	4	7	4
1	2009-01-21 18:51:00	0	18	4	7	4
1	2009-01-21 18:52:00	0	18	4	7	4
1	2009-01-21 18:53:00	0	18	4	7	4
1	2009-01-21 18:54:00	0	18	4	7	4
1	2009-01-21 18:55:00	0	18	4	7	4
1	2009-01-21 18:56:00	0	18	4	7	4
1	2009-01-21 18:57:00	0	18	4	7	4
1	2009-01-21 18:58:00	0	18	4	7	4
1	2009-01-21 18:59:00	0	18	4	7	4
1	2009-01-21 19:00:00	0	18	4	7	4
1	2009-01-21 19:01:00	0	19	4	7	4
1	2009-01-21 19:02:00	0	19	4	7	4
1	2009-01-21 19:03:00	0	19	4	7	4
1	2009-01-21 19:04:00	0	19	4	7	4
1	2009-01-21 19:05:00	0	19	4	7	4
1	2009-01-21 19:06:00	0	19	4	7	4
1	2009-01-21 19:07:00	0	19	4	7	4
1	2009-01-21 19:08:00	0	19	4	7	4
1	2009-01-21 19:09:00	0	19	4	7	4
1	2009-01-21 19:10:00	0	19	4	7	4
1	2009-01-21 19:11:00	0	19	4	7	4
1	2009-01-21 19:12:00	0	19	4	7	4
1	2009-01-21 19:13:00	0	19	4	7	4
1	2009-01-21 19:14:00	0	19	4	7	4
1	2009-01-21 19:15:00	0	19	4	7	4
1	2009-01-21 19:16:00	0	19	4	7	4
1	2009-01-21 19:17:00	0	19	4	7	4
1	2009-01-21 19:18:00	0	19	4	7	4
1	2009-01-21 19:19:00	13	19	4	7	4
1	2009-01-21 19:20:00	0	19	4	7	4
1	2009-01-21 19:21:00	0	19	4	7	4
1	2009-01-21 19:22:00	0	19	4	7	4
1	2009-01-21 19:23:00	329	19	4	7	4
1	2009-01-21 19:24:00	881	19	4	7	4
1	2009-01-21 19:25:00	2495	19	4	7	4
1	2009-01-21 19:26:00	2648	19	4	7	4
1	2009-01-21 19:27:00	2701	19	4	7	4
1	2009-01-21 19:28:00	507	19	4	7	4
1	2009-01-21 19:29:00	253	19	4	7	4
1	2009-01-21 19:30:00	0	19	4	7	4
1	2009-01-21 19:31:00	0	19	4	7	4
1	2009-01-21 19:32:00	0	19	4	7	4
1	2009-01-21 19:33:00	0	19	4	7	4
1	2009-01-21 19:34:00	38	19	4	7	4
1	2009-01-21 19:35:00	125	19	4	7	4
1	2009-01-21 19:36:00	0	19	4	7	4
1	2009-01-21 19:37:00	113	19	4	7	4
1	2009-01-21 19:38:00	399	19	4	7	4
1	2009-01-21 19:39:00	0	19	4	7	4
1	2009-01-21 19:40:00	0	19	4	7	4
1	2009-01-21 19:41:00	0	19	4	7	4
1	2009-01-21 19:42:00	0	19	4	7	4
1	2009-01-21 19:43:00	0	19	4	7	4
1	2009-01-21 19:44:00	0	19	4	7	4
1	2009-01-21 19:45:00	0	19	4	7	4
1	2009-01-21 19:46:00	0	19	4	7	4
1	2009-01-21 19:47:00	0	19	4	7	4
1	2009-01-21 19:48:00	0	19	4	7	4
1	2009-01-21 19:49:00	0	19	4	7	4
1	2009-01-21 19:50:00	0	19	4	7	4
1	2009-01-21 19:51:00	0	19	4	7	4
1	2009-01-21 19:52:00	0	19	4	7	4
1	2009-01-21 19:53:00	0	19	4	7	4
1	2009-01-21 19:54:00	0	19	4	7	4
1	2009-01-21 19:55:00	0	19	4	7	4
1	2009-01-21 19:56:00	0	19	4	7	4
1	2009-01-21 19:57:00	0	19	4	7	4
1	2009-01-21 19:58:00	0	19	4	7	4
1	2009-01-21 19:59:00	0	19	4	7	4
1	2009-01-21 20:00:00	0	19	4	7	4
1	2009-01-21 20:01:00	0	20	4	7	4
1	2009-01-21 20:02:00	0	20	4	7	4
1	2009-01-21 20:03:00	0	20	4	7	4
1	2009-01-21 20:04:00	0	20	4	7	4
1	2009-01-21 20:05:00	0	20	4	7	4
1	2009-01-21 20:06:00	0	20	4	7	4
1	2009-01-21 20:07:00	0	20	4	7	4
1	2009-01-21 20:08:00	0	20	4	7	4
1	2009-01-21 20:09:00	0	20	4	7	4
1	2009-01-21 20:10:00	0	20	4	7	4
1	2009-01-21 20:11:00	0	20	4	7	4
1	2009-01-21 20:12:00	0	20	4	7	4
1	2009-01-21 20:13:00	0	20	4	7	4
1	2009-01-21 20:14:00	0	20	4	7	4
1	2009-01-21 20:15:00	38	20	4	7	4
1	2009-01-21 20:16:00	0	20	4	7	4
1	2009-01-21 20:17:00	0	20	4	7	4
1	2009-01-21 20:18:00	0	20	4	7	4
1	2009-01-21 20:19:00	0	20	4	7	4
1	2009-01-21 20:20:00	0	20	4	7	4
1	2009-01-21 20:21:00	0	20	4	7	4
1	2009-01-21 20:22:00	0	20	4	7	4
1	2009-01-21 20:23:00	0	20	4	7	4
1	2009-01-21 20:24:00	0	20	4	7	4
1	2009-01-21 20:25:00	0	20	4	7	4
1	2009-01-21 20:26:00	0	20	4	7	4
1	2009-01-21 20:27:00	0	20	4	7	4
1	2009-01-21 20:28:00	0	20	4	7	4
1	2009-01-21 20:29:00	0	20	4	7	4
1	2009-01-21 20:30:00	0	20	4	7	4
1	2009-01-21 20:31:00	0	20	4	7	4
1	2009-01-21 20:32:00	0	20	4	7	4
1	2009-01-21 20:33:00	0	20	4	7	4
1	2009-01-21 20:34:00	0	20	4	7	4
1	2009-01-21 20:35:00	0	20	4	7	4
1	2009-01-21 20:36:00	0	20	4	7	4
1	2009-01-21 20:37:00	0	20	4	7	4
1	2009-01-21 20:38:00	0	20	4	7	4
1	2009-01-21 20:39:00	0	20	4	7	4
1	2009-01-21 20:40:00	0	20	4	7	4
1	2009-01-21 20:41:00	0	20	4	7	4
1	2009-01-21 20:42:00	0	20	4	7	4
1	2009-01-21 20:43:00	0	20	4	7	4
1	2009-01-21 20:44:00	0	20	4	7	4
1	2009-01-21 20:45:00	0	20	4	7	4
1	2009-01-21 20:46:00	0	20	4	7	4
1	2009-01-21 20:47:00	0	20	4	7	4
1	2009-01-21 20:48:00	0	20	4	7	4
1	2009-01-21 20:49:00	0	20	4	7	4
1	2009-01-21 20:50:00	0	20	4	7	4
1	2009-01-21 20:51:00	0	20	4	7	4
1	2009-01-21 20:52:00	0	20	4	7	4
1	2009-01-21 20:53:00	38	20	4	7	4
1	2009-01-21 20:54:00	0	20	4	7	4
1	2009-01-21 20:55:00	25	20	4	7	4
1	2009-01-21 20:56:00	13	20	4	7	4
1	2009-01-21 20:57:00	25	20	4	7	4
1	2009-01-21 20:58:00	0	20	4	7	4
1	2009-01-21 20:59:00	0	20	4	7	4
1	2009-01-21 21:00:00	0	20	4	7	4
1	2009-01-21 21:01:00	0	21	4	7	4
1	2009-01-21 21:02:00	0	21	4	7	4
1	2009-01-21 21:03:00	0	21	4	7	4
1	2009-01-21 21:04:00	0	21	4	7	4
1	2009-01-21 21:05:00	0	21	4	7	4
1	2009-01-21 21:06:00	0	21	4	7	4
1	2009-01-21 21:07:00	0	21	4	7	4
1	2009-01-21 21:08:00	0	21	4	7	4
1	2009-01-21 21:09:00	0	21	4	7	4
1	2009-01-21 21:10:00	0	21	4	7	4
1	2009-01-21 21:11:00	0	21	4	7	4
1	2009-01-21 21:12:00	0	21	4	7	4
1	2009-01-21 21:13:00	0	21	4	7	4
1	2009-01-21 21:14:00	0	21	4	7	4
1	2009-01-21 21:15:00	0	21	4	7	4
1	2009-01-21 21:16:00	0	21	4	7	4
1	2009-01-21 21:17:00	13	21	4	7	4
1	2009-01-21 21:18:00	0	21	4	7	4
1	2009-01-21 21:19:00	0	21	4	7	4
1	2009-01-21 21:20:00	0	21	4	7	4
1	2009-01-21 21:21:00	0	21	4	7	4
1	2009-01-21 21:22:00	0	21	4	7	4
1	2009-01-21 21:23:00	0	21	4	7	4
1	2009-01-21 21:24:00	0	21	4	7	4
1	2009-01-21 21:25:00	0	21	4	7	4
1	2009-01-21 21:26:00	0	21	4	7	4
1	2009-01-21 21:27:00	0	21	4	7	4
1	2009-01-21 21:28:00	0	21	4	7	4
1	2009-01-21 21:29:00	0	21	4	7	4
1	2009-01-21 21:30:00	0	21	4	7	4
1	2009-01-21 21:31:00	0	21	4	7	4
1	2009-01-21 21:32:00	0	21	4	7	4
1	2009-01-21 21:33:00	0	21	4	7	4
1	2009-01-21 21:34:00	0	21	4	7	4
1	2009-01-21 21:35:00	0	21	4	7	4
1	2009-01-21 21:36:00	0	21	4	7	4
1	2009-01-21 21:37:00	0	21	4	7	4
1	2009-01-21 21:38:00	0	21	4	7	4
1	2009-01-21 21:39:00	0	21	4	7	4
1	2009-01-21 21:40:00	0	21	4	7	4
1	2009-01-21 21:41:00	0	21	4	7	4
1	2009-01-21 21:42:00	13	21	4	7	4
1	2009-01-21 21:43:00	13	21	4	7	4
1	2009-01-21 21:44:00	0	21	4	7	4
1	2009-01-21 21:45:00	0	21	4	7	4
1	2009-01-21 21:46:00	0	21	4	7	4
1	2009-01-21 21:47:00	0	21	4	7	4
1	2009-01-21 21:48:00	0	21	4	7	4
1	2009-01-21 21:49:00	0	21	4	7	4
1	2009-01-21 21:50:00	0	21	4	7	4
1	2009-01-21 21:51:00	0	21	4	7	4
1	2009-01-21 21:52:00	0	21	4	7	4
1	2009-01-21 21:53:00	0	21	4	7	4
1	2009-01-21 21:54:00	0	21	4	7	4
1	2009-01-21 21:55:00	0	21	4	7	4
1	2009-01-21 21:56:00	0	21	4	7	4
1	2009-01-21 21:57:00	38	21	4	7	4
1	2009-01-21 21:58:00	856	21	4	7	4
1	2009-01-21 21:59:00	88	21	4	7	4
1	2009-01-21 22:00:00	0	21	4	7	4
1	2009-01-21 22:01:00	0	22	4	7	4
1	2009-01-21 22:02:00	0	22	4	7	4
1	2009-01-21 22:03:00	253	22	4	7	4
1	2009-01-21 22:04:00	138	22	4	7	4
1	2009-01-21 22:05:00	0	22	4	7	4
1	2009-01-21 22:06:00	25	22	4	7	4
1	2009-01-21 22:07:00	38	22	4	7	4
1	2009-01-21 22:08:00	0	22	4	7	4
1	2009-01-21 22:09:00	13	22	4	7	4
1	2009-01-21 22:10:00	25	22	4	7	4
1	2009-01-21 22:11:00	0	22	4	7	4
1	2009-01-21 22:12:00	0	22	4	7	4
1	2009-01-21 22:13:00	13	22	4	7	4
1	2009-01-21 22:14:00	25	22	4	7	4
1	2009-01-21 22:15:00	25	22	4	7	4
1	2009-01-21 22:16:00	0	22	4	7	4
1	2009-01-21 22:17:00	0	22	4	7	4
1	2009-01-21 22:18:00	38	22	4	7	4
1	2009-01-21 22:19:00	0	22	4	7	4
1	2009-01-21 22:20:00	0	22	4	7	4
1	2009-01-21 22:21:00	0	22	4	7	4
1	2009-01-21 22:22:00	0	22	4	7	4
1	2009-01-21 22:23:00	0	22	4	7	4
1	2009-01-21 22:24:00	0	22	4	7	4
1	2009-01-21 22:25:00	0	22	4	7	4
1	2009-01-21 22:26:00	13	22	4	7	4
1	2009-01-21 22:27:00	0	22	4	7	4
1	2009-01-21 22:28:00	0	22	4	7	4
1	2009-01-21 22:29:00	0	22	4	7	4
1	2009-01-21 22:30:00	13	22	4	7	4
1	2009-01-21 22:31:00	0	22	4	7	4
1	2009-01-21 22:32:00	0	22	4	7	4
1	2009-01-21 22:33:00	0	22	4	7	4
1	2009-01-21 22:34:00	0	22	4	7	4
1	2009-01-21 22:35:00	25	22	4	7	4
1	2009-01-21 22:36:00	0	22	4	7	4
1	2009-01-21 22:37:00	0	22	4	7	4
1	2009-01-21 22:38:00	0	22	4	7	4
1	2009-01-21 22:39:00	13	22	4	7	4
1	2009-01-21 22:40:00	434	22	4	7	4
1	2009-01-21 22:41:00	806	22	4	7	4
1	2009-01-21 22:42:00	25	22	4	7	4
1	2009-01-21 22:43:00	13	22	4	7	4
1	2009-01-21 22:44:00	13	22	4	7	4
1	2009-01-21 22:45:00	25	22	4	7	4
1	2009-01-21 22:46:00	0	22	4	7	4
1	2009-01-21 22:47:00	0	22	4	7	4
1	2009-01-21 22:48:00	0	22	4	7	4
1	2009-01-21 22:49:00	0	22	4	7	4
1	2009-01-21 22:50:00	0	22	4	7	4
1	2009-01-21 22:51:00	0	22	4	7	4
1	2009-01-21 22:52:00	0	22	4	7	4
1	2009-01-21 22:53:00	0	22	4	7	4
1	2009-01-21 22:54:00	0	22	4	7	4
1	2009-01-21 22:55:00	0	22	4	7	4
1	2009-01-21 22:56:00	0	22	4	7	4
1	2009-01-21 22:57:00	0	22	4	7	4
1	2009-01-21 22:58:00	0	22	4	7	4
1	2009-01-21 22:59:00	0	22	4	7	4
1	2009-01-21 23:00:00	0	22	4	7	4
1	2009-01-21 23:01:00	0	23	4	7	4
1	2009-01-21 23:02:00	0	23	4	7	4
1	2009-01-21 23:03:00	314	23	4	7	4
1	2009-01-21 23:04:00	25	23	4	7	4
1	2009-01-21 23:05:00	469	23	4	7	4
1	2009-01-21 23:06:00	25	23	4	7	4
1	2009-01-21 23:07:00	178	23	4	7	4
1	2009-01-21 23:08:00	0	23	4	7	4
1	2009-01-21 23:09:00	0	23	4	7	4
1	2009-01-21 23:10:00	0	23	4	7	4
1	2009-01-21 23:11:00	0	23	4	7	4
1	2009-01-21 23:12:00	0	23	4	7	4
1	2009-01-21 23:13:00	0	23	4	7	4
1	2009-01-21 23:14:00	0	23	4	7	4
1	2009-01-21 23:15:00	0	23	4	7	4
1	2009-01-21 23:16:00	0	23	4	7	4
1	2009-01-21 23:17:00	0	23	4	7	4
1	2009-01-21 23:18:00	0	23	4	7	4
1	2009-01-21 23:19:00	0	23	4	7	4
1	2009-01-21 23:20:00	0	23	4	7	4
1	2009-01-21 23:21:00	0	23	4	7	4
1	2009-01-21 23:22:00	0	23	4	7	4
1	2009-01-21 23:23:00	0	23	4	7	4
1	2009-01-21 23:24:00	0	23	4	7	4
1	2009-01-21 23:25:00	0	23	4	7	4
1	2009-01-21 23:26:00	0	23	4	7	4
1	2009-01-21 23:27:00	0	23	4	7	4
1	2009-01-21 23:28:00	0	23	4	7	4
1	2009-01-21 23:29:00	0	23	4	7	4
1	2009-01-21 23:30:00	0	23	4	7	4
1	2009-01-21 23:31:00	0	23	4	7	4
1	2009-01-21 23:32:00	0	23	4	7	4
1	2009-01-21 23:33:00	0	23	4	7	4
1	2009-01-21 23:34:00	0	23	4	7	4
1	2009-01-21 23:35:00	0	23	4	7	4
1	2009-01-21 23:36:00	0	23	4	7	4
1	2009-01-21 23:37:00	0	23	4	7	4
1	2009-01-21 23:38:00	0	23	4	7	4
1	2009-01-21 23:39:00	0	23	4	7	4
1	2009-01-21 23:40:00	0	23	4	7	4
1	2009-01-21 23:41:00	0	23	4	7	4
1	2009-01-21 23:42:00	0	23	4	7	4
1	2009-01-21 23:43:00	0	23	4	7	4
1	2009-01-21 23:44:00	0	23	4	7	4
1	2009-01-21 23:45:00	0	23	4	7	4
1	2009-01-21 23:46:00	0	23	4	7	4
1	2009-01-21 23:47:00	0	23	4	7	4
1	2009-01-21 23:48:00	0	23	4	7	4
1	2009-01-21 23:49:00	0	23	4	7	4
1	2009-01-21 23:50:00	0	23	4	7	4
1	2009-01-21 23:51:00	0	23	4	7	4
1	2009-01-21 23:52:00	0	23	4	7	4
1	2009-01-21 23:53:00	0	23	4	7	4
1	2009-01-21 23:54:00	0	23	4	7	4
1	2009-01-21 23:55:00	0	23	4	7	4
1	2009-01-21 23:56:00	0	23	4	7	4
1	2009-01-21 23:57:00	0	23	4	7	4
1	2009-01-21 23:58:00	0	23	4	7	4
1	2009-01-21 23:59:00	0	23	4	7	4
1	2009-01-22	0	23	4	7	4
1	2009-01-22 00:01:00	0	0	1	8	5
1	2009-01-22 00:02:00	0	0	1	8	5
1	2009-01-22 00:03:00	0	0	1	8	5
1	2009-01-22 00:04:00	0	0	1	8	5
1	2009-01-22 00:05:00	0	0	1	8	5
1	2009-01-22 00:06:00	0	0	1	8	5
1	2009-01-22 00:07:00	0	0	1	8	5
1	2009-01-22 00:08:00	0	0	1	8	5
1	2009-01-22 00:09:00	0	0	1	8	5
1	2009-01-22 00:10:00	0	0	1	8	5
1	2009-01-22 00:11:00	0	0	1	8	5
1	2009-01-22 00:12:00	0	0	1	8	5
1	2009-01-22 00:13:00	0	0	1	8	5
1	2009-01-22 00:14:00	0	0	1	8	5
1	2009-01-22 00:15:00	0	0	1	8	5
1	2009-01-22 00:16:00	0	0	1	8	5
1	2009-01-22 00:17:00	0	0	1	8	5
1	2009-01-22 00:18:00	0	0	1	8	5
1	2009-01-22 00:19:00	0	0	1	8	5
1	2009-01-22 00:20:00	0	0	1	8	5
1	2009-01-22 00:21:00	0	0	1	8	5
1	2009-01-22 00:22:00	13	0	1	8	5
1	2009-01-22 00:23:00	0	0	1	8	5
1	2009-01-22 00:24:00	0	0	1	8	5
1	2009-01-22 00:25:00	0	0	1	8	5
1	2009-01-22 00:26:00	0	0	1	8	5
1	2009-01-22 00:27:00	0	0	1	8	5
1	2009-01-22 00:28:00	0	0	1	8	5
1	2009-01-22 00:29:00	0	0	1	8	5
1	2009-01-22 00:30:00	0	0	1	8	5
1	2009-01-22 00:31:00	0	0	1	8	5
1	2009-01-22 00:32:00	0	0	1	8	5
1	2009-01-22 00:33:00	0	0	1	8	5
1	2009-01-22 00:34:00	0	0	1	8	5
1	2009-01-22 00:35:00	0	0	1	8	5
1	2009-01-22 00:36:00	0	0	1	8	5
1	2009-01-22 00:37:00	0	0	1	8	5
1	2009-01-22 00:38:00	0	0	1	8	5
1	2009-01-22 00:39:00	25	0	1	8	5
1	2009-01-22 00:40:00	50	0	1	8	5
1	2009-01-22 00:41:00	0	0	1	8	5
1	2009-01-22 00:42:00	0	0	1	8	5
1	2009-01-22 00:43:00	0	0	1	8	5
1	2009-01-22 00:44:00	63	0	1	8	5
1	2009-01-22 00:45:00	0	0	1	8	5
1	2009-01-22 00:46:00	0	0	1	8	5
1	2009-01-22 00:47:00	0	0	1	8	5
1	2009-01-22 00:48:00	0	0	1	8	5
1	2009-01-22 00:49:00	0	0	1	8	5
1	2009-01-22 00:50:00	0	0	1	8	5
1	2009-01-22 00:51:00	0	0	1	8	5
1	2009-01-22 00:52:00	0	0	1	8	5
1	2009-01-22 00:53:00	0	0	1	8	5
1	2009-01-22 00:54:00	0	0	1	8	5
1	2009-01-22 00:55:00	0	0	1	8	5
1	2009-01-22 00:56:00	0	0	1	8	5
1	2009-01-22 00:57:00	0	0	1	8	5
1	2009-01-22 00:58:00	0	0	1	8	5
1	2009-01-22 00:59:00	0	0	1	8	5
1	2009-01-22 01:00:00	0	0	1	8	5
1	2009-01-22 01:01:00	0	1	1	8	5
1	2009-01-22 01:02:00	0	1	1	8	5
1	2009-01-22 01:03:00	0	1	1	8	5
1	2009-01-22 01:04:00	50	1	1	8	5
1	2009-01-22 01:05:00	0	1	1	8	5
1	2009-01-22 01:06:00	0	1	1	8	5
1	2009-01-22 01:07:00	0	1	1	8	5
1	2009-01-22 01:08:00	0	1	1	8	5
1	2009-01-22 01:09:00	0	1	1	8	5
1	2009-01-22 01:10:00	0	1	1	8	5
1	2009-01-22 01:11:00	0	1	1	8	5
1	2009-01-22 01:12:00	0	1	1	8	5
1	2009-01-22 01:13:00	0	1	1	8	5
1	2009-01-22 01:14:00	25	1	1	8	5
1	2009-01-22 01:15:00	0	1	1	8	5
1	2009-01-22 01:16:00	0	1	1	8	5
1	2009-01-22 01:17:00	0	1	1	8	5
1	2009-01-22 01:18:00	0	1	1	8	5
1	2009-01-22 01:19:00	0	1	1	8	5
1	2009-01-22 01:20:00	0	1	1	8	5
1	2009-01-22 01:21:00	0	1	1	8	5
1	2009-01-22 01:22:00	0	1	1	8	5
1	2009-01-22 01:23:00	0	1	1	8	5
1	2009-01-22 01:24:00	0	1	1	8	5
1	2009-01-22 01:25:00	0	1	1	8	5
1	2009-01-22 01:26:00	0	1	1	8	5
1	2009-01-22 01:27:00	0	1	1	8	5
1	2009-01-22 01:28:00	0	1	1	8	5
1	2009-01-22 01:29:00	0	1	1	8	5
1	2009-01-22 01:30:00	0	1	1	8	5
1	2009-01-22 01:31:00	0	1	1	8	5
1	2009-01-22 01:32:00	0	1	1	8	5
1	2009-01-22 01:33:00	0	1	1	8	5
1	2009-01-22 01:34:00	0	1	1	8	5
1	2009-01-22 01:35:00	0	1	1	8	5
1	2009-01-22 01:36:00	0	1	1	8	5
1	2009-01-22 01:37:00	50	1	1	8	5
1	2009-01-22 01:38:00	0	1	1	8	5
1	2009-01-22 01:39:00	38	1	1	8	5
1	2009-01-22 01:40:00	0	1	1	8	5
1	2009-01-22 01:41:00	0	1	1	8	5
1	2009-01-22 01:42:00	0	1	1	8	5
1	2009-01-22 01:43:00	0	1	1	8	5
1	2009-01-22 01:44:00	0	1	1	8	5
1	2009-01-22 01:45:00	0	1	1	8	5
1	2009-01-22 01:46:00	0	1	1	8	5
1	2009-01-22 01:47:00	0	1	1	8	5
1	2009-01-22 01:48:00	0	1	1	8	5
1	2009-01-22 01:49:00	0	1	1	8	5
1	2009-01-22 01:50:00	0	1	1	8	5
1	2009-01-22 01:51:00	0	1	1	8	5
1	2009-01-22 01:52:00	0	1	1	8	5
1	2009-01-22 01:53:00	0	1	1	8	5
1	2009-01-22 01:54:00	0	1	1	8	5
1	2009-01-22 01:55:00	0	1	1	8	5
1	2009-01-22 01:56:00	0	1	1	8	5
1	2009-01-22 01:57:00	0	1	1	8	5
1	2009-01-22 01:58:00	0	1	1	8	5
1	2009-01-22 01:59:00	0	1	1	8	5
1	2009-01-22 02:00:00	0	1	1	8	5
1	2009-01-22 02:01:00	0	2	1	8	5
1	2009-01-22 02:02:00	0	2	1	8	5
1	2009-01-22 02:03:00	0	2	1	8	5
1	2009-01-22 02:04:00	0	2	1	8	5
1	2009-01-22 02:05:00	0	2	1	8	5
1	2009-01-22 02:06:00	38	2	1	8	5
1	2009-01-22 02:07:00	63	2	1	8	5
1	2009-01-22 02:08:00	0	2	1	8	5
1	2009-01-22 02:09:00	0	2	1	8	5
1	2009-01-22 02:10:00	0	2	1	8	5
1	2009-01-22 02:11:00	0	2	1	8	5
1	2009-01-22 02:12:00	0	2	1	8	5
1	2009-01-22 02:13:00	0	2	1	8	5
1	2009-01-22 02:14:00	0	2	1	8	5
1	2009-01-22 02:15:00	0	2	1	8	5
1	2009-01-22 02:16:00	0	2	1	8	5
1	2009-01-22 02:17:00	0	2	1	8	5
1	2009-01-22 02:18:00	0	2	1	8	5
1	2009-01-22 02:19:00	0	2	1	8	5
1	2009-01-22 02:20:00	0	2	1	8	5
1	2009-01-22 02:21:00	0	2	1	8	5
1	2009-01-22 02:22:00	25	2	1	8	5
1	2009-01-22 02:23:00	0	2	1	8	5
1	2009-01-22 02:24:00	0	2	1	8	5
1	2009-01-22 02:25:00	0	2	1	8	5
1	2009-01-22 02:26:00	0	2	1	8	5
1	2009-01-22 02:27:00	0	2	1	8	5
1	2009-01-22 02:28:00	0	2	1	8	5
1	2009-01-22 02:29:00	0	2	1	8	5
1	2009-01-22 02:30:00	0	2	1	8	5
1	2009-01-22 02:31:00	0	2	1	8	5
1	2009-01-22 02:32:00	0	2	1	8	5
1	2009-01-22 02:33:00	0	2	1	8	5
1	2009-01-22 02:34:00	0	2	1	8	5
1	2009-01-22 02:35:00	0	2	1	8	5
1	2009-01-22 02:36:00	13	2	1	8	5
1	2009-01-22 02:37:00	0	2	1	8	5
1	2009-01-22 02:38:00	0	2	1	8	5
1	2009-01-22 02:39:00	0	2	1	8	5
1	2009-01-22 02:40:00	0	2	1	8	5
1	2009-01-22 02:41:00	0	2	1	8	5
1	2009-01-22 02:42:00	0	2	1	8	5
1	2009-01-22 02:43:00	0	2	1	8	5
1	2009-01-22 02:44:00	0	2	1	8	5
1	2009-01-22 02:45:00	0	2	1	8	5
1	2009-01-22 02:46:00	0	2	1	8	5
1	2009-01-22 02:47:00	25	2	1	8	5
1	2009-01-22 02:48:00	0	2	1	8	5
1	2009-01-22 02:49:00	0	2	1	8	5
1	2009-01-22 02:50:00	0	2	1	8	5
1	2009-01-22 02:51:00	0	2	1	8	5
1	2009-01-22 02:52:00	0	2	1	8	5
1	2009-01-22 02:53:00	0	2	1	8	5
1	2009-01-22 02:54:00	0	2	1	8	5
1	2009-01-22 02:55:00	0	2	1	8	5
1	2009-01-22 02:56:00	0	2	1	8	5
1	2009-01-22 02:57:00	0	2	1	8	5
1	2009-01-22 02:58:00	0	2	1	8	5
1	2009-01-22 02:59:00	0	2	1	8	5
1	2009-01-22 03:00:00	13	2	1	8	5
1	2009-01-22 03:01:00	38	3	1	8	5
1	2009-01-22 03:02:00	0	3	1	8	5
1	2009-01-22 03:03:00	0	3	1	8	5
1	2009-01-22 03:04:00	0	3	1	8	5
1	2009-01-22 03:05:00	0	3	1	8	5
1	2009-01-22 03:06:00	75	3	1	8	5
1	2009-01-22 03:07:00	50	3	1	8	5
1	2009-01-22 03:08:00	38	3	1	8	5
1	2009-01-22 03:09:00	0	3	1	8	5
1	2009-01-22 03:10:00	0	3	1	8	5
1	2009-01-22 03:11:00	25	3	1	8	5
1	2009-01-22 03:12:00	138	3	1	8	5
1	2009-01-22 03:13:00	25	3	1	8	5
1	2009-01-22 03:14:00	88	3	1	8	5
1	2009-01-22 03:15:00	75	3	1	8	5
1	2009-01-22 03:16:00	138	3	1	8	5
1	2009-01-22 03:17:00	163	3	1	8	5
1	2009-01-22 03:18:00	0	3	1	8	5
1	2009-01-22 03:19:00	0	3	1	8	5
1	2009-01-22 03:20:00	0	3	1	8	5
1	2009-01-22 03:21:00	13	3	1	8	5
1	2009-01-22 03:22:00	0	3	1	8	5
1	2009-01-22 03:23:00	0	3	1	8	5
1	2009-01-22 03:24:00	0	3	1	8	5
1	2009-01-22 03:25:00	0	3	1	8	5
1	2009-01-22 03:26:00	0	3	1	8	5
1	2009-01-22 03:27:00	0	3	1	8	5
1	2009-01-22 03:28:00	0	3	1	8	5
1	2009-01-22 03:29:00	0	3	1	8	5
1	2009-01-22 03:30:00	0	3	1	8	5
1	2009-01-22 03:31:00	0	3	1	8	5
1	2009-01-22 03:32:00	0	3	1	8	5
1	2009-01-22 03:33:00	0	3	1	8	5
1	2009-01-22 03:34:00	0	3	1	8	5
1	2009-01-22 03:35:00	0	3	1	8	5
1	2009-01-22 03:36:00	0	3	1	8	5
1	2009-01-22 03:37:00	0	3	1	8	5
1	2009-01-22 03:38:00	0	3	1	8	5
1	2009-01-22 03:39:00	0	3	1	8	5
1	2009-01-22 03:40:00	0	3	1	8	5
1	2009-01-22 03:41:00	0	3	1	8	5
1	2009-01-22 03:42:00	0	3	1	8	5
1	2009-01-22 03:43:00	0	3	1	8	5
1	2009-01-22 03:44:00	0	3	1	8	5
1	2009-01-22 03:45:00	0	3	1	8	5
1	2009-01-22 03:46:00	0	3	1	8	5
1	2009-01-22 03:47:00	0	3	1	8	5
1	2009-01-22 03:48:00	0	3	1	8	5
1	2009-01-22 03:49:00	0	3	1	8	5
1	2009-01-22 03:50:00	0	3	1	8	5
1	2009-01-22 03:51:00	0	3	1	8	5
1	2009-01-22 03:52:00	0	3	1	8	5
1	2009-01-22 03:53:00	0	3	1	8	5
1	2009-01-22 03:54:00	0	3	1	8	5
1	2009-01-22 03:55:00	0	3	1	8	5
1	2009-01-22 03:56:00	0	3	1	8	5
1	2009-01-22 03:57:00	0	3	1	8	5
1	2009-01-22 03:58:00	0	3	1	8	5
1	2009-01-22 03:59:00	0	3	1	8	5
1	2009-01-22 04:00:00	0	3	1	8	5
1	2009-01-22 04:01:00	0	4	1	8	5
1	2009-01-22 04:02:00	0	4	1	8	5
1	2009-01-22 04:03:00	0	4	1	8	5
1	2009-01-22 04:04:00	0	4	1	8	5
1	2009-01-22 04:05:00	0	4	1	8	5
1	2009-01-22 04:06:00	50	4	1	8	5
1	2009-01-22 04:07:00	38	4	1	8	5
1	2009-01-22 04:08:00	0	4	1	8	5
1	2009-01-22 04:09:00	0	4	1	8	5
1	2009-01-22 04:10:00	0	4	1	8	5
1	2009-01-22 04:11:00	0	4	1	8	5
1	2009-01-22 04:12:00	0	4	1	8	5
1	2009-01-22 04:13:00	0	4	1	8	5
1	2009-01-22 04:14:00	0	4	1	8	5
1	2009-01-22 04:15:00	0	4	1	8	5
1	2009-01-22 04:16:00	0	4	1	8	5
1	2009-01-22 04:17:00	0	4	1	8	5
1	2009-01-22 04:18:00	0	4	1	8	5
1	2009-01-22 04:19:00	0	4	1	8	5
1	2009-01-22 04:20:00	0	4	1	8	5
1	2009-01-22 04:21:00	0	4	1	8	5
1	2009-01-22 04:22:00	0	4	1	8	5
1	2009-01-22 04:23:00	0	4	1	8	5
1	2009-01-22 04:24:00	0	4	1	8	5
1	2009-01-22 04:25:00	0	4	1	8	5
1	2009-01-22 04:26:00	0	4	1	8	5
1	2009-01-22 04:27:00	63	4	1	8	5
1	2009-01-22 04:28:00	715	4	1	8	5
1	2009-01-22 04:29:00	13	4	1	8	5
1	2009-01-22 04:30:00	25	4	1	8	5
1	2009-01-22 04:31:00	0	4	1	8	5
1	2009-01-22 04:32:00	0	4	1	8	5
1	2009-01-22 04:33:00	0	4	1	8	5
1	2009-01-22 04:34:00	0	4	1	8	5
1	2009-01-22 04:35:00	0	4	1	8	5
1	2009-01-22 04:36:00	0	4	1	8	5
1	2009-01-22 04:37:00	0	4	1	8	5
1	2009-01-22 04:38:00	0	4	1	8	5
1	2009-01-22 04:39:00	0	4	1	8	5
1	2009-01-22 04:40:00	0	4	1	8	5
1	2009-01-22 04:41:00	0	4	1	8	5
1	2009-01-22 04:42:00	13	4	1	8	5
1	2009-01-22 04:43:00	0	4	1	8	5
1	2009-01-22 04:44:00	0	4	1	8	5
1	2009-01-22 04:45:00	0	4	1	8	5
1	2009-01-22 04:46:00	50	4	1	8	5
1	2009-01-22 04:47:00	0	4	1	8	5
1	2009-01-22 04:48:00	0	4	1	8	5
1	2009-01-22 04:49:00	0	4	1	8	5
1	2009-01-22 04:50:00	0	4	1	8	5
1	2009-01-22 04:51:00	0	4	1	8	5
1	2009-01-22 04:52:00	0	4	1	8	5
1	2009-01-22 04:53:00	0	4	1	8	5
1	2009-01-22 04:54:00	0	4	1	8	5
1	2009-01-22 04:55:00	0	4	1	8	5
1	2009-01-22 04:56:00	0	4	1	8	5
1	2009-01-22 04:57:00	0	4	1	8	5
1	2009-01-22 04:58:00	0	4	1	8	5
1	2009-01-22 04:59:00	0	4	1	8	5
1	2009-01-22 05:00:00	25	4	1	8	5
1	2009-01-22 05:01:00	0	5	1	8	5
1	2009-01-22 05:02:00	0	5	1	8	5
1	2009-01-22 05:03:00	0	5	1	8	5
1	2009-01-22 05:04:00	0	5	1	8	5
1	2009-01-22 05:05:00	0	5	1	8	5
1	2009-01-22 05:06:00	0	5	1	8	5
1	2009-01-22 05:07:00	0	5	1	8	5
1	2009-01-22 05:08:00	0	5	1	8	5
1	2009-01-22 05:09:00	0	5	1	8	5
1	2009-01-22 05:10:00	0	5	1	8	5
1	2009-01-22 05:11:00	0	5	1	8	5
1	2009-01-22 05:12:00	0	5	1	8	5
1	2009-01-22 05:13:00	0	5	1	8	5
1	2009-01-22 05:14:00	0	5	1	8	5
1	2009-01-22 05:15:00	0	5	1	8	5
1	2009-01-22 05:16:00	0	5	1	8	5
1	2009-01-22 05:17:00	0	5	1	8	5
1	2009-01-22 05:18:00	0	5	1	8	5
1	2009-01-22 05:19:00	0	5	1	8	5
1	2009-01-22 05:20:00	0	5	1	8	5
1	2009-01-22 05:21:00	0	5	1	8	5
1	2009-01-22 05:22:00	0	5	1	8	5
1	2009-01-22 05:23:00	0	5	1	8	5
1	2009-01-22 05:24:00	0	5	1	8	5
1	2009-01-22 05:25:00	0	5	1	8	5
1	2009-01-22 05:26:00	0	5	1	8	5
1	2009-01-22 05:27:00	0	5	1	8	5
1	2009-01-22 05:28:00	0	5	1	8	5
1	2009-01-22 05:29:00	38	5	1	8	5
1	2009-01-22 05:30:00	13	5	1	8	5
1	2009-01-22 05:31:00	0	5	1	8	5
1	2009-01-22 05:32:00	0	5	1	8	5
1	2009-01-22 05:33:00	0	5	1	8	5
1	2009-01-22 05:34:00	0	5	1	8	5
1	2009-01-22 05:35:00	0	5	1	8	5
1	2009-01-22 05:36:00	0	5	1	8	5
1	2009-01-22 05:37:00	0	5	1	8	5
1	2009-01-22 05:38:00	0	5	1	8	5
1	2009-01-22 05:39:00	0	5	1	8	5
1	2009-01-22 05:40:00	0	5	1	8	5
1	2009-01-22 05:41:00	0	5	1	8	5
1	2009-01-22 05:42:00	0	5	1	8	5
1	2009-01-22 05:43:00	0	5	1	8	5
1	2009-01-22 05:44:00	0	5	1	8	5
1	2009-01-22 05:45:00	0	5	1	8	5
1	2009-01-22 05:46:00	0	5	1	8	5
1	2009-01-22 05:47:00	0	5	1	8	5
1	2009-01-22 05:48:00	0	5	1	8	5
1	2009-01-22 05:49:00	0	5	1	8	5
1	2009-01-22 05:50:00	0	5	1	8	5
1	2009-01-22 05:51:00	0	5	1	8	5
1	2009-01-22 05:52:00	0	5	1	8	5
1	2009-01-22 05:53:00	0	5	1	8	5
1	2009-01-22 05:54:00	0	5	1	8	5
1	2009-01-22 05:55:00	0	5	1	8	5
1	2009-01-22 05:56:00	13	5	1	8	5
1	2009-01-22 05:57:00	38	5	1	8	5
1	2009-01-22 05:58:00	0	5	1	8	5
1	2009-01-22 05:59:00	0	5	1	8	5
1	2009-01-22 06:00:00	0	5	1	8	5
1	2009-01-22 06:01:00	0	6	2	8	5
1	2009-01-22 06:02:00	25	6	2	8	5
1	2009-01-22 06:03:00	0	6	2	8	5
1	2009-01-22 06:04:00	0	6	2	8	5
1	2009-01-22 06:05:00	0	6	2	8	5
1	2009-01-22 06:06:00	0	6	2	8	5
1	2009-01-22 06:07:00	0	6	2	8	5
1	2009-01-22 06:08:00	13	6	2	8	5
1	2009-01-22 06:09:00	0	6	2	8	5
1	2009-01-22 06:10:00	125	6	2	8	5
1	2009-01-22 06:11:00	13	6	2	8	5
1	2009-01-22 06:12:00	13	6	2	8	5
1	2009-01-22 06:13:00	13	6	2	8	5
1	2009-01-22 06:14:00	0	6	2	8	5
1	2009-01-22 06:15:00	0	6	2	8	5
1	2009-01-22 06:16:00	0	6	2	8	5
1	2009-01-22 06:17:00	0	6	2	8	5
1	2009-01-22 06:18:00	0	6	2	8	5
1	2009-01-22 06:19:00	0	6	2	8	5
1	2009-01-22 06:20:00	0	6	2	8	5
1	2009-01-22 06:21:00	0	6	2	8	5
1	2009-01-22 06:22:00	0	6	2	8	5
1	2009-01-22 06:23:00	0	6	2	8	5
1	2009-01-22 06:24:00	0	6	2	8	5
1	2009-01-22 06:25:00	0	6	2	8	5
1	2009-01-22 06:26:00	0	6	2	8	5
1	2009-01-22 06:27:00	0	6	2	8	5
1	2009-01-22 06:28:00	0	6	2	8	5
1	2009-01-22 06:29:00	0	6	2	8	5
1	2009-01-22 06:30:00	0	6	2	8	5
1	2009-01-22 06:31:00	13	6	2	8	5
1	2009-01-22 06:32:00	0	6	2	8	5
1	2009-01-22 06:33:00	0	6	2	8	5
1	2009-01-22 06:34:00	0	6	2	8	5
1	2009-01-22 06:35:00	0	6	2	8	5
1	2009-01-22 06:36:00	0	6	2	8	5
1	2009-01-22 06:37:00	0	6	2	8	5
1	2009-01-22 06:38:00	0	6	2	8	5
1	2009-01-22 06:39:00	0	6	2	8	5
1	2009-01-22 06:40:00	0	6	2	8	5
1	2009-01-22 06:41:00	0	6	2	8	5
1	2009-01-22 06:42:00	0	6	2	8	5
1	2009-01-22 06:43:00	0	6	2	8	5
1	2009-01-22 06:44:00	0	6	2	8	5
1	2009-01-22 06:45:00	0	6	2	8	5
1	2009-01-22 06:46:00	0	6	2	8	5
1	2009-01-22 06:47:00	0	6	2	8	5
1	2009-01-22 06:48:00	0	6	2	8	5
1	2009-01-22 06:49:00	0	6	2	8	5
1	2009-01-22 06:50:00	0	6	2	8	5
1	2009-01-22 06:51:00	0	6	2	8	5
1	2009-01-22 06:52:00	0	6	2	8	5
1	2009-01-22 06:53:00	0	6	2	8	5
1	2009-01-22 06:54:00	0	6	2	8	5
1	2009-01-22 06:55:00	0	6	2	8	5
1	2009-01-22 06:56:00	0	6	2	8	5
1	2009-01-22 06:57:00	0	6	2	8	5
1	2009-01-22 06:58:00	0	6	2	8	5
1	2009-01-22 06:59:00	0	6	2	8	5
1	2009-01-22 07:00:00	0	6	2	8	5
1	2009-01-22 07:01:00	0	7	2	8	5
1	2009-01-22 07:02:00	0	7	2	8	5
1	2009-01-22 07:03:00	0	7	2	8	5
1	2009-01-22 07:04:00	0	7	2	8	5
1	2009-01-22 07:05:00	0	7	2	8	5
1	2009-01-22 07:06:00	0	7	2	8	5
1	2009-01-22 07:07:00	0	7	2	8	5
1	2009-01-22 07:08:00	0	7	2	8	5
1	2009-01-22 07:09:00	0	7	2	8	5
1	2009-01-22 07:10:00	0	7	2	8	5
1	2009-01-22 07:11:00	0	7	2	8	5
1	2009-01-22 07:12:00	0	7	2	8	5
1	2009-01-22 07:13:00	0	7	2	8	5
1	2009-01-22 07:14:00	13	7	2	8	5
1	2009-01-22 07:15:00	0	7	2	8	5
1	2009-01-22 07:16:00	0	7	2	8	5
1	2009-01-22 07:17:00	0	7	2	8	5
1	2009-01-22 07:18:00	0	7	2	8	5
1	2009-01-22 07:19:00	13	7	2	8	5
1	2009-01-22 07:20:00	452	7	2	8	5
1	2009-01-22 07:21:00	138	7	2	8	5
1	2009-01-22 07:22:00	0	7	2	8	5
1	2009-01-22 07:23:00	0	7	2	8	5
1	2009-01-22 07:24:00	0	7	2	8	5
1	2009-01-22 07:25:00	0	7	2	8	5
1	2009-01-22 07:26:00	0	7	2	8	5
1	2009-01-22 07:27:00	0	7	2	8	5
1	2009-01-22 07:28:00	0	7	2	8	5
1	2009-01-22 07:29:00	0	7	2	8	5
1	2009-01-22 07:30:00	208	7	2	8	5
1	2009-01-22 07:31:00	13	7	2	8	5
1	2009-01-22 07:32:00	13	7	2	8	5
1	2009-01-22 07:33:00	13	7	2	8	5
1	2009-01-22 07:34:00	25	7	2	8	5
1	2009-01-22 07:35:00	0	7	2	8	5
1	2009-01-22 07:36:00	13	7	2	8	5
1	2009-01-22 07:37:00	25	7	2	8	5
1	2009-01-22 07:38:00	13	7	2	8	5
1	2009-01-22 07:39:00	0	7	2	8	5
1	2009-01-22 07:40:00	0	7	2	8	5
1	2009-01-22 07:41:00	0	7	2	8	5
1	2009-01-22 07:42:00	13	7	2	8	5
1	2009-01-22 07:43:00	13	7	2	8	5
1	2009-01-22 07:44:00	346	7	2	8	5
1	2009-01-22 07:45:00	38	7	2	8	5
1	2009-01-22 07:46:00	50	7	2	8	5
1	2009-01-22 07:47:00	1092	7	2	8	5
1	2009-01-22 07:48:00	38	7	2	8	5
1	2009-01-22 07:49:00	178	7	2	8	5
1	2009-01-22 07:50:00	931	7	2	8	5
1	2009-01-22 07:51:00	607	7	2	8	5
1	2009-01-22 07:52:00	0	7	2	8	5
1	2009-01-22 07:53:00	38	7	2	8	5
1	2009-01-22 07:54:00	25	7	2	8	5
1	2009-01-22 07:55:00	13	7	2	8	5
1	2009-01-22 07:56:00	208	7	2	8	5
1	2009-01-22 07:57:00	13	7	2	8	5
1	2009-01-22 07:58:00	0	7	2	8	5
1	2009-01-22 07:59:00	0	7	2	8	5
1	2009-01-22 08:00:00	0	7	2	8	5
1	2009-01-22 08:01:00	0	8	2	8	5
1	2009-01-22 08:02:00	13	8	2	8	5
1	2009-01-22 08:03:00	13	8	2	8	5
1	2009-01-22 08:04:00	0	8	2	8	5
1	2009-01-22 08:05:00	0	8	2	8	5
1	2009-01-22 08:06:00	0	8	2	8	5
1	2009-01-22 08:07:00	0	8	2	8	5
1	2009-01-22 08:08:00	0	8	2	8	5
1	2009-01-22 08:09:00	0	8	2	8	5
1	2009-01-22 08:10:00	0	8	2	8	5
1	2009-01-22 08:11:00	0	8	2	8	5
1	2009-01-22 08:12:00	0	8	2	8	5
1	2009-01-22 08:13:00	0	8	2	8	5
1	2009-01-22 08:14:00	0	8	2	8	5
1	2009-01-22 08:15:00	0	8	2	8	5
1	2009-01-22 08:16:00	0	8	2	8	5
1	2009-01-22 08:17:00	0	8	2	8	5
1	2009-01-22 08:18:00	0	8	2	8	5
1	2009-01-22 08:19:00	0	8	2	8	5
1	2009-01-22 08:20:00	0	8	2	8	5
1	2009-01-22 08:21:00	0	8	2	8	5
1	2009-01-22 08:22:00	0	8	2	8	5
1	2009-01-22 08:23:00	0	8	2	8	5
1	2009-01-22 08:24:00	0	8	2	8	5
1	2009-01-22 08:25:00	0	8	2	8	5
1	2009-01-22 08:26:00	13	8	2	8	5
1	2009-01-22 08:27:00	0	8	2	8	5
1	2009-01-22 08:28:00	0	8	2	8	5
1	2009-01-22 08:29:00	0	8	2	8	5
1	2009-01-22 08:30:00	0	8	2	8	5
1	2009-01-22 08:31:00	0	8	2	8	5
1	2009-01-22 08:32:00	0	8	2	8	5
1	2009-01-22 08:33:00	0	8	2	8	5
1	2009-01-22 08:34:00	0	8	2	8	5
1	2009-01-22 08:35:00	0	8	2	8	5
1	2009-01-22 08:36:00	0	8	2	8	5
1	2009-01-22 08:37:00	0	8	2	8	5
1	2009-01-22 08:38:00	0	8	2	8	5
1	2009-01-22 08:39:00	0	8	2	8	5
1	2009-01-22 08:40:00	0	8	2	8	5
1	2009-01-22 08:41:00	0	8	2	8	5
1	2009-01-22 08:42:00	0	8	2	8	5
1	2009-01-22 08:43:00	0	8	2	8	5
1	2009-01-22 08:44:00	0	8	2	8	5
1	2009-01-22 08:45:00	0	8	2	8	5
1	2009-01-22 08:46:00	0	8	2	8	5
1	2009-01-22 08:47:00	0	8	2	8	5
1	2009-01-22 08:48:00	0	8	2	8	5
1	2009-01-22 08:49:00	0	8	2	8	5
1	2009-01-22 08:50:00	0	8	2	8	5
1	2009-01-22 08:51:00	0	8	2	8	5
1	2009-01-22 08:52:00	0	8	2	8	5
1	2009-01-22 08:53:00	0	8	2	8	5
1	2009-01-22 08:54:00	13	8	2	8	5
1	2009-01-22 08:55:00	25	8	2	8	5
1	2009-01-22 08:56:00	607	8	2	8	5
1	2009-01-22 08:57:00	75	8	2	8	5
1	2009-01-22 08:58:00	13	8	2	8	5
1	2009-01-22 08:59:00	0	8	2	8	5
1	2009-01-22 09:00:00	125	8	2	8	5
1	2009-01-22 09:01:00	269	9	2	8	5
1	2009-01-22 09:02:00	25	9	2	8	5
1	2009-01-22 09:03:00	13	9	2	8	5
1	2009-01-22 09:04:00	0	9	2	8	5
1	2009-01-22 09:05:00	0	9	2	8	5
1	2009-01-22 09:06:00	0	9	2	8	5
1	2009-01-22 09:07:00	0	9	2	8	5
1	2009-01-22 09:08:00	0	9	2	8	5
1	2009-01-22 09:09:00	0	9	2	8	5
1	2009-01-22 09:10:00	0	9	2	8	5
1	2009-01-22 09:11:00	0	9	2	8	5
1	2009-01-22 09:12:00	0	9	2	8	5
1	2009-01-22 09:13:00	0	9	2	8	5
1	2009-01-22 09:14:00	0	9	2	8	5
1	2009-01-22 09:15:00	0	9	2	8	5
1	2009-01-22 09:16:00	0	9	2	8	5
1	2009-01-22 09:17:00	0	9	2	8	5
1	2009-01-22 09:18:00	0	9	2	8	5
1	2009-01-22 09:19:00	0	9	2	8	5
1	2009-01-22 09:20:00	0	9	2	8	5
1	2009-01-22 09:21:00	0	9	2	8	5
1	2009-01-22 09:22:00	0	9	2	8	5
1	2009-01-22 09:23:00	0	9	2	8	5
1	2009-01-22 09:24:00	0	9	2	8	5
1	2009-01-22 09:25:00	0	9	2	8	5
1	2009-01-22 09:26:00	13	9	2	8	5
1	2009-01-22 09:27:00	0	9	2	8	5
1	2009-01-22 09:28:00	0	9	2	8	5
1	2009-01-22 09:29:00	0	9	2	8	5
1	2009-01-22 09:30:00	0	9	2	8	5
1	2009-01-22 09:31:00	0	9	2	8	5
1	2009-01-22 09:32:00	0	9	2	8	5
1	2009-01-22 09:33:00	0	9	2	8	5
1	2009-01-22 09:34:00	0	9	2	8	5
1	2009-01-22 09:35:00	0	9	2	8	5
1	2009-01-22 09:36:00	0	9	2	8	5
1	2009-01-22 09:37:00	0	9	2	8	5
1	2009-01-22 09:38:00	0	9	2	8	5
1	2009-01-22 09:39:00	0	9	2	8	5
1	2009-01-22 09:40:00	0	9	2	8	5
1	2009-01-22 09:41:00	0	9	2	8	5
1	2009-01-22 09:42:00	0	9	2	8	5
1	2009-01-22 09:43:00	0	9	2	8	5
1	2009-01-22 09:44:00	0	9	2	8	5
1	2009-01-22 09:45:00	0	9	2	8	5
1	2009-01-22 09:46:00	0	9	2	8	5
1	2009-01-22 09:47:00	0	9	2	8	5
1	2009-01-22 09:48:00	0	9	2	8	5
1	2009-01-22 09:49:00	0	9	2	8	5
1	2009-01-22 09:50:00	0	9	2	8	5
1	2009-01-22 09:51:00	0	9	2	8	5
1	2009-01-22 09:52:00	0	9	2	8	5
1	2009-01-22 09:53:00	0	9	2	8	5
1	2009-01-22 09:54:00	0	9	2	8	5
1	2009-01-22 09:55:00	0	9	2	8	5
1	2009-01-22 09:56:00	13	9	2	8	5
1	2009-01-22 09:57:00	63	9	2	8	5
1	2009-01-22 09:58:00	0	9	2	8	5
1	2009-01-22 09:59:00	0	9	2	8	5
1	2009-01-22 10:00:00	13	9	2	8	5
1	2009-01-22 10:01:00	25	10	2	8	5
1	2009-01-22 10:02:00	0	10	2	8	5
1	2009-01-22 10:03:00	0	10	2	8	5
1	2009-01-22 10:04:00	0	10	2	8	5
1	2009-01-22 10:05:00	0	10	2	8	5
1	2009-01-22 10:06:00	13	10	2	8	5
1	2009-01-22 10:07:00	0	10	2	8	5
1	2009-01-22 10:08:00	0	10	2	8	5
1	2009-01-22 10:09:00	0	10	2	8	5
1	2009-01-22 10:10:00	0	10	2	8	5
1	2009-01-22 10:11:00	0	10	2	8	5
1	2009-01-22 10:12:00	0	10	2	8	5
1	2009-01-22 10:13:00	0	10	2	8	5
1	2009-01-22 10:14:00	0	10	2	8	5
1	2009-01-22 10:15:00	0	10	2	8	5
1	2009-01-22 10:16:00	0	10	2	8	5
1	2009-01-22 10:17:00	0	10	2	8	5
1	2009-01-22 10:18:00	0	10	2	8	5
1	2009-01-22 10:19:00	0	10	2	8	5
1	2009-01-22 10:20:00	0	10	2	8	5
1	2009-01-22 10:21:00	113	10	2	8	5
1	2009-01-22 10:22:00	25	10	2	8	5
1	2009-01-22 10:23:00	0	10	2	8	5
1	2009-01-22 10:24:00	0	10	2	8	5
1	2009-01-22 10:25:00	0	10	2	8	5
1	2009-01-22 10:26:00	0	10	2	8	5
1	2009-01-22 10:27:00	0	10	2	8	5
1	2009-01-22 10:28:00	0	10	2	8	5
1	2009-01-22 10:29:00	269	10	2	8	5
1	2009-01-22 10:30:00	13	10	2	8	5
1	2009-01-22 10:31:00	0	10	2	8	5
1	2009-01-22 10:32:00	13	10	2	8	5
1	2009-01-22 10:33:00	0	10	2	8	5
1	2009-01-22 10:34:00	0	10	2	8	5
1	2009-01-22 10:35:00	0	10	2	8	5
1	2009-01-22 10:36:00	0	10	2	8	5
1	2009-01-22 10:37:00	0	10	2	8	5
1	2009-01-22 10:38:00	0	10	2	8	5
1	2009-01-22 10:39:00	0	10	2	8	5
1	2009-01-22 10:40:00	0	10	2	8	5
1	2009-01-22 10:41:00	0	10	2	8	5
1	2009-01-22 10:42:00	0	10	2	8	5
1	2009-01-22 10:43:00	547	10	2	8	5
1	2009-01-22 10:44:00	299	10	2	8	5
1	2009-01-22 10:45:00	100	10	2	8	5
1	2009-01-22 10:46:00	25	10	2	8	5
1	2009-01-22 10:47:00	88	10	2	8	5
1	2009-01-22 10:48:00	38	10	2	8	5
1	2009-01-22 10:49:00	100	10	2	8	5
1	2009-01-22 10:50:00	346	10	2	8	5
1	2009-01-22 10:51:00	527	10	2	8	5
1	2009-01-22 10:52:00	1237	10	2	8	5
1	2009-01-22 10:53:00	1566	10	2	8	5
1	2009-01-22 10:54:00	2209	10	2	8	5
1	2009-01-22 10:55:00	1749	10	2	8	5
1	2009-01-22 10:56:00	3338	10	2	8	5
1	2009-01-22 10:57:00	1496	10	2	8	5
1	2009-01-22 10:58:00	364	10	2	8	5
1	2009-01-22 10:59:00	193	10	2	8	5
1	2009-01-22 11:00:00	269	10	2	8	5
1	2009-01-22 11:01:00	587	11	2	8	5
1	2009-01-22 11:02:00	587	11	2	8	5
1	2009-01-22 11:03:00	1037	11	2	8	5
1	2009-01-22 11:04:00	1496	11	2	8	5
1	2009-01-22 11:05:00	1601	11	2	8	5
1	2009-01-22 11:06:00	1177	11	2	8	5
1	2009-01-22 11:07:00	856	11	2	8	5
1	2009-01-22 11:08:00	1064	11	2	8	5
1	2009-01-22 11:09:00	1496	11	2	8	5
1	2009-01-22 11:10:00	1712	11	2	8	5
1	2009-01-22 11:11:00	1064	11	2	8	5
1	2009-01-22 11:12:00	856	11	2	8	5
1	2009-01-22 11:13:00	1237	11	2	8	5
1	2009-01-22 11:14:00	1037	11	2	8	5
1	2009-01-22 11:15:00	1712	11	2	8	5
1	2009-01-22 11:16:00	1867	11	2	8	5
1	2009-01-22 11:17:00	1712	11	2	8	5
1	2009-01-22 11:18:00	1867	11	2	8	5
1	2009-01-22 11:19:00	1907	11	2	8	5
1	2009-01-22 11:20:00	783	11	2	8	5
1	2009-01-22 11:21:00	981	11	2	8	5
1	2009-01-22 11:22:00	100	11	2	8	5
1	2009-01-22 11:23:00	0	11	2	8	5
1	2009-01-22 11:24:00	13	11	2	8	5
1	2009-01-22 11:25:00	178	11	2	8	5
1	2009-01-22 11:26:00	25	11	2	8	5
1	2009-01-22 11:27:00	0	11	2	8	5
1	2009-01-22 11:28:00	0	11	2	8	5
1	2009-01-22 11:29:00	0	11	2	8	5
1	2009-01-22 11:30:00	0	11	2	8	5
1	2009-01-22 11:31:00	0	11	2	8	5
1	2009-01-22 11:32:00	0	11	2	8	5
1	2009-01-22 11:33:00	0	11	2	8	5
1	2009-01-22 11:34:00	0	11	2	8	5
1	2009-01-22 11:35:00	0	11	2	8	5
1	2009-01-22 11:36:00	0	11	2	8	5
1	2009-01-22 11:37:00	0	11	2	8	5
1	2009-01-22 11:38:00	0	11	2	8	5
1	2009-01-22 11:39:00	0	11	2	8	5
1	2009-01-22 11:40:00	13	11	2	8	5
1	2009-01-22 11:41:00	13	11	2	8	5
1	2009-01-22 11:42:00	13	11	2	8	5
1	2009-01-22 11:43:00	13	11	2	8	5
1	2009-01-22 11:44:00	0	11	2	8	5
1	2009-01-22 11:45:00	13	11	2	8	5
1	2009-01-22 11:46:00	0	11	2	8	5
1	2009-01-22 11:47:00	38	11	2	8	5
1	2009-01-22 11:48:00	0	11	2	8	5
1	2009-01-22 11:49:00	0	11	2	8	5
1	2009-01-22 11:50:00	0	11	2	8	5
1	2009-01-22 11:51:00	0	11	2	8	5
1	2009-01-22 11:52:00	0	11	2	8	5
1	2009-01-22 11:53:00	0	11	2	8	5
1	2009-01-22 11:54:00	193	11	2	8	5
1	2009-01-22 11:55:00	381	11	2	8	5
1	2009-01-22 11:56:00	208	11	2	8	5
1	2009-01-22 11:57:00	113	11	2	8	5
1	2009-01-22 11:58:00	163	11	2	8	5
1	2009-01-22 11:59:00	75	11	2	8	5
1	2009-01-22 12:00:00	13	11	2	8	5
1	2009-01-22 12:01:00	0	12	3	8	5
1	2009-01-22 12:02:00	0	12	3	8	5
1	2009-01-22 12:03:00	0	12	3	8	5
1	2009-01-22 12:04:00	0	12	3	8	5
1	2009-01-22 12:05:00	0	12	3	8	5
1	2009-01-22 12:06:00	0	12	3	8	5
1	2009-01-22 12:07:00	0	12	3	8	5
1	2009-01-22 12:08:00	0	12	3	8	5
1	2009-01-22 12:09:00	0	12	3	8	5
1	2009-01-22 12:10:00	13	12	3	8	5
1	2009-01-22 12:11:00	0	12	3	8	5
1	2009-01-22 12:12:00	0	12	3	8	5
1	2009-01-22 12:13:00	0	12	3	8	5
1	2009-01-22 12:14:00	0	12	3	8	5
1	2009-01-22 12:15:00	0	12	3	8	5
1	2009-01-22 12:16:00	0	12	3	8	5
1	2009-01-22 12:17:00	0	12	3	8	5
1	2009-01-22 12:18:00	0	12	3	8	5
1	2009-01-22 12:19:00	0	12	3	8	5
1	2009-01-22 12:20:00	0	12	3	8	5
1	2009-01-22 12:21:00	0	12	3	8	5
1	2009-01-22 12:22:00	0	12	3	8	5
1	2009-01-22 12:23:00	0	12	3	8	5
1	2009-01-22 12:24:00	0	12	3	8	5
1	2009-01-22 12:25:00	0	12	3	8	5
1	2009-01-22 12:26:00	0	12	3	8	5
1	2009-01-22 12:27:00	0	12	3	8	5
1	2009-01-22 12:28:00	0	12	3	8	5
1	2009-01-22 12:29:00	0	12	3	8	5
1	2009-01-22 12:30:00	0	12	3	8	5
1	2009-01-22 12:31:00	0	12	3	8	5
1	2009-01-22 12:32:00	0	12	3	8	5
1	2009-01-22 12:33:00	0	12	3	8	5
1	2009-01-22 12:34:00	0	12	3	8	5
1	2009-01-22 12:35:00	0	12	3	8	5
1	2009-01-22 12:36:00	0	12	3	8	5
1	2009-01-22 12:37:00	25	12	3	8	5
1	2009-01-22 12:38:00	0	12	3	8	5
1	2009-01-22 12:39:00	0	12	3	8	5
1	2009-01-22 12:40:00	0	12	3	8	5
1	2009-01-22 12:41:00	0	12	3	8	5
1	2009-01-22 12:42:00	0	12	3	8	5
1	2009-01-22 12:43:00	0	12	3	8	5
1	2009-01-22 12:44:00	50	12	3	8	5
1	2009-01-22 12:45:00	0	12	3	8	5
1	2009-01-22 12:46:00	0	12	3	8	5
1	2009-01-22 12:47:00	0	12	3	8	5
1	2009-01-22 12:48:00	0	12	3	8	5
1	2009-01-22 12:49:00	0	12	3	8	5
1	2009-01-22 12:50:00	13	12	3	8	5
1	2009-01-22 12:51:00	0	12	3	8	5
1	2009-01-22 12:52:00	13	12	3	8	5
1	2009-01-22 12:53:00	0	12	3	8	5
1	2009-01-22 12:54:00	0	12	3	8	5
1	2009-01-22 12:55:00	25	12	3	8	5
1	2009-01-22 12:56:00	0	12	3	8	5
1	2009-01-22 12:57:00	75	12	3	8	5
1	2009-01-22 12:58:00	0	12	3	8	5
1	2009-01-22 12:59:00	38	12	3	8	5
1	2009-01-22 13:00:00	0	12	3	8	5
1	2009-01-22 13:01:00	0	13	3	8	5
1	2009-01-22 13:02:00	0	13	3	8	5
1	2009-01-22 13:03:00	0	13	3	8	5
1	2009-01-22 13:04:00	0	13	3	8	5
1	2009-01-22 13:05:00	0	13	3	8	5
1	2009-01-22 13:06:00	0	13	3	8	5
1	2009-01-22 13:07:00	38	13	3	8	5
1	2009-01-22 13:08:00	0	13	3	8	5
1	2009-01-22 13:09:00	0	13	3	8	5
1	2009-01-22 13:10:00	0	13	3	8	5
1	2009-01-22 13:11:00	0	13	3	8	5
1	2009-01-22 13:12:00	0	13	3	8	5
1	2009-01-22 13:13:00	0	13	3	8	5
1	2009-01-22 13:14:00	163	13	3	8	5
1	2009-01-22 13:15:00	0	13	3	8	5
1	2009-01-22 13:16:00	0	13	3	8	5
1	2009-01-22 13:17:00	75	13	3	8	5
1	2009-01-22 13:18:00	469	13	3	8	5
1	2009-01-22 13:19:00	223	13	3	8	5
1	2009-01-22 13:20:00	452	13	3	8	5
1	2009-01-22 13:21:00	13	13	3	8	5
1	2009-01-22 13:22:00	0	13	3	8	5
1	2009-01-22 13:23:00	0	13	3	8	5
1	2009-01-22 13:24:00	25	13	3	8	5
1	2009-01-22 13:25:00	13	13	3	8	5
1	2009-01-22 13:26:00	163	13	3	8	5
1	2009-01-22 13:27:00	693	13	3	8	5
1	2009-01-22 13:28:00	63	13	3	8	5
1	2009-01-22 13:29:00	0	13	3	8	5
1	2009-01-22 13:30:00	13	13	3	8	5
1	2009-01-22 13:31:00	63	13	3	8	5
1	2009-01-22 13:32:00	381	13	3	8	5
1	2009-01-22 13:33:00	434	13	3	8	5
1	2009-01-22 13:34:00	507	13	3	8	5
1	2009-01-22 13:35:00	100	13	3	8	5
1	2009-01-22 13:36:00	0	13	3	8	5
1	2009-01-22 13:37:00	0	13	3	8	5
1	2009-01-22 13:38:00	0	13	3	8	5
1	2009-01-22 13:39:00	13	13	3	8	5
1	2009-01-22 13:40:00	0	13	3	8	5
1	2009-01-22 13:41:00	0	13	3	8	5
1	2009-01-22 13:42:00	25	13	3	8	5
1	2009-01-22 13:43:00	469	13	3	8	5
1	2009-01-22 13:44:00	100	13	3	8	5
1	2009-01-22 13:45:00	25	13	3	8	5
1	2009-01-22 13:46:00	0	13	3	8	5
1	2009-01-22 13:47:00	0	13	3	8	5
1	2009-01-22 13:48:00	0	13	3	8	5
1	2009-01-22 13:49:00	138	13	3	8	5
1	2009-01-22 13:50:00	13	13	3	8	5
1	2009-01-22 13:51:00	1636	13	3	8	5
1	2009-01-22 13:52:00	1867	13	3	8	5
1	2009-01-22 13:53:00	125	13	3	8	5
1	2009-01-22 13:54:00	364	13	3	8	5
1	2009-01-22 13:55:00	25	13	3	8	5
1	2009-01-22 13:56:00	151	13	3	8	5
1	2009-01-22 13:57:00	314	13	3	8	5
1	2009-01-22 13:58:00	0	13	3	8	5
1	2009-01-22 13:59:00	0	13	3	8	5
1	2009-01-22 14:00:00	0	13	3	8	5
1	2009-01-22 14:01:00	113	14	3	8	5
1	2009-01-22 14:02:00	88	14	3	8	5
1	2009-01-22 14:03:00	25	14	3	8	5
1	2009-01-22 14:04:00	208	14	3	8	5
1	2009-01-22 14:05:00	299	14	3	8	5
1	2009-01-22 14:06:00	223	14	3	8	5
1	2009-01-22 14:07:00	329	14	3	8	5
1	2009-01-22 14:08:00	346	14	3	8	5
1	2009-01-22 14:09:00	284	14	3	8	5
1	2009-01-22 14:10:00	208	14	3	8	5
1	2009-01-22 14:11:00	329	14	3	8	5
1	2009-01-22 14:12:00	693	14	3	8	5
1	2009-01-22 14:13:00	238	14	3	8	5
1	2009-01-22 14:14:00	13	14	3	8	5
1	2009-01-22 14:15:00	0	14	3	8	5
1	2009-01-22 14:16:00	0	14	3	8	5
1	2009-01-22 14:17:00	13	14	3	8	5
1	2009-01-22 14:18:00	0	14	3	8	5
1	2009-01-22 14:19:00	208	14	3	8	5
1	2009-01-22 14:20:00	284	14	3	8	5
1	2009-01-22 14:21:00	0	14	3	8	5
1	2009-01-22 14:22:00	0	14	3	8	5
1	2009-01-22 14:23:00	0	14	3	8	5
1	2009-01-22 14:24:00	0	14	3	8	5
1	2009-01-22 14:25:00	0	14	3	8	5
1	2009-01-22 14:26:00	0	14	3	8	5
1	2009-01-22 14:27:00	0	14	3	8	5
1	2009-01-22 14:28:00	0	14	3	8	5
1	2009-01-22 14:29:00	0	14	3	8	5
1	2009-01-22 14:30:00	0	14	3	8	5
1	2009-01-22 14:31:00	0	14	3	8	5
1	2009-01-22 14:32:00	13	14	3	8	5
1	2009-01-22 14:33:00	0	14	3	8	5
1	2009-01-22 14:34:00	0	14	3	8	5
1	2009-01-22 14:35:00	0	14	3	8	5
1	2009-01-22 14:36:00	0	14	3	8	5
1	2009-01-22 14:37:00	0	14	3	8	5
1	2009-01-22 14:38:00	0	14	3	8	5
1	2009-01-22 14:39:00	0	14	3	8	5
1	2009-01-22 14:40:00	0	14	3	8	5
1	2009-01-22 14:41:00	0	14	3	8	5
1	2009-01-22 14:42:00	0	14	3	8	5
1	2009-01-22 14:43:00	0	14	3	8	5
1	2009-01-22 14:44:00	0	14	3	8	5
1	2009-01-22 14:45:00	0	14	3	8	5
1	2009-01-22 14:46:00	0	14	3	8	5
1	2009-01-22 14:47:00	0	14	3	8	5
1	2009-01-22 14:48:00	0	14	3	8	5
1	2009-01-22 14:49:00	0	14	3	8	5
1	2009-01-22 14:50:00	0	14	3	8	5
1	2009-01-22 14:51:00	13	14	3	8	5
1	2009-01-22 14:52:00	0	14	3	8	5
1	2009-01-22 14:53:00	13	14	3	8	5
1	2009-01-22 14:54:00	0	14	3	8	5
1	2009-01-22 14:55:00	0	14	3	8	5
1	2009-01-22 14:56:00	0	14	3	8	5
1	2009-01-22 14:57:00	0	14	3	8	5
1	2009-01-22 14:58:00	0	14	3	8	5
1	2009-01-22 14:59:00	0	14	3	8	5
1	2009-01-22 15:00:00	0	14	3	8	5
1	2009-01-22 15:01:00	0	15	3	8	5
1	2009-01-22 15:02:00	0	15	3	8	5
1	2009-01-22 15:03:00	0	15	3	8	5
1	2009-01-22 15:04:00	0	15	3	8	5
1	2009-01-22 15:05:00	0	15	3	8	5
1	2009-01-22 15:06:00	0	15	3	8	5
1	2009-01-22 15:07:00	0	15	3	8	5
1	2009-01-22 15:08:00	0	15	3	8	5
1	2009-01-22 15:09:00	0	15	3	8	5
1	2009-01-22 15:10:00	0	15	3	8	5
1	2009-01-22 15:11:00	0	15	3	8	5
1	2009-01-22 15:12:00	0	15	3	8	5
1	2009-01-22 15:13:00	0	15	3	8	5
1	2009-01-22 15:14:00	0	15	3	8	5
1	2009-01-22 15:15:00	0	15	3	8	5
1	2009-01-22 15:16:00	0	15	3	8	5
1	2009-01-22 15:17:00	0	15	3	8	5
1	2009-01-22 15:18:00	0	15	3	8	5
1	2009-01-22 15:19:00	0	15	3	8	5
[truncated: 48,401 more rows]

## Sheet: Pivot Segment
Multiplier	2
x (Low Intensity)	1389.81
y (High Intensity)	1373.49
	Column Labels
Values	1	2	3	4	5	Grand Total
Average of Activity	110.795	133.922	122.469	149.369	148.593	133.029
StdDev of Activity	639.509	619.782	485.59	521.916	483.172	554.21
Count of Activity	10080	10080	10080	10080	10080	50400
Count Above x	203	279	245	381	359
% Above x	0.0201389	0.0276786	0.0243056	0.0377976	0.0356151
Count Above y		279	245	381	359
% Above y		0.0276786	0.0243056	0.0377976	0.0356151

## Sheet: Pivot Weekday
Sum of Activity	Column Labels
Row Labels	1	2	3	4	5	Grand Total
1	169521	432962	278501	283849	213453	1378286
2	165021	124716	148603	175590	409040	1022970
3	57595	182820	186785	126199	189250	742649
4	99600	157512	39960	75241	265150	637463
5	85481	134304	240499	151431	75676	687391
6	91178	202750	118320	81339	176248	669835
7	448415	114870	221817	611990	169000	1566092
Grand Total	1116811	1349934	1234485	1505639	1497817	6704686
Count of Activity	Column Labels
Row Labels	1	2	3	4	5	Grand Total
1	1440	1440	1440	1440	1440	7200
2	1440	1440	1440	1440	1440	7200
3	1440	1440	1440	1440	1440	7200
4	1440	1440	1440	1440	1440	7200
5	1440	1440	1440	1440	1440	7200
6	1440	1440	1440	1440	1440	7200
7	1440	1440	1440	1440	1440	7200
Grand Total	10080	10080	10080	10080	10080	50400

## Sheet: Pivot Quadrant
Sum of Activity	Column Labels
Row Labels	1	2	3	4	5	Grand Total
1	17565	4939	44805	19852	61563	148724
2	758416	580983	471086	723979	573288	3107752
3	242035	680961	597403	654774	578412	2753585
4	98795	83051	121191	107034	284554	694625
Grand Total	1116811	1349934	1234485	1505639	1497817	6704686
Average	279203	337484	308621	376410	374454
Count of Activity	Column Labels
Row Labels	1	2	3	4	5	Grand Total
1	2520	2520	2520	2520	2520	12600
2	2520	2520	2520	2520	2520	12600
3	2520	2520	2520	2520	2520	12600
4	2520	2520	2520	2520	2520	12600
Grand Total	10080	10080	10080	10080	10080	50400

## Sheet: 1.14.09
Actogram, Copy Raw Data, All Days
Identity:	Nemo
Filename:	E:\Active Research Files\meloxicam titre canine\cases\nemo\Nemo 1.14.09.AWC
Gender:	M
Age:	9
Height:	91.4 cm	36.0 in
Weight:	29.5 kg	65.0 lbs
Start Date:	14-Jan-2009 (Wed)
Start Time:	17:00:00
Interval:	1.00 mins
Date Stamp:	Time Stamp:	Activity Data:	Marker Press:
2009-01-14	00:00:00	0
2009-01-14	00:01:00	0
2009-01-14	00:02:00	0
2009-01-14	00:03:00	0
2009-01-14	00:04:00	0
2009-01-14	00:05:00	0
2009-01-14	00:06:00	0
2009-01-14	00:07:00	0
2009-01-14	00:08:00	0
2009-01-14	00:09:00	0
2009-01-14	00:10:00	0
2009-01-14	00:11:00	0
2009-01-14	00:12:00	0
2009-01-14	00:13:00	0
2009-01-14	00:14:00	0
2009-01-14	00:15:00	0
2009-01-14	00:16:00	0
2009-01-14	00:17:00	0
2009-01-14	00:18:00	0
2009-01-14	00:19:00	0
2009-01-14	00:20:00	0
2009-01-14	00:21:00	0
2009-01-14	00:22:00	0
2009-01-14	00:23:00	0
2009-01-14	00:24:00	0
2009-01-14	00:25:00	0
2009-01-14	00:26:00	0
2009-01-14	00:27:00	0
2009-01-14	00:28:00	0
2009-01-14	00:29:00	0
2009-01-14	00:30:00	0
2009-01-14	00:31:00	0
2009-01-14	00:32:00	0
2009-01-14	00:33:00	0
2009-01-14	00:34:00	0
2009-01-14	00:35:00	0
2009-01-14	00:36:00	0
2009-01-14	00:37:00	0
2009-01-14	00:38:00	0
2009-01-14	00:39:00	0
2009-01-14	00:40:00	0
2009-01-14	00:41:00	0
2009-01-14	00:42:00	0
2009-01-14	00:43:00	0
2009-01-14	00:44:00	0
2009-01-14	00:45:00	0
2009-01-14	00:46:00	0
2009-01-14	00:47:00	0
2009-01-14	00:48:00	0
2009-01-14	00:49:00	0
2009-01-14	00:50:00	0
2009-01-14	00:51:00	0
2009-01-14	00:52:00	0
2009-01-14	00:53:00	0
2009-01-14	00:54:00	0
2009-01-14	00:55:00	0
2009-01-14	00:56:00	0
2009-01-14	00:57:00	0
2009-01-14	00:58:00	0
2009-01-14	00:59:00	0
2009-01-14	01:00:00	0
2009-01-14	01:01:00	0
2009-01-14	01:02:00	0
2009-01-14	01:03:00	0
2009-01-14	01:04:00	0
2009-01-14	01:05:00	0
2009-01-14	01:06:00	0
2009-01-14	01:07:00	0
2009-01-14	01:08:00	0
2009-01-14	01:09:00	0
2009-01-14	01:10:00	0
2009-01-14	01:11:00	0
2009-01-14	01:12:00	0
2009-01-14	01:13:00	0
2009-01-14	01:14:00	0
2009-01-14	01:15:00	0
2009-01-14	01:16:00	0
2009-01-14	01:17:00	0
2009-01-14	01:18:00	0
2009-01-14	01:19:00	0
2009-01-14	01:20:00	0
2009-01-14	01:21:00	0
2009-01-14	01:22:00	0
2009-01-14	01:23:00	0
2009-01-14	01:24:00	0
2009-01-14	01:25:00	0
2009-01-14	01:26:00	0
2009-01-14	01:27:00	0
2009-01-14	01:28:00	0
2009-01-14	01:29:00	0
2009-01-14	01:30:00	0
2009-01-14	01:31:00	0
2009-01-14	01:32:00	0
2009-01-14	01:33:00	0
2009-01-14	01:34:00	0
2009-01-14	01:35:00	0
2009-01-14	01:36:00	0
2009-01-14	01:37:00	0
2009-01-14	01:38:00	0
2009-01-14	01:39:00	0
2009-01-14	01:40:00	0
2009-01-14	01:41:00	0
2009-01-14	01:42:00	0
2009-01-14	01:43:00	0
2009-01-14	01:44:00	0
2009-01-14	01:45:00	0
2009-01-14	01:46:00	0
2009-01-14	01:47:00	0
2009-01-14	01:48:00	0
2009-01-14	01:49:00	0
2009-01-14	01:50:00	0
2009-01-14	01:51:00	0
2009-01-14	01:52:00	0
2009-01-14	01:53:00	0
2009-01-14	01:54:00	0
2009-01-14	01:55:00	0
2009-01-14	01:56:00	0
2009-01-14	01:57:00	0
2009-01-14	01:58:00	0
2009-01-14	01:59:00	0
2009-01-14	02:00:00	0
2009-01-14	02:01:00	0
2009-01-14	02:02:00	0
2009-01-14	02:03:00	0
2009-01-14	02:04:00	0
2009-01-14	02:05:00	0
2009-01-14	02:06:00	0
2009-01-14	02:07:00	0
2009-01-14	02:08:00	0
2009-01-14	02:09:00	0
2009-01-14	02:10:00	0
2009-01-14	02:11:00	0
2009-01-14	02:12:00	0
2009-01-14	02:13:00	0
2009-01-14	02:14:00	0
2009-01-14	02:15:00	0
2009-01-14	02:16:00	0
2009-01-14	02:17:00	0
2009-01-14	02:18:00	0
2009-01-14	02:19:00	0
2009-01-14	02:20:00	0
2009-01-14	02:21:00	0
2009-01-14	02:22:00	0
2009-01-14	02:23:00	0
2009-01-14	02:24:00	0
2009-01-14	02:25:00	0
2009-01-14	02:26:00	0
2009-01-14	02:27:00	0
2009-01-14	02:28:00	0
2009-01-14	02:29:00	0
2009-01-14	02:30:00	0
2009-01-14	02:31:00	0
2009-01-14	02:32:00	0
2009-01-14	02:33:00	0
2009-01-14	02:34:00	0
2009-01-14	02:35:00	0
2009-01-14	02:36:00	0
2009-01-14	02:37:00	0
2009-01-14	02:38:00	0
2009-01-14	02:39:00	0
2009-01-14	02:40:00	0
2009-01-14	02:41:00	0
2009-01-14	02:42:00	0
2009-01-14	02:43:00	0
2009-01-14	02:44:00	0
2009-01-14	02:45:00	0
2009-01-14	02:46:00	0
2009-01-14	02:47:00	0
2009-01-14	02:48:00	0
2009-01-14	02:49:00	0
2009-01-14	02:50:00	0
2009-01-14	02:51:00	0
2009-01-14	02:52:00	0
2009-01-14	02:53:00	0
2009-01-14	02:54:00	0
2009-01-14	02:55:00	0
2009-01-14	02:56:00	0
2009-01-14	02:57:00	0
2009-01-14	02:58:00	0
2009-01-14	02:59:00	0
2009-01-14	03:00:00	0
2009-01-14	03:01:00	0
2009-01-14	03:02:00	0
2009-01-14	03:03:00	0
2009-01-14	03:04:00	0
2009-01-14	03:05:00	0
2009-01-14	03:06:00	0
2009-01-14	03:07:00	0
2009-01-14	03:08:00	0
2009-01-14	03:09:00	0
2009-01-14	03:10:00	0
2009-01-14	03:11:00	0
2009-01-14	03:12:00	0
2009-01-14	03:13:00	0
2009-01-14	03:14:00	0
2009-01-14	03:15:00	0
2009-01-14	03:16:00	0
2009-01-14	03:17:00	0
2009-01-14	03:18:00	0
2009-01-14	03:19:00	0
2009-01-14	03:20:00	0
2009-01-14	03:21:00	0
2009-01-14	03:22:00	0
2009-01-14	03:23:00	0
2009-01-14	03:24:00	0
2009-01-14	03:25:00	0
2009-01-14	03:26:00	0
2009-01-14	03:27:00	0
2009-01-14	03:28:00	0
2009-01-14	03:29:00	0
2009-01-14	03:30:00	0
2009-01-14	03:31:00	0
2009-01-14	03:32:00	0
2009-01-14	03:33:00	0
2009-01-14	03:34:00	0
2009-01-14	03:35:00	0
2009-01-14	03:36:00	0
2009-01-14	03:37:00	0
2009-01-14	03:38:00	0
2009-01-14	03:39:00	0
2009-01-14	03:40:00	0
2009-01-14	03:41:00	0
2009-01-14	03:42:00	0
2009-01-14	03:43:00	0
2009-01-14	03:44:00	0
2009-01-14	03:45:00	0
2009-01-14	03:46:00	0
2009-01-14	03:47:00	0
2009-01-14	03:48:00	0
2009-01-14	03:49:00	0
2009-01-14	03:50:00	0
2009-01-14	03:51:00	0
2009-01-14	03:52:00	0
2009-01-14	03:53:00	0
2009-01-14	03:54:00	0
2009-01-14	03:55:00	0
2009-01-14	03:56:00	0
2009-01-14	03:57:00	0
2009-01-14	03:58:00	0
2009-01-14	03:59:00	0
2009-01-14	04:00:00	0
2009-01-14	04:01:00	0
2009-01-14	04:02:00	0
2009-01-14	04:03:00	0
2009-01-14	04:04:00	0
2009-01-14	04:05:00	0
2009-01-14	04:06:00	0
2009-01-14	04:07:00	0
2009-01-14	04:08:00	0
2009-01-14	04:09:00	0
2009-01-14	04:10:00	0
2009-01-14	04:11:00	0
2009-01-14	04:12:00	0
2009-01-14	04:13:00	0
2009-01-14	04:14:00	0
2009-01-14	04:15:00	0
2009-01-14	04:16:00	0
2009-01-14	04:17:00	0
2009-01-14	04:18:00	0
2009-01-14	04:19:00	0
2009-01-14	04:20:00	0
2009-01-14	04:21:00	0
2009-01-14	04:22:00	0
2009-01-14	04:23:00	0
2009-01-14	04:24:00	0
2009-01-14	04:25:00	0
2009-01-14	04:26:00	0
2009-01-14	04:27:00	0
2009-01-14	04:28:00	0
2009-01-14	04:29:00	0
2009-01-14	04:30:00	0
2009-01-14	04:31:00	0
2009-01-14	04:32:00	0
2009-01-14	04:33:00	0
2009-01-14	04:34:00	0
2009-01-14	04:35:00	0
2009-01-14	04:36:00	0
2009-01-14	04:37:00	0
2009-01-14	04:38:00	0
2009-01-14	04:39:00	0
2009-01-14	04:40:00	0
2009-01-14	04:41:00	0
2009-01-14	04:42:00	0
2009-01-14	04:43:00	0
2009-01-14	04:44:00	0
2009-01-14	04:45:00	0
2009-01-14	04:46:00	0
2009-01-14	04:47:00	0
2009-01-14	04:48:00	0
2009-01-14	04:49:00	0
2009-01-14	04:50:00	0
2009-01-14	04:51:00	0
2009-01-14	04:52:00	0
2009-01-14	04:53:00	0
2009-01-14	04:54:00	0
2009-01-14	04:55:00	0
2009-01-14	04:56:00	0
2009-01-14	04:57:00	0
2009-01-14	04:58:00	0
2009-01-14	04:59:00	0
2009-01-14	05:00:00	0
2009-01-14	05:01:00	0
2009-01-14	05:02:00	0
2009-01-14	05:03:00	0
2009-01-14	05:04:00	0
2009-01-14	05:05:00	0
2009-01-14	05:06:00	0
2009-01-14	05:07:00	0
2009-01-14	05:08:00	0
2009-01-14	05:09:00	0
2009-01-14	05:10:00	0
2009-01-14	05:11:00	0
2009-01-14	05:12:00	0
2009-01-14	05:13:00	0
2009-01-14	05:14:00	0
2009-01-14	05:15:00	0
2009-01-14	05:16:00	0
2009-01-14	05:17:00	0
2009-01-14	05:18:00	0
2009-01-14	05:19:00	0
2009-01-14	05:20:00	0
2009-01-14	05:21:00	0
2009-01-14	05:22:00	0
2009-01-14	05:23:00	0
2009-01-14	05:24:00	0
2009-01-14	05:25:00	0
2009-01-14	05:26:00	0
2009-01-14	05:27:00	0
2009-01-14	05:28:00	0
2009-01-14	05:29:00	0
2009-01-14	05:30:00	0
2009-01-14	05:31:00	0
2009-01-14	05:32:00	0
2009-01-14	05:33:00	0
2009-01-14	05:34:00	0
2009-01-14	05:35:00	0
2009-01-14	05:36:00	0
2009-01-14	05:37:00	0
2009-01-14	05:38:00	0
2009-01-14	05:39:00	0
2009-01-14	05:40:00	0
2009-01-14	05:41:00	0
2009-01-14	05:42:00	0
2009-01-14	05:43:00	0
2009-01-14	05:44:00	0
2009-01-14	05:45:00	0
2009-01-14	05:46:00	0
2009-01-14	05:47:00	0
2009-01-14	05:48:00	0
2009-01-14	05:49:00	0
2009-01-14	05:50:00	0
2009-01-14	05:51:00	0
2009-01-14	05:52:00	0
2009-01-14	05:53:00	0
2009-01-14	05:54:00	0
2009-01-14	05:55:00	0
2009-01-14	05:56:00	0
2009-01-14	05:57:00	0
2009-01-14	05:58:00	0
2009-01-14	05:59:00	0
2009-01-14	06:00:00	0
2009-01-14	06:01:00	0
2009-01-14	06:02:00	0
2009-01-14	06:03:00	0
2009-01-14	06:04:00	0
2009-01-14	06:05:00	0
2009-01-14	06:06:00	0
2009-01-14	06:07:00	0
2009-01-14	06:08:00	0
2009-01-14	06:09:00	0
2009-01-14	06:10:00	0
2009-01-14	06:11:00	0
2009-01-14	06:12:00	0
2009-01-14	06:13:00	0
2009-01-14	06:14:00	0
2009-01-14	06:15:00	0
2009-01-14	06:16:00	0
2009-01-14	06:17:00	0
2009-01-14	06:18:00	0
2009-01-14	06:19:00	0
2009-01-14	06:20:00	0
2009-01-14	06:21:00	0
2009-01-14	06:22:00	0
2009-01-14	06:23:00	0
2009-01-14	06:24:00	0
2009-01-14	06:25:00	0
2009-01-14	06:26:00	0
2009-01-14	06:27:00	0
2009-01-14	06:28:00	0
2009-01-14	06:29:00	0
2009-01-14	06:30:00	0
2009-01-14	06:31:00	0
2009-01-14	06:32:00	0
2009-01-14	06:33:00	0
2009-01-14	06:34:00	0
2009-01-14	06:35:00	0
2009-01-14	06:36:00	0
2009-01-14	06:37:00	0
2009-01-14	06:38:00	0
2009-01-14	06:39:00	0
2009-01-14	06:40:00	0
2009-01-14	06:41:00	0
2009-01-14	06:42:00	0
2009-01-14	06:43:00	0
2009-01-14	06:44:00	0
2009-01-14	06:45:00	0
2009-01-14	06:46:00	0
2009-01-14	06:47:00	0
2009-01-14	06:48:00	0
2009-01-14	06:49:00	0
2009-01-14	06:50:00	0
2009-01-14	06:51:00	0
2009-01-14	06:52:00	0
2009-01-14	06:53:00	0
2009-01-14	06:54:00	0
2009-01-14	06:55:00	0
2009-01-14	06:56:00	0
2009-01-14	06:57:00	0
2009-01-14	06:58:00	0
2009-01-14	06:59:00	0
2009-01-14	07:00:00	0
2009-01-14	07:01:00	0
2009-01-14	07:02:00	0
2009-01-14	07:03:00	0
2009-01-14	07:04:00	0
2009-01-14	07:05:00	0
2009-01-14	07:06:00	0
2009-01-14	07:07:00	0
2009-01-14	07:08:00	0
2009-01-14	07:09:00	0
2009-01-14	07:10:00	0
2009-01-14	07:11:00	0
2009-01-14	07:12:00	0
2009-01-14	07:13:00	0
2009-01-14	07:14:00	0
2009-01-14	07:15:00	0
2009-01-14	07:16:00	0
2009-01-14	07:17:00	0
2009-01-14	07:18:00	0
2009-01-14	07:19:00	0
2009-01-14	07:20:00	0
2009-01-14	07:21:00	0
2009-01-14	07:22:00	0
2009-01-14	07:23:00	0
2009-01-14	07:24:00	0
2009-01-14	07:25:00	0
2009-01-14	07:26:00	0
2009-01-14	07:27:00	0
2009-01-14	07:28:00	0
2009-01-14	07:29:00	0
2009-01-14	07:30:00	0
2009-01-14	07:31:00	0
2009-01-14	07:32:00	0
2009-01-14	07:33:00	0
2009-01-14	07:34:00	0
2009-01-14	07:35:00	0
2009-01-14	07:36:00	0
2009-01-14	07:37:00	0
2009-01-14	07:38:00	0
2009-01-14	07:39:00	0
2009-01-14	07:40:00	0
2009-01-14	07:41:00	0
2009-01-14	07:42:00	0
2009-01-14	07:43:00	0
2009-01-14	07:44:00	0
2009-01-14	07:45:00	0
2009-01-14	07:46:00	0
2009-01-14	07:47:00	0
2009-01-14	07:48:00	0
2009-01-14	07:49:00	0
2009-01-14	07:50:00	0
2009-01-14	07:51:00	0
2009-01-14	07:52:00	0
2009-01-14	07:53:00	0
2009-01-14	07:54:00	0
2009-01-14	07:55:00	0
2009-01-14	07:56:00	0
2009-01-14	07:57:00	0
2009-01-14	07:58:00	0
2009-01-14	07:59:00	0
2009-01-14	08:00:00	0
2009-01-14	08:01:00	0
2009-01-14	08:02:00	0
2009-01-14	08:03:00	0
2009-01-14	08:04:00	0
2009-01-14	08:05:00	0
2009-01-14	08:06:00	0
2009-01-14	08:07:00	0
2009-01-14	08:08:00	0
2009-01-14	08:09:00	0
2009-01-14	08:10:00	0
2009-01-14	08:11:00	0
2009-01-14	08:12:00	0
2009-01-14	08:13:00	0
2009-01-14	08:14:00	0
2009-01-14	08:15:00	0
2009-01-14	08:16:00	0
2009-01-14	08:17:00	0
2009-01-14	08:18:00	0
2009-01-14	08:19:00	0
2009-01-14	08:20:00	0
2009-01-14	08:21:00	0
2009-01-14	08:22:00	0
2009-01-14	08:23:00	0
2009-01-14	08:24:00	0
2009-01-14	08:25:00	0
2009-01-14	08:26:00	0
2009-01-14	08:27:00	0
2009-01-14	08:28:00	0
2009-01-14	08:29:00	0
2009-01-14	08:30:00	0
2009-01-14	08:31:00	0
2009-01-14	08:32:00	0
2009-01-14	08:33:00	0
2009-01-14	08:34:00	0
2009-01-14	08:35:00	0
2009-01-14	08:36:00	0
2009-01-14	08:37:00	0
2009-01-14	08:38:00	0
2009-01-14	08:39:00	0
2009-01-14	08:40:00	0
2009-01-14	08:41:00	0
2009-01-14	08:42:00	0
2009-01-14	08:43:00	0
2009-01-14	08:44:00	0
2009-01-14	08:45:00	0
2009-01-14	08:46:00	0
2009-01-14	08:47:00	0
2009-01-14	08:48:00	0
2009-01-14	08:49:00	0
2009-01-14	08:50:00	0
2009-01-14	08:51:00	0
2009-01-14	08:52:00	0
2009-01-14	08:53:00	0
2009-01-14	08:54:00	0
2009-01-14	08:55:00	0
2009-01-14	08:56:00	0
2009-01-14	08:57:00	0
2009-01-14	08:58:00	0
2009-01-14	08:59:00	0
2009-01-14	09:00:00	0
2009-01-14	09:01:00	0
2009-01-14	09:02:00	0
2009-01-14	09:03:00	0
2009-01-14	09:04:00	0
2009-01-14	09:05:00	0
2009-01-14	09:06:00	0
2009-01-14	09:07:00	0
2009-01-14	09:08:00	0
2009-01-14	09:09:00	0
2009-01-14	09:10:00	0
2009-01-14	09:11:00	0
2009-01-14	09:12:00	0
2009-01-14	09:13:00	0
2009-01-14	09:14:00	0
2009-01-14	09:15:00	0
2009-01-14	09:16:00	0
2009-01-14	09:17:00	0
2009-01-14	09:18:00	0
2009-01-14	09:19:00	0
2009-01-14	09:20:00	0
2009-01-14	09:21:00	0
2009-01-14	09:22:00	0
2009-01-14	09:23:00	0
2009-01-14	09:24:00	0
2009-01-14	09:25:00	0
2009-01-14	09:26:00	0
2009-01-14	09:27:00	0
2009-01-14	09:28:00	0
2009-01-14	09:29:00	0
2009-01-14	09:30:00	0
2009-01-14	09:31:00	0
2009-01-14	09:32:00	0
2009-01-14	09:33:00	0
2009-01-14	09:34:00	0
2009-01-14	09:35:00	0
2009-01-14	09:36:00	0
2009-01-14	09:37:00	0
2009-01-14	09:38:00	0
2009-01-14	09:39:00	0
2009-01-14	09:40:00	0
2009-01-14	09:41:00	0
2009-01-14	09:42:00	0
2009-01-14	09:43:00	0
2009-01-14	09:44:00	0
2009-01-14	09:45:00	0
2009-01-14	09:46:00	0
2009-01-14	09:47:00	0
2009-01-14	09:48:00	0
2009-01-14	09:49:00	0
2009-01-14	09:50:00	0
2009-01-14	09:51:00	0
2009-01-14	09:52:00	0
2009-01-14	09:53:00	0
2009-01-14	09:54:00	0
2009-01-14	09:55:00	0
2009-01-14	09:56:00	0
2009-01-14	09:57:00	0
2009-01-14	09:58:00	0
2009-01-14	09:59:00	0
2009-01-14	10:00:00	0
2009-01-14	10:01:00	0
2009-01-14	10:02:00	0
2009-01-14	10:03:00	0
2009-01-14	10:04:00	0
2009-01-14	10:05:00	0
2009-01-14	10:06:00	0
2009-01-14	10:07:00	0
2009-01-14	10:08:00	0
2009-01-14	10:09:00	0
2009-01-14	10:10:00	0
2009-01-14	10:11:00	0
2009-01-14	10:12:00	0
2009-01-14	10:13:00	0
2009-01-14	10:14:00	0
2009-01-14	10:15:00	0
2009-01-14	10:16:00	0
2009-01-14	10:17:00	0
2009-01-14	10:18:00	0
2009-01-14	10:19:00	0
2009-01-14	10:20:00	0
2009-01-14	10:21:00	0
2009-01-14	10:22:00	0
2009-01-14	10:23:00	0
2009-01-14	10:24:00	0
2009-01-14	10:25:00	0
2009-01-14	10:26:00	0
2009-01-14	10:27:00	0
2009-01-14	10:28:00	0
2009-01-14	10:29:00	0
2009-01-14	10:30:00	0
2009-01-14	10:31:00	0
2009-01-14	10:32:00	0
2009-01-14	10:33:00	0
2009-01-14	10:34:00	0
2009-01-14	10:35:00	0
2009-01-14	10:36:00	0
2009-01-14	10:37:00	0
2009-01-14	10:38:00	0
2009-01-14	10:39:00	0
2009-01-14	10:40:00	0
2009-01-14	10:41:00	0
2009-01-14	10:42:00	0
2009-01-14	10:43:00	0
2009-01-14	10:44:00	0
2009-01-14	10:45:00	0
2009-01-14	10:46:00	0
2009-01-14	10:47:00	0
2009-01-14	10:48:00	0
2009-01-14	10:49:00	0
2009-01-14	10:50:00	0
2009-01-14	10:51:00	0
2009-01-14	10:52:00	0
2009-01-14	10:53:00	0
2009-01-14	10:54:00	0
2009-01-14	10:55:00	0
2009-01-14	10:56:00	0
2009-01-14	10:57:00	0
2009-01-14	10:58:00	0
2009-01-14	10:59:00	0
2009-01-14	11:00:00	0
2009-01-14	11:01:00	0
2009-01-14	11:02:00	0
2009-01-14	11:03:00	0
2009-01-14	11:04:00	0
2009-01-14	11:05:00	0
2009-01-14	11:06:00	0
2009-01-14	11:07:00	0
2009-01-14	11:08:00	0
2009-01-14	11:09:00	0
2009-01-14	11:10:00	0
2009-01-14	11:11:00	0
2009-01-14	11:12:00	0
2009-01-14	11:13:00	0
2009-01-14	11:14:00	0
2009-01-14	11:15:00	0
2009-01-14	11:16:00	0
2009-01-14	11:17:00	0
2009-01-14	11:18:00	0
2009-01-14	11:19:00	0
2009-01-14	11:20:00	0
2009-01-14	11:21:00	0
2009-01-14	11:22:00	0
2009-01-14	11:23:00	0
2009-01-14	11:24:00	0
2009-01-14	11:25:00	0
2009-01-14	11:26:00	0
2009-01-14	11:27:00	0
2009-01-14	11:28:00	0
2009-01-14	11:29:00	0
2009-01-14	11:30:00	0
2009-01-14	11:31:00	0
2009-01-14	11:32:00	0
2009-01-14	11:33:00	0
2009-01-14	11:34:00	0
2009-01-14	11:35:00	0
2009-01-14	11:36:00	0
2009-01-14	11:37:00	0
2009-01-14	11:38:00	0
2009-01-14	11:39:00	0
2009-01-14	11:40:00	0
2009-01-14	11:41:00	0
2009-01-14	11:42:00	0
2009-01-14	11:43:00	0
2009-01-14	11:44:00	0
2009-01-14	11:45:00	0
2009-01-14	11:46:00	0
2009-01-14	11:47:00	0
2009-01-14	11:48:00	0
2009-01-14	11:49:00	0
2009-01-14	11:50:00	0
2009-01-14	11:51:00	0
2009-01-14	11:52:00	0
2009-01-14	11:53:00	0
2009-01-14	11:54:00	0
2009-01-14	11:55:00	0
2009-01-14	11:56:00	0
2009-01-14	11:57:00	0
2009-01-14	11:58:00	0
2009-01-14	11:59:00	0
2009-01-14	12:00:00	0
2009-01-14	12:01:00	0
2009-01-14	12:02:00	0
2009-01-14	12:03:00	0
2009-01-14	12:04:00	0
2009-01-14	12:05:00	0
2009-01-14	12:06:00	0
2009-01-14	12:07:00	0
2009-01-14	12:08:00	0
2009-01-14	12:09:00	0
2009-01-14	12:10:00	0
2009-01-14	12:11:00	0
2009-01-14	12:12:00	0
2009-01-14	12:13:00	0
2009-01-14	12:14:00	0
2009-01-14	12:15:00	0
2009-01-14	12:16:00	0
2009-01-14	12:17:00	0
2009-01-14	12:18:00	0
2009-01-14	12:19:00	0
2009-01-14	12:20:00	0
2009-01-14	12:21:00	0
2009-01-14	12:22:00	0
2009-01-14	12:23:00	0
2009-01-14	12:24:00	0
2009-01-14	12:25:00	0
2009-01-14	12:26:00	0
2009-01-14	12:27:00	0
2009-01-14	12:28:00	0
2009-01-14	12:29:00	0
2009-01-14	12:30:00	0
2009-01-14	12:31:00	0
2009-01-14	12:32:00	0
2009-01-14	12:33:00	0
2009-01-14	12:34:00	0
2009-01-14	12:35:00	0
2009-01-14	12:36:00	0
2009-01-14	12:37:00	0
2009-01-14	12:38:00	0
2009-01-14	12:39:00	0
2009-01-14	12:40:00	0
2009-01-14	12:41:00	0
2009-01-14	12:42:00	0
2009-01-14	12:43:00	0
2009-01-14	12:44:00	0
2009-01-14	12:45:00	0
2009-01-14	12:46:00	0
2009-01-14	12:47:00	0
2009-01-14	12:48:00	0
2009-01-14	12:49:00	0
2009-01-14	12:50:00	0
2009-01-14	12:51:00	0
2009-01-14	12:52:00	0
2009-01-14	12:53:00	0
2009-01-14	12:54:00	0
2009-01-14	12:55:00	0
2009-01-14	12:56:00	0
2009-01-14	12:57:00	0
2009-01-14	12:58:00	0
2009-01-14	12:59:00	0
2009-01-14	13:00:00	0
2009-01-14	13:01:00	0
2009-01-14	13:02:00	0
2009-01-14	13:03:00	0
2009-01-14	13:04:00	0
2009-01-14	13:05:00	0
2009-01-14	13:06:00	0
2009-01-14	13:07:00	0
2009-01-14	13:08:00	0
2009-01-14	13:09:00	0
2009-01-14	13:10:00	0
2009-01-14	13:11:00	0
2009-01-14	13:12:00	0
2009-01-14	13:13:00	0
2009-01-14	13:14:00	0
2009-01-14	13:15:00	0
2009-01-14	13:16:00	0
2009-01-14	13:17:00	0
2009-01-14	13:18:00	0
2009-01-14	13:19:00	0
2009-01-14	13:20:00	0
2009-01-14	13:21:00	0
2009-01-14	13:22:00	0
2009-01-14	13:23:00	0
2009-01-14	13:24:00	0
2009-01-14	13:25:00	0
2009-01-14	13:26:00	0
2009-01-14	13:27:00	0
2009-01-14	13:28:00	0
2009-01-14	13:29:00	0
2009-01-14	13:30:00	0
2009-01-14	13:31:00	0
2009-01-14	13:32:00	0
2009-01-14	13:33:00	0
2009-01-14	13:34:00	0
2009-01-14	13:35:00	0
2009-01-14	13:36:00	0
2009-01-14	13:37:00	0
2009-01-14	13:38:00	0
2009-01-14	13:39:00	0
2009-01-14	13:40:00	0
2009-01-14	13:41:00	0
2009-01-14	13:42:00	0
2009-01-14	13:43:00	0
2009-01-14	13:44:00	0
2009-01-14	13:45:00	0
2009-01-14	13:46:00	0
2009-01-14	13:47:00	0
2009-01-14	13:48:00	0
2009-01-14	13:49:00	0
2009-01-14	13:50:00	0
2009-01-14	13:51:00	0
2009-01-14	13:52:00	0
2009-01-14	13:53:00	0
2009-01-14	13:54:00	0
2009-01-14	13:55:00	0
2009-01-14	13:56:00	0
2009-01-14	13:57:00	0
2009-01-14	13:58:00	0
2009-01-14	13:59:00	0
2009-01-14	14:00:00	0
2009-01-14	14:01:00	0
2009-01-14	14:02:00	0
2009-01-14	14:03:00	0
2009-01-14	14:04:00	0
2009-01-14	14:05:00	0
2009-01-14	14:06:00	0
2009-01-14	14:07:00	0
2009-01-14	14:08:00	0
2009-01-14	14:09:00	0
2009-01-14	14:10:00	0
2009-01-14	14:11:00	0
2009-01-14	14:12:00	0
2009-01-14	14:13:00	0
2009-01-14	14:14:00	0
2009-01-14	14:15:00	0
2009-01-14	14:16:00	0
2009-01-14	14:17:00	0
2009-01-14	14:18:00	0
2009-01-14	14:19:00	0
2009-01-14	14:20:00	0
2009-01-14	14:21:00	0
2009-01-14	14:22:00	0
2009-01-14	14:23:00	0
2009-01-14	14:24:00	0
2009-01-14	14:25:00	0
2009-01-14	14:26:00	0
2009-01-14	14:27:00	0
2009-01-14	14:28:00	0
2009-01-14	14:29:00	0
2009-01-14	14:30:00	0
2009-01-14	14:31:00	0
2009-01-14	14:32:00	0
2009-01-14	14:33:00	0
2009-01-14	14:34:00	0
2009-01-14	14:35:00	0
2009-01-14	14:36:00	0
2009-01-14	14:37:00	0
2009-01-14	14:38:00	0
2009-01-14	14:39:00	0
2009-01-14	14:40:00	0
2009-01-14	14:41:00	0
2009-01-14	14:42:00	0
2009-01-14	14:43:00	0
2009-01-14	14:44:00	0
2009-01-14	14:45:00	0
2009-01-14	14:46:00	0
2009-01-14	14:47:00	0
2009-01-14	14:48:00	0
2009-01-14	14:49:00	0
2009-01-14	14:50:00	0
2009-01-14	14:51:00	0
2009-01-14	14:52:00	0
2009-01-14	14:53:00	0
2009-01-14	14:54:00	0
2009-01-14	14:55:00	0
2009-01-14	14:56:00	0
2009-01-14	14:57:00	0
2009-01-14	14:58:00	0
2009-01-14	14:59:00	0
2009-01-14	15:00:00	0
2009-01-14	15:01:00	0
2009-01-14	15:02:00	0
2009-01-14	15:03:00	0
2009-01-14	15:04:00	0
2009-01-14	15:05:00	0
2009-01-14	15:06:00	0
2009-01-14	15:07:00	0
2009-01-14	15:08:00	0
2009-01-14	15:09:00	0
2009-01-14	15:10:00	0
2009-01-14	15:11:00	0
2009-01-14	15:12:00	0
2009-01-14	15:13:00	0
2009-01-14	15:14:00	0
2009-01-14	15:15:00	0
2009-01-14	15:16:00	0
2009-01-14	15:17:00	0
2009-01-14	15:18:00	0
2009-01-14	15:19:00	0
2009-01-14	15:20:00	0
2009-01-14	15:21:00	0
2009-01-14	15:22:00	0
2009-01-14	15:23:00	0
2009-01-14	15:24:00	0
2009-01-14	15:25:00	0
2009-01-14	15:26:00	0
2009-01-14	15:27:00	0
2009-01-14	15:28:00	0
2009-01-14	15:29:00	0
2009-01-14	15:30:00	0
2009-01-14	15:31:00	0
2009-01-14	15:32:00	0
2009-01-14	15:33:00	0
2009-01-14	15:34:00	0
2009-01-14	15:35:00	0
2009-01-14	15:36:00	0
2009-01-14	15:37:00	0
2009-01-14	15:38:00	0
2009-01-14	15:39:00	0
2009-01-14	15:40:00	0
2009-01-14	15:41:00	0
2009-01-14	15:42:00	0
2009-01-14	15:43:00	0
2009-01-14	15:44:00	0
2009-01-14	15:45:00	0
2009-01-14	15:46:00	0
2009-01-14	15:47:00	0
2009-01-14	15:48:00	0
2009-01-14	15:49:00	0
2009-01-14	15:50:00	0
2009-01-14	15:51:00	0
2009-01-14	15:52:00	0
2009-01-14	15:53:00	0
2009-01-14	15:54:00	0
2009-01-14	15:55:00	0
2009-01-14	15:56:00	0
2009-01-14	15:57:00	0
2009-01-14	15:58:00	0
2009-01-14	15:59:00	0
2009-01-14	16:00:00	0
2009-01-14	16:01:00	0
2009-01-14	16:02:00	0
2009-01-14	16:03:00	0
2009-01-14	16:04:00	0
2009-01-14	16:05:00	0
2009-01-14	16:06:00	0
2009-01-14	16:07:00	0
2009-01-14	16:08:00	0
2009-01-14	16:09:00	0
2009-01-14	16:10:00	0
2009-01-14	16:11:00	0
2009-01-14	16:12:00	0
2009-01-14	16:13:00	0
2009-01-14	16:14:00	0
2009-01-14	16:15:00	0
2009-01-14	16:16:00	0
2009-01-14	16:17:00	0
2009-01-14	16:18:00	0
2009-01-14	16:19:00	0
2009-01-14	16:20:00	0
2009-01-14	16:21:00	0
2009-01-14	16:22:00	0
2009-01-14	16:23:00	0
2009-01-14	16:24:00	0
2009-01-14	16:25:00	0
2009-01-14	16:26:00	0
2009-01-14	16:27:00	0
2009-01-14	16:28:00	0
2009-01-14	16:29:00	0
2009-01-14	16:30:00	0
2009-01-14	16:31:00	0
2009-01-14	16:32:00	0
2009-01-14	16:33:00	0
2009-01-14	16:34:00	0
2009-01-14	16:35:00	0
2009-01-14	16:36:00	0
2009-01-14	16:37:00	0
2009-01-14	16:38:00	0
2009-01-14	16:39:00	0
2009-01-14	16:40:00	0
2009-01-14	16:41:00	0
2009-01-14	16:42:00	0
2009-01-14	16:43:00	0
2009-01-14	16:44:00	0
2009-01-14	16:45:00	0
2009-01-14	16:46:00	0
2009-01-14	16:47:00	0
2009-01-14	16:48:00	0
2009-01-14	16:49:00	0
2009-01-14	16:50:00	0
2009-01-14	16:51:00	0
2009-01-14	16:52:00	0
2009-01-14	16:53:00	0
2009-01-14	16:54:00	0
2009-01-14	16:55:00	0
2009-01-14	16:56:00	0
2009-01-14	16:57:00	0
2009-01-14	16:58:00	0
2009-01-14	16:59:00	0
2009-01-14	17:00:00	0
2009-01-14	17:01:00	13
2009-01-14	17:02:00	0
2009-01-14	17:03:00	0
2009-01-14	17:04:00	0
2009-01-14	17:05:00	0
2009-01-14	17:06:00	0
2009-01-14	17:07:00	0
2009-01-14	17:08:00	0
2009-01-14	17:09:00	0
2009-01-14	17:10:00	0
2009-01-14	17:11:00	0
2009-01-14	17:12:00	0
2009-01-14	17:13:00	0
2009-01-14	17:14:00	0
2009-01-14	17:15:00	25
2009-01-14	17:16:00	0
2009-01-14	17:17:00	0
2009-01-14	17:18:00	0
2009-01-14	17:19:00	0
2009-01-14	17:20:00	13
2009-01-14	17:21:00	0
2009-01-14	17:22:00	0
2009-01-14	17:23:00	0
2009-01-14	17:24:00	0
2009-01-14	17:25:00	38
2009-01-14	17:26:00	13
2009-01-14	17:27:00	13
2009-01-14	17:28:00	125
2009-01-14	17:29:00	284
2009-01-14	17:30:00	138
2009-01-14	17:31:00	193
2009-01-14	17:32:00	269
2009-01-14	17:33:00	25
2009-01-14	17:34:00	25
2009-01-14	17:35:00	208
2009-01-14	17:36:00	0
2009-01-14	17:37:00	0
2009-01-14	17:38:00	63
2009-01-14	17:39:00	0
2009-01-14	17:40:00	0
2009-01-14	17:41:00	364
2009-01-14	17:42:00	113
2009-01-14	17:43:00	0
2009-01-14	17:44:00	0
2009-01-14	17:45:00	0
2009-01-14	17:46:00	0
2009-01-14	17:47:00	0
2009-01-14	17:48:00	0
2009-01-14	17:49:00	0
2009-01-14	17:50:00	0
2009-01-14	17:51:00	0
2009-01-14	17:52:00	0
2009-01-14	17:53:00	0
2009-01-14	17:54:00	0
2009-01-14	17:55:00	13
2009-01-14	17:56:00	0
2009-01-14	17:57:00	0
2009-01-14	17:58:00	0
2009-01-14	17:59:00	0
2009-01-14	18:00:00	0
2009-01-14	18:01:00	0
2009-01-14	18:02:00	0
2009-01-14	18:03:00	0
2009-01-14	18:04:00	0
2009-01-14	18:05:00	0
2009-01-14	18:06:00	0
2009-01-14	18:07:00	0
2009-01-14	18:08:00	0
2009-01-14	18:09:00	0
2009-01-14	18:10:00	0
2009-01-14	18:11:00	0
2009-01-14	18:12:00	0
2009-01-14	18:13:00	0
2009-01-14	18:14:00	0
2009-01-14	18:15:00	0
2009-01-14	18:16:00	0
2009-01-14	18:17:00	0
2009-01-14	18:18:00	0
2009-01-14	18:19:00	13
2009-01-14	18:20:00	13
2009-01-14	18:21:00	0
2009-01-14	18:22:00	13
2009-01-14	18:23:00	0
2009-01-14	18:24:00	0
2009-01-14	18:25:00	0
2009-01-14	18:26:00	0
2009-01-14	18:27:00	0
2009-01-14	18:28:00	0
2009-01-14	18:29:00	0
2009-01-14	18:30:00	0
2009-01-14	18:31:00	0
2009-01-14	18:32:00	0
2009-01-14	18:33:00	0
2009-01-14	18:34:00	0
2009-01-14	18:35:00	0
2009-01-14	18:36:00	0
2009-01-14	18:37:00	0
2009-01-14	18:38:00	0
2009-01-14	18:39:00	0
2009-01-14	18:40:00	0
2009-01-14	18:41:00	0
2009-01-14	18:42:00	0
2009-01-14	18:43:00	0
2009-01-14	18:44:00	0
2009-01-14	18:45:00	0
2009-01-14	18:46:00	0
2009-01-14	18:47:00	0
2009-01-14	18:48:00	0
2009-01-14	18:49:00	0
2009-01-14	18:50:00	0
2009-01-14	18:51:00	0
2009-01-14	18:52:00	0
2009-01-14	18:53:00	0
2009-01-14	18:54:00	0
2009-01-14	18:55:00	0
2009-01-14	18:56:00	13
2009-01-14	18:57:00	13
2009-01-14	18:58:00	0
2009-01-14	18:59:00	0
2009-01-14	19:00:00	0
2009-01-14	19:01:00	163
2009-01-14	19:02:00	178
2009-01-14	19:03:00	13
2009-01-14	19:04:00	0
2009-01-14	19:05:00	13
2009-01-14	19:06:00	0
2009-01-14	19:07:00	0
2009-01-14	19:08:00	0
2009-01-14	19:09:00	0
2009-01-14	19:10:00	0
2009-01-14	19:11:00	0
2009-01-14	19:12:00	0
2009-01-14	19:13:00	0
2009-01-14	19:14:00	0
2009-01-14	19:15:00	138
2009-01-14	19:16:00	956
2009-01-14	19:17:00	138
2009-01-14	19:18:00	0
2009-01-14	19:19:00	0
2009-01-14	19:20:00	0
2009-01-14	19:21:00	0
2009-01-14	19:22:00	0
2009-01-14	19:23:00	0
2009-01-14	19:24:00	0
2009-01-14	19:25:00	0
2009-01-14	19:26:00	0
2009-01-14	19:27:00	0
2009-01-14	19:28:00	0
2009-01-14	19:29:00	0
2009-01-14	19:30:00	0
2009-01-14	19:31:00	0
2009-01-14	19:32:00	0
2009-01-14	19:33:00	0
2009-01-14	19:34:00	0
2009-01-14	19:35:00	0
2009-01-14	19:36:00	0
2009-01-14	19:37:00	0
2009-01-14	19:38:00	0
2009-01-14	19:39:00	0
2009-01-14	19:40:00	0
2009-01-14	19:41:00	0
2009-01-14	19:42:00	0
2009-01-14	19:43:00	0
2009-01-14	19:44:00	0
2009-01-14	19:45:00	0
2009-01-14	19:46:00	0
2009-01-14	19:47:00	0
2009-01-14	19:48:00	0
2009-01-14	19:49:00	0
2009-01-14	19:50:00	0
2009-01-14	19:51:00	0
2009-01-14	19:52:00	0
2009-01-14	19:53:00	0
2009-01-14	19:54:00	0
2009-01-14	19:55:00	0
2009-01-14	19:56:00	0
2009-01-14	19:57:00	0
2009-01-14	19:58:00	0
2009-01-14	19:59:00	0
2009-01-14	20:00:00	0
2009-01-14	20:01:00	0
2009-01-14	20:02:00	0
2009-01-14	20:03:00	0
2009-01-14	20:04:00	0
2009-01-14	20:05:00	0
2009-01-14	20:06:00	0
2009-01-14	20:07:00	0
2009-01-14	20:08:00	0
2009-01-14	20:09:00	0
2009-01-14	20:10:00	0
2009-01-14	20:11:00	0
2009-01-14	20:12:00	0
2009-01-14	20:13:00	0
2009-01-14	20:14:00	0
2009-01-14	20:15:00	0
2009-01-14	20:16:00	0
2009-01-14	20:17:00	0
2009-01-14	20:18:00	0
2009-01-14	20:19:00	0
2009-01-14	20:20:00	0
2009-01-14	20:21:00	0
2009-01-14	20:22:00	0
2009-01-14	20:23:00	0
2009-01-14	20:24:00	0
2009-01-14	20:25:00	0
2009-01-14	20:26:00	0
2009-01-14	20:27:00	0
2009-01-14	20:28:00	0
2009-01-14	20:29:00	0
2009-01-14	20:30:00	0
2009-01-14	20:31:00	0
2009-01-14	20:32:00	0
2009-01-14	20:33:00	0
2009-01-14	20:34:00	0
2009-01-14	20:35:00	0
2009-01-14	20:36:00	0
2009-01-14	20:37:00	0
2009-01-14	20:38:00	0
2009-01-14	20:39:00	0
2009-01-14	20:40:00	0
2009-01-14	20:41:00	0
2009-01-14	20:42:00	0
2009-01-14	20:43:00	0
2009-01-14	20:44:00	0
2009-01-14	20:45:00	0
2009-01-14	20:46:00	0
2009-01-14	20:47:00	0
2009-01-14	20:48:00	0
2009-01-14	20:49:00	0
2009-01-14	20:50:00	0
2009-01-14	20:51:00	0
2009-01-14	20:52:00	0
2009-01-14	20:53:00	0
2009-01-14	20:54:00	0
2009-01-14	20:55:00	0
2009-01-14	20:56:00	0
2009-01-14	20:57:00	0
2009-01-14	20:58:00	0
2009-01-14	20:59:00	0
2009-01-14	21:00:00	0
2009-01-14	21:01:00	0
2009-01-14	21:02:00	0
2009-01-14	21:03:00	0
2009-01-14	21:04:00	0
2009-01-14	21:05:00	0
2009-01-14	21:06:00	0
2009-01-14	21:07:00	0
2009-01-14	21:08:00	0
2009-01-14	21:09:00	0
2009-01-14	21:10:00	0
2009-01-14	21:11:00	0
2009-01-14	21:12:00	0
2009-01-14	21:13:00	0
2009-01-14	21:14:00	0
2009-01-14	21:15:00	0
2009-01-14	21:16:00	0
2009-01-14	21:17:00	0
2009-01-14	21:18:00	0
2009-01-14	21:19:00	0
2009-01-14	21:20:00	0
2009-01-14	21:21:00	0
2009-01-14	21:22:00	0
2009-01-14	21:23:00	0
2009-01-14	21:24:00	0
2009-01-14	21:25:00	0
2009-01-14	21:26:00	0
2009-01-14	21:27:00	0
2009-01-14	21:28:00	0
2009-01-14	21:29:00	0
2009-01-14	21:30:00	0
2009-01-14	21:31:00	0
2009-01-14	21:32:00	0
2009-01-14	21:33:00	0
2009-01-14	21:34:00	0
2009-01-14	21:35:00	0
2009-01-14	21:36:00	0
2009-01-14	21:37:00	0
2009-01-14	21:38:00	0
2009-01-14	21:39:00	0
2009-01-14	21:40:00	0
2009-01-14	21:41:00	0
2009-01-14	21:42:00	0
2009-01-14	21:43:00	0
2009-01-14	21:44:00	0
2009-01-14	21:45:00	0
2009-01-14	21:46:00	0
2009-01-14	21:47:00	0
2009-01-14	21:48:00	0
2009-01-14	21:49:00	0
2009-01-14	21:50:00	0
2009-01-14	21:51:00	0
2009-01-14	21:52:00	0
2009-01-14	21:53:00	0
2009-01-14	21:54:00	0
2009-01-14	21:55:00	0
2009-01-14	21:56:00	0
2009-01-14	21:57:00	0
2009-01-14	21:58:00	0
2009-01-14	21:59:00	0
2009-01-14	22:00:00	0
2009-01-14	22:01:00	0
2009-01-14	22:02:00	0
2009-01-14	22:03:00	0
2009-01-14	22:04:00	0
2009-01-14	22:05:00	0
2009-01-14	22:06:00	0
2009-01-14	22:07:00	0
2009-01-14	22:08:00	0
2009-01-14	22:09:00	0
2009-01-14	22:10:00	0
2009-01-14	22:11:00	0
2009-01-14	22:12:00	0
2009-01-14	22:13:00	0
2009-01-14	22:14:00	0
2009-01-14	22:15:00	0
2009-01-14	22:16:00	0
2009-01-14	22:17:00	0
2009-01-14	22:18:00	0
2009-01-14	22:19:00	0
2009-01-14	22:20:00	0
2009-01-14	22:21:00	0
2009-01-14	22:22:00	0
2009-01-14	22:23:00	0
2009-01-14	22:24:00	0
2009-01-14	22:25:00	0
2009-01-14	22:26:00	0
2009-01-14	22:27:00	0
2009-01-14	22:28:00	0
2009-01-14	22:29:00	0
2009-01-14	22:30:00	0
2009-01-14	22:31:00	0
2009-01-14	22:32:00	0
2009-01-14	22:33:00	0
2009-01-14	22:34:00	0
2009-01-14	22:35:00	0
2009-01-14	22:36:00	0
2009-01-14	22:37:00	0
2009-01-14	22:38:00	0
2009-01-14	22:39:00	0
2009-01-14	22:40:00	0
2009-01-14	22:41:00	0
2009-01-14	22:42:00	0
2009-01-14	22:43:00	0
2009-01-14	22:44:00	0
2009-01-14	22:45:00	0
2009-01-14	22:46:00	0
2009-01-14	22:47:00	0
2009-01-14	22:48:00	0
2009-01-14	22:49:00	0
2009-01-14	22:50:00	0
2009-01-14	22:51:00	0
2009-01-14	22:52:00	0
2009-01-14	22:53:00	0
2009-01-14	22:54:00	0
2009-01-14	22:55:00	0
2009-01-14	22:56:00	0
2009-01-14	22:57:00	0
2009-01-14	22:58:00	0
2009-01-14	22:59:00	0
2009-01-14	23:00:00	0
2009-01-14	23:01:00	0
2009-01-14	23:02:00	0
2009-01-14	23:03:00	0
2009-01-14	23:04:00	0
2009-01-14	23:05:00	0
2009-01-14	23:06:00	0
2009-01-14	23:07:00	0
2009-01-14	23:08:00	0
2009-01-14	23:09:00	0
2009-01-14	23:10:00	0
2009-01-14	23:11:00	0
2009-01-14	23:12:00	0
2009-01-14	23:13:00	0
2009-01-14	23:14:00	0
2009-01-14	23:15:00	0
2009-01-14	23:16:00	0
2009-01-14	23:17:00	0
2009-01-14	23:18:00	0
2009-01-14	23:19:00	0
2009-01-14	23:20:00	0
2009-01-14	23:21:00	0
2009-01-14	23:22:00	0
2009-01-14	23:23:00	0
2009-01-14	23:24:00	0
2009-01-14	23:25:00	0
2009-01-14	23:26:00	0
2009-01-14	23:27:00	0
2009-01-14	23:28:00	0
2009-01-14	23:29:00	0
2009-01-14	23:30:00	0
2009-01-14	23:31:00	0
2009-01-14	23:32:00	0
2009-01-14	23:33:00	0
2009-01-14	23:34:00	0
2009-01-14	23:35:00	0
2009-01-14	23:36:00	0
2009-01-14	23:37:00	0
2009-01-14	23:38:00	0
2009-01-14	23:39:00	0
2009-01-14	23:40:00	0
2009-01-14	23:41:00	0
2009-01-14	23:42:00	0
2009-01-14	23:43:00	0
2009-01-14	23:44:00	0
2009-01-14	23:45:00	0
2009-01-14	23:46:00	0
2009-01-14	23:47:00	0
2009-01-14	23:48:00	0
2009-01-14	23:49:00	0
2009-01-14	23:50:00	0
2009-01-14	23:51:00	0
2009-01-14	23:52:00	0
2009-01-14	23:53:00	0
2009-01-14	23:54:00	0
2009-01-14	23:55:00	0
2009-01-14	23:56:00	0
2009-01-14	23:57:00	0
2009-01-14	23:58:00	0
2009-01-14	23:59:00	0
2009-01-15	00:00:00	0
2009-01-15	00:01:00
2009-01-15	00:02:00
2009-01-15	00:03:00
2009-01-15	00:04:00
2009-01-15	00:05:00
2009-01-15	00:06:00
2009-01-15	00:07:00
2009-01-15	00:08:00
2009-01-15	00:09:00
2009-01-15	00:10:00
2009-01-15	00:11:00
2009-01-15	00:12:00
2009-01-15	00:13:00
2009-01-15	00:14:00
2009-01-15	00:15:00
2009-01-15	00:16:00
2009-01-15	00:17:00
2009-01-15	00:18:00
2009-01-15	00:19:00
2009-01-15	00:20:00
2009-01-15	00:21:00
2009-01-15	00:22:00
2009-01-15	00:23:00
2009-01-15	00:24:00
2009-01-15	00:25:00
2009-01-15	00:26:00
2009-01-15	00:27:00
2009-01-15	00:28:00
2009-01-15	00:29:00
2009-01-15	00:30:00
2009-01-15	00:31:00
2009-01-15	00:32:00
2009-01-15	00:33:00
2009-01-15	00:34:00
2009-01-15	00:35:00
2009-01-15	00:36:00
2009-01-15	00:37:00
2009-01-15	00:38:00
2009-01-15	00:39:00
2009-01-15	00:40:00
2009-01-15	00:41:00
2009-01-15	00:42:00
2009-01-15	00:43:00
2009-01-15	00:44:00
2009-01-15	00:45:00
2009-01-15	00:46:00
2009-01-15	00:47:00
2009-01-15	00:48:00
2009-01-15	00:49:00
2009-01-15	00:50:00
2009-01-15	00:51:00
2009-01-15	00:52:00
2009-01-15	00:53:00
2009-01-15	00:54:00
2009-01-15	00:55:00
2009-01-15	00:56:00
2009-01-15	00:57:00
2009-01-15	00:58:00
2009-01-15	00:59:00
2009-01-15	01:00:00
2009-01-15	01:01:00
2009-01-15	01:02:00
2009-01-15	01:03:00
2009-01-15	01:04:00
2009-01-15	01:05:00
2009-01-15	01:06:00
2009-01-15	01:07:00
2009-01-15	01:08:00
2009-01-15	01:09:00
2009-01-15	01:10:00
2009-01-15	01:11:00
2009-01-15	01:12:00
2009-01-15	01:13:00
2009-01-15	01:14:00
2009-01-15	01:15:00
2009-01-15	01:16:00
2009-01-15	01:17:00
2009-01-15	01:18:00
2009-01-15	01:19:00
2009-01-15	01:20:00
2009-01-15	01:21:00
2009-01-15	01:22:00
2009-01-15	01:23:00
2009-01-15	01:24:00
2009-01-15	01:25:00
2009-01-15	01:26:00
2009-01-15	01:27:00
2009-01-15	01:28:00
2009-01-15	01:29:00
2009-01-15	01:30:00
2009-01-15	01:31:00
2009-01-15	01:32:00
2009-01-15	01:33:00
2009-01-15	01:34:00
2009-01-15	01:35:00
2009-01-15	01:36:00
2009-01-15	01:37:00
2009-01-15	01:38:00
2009-01-15	01:39:00
2009-01-15	01:40:00
2009-01-15	01:41:00
2009-01-15	01:42:00
2009-01-15	01:43:00
2009-01-15	01:44:00
2009-01-15	01:45:00
2009-01-15	01:46:00
2009-01-15	01:47:00
2009-01-15	01:48:00
2009-01-15	01:49:00
2009-01-15	01:50:00
2009-01-15	01:51:00
2009-01-15	01:52:00
2009-01-15	01:53:00
2009-01-15	01:54:00
2009-01-15	01:55:00
2009-01-15	01:56:00
2009-01-15	01:57:00
2009-01-15	01:58:00
2009-01-15	01:59:00
2009-01-15	02:00:00
2009-01-15	02:01:00
2009-01-15	02:02:00
2009-01-15	02:03:00
2009-01-15	02:04:00
2009-01-15	02:05:00
2009-01-15	02:06:00
2009-01-15	02:07:00
2009-01-15	02:08:00
2009-01-15	02:09:00
2009-01-15	02:10:00
2009-01-15	02:11:00
2009-01-15	02:12:00
2009-01-15	02:13:00
2009-01-15	02:14:00
2009-01-15	02:15:00
2009-01-15	02:16:00
2009-01-15	02:17:00
2009-01-15	02:18:00
2009-01-15	02:19:00
2009-01-15	02:20:00
2009-01-15	02:21:00
2009-01-15	02:22:00
2009-01-15	02:23:00
2009-01-15	02:24:00
2009-01-15	02:25:00
2009-01-15	02:26:00
2009-01-15	02:27:00
2009-01-15	02:28:00
2009-01-15	02:29:00
2009-01-15	02:30:00
2009-01-15	02:31:00
2009-01-15	02:32:00
2009-01-15	02:33:00
2009-01-15	02:34:00
2009-01-15	02:35:00
2009-01-15	02:36:00
2009-01-15	02:37:00
2009-01-15	02:38:00
2009-01-15	02:39:00
2009-01-15	02:40:00
2009-01-15	02:41:00
2009-01-15	02:42:00
2009-01-15	02:43:00
2009-01-15	02:44:00
2009-01-15	02:45:00
2009-01-15	02:46:00
2009-01-15	02:47:00
2009-01-15	02:48:00
2009-01-15	02:49:00
2009-01-15	02:50:00
2009-01-15	02:51:00
2009-01-15	02:52:00
2009-01-15	02:53:00
2009-01-15	02:54:00
2009-01-15	02:55:00
2009-01-15	02:56:00
2009-01-15	02:57:00
2009-01-15	02:58:00
2009-01-15	02:59:00
2009-01-15	03:00:00
2009-01-15	03:01:00
2009-01-15	03:02:00
2009-01-15	03:03:00
2009-01-15	03:04:00
2009-01-15	03:05:00
2009-01-15	03:06:00
2009-01-15	03:07:00
2009-01-15	03:08:00
2009-01-15	03:09:00
2009-01-15	03:10:00
2009-01-15	03:11:00
2009-01-15	03:12:00
2009-01-15	03:13:00
2009-01-15	03:14:00
2009-01-15	03:15:00
2009-01-15	03:16:00
2009-01-15	03:17:00
2009-01-15	03:18:00
2009-01-15	03:19:00
2009-01-15	03:20:00
2009-01-15	03:21:00
2009-01-15	03:22:00
2009-01-15	03:23:00
2009-01-15	03:24:00
2009-01-15	03:25:00
2009-01-15	03:26:00
2009-01-15	03:27:00
2009-01-15	03:28:00
2009-01-15	03:29:00
2009-01-15	03:30:00
2009-01-15	03:31:00
2009-01-15	03:32:00
2009-01-15	03:33:00
2009-01-15	03:34:00
2009-01-15	03:35:00
2009-01-15	03:36:00
2009-01-15	03:37:00
2009-01-15	03:38:00
2009-01-15	03:39:00
2009-01-15	03:40:00
2009-01-15	03:41:00
2009-01-15	03:42:00
2009-01-15	03:43:00
2009-01-15	03:44:00
2009-01-15	03:45:00
2009-01-15	03:46:00
2009-01-15	03:47:00
2009-01-15	03:48:00
2009-01-15	03:49:00
2009-01-15	03:50:00
2009-01-15	03:51:00
2009-01-15	03:52:00
2009-01-15	03:53:00
2009-01-15	03:54:00
2009-01-15	03:55:00
2009-01-15	03:56:00
2009-01-15	03:57:00
2009-01-15	03:58:00
2009-01-15	03:59:00
2009-01-15	04:00:00
2009-01-15	04:01:00
2009-01-15	04:02:00
2009-01-15	04:03:00
2009-01-15	04:04:00
2009-01-15	04:05:00
2009-01-15	04:06:00
2009-01-15	04:07:00
2009-01-15	04:08:00
2009-01-15	04:09:00
2009-01-15	04:10:00
2009-01-15	04:11:00
2009-01-15	04:12:00
2009-01-15	04:13:00
2009-01-15	04:14:00
2009-01-15	04:15:00
2009-01-15	04:16:00
2009-01-15	04:17:00
2009-01-15	04:18:00
2009-01-15	04:19:00
2009-01-15	04:20:00
2009-01-15	04:21:00
2009-01-15	04:22:00
2009-01-15	04:23:00
2009-01-15	04:24:00
2009-01-15	04:25:00
2009-01-15	04:26:00
2009-01-15	04:27:00
2009-01-15	04:28:00
2009-01-15	04:29:00
2009-01-15	04:30:00
2009-01-15	04:31:00
2009-01-15	04:32:00
2009-01-15	04:33:00
2009-01-15	04:34:00
2009-01-15	04:35:00
2009-01-15	04:36:00
2009-01-15	04:37:00
2009-01-15	04:38:00
2009-01-15	04:39:00
2009-01-15	04:40:00
2009-01-15	04:41:00
2009-01-15	04:42:00
2009-01-15	04:43:00
2009-01-15	04:44:00
2009-01-15	04:45:00
2009-01-15	04:46:00
2009-01-15	04:47:00
2009-01-15	04:48:00
2009-01-15	04:49:00
2009-01-15	04:50:00
2009-01-15	04:51:00
2009-01-15	04:52:00
2009-01-15	04:53:00
2009-01-15	04:54:00
2009-01-15	04:55:00
2009-01-15	04:56:00
2009-01-15	04:57:00
2009-01-15	04:58:00
2009-01-15	04:59:00
2009-01-15	05:00:00
2009-01-15	05:01:00
2009-01-15	05:02:00
2009-01-15	05:03:00
2009-01-15	05:04:00
2009-01-15	05:05:00
2009-01-15	05:06:00
2009-01-15	05:07:00
2009-01-15	05:08:00
2009-01-15	05:09:00
2009-01-15	05:10:00
2009-01-15	05:11:00
2009-01-15	05:12:00
2009-01-15	05:13:00
2009-01-15	05:14:00
2009-01-15	05:15:00
2009-01-15	05:16:00
2009-01-15	05:17:00
2009-01-15	05:18:00
2009-01-15	05:19:00
2009-01-15	05:20:00
2009-01-15	05:21:00
2009-01-15	05:22:00
2009-01-15	05:23:00
2009-01-15	05:24:00
2009-01-15	05:25:00
2009-01-15	05:26:00
2009-01-15	05:27:00
2009-01-15	05:28:00
2009-01-15	05:29:00
2009-01-15	05:30:00
2009-01-15	05:31:00
2009-01-15	05:32:00
2009-01-15	05:33:00
2009-01-15	05:34:00
2009-01-15	05:35:00
2009-01-15	05:36:00
2009-01-15	05:37:00
2009-01-15	05:38:00
2009-01-15	05:39:00
2009-01-15	05:40:00
2009-01-15	05:41:00
2009-01-15	05:42:00
2009-01-15	05:43:00
2009-01-15	05:44:00
2009-01-15	05:45:00
2009-01-15	05:46:00
2009-01-15	05:47:00
2009-01-15	05:48:00
2009-01-15	05:49:00
2009-01-15	05:50:00
2009-01-15	05:51:00
2009-01-15	05:52:00
2009-01-15	05:53:00
2009-01-15	05:54:00
2009-01-15	05:55:00
2009-01-15	05:56:00
2009-01-15	05:57:00
2009-01-15	05:58:00
2009-01-15	05:59:00
2009-01-15	06:00:00
2009-01-15	06:01:00
2009-01-15	06:02:00
2009-01-15	06:03:00
2009-01-15	06:04:00
2009-01-15	06:05:00
2009-01-15	06:06:00
2009-01-15	06:07:00
2009-01-15	06:08:00
2009-01-15	06:09:00
2009-01-15	06:10:00
2009-01-15	06:11:00
2009-01-15	06:12:00
2009-01-15	06:13:00
2009-01-15	06:14:00
2009-01-15	06:15:00
2009-01-15	06:16:00
2009-01-15	06:17:00
2009-01-15	06:18:00
2009-01-15	06:19:00
2009-01-15	06:20:00
2009-01-15	06:21:00
2009-01-15	06:22:00
2009-01-15	06:23:00
2009-01-15	06:24:00
2009-01-15	06:25:00
2009-01-15	06:26:00
2009-01-15	06:27:00
2009-01-15	06:28:00
2009-01-15	06:29:00
2009-01-15	06:30:00
2009-01-15	06:31:00
2009-01-15	06:32:00
2009-01-15	06:33:00
2009-01-15	06:34:00
2009-01-15	06:35:00
2009-01-15	06:36:00
2009-01-15	06:37:00
2009-01-15	06:38:00
2009-01-15	06:39:00
2009-01-15	06:40:00
2009-01-15	06:41:00
2009-01-15	06:42:00
2009-01-15	06:43:00
2009-01-15	06:44:00
2009-01-15	06:45:00
2009-01-15	06:46:00
2009-01-15	06:47:00
2009-01-15	06:48:00
2009-01-15	06:49:00
2009-01-15	06:50:00
2009-01-15	06:51:00
2009-01-15	06:52:00
2009-01-15	06:53:00
2009-01-15	06:54:00
2009-01-15	06:55:00
2009-01-15	06:56:00
2009-01-15	06:57:00
2009-01-15	06:58:00
2009-01-15	06:59:00
2009-01-15	07:00:00
2009-01-15	07:01:00
2009-01-15	07:02:00
2009-01-15	07:03:00
2009-01-15	07:04:00
2009-01-15	07:05:00
2009-01-15	07:06:00
2009-01-15	07:07:00
2009-01-15	07:08:00
2009-01-15	07:09:00
2009-01-15	07:10:00
2009-01-15	07:11:00
2009-01-15	07:12:00
2009-01-15	07:13:00
2009-01-15	07:14:00
2009-01-15	07:15:00
2009-01-15	07:16:00
2009-01-15	07:17:00
2009-01-15	07:18:00
2009-01-15	07:19:00
2009-01-15	07:20:00
2009-01-15	07:21:00
2009-01-15	07:22:00
2009-01-15	07:23:00
2009-01-15	07:24:00
2009-01-15	07:25:00
2009-01-15	07:26:00
2009-01-15	07:27:00
2009-01-15	07:28:00
2009-01-15	07:29:00
2009-01-15	07:30:00
2009-01-15	07:31:00
2009-01-15	07:32:00
2009-01-15	07:33:00
2009-01-15	07:34:00
2009-01-15	07:35:00
2009-01-15	07:36:00
2009-01-15	07:37:00
2009-01-15	07:38:00
2009-01-15	07:39:00
2009-01-15	07:40:00
2009-01-15	07:41:00
2009-01-15	07:42:00
2009-01-15	07:43:00
2009-01-15	07:44:00
2009-01-15	07:45:00
2009-01-15	07:46:00
2009-01-15	07:47:00
2009-01-15	07:48:00
2009-01-15	07:49:00
2009-01-15	07:50:00
2009-01-15	07:51:00
2009-01-15	07:52:00
2009-01-15	07:53:00
2009-01-15	07:54:00
2009-01-15	07:55:00
2009-01-15	07:56:00
2009-01-15	07:57:00
2009-01-15	07:58:00
2009-01-15	07:59:00
2009-01-15	08:00:00
2009-01-15	08:01:00
2009-01-15	08:02:00
2009-01-15	08:03:00
2009-01-15	08:04:00
2009-01-15	08:05:00
2009-01-15	08:06:00
2009-01-15	08:07:00
2009-01-15	08:08:00
2009-01-15	08:09:00
2009-01-15	08:10:00
2009-01-15	08:11:00
2009-01-15	08:12:00
2009-01-15	08:13:00
2009-01-15	08:14:00
2009-01-15	08:15:00
2009-01-15	08:16:00
2009-01-15	08:17:00
2009-01-15	08:18:00
2009-01-15	08:19:00
2009-01-15	08:20:00
2009-01-15	08:21:00
2009-01-15	08:22:00
2009-01-15	08:23:00
2009-01-15	08:24:00
2009-01-15	08:25:00
2009-01-15	08:26:00
2009-01-15	08:27:00
2009-01-15	08:28:00
2009-01-15	08:29:00
2009-01-15	08:30:00
2009-01-15	08:31:00
2009-01-15	08:32:00
2009-01-15	08:33:00
2009-01-15	08:34:00
2009-01-15	08:35:00
2009-01-15	08:36:00
2009-01-15	08:37:00
2009-01-15	08:38:00
2009-01-15	08:39:00
2009-01-15	08:40:00
2009-01-15	08:41:00
2009-01-15	08:42:00
2009-01-15	08:43:00
2009-01-15	08:44:00
2009-01-15	08:45:00
2009-01-15	08:46:00
2009-01-15	08:47:00
2009-01-15	08:48:00
2009-01-15	08:49:00
2009-01-15	08:50:00
2009-01-15	08:51:00
2009-01-15	08:52:00
2009-01-15	08:53:00
2009-01-15	08:54:00
2009-01-15	08:55:00
2009-01-15	08:56:00
2009-01-15	08:57:00
2009-01-15	08:58:00
2009-01-15	08:59:00
2009-01-15	09:00:00
2009-01-15	09:01:00
2009-01-15	09:02:00
2009-01-15	09:03:00
2009-01-15	09:04:00
2009-01-15	09:05:00
2009-01-15	09:06:00
2009-01-15	09:07:00
2009-01-15	09:08:00
[truncated: 19,611 more rows]

## Sheet: 1.28.09
Actogram, Copy Raw Data, All Days
Identity:	Nemo
Filename:	E:\Active Research Files\meloxicam titre canine\cases\nemo\Nemo 1.28.09.AWC
Gender:	M
Age:	9
Height:	91.4 cm	36.0 in
Weight:	41.0 kg	90.4 lbs
Start Date:	28-Jan-2009 (Wed)
Start Time:	17:00:00
Interval:	1.00 mins
Date Stamp:	Time Stamp:	Activity Data:	Marker Press:
2009-01-28	00:00:00	0
2009-01-28	00:01:00	0
2009-01-28	00:02:00	0
2009-01-28	00:03:00	0
2009-01-28	00:04:00	0
2009-01-28	00:05:00	0
2009-01-28	00:06:00	0
2009-01-28	00:07:00	0
2009-01-28	00:08:00	0
2009-01-28	00:09:00	0
2009-01-28	00:10:00	0
2009-01-28	00:11:00	0
2009-01-28	00:12:00	0
2009-01-28	00:13:00	0
2009-01-28	00:14:00	0
2009-01-28	00:15:00	0
2009-01-28	00:16:00	0
2009-01-28	00:17:00	0
2009-01-28	00:18:00	0
2009-01-28	00:19:00	0
2009-01-28	00:20:00	0
2009-01-28	00:21:00	0
2009-01-28	00:22:00	0
2009-01-28	00:23:00	0
2009-01-28	00:24:00	0
2009-01-28	00:25:00	0
2009-01-28	00:26:00	0
2009-01-28	00:27:00	0
2009-01-28	00:28:00	0
2009-01-28	00:29:00	0
2009-01-28	00:30:00	0
2009-01-28	00:31:00	0
2009-01-28	00:32:00	0
2009-01-28	00:33:00	0
2009-01-28	00:34:00	0
2009-01-28	00:35:00	0
2009-01-28	00:36:00	0
2009-01-28	00:37:00	0
2009-01-28	00:38:00	0
2009-01-28	00:39:00	0
2009-01-28	00:40:00	0
2009-01-28	00:41:00	0
2009-01-28	00:42:00	0
2009-01-28	00:43:00	0
2009-01-28	00:44:00	0
2009-01-28	00:45:00	0
2009-01-28	00:46:00	0
2009-01-28	00:47:00	0
2009-01-28	00:48:00	0
2009-01-28	00:49:00	0
2009-01-28	00:50:00	0
2009-01-28	00:51:00	0
2009-01-28	00:52:00	0
2009-01-28	00:53:00	0
2009-01-28	00:54:00	0
2009-01-28	00:55:00	0
2009-01-28	00:56:00	0
2009-01-28	00:57:00	0
2009-01-28	00:58:00	0
2009-01-28	00:59:00	0
2009-01-28	01:00:00	0
2009-01-28	01:01:00	0
2009-01-28	01:02:00	0
2009-01-28	01:03:00	0
2009-01-28	01:04:00	0
2009-01-28	01:05:00	0
2009-01-28	01:06:00	0
2009-01-28	01:07:00	0
2009-01-28	01:08:00	0
2009-01-28	01:09:00	0
2009-01-28	01:10:00	0
2009-01-28	01:11:00	0
2009-01-28	01:12:00	0
2009-01-28	01:13:00	0
2009-01-28	01:14:00	0
2009-01-28	01:15:00	0
2009-01-28	01:16:00	0
2009-01-28	01:17:00	0
2009-01-28	01:18:00	0
2009-01-28	01:19:00	0
2009-01-28	01:20:00	0
2009-01-28	01:21:00	0
2009-01-28	01:22:00	0
2009-01-28	01:23:00	0
2009-01-28	01:24:00	0
2009-01-28	01:25:00	0
2009-01-28	01:26:00	0
2009-01-28	01:27:00	0
2009-01-28	01:28:00	0
2009-01-28	01:29:00	0
2009-01-28	01:30:00	0
2009-01-28	01:31:00	0
2009-01-28	01:32:00	0
2009-01-28	01:33:00	0
2009-01-28	01:34:00	0
2009-01-28	01:35:00	0
2009-01-28	01:36:00	0
2009-01-28	01:37:00	0
2009-01-28	01:38:00	0
2009-01-28	01:39:00	0
2009-01-28	01:40:00	0
2009-01-28	01:41:00	0
2009-01-28	01:42:00	0
2009-01-28	01:43:00	0
2009-01-28	01:44:00	0
2009-01-28	01:45:00	0
2009-01-28	01:46:00	0
2009-01-28	01:47:00	0
2009-01-28	01:48:00	0
2009-01-28	01:49:00	0
2009-01-28	01:50:00	0
2009-01-28	01:51:00	0
2009-01-28	01:52:00	0
2009-01-28	01:53:00	0
2009-01-28	01:54:00	0
2009-01-28	01:55:00	0
2009-01-28	01:56:00	0
2009-01-28	01:57:00	0
2009-01-28	01:58:00	0
2009-01-28	01:59:00	0
2009-01-28	02:00:00	0
2009-01-28	02:01:00	0
2009-01-28	02:02:00	0
2009-01-28	02:03:00	0
2009-01-28	02:04:00	0
2009-01-28	02:05:00	0
2009-01-28	02:06:00	0
2009-01-28	02:07:00	0
2009-01-28	02:08:00	0
2009-01-28	02:09:00	0
2009-01-28	02:10:00	0
2009-01-28	02:11:00	0
2009-01-28	02:12:00	0
2009-01-28	02:13:00	0
2009-01-28	02:14:00	0
2009-01-28	02:15:00	0
2009-01-28	02:16:00	0
2009-01-28	02:17:00	0
2009-01-28	02:18:00	0
2009-01-28	02:19:00	0
2009-01-28	02:20:00	0
2009-01-28	02:21:00	0
2009-01-28	02:22:00	0
2009-01-28	02:23:00	0
2009-01-28	02:24:00	0
2009-01-28	02:25:00	0
2009-01-28	02:26:00	0
2009-01-28	02:27:00	0
2009-01-28	02:28:00	0
2009-01-28	02:29:00	0
2009-01-28	02:30:00	0
2009-01-28	02:31:00	0
2009-01-28	02:32:00	0
2009-01-28	02:33:00	0
2009-01-28	02:34:00	0
2009-01-28	02:35:00	0
2009-01-28	02:36:00	0
2009-01-28	02:37:00	0
2009-01-28	02:38:00	0
2009-01-28	02:39:00	0
2009-01-28	02:40:00	0
2009-01-28	02:41:00	0
2009-01-28	02:42:00	0
2009-01-28	02:43:00	0
2009-01-28	02:44:00	0
2009-01-28	02:45:00	0
2009-01-28	02:46:00	0
2009-01-28	02:47:00	0
2009-01-28	02:48:00	0
2009-01-28	02:49:00	0
2009-01-28	02:50:00	0
2009-01-28	02:51:00	0
2009-01-28	02:52:00	0
2009-01-28	02:53:00	0
2009-01-28	02:54:00	0
2009-01-28	02:55:00	0
2009-01-28	02:56:00	0
2009-01-28	02:57:00	0
2009-01-28	02:58:00	0
2009-01-28	02:59:00	0
2009-01-28	03:00:00	0
2009-01-28	03:01:00	0
2009-01-28	03:02:00	0
2009-01-28	03:03:00	0
2009-01-28	03:04:00	0
2009-01-28	03:05:00	0
2009-01-28	03:06:00	0
2009-01-28	03:07:00	0
2009-01-28	03:08:00	0
2009-01-28	03:09:00	0
2009-01-28	03:10:00	0
2009-01-28	03:11:00	0
2009-01-28	03:12:00	0
2009-01-28	03:13:00	0
2009-01-28	03:14:00	0
2009-01-28	03:15:00	0
2009-01-28	03:16:00	0
2009-01-28	03:17:00	0
2009-01-28	03:18:00	0
2009-01-28	03:19:00	0
2009-01-28	03:20:00	0
2009-01-28	03:21:00	0
2009-01-28	03:22:00	0
2009-01-28	03:23:00	0
2009-01-28	03:24:00	0
2009-01-28	03:25:00	0
2009-01-28	03:26:00	0
2009-01-28	03:27:00	0
2009-01-28	03:28:00	0
2009-01-28	03:29:00	0
2009-01-28	03:30:00	0
2009-01-28	03:31:00	0
2009-01-28	03:32:00	0
2009-01-28	03:33:00	0
2009-01-28	03:34:00	0
2009-01-28	03:35:00	0
2009-01-28	03:36:00	0
2009-01-28	03:37:00	0
2009-01-28	03:38:00	0
2009-01-28	03:39:00	0
2009-01-28	03:40:00	0
2009-01-28	03:41:00	0
2009-01-28	03:42:00	0
2009-01-28	03:43:00	0
2009-01-28	03:44:00	0
2009-01-28	03:45:00	0
2009-01-28	03:46:00	0
2009-01-28	03:47:00	0
2009-01-28	03:48:00	0
2009-01-28	03:49:00	0
2009-01-28	03:50:00	0
2009-01-28	03:51:00	0
2009-01-28	03:52:00	0
2009-01-28	03:53:00	0
2009-01-28	03:54:00	0
2009-01-28	03:55:00	0
2009-01-28	03:56:00	0
2009-01-28	03:57:00	0
2009-01-28	03:58:00	0
2009-01-28	03:59:00	0
2009-01-28	04:00:00	0
2009-01-28	04:01:00	0
2009-01-28	04:02:00	0
2009-01-28	04:03:00	0
2009-01-28	04:04:00	0
2009-01-28	04:05:00	0
2009-01-28	04:06:00	0
2009-01-28	04:07:00	0
2009-01-28	04:08:00	0
2009-01-28	04:09:00	0
2009-01-28	04:10:00	0
2009-01-28	04:11:00	0
2009-01-28	04:12:00	0
2009-01-28	04:13:00	0
2009-01-28	04:14:00	0
2009-01-28	04:15:00	0
2009-01-28	04:16:00	0
2009-01-28	04:17:00	0
2009-01-28	04:18:00	0
2009-01-28	04:19:00	0
2009-01-28	04:20:00	0
2009-01-28	04:21:00	0
2009-01-28	04:22:00	0
2009-01-28	04:23:00	0
2009-01-28	04:24:00	0
2009-01-28	04:25:00	0
2009-01-28	04:26:00	0
2009-01-28	04:27:00	0
2009-01-28	04:28:00	0
2009-01-28	04:29:00	0
2009-01-28	04:30:00	0
2009-01-28	04:31:00	0
2009-01-28	04:32:00	0
2009-01-28	04:33:00	0
2009-01-28	04:34:00	0
2009-01-28	04:35:00	0
2009-01-28	04:36:00	0
2009-01-28	04:37:00	0
2009-01-28	04:38:00	0
2009-01-28	04:39:00	0
2009-01-28	04:40:00	0
2009-01-28	04:41:00	0
2009-01-28	04:42:00	0
2009-01-28	04:43:00	0
2009-01-28	04:44:00	0
2009-01-28	04:45:00	0
2009-01-28	04:46:00	0
2009-01-28	04:47:00	0
2009-01-28	04:48:00	0
2009-01-28	04:49:00	0
2009-01-28	04:50:00	0
2009-01-28	04:51:00	0
2009-01-28	04:52:00	0
2009-01-28	04:53:00	0
2009-01-28	04:54:00	0
2009-01-28	04:55:00	0
2009-01-28	04:56:00	0
2009-01-28	04:57:00	0
2009-01-28	04:58:00	0
2009-01-28	04:59:00	0
2009-01-28	05:00:00	0
2009-01-28	05:01:00	0
2009-01-28	05:02:00	0
2009-01-28	05:03:00	0
2009-01-28	05:04:00	0
2009-01-28	05:05:00	0
2009-01-28	05:06:00	0
2009-01-28	05:07:00	0
2009-01-28	05:08:00	0
2009-01-28	05:09:00	0
2009-01-28	05:10:00	0
2009-01-28	05:11:00	0
2009-01-28	05:12:00	0
2009-01-28	05:13:00	0
2009-01-28	05:14:00	0
2009-01-28	05:15:00	0
2009-01-28	05:16:00	0
2009-01-28	05:17:00	0
2009-01-28	05:18:00	0
2009-01-28	05:19:00	0
2009-01-28	05:20:00	0
2009-01-28	05:21:00	0
2009-01-28	05:22:00	0
2009-01-28	05:23:00	0
2009-01-28	05:24:00	0
2009-01-28	05:25:00	0
2009-01-28	05:26:00	0
2009-01-28	05:27:00	0
2009-01-28	05:28:00	0
2009-01-28	05:29:00	0
2009-01-28	05:30:00	0
2009-01-28	05:31:00	0
2009-01-28	05:32:00	0
2009-01-28	05:33:00	0
2009-01-28	05:34:00	0
2009-01-28	05:35:00	0
2009-01-28	05:36:00	0
2009-01-28	05:37:00	0
2009-01-28	05:38:00	0
2009-01-28	05:39:00	0
2009-01-28	05:40:00	0
2009-01-28	05:41:00	0
2009-01-28	05:42:00	0
2009-01-28	05:43:00	0
2009-01-28	05:44:00	0
2009-01-28	05:45:00	0
2009-01-28	05:46:00	0
2009-01-28	05:47:00	0
2009-01-28	05:48:00	0
2009-01-28	05:49:00	0
2009-01-28	05:50:00	0
2009-01-28	05:51:00	0
2009-01-28	05:52:00	0
2009-01-28	05:53:00	0
2009-01-28	05:54:00	0
2009-01-28	05:55:00	0
2009-01-28	05:56:00	0
2009-01-28	05:57:00	0
2009-01-28	05:58:00	0
2009-01-28	05:59:00	0
2009-01-28	06:00:00	0
2009-01-28	06:01:00	0
2009-01-28	06:02:00	0
2009-01-28	06:03:00	0
2009-01-28	06:04:00	0
2009-01-28	06:05:00	0
2009-01-28	06:06:00	0
2009-01-28	06:07:00	0
2009-01-28	06:08:00	0
2009-01-28	06:09:00	0
2009-01-28	06:10:00	0
2009-01-28	06:11:00	0
2009-01-28	06:12:00	0
2009-01-28	06:13:00	0
2009-01-28	06:14:00	0
2009-01-28	06:15:00	0
2009-01-28	06:16:00	0
2009-01-28	06:17:00	0
2009-01-28	06:18:00	0
2009-01-28	06:19:00	0
2009-01-28	06:20:00	0
2009-01-28	06:21:00	0
2009-01-28	06:22:00	0
2009-01-28	06:23:00	0
2009-01-28	06:24:00	0
2009-01-28	06:25:00	0
2009-01-28	06:26:00	0
2009-01-28	06:27:00	0
2009-01-28	06:28:00	0
2009-01-28	06:29:00	0
2009-01-28	06:30:00	0
2009-01-28	06:31:00	0
2009-01-28	06:32:00	0
2009-01-28	06:33:00	0
2009-01-28	06:34:00	0
2009-01-28	06:35:00	0
2009-01-28	06:36:00	0
2009-01-28	06:37:00	0
2009-01-28	06:38:00	0
2009-01-28	06:39:00	0
2009-01-28	06:40:00	0
2009-01-28	06:41:00	0
2009-01-28	06:42:00	0
2009-01-28	06:43:00	0
2009-01-28	06:44:00	0
2009-01-28	06:45:00	0
2009-01-28	06:46:00	0
2009-01-28	06:47:00	0
2009-01-28	06:48:00	0
2009-01-28	06:49:00	0
2009-01-28	06:50:00	0
2009-01-28	06:51:00	0
2009-01-28	06:52:00	0
2009-01-28	06:53:00	0
2009-01-28	06:54:00	0
2009-01-28	06:55:00	0
2009-01-28	06:56:00	0
2009-01-28	06:57:00	0
2009-01-28	06:58:00	0
2009-01-28	06:59:00	0
2009-01-28	07:00:00	0
2009-01-28	07:01:00	0
2009-01-28	07:02:00	0
2009-01-28	07:03:00	0
2009-01-28	07:04:00	0
2009-01-28	07:05:00	0
2009-01-28	07:06:00	0
2009-01-28	07:07:00	0
2009-01-28	07:08:00	0
2009-01-28	07:09:00	0
2009-01-28	07:10:00	0
2009-01-28	07:11:00	0
2009-01-28	07:12:00	0
2009-01-28	07:13:00	0
2009-01-28	07:14:00	0
2009-01-28	07:15:00	0
2009-01-28	07:16:00	0
2009-01-28	07:17:00	0
2009-01-28	07:18:00	0
2009-01-28	07:19:00	0
2009-01-28	07:20:00	0
2009-01-28	07:21:00	0
2009-01-28	07:22:00	0
2009-01-28	07:23:00	0
2009-01-28	07:24:00	0
2009-01-28	07:25:00	0
2009-01-28	07:26:00	0
2009-01-28	07:27:00	0
2009-01-28	07:28:00	0
2009-01-28	07:29:00	0
2009-01-28	07:30:00	0
2009-01-28	07:31:00	0
2009-01-28	07:32:00	0
2009-01-28	07:33:00	0
2009-01-28	07:34:00	0
2009-01-28	07:35:00	0
2009-01-28	07:36:00	0
2009-01-28	07:37:00	0
2009-01-28	07:38:00	0
2009-01-28	07:39:00	0
2009-01-28	07:40:00	0
2009-01-28	07:41:00	0
2009-01-28	07:42:00	0
2009-01-28	07:43:00	0
2009-01-28	07:44:00	0
2009-01-28	07:45:00	0
2009-01-28	07:46:00	0
2009-01-28	07:47:00	0
2009-01-28	07:48:00	0
2009-01-28	07:49:00	0
2009-01-28	07:50:00	0
2009-01-28	07:51:00	0
2009-01-28	07:52:00	0
2009-01-28	07:53:00	0
2009-01-28	07:54:00	0
2009-01-28	07:55:00	0
2009-01-28	07:56:00	0
2009-01-28	07:57:00	0
2009-01-28	07:58:00	0
2009-01-28	07:59:00	0
2009-01-28	08:00:00	0
2009-01-28	08:01:00	0
2009-01-28	08:02:00	0
2009-01-28	08:03:00	0
2009-01-28	08:04:00	0
2009-01-28	08:05:00	0
2009-01-28	08:06:00	0
2009-01-28	08:07:00	0
2009-01-28	08:08:00	0
2009-01-28	08:09:00	0
2009-01-28	08:10:00	0
2009-01-28	08:11:00	0
2009-01-28	08:12:00	0
2009-01-28	08:13:00	0
2009-01-28	08:14:00	0
2009-01-28	08:15:00	0
2009-01-28	08:16:00	0
2009-01-28	08:17:00	0
2009-01-28	08:18:00	0
2009-01-28	08:19:00	0
2009-01-28	08:20:00	0
2009-01-28	08:21:00	0
2009-01-28	08:22:00	0
2009-01-28	08:23:00	0
2009-01-28	08:24:00	0
2009-01-28	08:25:00	0
2009-01-28	08:26:00	0
2009-01-28	08:27:00	0
2009-01-28	08:28:00	0
2009-01-28	08:29:00	0
2009-01-28	08:30:00	0
2009-01-28	08:31:00	0
2009-01-28	08:32:00	0
2009-01-28	08:33:00	0
2009-01-28	08:34:00	0
2009-01-28	08:35:00	0
2009-01-28	08:36:00	0
2009-01-28	08:37:00	0
2009-01-28	08:38:00	0
2009-01-28	08:39:00	0
2009-01-28	08:40:00	0
2009-01-28	08:41:00	0
2009-01-28	08:42:00	0
2009-01-28	08:43:00	0
2009-01-28	08:44:00	0
2009-01-28	08:45:00	0
2009-01-28	08:46:00	0
2009-01-28	08:47:00	0
2009-01-28	08:48:00	0
2009-01-28	08:49:00	0
2009-01-28	08:50:00	0
2009-01-28	08:51:00	0
2009-01-28	08:52:00	0
2009-01-28	08:53:00	0
2009-01-28	08:54:00	0
2009-01-28	08:55:00	0
2009-01-28	08:56:00	0
2009-01-28	08:57:00	0
2009-01-28	08:58:00	0
2009-01-28	08:59:00	0
2009-01-28	09:00:00	0
2009-01-28	09:01:00	0
2009-01-28	09:02:00	0
2009-01-28	09:03:00	0
2009-01-28	09:04:00	0
2009-01-28	09:05:00	0
2009-01-28	09:06:00	0
2009-01-28	09:07:00	0
2009-01-28	09:08:00	0
2009-01-28	09:09:00	0
2009-01-28	09:10:00	0
2009-01-28	09:11:00	0
2009-01-28	09:12:00	0
2009-01-28	09:13:00	0
2009-01-28	09:14:00	0
2009-01-28	09:15:00	0
2009-01-28	09:16:00	0
2009-01-28	09:17:00	0
2009-01-28	09:18:00	0
2009-01-28	09:19:00	0
2009-01-28	09:20:00	0
2009-01-28	09:21:00	0
2009-01-28	09:22:00	0
2009-01-28	09:23:00	0
2009-01-28	09:24:00	0
2009-01-28	09:25:00	0
2009-01-28	09:26:00	0
2009-01-28	09:27:00	0
2009-01-28	09:28:00	0
2009-01-28	09:29:00	0
2009-01-28	09:30:00	0
2009-01-28	09:31:00	0
2009-01-28	09:32:00	0
2009-01-28	09:33:00	0
2009-01-28	09:34:00	0
2009-01-28	09:35:00	0
2009-01-28	09:36:00	0
2009-01-28	09:37:00	0
2009-01-28	09:38:00	0
2009-01-28	09:39:00	0
2009-01-28	09:40:00	0
2009-01-28	09:41:00	0
2009-01-28	09:42:00	0
2009-01-28	09:43:00	0
2009-01-28	09:44:00	0
2009-01-28	09:45:00	0
2009-01-28	09:46:00	0
2009-01-28	09:47:00	0
2009-01-28	09:48:00	0
2009-01-28	09:49:00	0
2009-01-28	09:50:00	0
2009-01-28	09:51:00	0
2009-01-28	09:52:00	0
2009-01-28	09:53:00	0
2009-01-28	09:54:00	0
2009-01-28	09:55:00	0
2009-01-28	09:56:00	0
2009-01-28	09:57:00	0
2009-01-28	09:58:00	0
2009-01-28	09:59:00	0
2009-01-28	10:00:00	0
2009-01-28	10:01:00	0
2009-01-28	10:02:00	0
2009-01-28	10:03:00	0
2009-01-28	10:04:00	0
2009-01-28	10:05:00	0
2009-01-28	10:06:00	0
2009-01-28	10:07:00	0
2009-01-28	10:08:00	0
2009-01-28	10:09:00	0
2009-01-28	10:10:00	0
2009-01-28	10:11:00	0
2009-01-28	10:12:00	0
2009-01-28	10:13:00	0
2009-01-28	10:14:00	0
2009-01-28	10:15:00	0
2009-01-28	10:16:00	0
2009-01-28	10:17:00	0
2009-01-28	10:18:00	0
2009-01-28	10:19:00	0
2009-01-28	10:20:00	0
2009-01-28	10:21:00	0
2009-01-28	10:22:00	0
2009-01-28	10:23:00	0
2009-01-28	10:24:00	0
2009-01-28	10:25:00	0
2009-01-28	10:26:00	0
2009-01-28	10:27:00	0
2009-01-28	10:28:00	0
2009-01-28	10:29:00	0
2009-01-28	10:30:00	0
2009-01-28	10:31:00	0
2009-01-28	10:32:00	0
2009-01-28	10:33:00	0
2009-01-28	10:34:00	0
2009-01-28	10:35:00	0
2009-01-28	10:36:00	0
2009-01-28	10:37:00	0
2009-01-28	10:38:00	0
2009-01-28	10:39:00	0
2009-01-28	10:40:00	0
2009-01-28	10:41:00	0
2009-01-28	10:42:00	0
2009-01-28	10:43:00	0
2009-01-28	10:44:00	0
2009-01-28	10:45:00	0
2009-01-28	10:46:00	0
2009-01-28	10:47:00	0
2009-01-28	10:48:00	0
2009-01-28	10:49:00	0
2009-01-28	10:50:00	0
2009-01-28	10:51:00	0
2009-01-28	10:52:00	0
2009-01-28	10:53:00	0
2009-01-28	10:54:00	0
2009-01-28	10:55:00	0
2009-01-28	10:56:00	0
2009-01-28	10:57:00	0
2009-01-28	10:58:00	0
2009-01-28	10:59:00	0
2009-01-28	11:00:00	0
2009-01-28	11:01:00	0
2009-01-28	11:02:00	0
2009-01-28	11:03:00	0
2009-01-28	11:04:00	0
2009-01-28	11:05:00	0
2009-01-28	11:06:00	0
2009-01-28	11:07:00	0
2009-01-28	11:08:00	0
2009-01-28	11:09:00	0
2009-01-28	11:10:00	0
2009-01-28	11:11:00	0
2009-01-28	11:12:00	0
2009-01-28	11:13:00	0
2009-01-28	11:14:00	0
2009-01-28	11:15:00	0
2009-01-28	11:16:00	0
2009-01-28	11:17:00	0
2009-01-28	11:18:00	0
2009-01-28	11:19:00	0
2009-01-28	11:20:00	0
2009-01-28	11:21:00	0
2009-01-28	11:22:00	0
2009-01-28	11:23:00	0
2009-01-28	11:24:00	0
2009-01-28	11:25:00	0
2009-01-28	11:26:00	0
2009-01-28	11:27:00	0
2009-01-28	11:28:00	0
2009-01-28	11:29:00	0
2009-01-28	11:30:00	0
2009-01-28	11:31:00	0
2009-01-28	11:32:00	0
2009-01-28	11:33:00	0
2009-01-28	11:34:00	0
2009-01-28	11:35:00	0
2009-01-28	11:36:00	0
2009-01-28	11:37:00	0
2009-01-28	11:38:00	0
2009-01-28	11:39:00	0
2009-01-28	11:40:00	0
2009-01-28	11:41:00	0
2009-01-28	11:42:00	0
2009-01-28	11:43:00	0
2009-01-28	11:44:00	0
2009-01-28	11:45:00	0
2009-01-28	11:46:00	0
2009-01-28	11:47:00	0
2009-01-28	11:48:00	0
2009-01-28	11:49:00	0
2009-01-28	11:50:00	0
2009-01-28	11:51:00	0
2009-01-28	11:52:00	0
2009-01-28	11:53:00	0
2009-01-28	11:54:00	0
2009-01-28	11:55:00	0
2009-01-28	11:56:00	0
2009-01-28	11:57:00	0
2009-01-28	11:58:00	0
2009-01-28	11:59:00	0
2009-01-28	12:00:00	0
2009-01-28	12:01:00	0
2009-01-28	12:02:00	0
2009-01-28	12:03:00	0
2009-01-28	12:04:00	0
2009-01-28	12:05:00	0
2009-01-28	12:06:00	0
2009-01-28	12:07:00	0
2009-01-28	12:08:00	0
2009-01-28	12:09:00	0
2009-01-28	12:10:00	0
2009-01-28	12:11:00	0
2009-01-28	12:12:00	0
2009-01-28	12:13:00	0
2009-01-28	12:14:00	0
2009-01-28	12:15:00	0
2009-01-28	12:16:00	0
2009-01-28	12:17:00	0
2009-01-28	12:18:00	0
2009-01-28	12:19:00	0
2009-01-28	12:20:00	0
2009-01-28	12:21:00	0
2009-01-28	12:22:00	0
2009-01-28	12:23:00	0
2009-01-28	12:24:00	0
2009-01-28	12:25:00	0
2009-01-28	12:26:00	0
2009-01-28	12:27:00	0
2009-01-28	12:28:00	0
2009-01-28	12:29:00	0
2009-01-28	12:30:00	0
2009-01-28	12:31:00	0
2009-01-28	12:32:00	0
2009-01-28	12:33:00	0
2009-01-28	12:34:00	0
2009-01-28	12:35:00	0
2009-01-28	12:36:00	0
2009-01-28	12:37:00	0
2009-01-28	12:38:00	0
2009-01-28	12:39:00	0
2009-01-28	12:40:00	0
2009-01-28	12:41:00	0
2009-01-28	12:42:00	0
2009-01-28	12:43:00	0
2009-01-28	12:44:00	0
2009-01-28	12:45:00	0
2009-01-28	12:46:00	0
2009-01-28	12:47:00	0
2009-01-28	12:48:00	0
2009-01-28	12:49:00	0
2009-01-28	12:50:00	0
2009-01-28	12:51:00	0
2009-01-28	12:52:00	0
2009-01-28	12:53:00	0
2009-01-28	12:54:00	0
2009-01-28	12:55:00	0
2009-01-28	12:56:00	0
2009-01-28	12:57:00	0
2009-01-28	12:58:00	0
2009-01-28	12:59:00	0
2009-01-28	13:00:00	0
2009-01-28	13:01:00	0
2009-01-28	13:02:00	0
2009-01-28	13:03:00	0
2009-01-28	13:04:00	0
2009-01-28	13:05:00	0
2009-01-28	13:06:00	0
2009-01-28	13:07:00	0
2009-01-28	13:08:00	0
2009-01-28	13:09:00	0
2009-01-28	13:10:00	0
2009-01-28	13:11:00	0
2009-01-28	13:12:00	0
2009-01-28	13:13:00	0
2009-01-28	13:14:00	0
2009-01-28	13:15:00	0
2009-01-28	13:16:00	0
2009-01-28	13:17:00	0
2009-01-28	13:18:00	0
2009-01-28	13:19:00	0
2009-01-28	13:20:00	0
2009-01-28	13:21:00	0
2009-01-28	13:22:00	0
2009-01-28	13:23:00	0
2009-01-28	13:24:00	0
2009-01-28	13:25:00	0
2009-01-28	13:26:00	0
2009-01-28	13:27:00	0
2009-01-28	13:28:00	0
2009-01-28	13:29:00	0
2009-01-28	13:30:00	0
2009-01-28	13:31:00	0
2009-01-28	13:32:00	0
2009-01-28	13:33:00	0
2009-01-28	13:34:00	0
2009-01-28	13:35:00	0
2009-01-28	13:36:00	0
2009-01-28	13:37:00	0
2009-01-28	13:38:00	0
2009-01-28	13:39:00	0
2009-01-28	13:40:00	0
2009-01-28	13:41:00	0
2009-01-28	13:42:00	0
2009-01-28	13:43:00	0
2009-01-28	13:44:00	0
2009-01-28	13:45:00	0
2009-01-28	13:46:00	0
2009-01-28	13:47:00	0
2009-01-28	13:48:00	0
2009-01-28	13:49:00	0
2009-01-28	13:50:00	0
2009-01-28	13:51:00	0
2009-01-28	13:52:00	0
2009-01-28	13:53:00	0
2009-01-28	13:54:00	0
2009-01-28	13:55:00	0
2009-01-28	13:56:00	0
2009-01-28	13:57:00	0
2009-01-28	13:58:00	0
2009-01-28	13:59:00	0
2009-01-28	14:00:00	0
2009-01-28	14:01:00	0
2009-01-28	14:02:00	0
2009-01-28	14:03:00	0
2009-01-28	14:04:00	0
2009-01-28	14:05:00	0
2009-01-28	14:06:00	0
2009-01-28	14:07:00	0
2009-01-28	14:08:00	0
2009-01-28	14:09:00	0
2009-01-28	14:10:00	0
2009-01-28	14:11:00	0
2009-01-28	14:12:00	0
2009-01-28	14:13:00	0
2009-01-28	14:14:00	0
2009-01-28	14:15:00	0
2009-01-28	14:16:00	0
2009-01-28	14:17:00	0
2009-01-28	14:18:00	0
2009-01-28	14:19:00	0
2009-01-28	14:20:00	0
2009-01-28	14:21:00	0
2009-01-28	14:22:00	0
2009-01-28	14:23:00	0
2009-01-28	14:24:00	0
2009-01-28	14:25:00	0
2009-01-28	14:26:00	0
2009-01-28	14:27:00	0
2009-01-28	14:28:00	0
2009-01-28	14:29:00	0
2009-01-28	14:30:00	0
2009-01-28	14:31:00	0
2009-01-28	14:32:00	0
2009-01-28	14:33:00	0
2009-01-28	14:34:00	0
2009-01-28	14:35:00	0
2009-01-28	14:36:00	0
2009-01-28	14:37:00	0
2009-01-28	14:38:00	0
2009-01-28	14:39:00	0
2009-01-28	14:40:00	0
2009-01-28	14:41:00	0
2009-01-28	14:42:00	0
2009-01-28	14:43:00	0
2009-01-28	14:44:00	0
2009-01-28	14:45:00	0
2009-01-28	14:46:00	0
2009-01-28	14:47:00	0
2009-01-28	14:48:00	0
2009-01-28	14:49:00	0
2009-01-28	14:50:00	0
2009-01-28	14:51:00	0
2009-01-28	14:52:00	0
2009-01-28	14:53:00	0
2009-01-28	14:54:00	0
2009-01-28	14:55:00	0
2009-01-28	14:56:00	0
2009-01-28	14:57:00	0
2009-01-28	14:58:00	0
2009-01-28	14:59:00	0
2009-01-28	15:00:00	0
2009-01-28	15:01:00	0
2009-01-28	15:02:00	0
2009-01-28	15:03:00	0
2009-01-28	15:04:00	0
2009-01-28	15:05:00	0
2009-01-28	15:06:00	0
2009-01-28	15:07:00	0
2009-01-28	15:08:00	0
2009-01-28	15:09:00	0
2009-01-28	15:10:00	0
2009-01-28	15:11:00	0
2009-01-28	15:12:00	0
2009-01-28	15:13:00	0
2009-01-28	15:14:00	0
2009-01-28	15:15:00	0
2009-01-28	15:16:00	0
2009-01-28	15:17:00	0
2009-01-28	15:18:00	0
2009-01-28	15:19:00	0
2009-01-28	15:20:00	0
2009-01-28	15:21:00	0
2009-01-28	15:22:00	0
2009-01-28	15:23:00	0
2009-01-28	15:24:00	0
2009-01-28	15:25:00	0
2009-01-28	15:26:00	0
2009-01-28	15:27:00	0
2009-01-28	15:28:00	0
2009-01-28	15:29:00	0
2009-01-28	15:30:00	0
2009-01-28	15:31:00	0
2009-01-28	15:32:00	0
2009-01-28	15:33:00	0
2009-01-28	15:34:00	0
2009-01-28	15:35:00	0
2009-01-28	15:36:00	0
2009-01-28	15:37:00	0
2009-01-28	15:38:00	0
2009-01-28	15:39:00	0
2009-01-28	15:40:00	0
2009-01-28	15:41:00	0
2009-01-28	15:42:00	0
2009-01-28	15:43:00	0
2009-01-28	15:44:00	0
2009-01-28	15:45:00	0
2009-01-28	15:46:00	0
2009-01-28	15:47:00	0
2009-01-28	15:48:00	0
2009-01-28	15:49:00	0
2009-01-28	15:50:00	0
2009-01-28	15:51:00	0
2009-01-28	15:52:00	0
2009-01-28	15:53:00	0
2009-01-28	15:54:00	0
2009-01-28	15:55:00	0
2009-01-28	15:56:00	0
2009-01-28	15:57:00	0
2009-01-28	15:58:00	0
2009-01-28	15:59:00	0
2009-01-28	16:00:00	0
2009-01-28	16:01:00	0
2009-01-28	16:02:00	0
2009-01-28	16:03:00	0
2009-01-28	16:04:00	0
2009-01-28	16:05:00	0
2009-01-28	16:06:00	0
2009-01-28	16:07:00	0
2009-01-28	16:08:00	0
2009-01-28	16:09:00	0
2009-01-28	16:10:00	0
2009-01-28	16:11:00	0
2009-01-28	16:12:00	0
2009-01-28	16:13:00	0
2009-01-28	16:14:00	0
2009-01-28	16:15:00	0
2009-01-28	16:16:00	0
2009-01-28	16:17:00	0
2009-01-28	16:18:00	0
2009-01-28	16:19:00	0
2009-01-28	16:20:00	0
2009-01-28	16:21:00	0
2009-01-28	16:22:00	0
2009-01-28	16:23:00	0
2009-01-28	16:24:00	0
2009-01-28	16:25:00	0
2009-01-28	16:26:00	0
2009-01-28	16:27:00	0
2009-01-28	16:28:00	0
2009-01-28	16:29:00	0
2009-01-28	16:30:00	0
2009-01-28	16:31:00	0
2009-01-28	16:32:00	0
2009-01-28	16:33:00	0
2009-01-28	16:34:00	0
2009-01-28	16:35:00	0
2009-01-28	16:36:00	0
2009-01-28	16:37:00	0
2009-01-28	16:38:00	0
2009-01-28	16:39:00	0
2009-01-28	16:40:00	0
2009-01-28	16:41:00	0
2009-01-28	16:42:00	0
2009-01-28	16:43:00	0
2009-01-28	16:44:00	0
2009-01-28	16:45:00	0
2009-01-28	16:46:00	0
2009-01-28	16:47:00	0
2009-01-28	16:48:00	0
2009-01-28	16:49:00	0
2009-01-28	16:50:00	0
2009-01-28	16:51:00	0
2009-01-28	16:52:00	0
2009-01-28	16:53:00	0
2009-01-28	16:54:00	0
2009-01-28	16:55:00	0
2009-01-28	16:56:00	0
2009-01-28	16:57:00	0
2009-01-28	16:58:00	0
2009-01-28	16:59:00	0
2009-01-28	17:00:00	0
2009-01-28	17:01:00	0
2009-01-28	17:02:00	0
2009-01-28	17:03:00	0
2009-01-28	17:04:00	13
2009-01-28	17:05:00	527
2009-01-28	17:06:00	88
2009-01-28	17:07:00	0
2009-01-28	17:08:00	0
2009-01-28	17:09:00	0
2009-01-28	17:10:00	0
2009-01-28	17:11:00	0
2009-01-28	17:12:00	0
2009-01-28	17:13:00	0
2009-01-28	17:14:00	0
2009-01-28	17:15:00	0
2009-01-28	17:16:00	13
2009-01-28	17:17:00	0
2009-01-28	17:18:00	0
2009-01-28	17:19:00	0
2009-01-28	17:20:00	0
2009-01-28	17:21:00	0
2009-01-28	17:22:00	13
2009-01-28	17:23:00	25
2009-01-28	17:24:00	13
2009-01-28	17:25:00	0
2009-01-28	17:26:00	0
2009-01-28	17:27:00	0
2009-01-28	17:28:00	0
2009-01-28	17:29:00	13
2009-01-28	17:30:00	0
2009-01-28	17:31:00	0
2009-01-28	17:32:00	0
2009-01-28	17:33:00	25
2009-01-28	17:34:00	0
2009-01-28	17:35:00	0
2009-01-28	17:36:00	0
2009-01-28	17:37:00	13
2009-01-28	17:38:00	50
2009-01-28	17:39:00	75
2009-01-28	17:40:00	151
2009-01-28	17:41:00	13
2009-01-28	17:42:00	13
2009-01-28	17:43:00	0
2009-01-28	17:44:00	0
2009-01-28	17:45:00	0
2009-01-28	17:46:00	0
2009-01-28	17:47:00	0
2009-01-28	17:48:00	0
2009-01-28	17:49:00	0
2009-01-28	17:50:00	0
2009-01-28	17:51:00	0
2009-01-28	17:52:00	0
2009-01-28	17:53:00	0
2009-01-28	17:54:00	0
2009-01-28	17:55:00	25
2009-01-28	17:56:00	63
2009-01-28	17:57:00	0
2009-01-28	17:58:00	0
2009-01-28	17:59:00	0
2009-01-28	18:00:00	238
2009-01-28	18:01:00	607
2009-01-28	18:02:00	738
2009-01-28	18:03:00	487
2009-01-28	18:04:00	138
2009-01-28	18:05:00	0
2009-01-28	18:06:00	0
2009-01-28	18:07:00	0
2009-01-28	18:08:00	0
2009-01-28	18:09:00	0
2009-01-28	18:10:00	0
2009-01-28	18:11:00	0
2009-01-28	18:12:00	0
2009-01-28	18:13:00	0
2009-01-28	18:14:00	0
2009-01-28	18:15:00	0
2009-01-28	18:16:00	0
2009-01-28	18:17:00	0
2009-01-28	18:18:00	0
2009-01-28	18:19:00	0
2009-01-28	18:20:00	0
2009-01-28	18:21:00	13
2009-01-28	18:22:00	0
2009-01-28	18:23:00	0
2009-01-28	18:24:00	0
2009-01-28	18:25:00	0
2009-01-28	18:26:00	0
2009-01-28	18:27:00	0
2009-01-28	18:28:00	0
2009-01-28	18:29:00	0
2009-01-28	18:30:00	0
2009-01-28	18:31:00	0
2009-01-28	18:32:00	0
2009-01-28	18:33:00	0
2009-01-28	18:34:00	0
2009-01-28	18:35:00	0
2009-01-28	18:36:00	0
2009-01-28	18:37:00	0
2009-01-28	18:38:00	0
2009-01-28	18:39:00	0
2009-01-28	18:40:00	0
2009-01-28	18:41:00	0
2009-01-28	18:42:00	0
2009-01-28	18:43:00	0
2009-01-28	18:44:00	0
2009-01-28	18:45:00	0
2009-01-28	18:46:00	0
2009-01-28	18:47:00	0
2009-01-28	18:48:00	0
2009-01-28	18:49:00	0
2009-01-28	18:50:00	0
2009-01-28	18:51:00	0
2009-01-28	18:52:00	0
2009-01-28	18:53:00	0
2009-01-28	18:54:00	0
2009-01-28	18:55:00	0
2009-01-28	18:56:00	0
2009-01-28	18:57:00	25
2009-01-28	18:58:00	0
2009-01-28	18:59:00	0
2009-01-28	19:00:00	0
2009-01-28	19:01:00	0
2009-01-28	19:02:00	0
2009-01-28	19:03:00	0
2009-01-28	19:04:00	0
2009-01-28	19:05:00	0
2009-01-28	19:06:00	13
2009-01-28	19:07:00	25
2009-01-28	19:08:00	0
2009-01-28	19:09:00	434
2009-01-28	19:10:00	208
2009-01-28	19:11:00	238
2009-01-28	19:12:00	223
2009-01-28	19:13:00	63
2009-01-28	19:14:00	208
2009-01-28	19:15:00	299
2009-01-28	19:16:00	113
2009-01-28	19:17:00	587
2009-01-28	19:18:00	346
2009-01-28	19:19:00	648
2009-01-28	19:20:00	487
2009-01-28	19:21:00	38
2009-01-28	19:22:00	138
2009-01-28	19:23:00	238
2009-01-28	19:24:00	100
2009-01-28	19:25:00	0
2009-01-28	19:26:00	193
2009-01-28	19:27:00	0
2009-01-28	19:28:00	0
2009-01-28	19:29:00	0
2009-01-28	19:30:00	0
2009-01-28	19:31:00	0
2009-01-28	19:32:00	0
2009-01-28	19:33:00	0
2009-01-28	19:34:00	0
2009-01-28	19:35:00	38
2009-01-28	19:36:00	0
2009-01-28	19:37:00	0
2009-01-28	19:38:00	0
2009-01-28	19:39:00	25
2009-01-28	19:40:00	0
2009-01-28	19:41:00	0
2009-01-28	19:42:00	0
2009-01-28	19:43:00	0
2009-01-28	19:44:00	0
2009-01-28	19:45:00	0
2009-01-28	19:46:00	0
2009-01-28	19:47:00	0
2009-01-28	19:48:00	0
2009-01-28	19:49:00	63
2009-01-28	19:50:00	381
2009-01-28	19:51:00	25
2009-01-28	19:52:00	0
2009-01-28	19:53:00	13
2009-01-28	19:54:00	0
2009-01-28	19:55:00	0
2009-01-28	19:56:00	0
2009-01-28	19:57:00	25
2009-01-28	19:58:00	0
2009-01-28	19:59:00	0
2009-01-28	20:00:00	0
2009-01-28	20:01:00	0
2009-01-28	20:02:00	0
2009-01-28	20:03:00	0
2009-01-28	20:04:00	0
2009-01-28	20:05:00	0
2009-01-28	20:06:00	0
2009-01-28	20:07:00	0
2009-01-28	20:08:00	0
2009-01-28	20:09:00	0
2009-01-28	20:10:00	50
2009-01-28	20:11:00	0
2009-01-28	20:12:00	0
2009-01-28	20:13:00	0
2009-01-28	20:14:00	13
2009-01-28	20:15:00	0
2009-01-28	20:16:00	0
2009-01-28	20:17:00	0
2009-01-28	20:18:00	0
2009-01-28	20:19:00	0
2009-01-28	20:20:00	0
2009-01-28	20:21:00	0
2009-01-28	20:22:00	0
2009-01-28	20:23:00	0
2009-01-28	20:24:00	0
2009-01-28	20:25:00	0
2009-01-28	20:26:00	13
2009-01-28	20:27:00	25
2009-01-28	20:28:00	25
2009-01-28	20:29:00	0
2009-01-28	20:30:00	0
2009-01-28	20:31:00	0
2009-01-28	20:32:00	38
2009-01-28	20:33:00	13
2009-01-28	20:34:00	13
2009-01-28	20:35:00	25
2009-01-28	20:36:00	0
2009-01-28	20:37:00	0
2009-01-28	20:38:00	0
2009-01-28	20:39:00	507
2009-01-28	20:40:00	88
2009-01-28	20:41:00	13
2009-01-28	20:42:00	50
2009-01-28	20:43:00	0
2009-01-28	20:44:00	0
2009-01-28	20:45:00	0
2009-01-28	20:46:00	0
2009-01-28	20:47:00	0
2009-01-28	20:48:00	0
2009-01-28	20:49:00	0
2009-01-28	20:50:00	0
2009-01-28	20:51:00	0
2009-01-28	20:52:00	0
2009-01-28	20:53:00	0
2009-01-28	20:54:00	13
2009-01-28	20:55:00	0
2009-01-28	20:56:00	0
2009-01-28	20:57:00	0
2009-01-28	20:58:00	0
2009-01-28	20:59:00	0
2009-01-28	21:00:00	0
2009-01-28	21:01:00	0
2009-01-28	21:02:00	0
2009-01-28	21:03:00	0
2009-01-28	21:04:00	0
2009-01-28	21:05:00	0
2009-01-28	21:06:00	0
2009-01-28	21:07:00	0
2009-01-28	21:08:00	0
2009-01-28	21:09:00	0
2009-01-28	21:10:00	0
2009-01-28	21:11:00	0
2009-01-28	21:12:00	0
2009-01-28	21:13:00	0
2009-01-28	21:14:00	0
2009-01-28	21:15:00	0
2009-01-28	21:16:00	0
2009-01-28	21:17:00	0
2009-01-28	21:18:00	0
2009-01-28	21:19:00	0
2009-01-28	21:20:00	0
2009-01-28	21:21:00	0
2009-01-28	21:22:00	0
2009-01-28	21:23:00	0
2009-01-28	21:24:00	0
2009-01-28	21:25:00	0
2009-01-28	21:26:00	0
2009-01-28	21:27:00	0
2009-01-28	21:28:00	13
2009-01-28	21:29:00	0
2009-01-28	21:30:00	0
2009-01-28	21:31:00	0
2009-01-28	21:32:00	13
2009-01-28	21:33:00	0
2009-01-28	21:34:00	0
2009-01-28	21:35:00	0
2009-01-28	21:36:00	0
2009-01-28	21:37:00	0
2009-01-28	21:38:00	0
2009-01-28	21:39:00	0
2009-01-28	21:40:00	13
2009-01-28	21:41:00	0
2009-01-28	21:42:00	0
2009-01-28	21:43:00	0
2009-01-28	21:44:00	0
2009-01-28	21:45:00	0
2009-01-28	21:46:00	0
2009-01-28	21:47:00	0
2009-01-28	21:48:00	0
2009-01-28	21:49:00	0
2009-01-28	21:50:00	0
2009-01-28	21:51:00	0
2009-01-28	21:52:00	0
2009-01-28	21:53:00	0
2009-01-28	21:54:00	0
2009-01-28	21:55:00	0
2009-01-28	21:56:00	0
2009-01-28	21:57:00	0
2009-01-28	21:58:00	0
2009-01-28	21:59:00	0
2009-01-28	22:00:00	13
2009-01-28	22:01:00	381
2009-01-28	22:02:00	253
2009-01-28	22:03:00	25
2009-01-28	22:04:00	0
2009-01-28	22:05:00	0
2009-01-28	22:06:00	0
2009-01-28	22:07:00	0
2009-01-28	22:08:00	0
2009-01-28	22:09:00	0
2009-01-28	22:10:00	0
2009-01-28	22:11:00	0
2009-01-28	22:12:00	0
2009-01-28	22:13:00	0
2009-01-28	22:14:00	0
2009-01-28	22:15:00	0
2009-01-28	22:16:00	0
2009-01-28	22:17:00	0
2009-01-28	22:18:00	0
2009-01-28	22:19:00	0
2009-01-28	22:20:00	0
2009-01-28	22:21:00	0
2009-01-28	22:22:00	0
2009-01-28	22:23:00	0
2009-01-28	22:24:00	0
2009-01-28	22:25:00	0
2009-01-28	22:26:00	0
2009-01-28	22:27:00	0
2009-01-28	22:28:00	0
2009-01-28	22:29:00	0
2009-01-28	22:30:00	0
2009-01-28	22:31:00	0
2009-01-28	22:32:00	0
2009-01-28	22:33:00	0
2009-01-28	22:34:00	0
2009-01-28	22:35:00	0
2009-01-28	22:36:00	0
2009-01-28	22:37:00	0
2009-01-28	22:38:00	0
2009-01-28	22:39:00	0
2009-01-28	22:40:00	0
2009-01-28	22:41:00	0
2009-01-28	22:42:00	0
2009-01-28	22:43:00	0
2009-01-28	22:44:00	0
2009-01-28	22:45:00	0
2009-01-28	22:46:00	0
2009-01-28	22:47:00	0
2009-01-28	22:48:00	0
2009-01-28	22:49:00	0
2009-01-28	22:50:00	0
2009-01-28	22:51:00	0
2009-01-28	22:52:00	0
2009-01-28	22:53:00	0
2009-01-28	22:54:00	0
2009-01-28	22:55:00	0
2009-01-28	22:56:00	0
2009-01-28	22:57:00	13
2009-01-28	22:58:00	0
2009-01-28	22:59:00	0
2009-01-28	23:00:00	0
2009-01-28	23:01:00	13
2009-01-28	23:02:00	0
2009-01-28	23:03:00	0
2009-01-28	23:04:00	0
2009-01-28	23:05:00	0
2009-01-28	23:06:00	0
2009-01-28	23:07:00	0
2009-01-28	23:08:00	0
2009-01-28	23:09:00	0
2009-01-28	23:10:00	0
2009-01-28	23:11:00	0
2009-01-28	23:12:00	0
2009-01-28	23:13:00	0
2009-01-28	23:14:00	0
2009-01-28	23:15:00	0
2009-01-28	23:16:00	0
2009-01-28	23:17:00	0
2009-01-28	23:18:00	0
2009-01-28	23:19:00	0
2009-01-28	23:20:00	0
2009-01-28	23:21:00	0
2009-01-28	23:22:00	0
2009-01-28	23:23:00	13
2009-01-28	23:24:00	0
2009-01-28	23:25:00	0
2009-01-28	23:26:00	0
2009-01-28	23:27:00	0
2009-01-28	23:28:00	0
2009-01-28	23:29:00	0
2009-01-28	23:30:00	0
2009-01-28	23:31:00	0
2009-01-28	23:32:00	0
2009-01-28	23:33:00	0
2009-01-28	23:34:00	0
2009-01-28	23:35:00	0
2009-01-28	23:36:00	0
2009-01-28	23:37:00	0
2009-01-28	23:38:00	0
2009-01-28	23:39:00	0
2009-01-28	23:40:00	0
2009-01-28	23:41:00	0
2009-01-28	23:42:00	0
2009-01-28	23:43:00	0
2009-01-28	23:44:00	0
2009-01-28	23:45:00	0
2009-01-28	23:46:00	0
2009-01-28	23:47:00	0
2009-01-28	23:48:00	0
2009-01-28	23:49:00	0
2009-01-28	23:50:00	0
2009-01-28	23:51:00	0
2009-01-28	23:52:00	0
2009-01-28	23:53:00	0
2009-01-28	23:54:00	0
2009-01-28	23:55:00	0
2009-01-28	23:56:00	0
2009-01-28	23:57:00	0
2009-01-28	23:58:00	0
2009-01-28	23:59:00	13
2009-01-29	00:00:00	38
2009-01-29	00:01:00	0
2009-01-29	00:02:00	0
2009-01-29	00:03:00	0
2009-01-29	00:04:00	0
2009-01-29	00:05:00	0
2009-01-29	00:06:00	0
2009-01-29	00:07:00	0
2009-01-29	00:08:00	0
2009-01-29	00:09:00	0
2009-01-29	00:10:00	0
2009-01-29	00:11:00	0
2009-01-29	00:12:00	0
2009-01-29	00:13:00	0
2009-01-29	00:14:00	0
2009-01-29	00:15:00	0
2009-01-29	00:16:00	0
2009-01-29	00:17:00	0
2009-01-29	00:18:00	0
2009-01-29	00:19:00	0
2009-01-29	00:20:00	0
2009-01-29	00:21:00	0
2009-01-29	00:22:00	0
2009-01-29	00:23:00	0
2009-01-29	00:24:00	0
2009-01-29	00:25:00	0
2009-01-29	00:26:00	25
2009-01-29	00:27:00	0
2009-01-29	00:28:00	0
2009-01-29	00:29:00	0
2009-01-29	00:30:00	0
2009-01-29	00:31:00	0
2009-01-29	00:32:00	0
2009-01-29	00:33:00	0
2009-01-29	00:34:00	38
2009-01-29	00:35:00	0
2009-01-29	00:36:00	0
2009-01-29	00:37:00	0
2009-01-29	00:38:00	0
2009-01-29	00:39:00	0
2009-01-29	00:40:00	0
2009-01-29	00:41:00	0
2009-01-29	00:42:00	0
2009-01-29	00:43:00	0
2009-01-29	00:44:00	0
2009-01-29	00:45:00	0
2009-01-29	00:46:00	0
2009-01-29	00:47:00	0
2009-01-29	00:48:00	0
2009-01-29	00:49:00	0
2009-01-29	00:50:00	0
2009-01-29	00:51:00	0
2009-01-29	00:52:00	13
2009-01-29	00:53:00	0
2009-01-29	00:54:00	0
2009-01-29	00:55:00	0
2009-01-29	00:56:00	100
2009-01-29	00:57:00	0
2009-01-29	00:58:00	0
2009-01-29	00:59:00	0
2009-01-29	01:00:00	0
2009-01-29	01:01:00	0
2009-01-29	01:02:00	0
2009-01-29	01:03:00	0
2009-01-29	01:04:00	0
2009-01-29	01:05:00	0
2009-01-29	01:06:00	0
2009-01-29	01:07:00	0
2009-01-29	01:08:00	0
2009-01-29	01:09:00	0
2009-01-29	01:10:00	0
2009-01-29	01:11:00	0
2009-01-29	01:12:00	0
2009-01-29	01:13:00	0
2009-01-29	01:14:00	0
2009-01-29	01:15:00	0
2009-01-29	01:16:00	0
2009-01-29	01:17:00	0
2009-01-29	01:18:00	0
2009-01-29	01:19:00	0
2009-01-29	01:20:00	0
2009-01-29	01:21:00	0
2009-01-29	01:22:00	0
2009-01-29	01:23:00	0
2009-01-29	01:24:00	0
2009-01-29	01:25:00	0
2009-01-29	01:26:00	0
2009-01-29	01:27:00	0
2009-01-29	01:28:00	0
2009-01-29	01:29:00	0
2009-01-29	01:30:00	0
2009-01-29	01:31:00	0
2009-01-29	01:32:00	0
2009-01-29	01:33:00	0
2009-01-29	01:34:00	0
2009-01-29	01:35:00	0
2009-01-29	01:36:00	0
2009-01-29	01:37:00	0
2009-01-29	01:38:00	13
2009-01-29	01:39:00	0
2009-01-29	01:40:00	0
2009-01-29	01:41:00	0
2009-01-29	01:42:00	0
2009-01-29	01:43:00	0
2009-01-29	01:44:00	0
2009-01-29	01:45:00	0
2009-01-29	01:46:00	0
2009-01-29	01:47:00	0
2009-01-29	01:48:00	0
2009-01-29	01:49:00	0
2009-01-29	01:50:00	0
2009-01-29	01:51:00	0
2009-01-29	01:52:00	0
2009-01-29	01:53:00	0
2009-01-29	01:54:00	0
2009-01-29	01:55:00	0
2009-01-29	01:56:00	0
2009-01-29	01:57:00	0
2009-01-29	01:58:00	0
2009-01-29	01:59:00	0
2009-01-29	02:00:00	0
2009-01-29	02:01:00	0
2009-01-29	02:02:00	0
2009-01-29	02:03:00	0
2009-01-29	02:04:00	0
2009-01-29	02:05:00	0
2009-01-29	02:06:00	0
2009-01-29	02:07:00	0
2009-01-29	02:08:00	0
2009-01-29	02:09:00	0
2009-01-29	02:10:00	0
2009-01-29	02:11:00	0
2009-01-29	02:12:00	0
2009-01-29	02:13:00	0
2009-01-29	02:14:00	0
2009-01-29	02:15:00	0
2009-01-29	02:16:00	0
2009-01-29	02:17:00	0
2009-01-29	02:18:00	0
2009-01-29	02:19:00	0
2009-01-29	02:20:00	0
2009-01-29	02:21:00	0
2009-01-29	02:22:00	0
2009-01-29	02:23:00	0
2009-01-29	02:24:00	0
2009-01-29	02:25:00	0
2009-01-29	02:26:00	0
2009-01-29	02:27:00	0
2009-01-29	02:28:00	0
2009-01-29	02:29:00	0
2009-01-29	02:30:00	0
2009-01-29	02:31:00	0
2009-01-29	02:32:00	0
2009-01-29	02:33:00	25
2009-01-29	02:34:00	75
2009-01-29	02:35:00	0
2009-01-29	02:36:00	0
2009-01-29	02:37:00	0
2009-01-29	02:38:00	0
2009-01-29	02:39:00	0
2009-01-29	02:40:00	0
2009-01-29	02:41:00	0
2009-01-29	02:42:00	0
2009-01-29	02:43:00	0
2009-01-29	02:44:00	0
2009-01-29	02:45:00	0
2009-01-29	02:46:00	0
2009-01-29	02:47:00	0
2009-01-29	02:48:00	0
2009-01-29	02:49:00	0
2009-01-29	02:50:00	0
2009-01-29	02:51:00	0
2009-01-29	02:52:00	0
2009-01-29	02:53:00	13
2009-01-29	02:54:00	0
2009-01-29	02:55:00	0
2009-01-29	02:56:00	0
2009-01-29	02:57:00	0
2009-01-29	02:58:00	0
2009-01-29	02:59:00	0
2009-01-29	03:00:00	0
2009-01-29	03:01:00	0
2009-01-29	03:02:00	0
2009-01-29	03:03:00	0
2009-01-29	03:04:00	0
2009-01-29	03:05:00	0
2009-01-29	03:06:00	0
2009-01-29	03:07:00	0
2009-01-29	03:08:00	0
2009-01-29	03:09:00	25
2009-01-29	03:10:00	13
2009-01-29	03:11:00	0
2009-01-29	03:12:00	0
2009-01-29	03:13:00	0
2009-01-29	03:14:00	0
2009-01-29	03:15:00	0
2009-01-29	03:16:00	0
2009-01-29	03:17:00	0
2009-01-29	03:18:00	0
2009-01-29	03:19:00	0
2009-01-29	03:20:00	0
2009-01-29	03:21:00	0
2009-01-29	03:22:00	0
2009-01-29	03:23:00	0
2009-01-29	03:24:00	0
2009-01-29	03:25:00	0
2009-01-29	03:26:00	0
2009-01-29	03:27:00	0
2009-01-29	03:28:00	0
2009-01-29	03:29:00	0
2009-01-29	03:30:00	0
2009-01-29	03:31:00	0
2009-01-29	03:32:00	0
2009-01-29	03:33:00	50
2009-01-29	03:34:00	0
2009-01-29	03:35:00	0
2009-01-29	03:36:00	0
2009-01-29	03:37:00	0
2009-01-29	03:38:00	0
2009-01-29	03:39:00	0
2009-01-29	03:40:00	25
2009-01-29	03:41:00	0
2009-01-29	03:42:00	0
2009-01-29	03:43:00	0
2009-01-29	03:44:00	0
2009-01-29	03:45:00	0
2009-01-29	03:46:00	0
2009-01-29	03:47:00	0
2009-01-29	03:48:00	0
2009-01-29	03:49:00	0
2009-01-29	03:50:00	63
2009-01-29	03:51:00	0
2009-01-29	03:52:00	0
2009-01-29	03:53:00	0
2009-01-29	03:54:00	0
2009-01-29	03:55:00	0
2009-01-29	03:56:00	0
2009-01-29	03:57:00	0
2009-01-29	03:58:00	0
2009-01-29	03:59:00	0
2009-01-29	04:00:00	0
2009-01-29	04:01:00	0
2009-01-29	04:02:00	0
2009-01-29	04:03:00	0
2009-01-29	04:04:00	0
2009-01-29	04:05:00	0
2009-01-29	04:06:00	0
2009-01-29	04:07:00	0
2009-01-29	04:08:00	0
2009-01-29	04:09:00	0
2009-01-29	04:10:00	0
2009-01-29	04:11:00	0
2009-01-29	04:12:00	13
2009-01-29	04:13:00	0
2009-01-29	04:14:00	0
2009-01-29	04:15:00	0
2009-01-29	04:16:00	0
2009-01-29	04:17:00	0
2009-01-29	04:18:00	0
2009-01-29	04:19:00	0
2009-01-29	04:20:00	0
2009-01-29	04:21:00	0
2009-01-29	04:22:00	0
2009-01-29	04:23:00	0
2009-01-29	04:24:00	0
2009-01-29	04:25:00	0
2009-01-29	04:26:00	0
2009-01-29	04:27:00	0
2009-01-29	04:28:00	0
2009-01-29	04:29:00	0
2009-01-29	04:30:00	0
2009-01-29	04:31:00	0
2009-01-29	04:32:00	0
2009-01-29	04:33:00	0
2009-01-29	04:34:00	0
2009-01-29	04:35:00	0
2009-01-29	04:36:00	0
2009-01-29	04:37:00	0
2009-01-29	04:38:00	0
2009-01-29	04:39:00	0
2009-01-29	04:40:00	0
2009-01-29	04:41:00	0
2009-01-29	04:42:00	0
2009-01-29	04:43:00	0
2009-01-29	04:44:00	0
2009-01-29	04:45:00	0
2009-01-29	04:46:00	0
2009-01-29	04:47:00	0
2009-01-29	04:48:00	0
2009-01-29	04:49:00	0
2009-01-29	04:50:00	0
2009-01-29	04:51:00	0
2009-01-29	04:52:00	0
2009-01-29	04:53:00	0
2009-01-29	04:54:00	0
2009-01-29	04:55:00	0
2009-01-29	04:56:00	0
2009-01-29	04:57:00	0
2009-01-29	04:58:00	0
2009-01-29	04:59:00	0
2009-01-29	05:00:00	0
2009-01-29	05:01:00	0
2009-01-29	05:02:00	0
2009-01-29	05:03:00	0
2009-01-29	05:04:00	0
2009-01-29	05:05:00	0
2009-01-29	05:06:00	0
2009-01-29	05:07:00	0
2009-01-29	05:08:00	0
2009-01-29	05:09:00	0
2009-01-29	05:10:00	0
2009-01-29	05:11:00	0
2009-01-29	05:12:00	0
2009-01-29	05:13:00	0
2009-01-29	05:14:00	0
2009-01-29	05:15:00	0
2009-01-29	05:16:00	0
2009-01-29	05:17:00	0
2009-01-29	05:18:00	0
2009-01-29	05:19:00	0
2009-01-29	05:20:00	13
2009-01-29	05:21:00	25
2009-01-29	05:22:00	0
2009-01-29	05:23:00	0
2009-01-29	05:24:00	0
2009-01-29	05:25:00	0
2009-01-29	05:26:00	0
2009-01-29	05:27:00	0
2009-01-29	05:28:00	0
2009-01-29	05:29:00	0
2009-01-29	05:30:00	0
2009-01-29	05:31:00	0
2009-01-29	05:32:00	0
2009-01-29	05:33:00	0
2009-01-29	05:34:00	13
2009-01-29	05:35:00	0
2009-01-29	05:36:00	0
2009-01-29	05:37:00	0
2009-01-29	05:38:00	0
2009-01-29	05:39:00	0
2009-01-29	05:40:00	0
2009-01-29	05:41:00	0
2009-01-29	05:42:00	0
2009-01-29	05:43:00	0
2009-01-29	05:44:00	0
2009-01-29	05:45:00	0
2009-01-29	05:46:00	0
2009-01-29	05:47:00	13
2009-01-29	05:48:00	38
2009-01-29	05:49:00	0
2009-01-29	05:50:00	0
2009-01-29	05:51:00	13
2009-01-29	05:52:00	0
2009-01-29	05:53:00	0
2009-01-29	05:54:00	0
2009-01-29	05:55:00	0
2009-01-29	05:56:00	0
2009-01-29	05:57:00	0
2009-01-29	05:58:00	0
2009-01-29	05:59:00	0
2009-01-29	06:00:00	0
2009-01-29	06:01:00	0
2009-01-29	06:02:00	0
2009-01-29	06:03:00	0
2009-01-29	06:04:00	0
2009-01-29	06:05:00	0
2009-01-29	06:06:00	0
2009-01-29	06:07:00	0
2009-01-29	06:08:00	0
2009-01-29	06:09:00	0
2009-01-29	06:10:00	0
2009-01-29	06:11:00	13
2009-01-29	06:12:00	0
2009-01-29	06:13:00	0
2009-01-29	06:14:00	0
2009-01-29	06:15:00	0
2009-01-29	06:16:00	0
2009-01-29	06:17:00	0
2009-01-29	06:18:00	0
2009-01-29	06:19:00	13
2009-01-29	06:20:00	0
2009-01-29	06:21:00	0
2009-01-29	06:22:00	0
2009-01-29	06:23:00	0
2009-01-29	06:24:00	0
2009-01-29	06:25:00	0
2009-01-29	06:26:00	0
2009-01-29	06:27:00	0
2009-01-29	06:28:00	0
2009-01-29	06:29:00	0
2009-01-29	06:30:00	0
2009-01-29	06:31:00	0
2009-01-29	06:32:00	0
2009-01-29	06:33:00	0
2009-01-29	06:34:00	0
2009-01-29	06:35:00	0
2009-01-29	06:36:00	0
2009-01-29	06:37:00	13
2009-01-29	06:38:00	13
2009-01-29	06:39:00	50
2009-01-29	06:40:00	0
2009-01-29	06:41:00	0
2009-01-29	06:42:00	0
2009-01-29	06:43:00	0
2009-01-29	06:44:00	0
2009-01-29	06:45:00	0
2009-01-29	06:46:00	0
2009-01-29	06:47:00	0
2009-01-29	06:48:00	0
2009-01-29	06:49:00	0
2009-01-29	06:50:00	13
2009-01-29	06:51:00	13
2009-01-29	06:52:00	0
2009-01-29	06:53:00	13
2009-01-29	06:54:00	13
2009-01-29	06:55:00	0
2009-01-29	06:56:00	13
2009-01-29	06:57:00	13
2009-01-29	06:58:00	113
2009-01-29	06:59:00	547
2009-01-29	07:00:00	284
2009-01-29	07:01:00	113
2009-01-29	07:02:00	75
2009-01-29	07:03:00	299
2009-01-29	07:04:00	760
2009-01-29	07:05:00	2118
2009-01-29	07:06:00	881
2009-01-29	07:07:00	487
2009-01-29	07:08:00	831
2009-01-29	07:09:00	38
2009-01-29	07:10:00	75
2009-01-29	07:11:00	13
2009-01-29	07:12:00	208
2009-01-29	07:13:00	346
2009-01-29	07:14:00	487
2009-01-29	07:15:00	193
2009-01-29	07:16:00	284
2009-01-29	07:17:00	238
2009-01-29	07:18:00	193
2009-01-29	07:19:00	0
2009-01-29	07:20:00	208
2009-01-29	07:21:00	269
2009-01-29	07:22:00	856
2009-01-29	07:23:00	1009
2009-01-29	07:24:00	831
2009-01-29	07:25:00	346
2009-01-29	07:26:00	469
2009-01-29	07:27:00	715
2009-01-29	07:28:00	931
2009-01-29	07:29:00	314
2009-01-29	07:30:00	1566
2009-01-29	07:31:00	1009
2009-01-29	07:32:00	806
2009-01-29	07:33:00	2808
2009-01-29	07:34:00	151
2009-01-29	07:35:00	88
2009-01-29	07:36:00	13
2009-01-29	07:37:00	25
2009-01-29	07:38:00	50
2009-01-29	07:39:00	0
2009-01-29	07:40:00	13
2009-01-29	07:41:00	0
2009-01-29	07:42:00	0
2009-01-29	07:43:00	163
2009-01-29	07:44:00	38
2009-01-29	07:45:00	13
2009-01-29	07:46:00	151
2009-01-29	07:47:00	25
2009-01-29	07:48:00	13
2009-01-29	07:49:00	0
2009-01-29	07:50:00	0
2009-01-29	07:51:00	13
2009-01-29	07:52:00	13
2009-01-29	07:53:00	0
2009-01-29	07:54:00	25
2009-01-29	07:55:00	208
2009-01-29	07:56:00	163
2009-01-29	07:57:00	547
2009-01-29	07:58:00	151
2009-01-29	07:59:00	63
2009-01-29	08:00:00	346
2009-01-29	08:01:00	163
2009-01-29	08:02:00	0
2009-01-29	08:03:00	0
2009-01-29	08:04:00	0
2009-01-29	08:05:00	0
2009-01-29	08:06:00	0
2009-01-29	08:07:00	0
2009-01-29	08:08:00	0
2009-01-29	08:09:00	0
2009-01-29	08:10:00	0
2009-01-29	08:11:00	0
2009-01-29	08:12:00	0
2009-01-29	08:13:00	113
2009-01-29	08:14:00	0
2009-01-29	08:15:00	50
2009-01-29	08:16:00	0
2009-01-29	08:17:00	13
2009-01-29	08:18:00	0
2009-01-29	08:19:00	0
2009-01-29	08:20:00	0
2009-01-29	08:21:00	0
2009-01-29	08:22:00	0
2009-01-29	08:23:00	13
2009-01-29	08:24:00	13
2009-01-29	08:25:00	100
2009-01-29	08:26:00	314
2009-01-29	08:27:00	63
2009-01-29	08:28:00	346
2009-01-29	08:29:00	314
2009-01-29	08:30:00	138
2009-01-29	08:31:00	0
2009-01-29	08:32:00	0
2009-01-29	08:33:00	0
2009-01-29	08:34:00	0
2009-01-29	08:35:00	0
2009-01-29	08:36:00	0
2009-01-29	08:37:00	38
2009-01-29	08:38:00	0
2009-01-29	08:39:00	0
2009-01-29	08:40:00	0
2009-01-29	08:41:00	0
2009-01-29	08:42:00	0
2009-01-29	08:43:00	0
2009-01-29	08:44:00	13
2009-01-29	08:45:00	0
2009-01-29	08:46:00	0
2009-01-29	08:47:00	0
2009-01-29	08:48:00	13
2009-01-29	08:49:00	0
2009-01-29	08:50:00	0
2009-01-29	08:51:00	0
2009-01-29	08:52:00	0
2009-01-29	08:53:00	0
2009-01-29	08:54:00	0
2009-01-29	08:55:00	13
2009-01-29	08:56:00	0
2009-01-29	08:57:00	0
2009-01-29	08:58:00	0
2009-01-29	08:59:00	0
2009-01-29	09:00:00	0
2009-01-29	09:01:00	0
2009-01-29	09:02:00	13
2009-01-29	09:03:00	0
2009-01-29	09:04:00	0
2009-01-29	09:05:00	0
2009-01-29	09:06:00	0
2009-01-29	09:07:00	0
2009-01-29	09:08:00	0
[truncated: 19,611 more rows]

## Sheet: 2.11.09
Actogram, Copy Raw Data, All Days
Identity:	Nemo
Filename:	E:\Active Research Files\meloxicam titre canine\cases\nemo\Nemo 2.11.09.AWC
Gender:	M
Age:	9
Height:	91.4 cm	36.0 in
Weight:	39.6 kg	87.3 lbs
Start Date:	11-Feb-2009 (Wed)
Start Time:	17:00:00
Interval:	1.00 mins
Date Stamp:	Time Stamp:	Activity Data:	Marker Press:
2009-02-11	00:00:00	0
2009-02-11	00:01:00	0
2009-02-11	00:02:00	0
2009-02-11	00:03:00	0
2009-02-11	00:04:00	0
2009-02-11	00:05:00	0
2009-02-11	00:06:00	0
2009-02-11	00:07:00	0
2009-02-11	00:08:00	0
2009-02-11	00:09:00	0
2009-02-11	00:10:00	0
2009-02-11	00:11:00	0
2009-02-11	00:12:00	0
2009-02-11	00:13:00	0
2009-02-11	00:14:00	0
2009-02-11	00:15:00	0
2009-02-11	00:16:00	0
2009-02-11	00:17:00	0
2009-02-11	00:18:00	0
2009-02-11	00:19:00	0
2009-02-11	00:20:00	0
2009-02-11	00:21:00	0
2009-02-11	00:22:00	0
2009-02-11	00:23:00	0
2009-02-11	00:24:00	0
2009-02-11	00:25:00	0
2009-02-11	00:26:00	0
2009-02-11	00:27:00	0
2009-02-11	00:28:00	0
2009-02-11	00:29:00	0
2009-02-11	00:30:00	0
2009-02-11	00:31:00	0
2009-02-11	00:32:00	0
2009-02-11	00:33:00	0
2009-02-11	00:34:00	0
2009-02-11	00:35:00	0
2009-02-11	00:36:00	0
2009-02-11	00:37:00	0
2009-02-11	00:38:00	0
2009-02-11	00:39:00	0
2009-02-11	00:40:00	0
2009-02-11	00:41:00	0
2009-02-11	00:42:00	0
2009-02-11	00:43:00	0
2009-02-11	00:44:00	0
2009-02-11	00:45:00	0
2009-02-11	00:46:00	0
2009-02-11	00:47:00	0
2009-02-11	00:48:00	0
2009-02-11	00:49:00	0
2009-02-11	00:50:00	0
2009-02-11	00:51:00	0
2009-02-11	00:52:00	0
2009-02-11	00:53:00	0
2009-02-11	00:54:00	0
2009-02-11	00:55:00	0
2009-02-11	00:56:00	0
2009-02-11	00:57:00	0
2009-02-11	00:58:00	0
2009-02-11	00:59:00	0
2009-02-11	01:00:00	0
2009-02-11	01:01:00	0
2009-02-11	01:02:00	0
2009-02-11	01:03:00	0
2009-02-11	01:04:00	0
2009-02-11	01:05:00	0
2009-02-11	01:06:00	0
2009-02-11	01:07:00	0
2009-02-11	01:08:00	0
2009-02-11	01:09:00	0
2009-02-11	01:10:00	0
2009-02-11	01:11:00	0
2009-02-11	01:12:00	0
2009-02-11	01:13:00	0
2009-02-11	01:14:00	0
2009-02-11	01:15:00	0
2009-02-11	01:16:00	0
2009-02-11	01:17:00	0
2009-02-11	01:18:00	0
2009-02-11	01:19:00	0
2009-02-11	01:20:00	0
2009-02-11	01:21:00	0
2009-02-11	01:22:00	0
2009-02-11	01:23:00	0
2009-02-11	01:24:00	0
2009-02-11	01:25:00	0
2009-02-11	01:26:00	0
2009-02-11	01:27:00	0
2009-02-11	01:28:00	0
2009-02-11	01:29:00	0
2009-02-11	01:30:00	0
2009-02-11	01:31:00	0
2009-02-11	01:32:00	0
2009-02-11	01:33:00	0
2009-02-11	01:34:00	0
2009-02-11	01:35:00	0
2009-02-11	01:36:00	0
2009-02-11	01:37:00	0
2009-02-11	01:38:00	0
2009-02-11	01:39:00	0
2009-02-11	01:40:00	0
2009-02-11	01:41:00	0
2009-02-11	01:42:00	0
2009-02-11	01:43:00	0
2009-02-11	01:44:00	0
2009-02-11	01:45:00	0
2009-02-11	01:46:00	0
2009-02-11	01:47:00	0
2009-02-11	01:48:00	0
2009-02-11	01:49:00	0
2009-02-11	01:50:00	0
2009-02-11	01:51:00	0
2009-02-11	01:52:00	0
2009-02-11	01:53:00	0
2009-02-11	01:54:00	0
2009-02-11	01:55:00	0
2009-02-11	01:56:00	0
2009-02-11	01:57:00	0
2009-02-11	01:58:00	0
2009-02-11	01:59:00	0
2009-02-11	02:00:00	0
2009-02-11	02:01:00	0
2009-02-11	02:02:00	0
2009-02-11	02:03:00	0
2009-02-11	02:04:00	0
2009-02-11	02:05:00	0
2009-02-11	02:06:00	0
2009-02-11	02:07:00	0
2009-02-11	02:08:00	0
2009-02-11	02:09:00	0
2009-02-11	02:10:00	0
2009-02-11	02:11:00	0
2009-02-11	02:12:00	0
2009-02-11	02:13:00	0
2009-02-11	02:14:00	0
2009-02-11	02:15:00	0
2009-02-11	02:16:00	0
2009-02-11	02:17:00	0
2009-02-11	02:18:00	0
2009-02-11	02:19:00	0
2009-02-11	02:20:00	0
2009-02-11	02:21:00	0
2009-02-11	02:22:00	0
2009-02-11	02:23:00	0
2009-02-11	02:24:00	0
2009-02-11	02:25:00	0
2009-02-11	02:26:00	0
2009-02-11	02:27:00	0
2009-02-11	02:28:00	0
2009-02-11	02:29:00	0
2009-02-11	02:30:00	0
2009-02-11	02:31:00	0
2009-02-11	02:32:00	0
2009-02-11	02:33:00	0
2009-02-11	02:34:00	0
2009-02-11	02:35:00	0
2009-02-11	02:36:00	0
2009-02-11	02:37:00	0
2009-02-11	02:38:00	0
2009-02-11	02:39:00	0
2009-02-11	02:40:00	0
2009-02-11	02:41:00	0
2009-02-11	02:42:00	0
2009-02-11	02:43:00	0
2009-02-11	02:44:00	0
2009-02-11	02:45:00	0
2009-02-11	02:46:00	0
2009-02-11	02:47:00	0
2009-02-11	02:48:00	0
2009-02-11	02:49:00	0
2009-02-11	02:50:00	0
2009-02-11	02:51:00	0
2009-02-11	02:52:00	0
2009-02-11	02:53:00	0
2009-02-11	02:54:00	0
2009-02-11	02:55:00	0
2009-02-11	02:56:00	0
2009-02-11	02:57:00	0
2009-02-11	02:58:00	0
2009-02-11	02:59:00	0
2009-02-11	03:00:00	0
2009-02-11	03:01:00	0
2009-02-11	03:02:00	0
2009-02-11	03:03:00	0
2009-02-11	03:04:00	0
2009-02-11	03:05:00	0
2009-02-11	03:06:00	0
2009-02-11	03:07:00	0
2009-02-11	03:08:00	0
2009-02-11	03:09:00	0
2009-02-11	03:10:00	0
2009-02-11	03:11:00	0
2009-02-11	03:12:00	0
2009-02-11	03:13:00	0
2009-02-11	03:14:00	0
2009-02-11	03:15:00	0
2009-02-11	03:16:00	0
2009-02-11	03:17:00	0
2009-02-11	03:18:00	0
2009-02-11	03:19:00	0
2009-02-11	03:20:00	0
2009-02-11	03:21:00	0
2009-02-11	03:22:00	0
2009-02-11	03:23:00	0
2009-02-11	03:24:00	0
2009-02-11	03:25:00	0
2009-02-11	03:26:00	0
2009-02-11	03:27:00	0
2009-02-11	03:28:00	0
2009-02-11	03:29:00	0
2009-02-11	03:30:00	0
2009-02-11	03:31:00	0
2009-02-11	03:32:00	0
2009-02-11	03:33:00	0
2009-02-11	03:34:00	0
2009-02-11	03:35:00	0
2009-02-11	03:36:00	0
2009-02-11	03:37:00	0
2009-02-11	03:38:00	0
2009-02-11	03:39:00	0
2009-02-11	03:40:00	0
2009-02-11	03:41:00	0
2009-02-11	03:42:00	0
2009-02-11	03:43:00	0
2009-02-11	03:44:00	0
2009-02-11	03:45:00	0
2009-02-11	03:46:00	0
2009-02-11	03:47:00	0
2009-02-11	03:48:00	0
2009-02-11	03:49:00	0
2009-02-11	03:50:00	0
2009-02-11	03:51:00	0
2009-02-11	03:52:00	0
2009-02-11	03:53:00	0
2009-02-11	03:54:00	0
2009-02-11	03:55:00	0
2009-02-11	03:56:00	0
2009-02-11	03:57:00	0
2009-02-11	03:58:00	0
2009-02-11	03:59:00	0
2009-02-11	04:00:00	0
2009-02-11	04:01:00	0
2009-02-11	04:02:00	0
2009-02-11	04:03:00	0
2009-02-11	04:04:00	0
2009-02-11	04:05:00	0
2009-02-11	04:06:00	0
2009-02-11	04:07:00	0
2009-02-11	04:08:00	0
2009-02-11	04:09:00	0
2009-02-11	04:10:00	0
2009-02-11	04:11:00	0
2009-02-11	04:12:00	0
2009-02-11	04:13:00	0
2009-02-11	04:14:00	0
2009-02-11	04:15:00	0
2009-02-11	04:16:00	0
2009-02-11	04:17:00	0
2009-02-11	04:18:00	0
2009-02-11	04:19:00	0
2009-02-11	04:20:00	0
2009-02-11	04:21:00	0
2009-02-11	04:22:00	0
2009-02-11	04:23:00	0
2009-02-11	04:24:00	0
2009-02-11	04:25:00	0
2009-02-11	04:26:00	0
2009-02-11	04:27:00	0
2009-02-11	04:28:00	0
2009-02-11	04:29:00	0
2009-02-11	04:30:00	0
2009-02-11	04:31:00	0
2009-02-11	04:32:00	0
2009-02-11	04:33:00	0
2009-02-11	04:34:00	0
2009-02-11	04:35:00	0
2009-02-11	04:36:00	0
2009-02-11	04:37:00	0
2009-02-11	04:38:00	0
2009-02-11	04:39:00	0
2009-02-11	04:40:00	0
2009-02-11	04:41:00	0
2009-02-11	04:42:00	0
2009-02-11	04:43:00	0
2009-02-11	04:44:00	0
2009-02-11	04:45:00	0
2009-02-11	04:46:00	0
2009-02-11	04:47:00	0
2009-02-11	04:48:00	0
2009-02-11	04:49:00	0
2009-02-11	04:50:00	0
2009-02-11	04:51:00	0
2009-02-11	04:52:00	0
2009-02-11	04:53:00	0
2009-02-11	04:54:00	0
2009-02-11	04:55:00	0
2009-02-11	04:56:00	0
2009-02-11	04:57:00	0
2009-02-11	04:58:00	0
2009-02-11	04:59:00	0
2009-02-11	05:00:00	0
2009-02-11	05:01:00	0
2009-02-11	05:02:00	0
2009-02-11	05:03:00	0
2009-02-11	05:04:00	0
2009-02-11	05:05:00	0
2009-02-11	05:06:00	0
2009-02-11	05:07:00	0
2009-02-11	05:08:00	0
2009-02-11	05:09:00	0
2009-02-11	05:10:00	0
2009-02-11	05:11:00	0
2009-02-11	05:12:00	0
2009-02-11	05:13:00	0
2009-02-11	05:14:00	0
2009-02-11	05:15:00	0
2009-02-11	05:16:00	0
2009-02-11	05:17:00	0
2009-02-11	05:18:00	0
2009-02-11	05:19:00	0
2009-02-11	05:20:00	0
2009-02-11	05:21:00	0
2009-02-11	05:22:00	0
2009-02-11	05:23:00	0
2009-02-11	05:24:00	0
2009-02-11	05:25:00	0
2009-02-11	05:26:00	0
2009-02-11	05:27:00	0
2009-02-11	05:28:00	0
2009-02-11	05:29:00	0
2009-02-11	05:30:00	0
2009-02-11	05:31:00	0
2009-02-11	05:32:00	0
2009-02-11	05:33:00	0
2009-02-11	05:34:00	0
2009-02-11	05:35:00	0
2009-02-11	05:36:00	0
2009-02-11	05:37:00	0
2009-02-11	05:38:00	0
2009-02-11	05:39:00	0
2009-02-11	05:40:00	0
2009-02-11	05:41:00	0
2009-02-11	05:42:00	0
2009-02-11	05:43:00	0
2009-02-11	05:44:00	0
2009-02-11	05:45:00	0
2009-02-11	05:46:00	0
2009-02-11	05:47:00	0
2009-02-11	05:48:00	0
2009-02-11	05:49:00	0
2009-02-11	05:50:00	0
2009-02-11	05:51:00	0
2009-02-11	05:52:00	0
2009-02-11	05:53:00	0
2009-02-11	05:54:00	0
2009-02-11	05:55:00	0
2009-02-11	05:56:00	0
2009-02-11	05:57:00	0
2009-02-11	05:58:00	0
2009-02-11	05:59:00	0
2009-02-11	06:00:00	0
2009-02-11	06:01:00	0
2009-02-11	06:02:00	0
2009-02-11	06:03:00	0
2009-02-11	06:04:00	0
2009-02-11	06:05:00	0
2009-02-11	06:06:00	0
2009-02-11	06:07:00	0
2009-02-11	06:08:00	0
2009-02-11	06:09:00	0
2009-02-11	06:10:00	0
2009-02-11	06:11:00	0
2009-02-11	06:12:00	0
2009-02-11	06:13:00	0
2009-02-11	06:14:00	0
2009-02-11	06:15:00	0
2009-02-11	06:16:00	0
2009-02-11	06:17:00	0
2009-02-11	06:18:00	0
2009-02-11	06:19:00	0
2009-02-11	06:20:00	0
2009-02-11	06:21:00	0
2009-02-11	06:22:00	0
2009-02-11	06:23:00	0
2009-02-11	06:24:00	0
2009-02-11	06:25:00	0
2009-02-11	06:26:00	0
2009-02-11	06:27:00	0
2009-02-11	06:28:00	0
2009-02-11	06:29:00	0
2009-02-11	06:30:00	0
2009-02-11	06:31:00	0
2009-02-11	06:32:00	0
2009-02-11	06:33:00	0
2009-02-11	06:34:00	0
2009-02-11	06:35:00	0
2009-02-11	06:36:00	0
2009-02-11	06:37:00	0
2009-02-11	06:38:00	0
2009-02-11	06:39:00	0
2009-02-11	06:40:00	0
2009-02-11	06:41:00	0
2009-02-11	06:42:00	0
2009-02-11	06:43:00	0
2009-02-11	06:44:00	0
2009-02-11	06:45:00	0
2009-02-11	06:46:00	0
2009-02-11	06:47:00	0
2009-02-11	06:48:00	0
2009-02-11	06:49:00	0
2009-02-11	06:50:00	0
2009-02-11	06:51:00	0
2009-02-11	06:52:00	0
2009-02-11	06:53:00	0
2009-02-11	06:54:00	0
2009-02-11	06:55:00	0
2009-02-11	06:56:00	0
2009-02-11	06:57:00	0
2009-02-11	06:58:00	0
2009-02-11	06:59:00	0
2009-02-11	07:00:00	0
2009-02-11	07:01:00	0
2009-02-11	07:02:00	0
2009-02-11	07:03:00	0
2009-02-11	07:04:00	0
2009-02-11	07:05:00	0
2009-02-11	07:06:00	0
2009-02-11	07:07:00	0
2009-02-11	07:08:00	0
2009-02-11	07:09:00	0
2009-02-11	07:10:00	0
2009-02-11	07:11:00	0
2009-02-11	07:12:00	0
2009-02-11	07:13:00	0
2009-02-11	07:14:00	0
2009-02-11	07:15:00	0
2009-02-11	07:16:00	0
2009-02-11	07:17:00	0
2009-02-11	07:18:00	0
2009-02-11	07:19:00	0
2009-02-11	07:20:00	0
2009-02-11	07:21:00	0
2009-02-11	07:22:00	0
2009-02-11	07:23:00	0
2009-02-11	07:24:00	0
2009-02-11	07:25:00	0
2009-02-11	07:26:00	0
2009-02-11	07:27:00	0
2009-02-11	07:28:00	0
2009-02-11	07:29:00	0
2009-02-11	07:30:00	0
2009-02-11	07:31:00	0
2009-02-11	07:32:00	0
2009-02-11	07:33:00	0
2009-02-11	07:34:00	0
2009-02-11	07:35:00	0
2009-02-11	07:36:00	0
2009-02-11	07:37:00	0
2009-02-11	07:38:00	0
2009-02-11	07:39:00	0
2009-02-11	07:40:00	0
2009-02-11	07:41:00	0
2009-02-11	07:42:00	0
2009-02-11	07:43:00	0
2009-02-11	07:44:00	0
2009-02-11	07:45:00	0
2009-02-11	07:46:00	0
2009-02-11	07:47:00	0
2009-02-11	07:48:00	0
2009-02-11	07:49:00	0
2009-02-11	07:50:00	0
2009-02-11	07:51:00	0
2009-02-11	07:52:00	0
2009-02-11	07:53:00	0
2009-02-11	07:54:00	0
2009-02-11	07:55:00	0
2009-02-11	07:56:00	0
2009-02-11	07:57:00	0
2009-02-11	07:58:00	0
2009-02-11	07:59:00	0
2009-02-11	08:00:00	0
2009-02-11	08:01:00	0
2009-02-11	08:02:00	0
2009-02-11	08:03:00	0
2009-02-11	08:04:00	0
2009-02-11	08:05:00	0
2009-02-11	08:06:00	0
2009-02-11	08:07:00	0
2009-02-11	08:08:00	0
2009-02-11	08:09:00	0
2009-02-11	08:10:00	0
2009-02-11	08:11:00	0
2009-02-11	08:12:00	0
2009-02-11	08:13:00	0
2009-02-11	08:14:00	0
2009-02-11	08:15:00	0
2009-02-11	08:16:00	0
2009-02-11	08:17:00	0
2009-02-11	08:18:00	0
2009-02-11	08:19:00	0
2009-02-11	08:20:00	0
2009-02-11	08:21:00	0
2009-02-11	08:22:00	0
2009-02-11	08:23:00	0
2009-02-11	08:24:00	0
2009-02-11	08:25:00	0
2009-02-11	08:26:00	0
2009-02-11	08:27:00	0
2009-02-11	08:28:00	0
2009-02-11	08:29:00	0
2009-02-11	08:30:00	0
2009-02-11	08:31:00	0
2009-02-11	08:32:00	0
2009-02-11	08:33:00	0
2009-02-11	08:34:00	0
2009-02-11	08:35:00	0
2009-02-11	08:36:00	0
2009-02-11	08:37:00	0
2009-02-11	08:38:00	0
2009-02-11	08:39:00	0
2009-02-11	08:40:00	0
2009-02-11	08:41:00	0
2009-02-11	08:42:00	0
2009-02-11	08:43:00	0
2009-02-11	08:44:00	0
2009-02-11	08:45:00	0
2009-02-11	08:46:00	0
2009-02-11	08:47:00	0
2009-02-11	08:48:00	0
2009-02-11	08:49:00	0
2009-02-11	08:50:00	0
2009-02-11	08:51:00	0
2009-02-11	08:52:00	0
2009-02-11	08:53:00	0
2009-02-11	08:54:00	0
2009-02-11	08:55:00	0
2009-02-11	08:56:00	0
2009-02-11	08:57:00	0
2009-02-11	08:58:00	0
2009-02-11	08:59:00	0
2009-02-11	09:00:00	0
2009-02-11	09:01:00	0
2009-02-11	09:02:00	0
2009-02-11	09:03:00	0
2009-02-11	09:04:00	0
2009-02-11	09:05:00	0
2009-02-11	09:06:00	0
2009-02-11	09:07:00	0
2009-02-11	09:08:00	0
2009-02-11	09:09:00	0
2009-02-11	09:10:00	0
2009-02-11	09:11:00	0
2009-02-11	09:12:00	0
2009-02-11	09:13:00	0
2009-02-11	09:14:00	0
2009-02-11	09:15:00	0
2009-02-11	09:16:00	0
2009-02-11	09:17:00	0
2009-02-11	09:18:00	0
2009-02-11	09:19:00	0
2009-02-11	09:20:00	0
2009-02-11	09:21:00	0
2009-02-11	09:22:00	0
2009-02-11	09:23:00	0
2009-02-11	09:24:00	0
2009-02-11	09:25:00	0
2009-02-11	09:26:00	0
2009-02-11	09:27:00	0
2009-02-11	09:28:00	0
2009-02-11	09:29:00	0
2009-02-11	09:30:00	0
2009-02-11	09:31:00	0
2009-02-11	09:32:00	0
2009-02-11	09:33:00	0
2009-02-11	09:34:00	0
2009-02-11	09:35:00	0
2009-02-11	09:36:00	0
2009-02-11	09:37:00	0
2009-02-11	09:38:00	0
2009-02-11	09:39:00	0
2009-02-11	09:40:00	0
2009-02-11	09:41:00	0
2009-02-11	09:42:00	0
2009-02-11	09:43:00	0
2009-02-11	09:44:00	0
2009-02-11	09:45:00	0
2009-02-11	09:46:00	0
2009-02-11	09:47:00	0
2009-02-11	09:48:00	0
2009-02-11	09:49:00	0
2009-02-11	09:50:00	0
2009-02-11	09:51:00	0
2009-02-11	09:52:00	0
2009-02-11	09:53:00	0
2009-02-11	09:54:00	0
2009-02-11	09:55:00	0
2009-02-11	09:56:00	0
2009-02-11	09:57:00	0
2009-02-11	09:58:00	0
2009-02-11	09:59:00	0
2009-02-11	10:00:00	0
2009-02-11	10:01:00	0
2009-02-11	10:02:00	0
2009-02-11	10:03:00	0
2009-02-11	10:04:00	0
2009-02-11	10:05:00	0
2009-02-11	10:06:00	0
2009-02-11	10:07:00	0
2009-02-11	10:08:00	0
2009-02-11	10:09:00	0
2009-02-11	10:10:00	0
2009-02-11	10:11:00	0
2009-02-11	10:12:00	0
2009-02-11	10:13:00	0
2009-02-11	10:14:00	0
2009-02-11	10:15:00	0
2009-02-11	10:16:00	0
2009-02-11	10:17:00	0
2009-02-11	10:18:00	0
2009-02-11	10:19:00	0
2009-02-11	10:20:00	0
2009-02-11	10:21:00	0
2009-02-11	10:22:00	0
2009-02-11	10:23:00	0
2009-02-11	10:24:00	0
2009-02-11	10:25:00	0
2009-02-11	10:26:00	0
2009-02-11	10:27:00	0
2009-02-11	10:28:00	0
2009-02-11	10:29:00	0
2009-02-11	10:30:00	0
2009-02-11	10:31:00	0
2009-02-11	10:32:00	0
2009-02-11	10:33:00	0
2009-02-11	10:34:00	0
2009-02-11	10:35:00	0
2009-02-11	10:36:00	0
2009-02-11	10:37:00	0
2009-02-11	10:38:00	0
2009-02-11	10:39:00	0
2009-02-11	10:40:00	0
2009-02-11	10:41:00	0
2009-02-11	10:42:00	0
2009-02-11	10:43:00	0
2009-02-11	10:44:00	0
2009-02-11	10:45:00	0
2009-02-11	10:46:00	0
2009-02-11	10:47:00	0
2009-02-11	10:48:00	0
2009-02-11	10:49:00	0
2009-02-11	10:50:00	0
2009-02-11	10:51:00	0
2009-02-11	10:52:00	0
2009-02-11	10:53:00	0
2009-02-11	10:54:00	0
2009-02-11	10:55:00	0
2009-02-11	10:56:00	0
2009-02-11	10:57:00	0
2009-02-11	10:58:00	0
2009-02-11	10:59:00	0
2009-02-11	11:00:00	0
2009-02-11	11:01:00	0
2009-02-11	11:02:00	0
2009-02-11	11:03:00	0
2009-02-11	11:04:00	0
2009-02-11	11:05:00	0
2009-02-11	11:06:00	0
2009-02-11	11:07:00	0
2009-02-11	11:08:00	0
2009-02-11	11:09:00	0
2009-02-11	11:10:00	0
2009-02-11	11:11:00	0
2009-02-11	11:12:00	0
2009-02-11	11:13:00	0
2009-02-11	11:14:00	0
2009-02-11	11:15:00	0
2009-02-11	11:16:00	0
2009-02-11	11:17:00	0
2009-02-11	11:18:00	0
2009-02-11	11:19:00	0
2009-02-11	11:20:00	0
2009-02-11	11:21:00	0
2009-02-11	11:22:00	0
2009-02-11	11:23:00	0
2009-02-11	11:24:00	0
2009-02-11	11:25:00	0
2009-02-11	11:26:00	0
2009-02-11	11:27:00	0
2009-02-11	11:28:00	0
2009-02-11	11:29:00	0
2009-02-11	11:30:00	0
2009-02-11	11:31:00	0
2009-02-11	11:32:00	0
2009-02-11	11:33:00	0
2009-02-11	11:34:00	0
2009-02-11	11:35:00	0
2009-02-11	11:36:00	0
2009-02-11	11:37:00	0
2009-02-11	11:38:00	0
2009-02-11	11:39:00	0
2009-02-11	11:40:00	0
2009-02-11	11:41:00	0
2009-02-11	11:42:00	0
2009-02-11	11:43:00	0
2009-02-11	11:44:00	0
2009-02-11	11:45:00	0
2009-02-11	11:46:00	0
2009-02-11	11:47:00	0
2009-02-11	11:48:00	0
2009-02-11	11:49:00	0
2009-02-11	11:50:00	0
2009-02-11	11:51:00	0
2009-02-11	11:52:00	0
2009-02-11	11:53:00	0
2009-02-11	11:54:00	0
2009-02-11	11:55:00	0
2009-02-11	11:56:00	0
2009-02-11	11:57:00	0
2009-02-11	11:58:00	0
2009-02-11	11:59:00	0
2009-02-11	12:00:00	0
2009-02-11	12:01:00	0
2009-02-11	12:02:00	0
2009-02-11	12:03:00	0
2009-02-11	12:04:00	0
2009-02-11	12:05:00	0
2009-02-11	12:06:00	0
2009-02-11	12:07:00	0
2009-02-11	12:08:00	0
2009-02-11	12:09:00	0
2009-02-11	12:10:00	0
2009-02-11	12:11:00	0
2009-02-11	12:12:00	0
2009-02-11	12:13:00	0
2009-02-11	12:14:00	0
2009-02-11	12:15:00	0
2009-02-11	12:16:00	0
2009-02-11	12:17:00	0
2009-02-11	12:18:00	0
2009-02-11	12:19:00	0
2009-02-11	12:20:00	0
2009-02-11	12:21:00	0
2009-02-11	12:22:00	0
2009-02-11	12:23:00	0
2009-02-11	12:24:00	0
2009-02-11	12:25:00	0
2009-02-11	12:26:00	0
2009-02-11	12:27:00	0
2009-02-11	12:28:00	0
2009-02-11	12:29:00	0
2009-02-11	12:30:00	0
2009-02-11	12:31:00	0
2009-02-11	12:32:00	0
2009-02-11	12:33:00	0
2009-02-11	12:34:00	0
2009-02-11	12:35:00	0
2009-02-11	12:36:00	0
2009-02-11	12:37:00	0
2009-02-11	12:38:00	0
2009-02-11	12:39:00	0
2009-02-11	12:40:00	0
2009-02-11	12:41:00	0
2009-02-11	12:42:00	0
2009-02-11	12:43:00	0
2009-02-11	12:44:00	0
2009-02-11	12:45:00	0
2009-02-11	12:46:00	0
2009-02-11	12:47:00	0
2009-02-11	12:48:00	0
2009-02-11	12:49:00	0
2009-02-11	12:50:00	0
2009-02-11	12:51:00	0
2009-02-11	12:52:00	0
2009-02-11	12:53:00	0
2009-02-11	12:54:00	0
2009-02-11	12:55:00	0
2009-02-11	12:56:00	0
2009-02-11	12:57:00	0
2009-02-11	12:58:00	0
2009-02-11	12:59:00	0
2009-02-11	13:00:00	0
2009-02-11	13:01:00	0
2009-02-11	13:02:00	0
2009-02-11	13:03:00	0
2009-02-11	13:04:00	0
2009-02-11	13:05:00	0
2009-02-11	13:06:00	0
2009-02-11	13:07:00	0
2009-02-11	13:08:00	0
2009-02-11	13:09:00	0
2009-02-11	13:10:00	0
2009-02-11	13:11:00	0
2009-02-11	13:12:00	0
2009-02-11	13:13:00	0
2009-02-11	13:14:00	0
2009-02-11	13:15:00	0
2009-02-11	13:16:00	0
2009-02-11	13:17:00	0
2009-02-11	13:18:00	0
2009-02-11	13:19:00	0
2009-02-11	13:20:00	0
2009-02-11	13:21:00	0
2009-02-11	13:22:00	0
2009-02-11	13:23:00	0
2009-02-11	13:24:00	0
2009-02-11	13:25:00	0
2009-02-11	13:26:00	0
2009-02-11	13:27:00	0
2009-02-11	13:28:00	0
2009-02-11	13:29:00	0
2009-02-11	13:30:00	0
2009-02-11	13:31:00	0
2009-02-11	13:32:00	0
2009-02-11	13:33:00	0
2009-02-11	13:34:00	0
2009-02-11	13:35:00	0
2009-02-11	13:36:00	0
2009-02-11	13:37:00	0
2009-02-11	13:38:00	0
2009-02-11	13:39:00	0
2009-02-11	13:40:00	0
2009-02-11	13:41:00	0
2009-02-11	13:42:00	0
2009-02-11	13:43:00	0
2009-02-11	13:44:00	0
2009-02-11	13:45:00	0
2009-02-11	13:46:00	0
2009-02-11	13:47:00	0
2009-02-11	13:48:00	0
2009-02-11	13:49:00	0
2009-02-11	13:50:00	0
2009-02-11	13:51:00	0
2009-02-11	13:52:00	0
2009-02-11	13:53:00	0
2009-02-11	13:54:00	0
2009-02-11	13:55:00	0
2009-02-11	13:56:00	0
2009-02-11	13:57:00	0
2009-02-11	13:58:00	0
2009-02-11	13:59:00	0
2009-02-11	14:00:00	0
2009-02-11	14:01:00	0
2009-02-11	14:02:00	0
2009-02-11	14:03:00	0
2009-02-11	14:04:00	0
2009-02-11	14:05:00	0
2009-02-11	14:06:00	0
2009-02-11	14:07:00	0
2009-02-11	14:08:00	0
2009-02-11	14:09:00	0
2009-02-11	14:10:00	0
2009-02-11	14:11:00	0
2009-02-11	14:12:00	0
2009-02-11	14:13:00	0
2009-02-11	14:14:00	0
2009-02-11	14:15:00	0
2009-02-11	14:16:00	0
2009-02-11	14:17:00	0
2009-02-11	14:18:00	0
2009-02-11	14:19:00	0
2009-02-11	14:20:00	0
2009-02-11	14:21:00	0
2009-02-11	14:22:00	0
2009-02-11	14:23:00	0
2009-02-11	14:24:00	0
2009-02-11	14:25:00	0
2009-02-11	14:26:00	0
2009-02-11	14:27:00	0
2009-02-11	14:28:00	0
2009-02-11	14:29:00	0
2009-02-11	14:30:00	0
2009-02-11	14:31:00	0
2009-02-11	14:32:00	0
2009-02-11	14:33:00	0
2009-02-11	14:34:00	0
2009-02-11	14:35:00	0
2009-02-11	14:36:00	0
2009-02-11	14:37:00	0
2009-02-11	14:38:00	0
2009-02-11	14:39:00	0
2009-02-11	14:40:00	0
2009-02-11	14:41:00	0
2009-02-11	14:42:00	0
2009-02-11	14:43:00	0
2009-02-11	14:44:00	0
2009-02-11	14:45:00	0
2009-02-11	14:46:00	0
2009-02-11	14:47:00	0
2009-02-11	14:48:00	0
2009-02-11	14:49:00	0
2009-02-11	14:50:00	0
2009-02-11	14:51:00	0
2009-02-11	14:52:00	0
2009-02-11	14:53:00	0
2009-02-11	14:54:00	0
2009-02-11	14:55:00	0
2009-02-11	14:56:00	0
2009-02-11	14:57:00	0
2009-02-11	14:58:00	0
2009-02-11	14:59:00	0
2009-02-11	15:00:00	0
2009-02-11	15:01:00	0
2009-02-11	15:02:00	0
2009-02-11	15:03:00	0
2009-02-11	15:04:00	0
2009-02-11	15:05:00	0
2009-02-11	15:06:00	0
2009-02-11	15:07:00	0
2009-02-11	15:08:00	0
2009-02-11	15:09:00	0
2009-02-11	15:10:00	0
2009-02-11	15:11:00	0
2009-02-11	15:12:00	0
2009-02-11	15:13:00	0
2009-02-11	15:14:00	0
2009-02-11	15:15:00	0
2009-02-11	15:16:00	0
2009-02-11	15:17:00	0
2009-02-11	15:18:00	0
2009-02-11	15:19:00	0
2009-02-11	15:20:00	0
2009-02-11	15:21:00	0
2009-02-11	15:22:00	0
2009-02-11	15:23:00	0
2009-02-11	15:24:00	0
2009-02-11	15:25:00	0
2009-02-11	15:26:00	0
2009-02-11	15:27:00	0
2009-02-11	15:28:00	0
2009-02-11	15:29:00	0
2009-02-11	15:30:00	0
2009-02-11	15:31:00	0
2009-02-11	15:32:00	0
2009-02-11	15:33:00	0
2009-02-11	15:34:00	0
2009-02-11	15:35:00	0
2009-02-11	15:36:00	0
2009-02-11	15:37:00	0
2009-02-11	15:38:00	0
2009-02-11	15:39:00	0
2009-02-11	15:40:00	0
2009-02-11	15:41:00	0
2009-02-11	15:42:00	0
2009-02-11	15:43:00	0
2009-02-11	15:44:00	0
2009-02-11	15:45:00	0
2009-02-11	15:46:00	0
2009-02-11	15:47:00	0
2009-02-11	15:48:00	0
2009-02-11	15:49:00	0
2009-02-11	15:50:00	0
2009-02-11	15:51:00	0
2009-02-11	15:52:00	0
2009-02-11	15:53:00	0
2009-02-11	15:54:00	0
2009-02-11	15:55:00	0
2009-02-11	15:56:00	0
2009-02-11	15:57:00	0
2009-02-11	15:58:00	0
2009-02-11	15:59:00	0
2009-02-11	16:00:00	0
2009-02-11	16:01:00	0
2009-02-11	16:02:00	0
2009-02-11	16:03:00	0
2009-02-11	16:04:00	0
2009-02-11	16:05:00	0
2009-02-11	16:06:00	0
2009-02-11	16:07:00	0
2009-02-11	16:08:00	0
2009-02-11	16:09:00	0
2009-02-11	16:10:00	0
2009-02-11	16:11:00	0
2009-02-11	16:12:00	0
2009-02-11	16:13:00	0
2009-02-11	16:14:00	0
2009-02-11	16:15:00	0
2009-02-11	16:16:00	0
2009-02-11	16:17:00	0
2009-02-11	16:18:00	0
2009-02-11	16:19:00	0
2009-02-11	16:20:00	0
2009-02-11	16:21:00	0
2009-02-11	16:22:00	0
2009-02-11	16:23:00	0
2009-02-11	16:24:00	0
2009-02-11	16:25:00	0
2009-02-11	16:26:00	0
2009-02-11	16:27:00	0
2009-02-11	16:28:00	0
2009-02-11	16:29:00	0
2009-02-11	16:30:00	0
2009-02-11	16:31:00	0
2009-02-11	16:32:00	0
2009-02-11	16:33:00	0
2009-02-11	16:34:00	0
2009-02-11	16:35:00	0
2009-02-11	16:36:00	0
2009-02-11	16:37:00	0
2009-02-11	16:38:00	0
2009-02-11	16:39:00	0
2009-02-11	16:40:00	0
2009-02-11	16:41:00	0
2009-02-11	16:42:00	0
2009-02-11	16:43:00	0
2009-02-11	16:44:00	0
2009-02-11	16:45:00	0
2009-02-11	16:46:00	0
2009-02-11	16:47:00	0
2009-02-11	16:48:00	0
2009-02-11	16:49:00	0
2009-02-11	16:50:00	0
2009-02-11	16:51:00	0
2009-02-11	16:52:00	0
2009-02-11	16:53:00	0
2009-02-11	16:54:00	0
2009-02-11	16:55:00	0
2009-02-11	16:56:00	0
2009-02-11	16:57:00	0
2009-02-11	16:58:00	0
2009-02-11	16:59:00	0
2009-02-11	17:00:00	0	M
2009-02-11	17:01:00	0
2009-02-11	17:02:00	0
2009-02-11	17:03:00	0
2009-02-11	17:04:00	0
2009-02-11	17:05:00	0
2009-02-11	17:06:00	0
2009-02-11	17:07:00	13
2009-02-11	17:08:00	0
2009-02-11	17:09:00	0
2009-02-11	17:10:00	0
2009-02-11	17:11:00	0
2009-02-11	17:12:00	0
2009-02-11	17:13:00	0
2009-02-11	17:14:00	0
2009-02-11	17:15:00	0
2009-02-11	17:16:00	13
2009-02-11	17:17:00	0
2009-02-11	17:18:00	0
2009-02-11	17:19:00	0
2009-02-11	17:20:00	0
2009-02-11	17:21:00	0
2009-02-11	17:22:00	0
2009-02-11	17:23:00	0
2009-02-11	17:24:00	0
2009-02-11	17:25:00	0
2009-02-11	17:26:00	0
2009-02-11	17:27:00	0
2009-02-11	17:28:00	0
2009-02-11	17:29:00	0
2009-02-11	17:30:00	0
2009-02-11	17:31:00	0
2009-02-11	17:32:00	0
2009-02-11	17:33:00	0
2009-02-11	17:34:00	0
2009-02-11	17:35:00	0
2009-02-11	17:36:00	0
2009-02-11	17:37:00	0
2009-02-11	17:38:00	0
2009-02-11	17:39:00	0
2009-02-11	17:40:00	0
2009-02-11	17:41:00	0
2009-02-11	17:42:00	0
2009-02-11	17:43:00	0
2009-02-11	17:44:00	0
2009-02-11	17:45:00	0
2009-02-11	17:46:00	0
2009-02-11	17:47:00	0
2009-02-11	17:48:00	0
2009-02-11	17:49:00	0
2009-02-11	17:50:00	0
2009-02-11	17:51:00	0
2009-02-11	17:52:00	25
2009-02-11	17:53:00	0
2009-02-11	17:54:00	0
2009-02-11	17:55:00	0
2009-02-11	17:56:00	13
2009-02-11	17:57:00	100
2009-02-11	17:58:00	13
2009-02-11	17:59:00	0
2009-02-11	18:00:00	0
2009-02-11	18:01:00	0
2009-02-11	18:02:00	0
2009-02-11	18:03:00	0
2009-02-11	18:04:00	0
2009-02-11	18:05:00	0
2009-02-11	18:06:00	0
2009-02-11	18:07:00	0
2009-02-11	18:08:00	0
2009-02-11	18:09:00	0
2009-02-11	18:10:00	0
2009-02-11	18:11:00	0
2009-02-11	18:12:00	193
2009-02-11	18:13:00	0
2009-02-11	18:14:00	0
2009-02-11	18:15:00	208
2009-02-11	18:16:00	693
2009-02-11	18:17:00	13
2009-02-11	18:18:00	0
2009-02-11	18:19:00	0
2009-02-11	18:20:00	13
2009-02-11	18:21:00	0
2009-02-11	18:22:00	0
2009-02-11	18:23:00	151
2009-02-11	18:24:00	88
2009-02-11	18:25:00	0
2009-02-11	18:26:00	13
2009-02-11	18:27:00	193
2009-02-11	18:28:00	0
2009-02-11	18:29:00	0
2009-02-11	18:30:00	299
2009-02-11	18:31:00	63
2009-02-11	18:32:00	0
2009-02-11	18:33:00	0
2009-02-11	18:34:00	0
2009-02-11	18:35:00	0
2009-02-11	18:36:00	13
2009-02-11	18:37:00	0
2009-02-11	18:38:00	13
2009-02-11	18:39:00	0
2009-02-11	18:40:00	0
2009-02-11	18:41:00	0
2009-02-11	18:42:00	13
2009-02-11	18:43:00	0
2009-02-11	18:44:00	0
2009-02-11	18:45:00	0
2009-02-11	18:46:00	0
2009-02-11	18:47:00	13
2009-02-11	18:48:00	0
2009-02-11	18:49:00	0
2009-02-11	18:50:00	138
2009-02-11	18:51:00	0
2009-02-11	18:52:00	0
2009-02-11	18:53:00	567
2009-02-11	18:54:00	0
2009-02-11	18:55:00	0
2009-02-11	18:56:00	0
2009-02-11	18:57:00	0
2009-02-11	18:58:00	0
2009-02-11	18:59:00	0
2009-02-11	19:00:00	0
2009-02-11	19:01:00	0
2009-02-11	19:02:00	25
2009-02-11	19:03:00	0
2009-02-11	19:04:00	13
2009-02-11	19:05:00	38
2009-02-11	19:06:00	670
2009-02-11	19:07:00	381
2009-02-11	19:08:00	0
2009-02-11	19:09:00	50
2009-02-11	19:10:00	670
2009-02-11	19:11:00	63
2009-02-11	19:12:00	1037
2009-02-11	19:13:00	1298
2009-02-11	19:14:00	956
2009-02-11	19:15:00	881
2009-02-11	19:16:00	1092
2009-02-11	19:17:00	507
2009-02-11	19:18:00	856
2009-02-11	19:19:00	906
2009-02-11	19:20:00	75
2009-02-11	19:21:00	346
2009-02-11	19:22:00	2495
2009-02-11	19:23:00	1237
2009-02-11	19:24:00	1827
2009-02-11	19:25:00	1009
2009-02-11	19:26:00	151
2009-02-11	19:27:00	13
2009-02-11	19:28:00	38
2009-02-11	19:29:00	0
2009-02-11	19:30:00	63
2009-02-11	19:31:00	0
2009-02-11	19:32:00	1009
2009-02-11	19:33:00	417
2009-02-11	19:34:00	50
2009-02-11	19:35:00	0
2009-02-11	19:36:00	299
2009-02-11	19:37:00	381
2009-02-11	19:38:00	906
2009-02-11	19:39:00	527
2009-02-11	19:40:00	981
2009-02-11	19:41:00	13
2009-02-11	19:42:00	0
2009-02-11	19:43:00	738
2009-02-11	19:44:00	284
2009-02-11	19:45:00	193
2009-02-11	19:46:00	0
2009-02-11	19:47:00	0
2009-02-11	19:48:00	0
2009-02-11	19:49:00	627
2009-02-11	19:50:00	13
2009-02-11	19:51:00	0
2009-02-11	19:52:00	0
2009-02-11	19:53:00	0
2009-02-11	19:54:00	13
2009-02-11	19:55:00	25
2009-02-11	19:56:00	0
2009-02-11	19:57:00	0
2009-02-11	19:58:00	0
2009-02-11	19:59:00	0
2009-02-11	20:00:00	0
2009-02-11	20:01:00	13
2009-02-11	20:02:00	0
2009-02-11	20:03:00	0
2009-02-11	20:04:00	0
2009-02-11	20:05:00	25
2009-02-11	20:06:00	507
2009-02-11	20:07:00	125
2009-02-11	20:08:00	13
2009-02-11	20:09:00	0
2009-02-11	20:10:00	0
2009-02-11	20:11:00	0
2009-02-11	20:12:00	0
2009-02-11	20:13:00	0
2009-02-11	20:14:00	0
2009-02-11	20:15:00	0
2009-02-11	20:16:00	0
2009-02-11	20:17:00	0
2009-02-11	20:18:00	0
2009-02-11	20:19:00	0
2009-02-11	20:20:00	0
2009-02-11	20:21:00	0
2009-02-11	20:22:00	0
2009-02-11	20:23:00	13
2009-02-11	20:24:00	0
2009-02-11	20:25:00	0
2009-02-11	20:26:00	0
2009-02-11	20:27:00	0
2009-02-11	20:28:00	0
2009-02-11	20:29:00	0
2009-02-11	20:30:00	0
2009-02-11	20:31:00	0
2009-02-11	20:32:00	0
2009-02-11	20:33:00	0
2009-02-11	20:34:00	0
2009-02-11	20:35:00	0
2009-02-11	20:36:00	0
2009-02-11	20:37:00	0
2009-02-11	20:38:00	0
2009-02-11	20:39:00	0
2009-02-11	20:40:00	0
2009-02-11	20:41:00	0
2009-02-11	20:42:00	0
2009-02-11	20:43:00	0
2009-02-11	20:44:00	0
2009-02-11	20:45:00	0
2009-02-11	20:46:00	0
2009-02-11	20:47:00	0
2009-02-11	20:48:00	0
2009-02-11	20:49:00	0
2009-02-11	20:50:00	0
2009-02-11	20:51:00	0
2009-02-11	20:52:00	13
2009-02-11	20:53:00	0
2009-02-11	20:54:00	0
2009-02-11	20:55:00	0
2009-02-11	20:56:00	0
2009-02-11	20:57:00	0
2009-02-11	20:58:00	0
2009-02-11	20:59:00	0
2009-02-11	21:00:00	0
2009-02-11	21:01:00	0
2009-02-11	21:02:00	0
2009-02-11	21:03:00	0
2009-02-11	21:04:00	0
2009-02-11	21:05:00	0
2009-02-11	21:06:00	0
2009-02-11	21:07:00	0
2009-02-11	21:08:00	0
2009-02-11	21:09:00	0
2009-02-11	21:10:00	0
2009-02-11	21:11:00	0
2009-02-11	21:12:00	0
2009-02-11	21:13:00	0
2009-02-11	21:14:00	0
2009-02-11	21:15:00	0
2009-02-11	21:16:00	0
2009-02-11	21:17:00	0
2009-02-11	21:18:00	0
2009-02-11	21:19:00	0
2009-02-11	21:20:00	0
2009-02-11	21:21:00	0
2009-02-11	21:22:00	0
2009-02-11	21:23:00	0
2009-02-11	21:24:00	0
2009-02-11	21:25:00	0
2009-02-11	21:26:00	0
2009-02-11	21:27:00	0
2009-02-11	21:28:00	0
2009-02-11	21:29:00	0
2009-02-11	21:30:00	0
2009-02-11	21:31:00	0
2009-02-11	21:32:00	0
2009-02-11	21:33:00	0
2009-02-11	21:34:00	0
2009-02-11	21:35:00	13
2009-02-11	21:36:00	0
2009-02-11	21:37:00	0
2009-02-11	21:38:00	0
2009-02-11	21:39:00	13
2009-02-11	21:40:00	13
2009-02-11	21:41:00	0
2009-02-11	21:42:00	0
2009-02-11	21:43:00	0
2009-02-11	21:44:00	13
2009-02-11	21:45:00	223
2009-02-11	21:46:00	364
2009-02-11	21:47:00	25
2009-02-11	21:48:00	38
2009-02-11	21:49:00	25
2009-02-11	21:50:00	299
2009-02-11	21:51:00	13
2009-02-11	21:52:00	13
2009-02-11	21:53:00	63
2009-02-11	21:54:00	125
2009-02-11	21:55:00	269
2009-02-11	21:56:00	13
2009-02-11	21:57:00	0
2009-02-11	21:58:00	0
2009-02-11	21:59:00	0
2009-02-11	22:00:00	0
2009-02-11	22:01:00	0
2009-02-11	22:02:00	50
2009-02-11	22:03:00	13
2009-02-11	22:04:00	399
2009-02-11	22:05:00	13
2009-02-11	22:06:00	0
2009-02-11	22:07:00	0
2009-02-11	22:08:00	0
2009-02-11	22:09:00	0
2009-02-11	22:10:00	13
2009-02-11	22:11:00	0
2009-02-11	22:12:00	13
2009-02-11	22:13:00	0
2009-02-11	22:14:00	13
2009-02-11	22:15:00	0
2009-02-11	22:16:00	0
2009-02-11	22:17:00	0
2009-02-11	22:18:00	0
2009-02-11	22:19:00	0
2009-02-11	22:20:00	0
2009-02-11	22:21:00	25
2009-02-11	22:22:00	0
2009-02-11	22:23:00	13
2009-02-11	22:24:00	0
2009-02-11	22:25:00	0
2009-02-11	22:26:00	0
2009-02-11	22:27:00	0
2009-02-11	22:28:00	0
2009-02-11	22:29:00	0
2009-02-11	22:30:00	0
2009-02-11	22:31:00	0
2009-02-11	22:32:00	0
2009-02-11	22:33:00	0
2009-02-11	22:34:00	0
2009-02-11	22:35:00	0
2009-02-11	22:36:00	0
2009-02-11	22:37:00	0
2009-02-11	22:38:00	0
2009-02-11	22:39:00	0
2009-02-11	22:40:00	0
2009-02-11	22:41:00	0
2009-02-11	22:42:00	0
2009-02-11	22:43:00	0
2009-02-11	22:44:00	0
2009-02-11	22:45:00	13
2009-02-11	22:46:00	0
2009-02-11	22:47:00	0
2009-02-11	22:48:00	0
2009-02-11	22:49:00	0
2009-02-11	22:50:00	0
2009-02-11	22:51:00	0
2009-02-11	22:52:00	0
2009-02-11	22:53:00	0
2009-02-11	22:54:00	0
2009-02-11	22:55:00	0
2009-02-11	22:56:00	0
2009-02-11	22:57:00	0
2009-02-11	22:58:00	0
2009-02-11	22:59:00	0
2009-02-11	23:00:00	0
2009-02-11	23:01:00	0
2009-02-11	23:02:00	0
2009-02-11	23:03:00	0
2009-02-11	23:04:00	0
2009-02-11	23:05:00	0
2009-02-11	23:06:00	0
2009-02-11	23:07:00	0
2009-02-11	23:08:00	0
2009-02-11	23:09:00	0
2009-02-11	23:10:00	0
2009-02-11	23:11:00	0
2009-02-11	23:12:00	0
2009-02-11	23:13:00	0
2009-02-11	23:14:00	0
2009-02-11	23:15:00	0
2009-02-11	23:16:00	0
2009-02-11	23:17:00	0
2009-02-11	23:18:00	284
2009-02-11	23:19:00	627
2009-02-11	23:20:00	0
2009-02-11	23:21:00	0
2009-02-11	23:22:00	0
2009-02-11	23:23:00	0
2009-02-11	23:24:00	0
2009-02-11	23:25:00	0
2009-02-11	23:26:00	0
2009-02-11	23:27:00	0
2009-02-11	23:28:00	0
2009-02-11	23:29:00	0
2009-02-11	23:30:00	0
2009-02-11	23:31:00	0
2009-02-11	23:32:00	0
2009-02-11	23:33:00	0
2009-02-11	23:34:00	0
2009-02-11	23:35:00	0
2009-02-11	23:36:00	0
2009-02-11	23:37:00	0
2009-02-11	23:38:00	0
2009-02-11	23:39:00	0
2009-02-11	23:40:00	0
2009-02-11	23:41:00	0
2009-02-11	23:42:00	0
2009-02-11	23:43:00	0
2009-02-11	23:44:00	0
2009-02-11	23:45:00	13
2009-02-11	23:46:00	0
2009-02-11	23:47:00	0
2009-02-11	23:48:00	0
2009-02-11	23:49:00	0
2009-02-11	23:50:00	0
2009-02-11	23:51:00	0
2009-02-11	23:52:00	0
2009-02-11	23:53:00	0
2009-02-11	23:54:00	0
2009-02-11	23:55:00	0
2009-02-11	23:56:00	0
2009-02-11	23:57:00	0
2009-02-11	23:58:00	0
2009-02-11	23:59:00	0
2009-02-12	00:00:00	0
2009-02-12	00:01:00	0
2009-02-12	00:02:00	0
2009-02-12	00:03:00	0
2009-02-12	00:04:00	0
2009-02-12	00:05:00	0
2009-02-12	00:06:00	0
2009-02-12	00:07:00	0
2009-02-12	00:08:00	0
2009-02-12	00:09:00	0
2009-02-12	00:10:00	0
2009-02-12	00:11:00	0
2009-02-12	00:12:00	0
2009-02-12	00:13:00	0
2009-02-12	00:14:00	0
2009-02-12	00:15:00	0
2009-02-12	00:16:00	0
2009-02-12	00:17:00	0
2009-02-12	00:18:00	0
2009-02-12	00:19:00	0
2009-02-12	00:20:00	0
2009-02-12	00:21:00	0
2009-02-12	00:22:00	0
2009-02-12	00:23:00	0
2009-02-12	00:24:00	0
2009-02-12	00:25:00	0
2009-02-12	00:26:00	0
2009-02-12	00:27:00	0
2009-02-12	00:28:00	0
2009-02-12	00:29:00	0
2009-02-12	00:30:00	0
2009-02-12	00:31:00	0
2009-02-12	00:32:00	0
2009-02-12	00:33:00	0
2009-02-12	00:34:00	0
2009-02-12	00:35:00	0
2009-02-12	00:36:00	0
2009-02-12	00:37:00	0
2009-02-12	00:38:00	0
2009-02-12	00:39:00	0
2009-02-12	00:40:00	0
2009-02-12	00:41:00	0
2009-02-12	00:42:00	13
2009-02-12	00:43:00	0
2009-02-12	00:44:00	0
2009-02-12	00:45:00	0
2009-02-12	00:46:00	0
2009-02-12	00:47:00	0
2009-02-12	00:48:00	0
2009-02-12	00:49:00	0
2009-02-12	00:50:00	0
2009-02-12	00:51:00	0
2009-02-12	00:52:00	0
2009-02-12	00:53:00	0
2009-02-12	00:54:00	0
2009-02-12	00:55:00	0
2009-02-12	00:56:00	0
2009-02-12	00:57:00	0
2009-02-12	00:58:00	0
2009-02-12	00:59:00	0
2009-02-12	01:00:00	0
2009-02-12	01:01:00	0
2009-02-12	01:02:00	0
2009-02-12	01:03:00	0
2009-02-12	01:04:00	0
2009-02-12	01:05:00	0
2009-02-12	01:06:00	25
2009-02-12	01:07:00	0
2009-02-12	01:08:00	0
2009-02-12	01:09:00	0
2009-02-12	01:10:00	0
2009-02-12	01:11:00	0
2009-02-12	01:12:00	0
2009-02-12	01:13:00	0
2009-02-12	01:14:00	0
2009-02-12	01:15:00	0
2009-02-12	01:16:00	0
2009-02-12	01:17:00	0
2009-02-12	01:18:00	0
2009-02-12	01:19:00	0
2009-02-12	01:20:00	0
2009-02-12	01:21:00	0
2009-02-12	01:22:00	0
2009-02-12	01:23:00	0
2009-02-12	01:24:00	0
2009-02-12	01:25:00	0
2009-02-12	01:26:00	0
2009-02-12	01:27:00	0
2009-02-12	01:28:00	0
2009-02-12	01:29:00	0
2009-02-12	01:30:00	0
2009-02-12	01:31:00	13
2009-02-12	01:32:00	25
2009-02-12	01:33:00	0
2009-02-12	01:34:00	0
2009-02-12	01:35:00	13
2009-02-12	01:36:00	0
2009-02-12	01:37:00	0
2009-02-12	01:38:00	0
2009-02-12	01:39:00	0
2009-02-12	01:40:00	0
2009-02-12	01:41:00	0
2009-02-12	01:42:00	0
2009-02-12	01:43:00	0
2009-02-12	01:44:00	0
2009-02-12	01:45:00	0
2009-02-12	01:46:00	0
2009-02-12	01:47:00	0
2009-02-12	01:48:00	0
2009-02-12	01:49:00	0
2009-02-12	01:50:00	0
2009-02-12	01:51:00	0
2009-02-12	01:52:00	0
2009-02-12	01:53:00	0
2009-02-12	01:54:00	0
2009-02-12	01:55:00	0
2009-02-12	01:56:00	0
2009-02-12	01:57:00	0
2009-02-12	01:58:00	0
2009-02-12	01:59:00	0
2009-02-12	02:00:00	0
2009-02-12	02:01:00	0
2009-02-12	02:02:00	0
2009-02-12	02:03:00	0
2009-02-12	02:04:00	0
2009-02-12	02:05:00	0
2009-02-12	02:06:00	0
2009-02-12	02:07:00	0
2009-02-12	02:08:00	0
2009-02-12	02:09:00	0
2009-02-12	02:10:00	0
2009-02-12	02:11:00	0
2009-02-12	02:12:00	0
2009-02-12	02:13:00	0
2009-02-12	02:14:00	13
2009-02-12	02:15:00	0
2009-02-12	02:16:00	0
2009-02-12	02:17:00	0
2009-02-12	02:18:00	0
2009-02-12	02:19:00	0
2009-02-12	02:20:00	0
2009-02-12	02:21:00	0
2009-02-12	02:22:00	0
2009-02-12	02:23:00	0
2009-02-12	02:24:00	0
2009-02-12	02:25:00	0
2009-02-12	02:26:00	0
2009-02-12	02:27:00	0
2009-02-12	02:28:00	0
2009-02-12	02:29:00	0
2009-02-12	02:30:00	0
2009-02-12	02:31:00	0
2009-02-12	02:32:00	0
2009-02-12	02:33:00	0
2009-02-12	02:34:00	0
2009-02-12	02:35:00	0
2009-02-12	02:36:00	0
2009-02-12	02:37:00	0
2009-02-12	02:38:00	0
2009-02-12	02:39:00	0
2009-02-12	02:40:00	0
2009-02-12	02:41:00	0
2009-02-12	02:42:00	0
2009-02-12	02:43:00	0
2009-02-12	02:44:00	0
2009-02-12	02:45:00	0
2009-02-12	02:46:00	0
2009-02-12	02:47:00	0
2009-02-12	02:48:00	0
2009-02-12	02:49:00	0
2009-02-12	02:50:00	0
2009-02-12	02:51:00	13
2009-02-12	02:52:00	0
2009-02-12	02:53:00	0
2009-02-12	02:54:00	0
2009-02-12	02:55:00	0
2009-02-12	02:56:00	0
2009-02-12	02:57:00	0
2009-02-12	02:58:00	0
2009-02-12	02:59:00	13
2009-02-12	03:00:00	0
2009-02-12	03:01:00	0
2009-02-12	03:02:00	0
2009-02-12	03:03:00	0
2009-02-12	03:04:00	0
2009-02-12	03:05:00	0
2009-02-12	03:06:00	0
2009-02-12	03:07:00	0
2009-02-12	03:08:00	0
2009-02-12	03:09:00	0
2009-02-12	03:10:00	0
2009-02-12	03:11:00	0
2009-02-12	03:12:00	0
2009-02-12	03:13:00	0
2009-02-12	03:14:00	0
2009-02-12	03:15:00	0
2009-02-12	03:16:00	0
2009-02-12	03:17:00	0
2009-02-12	03:18:00	0
2009-02-12	03:19:00	0
2009-02-12	03:20:00	0
2009-02-12	03:21:00	0
2009-02-12	03:22:00	0
2009-02-12	03:23:00	0
2009-02-12	03:24:00	0
2009-02-12	03:25:00	0
2009-02-12	03:26:00	0
2009-02-12	03:27:00	0
2009-02-12	03:28:00	0
2009-02-12	03:29:00	0
2009-02-12	03:30:00	0
2009-02-12	03:31:00	0
2009-02-12	03:32:00	0
2009-02-12	03:33:00	0
2009-02-12	03:34:00	0
2009-02-12	03:35:00	0
2009-02-12	03:36:00	0
2009-02-12	03:37:00	0
2009-02-12	03:38:00	0
2009-02-12	03:39:00	0
2009-02-12	03:40:00	0
2009-02-12	03:41:00	0
2009-02-12	03:42:00	0
2009-02-12	03:43:00	0
2009-02-12	03:44:00	0
2009-02-12	03:45:00	0
2009-02-12	03:46:00	0
2009-02-12	03:47:00	0
2009-02-12	03:48:00	0
2009-02-12	03:49:00	0
2009-02-12	03:50:00	0
2009-02-12	03:51:00	0
2009-02-12	03:52:00	0
2009-02-12	03:53:00	0
2009-02-12	03:54:00	0
2009-02-12	03:55:00	0
2009-02-12	03:56:00	0
2009-02-12	03:57:00	0
2009-02-12	03:58:00	0
2009-02-12	03:59:00	0
2009-02-12	04:00:00	0
2009-02-12	04:01:00	0
2009-02-12	04:02:00	0
2009-02-12	04:03:00	0
2009-02-12	04:04:00	0
2009-02-12	04:05:00	0
2009-02-12	04:06:00	0
2009-02-12	04:07:00	0
2009-02-12	04:08:00	0
2009-02-12	04:09:00	0
2009-02-12	04:10:00	0
2009-02-12	04:11:00	0
2009-02-12	04:12:00	25
2009-02-12	04:13:00	0
2009-02-12	04:14:00	0
2009-02-12	04:15:00	0
2009-02-12	04:16:00	0
2009-02-12	04:17:00	0
2009-02-12	04:18:00	0
2009-02-12	04:19:00	0
2009-02-12	04:20:00	0
2009-02-12	04:21:00	0
2009-02-12	04:22:00	0
2009-02-12	04:23:00	0
2009-02-12	04:24:00	0
2009-02-12	04:25:00	0
2009-02-12	04:26:00	0
2009-02-12	04:27:00	0
2009-02-12	04:28:00	0
2009-02-12	04:29:00	0
2009-02-12	04:30:00	0
2009-02-12	04:31:00	0
2009-02-12	04:32:00	0
2009-02-12	04:33:00	0
2009-02-12	04:34:00	0
2009-02-12	04:35:00	0
2009-02-12	04:36:00	0
2009-02-12	04:37:00	0
2009-02-12	04:38:00	0
2009-02-12	04:39:00	0
2009-02-12	04:40:00	0
2009-02-12	04:41:00	0
2009-02-12	04:42:00	0
2009-02-12	04:43:00	0
2009-02-12	04:44:00	0
2009-02-12	04:45:00	0
2009-02-12	04:46:00	0
2009-02-12	04:47:00	0
2009-02-12	04:48:00	0
2009-02-12	04:49:00	0
2009-02-12	04:50:00	0
2009-02-12	04:51:00	0
2009-02-12	04:52:00	0
2009-02-12	04:53:00	0
2009-02-12	04:54:00	0
2009-02-12	04:55:00	0
2009-02-12	04:56:00	0
2009-02-12	04:57:00	0
2009-02-12	04:58:00	0
2009-02-12	04:59:00	0
2009-02-12	05:00:00	0
2009-02-12	05:01:00	0
2009-02-12	05:02:00	0
2009-02-12	05:03:00	0
2009-02-12	05:04:00	0
2009-02-12	05:05:00	0
2009-02-12	05:06:00	0
2009-02-12	05:07:00	0
2009-02-12	05:08:00	0
2009-02-12	05:09:00	0
2009-02-12	05:10:00	38
2009-02-12	05:11:00	13
2009-02-12	05:12:00	0
2009-02-12	05:13:00	0
2009-02-12	05:14:00	0
2009-02-12	05:15:00	0
2009-02-12	05:16:00	0
2009-02-12	05:17:00	0
2009-02-12	05:18:00	0
2009-02-12	05:19:00	0
2009-02-12	05:20:00	0
2009-02-12	05:21:00	0
2009-02-12	05:22:00	0
2009-02-12	05:23:00	0
2009-02-12	05:24:00	0
2009-02-12	05:25:00	0
2009-02-12	05:26:00	0
2009-02-12	05:27:00	0
2009-02-12	05:28:00	0
2009-02-12	05:29:00	0
2009-02-12	05:30:00	13
2009-02-12	05:31:00	0
2009-02-12	05:32:00	0
2009-02-12	05:33:00	0
2009-02-12	05:34:00	0
2009-02-12	05:35:00	0
2009-02-12	05:36:00	0
2009-02-12	05:37:00	0
2009-02-12	05:38:00	0
2009-02-12	05:39:00	0
2009-02-12	05:40:00	0
2009-02-12	05:41:00	0
2009-02-12	05:42:00	0
2009-02-12	05:43:00	0
2009-02-12	05:44:00	0
2009-02-12	05:45:00	0
2009-02-12	05:46:00	0
2009-02-12	05:47:00	0
2009-02-12	05:48:00	0
2009-02-12	05:49:00	0
2009-02-12	05:50:00	0
2009-02-12	05:51:00	0
2009-02-12	05:52:00	0
2009-02-12	05:53:00	0
2009-02-12	05:54:00	0
2009-02-12	05:55:00	0
2009-02-12	05:56:00	0
2009-02-12	05:57:00	0
2009-02-12	05:58:00	0
2009-02-12	05:59:00	0
2009-02-12	06:00:00	0
2009-02-12	06:01:00	0
2009-02-12	06:02:00	0
2009-02-12	06:03:00	0
2009-02-12	06:04:00	0
2009-02-12	06:05:00	0
2009-02-12	06:06:00	0
2009-02-12	06:07:00	0
2009-02-12	06:08:00	0
2009-02-12	06:09:00	0
2009-02-12	06:10:00	0
2009-02-12	06:11:00	0
2009-02-12	06:12:00	0
2009-02-12	06:13:00	0
2009-02-12	06:14:00	0
2009-02-12	06:15:00	13
2009-02-12	06:16:00	25
2009-02-12	06:17:00	0
2009-02-12	06:18:00	0
2009-02-12	06:19:00	0
2009-02-12	06:20:00	0
2009-02-12	06:21:00	0
2009-02-12	06:22:00	13
2009-02-12	06:23:00	0
2009-02-12	06:24:00	0
2009-02-12	06:25:00	0
2009-02-12	06:26:00	0
2009-02-12	06:27:00	13
2009-02-12	06:28:00	0
2009-02-12	06:29:00	0
2009-02-12	06:30:00	0
2009-02-12	06:31:00	0
2009-02-12	06:32:00	0
2009-02-12	06:33:00	0
2009-02-12	06:34:00	0
2009-02-12	06:35:00	0
2009-02-12	06:36:00	0
2009-02-12	06:37:00	0
2009-02-12	06:38:00	0
2009-02-12	06:39:00	0
2009-02-12	06:40:00	13
2009-02-12	06:41:00	0
2009-02-12	06:42:00	0
2009-02-12	06:43:00	0
2009-02-12	06:44:00	13
2009-02-12	06:45:00	0
2009-02-12	06:46:00	0
2009-02-12	06:47:00	0
2009-02-12	06:48:00	0
2009-02-12	06:49:00	0
2009-02-12	06:50:00	0
2009-02-12	06:51:00	0
2009-02-12	06:52:00	0
2009-02-12	06:53:00	0
2009-02-12	06:54:00	0
2009-02-12	06:55:00	0
2009-02-12	06:56:00	0
2009-02-12	06:57:00	75
2009-02-12	06:58:00	738
2009-02-12	06:59:00	0
2009-02-12	07:00:00	25
2009-02-12	07:01:00	13
2009-02-12	07:02:00	13
2009-02-12	07:03:00	13
2009-02-12	07:04:00	0
2009-02-12	07:05:00	13
2009-02-12	07:06:00	13
2009-02-12	07:07:00	0
2009-02-12	07:08:00	38
2009-02-12	07:09:00	13
2009-02-12	07:10:00	469
2009-02-12	07:11:00	163
2009-02-12	07:12:00	88
2009-02-12	07:13:00	63
2009-02-12	07:14:00	299
2009-02-12	07:15:00	223
2009-02-12	07:16:00	284
2009-02-12	07:17:00	253
2009-02-12	07:18:00	193
2009-02-12	07:19:00	0
2009-02-12	07:20:00	0
2009-02-12	07:21:00	0
2009-02-12	07:22:00	0
2009-02-12	07:23:00	223
2009-02-12	07:24:00	113
2009-02-12	07:25:00	63
2009-02-12	07:26:00	567
2009-02-12	07:27:00	223
2009-02-12	07:28:00	0
2009-02-12	07:29:00	125
2009-02-12	07:30:00	63
2009-02-12	07:31:00	0
2009-02-12	07:32:00	0
2009-02-12	07:33:00	0
2009-02-12	07:34:00	0
2009-02-12	07:35:00	13
2009-02-12	07:36:00	738
2009-02-12	07:37:00	527
2009-02-12	07:38:00	163
2009-02-12	07:39:00	151
2009-02-12	07:40:00	63
2009-02-12	07:41:00	627
2009-02-12	07:42:00	75
2009-02-12	07:43:00	50
2009-02-12	07:44:00	299
2009-02-12	07:45:00	1119
2009-02-12	07:46:00	50
2009-02-12	07:47:00	50
2009-02-12	07:48:00	208
2009-02-12	07:49:00	25
2009-02-12	07:50:00	25
2009-02-12	07:51:00	25
2009-02-12	07:52:00	13
2009-02-12	07:53:00	0
2009-02-12	07:54:00	25
2009-02-12	07:55:00	13
2009-02-12	07:56:00	0
2009-02-12	07:57:00	25
2009-02-12	07:58:00	25
2009-02-12	07:59:00	125
2009-02-12	08:00:00	0
2009-02-12	08:01:00	0
2009-02-12	08:02:00	50
2009-02-12	08:03:00	125
2009-02-12	08:04:00	0
2009-02-12	08:05:00	13
2009-02-12	08:06:00	0
2009-02-12	08:07:00	0
2009-02-12	08:08:00	0
2009-02-12	08:09:00	0
2009-02-12	08:10:00	38
2009-02-12	08:11:00	163
2009-02-12	08:12:00	627
2009-02-12	08:13:00	1092
2009-02-12	08:14:00	1674
2009-02-12	08:15:00	1147
2009-02-12	08:16:00	399
2009-02-12	08:17:00	208
2009-02-12	08:18:00	178
2009-02-12	08:19:00	1496
2009-02-12	08:20:00	399
2009-02-12	08:21:00	38
2009-02-12	08:22:00	0
2009-02-12	08:23:00	193
2009-02-12	08:24:00	364
2009-02-12	08:25:00	547
2009-02-12	08:26:00	151
2009-02-12	08:27:00	364
2009-02-12	08:28:00	25
2009-02-12	08:29:00	0
2009-02-12	08:30:00	0
2009-02-12	08:31:00	0
2009-02-12	08:32:00	0
2009-02-12	08:33:00	208
2009-02-12	08:34:00	0
2009-02-12	08:35:00	0
2009-02-12	08:36:00	0
2009-02-12	08:37:00	0
2009-02-12	08:38:00	0
2009-02-12	08:39:00	0
2009-02-12	08:40:00	13
2009-02-12	08:41:00	125
2009-02-12	08:42:00	399
2009-02-12	08:43:00	0
2009-02-12	08:44:00	38
2009-02-12	08:45:00	50
2009-02-12	08:46:00	715
2009-02-12	08:47:00	163
2009-02-12	08:48:00	0
2009-02-12	08:49:00	138
2009-02-12	08:50:00	269
2009-02-12	08:51:00	25
2009-02-12	08:52:00	13
2009-02-12	08:53:00	0
2009-02-12	08:54:00	0
2009-02-12	08:55:00	0
2009-02-12	08:56:00	0
2009-02-12	08:57:00	0
2009-02-12	08:58:00	0
2009-02-12	08:59:00	0
2009-02-12	09:00:00	0
2009-02-12	09:01:00	0
2009-02-12	09:02:00	0
2009-02-12	09:03:00	0
2009-02-12	09:04:00	0
2009-02-12	09:05:00	0
2009-02-12	09:06:00	0
2009-02-12	09:07:00	0
2009-02-12	09:08:00	0
[truncated: 19,611 more rows]

## Sheet: 2.25.09
Actogram, Copy Raw Data, All Days
Identity:	Nemo
Filename:	E:\Active Research Files\meloxicam titre canine\cases\nemo\Nemo 2.25.09.AWC
Gender:	M
Age:	9
Height:	91.4 cm	36.0 in
Weight:	39.6 kg	87.3 lbs
Start Date:	25-Feb-2009 (Wed)
Start Time:	18:00:00
Interval:	1.00 mins
Date Stamp:	Time Stamp:	Activity Data:	Marker Press:
2009-02-25	00:00:00	0
2009-02-25	00:01:00	0
2009-02-25	00:02:00	0
2009-02-25	00:03:00	0
2009-02-25	00:04:00	0
2009-02-25	00:05:00	0
2009-02-25	00:06:00	0
2009-02-25	00:07:00	0
2009-02-25	00:08:00	0
2009-02-25	00:09:00	0
2009-02-25	00:10:00	0
2009-02-25	00:11:00	0
2009-02-25	00:12:00	0
2009-02-25	00:13:00	0
2009-02-25	00:14:00	0
2009-02-25	00:15:00	0
2009-02-25	00:16:00	0
2009-02-25	00:17:00	0
2009-02-25	00:18:00	0
2009-02-25	00:19:00	0
2009-02-25	00:20:00	0
2009-02-25	00:21:00	0
2009-02-25	00:22:00	0
2009-02-25	00:23:00	0
2009-02-25	00:24:00	0
2009-02-25	00:25:00	0
2009-02-25	00:26:00	0
2009-02-25	00:27:00	0
2009-02-25	00:28:00	0
2009-02-25	00:29:00	0
2009-02-25	00:30:00	0
2009-02-25	00:31:00	0
2009-02-25	00:32:00	0
2009-02-25	00:33:00	0
2009-02-25	00:34:00	0
2009-02-25	00:35:00	0
2009-02-25	00:36:00	0
2009-02-25	00:37:00	0
2009-02-25	00:38:00	0
2009-02-25	00:39:00	0
2009-02-25	00:40:00	0
2009-02-25	00:41:00	0
2009-02-25	00:42:00	0
2009-02-25	00:43:00	0
2009-02-25	00:44:00	0
2009-02-25	00:45:00	0
2009-02-25	00:46:00	0
2009-02-25	00:47:00	0
2009-02-25	00:48:00	0
2009-02-25	00:49:00	0
2009-02-25	00:50:00	0
2009-02-25	00:51:00	0
2009-02-25	00:52:00	0
2009-02-25	00:53:00	0
2009-02-25	00:54:00	0
2009-02-25	00:55:00	0
2009-02-25	00:56:00	0
2009-02-25	00:57:00	0
2009-02-25	00:58:00	0
2009-02-25	00:59:00	0
2009-02-25	01:00:00	0
2009-02-25	01:01:00	0
2009-02-25	01:02:00	0
2009-02-25	01:03:00	0
2009-02-25	01:04:00	0
2009-02-25	01:05:00	0
2009-02-25	01:06:00	0
2009-02-25	01:07:00	0
2009-02-25	01:08:00	0
2009-02-25	01:09:00	0
2009-02-25	01:10:00	0
2009-02-25	01:11:00	0
2009-02-25	01:12:00	0
2009-02-25	01:13:00	0
2009-02-25	01:14:00	0
2009-02-25	01:15:00	0
2009-02-25	01:16:00	0
2009-02-25	01:17:00	0
2009-02-25	01:18:00	0
2009-02-25	01:19:00	0
2009-02-25	01:20:00	0
2009-02-25	01:21:00	0
2009-02-25	01:22:00	0
2009-02-25	01:23:00	0
2009-02-25	01:24:00	0
2009-02-25	01:25:00	0
2009-02-25	01:26:00	0
2009-02-25	01:27:00	0
2009-02-25	01:28:00	0
2009-02-25	01:29:00	0
2009-02-25	01:30:00	0
2009-02-25	01:31:00	0
2009-02-25	01:32:00	0
2009-02-25	01:33:00	0
2009-02-25	01:34:00	0
2009-02-25	01:35:00	0
2009-02-25	01:36:00	0
2009-02-25	01:37:00	0
2009-02-25	01:38:00	0
2009-02-25	01:39:00	0
2009-02-25	01:40:00	0
2009-02-25	01:41:00	0
2009-02-25	01:42:00	0
2009-02-25	01:43:00	0
2009-02-25	01:44:00	0
2009-02-25	01:45:00	0
2009-02-25	01:46:00	0
2009-02-25	01:47:00	0
2009-02-25	01:48:00	0
2009-02-25	01:49:00	0
2009-02-25	01:50:00	0
2009-02-25	01:51:00	0
2009-02-25	01:52:00	0
2009-02-25	01:53:00	0
2009-02-25	01:54:00	0
2009-02-25	01:55:00	0
2009-02-25	01:56:00	0
2009-02-25	01:57:00	0
2009-02-25	01:58:00	0
2009-02-25	01:59:00	0
2009-02-25	02:00:00	0
2009-02-25	02:01:00	0
2009-02-25	02:02:00	0
2009-02-25	02:03:00	0
2009-02-25	02:04:00	0
2009-02-25	02:05:00	0
2009-02-25	02:06:00	0
2009-02-25	02:07:00	0
2009-02-25	02:08:00	0
2009-02-25	02:09:00	0
2009-02-25	02:10:00	0
2009-02-25	02:11:00	0
2009-02-25	02:12:00	0
2009-02-25	02:13:00	0
2009-02-25	02:14:00	0
2009-02-25	02:15:00	0
2009-02-25	02:16:00	0
2009-02-25	02:17:00	0
2009-02-25	02:18:00	0
2009-02-25	02:19:00	0
2009-02-25	02:20:00	0
2009-02-25	02:21:00	0
2009-02-25	02:22:00	0
2009-02-25	02:23:00	0
2009-02-25	02:24:00	0
2009-02-25	02:25:00	0
2009-02-25	02:26:00	0
2009-02-25	02:27:00	0
2009-02-25	02:28:00	0
2009-02-25	02:29:00	0
2009-02-25	02:30:00	0
2009-02-25	02:31:00	0
2009-02-25	02:32:00	0
2009-02-25	02:33:00	0
2009-02-25	02:34:00	0
2009-02-25	02:35:00	0
2009-02-25	02:36:00	0
2009-02-25	02:37:00	0
2009-02-25	02:38:00	0
2009-02-25	02:39:00	0
2009-02-25	02:40:00	0
2009-02-25	02:41:00	0
2009-02-25	02:42:00	0
2009-02-25	02:43:00	0
2009-02-25	02:44:00	0
2009-02-25	02:45:00	0
2009-02-25	02:46:00	0
2009-02-25	02:47:00	0
2009-02-25	02:48:00	0
2009-02-25	02:49:00	0
2009-02-25	02:50:00	0
2009-02-25	02:51:00	0
2009-02-25	02:52:00	0
2009-02-25	02:53:00	0
2009-02-25	02:54:00	0
2009-02-25	02:55:00	0
2009-02-25	02:56:00	0
2009-02-25	02:57:00	0
2009-02-25	02:58:00	0
2009-02-25	02:59:00	0
2009-02-25	03:00:00	0
2009-02-25	03:01:00	0
2009-02-25	03:02:00	0
2009-02-25	03:03:00	0
2009-02-25	03:04:00	0
2009-02-25	03:05:00	0
2009-02-25	03:06:00	0
2009-02-25	03:07:00	0
2009-02-25	03:08:00	0
2009-02-25	03:09:00	0
2009-02-25	03:10:00	0
2009-02-25	03:11:00	0
2009-02-25	03:12:00	0
2009-02-25	03:13:00	0
2009-02-25	03:14:00	0
2009-02-25	03:15:00	0
2009-02-25	03:16:00	0
2009-02-25	03:17:00	0
2009-02-25	03:18:00	0
2009-02-25	03:19:00	0
2009-02-25	03:20:00	0
2009-02-25	03:21:00	0
2009-02-25	03:22:00	0
2009-02-25	03:23:00	0
2009-02-25	03:24:00	0
2009-02-25	03:25:00	0
2009-02-25	03:26:00	0
2009-02-25	03:27:00	0
2009-02-25	03:28:00	0
2009-02-25	03:29:00	0
2009-02-25	03:30:00	0
2009-02-25	03:31:00	0
2009-02-25	03:32:00	0
2009-02-25	03:33:00	0
2009-02-25	03:34:00	0
2009-02-25	03:35:00	0
2009-02-25	03:36:00	0
2009-02-25	03:37:00	0
2009-02-25	03:38:00	0
2009-02-25	03:39:00	0
2009-02-25	03:40:00	0
2009-02-25	03:41:00	0
2009-02-25	03:42:00	0
2009-02-25	03:43:00	0
2009-02-25	03:44:00	0
2009-02-25	03:45:00	0
2009-02-25	03:46:00	0
2009-02-25	03:47:00	0
2009-02-25	03:48:00	0
2009-02-25	03:49:00	0
2009-02-25	03:50:00	0
2009-02-25	03:51:00	0
2009-02-25	03:52:00	0
2009-02-25	03:53:00	0
2009-02-25	03:54:00	0
2009-02-25	03:55:00	0
2009-02-25	03:56:00	0
2009-02-25	03:57:00	0
2009-02-25	03:58:00	0
2009-02-25	03:59:00	0
2009-02-25	04:00:00	0
2009-02-25	04:01:00	0
2009-02-25	04:02:00	0
2009-02-25	04:03:00	0
2009-02-25	04:04:00	0
2009-02-25	04:05:00	0
2009-02-25	04:06:00	0
2009-02-25	04:07:00	0
2009-02-25	04:08:00	0
2009-02-25	04:09:00	0
2009-02-25	04:10:00	0
2009-02-25	04:11:00	0
2009-02-25	04:12:00	0
2009-02-25	04:13:00	0
2009-02-25	04:14:00	0
2009-02-25	04:15:00	0
2009-02-25	04:16:00	0
2009-02-25	04:17:00	0
2009-02-25	04:18:00	0
2009-02-25	04:19:00	0
2009-02-25	04:20:00	0
2009-02-25	04:21:00	0
2009-02-25	04:22:00	0
2009-02-25	04:23:00	0
2009-02-25	04:24:00	0
2009-02-25	04:25:00	0
2009-02-25	04:26:00	0
2009-02-25	04:27:00	0
2009-02-25	04:28:00	0
2009-02-25	04:29:00	0
2009-02-25	04:30:00	0
2009-02-25	04:31:00	0
2009-02-25	04:32:00	0
2009-02-25	04:33:00	0
2009-02-25	04:34:00	0
2009-02-25	04:35:00	0
2009-02-25	04:36:00	0
2009-02-25	04:37:00	0
2009-02-25	04:38:00	0
2009-02-25	04:39:00	0
2009-02-25	04:40:00	0
2009-02-25	04:41:00	0
2009-02-25	04:42:00	0
2009-02-25	04:43:00	0
2009-02-25	04:44:00	0
2009-02-25	04:45:00	0
2009-02-25	04:46:00	0
2009-02-25	04:47:00	0
2009-02-25	04:48:00	0
2009-02-25	04:49:00	0
2009-02-25	04:50:00	0
2009-02-25	04:51:00	0
2009-02-25	04:52:00	0
2009-02-25	04:53:00	0
2009-02-25	04:54:00	0
2009-02-25	04:55:00	0
2009-02-25	04:56:00	0
2009-02-25	04:57:00	0
2009-02-25	04:58:00	0
2009-02-25	04:59:00	0
2009-02-25	05:00:00	0
2009-02-25	05:01:00	0
2009-02-25	05:02:00	0
2009-02-25	05:03:00	0
2009-02-25	05:04:00	0
2009-02-25	05:05:00	0
2009-02-25	05:06:00	0
2009-02-25	05:07:00	0
2009-02-25	05:08:00	0
2009-02-25	05:09:00	0
2009-02-25	05:10:00	0
2009-02-25	05:11:00	0
2009-02-25	05:12:00	0
2009-02-25	05:13:00	0
2009-02-25	05:14:00	0
2009-02-25	05:15:00	0
2009-02-25	05:16:00	0
2009-02-25	05:17:00	0
2009-02-25	05:18:00	0
2009-02-25	05:19:00	0
2009-02-25	05:20:00	0
2009-02-25	05:21:00	0
2009-02-25	05:22:00	0
2009-02-25	05:23:00	0
2009-02-25	05:24:00	0
2009-02-25	05:25:00	0
2009-02-25	05:26:00	0
2009-02-25	05:27:00	0
2009-02-25	05:28:00	0
2009-02-25	05:29:00	0
2009-02-25	05:30:00	0
2009-02-25	05:31:00	0
2009-02-25	05:32:00	0
2009-02-25	05:33:00	0
2009-02-25	05:34:00	0
2009-02-25	05:35:00	0
2009-02-25	05:36:00	0
2009-02-25	05:37:00	0
2009-02-25	05:38:00	0
2009-02-25	05:39:00	0
2009-02-25	05:40:00	0
2009-02-25	05:41:00	0
2009-02-25	05:42:00	0
2009-02-25	05:43:00	0
2009-02-25	05:44:00	0
2009-02-25	05:45:00	0
2009-02-25	05:46:00	0
2009-02-25	05:47:00	0
2009-02-25	05:48:00	0
2009-02-25	05:49:00	0
2009-02-25	05:50:00	0
2009-02-25	05:51:00	0
2009-02-25	05:52:00	0
2009-02-25	05:53:00	0
2009-02-25	05:54:00	0
2009-02-25	05:55:00	0
2009-02-25	05:56:00	0
2009-02-25	05:57:00	0
2009-02-25	05:58:00	0
2009-02-25	05:59:00	0
2009-02-25	06:00:00	0
2009-02-25	06:01:00	0
2009-02-25	06:02:00	0
2009-02-25	06:03:00	0
2009-02-25	06:04:00	0
2009-02-25	06:05:00	0
2009-02-25	06:06:00	0
2009-02-25	06:07:00	0
2009-02-25	06:08:00	0
2009-02-25	06:09:00	0
2009-02-25	06:10:00	0
2009-02-25	06:11:00	0
2009-02-25	06:12:00	0
2009-02-25	06:13:00	0
2009-02-25	06:14:00	0
2009-02-25	06:15:00	0
2009-02-25	06:16:00	0
2009-02-25	06:17:00	0
2009-02-25	06:18:00	0
2009-02-25	06:19:00	0
2009-02-25	06:20:00	0
2009-02-25	06:21:00	0
2009-02-25	06:22:00	0
2009-02-25	06:23:00	0
2009-02-25	06:24:00	0
2009-02-25	06:25:00	0
2009-02-25	06:26:00	0
2009-02-25	06:27:00	0
2009-02-25	06:28:00	0
2009-02-25	06:29:00	0
2009-02-25	06:30:00	0
2009-02-25	06:31:00	0
2009-02-25	06:32:00	0
2009-02-25	06:33:00	0
2009-02-25	06:34:00	0
2009-02-25	06:35:00	0
2009-02-25	06:36:00	0
2009-02-25	06:37:00	0
2009-02-25	06:38:00	0
2009-02-25	06:39:00	0
2009-02-25	06:40:00	0
2009-02-25	06:41:00	0
2009-02-25	06:42:00	0
2009-02-25	06:43:00	0
2009-02-25	06:44:00	0
2009-02-25	06:45:00	0
2009-02-25	06:46:00	0
2009-02-25	06:47:00	0
2009-02-25	06:48:00	0
2009-02-25	06:49:00	0
2009-02-25	06:50:00	0
2009-02-25	06:51:00	0
2009-02-25	06:52:00	0
2009-02-25	06:53:00	0
2009-02-25	06:54:00	0
2009-02-25	06:55:00	0
2009-02-25	06:56:00	0
2009-02-25	06:57:00	0
2009-02-25	06:58:00	0
2009-02-25	06:59:00	0
2009-02-25	07:00:00	0
2009-02-25	07:01:00	0
2009-02-25	07:02:00	0
2009-02-25	07:03:00	0
2009-02-25	07:04:00	0
2009-02-25	07:05:00	0
2009-02-25	07:06:00	0
2009-02-25	07:07:00	0
2009-02-25	07:08:00	0
2009-02-25	07:09:00	0
2009-02-25	07:10:00	0
2009-02-25	07:11:00	0
2009-02-25	07:12:00	0
2009-02-25	07:13:00	0
2009-02-25	07:14:00	0
2009-02-25	07:15:00	0
2009-02-25	07:16:00	0
2009-02-25	07:17:00	0
2009-02-25	07:18:00	0
2009-02-25	07:19:00	0
2009-02-25	07:20:00	0
2009-02-25	07:21:00	0
2009-02-25	07:22:00	0
2009-02-25	07:23:00	0
2009-02-25	07:24:00	0
2009-02-25	07:25:00	0
2009-02-25	07:26:00	0
2009-02-25	07:27:00	0
2009-02-25	07:28:00	0
2009-02-25	07:29:00	0
2009-02-25	07:30:00	0
2009-02-25	07:31:00	0
2009-02-25	07:32:00	0
2009-02-25	07:33:00	0
2009-02-25	07:34:00	0
2009-02-25	07:35:00	0
2009-02-25	07:36:00	0
2009-02-25	07:37:00	0
2009-02-25	07:38:00	0
2009-02-25	07:39:00	0
2009-02-25	07:40:00	0
2009-02-25	07:41:00	0
2009-02-25	07:42:00	0
2009-02-25	07:43:00	0
2009-02-25	07:44:00	0
2009-02-25	07:45:00	0
2009-02-25	07:46:00	0
2009-02-25	07:47:00	0
2009-02-25	07:48:00	0
2009-02-25	07:49:00	0
2009-02-25	07:50:00	0
2009-02-25	07:51:00	0
2009-02-25	07:52:00	0
2009-02-25	07:53:00	0
2009-02-25	07:54:00	0
2009-02-25	07:55:00	0
2009-02-25	07:56:00	0
2009-02-25	07:57:00	0
2009-02-25	07:58:00	0
2009-02-25	07:59:00	0
2009-02-25	08:00:00	0
2009-02-25	08:01:00	0
2009-02-25	08:02:00	0
2009-02-25	08:03:00	0
2009-02-25	08:04:00	0
2009-02-25	08:05:00	0
2009-02-25	08:06:00	0
2009-02-25	08:07:00	0
2009-02-25	08:08:00	0
2009-02-25	08:09:00	0
2009-02-25	08:10:00	0
2009-02-25	08:11:00	0
2009-02-25	08:12:00	0
2009-02-25	08:13:00	0
2009-02-25	08:14:00	0
2009-02-25	08:15:00	0
2009-02-25	08:16:00	0
2009-02-25	08:17:00	0
2009-02-25	08:18:00	0
2009-02-25	08:19:00	0
2009-02-25	08:20:00	0
2009-02-25	08:21:00	0
2009-02-25	08:22:00	0
2009-02-25	08:23:00	0
2009-02-25	08:24:00	0
2009-02-25	08:25:00	0
2009-02-25	08:26:00	0
2009-02-25	08:27:00	0
2009-02-25	08:28:00	0
2009-02-25	08:29:00	0
2009-02-25	08:30:00	0
2009-02-25	08:31:00	0
2009-02-25	08:32:00	0
2009-02-25	08:33:00	0
2009-02-25	08:34:00	0
2009-02-25	08:35:00	0
2009-02-25	08:36:00	0
2009-02-25	08:37:00	0
2009-02-25	08:38:00	0
2009-02-25	08:39:00	0
2009-02-25	08:40:00	0
2009-02-25	08:41:00	0
2009-02-25	08:42:00	0
2009-02-25	08:43:00	0
2009-02-25	08:44:00	0
2009-02-25	08:45:00	0
2009-02-25	08:46:00	0
2009-02-25	08:47:00	0
2009-02-25	08:48:00	0
2009-02-25	08:49:00	0
2009-02-25	08:50:00	0
2009-02-25	08:51:00	0
2009-02-25	08:52:00	0
2009-02-25	08:53:00	0
2009-02-25	08:54:00	0
2009-02-25	08:55:00	0
2009-02-25	08:56:00	0
2009-02-25	08:57:00	0
2009-02-25	08:58:00	0
2009-02-25	08:59:00	0
2009-02-25	09:00:00	0
2009-02-25	09:01:00	0
2009-02-25	09:02:00	0
2009-02-25	09:03:00	0
2009-02-25	09:04:00	0
2009-02-25	09:05:00	0
2009-02-25	09:06:00	0
2009-02-25	09:07:00	0
2009-02-25	09:08:00	0
2009-02-25	09:09:00	0
2009-02-25	09:10:00	0
2009-02-25	09:11:00	0
2009-02-25	09:12:00	0
2009-02-25	09:13:00	0
2009-02-25	09:14:00	0
2009-02-25	09:15:00	0
2009-02-25	09:16:00	0
2009-02-25	09:17:00	0
2009-02-25	09:18:00	0
2009-02-25	09:19:00	0
2009-02-25	09:20:00	0
2009-02-25	09:21:00	0
2009-02-25	09:22:00	0
2009-02-25	09:23:00	0
2009-02-25	09:24:00	0
2009-02-25	09:25:00	0
2009-02-25	09:26:00	0
2009-02-25	09:27:00	0
2009-02-25	09:28:00	0
2009-02-25	09:29:00	0
2009-02-25	09:30:00	0
2009-02-25	09:31:00	0
2009-02-25	09:32:00	0
2009-02-25	09:33:00	0
2009-02-25	09:34:00	0
2009-02-25	09:35:00	0
2009-02-25	09:36:00	0
2009-02-25	09:37:00	0
2009-02-25	09:38:00	0
2009-02-25	09:39:00	0
2009-02-25	09:40:00	0
2009-02-25	09:41:00	0
2009-02-25	09:42:00	0
2009-02-25	09:43:00	0
2009-02-25	09:44:00	0
2009-02-25	09:45:00	0
2009-02-25	09:46:00	0
2009-02-25	09:47:00	0
2009-02-25	09:48:00	0
2009-02-25	09:49:00	0
2009-02-25	09:50:00	0
2009-02-25	09:51:00	0
2009-02-25	09:52:00	0
2009-02-25	09:53:00	0
2009-02-25	09:54:00	0
2009-02-25	09:55:00	0
2009-02-25	09:56:00	0
2009-02-25	09:57:00	0
2009-02-25	09:58:00	0
2009-02-25	09:59:00	0
2009-02-25	10:00:00	0
2009-02-25	10:01:00	0
2009-02-25	10:02:00	0
2009-02-25	10:03:00	0
2009-02-25	10:04:00	0
2009-02-25	10:05:00	0
2009-02-25	10:06:00	0
2009-02-25	10:07:00	0
2009-02-25	10:08:00	0
2009-02-25	10:09:00	0
2009-02-25	10:10:00	0
2009-02-25	10:11:00	0
2009-02-25	10:12:00	0
2009-02-25	10:13:00	0
2009-02-25	10:14:00	0
2009-02-25	10:15:00	0
2009-02-25	10:16:00	0
2009-02-25	10:17:00	0
2009-02-25	10:18:00	0
2009-02-25	10:19:00	0
2009-02-25	10:20:00	0
2009-02-25	10:21:00	0
2009-02-25	10:22:00	0
2009-02-25	10:23:00	0
2009-02-25	10:24:00	0
2009-02-25	10:25:00	0
2009-02-25	10:26:00	0
2009-02-25	10:27:00	0
2009-02-25	10:28:00	0
2009-02-25	10:29:00	0
2009-02-25	10:30:00	0
2009-02-25	10:31:00	0
2009-02-25	10:32:00	0
2009-02-25	10:33:00	0
2009-02-25	10:34:00	0
2009-02-25	10:35:00	0
2009-02-25	10:36:00	0
2009-02-25	10:37:00	0
2009-02-25	10:38:00	0
2009-02-25	10:39:00	0
2009-02-25	10:40:00	0
2009-02-25	10:41:00	0
2009-02-25	10:42:00	0
2009-02-25	10:43:00	0
2009-02-25	10:44:00	0
2009-02-25	10:45:00	0
2009-02-25	10:46:00	0
2009-02-25	10:47:00	0
2009-02-25	10:48:00	0
2009-02-25	10:49:00	0
2009-02-25	10:50:00	0
2009-02-25	10:51:00	0
2009-02-25	10:52:00	0
2009-02-25	10:53:00	0
2009-02-25	10:54:00	0
2009-02-25	10:55:00	0
2009-02-25	10:56:00	0
2009-02-25	10:57:00	0
2009-02-25	10:58:00	0
2009-02-25	10:59:00	0
2009-02-25	11:00:00	0
2009-02-25	11:01:00	0
2009-02-25	11:02:00	0
2009-02-25	11:03:00	0
2009-02-25	11:04:00	0
2009-02-25	11:05:00	0
2009-02-25	11:06:00	0
2009-02-25	11:07:00	0
2009-02-25	11:08:00	0
2009-02-25	11:09:00	0
2009-02-25	11:10:00	0
2009-02-25	11:11:00	0
2009-02-25	11:12:00	0
2009-02-25	11:13:00	0
2009-02-25	11:14:00	0
2009-02-25	11:15:00	0
2009-02-25	11:16:00	0
2009-02-25	11:17:00	0
2009-02-25	11:18:00	0
2009-02-25	11:19:00	0
2009-02-25	11:20:00	0
2009-02-25	11:21:00	0
2009-02-25	11:22:00	0
2009-02-25	11:23:00	0
2009-02-25	11:24:00	0
2009-02-25	11:25:00	0
2009-02-25	11:26:00	0
2009-02-25	11:27:00	0
2009-02-25	11:28:00	0
2009-02-25	11:29:00	0
2009-02-25	11:30:00	0
2009-02-25	11:31:00	0
2009-02-25	11:32:00	0
2009-02-25	11:33:00	0
2009-02-25	11:34:00	0
2009-02-25	11:35:00	0
2009-02-25	11:36:00	0
2009-02-25	11:37:00	0
2009-02-25	11:38:00	0
2009-02-25	11:39:00	0
2009-02-25	11:40:00	0
2009-02-25	11:41:00	0
2009-02-25	11:42:00	0
2009-02-25	11:43:00	0
2009-02-25	11:44:00	0
2009-02-25	11:45:00	0
2009-02-25	11:46:00	0
2009-02-25	11:47:00	0
2009-02-25	11:48:00	0
2009-02-25	11:49:00	0
2009-02-25	11:50:00	0
2009-02-25	11:51:00	0
2009-02-25	11:52:00	0
2009-02-25	11:53:00	0
2009-02-25	11:54:00	0
2009-02-25	11:55:00	0
2009-02-25	11:56:00	0
2009-02-25	11:57:00	0
2009-02-25	11:58:00	0
2009-02-25	11:59:00	0
2009-02-25	12:00:00	0
2009-02-25	12:01:00	0
2009-02-25	12:02:00	0
2009-02-25	12:03:00	0
2009-02-25	12:04:00	0
2009-02-25	12:05:00	0
2009-02-25	12:06:00	0
2009-02-25	12:07:00	0
2009-02-25	12:08:00	0
2009-02-25	12:09:00	0
2009-02-25	12:10:00	0
2009-02-25	12:11:00	0
2009-02-25	12:12:00	0
2009-02-25	12:13:00	0
2009-02-25	12:14:00	0
2009-02-25	12:15:00	0
2009-02-25	12:16:00	0
2009-02-25	12:17:00	0
2009-02-25	12:18:00	0
2009-02-25	12:19:00	0
2009-02-25	12:20:00	0
2009-02-25	12:21:00	0
2009-02-25	12:22:00	0
2009-02-25	12:23:00	0
2009-02-25	12:24:00	0
2009-02-25	12:25:00	0
2009-02-25	12:26:00	0
2009-02-25	12:27:00	0
2009-02-25	12:28:00	0
2009-02-25	12:29:00	0
2009-02-25	12:30:00	0
2009-02-25	12:31:00	0
2009-02-25	12:32:00	0
2009-02-25	12:33:00	0
2009-02-25	12:34:00	0
2009-02-25	12:35:00	0
2009-02-25	12:36:00	0
2009-02-25	12:37:00	0
2009-02-25	12:38:00	0
2009-02-25	12:39:00	0
2009-02-25	12:40:00	0
2009-02-25	12:41:00	0
2009-02-25	12:42:00	0
2009-02-25	12:43:00	0
2009-02-25	12:44:00	0
2009-02-25	12:45:00	0
2009-02-25	12:46:00	0
2009-02-25	12:47:00	0
2009-02-25	12:48:00	0
2009-02-25	12:49:00	0
2009-02-25	12:50:00	0
2009-02-25	12:51:00	0
2009-02-25	12:52:00	0
2009-02-25	12:53:00	0
2009-02-25	12:54:00	0
2009-02-25	12:55:00	0
2009-02-25	12:56:00	0
2009-02-25	12:57:00	0
2009-02-25	12:58:00	0
2009-02-25	12:59:00	0
2009-02-25	13:00:00	0
2009-02-25	13:01:00	0
2009-02-25	13:02:00	0
2009-02-25	13:03:00	0
2009-02-25	13:04:00	0
2009-02-25	13:05:00	0
2009-02-25	13:06:00	0
2009-02-25	13:07:00	0
2009-02-25	13:08:00	0
2009-02-25	13:09:00	0
2009-02-25	13:10:00	0
2009-02-25	13:11:00	0
2009-02-25	13:12:00	0
2009-02-25	13:13:00	0
2009-02-25	13:14:00	0
2009-02-25	13:15:00	0
2009-02-25	13:16:00	0
2009-02-25	13:17:00	0
2009-02-25	13:18:00	0
2009-02-25	13:19:00	0
2009-02-25	13:20:00	0
2009-02-25	13:21:00	0
2009-02-25	13:22:00	0
2009-02-25	13:23:00	0
2009-02-25	13:24:00	0
2009-02-25	13:25:00	0
2009-02-25	13:26:00	0
2009-02-25	13:27:00	0
2009-02-25	13:28:00	0
2009-02-25	13:29:00	0
2009-02-25	13:30:00	0
2009-02-25	13:31:00	0
2009-02-25	13:32:00	0
2009-02-25	13:33:00	0
2009-02-25	13:34:00	0
2009-02-25	13:35:00	0
2009-02-25	13:36:00	0
2009-02-25	13:37:00	0
2009-02-25	13:38:00	0
2009-02-25	13:39:00	0
2009-02-25	13:40:00	0
2009-02-25	13:41:00	0
2009-02-25	13:42:00	0
2009-02-25	13:43:00	0
2009-02-25	13:44:00	0
2009-02-25	13:45:00	0
2009-02-25	13:46:00	0
2009-02-25	13:47:00	0
2009-02-25	13:48:00	0
2009-02-25	13:49:00	0
2009-02-25	13:50:00	0
2009-02-25	13:51:00	0
2009-02-25	13:52:00	0
2009-02-25	13:53:00	0
2009-02-25	13:54:00	0
2009-02-25	13:55:00	0
2009-02-25	13:56:00	0
2009-02-25	13:57:00	0
2009-02-25	13:58:00	0
2009-02-25	13:59:00	0
2009-02-25	14:00:00	0
2009-02-25	14:01:00	0
2009-02-25	14:02:00	0
2009-02-25	14:03:00	0
2009-02-25	14:04:00	0
2009-02-25	14:05:00	0
2009-02-25	14:06:00	0
2009-02-25	14:07:00	0
2009-02-25	14:08:00	0
2009-02-25	14:09:00	0
2009-02-25	14:10:00	0
2009-02-25	14:11:00	0
2009-02-25	14:12:00	0
2009-02-25	14:13:00	0
2009-02-25	14:14:00	0
2009-02-25	14:15:00	0
2009-02-25	14:16:00	0
2009-02-25	14:17:00	0
2009-02-25	14:18:00	0
2009-02-25	14:19:00	0
2009-02-25	14:20:00	0
2009-02-25	14:21:00	0
2009-02-25	14:22:00	0
2009-02-25	14:23:00	0
2009-02-25	14:24:00	0
2009-02-25	14:25:00	0
2009-02-25	14:26:00	0
2009-02-25	14:27:00	0
2009-02-25	14:28:00	0
2009-02-25	14:29:00	0
2009-02-25	14:30:00	0
2009-02-25	14:31:00	0
2009-02-25	14:32:00	0
2009-02-25	14:33:00	0
2009-02-25	14:34:00	0
2009-02-25	14:35:00	0
2009-02-25	14:36:00	0
2009-02-25	14:37:00	0
2009-02-25	14:38:00	0
2009-02-25	14:39:00	0
2009-02-25	14:40:00	0
2009-02-25	14:41:00	0
2009-02-25	14:42:00	0
2009-02-25	14:43:00	0
2009-02-25	14:44:00	0
2009-02-25	14:45:00	0
2009-02-25	14:46:00	0
2009-02-25	14:47:00	0
2009-02-25	14:48:00	0
2009-02-25	14:49:00	0
2009-02-25	14:50:00	0
2009-02-25	14:51:00	0
2009-02-25	14:52:00	0
2009-02-25	14:53:00	0
2009-02-25	14:54:00	0
2009-02-25	14:55:00	0
2009-02-25	14:56:00	0
2009-02-25	14:57:00	0
2009-02-25	14:58:00	0
2009-02-25	14:59:00	0
2009-02-25	15:00:00	0
2009-02-25	15:01:00	0
2009-02-25	15:02:00	0
2009-02-25	15:03:00	0
2009-02-25	15:04:00	0
2009-02-25	15:05:00	0
2009-02-25	15:06:00	0
2009-02-25	15:07:00	0
2009-02-25	15:08:00	0
2009-02-25	15:09:00	0
2009-02-25	15:10:00	0
2009-02-25	15:11:00	0
2009-02-25	15:12:00	0
2009-02-25	15:13:00	0
2009-02-25	15:14:00	0
2009-02-25	15:15:00	0
2009-02-25	15:16:00	0
2009-02-25	15:17:00	0
2009-02-25	15:18:00	0
2009-02-25	15:19:00	0
2009-02-25	15:20:00	0
2009-02-25	15:21:00	0
2009-02-25	15:22:00	0
2009-02-25	15:23:00	0
2009-02-25	15:24:00	0
2009-02-25	15:25:00	0
2009-02-25	15:26:00	0
2009-02-25	15:27:00	0
2009-02-25	15:28:00	0
2009-02-25	15:29:00	0
2009-02-25	15:30:00	0
2009-02-25	15:31:00	0
2009-02-25	15:32:00	0
2009-02-25	15:33:00	0
2009-02-25	15:34:00	0
2009-02-25	15:35:00	0
2009-02-25	15:36:00	0
2009-02-25	15:37:00	0
2009-02-25	15:38:00	0
2009-02-25	15:39:00	0
2009-02-25	15:40:00	0
2009-02-25	15:41:00	0
2009-02-25	15:42:00	0
2009-02-25	15:43:00	0
2009-02-25	15:44:00	0
2009-02-25	15:45:00	0
2009-02-25	15:46:00	0
2009-02-25	15:47:00	0
2009-02-25	15:48:00	0
2009-02-25	15:49:00	0
2009-02-25	15:50:00	0
2009-02-25	15:51:00	0
2009-02-25	15:52:00	0
2009-02-25	15:53:00	0
2009-02-25	15:54:00	0
2009-02-25	15:55:00	0
2009-02-25	15:56:00	0
2009-02-25	15:57:00	0
2009-02-25	15:58:00	0
2009-02-25	15:59:00	0
2009-02-25	16:00:00	0
2009-02-25	16:01:00	0
2009-02-25	16:02:00	0
2009-02-25	16:03:00	0
2009-02-25	16:04:00	0
2009-02-25	16:05:00	0
2009-02-25	16:06:00	0
2009-02-25	16:07:00	0
2009-02-25	16:08:00	0
2009-02-25	16:09:00	0
2009-02-25	16:10:00	0
2009-02-25	16:11:00	0
2009-02-25	16:12:00	0
2009-02-25	16:13:00	0
2009-02-25	16:14:00	0
2009-02-25	16:15:00	0
2009-02-25	16:16:00	0
2009-02-25	16:17:00	0
2009-02-25	16:18:00	0
2009-02-25	16:19:00	0
2009-02-25	16:20:00	0
2009-02-25	16:21:00	0
2009-02-25	16:22:00	0
2009-02-25	16:23:00	0
2009-02-25	16:24:00	0
2009-02-25	16:25:00	0
2009-02-25	16:26:00	0
2009-02-25	16:27:00	0
2009-02-25	16:28:00	0
2009-02-25	16:29:00	0
2009-02-25	16:30:00	0
2009-02-25	16:31:00	0
2009-02-25	16:32:00	0
2009-02-25	16:33:00	0
2009-02-25	16:34:00	0
2009-02-25	16:35:00	0
2009-02-25	16:36:00	0
2009-02-25	16:37:00	0
2009-02-25	16:38:00	0
2009-02-25	16:39:00	0
2009-02-25	16:40:00	0
2009-02-25	16:41:00	0
2009-02-25	16:42:00	0
2009-02-25	16:43:00	0
2009-02-25	16:44:00	0
2009-02-25	16:45:00	0
2009-02-25	16:46:00	0
2009-02-25	16:47:00	0
2009-02-25	16:48:00	0
2009-02-25	16:49:00	0
2009-02-25	16:50:00	0
2009-02-25	16:51:00	0
2009-02-25	16:52:00	0
2009-02-25	16:53:00	0
2009-02-25	16:54:00	0
2009-02-25	16:55:00	0
2009-02-25	16:56:00	0
2009-02-25	16:57:00	0
2009-02-25	16:58:00	0
2009-02-25	16:59:00	0
2009-02-25	17:00:00	0
2009-02-25	17:01:00	0
2009-02-25	17:02:00	0
2009-02-25	17:03:00	0
2009-02-25	17:04:00	0
2009-02-25	17:05:00	0
2009-02-25	17:06:00	0
2009-02-25	17:07:00	0
2009-02-25	17:08:00	0
2009-02-25	17:09:00	0
2009-02-25	17:10:00	0
2009-02-25	17:11:00	0
2009-02-25	17:12:00	0
2009-02-25	17:13:00	0
2009-02-25	17:14:00	0
2009-02-25	17:15:00	0
2009-02-25	17:16:00	0
2009-02-25	17:17:00	0
2009-02-25	17:18:00	0
2009-02-25	17:19:00	0
2009-02-25	17:20:00	0
2009-02-25	17:21:00	0
2009-02-25	17:22:00	0
2009-02-25	17:23:00	0
2009-02-25	17:24:00	0
2009-02-25	17:25:00	0
2009-02-25	17:26:00	0
2009-02-25	17:27:00	0
2009-02-25	17:28:00	0
2009-02-25	17:29:00	0
2009-02-25	17:30:00	0
2009-02-25	17:31:00	0
2009-02-25	17:32:00	0
2009-02-25	17:33:00	0
2009-02-25	17:34:00	0
2009-02-25	17:35:00	0
2009-02-25	17:36:00	0
2009-02-25	17:37:00	0
2009-02-25	17:38:00	0
2009-02-25	17:39:00	0
2009-02-25	17:40:00	0
2009-02-25	17:41:00	0
2009-02-25	17:42:00	0
2009-02-25	17:43:00	0
2009-02-25	17:44:00	0
2009-02-25	17:45:00	0
2009-02-25	17:46:00	0
2009-02-25	17:47:00	0
2009-02-25	17:48:00	0
2009-02-25	17:49:00	0
2009-02-25	17:50:00	0
2009-02-25	17:51:00	0
2009-02-25	17:52:00	0
2009-02-25	17:53:00	0
2009-02-25	17:54:00	0
2009-02-25	17:55:00	0
2009-02-25	17:56:00	0
2009-02-25	17:57:00	0
2009-02-25	17:58:00	0
2009-02-25	17:59:00	0
2009-02-25	18:00:00	13
2009-02-25	18:01:00	13
2009-02-25	18:02:00	0
2009-02-25	18:03:00	299
2009-02-25	18:04:00	138
2009-02-25	18:05:00	487
2009-02-25	18:06:00	63
2009-02-25	18:07:00	178
2009-02-25	18:08:00	487
2009-02-25	18:09:00	346
2009-02-25	18:10:00	13
2009-02-25	18:11:00	0
2009-02-25	18:12:00	0
2009-02-25	18:13:00	13
2009-02-25	18:14:00	13
2009-02-25	18:15:00	0
2009-02-25	18:16:00	434
2009-02-25	18:17:00	125
2009-02-25	18:18:00	13
2009-02-25	18:19:00	0
2009-02-25	18:20:00	0
2009-02-25	18:21:00	0
2009-02-25	18:22:00	0
2009-02-25	18:23:00	13
2009-02-25	18:24:00	0
2009-02-25	18:25:00	0
2009-02-25	18:26:00	0
2009-02-25	18:27:00	0
2009-02-25	18:28:00	0
2009-02-25	18:29:00	138
2009-02-25	18:30:00	0
2009-02-25	18:31:00	163
2009-02-25	18:32:00	13
2009-02-25	18:33:00	63
2009-02-25	18:34:00	269
2009-02-25	18:35:00	0
2009-02-25	18:36:00	0
2009-02-25	18:37:00	469
2009-02-25	18:38:00	507
2009-02-25	18:39:00	0
2009-02-25	18:40:00	0
2009-02-25	18:41:00	0
2009-02-25	18:42:00	0
2009-02-25	18:43:00	0
2009-02-25	18:44:00	346
2009-02-25	18:45:00	151
2009-02-25	18:46:00	0
2009-02-25	18:47:00	0
2009-02-25	18:48:00	0
2009-02-25	18:49:00	13
2009-02-25	18:50:00	0
2009-02-25	18:51:00	0
2009-02-25	18:52:00	100
2009-02-25	18:53:00	163
2009-02-25	18:54:00	0
2009-02-25	18:55:00	0
2009-02-25	18:56:00	13
2009-02-25	18:57:00	0
2009-02-25	18:58:00	314
2009-02-25	18:59:00	670
2009-02-25	19:00:00	13
2009-02-25	19:01:00	0
2009-02-25	19:02:00	38
2009-02-25	19:03:00	269
2009-02-25	19:04:00	223
2009-02-25	19:05:00	38
2009-02-25	19:06:00	0
2009-02-25	19:07:00	25
2009-02-25	19:08:00	0
2009-02-25	19:09:00	0
2009-02-25	19:10:00	0
2009-02-25	19:11:00	0
2009-02-25	19:12:00	0
2009-02-25	19:13:00	63
2009-02-25	19:14:00	13
2009-02-25	19:15:00	0
2009-02-25	19:16:00	0
2009-02-25	19:17:00	0
2009-02-25	19:18:00	0
2009-02-25	19:19:00	0
2009-02-25	19:20:00	0
2009-02-25	19:21:00	0
2009-02-25	19:22:00	0
2009-02-25	19:23:00	0
2009-02-25	19:24:00	0
2009-02-25	19:25:00	0
2009-02-25	19:26:00	0
2009-02-25	19:27:00	0
2009-02-25	19:28:00	0
2009-02-25	19:29:00	0
2009-02-25	19:30:00	0
2009-02-25	19:31:00	0
2009-02-25	19:32:00	0
2009-02-25	19:33:00	0
2009-02-25	19:34:00	0
2009-02-25	19:35:00	0
2009-02-25	19:36:00	469
2009-02-25	19:37:00	434
2009-02-25	19:38:00	25
2009-02-25	19:39:00	0
2009-02-25	19:40:00	0
2009-02-25	19:41:00	0
2009-02-25	19:42:00	0
2009-02-25	19:43:00	13
2009-02-25	19:44:00	0
2009-02-25	19:45:00	0
2009-02-25	19:46:00	0
2009-02-25	19:47:00	0
2009-02-25	19:48:00	25
2009-02-25	19:49:00	0
2009-02-25	19:50:00	0
2009-02-25	19:51:00	0
2009-02-25	19:52:00	0
2009-02-25	19:53:00	0
2009-02-25	19:54:00	0
2009-02-25	19:55:00	0
2009-02-25	19:56:00	0
2009-02-25	19:57:00	0
2009-02-25	19:58:00	13
2009-02-25	19:59:00	25
2009-02-25	20:00:00	0
2009-02-25	20:01:00	13
2009-02-25	20:02:00	13
2009-02-25	20:03:00	0
2009-02-25	20:04:00	0
2009-02-25	20:05:00	0
2009-02-25	20:06:00	0
2009-02-25	20:07:00	0
2009-02-25	20:08:00	0
2009-02-25	20:09:00	0
2009-02-25	20:10:00	0
2009-02-25	20:11:00	0
2009-02-25	20:12:00	0
2009-02-25	20:13:00	0
2009-02-25	20:14:00	0
2009-02-25	20:15:00	0
2009-02-25	20:16:00	0
2009-02-25	20:17:00	0
2009-02-25	20:18:00	0
2009-02-25	20:19:00	0
2009-02-25	20:20:00	0
2009-02-25	20:21:00	0
2009-02-25	20:22:00	0
2009-02-25	20:23:00	0
2009-02-25	20:24:00	0
2009-02-25	20:25:00	13
2009-02-25	20:26:00	0
2009-02-25	20:27:00	0
2009-02-25	20:28:00	0
2009-02-25	20:29:00	0
2009-02-25	20:30:00	0
2009-02-25	20:31:00	0
2009-02-25	20:32:00	0
2009-02-25	20:33:00	0
2009-02-25	20:34:00	25
2009-02-25	20:35:00	13
2009-02-25	20:36:00	0
2009-02-25	20:37:00	0
2009-02-25	20:38:00	63
2009-02-25	20:39:00	13
2009-02-25	20:40:00	0
2009-02-25	20:41:00	0
2009-02-25	20:42:00	0
2009-02-25	20:43:00	50
2009-02-25	20:44:00	0
2009-02-25	20:45:00	0
2009-02-25	20:46:00	0
2009-02-25	20:47:00	0
2009-02-25	20:48:00	0
2009-02-25	20:49:00	0
2009-02-25	20:50:00	0
2009-02-25	20:51:00	0
2009-02-25	20:52:00	0
2009-02-25	20:53:00	0
2009-02-25	20:54:00	0
2009-02-25	20:55:00	0
2009-02-25	20:56:00	0
2009-02-25	20:57:00	0
2009-02-25	20:58:00	0
2009-02-25	20:59:00	0
2009-02-25	21:00:00	0
2009-02-25	21:01:00	0
2009-02-25	21:02:00	0
2009-02-25	21:03:00	0
2009-02-25	21:04:00	0
2009-02-25	21:05:00	0
2009-02-25	21:06:00	0
2009-02-25	21:07:00	13
2009-02-25	21:08:00	0
2009-02-25	21:09:00	13
2009-02-25	21:10:00	0
2009-02-25	21:11:00	0
2009-02-25	21:12:00	0
2009-02-25	21:13:00	0
2009-02-25	21:14:00	25
2009-02-25	21:15:00	0
2009-02-25	21:16:00	25
2009-02-25	21:17:00	38
2009-02-25	21:18:00	25
2009-02-25	21:19:00	25
2009-02-25	21:20:00	38
2009-02-25	21:21:00	0
2009-02-25	21:22:00	0
2009-02-25	21:23:00	0
2009-02-25	21:24:00	38
2009-02-25	21:25:00	0
2009-02-25	21:26:00	253
2009-02-25	21:27:00	469
2009-02-25	21:28:00	13
2009-02-25	21:29:00	0
2009-02-25	21:30:00	13
2009-02-25	21:31:00	38
2009-02-25	21:32:00	13
2009-02-25	21:33:00	13
2009-02-25	21:34:00	0
2009-02-25	21:35:00	0
2009-02-25	21:36:00	13
2009-02-25	21:37:00	13
2009-02-25	21:38:00	163
2009-02-25	21:39:00	0
2009-02-25	21:40:00	0
2009-02-25	21:41:00	0
2009-02-25	21:42:00	0
2009-02-25	21:43:00	0
2009-02-25	21:44:00	13
2009-02-25	21:45:00	0
2009-02-25	21:46:00	0
2009-02-25	21:47:00	0
2009-02-25	21:48:00	13
2009-02-25	21:49:00	0
2009-02-25	21:50:00	0
2009-02-25	21:51:00	0
2009-02-25	21:52:00	0
2009-02-25	21:53:00	0
2009-02-25	21:54:00	0
2009-02-25	21:55:00	0
2009-02-25	21:56:00	0
2009-02-25	21:57:00	238
2009-02-25	21:58:00	469
2009-02-25	21:59:00	13
2009-02-25	22:00:00	0
2009-02-25	22:01:00	0
2009-02-25	22:02:00	0
2009-02-25	22:03:00	0
2009-02-25	22:04:00	0
2009-02-25	22:05:00	0
2009-02-25	22:06:00	0
2009-02-25	22:07:00	0
2009-02-25	22:08:00	0
2009-02-25	22:09:00	0
2009-02-25	22:10:00	0
2009-02-25	22:11:00	0
2009-02-25	22:12:00	0
2009-02-25	22:13:00	0
2009-02-25	22:14:00	0
2009-02-25	22:15:00	0
2009-02-25	22:16:00	0
2009-02-25	22:17:00	0
2009-02-25	22:18:00	0
2009-02-25	22:19:00	0
2009-02-25	22:20:00	856
2009-02-25	22:21:00	607
2009-02-25	22:22:00	507
2009-02-25	22:23:00	881
2009-02-25	22:24:00	1009
2009-02-25	22:25:00	1009
2009-02-25	22:26:00	906
2009-02-25	22:27:00	1237
2009-02-25	22:28:00	2118
2009-02-25	22:29:00	760
2009-02-25	22:30:00	284
2009-02-25	22:31:00	63
2009-02-25	22:32:00	151
2009-02-25	22:33:00	346
2009-02-25	22:34:00	1601
2009-02-25	22:35:00	1237
2009-02-25	22:36:00	956
2009-02-25	22:37:00	527
2009-02-25	22:38:00	1092
2009-02-25	22:39:00	1787
2009-02-25	22:40:00	1907
2009-02-25	22:41:00	1009
2009-02-25	22:42:00	738
2009-02-25	22:43:00	125
2009-02-25	22:44:00	0
2009-02-25	22:45:00	0
2009-02-25	22:46:00	364
2009-02-25	22:47:00	364
2009-02-25	22:48:00	25
2009-02-25	22:49:00	0
2009-02-25	22:50:00	0
2009-02-25	22:51:00	0
2009-02-25	22:52:00	314
2009-02-25	22:53:00	0
2009-02-25	22:54:00	25
2009-02-25	22:55:00	13
2009-02-25	22:56:00	138
2009-02-25	22:57:00	0
2009-02-25	22:58:00	0
2009-02-25	22:59:00	0
2009-02-25	23:00:00	0
2009-02-25	23:01:00	0
2009-02-25	23:02:00	0
2009-02-25	23:03:00	0
2009-02-25	23:04:00	38
2009-02-25	23:05:00	0
2009-02-25	23:06:00	0
2009-02-25	23:07:00	0
2009-02-25	23:08:00	0
2009-02-25	23:09:00	0
2009-02-25	23:10:00	0
2009-02-25	23:11:00	0
2009-02-25	23:12:00	0
2009-02-25	23:13:00	0
2009-02-25	23:14:00	0
2009-02-25	23:15:00	0
2009-02-25	23:16:00	0
2009-02-25	23:17:00	0
2009-02-25	23:18:00	0
2009-02-25	23:19:00	0
2009-02-25	23:20:00	0
2009-02-25	23:21:00	0
2009-02-25	23:22:00	0
2009-02-25	23:23:00	0
2009-02-25	23:24:00	0
2009-02-25	23:25:00	0
2009-02-25	23:26:00	0
2009-02-25	23:27:00	0
2009-02-25	23:28:00	0
2009-02-25	23:29:00	0
2009-02-25	23:30:00	0
2009-02-25	23:31:00	0
2009-02-25	23:32:00	0
2009-02-25	23:33:00	0
2009-02-25	23:34:00	0
2009-02-25	23:35:00	0
2009-02-25	23:36:00	0
2009-02-25	23:37:00	13
2009-02-25	23:38:00	0
2009-02-25	23:39:00	0
2009-02-25	23:40:00	0
2009-02-25	23:41:00	0
2009-02-25	23:42:00	0
2009-02-25	23:43:00	0
2009-02-25	23:44:00	0
2009-02-25	23:45:00	0
2009-02-25	23:46:00	0
2009-02-25	23:47:00	0
2009-02-25	23:48:00	0
2009-02-25	23:49:00	0
2009-02-25	23:50:00	0
2009-02-25	23:51:00	0
2009-02-25	23:52:00	0
2009-02-25	23:53:00	13
2009-02-25	23:54:00	0
2009-02-25	23:55:00	63
2009-02-25	23:56:00	0
2009-02-25	23:57:00	0
2009-02-25	23:58:00	0
2009-02-25	23:59:00	0
2009-02-26	00:00:00	0
2009-02-26	00:01:00	0
2009-02-26	00:02:00	0
2009-02-26	00:03:00	0
2009-02-26	00:04:00	0
2009-02-26	00:05:00	0
2009-02-26	00:06:00	0
2009-02-26	00:07:00	0
2009-02-26	00:08:00	0
2009-02-26	00:09:00	0
2009-02-26	00:10:00	0
2009-02-26	00:11:00	0
2009-02-26	00:12:00	0
2009-02-26	00:13:00	0
2009-02-26	00:14:00	0
2009-02-26	00:15:00	0
2009-02-26	00:16:00	0
2009-02-26	00:17:00	0
2009-02-26	00:18:00	0
2009-02-26	00:19:00	0
2009-02-26	00:20:00	0
2009-02-26	00:21:00	0
2009-02-26	00:22:00	0
2009-02-26	00:23:00	0
2009-02-26	00:24:00	38
2009-02-26	00:25:00	178
2009-02-26	00:26:00	13
2009-02-26	00:27:00	0
2009-02-26	00:28:00	0
2009-02-26	00:29:00	0
2009-02-26	00:30:00	0
2009-02-26	00:31:00	0
2009-02-26	00:32:00	0
2009-02-26	00:33:00	0
2009-02-26	00:34:00	0
2009-02-26	00:35:00	0
2009-02-26	00:36:00	0
2009-02-26	00:37:00	0
2009-02-26	00:38:00	0
2009-02-26	00:39:00	0
2009-02-26	00:40:00	0
2009-02-26	00:41:00	0
2009-02-26	00:42:00	0
2009-02-26	00:43:00	0
2009-02-26	00:44:00	0
2009-02-26	00:45:00	0
2009-02-26	00:46:00	0
2009-02-26	00:47:00	0
2009-02-26	00:48:00	0
2009-02-26	00:49:00	0
2009-02-26	00:50:00	0
2009-02-26	00:51:00	0
2009-02-26	00:52:00	0
2009-02-26	00:53:00	0
2009-02-26	00:54:00	0
2009-02-26	00:55:00	0
2009-02-26	00:56:00	0
2009-02-26	00:57:00	0
2009-02-26	00:58:00	0
2009-02-26	00:59:00	0
2009-02-26	01:00:00	0
2009-02-26	01:01:00	0
2009-02-26	01:02:00	0
2009-02-26	01:03:00	0
2009-02-26	01:04:00	0
2009-02-26	01:05:00	0
2009-02-26	01:06:00	0
2009-02-26	01:07:00	0
2009-02-26	01:08:00	0
2009-02-26	01:09:00	0
2009-02-26	01:10:00	0
2009-02-26	01:11:00	0
2009-02-26	01:12:00	0
2009-02-26	01:13:00	0
2009-02-26	01:14:00	38
2009-02-26	01:15:00	193
2009-02-26	01:16:00	13
2009-02-26	01:17:00	0
2009-02-26	01:18:00	0
2009-02-26	01:19:00	0
2009-02-26	01:20:00	0
2009-02-26	01:21:00	0
2009-02-26	01:22:00	0
2009-02-26	01:23:00	0
2009-02-26	01:24:00	0
2009-02-26	01:25:00	0
2009-02-26	01:26:00	0
2009-02-26	01:27:00	0
2009-02-26	01:28:00	25
2009-02-26	01:29:00	0
2009-02-26	01:30:00	0
2009-02-26	01:31:00	0
2009-02-26	01:32:00	0
2009-02-26	01:33:00	0
2009-02-26	01:34:00	0
2009-02-26	01:35:00	0
2009-02-26	01:36:00	0
2009-02-26	01:37:00	0
2009-02-26	01:38:00	0
2009-02-26	01:39:00	13
2009-02-26	01:40:00	0
2009-02-26	01:41:00	0
2009-02-26	01:42:00	0
2009-02-26	01:43:00	13
2009-02-26	01:44:00	0
2009-02-26	01:45:00	0
2009-02-26	01:46:00	0
2009-02-26	01:47:00	0
2009-02-26	01:48:00	0
2009-02-26	01:49:00	0
2009-02-26	01:50:00	0
2009-02-26	01:51:00	0
2009-02-26	01:52:00	0
2009-02-26	01:53:00	13
2009-02-26	01:54:00	75
2009-02-26	01:55:00	0
2009-02-26	01:56:00	0
2009-02-26	01:57:00	0
2009-02-26	01:58:00	0
2009-02-26	01:59:00	0
2009-02-26	02:00:00	0
2009-02-26	02:01:00	0
2009-02-26	02:02:00	0
2009-02-26	02:03:00	0
2009-02-26	02:04:00	0
2009-02-26	02:05:00	0
2009-02-26	02:06:00	0
2009-02-26	02:07:00	0
2009-02-26	02:08:00	0
2009-02-26	02:09:00	0
2009-02-26	02:10:00	0
2009-02-26	02:11:00	0
2009-02-26	02:12:00	0
2009-02-26	02:13:00	0
2009-02-26	02:14:00	0
2009-02-26	02:15:00	0
2009-02-26	02:16:00	0
2009-02-26	02:17:00	0
2009-02-26	02:18:00	0
2009-02-26	02:19:00	0
2009-02-26	02:20:00	0
2009-02-26	02:21:00	75
2009-02-26	02:22:00	88
2009-02-26	02:23:00	399
2009-02-26	02:24:00	670
2009-02-26	02:25:00	0
2009-02-26	02:26:00	0
2009-02-26	02:27:00	0
2009-02-26	02:28:00	0
2009-02-26	02:29:00	0
2009-02-26	02:30:00	0
2009-02-26	02:31:00	0
2009-02-26	02:32:00	0
2009-02-26	02:33:00	0
2009-02-26	02:34:00	0
2009-02-26	02:35:00	0
2009-02-26	02:36:00	0
2009-02-26	02:37:00	0
2009-02-26	02:38:00	0
2009-02-26	02:39:00	0
2009-02-26	02:40:00	0
2009-02-26	02:41:00	0
2009-02-26	02:42:00	0
2009-02-26	02:43:00	0
2009-02-26	02:44:00	0
2009-02-26	02:45:00	0
2009-02-26	02:46:00	0
2009-02-26	02:47:00	0
2009-02-26	02:48:00	0
2009-02-26	02:49:00	0
2009-02-26	02:50:00	0
2009-02-26	02:51:00	0
2009-02-26	02:52:00	0
2009-02-26	02:53:00	0
2009-02-26	02:54:00	0
2009-02-26	02:55:00	0
2009-02-26	02:56:00	0
2009-02-26	02:57:00	0
2009-02-26	02:58:00	0
2009-02-26	02:59:00	0
2009-02-26	03:00:00	0
2009-02-26	03:01:00	0
2009-02-26	03:02:00	0
2009-02-26	03:03:00	0
2009-02-26	03:04:00	0
2009-02-26	03:05:00	0
2009-02-26	03:06:00	0
2009-02-26	03:07:00	0
2009-02-26	03:08:00	0
2009-02-26	03:09:00	0
2009-02-26	03:10:00	0
2009-02-26	03:11:00	0
2009-02-26	03:12:00	0
2009-02-26	03:13:00	0
2009-02-26	03:14:00	0
2009-02-26	03:15:00	0
2009-02-26	03:16:00	0
2009-02-26	03:17:00	0
2009-02-26	03:18:00	0
2009-02-26	03:19:00	0
2009-02-26	03:20:00	0
2009-02-26	03:21:00	0
2009-02-26	03:22:00	0
2009-02-26	03:23:00	0
2009-02-26	03:24:00	0
2009-02-26	03:25:00	0
2009-02-26	03:26:00	0
2009-02-26	03:27:00	0
2009-02-26	03:28:00	0
2009-02-26	03:29:00	0
2009-02-26	03:30:00	0
2009-02-26	03:31:00	0
2009-02-26	03:32:00	0
2009-02-26	03:33:00	0
2009-02-26	03:34:00	0
2009-02-26	03:35:00	0
2009-02-26	03:36:00	0
2009-02-26	03:37:00	0
2009-02-26	03:38:00	0
2009-02-26	03:39:00	0
2009-02-26	03:40:00	0
2009-02-26	03:41:00	0
2009-02-26	03:42:00	0
2009-02-26	03:43:00	0
2009-02-26	03:44:00	0
2009-02-26	03:45:00	0
2009-02-26	03:46:00	0
2009-02-26	03:47:00	0
2009-02-26	03:48:00	0
2009-02-26	03:49:00	0
2009-02-26	03:50:00	13
2009-02-26	03:51:00	0
2009-02-26	03:52:00	0
2009-02-26	03:53:00	0
2009-02-26	03:54:00	0
2009-02-26	03:55:00	0
2009-02-26	03:56:00	0
2009-02-26	03:57:00	0
2009-02-26	03:58:00	0
2009-02-26	03:59:00	0
2009-02-26	04:00:00	0
2009-02-26	04:01:00	0
2009-02-26	04:02:00	0
2009-02-26	04:03:00	0
2009-02-26	04:04:00	0
2009-02-26	04:05:00	0
2009-02-26	04:06:00	0
2009-02-26	04:07:00	0
2009-02-26	04:08:00	0
2009-02-26	04:09:00	0
2009-02-26	04:10:00	0
2009-02-26	04:11:00	0
2009-02-26	04:12:00	0
2009-02-26	04:13:00	0
2009-02-26	04:14:00	0
2009-02-26	04:15:00	0
2009-02-26	04:16:00	0
2009-02-26	04:17:00	13
2009-02-26	04:18:00	0
2009-02-26	04:19:00	0
2009-02-26	04:20:00	0
2009-02-26	04:21:00	0
2009-02-26	04:22:00	0
2009-02-26	04:23:00	13
2009-02-26	04:24:00	0
2009-02-26	04:25:00	0
2009-02-26	04:26:00	0
2009-02-26	04:27:00	0
2009-02-26	04:28:00	0
2009-02-26	04:29:00	0
2009-02-26	04:30:00	0
2009-02-26	04:31:00	0
2009-02-26	04:32:00	0
2009-02-26	04:33:00	0
2009-02-26	04:34:00	0
2009-02-26	04:35:00	0
2009-02-26	04:36:00	0
2009-02-26	04:37:00	0
2009-02-26	04:38:00	0
2009-02-26	04:39:00	0
2009-02-26	04:40:00	0
2009-02-26	04:41:00	0
2009-02-26	04:42:00	0
2009-02-26	04:43:00	0
2009-02-26	04:44:00	0
2009-02-26	04:45:00	0
2009-02-26	04:46:00	0
2009-02-26	04:47:00	0
2009-02-26	04:48:00	0
2009-02-26	04:49:00	0
2009-02-26	04:50:00	0
2009-02-26	04:51:00	0
2009-02-26	04:52:00	0
2009-02-26	04:53:00	0
2009-02-26	04:54:00	0
2009-02-26	04:55:00	0
2009-02-26	04:56:00	0
2009-02-26	04:57:00	0
2009-02-26	04:58:00	0
2009-02-26	04:59:00	0
2009-02-26	05:00:00	0
2009-02-26	05:01:00	0
2009-02-26	05:02:00	0
2009-02-26	05:03:00	0
2009-02-26	05:04:00	0
2009-02-26	05:05:00	38
2009-02-26	05:06:00	0
2009-02-26	05:07:00	0
2009-02-26	05:08:00	0
2009-02-26	05:09:00	0
2009-02-26	05:10:00	0
2009-02-26	05:11:00	0
2009-02-26	05:12:00	25
2009-02-26	05:13:00	0
2009-02-26	05:14:00	0
2009-02-26	05:15:00	0
2009-02-26	05:16:00	0
2009-02-26	05:17:00	0
2009-02-26	05:18:00	0
2009-02-26	05:19:00	0
2009-02-26	05:20:00	0
2009-02-26	05:21:00	0
2009-02-26	05:22:00	0
2009-02-26	05:23:00	0
2009-02-26	05:24:00	0
2009-02-26	05:25:00	0
2009-02-26	05:26:00	0
2009-02-26	05:27:00	0
2009-02-26	05:28:00	0
2009-02-26	05:29:00	0
2009-02-26	05:30:00	13
2009-02-26	05:31:00	0
2009-02-26	05:32:00	0
2009-02-26	05:33:00	0
2009-02-26	05:34:00	0
2009-02-26	05:35:00	0
2009-02-26	05:36:00	0
2009-02-26	05:37:00	0
2009-02-26	05:38:00	0
2009-02-26	05:39:00	0
2009-02-26	05:40:00	0
2009-02-26	05:41:00	0
2009-02-26	05:42:00	0
2009-02-26	05:43:00	0
2009-02-26	05:44:00	0
2009-02-26	05:45:00	13
2009-02-26	05:46:00	0
2009-02-26	05:47:00	0
2009-02-26	05:48:00	0
2009-02-26	05:49:00	0
2009-02-26	05:50:00	0
2009-02-26	05:51:00	0
2009-02-26	05:52:00	0
2009-02-26	05:53:00	0
2009-02-26	05:54:00	0
2009-02-26	05:55:00	0
2009-02-26	05:56:00	0
2009-02-26	05:57:00	0
2009-02-26	05:58:00	0
2009-02-26	05:59:00	0
2009-02-26	06:00:00	0
2009-02-26	06:01:00	0
2009-02-26	06:02:00	0
2009-02-26	06:03:00	0
2009-02-26	06:04:00	0
2009-02-26	06:05:00	0
2009-02-26	06:06:00	0
2009-02-26	06:07:00	0
2009-02-26	06:08:00	0
2009-02-26	06:09:00	0
2009-02-26	06:10:00	0
2009-02-26	06:11:00	0
2009-02-26	06:12:00	0
2009-02-26	06:13:00	0
2009-02-26	06:14:00	50
2009-02-26	06:15:00	25
2009-02-26	06:16:00	0
2009-02-26	06:17:00	13
2009-02-26	06:18:00	63
2009-02-26	06:19:00	0
2009-02-26	06:20:00	13
2009-02-26	06:21:00	0
2009-02-26	06:22:00	0
2009-02-26	06:23:00	0
2009-02-26	06:24:00	0
2009-02-26	06:25:00	0
2009-02-26	06:26:00	0
2009-02-26	06:27:00	0
2009-02-26	06:28:00	0
2009-02-26	06:29:00	0
2009-02-26	06:30:00	0
2009-02-26	06:31:00	0
2009-02-26	06:32:00	0
2009-02-26	06:33:00	0
2009-02-26	06:34:00	0
2009-02-26	06:35:00	0
2009-02-26	06:36:00	0
2009-02-26	06:37:00	0
2009-02-26	06:38:00	0
2009-02-26	06:39:00	0
2009-02-26	06:40:00	38
2009-02-26	06:41:00	417
2009-02-26	06:42:00	329
2009-02-26	06:43:00	0
2009-02-26	06:44:00	715
2009-02-26	06:45:00	284
2009-02-26	06:46:00	452
2009-02-26	06:47:00	587
2009-02-26	06:48:00	693
2009-02-26	06:49:00	399
2009-02-26	06:50:00	193
2009-02-26	06:51:00	50
2009-02-26	06:52:00	38
2009-02-26	06:53:00	25
2009-02-26	06:54:00	13
2009-02-26	06:55:00	13
2009-02-26	06:56:00	25
2009-02-26	06:57:00	0
2009-02-26	06:58:00	25
2009-02-26	06:59:00	13
2009-02-26	07:00:00	0
2009-02-26	07:01:00	253
2009-02-26	07:02:00	138
2009-02-26	07:03:00	193
2009-02-26	07:04:00	0
2009-02-26	07:05:00	0
2009-02-26	07:06:00	0
2009-02-26	07:07:00	0
2009-02-26	07:08:00	0
2009-02-26	07:09:00	0
2009-02-26	07:10:00	151
2009-02-26	07:11:00	253
2009-02-26	07:12:00	0
2009-02-26	07:13:00	0
2009-02-26	07:14:00	0
2009-02-26	07:15:00	0
2009-02-26	07:16:00	13
2009-02-26	07:17:00	13
2009-02-26	07:18:00	13
2009-02-26	07:19:00	193
2009-02-26	07:20:00	0
2009-02-26	07:21:00	13
2009-02-26	07:22:00	0
2009-02-26	07:23:00	13
2009-02-26	07:24:00	163
2009-02-26	07:25:00	50
2009-02-26	07:26:00	0
2009-02-26	07:27:00	452
2009-02-26	07:28:00	151
2009-02-26	07:29:00	0
2009-02-26	07:30:00	0
2009-02-26	07:31:00	738
2009-02-26	07:32:00	0
2009-02-26	07:33:00	314
2009-02-26	07:34:00	163
2009-02-26	07:35:00	50
2009-02-26	07:36:00	0
2009-02-26	07:37:00	0
2009-02-26	07:38:00	0
2009-02-26	07:39:00	0
2009-02-26	07:40:00	0
2009-02-26	07:41:00	193
2009-02-26	07:42:00	25
2009-02-26	07:43:00	0
2009-02-26	07:44:00	0
2009-02-26	07:45:00	0
2009-02-26	07:46:00	25
2009-02-26	07:47:00	0
2009-02-26	07:48:00	0
2009-02-26	07:49:00	0
2009-02-26	07:50:00	0
2009-02-26	07:51:00	0
2009-02-26	07:52:00	0
2009-02-26	07:53:00	0
2009-02-26	07:54:00	0
2009-02-26	07:55:00	0
2009-02-26	07:56:00	0
2009-02-26	07:57:00	0
2009-02-26	07:58:00	0
2009-02-26	07:59:00	0
2009-02-26	08:00:00	0
2009-02-26	08:01:00	0
2009-02-26	08:02:00	0
2009-02-26	08:03:00	0
2009-02-26	08:04:00	0
2009-02-26	08:05:00	0
2009-02-26	08:06:00	0
2009-02-26	08:07:00	0
2009-02-26	08:08:00	0
2009-02-26	08:09:00	0
2009-02-26	08:10:00	0
2009-02-26	08:11:00	0
2009-02-26	08:12:00	0
2009-02-26	08:13:00	0
2009-02-26	08:14:00	0
2009-02-26	08:15:00	0
2009-02-26	08:16:00	13
2009-02-26	08:17:00	0
2009-02-26	08:18:00	0
2009-02-26	08:19:00	0
2009-02-26	08:20:00	0
2009-02-26	08:21:00	25
2009-02-26	08:22:00	0
2009-02-26	08:23:00	0
2009-02-26	08:24:00	0
2009-02-26	08:25:00	0
2009-02-26	08:26:00	0
2009-02-26	08:27:00	0
2009-02-26	08:28:00	0
2009-02-26	08:29:00	0
2009-02-26	08:30:00	0
2009-02-26	08:31:00	329
2009-02-26	08:32:00	63
2009-02-26	08:33:00	208
2009-02-26	08:34:00	88
2009-02-26	08:35:00	38
2009-02-26	08:36:00	25
2009-02-26	08:37:00	469
2009-02-26	08:38:00	0
2009-02-26	08:39:00	0
2009-02-26	08:40:00	0
2009-02-26	08:41:00	0
2009-02-26	08:42:00	0
2009-02-26	08:43:00	0
2009-02-26	08:44:00	0
2009-02-26	08:45:00	0
2009-02-26	08:46:00	0
2009-02-26	08:47:00	0
2009-02-26	08:48:00	0
2009-02-26	08:49:00	0
2009-02-26	08:50:00	0
2009-02-26	08:51:00	0
2009-02-26	08:52:00	0
2009-02-26	08:53:00	0
2009-02-26	08:54:00	88
2009-02-26	08:55:00	13
2009-02-26	08:56:00	0
2009-02-26	08:57:00	0
2009-02-26	08:58:00	0
2009-02-26	08:59:00	0
2009-02-26	09:00:00	0
2009-02-26	09:01:00	0
2009-02-26	09:02:00	13
2009-02-26	09:03:00	0
2009-02-26	09:04:00	0
2009-02-26	09:05:00	0
2009-02-26	09:06:00	0
2009-02-26	09:07:00	0
2009-02-26	09:08:00	0
[truncated: 19,611 more rows]

## Sheet: 3.11.09
Actogram, Copy Raw Data, All Days
Identity:	Nemo
Filename:	E:\Active Research Files\meloxicam titre canine\cases\nemo\Nemo 3.11.09.AWC
Gender:	M
Age:	9
Height:	91.4 cm	36.0 in
Weight:	39.6 kg	87.3 lbs
Start Date:	11-Mar-2009 (Wed)
Start Time:	18:00:00
Interval:	1.00 mins
Date Stamp:	Time Stamp:	Activity Data:	Marker Press:
2009-03-11	00:00:00	0
2009-03-11	00:01:00	0
2009-03-11	00:02:00	0
2009-03-11	00:03:00	0
2009-03-11	00:04:00	0
2009-03-11	00:05:00	0
2009-03-11	00:06:00	0
2009-03-11	00:07:00	0
2009-03-11	00:08:00	0
2009-03-11	00:09:00	0
2009-03-11	00:10:00	0
2009-03-11	00:11:00	0
2009-03-11	00:12:00	0
2009-03-11	00:13:00	0
2009-03-11	00:14:00	0
2009-03-11	00:15:00	0
2009-03-11	00:16:00	0
2009-03-11	00:17:00	0
2009-03-11	00:18:00	0
2009-03-11	00:19:00	0
2009-03-11	00:20:00	0
2009-03-11	00:21:00	0
2009-03-11	00:22:00	0
2009-03-11	00:23:00	0
2009-03-11	00:24:00	0
2009-03-11	00:25:00	0
2009-03-11	00:26:00	0
2009-03-11	00:27:00	0
2009-03-11	00:28:00	0
2009-03-11	00:29:00	0
2009-03-11	00:30:00	0
2009-03-11	00:31:00	0
2009-03-11	00:32:00	0
2009-03-11	00:33:00	0
2009-03-11	00:34:00	0
2009-03-11	00:35:00	0
2009-03-11	00:36:00	0
2009-03-11	00:37:00	0
2009-03-11	00:38:00	0
2009-03-11	00:39:00	0
2009-03-11	00:40:00	0
2009-03-11	00:41:00	0
2009-03-11	00:42:00	0
2009-03-11	00:43:00	0
2009-03-11	00:44:00	0
2009-03-11	00:45:00	0
2009-03-11	00:46:00	0
2009-03-11	00:47:00	0
2009-03-11	00:48:00	0
2009-03-11	00:49:00	0
2009-03-11	00:50:00	0
2009-03-11	00:51:00	0
2009-03-11	00:52:00	0
2009-03-11	00:53:00	0
2009-03-11	00:54:00	0
2009-03-11	00:55:00	0
2009-03-11	00:56:00	0
2009-03-11	00:57:00	0
2009-03-11	00:58:00	0
2009-03-11	00:59:00	0
2009-03-11	01:00:00	0
2009-03-11	01:01:00	0
2009-03-11	01:02:00	0
2009-03-11	01:03:00	0
2009-03-11	01:04:00	0
2009-03-11	01:05:00	0
2009-03-11	01:06:00	0
2009-03-11	01:07:00	0
2009-03-11	01:08:00	0
2009-03-11	01:09:00	0
2009-03-11	01:10:00	0
2009-03-11	01:11:00	0
2009-03-11	01:12:00	0
2009-03-11	01:13:00	0
2009-03-11	01:14:00	0
2009-03-11	01:15:00	0
2009-03-11	01:16:00	0
2009-03-11	01:17:00	0
2009-03-11	01:18:00	0
2009-03-11	01:19:00	0
2009-03-11	01:20:00	0
2009-03-11	01:21:00	0
2009-03-11	01:22:00	0
2009-03-11	01:23:00	0
2009-03-11	01:24:00	0
2009-03-11	01:25:00	0
2009-03-11	01:26:00	0
2009-03-11	01:27:00	0
2009-03-11	01:28:00	0
2009-03-11	01:29:00	0
2009-03-11	01:30:00	0
2009-03-11	01:31:00	0
2009-03-11	01:32:00	0
2009-03-11	01:33:00	0
2009-03-11	01:34:00	0
2009-03-11	01:35:00	0
2009-03-11	01:36:00	0
2009-03-11	01:37:00	0
2009-03-11	01:38:00	0
2009-03-11	01:39:00	0
2009-03-11	01:40:00	0
2009-03-11	01:41:00	0
2009-03-11	01:42:00	0
2009-03-11	01:43:00	0
2009-03-11	01:44:00	0
2009-03-11	01:45:00	0
2009-03-11	01:46:00	0
2009-03-11	01:47:00	0
2009-03-11	01:48:00	0
2009-03-11	01:49:00	0
2009-03-11	01:50:00	0
2009-03-11	01:51:00	0
2009-03-11	01:52:00	0
2009-03-11	01:53:00	0
2009-03-11	01:54:00	0
2009-03-11	01:55:00	0
2009-03-11	01:56:00	0
2009-03-11	01:57:00	0
2009-03-11	01:58:00	0
2009-03-11	01:59:00	0
2009-03-11	02:00:00	0
2009-03-11	02:01:00	0
2009-03-11	02:02:00	0
2009-03-11	02:03:00	0
2009-03-11	02:04:00	0
2009-03-11	02:05:00	0
2009-03-11	02:06:00	0
2009-03-11	02:07:00	0
2009-03-11	02:08:00	0
2009-03-11	02:09:00	0
2009-03-11	02:10:00	0
2009-03-11	02:11:00	0
2009-03-11	02:12:00	0
2009-03-11	02:13:00	0
2009-03-11	02:14:00	0
2009-03-11	02:15:00	0
2009-03-11	02:16:00	0
2009-03-11	02:17:00	0
2009-03-11	02:18:00	0
2009-03-11	02:19:00	0
2009-03-11	02:20:00	0
2009-03-11	02:21:00	0
2009-03-11	02:22:00	0
2009-03-11	02:23:00	0
2009-03-11	02:24:00	0
2009-03-11	02:25:00	0
2009-03-11	02:26:00	0
2009-03-11	02:27:00	0
2009-03-11	02:28:00	0
2009-03-11	02:29:00	0
2009-03-11	02:30:00	0
2009-03-11	02:31:00	0
2009-03-11	02:32:00	0
2009-03-11	02:33:00	0
2009-03-11	02:34:00	0
2009-03-11	02:35:00	0
2009-03-11	02:36:00	0
2009-03-11	02:37:00	0
2009-03-11	02:38:00	0
2009-03-11	02:39:00	0
2009-03-11	02:40:00	0
2009-03-11	02:41:00	0
2009-03-11	02:42:00	0
2009-03-11	02:43:00	0
2009-03-11	02:44:00	0
2009-03-11	02:45:00	0
2009-03-11	02:46:00	0
2009-03-11	02:47:00	0
2009-03-11	02:48:00	0
2009-03-11	02:49:00	0
2009-03-11	02:50:00	0
2009-03-11	02:51:00	0
2009-03-11	02:52:00	0
2009-03-11	02:53:00	0
2009-03-11	02:54:00	0
2009-03-11	02:55:00	0
2009-03-11	02:56:00	0
2009-03-11	02:57:00	0
2009-03-11	02:58:00	0
2009-03-11	02:59:00	0
2009-03-11	03:00:00	0
2009-03-11	03:01:00	0
2009-03-11	03:02:00	0
2009-03-11	03:03:00	0
2009-03-11	03:04:00	0
2009-03-11	03:05:00	0
2009-03-11	03:06:00	0
2009-03-11	03:07:00	0
2009-03-11	03:08:00	0
2009-03-11	03:09:00	0
2009-03-11	03:10:00	0
2009-03-11	03:11:00	0
2009-03-11	03:12:00	0
2009-03-11	03:13:00	0
2009-03-11	03:14:00	0
2009-03-11	03:15:00	0
2009-03-11	03:16:00	0
2009-03-11	03:17:00	0
2009-03-11	03:18:00	0
2009-03-11	03:19:00	0
2009-03-11	03:20:00	0
2009-03-11	03:21:00	0
2009-03-11	03:22:00	0
2009-03-11	03:23:00	0
2009-03-11	03:24:00	0
2009-03-11	03:25:00	0
2009-03-11	03:26:00	0
2009-03-11	03:27:00	0
2009-03-11	03:28:00	0
2009-03-11	03:29:00	0
2009-03-11	03:30:00	0
2009-03-11	03:31:00	0
2009-03-11	03:32:00	0
2009-03-11	03:33:00	0
2009-03-11	03:34:00	0
2009-03-11	03:35:00	0
2009-03-11	03:36:00	0
2009-03-11	03:37:00	0
2009-03-11	03:38:00	0
2009-03-11	03:39:00	0
2009-03-11	03:40:00	0
2009-03-11	03:41:00	0
2009-03-11	03:42:00	0
2009-03-11	03:43:00	0
2009-03-11	03:44:00	0
2009-03-11	03:45:00	0
2009-03-11	03:46:00	0
2009-03-11	03:47:00	0
2009-03-11	03:48:00	0
2009-03-11	03:49:00	0
2009-03-11	03:50:00	0
2009-03-11	03:51:00	0
2009-03-11	03:52:00	0
2009-03-11	03:53:00	0
2009-03-11	03:54:00	0
2009-03-11	03:55:00	0
2009-03-11	03:56:00	0
2009-03-11	03:57:00	0
2009-03-11	03:58:00	0
2009-03-11	03:59:00	0
2009-03-11	04:00:00	0
2009-03-11	04:01:00	0
2009-03-11	04:02:00	0
2009-03-11	04:03:00	0
2009-03-11	04:04:00	0
2009-03-11	04:05:00	0
2009-03-11	04:06:00	0
2009-03-11	04:07:00	0
2009-03-11	04:08:00	0
2009-03-11	04:09:00	0
2009-03-11	04:10:00	0
2009-03-11	04:11:00	0
2009-03-11	04:12:00	0
2009-03-11	04:13:00	0
2009-03-11	04:14:00	0
2009-03-11	04:15:00	0
2009-03-11	04:16:00	0
2009-03-11	04:17:00	0
2009-03-11	04:18:00	0
2009-03-11	04:19:00	0
2009-03-11	04:20:00	0
2009-03-11	04:21:00	0
2009-03-11	04:22:00	0
2009-03-11	04:23:00	0
2009-03-11	04:24:00	0
2009-03-11	04:25:00	0
2009-03-11	04:26:00	0
2009-03-11	04:27:00	0
2009-03-11	04:28:00	0
2009-03-11	04:29:00	0
2009-03-11	04:30:00	0
2009-03-11	04:31:00	0
2009-03-11	04:32:00	0
2009-03-11	04:33:00	0
2009-03-11	04:34:00	0
2009-03-11	04:35:00	0
2009-03-11	04:36:00	0
2009-03-11	04:37:00	0
2009-03-11	04:38:00	0
2009-03-11	04:39:00	0
2009-03-11	04:40:00	0
2009-03-11	04:41:00	0
2009-03-11	04:42:00	0
2009-03-11	04:43:00	0
2009-03-11	04:44:00	0
2009-03-11	04:45:00	0
2009-03-11	04:46:00	0
2009-03-11	04:47:00	0
2009-03-11	04:48:00	0
2009-03-11	04:49:00	0
2009-03-11	04:50:00	0
2009-03-11	04:51:00	0
2009-03-11	04:52:00	0
2009-03-11	04:53:00	0
2009-03-11	04:54:00	0
2009-03-11	04:55:00	0
2009-03-11	04:56:00	0
2009-03-11	04:57:00	0
2009-03-11	04:58:00	0
2009-03-11	04:59:00	0
2009-03-11	05:00:00	0
2009-03-11	05:01:00	0
2009-03-11	05:02:00	0
2009-03-11	05:03:00	0
2009-03-11	05:04:00	0
2009-03-11	05:05:00	0
2009-03-11	05:06:00	0
2009-03-11	05:07:00	0
2009-03-11	05:08:00	0
2009-03-11	05:09:00	0
2009-03-11	05:10:00	0
2009-03-11	05:11:00	0
2009-03-11	05:12:00	0
2009-03-11	05:13:00	0
2009-03-11	05:14:00	0
2009-03-11	05:15:00	0
2009-03-11	05:16:00	0
2009-03-11	05:17:00	0
2009-03-11	05:18:00	0
2009-03-11	05:19:00	0
2009-03-11	05:20:00	0
2009-03-11	05:21:00	0
2009-03-11	05:22:00	0
2009-03-11	05:23:00	0
2009-03-11	05:24:00	0
2009-03-11	05:25:00	0
2009-03-11	05:26:00	0
2009-03-11	05:27:00	0
2009-03-11	05:28:00	0
2009-03-11	05:29:00	0
2009-03-11	05:30:00	0
2009-03-11	05:31:00	0
2009-03-11	05:32:00	0
2009-03-11	05:33:00	0
2009-03-11	05:34:00	0
2009-03-11	05:35:00	0
2009-03-11	05:36:00	0
2009-03-11	05:37:00	0
2009-03-11	05:38:00	0
2009-03-11	05:39:00	0
2009-03-11	05:40:00	0
2009-03-11	05:41:00	0
2009-03-11	05:42:00	0
2009-03-11	05:43:00	0
2009-03-11	05:44:00	0
2009-03-11	05:45:00	0
2009-03-11	05:46:00	0
2009-03-11	05:47:00	0
2009-03-11	05:48:00	0
2009-03-11	05:49:00	0
2009-03-11	05:50:00	0
2009-03-11	05:51:00	0
2009-03-11	05:52:00	0
2009-03-11	05:53:00	0
2009-03-11	05:54:00	0
2009-03-11	05:55:00	0
2009-03-11	05:56:00	0
2009-03-11	05:57:00	0
2009-03-11	05:58:00	0
2009-03-11	05:59:00	0
2009-03-11	06:00:00	0
2009-03-11	06:01:00	0
2009-03-11	06:02:00	0
2009-03-11	06:03:00	0
2009-03-11	06:04:00	0
2009-03-11	06:05:00	0
2009-03-11	06:06:00	0
2009-03-11	06:07:00	0
2009-03-11	06:08:00	0
2009-03-11	06:09:00	0
2009-03-11	06:10:00	0
2009-03-11	06:11:00	0
2009-03-11	06:12:00	0
2009-03-11	06:13:00	0
2009-03-11	06:14:00	0
2009-03-11	06:15:00	0
2009-03-11	06:16:00	0
2009-03-11	06:17:00	0
2009-03-11	06:18:00	0
2009-03-11	06:19:00	0
2009-03-11	06:20:00	0
2009-03-11	06:21:00	0
2009-03-11	06:22:00	0
2009-03-11	06:23:00	0
2009-03-11	06:24:00	0
2009-03-11	06:25:00	0
2009-03-11	06:26:00	0
2009-03-11	06:27:00	0
2009-03-11	06:28:00	0
2009-03-11	06:29:00	0
2009-03-11	06:30:00	0
2009-03-11	06:31:00	0
2009-03-11	06:32:00	0
2009-03-11	06:33:00	0
2009-03-11	06:34:00	0
2009-03-11	06:35:00	0
2009-03-11	06:36:00	0
2009-03-11	06:37:00	0
2009-03-11	06:38:00	0
2009-03-11	06:39:00	0
2009-03-11	06:40:00	0
2009-03-11	06:41:00	0
2009-03-11	06:42:00	0
2009-03-11	06:43:00	0
2009-03-11	06:44:00	0
2009-03-11	06:45:00	0
2009-03-11	06:46:00	0
2009-03-11	06:47:00	0
2009-03-11	06:48:00	0
2009-03-11	06:49:00	0
2009-03-11	06:50:00	0
2009-03-11	06:51:00	0
2009-03-11	06:52:00	0
2009-03-11	06:53:00	0
2009-03-11	06:54:00	0
2009-03-11	06:55:00	0
2009-03-11	06:56:00	0
2009-03-11	06:57:00	0
2009-03-11	06:58:00	0
2009-03-11	06:59:00	0
2009-03-11	07:00:00	0
2009-03-11	07:01:00	0
2009-03-11	07:02:00	0
2009-03-11	07:03:00	0
2009-03-11	07:04:00	0
2009-03-11	07:05:00	0
2009-03-11	07:06:00	0
2009-03-11	07:07:00	0
2009-03-11	07:08:00	0
2009-03-11	07:09:00	0
2009-03-11	07:10:00	0
2009-03-11	07:11:00	0
2009-03-11	07:12:00	0
2009-03-11	07:13:00	0
2009-03-11	07:14:00	0
2009-03-11	07:15:00	0
2009-03-11	07:16:00	0
2009-03-11	07:17:00	0
2009-03-11	07:18:00	0
2009-03-11	07:19:00	0
2009-03-11	07:20:00	0
2009-03-11	07:21:00	0
2009-03-11	07:22:00	0
2009-03-11	07:23:00	0
2009-03-11	07:24:00	0
2009-03-11	07:25:00	0
2009-03-11	07:26:00	0
2009-03-11	07:27:00	0
2009-03-11	07:28:00	0
2009-03-11	07:29:00	0
2009-03-11	07:30:00	0
2009-03-11	07:31:00	0
2009-03-11	07:32:00	0
2009-03-11	07:33:00	0
2009-03-11	07:34:00	0
2009-03-11	07:35:00	0
2009-03-11	07:36:00	0
2009-03-11	07:37:00	0
2009-03-11	07:38:00	0
2009-03-11	07:39:00	0
2009-03-11	07:40:00	0
2009-03-11	07:41:00	0
2009-03-11	07:42:00	0
2009-03-11	07:43:00	0
2009-03-11	07:44:00	0
2009-03-11	07:45:00	0
2009-03-11	07:46:00	0
2009-03-11	07:47:00	0
2009-03-11	07:48:00	0
2009-03-11	07:49:00	0
2009-03-11	07:50:00	0
2009-03-11	07:51:00	0
2009-03-11	07:52:00	0
2009-03-11	07:53:00	0
2009-03-11	07:54:00	0
2009-03-11	07:55:00	0
2009-03-11	07:56:00	0
2009-03-11	07:57:00	0
2009-03-11	07:58:00	0
2009-03-11	07:59:00	0
2009-03-11	08:00:00	0
2009-03-11	08:01:00	0
2009-03-11	08:02:00	0
2009-03-11	08:03:00	0
2009-03-11	08:04:00	0
2009-03-11	08:05:00	0
2009-03-11	08:06:00	0
2009-03-11	08:07:00	0
2009-03-11	08:08:00	0
2009-03-11	08:09:00	0
2009-03-11	08:10:00	0
2009-03-11	08:11:00	0
2009-03-11	08:12:00	0
2009-03-11	08:13:00	0
2009-03-11	08:14:00	0
2009-03-11	08:15:00	0
2009-03-11	08:16:00	0
2009-03-11	08:17:00	0
2009-03-11	08:18:00	0
2009-03-11	08:19:00	0
2009-03-11	08:20:00	0
2009-03-11	08:21:00	0
2009-03-11	08:22:00	0
2009-03-11	08:23:00	0
2009-03-11	08:24:00	0
2009-03-11	08:25:00	0
2009-03-11	08:26:00	0
2009-03-11	08:27:00	0
2009-03-11	08:28:00	0
2009-03-11	08:29:00	0
2009-03-11	08:30:00	0
2009-03-11	08:31:00	0
2009-03-11	08:32:00	0
2009-03-11	08:33:00	0
2009-03-11	08:34:00	0
2009-03-11	08:35:00	0
2009-03-11	08:36:00	0
2009-03-11	08:37:00	0
2009-03-11	08:38:00	0
2009-03-11	08:39:00	0
2009-03-11	08:40:00	0
2009-03-11	08:41:00	0
2009-03-11	08:42:00	0
2009-03-11	08:43:00	0
2009-03-11	08:44:00	0
2009-03-11	08:45:00	0
2009-03-11	08:46:00	0
2009-03-11	08:47:00	0
2009-03-11	08:48:00	0
2009-03-11	08:49:00	0
2009-03-11	08:50:00	0
2009-03-11	08:51:00	0
2009-03-11	08:52:00	0
2009-03-11	08:53:00	0
2009-03-11	08:54:00	0
2009-03-11	08:55:00	0
2009-03-11	08:56:00	0
2009-03-11	08:57:00	0
2009-03-11	08:58:00	0
2009-03-11	08:59:00	0
2009-03-11	09:00:00	0
2009-03-11	09:01:00	0
2009-03-11	09:02:00	0
2009-03-11	09:03:00	0
2009-03-11	09:04:00	0
2009-03-11	09:05:00	0
2009-03-11	09:06:00	0
2009-03-11	09:07:00	0
2009-03-11	09:08:00	0
2009-03-11	09:09:00	0
2009-03-11	09:10:00	0
2009-03-11	09:11:00	0
2009-03-11	09:12:00	0
2009-03-11	09:13:00	0
2009-03-11	09:14:00	0
2009-03-11	09:15:00	0
2009-03-11	09:16:00	0
2009-03-11	09:17:00	0
2009-03-11	09:18:00	0
2009-03-11	09:19:00	0
2009-03-11	09:20:00	0
2009-03-11	09:21:00	0
2009-03-11	09:22:00	0
2009-03-11	09:23:00	0
2009-03-11	09:24:00	0
2009-03-11	09:25:00	0
2009-03-11	09:26:00	0
2009-03-11	09:27:00	0
2009-03-11	09:28:00	0
2009-03-11	09:29:00	0
2009-03-11	09:30:00	0
2009-03-11	09:31:00	0
2009-03-11	09:32:00	0
2009-03-11	09:33:00	0
2009-03-11	09:34:00	0
2009-03-11	09:35:00	0
2009-03-11	09:36:00	0
2009-03-11	09:37:00	0
2009-03-11	09:38:00	0
2009-03-11	09:39:00	0
2009-03-11	09:40:00	0
2009-03-11	09:41:00	0
2009-03-11	09:42:00	0
2009-03-11	09:43:00	0
2009-03-11	09:44:00	0
2009-03-11	09:45:00	0
2009-03-11	09:46:00	0
2009-03-11	09:47:00	0
2009-03-11	09:48:00	0
2009-03-11	09:49:00	0
2009-03-11	09:50:00	0
2009-03-11	09:51:00	0
2009-03-11	09:52:00	0
2009-03-11	09:53:00	0
2009-03-11	09:54:00	0
2009-03-11	09:55:00	0
2009-03-11	09:56:00	0
2009-03-11	09:57:00	0
2009-03-11	09:58:00	0
2009-03-11	09:59:00	0
2009-03-11	10:00:00	0
2009-03-11	10:01:00	0
2009-03-11	10:02:00	0
2009-03-11	10:03:00	0
2009-03-11	10:04:00	0
2009-03-11	10:05:00	0
2009-03-11	10:06:00	0
2009-03-11	10:07:00	0
2009-03-11	10:08:00	0
2009-03-11	10:09:00	0
2009-03-11	10:10:00	0
2009-03-11	10:11:00	0
2009-03-11	10:12:00	0
2009-03-11	10:13:00	0
2009-03-11	10:14:00	0
2009-03-11	10:15:00	0
2009-03-11	10:16:00	0
2009-03-11	10:17:00	0
2009-03-11	10:18:00	0
2009-03-11	10:19:00	0
2009-03-11	10:20:00	0
2009-03-11	10:21:00	0
2009-03-11	10:22:00	0
2009-03-11	10:23:00	0
2009-03-11	10:24:00	0
2009-03-11	10:25:00	0
2009-03-11	10:26:00	0
2009-03-11	10:27:00	0
2009-03-11	10:28:00	0
2009-03-11	10:29:00	0
2009-03-11	10:30:00	0
2009-03-11	10:31:00	0
2009-03-11	10:32:00	0
2009-03-11	10:33:00	0
2009-03-11	10:34:00	0
2009-03-11	10:35:00	0
2009-03-11	10:36:00	0
2009-03-11	10:37:00	0
2009-03-11	10:38:00	0
2009-03-11	10:39:00	0
2009-03-11	10:40:00	0
2009-03-11	10:41:00	0
2009-03-11	10:42:00	0
2009-03-11	10:43:00	0
2009-03-11	10:44:00	0
2009-03-11	10:45:00	0
2009-03-11	10:46:00	0
2009-03-11	10:47:00	0
2009-03-11	10:48:00	0
2009-03-11	10:49:00	0
2009-03-11	10:50:00	0
2009-03-11	10:51:00	0
2009-03-11	10:52:00	0
2009-03-11	10:53:00	0
2009-03-11	10:54:00	0
2009-03-11	10:55:00	0
2009-03-11	10:56:00	0
2009-03-11	10:57:00	0
2009-03-11	10:58:00	0
2009-03-11	10:59:00	0
2009-03-11	11:00:00	0
2009-03-11	11:01:00	0
2009-03-11	11:02:00	0
2009-03-11	11:03:00	0
2009-03-11	11:04:00	0
2009-03-11	11:05:00	0
2009-03-11	11:06:00	0
2009-03-11	11:07:00	0
2009-03-11	11:08:00	0
2009-03-11	11:09:00	0
2009-03-11	11:10:00	0
2009-03-11	11:11:00	0
2009-03-11	11:12:00	0
2009-03-11	11:13:00	0
2009-03-11	11:14:00	0
2009-03-11	11:15:00	0
2009-03-11	11:16:00	0
2009-03-11	11:17:00	0
2009-03-11	11:18:00	0
2009-03-11	11:19:00	0
2009-03-11	11:20:00	0
2009-03-11	11:21:00	0
2009-03-11	11:22:00	0
2009-03-11	11:23:00	0
2009-03-11	11:24:00	0
2009-03-11	11:25:00	0
2009-03-11	11:26:00	0
2009-03-11	11:27:00	0
2009-03-11	11:28:00	0
2009-03-11	11:29:00	0
2009-03-11	11:30:00	0
2009-03-11	11:31:00	0
2009-03-11	11:32:00	0
2009-03-11	11:33:00	0
2009-03-11	11:34:00	0
2009-03-11	11:35:00	0
2009-03-11	11:36:00	0
2009-03-11	11:37:00	0
2009-03-11	11:38:00	0
2009-03-11	11:39:00	0
2009-03-11	11:40:00	0
2009-03-11	11:41:00	0
2009-03-11	11:42:00	0
2009-03-11	11:43:00	0
2009-03-11	11:44:00	0
2009-03-11	11:45:00	0
2009-03-11	11:46:00	0
2009-03-11	11:47:00	0
2009-03-11	11:48:00	0
2009-03-11	11:49:00	0
2009-03-11	11:50:00	0
2009-03-11	11:51:00	0
2009-03-11	11:52:00	0
2009-03-11	11:53:00	0
2009-03-11	11:54:00	0
2009-03-11	11:55:00	0
2009-03-11	11:56:00	0
2009-03-11	11:57:00	0
2009-03-11	11:58:00	0
2009-03-11	11:59:00	0
2009-03-11	12:00:00	0
2009-03-11	12:01:00	0
2009-03-11	12:02:00	0
2009-03-11	12:03:00	0
2009-03-11	12:04:00	0
2009-03-11	12:05:00	0
2009-03-11	12:06:00	0
2009-03-11	12:07:00	0
2009-03-11	12:08:00	0
2009-03-11	12:09:00	0
2009-03-11	12:10:00	0
2009-03-11	12:11:00	0
2009-03-11	12:12:00	0
2009-03-11	12:13:00	0
2009-03-11	12:14:00	0
2009-03-11	12:15:00	0
2009-03-11	12:16:00	0
2009-03-11	12:17:00	0
2009-03-11	12:18:00	0
2009-03-11	12:19:00	0
2009-03-11	12:20:00	0
2009-03-11	12:21:00	0
2009-03-11	12:22:00	0
2009-03-11	12:23:00	0
2009-03-11	12:24:00	0
2009-03-11	12:25:00	0
2009-03-11	12:26:00	0
2009-03-11	12:27:00	0
2009-03-11	12:28:00	0
2009-03-11	12:29:00	0
2009-03-11	12:30:00	0
2009-03-11	12:31:00	0
2009-03-11	12:32:00	0
2009-03-11	12:33:00	0
2009-03-11	12:34:00	0
2009-03-11	12:35:00	0
2009-03-11	12:36:00	0
2009-03-11	12:37:00	0
2009-03-11	12:38:00	0
2009-03-11	12:39:00	0
2009-03-11	12:40:00	0
2009-03-11	12:41:00	0
2009-03-11	12:42:00	0
2009-03-11	12:43:00	0
2009-03-11	12:44:00	0
2009-03-11	12:45:00	0
2009-03-11	12:46:00	0
2009-03-11	12:47:00	0
2009-03-11	12:48:00	0
2009-03-11	12:49:00	0
2009-03-11	12:50:00	0
2009-03-11	12:51:00	0
2009-03-11	12:52:00	0
2009-03-11	12:53:00	0
2009-03-11	12:54:00	0
2009-03-11	12:55:00	0
2009-03-11	12:56:00	0
2009-03-11	12:57:00	0
2009-03-11	12:58:00	0
2009-03-11	12:59:00	0
2009-03-11	13:00:00	0
2009-03-11	13:01:00	0
2009-03-11	13:02:00	0
2009-03-11	13:03:00	0
2009-03-11	13:04:00	0
2009-03-11	13:05:00	0
2009-03-11	13:06:00	0
2009-03-11	13:07:00	0
2009-03-11	13:08:00	0
2009-03-11	13:09:00	0
2009-03-11	13:10:00	0
2009-03-11	13:11:00	0
2009-03-11	13:12:00	0
2009-03-11	13:13:00	0
2009-03-11	13:14:00	0
2009-03-11	13:15:00	0
2009-03-11	13:16:00	0
2009-03-11	13:17:00	0
2009-03-11	13:18:00	0
2009-03-11	13:19:00	0
2009-03-11	13:20:00	0
2009-03-11	13:21:00	0
2009-03-11	13:22:00	0
2009-03-11	13:23:00	0
2009-03-11	13:24:00	0
2009-03-11	13:25:00	0
2009-03-11	13:26:00	0
2009-03-11	13:27:00	0
2009-03-11	13:28:00	0
2009-03-11	13:29:00	0
2009-03-11	13:30:00	0
2009-03-11	13:31:00	0
2009-03-11	13:32:00	0
2009-03-11	13:33:00	0
2009-03-11	13:34:00	0
2009-03-11	13:35:00	0
2009-03-11	13:36:00	0
2009-03-11	13:37:00	0
2009-03-11	13:38:00	0
2009-03-11	13:39:00	0
2009-03-11	13:40:00	0
2009-03-11	13:41:00	0
2009-03-11	13:42:00	0
2009-03-11	13:43:00	0
2009-03-11	13:44:00	0
2009-03-11	13:45:00	0
2009-03-11	13:46:00	0
2009-03-11	13:47:00	0
2009-03-11	13:48:00	0
2009-03-11	13:49:00	0
2009-03-11	13:50:00	0
2009-03-11	13:51:00	0
2009-03-11	13:52:00	0
2009-03-11	13:53:00	0
2009-03-11	13:54:00	0
2009-03-11	13:55:00	0
2009-03-11	13:56:00	0
2009-03-11	13:57:00	0
2009-03-11	13:58:00	0
2009-03-11	13:59:00	0
2009-03-11	14:00:00	0
2009-03-11	14:01:00	0
2009-03-11	14:02:00	0
2009-03-11	14:03:00	0
2009-03-11	14:04:00	0
2009-03-11	14:05:00	0
2009-03-11	14:06:00	0
2009-03-11	14:07:00	0
2009-03-11	14:08:00	0
2009-03-11	14:09:00	0
2009-03-11	14:10:00	0
2009-03-11	14:11:00	0
2009-03-11	14:12:00	0
2009-03-11	14:13:00	0
2009-03-11	14:14:00	0
2009-03-11	14:15:00	0
2009-03-11	14:16:00	0
2009-03-11	14:17:00	0
2009-03-11	14:18:00	0
2009-03-11	14:19:00	0
2009-03-11	14:20:00	0
2009-03-11	14:21:00	0
2009-03-11	14:22:00	0
2009-03-11	14:23:00	0
2009-03-11	14:24:00	0
2009-03-11	14:25:00	0
2009-03-11	14:26:00	0
2009-03-11	14:27:00	0
2009-03-11	14:28:00	0
2009-03-11	14:29:00	0
2009-03-11	14:30:00	0
2009-03-11	14:31:00	0
2009-03-11	14:32:00	0
2009-03-11	14:33:00	0
2009-03-11	14:34:00	0
2009-03-11	14:35:00	0
2009-03-11	14:36:00	0
2009-03-11	14:37:00	0
2009-03-11	14:38:00	0
2009-03-11	14:39:00	0
2009-03-11	14:40:00	0
2009-03-11	14:41:00	0
2009-03-11	14:42:00	0
2009-03-11	14:43:00	0
2009-03-11	14:44:00	0
2009-03-11	14:45:00	0
2009-03-11	14:46:00	0
2009-03-11	14:47:00	0
2009-03-11	14:48:00	0
2009-03-11	14:49:00	0
2009-03-11	14:50:00	0
2009-03-11	14:51:00	0
2009-03-11	14:52:00	0
2009-03-11	14:53:00	0
2009-03-11	14:54:00	0
2009-03-11	14:55:00	0
2009-03-11	14:56:00	0
2009-03-11	14:57:00	0
2009-03-11	14:58:00	0
2009-03-11	14:59:00	0
2009-03-11	15:00:00	0
2009-03-11	15:01:00	0
2009-03-11	15:02:00	0
2009-03-11	15:03:00	0
2009-03-11	15:04:00	0
2009-03-11	15:05:00	0
2009-03-11	15:06:00	0
2009-03-11	15:07:00	0
2009-03-11	15:08:00	0
2009-03-11	15:09:00	0
2009-03-11	15:10:00	0
2009-03-11	15:11:00	0
2009-03-11	15:12:00	0
2009-03-11	15:13:00	0
2009-03-11	15:14:00	0
2009-03-11	15:15:00	0
2009-03-11	15:16:00	0
2009-03-11	15:17:00	0
2009-03-11	15:18:00	0
2009-03-11	15:19:00	0
2009-03-11	15:20:00	0
2009-03-11	15:21:00	0
2009-03-11	15:22:00	0
2009-03-11	15:23:00	0
2009-03-11	15:24:00	0
2009-03-11	15:25:00	0
2009-03-11	15:26:00	0
2009-03-11	15:27:00	0
2009-03-11	15:28:00	0
2009-03-11	15:29:00	0
2009-03-11	15:30:00	0
2009-03-11	15:31:00	0
2009-03-11	15:32:00	0
2009-03-11	15:33:00	0
2009-03-11	15:34:00	0
2009-03-11	15:35:00	0
2009-03-11	15:36:00	0
2009-03-11	15:37:00	0
2009-03-11	15:38:00	0
2009-03-11	15:39:00	0
2009-03-11	15:40:00	0
2009-03-11	15:41:00	0
2009-03-11	15:42:00	0
2009-03-11	15:43:00	0
2009-03-11	15:44:00	0
2009-03-11	15:45:00	0
2009-03-11	15:46:00	0
2009-03-11	15:47:00	0
2009-03-11	15:48:00	0
2009-03-11	15:49:00	0
2009-03-11	15:50:00	0
2009-03-11	15:51:00	0
2009-03-11	15:52:00	0
2009-03-11	15:53:00	0
2009-03-11	15:54:00	0
2009-03-11	15:55:00	0
2009-03-11	15:56:00	0
2009-03-11	15:57:00	0
2009-03-11	15:58:00	0
2009-03-11	15:59:00	0
2009-03-11	16:00:00	0
2009-03-11	16:01:00	0
2009-03-11	16:02:00	0
2009-03-11	16:03:00	0
2009-03-11	16:04:00	0
2009-03-11	16:05:00	0
2009-03-11	16:06:00	0
2009-03-11	16:07:00	0
2009-03-11	16:08:00	0
2009-03-11	16:09:00	0
2009-03-11	16:10:00	0
2009-03-11	16:11:00	0
2009-03-11	16:12:00	0
2009-03-11	16:13:00	0
2009-03-11	16:14:00	0
2009-03-11	16:15:00	0
2009-03-11	16:16:00	0
2009-03-11	16:17:00	0
2009-03-11	16:18:00	0
2009-03-11	16:19:00	0
2009-03-11	16:20:00	0
2009-03-11	16:21:00	0
2009-03-11	16:22:00	0
2009-03-11	16:23:00	0
2009-03-11	16:24:00	0
2009-03-11	16:25:00	0
2009-03-11	16:26:00	0
2009-03-11	16:27:00	0
2009-03-11	16:28:00	0
2009-03-11	16:29:00	0
2009-03-11	16:30:00	0
2009-03-11	16:31:00	0
2009-03-11	16:32:00	0
2009-03-11	16:33:00	0
2009-03-11	16:34:00	0
2009-03-11	16:35:00	0
2009-03-11	16:36:00	0
2009-03-11	16:37:00	0
2009-03-11	16:38:00	0
2009-03-11	16:39:00	0
2009-03-11	16:40:00	0
2009-03-11	16:41:00	0
2009-03-11	16:42:00	0
2009-03-11	16:43:00	0
2009-03-11	16:44:00	0
2009-03-11	16:45:00	0
2009-03-11	16:46:00	0
2009-03-11	16:47:00	0
2009-03-11	16:48:00	0
2009-03-11	16:49:00	0
2009-03-11	16:50:00	0
2009-03-11	16:51:00	0
2009-03-11	16:52:00	0
2009-03-11	16:53:00	0
2009-03-11	16:54:00	0
2009-03-11	16:55:00	0
2009-03-11	16:56:00	0
2009-03-11	16:57:00	0
2009-03-11	16:58:00	0
2009-03-11	16:59:00	0
2009-03-11	17:00:00	0
2009-03-11	17:01:00	0
2009-03-11	17:02:00	0
2009-03-11	17:03:00	0
2009-03-11	17:04:00	0
2009-03-11	17:05:00	0
2009-03-11	17:06:00	0
2009-03-11	17:07:00	0
2009-03-11	17:08:00	0
2009-03-11	17:09:00	0
2009-03-11	17:10:00	0
2009-03-11	17:11:00	0
2009-03-11	17:12:00	0
2009-03-11	17:13:00	0
2009-03-11	17:14:00	0
2009-03-11	17:15:00	0
2009-03-11	17:16:00	0
2009-03-11	17:17:00	0
2009-03-11	17:18:00	0
2009-03-11	17:19:00	0
2009-03-11	17:20:00	0
2009-03-11	17:21:00	0
2009-03-11	17:22:00	0
2009-03-11	17:23:00	0
2009-03-11	17:24:00	0
2009-03-11	17:25:00	0
2009-03-11	17:26:00	0
2009-03-11	17:27:00	0
2009-03-11	17:28:00	0
2009-03-11	17:29:00	0
2009-03-11	17:30:00	0
2009-03-11	17:31:00	0
2009-03-11	17:32:00	0
2009-03-11	17:33:00	0
2009-03-11	17:34:00	0
2009-03-11	17:35:00	0
2009-03-11	17:36:00	0
2009-03-11	17:37:00	0
2009-03-11	17:38:00	0
2009-03-11	17:39:00	0
2009-03-11	17:40:00	0
2009-03-11	17:41:00	0
2009-03-11	17:42:00	0
2009-03-11	17:43:00	0
2009-03-11	17:44:00	0
2009-03-11	17:45:00	0
2009-03-11	17:46:00	0
2009-03-11	17:47:00	0
2009-03-11	17:48:00	0
2009-03-11	17:49:00	0
2009-03-11	17:50:00	0
2009-03-11	17:51:00	0
2009-03-11	17:52:00	0
2009-03-11	17:53:00	0
2009-03-11	17:54:00	0
2009-03-11	17:55:00	0
2009-03-11	17:56:00	0
2009-03-11	17:57:00	0
2009-03-11	17:58:00	0
2009-03-11	17:59:00	0
2009-03-11	18:00:00	299
2009-03-11	18:01:00	329
2009-03-11	18:02:00	113
2009-03-11	18:03:00	0
2009-03-11	18:04:00	0
2009-03-11	18:05:00	0
2009-03-11	18:06:00	0
2009-03-11	18:07:00	0
2009-03-11	18:08:00	0
2009-03-11	18:09:00	0
2009-03-11	18:10:00	0
2009-03-11	18:11:00	193
2009-03-11	18:12:00	1363
2009-03-11	18:13:00	981
2009-03-11	18:14:00	38
2009-03-11	18:15:00	0
2009-03-11	18:16:00	25
2009-03-11	18:17:00	1147
2009-03-11	18:18:00	25
2009-03-11	18:19:00	587
2009-03-11	18:20:00	0
2009-03-11	18:21:00	25
2009-03-11	18:22:00	193
2009-03-11	18:23:00	138
2009-03-11	18:24:00	364
2009-03-11	18:25:00	0
2009-03-11	18:26:00	346
2009-03-11	18:27:00	434
2009-03-11	18:28:00	25
2009-03-11	18:29:00	25
2009-03-11	18:30:00	238
2009-03-11	18:31:00	0
2009-03-11	18:32:00	25
2009-03-11	18:33:00	25
2009-03-11	18:34:00	13
2009-03-11	18:35:00	125
2009-03-11	18:36:00	238
2009-03-11	18:37:00	13
2009-03-11	18:38:00	0
2009-03-11	18:39:00	0
2009-03-11	18:40:00	13
2009-03-11	18:41:00	238
2009-03-11	18:42:00	38
2009-03-11	18:43:00	13
2009-03-11	18:44:00	63
2009-03-11	18:45:00	0
2009-03-11	18:46:00	88
2009-03-11	18:47:00	0
2009-03-11	18:48:00	0
2009-03-11	18:49:00	151
2009-03-11	18:50:00	38
2009-03-11	18:51:00	151
2009-03-11	18:52:00	0
2009-03-11	18:53:00	50
2009-03-11	18:54:00	13
2009-03-11	18:55:00	63
2009-03-11	18:56:00	0
2009-03-11	18:57:00	0
2009-03-11	18:58:00	13
2009-03-11	18:59:00	469
2009-03-11	19:00:00	364
2009-03-11	19:01:00	125
2009-03-11	19:02:00	0
2009-03-11	19:03:00	0
2009-03-11	19:04:00	0
2009-03-11	19:05:00	13
2009-03-11	19:06:00	25
2009-03-11	19:07:00	25
2009-03-11	19:08:00	38
2009-03-11	19:09:00	13
2009-03-11	19:10:00	163
2009-03-11	19:11:00	50
2009-03-11	19:12:00	0
2009-03-11	19:13:00	0
2009-03-11	19:14:00	0
2009-03-11	19:15:00	0
2009-03-11	19:16:00	13
2009-03-11	19:17:00	0
2009-03-11	19:18:00	125
2009-03-11	19:19:00	238
2009-03-11	19:20:00	238
2009-03-11	19:21:00	88
2009-03-11	19:22:00	193
2009-03-11	19:23:00	163
2009-03-11	19:24:00	178
2009-03-11	19:25:00	38
2009-03-11	19:26:00	63
2009-03-11	19:27:00	0
2009-03-11	19:28:00	13
2009-03-11	19:29:00	507
2009-03-11	19:30:00	138
2009-03-11	19:31:00	178
2009-03-11	19:32:00	178
2009-03-11	19:33:00	113
2009-03-11	19:34:00	0
2009-03-11	19:35:00	0
2009-03-11	19:36:00	0
2009-03-11	19:37:00	0
2009-03-11	19:38:00	0
2009-03-11	19:39:00	0
2009-03-11	19:40:00	75
2009-03-11	19:41:00	284
2009-03-11	19:42:00	0
2009-03-11	19:43:00	0
2009-03-11	19:44:00	13
2009-03-11	19:45:00	0
2009-03-11	19:46:00	0
2009-03-11	19:47:00	284
2009-03-11	19:48:00	329
2009-03-11	19:49:00	0
2009-03-11	19:50:00	0
2009-03-11	19:51:00	0
2009-03-11	19:52:00	0
2009-03-11	19:53:00	0
2009-03-11	19:54:00	0
2009-03-11	19:55:00	13
2009-03-11	19:56:00	0
2009-03-11	19:57:00	0
2009-03-11	19:58:00	0
2009-03-11	19:59:00	0
2009-03-11	20:00:00	0
2009-03-11	20:01:00	0
2009-03-11	20:02:00	0
2009-03-11	20:03:00	0
2009-03-11	20:04:00	0
2009-03-11	20:05:00	13
2009-03-11	20:06:00	0
2009-03-11	20:07:00	0
2009-03-11	20:08:00	0
2009-03-11	20:09:00	0
2009-03-11	20:10:00	0
2009-03-11	20:11:00	0
2009-03-11	20:12:00	0
2009-03-11	20:13:00	0
2009-03-11	20:14:00	0
2009-03-11	20:15:00	50
2009-03-11	20:16:00	0
2009-03-11	20:17:00	0
2009-03-11	20:18:00	0
2009-03-11	20:19:00	63
2009-03-11	20:20:00	13
2009-03-11	20:21:00	0
2009-03-11	20:22:00	0
2009-03-11	20:23:00	0
2009-03-11	20:24:00	0
2009-03-11	20:25:00	0
2009-03-11	20:26:00	0
2009-03-11	20:27:00	63
2009-03-11	20:28:00	0
2009-03-11	20:29:00	0
2009-03-11	20:30:00	0
2009-03-11	20:31:00	0
2009-03-11	20:32:00	0
2009-03-11	20:33:00	13
2009-03-11	20:34:00	0
2009-03-11	20:35:00	0
2009-03-11	20:36:00	0
2009-03-11	20:37:00	0
2009-03-11	20:38:00	0
2009-03-11	20:39:00	13
2009-03-11	20:40:00	0
2009-03-11	20:41:00	0
2009-03-11	20:42:00	0
2009-03-11	20:43:00	0
2009-03-11	20:44:00	0
2009-03-11	20:45:00	0
2009-03-11	20:46:00	0
2009-03-11	20:47:00	0
2009-03-11	20:48:00	0
2009-03-11	20:49:00	0
2009-03-11	20:50:00	0
2009-03-11	20:51:00	0
2009-03-11	20:52:00	0
2009-03-11	20:53:00	13
2009-03-11	20:54:00	13
2009-03-11	20:55:00	0
2009-03-11	20:56:00	0
2009-03-11	20:57:00	0
2009-03-11	20:58:00	0
2009-03-11	20:59:00	63
2009-03-11	21:00:00	0
2009-03-11	21:01:00	13
2009-03-11	21:02:00	63
2009-03-11	21:03:00	0
2009-03-11	21:04:00	399
2009-03-11	21:05:00	269
2009-03-11	21:06:00	0
2009-03-11	21:07:00	38
2009-03-11	21:08:00	0
2009-03-11	21:09:00	0
2009-03-11	21:10:00	0
2009-03-11	21:11:00	0
2009-03-11	21:12:00	0
2009-03-11	21:13:00	0
2009-03-11	21:14:00	0
2009-03-11	21:15:00	0
2009-03-11	21:16:00	0
2009-03-11	21:17:00	13
2009-03-11	21:18:00	163
2009-03-11	21:19:00	178
2009-03-11	21:20:00	0
2009-03-11	21:21:00	25
2009-03-11	21:22:00	0
2009-03-11	21:23:00	0
2009-03-11	21:24:00	0
2009-03-11	21:25:00	0
2009-03-11	21:26:00	13
2009-03-11	21:27:00	0
2009-03-11	21:28:00	0
2009-03-11	21:29:00	13
2009-03-11	21:30:00	0
2009-03-11	21:31:00	0
2009-03-11	21:32:00	50
2009-03-11	21:33:00	0
2009-03-11	21:34:00	0
2009-03-11	21:35:00	38
2009-03-11	21:36:00	13
2009-03-11	21:37:00	0
2009-03-11	21:38:00	0
2009-03-11	21:39:00	0
2009-03-11	21:40:00	0
2009-03-11	21:41:00	0
2009-03-11	21:42:00	0
2009-03-11	21:43:00	0
2009-03-11	21:44:00	0
2009-03-11	21:45:00	0
2009-03-11	21:46:00	0
2009-03-11	21:47:00	0
2009-03-11	21:48:00	0
2009-03-11	21:49:00	0
2009-03-11	21:50:00	0
2009-03-11	21:51:00	0
2009-03-11	21:52:00	0
2009-03-11	21:53:00	0
2009-03-11	21:54:00	0
2009-03-11	21:55:00	0
2009-03-11	21:56:00	0
2009-03-11	21:57:00	0
2009-03-11	21:58:00	0
2009-03-11	21:59:00	0
2009-03-11	22:00:00	0
2009-03-11	22:01:00	13
2009-03-11	22:02:00	452
2009-03-11	22:03:00	0
2009-03-11	22:04:00	329
2009-03-11	22:05:00	0
2009-03-11	22:06:00	0
2009-03-11	22:07:00	0
2009-03-11	22:08:00	0
2009-03-11	22:09:00	0
2009-03-11	22:10:00	0
2009-03-11	22:11:00	0
2009-03-11	22:12:00	0
2009-03-11	22:13:00	0
2009-03-11	22:14:00	0
2009-03-11	22:15:00	0
2009-03-11	22:16:00	0
2009-03-11	22:17:00	0
2009-03-11	22:18:00	0
2009-03-11	22:19:00	0
2009-03-11	22:20:00	0
2009-03-11	22:21:00	0
2009-03-11	22:22:00	0
2009-03-11	22:23:00	0
2009-03-11	22:24:00	0
2009-03-11	22:25:00	0
2009-03-11	22:26:00	13
2009-03-11	22:27:00	0
2009-03-11	22:28:00	0
2009-03-11	22:29:00	0
2009-03-11	22:30:00	13
2009-03-11	22:31:00	0
2009-03-11	22:32:00	0
2009-03-11	22:33:00	0
2009-03-11	22:34:00	25
2009-03-11	22:35:00	75
2009-03-11	22:36:00	0
2009-03-11	22:37:00	0
2009-03-11	22:38:00	0
2009-03-11	22:39:00	0
2009-03-11	22:40:00	0
2009-03-11	22:41:00	0
2009-03-11	22:42:00	0
2009-03-11	22:43:00	13
2009-03-11	22:44:00	0
2009-03-11	22:45:00	0
2009-03-11	22:46:00	0
2009-03-11	22:47:00	0
2009-03-11	22:48:00	0
2009-03-11	22:49:00	0
2009-03-11	22:50:00	0
2009-03-11	22:51:00	0
2009-03-11	22:52:00	0
2009-03-11	22:53:00	0
2009-03-11	22:54:00	0
2009-03-11	22:55:00	0
2009-03-11	22:56:00	0
2009-03-11	22:57:00	0
2009-03-11	22:58:00	0
2009-03-11	22:59:00	38
2009-03-11	23:00:00	0
2009-03-11	23:01:00	0
2009-03-11	23:02:00	0
2009-03-11	23:03:00	0
2009-03-11	23:04:00	0
2009-03-11	23:05:00	0
2009-03-11	23:06:00	0
2009-03-11	23:07:00	0
2009-03-11	23:08:00	0
2009-03-11	23:09:00	0
2009-03-11	23:10:00	0
2009-03-11	23:11:00	0
2009-03-11	23:12:00	0
2009-03-11	23:13:00	0
2009-03-11	23:14:00	0
2009-03-11	23:15:00	0
2009-03-11	23:16:00	0
2009-03-11	23:17:00	0
2009-03-11	23:18:00	0
2009-03-11	23:19:00	0
2009-03-11	23:20:00	0
2009-03-11	23:21:00	0
2009-03-11	23:22:00	0
2009-03-11	23:23:00	0
2009-03-11	23:24:00	0
2009-03-11	23:25:00	0
2009-03-11	23:26:00	0
2009-03-11	23:27:00	0
2009-03-11	23:28:00	0
2009-03-11	23:29:00	0
2009-03-11	23:30:00	0
2009-03-11	23:31:00	0
2009-03-11	23:32:00	0
2009-03-11	23:33:00	50
2009-03-11	23:34:00	13
2009-03-11	23:35:00	0
2009-03-11	23:36:00	0
2009-03-11	23:37:00	0
2009-03-11	23:38:00	0
2009-03-11	23:39:00	0
2009-03-11	23:40:00	0
2009-03-11	23:41:00	0
2009-03-11	23:42:00	0
2009-03-11	23:43:00	0
2009-03-11	23:44:00	0
2009-03-11	23:45:00	0
2009-03-11	23:46:00	0
2009-03-11	23:47:00	0
2009-03-11	23:48:00	0
2009-03-11	23:49:00	0
2009-03-11	23:50:00	0
2009-03-11	23:51:00	0
2009-03-11	23:52:00	0
2009-03-11	23:53:00	0
2009-03-11	23:54:00	0
2009-03-11	23:55:00	0
2009-03-11	23:56:00	0
2009-03-11	23:57:00	0
2009-03-11	23:58:00	0
2009-03-11	23:59:00	0
2009-03-12	00:00:00	0
2009-03-12	00:01:00	0
2009-03-12	00:02:00	0
2009-03-12	00:03:00	0
2009-03-12	00:04:00	0
2009-03-12	00:05:00	0
2009-03-12	00:06:00	0
2009-03-12	00:07:00	0
2009-03-12	00:08:00	0
2009-03-12	00:09:00	0
2009-03-12	00:10:00	25
2009-03-12	00:11:00	0
2009-03-12	00:12:00	0
2009-03-12	00:13:00	0
2009-03-12	00:14:00	0
2009-03-12	00:15:00	0
2009-03-12	00:16:00	0
2009-03-12	00:17:00	0
2009-03-12	00:18:00	0
2009-03-12	00:19:00	0
2009-03-12	00:20:00	0
2009-03-12	00:21:00	0
2009-03-12	00:22:00	0
2009-03-12	00:23:00	0
2009-03-12	00:24:00	0
2009-03-12	00:25:00	0
2009-03-12	00:26:00	0
2009-03-12	00:27:00	0
2009-03-12	00:28:00	0
2009-03-12	00:29:00	0
2009-03-12	00:30:00	0
2009-03-12	00:31:00	0
2009-03-12	00:32:00	0
2009-03-12	00:33:00	0
2009-03-12	00:34:00	0
2009-03-12	00:35:00	0
2009-03-12	00:36:00	0
2009-03-12	00:37:00	0
2009-03-12	00:38:00	0
2009-03-12	00:39:00	13
2009-03-12	00:40:00	0
2009-03-12	00:41:00	0
2009-03-12	00:42:00	13
2009-03-12	00:43:00	0
2009-03-12	00:44:00	38
2009-03-12	00:45:00	50
2009-03-12	00:46:00	806
2009-03-12	00:47:00	284
2009-03-12	00:48:00	906
2009-03-12	00:49:00	1092
2009-03-12	00:50:00	2301
2009-03-12	00:51:00	1712
2009-03-12	00:52:00	806
2009-03-12	00:53:00	1147
2009-03-12	00:54:00	1496
2009-03-12	00:55:00	1267
2009-03-12	00:56:00	1009
2009-03-12	00:57:00	1674
2009-03-12	00:58:00	906
2009-03-12	00:59:00	314
2009-03-12	01:00:00	0
2009-03-12	01:01:00	0
2009-03-12	01:02:00	0
2009-03-12	01:03:00	0
2009-03-12	01:04:00	0
2009-03-12	01:05:00	13
2009-03-12	01:06:00	0
2009-03-12	01:07:00	0
2009-03-12	01:08:00	50
2009-03-12	01:09:00	0
2009-03-12	01:10:00	0
2009-03-12	01:11:00	0
2009-03-12	01:12:00	0
2009-03-12	01:13:00	0
2009-03-12	01:14:00	0
2009-03-12	01:15:00	0
2009-03-12	01:16:00	50
2009-03-12	01:17:00	831
2009-03-12	01:18:00	806
2009-03-12	01:19:00	760
2009-03-12	01:20:00	381
2009-03-12	01:21:00	452
2009-03-12	01:22:00	0
2009-03-12	01:23:00	63
2009-03-12	01:24:00	1064
2009-03-12	01:25:00	715
2009-03-12	01:26:00	1267
2009-03-12	01:27:00	627
2009-03-12	01:28:00	1566
2009-03-12	01:29:00	1601
2009-03-12	01:30:00	2033
2009-03-12	01:31:00	1566
2009-03-12	01:32:00	1566
2009-03-12	01:33:00	1395
2009-03-12	01:34:00	1907
2009-03-12	01:35:00	1712
2009-03-12	01:36:00	1037
2009-03-12	01:37:00	760
2009-03-12	01:38:00	13
2009-03-12	01:39:00	178
2009-03-12	01:40:00	0
2009-03-12	01:41:00	0
2009-03-12	01:42:00	0
2009-03-12	01:43:00	13
2009-03-12	01:44:00	0
2009-03-12	01:45:00	0
2009-03-12	01:46:00	0
2009-03-12	01:47:00	13
2009-03-12	01:48:00	0
2009-03-12	01:49:00	0
2009-03-12	01:50:00	163
2009-03-12	01:51:00	13
2009-03-12	01:52:00	0
2009-03-12	01:53:00	0
2009-03-12	01:54:00	0
2009-03-12	01:55:00	0
2009-03-12	01:56:00	0
2009-03-12	01:57:00	0
2009-03-12	01:58:00	0
2009-03-12	01:59:00	0
2009-03-12	02:00:00	0
2009-03-12	02:01:00	0
2009-03-12	02:02:00	0
2009-03-12	02:03:00	0
2009-03-12	02:04:00	13
2009-03-12	02:05:00	0
2009-03-12	02:06:00	0
2009-03-12	02:07:00	13
2009-03-12	02:08:00	0
2009-03-12	02:09:00	193
2009-03-12	02:10:00	0
2009-03-12	02:11:00	0
2009-03-12	02:12:00	0
2009-03-12	02:13:00	0
2009-03-12	02:14:00	0
2009-03-12	02:15:00	0
2009-03-12	02:16:00	38
2009-03-12	02:17:00	38
2009-03-12	02:18:00	364
2009-03-12	02:19:00	760
2009-03-12	02:20:00	469
2009-03-12	02:21:00	1177
2009-03-12	02:22:00	931
2009-03-12	02:23:00	956
2009-03-12	02:24:00	906
2009-03-12	02:25:00	1177
2009-03-12	02:26:00	151
2009-03-12	02:27:00	0
2009-03-12	02:28:00	0
2009-03-12	02:29:00	0
2009-03-12	02:30:00	13
2009-03-12	02:31:00	0
2009-03-12	02:32:00	0
2009-03-12	02:33:00	0
2009-03-12	02:34:00	13
2009-03-12	02:35:00	0
2009-03-12	02:36:00	0
2009-03-12	02:37:00	0
2009-03-12	02:38:00	0
2009-03-12	02:39:00	0
2009-03-12	02:40:00	13
2009-03-12	02:41:00	469
2009-03-12	02:42:00	417
2009-03-12	02:43:00	25
2009-03-12	02:44:00	0
2009-03-12	02:45:00	0
2009-03-12	02:46:00	0
2009-03-12	02:47:00	0
2009-03-12	02:48:00	0
2009-03-12	02:49:00	0
2009-03-12	02:50:00	0
2009-03-12	02:51:00	0
2009-03-12	02:52:00	0
2009-03-12	02:53:00	0
2009-03-12	02:54:00	0
2009-03-12	02:55:00	0
2009-03-12	02:56:00	0
2009-03-12	02:57:00	0
2009-03-12	02:58:00	0
2009-03-12	02:59:00	0
2009-03-12	03:00:00	0
2009-03-12	03:01:00	0
2009-03-12	03:02:00	0
2009-03-12	03:03:00	0
2009-03-12	03:04:00	0
2009-03-12	03:05:00	0
2009-03-12	03:06:00	0
2009-03-12	03:07:00	0
2009-03-12	03:08:00	0
2009-03-12	03:09:00	0
2009-03-12	03:10:00	13
2009-03-12	03:11:00	0
2009-03-12	03:12:00	0
2009-03-12	03:13:00	0
2009-03-12	03:14:00	0
2009-03-12	03:15:00	0
2009-03-12	03:16:00	0
2009-03-12	03:17:00	0
2009-03-12	03:18:00	0
2009-03-12	03:19:00	0
2009-03-12	03:20:00	0
2009-03-12	03:21:00	0
2009-03-12	03:22:00	0
2009-03-12	03:23:00	0
2009-03-12	03:24:00	0
2009-03-12	03:25:00	0
2009-03-12	03:26:00	0
2009-03-12	03:27:00	0
2009-03-12	03:28:00	0
2009-03-12	03:29:00	0
2009-03-12	03:30:00	0
2009-03-12	03:31:00	0
2009-03-12	03:32:00	0
2009-03-12	03:33:00	0
2009-03-12	03:34:00	0
2009-03-12	03:35:00	0
2009-03-12	03:36:00	0
2009-03-12	03:37:00	0
2009-03-12	03:38:00	0
2009-03-12	03:39:00	0
2009-03-12	03:40:00	0
2009-03-12	03:41:00	0
2009-03-12	03:42:00	0
2009-03-12	03:43:00	0
2009-03-12	03:44:00	0
2009-03-12	03:45:00	0
2009-03-12	03:46:00	0
2009-03-12	03:47:00	0
2009-03-12	03:48:00	0
2009-03-12	03:49:00	0
2009-03-12	03:50:00	0
2009-03-12	03:51:00	0
2009-03-12	03:52:00	0
2009-03-12	03:53:00	63
2009-03-12	03:54:00	0
2009-03-12	03:55:00	0
2009-03-12	03:56:00	0
2009-03-12	03:57:00	0
2009-03-12	03:58:00	0
2009-03-12	03:59:00	0
2009-03-12	04:00:00	0
2009-03-12	04:01:00	0
2009-03-12	04:02:00	0
2009-03-12	04:03:00	0
2009-03-12	04:04:00	0
2009-03-12	04:05:00	0
2009-03-12	04:06:00	0
2009-03-12	04:07:00	0
2009-03-12	04:08:00	0
2009-03-12	04:09:00	0
2009-03-12	04:10:00	0
2009-03-12	04:11:00	0
2009-03-12	04:12:00	0
2009-03-12	04:13:00	0
2009-03-12	04:14:00	0
2009-03-12	04:15:00	0
2009-03-12	04:16:00	0
2009-03-12	04:17:00	0
2009-03-12	04:18:00	0
2009-03-12	04:19:00	0
2009-03-12	04:20:00	0
2009-03-12	04:21:00	25
2009-03-12	04:22:00	75
2009-03-12	04:23:00	0
2009-03-12	04:24:00	0
2009-03-12	04:25:00	0
2009-03-12	04:26:00	0
2009-03-12	04:27:00	0
2009-03-12	04:28:00	0
2009-03-12	04:29:00	0
2009-03-12	04:30:00	0
2009-03-12	04:31:00	0
2009-03-12	04:32:00	0
2009-03-12	04:33:00	0
2009-03-12	04:34:00	0
2009-03-12	04:35:00	0
2009-03-12	04:36:00	13
2009-03-12	04:37:00	0
2009-03-12	04:38:00	0
2009-03-12	04:39:00	0
2009-03-12	04:40:00	0
2009-03-12	04:41:00	0
2009-03-12	04:42:00	0
2009-03-12	04:43:00	0
2009-03-12	04:44:00	0
2009-03-12	04:45:00	0
2009-03-12	04:46:00	13
2009-03-12	04:47:00	0
2009-03-12	04:48:00	0
2009-03-12	04:49:00	0
2009-03-12	04:50:00	0
2009-03-12	04:51:00	0
2009-03-12	04:52:00	0
2009-03-12	04:53:00	0
2009-03-12	04:54:00	0
2009-03-12	04:55:00	0
2009-03-12	04:56:00	0
2009-03-12	04:57:00	13
2009-03-12	04:58:00	0
2009-03-12	04:59:00	0
2009-03-12	05:00:00	0
2009-03-12	05:01:00	0
2009-03-12	05:02:00	0
2009-03-12	05:03:00	0
2009-03-12	05:04:00	0
2009-03-12	05:05:00	0
2009-03-12	05:06:00	0
2009-03-12	05:07:00	0
2009-03-12	05:08:00	0
2009-03-12	05:09:00	0
2009-03-12	05:10:00	0
2009-03-12	05:11:00	0
2009-03-12	05:12:00	0
2009-03-12	05:13:00	50
2009-03-12	05:14:00	0
2009-03-12	05:15:00	0
2009-03-12	05:16:00	25
2009-03-12	05:17:00	0
2009-03-12	05:18:00	0
2009-03-12	05:19:00	0
2009-03-12	05:20:00	0
2009-03-12	05:21:00	0
2009-03-12	05:22:00	0
2009-03-12	05:23:00	75
2009-03-12	05:24:00	0
2009-03-12	05:25:00	0
2009-03-12	05:26:00	0
2009-03-12	05:27:00	0
2009-03-12	05:28:00	0
2009-03-12	05:29:00	0
2009-03-12	05:30:00	0
2009-03-12	05:31:00	0
2009-03-12	05:32:00	0
2009-03-12	05:33:00	0
2009-03-12	05:34:00	0
2009-03-12	05:35:00	0
2009-03-12	05:36:00	0
2009-03-12	05:37:00	0
2009-03-12	05:38:00	0
2009-03-12	05:39:00	13
2009-03-12	05:40:00	0
2009-03-12	05:41:00	0
2009-03-12	05:42:00	0
2009-03-12	05:43:00	0
2009-03-12	05:44:00	0
2009-03-12	05:45:00	0
2009-03-12	05:46:00	0
2009-03-12	05:47:00	0
2009-03-12	05:48:00	0
2009-03-12	05:49:00	0
2009-03-12	05:50:00	0
2009-03-12	05:51:00	0
2009-03-12	05:52:00	0
2009-03-12	05:53:00	0
2009-03-12	05:54:00	0
2009-03-12	05:55:00	0
2009-03-12	05:56:00	0
2009-03-12	05:57:00	0
2009-03-12	05:58:00	0
2009-03-12	05:59:00	0
2009-03-12	06:00:00	0
2009-03-12	06:01:00	0
2009-03-12	06:02:00	0
2009-03-12	06:03:00	0
2009-03-12	06:04:00	0
2009-03-12	06:05:00	0
2009-03-12	06:06:00	0
2009-03-12	06:07:00	0
2009-03-12	06:08:00	0
2009-03-12	06:09:00	0
2009-03-12	06:10:00	0
2009-03-12	06:11:00	0
2009-03-12	06:12:00	0
2009-03-12	06:13:00	0
2009-03-12	06:14:00	38
2009-03-12	06:15:00	0
2009-03-12	06:16:00	0
2009-03-12	06:17:00	0
2009-03-12	06:18:00	25
2009-03-12	06:19:00	0
2009-03-12	06:20:00	0
2009-03-12	06:21:00	0
2009-03-12	06:22:00	0
2009-03-12	06:23:00	0
2009-03-12	06:24:00	0
2009-03-12	06:25:00	0
2009-03-12	06:26:00	0
2009-03-12	06:27:00	0
2009-03-12	06:28:00	0
2009-03-12	06:29:00	0
2009-03-12	06:30:00	0
2009-03-12	06:31:00	0
2009-03-12	06:32:00	0
2009-03-12	06:33:00	0
2009-03-12	06:34:00	0
2009-03-12	06:35:00	13
2009-03-12	06:36:00	0
2009-03-12	06:37:00	38
2009-03-12	06:38:00	0
2009-03-12	06:39:00	0
2009-03-12	06:40:00	0
2009-03-12	06:41:00	0
2009-03-12	06:42:00	0
2009-03-12	06:43:00	0
2009-03-12	06:44:00	0
2009-03-12	06:45:00	0
2009-03-12	06:46:00	0
2009-03-12	06:47:00	0
2009-03-12	06:48:00	0
2009-03-12	06:49:00	0
2009-03-12	06:50:00	0
2009-03-12	06:51:00	0
2009-03-12	06:52:00	0
2009-03-12	06:53:00	0
2009-03-12	06:54:00	0
2009-03-12	06:55:00	0
2009-03-12	06:56:00	0
2009-03-12	06:57:00	0
2009-03-12	06:58:00	0
2009-03-12	06:59:00	0
2009-03-12	07:00:00	0
2009-03-12	07:01:00	0
2009-03-12	07:02:00	0
2009-03-12	07:03:00	0
2009-03-12	07:04:00	0
2009-03-12	07:05:00	0
2009-03-12	07:06:00	0
2009-03-12	07:07:00	0
2009-03-12	07:08:00	806
2009-03-12	07:09:00	346
2009-03-12	07:10:00	487
2009-03-12	07:11:00	223
2009-03-12	07:12:00	469
2009-03-12	07:13:00	452
2009-03-12	07:14:00	346
2009-03-12	07:15:00	0
2009-03-12	07:16:00	0
2009-03-12	07:17:00	0
2009-03-12	07:18:00	299
2009-03-12	07:19:00	0
2009-03-12	07:20:00	38
2009-03-12	07:21:00	0
2009-03-12	07:22:00	0
2009-03-12	07:23:00	0
2009-03-12	07:24:00	13
2009-03-12	07:25:00	0
2009-03-12	07:26:00	13
2009-03-12	07:27:00	0
2009-03-12	07:28:00	38
2009-03-12	07:29:00	13
2009-03-12	07:30:00	0
2009-03-12	07:31:00	0
2009-03-12	07:32:00	75
2009-03-12	07:33:00	13
2009-03-12	07:34:00	13
2009-03-12	07:35:00	856
2009-03-12	07:36:00	1177
2009-03-12	07:37:00	831
2009-03-12	07:38:00	113
2009-03-12	07:39:00	50
2009-03-12	07:40:00	151
2009-03-12	07:41:00	100
2009-03-12	07:42:00	63
2009-03-12	07:43:00	13
2009-03-12	07:44:00	38
2009-03-12	07:45:00	0
2009-03-12	07:46:00	13
2009-03-12	07:47:00	13
2009-03-12	07:48:00	0
2009-03-12	07:49:00	0
2009-03-12	07:50:00	13
2009-03-12	07:51:00	13
2009-03-12	07:52:00	163
2009-03-12	07:53:00	13
2009-03-12	07:54:00	0
2009-03-12	07:55:00	13
2009-03-12	07:56:00	0
2009-03-12	07:57:00	0
2009-03-12	07:58:00	0
2009-03-12	07:59:00	13
2009-03-12	08:00:00	25
2009-03-12	08:01:00	88
2009-03-12	08:02:00	113
2009-03-12	08:03:00	63
2009-03-12	08:04:00	0
2009-03-12	08:05:00	0
2009-03-12	08:06:00	25
2009-03-12	08:07:00	223
2009-03-12	08:08:00	806
2009-03-12	08:09:00	1064
2009-03-12	08:10:00	881
2009-03-12	08:11:00	452
2009-03-12	08:12:00	1207
2009-03-12	08:13:00	1496
2009-03-12	08:14:00	607
2009-03-12	08:15:00	25
2009-03-12	08:16:00	13
2009-03-12	08:17:00	63
2009-03-12	08:18:00	63
2009-03-12	08:19:00	25
2009-03-12	08:20:00	75
2009-03-12	08:21:00	75
2009-03-12	08:22:00	0
2009-03-12	08:23:00	0
2009-03-12	08:24:00	0
2009-03-12	08:25:00	0
2009-03-12	08:26:00	0
2009-03-12	08:27:00	0
2009-03-12	08:28:00	0
2009-03-12	08:29:00	0
2009-03-12	08:30:00	0
2009-03-12	08:31:00	0
2009-03-12	08:32:00	0
2009-03-12	08:33:00	0
2009-03-12	08:34:00	0
2009-03-12	08:35:00	527
2009-03-12	08:36:00	607
2009-03-12	08:37:00	434
2009-03-12	08:38:00	314
2009-03-12	08:39:00	151
2009-03-12	08:40:00	0
2009-03-12	08:41:00	0
2009-03-12	08:42:00	0
2009-03-12	08:43:00	0
2009-03-12	08:44:00	0
2009-03-12	08:45:00	0
2009-03-12	08:46:00	0
2009-03-12	08:47:00	0
2009-03-12	08:48:00	0
2009-03-12	08:49:00	0
2009-03-12	08:50:00	0
2009-03-12	08:51:00	0
2009-03-12	08:52:00	0
2009-03-12	08:53:00	284
2009-03-12	08:54:00	399
2009-03-12	08:55:00	0
2009-03-12	08:56:00	0
2009-03-12	08:57:00	0
2009-03-12	08:58:00	0
2009-03-12	08:59:00	0
2009-03-12	09:00:00	0
2009-03-12	09:01:00	0
2009-03-12	09:02:00	0
2009-03-12	09:03:00	0
2009-03-12	09:04:00	0
2009-03-12	09:05:00	0
2009-03-12	09:06:00	0
2009-03-12	09:07:00	0
2009-03-12	09:08:00	0
[truncated: 19,611 more rows]
