# Supplementary material for: Initial evaluation of nighttime restlessness in a naturally occurring canine model of osteoarthritis pain
Source: PeerJ. 2015 Feb 17;3:e772. doi: 10.7717/peerj.772 (PMC4340376; doi:10.7717/peerj.772)
Supplement: Supplemental Information 24 [file peerj-03-772-s024.xlsx]

## Sheet: Office Visits
Visit Date	Visit Number
2009-02-11 06:00:00	1
2009-02-25 06:00:00	2
2009-03-11 06:00:00	3
2009-03-25 06:00:00	4
2009-04-08 06:00:00	5
2009-04-22 06:00:00	6
2009-05-06 06:00:00	7
2009-05-20 06:00:00	8
2009-06-04 06:00:00	9

## Sheet: 24_Data
Segment	DateTime	Activity	Hour	Quadrant	Study Day	Weekday
1	2009-02-18 06:01:00	0	6	2	7	4
1	2009-02-18 06:02:00	0	6	2	7	4
1	2009-02-18 06:03:00	0	6	2	7	4
1	2009-02-18 06:04:00	0	6	2	7	4
1	2009-02-18 06:05:00	0	6	2	7	4
1	2009-02-18 06:06:00	0	6	2	7	4
1	2009-02-18 06:07:00	0	6	2	7	4
1	2009-02-18 06:08:00	0	6	2	7	4
1	2009-02-18 06:09:00	0	6	2	7	4
1	2009-02-18 06:10:00	0	6	2	7	4
1	2009-02-18 06:11:00	0	6	2	7	4
1	2009-02-18 06:12:00	0	6	2	7	4
1	2009-02-18 06:13:00	0	6	2	7	4
1	2009-02-18 06:14:00	24	6	2	7	4
1	2009-02-18 06:15:00	0	6	2	7	4
1	2009-02-18 06:16:00	0	6	2	7	4
1	2009-02-18 06:17:00	0	6	2	7	4
1	2009-02-18 06:18:00	0	6	2	7	4
1	2009-02-18 06:19:00	0	6	2	7	4
1	2009-02-18 06:20:00	0	6	2	7	4
1	2009-02-18 06:21:00	47	6	2	7	4
1	2009-02-18 06:22:00	0	6	2	7	4
1	2009-02-18 06:23:00	142	6	2	7	4
1	2009-02-18 06:24:00	12	6	2	7	4
1	2009-02-18 06:25:00	24	6	2	7	4
1	2009-02-18 06:26:00	12	6	2	7	4
1	2009-02-18 06:27:00	0	6	2	7	4
1	2009-02-18 06:28:00	676	6	2	7	4
1	2009-02-18 06:29:00	377	6	2	7	4
1	2009-02-18 06:30:00	498	6	2	7	4
1	2009-02-18 06:31:00	183	6	2	7	4
1	2009-02-18 06:32:00	59	6	2	7	4
1	2009-02-18 06:33:00	0	6	2	7	4
1	2009-02-18 06:34:00	24	6	2	7	4
1	2009-02-18 06:35:00	0	6	2	7	4
1	2009-02-18 06:36:00	59	6	2	7	4
1	2009-02-18 06:37:00	0	6	2	7	4
1	2009-02-18 06:38:00	24	6	2	7	4
1	2009-02-18 06:39:00	0	6	2	7	4
1	2009-02-18 06:40:00	12	6	2	7	4
1	2009-02-18 06:41:00	119	6	2	7	4
1	2009-02-18 06:42:00	119	6	2	7	4
1	2009-02-18 06:43:00	0	6	2	7	4
1	2009-02-18 06:44:00	119	6	2	7	4
1	2009-02-18 06:45:00	59	6	2	7	4
1	2009-02-18 06:46:00	903	6	2	7	4
1	2009-02-18 06:47:00	0	6	2	7	4
1	2009-02-18 06:48:00	12	6	2	7	4
1	2009-02-18 06:49:00	12	6	2	7	4
1	2009-02-18 06:50:00	0	6	2	7	4
1	2009-02-18 06:51:00	0	6	2	7	4
1	2009-02-18 06:52:00	95	6	2	7	4
1	2009-02-18 06:53:00	311	6	2	7	4
1	2009-02-18 06:54:00	183	6	2	7	4
1	2009-02-18 06:55:00	0	6	2	7	4
1	2009-02-18 06:56:00	24	6	2	7	4
1	2009-02-18 06:57:00	183	6	2	7	4
1	2009-02-18 06:58:00	107	6	2	7	4
1	2009-02-18 06:59:00	142	6	2	7	4
1	2009-02-18 07:00:00	95	6	2	7	4
1	2009-02-18 07:01:00	183	7	2	7	4
1	2009-02-18 07:02:00	498	7	2	7	4
1	2009-02-18 07:03:00	0	7	2	7	4
1	2009-02-18 07:04:00	211	7	2	7	4
1	2009-02-18 07:05:00	0	7	2	7	4
1	2009-02-18 07:06:00	36	7	2	7	4
1	2009-02-18 07:07:00	95	7	2	7	4
1	2009-02-18 07:08:00	498	7	2	7	4
1	2009-02-18 07:09:00	142	7	2	7	4
1	2009-02-18 07:10:00	130	7	2	7	4
1	2009-02-18 07:11:00	1083	7	2	7	4
1	2009-02-18 07:12:00	154	7	2	7	4
1	2009-02-18 07:13:00	59	7	2	7	4
1	2009-02-18 07:14:00	24	7	2	7	4
1	2009-02-18 07:15:00	0	7	2	7	4
1	2009-02-18 07:16:00	0	7	2	7	4
1	2009-02-18 07:17:00	12	7	2	7	4
1	2009-02-18 07:18:00	183	7	2	7	4
1	2009-02-18 07:19:00	119	7	2	7	4
1	2009-02-18 07:20:00	0	7	2	7	4
1	2009-02-18 07:21:00	0	7	2	7	4
1	2009-02-18 07:22:00	0	7	2	7	4
1	2009-02-18 07:23:00	0	7	2	7	4
1	2009-02-18 07:24:00	0	7	2	7	4
1	2009-02-18 07:25:00	0	7	2	7	4
1	2009-02-18 07:26:00	0	7	2	7	4
1	2009-02-18 07:27:00	0	7	2	7	4
1	2009-02-18 07:28:00	12	7	2	7	4
1	2009-02-18 07:29:00	24	7	2	7	4
1	2009-02-18 07:30:00	47	7	2	7	4
1	2009-02-18 07:31:00	344	7	2	7	4
1	2009-02-18 07:32:00	808	7	2	7	4
1	2009-02-18 07:33:00	427	7	2	7	4
1	2009-02-18 07:34:00	59	7	2	7	4
1	2009-02-18 07:35:00	119	7	2	7	4
1	2009-02-18 07:36:00	130	7	2	7	4
1	2009-02-18 07:37:00	83	7	2	7	4
1	2009-02-18 07:38:00	808	7	2	7	4
1	2009-02-18 07:39:00	282	7	2	7	4
1	2009-02-18 07:40:00	130	7	2	7	4
1	2009-02-18 07:41:00	12	7	2	7	4
1	2009-02-18 07:42:00	24	7	2	7	4
1	2009-02-18 07:43:00	107	7	2	7	4
1	2009-02-18 07:44:00	979	7	2	7	4
1	2009-02-18 07:45:00	211	7	2	7	4
1	2009-02-18 07:46:00	83	7	2	7	4
1	2009-02-18 07:47:00	36	7	2	7	4
1	2009-02-18 07:48:00	119	7	2	7	4
1	2009-02-18 07:49:00	0	7	2	7	4
1	2009-02-18 07:50:00	239	7	2	7	4
1	2009-02-18 07:51:00	0	7	2	7	4
1	2009-02-18 07:52:00	0	7	2	7	4
1	2009-02-18 07:53:00	0	7	2	7	4
1	2009-02-18 07:54:00	0	7	2	7	4
1	2009-02-18 07:55:00	0	7	2	7	4
1	2009-02-18 07:56:00	0	7	2	7	4
1	2009-02-18 07:57:00	0	7	2	7	4
1	2009-02-18 07:58:00	0	7	2	7	4
1	2009-02-18 07:59:00	0	7	2	7	4
1	2009-02-18 08:00:00	0	7	2	7	4
1	2009-02-18 08:01:00	83	8	2	7	4
1	2009-02-18 08:02:00	197	8	2	7	4
1	2009-02-18 08:03:00	119	8	2	7	4
1	2009-02-18 08:04:00	0	8	2	7	4
1	2009-02-18 08:05:00	0	8	2	7	4
1	2009-02-18 08:06:00	0	8	2	7	4
1	2009-02-18 08:07:00	0	8	2	7	4
1	2009-02-18 08:08:00	0	8	2	7	4
1	2009-02-18 08:09:00	0	8	2	7	4
1	2009-02-18 08:10:00	12	8	2	7	4
1	2009-02-18 08:11:00	254	8	2	7	4
1	2009-02-18 08:12:00	12	8	2	7	4
1	2009-02-18 08:13:00	95	8	2	7	4
1	2009-02-18 08:14:00	0	8	2	7	4
1	2009-02-18 08:15:00	12	8	2	7	4
1	2009-02-18 08:16:00	0	8	2	7	4
1	2009-02-18 08:17:00	24	8	2	7	4
1	2009-02-18 08:18:00	83	8	2	7	4
1	2009-02-18 08:19:00	12	8	2	7	4
1	2009-02-18 08:20:00	107	8	2	7	4
1	2009-02-18 08:21:00	0	8	2	7	4
1	2009-02-18 08:22:00	0	8	2	7	4
1	2009-02-18 08:23:00	0	8	2	7	4
1	2009-02-18 08:24:00	12	8	2	7	4
1	2009-02-18 08:25:00	0	8	2	7	4
1	2009-02-18 08:26:00	71	8	2	7	4
1	2009-02-18 08:27:00	142	8	2	7	4
1	2009-02-18 08:28:00	71	8	2	7	4
1	2009-02-18 08:29:00	12	8	2	7	4
1	2009-02-18 08:30:00	12	8	2	7	4
1	2009-02-18 08:31:00	183	8	2	7	4
1	2009-02-18 08:32:00	130	8	2	7	4
1	2009-02-18 08:33:00	107	8	2	7	4
1	2009-02-18 08:34:00	47	8	2	7	4
1	2009-02-18 08:35:00	0	8	2	7	4
1	2009-02-18 08:36:00	24	8	2	7	4
1	2009-02-18 08:37:00	24	8	2	7	4
1	2009-02-18 08:38:00	24	8	2	7	4
1	2009-02-18 08:39:00	360	8	2	7	4
1	2009-02-18 08:40:00	107	8	2	7	4
1	2009-02-18 08:41:00	808	8	2	7	4
1	2009-02-18 08:42:00	36	8	2	7	4
1	2009-02-18 08:43:00	154	8	2	7	4
1	2009-02-18 08:44:00	119	8	2	7	4
1	2009-02-18 08:45:00	119	8	2	7	4
1	2009-02-18 08:46:00	393	8	2	7	4
1	2009-02-18 08:47:00	225	8	2	7	4
1	2009-02-18 08:48:00	282	8	2	7	4
1	2009-02-18 08:49:00	344	8	2	7	4
1	2009-02-18 08:50:00	211	8	2	7	4
1	2009-02-18 08:51:00	130	8	2	7	4
1	2009-02-18 08:52:00	119	8	2	7	4
1	2009-02-18 08:53:00	142	8	2	7	4
1	2009-02-18 08:54:00	168	8	2	7	4
1	2009-02-18 08:55:00	36	8	2	7	4
1	2009-02-18 08:56:00	168	8	2	7	4
1	2009-02-18 08:57:00	443	8	2	7	4
1	2009-02-18 08:58:00	427	8	2	7	4
1	2009-02-18 08:59:00	107	8	2	7	4
1	2009-02-18 09:00:00	36	8	2	7	4
1	2009-02-18 09:01:00	36	9	2	7	4
1	2009-02-18 09:02:00	24	9	2	7	4
1	2009-02-18 09:03:00	24	9	2	7	4
1	2009-02-18 09:04:00	47	9	2	7	4
1	2009-02-18 09:05:00	239	9	2	7	4
1	2009-02-18 09:06:00	130	9	2	7	4
1	2009-02-18 09:07:00	47	9	2	7	4
1	2009-02-18 09:08:00	0	9	2	7	4
1	2009-02-18 09:09:00	0	9	2	7	4
1	2009-02-18 09:10:00	410	9	2	7	4
1	2009-02-18 09:11:00	36	9	2	7	4
1	2009-02-18 09:12:00	12	9	2	7	4
1	2009-02-18 09:13:00	327	9	2	7	4
1	2009-02-18 09:14:00	0	9	2	7	4
1	2009-02-18 09:15:00	24	9	2	7	4
1	2009-02-18 09:16:00	47	9	2	7	4
1	2009-02-18 09:17:00	832	9	2	7	4
1	2009-02-18 09:18:00	130	9	2	7	4
1	2009-02-18 09:19:00	0	9	2	7	4
1	2009-02-18 09:20:00	12	9	2	7	4
1	2009-02-18 09:21:00	168	9	2	7	4
1	2009-02-18 09:22:00	443	9	2	7	4
1	2009-02-18 09:23:00	0	9	2	7	4
1	2009-02-18 09:24:00	12	9	2	7	4
1	2009-02-18 09:25:00	24	9	2	7	4
1	2009-02-18 09:26:00	393	9	2	7	4
1	2009-02-18 09:27:00	0	9	2	7	4
1	2009-02-18 09:28:00	0	9	2	7	4
1	2009-02-18 09:29:00	239	9	2	7	4
1	2009-02-18 09:30:00	344	9	2	7	4
1	2009-02-18 09:31:00	59	9	2	7	4
1	2009-02-18 09:32:00	296	9	2	7	4
1	2009-02-18 09:33:00	12	9	2	7	4
1	2009-02-18 09:34:00	0	9	2	7	4
1	2009-02-18 09:35:00	0	9	2	7	4
1	2009-02-18 09:36:00	0	9	2	7	4
1	2009-02-18 09:37:00	0	9	2	7	4
1	2009-02-18 09:38:00	24	9	2	7	4
1	2009-02-18 09:39:00	0	9	2	7	4
1	2009-02-18 09:40:00	47	9	2	7	4
1	2009-02-18 09:41:00	254	9	2	7	4
1	2009-02-18 09:42:00	879	9	2	7	4
1	2009-02-18 09:43:00	107	9	2	7	4
1	2009-02-18 09:44:00	183	9	2	7	4
1	2009-02-18 09:45:00	154	9	2	7	4
1	2009-02-18 09:46:00	377	9	2	7	4
1	2009-02-18 09:47:00	95	9	2	7	4
1	2009-02-18 09:48:00	47	9	2	7	4
1	2009-02-18 09:49:00	59	9	2	7	4
1	2009-02-18 09:50:00	95	9	2	7	4
1	2009-02-18 09:51:00	130	9	2	7	4
1	2009-02-18 09:52:00	95	9	2	7	4
1	2009-02-18 09:53:00	142	9	2	7	4
1	2009-02-18 09:54:00	95	9	2	7	4
1	2009-02-18 09:55:00	0	9	2	7	4
1	2009-02-18 09:56:00	197	9	2	7	4
1	2009-02-18 09:57:00	24	9	2	7	4
1	2009-02-18 09:58:00	36	9	2	7	4
1	2009-02-18 09:59:00	0	9	2	7	4
1	2009-02-18 10:00:00	24	9	2	7	4
1	2009-02-18 10:01:00	0	10	2	7	4
1	2009-02-18 10:02:00	12	10	2	7	4
1	2009-02-18 10:03:00	0	10	2	7	4
1	2009-02-18 10:04:00	0	10	2	7	4
1	2009-02-18 10:05:00	0	10	2	7	4
1	2009-02-18 10:06:00	24	10	2	7	4
1	2009-02-18 10:07:00	0	10	2	7	4
1	2009-02-18 10:08:00	36	10	2	7	4
1	2009-02-18 10:09:00	130	10	2	7	4
1	2009-02-18 10:10:00	0	10	2	7	4
1	2009-02-18 10:11:00	0	10	2	7	4
1	2009-02-18 10:12:00	24	10	2	7	4
1	2009-02-18 10:13:00	0	10	2	7	4
1	2009-02-18 10:14:00	0	10	2	7	4
1	2009-02-18 10:15:00	12	10	2	7	4
1	2009-02-18 10:16:00	0	10	2	7	4
1	2009-02-18 10:17:00	0	10	2	7	4
1	2009-02-18 10:18:00	47	10	2	7	4
1	2009-02-18 10:19:00	0	10	2	7	4
1	2009-02-18 10:20:00	0	10	2	7	4
1	2009-02-18 10:21:00	0	10	2	7	4
1	2009-02-18 10:22:00	0	10	2	7	4
1	2009-02-18 10:23:00	0	10	2	7	4
1	2009-02-18 10:24:00	0	10	2	7	4
1	2009-02-18 10:25:00	0	10	2	7	4
1	2009-02-18 10:26:00	0	10	2	7	4
1	2009-02-18 10:27:00	0	10	2	7	4
1	2009-02-18 10:28:00	0	10	2	7	4
1	2009-02-18 10:29:00	0	10	2	7	4
1	2009-02-18 10:30:00	0	10	2	7	4
1	2009-02-18 10:31:00	0	10	2	7	4
1	2009-02-18 10:32:00	0	10	2	7	4
1	2009-02-18 10:33:00	0	10	2	7	4
1	2009-02-18 10:34:00	0	10	2	7	4
1	2009-02-18 10:35:00	0	10	2	7	4
1	2009-02-18 10:36:00	0	10	2	7	4
1	2009-02-18 10:37:00	0	10	2	7	4
1	2009-02-18 10:38:00	24	10	2	7	4
1	2009-02-18 10:39:00	0	10	2	7	4
1	2009-02-18 10:40:00	0	10	2	7	4
1	2009-02-18 10:41:00	0	10	2	7	4
1	2009-02-18 10:42:00	0	10	2	7	4
1	2009-02-18 10:43:00	0	10	2	7	4
1	2009-02-18 10:44:00	0	10	2	7	4
1	2009-02-18 10:45:00	0	10	2	7	4
1	2009-02-18 10:46:00	0	10	2	7	4
1	2009-02-18 10:47:00	0	10	2	7	4
1	2009-02-18 10:48:00	0	10	2	7	4
1	2009-02-18 10:49:00	0	10	2	7	4
1	2009-02-18 10:50:00	0	10	2	7	4
1	2009-02-18 10:51:00	0	10	2	7	4
1	2009-02-18 10:52:00	0	10	2	7	4
1	2009-02-18 10:53:00	0	10	2	7	4
1	2009-02-18 10:54:00	0	10	2	7	4
1	2009-02-18 10:55:00	0	10	2	7	4
1	2009-02-18 10:56:00	0	10	2	7	4
1	2009-02-18 10:57:00	0	10	2	7	4
1	2009-02-18 10:58:00	0	10	2	7	4
1	2009-02-18 10:59:00	0	10	2	7	4
1	2009-02-18 11:00:00	0	10	2	7	4
1	2009-02-18 11:01:00	0	11	2	7	4
1	2009-02-18 11:02:00	0	11	2	7	4
1	2009-02-18 11:03:00	24	11	2	7	4
1	2009-02-18 11:04:00	0	11	2	7	4
1	2009-02-18 11:05:00	0	11	2	7	4
1	2009-02-18 11:06:00	0	11	2	7	4
1	2009-02-18 11:07:00	0	11	2	7	4
1	2009-02-18 11:08:00	47	11	2	7	4
1	2009-02-18 11:09:00	0	11	2	7	4
1	2009-02-18 11:10:00	183	11	2	7	4
1	2009-02-18 11:11:00	71	11	2	7	4
1	2009-02-18 11:12:00	0	11	2	7	4
1	2009-02-18 11:13:00	0	11	2	7	4
1	2009-02-18 11:14:00	0	11	2	7	4
1	2009-02-18 11:15:00	0	11	2	7	4
1	2009-02-18 11:16:00	83	11	2	7	4
1	2009-02-18 11:17:00	0	11	2	7	4
1	2009-02-18 11:18:00	0	11	2	7	4
1	2009-02-18 11:19:00	0	11	2	7	4
1	2009-02-18 11:20:00	0	11	2	7	4
1	2009-02-18 11:21:00	0	11	2	7	4
1	2009-02-18 11:22:00	0	11	2	7	4
1	2009-02-18 11:23:00	0	11	2	7	4
1	2009-02-18 11:24:00	0	11	2	7	4
1	2009-02-18 11:25:00	0	11	2	7	4
1	2009-02-18 11:26:00	0	11	2	7	4
1	2009-02-18 11:27:00	0	11	2	7	4
1	2009-02-18 11:28:00	0	11	2	7	4
1	2009-02-18 11:29:00	0	11	2	7	4
1	2009-02-18 11:30:00	0	11	2	7	4
1	2009-02-18 11:31:00	654	11	2	7	4
1	2009-02-18 11:32:00	697	11	2	7	4
1	2009-02-18 11:33:00	83	11	2	7	4
1	2009-02-18 11:34:00	154	11	2	7	4
1	2009-02-18 11:35:00	12	11	2	7	4
1	2009-02-18 11:36:00	0	11	2	7	4
1	2009-02-18 11:37:00	0	11	2	7	4
1	2009-02-18 11:38:00	0	11	2	7	4
1	2009-02-18 11:39:00	0	11	2	7	4
1	2009-02-18 11:40:00	24	11	2	7	4
1	2009-02-18 11:41:00	47	11	2	7	4
1	2009-02-18 11:42:00	71	11	2	7	4
1	2009-02-18 11:43:00	130	11	2	7	4
1	2009-02-18 11:44:00	24	11	2	7	4
1	2009-02-18 11:45:00	0	11	2	7	4
1	2009-02-18 11:46:00	12	11	2	7	4
1	2009-02-18 11:47:00	12	11	2	7	4
1	2009-02-18 11:48:00	0	11	2	7	4
1	2009-02-18 11:49:00	0	11	2	7	4
1	2009-02-18 11:50:00	12	11	2	7	4
1	2009-02-18 11:51:00	0	11	2	7	4
1	2009-02-18 11:52:00	0	11	2	7	4
1	2009-02-18 11:53:00	268	11	2	7	4
1	2009-02-18 11:54:00	0	11	2	7	4
1	2009-02-18 11:55:00	574	11	2	7	4
1	2009-02-18 11:56:00	183	11	2	7	4
1	2009-02-18 11:57:00	12	11	2	7	4
1	2009-02-18 11:58:00	0	11	2	7	4
1	2009-02-18 11:59:00	0	11	2	7	4
1	2009-02-18 12:00:00	0	11	2	7	4
1	2009-02-18 12:01:00	0	12	3	7	4
1	2009-02-18 12:02:00	12	12	3	7	4
1	2009-02-18 12:03:00	0	12	3	7	4
1	2009-02-18 12:04:00	0	12	3	7	4
1	2009-02-18 12:05:00	0	12	3	7	4
1	2009-02-18 12:06:00	0	12	3	7	4
1	2009-02-18 12:07:00	168	12	3	7	4
1	2009-02-18 12:08:00	268	12	3	7	4
1	2009-02-18 12:09:00	0	12	3	7	4
1	2009-02-18 12:10:00	12	12	3	7	4
1	2009-02-18 12:11:00	0	12	3	7	4
1	2009-02-18 12:12:00	24	12	3	7	4
1	2009-02-18 12:13:00	0	12	3	7	4
1	2009-02-18 12:14:00	12	12	3	7	4
1	2009-02-18 12:15:00	0	12	3	7	4
1	2009-02-18 12:16:00	0	12	3	7	4
1	2009-02-18 12:17:00	0	12	3	7	4
1	2009-02-18 12:18:00	0	12	3	7	4
1	2009-02-18 12:19:00	154	12	3	7	4
1	2009-02-18 12:20:00	83	12	3	7	4
1	2009-02-18 12:21:00	0	12	3	7	4
1	2009-02-18 12:22:00	0	12	3	7	4
1	2009-02-18 12:23:00	0	12	3	7	4
1	2009-02-18 12:24:00	0	12	3	7	4
1	2009-02-18 12:25:00	0	12	3	7	4
1	2009-02-18 12:26:00	327	12	3	7	4
1	2009-02-18 12:27:00	0	12	3	7	4
1	2009-02-18 12:28:00	593	12	3	7	4
1	2009-02-18 12:29:00	12	12	3	7	4
1	2009-02-18 12:30:00	0	12	3	7	4
1	2009-02-18 12:31:00	0	12	3	7	4
1	2009-02-18 12:32:00	12	12	3	7	4
1	2009-02-18 12:33:00	12	12	3	7	4
1	2009-02-18 12:34:00	0	12	3	7	4
1	2009-02-18 12:35:00	12	12	3	7	4
1	2009-02-18 12:36:00	0	12	3	7	4
1	2009-02-18 12:37:00	0	12	3	7	4
1	2009-02-18 12:38:00	0	12	3	7	4
1	2009-02-18 12:39:00	95	12	3	7	4
1	2009-02-18 12:40:00	0	12	3	7	4
1	2009-02-18 12:41:00	239	12	3	7	4
1	2009-02-18 12:42:00	24	12	3	7	4
1	2009-02-18 12:43:00	0	12	3	7	4
1	2009-02-18 12:44:00	0	12	3	7	4
1	2009-02-18 12:45:00	12	12	3	7	4
1	2009-02-18 12:46:00	154	12	3	7	4
1	2009-02-18 12:47:00	59	12	3	7	4
1	2009-02-18 12:48:00	0	12	3	7	4
1	2009-02-18 12:49:00	12	12	3	7	4
1	2009-02-18 12:50:00	0	12	3	7	4
1	2009-02-18 12:51:00	12	12	3	7	4
1	2009-02-18 12:52:00	47	12	3	7	4
1	2009-02-18 12:53:00	225	12	3	7	4
1	2009-02-18 12:54:00	0	12	3	7	4
1	2009-02-18 12:55:00	0	12	3	7	4
1	2009-02-18 12:56:00	12	12	3	7	4
1	2009-02-18 12:57:00	0	12	3	7	4
1	2009-02-18 12:58:00	24	12	3	7	4
1	2009-02-18 12:59:00	0	12	3	7	4
1	2009-02-18 13:00:00	0	12	3	7	4
1	2009-02-18 13:01:00	0	13	3	7	4
1	2009-02-18 13:02:00	24	13	3	7	4
1	2009-02-18 13:03:00	12	13	3	7	4
1	2009-02-18 13:04:00	36	13	3	7	4
1	2009-02-18 13:05:00	0	13	3	7	4
1	2009-02-18 13:06:00	0	13	3	7	4
1	2009-02-18 13:07:00	12	13	3	7	4
1	2009-02-18 13:08:00	0	13	3	7	4
1	2009-02-18 13:09:00	83	13	3	7	4
1	2009-02-18 13:10:00	183	13	3	7	4
1	2009-02-18 13:11:00	12	13	3	7	4
1	2009-02-18 13:12:00	0	13	3	7	4
1	2009-02-18 13:13:00	0	13	3	7	4
1	2009-02-18 13:14:00	12	13	3	7	4
1	2009-02-18 13:15:00	0	13	3	7	4
1	2009-02-18 13:16:00	0	13	3	7	4
1	2009-02-18 13:17:00	0	13	3	7	4
1	2009-02-18 13:18:00	0	13	3	7	4
1	2009-02-18 13:19:00	36	13	3	7	4
1	2009-02-18 13:20:00	0	13	3	7	4
1	2009-02-18 13:21:00	0	13	3	7	4
1	2009-02-18 13:22:00	0	13	3	7	4
1	2009-02-18 13:23:00	0	13	3	7	4
1	2009-02-18 13:24:00	0	13	3	7	4
1	2009-02-18 13:25:00	0	13	3	7	4
1	2009-02-18 13:26:00	0	13	3	7	4
1	2009-02-18 13:27:00	0	13	3	7	4
1	2009-02-18 13:28:00	0	13	3	7	4
1	2009-02-18 13:29:00	36	13	3	7	4
1	2009-02-18 13:30:00	0	13	3	7	4
1	2009-02-18 13:31:00	0	13	3	7	4
1	2009-02-18 13:32:00	168	13	3	7	4
1	2009-02-18 13:33:00	0	13	3	7	4
1	2009-02-18 13:34:00	0	13	3	7	4
1	2009-02-18 13:35:00	0	13	3	7	4
1	2009-02-18 13:36:00	0	13	3	7	4
1	2009-02-18 13:37:00	0	13	3	7	4
1	2009-02-18 13:38:00	0	13	3	7	4
1	2009-02-18 13:39:00	36	13	3	7	4
1	2009-02-18 13:40:00	0	13	3	7	4
1	2009-02-18 13:41:00	0	13	3	7	4
1	2009-02-18 13:42:00	0	13	3	7	4
1	2009-02-18 13:43:00	0	13	3	7	4
1	2009-02-18 13:44:00	0	13	3	7	4
1	2009-02-18 13:45:00	0	13	3	7	4
1	2009-02-18 13:46:00	0	13	3	7	4
1	2009-02-18 13:47:00	0	13	3	7	4
1	2009-02-18 13:48:00	0	13	3	7	4
1	2009-02-18 13:49:00	0	13	3	7	4
1	2009-02-18 13:50:00	0	13	3	7	4
1	2009-02-18 13:51:00	0	13	3	7	4
1	2009-02-18 13:52:00	0	13	3	7	4
1	2009-02-18 13:53:00	0	13	3	7	4
1	2009-02-18 13:54:00	59	13	3	7	4
1	2009-02-18 13:55:00	0	13	3	7	4
1	2009-02-18 13:56:00	0	13	3	7	4
1	2009-02-18 13:57:00	0	13	3	7	4
1	2009-02-18 13:58:00	0	13	3	7	4
1	2009-02-18 13:59:00	0	13	3	7	4
1	2009-02-18 14:00:00	0	13	3	7	4
1	2009-02-18 14:01:00	0	14	3	7	4
1	2009-02-18 14:02:00	0	14	3	7	4
1	2009-02-18 14:03:00	0	14	3	7	4
1	2009-02-18 14:04:00	0	14	3	7	4
1	2009-02-18 14:05:00	59	14	3	7	4
1	2009-02-18 14:06:00	0	14	3	7	4
1	2009-02-18 14:07:00	0	14	3	7	4
1	2009-02-18 14:08:00	0	14	3	7	4
1	2009-02-18 14:09:00	0	14	3	7	4
1	2009-02-18 14:10:00	0	14	3	7	4
1	2009-02-18 14:11:00	0	14	3	7	4
1	2009-02-18 14:12:00	0	14	3	7	4
1	2009-02-18 14:13:00	0	14	3	7	4
1	2009-02-18 14:14:00	0	14	3	7	4
1	2009-02-18 14:15:00	0	14	3	7	4
1	2009-02-18 14:16:00	0	14	3	7	4
1	2009-02-18 14:17:00	12	14	3	7	4
1	2009-02-18 14:18:00	0	14	3	7	4
1	2009-02-18 14:19:00	0	14	3	7	4
1	2009-02-18 14:20:00	0	14	3	7	4
1	2009-02-18 14:21:00	0	14	3	7	4
1	2009-02-18 14:22:00	0	14	3	7	4
1	2009-02-18 14:23:00	0	14	3	7	4
1	2009-02-18 14:24:00	0	14	3	7	4
1	2009-02-18 14:25:00	0	14	3	7	4
1	2009-02-18 14:26:00	0	14	3	7	4
1	2009-02-18 14:27:00	0	14	3	7	4
1	2009-02-18 14:28:00	0	14	3	7	4
1	2009-02-18 14:29:00	0	14	3	7	4
1	2009-02-18 14:30:00	0	14	3	7	4
1	2009-02-18 14:31:00	0	14	3	7	4
1	2009-02-18 14:32:00	0	14	3	7	4
1	2009-02-18 14:33:00	0	14	3	7	4
1	2009-02-18 14:34:00	24	14	3	7	4
1	2009-02-18 14:35:00	24	14	3	7	4
1	2009-02-18 14:36:00	0	14	3	7	4
1	2009-02-18 14:37:00	0	14	3	7	4
1	2009-02-18 14:38:00	0	14	3	7	4
1	2009-02-18 14:39:00	59	14	3	7	4
1	2009-02-18 14:40:00	0	14	3	7	4
1	2009-02-18 14:41:00	0	14	3	7	4
1	2009-02-18 14:42:00	0	14	3	7	4
1	2009-02-18 14:43:00	0	14	3	7	4
1	2009-02-18 14:44:00	0	14	3	7	4
1	2009-02-18 14:45:00	0	14	3	7	4
1	2009-02-18 14:46:00	0	14	3	7	4
1	2009-02-18 14:47:00	0	14	3	7	4
1	2009-02-18 14:48:00	0	14	3	7	4
1	2009-02-18 14:49:00	0	14	3	7	4
1	2009-02-18 14:50:00	0	14	3	7	4
1	2009-02-18 14:51:00	0	14	3	7	4
1	2009-02-18 14:52:00	0	14	3	7	4
1	2009-02-18 14:53:00	0	14	3	7	4
1	2009-02-18 14:54:00	0	14	3	7	4
1	2009-02-18 14:55:00	24	14	3	7	4
1	2009-02-18 14:56:00	0	14	3	7	4
1	2009-02-18 14:57:00	0	14	3	7	4
1	2009-02-18 14:58:00	0	14	3	7	4
1	2009-02-18 14:59:00	0	14	3	7	4
1	2009-02-18 15:00:00	0	14	3	7	4
1	2009-02-18 15:01:00	0	15	3	7	4
1	2009-02-18 15:02:00	0	15	3	7	4
1	2009-02-18 15:03:00	0	15	3	7	4
1	2009-02-18 15:04:00	0	15	3	7	4
1	2009-02-18 15:05:00	0	15	3	7	4
1	2009-02-18 15:06:00	0	15	3	7	4
1	2009-02-18 15:07:00	0	15	3	7	4
1	2009-02-18 15:08:00	0	15	3	7	4
1	2009-02-18 15:09:00	0	15	3	7	4
1	2009-02-18 15:10:00	0	15	3	7	4
1	2009-02-18 15:11:00	0	15	3	7	4
1	2009-02-18 15:12:00	0	15	3	7	4
1	2009-02-18 15:13:00	0	15	3	7	4
1	2009-02-18 15:14:00	0	15	3	7	4
1	2009-02-18 15:15:00	0	15	3	7	4
1	2009-02-18 15:16:00	0	15	3	7	4
1	2009-02-18 15:17:00	0	15	3	7	4
1	2009-02-18 15:18:00	0	15	3	7	4
1	2009-02-18 15:19:00	0	15	3	7	4
1	2009-02-18 15:20:00	0	15	3	7	4
1	2009-02-18 15:21:00	0	15	3	7	4
1	2009-02-18 15:22:00	0	15	3	7	4
1	2009-02-18 15:23:00	0	15	3	7	4
1	2009-02-18 15:24:00	0	15	3	7	4
1	2009-02-18 15:25:00	0	15	3	7	4
1	2009-02-18 15:26:00	0	15	3	7	4
1	2009-02-18 15:27:00	0	15	3	7	4
1	2009-02-18 15:28:00	0	15	3	7	4
1	2009-02-18 15:29:00	0	15	3	7	4
1	2009-02-18 15:30:00	0	15	3	7	4
1	2009-02-18 15:31:00	0	15	3	7	4
1	2009-02-18 15:32:00	0	15	3	7	4
1	2009-02-18 15:33:00	12	15	3	7	4
1	2009-02-18 15:34:00	119	15	3	7	4
1	2009-02-18 15:35:00	12	15	3	7	4
1	2009-02-18 15:36:00	0	15	3	7	4
1	2009-02-18 15:37:00	47	15	3	7	4
1	2009-02-18 15:38:00	0	15	3	7	4
1	2009-02-18 15:39:00	0	15	3	7	4
1	2009-02-18 15:40:00	0	15	3	7	4
1	2009-02-18 15:41:00	0	15	3	7	4
1	2009-02-18 15:42:00	0	15	3	7	4
1	2009-02-18 15:43:00	0	15	3	7	4
1	2009-02-18 15:44:00	0	15	3	7	4
1	2009-02-18 15:45:00	0	15	3	7	4
1	2009-02-18 15:46:00	0	15	3	7	4
1	2009-02-18 15:47:00	0	15	3	7	4
1	2009-02-18 15:48:00	0	15	3	7	4
1	2009-02-18 15:49:00	0	15	3	7	4
1	2009-02-18 15:50:00	0	15	3	7	4
1	2009-02-18 15:51:00	0	15	3	7	4
1	2009-02-18 15:52:00	0	15	3	7	4
1	2009-02-18 15:53:00	0	15	3	7	4
1	2009-02-18 15:54:00	0	15	3	7	4
1	2009-02-18 15:55:00	0	15	3	7	4
1	2009-02-18 15:56:00	0	15	3	7	4
1	2009-02-18 15:57:00	0	15	3	7	4
1	2009-02-18 15:58:00	0	15	3	7	4
1	2009-02-18 15:59:00	0	15	3	7	4
1	2009-02-18 16:00:00	24	15	3	7	4
1	2009-02-18 16:01:00	0	16	3	7	4
1	2009-02-18 16:02:00	0	16	3	7	4
1	2009-02-18 16:03:00	0	16	3	7	4
1	2009-02-18 16:04:00	0	16	3	7	4
1	2009-02-18 16:05:00	0	16	3	7	4
1	2009-02-18 16:06:00	0	16	3	7	4
1	2009-02-18 16:07:00	0	16	3	7	4
1	2009-02-18 16:08:00	0	16	3	7	4
1	2009-02-18 16:09:00	0	16	3	7	4
1	2009-02-18 16:10:00	0	16	3	7	4
1	2009-02-18 16:11:00	0	16	3	7	4
1	2009-02-18 16:12:00	12	16	3	7	4
1	2009-02-18 16:13:00	0	16	3	7	4
1	2009-02-18 16:14:00	0	16	3	7	4
1	2009-02-18 16:15:00	0	16	3	7	4
1	2009-02-18 16:16:00	24	16	3	7	4
1	2009-02-18 16:17:00	0	16	3	7	4
1	2009-02-18 16:18:00	0	16	3	7	4
1	2009-02-18 16:19:00	83	16	3	7	4
1	2009-02-18 16:20:00	154	16	3	7	4
1	2009-02-18 16:21:00	0	16	3	7	4
1	2009-02-18 16:22:00	0	16	3	7	4
1	2009-02-18 16:23:00	0	16	3	7	4
1	2009-02-18 16:24:00	95	16	3	7	4
1	2009-02-18 16:25:00	0	16	3	7	4
1	2009-02-18 16:26:00	0	16	3	7	4
1	2009-02-18 16:27:00	0	16	3	7	4
1	2009-02-18 16:28:00	0	16	3	7	4
1	2009-02-18 16:29:00	0	16	3	7	4
1	2009-02-18 16:30:00	47	16	3	7	4
1	2009-02-18 16:31:00	0	16	3	7	4
1	2009-02-18 16:32:00	36	16	3	7	4
1	2009-02-18 16:33:00	154	16	3	7	4
1	2009-02-18 16:34:00	0	16	3	7	4
1	2009-02-18 16:35:00	0	16	3	7	4
1	2009-02-18 16:36:00	0	16	3	7	4
1	2009-02-18 16:37:00	12	16	3	7	4
1	2009-02-18 16:38:00	0	16	3	7	4
1	2009-02-18 16:39:00	0	16	3	7	4
1	2009-02-18 16:40:00	12	16	3	7	4
1	2009-02-18 16:41:00	12	16	3	7	4
1	2009-02-18 16:42:00	0	16	3	7	4
1	2009-02-18 16:43:00	0	16	3	7	4
1	2009-02-18 16:44:00	0	16	3	7	4
1	2009-02-18 16:45:00	12	16	3	7	4
1	2009-02-18 16:46:00	0	16	3	7	4
1	2009-02-18 16:47:00	0	16	3	7	4
1	2009-02-18 16:48:00	24	16	3	7	4
1	2009-02-18 16:49:00	0	16	3	7	4
1	2009-02-18 16:50:00	24	16	3	7	4
1	2009-02-18 16:51:00	0	16	3	7	4
1	2009-02-18 16:52:00	0	16	3	7	4
1	2009-02-18 16:53:00	12	16	3	7	4
1	2009-02-18 16:54:00	0	16	3	7	4
1	2009-02-18 16:55:00	0	16	3	7	4
1	2009-02-18 16:56:00	0	16	3	7	4
1	2009-02-18 16:57:00	0	16	3	7	4
1	2009-02-18 16:58:00	0	16	3	7	4
1	2009-02-18 16:59:00	36	16	3	7	4
1	2009-02-18 17:00:00	0	16	3	7	4
1	2009-02-18 17:01:00	0	17	3	7	4
1	2009-02-18 17:02:00	47	17	3	7	4
1	2009-02-18 17:03:00	0	17	3	7	4
1	2009-02-18 17:04:00	197	17	3	7	4
1	2009-02-18 17:05:00	47	17	3	7	4
1	2009-02-18 17:06:00	12	17	3	7	4
1	2009-02-18 17:07:00	427	17	3	7	4
1	2009-02-18 17:08:00	360	17	3	7	4
1	2009-02-18 17:09:00	393	17	3	7	4
1	2009-02-18 17:10:00	344	17	3	7	4
1	2009-02-18 17:11:00	360	17	3	7	4
1	2009-02-18 17:12:00	927	17	3	7	4
1	2009-02-18 17:13:00	460	17	3	7	4
1	2009-02-18 17:14:00	1764	17	3	7	4
1	2009-02-18 17:15:00	1287	17	3	7	4
1	2009-02-18 17:16:00	83	17	3	7	4
1	2009-02-18 17:17:00	83	17	3	7	4
1	2009-02-18 17:18:00	24	17	3	7	4
1	2009-02-18 17:19:00	83	17	3	7	4
1	2009-02-18 17:20:00	119	17	3	7	4
1	2009-02-18 17:21:00	130	17	3	7	4
1	2009-02-18 17:22:00	239	17	3	7	4
1	2009-02-18 17:23:00	142	17	3	7	4
1	2009-02-18 17:24:00	107	17	3	7	4
1	2009-02-18 17:25:00	24	17	3	7	4
1	2009-02-18 17:26:00	0	17	3	7	4
1	2009-02-18 17:27:00	47	17	3	7	4
1	2009-02-18 17:28:00	225	17	3	7	4
1	2009-02-18 17:29:00	142	17	3	7	4
1	2009-02-18 17:30:00	36	17	3	7	4
1	2009-02-18 17:31:00	71	17	3	7	4
1	2009-02-18 17:32:00	59	17	3	7	4
1	2009-02-18 17:33:00	168	17	3	7	4
1	2009-02-18 17:34:00	119	17	3	7	4
1	2009-02-18 17:35:00	24	17	3	7	4
1	2009-02-18 17:36:00	47	17	3	7	4
1	2009-02-18 17:37:00	107	17	3	7	4
1	2009-02-18 17:38:00	0	17	3	7	4
1	2009-02-18 17:39:00	24	17	3	7	4
1	2009-02-18 17:40:00	36	17	3	7	4
1	2009-02-18 17:41:00	12	17	3	7	4
1	2009-02-18 17:42:00	36	17	3	7	4
1	2009-02-18 17:43:00	24	17	3	7	4
1	2009-02-18 17:44:00	36	17	3	7	4
1	2009-02-18 17:45:00	225	17	3	7	4
1	2009-02-18 17:46:00	130	17	3	7	4
1	2009-02-18 17:47:00	59	17	3	7	4
1	2009-02-18 17:48:00	130	17	3	7	4
1	2009-02-18 17:49:00	59	17	3	7	4
1	2009-02-18 17:50:00	59	17	3	7	4
1	2009-02-18 17:51:00	154	17	3	7	4
1	2009-02-18 17:52:00	71	17	3	7	4
1	2009-02-18 17:53:00	168	17	3	7	4
1	2009-02-18 17:54:00	0	17	3	7	4
1	2009-02-18 17:55:00	59	17	3	7	4
1	2009-02-18 17:56:00	183	17	3	7	4
1	2009-02-18 17:57:00	130	17	3	7	4
1	2009-02-18 17:58:00	0	17	3	7	4
1	2009-02-18 17:59:00	0	17	3	7	4
1	2009-02-18 18:00:00	59	17	3	7	4
1	2009-02-18 18:01:00	142	18	4	7	4
1	2009-02-18 18:02:00	119	18	4	7	4
1	2009-02-18 18:03:00	24	18	4	7	4
1	2009-02-18 18:04:00	12	18	4	7	4
1	2009-02-18 18:05:00	24	18	4	7	4
1	2009-02-18 18:06:00	24	18	4	7	4
1	2009-02-18 18:07:00	12	18	4	7	4
1	2009-02-18 18:08:00	107	18	4	7	4
1	2009-02-18 18:09:00	0	18	4	7	4
1	2009-02-18 18:10:00	12	18	4	7	4
1	2009-02-18 18:11:00	12	18	4	7	4
1	2009-02-18 18:12:00	12	18	4	7	4
1	2009-02-18 18:13:00	12	18	4	7	4
1	2009-02-18 18:14:00	47	18	4	7	4
1	2009-02-18 18:15:00	517	18	4	7	4
1	2009-02-18 18:16:00	2001	18	4	7	4
1	2009-02-18 18:17:00	903	18	4	7	4
1	2009-02-18 18:18:00	979	18	4	7	4
1	2009-02-18 18:19:00	718	18	4	7	4
1	2009-02-18 18:20:00	593	18	4	7	4
1	2009-02-18 18:21:00	327	18	4	7	4
1	2009-02-18 18:22:00	311	18	4	7	4
1	2009-02-18 18:23:00	344	18	4	7	4
1	2009-02-18 18:24:00	393	18	4	7	4
1	2009-02-18 18:25:00	879	18	4	7	4
1	2009-02-18 18:26:00	593	18	4	7	4
1	2009-02-18 18:27:00	517	18	4	7	4
1	2009-02-18 18:28:00	327	18	4	7	4
1	2009-02-18 18:29:00	808	18	4	7	4
1	2009-02-18 18:30:00	107	18	4	7	4
1	2009-02-18 18:31:00	12	18	4	7	4
1	2009-02-18 18:32:00	0	18	4	7	4
1	2009-02-18 18:33:00	0	18	4	7	4
1	2009-02-18 18:34:00	0	18	4	7	4
1	2009-02-18 18:35:00	12	18	4	7	4
1	2009-02-18 18:36:00	536	18	4	7	4
1	2009-02-18 18:37:00	36	18	4	7	4
1	2009-02-18 18:38:00	0	18	4	7	4
1	2009-02-18 18:39:00	612	18	4	7	4
1	2009-02-18 18:40:00	740	18	4	7	4
1	2009-02-18 18:41:00	498	18	4	7	4
1	2009-02-18 18:42:00	239	18	4	7	4
1	2009-02-18 18:43:00	479	18	4	7	4
1	2009-02-18 18:44:00	311	18	4	7	4
1	2009-02-18 18:45:00	718	18	4	7	4
1	2009-02-18 18:46:00	517	18	4	7	4
1	2009-02-18 18:47:00	268	18	4	7	4
1	2009-02-18 18:48:00	239	18	4	7	4
1	2009-02-18 18:49:00	0	18	4	7	4
1	2009-02-18 18:50:00	47	18	4	7	4
1	2009-02-18 18:51:00	12	18	4	7	4
1	2009-02-18 18:52:00	0	18	4	7	4
1	2009-02-18 18:53:00	12	18	4	7	4
1	2009-02-18 18:54:00	83	18	4	7	4
1	2009-02-18 18:55:00	327	18	4	7	4
1	2009-02-18 18:56:00	443	18	4	7	4
1	2009-02-18 18:57:00	119	18	4	7	4
1	2009-02-18 18:58:00	0	18	4	7	4
1	2009-02-18 18:59:00	168	18	4	7	4
1	2009-02-18 19:00:00	393	18	4	7	4
1	2009-02-18 19:01:00	360	19	4	7	4
1	2009-02-18 19:02:00	119	19	4	7	4
1	2009-02-18 19:03:00	633	19	4	7	4
1	2009-02-18 19:04:00	296	19	4	7	4
1	2009-02-18 19:05:00	83	19	4	7	4
1	2009-02-18 19:06:00	142	19	4	7	4
1	2009-02-18 19:07:00	107	19	4	7	4
1	2009-02-18 19:08:00	268	19	4	7	4
1	2009-02-18 19:09:00	12	19	4	7	4
1	2009-02-18 19:10:00	0	19	4	7	4
1	2009-02-18 19:11:00	268	19	4	7	4
1	2009-02-18 19:12:00	12	19	4	7	4
1	2009-02-18 19:13:00	254	19	4	7	4
1	2009-02-18 19:14:00	154	19	4	7	4
1	2009-02-18 19:15:00	0	19	4	7	4
1	2009-02-18 19:16:00	47	19	4	7	4
1	2009-02-18 19:17:00	12	19	4	7	4
1	2009-02-18 19:18:00	0	19	4	7	4
1	2009-02-18 19:19:00	0	19	4	7	4
1	2009-02-18 19:20:00	268	19	4	7	4
1	2009-02-18 19:21:00	83	19	4	7	4
1	2009-02-18 19:22:00	24	19	4	7	4
1	2009-02-18 19:23:00	0	19	4	7	4
1	2009-02-18 19:24:00	0	19	4	7	4
1	2009-02-18 19:25:00	0	19	4	7	4
1	2009-02-18 19:26:00	142	19	4	7	4
1	2009-02-18 19:27:00	36	19	4	7	4
1	2009-02-18 19:28:00	12	19	4	7	4
1	2009-02-18 19:29:00	24	19	4	7	4
1	2009-02-18 19:30:00	24	19	4	7	4
1	2009-02-18 19:31:00	36	19	4	7	4
1	2009-02-18 19:32:00	12	19	4	7	4
1	2009-02-18 19:33:00	12	19	4	7	4
1	2009-02-18 19:34:00	460	19	4	7	4
1	2009-02-18 19:35:00	36	19	4	7	4
1	2009-02-18 19:36:00	282	19	4	7	4
1	2009-02-18 19:37:00	107	19	4	7	4
1	2009-02-18 19:38:00	12	19	4	7	4
1	2009-02-18 19:39:00	59	19	4	7	4
1	2009-02-18 19:40:00	130	19	4	7	4
1	2009-02-18 19:41:00	83	19	4	7	4
1	2009-02-18 19:42:00	211	19	4	7	4
1	2009-02-18 19:43:00	12	19	4	7	4
1	2009-02-18 19:44:00	47	19	4	7	4
1	2009-02-18 19:45:00	142	19	4	7	4
1	2009-02-18 19:46:00	36	19	4	7	4
1	2009-02-18 19:47:00	130	19	4	7	4
1	2009-02-18 19:48:00	254	19	4	7	4
1	2009-02-18 19:49:00	154	19	4	7	4
1	2009-02-18 19:50:00	142	19	4	7	4
1	2009-02-18 19:51:00	168	19	4	7	4
1	2009-02-18 19:52:00	654	19	4	7	4
1	2009-02-18 19:53:00	427	19	4	7	4
1	2009-02-18 19:54:00	360	19	4	7	4
1	2009-02-18 19:55:00	574	19	4	7	4
1	2009-02-18 19:56:00	311	19	4	7	4
1	2009-02-18 19:57:00	239	19	4	7	4
1	2009-02-18 19:58:00	393	19	4	7	4
1	2009-02-18 19:59:00	296	19	4	7	4
1	2009-02-18 20:00:00	344	19	4	7	4
1	2009-02-18 20:01:00	676	20	4	7	4
1	2009-02-18 20:02:00	71	20	4	7	4
1	2009-02-18 20:03:00	225	20	4	7	4
1	2009-02-18 20:04:00	377	20	4	7	4
1	2009-02-18 20:05:00	832	20	4	7	4
1	2009-02-18 20:06:00	360	20	4	7	4
1	2009-02-18 20:07:00	268	20	4	7	4
1	2009-02-18 20:08:00	12	20	4	7	4
1	2009-02-18 20:09:00	0	20	4	7	4
1	2009-02-18 20:10:00	211	20	4	7	4
1	2009-02-18 20:11:00	360	20	4	7	4
1	2009-02-18 20:12:00	71	20	4	7	4
1	2009-02-18 20:13:00	0	20	4	7	4
1	2009-02-18 20:14:00	0	20	4	7	4
1	2009-02-18 20:15:00	12	20	4	7	4
1	2009-02-18 20:16:00	59	20	4	7	4
1	2009-02-18 20:17:00	0	20	4	7	4
1	2009-02-18 20:18:00	574	20	4	7	4
1	2009-02-18 20:19:00	498	20	4	7	4
1	2009-02-18 20:20:00	268	20	4	7	4
1	2009-02-18 20:21:00	12	20	4	7	4
1	2009-02-18 20:22:00	327	20	4	7	4
1	2009-02-18 20:23:00	410	20	4	7	4
1	2009-02-18 20:24:00	282	20	4	7	4
1	2009-02-18 20:25:00	59	20	4	7	4
1	2009-02-18 20:26:00	0	20	4	7	4
1	2009-02-18 20:27:00	0	20	4	7	4
1	2009-02-18 20:28:00	377	20	4	7	4
1	2009-02-18 20:29:00	142	20	4	7	4
1	2009-02-18 20:30:00	95	20	4	7	4
1	2009-02-18 20:31:00	239	20	4	7	4
1	2009-02-18 20:32:00	130	20	4	7	4
1	2009-02-18 20:33:00	254	20	4	7	4
1	2009-02-18 20:34:00	0	20	4	7	4
1	2009-02-18 20:35:00	24	20	4	7	4
1	2009-02-18 20:36:00	119	20	4	7	4
1	2009-02-18 20:37:00	377	20	4	7	4
1	2009-02-18 20:38:00	12	20	4	7	4
1	2009-02-18 20:39:00	36	20	4	7	4
1	2009-02-18 20:40:00	47	20	4	7	4
1	2009-02-18 20:41:00	393	20	4	7	4
1	2009-02-18 20:42:00	24	20	4	7	4
1	2009-02-18 20:43:00	0	20	4	7	4
1	2009-02-18 20:44:00	107	20	4	7	4
1	2009-02-18 20:45:00	360	20	4	7	4
1	2009-02-18 20:46:00	517	20	4	7	4
1	2009-02-18 20:47:00	393	20	4	7	4
1	2009-02-18 20:48:00	536	20	4	7	4
1	2009-02-18 20:49:00	168	20	4	7	4
1	2009-02-18 20:50:00	0	20	4	7	4
1	2009-02-18 20:51:00	0	20	4	7	4
1	2009-02-18 20:52:00	0	20	4	7	4
1	2009-02-18 20:53:00	0	20	4	7	4
1	2009-02-18 20:54:00	71	20	4	7	4
1	2009-02-18 20:55:00	0	20	4	7	4
1	2009-02-18 20:56:00	0	20	4	7	4
1	2009-02-18 20:57:00	0	20	4	7	4
1	2009-02-18 20:58:00	36	20	4	7	4
1	2009-02-18 20:59:00	0	20	4	7	4
1	2009-02-18 21:00:00	856	20	4	7	4
1	2009-02-18 21:01:00	574	21	4	7	4
1	2009-02-18 21:02:00	225	21	4	7	4
1	2009-02-18 21:03:00	0	21	4	7	4
1	2009-02-18 21:04:00	443	21	4	7	4
1	2009-02-18 21:05:00	211	21	4	7	4
1	2009-02-18 21:06:00	0	21	4	7	4
1	2009-02-18 21:07:00	0	21	4	7	4
1	2009-02-18 21:08:00	0	21	4	7	4
1	2009-02-18 21:09:00	211	21	4	7	4
1	2009-02-18 21:10:00	360	21	4	7	4
1	2009-02-18 21:11:00	460	21	4	7	4
1	2009-02-18 21:12:00	0	21	4	7	4
1	2009-02-18 21:13:00	0	21	4	7	4
1	2009-02-18 21:14:00	0	21	4	7	4
1	2009-02-18 21:15:00	498	21	4	7	4
1	2009-02-18 21:16:00	12	21	4	7	4
1	2009-02-18 21:17:00	0	21	4	7	4
1	2009-02-18 21:18:00	0	21	4	7	4
1	2009-02-18 21:19:00	36	21	4	7	4
1	2009-02-18 21:20:00	0	21	4	7	4
1	2009-02-18 21:21:00	12	21	4	7	4
1	2009-02-18 21:22:00	0	21	4	7	4
1	2009-02-18 21:23:00	0	21	4	7	4
1	2009-02-18 21:24:00	0	21	4	7	4
1	2009-02-18 21:25:00	36	21	4	7	4
1	2009-02-18 21:26:00	0	21	4	7	4
1	2009-02-18 21:27:00	0	21	4	7	4
1	2009-02-18 21:28:00	0	21	4	7	4
1	2009-02-18 21:29:00	498	21	4	7	4
1	2009-02-18 21:30:00	239	21	4	7	4
1	2009-02-18 21:31:00	0	21	4	7	4
1	2009-02-18 21:32:00	0	21	4	7	4
1	2009-02-18 21:33:00	24	21	4	7	4
1	2009-02-18 21:34:00	0	21	4	7	4
1	2009-02-18 21:35:00	24	21	4	7	4
1	2009-02-18 21:36:00	555	21	4	7	4
1	2009-02-18 21:37:00	633	21	4	7	4
1	2009-02-18 21:38:00	239	21	4	7	4
1	2009-02-18 21:39:00	479	21	4	7	4
1	2009-02-18 21:40:00	0	21	4	7	4
1	2009-02-18 21:41:00	0	21	4	7	4
1	2009-02-18 21:42:00	59	21	4	7	4
1	2009-02-18 21:43:00	197	21	4	7	4
1	2009-02-18 21:44:00	107	21	4	7	4
1	2009-02-18 21:45:00	282	21	4	7	4
1	2009-02-18 21:46:00	36	21	4	7	4
1	2009-02-18 21:47:00	0	21	4	7	4
1	2009-02-18 21:48:00	24	21	4	7	4
1	2009-02-18 21:49:00	0	21	4	7	4
1	2009-02-18 21:50:00	12	21	4	7	4
1	2009-02-18 21:51:00	0	21	4	7	4
1	2009-02-18 21:52:00	0	21	4	7	4
1	2009-02-18 21:53:00	0	21	4	7	4
1	2009-02-18 21:54:00	0	21	4	7	4
1	2009-02-18 21:55:00	0	21	4	7	4
1	2009-02-18 21:56:00	0	21	4	7	4
1	2009-02-18 21:57:00	0	21	4	7	4
1	2009-02-18 21:58:00	107	21	4	7	4
1	2009-02-18 21:59:00	36	21	4	7	4
1	2009-02-18 22:00:00	0	21	4	7	4
1	2009-02-18 22:01:00	0	22	4	7	4
1	2009-02-18 22:02:00	0	22	4	7	4
1	2009-02-18 22:03:00	0	22	4	7	4
1	2009-02-18 22:04:00	0	22	4	7	4
1	2009-02-18 22:05:00	211	22	4	7	4
1	2009-02-18 22:06:00	593	22	4	7	4
1	2009-02-18 22:07:00	0	22	4	7	4
1	2009-02-18 22:08:00	0	22	4	7	4
1	2009-02-18 22:09:00	12	22	4	7	4
1	2009-02-18 22:10:00	197	22	4	7	4
1	2009-02-18 22:11:00	168	22	4	7	4
1	2009-02-18 22:12:00	168	22	4	7	4
1	2009-02-18 22:13:00	95	22	4	7	4
1	2009-02-18 22:14:00	0	22	4	7	4
1	2009-02-18 22:15:00	0	22	4	7	4
1	2009-02-18 22:16:00	0	22	4	7	4
1	2009-02-18 22:17:00	0	22	4	7	4
1	2009-02-18 22:18:00	107	22	4	7	4
1	2009-02-18 22:19:00	71	22	4	7	4
1	2009-02-18 22:20:00	95	22	4	7	4
1	2009-02-18 22:21:00	47	22	4	7	4
1	2009-02-18 22:22:00	0	22	4	7	4
1	2009-02-18 22:23:00	0	22	4	7	4
1	2009-02-18 22:24:00	0	22	4	7	4
1	2009-02-18 22:25:00	0	22	4	7	4
1	2009-02-18 22:26:00	0	22	4	7	4
1	2009-02-18 22:27:00	59	22	4	7	4
1	2009-02-18 22:28:00	107	22	4	7	4
1	2009-02-18 22:29:00	59	22	4	7	4
1	2009-02-18 22:30:00	36	22	4	7	4
1	2009-02-18 22:31:00	0	22	4	7	4
1	2009-02-18 22:32:00	12	22	4	7	4
1	2009-02-18 22:33:00	12	22	4	7	4
1	2009-02-18 22:34:00	47	22	4	7	4
1	2009-02-18 22:35:00	107	22	4	7	4
1	2009-02-18 22:36:00	0	22	4	7	4
1	2009-02-18 22:37:00	12	22	4	7	4
1	2009-02-18 22:38:00	12	22	4	7	4
1	2009-02-18 22:39:00	0	22	4	7	4
1	2009-02-18 22:40:00	12	22	4	7	4
1	2009-02-18 22:41:00	24	22	4	7	4
1	2009-02-18 22:42:00	0	22	4	7	4
1	2009-02-18 22:43:00	83	22	4	7	4
1	2009-02-18 22:44:00	0	22	4	7	4
1	2009-02-18 22:45:00	0	22	4	7	4
1	2009-02-18 22:46:00	0	22	4	7	4
1	2009-02-18 22:47:00	0	22	4	7	4
1	2009-02-18 22:48:00	633	22	4	7	4
1	2009-02-18 22:49:00	393	22	4	7	4
1	2009-02-18 22:50:00	183	22	4	7	4
1	2009-02-18 22:51:00	268	22	4	7	4
1	2009-02-18 22:52:00	24	22	4	7	4
1	2009-02-18 22:53:00	254	22	4	7	4
1	2009-02-18 22:54:00	12	22	4	7	4
1	2009-02-18 22:55:00	0	22	4	7	4
1	2009-02-18 22:56:00	0	22	4	7	4
1	2009-02-18 22:57:00	0	22	4	7	4
1	2009-02-18 22:58:00	0	22	4	7	4
1	2009-02-18 22:59:00	0	22	4	7	4
1	2009-02-18 23:00:00	0	22	4	7	4
1	2009-02-18 23:01:00	0	23	4	7	4
1	2009-02-18 23:02:00	0	23	4	7	4
1	2009-02-18 23:03:00	0	23	4	7	4
1	2009-02-18 23:04:00	0	23	4	7	4
1	2009-02-18 23:05:00	0	23	4	7	4
1	2009-02-18 23:06:00	0	23	4	7	4
1	2009-02-18 23:07:00	0	23	4	7	4
1	2009-02-18 23:08:00	0	23	4	7	4
1	2009-02-18 23:09:00	0	23	4	7	4
1	2009-02-18 23:10:00	0	23	4	7	4
1	2009-02-18 23:11:00	0	23	4	7	4
1	2009-02-18 23:12:00	0	23	4	7	4
1	2009-02-18 23:13:00	0	23	4	7	4
1	2009-02-18 23:14:00	0	23	4	7	4
1	2009-02-18 23:15:00	0	23	4	7	4
1	2009-02-18 23:16:00	0	23	4	7	4
1	2009-02-18 23:17:00	0	23	4	7	4
1	2009-02-18 23:18:00	0	23	4	7	4
1	2009-02-18 23:19:00	0	23	4	7	4
1	2009-02-18 23:20:00	0	23	4	7	4
1	2009-02-18 23:21:00	0	23	4	7	4
1	2009-02-18 23:22:00	0	23	4	7	4
1	2009-02-18 23:23:00	0	23	4	7	4
1	2009-02-18 23:24:00	12	23	4	7	4
1	2009-02-18 23:25:00	0	23	4	7	4
1	2009-02-18 23:26:00	0	23	4	7	4
1	2009-02-18 23:27:00	47	23	4	7	4
1	2009-02-18 23:28:00	12	23	4	7	4
1	2009-02-18 23:29:00	0	23	4	7	4
1	2009-02-18 23:30:00	12	23	4	7	4
1	2009-02-18 23:31:00	197	23	4	7	4
1	2009-02-18 23:32:00	0	23	4	7	4
1	2009-02-18 23:33:00	0	23	4	7	4
1	2009-02-18 23:34:00	0	23	4	7	4
1	2009-02-18 23:35:00	0	23	4	7	4
1	2009-02-18 23:36:00	0	23	4	7	4
1	2009-02-18 23:37:00	0	23	4	7	4
1	2009-02-18 23:38:00	0	23	4	7	4
1	2009-02-18 23:39:00	0	23	4	7	4
1	2009-02-18 23:40:00	0	23	4	7	4
1	2009-02-18 23:41:00	0	23	4	7	4
1	2009-02-18 23:42:00	0	23	4	7	4
1	2009-02-18 23:43:00	0	23	4	7	4
1	2009-02-18 23:44:00	0	23	4	7	4
1	2009-02-18 23:45:00	0	23	4	7	4
1	2009-02-18 23:46:00	0	23	4	7	4
1	2009-02-18 23:47:00	0	23	4	7	4
1	2009-02-18 23:48:00	0	23	4	7	4
1	2009-02-18 23:49:00	0	23	4	7	4
1	2009-02-18 23:50:00	0	23	4	7	4
1	2009-02-18 23:51:00	0	23	4	7	4
1	2009-02-18 23:52:00	24	23	4	7	4
1	2009-02-18 23:53:00	0	23	4	7	4
1	2009-02-18 23:54:00	0	23	4	7	4
1	2009-02-18 23:55:00	0	23	4	7	4
1	2009-02-18 23:56:00	0	23	4	7	4
1	2009-02-18 23:57:00	0	23	4	7	4
1	2009-02-18 23:58:00	0	23	4	7	4
1	2009-02-18 23:59:00	0	23	4	7	4
1	2009-02-19	0	23	4	7	4
1	2009-02-19 00:01:00	47	0	1	8	5
1	2009-02-19 00:02:00	0	0	1	8	5
1	2009-02-19 00:03:00	0	0	1	8	5
1	2009-02-19 00:04:00	0	0	1	8	5
1	2009-02-19 00:05:00	0	0	1	8	5
1	2009-02-19 00:06:00	0	0	1	8	5
1	2009-02-19 00:07:00	0	0	1	8	5
1	2009-02-19 00:08:00	0	0	1	8	5
1	2009-02-19 00:09:00	0	0	1	8	5
1	2009-02-19 00:10:00	0	0	1	8	5
1	2009-02-19 00:11:00	0	0	1	8	5
1	2009-02-19 00:12:00	0	0	1	8	5
1	2009-02-19 00:13:00	0	0	1	8	5
1	2009-02-19 00:14:00	12	0	1	8	5
1	2009-02-19 00:15:00	0	0	1	8	5
1	2009-02-19 00:16:00	0	0	1	8	5
1	2009-02-19 00:17:00	0	0	1	8	5
1	2009-02-19 00:18:00	0	0	1	8	5
1	2009-02-19 00:19:00	0	0	1	8	5
1	2009-02-19 00:20:00	0	0	1	8	5
1	2009-02-19 00:21:00	0	0	1	8	5
1	2009-02-19 00:22:00	0	0	1	8	5
1	2009-02-19 00:23:00	0	0	1	8	5
1	2009-02-19 00:24:00	0	0	1	8	5
1	2009-02-19 00:25:00	0	0	1	8	5
1	2009-02-19 00:26:00	0	0	1	8	5
1	2009-02-19 00:27:00	0	0	1	8	5
1	2009-02-19 00:28:00	0	0	1	8	5
1	2009-02-19 00:29:00	0	0	1	8	5
1	2009-02-19 00:30:00	0	0	1	8	5
1	2009-02-19 00:31:00	0	0	1	8	5
1	2009-02-19 00:32:00	0	0	1	8	5
1	2009-02-19 00:33:00	0	0	1	8	5
1	2009-02-19 00:34:00	0	0	1	8	5
1	2009-02-19 00:35:00	0	0	1	8	5
1	2009-02-19 00:36:00	0	0	1	8	5
1	2009-02-19 00:37:00	0	0	1	8	5
1	2009-02-19 00:38:00	0	0	1	8	5
1	2009-02-19 00:39:00	0	0	1	8	5
1	2009-02-19 00:40:00	0	0	1	8	5
1	2009-02-19 00:41:00	0	0	1	8	5
1	2009-02-19 00:42:00	0	0	1	8	5
1	2009-02-19 00:43:00	0	0	1	8	5
1	2009-02-19 00:44:00	0	0	1	8	5
1	2009-02-19 00:45:00	0	0	1	8	5
1	2009-02-19 00:46:00	0	0	1	8	5
1	2009-02-19 00:47:00	0	0	1	8	5
1	2009-02-19 00:48:00	0	0	1	8	5
1	2009-02-19 00:49:00	0	0	1	8	5
1	2009-02-19 00:50:00	0	0	1	8	5
1	2009-02-19 00:51:00	0	0	1	8	5
1	2009-02-19 00:52:00	0	0	1	8	5
1	2009-02-19 00:53:00	0	0	1	8	5
1	2009-02-19 00:54:00	0	0	1	8	5
1	2009-02-19 00:55:00	0	0	1	8	5
1	2009-02-19 00:56:00	0	0	1	8	5
1	2009-02-19 00:57:00	0	0	1	8	5
1	2009-02-19 00:58:00	0	0	1	8	5
1	2009-02-19 00:59:00	0	0	1	8	5
1	2009-02-19 01:00:00	0	0	1	8	5
1	2009-02-19 01:01:00	0	1	1	8	5
1	2009-02-19 01:02:00	0	1	1	8	5
1	2009-02-19 01:03:00	0	1	1	8	5
1	2009-02-19 01:04:00	0	1	1	8	5
1	2009-02-19 01:05:00	0	1	1	8	5
1	2009-02-19 01:06:00	0	1	1	8	5
1	2009-02-19 01:07:00	0	1	1	8	5
1	2009-02-19 01:08:00	0	1	1	8	5
1	2009-02-19 01:09:00	0	1	1	8	5
1	2009-02-19 01:10:00	0	1	1	8	5
1	2009-02-19 01:11:00	0	1	1	8	5
1	2009-02-19 01:12:00	0	1	1	8	5
1	2009-02-19 01:13:00	0	1	1	8	5
1	2009-02-19 01:14:00	0	1	1	8	5
1	2009-02-19 01:15:00	0	1	1	8	5
1	2009-02-19 01:16:00	0	1	1	8	5
1	2009-02-19 01:17:00	0	1	1	8	5
1	2009-02-19 01:18:00	0	1	1	8	5
1	2009-02-19 01:19:00	0	1	1	8	5
1	2009-02-19 01:20:00	0	1	1	8	5
1	2009-02-19 01:21:00	0	1	1	8	5
1	2009-02-19 01:22:00	0	1	1	8	5
1	2009-02-19 01:23:00	0	1	1	8	5
1	2009-02-19 01:24:00	0	1	1	8	5
1	2009-02-19 01:25:00	0	1	1	8	5
1	2009-02-19 01:26:00	0	1	1	8	5
1	2009-02-19 01:27:00	0	1	1	8	5
1	2009-02-19 01:28:00	0	1	1	8	5
1	2009-02-19 01:29:00	0	1	1	8	5
1	2009-02-19 01:30:00	0	1	1	8	5
1	2009-02-19 01:31:00	0	1	1	8	5
1	2009-02-19 01:32:00	0	1	1	8	5
1	2009-02-19 01:33:00	71	1	1	8	5
1	2009-02-19 01:34:00	12	1	1	8	5
1	2009-02-19 01:35:00	0	1	1	8	5
1	2009-02-19 01:36:00	0	1	1	8	5
1	2009-02-19 01:37:00	0	1	1	8	5
1	2009-02-19 01:38:00	0	1	1	8	5
1	2009-02-19 01:39:00	0	1	1	8	5
1	2009-02-19 01:40:00	0	1	1	8	5
1	2009-02-19 01:41:00	0	1	1	8	5
1	2009-02-19 01:42:00	0	1	1	8	5
1	2009-02-19 01:43:00	0	1	1	8	5
1	2009-02-19 01:44:00	0	1	1	8	5
1	2009-02-19 01:45:00	12	1	1	8	5
1	2009-02-19 01:46:00	107	1	1	8	5
1	2009-02-19 01:47:00	0	1	1	8	5
1	2009-02-19 01:48:00	0	1	1	8	5
1	2009-02-19 01:49:00	0	1	1	8	5
1	2009-02-19 01:50:00	0	1	1	8	5
1	2009-02-19 01:51:00	0	1	1	8	5
1	2009-02-19 01:52:00	0	1	1	8	5
1	2009-02-19 01:53:00	0	1	1	8	5
1	2009-02-19 01:54:00	0	1	1	8	5
1	2009-02-19 01:55:00	0	1	1	8	5
1	2009-02-19 01:56:00	0	1	1	8	5
1	2009-02-19 01:57:00	0	1	1	8	5
1	2009-02-19 01:58:00	0	1	1	8	5
1	2009-02-19 01:59:00	0	1	1	8	5
1	2009-02-19 02:00:00	0	1	1	8	5
1	2009-02-19 02:01:00	0	2	1	8	5
1	2009-02-19 02:02:00	24	2	1	8	5
1	2009-02-19 02:03:00	0	2	1	8	5
1	2009-02-19 02:04:00	0	2	1	8	5
1	2009-02-19 02:05:00	0	2	1	8	5
1	2009-02-19 02:06:00	0	2	1	8	5
1	2009-02-19 02:07:00	0	2	1	8	5
1	2009-02-19 02:08:00	0	2	1	8	5
1	2009-02-19 02:09:00	0	2	1	8	5
1	2009-02-19 02:10:00	0	2	1	8	5
1	2009-02-19 02:11:00	0	2	1	8	5
1	2009-02-19 02:12:00	0	2	1	8	5
1	2009-02-19 02:13:00	0	2	1	8	5
1	2009-02-19 02:14:00	0	2	1	8	5
1	2009-02-19 02:15:00	0	2	1	8	5
1	2009-02-19 02:16:00	0	2	1	8	5
1	2009-02-19 02:17:00	0	2	1	8	5
1	2009-02-19 02:18:00	0	2	1	8	5
1	2009-02-19 02:19:00	0	2	1	8	5
1	2009-02-19 02:20:00	0	2	1	8	5
1	2009-02-19 02:21:00	0	2	1	8	5
1	2009-02-19 02:22:00	24	2	1	8	5
1	2009-02-19 02:23:00	0	2	1	8	5
1	2009-02-19 02:24:00	0	2	1	8	5
1	2009-02-19 02:25:00	0	2	1	8	5
1	2009-02-19 02:26:00	0	2	1	8	5
1	2009-02-19 02:27:00	0	2	1	8	5
1	2009-02-19 02:28:00	0	2	1	8	5
1	2009-02-19 02:29:00	0	2	1	8	5
1	2009-02-19 02:30:00	0	2	1	8	5
1	2009-02-19 02:31:00	0	2	1	8	5
1	2009-02-19 02:32:00	0	2	1	8	5
1	2009-02-19 02:33:00	0	2	1	8	5
1	2009-02-19 02:34:00	0	2	1	8	5
1	2009-02-19 02:35:00	0	2	1	8	5
1	2009-02-19 02:36:00	0	2	1	8	5
1	2009-02-19 02:37:00	0	2	1	8	5
1	2009-02-19 02:38:00	0	2	1	8	5
1	2009-02-19 02:39:00	0	2	1	8	5
1	2009-02-19 02:40:00	0	2	1	8	5
1	2009-02-19 02:41:00	0	2	1	8	5
1	2009-02-19 02:42:00	0	2	1	8	5
1	2009-02-19 02:43:00	0	2	1	8	5
1	2009-02-19 02:44:00	0	2	1	8	5
1	2009-02-19 02:45:00	0	2	1	8	5
1	2009-02-19 02:46:00	0	2	1	8	5
1	2009-02-19 02:47:00	0	2	1	8	5
1	2009-02-19 02:48:00	0	2	1	8	5
1	2009-02-19 02:49:00	0	2	1	8	5
1	2009-02-19 02:50:00	12	2	1	8	5
1	2009-02-19 02:51:00	0	2	1	8	5
1	2009-02-19 02:52:00	0	2	1	8	5
1	2009-02-19 02:53:00	0	2	1	8	5
1	2009-02-19 02:54:00	0	2	1	8	5
1	2009-02-19 02:55:00	0	2	1	8	5
1	2009-02-19 02:56:00	0	2	1	8	5
1	2009-02-19 02:57:00	0	2	1	8	5
1	2009-02-19 02:58:00	0	2	1	8	5
1	2009-02-19 02:59:00	0	2	1	8	5
1	2009-02-19 03:00:00	0	2	1	8	5
1	2009-02-19 03:01:00	0	3	1	8	5
1	2009-02-19 03:02:00	0	3	1	8	5
1	2009-02-19 03:03:00	0	3	1	8	5
1	2009-02-19 03:04:00	0	3	1	8	5
1	2009-02-19 03:05:00	0	3	1	8	5
1	2009-02-19 03:06:00	0	3	1	8	5
1	2009-02-19 03:07:00	0	3	1	8	5
1	2009-02-19 03:08:00	0	3	1	8	5
1	2009-02-19 03:09:00	0	3	1	8	5
1	2009-02-19 03:10:00	0	3	1	8	5
1	2009-02-19 03:11:00	0	3	1	8	5
1	2009-02-19 03:12:00	0	3	1	8	5
1	2009-02-19 03:13:00	0	3	1	8	5
1	2009-02-19 03:14:00	0	3	1	8	5
1	2009-02-19 03:15:00	0	3	1	8	5
1	2009-02-19 03:16:00	0	3	1	8	5
1	2009-02-19 03:17:00	24	3	1	8	5
1	2009-02-19 03:18:00	0	3	1	8	5
1	2009-02-19 03:19:00	0	3	1	8	5
1	2009-02-19 03:20:00	0	3	1	8	5
1	2009-02-19 03:21:00	0	3	1	8	5
1	2009-02-19 03:22:00	0	3	1	8	5
1	2009-02-19 03:23:00	0	3	1	8	5
1	2009-02-19 03:24:00	0	3	1	8	5
1	2009-02-19 03:25:00	0	3	1	8	5
1	2009-02-19 03:26:00	0	3	1	8	5
1	2009-02-19 03:27:00	0	3	1	8	5
1	2009-02-19 03:28:00	0	3	1	8	5
1	2009-02-19 03:29:00	0	3	1	8	5
1	2009-02-19 03:30:00	0	3	1	8	5
1	2009-02-19 03:31:00	0	3	1	8	5
1	2009-02-19 03:32:00	0	3	1	8	5
1	2009-02-19 03:33:00	12	3	1	8	5
1	2009-02-19 03:34:00	0	3	1	8	5
1	2009-02-19 03:35:00	0	3	1	8	5
1	2009-02-19 03:36:00	0	3	1	8	5
1	2009-02-19 03:37:00	0	3	1	8	5
1	2009-02-19 03:38:00	0	3	1	8	5
1	2009-02-19 03:39:00	0	3	1	8	5
1	2009-02-19 03:40:00	0	3	1	8	5
1	2009-02-19 03:41:00	0	3	1	8	5
1	2009-02-19 03:42:00	0	3	1	8	5
1	2009-02-19 03:43:00	0	3	1	8	5
1	2009-02-19 03:44:00	0	3	1	8	5
1	2009-02-19 03:45:00	0	3	1	8	5
1	2009-02-19 03:46:00	0	3	1	8	5
1	2009-02-19 03:47:00	0	3	1	8	5
1	2009-02-19 03:48:00	0	3	1	8	5
1	2009-02-19 03:49:00	0	3	1	8	5
1	2009-02-19 03:50:00	0	3	1	8	5
1	2009-02-19 03:51:00	0	3	1	8	5
1	2009-02-19 03:52:00	0	3	1	8	5
1	2009-02-19 03:53:00	0	3	1	8	5
1	2009-02-19 03:54:00	0	3	1	8	5
1	2009-02-19 03:55:00	0	3	1	8	5
1	2009-02-19 03:56:00	0	3	1	8	5
1	2009-02-19 03:57:00	0	3	1	8	5
1	2009-02-19 03:58:00	0	3	1	8	5
1	2009-02-19 03:59:00	0	3	1	8	5
1	2009-02-19 04:00:00	24	3	1	8	5
1	2009-02-19 04:01:00	0	4	1	8	5
1	2009-02-19 04:02:00	0	4	1	8	5
1	2009-02-19 04:03:00	0	4	1	8	5
1	2009-02-19 04:04:00	0	4	1	8	5
1	2009-02-19 04:05:00	0	4	1	8	5
1	2009-02-19 04:06:00	0	4	1	8	5
1	2009-02-19 04:07:00	0	4	1	8	5
1	2009-02-19 04:08:00	0	4	1	8	5
1	2009-02-19 04:09:00	0	4	1	8	5
1	2009-02-19 04:10:00	0	4	1	8	5
1	2009-02-19 04:11:00	0	4	1	8	5
1	2009-02-19 04:12:00	0	4	1	8	5
1	2009-02-19 04:13:00	0	4	1	8	5
1	2009-02-19 04:14:00	0	4	1	8	5
1	2009-02-19 04:15:00	0	4	1	8	5
1	2009-02-19 04:16:00	0	4	1	8	5
1	2009-02-19 04:17:00	0	4	1	8	5
1	2009-02-19 04:18:00	0	4	1	8	5
1	2009-02-19 04:19:00	0	4	1	8	5
1	2009-02-19 04:20:00	0	4	1	8	5
1	2009-02-19 04:21:00	12	4	1	8	5
1	2009-02-19 04:22:00	36	4	1	8	5
1	2009-02-19 04:23:00	83	4	1	8	5
1	2009-02-19 04:24:00	0	4	1	8	5
1	2009-02-19 04:25:00	0	4	1	8	5
1	2009-02-19 04:26:00	0	4	1	8	5
1	2009-02-19 04:27:00	0	4	1	8	5
1	2009-02-19 04:28:00	0	4	1	8	5
1	2009-02-19 04:29:00	0	4	1	8	5
1	2009-02-19 04:30:00	0	4	1	8	5
1	2009-02-19 04:31:00	0	4	1	8	5
1	2009-02-19 04:32:00	0	4	1	8	5
1	2009-02-19 04:33:00	0	4	1	8	5
1	2009-02-19 04:34:00	0	4	1	8	5
1	2009-02-19 04:35:00	0	4	1	8	5
1	2009-02-19 04:36:00	0	4	1	8	5
1	2009-02-19 04:37:00	0	4	1	8	5
1	2009-02-19 04:38:00	0	4	1	8	5
1	2009-02-19 04:39:00	0	4	1	8	5
1	2009-02-19 04:40:00	0	4	1	8	5
1	2009-02-19 04:41:00	24	4	1	8	5
1	2009-02-19 04:42:00	0	4	1	8	5
1	2009-02-19 04:43:00	0	4	1	8	5
1	2009-02-19 04:44:00	0	4	1	8	5
1	2009-02-19 04:45:00	0	4	1	8	5
1	2009-02-19 04:46:00	0	4	1	8	5
1	2009-02-19 04:47:00	0	4	1	8	5
1	2009-02-19 04:48:00	0	4	1	8	5
1	2009-02-19 04:49:00	0	4	1	8	5
1	2009-02-19 04:50:00	0	4	1	8	5
1	2009-02-19 04:51:00	0	4	1	8	5
1	2009-02-19 04:52:00	0	4	1	8	5
1	2009-02-19 04:53:00	0	4	1	8	5
1	2009-02-19 04:54:00	0	4	1	8	5
1	2009-02-19 04:55:00	59	4	1	8	5
1	2009-02-19 04:56:00	0	4	1	8	5
1	2009-02-19 04:57:00	0	4	1	8	5
1	2009-02-19 04:58:00	0	4	1	8	5
1	2009-02-19 04:59:00	0	4	1	8	5
1	2009-02-19 05:00:00	0	4	1	8	5
1	2009-02-19 05:01:00	0	5	1	8	5
1	2009-02-19 05:02:00	0	5	1	8	5
1	2009-02-19 05:03:00	0	5	1	8	5
1	2009-02-19 05:04:00	0	5	1	8	5
1	2009-02-19 05:05:00	0	5	1	8	5
1	2009-02-19 05:06:00	24	5	1	8	5
1	2009-02-19 05:07:00	0	5	1	8	5
1	2009-02-19 05:08:00	0	5	1	8	5
1	2009-02-19 05:09:00	0	5	1	8	5
1	2009-02-19 05:10:00	0	5	1	8	5
1	2009-02-19 05:11:00	0	5	1	8	5
1	2009-02-19 05:12:00	0	5	1	8	5
1	2009-02-19 05:13:00	0	5	1	8	5
1	2009-02-19 05:14:00	0	5	1	8	5
1	2009-02-19 05:15:00	0	5	1	8	5
1	2009-02-19 05:16:00	0	5	1	8	5
1	2009-02-19 05:17:00	0	5	1	8	5
1	2009-02-19 05:18:00	0	5	1	8	5
1	2009-02-19 05:19:00	0	5	1	8	5
1	2009-02-19 05:20:00	0	5	1	8	5
1	2009-02-19 05:21:00	0	5	1	8	5
1	2009-02-19 05:22:00	0	5	1	8	5
1	2009-02-19 05:23:00	0	5	1	8	5
1	2009-02-19 05:24:00	0	5	1	8	5
1	2009-02-19 05:25:00	0	5	1	8	5
1	2009-02-19 05:26:00	24	5	1	8	5
1	2009-02-19 05:27:00	0	5	1	8	5
1	2009-02-19 05:28:00	0	5	1	8	5
1	2009-02-19 05:29:00	0	5	1	8	5
1	2009-02-19 05:30:00	0	5	1	8	5
1	2009-02-19 05:31:00	0	5	1	8	5
1	2009-02-19 05:32:00	0	5	1	8	5
1	2009-02-19 05:33:00	0	5	1	8	5
1	2009-02-19 05:34:00	0	5	1	8	5
1	2009-02-19 05:35:00	0	5	1	8	5
1	2009-02-19 05:36:00	0	5	1	8	5
1	2009-02-19 05:37:00	0	5	1	8	5
1	2009-02-19 05:38:00	0	5	1	8	5
1	2009-02-19 05:39:00	0	5	1	8	5
1	2009-02-19 05:40:00	0	5	1	8	5
1	2009-02-19 05:41:00	0	5	1	8	5
1	2009-02-19 05:42:00	0	5	1	8	5
1	2009-02-19 05:43:00	0	5	1	8	5
1	2009-02-19 05:44:00	0	5	1	8	5
1	2009-02-19 05:45:00	0	5	1	8	5
1	2009-02-19 05:46:00	0	5	1	8	5
1	2009-02-19 05:47:00	0	5	1	8	5
1	2009-02-19 05:48:00	479	5	1	8	5
1	2009-02-19 05:49:00	718	5	1	8	5
1	2009-02-19 05:50:00	761	5	1	8	5
1	2009-02-19 05:51:00	12	5	1	8	5
1	2009-02-19 05:52:00	0	5	1	8	5
1	2009-02-19 05:53:00	24	5	1	8	5
1	2009-02-19 05:54:00	0	5	1	8	5
1	2009-02-19 05:55:00	107	5	1	8	5
1	2009-02-19 05:56:00	479	5	1	8	5
1	2009-02-19 05:57:00	59	5	1	8	5
1	2009-02-19 05:58:00	0	5	1	8	5
1	2009-02-19 05:59:00	71	5	1	8	5
1	2009-02-19 06:00:00	47	5	1	8	5
1	2009-02-19 06:01:00	427	6	2	8	5
1	2009-02-19 06:02:00	498	6	2	8	5
1	2009-02-19 06:03:00	311	6	2	8	5
1	2009-02-19 06:04:00	0	6	2	8	5
1	2009-02-19 06:05:00	0	6	2	8	5
1	2009-02-19 06:06:00	0	6	2	8	5
1	2009-02-19 06:07:00	0	6	2	8	5
1	2009-02-19 06:08:00	0	6	2	8	5
1	2009-02-19 06:09:00	0	6	2	8	5
1	2009-02-19 06:10:00	168	6	2	8	5
1	2009-02-19 06:11:00	0	6	2	8	5
1	2009-02-19 06:12:00	0	6	2	8	5
1	2009-02-19 06:13:00	12	6	2	8	5
1	2009-02-19 06:14:00	95	6	2	8	5
1	2009-02-19 06:15:00	24	6	2	8	5
1	2009-02-19 06:16:00	24	6	2	8	5
1	2009-02-19 06:17:00	0	6	2	8	5
1	2009-02-19 06:18:00	12	6	2	8	5
1	2009-02-19 06:19:00	0	6	2	8	5
1	2009-02-19 06:20:00	0	6	2	8	5
1	2009-02-19 06:21:00	0	6	2	8	5
1	2009-02-19 06:22:00	47	6	2	8	5
1	2009-02-19 06:23:00	0	6	2	8	5
1	2009-02-19 06:24:00	36	6	2	8	5
1	2009-02-19 06:25:00	12	6	2	8	5
1	2009-02-19 06:26:00	95	6	2	8	5
1	2009-02-19 06:27:00	0	6	2	8	5
1	2009-02-19 06:28:00	676	6	2	8	5
1	2009-02-19 06:29:00	0	6	2	8	5
1	2009-02-19 06:30:00	0	6	2	8	5
1	2009-02-19 06:31:00	0	6	2	8	5
1	2009-02-19 06:32:00	24	6	2	8	5
1	2009-02-19 06:33:00	0	6	2	8	5
1	2009-02-19 06:34:00	0	6	2	8	5
1	2009-02-19 06:35:00	0	6	2	8	5
1	2009-02-19 06:36:00	0	6	2	8	5
1	2009-02-19 06:37:00	0	6	2	8	5
1	2009-02-19 06:38:00	0	6	2	8	5
1	2009-02-19 06:39:00	0	6	2	8	5
1	2009-02-19 06:40:00	0	6	2	8	5
1	2009-02-19 06:41:00	12	6	2	8	5
1	2009-02-19 06:42:00	0	6	2	8	5
1	2009-02-19 06:43:00	0	6	2	8	5
1	2009-02-19 06:44:00	0	6	2	8	5
1	2009-02-19 06:45:00	0	6	2	8	5
1	2009-02-19 06:46:00	0	6	2	8	5
1	2009-02-19 06:47:00	0	6	2	8	5
1	2009-02-19 06:48:00	0	6	2	8	5
1	2009-02-19 06:49:00	0	6	2	8	5
1	2009-02-19 06:50:00	0	6	2	8	5
1	2009-02-19 06:51:00	0	6	2	8	5
1	2009-02-19 06:52:00	0	6	2	8	5
1	2009-02-19 06:53:00	0	6	2	8	5
1	2009-02-19 06:54:00	0	6	2	8	5
1	2009-02-19 06:55:00	0	6	2	8	5
1	2009-02-19 06:56:00	0	6	2	8	5
1	2009-02-19 06:57:00	0	6	2	8	5
1	2009-02-19 06:58:00	0	6	2	8	5
1	2009-02-19 06:59:00	0	6	2	8	5
1	2009-02-19 07:00:00	0	6	2	8	5
1	2009-02-19 07:01:00	0	7	2	8	5
1	2009-02-19 07:02:00	0	7	2	8	5
1	2009-02-19 07:03:00	0	7	2	8	5
1	2009-02-19 07:04:00	0	7	2	8	5
1	2009-02-19 07:05:00	12	7	2	8	5
1	2009-02-19 07:06:00	47	7	2	8	5
1	2009-02-19 07:07:00	0	7	2	8	5
1	2009-02-19 07:08:00	0	7	2	8	5
1	2009-02-19 07:09:00	0	7	2	8	5
1	2009-02-19 07:10:00	0	7	2	8	5
1	2009-02-19 07:11:00	0	7	2	8	5
1	2009-02-19 07:12:00	211	7	2	8	5
1	2009-02-19 07:13:00	83	7	2	8	5
1	2009-02-19 07:14:00	0	7	2	8	5
1	2009-02-19 07:15:00	0	7	2	8	5
1	2009-02-19 07:16:00	24	7	2	8	5
1	2009-02-19 07:17:00	0	7	2	8	5
1	2009-02-19 07:18:00	0	7	2	8	5
1	2009-02-19 07:19:00	12	7	2	8	5
1	2009-02-19 07:20:00	0	7	2	8	5
1	2009-02-19 07:21:00	0	7	2	8	5
1	2009-02-19 07:22:00	0	7	2	8	5
1	2009-02-19 07:23:00	0	7	2	8	5
1	2009-02-19 07:24:00	0	7	2	8	5
1	2009-02-19 07:25:00	0	7	2	8	5
1	2009-02-19 07:26:00	0	7	2	8	5
1	2009-02-19 07:27:00	12	7	2	8	5
1	2009-02-19 07:28:00	0	7	2	8	5
1	2009-02-19 07:29:00	0	7	2	8	5
1	2009-02-19 07:30:00	36	7	2	8	5
1	2009-02-19 07:31:00	225	7	2	8	5
1	2009-02-19 07:32:00	0	7	2	8	5
1	2009-02-19 07:33:00	24	7	2	8	5
1	2009-02-19 07:34:00	24	7	2	8	5
1	2009-02-19 07:35:00	0	7	2	8	5
1	2009-02-19 07:36:00	0	7	2	8	5
1	2009-02-19 07:37:00	12	7	2	8	5
1	2009-02-19 07:38:00	36	7	2	8	5
1	2009-02-19 07:39:00	654	7	2	8	5
1	2009-02-19 07:40:00	427	7	2	8	5
1	2009-02-19 07:41:00	377	7	2	8	5
1	2009-02-19 07:42:00	574	7	2	8	5
1	2009-02-19 07:43:00	24	7	2	8	5
1	2009-02-19 07:44:00	879	7	2	8	5
1	2009-02-19 07:45:00	71	7	2	8	5
1	2009-02-19 07:46:00	879	7	2	8	5
1	2009-02-19 07:47:00	211	7	2	8	5
1	2009-02-19 07:48:00	327	7	2	8	5
1	2009-02-19 07:49:00	555	7	2	8	5
1	2009-02-19 07:50:00	225	7	2	8	5
1	2009-02-19 07:51:00	95	7	2	8	5
1	2009-02-19 07:52:00	83	7	2	8	5
1	2009-02-19 07:53:00	142	7	2	8	5
1	2009-02-19 07:54:00	0	7	2	8	5
1	2009-02-19 07:55:00	0	7	2	8	5
1	2009-02-19 07:56:00	95	7	2	8	5
1	2009-02-19 07:57:00	517	7	2	8	5
1	2009-02-19 07:58:00	239	7	2	8	5
1	2009-02-19 07:59:00	0	7	2	8	5
1	2009-02-19 08:00:00	0	7	2	8	5
1	2009-02-19 08:01:00	0	8	2	8	5
1	2009-02-19 08:02:00	0	8	2	8	5
1	2009-02-19 08:03:00	0	8	2	8	5
1	2009-02-19 08:04:00	0	8	2	8	5
1	2009-02-19 08:05:00	12	8	2	8	5
1	2009-02-19 08:06:00	0	8	2	8	5
1	2009-02-19 08:07:00	0	8	2	8	5
1	2009-02-19 08:08:00	0	8	2	8	5
1	2009-02-19 08:09:00	154	8	2	8	5
1	2009-02-19 08:10:00	12	8	2	8	5
1	2009-02-19 08:11:00	95	8	2	8	5
1	2009-02-19 08:12:00	0	8	2	8	5
1	2009-02-19 08:13:00	0	8	2	8	5
1	2009-02-19 08:14:00	0	8	2	8	5
1	2009-02-19 08:15:00	83	8	2	8	5
1	2009-02-19 08:16:00	107	8	2	8	5
1	2009-02-19 08:17:00	36	8	2	8	5
1	2009-02-19 08:18:00	154	8	2	8	5
1	2009-02-19 08:19:00	593	8	2	8	5
1	2009-02-19 08:20:00	59	8	2	8	5
1	2009-02-19 08:21:00	12	8	2	8	5
1	2009-02-19 08:22:00	12	8	2	8	5
1	2009-02-19 08:23:00	0	8	2	8	5
1	2009-02-19 08:24:00	36	8	2	8	5
1	2009-02-19 08:25:00	12	8	2	8	5
1	2009-02-19 08:26:00	254	8	2	8	5
1	2009-02-19 08:27:00	410	8	2	8	5
1	2009-02-19 08:28:00	311	8	2	8	5
1	2009-02-19 08:29:00	296	8	2	8	5
1	2009-02-19 08:30:00	71	8	2	8	5
1	2009-02-19 08:31:00	377	8	2	8	5
1	2009-02-19 08:32:00	71	8	2	8	5
1	2009-02-19 08:33:00	154	8	2	8	5
1	2009-02-19 08:34:00	211	8	2	8	5
1	2009-02-19 08:35:00	183	8	2	8	5
1	2009-02-19 08:36:00	612	8	2	8	5
1	2009-02-19 08:37:00	254	8	2	8	5
1	2009-02-19 08:38:00	119	8	2	8	5
1	2009-02-19 08:39:00	0	8	2	8	5
1	2009-02-19 08:40:00	268	8	2	8	5
1	2009-02-19 08:41:00	0	8	2	8	5
1	2009-02-19 08:42:00	24	8	2	8	5
1	2009-02-19 08:43:00	24	8	2	8	5
1	2009-02-19 08:44:00	0	8	2	8	5
1	2009-02-19 08:45:00	12	8	2	8	5
1	2009-02-19 08:46:00	0	8	2	8	5
1	2009-02-19 08:47:00	0	8	2	8	5
1	2009-02-19 08:48:00	0	8	2	8	5
1	2009-02-19 08:49:00	0	8	2	8	5
1	2009-02-19 08:50:00	0	8	2	8	5
1	2009-02-19 08:51:00	0	8	2	8	5
1	2009-02-19 08:52:00	0	8	2	8	5
1	2009-02-19 08:53:00	0	8	2	8	5
1	2009-02-19 08:54:00	0	8	2	8	5
1	2009-02-19 08:55:00	0	8	2	8	5
1	2009-02-19 08:56:00	0	8	2	8	5
1	2009-02-19 08:57:00	0	8	2	8	5
1	2009-02-19 08:58:00	0	8	2	8	5
1	2009-02-19 08:59:00	0	8	2	8	5
1	2009-02-19 09:00:00	0	8	2	8	5
1	2009-02-19 09:01:00	12	9	2	8	5
1	2009-02-19 09:02:00	0	9	2	8	5
1	2009-02-19 09:03:00	0	9	2	8	5
1	2009-02-19 09:04:00	0	9	2	8	5
1	2009-02-19 09:05:00	0	9	2	8	5
1	2009-02-19 09:06:00	0	9	2	8	5
1	2009-02-19 09:07:00	0	9	2	8	5
1	2009-02-19 09:08:00	0	9	2	8	5
1	2009-02-19 09:09:00	0	9	2	8	5
1	2009-02-19 09:10:00	12	9	2	8	5
1	2009-02-19 09:11:00	0	9	2	8	5
1	2009-02-19 09:12:00	0	9	2	8	5
1	2009-02-19 09:13:00	0	9	2	8	5
1	2009-02-19 09:14:00	0	9	2	8	5
1	2009-02-19 09:15:00	0	9	2	8	5
1	2009-02-19 09:16:00	0	9	2	8	5
1	2009-02-19 09:17:00	0	9	2	8	5
1	2009-02-19 09:18:00	0	9	2	8	5
1	2009-02-19 09:19:00	0	9	2	8	5
1	2009-02-19 09:20:00	0	9	2	8	5
1	2009-02-19 09:21:00	0	9	2	8	5
1	2009-02-19 09:22:00	24	9	2	8	5
1	2009-02-19 09:23:00	460	9	2	8	5
1	2009-02-19 09:24:00	59	9	2	8	5
1	2009-02-19 09:25:00	168	9	2	8	5
1	2009-02-19 09:26:00	360	9	2	8	5
1	2009-02-19 09:27:00	36	9	2	8	5
1	2009-02-19 09:28:00	311	9	2	8	5
1	2009-02-19 09:29:00	1413	9	2	8	5
1	2009-02-19 09:30:00	1225	9	2	8	5
1	2009-02-19 09:31:00	1057	9	2	8	5
1	2009-02-19 09:32:00	574	9	2	8	5
1	2009-02-19 09:33:00	225	9	2	8	5
1	2009-02-19 09:34:00	344	9	2	8	5
1	2009-02-19 09:35:00	808	9	2	8	5
1	2009-02-19 09:36:00	443	9	2	8	5
1	2009-02-19 09:37:00	254	9	2	8	5
1	2009-02-19 09:38:00	0	9	2	8	5
1	2009-02-19 09:39:00	107	9	2	8	5
1	2009-02-19 09:40:00	183	9	2	8	5
1	2009-02-19 09:41:00	0	9	2	8	5
1	2009-02-19 09:42:00	12	9	2	8	5
1	2009-02-19 09:43:00	0	9	2	8	5
1	2009-02-19 09:44:00	12	9	2	8	5
1	2009-02-19 09:45:00	47	9	2	8	5
1	2009-02-19 09:46:00	12	9	2	8	5
1	2009-02-19 09:47:00	59	9	2	8	5
1	2009-02-19 09:48:00	168	9	2	8	5
1	2009-02-19 09:49:00	479	9	2	8	5
1	2009-02-19 09:50:00	12	9	2	8	5
1	2009-02-19 09:51:00	12	9	2	8	5
1	2009-02-19 09:52:00	12	9	2	8	5
1	2009-02-19 09:53:00	0	9	2	8	5
1	2009-02-19 09:54:00	130	9	2	8	5
1	2009-02-19 09:55:00	24	9	2	8	5
1	2009-02-19 09:56:00	0	9	2	8	5
1	2009-02-19 09:57:00	36	9	2	8	5
1	2009-02-19 09:58:00	0	9	2	8	5
1	2009-02-19 09:59:00	0	9	2	8	5
1	2009-02-19 10:00:00	0	9	2	8	5
1	2009-02-19 10:01:00	12	10	2	8	5
1	2009-02-19 10:02:00	536	10	2	8	5
1	2009-02-19 10:03:00	12	10	2	8	5
1	2009-02-19 10:04:00	12	10	2	8	5
1	2009-02-19 10:05:00	0	10	2	8	5
1	2009-02-19 10:06:00	24	10	2	8	5
1	2009-02-19 10:07:00	12	10	2	8	5
1	2009-02-19 10:08:00	0	10	2	8	5
1	2009-02-19 10:09:00	393	10	2	8	5
1	2009-02-19 10:10:00	479	10	2	8	5
1	2009-02-19 10:11:00	12	10	2	8	5
1	2009-02-19 10:12:00	130	10	2	8	5
1	2009-02-19 10:13:00	0	10	2	8	5
1	2009-02-19 10:14:00	0	10	2	8	5
1	2009-02-19 10:15:00	24	10	2	8	5
1	2009-02-19 10:16:00	47	10	2	8	5
1	2009-02-19 10:17:00	0	10	2	8	5
1	2009-02-19 10:18:00	239	10	2	8	5
1	2009-02-19 10:19:00	12	10	2	8	5
1	2009-02-19 10:20:00	24	10	2	8	5
1	2009-02-19 10:21:00	0	10	2	8	5
1	2009-02-19 10:22:00	0	10	2	8	5
1	2009-02-19 10:23:00	0	10	2	8	5
1	2009-02-19 10:24:00	0	10	2	8	5
1	2009-02-19 10:25:00	0	10	2	8	5
1	2009-02-19 10:26:00	0	10	2	8	5
1	2009-02-19 10:27:00	36	10	2	8	5
1	2009-02-19 10:28:00	0	10	2	8	5
1	2009-02-19 10:29:00	0	10	2	8	5
1	2009-02-19 10:30:00	130	10	2	8	5
1	2009-02-19 10:31:00	0	10	2	8	5
1	2009-02-19 10:32:00	0	10	2	8	5
1	2009-02-19 10:33:00	0	10	2	8	5
1	2009-02-19 10:34:00	0	10	2	8	5
1	2009-02-19 10:35:00	95	10	2	8	5
1	2009-02-19 10:36:00	0	10	2	8	5
1	2009-02-19 10:37:00	0	10	2	8	5
1	2009-02-19 10:38:00	211	10	2	8	5
1	2009-02-19 10:39:00	0	10	2	8	5
1	2009-02-19 10:40:00	0	10	2	8	5
1	2009-02-19 10:41:00	0	10	2	8	5
1	2009-02-19 10:42:00	0	10	2	8	5
1	2009-02-19 10:43:00	24	10	2	8	5
1	2009-02-19 10:44:00	0	10	2	8	5
1	2009-02-19 10:45:00	36	10	2	8	5
1	2009-02-19 10:46:00	0	10	2	8	5
1	2009-02-19 10:47:00	0	10	2	8	5
1	2009-02-19 10:48:00	12	10	2	8	5
1	2009-02-19 10:49:00	0	10	2	8	5
1	2009-02-19 10:50:00	0	10	2	8	5
1	2009-02-19 10:51:00	0	10	2	8	5
1	2009-02-19 10:52:00	12	10	2	8	5
1	2009-02-19 10:53:00	0	10	2	8	5
1	2009-02-19 10:54:00	0	10	2	8	5
1	2009-02-19 10:55:00	0	10	2	8	5
1	2009-02-19 10:56:00	183	10	2	8	5
1	2009-02-19 10:57:00	47	10	2	8	5
1	2009-02-19 10:58:00	0	10	2	8	5
1	2009-02-19 10:59:00	0	10	2	8	5
1	2009-02-19 11:00:00	24	10	2	8	5
1	2009-02-19 11:01:00	12	11	2	8	5
1	2009-02-19 11:02:00	0	11	2	8	5
1	2009-02-19 11:03:00	239	11	2	8	5
1	2009-02-19 11:04:00	24	11	2	8	5
1	2009-02-19 11:05:00	71	11	2	8	5
1	2009-02-19 11:06:00	154	11	2	8	5
1	2009-02-19 11:07:00	47	11	2	8	5
1	2009-02-19 11:08:00	0	11	2	8	5
1	2009-02-19 11:09:00	0	11	2	8	5
1	2009-02-19 11:10:00	12	11	2	8	5
1	2009-02-19 11:11:00	0	11	2	8	5
1	2009-02-19 11:12:00	12	11	2	8	5
1	2009-02-19 11:13:00	211	11	2	8	5
1	2009-02-19 11:14:00	1031	11	2	8	5
1	2009-02-19 11:15:00	479	11	2	8	5
1	2009-02-19 11:16:00	676	11	2	8	5
1	2009-02-19 11:17:00	612	11	2	8	5
1	2009-02-19 11:18:00	479	11	2	8	5
1	2009-02-19 11:19:00	427	11	2	8	5
1	2009-02-19 11:20:00	393	11	2	8	5
1	2009-02-19 11:21:00	498	11	2	8	5
1	2009-02-19 11:22:00	0	11	2	8	5
1	2009-02-19 11:23:00	12	11	2	8	5
1	2009-02-19 11:24:00	0	11	2	8	5
1	2009-02-19 11:25:00	119	11	2	8	5
1	2009-02-19 11:26:00	154	11	2	8	5
1	2009-02-19 11:27:00	12	11	2	8	5
1	2009-02-19 11:28:00	0	11	2	8	5
1	2009-02-19 11:29:00	0	11	2	8	5
1	2009-02-19 11:30:00	24	11	2	8	5
1	2009-02-19 11:31:00	0	11	2	8	5
1	2009-02-19 11:32:00	0	11	2	8	5
1	2009-02-19 11:33:00	0	11	2	8	5
1	2009-02-19 11:34:00	0	11	2	8	5
1	2009-02-19 11:35:00	0	11	2	8	5
1	2009-02-19 11:36:00	12	11	2	8	5
1	2009-02-19 11:37:00	36	11	2	8	5
1	2009-02-19 11:38:00	119	11	2	8	5
1	2009-02-19 11:39:00	47	11	2	8	5
1	2009-02-19 11:40:00	0	11	2	8	5
1	2009-02-19 11:41:00	0	11	2	8	5
1	2009-02-19 11:42:00	0	11	2	8	5
1	2009-02-19 11:43:00	0	11	2	8	5
1	2009-02-19 11:44:00	0	11	2	8	5
1	2009-02-19 11:45:00	0	11	2	8	5
1	2009-02-19 11:46:00	0	11	2	8	5
1	2009-02-19 11:47:00	0	11	2	8	5
1	2009-02-19 11:48:00	0	11	2	8	5
1	2009-02-19 11:49:00	24	11	2	8	5
1	2009-02-19 11:50:00	0	11	2	8	5
1	2009-02-19 11:51:00	0	11	2	8	5
1	2009-02-19 11:52:00	59	11	2	8	5
1	2009-02-19 11:53:00	0	11	2	8	5
1	2009-02-19 11:54:00	24	11	2	8	5
1	2009-02-19 11:55:00	0	11	2	8	5
1	2009-02-19 11:56:00	12	11	2	8	5
1	2009-02-19 11:57:00	268	11	2	8	5
1	2009-02-19 11:58:00	0	11	2	8	5
1	2009-02-19 11:59:00	12	11	2	8	5
1	2009-02-19 12:00:00	0	11	2	8	5
1	2009-02-19 12:01:00	0	12	3	8	5
1	2009-02-19 12:02:00	211	12	3	8	5
1	2009-02-19 12:03:00	0	12	3	8	5
1	2009-02-19 12:04:00	0	12	3	8	5
1	2009-02-19 12:05:00	0	12	3	8	5
1	2009-02-19 12:06:00	0	12	3	8	5
1	2009-02-19 12:07:00	12	12	3	8	5
1	2009-02-19 12:08:00	36	12	3	8	5
1	2009-02-19 12:09:00	0	12	3	8	5
1	2009-02-19 12:10:00	0	12	3	8	5
1	2009-02-19 12:11:00	0	12	3	8	5
1	2009-02-19 12:12:00	0	12	3	8	5
1	2009-02-19 12:13:00	142	12	3	8	5
1	2009-02-19 12:14:00	0	12	3	8	5
1	2009-02-19 12:15:00	282	12	3	8	5
1	2009-02-19 12:16:00	0	12	3	8	5
1	2009-02-19 12:17:00	0	12	3	8	5
1	2009-02-19 12:18:00	0	12	3	8	5
1	2009-02-19 12:19:00	24	12	3	8	5
1	2009-02-19 12:20:00	0	12	3	8	5
1	2009-02-19 12:21:00	0	12	3	8	5
1	2009-02-19 12:22:00	0	12	3	8	5
1	2009-02-19 12:23:00	0	12	3	8	5
1	2009-02-19 12:24:00	0	12	3	8	5
1	2009-02-19 12:25:00	0	12	3	8	5
1	2009-02-19 12:26:00	0	12	3	8	5
1	2009-02-19 12:27:00	154	12	3	8	5
1	2009-02-19 12:28:00	761	12	3	8	5
1	2009-02-19 12:29:00	593	12	3	8	5
1	2009-02-19 12:30:00	1256	12	3	8	5
1	2009-02-19 12:31:00	574	12	3	8	5
1	2009-02-19 12:32:00	574	12	3	8	5
1	2009-02-19 12:33:00	311	12	3	8	5
1	2009-02-19 12:34:00	296	12	3	8	5
1	2009-02-19 12:35:00	71	12	3	8	5
1	2009-02-19 12:36:00	239	12	3	8	5
1	2009-02-19 12:37:00	311	12	3	8	5
1	2009-02-19 12:38:00	0	12	3	8	5
1	2009-02-19 12:39:00	555	12	3	8	5
1	2009-02-19 12:40:00	856	12	3	8	5
1	2009-02-19 12:41:00	979	12	3	8	5
1	2009-02-19 12:42:00	633	12	3	8	5
1	2009-02-19 12:43:00	479	12	3	8	5
1	2009-02-19 12:44:00	36	12	3	8	5
1	2009-02-19 12:45:00	211	12	3	8	5
1	2009-02-19 12:46:00	282	12	3	8	5
1	2009-02-19 12:47:00	360	12	3	8	5
1	2009-02-19 12:48:00	718	12	3	8	5
1	2009-02-19 12:49:00	225	12	3	8	5
1	2009-02-19 12:50:00	282	12	3	8	5
1	2009-02-19 12:51:00	443	12	3	8	5
1	2009-02-19 12:52:00	183	12	3	8	5
1	2009-02-19 12:53:00	0	12	3	8	5
1	2009-02-19 12:54:00	0	12	3	8	5
1	2009-02-19 12:55:00	0	12	3	8	5
1	2009-02-19 12:56:00	0	12	3	8	5
1	2009-02-19 12:57:00	0	12	3	8	5
1	2009-02-19 12:58:00	0	12	3	8	5
1	2009-02-19 12:59:00	879	12	3	8	5
1	2009-02-19 13:00:00	0	12	3	8	5
1	2009-02-19 13:01:00	0	13	3	8	5
1	2009-02-19 13:02:00	0	13	3	8	5
1	2009-02-19 13:03:00	0	13	3	8	5
1	2009-02-19 13:04:00	0	13	3	8	5
1	2009-02-19 13:05:00	0	13	3	8	5
1	2009-02-19 13:06:00	0	13	3	8	5
1	2009-02-19 13:07:00	0	13	3	8	5
1	2009-02-19 13:08:00	0	13	3	8	5
1	2009-02-19 13:09:00	0	13	3	8	5
1	2009-02-19 13:10:00	0	13	3	8	5
1	2009-02-19 13:11:00	0	13	3	8	5
1	2009-02-19 13:12:00	154	13	3	8	5
1	2009-02-19 13:13:00	0	13	3	8	5
1	2009-02-19 13:14:00	0	13	3	8	5
1	2009-02-19 13:15:00	0	13	3	8	5
1	2009-02-19 13:16:00	0	13	3	8	5
1	2009-02-19 13:17:00	0	13	3	8	5
1	2009-02-19 13:18:00	0	13	3	8	5
1	2009-02-19 13:19:00	0	13	3	8	5
1	2009-02-19 13:20:00	0	13	3	8	5
1	2009-02-19 13:21:00	142	13	3	8	5
1	2009-02-19 13:22:00	0	13	3	8	5
1	2009-02-19 13:23:00	268	13	3	8	5
1	2009-02-19 13:24:00	12	13	3	8	5
1	2009-02-19 13:25:00	12	13	3	8	5
1	2009-02-19 13:26:00	0	13	3	8	5
1	2009-02-19 13:27:00	142	13	3	8	5
1	2009-02-19 13:28:00	59	13	3	8	5
1	2009-02-19 13:29:00	0	13	3	8	5
1	2009-02-19 13:30:00	12	13	3	8	5
1	2009-02-19 13:31:00	0	13	3	8	5
1	2009-02-19 13:32:00	0	13	3	8	5
1	2009-02-19 13:33:00	0	13	3	8	5
1	2009-02-19 13:34:00	95	13	3	8	5
1	2009-02-19 13:35:00	59	13	3	8	5
1	2009-02-19 13:36:00	183	13	3	8	5
1	2009-02-19 13:37:00	183	13	3	8	5
1	2009-02-19 13:38:00	119	13	3	8	5
1	2009-02-19 13:39:00	211	13	3	8	5
1	2009-02-19 13:40:00	24	13	3	8	5
1	2009-02-19 13:41:00	0	13	3	8	5
1	2009-02-19 13:42:00	83	13	3	8	5
1	2009-02-19 13:43:00	83	13	3	8	5
1	2009-02-19 13:44:00	130	13	3	8	5
1	2009-02-19 13:45:00	130	13	3	8	5
1	2009-02-19 13:46:00	12	13	3	8	5
1	2009-02-19 13:47:00	0	13	3	8	5
1	2009-02-19 13:48:00	0	13	3	8	5
1	2009-02-19 13:49:00	0	13	3	8	5
1	2009-02-19 13:50:00	0	13	3	8	5
1	2009-02-19 13:51:00	0	13	3	8	5
1	2009-02-19 13:52:00	0	13	3	8	5
1	2009-02-19 13:53:00	0	13	3	8	5
1	2009-02-19 13:54:00	0	13	3	8	5
1	2009-02-19 13:55:00	0	13	3	8	5
1	2009-02-19 13:56:00	197	13	3	8	5
1	2009-02-19 13:57:00	95	13	3	8	5
1	2009-02-19 13:58:00	0	13	3	8	5
1	2009-02-19 13:59:00	12	13	3	8	5
1	2009-02-19 14:00:00	0	13	3	8	5
1	2009-02-19 14:01:00	12	14	3	8	5
1	2009-02-19 14:02:00	0	14	3	8	5
1	2009-02-19 14:03:00	0	14	3	8	5
1	2009-02-19 14:04:00	12	14	3	8	5
1	2009-02-19 14:05:00	718	14	3	8	5
1	2009-02-19 14:06:00	536	14	3	8	5
1	2009-02-19 14:07:00	47	14	3	8	5
1	2009-02-19 14:08:00	268	14	3	8	5
1	2009-02-19 14:09:00	296	14	3	8	5
1	2009-02-19 14:10:00	119	14	3	8	5
1	2009-02-19 14:11:00	142	14	3	8	5
1	2009-02-19 14:12:00	59	14	3	8	5
1	2009-02-19 14:13:00	36	14	3	8	5
1	2009-02-19 14:14:00	154	14	3	8	5
1	2009-02-19 14:15:00	225	14	3	8	5
1	2009-02-19 14:16:00	0	14	3	8	5
1	2009-02-19 14:17:00	360	14	3	8	5
1	2009-02-19 14:18:00	254	14	3	8	5
1	2009-02-19 14:19:00	0	14	3	8	5
1	2009-02-19 14:20:00	0	14	3	8	5
1	2009-02-19 14:21:00	130	14	3	8	5
1	2009-02-19 14:22:00	36	14	3	8	5
1	2009-02-19 14:23:00	95	14	3	8	5
1	2009-02-19 14:24:00	12	14	3	8	5
1	2009-02-19 14:25:00	168	14	3	8	5
1	2009-02-19 14:26:00	154	14	3	8	5
1	2009-02-19 14:27:00	0	14	3	8	5
1	2009-02-19 14:28:00	107	14	3	8	5
1	2009-02-19 14:29:00	654	14	3	8	5
1	2009-02-19 14:30:00	879	14	3	8	5
1	2009-02-19 14:31:00	410	14	3	8	5
1	2009-02-19 14:32:00	225	14	3	8	5
1	2009-02-19 14:33:00	12	14	3	8	5
1	2009-02-19 14:34:00	197	14	3	8	5
1	2009-02-19 14:35:00	59	14	3	8	5
1	2009-02-19 14:36:00	327	14	3	8	5
1	2009-02-19 14:37:00	95	14	3	8	5
1	2009-02-19 14:38:00	0	14	3	8	5
1	2009-02-19 14:39:00	0	14	3	8	5
1	2009-02-19 14:40:00	168	14	3	8	5
1	2009-02-19 14:41:00	47	14	3	8	5
1	2009-02-19 14:42:00	211	14	3	8	5
1	2009-02-19 14:43:00	268	14	3	8	5
1	2009-02-19 14:44:00	282	14	3	8	5
1	2009-02-19 14:45:00	225	14	3	8	5
1	2009-02-19 14:46:00	0	14	3	8	5
1	2009-02-19 14:47:00	197	14	3	8	5
1	2009-02-19 14:48:00	654	14	3	8	5
1	2009-02-19 14:49:00	130	14	3	8	5
1	2009-02-19 14:50:00	225	14	3	8	5
1	2009-02-19 14:51:00	183	14	3	8	5
1	2009-02-19 14:52:00	0	14	3	8	5
1	2009-02-19 14:53:00	0	14	3	8	5
1	2009-02-19 14:54:00	0	14	3	8	5
1	2009-02-19 14:55:00	36	14	3	8	5
1	2009-02-19 14:56:00	268	14	3	8	5
1	2009-02-19 14:57:00	130	14	3	8	5
1	2009-02-19 14:58:00	211	14	3	8	5
1	2009-02-19 14:59:00	0	14	3	8	5
1	2009-02-19 15:00:00	0	14	3	8	5
1	2009-02-19 15:01:00	225	15	3	8	5
1	2009-02-19 15:02:00	0	15	3	8	5
1	2009-02-19 15:03:00	0	15	3	8	5
1	2009-02-19 15:04:00	0	15	3	8	5
1	2009-02-19 15:05:00	0	15	3	8	5
1	2009-02-19 15:06:00	211	15	3	8	5
1	2009-02-19 15:07:00	197	15	3	8	5
1	2009-02-19 15:08:00	107	15	3	8	5
1	2009-02-19 15:09:00	311	15	3	8	5
1	2009-02-19 15:10:00	211	15	3	8	5
1	2009-02-19 15:11:00	59	15	3	8	5
1	2009-02-19 15:12:00	282	15	3	8	5
1	2009-02-19 15:13:00	377	15	3	8	5
1	2009-02-19 15:14:00	0	15	3	8	5
1	2009-02-19 15:15:00	311	15	3	8	5
1	2009-02-19 15:16:00	612	15	3	8	5
1	2009-02-19 15:17:00	612	15	3	8	5
1	2009-02-19 15:18:00	785	15	3	8	5
1	2009-02-19 15:19:00	393	15	3	8	5
[truncated: 78,641 more rows]

## Sheet: Pivot Segment
Multiplier	2
x (Low Intensity)	869.003
y (High Intensity)	967.346
	Column Labels
Values	1	2	3	4	5	6	7	8	Grand Total
Average of Activity	114.541	155.631	120.242	111.337	126.603	101.833	105.362	89.9697	115.701
StdDev of Activity	377.231	405.858	368.409	349.167	361.342	297.018	363.226	278.005	352.474
Count of Activity	9300	10080	10080	10080	10080	10080	10080	10080	79860
Count Above x	240	442	316	288	309	246	291	173
% Above x	0.0258065	0.0438492	0.0313492	0.0285714	0.0306548	0.0244048	0.028869	0.0171627
Count Above y		387	282	256	261	201	253	145
% Above y		0.0383929	0.0279762	0.0253968	0.0258929	0.0199405	0.0250992	0.0143849

## Sheet: Pivot Weekday
Sum of Activity	Column Labels
Row Labels	1	2	3	4	5	6	7	8	Grand Total
1	221012	297049	220288	148197	237319	134893	85870	155689	1500317
2	93060	146764	143618	185235	97783	98579	93614	117624	976277
3	256389	273519	247417	310482	246069	99917	245596	113138	1792527
4	95457	99901	114537	101222	102081	77868	95163	85742	771971
5	213852	305001	246680	106131	193784	271408	315916	244316	1897088
6	74504	148153	94629	62814	221212	111994	71527	78009	862842
7	110954	298373	144866	208193	177914	231818	154367	112377	1438862
Grand Total	1065228	1568760	1212035	1122274	1276162	1026477	1062053	906895	9239884
Count of Activity	Column Labels
Row Labels	1	2	3	4	5	6	7	8	Grand Total
1	1440	1440	1440	1440	1440	1440	1440	1440	11520
2	1440	1440	1440	1440	1440	1440	1440	1440	11520
3	1020	1440	1440	1440	1440	1440	1440	1440	11100
4	1080	1440	1440	1440	1440	1440	1440	1440	11160
5	1440	1440	1440	1440	1440	1440	1440	1440	11520
6	1440	1440	1440	1440	1440	1440	1440	1440	11520
7	1440	1440	1440	1440	1440	1440	1440	1440	11520
Grand Total	9300	10080	10080	10080	10080	10080	10080	10080	79860

## Sheet: Pivot Quadrant
Sum of Activity	Column Labels
Row Labels	1	2	3	4	5	6	7	8	Grand Total
1	13159	65442	37701	52193	28082	46236	24604	42891	310308
2	192234	276936	221305	238423	211476	169854	169059	243883	1723170
3	580371	944200	506098	440227	613004	419594	543742	305738	4352974
4	279464	282182	446931	391431	423600	390793	324648	314383	2853432
Grand Total	1065228	1568760	1212035	1122274	1276162	1026477	1062053	906895	9239884
Average	266307	392190	303009	280568	319040	256619	265513	226724
Count of Activity	Column Labels
Row Labels	1	2	3	4	5	6	7	8	Grand Total
1	2160	2520	2520	2520	2520	2520	2520	2520	19800
2	2520	2520	2520	2520	2520	2520	2520	2520	20160
3	2460	2520	2520	2520	2520	2520	2520	2520	20100
4	2160	2520	2520	2520	2520	2520	2520	2520	19800
Grand Total	9300	10080	10080	10080	10080	10080	10080	10080	79860

## Sheet: 2.11.09
Actogram, Copy Raw Data, All Days
Identity:	Logan
Filename:	E:\Active Research Files\meloxicam titre canine\cases\logan\Logan 2.11.09.AWC
Gender:	M
Age:	8
Height:	61.0 cm	24.0 in
Weight:	37.2 kg	82.0 lbs
Start Date:	11-Feb-2009 (Wed)
Start Time:	17:00:00
Interval:	1.00 mins
Date Stamp:	Time Stamp:	Activity Data:	Marker Press:
2009-02-11	00:00:00	0
2009-02-11	00:01:00	0
2009-02-11	00:02:00	0
2009-02-11	00:03:00	0
2009-02-11	00:04:00	0
2009-02-11	00:05:00	0
2009-02-11	00:06:00	0
2009-02-11	00:07:00	0
2009-02-11	00:08:00	0
2009-02-11	00:09:00	0
2009-02-11	00:10:00	0
2009-02-11	00:11:00	0
2009-02-11	00:12:00	0
2009-02-11	00:13:00	0
2009-02-11	00:14:00	0
2009-02-11	00:15:00	0
2009-02-11	00:16:00	0
2009-02-11	00:17:00	0
2009-02-11	00:18:00	0
2009-02-11	00:19:00	0
2009-02-11	00:20:00	0
2009-02-11	00:21:00	0
2009-02-11	00:22:00	0
2009-02-11	00:23:00	0
2009-02-11	00:24:00	0
2009-02-11	00:25:00	0
2009-02-11	00:26:00	0
2009-02-11	00:27:00	0
2009-02-11	00:28:00	0
2009-02-11	00:29:00	0
2009-02-11	00:30:00	0
2009-02-11	00:31:00	0
2009-02-11	00:32:00	0
2009-02-11	00:33:00	0
2009-02-11	00:34:00	0
2009-02-11	00:35:00	0
2009-02-11	00:36:00	0
2009-02-11	00:37:00	0
2009-02-11	00:38:00	0
2009-02-11	00:39:00	0
2009-02-11	00:40:00	0
2009-02-11	00:41:00	0
2009-02-11	00:42:00	0
2009-02-11	00:43:00	0
2009-02-11	00:44:00	0
2009-02-11	00:45:00	0
2009-02-11	00:46:00	0
2009-02-11	00:47:00	0
2009-02-11	00:48:00	0
2009-02-11	00:49:00	0
2009-02-11	00:50:00	0
2009-02-11	00:51:00	0
2009-02-11	00:52:00	0
2009-02-11	00:53:00	0
2009-02-11	00:54:00	0
2009-02-11	00:55:00	0
2009-02-11	00:56:00	0
2009-02-11	00:57:00	0
2009-02-11	00:58:00	0
2009-02-11	00:59:00	0
2009-02-11	01:00:00	0
2009-02-11	01:01:00	0
2009-02-11	01:02:00	0
2009-02-11	01:03:00	0
2009-02-11	01:04:00	0
2009-02-11	01:05:00	0
2009-02-11	01:06:00	0
2009-02-11	01:07:00	0
2009-02-11	01:08:00	0
2009-02-11	01:09:00	0
2009-02-11	01:10:00	0
2009-02-11	01:11:00	0
2009-02-11	01:12:00	0
2009-02-11	01:13:00	0
2009-02-11	01:14:00	0
2009-02-11	01:15:00	0
2009-02-11	01:16:00	0
2009-02-11	01:17:00	0
2009-02-11	01:18:00	0
2009-02-11	01:19:00	0
2009-02-11	01:20:00	0
2009-02-11	01:21:00	0
2009-02-11	01:22:00	0
2009-02-11	01:23:00	0
2009-02-11	01:24:00	0
2009-02-11	01:25:00	0
2009-02-11	01:26:00	0
2009-02-11	01:27:00	0
2009-02-11	01:28:00	0
2009-02-11	01:29:00	0
2009-02-11	01:30:00	0
2009-02-11	01:31:00	0
2009-02-11	01:32:00	0
2009-02-11	01:33:00	0
2009-02-11	01:34:00	0
2009-02-11	01:35:00	0
2009-02-11	01:36:00	0
2009-02-11	01:37:00	0
2009-02-11	01:38:00	0
2009-02-11	01:39:00	0
2009-02-11	01:40:00	0
2009-02-11	01:41:00	0
2009-02-11	01:42:00	0
2009-02-11	01:43:00	0
2009-02-11	01:44:00	0
2009-02-11	01:45:00	0
2009-02-11	01:46:00	0
2009-02-11	01:47:00	0
2009-02-11	01:48:00	0
2009-02-11	01:49:00	0
2009-02-11	01:50:00	0
2009-02-11	01:51:00	0
2009-02-11	01:52:00	0
2009-02-11	01:53:00	0
2009-02-11	01:54:00	0
2009-02-11	01:55:00	0
2009-02-11	01:56:00	0
2009-02-11	01:57:00	0
2009-02-11	01:58:00	0
2009-02-11	01:59:00	0
2009-02-11	02:00:00	0
2009-02-11	02:01:00	0
2009-02-11	02:02:00	0
2009-02-11	02:03:00	0
2009-02-11	02:04:00	0
2009-02-11	02:05:00	0
2009-02-11	02:06:00	0
2009-02-11	02:07:00	0
2009-02-11	02:08:00	0
2009-02-11	02:09:00	0
2009-02-11	02:10:00	0
2009-02-11	02:11:00	0
2009-02-11	02:12:00	0
2009-02-11	02:13:00	0
2009-02-11	02:14:00	0
2009-02-11	02:15:00	0
2009-02-11	02:16:00	0
2009-02-11	02:17:00	0
2009-02-11	02:18:00	0
2009-02-11	02:19:00	0
2009-02-11	02:20:00	0
2009-02-11	02:21:00	0
2009-02-11	02:22:00	0
2009-02-11	02:23:00	0
2009-02-11	02:24:00	0
2009-02-11	02:25:00	0
2009-02-11	02:26:00	0
2009-02-11	02:27:00	0
2009-02-11	02:28:00	0
2009-02-11	02:29:00	0
2009-02-11	02:30:00	0
2009-02-11	02:31:00	0
2009-02-11	02:32:00	0
2009-02-11	02:33:00	0
2009-02-11	02:34:00	0
2009-02-11	02:35:00	0
2009-02-11	02:36:00	0
2009-02-11	02:37:00	0
2009-02-11	02:38:00	0
2009-02-11	02:39:00	0
2009-02-11	02:40:00	0
2009-02-11	02:41:00	0
2009-02-11	02:42:00	0
2009-02-11	02:43:00	0
2009-02-11	02:44:00	0
2009-02-11	02:45:00	0
2009-02-11	02:46:00	0
2009-02-11	02:47:00	0
2009-02-11	02:48:00	0
2009-02-11	02:49:00	0
2009-02-11	02:50:00	0
2009-02-11	02:51:00	0
2009-02-11	02:52:00	0
2009-02-11	02:53:00	0
2009-02-11	02:54:00	0
2009-02-11	02:55:00	0
2009-02-11	02:56:00	0
2009-02-11	02:57:00	0
2009-02-11	02:58:00	0
2009-02-11	02:59:00	0
2009-02-11	03:00:00	0
2009-02-11	03:01:00	0
2009-02-11	03:02:00	0
2009-02-11	03:03:00	0
2009-02-11	03:04:00	0
2009-02-11	03:05:00	0
2009-02-11	03:06:00	0
2009-02-11	03:07:00	0
2009-02-11	03:08:00	0
2009-02-11	03:09:00	0
2009-02-11	03:10:00	0
2009-02-11	03:11:00	0
2009-02-11	03:12:00	0
2009-02-11	03:13:00	0
2009-02-11	03:14:00	0
2009-02-11	03:15:00	0
2009-02-11	03:16:00	0
2009-02-11	03:17:00	0
2009-02-11	03:18:00	0
2009-02-11	03:19:00	0
2009-02-11	03:20:00	0
2009-02-11	03:21:00	0
2009-02-11	03:22:00	0
2009-02-11	03:23:00	0
2009-02-11	03:24:00	0
2009-02-11	03:25:00	0
2009-02-11	03:26:00	0
2009-02-11	03:27:00	0
2009-02-11	03:28:00	0
2009-02-11	03:29:00	0
2009-02-11	03:30:00	0
2009-02-11	03:31:00	0
2009-02-11	03:32:00	0
2009-02-11	03:33:00	0
2009-02-11	03:34:00	0
2009-02-11	03:35:00	0
2009-02-11	03:36:00	0
2009-02-11	03:37:00	0
2009-02-11	03:38:00	0
2009-02-11	03:39:00	0
2009-02-11	03:40:00	0
2009-02-11	03:41:00	0
2009-02-11	03:42:00	0
2009-02-11	03:43:00	0
2009-02-11	03:44:00	0
2009-02-11	03:45:00	0
2009-02-11	03:46:00	0
2009-02-11	03:47:00	0
2009-02-11	03:48:00	0
2009-02-11	03:49:00	0
2009-02-11	03:50:00	0
2009-02-11	03:51:00	0
2009-02-11	03:52:00	0
2009-02-11	03:53:00	0
2009-02-11	03:54:00	0
2009-02-11	03:55:00	0
2009-02-11	03:56:00	0
2009-02-11	03:57:00	0
2009-02-11	03:58:00	0
2009-02-11	03:59:00	0
2009-02-11	04:00:00	0
2009-02-11	04:01:00	0
2009-02-11	04:02:00	0
2009-02-11	04:03:00	0
2009-02-11	04:04:00	0
2009-02-11	04:05:00	0
2009-02-11	04:06:00	0
2009-02-11	04:07:00	0
2009-02-11	04:08:00	0
2009-02-11	04:09:00	0
2009-02-11	04:10:00	0
2009-02-11	04:11:00	0
2009-02-11	04:12:00	0
2009-02-11	04:13:00	0
2009-02-11	04:14:00	0
2009-02-11	04:15:00	0
2009-02-11	04:16:00	0
2009-02-11	04:17:00	0
2009-02-11	04:18:00	0
2009-02-11	04:19:00	0
2009-02-11	04:20:00	0
2009-02-11	04:21:00	0
2009-02-11	04:22:00	0
2009-02-11	04:23:00	0
2009-02-11	04:24:00	0
2009-02-11	04:25:00	0
2009-02-11	04:26:00	0
2009-02-11	04:27:00	0
2009-02-11	04:28:00	0
2009-02-11	04:29:00	0
2009-02-11	04:30:00	0
2009-02-11	04:31:00	0
2009-02-11	04:32:00	0
2009-02-11	04:33:00	0
2009-02-11	04:34:00	0
2009-02-11	04:35:00	0
2009-02-11	04:36:00	0
2009-02-11	04:37:00	0
2009-02-11	04:38:00	0
2009-02-11	04:39:00	0
2009-02-11	04:40:00	0
2009-02-11	04:41:00	0
2009-02-11	04:42:00	0
2009-02-11	04:43:00	0
2009-02-11	04:44:00	0
2009-02-11	04:45:00	0
2009-02-11	04:46:00	0
2009-02-11	04:47:00	0
2009-02-11	04:48:00	0
2009-02-11	04:49:00	0
2009-02-11	04:50:00	0
2009-02-11	04:51:00	0
2009-02-11	04:52:00	0
2009-02-11	04:53:00	0
2009-02-11	04:54:00	0
2009-02-11	04:55:00	0
2009-02-11	04:56:00	0
2009-02-11	04:57:00	0
2009-02-11	04:58:00	0
2009-02-11	04:59:00	0
2009-02-11	05:00:00	0
2009-02-11	05:01:00	0
2009-02-11	05:02:00	0
2009-02-11	05:03:00	0
2009-02-11	05:04:00	0
2009-02-11	05:05:00	0
2009-02-11	05:06:00	0
2009-02-11	05:07:00	0
2009-02-11	05:08:00	0
2009-02-11	05:09:00	0
2009-02-11	05:10:00	0
2009-02-11	05:11:00	0
2009-02-11	05:12:00	0
2009-02-11	05:13:00	0
2009-02-11	05:14:00	0
2009-02-11	05:15:00	0
2009-02-11	05:16:00	0
2009-02-11	05:17:00	0
2009-02-11	05:18:00	0
2009-02-11	05:19:00	0
2009-02-11	05:20:00	0
2009-02-11	05:21:00	0
2009-02-11	05:22:00	0
2009-02-11	05:23:00	0
2009-02-11	05:24:00	0
2009-02-11	05:25:00	0
2009-02-11	05:26:00	0
2009-02-11	05:27:00	0
2009-02-11	05:28:00	0
2009-02-11	05:29:00	0
2009-02-11	05:30:00	0
2009-02-11	05:31:00	0
2009-02-11	05:32:00	0
2009-02-11	05:33:00	0
2009-02-11	05:34:00	0
2009-02-11	05:35:00	0
2009-02-11	05:36:00	0
2009-02-11	05:37:00	0
2009-02-11	05:38:00	0
2009-02-11	05:39:00	0
2009-02-11	05:40:00	0
2009-02-11	05:41:00	0
2009-02-11	05:42:00	0
2009-02-11	05:43:00	0
2009-02-11	05:44:00	0
2009-02-11	05:45:00	0
2009-02-11	05:46:00	0
2009-02-11	05:47:00	0
2009-02-11	05:48:00	0
2009-02-11	05:49:00	0
2009-02-11	05:50:00	0
2009-02-11	05:51:00	0
2009-02-11	05:52:00	0
2009-02-11	05:53:00	0
2009-02-11	05:54:00	0
2009-02-11	05:55:00	0
2009-02-11	05:56:00	0
2009-02-11	05:57:00	0
2009-02-11	05:58:00	0
2009-02-11	05:59:00	0
2009-02-11	06:00:00	0
2009-02-11	06:01:00	0
2009-02-11	06:02:00	0
2009-02-11	06:03:00	0
2009-02-11	06:04:00	0
2009-02-11	06:05:00	0
2009-02-11	06:06:00	0
2009-02-11	06:07:00	0
2009-02-11	06:08:00	0
2009-02-11	06:09:00	0
2009-02-11	06:10:00	0
2009-02-11	06:11:00	0
2009-02-11	06:12:00	0
2009-02-11	06:13:00	0
2009-02-11	06:14:00	0
2009-02-11	06:15:00	0
2009-02-11	06:16:00	0
2009-02-11	06:17:00	0
2009-02-11	06:18:00	0
2009-02-11	06:19:00	0
2009-02-11	06:20:00	0
2009-02-11	06:21:00	0
2009-02-11	06:22:00	0
2009-02-11	06:23:00	0
2009-02-11	06:24:00	0
2009-02-11	06:25:00	0
2009-02-11	06:26:00	0
2009-02-11	06:27:00	0
2009-02-11	06:28:00	0
2009-02-11	06:29:00	0
2009-02-11	06:30:00	0
2009-02-11	06:31:00	0
2009-02-11	06:32:00	0
2009-02-11	06:33:00	0
2009-02-11	06:34:00	0
2009-02-11	06:35:00	0
2009-02-11	06:36:00	0
2009-02-11	06:37:00	0
2009-02-11	06:38:00	0
2009-02-11	06:39:00	0
2009-02-11	06:40:00	0
2009-02-11	06:41:00	0
2009-02-11	06:42:00	0
2009-02-11	06:43:00	0
2009-02-11	06:44:00	0
2009-02-11	06:45:00	0
2009-02-11	06:46:00	0
2009-02-11	06:47:00	0
2009-02-11	06:48:00	0
2009-02-11	06:49:00	0
2009-02-11	06:50:00	0
2009-02-11	06:51:00	0
2009-02-11	06:52:00	0
2009-02-11	06:53:00	0
2009-02-11	06:54:00	0
2009-02-11	06:55:00	0
2009-02-11	06:56:00	0
2009-02-11	06:57:00	0
2009-02-11	06:58:00	0
2009-02-11	06:59:00	0
2009-02-11	07:00:00	0
2009-02-11	07:01:00	0
2009-02-11	07:02:00	0
2009-02-11	07:03:00	0
2009-02-11	07:04:00	0
2009-02-11	07:05:00	0
2009-02-11	07:06:00	0
2009-02-11	07:07:00	0
2009-02-11	07:08:00	0
2009-02-11	07:09:00	0
2009-02-11	07:10:00	0
2009-02-11	07:11:00	0
2009-02-11	07:12:00	0
2009-02-11	07:13:00	0
2009-02-11	07:14:00	0
2009-02-11	07:15:00	0
2009-02-11	07:16:00	0
2009-02-11	07:17:00	0
2009-02-11	07:18:00	0
2009-02-11	07:19:00	0
2009-02-11	07:20:00	0
2009-02-11	07:21:00	0
2009-02-11	07:22:00	0
2009-02-11	07:23:00	0
2009-02-11	07:24:00	0
2009-02-11	07:25:00	0
2009-02-11	07:26:00	0
2009-02-11	07:27:00	0
2009-02-11	07:28:00	0
2009-02-11	07:29:00	0
2009-02-11	07:30:00	0
2009-02-11	07:31:00	0
2009-02-11	07:32:00	0
2009-02-11	07:33:00	0
2009-02-11	07:34:00	0
2009-02-11	07:35:00	0
2009-02-11	07:36:00	0
2009-02-11	07:37:00	0
2009-02-11	07:38:00	0
2009-02-11	07:39:00	0
2009-02-11	07:40:00	0
2009-02-11	07:41:00	0
2009-02-11	07:42:00	0
2009-02-11	07:43:00	0
2009-02-11	07:44:00	0
2009-02-11	07:45:00	0
2009-02-11	07:46:00	0
2009-02-11	07:47:00	0
2009-02-11	07:48:00	0
2009-02-11	07:49:00	0
2009-02-11	07:50:00	0
2009-02-11	07:51:00	0
2009-02-11	07:52:00	0
2009-02-11	07:53:00	0
2009-02-11	07:54:00	0
2009-02-11	07:55:00	0
2009-02-11	07:56:00	0
2009-02-11	07:57:00	0
2009-02-11	07:58:00	0
2009-02-11	07:59:00	0
2009-02-11	08:00:00	0
2009-02-11	08:01:00	0
2009-02-11	08:02:00	0
2009-02-11	08:03:00	0
2009-02-11	08:04:00	0
2009-02-11	08:05:00	0
2009-02-11	08:06:00	0
2009-02-11	08:07:00	0
2009-02-11	08:08:00	0
2009-02-11	08:09:00	0
2009-02-11	08:10:00	0
2009-02-11	08:11:00	0
2009-02-11	08:12:00	0
2009-02-11	08:13:00	0
2009-02-11	08:14:00	0
2009-02-11	08:15:00	0
2009-02-11	08:16:00	0
2009-02-11	08:17:00	0
2009-02-11	08:18:00	0
2009-02-11	08:19:00	0
2009-02-11	08:20:00	0
2009-02-11	08:21:00	0
2009-02-11	08:22:00	0
2009-02-11	08:23:00	0
2009-02-11	08:24:00	0
2009-02-11	08:25:00	0
2009-02-11	08:26:00	0
2009-02-11	08:27:00	0
2009-02-11	08:28:00	0
2009-02-11	08:29:00	0
2009-02-11	08:30:00	0
2009-02-11	08:31:00	0
2009-02-11	08:32:00	0
2009-02-11	08:33:00	0
2009-02-11	08:34:00	0
2009-02-11	08:35:00	0
2009-02-11	08:36:00	0
2009-02-11	08:37:00	0
2009-02-11	08:38:00	0
2009-02-11	08:39:00	0
2009-02-11	08:40:00	0
2009-02-11	08:41:00	0
2009-02-11	08:42:00	0
2009-02-11	08:43:00	0
2009-02-11	08:44:00	0
2009-02-11	08:45:00	0
2009-02-11	08:46:00	0
2009-02-11	08:47:00	0
2009-02-11	08:48:00	0
2009-02-11	08:49:00	0
2009-02-11	08:50:00	0
2009-02-11	08:51:00	0
2009-02-11	08:52:00	0
2009-02-11	08:53:00	0
2009-02-11	08:54:00	0
2009-02-11	08:55:00	0
2009-02-11	08:56:00	0
2009-02-11	08:57:00	0
2009-02-11	08:58:00	0
2009-02-11	08:59:00	0
2009-02-11	09:00:00	0
2009-02-11	09:01:00	0
2009-02-11	09:02:00	0
2009-02-11	09:03:00	0
2009-02-11	09:04:00	0
2009-02-11	09:05:00	0
2009-02-11	09:06:00	0
2009-02-11	09:07:00	0
2009-02-11	09:08:00	0
2009-02-11	09:09:00	0
2009-02-11	09:10:00	0
2009-02-11	09:11:00	0
2009-02-11	09:12:00	0
2009-02-11	09:13:00	0
2009-02-11	09:14:00	0
2009-02-11	09:15:00	0
2009-02-11	09:16:00	0
2009-02-11	09:17:00	0
2009-02-11	09:18:00	0
2009-02-11	09:19:00	0
2009-02-11	09:20:00	0
2009-02-11	09:21:00	0
2009-02-11	09:22:00	0
2009-02-11	09:23:00	0
2009-02-11	09:24:00	0
2009-02-11	09:25:00	0
2009-02-11	09:26:00	0
2009-02-11	09:27:00	0
2009-02-11	09:28:00	0
2009-02-11	09:29:00	0
2009-02-11	09:30:00	0
2009-02-11	09:31:00	0
2009-02-11	09:32:00	0
2009-02-11	09:33:00	0
2009-02-11	09:34:00	0
2009-02-11	09:35:00	0
2009-02-11	09:36:00	0
2009-02-11	09:37:00	0
2009-02-11	09:38:00	0
2009-02-11	09:39:00	0
2009-02-11	09:40:00	0
2009-02-11	09:41:00	0
2009-02-11	09:42:00	0
2009-02-11	09:43:00	0
2009-02-11	09:44:00	0
2009-02-11	09:45:00	0
2009-02-11	09:46:00	0
2009-02-11	09:47:00	0
2009-02-11	09:48:00	0
2009-02-11	09:49:00	0
2009-02-11	09:50:00	0
2009-02-11	09:51:00	0
2009-02-11	09:52:00	0
2009-02-11	09:53:00	0
2009-02-11	09:54:00	0
2009-02-11	09:55:00	0
2009-02-11	09:56:00	0
2009-02-11	09:57:00	0
2009-02-11	09:58:00	0
2009-02-11	09:59:00	0
2009-02-11	10:00:00	0
2009-02-11	10:01:00	0
2009-02-11	10:02:00	0
2009-02-11	10:03:00	0
2009-02-11	10:04:00	0
2009-02-11	10:05:00	0
2009-02-11	10:06:00	0
2009-02-11	10:07:00	0
2009-02-11	10:08:00	0
2009-02-11	10:09:00	0
2009-02-11	10:10:00	0
2009-02-11	10:11:00	0
2009-02-11	10:12:00	0
2009-02-11	10:13:00	0
2009-02-11	10:14:00	0
2009-02-11	10:15:00	0
2009-02-11	10:16:00	0
2009-02-11	10:17:00	0
2009-02-11	10:18:00	0
2009-02-11	10:19:00	0
2009-02-11	10:20:00	0
2009-02-11	10:21:00	0
2009-02-11	10:22:00	0
2009-02-11	10:23:00	0
2009-02-11	10:24:00	0
2009-02-11	10:25:00	0
2009-02-11	10:26:00	0
2009-02-11	10:27:00	0
2009-02-11	10:28:00	0
2009-02-11	10:29:00	0
2009-02-11	10:30:00	0
2009-02-11	10:31:00	0
2009-02-11	10:32:00	0
2009-02-11	10:33:00	0
2009-02-11	10:34:00	0
2009-02-11	10:35:00	0
2009-02-11	10:36:00	0
2009-02-11	10:37:00	0
2009-02-11	10:38:00	0
2009-02-11	10:39:00	0
2009-02-11	10:40:00	0
2009-02-11	10:41:00	0
2009-02-11	10:42:00	0
2009-02-11	10:43:00	0
2009-02-11	10:44:00	0
2009-02-11	10:45:00	0
2009-02-11	10:46:00	0
2009-02-11	10:47:00	0
2009-02-11	10:48:00	0
2009-02-11	10:49:00	0
2009-02-11	10:50:00	0
2009-02-11	10:51:00	0
2009-02-11	10:52:00	0
2009-02-11	10:53:00	0
2009-02-11	10:54:00	0
2009-02-11	10:55:00	0
2009-02-11	10:56:00	0
2009-02-11	10:57:00	0
2009-02-11	10:58:00	0
2009-02-11	10:59:00	0
2009-02-11	11:00:00	0
2009-02-11	11:01:00	0
2009-02-11	11:02:00	0
2009-02-11	11:03:00	0
2009-02-11	11:04:00	0
2009-02-11	11:05:00	0
2009-02-11	11:06:00	0
2009-02-11	11:07:00	0
2009-02-11	11:08:00	0
2009-02-11	11:09:00	0
2009-02-11	11:10:00	0
2009-02-11	11:11:00	0
2009-02-11	11:12:00	0
2009-02-11	11:13:00	0
2009-02-11	11:14:00	0
2009-02-11	11:15:00	0
2009-02-11	11:16:00	0
2009-02-11	11:17:00	0
2009-02-11	11:18:00	0
2009-02-11	11:19:00	0
2009-02-11	11:20:00	0
2009-02-11	11:21:00	0
2009-02-11	11:22:00	0
2009-02-11	11:23:00	0
2009-02-11	11:24:00	0
2009-02-11	11:25:00	0
2009-02-11	11:26:00	0
2009-02-11	11:27:00	0
2009-02-11	11:28:00	0
2009-02-11	11:29:00	0
2009-02-11	11:30:00	0
2009-02-11	11:31:00	0
2009-02-11	11:32:00	0
2009-02-11	11:33:00	0
2009-02-11	11:34:00	0
2009-02-11	11:35:00	0
2009-02-11	11:36:00	0
2009-02-11	11:37:00	0
2009-02-11	11:38:00	0
2009-02-11	11:39:00	0
2009-02-11	11:40:00	0
2009-02-11	11:41:00	0
2009-02-11	11:42:00	0
2009-02-11	11:43:00	0
2009-02-11	11:44:00	0
2009-02-11	11:45:00	0
2009-02-11	11:46:00	0
2009-02-11	11:47:00	0
2009-02-11	11:48:00	0
2009-02-11	11:49:00	0
2009-02-11	11:50:00	0
2009-02-11	11:51:00	0
2009-02-11	11:52:00	0
2009-02-11	11:53:00	0
2009-02-11	11:54:00	0
2009-02-11	11:55:00	0
2009-02-11	11:56:00	0
2009-02-11	11:57:00	0
2009-02-11	11:58:00	0
2009-02-11	11:59:00	0
2009-02-11	12:00:00	0
2009-02-11	12:01:00	0
2009-02-11	12:02:00	0
2009-02-11	12:03:00	0
2009-02-11	12:04:00	0
2009-02-11	12:05:00	0
2009-02-11	12:06:00	0
2009-02-11	12:07:00	0
2009-02-11	12:08:00	0
2009-02-11	12:09:00	0
2009-02-11	12:10:00	0
2009-02-11	12:11:00	0
2009-02-11	12:12:00	0
2009-02-11	12:13:00	0
2009-02-11	12:14:00	0
2009-02-11	12:15:00	0
2009-02-11	12:16:00	0
2009-02-11	12:17:00	0
2009-02-11	12:18:00	0
2009-02-11	12:19:00	0
2009-02-11	12:20:00	0
2009-02-11	12:21:00	0
2009-02-11	12:22:00	0
2009-02-11	12:23:00	0
2009-02-11	12:24:00	0
2009-02-11	12:25:00	0
2009-02-11	12:26:00	0
2009-02-11	12:27:00	0
2009-02-11	12:28:00	0
2009-02-11	12:29:00	0
2009-02-11	12:30:00	0
2009-02-11	12:31:00	0
2009-02-11	12:32:00	0
2009-02-11	12:33:00	0
2009-02-11	12:34:00	0
2009-02-11	12:35:00	0
2009-02-11	12:36:00	0
2009-02-11	12:37:00	0
2009-02-11	12:38:00	0
2009-02-11	12:39:00	0
2009-02-11	12:40:00	0
2009-02-11	12:41:00	0
2009-02-11	12:42:00	0
2009-02-11	12:43:00	0
2009-02-11	12:44:00	0
2009-02-11	12:45:00	0
2009-02-11	12:46:00	0
2009-02-11	12:47:00	0
2009-02-11	12:48:00	0
2009-02-11	12:49:00	0
2009-02-11	12:50:00	0
2009-02-11	12:51:00	0
2009-02-11	12:52:00	0
2009-02-11	12:53:00	0
2009-02-11	12:54:00	0
2009-02-11	12:55:00	0
2009-02-11	12:56:00	0
2009-02-11	12:57:00	0
2009-02-11	12:58:00	0
2009-02-11	12:59:00	0
2009-02-11	13:00:00	0
2009-02-11	13:01:00	0
2009-02-11	13:02:00	0
2009-02-11	13:03:00	0
2009-02-11	13:04:00	0
2009-02-11	13:05:00	0
2009-02-11	13:06:00	0
2009-02-11	13:07:00	0
2009-02-11	13:08:00	0
2009-02-11	13:09:00	0
2009-02-11	13:10:00	0
2009-02-11	13:11:00	0
2009-02-11	13:12:00	0
2009-02-11	13:13:00	0
2009-02-11	13:14:00	0
2009-02-11	13:15:00	0
2009-02-11	13:16:00	0
2009-02-11	13:17:00	0
2009-02-11	13:18:00	0
2009-02-11	13:19:00	0
2009-02-11	13:20:00	0
2009-02-11	13:21:00	0
2009-02-11	13:22:00	0
2009-02-11	13:23:00	0
2009-02-11	13:24:00	0
2009-02-11	13:25:00	0
2009-02-11	13:26:00	0
2009-02-11	13:27:00	0
2009-02-11	13:28:00	0
2009-02-11	13:29:00	0
2009-02-11	13:30:00	0
2009-02-11	13:31:00	0
2009-02-11	13:32:00	0
2009-02-11	13:33:00	0
2009-02-11	13:34:00	0
2009-02-11	13:35:00	0
2009-02-11	13:36:00	0
2009-02-11	13:37:00	0
2009-02-11	13:38:00	0
2009-02-11	13:39:00	0
2009-02-11	13:40:00	0
2009-02-11	13:41:00	0
2009-02-11	13:42:00	0
2009-02-11	13:43:00	0
2009-02-11	13:44:00	0
2009-02-11	13:45:00	0
2009-02-11	13:46:00	0
2009-02-11	13:47:00	0
2009-02-11	13:48:00	0
2009-02-11	13:49:00	0
2009-02-11	13:50:00	0
2009-02-11	13:51:00	0
2009-02-11	13:52:00	0
2009-02-11	13:53:00	0
2009-02-11	13:54:00	0
2009-02-11	13:55:00	0
2009-02-11	13:56:00	0
2009-02-11	13:57:00	0
2009-02-11	13:58:00	0
2009-02-11	13:59:00	0
2009-02-11	14:00:00	0
2009-02-11	14:01:00	0
2009-02-11	14:02:00	0
2009-02-11	14:03:00	0
2009-02-11	14:04:00	0
2009-02-11	14:05:00	0
2009-02-11	14:06:00	0
2009-02-11	14:07:00	0
2009-02-11	14:08:00	0
2009-02-11	14:09:00	0
2009-02-11	14:10:00	0
2009-02-11	14:11:00	0
2009-02-11	14:12:00	0
2009-02-11	14:13:00	0
2009-02-11	14:14:00	0
2009-02-11	14:15:00	0
2009-02-11	14:16:00	0
2009-02-11	14:17:00	0
2009-02-11	14:18:00	0
2009-02-11	14:19:00	0
2009-02-11	14:20:00	0
2009-02-11	14:21:00	0
2009-02-11	14:22:00	0
2009-02-11	14:23:00	0
2009-02-11	14:24:00	0
2009-02-11	14:25:00	0
2009-02-11	14:26:00	0
2009-02-11	14:27:00	0
2009-02-11	14:28:00	0
2009-02-11	14:29:00	0
2009-02-11	14:30:00	0
2009-02-11	14:31:00	0
2009-02-11	14:32:00	0
2009-02-11	14:33:00	0
2009-02-11	14:34:00	0
2009-02-11	14:35:00	0
2009-02-11	14:36:00	0
2009-02-11	14:37:00	0
2009-02-11	14:38:00	0
2009-02-11	14:39:00	0
2009-02-11	14:40:00	0
2009-02-11	14:41:00	0
2009-02-11	14:42:00	0
2009-02-11	14:43:00	0
2009-02-11	14:44:00	0
2009-02-11	14:45:00	0
2009-02-11	14:46:00	0
2009-02-11	14:47:00	0
2009-02-11	14:48:00	0
2009-02-11	14:49:00	0
2009-02-11	14:50:00	0
2009-02-11	14:51:00	0
2009-02-11	14:52:00	0
2009-02-11	14:53:00	0
2009-02-11	14:54:00	0
2009-02-11	14:55:00	0
2009-02-11	14:56:00	0
2009-02-11	14:57:00	0
2009-02-11	14:58:00	0
2009-02-11	14:59:00	0
2009-02-11	15:00:00	0
2009-02-11	15:01:00	0
2009-02-11	15:02:00	0
2009-02-11	15:03:00	0
2009-02-11	15:04:00	0
2009-02-11	15:05:00	0
2009-02-11	15:06:00	0
2009-02-11	15:07:00	0
2009-02-11	15:08:00	0
2009-02-11	15:09:00	0
2009-02-11	15:10:00	0
2009-02-11	15:11:00	0
2009-02-11	15:12:00	0
2009-02-11	15:13:00	0
2009-02-11	15:14:00	0
2009-02-11	15:15:00	0
2009-02-11	15:16:00	0
2009-02-11	15:17:00	0
2009-02-11	15:18:00	0
2009-02-11	15:19:00	0
2009-02-11	15:20:00	0
2009-02-11	15:21:00	0
2009-02-11	15:22:00	0
2009-02-11	15:23:00	0
2009-02-11	15:24:00	0
2009-02-11	15:25:00	0
2009-02-11	15:26:00	0
2009-02-11	15:27:00	0
2009-02-11	15:28:00	0
2009-02-11	15:29:00	0
2009-02-11	15:30:00	0
2009-02-11	15:31:00	0
2009-02-11	15:32:00	0
2009-02-11	15:33:00	0
2009-02-11	15:34:00	0
2009-02-11	15:35:00	0
2009-02-11	15:36:00	0
2009-02-11	15:37:00	0
2009-02-11	15:38:00	0
2009-02-11	15:39:00	0
2009-02-11	15:40:00	0
2009-02-11	15:41:00	0
2009-02-11	15:42:00	0
2009-02-11	15:43:00	0
2009-02-11	15:44:00	0
2009-02-11	15:45:00	0
2009-02-11	15:46:00	0
2009-02-11	15:47:00	0
2009-02-11	15:48:00	0
2009-02-11	15:49:00	0
2009-02-11	15:50:00	0
2009-02-11	15:51:00	0
2009-02-11	15:52:00	0
2009-02-11	15:53:00	0
2009-02-11	15:54:00	0
2009-02-11	15:55:00	0
2009-02-11	15:56:00	0
2009-02-11	15:57:00	0
2009-02-11	15:58:00	0
2009-02-11	15:59:00	0
2009-02-11	16:00:00	0
2009-02-11	16:01:00	0
2009-02-11	16:02:00	0
2009-02-11	16:03:00	0
2009-02-11	16:04:00	0
2009-02-11	16:05:00	0
2009-02-11	16:06:00	0
2009-02-11	16:07:00	0
2009-02-11	16:08:00	0
2009-02-11	16:09:00	0
2009-02-11	16:10:00	0
2009-02-11	16:11:00	0
2009-02-11	16:12:00	0
2009-02-11	16:13:00	0
2009-02-11	16:14:00	0
2009-02-11	16:15:00	0
2009-02-11	16:16:00	0
2009-02-11	16:17:00	0
2009-02-11	16:18:00	0
2009-02-11	16:19:00	0
2009-02-11	16:20:00	0
2009-02-11	16:21:00	0
2009-02-11	16:22:00	0
2009-02-11	16:23:00	0
2009-02-11	16:24:00	0
2009-02-11	16:25:00	0
2009-02-11	16:26:00	0
2009-02-11	16:27:00	0
2009-02-11	16:28:00	0
2009-02-11	16:29:00	0
2009-02-11	16:30:00	0
2009-02-11	16:31:00	0
2009-02-11	16:32:00	0
2009-02-11	16:33:00	0
2009-02-11	16:34:00	0
2009-02-11	16:35:00	0
2009-02-11	16:36:00	0
2009-02-11	16:37:00	0
2009-02-11	16:38:00	0
2009-02-11	16:39:00	0
2009-02-11	16:40:00	0
2009-02-11	16:41:00	0
2009-02-11	16:42:00	0
2009-02-11	16:43:00	0
2009-02-11	16:44:00	0
2009-02-11	16:45:00	0
2009-02-11	16:46:00	0
2009-02-11	16:47:00	0
2009-02-11	16:48:00	0
2009-02-11	16:49:00	0
2009-02-11	16:50:00	0
2009-02-11	16:51:00	0
2009-02-11	16:52:00	0
2009-02-11	16:53:00	0
2009-02-11	16:54:00	0
2009-02-11	16:55:00	0
2009-02-11	16:56:00	0
2009-02-11	16:57:00	0
2009-02-11	16:58:00	0
2009-02-11	16:59:00	0
2009-02-11	17:00:00	211
2009-02-11	17:01:00	0	M
2009-02-11	17:02:00	593
2009-02-11	17:03:00	903
2009-02-11	17:04:00	1920
2009-02-11	17:05:00	24
2009-02-11	17:06:00	0
2009-02-11	17:07:00	0
2009-02-11	17:08:00	0
2009-02-11	17:09:00	0
2009-02-11	17:10:00	0
2009-02-11	17:11:00	0
2009-02-11	17:12:00	0
2009-02-11	17:13:00	0
2009-02-11	17:14:00	0
2009-02-11	17:15:00	24
2009-02-11	17:16:00	12
2009-02-11	17:17:00	12
2009-02-11	17:18:00	0
2009-02-11	17:19:00	0
2009-02-11	17:20:00	0
2009-02-11	17:21:00	0
2009-02-11	17:22:00	0
2009-02-11	17:23:00	0
2009-02-11	17:24:00	0
2009-02-11	17:25:00	0
2009-02-11	17:26:00	0
2009-02-11	17:27:00	0
2009-02-11	17:28:00	0
2009-02-11	17:29:00	0
2009-02-11	17:30:00	0
2009-02-11	17:31:00	0
2009-02-11	17:32:00	0
2009-02-11	17:33:00	0
2009-02-11	17:34:00	0
2009-02-11	17:35:00	0
2009-02-11	17:36:00	0
2009-02-11	17:37:00	0
2009-02-11	17:38:00	0
2009-02-11	17:39:00	0
2009-02-11	17:40:00	0
2009-02-11	17:41:00	0
2009-02-11	17:42:00	0
2009-02-11	17:43:00	0
2009-02-11	17:44:00	0
2009-02-11	17:45:00	95
2009-02-11	17:46:00	0
2009-02-11	17:47:00	12
2009-02-11	17:48:00	83
2009-02-11	17:49:00	0
2009-02-11	17:50:00	0
2009-02-11	17:51:00	0
2009-02-11	17:52:00	0
2009-02-11	17:53:00	95
2009-02-11	17:54:00	498
2009-02-11	17:55:00	2043
2009-02-11	17:56:00	1479
2009-02-11	17:57:00	12
2009-02-11	17:58:00	12
2009-02-11	17:59:00	0
2009-02-11	18:00:00	0
2009-02-11	18:01:00	0
2009-02-11	18:02:00	0
2009-02-11	18:03:00	0
2009-02-11	18:04:00	0
2009-02-11	18:05:00	47
2009-02-11	18:06:00	0
2009-02-11	18:07:00	12
2009-02-11	18:08:00	0
2009-02-11	18:09:00	0
2009-02-11	18:10:00	0
2009-02-11	18:11:00	119
2009-02-11	18:12:00	59
2009-02-11	18:13:00	24
2009-02-11	18:14:00	12
2009-02-11	18:15:00	0
2009-02-11	18:16:00	0
2009-02-11	18:17:00	0
2009-02-11	18:18:00	0
2009-02-11	18:19:00	0
2009-02-11	18:20:00	0
2009-02-11	18:21:00	12
2009-02-11	18:22:00	0
2009-02-11	18:23:00	0
2009-02-11	18:24:00	24
2009-02-11	18:25:00	24
2009-02-11	18:26:00	0
2009-02-11	18:27:00	0
2009-02-11	18:28:00	12
2009-02-11	18:29:00	0
2009-02-11	18:30:00	0
2009-02-11	18:31:00	0
2009-02-11	18:32:00	0
2009-02-11	18:33:00	0
2009-02-11	18:34:00	47
2009-02-11	18:35:00	12
2009-02-11	18:36:00	0
2009-02-11	18:37:00	0
2009-02-11	18:38:00	0
2009-02-11	18:39:00	0
2009-02-11	18:40:00	12
2009-02-11	18:41:00	0
2009-02-11	18:42:00	0
2009-02-11	18:43:00	24
2009-02-11	18:44:00	0
2009-02-11	18:45:00	0
2009-02-11	18:46:00	0
2009-02-11	18:47:00	927
2009-02-11	18:48:00	1726
2009-02-11	18:49:00	517
2009-02-11	18:50:00	83
2009-02-11	18:51:00	83
2009-02-11	18:52:00	24
2009-02-11	18:53:00	119
2009-02-11	18:54:00	24
2009-02-11	18:55:00	47
2009-02-11	18:56:00	59
2009-02-11	18:57:00	83
2009-02-11	18:58:00	47
2009-02-11	18:59:00	24
2009-02-11	19:00:00	59
2009-02-11	19:01:00	24
2009-02-11	19:02:00	59
2009-02-11	19:03:00	71
2009-02-11	19:04:00	211
2009-02-11	19:05:00	130
2009-02-11	19:06:00	71
2009-02-11	19:07:00	12
2009-02-11	19:08:00	12
2009-02-11	19:09:00	12
2009-02-11	19:10:00	47
2009-02-11	19:11:00	36
2009-02-11	19:12:00	296
2009-02-11	19:13:00	360
2009-02-11	19:14:00	903
2009-02-11	19:15:00	517
2009-02-11	19:16:00	761
2009-02-11	19:17:00	410
2009-02-11	19:18:00	197
2009-02-11	19:19:00	154
2009-02-11	19:20:00	71
2009-02-11	19:21:00	282
2009-02-11	19:22:00	71
2009-02-11	19:23:00	83
2009-02-11	19:24:00	183
2009-02-11	19:25:00	183
2009-02-11	19:26:00	183
2009-02-11	19:27:00	107
2009-02-11	19:28:00	95
2009-02-11	19:29:00	12
2009-02-11	19:30:00	282
2009-02-11	19:31:00	168
2009-02-11	19:32:00	183
2009-02-11	19:33:00	197
2009-02-11	19:34:00	119
2009-02-11	19:35:00	119
2009-02-11	19:36:00	83
2009-02-11	19:37:00	0
2009-02-11	19:38:00	0
2009-02-11	19:39:00	107
2009-02-11	19:40:00	142
2009-02-11	19:41:00	95
2009-02-11	19:42:00	24
2009-02-11	19:43:00	1380
2009-02-11	19:44:00	130
2009-02-11	19:45:00	59
2009-02-11	19:46:00	1287
2009-02-11	19:47:00	183
2009-02-11	19:48:00	254
2009-02-11	19:49:00	119
2009-02-11	19:50:00	83
2009-02-11	19:51:00	71
2009-02-11	19:52:00	107
2009-02-11	19:53:00	183
2009-02-11	19:54:00	24
2009-02-11	19:55:00	24
2009-02-11	19:56:00	254
2009-02-11	19:57:00	254
2009-02-11	19:58:00	36
2009-02-11	19:59:00	130
2009-02-11	20:00:00	83
2009-02-11	20:01:00	360
2009-02-11	20:02:00	239
2009-02-11	20:03:00	183
2009-02-11	20:04:00	0
2009-02-11	20:05:00	168
2009-02-11	20:06:00	856
2009-02-11	20:07:00	95
2009-02-11	20:08:00	130
2009-02-11	20:09:00	107
2009-02-11	20:10:00	0
2009-02-11	20:11:00	0
2009-02-11	20:12:00	0
2009-02-11	20:13:00	0
2009-02-11	20:14:00	1688
2009-02-11	20:15:00	168
2009-02-11	20:16:00	0
2009-02-11	20:17:00	0
2009-02-11	20:18:00	83
2009-02-11	20:19:00	0
2009-02-11	20:20:00	0
2009-02-11	20:21:00	0
2009-02-11	20:22:00	0
2009-02-11	20:23:00	0
2009-02-11	20:24:00	24
2009-02-11	20:25:00	0
2009-02-11	20:26:00	36
2009-02-11	20:27:00	296
2009-02-11	20:28:00	197
2009-02-11	20:29:00	0
2009-02-11	20:30:00	0
2009-02-11	20:31:00	832
2009-02-11	20:32:00	183
2009-02-11	20:33:00	555
2009-02-11	20:34:00	197
2009-02-11	20:35:00	119
2009-02-11	20:36:00	24
2009-02-11	20:37:00	12
2009-02-11	20:38:00	12
2009-02-11	20:39:00	0
2009-02-11	20:40:00	0
2009-02-11	20:41:00	832
2009-02-11	20:42:00	183
2009-02-11	20:43:00	268
2009-02-11	20:44:00	47
2009-02-11	20:45:00	47
2009-02-11	20:46:00	154
2009-02-11	20:47:00	83
2009-02-11	20:48:00	119
2009-02-11	20:49:00	47
2009-02-11	20:50:00	612
2009-02-11	20:51:00	498
2009-02-11	20:52:00	95
2009-02-11	20:53:00	154
2009-02-11	20:54:00	107
2009-02-11	20:55:00	142
2009-02-11	20:56:00	254
2009-02-11	20:57:00	282
2009-02-11	20:58:00	47
2009-02-11	20:59:00	211
2009-02-11	21:00:00	142
2009-02-11	21:01:00	0
2009-02-11	21:02:00	254
2009-02-11	21:03:00	168
2009-02-11	21:04:00	95
2009-02-11	21:05:00	142
2009-02-11	21:06:00	71
2009-02-11	21:07:00	0
2009-02-11	21:08:00	183
2009-02-11	21:09:00	225
2009-02-11	21:10:00	282
2009-02-11	21:11:00	183
2009-02-11	21:12:00	0
2009-02-11	21:13:00	0
2009-02-11	21:14:00	0
2009-02-11	21:15:00	0
2009-02-11	21:16:00	0
2009-02-11	21:17:00	211
2009-02-11	21:18:00	211
2009-02-11	21:19:00	268
2009-02-11	21:20:00	0
2009-02-11	21:21:00	0
2009-02-11	21:22:00	0
2009-02-11	21:23:00	0
2009-02-11	21:24:00	0
2009-02-11	21:25:00	612
2009-02-11	21:26:00	0
2009-02-11	21:27:00	0
2009-02-11	21:28:00	71
2009-02-11	21:29:00	12
2009-02-11	21:30:00	12
2009-02-11	21:31:00	24
2009-02-11	21:32:00	0
2009-02-11	21:33:00	168
2009-02-11	21:34:00	119
2009-02-11	21:35:00	0
2009-02-11	21:36:00	0
2009-02-11	21:37:00	36
2009-02-11	21:38:00	142
2009-02-11	21:39:00	785
2009-02-11	21:40:00	377
2009-02-11	21:41:00	0
2009-02-11	21:42:00	0
2009-02-11	21:43:00	0
2009-02-11	21:44:00	0
2009-02-11	21:45:00	0
2009-02-11	21:46:00	0
2009-02-11	21:47:00	107
2009-02-11	21:48:00	24
2009-02-11	21:49:00	327
2009-02-11	21:50:00	130
2009-02-11	21:51:00	47
2009-02-11	21:52:00	142
2009-02-11	21:53:00	0
2009-02-11	21:54:00	0
2009-02-11	21:55:00	0
2009-02-11	21:56:00	12
2009-02-11	21:57:00	0
2009-02-11	21:58:00	0
2009-02-11	21:59:00	0
2009-02-11	22:00:00	12
2009-02-11	22:01:00	377
2009-02-11	22:02:00	119
2009-02-11	22:03:00	0
2009-02-11	22:04:00	0
2009-02-11	22:05:00	0
2009-02-11	22:06:00	0
2009-02-11	22:07:00	12
2009-02-11	22:08:00	0
2009-02-11	22:09:00	0
2009-02-11	22:10:00	0
2009-02-11	22:11:00	676
2009-02-11	22:12:00	0
2009-02-11	22:13:00	0
2009-02-11	22:14:00	0
2009-02-11	22:15:00	119
2009-02-11	22:16:00	36
2009-02-11	22:17:00	0
2009-02-11	22:18:00	0
2009-02-11	22:19:00	410
2009-02-11	22:20:00	740
2009-02-11	22:21:00	377
2009-02-11	22:22:00	154
2009-02-11	22:23:00	254
2009-02-11	22:24:00	327
2009-02-11	22:25:00	0
2009-02-11	22:26:00	0
2009-02-11	22:27:00	0
2009-02-11	22:28:00	0
2009-02-11	22:29:00	574
2009-02-11	22:30:00	254
2009-02-11	22:31:00	0
2009-02-11	22:32:00	282
2009-02-11	22:33:00	360
2009-02-11	22:34:00	593
2009-02-11	22:35:00	119
2009-02-11	22:36:00	0
2009-02-11	22:37:00	0
2009-02-11	22:38:00	0
2009-02-11	22:39:00	0
2009-02-11	22:40:00	0
2009-02-11	22:41:00	0
2009-02-11	22:42:00	0
2009-02-11	22:43:00	1225
2009-02-11	22:44:00	0
2009-02-11	22:45:00	0
2009-02-11	22:46:00	0
2009-02-11	22:47:00	0
2009-02-11	22:48:00	0
2009-02-11	22:49:00	154
2009-02-11	22:50:00	130
2009-02-11	22:51:00	59
2009-02-11	22:52:00	197
2009-02-11	22:53:00	130
2009-02-11	22:54:00	0
2009-02-11	22:55:00	12
2009-02-11	22:56:00	12
2009-02-11	22:57:00	12
2009-02-11	22:58:00	0
2009-02-11	22:59:00	12
2009-02-11	23:00:00	47
2009-02-11	23:01:00	593
2009-02-11	23:02:00	154
2009-02-11	23:03:00	0
2009-02-11	23:04:00	0
2009-02-11	23:05:00	239
2009-02-11	23:06:00	83
2009-02-11	23:07:00	0
2009-02-11	23:08:00	0
2009-02-11	23:09:00	12
2009-02-11	23:10:00	0
2009-02-11	23:11:00	0
2009-02-11	23:12:00	0
2009-02-11	23:13:00	0
2009-02-11	23:14:00	0
2009-02-11	23:15:00	0
2009-02-11	23:16:00	0
2009-02-11	23:17:00	0
2009-02-11	23:18:00	0
2009-02-11	23:19:00	0
2009-02-11	23:20:00	0
2009-02-11	23:21:00	697
2009-02-11	23:22:00	0
2009-02-11	23:23:00	0
2009-02-11	23:24:00	0
2009-02-11	23:25:00	0
2009-02-11	23:26:00	0
2009-02-11	23:27:00	0
2009-02-11	23:28:00	0
2009-02-11	23:29:00	0
2009-02-11	23:30:00	0
2009-02-11	23:31:00	0
2009-02-11	23:32:00	0
2009-02-11	23:33:00	0
2009-02-11	23:34:00	0
2009-02-11	23:35:00	0
2009-02-11	23:36:00	0
2009-02-11	23:37:00	0
2009-02-11	23:38:00	0
2009-02-11	23:39:00	0
2009-02-11	23:40:00	0
2009-02-11	23:41:00	0
2009-02-11	23:42:00	0
2009-02-11	23:43:00	0
2009-02-11	23:44:00	0
2009-02-11	23:45:00	0
2009-02-11	23:46:00	0
2009-02-11	23:47:00	0
2009-02-11	23:48:00	0
2009-02-11	23:49:00	0
2009-02-11	23:50:00	0
2009-02-11	23:51:00	0
2009-02-11	23:52:00	0
2009-02-11	23:53:00	0
2009-02-11	23:54:00	0
2009-02-11	23:55:00	12
2009-02-11	23:56:00	0
2009-02-11	23:57:00	0
2009-02-11	23:58:00	12
2009-02-11	23:59:00	0
2009-02-12	00:00:00	24
2009-02-12	00:01:00	282
2009-02-12	00:02:00	0
2009-02-12	00:03:00	0
2009-02-12	00:04:00	0
2009-02-12	00:05:00	0
2009-02-12	00:06:00	0
2009-02-12	00:07:00	0
2009-02-12	00:08:00	0
2009-02-12	00:09:00	0
2009-02-12	00:10:00	0
2009-02-12	00:11:00	0
2009-02-12	00:12:00	0
2009-02-12	00:13:00	0
2009-02-12	00:14:00	0
2009-02-12	00:15:00	0
2009-02-12	00:16:00	0
2009-02-12	00:17:00	0
2009-02-12	00:18:00	0
2009-02-12	00:19:00	0
2009-02-12	00:20:00	0
2009-02-12	00:21:00	0
2009-02-12	00:22:00	0
2009-02-12	00:23:00	12
2009-02-12	00:24:00	36
2009-02-12	00:25:00	36
2009-02-12	00:26:00	0
2009-02-12	00:27:00	0
2009-02-12	00:28:00	0
2009-02-12	00:29:00	0
2009-02-12	00:30:00	0
2009-02-12	00:31:00	0
2009-02-12	00:32:00	0
2009-02-12	00:33:00	0
2009-02-12	00:34:00	0
2009-02-12	00:35:00	0
2009-02-12	00:36:00	0
2009-02-12	00:37:00	0
2009-02-12	00:38:00	0
2009-02-12	00:39:00	0
2009-02-12	00:40:00	0
2009-02-12	00:41:00	0
2009-02-12	00:42:00	0
2009-02-12	00:43:00	0
2009-02-12	00:44:00	0
2009-02-12	00:45:00	0
2009-02-12	00:46:00	0
2009-02-12	00:47:00	0
2009-02-12	00:48:00	36
2009-02-12	00:49:00	0
2009-02-12	00:50:00	0
2009-02-12	00:51:00	0
2009-02-12	00:52:00	0
2009-02-12	00:53:00	0
2009-02-12	00:54:00	0
2009-02-12	00:55:00	0
2009-02-12	00:56:00	0
2009-02-12	00:57:00	0
2009-02-12	00:58:00	0
2009-02-12	00:59:00	0
2009-02-12	01:00:00	0
2009-02-12	01:01:00	0
2009-02-12	01:02:00	0
2009-02-12	01:03:00	0
2009-02-12	01:04:00	0
2009-02-12	01:05:00	0
2009-02-12	01:06:00	0
2009-02-12	01:07:00	0
2009-02-12	01:08:00	0
2009-02-12	01:09:00	0
2009-02-12	01:10:00	0
2009-02-12	01:11:00	0
2009-02-12	01:12:00	0
2009-02-12	01:13:00	0
2009-02-12	01:14:00	0
2009-02-12	01:15:00	0
2009-02-12	01:16:00	0
2009-02-12	01:17:00	142
2009-02-12	01:18:00	740
2009-02-12	01:19:00	107
2009-02-12	01:20:00	0
2009-02-12	01:21:00	95
2009-02-12	01:22:00	24
2009-02-12	01:23:00	0
2009-02-12	01:24:00	1380
2009-02-12	01:25:00	360
2009-02-12	01:26:00	71
2009-02-12	01:27:00	168
2009-02-12	01:28:00	0
2009-02-12	01:29:00	0
2009-02-12	01:30:00	0
2009-02-12	01:31:00	498
2009-02-12	01:32:00	107
2009-02-12	01:33:00	0
2009-02-12	01:34:00	0
2009-02-12	01:35:00	0
2009-02-12	01:36:00	0
2009-02-12	01:37:00	0
2009-02-12	01:38:00	0
2009-02-12	01:39:00	0
2009-02-12	01:40:00	0
2009-02-12	01:41:00	0
2009-02-12	01:42:00	0
2009-02-12	01:43:00	24
2009-02-12	01:44:00	0
2009-02-12	01:45:00	0
2009-02-12	01:46:00	0
2009-02-12	01:47:00	0
2009-02-12	01:48:00	0
2009-02-12	01:49:00	0
2009-02-12	01:50:00	0
2009-02-12	01:51:00	0
2009-02-12	01:52:00	0
2009-02-12	01:53:00	0
2009-02-12	01:54:00	0
2009-02-12	01:55:00	0
2009-02-12	01:56:00	0
2009-02-12	01:57:00	0
2009-02-12	01:58:00	0
2009-02-12	01:59:00	0
2009-02-12	02:00:00	0
2009-02-12	02:01:00	0
2009-02-12	02:02:00	0
2009-02-12	02:03:00	0
2009-02-12	02:04:00	0
2009-02-12	02:05:00	0
2009-02-12	02:06:00	0
2009-02-12	02:07:00	0
2009-02-12	02:08:00	0
2009-02-12	02:09:00	0
2009-02-12	02:10:00	0
2009-02-12	02:11:00	0
2009-02-12	02:12:00	0
2009-02-12	02:13:00	0
2009-02-12	02:14:00	0
2009-02-12	02:15:00	0
2009-02-12	02:16:00	0
2009-02-12	02:17:00	0
2009-02-12	02:18:00	12
2009-02-12	02:19:00	0
2009-02-12	02:20:00	0
2009-02-12	02:21:00	0
2009-02-12	02:22:00	0
2009-02-12	02:23:00	0
2009-02-12	02:24:00	0
2009-02-12	02:25:00	0
2009-02-12	02:26:00	0
2009-02-12	02:27:00	0
2009-02-12	02:28:00	0
2009-02-12	02:29:00	0
2009-02-12	02:30:00	254
2009-02-12	02:31:00	1031
2009-02-12	02:32:00	211
2009-02-12	02:33:00	0
2009-02-12	02:34:00	903
2009-02-12	02:35:00	24
2009-02-12	02:36:00	119
2009-02-12	02:37:00	130
2009-02-12	02:38:00	47
2009-02-12	02:39:00	0
2009-02-12	02:40:00	0
2009-02-12	02:41:00	0
2009-02-12	02:42:00	0
2009-02-12	02:43:00	0
2009-02-12	02:44:00	0
2009-02-12	02:45:00	0
2009-02-12	02:46:00	0
2009-02-12	02:47:00	0
2009-02-12	02:48:00	0
2009-02-12	02:49:00	0
2009-02-12	02:50:00	0
2009-02-12	02:51:00	0
2009-02-12	02:52:00	0
2009-02-12	02:53:00	0
2009-02-12	02:54:00	0
2009-02-12	02:55:00	0
2009-02-12	02:56:00	0
2009-02-12	02:57:00	0
2009-02-12	02:58:00	0
2009-02-12	02:59:00	0
2009-02-12	03:00:00	0
2009-02-12	03:01:00	0
2009-02-12	03:02:00	0
2009-02-12	03:03:00	0
2009-02-12	03:04:00	0
2009-02-12	03:05:00	0
2009-02-12	03:06:00	0
2009-02-12	03:07:00	0
2009-02-12	03:08:00	0
2009-02-12	03:09:00	0
2009-02-12	03:10:00	0
2009-02-12	03:11:00	0
2009-02-12	03:12:00	12
2009-02-12	03:13:00	0
2009-02-12	03:14:00	0
2009-02-12	03:15:00	0
2009-02-12	03:16:00	0
2009-02-12	03:17:00	0
2009-02-12	03:18:00	0
2009-02-12	03:19:00	0
2009-02-12	03:20:00	0
2009-02-12	03:21:00	0
2009-02-12	03:22:00	0
2009-02-12	03:23:00	0
2009-02-12	03:24:00	0
2009-02-12	03:25:00	0
2009-02-12	03:26:00	0
2009-02-12	03:27:00	0
2009-02-12	03:28:00	0
2009-02-12	03:29:00	0
2009-02-12	03:30:00	0
2009-02-12	03:31:00	0
2009-02-12	03:32:00	0
2009-02-12	03:33:00	0
2009-02-12	03:34:00	0
2009-02-12	03:35:00	0
2009-02-12	03:36:00	0
2009-02-12	03:37:00	0
2009-02-12	03:38:00	0
2009-02-12	03:39:00	0
2009-02-12	03:40:00	0
2009-02-12	03:41:00	0
2009-02-12	03:42:00	0
2009-02-12	03:43:00	0
2009-02-12	03:44:00	0
2009-02-12	03:45:00	0
2009-02-12	03:46:00	0
2009-02-12	03:47:00	0
2009-02-12	03:48:00	0
2009-02-12	03:49:00	0
2009-02-12	03:50:00	0
2009-02-12	03:51:00	0
2009-02-12	03:52:00	0
2009-02-12	03:53:00	0
2009-02-12	03:54:00	0
2009-02-12	03:55:00	0
2009-02-12	03:56:00	0
2009-02-12	03:57:00	0
2009-02-12	03:58:00	0
2009-02-12	03:59:00	0
2009-02-12	04:00:00	0
2009-02-12	04:01:00	0
2009-02-12	04:02:00	0
2009-02-12	04:03:00	0
2009-02-12	04:04:00	0
2009-02-12	04:05:00	0
2009-02-12	04:06:00	0
2009-02-12	04:07:00	0
2009-02-12	04:08:00	0
2009-02-12	04:09:00	0
2009-02-12	04:10:00	0
2009-02-12	04:11:00	0
2009-02-12	04:12:00	0
2009-02-12	04:13:00	0
2009-02-12	04:14:00	0
2009-02-12	04:15:00	0
2009-02-12	04:16:00	0
2009-02-12	04:17:00	0
2009-02-12	04:18:00	24
2009-02-12	04:19:00	12
2009-02-12	04:20:00	0
2009-02-12	04:21:00	0
2009-02-12	04:22:00	0
2009-02-12	04:23:00	0
2009-02-12	04:24:00	0
2009-02-12	04:25:00	0
2009-02-12	04:26:00	0
2009-02-12	04:27:00	0
2009-02-12	04:28:00	0
2009-02-12	04:29:00	0
2009-02-12	04:30:00	0
2009-02-12	04:31:00	0
2009-02-12	04:32:00	0
2009-02-12	04:33:00	0
2009-02-12	04:34:00	0
2009-02-12	04:35:00	0
2009-02-12	04:36:00	12
2009-02-12	04:37:00	0
2009-02-12	04:38:00	0
2009-02-12	04:39:00	0
2009-02-12	04:40:00	0
2009-02-12	04:41:00	0
2009-02-12	04:42:00	0
2009-02-12	04:43:00	0
2009-02-12	04:44:00	59
2009-02-12	04:45:00	83
2009-02-12	04:46:00	142
2009-02-12	04:47:00	0
2009-02-12	04:48:00	0
2009-02-12	04:49:00	36
2009-02-12	04:50:00	0
2009-02-12	04:51:00	0
2009-02-12	04:52:00	0
2009-02-12	04:53:00	0
2009-02-12	04:54:00	0
2009-02-12	04:55:00	0
2009-02-12	04:56:00	0
2009-02-12	04:57:00	0
2009-02-12	04:58:00	0
2009-02-12	04:59:00	0
2009-02-12	05:00:00	0
2009-02-12	05:01:00	0
2009-02-12	05:02:00	0
2009-02-12	05:03:00	0
2009-02-12	05:04:00	0
2009-02-12	05:05:00	0
2009-02-12	05:06:00	0
2009-02-12	05:07:00	0
2009-02-12	05:08:00	0
2009-02-12	05:09:00	0
2009-02-12	05:10:00	0
2009-02-12	05:11:00	12
2009-02-12	05:12:00	0
2009-02-12	05:13:00	0
2009-02-12	05:14:00	0
2009-02-12	05:15:00	0
2009-02-12	05:16:00	0
2009-02-12	05:17:00	0
2009-02-12	05:18:00	0
2009-02-12	05:19:00	0
2009-02-12	05:20:00	0
2009-02-12	05:21:00	0
2009-02-12	05:22:00	0
2009-02-12	05:23:00	0
2009-02-12	05:24:00	0
2009-02-12	05:25:00	0
2009-02-12	05:26:00	0
2009-02-12	05:27:00	0
2009-02-12	05:28:00	0
2009-02-12	05:29:00	0
2009-02-12	05:30:00	0
2009-02-12	05:31:00	0
2009-02-12	05:32:00	0
2009-02-12	05:33:00	0
2009-02-12	05:34:00	0
2009-02-12	05:35:00	0
2009-02-12	05:36:00	0
2009-02-12	05:37:00	0
2009-02-12	05:38:00	47
2009-02-12	05:39:00	0
2009-02-12	05:40:00	0
2009-02-12	05:41:00	0
2009-02-12	05:42:00	0
2009-02-12	05:43:00	0
2009-02-12	05:44:00	0
2009-02-12	05:45:00	0
2009-02-12	05:46:00	0
2009-02-12	05:47:00	0
2009-02-12	05:48:00	0
2009-02-12	05:49:00	0
2009-02-12	05:50:00	95
2009-02-12	05:51:00	0	M
2009-02-12	05:52:00	1880
2009-02-12	05:53:00	12
2009-02-12	05:54:00	427
2009-02-12	05:55:00	718
2009-02-12	05:56:00	360
2009-02-12	05:57:00	71
2009-02-12	05:58:00	0
2009-02-12	05:59:00	460
2009-02-12	06:00:00	47
2009-02-12	06:01:00	0
2009-02-12	06:02:00	1413
2009-02-12	06:03:00	47
2009-02-12	06:04:00	142
2009-02-12	06:05:00	498
2009-02-12	06:06:00	130
2009-02-12	06:07:00	95
2009-02-12	06:08:00	183
2009-02-12	06:09:00	71
2009-02-12	06:10:00	282
2009-02-12	06:11:00	393
2009-02-12	06:12:00	296
2009-02-12	06:13:00	154
2009-02-12	06:14:00	130
2009-02-12	06:15:00	12
2009-02-12	06:16:00	12
2009-02-12	06:17:00	0
2009-02-12	06:18:00	0
2009-02-12	06:19:00	0
2009-02-12	06:20:00	0
2009-02-12	06:21:00	24
2009-02-12	06:22:00	168
2009-02-12	06:23:00	0
2009-02-12	06:24:00	0
2009-02-12	06:25:00	24
2009-02-12	06:26:00	24
2009-02-12	06:27:00	393
2009-02-12	06:28:00	107
2009-02-12	06:29:00	211
2009-02-12	06:30:00	183
2009-02-12	06:31:00	0
2009-02-12	06:32:00	71
2009-02-12	06:33:00	36
2009-02-12	06:34:00	24
2009-02-12	06:35:00	254
2009-02-12	06:36:00	654
2009-02-12	06:37:00	344
2009-02-12	06:38:00	0
2009-02-12	06:39:00	0
2009-02-12	06:40:00	0
2009-02-12	06:41:00	0
2009-02-12	06:42:00	0
2009-02-12	06:43:00	0
2009-02-12	06:44:00	0
2009-02-12	06:45:00	0
2009-02-12	06:46:00	0
2009-02-12	06:47:00	0
2009-02-12	06:48:00	0
2009-02-12	06:49:00	0
2009-02-12	06:50:00	0
2009-02-12	06:51:00	0
2009-02-12	06:52:00	0
2009-02-12	06:53:00	0
2009-02-12	06:54:00	0
2009-02-12	06:55:00	0
2009-02-12	06:56:00	59
2009-02-12	06:57:00	0
2009-02-12	06:58:00	498
2009-02-12	06:59:00	0
2009-02-12	07:00:00	12
2009-02-12	07:01:00	0
2009-02-12	07:02:00	0
2009-02-12	07:03:00	0
2009-02-12	07:04:00	0
2009-02-12	07:05:00	0
2009-02-12	07:06:00	0
2009-02-12	07:07:00	0
2009-02-12	07:08:00	0
2009-02-12	07:09:00	0
2009-02-12	07:10:00	0
2009-02-12	07:11:00	0
2009-02-12	07:12:00	0
2009-02-12	07:13:00	0
2009-02-12	07:14:00	0
2009-02-12	07:15:00	0
2009-02-12	07:16:00	0
2009-02-12	07:17:00	0
2009-02-12	07:18:00	0
2009-02-12	07:19:00	0
2009-02-12	07:20:00	0
2009-02-12	07:21:00	0
2009-02-12	07:22:00	0
2009-02-12	07:23:00	460
2009-02-12	07:24:00	697
2009-02-12	07:25:00	498
2009-02-12	07:26:00	676
2009-02-12	07:27:00	168
2009-02-12	07:28:00	24
2009-02-12	07:29:00	311
2009-02-12	07:30:00	268
2009-02-12	07:31:00	211
2009-02-12	07:32:00	107
2009-02-12	07:33:00	24
2009-02-12	07:34:00	59
2009-02-12	07:35:00	239
2009-02-12	07:36:00	0
2009-02-12	07:37:00	59
2009-02-12	07:38:00	83
2009-02-12	07:39:00	0
2009-02-12	07:40:00	12
2009-02-12	07:41:00	24
2009-02-12	07:42:00	12
2009-02-12	07:43:00	47
2009-02-12	07:44:00	83
2009-02-12	07:45:00	460
2009-02-12	07:46:00	282
2009-02-12	07:47:00	225
2009-02-12	07:48:00	183
2009-02-12	07:49:00	0
2009-02-12	07:50:00	107
2009-02-12	07:51:00	83
2009-02-12	07:52:00	254
2009-02-12	07:53:00	0
2009-02-12	07:54:00	0
2009-02-12	07:55:00	0
2009-02-12	07:56:00	0
2009-02-12	07:57:00	593
2009-02-12	07:58:00	168
2009-02-12	07:59:00	24
2009-02-12	08:00:00	393
2009-02-12	08:01:00	12
2009-02-12	08:02:00	0
2009-02-12	08:03:00	311
2009-02-12	08:04:00	0
2009-02-12	08:05:00	0
2009-02-12	08:06:00	24
2009-02-12	08:07:00	0
2009-02-12	08:08:00	0
2009-02-12	08:09:00	0
2009-02-12	08:10:00	0
2009-02-12	08:11:00	0
2009-02-12	08:12:00	0
2009-02-12	08:13:00	0
2009-02-12	08:14:00	856
2009-02-12	08:15:00	427
2009-02-12	08:16:00	0
2009-02-12	08:17:00	0
2009-02-12	08:18:00	0
2009-02-12	08:19:00	927
2009-02-12	08:20:00	0
2009-02-12	08:21:00	0
2009-02-12	08:22:00	0
2009-02-12	08:23:00	697
2009-02-12	08:24:00	0
2009-02-12	08:25:00	95
2009-02-12	08:26:00	327
2009-02-12	08:27:00	296
2009-02-12	08:28:00	183
2009-02-12	08:29:00	183
2009-02-12	08:30:00	83
2009-02-12	08:31:00	268
2009-02-12	08:32:00	119
2009-02-12	08:33:00	168
2009-02-12	08:34:00	107
2009-02-12	08:35:00	24
2009-02-12	08:36:00	47
2009-02-12	08:37:00	119
2009-02-12	08:38:00	130
2009-02-12	08:39:00	83
2009-02-12	08:40:00	47
2009-02-12	08:41:00	197
2009-02-12	08:42:00	0
2009-02-12	08:43:00	12
2009-02-12	08:44:00	0
2009-02-12	08:45:00	0
2009-02-12	08:46:00	0
2009-02-12	08:47:00	0
2009-02-12	08:48:00	0
2009-02-12	08:49:00	24
2009-02-12	08:50:00	0
2009-02-12	08:51:00	0
2009-02-12	08:52:00	0
2009-02-12	08:53:00	0
2009-02-12	08:54:00	24
2009-02-12	08:55:00	0
2009-02-12	08:56:00	24
2009-02-12	08:57:00	0
2009-02-12	08:58:00	211
2009-02-12	08:59:00	130
2009-02-12	09:00:00	296
2009-02-12	09:01:00	59
2009-02-12	09:02:00	0
2009-02-12	09:03:00	36
2009-02-12	09:04:00	0
2009-02-12	09:05:00	12
2009-02-12	09:06:00	0
2009-02-12	09:07:00	0
2009-02-12	09:08:00	0
[truncated: 19,611 more rows]

## Sheet: 2.25.09
Actogram, Copy Raw Data, All Days
Identity:	Logan
Filename:	E:\Active Research Files\meloxicam titre canine\cases\logan\Logan 2.25.09.AWC
Gender:	M
Age:	8
Height:	61.0 cm	24.0 in
Weight:	37.2 kg	82.0 lbs
Start Date:	25-Feb-2009 (Wed)
Start Time:	18:00:00
Interval:	1.00 mins
Date Stamp:	Time Stamp:	Activity Data:	Marker Press:
2009-02-25	00:00:00	0
2009-02-25	00:01:00	0
2009-02-25	00:02:00	0
2009-02-25	00:03:00	0
2009-02-25	00:04:00	0
2009-02-25	00:05:00	0
2009-02-25	00:06:00	0
2009-02-25	00:07:00	0
2009-02-25	00:08:00	0
2009-02-25	00:09:00	0
2009-02-25	00:10:00	0
2009-02-25	00:11:00	0
2009-02-25	00:12:00	0
2009-02-25	00:13:00	0
2009-02-25	00:14:00	0
2009-02-25	00:15:00	0
2009-02-25	00:16:00	0
2009-02-25	00:17:00	0
2009-02-25	00:18:00	0
2009-02-25	00:19:00	0
2009-02-25	00:20:00	0
2009-02-25	00:21:00	0
2009-02-25	00:22:00	0
2009-02-25	00:23:00	0
2009-02-25	00:24:00	0
2009-02-25	00:25:00	0
2009-02-25	00:26:00	0
2009-02-25	00:27:00	0
2009-02-25	00:28:00	0
2009-02-25	00:29:00	0
2009-02-25	00:30:00	0
2009-02-25	00:31:00	0
2009-02-25	00:32:00	0
2009-02-25	00:33:00	0
2009-02-25	00:34:00	0
2009-02-25	00:35:00	0
2009-02-25	00:36:00	0
2009-02-25	00:37:00	0
2009-02-25	00:38:00	0
2009-02-25	00:39:00	0
2009-02-25	00:40:00	0
2009-02-25	00:41:00	0
2009-02-25	00:42:00	0
2009-02-25	00:43:00	0
2009-02-25	00:44:00	0
2009-02-25	00:45:00	0
2009-02-25	00:46:00	0
2009-02-25	00:47:00	0
2009-02-25	00:48:00	0
2009-02-25	00:49:00	0
2009-02-25	00:50:00	0
2009-02-25	00:51:00	0
2009-02-25	00:52:00	0
2009-02-25	00:53:00	0
2009-02-25	00:54:00	0
2009-02-25	00:55:00	0
2009-02-25	00:56:00	0
2009-02-25	00:57:00	0
2009-02-25	00:58:00	0
2009-02-25	00:59:00	0
2009-02-25	01:00:00	0
2009-02-25	01:01:00	0
2009-02-25	01:02:00	0
2009-02-25	01:03:00	0
2009-02-25	01:04:00	0
2009-02-25	01:05:00	0
2009-02-25	01:06:00	0
2009-02-25	01:07:00	0
2009-02-25	01:08:00	0
2009-02-25	01:09:00	0
2009-02-25	01:10:00	0
2009-02-25	01:11:00	0
2009-02-25	01:12:00	0
2009-02-25	01:13:00	0
2009-02-25	01:14:00	0
2009-02-25	01:15:00	0
2009-02-25	01:16:00	0
2009-02-25	01:17:00	0
2009-02-25	01:18:00	0
2009-02-25	01:19:00	0
2009-02-25	01:20:00	0
2009-02-25	01:21:00	0
2009-02-25	01:22:00	0
2009-02-25	01:23:00	0
2009-02-25	01:24:00	0
2009-02-25	01:25:00	0
2009-02-25	01:26:00	0
2009-02-25	01:27:00	0
2009-02-25	01:28:00	0
2009-02-25	01:29:00	0
2009-02-25	01:30:00	0
2009-02-25	01:31:00	0
2009-02-25	01:32:00	0
2009-02-25	01:33:00	0
2009-02-25	01:34:00	0
2009-02-25	01:35:00	0
2009-02-25	01:36:00	0
2009-02-25	01:37:00	0
2009-02-25	01:38:00	0
2009-02-25	01:39:00	0
2009-02-25	01:40:00	0
2009-02-25	01:41:00	0
2009-02-25	01:42:00	0
2009-02-25	01:43:00	0
2009-02-25	01:44:00	0
2009-02-25	01:45:00	0
2009-02-25	01:46:00	0
2009-02-25	01:47:00	0
2009-02-25	01:48:00	0
2009-02-25	01:49:00	0
2009-02-25	01:50:00	0
2009-02-25	01:51:00	0
2009-02-25	01:52:00	0
2009-02-25	01:53:00	0
2009-02-25	01:54:00	0
2009-02-25	01:55:00	0
2009-02-25	01:56:00	0
2009-02-25	01:57:00	0
2009-02-25	01:58:00	0
2009-02-25	01:59:00	0
2009-02-25	02:00:00	0
2009-02-25	02:01:00	0
2009-02-25	02:02:00	0
2009-02-25	02:03:00	0
2009-02-25	02:04:00	0
2009-02-25	02:05:00	0
2009-02-25	02:06:00	0
2009-02-25	02:07:00	0
2009-02-25	02:08:00	0
2009-02-25	02:09:00	0
2009-02-25	02:10:00	0
2009-02-25	02:11:00	0
2009-02-25	02:12:00	0
2009-02-25	02:13:00	0
2009-02-25	02:14:00	0
2009-02-25	02:15:00	0
2009-02-25	02:16:00	0
2009-02-25	02:17:00	0
2009-02-25	02:18:00	0
2009-02-25	02:19:00	0
2009-02-25	02:20:00	0
2009-02-25	02:21:00	0
2009-02-25	02:22:00	0
2009-02-25	02:23:00	0
2009-02-25	02:24:00	0
2009-02-25	02:25:00	0
2009-02-25	02:26:00	0
2009-02-25	02:27:00	0
2009-02-25	02:28:00	0
2009-02-25	02:29:00	0
2009-02-25	02:30:00	0
2009-02-25	02:31:00	0
2009-02-25	02:32:00	0
2009-02-25	02:33:00	0
2009-02-25	02:34:00	0
2009-02-25	02:35:00	0
2009-02-25	02:36:00	0
2009-02-25	02:37:00	0
2009-02-25	02:38:00	0
2009-02-25	02:39:00	0
2009-02-25	02:40:00	0
2009-02-25	02:41:00	0
2009-02-25	02:42:00	0
2009-02-25	02:43:00	0
2009-02-25	02:44:00	0
2009-02-25	02:45:00	0
2009-02-25	02:46:00	0
2009-02-25	02:47:00	0
2009-02-25	02:48:00	0
2009-02-25	02:49:00	0
2009-02-25	02:50:00	0
2009-02-25	02:51:00	0
2009-02-25	02:52:00	0
2009-02-25	02:53:00	0
2009-02-25	02:54:00	0
2009-02-25	02:55:00	0
2009-02-25	02:56:00	0
2009-02-25	02:57:00	0
2009-02-25	02:58:00	0
2009-02-25	02:59:00	0
2009-02-25	03:00:00	0
2009-02-25	03:01:00	0
2009-02-25	03:02:00	0
2009-02-25	03:03:00	0
2009-02-25	03:04:00	0
2009-02-25	03:05:00	0
2009-02-25	03:06:00	0
2009-02-25	03:07:00	0
2009-02-25	03:08:00	0
2009-02-25	03:09:00	0
2009-02-25	03:10:00	0
2009-02-25	03:11:00	0
2009-02-25	03:12:00	0
2009-02-25	03:13:00	0
2009-02-25	03:14:00	0
2009-02-25	03:15:00	0
2009-02-25	03:16:00	0
2009-02-25	03:17:00	0
2009-02-25	03:18:00	0
2009-02-25	03:19:00	0
2009-02-25	03:20:00	0
2009-02-25	03:21:00	0
2009-02-25	03:22:00	0
2009-02-25	03:23:00	0
2009-02-25	03:24:00	0
2009-02-25	03:25:00	0
2009-02-25	03:26:00	0
2009-02-25	03:27:00	0
2009-02-25	03:28:00	0
2009-02-25	03:29:00	0
2009-02-25	03:30:00	0
2009-02-25	03:31:00	0
2009-02-25	03:32:00	0
2009-02-25	03:33:00	0
2009-02-25	03:34:00	0
2009-02-25	03:35:00	0
2009-02-25	03:36:00	0
2009-02-25	03:37:00	0
2009-02-25	03:38:00	0
2009-02-25	03:39:00	0
2009-02-25	03:40:00	0
2009-02-25	03:41:00	0
2009-02-25	03:42:00	0
2009-02-25	03:43:00	0
2009-02-25	03:44:00	0
2009-02-25	03:45:00	0
2009-02-25	03:46:00	0
2009-02-25	03:47:00	0
2009-02-25	03:48:00	0
2009-02-25	03:49:00	0
2009-02-25	03:50:00	0
2009-02-25	03:51:00	0
2009-02-25	03:52:00	0
2009-02-25	03:53:00	0
2009-02-25	03:54:00	0
2009-02-25	03:55:00	0
2009-02-25	03:56:00	0
2009-02-25	03:57:00	0
2009-02-25	03:58:00	0
2009-02-25	03:59:00	0
2009-02-25	04:00:00	0
2009-02-25	04:01:00	0
2009-02-25	04:02:00	0
2009-02-25	04:03:00	0
2009-02-25	04:04:00	0
2009-02-25	04:05:00	0
2009-02-25	04:06:00	0
2009-02-25	04:07:00	0
2009-02-25	04:08:00	0
2009-02-25	04:09:00	0
2009-02-25	04:10:00	0
2009-02-25	04:11:00	0
2009-02-25	04:12:00	0
2009-02-25	04:13:00	0
2009-02-25	04:14:00	0
2009-02-25	04:15:00	0
2009-02-25	04:16:00	0
2009-02-25	04:17:00	0
2009-02-25	04:18:00	0
2009-02-25	04:19:00	0
2009-02-25	04:20:00	0
2009-02-25	04:21:00	0
2009-02-25	04:22:00	0
2009-02-25	04:23:00	0
2009-02-25	04:24:00	0
2009-02-25	04:25:00	0
2009-02-25	04:26:00	0
2009-02-25	04:27:00	0
2009-02-25	04:28:00	0
2009-02-25	04:29:00	0
2009-02-25	04:30:00	0
2009-02-25	04:31:00	0
2009-02-25	04:32:00	0
2009-02-25	04:33:00	0
2009-02-25	04:34:00	0
2009-02-25	04:35:00	0
2009-02-25	04:36:00	0
2009-02-25	04:37:00	0
2009-02-25	04:38:00	0
2009-02-25	04:39:00	0
2009-02-25	04:40:00	0
2009-02-25	04:41:00	0
2009-02-25	04:42:00	0
2009-02-25	04:43:00	0
2009-02-25	04:44:00	0
2009-02-25	04:45:00	0
2009-02-25	04:46:00	0
2009-02-25	04:47:00	0
2009-02-25	04:48:00	0
2009-02-25	04:49:00	0
2009-02-25	04:50:00	0
2009-02-25	04:51:00	0
2009-02-25	04:52:00	0
2009-02-25	04:53:00	0
2009-02-25	04:54:00	0
2009-02-25	04:55:00	0
2009-02-25	04:56:00	0
2009-02-25	04:57:00	0
2009-02-25	04:58:00	0
2009-02-25	04:59:00	0
2009-02-25	05:00:00	0
2009-02-25	05:01:00	0
2009-02-25	05:02:00	0
2009-02-25	05:03:00	0
2009-02-25	05:04:00	0
2009-02-25	05:05:00	0
2009-02-25	05:06:00	0
2009-02-25	05:07:00	0
2009-02-25	05:08:00	0
2009-02-25	05:09:00	0
2009-02-25	05:10:00	0
2009-02-25	05:11:00	0
2009-02-25	05:12:00	0
2009-02-25	05:13:00	0
2009-02-25	05:14:00	0
2009-02-25	05:15:00	0
2009-02-25	05:16:00	0
2009-02-25	05:17:00	0
2009-02-25	05:18:00	0
2009-02-25	05:19:00	0
2009-02-25	05:20:00	0
2009-02-25	05:21:00	0
2009-02-25	05:22:00	0
2009-02-25	05:23:00	0
2009-02-25	05:24:00	0
2009-02-25	05:25:00	0
2009-02-25	05:26:00	0
2009-02-25	05:27:00	0
2009-02-25	05:28:00	0
2009-02-25	05:29:00	0
2009-02-25	05:30:00	0
2009-02-25	05:31:00	0
2009-02-25	05:32:00	0
2009-02-25	05:33:00	0
2009-02-25	05:34:00	0
2009-02-25	05:35:00	0
2009-02-25	05:36:00	0
2009-02-25	05:37:00	0
2009-02-25	05:38:00	0
2009-02-25	05:39:00	0
2009-02-25	05:40:00	0
2009-02-25	05:41:00	0
2009-02-25	05:42:00	0
2009-02-25	05:43:00	0
2009-02-25	05:44:00	0
2009-02-25	05:45:00	0
2009-02-25	05:46:00	0
2009-02-25	05:47:00	0
2009-02-25	05:48:00	0
2009-02-25	05:49:00	0
2009-02-25	05:50:00	0
2009-02-25	05:51:00	0
2009-02-25	05:52:00	0
2009-02-25	05:53:00	0
2009-02-25	05:54:00	0
2009-02-25	05:55:00	0
2009-02-25	05:56:00	0
2009-02-25	05:57:00	0
2009-02-25	05:58:00	0
2009-02-25	05:59:00	0
2009-02-25	06:00:00	0
2009-02-25	06:01:00	0
2009-02-25	06:02:00	0
2009-02-25	06:03:00	0
2009-02-25	06:04:00	0
2009-02-25	06:05:00	0
2009-02-25	06:06:00	0
2009-02-25	06:07:00	0
2009-02-25	06:08:00	0
2009-02-25	06:09:00	0
2009-02-25	06:10:00	0
2009-02-25	06:11:00	0
2009-02-25	06:12:00	0
2009-02-25	06:13:00	0
2009-02-25	06:14:00	0
2009-02-25	06:15:00	0
2009-02-25	06:16:00	0
2009-02-25	06:17:00	0
2009-02-25	06:18:00	0
2009-02-25	06:19:00	0
2009-02-25	06:20:00	0
2009-02-25	06:21:00	0
2009-02-25	06:22:00	0
2009-02-25	06:23:00	0
2009-02-25	06:24:00	0
2009-02-25	06:25:00	0
2009-02-25	06:26:00	0
2009-02-25	06:27:00	0
2009-02-25	06:28:00	0
2009-02-25	06:29:00	0
2009-02-25	06:30:00	0
2009-02-25	06:31:00	0
2009-02-25	06:32:00	0
2009-02-25	06:33:00	0
2009-02-25	06:34:00	0
2009-02-25	06:35:00	0
2009-02-25	06:36:00	0
2009-02-25	06:37:00	0
2009-02-25	06:38:00	0
2009-02-25	06:39:00	0
2009-02-25	06:40:00	0
2009-02-25	06:41:00	0
2009-02-25	06:42:00	0
2009-02-25	06:43:00	0
2009-02-25	06:44:00	0
2009-02-25	06:45:00	0
2009-02-25	06:46:00	0
2009-02-25	06:47:00	0
2009-02-25	06:48:00	0
2009-02-25	06:49:00	0
2009-02-25	06:50:00	0
2009-02-25	06:51:00	0
2009-02-25	06:52:00	0
2009-02-25	06:53:00	0
2009-02-25	06:54:00	0
2009-02-25	06:55:00	0
2009-02-25	06:56:00	0
2009-02-25	06:57:00	0
2009-02-25	06:58:00	0
2009-02-25	06:59:00	0
2009-02-25	07:00:00	0
2009-02-25	07:01:00	0
2009-02-25	07:02:00	0
2009-02-25	07:03:00	0
2009-02-25	07:04:00	0
2009-02-25	07:05:00	0
2009-02-25	07:06:00	0
2009-02-25	07:07:00	0
2009-02-25	07:08:00	0
2009-02-25	07:09:00	0
2009-02-25	07:10:00	0
2009-02-25	07:11:00	0
2009-02-25	07:12:00	0
2009-02-25	07:13:00	0
2009-02-25	07:14:00	0
2009-02-25	07:15:00	0
2009-02-25	07:16:00	0
2009-02-25	07:17:00	0
2009-02-25	07:18:00	0
2009-02-25	07:19:00	0
2009-02-25	07:20:00	0
2009-02-25	07:21:00	0
2009-02-25	07:22:00	0
2009-02-25	07:23:00	0
2009-02-25	07:24:00	0
2009-02-25	07:25:00	0
2009-02-25	07:26:00	0
2009-02-25	07:27:00	0
2009-02-25	07:28:00	0
2009-02-25	07:29:00	0
2009-02-25	07:30:00	0
2009-02-25	07:31:00	0
2009-02-25	07:32:00	0
2009-02-25	07:33:00	0
2009-02-25	07:34:00	0
2009-02-25	07:35:00	0
2009-02-25	07:36:00	0
2009-02-25	07:37:00	0
2009-02-25	07:38:00	0
2009-02-25	07:39:00	0
2009-02-25	07:40:00	0
2009-02-25	07:41:00	0
2009-02-25	07:42:00	0
2009-02-25	07:43:00	0
2009-02-25	07:44:00	0
2009-02-25	07:45:00	0
2009-02-25	07:46:00	0
2009-02-25	07:47:00	0
2009-02-25	07:48:00	0
2009-02-25	07:49:00	0
2009-02-25	07:50:00	0
2009-02-25	07:51:00	0
2009-02-25	07:52:00	0
2009-02-25	07:53:00	0
2009-02-25	07:54:00	0
2009-02-25	07:55:00	0
2009-02-25	07:56:00	0
2009-02-25	07:57:00	0
2009-02-25	07:58:00	0
2009-02-25	07:59:00	0
2009-02-25	08:00:00	0
2009-02-25	08:01:00	0
2009-02-25	08:02:00	0
2009-02-25	08:03:00	0
2009-02-25	08:04:00	0
2009-02-25	08:05:00	0
2009-02-25	08:06:00	0
2009-02-25	08:07:00	0
2009-02-25	08:08:00	0
2009-02-25	08:09:00	0
2009-02-25	08:10:00	0
2009-02-25	08:11:00	0
2009-02-25	08:12:00	0
2009-02-25	08:13:00	0
2009-02-25	08:14:00	0
2009-02-25	08:15:00	0
2009-02-25	08:16:00	0
2009-02-25	08:17:00	0
2009-02-25	08:18:00	0
2009-02-25	08:19:00	0
2009-02-25	08:20:00	0
2009-02-25	08:21:00	0
2009-02-25	08:22:00	0
2009-02-25	08:23:00	0
2009-02-25	08:24:00	0
2009-02-25	08:25:00	0
2009-02-25	08:26:00	0
2009-02-25	08:27:00	0
2009-02-25	08:28:00	0
2009-02-25	08:29:00	0
2009-02-25	08:30:00	0
2009-02-25	08:31:00	0
2009-02-25	08:32:00	0
2009-02-25	08:33:00	0
2009-02-25	08:34:00	0
2009-02-25	08:35:00	0
2009-02-25	08:36:00	0
2009-02-25	08:37:00	0
2009-02-25	08:38:00	0
2009-02-25	08:39:00	0
2009-02-25	08:40:00	0
2009-02-25	08:41:00	0
2009-02-25	08:42:00	0
2009-02-25	08:43:00	0
2009-02-25	08:44:00	0
2009-02-25	08:45:00	0
2009-02-25	08:46:00	0
2009-02-25	08:47:00	0
2009-02-25	08:48:00	0
2009-02-25	08:49:00	0
2009-02-25	08:50:00	0
2009-02-25	08:51:00	0
2009-02-25	08:52:00	0
2009-02-25	08:53:00	0
2009-02-25	08:54:00	0
2009-02-25	08:55:00	0
2009-02-25	08:56:00	0
2009-02-25	08:57:00	0
2009-02-25	08:58:00	0
2009-02-25	08:59:00	0
2009-02-25	09:00:00	0
2009-02-25	09:01:00	0
2009-02-25	09:02:00	0
2009-02-25	09:03:00	0
2009-02-25	09:04:00	0
2009-02-25	09:05:00	0
2009-02-25	09:06:00	0
2009-02-25	09:07:00	0
2009-02-25	09:08:00	0
2009-02-25	09:09:00	0
2009-02-25	09:10:00	0
2009-02-25	09:11:00	0
2009-02-25	09:12:00	0
2009-02-25	09:13:00	0
2009-02-25	09:14:00	0
2009-02-25	09:15:00	0
2009-02-25	09:16:00	0
2009-02-25	09:17:00	0
2009-02-25	09:18:00	0
2009-02-25	09:19:00	0
2009-02-25	09:20:00	0
2009-02-25	09:21:00	0
2009-02-25	09:22:00	0
2009-02-25	09:23:00	0
2009-02-25	09:24:00	0
2009-02-25	09:25:00	0
2009-02-25	09:26:00	0
2009-02-25	09:27:00	0
2009-02-25	09:28:00	0
2009-02-25	09:29:00	0
2009-02-25	09:30:00	0
2009-02-25	09:31:00	0
2009-02-25	09:32:00	0
2009-02-25	09:33:00	0
2009-02-25	09:34:00	0
2009-02-25	09:35:00	0
2009-02-25	09:36:00	0
2009-02-25	09:37:00	0
2009-02-25	09:38:00	0
2009-02-25	09:39:00	0
2009-02-25	09:40:00	0
2009-02-25	09:41:00	0
2009-02-25	09:42:00	0
2009-02-25	09:43:00	0
2009-02-25	09:44:00	0
2009-02-25	09:45:00	0
2009-02-25	09:46:00	0
2009-02-25	09:47:00	0
2009-02-25	09:48:00	0
2009-02-25	09:49:00	0
2009-02-25	09:50:00	0
2009-02-25	09:51:00	0
2009-02-25	09:52:00	0
2009-02-25	09:53:00	0
2009-02-25	09:54:00	0
2009-02-25	09:55:00	0
2009-02-25	09:56:00	0
2009-02-25	09:57:00	0
2009-02-25	09:58:00	0
2009-02-25	09:59:00	0
2009-02-25	10:00:00	0
2009-02-25	10:01:00	0
2009-02-25	10:02:00	0
2009-02-25	10:03:00	0
2009-02-25	10:04:00	0
2009-02-25	10:05:00	0
2009-02-25	10:06:00	0
2009-02-25	10:07:00	0
2009-02-25	10:08:00	0
2009-02-25	10:09:00	0
2009-02-25	10:10:00	0
2009-02-25	10:11:00	0
2009-02-25	10:12:00	0
2009-02-25	10:13:00	0
2009-02-25	10:14:00	0
2009-02-25	10:15:00	0
2009-02-25	10:16:00	0
2009-02-25	10:17:00	0
2009-02-25	10:18:00	0
2009-02-25	10:19:00	0
2009-02-25	10:20:00	0
2009-02-25	10:21:00	0
2009-02-25	10:22:00	0
2009-02-25	10:23:00	0
2009-02-25	10:24:00	0
2009-02-25	10:25:00	0
2009-02-25	10:26:00	0
2009-02-25	10:27:00	0
2009-02-25	10:28:00	0
2009-02-25	10:29:00	0
2009-02-25	10:30:00	0
2009-02-25	10:31:00	0
2009-02-25	10:32:00	0
2009-02-25	10:33:00	0
2009-02-25	10:34:00	0
2009-02-25	10:35:00	0
2009-02-25	10:36:00	0
2009-02-25	10:37:00	0
2009-02-25	10:38:00	0
2009-02-25	10:39:00	0
2009-02-25	10:40:00	0
2009-02-25	10:41:00	0
2009-02-25	10:42:00	0
2009-02-25	10:43:00	0
2009-02-25	10:44:00	0
2009-02-25	10:45:00	0
2009-02-25	10:46:00	0
2009-02-25	10:47:00	0
2009-02-25	10:48:00	0
2009-02-25	10:49:00	0
2009-02-25	10:50:00	0
2009-02-25	10:51:00	0
2009-02-25	10:52:00	0
2009-02-25	10:53:00	0
2009-02-25	10:54:00	0
2009-02-25	10:55:00	0
2009-02-25	10:56:00	0
2009-02-25	10:57:00	0
2009-02-25	10:58:00	0
2009-02-25	10:59:00	0
2009-02-25	11:00:00	0
2009-02-25	11:01:00	0
2009-02-25	11:02:00	0
2009-02-25	11:03:00	0
2009-02-25	11:04:00	0
2009-02-25	11:05:00	0
2009-02-25	11:06:00	0
2009-02-25	11:07:00	0
2009-02-25	11:08:00	0
2009-02-25	11:09:00	0
2009-02-25	11:10:00	0
2009-02-25	11:11:00	0
2009-02-25	11:12:00	0
2009-02-25	11:13:00	0
2009-02-25	11:14:00	0
2009-02-25	11:15:00	0
2009-02-25	11:16:00	0
2009-02-25	11:17:00	0
2009-02-25	11:18:00	0
2009-02-25	11:19:00	0
2009-02-25	11:20:00	0
2009-02-25	11:21:00	0
2009-02-25	11:22:00	0
2009-02-25	11:23:00	0
2009-02-25	11:24:00	0
2009-02-25	11:25:00	0
2009-02-25	11:26:00	0
2009-02-25	11:27:00	0
2009-02-25	11:28:00	0
2009-02-25	11:29:00	0
2009-02-25	11:30:00	0
2009-02-25	11:31:00	0
2009-02-25	11:32:00	0
2009-02-25	11:33:00	0
2009-02-25	11:34:00	0
2009-02-25	11:35:00	0
2009-02-25	11:36:00	0
2009-02-25	11:37:00	0
2009-02-25	11:38:00	0
2009-02-25	11:39:00	0
2009-02-25	11:40:00	0
2009-02-25	11:41:00	0
2009-02-25	11:42:00	0
2009-02-25	11:43:00	0
2009-02-25	11:44:00	0
2009-02-25	11:45:00	0
2009-02-25	11:46:00	0
2009-02-25	11:47:00	0
2009-02-25	11:48:00	0
2009-02-25	11:49:00	0
2009-02-25	11:50:00	0
2009-02-25	11:51:00	0
2009-02-25	11:52:00	0
2009-02-25	11:53:00	0
2009-02-25	11:54:00	0
2009-02-25	11:55:00	0
2009-02-25	11:56:00	0
2009-02-25	11:57:00	0
2009-02-25	11:58:00	0
2009-02-25	11:59:00	0
2009-02-25	12:00:00	0
2009-02-25	12:01:00	0
2009-02-25	12:02:00	0
2009-02-25	12:03:00	0
2009-02-25	12:04:00	0
2009-02-25	12:05:00	0
2009-02-25	12:06:00	0
2009-02-25	12:07:00	0
2009-02-25	12:08:00	0
2009-02-25	12:09:00	0
2009-02-25	12:10:00	0
2009-02-25	12:11:00	0
2009-02-25	12:12:00	0
2009-02-25	12:13:00	0
2009-02-25	12:14:00	0
2009-02-25	12:15:00	0
2009-02-25	12:16:00	0
2009-02-25	12:17:00	0
2009-02-25	12:18:00	0
2009-02-25	12:19:00	0
2009-02-25	12:20:00	0
2009-02-25	12:21:00	0
2009-02-25	12:22:00	0
2009-02-25	12:23:00	0
2009-02-25	12:24:00	0
2009-02-25	12:25:00	0
2009-02-25	12:26:00	0
2009-02-25	12:27:00	0
2009-02-25	12:28:00	0
2009-02-25	12:29:00	0
2009-02-25	12:30:00	0
2009-02-25	12:31:00	0
2009-02-25	12:32:00	0
2009-02-25	12:33:00	0
2009-02-25	12:34:00	0
2009-02-25	12:35:00	0
2009-02-25	12:36:00	0
2009-02-25	12:37:00	0
2009-02-25	12:38:00	0
2009-02-25	12:39:00	0
2009-02-25	12:40:00	0
2009-02-25	12:41:00	0
2009-02-25	12:42:00	0
2009-02-25	12:43:00	0
2009-02-25	12:44:00	0
2009-02-25	12:45:00	0
2009-02-25	12:46:00	0
2009-02-25	12:47:00	0
2009-02-25	12:48:00	0
2009-02-25	12:49:00	0
2009-02-25	12:50:00	0
2009-02-25	12:51:00	0
2009-02-25	12:52:00	0
2009-02-25	12:53:00	0
2009-02-25	12:54:00	0
2009-02-25	12:55:00	0
2009-02-25	12:56:00	0
2009-02-25	12:57:00	0
2009-02-25	12:58:00	0
2009-02-25	12:59:00	0
2009-02-25	13:00:00	0
2009-02-25	13:01:00	0
2009-02-25	13:02:00	0
2009-02-25	13:03:00	0
2009-02-25	13:04:00	0
2009-02-25	13:05:00	0
2009-02-25	13:06:00	0
2009-02-25	13:07:00	0
2009-02-25	13:08:00	0
2009-02-25	13:09:00	0
2009-02-25	13:10:00	0
2009-02-25	13:11:00	0
2009-02-25	13:12:00	0
2009-02-25	13:13:00	0
2009-02-25	13:14:00	0
2009-02-25	13:15:00	0
2009-02-25	13:16:00	0
2009-02-25	13:17:00	0
2009-02-25	13:18:00	0
2009-02-25	13:19:00	0
2009-02-25	13:20:00	0
2009-02-25	13:21:00	0
2009-02-25	13:22:00	0
2009-02-25	13:23:00	0
2009-02-25	13:24:00	0
2009-02-25	13:25:00	0
2009-02-25	13:26:00	0
2009-02-25	13:27:00	0
2009-02-25	13:28:00	0
2009-02-25	13:29:00	0
2009-02-25	13:30:00	0
2009-02-25	13:31:00	0
2009-02-25	13:32:00	0
2009-02-25	13:33:00	0
2009-02-25	13:34:00	0
2009-02-25	13:35:00	0
2009-02-25	13:36:00	0
2009-02-25	13:37:00	0
2009-02-25	13:38:00	0
2009-02-25	13:39:00	0
2009-02-25	13:40:00	0
2009-02-25	13:41:00	0
2009-02-25	13:42:00	0
2009-02-25	13:43:00	0
2009-02-25	13:44:00	0
2009-02-25	13:45:00	0
2009-02-25	13:46:00	0
2009-02-25	13:47:00	0
2009-02-25	13:48:00	0
2009-02-25	13:49:00	0
2009-02-25	13:50:00	0
2009-02-25	13:51:00	0
2009-02-25	13:52:00	0
2009-02-25	13:53:00	0
2009-02-25	13:54:00	0
2009-02-25	13:55:00	0
2009-02-25	13:56:00	0
2009-02-25	13:57:00	0
2009-02-25	13:58:00	0
2009-02-25	13:59:00	0
2009-02-25	14:00:00	0
2009-02-25	14:01:00	0
2009-02-25	14:02:00	0
2009-02-25	14:03:00	0
2009-02-25	14:04:00	0
2009-02-25	14:05:00	0
2009-02-25	14:06:00	0
2009-02-25	14:07:00	0
2009-02-25	14:08:00	0
2009-02-25	14:09:00	0
2009-02-25	14:10:00	0
2009-02-25	14:11:00	0
2009-02-25	14:12:00	0
2009-02-25	14:13:00	0
2009-02-25	14:14:00	0
2009-02-25	14:15:00	0
2009-02-25	14:16:00	0
2009-02-25	14:17:00	0
2009-02-25	14:18:00	0
2009-02-25	14:19:00	0
2009-02-25	14:20:00	0
2009-02-25	14:21:00	0
2009-02-25	14:22:00	0
2009-02-25	14:23:00	0
2009-02-25	14:24:00	0
2009-02-25	14:25:00	0
2009-02-25	14:26:00	0
2009-02-25	14:27:00	0
2009-02-25	14:28:00	0
2009-02-25	14:29:00	0
2009-02-25	14:30:00	0
2009-02-25	14:31:00	0
2009-02-25	14:32:00	0
2009-02-25	14:33:00	0
2009-02-25	14:34:00	0
2009-02-25	14:35:00	0
2009-02-25	14:36:00	0
2009-02-25	14:37:00	0
2009-02-25	14:38:00	0
2009-02-25	14:39:00	0
2009-02-25	14:40:00	0
2009-02-25	14:41:00	0
2009-02-25	14:42:00	0
2009-02-25	14:43:00	0
2009-02-25	14:44:00	0
2009-02-25	14:45:00	0
2009-02-25	14:46:00	0
2009-02-25	14:47:00	0
2009-02-25	14:48:00	0
2009-02-25	14:49:00	0
2009-02-25	14:50:00	0
2009-02-25	14:51:00	0
2009-02-25	14:52:00	0
2009-02-25	14:53:00	0
2009-02-25	14:54:00	0
2009-02-25	14:55:00	0
2009-02-25	14:56:00	0
2009-02-25	14:57:00	0
2009-02-25	14:58:00	0
2009-02-25	14:59:00	0
2009-02-25	15:00:00	0
2009-02-25	15:01:00	0
2009-02-25	15:02:00	0
2009-02-25	15:03:00	0
2009-02-25	15:04:00	0
2009-02-25	15:05:00	0
2009-02-25	15:06:00	0
2009-02-25	15:07:00	0
2009-02-25	15:08:00	0
2009-02-25	15:09:00	0
2009-02-25	15:10:00	0
2009-02-25	15:11:00	0
2009-02-25	15:12:00	0
2009-02-25	15:13:00	0
2009-02-25	15:14:00	0
2009-02-25	15:15:00	0
2009-02-25	15:16:00	0
2009-02-25	15:17:00	0
2009-02-25	15:18:00	0
2009-02-25	15:19:00	0
2009-02-25	15:20:00	0
2009-02-25	15:21:00	0
2009-02-25	15:22:00	0
2009-02-25	15:23:00	0
2009-02-25	15:24:00	0
2009-02-25	15:25:00	0
2009-02-25	15:26:00	0
2009-02-25	15:27:00	0
2009-02-25	15:28:00	0
2009-02-25	15:29:00	0
2009-02-25	15:30:00	0
2009-02-25	15:31:00	0
2009-02-25	15:32:00	0
2009-02-25	15:33:00	0
2009-02-25	15:34:00	0
2009-02-25	15:35:00	0
2009-02-25	15:36:00	0
2009-02-25	15:37:00	0
2009-02-25	15:38:00	0
2009-02-25	15:39:00	0
2009-02-25	15:40:00	0
2009-02-25	15:41:00	0
2009-02-25	15:42:00	0
2009-02-25	15:43:00	0
2009-02-25	15:44:00	0
2009-02-25	15:45:00	0
2009-02-25	15:46:00	0
2009-02-25	15:47:00	0
2009-02-25	15:48:00	0
2009-02-25	15:49:00	0
2009-02-25	15:50:00	0
2009-02-25	15:51:00	0
2009-02-25	15:52:00	0
2009-02-25	15:53:00	0
2009-02-25	15:54:00	0
2009-02-25	15:55:00	0
2009-02-25	15:56:00	0
2009-02-25	15:57:00	0
2009-02-25	15:58:00	0
2009-02-25	15:59:00	0
2009-02-25	16:00:00	0
2009-02-25	16:01:00	0
2009-02-25	16:02:00	0
2009-02-25	16:03:00	0
2009-02-25	16:04:00	0
2009-02-25	16:05:00	0
2009-02-25	16:06:00	0
2009-02-25	16:07:00	0
2009-02-25	16:08:00	0
2009-02-25	16:09:00	0
2009-02-25	16:10:00	0
2009-02-25	16:11:00	0
2009-02-25	16:12:00	0
2009-02-25	16:13:00	0
2009-02-25	16:14:00	0
2009-02-25	16:15:00	0
2009-02-25	16:16:00	0
2009-02-25	16:17:00	0
2009-02-25	16:18:00	0
2009-02-25	16:19:00	0
2009-02-25	16:20:00	0
2009-02-25	16:21:00	0
2009-02-25	16:22:00	0
2009-02-25	16:23:00	0
2009-02-25	16:24:00	0
2009-02-25	16:25:00	0
2009-02-25	16:26:00	0
2009-02-25	16:27:00	0
2009-02-25	16:28:00	0
2009-02-25	16:29:00	0
2009-02-25	16:30:00	0
2009-02-25	16:31:00	0
2009-02-25	16:32:00	0
2009-02-25	16:33:00	0
2009-02-25	16:34:00	0
2009-02-25	16:35:00	0
2009-02-25	16:36:00	0
2009-02-25	16:37:00	0
2009-02-25	16:38:00	0
2009-02-25	16:39:00	0
2009-02-25	16:40:00	0
2009-02-25	16:41:00	0
2009-02-25	16:42:00	0
2009-02-25	16:43:00	0
2009-02-25	16:44:00	0
2009-02-25	16:45:00	0
2009-02-25	16:46:00	0
2009-02-25	16:47:00	0
2009-02-25	16:48:00	0
2009-02-25	16:49:00	0
2009-02-25	16:50:00	0
2009-02-25	16:51:00	0
2009-02-25	16:52:00	0
2009-02-25	16:53:00	0
2009-02-25	16:54:00	0
2009-02-25	16:55:00	0
2009-02-25	16:56:00	0
2009-02-25	16:57:00	0
2009-02-25	16:58:00	0
2009-02-25	16:59:00	0
2009-02-25	17:00:00	0
2009-02-25	17:01:00	0
2009-02-25	17:02:00	0
2009-02-25	17:03:00	0
2009-02-25	17:04:00	0
2009-02-25	17:05:00	0
2009-02-25	17:06:00	0
2009-02-25	17:07:00	0
2009-02-25	17:08:00	0
2009-02-25	17:09:00	0
2009-02-25	17:10:00	0
2009-02-25	17:11:00	0
2009-02-25	17:12:00	0
2009-02-25	17:13:00	0
2009-02-25	17:14:00	0
2009-02-25	17:15:00	0
2009-02-25	17:16:00	0
2009-02-25	17:17:00	0
2009-02-25	17:18:00	0
2009-02-25	17:19:00	0
2009-02-25	17:20:00	0
2009-02-25	17:21:00	0
2009-02-25	17:22:00	0
2009-02-25	17:23:00	0
2009-02-25	17:24:00	0
2009-02-25	17:25:00	0
2009-02-25	17:26:00	0
2009-02-25	17:27:00	0
2009-02-25	17:28:00	0
2009-02-25	17:29:00	0
2009-02-25	17:30:00	0
2009-02-25	17:31:00	0
2009-02-25	17:32:00	0
2009-02-25	17:33:00	0
2009-02-25	17:34:00	0
2009-02-25	17:35:00	0
2009-02-25	17:36:00	0
2009-02-25	17:37:00	0
2009-02-25	17:38:00	0
2009-02-25	17:39:00	0
2009-02-25	17:40:00	0
2009-02-25	17:41:00	0
2009-02-25	17:42:00	0
2009-02-25	17:43:00	0
2009-02-25	17:44:00	0
2009-02-25	17:45:00	0
2009-02-25	17:46:00	0
2009-02-25	17:47:00	0
2009-02-25	17:48:00	0
2009-02-25	17:49:00	0
2009-02-25	17:50:00	0
2009-02-25	17:51:00	0
2009-02-25	17:52:00	0
2009-02-25	17:53:00	0
2009-02-25	17:54:00	0
2009-02-25	17:55:00	0
2009-02-25	17:56:00	0
2009-02-25	17:57:00	0
2009-02-25	17:58:00	0
2009-02-25	17:59:00	0
2009-02-25	18:00:00	360
2009-02-25	18:01:00	612
2009-02-25	18:02:00	311
2009-02-25	18:03:00	856
2009-02-25	18:04:00	676
2009-02-25	18:05:00	479
2009-02-25	18:06:00	410
2009-02-25	18:07:00	282
2009-02-25	18:08:00	119
2009-02-25	18:09:00	211
2009-02-25	18:10:00	344
2009-02-25	18:11:00	95
2009-02-25	18:12:00	47
2009-02-25	18:13:00	71
2009-02-25	18:14:00	24
2009-02-25	18:15:00	225
2009-02-25	18:16:00	856
2009-02-25	18:17:00	239
2009-02-25	18:18:00	130
2009-02-25	18:19:00	0
2009-02-25	18:20:00	0
2009-02-25	18:21:00	536
2009-02-25	18:22:00	1112
2009-02-25	18:23:00	1413
2009-02-25	18:24:00	268
2009-02-25	18:25:00	856
2009-02-25	18:26:00	47
2009-02-25	18:27:00	12
2009-02-25	18:28:00	0
2009-02-25	18:29:00	0
2009-02-25	18:30:00	59
2009-02-25	18:31:00	24
2009-02-25	18:32:00	239
2009-02-25	18:33:00	654
2009-02-25	18:34:00	410
2009-02-25	18:35:00	225
2009-02-25	18:36:00	12
2009-02-25	18:37:00	360
2009-02-25	18:38:00	59
2009-02-25	18:39:00	154
2009-02-25	18:40:00	761
2009-02-25	18:41:00	183
2009-02-25	18:42:00	574
2009-02-25	18:43:00	47
2009-02-25	18:44:00	0
2009-02-25	18:45:00	211
2009-02-25	18:46:00	654
2009-02-25	18:47:00	360
2009-02-25	18:48:00	479
2009-02-25	18:49:00	254
2009-02-25	18:50:00	410
2009-02-25	18:51:00	83
2009-02-25	18:52:00	0
2009-02-25	18:53:00	107
2009-02-25	18:54:00	1880
2009-02-25	18:55:00	498
2009-02-25	18:56:00	83
2009-02-25	18:57:00	71
2009-02-25	18:58:00	12
2009-02-25	18:59:00	154
2009-02-25	19:00:00	107
2009-02-25	19:01:00	47
2009-02-25	19:02:00	47
2009-02-25	19:03:00	47
2009-02-25	19:04:00	59
2009-02-25	19:05:00	36
2009-02-25	19:06:00	12
2009-02-25	19:07:00	59
2009-02-25	19:08:00	47
2009-02-25	19:09:00	59
2009-02-25	19:10:00	197
2009-02-25	19:11:00	142
2009-02-25	19:12:00	2086
2009-02-25	19:13:00	130
2009-02-25	19:14:00	808
2009-02-25	19:15:00	119
2009-02-25	19:16:00	59
2009-02-25	19:17:00	168
2009-02-25	19:18:00	654
2009-02-25	19:19:00	612
2009-02-25	19:20:00	59
2009-02-25	19:21:00	71
2009-02-25	19:22:00	536
2009-02-25	19:23:00	282
2009-02-25	19:24:00	197
2009-02-25	19:25:00	154
2009-02-25	19:26:00	107
2009-02-25	19:27:00	0
2009-02-25	19:28:00	0
2009-02-25	19:29:00	24
2009-02-25	19:30:00	1446
2009-02-25	19:31:00	130
2009-02-25	19:32:00	71
2009-02-25	19:33:00	12
2009-02-25	19:34:00	36
2009-02-25	19:35:00	12
2009-02-25	19:36:00	47
2009-02-25	19:37:00	0
2009-02-25	19:38:00	0
2009-02-25	19:39:00	0
2009-02-25	19:40:00	0
2009-02-25	19:41:00	0
2009-02-25	19:42:00	130
2009-02-25	19:43:00	71
2009-02-25	19:44:00	71
2009-02-25	19:45:00	107
2009-02-25	19:46:00	71
2009-02-25	19:47:00	107
2009-02-25	19:48:00	36
2009-02-25	19:49:00	282
2009-02-25	19:50:00	0
2009-02-25	19:51:00	498
2009-02-25	19:52:00	296
2009-02-25	19:53:00	119
2009-02-25	19:54:00	360
2009-02-25	19:55:00	168
2009-02-25	19:56:00	311
2009-02-25	19:57:00	344
2009-02-25	19:58:00	311
2009-02-25	19:59:00	47
2009-02-25	20:00:00	254
2009-02-25	20:01:00	296
2009-02-25	20:02:00	183
2009-02-25	20:03:00	254
2009-02-25	20:04:00	71
2009-02-25	20:05:00	225
2009-02-25	20:06:00	130
2009-02-25	20:07:00	296
2009-02-25	20:08:00	130
2009-02-25	20:09:00	130
2009-02-25	20:10:00	360
2009-02-25	20:11:00	254
2009-02-25	20:12:00	24
2009-02-25	20:13:00	12
2009-02-25	20:14:00	0
2009-02-25	20:15:00	197
2009-02-25	20:16:00	24
2009-02-25	20:17:00	59
2009-02-25	20:18:00	47
2009-02-25	20:19:00	0
2009-02-25	20:20:00	119
2009-02-25	20:21:00	119
2009-02-25	20:22:00	268
2009-02-25	20:23:00	282
2009-02-25	20:24:00	574
2009-02-25	20:25:00	225
2009-02-25	20:26:00	197
2009-02-25	20:27:00	71
2009-02-25	20:28:00	83
2009-02-25	20:29:00	24
2009-02-25	20:30:00	0
2009-02-25	20:31:00	0
2009-02-25	20:32:00	327
2009-02-25	20:33:00	83
2009-02-25	20:34:00	24
2009-02-25	20:35:00	254
2009-02-25	20:36:00	0
2009-02-25	20:37:00	0
2009-02-25	20:38:00	296
2009-02-25	20:39:00	1225
2009-02-25	20:40:00	979
2009-02-25	20:41:00	344
2009-02-25	20:42:00	311
2009-02-25	20:43:00	24
2009-02-25	20:44:00	0
2009-02-25	20:45:00	0
2009-02-25	20:46:00	12
2009-02-25	20:47:00	0
2009-02-25	20:48:00	0
2009-02-25	20:49:00	0
2009-02-25	20:50:00	0
2009-02-25	20:51:00	0
2009-02-25	20:52:00	0
2009-02-25	20:53:00	0
2009-02-25	20:54:00	0
2009-02-25	20:55:00	0
2009-02-25	20:56:00	0
2009-02-25	20:57:00	0
2009-02-25	20:58:00	0
2009-02-25	20:59:00	0
2009-02-25	21:00:00	0
2009-02-25	21:01:00	0
2009-02-25	21:02:00	0
2009-02-25	21:03:00	0
2009-02-25	21:04:00	0
2009-02-25	21:05:00	0
2009-02-25	21:06:00	0
2009-02-25	21:07:00	0
2009-02-25	21:08:00	0
2009-02-25	21:09:00	0
2009-02-25	21:10:00	0
2009-02-25	21:11:00	0
2009-02-25	21:12:00	0
2009-02-25	21:13:00	0
2009-02-25	21:14:00	12
2009-02-25	21:15:00	296
2009-02-25	21:16:00	0
2009-02-25	21:17:00	0
2009-02-25	21:18:00	0
2009-02-25	21:19:00	0
2009-02-25	21:20:00	0
2009-02-25	21:21:00	0
2009-02-25	21:22:00	0
2009-02-25	21:23:00	0
2009-02-25	21:24:00	0
2009-02-25	21:25:00	0
2009-02-25	21:26:00	0
2009-02-25	21:27:00	0
2009-02-25	21:28:00	0
2009-02-25	21:29:00	0
2009-02-25	21:30:00	0
2009-02-25	21:31:00	0
2009-02-25	21:32:00	0
2009-02-25	21:33:00	0
2009-02-25	21:34:00	0
2009-02-25	21:35:00	0
2009-02-25	21:36:00	0
2009-02-25	21:37:00	0
2009-02-25	21:38:00	0
2009-02-25	21:39:00	0
2009-02-25	21:40:00	0
2009-02-25	21:41:00	0
2009-02-25	21:42:00	0
2009-02-25	21:43:00	0
2009-02-25	21:44:00	0
2009-02-25	21:45:00	0
2009-02-25	21:46:00	0
2009-02-25	21:47:00	0
2009-02-25	21:48:00	0
2009-02-25	21:49:00	0
2009-02-25	21:50:00	0
2009-02-25	21:51:00	0
2009-02-25	21:52:00	0
2009-02-25	21:53:00	0
2009-02-25	21:54:00	0
2009-02-25	21:55:00	0
2009-02-25	21:56:00	0
2009-02-25	21:57:00	0
2009-02-25	21:58:00	0
2009-02-25	21:59:00	0
2009-02-25	22:00:00	0
2009-02-25	22:01:00	24
2009-02-25	22:02:00	0
2009-02-25	22:03:00	0
2009-02-25	22:04:00	0
2009-02-25	22:05:00	0
2009-02-25	22:06:00	0
2009-02-25	22:07:00	0
2009-02-25	22:08:00	0
2009-02-25	22:09:00	0
2009-02-25	22:10:00	0
2009-02-25	22:11:00	12
2009-02-25	22:12:00	0
2009-02-25	22:13:00	0
2009-02-25	22:14:00	0
2009-02-25	22:15:00	0
2009-02-25	22:16:00	0
2009-02-25	22:17:00	0
2009-02-25	22:18:00	0
2009-02-25	22:19:00	0
2009-02-25	22:20:00	0
2009-02-25	22:21:00	12
2009-02-25	22:22:00	0
2009-02-25	22:23:00	0
2009-02-25	22:24:00	0
2009-02-25	22:25:00	0
2009-02-25	22:26:00	410
2009-02-25	22:27:00	0
2009-02-25	22:28:00	0
2009-02-25	22:29:00	0
2009-02-25	22:30:00	0
2009-02-25	22:31:00	0
2009-02-25	22:32:00	0
2009-02-25	22:33:00	0
2009-02-25	22:34:00	0
2009-02-25	22:35:00	0
2009-02-25	22:36:00	0
2009-02-25	22:37:00	0
2009-02-25	22:38:00	0
2009-02-25	22:39:00	0
2009-02-25	22:40:00	0
2009-02-25	22:41:00	0
2009-02-25	22:42:00	36
2009-02-25	22:43:00	0
2009-02-25	22:44:00	0
2009-02-25	22:45:00	0
2009-02-25	22:46:00	0
2009-02-25	22:47:00	0
2009-02-25	22:48:00	0
2009-02-25	22:49:00	0
2009-02-25	22:50:00	0
2009-02-25	22:51:00	0
2009-02-25	22:52:00	0
2009-02-25	22:53:00	0
2009-02-25	22:54:00	0
2009-02-25	22:55:00	0
2009-02-25	22:56:00	0
2009-02-25	22:57:00	0
2009-02-25	22:58:00	0
2009-02-25	22:59:00	0
2009-02-25	23:00:00	0
2009-02-25	23:01:00	0
2009-02-25	23:02:00	47
2009-02-25	23:03:00	12
2009-02-25	23:04:00	0
2009-02-25	23:05:00	0
2009-02-25	23:06:00	183
2009-02-25	23:07:00	24
2009-02-25	23:08:00	12
2009-02-25	23:09:00	0
2009-02-25	23:10:00	0
2009-02-25	23:11:00	0
2009-02-25	23:12:00	0
2009-02-25	23:13:00	0
2009-02-25	23:14:00	47
2009-02-25	23:15:00	0
2009-02-25	23:16:00	0
2009-02-25	23:17:00	0
2009-02-25	23:18:00	0
2009-02-25	23:19:00	0
2009-02-25	23:20:00	0
2009-02-25	23:21:00	0
2009-02-25	23:22:00	0
2009-02-25	23:23:00	0
2009-02-25	23:24:00	0
2009-02-25	23:25:00	0
2009-02-25	23:26:00	0
2009-02-25	23:27:00	0
2009-02-25	23:28:00	0
2009-02-25	23:29:00	0
2009-02-25	23:30:00	0
2009-02-25	23:31:00	0
2009-02-25	23:32:00	12
2009-02-25	23:33:00	225
2009-02-25	23:34:00	12
2009-02-25	23:35:00	12
2009-02-25	23:36:00	0
2009-02-25	23:37:00	0
2009-02-25	23:38:00	0
2009-02-25	23:39:00	0
2009-02-25	23:40:00	0
2009-02-25	23:41:00	0
2009-02-25	23:42:00	0
2009-02-25	23:43:00	0
2009-02-25	23:44:00	0
2009-02-25	23:45:00	0
2009-02-25	23:46:00	0
2009-02-25	23:47:00	119
2009-02-25	23:48:00	24
2009-02-25	23:49:00	0
2009-02-25	23:50:00	0
2009-02-25	23:51:00	0
2009-02-25	23:52:00	0
2009-02-25	23:53:00	0
2009-02-25	23:54:00	0
2009-02-25	23:55:00	0
2009-02-25	23:56:00	0
2009-02-25	23:57:00	0
2009-02-25	23:58:00	0
2009-02-25	23:59:00	0
2009-02-26	00:00:00	0
2009-02-26	00:01:00	0
2009-02-26	00:02:00	0
2009-02-26	00:03:00	0
2009-02-26	00:04:00	0
2009-02-26	00:05:00	0
2009-02-26	00:06:00	0
2009-02-26	00:07:00	0
2009-02-26	00:08:00	0
2009-02-26	00:09:00	0
2009-02-26	00:10:00	0
2009-02-26	00:11:00	0
2009-02-26	00:12:00	0
2009-02-26	00:13:00	0
2009-02-26	00:14:00	0
2009-02-26	00:15:00	0
2009-02-26	00:16:00	0
2009-02-26	00:17:00	0
2009-02-26	00:18:00	0
2009-02-26	00:19:00	0
2009-02-26	00:20:00	0
2009-02-26	00:21:00	0
2009-02-26	00:22:00	0
2009-02-26	00:23:00	12
2009-02-26	00:24:00	0
2009-02-26	00:25:00	0
2009-02-26	00:26:00	0
2009-02-26	00:27:00	0
2009-02-26	00:28:00	0
2009-02-26	00:29:00	0
2009-02-26	00:30:00	0
2009-02-26	00:31:00	0
2009-02-26	00:32:00	0
2009-02-26	00:33:00	0
2009-02-26	00:34:00	0
2009-02-26	00:35:00	47
2009-02-26	00:36:00	0
2009-02-26	00:37:00	0
2009-02-26	00:38:00	0
2009-02-26	00:39:00	0
2009-02-26	00:40:00	0
2009-02-26	00:41:00	0
2009-02-26	00:42:00	0
2009-02-26	00:43:00	0
2009-02-26	00:44:00	12
2009-02-26	00:45:00	0
2009-02-26	00:46:00	0
2009-02-26	00:47:00	0
2009-02-26	00:48:00	0
2009-02-26	00:49:00	0
2009-02-26	00:50:00	0
2009-02-26	00:51:00	0
2009-02-26	00:52:00	0
2009-02-26	00:53:00	0
2009-02-26	00:54:00	0
2009-02-26	00:55:00	0
2009-02-26	00:56:00	0
2009-02-26	00:57:00	0
2009-02-26	00:58:00	0
2009-02-26	00:59:00	0
2009-02-26	01:00:00	0
2009-02-26	01:01:00	59
2009-02-26	01:02:00	36
2009-02-26	01:03:00	0
2009-02-26	01:04:00	0
2009-02-26	01:05:00	12
2009-02-26	01:06:00	0
2009-02-26	01:07:00	12
2009-02-26	01:08:00	0
2009-02-26	01:09:00	0
2009-02-26	01:10:00	0
2009-02-26	01:11:00	0
2009-02-26	01:12:00	0
2009-02-26	01:13:00	0
2009-02-26	01:14:00	0
2009-02-26	01:15:00	0
2009-02-26	01:16:00	0
2009-02-26	01:17:00	0
2009-02-26	01:18:00	0
2009-02-26	01:19:00	0
2009-02-26	01:20:00	0
2009-02-26	01:21:00	0
2009-02-26	01:22:00	0
2009-02-26	01:23:00	0
2009-02-26	01:24:00	0
2009-02-26	01:25:00	0
2009-02-26	01:26:00	0
2009-02-26	01:27:00	0
2009-02-26	01:28:00	0
2009-02-26	01:29:00	0
2009-02-26	01:30:00	0
2009-02-26	01:31:00	0
2009-02-26	01:32:00	0
2009-02-26	01:33:00	0
2009-02-26	01:34:00	0
2009-02-26	01:35:00	393
2009-02-26	01:36:00	0
2009-02-26	01:37:00	0
2009-02-26	01:38:00	0
2009-02-26	01:39:00	0
2009-02-26	01:40:00	0
2009-02-26	01:41:00	0
2009-02-26	01:42:00	0
2009-02-26	01:43:00	0
2009-02-26	01:44:00	0
2009-02-26	01:45:00	0
2009-02-26	01:46:00	0
2009-02-26	01:47:00	0
2009-02-26	01:48:00	0
2009-02-26	01:49:00	0
2009-02-26	01:50:00	0
2009-02-26	01:51:00	0
2009-02-26	01:52:00	0
2009-02-26	01:53:00	0
2009-02-26	01:54:00	0
2009-02-26	01:55:00	0
2009-02-26	01:56:00	0
2009-02-26	01:57:00	0
2009-02-26	01:58:00	0
2009-02-26	01:59:00	0
2009-02-26	02:00:00	0
2009-02-26	02:01:00	0
2009-02-26	02:02:00	0
2009-02-26	02:03:00	12
2009-02-26	02:04:00	0
2009-02-26	02:05:00	0
2009-02-26	02:06:00	0
2009-02-26	02:07:00	0
2009-02-26	02:08:00	0
2009-02-26	02:09:00	0
2009-02-26	02:10:00	0
2009-02-26	02:11:00	0
2009-02-26	02:12:00	0
2009-02-26	02:13:00	0
2009-02-26	02:14:00	0
2009-02-26	02:15:00	0
2009-02-26	02:16:00	0
2009-02-26	02:17:00	0
2009-02-26	02:18:00	0
2009-02-26	02:19:00	0
2009-02-26	02:20:00	0
2009-02-26	02:21:00	0
2009-02-26	02:22:00	0
2009-02-26	02:23:00	0
2009-02-26	02:24:00	0
2009-02-26	02:25:00	0
2009-02-26	02:26:00	0
2009-02-26	02:27:00	0
2009-02-26	02:28:00	0
2009-02-26	02:29:00	0
2009-02-26	02:30:00	0
2009-02-26	02:31:00	0
2009-02-26	02:32:00	0
2009-02-26	02:33:00	0
2009-02-26	02:34:00	0
2009-02-26	02:35:00	0
2009-02-26	02:36:00	0
2009-02-26	02:37:00	0
2009-02-26	02:38:00	0
2009-02-26	02:39:00	0
2009-02-26	02:40:00	0
2009-02-26	02:41:00	0
2009-02-26	02:42:00	47
2009-02-26	02:43:00	0
2009-02-26	02:44:00	36
2009-02-26	02:45:00	12
2009-02-26	02:46:00	0
2009-02-26	02:47:00	0
2009-02-26	02:48:00	0
2009-02-26	02:49:00	0
2009-02-26	02:50:00	0
2009-02-26	02:51:00	0
2009-02-26	02:52:00	0
2009-02-26	02:53:00	12
2009-02-26	02:54:00	0
2009-02-26	02:55:00	0
2009-02-26	02:56:00	130
2009-02-26	02:57:00	0
2009-02-26	02:58:00	0
2009-02-26	02:59:00	0
2009-02-26	03:00:00	0
2009-02-26	03:01:00	0
2009-02-26	03:02:00	0
2009-02-26	03:03:00	0
2009-02-26	03:04:00	0
2009-02-26	03:05:00	0
2009-02-26	03:06:00	0
2009-02-26	03:07:00	0
2009-02-26	03:08:00	0
2009-02-26	03:09:00	0
2009-02-26	03:10:00	0
2009-02-26	03:11:00	0
2009-02-26	03:12:00	0
2009-02-26	03:13:00	0
2009-02-26	03:14:00	0
2009-02-26	03:15:00	0
2009-02-26	03:16:00	0
2009-02-26	03:17:00	0
2009-02-26	03:18:00	0
2009-02-26	03:19:00	12
2009-02-26	03:20:00	0
2009-02-26	03:21:00	0
2009-02-26	03:22:00	0
2009-02-26	03:23:00	0
2009-02-26	03:24:00	0
2009-02-26	03:25:00	0
2009-02-26	03:26:00	0
2009-02-26	03:27:00	0
2009-02-26	03:28:00	0
2009-02-26	03:29:00	0
2009-02-26	03:30:00	0
2009-02-26	03:31:00	0
2009-02-26	03:32:00	0
2009-02-26	03:33:00	0
2009-02-26	03:34:00	0
2009-02-26	03:35:00	71
2009-02-26	03:36:00	0
2009-02-26	03:37:00	0
2009-02-26	03:38:00	0
2009-02-26	03:39:00	0
2009-02-26	03:40:00	0
2009-02-26	03:41:00	0
2009-02-26	03:42:00	12
2009-02-26	03:43:00	0
2009-02-26	03:44:00	0
2009-02-26	03:45:00	0
2009-02-26	03:46:00	0
2009-02-26	03:47:00	0
2009-02-26	03:48:00	0
2009-02-26	03:49:00	0
2009-02-26	03:50:00	0
2009-02-26	03:51:00	12
2009-02-26	03:52:00	0
2009-02-26	03:53:00	0
2009-02-26	03:54:00	0
2009-02-26	03:55:00	0
2009-02-26	03:56:00	0
2009-02-26	03:57:00	0
2009-02-26	03:58:00	0
2009-02-26	03:59:00	0
2009-02-26	04:00:00	0
2009-02-26	04:01:00	0
2009-02-26	04:02:00	0
2009-02-26	04:03:00	0
2009-02-26	04:04:00	0
2009-02-26	04:05:00	0
2009-02-26	04:06:00	119
2009-02-26	04:07:00	36
2009-02-26	04:08:00	0
2009-02-26	04:09:00	0
2009-02-26	04:10:00	0
2009-02-26	04:11:00	0
2009-02-26	04:12:00	0
2009-02-26	04:13:00	0
2009-02-26	04:14:00	0
2009-02-26	04:15:00	0
2009-02-26	04:16:00	0
2009-02-26	04:17:00	0
2009-02-26	04:18:00	0
2009-02-26	04:19:00	0
2009-02-26	04:20:00	0
2009-02-26	04:21:00	0
2009-02-26	04:22:00	12
2009-02-26	04:23:00	0
2009-02-26	04:24:00	12
2009-02-26	04:25:00	36
2009-02-26	04:26:00	0
2009-02-26	04:27:00	0
2009-02-26	04:28:00	0
2009-02-26	04:29:00	0
2009-02-26	04:30:00	0
2009-02-26	04:31:00	0
2009-02-26	04:32:00	0
2009-02-26	04:33:00	0
2009-02-26	04:34:00	0
2009-02-26	04:35:00	0
2009-02-26	04:36:00	0
2009-02-26	04:37:00	0
2009-02-26	04:38:00	0
2009-02-26	04:39:00	0
2009-02-26	04:40:00	12
2009-02-26	04:41:00	83
2009-02-26	04:42:00	24
2009-02-26	04:43:00	0
2009-02-26	04:44:00	0
2009-02-26	04:45:00	0
2009-02-26	04:46:00	0
2009-02-26	04:47:00	0
2009-02-26	04:48:00	0
2009-02-26	04:49:00	0
2009-02-26	04:50:00	0
2009-02-26	04:51:00	0
2009-02-26	04:52:00	0
2009-02-26	04:53:00	0
2009-02-26	04:54:00	0
2009-02-26	04:55:00	0
2009-02-26	04:56:00	0
2009-02-26	04:57:00	0
2009-02-26	04:58:00	0
2009-02-26	04:59:00	0
2009-02-26	05:00:00	0
2009-02-26	05:01:00	0
2009-02-26	05:02:00	0
2009-02-26	05:03:00	0
2009-02-26	05:04:00	12
2009-02-26	05:05:00	0
2009-02-26	05:06:00	0
2009-02-26	05:07:00	0
2009-02-26	05:08:00	83
2009-02-26	05:09:00	0
2009-02-26	05:10:00	0
2009-02-26	05:11:00	0
2009-02-26	05:12:00	0
2009-02-26	05:13:00	0
2009-02-26	05:14:00	0
2009-02-26	05:15:00	0
2009-02-26	05:16:00	107
2009-02-26	05:17:00	0
2009-02-26	05:18:00	0
2009-02-26	05:19:00	0
2009-02-26	05:20:00	0
2009-02-26	05:21:00	0
2009-02-26	05:22:00	0
2009-02-26	05:23:00	0
2009-02-26	05:24:00	0
2009-02-26	05:25:00	0
2009-02-26	05:26:00	0
2009-02-26	05:27:00	12
2009-02-26	05:28:00	71
2009-02-26	05:29:00	142
2009-02-26	05:30:00	311
2009-02-26	05:31:00	0
2009-02-26	05:32:00	0
2009-02-26	05:33:00	59
2009-02-26	05:34:00	12
2009-02-26	05:35:00	1112
2009-02-26	05:36:00	1083
2009-02-26	05:37:00	1581
2009-02-26	05:38:00	1349
2009-02-26	05:39:00	479
2009-02-26	05:40:00	36
2009-02-26	05:41:00	71
2009-02-26	05:42:00	1031
2009-02-26	05:43:00	443
2009-02-26	05:44:00	593
2009-02-26	05:45:00	107
2009-02-26	05:46:00	36
2009-02-26	05:47:00	130
2009-02-26	05:48:00	36
2009-02-26	05:49:00	47
2009-02-26	05:50:00	654
2009-02-26	05:51:00	47
2009-02-26	05:52:00	0
2009-02-26	05:53:00	0
2009-02-26	05:54:00	0
2009-02-26	05:55:00	71
2009-02-26	05:56:00	12
2009-02-26	05:57:00	24
2009-02-26	05:58:00	12
2009-02-26	05:59:00	59
2009-02-26	06:00:00	59
2009-02-26	06:01:00	36
2009-02-26	06:02:00	130
2009-02-26	06:03:00	0
2009-02-26	06:04:00	0
2009-02-26	06:05:00	12
2009-02-26	06:06:00	36
2009-02-26	06:07:00	1256
2009-02-26	06:08:00	83
2009-02-26	06:09:00	36
2009-02-26	06:10:00	0
2009-02-26	06:11:00	24
2009-02-26	06:12:00	36
2009-02-26	06:13:00	142
2009-02-26	06:14:00	832
2009-02-26	06:15:00	119
2009-02-26	06:16:00	740
2009-02-26	06:17:00	0
2009-02-26	06:18:00	0
2009-02-26	06:19:00	36
2009-02-26	06:20:00	0
2009-02-26	06:21:00	0
2009-02-26	06:22:00	0
2009-02-26	06:23:00	0
2009-02-26	06:24:00	0
2009-02-26	06:25:00	0
2009-02-26	06:26:00	0
2009-02-26	06:27:00	0
2009-02-26	06:28:00	0
2009-02-26	06:29:00	0
2009-02-26	06:30:00	0
2009-02-26	06:31:00	0
2009-02-26	06:32:00	0
2009-02-26	06:33:00	0
2009-02-26	06:34:00	0
2009-02-26	06:35:00	0
2009-02-26	06:36:00	71
2009-02-26	06:37:00	0
2009-02-26	06:38:00	0
2009-02-26	06:39:00	0
2009-02-26	06:40:00	0
2009-02-26	06:41:00	0
2009-02-26	06:42:00	0
2009-02-26	06:43:00	0
2009-02-26	06:44:00	0
2009-02-26	06:45:00	0
2009-02-26	06:46:00	0
2009-02-26	06:47:00	0
2009-02-26	06:48:00	0
2009-02-26	06:49:00	0
2009-02-26	06:50:00	0
2009-02-26	06:51:00	12
2009-02-26	06:52:00	0
2009-02-26	06:53:00	0
2009-02-26	06:54:00	0
2009-02-26	06:55:00	0
2009-02-26	06:56:00	0
2009-02-26	06:57:00	0
2009-02-26	06:58:00	0
2009-02-26	06:59:00	0
2009-02-26	07:00:00	0
2009-02-26	07:01:00	0
2009-02-26	07:02:00	0
2009-02-26	07:03:00	0
2009-02-26	07:04:00	0
2009-02-26	07:05:00	0
2009-02-26	07:06:00	0
2009-02-26	07:07:00	0
2009-02-26	07:08:00	0
2009-02-26	07:09:00	0
2009-02-26	07:10:00	0
2009-02-26	07:11:00	0
2009-02-26	07:12:00	0
2009-02-26	07:13:00	0
2009-02-26	07:14:00	0
2009-02-26	07:15:00	0
2009-02-26	07:16:00	0
2009-02-26	07:17:00	0
2009-02-26	07:18:00	0
2009-02-26	07:19:00	0
2009-02-26	07:20:00	0
2009-02-26	07:21:00	0
2009-02-26	07:22:00	12
2009-02-26	07:23:00	0
2009-02-26	07:24:00	0
2009-02-26	07:25:00	697
2009-02-26	07:26:00	183
2009-02-26	07:27:00	130
2009-02-26	07:28:00	574
2009-02-26	07:29:00	311
2009-02-26	07:30:00	183
2009-02-26	07:31:00	95
2009-02-26	07:32:00	130
2009-02-26	07:33:00	0
2009-02-26	07:34:00	225
2009-02-26	07:35:00	1960
2009-02-26	07:36:00	95
2009-02-26	07:37:00	47
2009-02-26	07:38:00	479
2009-02-26	07:39:00	879
2009-02-26	07:40:00	59
2009-02-26	07:41:00	0
2009-02-26	07:42:00	0
2009-02-26	07:43:00	59
2009-02-26	07:44:00	0
2009-02-26	07:45:00	0
2009-02-26	07:46:00	0
2009-02-26	07:47:00	377
2009-02-26	07:48:00	83
2009-02-26	07:49:00	0
2009-02-26	07:50:00	36
2009-02-26	07:51:00	0
2009-02-26	07:52:00	12
2009-02-26	07:53:00	344
2009-02-26	07:54:00	36
2009-02-26	07:55:00	0
2009-02-26	07:56:00	59
2009-02-26	07:57:00	311
2009-02-26	07:58:00	574
2009-02-26	07:59:00	197
2009-02-26	08:00:00	183
2009-02-26	08:01:00	130
2009-02-26	08:02:00	211
2009-02-26	08:03:00	47
2009-02-26	08:04:00	24
2009-02-26	08:05:00	154
2009-02-26	08:06:00	1031
2009-02-26	08:07:00	225
2009-02-26	08:08:00	268
2009-02-26	08:09:00	119
2009-02-26	08:10:00	0
2009-02-26	08:11:00	1031
2009-02-26	08:12:00	410
2009-02-26	08:13:00	0
2009-02-26	08:14:00	344
2009-02-26	08:15:00	0
2009-02-26	08:16:00	59
2009-02-26	08:17:00	0
2009-02-26	08:18:00	0
2009-02-26	08:19:00	0
2009-02-26	08:20:00	130
2009-02-26	08:21:00	168
2009-02-26	08:22:00	327
2009-02-26	08:23:00	0
2009-02-26	08:24:00	0
2009-02-26	08:25:00	0
2009-02-26	08:26:00	12
2009-02-26	08:27:00	0
2009-02-26	08:28:00	197
2009-02-26	08:29:00	593
2009-02-26	08:30:00	903
2009-02-26	08:31:00	676
2009-02-26	08:32:00	311
2009-02-26	08:33:00	168
2009-02-26	08:34:00	183
2009-02-26	08:35:00	254
2009-02-26	08:36:00	479
2009-02-26	08:37:00	12
2009-02-26	08:38:00	12
2009-02-26	08:39:00	36
2009-02-26	08:40:00	12
2009-02-26	08:41:00	0
2009-02-26	08:42:00	0
2009-02-26	08:43:00	36
2009-02-26	08:44:00	0
2009-02-26	08:45:00	12
2009-02-26	08:46:00	0
2009-02-26	08:47:00	0
2009-02-26	08:48:00	0
2009-02-26	08:49:00	0
2009-02-26	08:50:00	59
2009-02-26	08:51:00	12
2009-02-26	08:52:00	0
2009-02-26	08:53:00	0
2009-02-26	08:54:00	36
2009-02-26	08:55:00	0
2009-02-26	08:56:00	0
2009-02-26	08:57:00	47
2009-02-26	08:58:00	12
2009-02-26	08:59:00	0
2009-02-26	09:00:00	0
2009-02-26	09:01:00	24
2009-02-26	09:02:00	0
2009-02-26	09:03:00	0
2009-02-26	09:04:00	0
2009-02-26	09:05:00	0
2009-02-26	09:06:00	0
2009-02-26	09:07:00	0
2009-02-26	09:08:00	0
[truncated: 19,611 more rows]

## Sheet: 3.11.09
Actogram, Copy Raw Data, All Days
Identity:	Logan
Filename:	E:\Active Research Files\meloxicam titre canine\cases\logan\Logan 3.11.09.AWC
Gender:	M
Age:	8
Height:	61.0 cm	24.0 in
Weight:	37.2 kg	82.0 lbs
Start Date:	11-Mar-2009 (Wed)
Start Time:	18:00:00
Interval:	1.00 mins
Date Stamp:	Time Stamp:	Activity Data:	Marker Press:
2009-03-11	00:00:00	0
2009-03-11	00:01:00	0
2009-03-11	00:02:00	0
2009-03-11	00:03:00	0
2009-03-11	00:04:00	0
2009-03-11	00:05:00	0
2009-03-11	00:06:00	0
2009-03-11	00:07:00	0
2009-03-11	00:08:00	0
2009-03-11	00:09:00	0
2009-03-11	00:10:00	0
2009-03-11	00:11:00	0
2009-03-11	00:12:00	0
2009-03-11	00:13:00	0
2009-03-11	00:14:00	0
2009-03-11	00:15:00	0
2009-03-11	00:16:00	0
2009-03-11	00:17:00	0
2009-03-11	00:18:00	0
2009-03-11	00:19:00	0
2009-03-11	00:20:00	0
2009-03-11	00:21:00	0
2009-03-11	00:22:00	0
2009-03-11	00:23:00	0
2009-03-11	00:24:00	0
2009-03-11	00:25:00	0
2009-03-11	00:26:00	0
2009-03-11	00:27:00	0
2009-03-11	00:28:00	0
2009-03-11	00:29:00	0
2009-03-11	00:30:00	0
2009-03-11	00:31:00	0
2009-03-11	00:32:00	0
2009-03-11	00:33:00	0
2009-03-11	00:34:00	0
2009-03-11	00:35:00	0
2009-03-11	00:36:00	0
2009-03-11	00:37:00	0
2009-03-11	00:38:00	0
2009-03-11	00:39:00	0
2009-03-11	00:40:00	0
2009-03-11	00:41:00	0
2009-03-11	00:42:00	0
2009-03-11	00:43:00	0
2009-03-11	00:44:00	0
2009-03-11	00:45:00	0
2009-03-11	00:46:00	0
2009-03-11	00:47:00	0
2009-03-11	00:48:00	0
2009-03-11	00:49:00	0
2009-03-11	00:50:00	0
2009-03-11	00:51:00	0
2009-03-11	00:52:00	0
2009-03-11	00:53:00	0
2009-03-11	00:54:00	0
2009-03-11	00:55:00	0
2009-03-11	00:56:00	0
2009-03-11	00:57:00	0
2009-03-11	00:58:00	0
2009-03-11	00:59:00	0
2009-03-11	01:00:00	0
2009-03-11	01:01:00	0
2009-03-11	01:02:00	0
2009-03-11	01:03:00	0
2009-03-11	01:04:00	0
2009-03-11	01:05:00	0
2009-03-11	01:06:00	0
2009-03-11	01:07:00	0
2009-03-11	01:08:00	0
2009-03-11	01:09:00	0
2009-03-11	01:10:00	0
2009-03-11	01:11:00	0
2009-03-11	01:12:00	0
2009-03-11	01:13:00	0
2009-03-11	01:14:00	0
2009-03-11	01:15:00	0
2009-03-11	01:16:00	0
2009-03-11	01:17:00	0
2009-03-11	01:18:00	0
2009-03-11	01:19:00	0
2009-03-11	01:20:00	0
2009-03-11	01:21:00	0
2009-03-11	01:22:00	0
2009-03-11	01:23:00	0
2009-03-11	01:24:00	0
2009-03-11	01:25:00	0
2009-03-11	01:26:00	0
2009-03-11	01:27:00	0
2009-03-11	01:28:00	0
2009-03-11	01:29:00	0
2009-03-11	01:30:00	0
2009-03-11	01:31:00	0
2009-03-11	01:32:00	0
2009-03-11	01:33:00	0
2009-03-11	01:34:00	0
2009-03-11	01:35:00	0
2009-03-11	01:36:00	0
2009-03-11	01:37:00	0
2009-03-11	01:38:00	0
2009-03-11	01:39:00	0
2009-03-11	01:40:00	0
2009-03-11	01:41:00	0
2009-03-11	01:42:00	0
2009-03-11	01:43:00	0
2009-03-11	01:44:00	0
2009-03-11	01:45:00	0
2009-03-11	01:46:00	0
2009-03-11	01:47:00	0
2009-03-11	01:48:00	0
2009-03-11	01:49:00	0
2009-03-11	01:50:00	0
2009-03-11	01:51:00	0
2009-03-11	01:52:00	0
2009-03-11	01:53:00	0
2009-03-11	01:54:00	0
2009-03-11	01:55:00	0
2009-03-11	01:56:00	0
2009-03-11	01:57:00	0
2009-03-11	01:58:00	0
2009-03-11	01:59:00	0
2009-03-11	02:00:00	0
2009-03-11	02:01:00	0
2009-03-11	02:02:00	0
2009-03-11	02:03:00	0
2009-03-11	02:04:00	0
2009-03-11	02:05:00	0
2009-03-11	02:06:00	0
2009-03-11	02:07:00	0
2009-03-11	02:08:00	0
2009-03-11	02:09:00	0
2009-03-11	02:10:00	0
2009-03-11	02:11:00	0
2009-03-11	02:12:00	0
2009-03-11	02:13:00	0
2009-03-11	02:14:00	0
2009-03-11	02:15:00	0
2009-03-11	02:16:00	0
2009-03-11	02:17:00	0
2009-03-11	02:18:00	0
2009-03-11	02:19:00	0
2009-03-11	02:20:00	0
2009-03-11	02:21:00	0
2009-03-11	02:22:00	0
2009-03-11	02:23:00	0
2009-03-11	02:24:00	0
2009-03-11	02:25:00	0
2009-03-11	02:26:00	0
2009-03-11	02:27:00	0
2009-03-11	02:28:00	0
2009-03-11	02:29:00	0
2009-03-11	02:30:00	0
2009-03-11	02:31:00	0
2009-03-11	02:32:00	0
2009-03-11	02:33:00	0
2009-03-11	02:34:00	0
2009-03-11	02:35:00	0
2009-03-11	02:36:00	0
2009-03-11	02:37:00	0
2009-03-11	02:38:00	0
2009-03-11	02:39:00	0
2009-03-11	02:40:00	0
2009-03-11	02:41:00	0
2009-03-11	02:42:00	0
2009-03-11	02:43:00	0
2009-03-11	02:44:00	0
2009-03-11	02:45:00	0
2009-03-11	02:46:00	0
2009-03-11	02:47:00	0
2009-03-11	02:48:00	0
2009-03-11	02:49:00	0
2009-03-11	02:50:00	0
2009-03-11	02:51:00	0
2009-03-11	02:52:00	0
2009-03-11	02:53:00	0
2009-03-11	02:54:00	0
2009-03-11	02:55:00	0
2009-03-11	02:56:00	0
2009-03-11	02:57:00	0
2009-03-11	02:58:00	0
2009-03-11	02:59:00	0
2009-03-11	03:00:00	0
2009-03-11	03:01:00	0
2009-03-11	03:02:00	0
2009-03-11	03:03:00	0
2009-03-11	03:04:00	0
2009-03-11	03:05:00	0
2009-03-11	03:06:00	0
2009-03-11	03:07:00	0
2009-03-11	03:08:00	0
2009-03-11	03:09:00	0
2009-03-11	03:10:00	0
2009-03-11	03:11:00	0
2009-03-11	03:12:00	0
2009-03-11	03:13:00	0
2009-03-11	03:14:00	0
2009-03-11	03:15:00	0
2009-03-11	03:16:00	0
2009-03-11	03:17:00	0
2009-03-11	03:18:00	0
2009-03-11	03:19:00	0
2009-03-11	03:20:00	0
2009-03-11	03:21:00	0
2009-03-11	03:22:00	0
2009-03-11	03:23:00	0
2009-03-11	03:24:00	0
2009-03-11	03:25:00	0
2009-03-11	03:26:00	0
2009-03-11	03:27:00	0
2009-03-11	03:28:00	0
2009-03-11	03:29:00	0
2009-03-11	03:30:00	0
2009-03-11	03:31:00	0
2009-03-11	03:32:00	0
2009-03-11	03:33:00	0
2009-03-11	03:34:00	0
2009-03-11	03:35:00	0
2009-03-11	03:36:00	0
2009-03-11	03:37:00	0
2009-03-11	03:38:00	0
2009-03-11	03:39:00	0
2009-03-11	03:40:00	0
2009-03-11	03:41:00	0
2009-03-11	03:42:00	0
2009-03-11	03:43:00	0
2009-03-11	03:44:00	0
2009-03-11	03:45:00	0
2009-03-11	03:46:00	0
2009-03-11	03:47:00	0
2009-03-11	03:48:00	0
2009-03-11	03:49:00	0
2009-03-11	03:50:00	0
2009-03-11	03:51:00	0
2009-03-11	03:52:00	0
2009-03-11	03:53:00	0
2009-03-11	03:54:00	0
2009-03-11	03:55:00	0
2009-03-11	03:56:00	0
2009-03-11	03:57:00	0
2009-03-11	03:58:00	0
2009-03-11	03:59:00	0
2009-03-11	04:00:00	0
2009-03-11	04:01:00	0
2009-03-11	04:02:00	0
2009-03-11	04:03:00	0
2009-03-11	04:04:00	0
2009-03-11	04:05:00	0
2009-03-11	04:06:00	0
2009-03-11	04:07:00	0
2009-03-11	04:08:00	0
2009-03-11	04:09:00	0
2009-03-11	04:10:00	0
2009-03-11	04:11:00	0
2009-03-11	04:12:00	0
2009-03-11	04:13:00	0
2009-03-11	04:14:00	0
2009-03-11	04:15:00	0
2009-03-11	04:16:00	0
2009-03-11	04:17:00	0
2009-03-11	04:18:00	0
2009-03-11	04:19:00	0
2009-03-11	04:20:00	0
2009-03-11	04:21:00	0
2009-03-11	04:22:00	0
2009-03-11	04:23:00	0
2009-03-11	04:24:00	0
2009-03-11	04:25:00	0
2009-03-11	04:26:00	0
2009-03-11	04:27:00	0
2009-03-11	04:28:00	0
2009-03-11	04:29:00	0
2009-03-11	04:30:00	0
2009-03-11	04:31:00	0
2009-03-11	04:32:00	0
2009-03-11	04:33:00	0
2009-03-11	04:34:00	0
2009-03-11	04:35:00	0
2009-03-11	04:36:00	0
2009-03-11	04:37:00	0
2009-03-11	04:38:00	0
2009-03-11	04:39:00	0
2009-03-11	04:40:00	0
2009-03-11	04:41:00	0
2009-03-11	04:42:00	0
2009-03-11	04:43:00	0
2009-03-11	04:44:00	0
2009-03-11	04:45:00	0
2009-03-11	04:46:00	0
2009-03-11	04:47:00	0
2009-03-11	04:48:00	0
2009-03-11	04:49:00	0
2009-03-11	04:50:00	0
2009-03-11	04:51:00	0
2009-03-11	04:52:00	0
2009-03-11	04:53:00	0
2009-03-11	04:54:00	0
2009-03-11	04:55:00	0
2009-03-11	04:56:00	0
2009-03-11	04:57:00	0
2009-03-11	04:58:00	0
2009-03-11	04:59:00	0
2009-03-11	05:00:00	0
2009-03-11	05:01:00	0
2009-03-11	05:02:00	0
2009-03-11	05:03:00	0
2009-03-11	05:04:00	0
2009-03-11	05:05:00	0
2009-03-11	05:06:00	0
2009-03-11	05:07:00	0
2009-03-11	05:08:00	0
2009-03-11	05:09:00	0
2009-03-11	05:10:00	0
2009-03-11	05:11:00	0
2009-03-11	05:12:00	0
2009-03-11	05:13:00	0
2009-03-11	05:14:00	0
2009-03-11	05:15:00	0
2009-03-11	05:16:00	0
2009-03-11	05:17:00	0
2009-03-11	05:18:00	0
2009-03-11	05:19:00	0
2009-03-11	05:20:00	0
2009-03-11	05:21:00	0
2009-03-11	05:22:00	0
2009-03-11	05:23:00	0
2009-03-11	05:24:00	0
2009-03-11	05:25:00	0
2009-03-11	05:26:00	0
2009-03-11	05:27:00	0
2009-03-11	05:28:00	0
2009-03-11	05:29:00	0
2009-03-11	05:30:00	0
2009-03-11	05:31:00	0
2009-03-11	05:32:00	0
2009-03-11	05:33:00	0
2009-03-11	05:34:00	0
2009-03-11	05:35:00	0
2009-03-11	05:36:00	0
2009-03-11	05:37:00	0
2009-03-11	05:38:00	0
2009-03-11	05:39:00	0
2009-03-11	05:40:00	0
2009-03-11	05:41:00	0
2009-03-11	05:42:00	0
2009-03-11	05:43:00	0
2009-03-11	05:44:00	0
2009-03-11	05:45:00	0
2009-03-11	05:46:00	0
2009-03-11	05:47:00	0
2009-03-11	05:48:00	0
2009-03-11	05:49:00	0
2009-03-11	05:50:00	0
2009-03-11	05:51:00	0
2009-03-11	05:52:00	0
2009-03-11	05:53:00	0
2009-03-11	05:54:00	0
2009-03-11	05:55:00	0
2009-03-11	05:56:00	0
2009-03-11	05:57:00	0
2009-03-11	05:58:00	0
2009-03-11	05:59:00	0
2009-03-11	06:00:00	0
2009-03-11	06:01:00	0
2009-03-11	06:02:00	0
2009-03-11	06:03:00	0
2009-03-11	06:04:00	0
2009-03-11	06:05:00	0
2009-03-11	06:06:00	0
2009-03-11	06:07:00	0
2009-03-11	06:08:00	0
2009-03-11	06:09:00	0
2009-03-11	06:10:00	0
2009-03-11	06:11:00	0
2009-03-11	06:12:00	0
2009-03-11	06:13:00	0
2009-03-11	06:14:00	0
2009-03-11	06:15:00	0
2009-03-11	06:16:00	0
2009-03-11	06:17:00	0
2009-03-11	06:18:00	0
2009-03-11	06:19:00	0
2009-03-11	06:20:00	0
2009-03-11	06:21:00	0
2009-03-11	06:22:00	0
2009-03-11	06:23:00	0
2009-03-11	06:24:00	0
2009-03-11	06:25:00	0
2009-03-11	06:26:00	0
2009-03-11	06:27:00	0
2009-03-11	06:28:00	0
2009-03-11	06:29:00	0
2009-03-11	06:30:00	0
2009-03-11	06:31:00	0
2009-03-11	06:32:00	0
2009-03-11	06:33:00	0
2009-03-11	06:34:00	0
2009-03-11	06:35:00	0
2009-03-11	06:36:00	0
2009-03-11	06:37:00	0
2009-03-11	06:38:00	0
2009-03-11	06:39:00	0
2009-03-11	06:40:00	0
2009-03-11	06:41:00	0
2009-03-11	06:42:00	0
2009-03-11	06:43:00	0
2009-03-11	06:44:00	0
2009-03-11	06:45:00	0
2009-03-11	06:46:00	0
2009-03-11	06:47:00	0
2009-03-11	06:48:00	0
2009-03-11	06:49:00	0
2009-03-11	06:50:00	0
2009-03-11	06:51:00	0
2009-03-11	06:52:00	0
2009-03-11	06:53:00	0
2009-03-11	06:54:00	0
2009-03-11	06:55:00	0
2009-03-11	06:56:00	0
2009-03-11	06:57:00	0
2009-03-11	06:58:00	0
2009-03-11	06:59:00	0
2009-03-11	07:00:00	0
2009-03-11	07:01:00	0
2009-03-11	07:02:00	0
2009-03-11	07:03:00	0
2009-03-11	07:04:00	0
2009-03-11	07:05:00	0
2009-03-11	07:06:00	0
2009-03-11	07:07:00	0
2009-03-11	07:08:00	0
2009-03-11	07:09:00	0
2009-03-11	07:10:00	0
2009-03-11	07:11:00	0
2009-03-11	07:12:00	0
2009-03-11	07:13:00	0
2009-03-11	07:14:00	0
2009-03-11	07:15:00	0
2009-03-11	07:16:00	0
2009-03-11	07:17:00	0
2009-03-11	07:18:00	0
2009-03-11	07:19:00	0
2009-03-11	07:20:00	0
2009-03-11	07:21:00	0
2009-03-11	07:22:00	0
2009-03-11	07:23:00	0
2009-03-11	07:24:00	0
2009-03-11	07:25:00	0
2009-03-11	07:26:00	0
2009-03-11	07:27:00	0
2009-03-11	07:28:00	0
2009-03-11	07:29:00	0
2009-03-11	07:30:00	0
2009-03-11	07:31:00	0
2009-03-11	07:32:00	0
2009-03-11	07:33:00	0
2009-03-11	07:34:00	0
2009-03-11	07:35:00	0
2009-03-11	07:36:00	0
2009-03-11	07:37:00	0
2009-03-11	07:38:00	0
2009-03-11	07:39:00	0
2009-03-11	07:40:00	0
2009-03-11	07:41:00	0
2009-03-11	07:42:00	0
2009-03-11	07:43:00	0
2009-03-11	07:44:00	0
2009-03-11	07:45:00	0
2009-03-11	07:46:00	0
2009-03-11	07:47:00	0
2009-03-11	07:48:00	0
2009-03-11	07:49:00	0
2009-03-11	07:50:00	0
2009-03-11	07:51:00	0
2009-03-11	07:52:00	0
2009-03-11	07:53:00	0
2009-03-11	07:54:00	0
2009-03-11	07:55:00	0
2009-03-11	07:56:00	0
2009-03-11	07:57:00	0
2009-03-11	07:58:00	0
2009-03-11	07:59:00	0
2009-03-11	08:00:00	0
2009-03-11	08:01:00	0
2009-03-11	08:02:00	0
2009-03-11	08:03:00	0
2009-03-11	08:04:00	0
2009-03-11	08:05:00	0
2009-03-11	08:06:00	0
2009-03-11	08:07:00	0
2009-03-11	08:08:00	0
2009-03-11	08:09:00	0
2009-03-11	08:10:00	0
2009-03-11	08:11:00	0
2009-03-11	08:12:00	0
2009-03-11	08:13:00	0
2009-03-11	08:14:00	0
2009-03-11	08:15:00	0
2009-03-11	08:16:00	0
2009-03-11	08:17:00	0
2009-03-11	08:18:00	0
2009-03-11	08:19:00	0
2009-03-11	08:20:00	0
2009-03-11	08:21:00	0
2009-03-11	08:22:00	0
2009-03-11	08:23:00	0
2009-03-11	08:24:00	0
2009-03-11	08:25:00	0
2009-03-11	08:26:00	0
2009-03-11	08:27:00	0
2009-03-11	08:28:00	0
2009-03-11	08:29:00	0
2009-03-11	08:30:00	0
2009-03-11	08:31:00	0
2009-03-11	08:32:00	0
2009-03-11	08:33:00	0
2009-03-11	08:34:00	0
2009-03-11	08:35:00	0
2009-03-11	08:36:00	0
2009-03-11	08:37:00	0
2009-03-11	08:38:00	0
2009-03-11	08:39:00	0
2009-03-11	08:40:00	0
2009-03-11	08:41:00	0
2009-03-11	08:42:00	0
2009-03-11	08:43:00	0
2009-03-11	08:44:00	0
2009-03-11	08:45:00	0
2009-03-11	08:46:00	0
2009-03-11	08:47:00	0
2009-03-11	08:48:00	0
2009-03-11	08:49:00	0
2009-03-11	08:50:00	0
2009-03-11	08:51:00	0
2009-03-11	08:52:00	0
2009-03-11	08:53:00	0
2009-03-11	08:54:00	0
2009-03-11	08:55:00	0
2009-03-11	08:56:00	0
2009-03-11	08:57:00	0
2009-03-11	08:58:00	0
2009-03-11	08:59:00	0
2009-03-11	09:00:00	0
2009-03-11	09:01:00	0
2009-03-11	09:02:00	0
2009-03-11	09:03:00	0
2009-03-11	09:04:00	0
2009-03-11	09:05:00	0
2009-03-11	09:06:00	0
2009-03-11	09:07:00	0
2009-03-11	09:08:00	0
2009-03-11	09:09:00	0
2009-03-11	09:10:00	0
2009-03-11	09:11:00	0
2009-03-11	09:12:00	0
2009-03-11	09:13:00	0
2009-03-11	09:14:00	0
2009-03-11	09:15:00	0
2009-03-11	09:16:00	0
2009-03-11	09:17:00	0
2009-03-11	09:18:00	0
2009-03-11	09:19:00	0
2009-03-11	09:20:00	0
2009-03-11	09:21:00	0
2009-03-11	09:22:00	0
2009-03-11	09:23:00	0
2009-03-11	09:24:00	0
2009-03-11	09:25:00	0
2009-03-11	09:26:00	0
2009-03-11	09:27:00	0
2009-03-11	09:28:00	0
2009-03-11	09:29:00	0
2009-03-11	09:30:00	0
2009-03-11	09:31:00	0
2009-03-11	09:32:00	0
2009-03-11	09:33:00	0
2009-03-11	09:34:00	0
2009-03-11	09:35:00	0
2009-03-11	09:36:00	0
2009-03-11	09:37:00	0
2009-03-11	09:38:00	0
2009-03-11	09:39:00	0
2009-03-11	09:40:00	0
2009-03-11	09:41:00	0
2009-03-11	09:42:00	0
2009-03-11	09:43:00	0
2009-03-11	09:44:00	0
2009-03-11	09:45:00	0
2009-03-11	09:46:00	0
2009-03-11	09:47:00	0
2009-03-11	09:48:00	0
2009-03-11	09:49:00	0
2009-03-11	09:50:00	0
2009-03-11	09:51:00	0
2009-03-11	09:52:00	0
2009-03-11	09:53:00	0
2009-03-11	09:54:00	0
2009-03-11	09:55:00	0
2009-03-11	09:56:00	0
2009-03-11	09:57:00	0
2009-03-11	09:58:00	0
2009-03-11	09:59:00	0
2009-03-11	10:00:00	0
2009-03-11	10:01:00	0
2009-03-11	10:02:00	0
2009-03-11	10:03:00	0
2009-03-11	10:04:00	0
2009-03-11	10:05:00	0
2009-03-11	10:06:00	0
2009-03-11	10:07:00	0
2009-03-11	10:08:00	0
2009-03-11	10:09:00	0
2009-03-11	10:10:00	0
2009-03-11	10:11:00	0
2009-03-11	10:12:00	0
2009-03-11	10:13:00	0
2009-03-11	10:14:00	0
2009-03-11	10:15:00	0
2009-03-11	10:16:00	0
2009-03-11	10:17:00	0
2009-03-11	10:18:00	0
2009-03-11	10:19:00	0
2009-03-11	10:20:00	0
2009-03-11	10:21:00	0
2009-03-11	10:22:00	0
2009-03-11	10:23:00	0
2009-03-11	10:24:00	0
2009-03-11	10:25:00	0
2009-03-11	10:26:00	0
2009-03-11	10:27:00	0
2009-03-11	10:28:00	0
2009-03-11	10:29:00	0
2009-03-11	10:30:00	0
2009-03-11	10:31:00	0
2009-03-11	10:32:00	0
2009-03-11	10:33:00	0
2009-03-11	10:34:00	0
2009-03-11	10:35:00	0
2009-03-11	10:36:00	0
2009-03-11	10:37:00	0
2009-03-11	10:38:00	0
2009-03-11	10:39:00	0
2009-03-11	10:40:00	0
2009-03-11	10:41:00	0
2009-03-11	10:42:00	0
2009-03-11	10:43:00	0
2009-03-11	10:44:00	0
2009-03-11	10:45:00	0
2009-03-11	10:46:00	0
2009-03-11	10:47:00	0
2009-03-11	10:48:00	0
2009-03-11	10:49:00	0
2009-03-11	10:50:00	0
2009-03-11	10:51:00	0
2009-03-11	10:52:00	0
2009-03-11	10:53:00	0
2009-03-11	10:54:00	0
2009-03-11	10:55:00	0
2009-03-11	10:56:00	0
2009-03-11	10:57:00	0
2009-03-11	10:58:00	0
2009-03-11	10:59:00	0
2009-03-11	11:00:00	0
2009-03-11	11:01:00	0
2009-03-11	11:02:00	0
2009-03-11	11:03:00	0
2009-03-11	11:04:00	0
2009-03-11	11:05:00	0
2009-03-11	11:06:00	0
2009-03-11	11:07:00	0
2009-03-11	11:08:00	0
2009-03-11	11:09:00	0
2009-03-11	11:10:00	0
2009-03-11	11:11:00	0
2009-03-11	11:12:00	0
2009-03-11	11:13:00	0
2009-03-11	11:14:00	0
2009-03-11	11:15:00	0
2009-03-11	11:16:00	0
2009-03-11	11:17:00	0
2009-03-11	11:18:00	0
2009-03-11	11:19:00	0
2009-03-11	11:20:00	0
2009-03-11	11:21:00	0
2009-03-11	11:22:00	0
2009-03-11	11:23:00	0
2009-03-11	11:24:00	0
2009-03-11	11:25:00	0
2009-03-11	11:26:00	0
2009-03-11	11:27:00	0
2009-03-11	11:28:00	0
2009-03-11	11:29:00	0
2009-03-11	11:30:00	0
2009-03-11	11:31:00	0
2009-03-11	11:32:00	0
2009-03-11	11:33:00	0
2009-03-11	11:34:00	0
2009-03-11	11:35:00	0
2009-03-11	11:36:00	0
2009-03-11	11:37:00	0
2009-03-11	11:38:00	0
2009-03-11	11:39:00	0
2009-03-11	11:40:00	0
2009-03-11	11:41:00	0
2009-03-11	11:42:00	0
2009-03-11	11:43:00	0
2009-03-11	11:44:00	0
2009-03-11	11:45:00	0
2009-03-11	11:46:00	0
2009-03-11	11:47:00	0
2009-03-11	11:48:00	0
2009-03-11	11:49:00	0
2009-03-11	11:50:00	0
2009-03-11	11:51:00	0
2009-03-11	11:52:00	0
2009-03-11	11:53:00	0
2009-03-11	11:54:00	0
2009-03-11	11:55:00	0
2009-03-11	11:56:00	0
2009-03-11	11:57:00	0
2009-03-11	11:58:00	0
2009-03-11	11:59:00	0
2009-03-11	12:00:00	0
2009-03-11	12:01:00	0
2009-03-11	12:02:00	0
2009-03-11	12:03:00	0
2009-03-11	12:04:00	0
2009-03-11	12:05:00	0
2009-03-11	12:06:00	0
2009-03-11	12:07:00	0
2009-03-11	12:08:00	0
2009-03-11	12:09:00	0
2009-03-11	12:10:00	0
2009-03-11	12:11:00	0
2009-03-11	12:12:00	0
2009-03-11	12:13:00	0
2009-03-11	12:14:00	0
2009-03-11	12:15:00	0
2009-03-11	12:16:00	0
2009-03-11	12:17:00	0
2009-03-11	12:18:00	0
2009-03-11	12:19:00	0
2009-03-11	12:20:00	0
2009-03-11	12:21:00	0
2009-03-11	12:22:00	0
2009-03-11	12:23:00	0
2009-03-11	12:24:00	0
2009-03-11	12:25:00	0
2009-03-11	12:26:00	0
2009-03-11	12:27:00	0
2009-03-11	12:28:00	0
2009-03-11	12:29:00	0
2009-03-11	12:30:00	0
2009-03-11	12:31:00	0
2009-03-11	12:32:00	0
2009-03-11	12:33:00	0
2009-03-11	12:34:00	0
2009-03-11	12:35:00	0
2009-03-11	12:36:00	0
2009-03-11	12:37:00	0
2009-03-11	12:38:00	0
2009-03-11	12:39:00	0
2009-03-11	12:40:00	0
2009-03-11	12:41:00	0
2009-03-11	12:42:00	0
2009-03-11	12:43:00	0
2009-03-11	12:44:00	0
2009-03-11	12:45:00	0
2009-03-11	12:46:00	0
2009-03-11	12:47:00	0
2009-03-11	12:48:00	0
2009-03-11	12:49:00	0
2009-03-11	12:50:00	0
2009-03-11	12:51:00	0
2009-03-11	12:52:00	0
2009-03-11	12:53:00	0
2009-03-11	12:54:00	0
2009-03-11	12:55:00	0
2009-03-11	12:56:00	0
2009-03-11	12:57:00	0
2009-03-11	12:58:00	0
2009-03-11	12:59:00	0
2009-03-11	13:00:00	0
2009-03-11	13:01:00	0
2009-03-11	13:02:00	0
2009-03-11	13:03:00	0
2009-03-11	13:04:00	0
2009-03-11	13:05:00	0
2009-03-11	13:06:00	0
2009-03-11	13:07:00	0
2009-03-11	13:08:00	0
2009-03-11	13:09:00	0
2009-03-11	13:10:00	0
2009-03-11	13:11:00	0
2009-03-11	13:12:00	0
2009-03-11	13:13:00	0
2009-03-11	13:14:00	0
2009-03-11	13:15:00	0
2009-03-11	13:16:00	0
2009-03-11	13:17:00	0
2009-03-11	13:18:00	0
2009-03-11	13:19:00	0
2009-03-11	13:20:00	0
2009-03-11	13:21:00	0
2009-03-11	13:22:00	0
2009-03-11	13:23:00	0
2009-03-11	13:24:00	0
2009-03-11	13:25:00	0
2009-03-11	13:26:00	0
2009-03-11	13:27:00	0
2009-03-11	13:28:00	0
2009-03-11	13:29:00	0
2009-03-11	13:30:00	0
2009-03-11	13:31:00	0
2009-03-11	13:32:00	0
2009-03-11	13:33:00	0
2009-03-11	13:34:00	0
2009-03-11	13:35:00	0
2009-03-11	13:36:00	0
2009-03-11	13:37:00	0
2009-03-11	13:38:00	0
2009-03-11	13:39:00	0
2009-03-11	13:40:00	0
2009-03-11	13:41:00	0
2009-03-11	13:42:00	0
2009-03-11	13:43:00	0
2009-03-11	13:44:00	0
2009-03-11	13:45:00	0
2009-03-11	13:46:00	0
2009-03-11	13:47:00	0
2009-03-11	13:48:00	0
2009-03-11	13:49:00	0
2009-03-11	13:50:00	0
2009-03-11	13:51:00	0
2009-03-11	13:52:00	0
2009-03-11	13:53:00	0
2009-03-11	13:54:00	0
2009-03-11	13:55:00	0
2009-03-11	13:56:00	0
2009-03-11	13:57:00	0
2009-03-11	13:58:00	0
2009-03-11	13:59:00	0
2009-03-11	14:00:00	0
2009-03-11	14:01:00	0
2009-03-11	14:02:00	0
2009-03-11	14:03:00	0
2009-03-11	14:04:00	0
2009-03-11	14:05:00	0
2009-03-11	14:06:00	0
2009-03-11	14:07:00	0
2009-03-11	14:08:00	0
2009-03-11	14:09:00	0
2009-03-11	14:10:00	0
2009-03-11	14:11:00	0
2009-03-11	14:12:00	0
2009-03-11	14:13:00	0
2009-03-11	14:14:00	0
2009-03-11	14:15:00	0
2009-03-11	14:16:00	0
2009-03-11	14:17:00	0
2009-03-11	14:18:00	0
2009-03-11	14:19:00	0
2009-03-11	14:20:00	0
2009-03-11	14:21:00	0
2009-03-11	14:22:00	0
2009-03-11	14:23:00	0
2009-03-11	14:24:00	0
2009-03-11	14:25:00	0
2009-03-11	14:26:00	0
2009-03-11	14:27:00	0
2009-03-11	14:28:00	0
2009-03-11	14:29:00	0
2009-03-11	14:30:00	0
2009-03-11	14:31:00	0
2009-03-11	14:32:00	0
2009-03-11	14:33:00	0
2009-03-11	14:34:00	0
2009-03-11	14:35:00	0
2009-03-11	14:36:00	0
2009-03-11	14:37:00	0
2009-03-11	14:38:00	0
2009-03-11	14:39:00	0
2009-03-11	14:40:00	0
2009-03-11	14:41:00	0
2009-03-11	14:42:00	0
2009-03-11	14:43:00	0
2009-03-11	14:44:00	0
2009-03-11	14:45:00	0
2009-03-11	14:46:00	0
2009-03-11	14:47:00	0
2009-03-11	14:48:00	0
2009-03-11	14:49:00	0
2009-03-11	14:50:00	0
2009-03-11	14:51:00	0
2009-03-11	14:52:00	0
2009-03-11	14:53:00	0
2009-03-11	14:54:00	0
2009-03-11	14:55:00	0
2009-03-11	14:56:00	0
2009-03-11	14:57:00	0
2009-03-11	14:58:00	0
2009-03-11	14:59:00	0
2009-03-11	15:00:00	0
2009-03-11	15:01:00	0
2009-03-11	15:02:00	0
2009-03-11	15:03:00	0
2009-03-11	15:04:00	0
2009-03-11	15:05:00	0
2009-03-11	15:06:00	0
2009-03-11	15:07:00	0
2009-03-11	15:08:00	0
2009-03-11	15:09:00	0
2009-03-11	15:10:00	0
2009-03-11	15:11:00	0
2009-03-11	15:12:00	0
2009-03-11	15:13:00	0
2009-03-11	15:14:00	0
2009-03-11	15:15:00	0
2009-03-11	15:16:00	0
2009-03-11	15:17:00	0
2009-03-11	15:18:00	0
2009-03-11	15:19:00	0
2009-03-11	15:20:00	0
2009-03-11	15:21:00	0
2009-03-11	15:22:00	0
2009-03-11	15:23:00	0
2009-03-11	15:24:00	0
2009-03-11	15:25:00	0
2009-03-11	15:26:00	0
2009-03-11	15:27:00	0
2009-03-11	15:28:00	0
2009-03-11	15:29:00	0
2009-03-11	15:30:00	0
2009-03-11	15:31:00	0
2009-03-11	15:32:00	0
2009-03-11	15:33:00	0
2009-03-11	15:34:00	0
2009-03-11	15:35:00	0
2009-03-11	15:36:00	0
2009-03-11	15:37:00	0
2009-03-11	15:38:00	0
2009-03-11	15:39:00	0
2009-03-11	15:40:00	0
2009-03-11	15:41:00	0
2009-03-11	15:42:00	0
2009-03-11	15:43:00	0
2009-03-11	15:44:00	0
2009-03-11	15:45:00	0
2009-03-11	15:46:00	0
2009-03-11	15:47:00	0
2009-03-11	15:48:00	0
2009-03-11	15:49:00	0
2009-03-11	15:50:00	0
2009-03-11	15:51:00	0
2009-03-11	15:52:00	0
2009-03-11	15:53:00	0
2009-03-11	15:54:00	0
2009-03-11	15:55:00	0
2009-03-11	15:56:00	0
2009-03-11	15:57:00	0
2009-03-11	15:58:00	0
2009-03-11	15:59:00	0
2009-03-11	16:00:00	0
2009-03-11	16:01:00	0
2009-03-11	16:02:00	0
2009-03-11	16:03:00	0
2009-03-11	16:04:00	0
2009-03-11	16:05:00	0
2009-03-11	16:06:00	0
2009-03-11	16:07:00	0
2009-03-11	16:08:00	0
2009-03-11	16:09:00	0
2009-03-11	16:10:00	0
2009-03-11	16:11:00	0
2009-03-11	16:12:00	0
2009-03-11	16:13:00	0
2009-03-11	16:14:00	0
2009-03-11	16:15:00	0
2009-03-11	16:16:00	0
2009-03-11	16:17:00	0
2009-03-11	16:18:00	0
2009-03-11	16:19:00	0
2009-03-11	16:20:00	0
2009-03-11	16:21:00	0
2009-03-11	16:22:00	0
2009-03-11	16:23:00	0
2009-03-11	16:24:00	0
2009-03-11	16:25:00	0
2009-03-11	16:26:00	0
2009-03-11	16:27:00	0
2009-03-11	16:28:00	0
2009-03-11	16:29:00	0
2009-03-11	16:30:00	0
2009-03-11	16:31:00	0
2009-03-11	16:32:00	0
2009-03-11	16:33:00	0
2009-03-11	16:34:00	0
2009-03-11	16:35:00	0
2009-03-11	16:36:00	0
2009-03-11	16:37:00	0
2009-03-11	16:38:00	0
2009-03-11	16:39:00	0
2009-03-11	16:40:00	0
2009-03-11	16:41:00	0
2009-03-11	16:42:00	0
2009-03-11	16:43:00	0
2009-03-11	16:44:00	0
2009-03-11	16:45:00	0
2009-03-11	16:46:00	0
2009-03-11	16:47:00	0
2009-03-11	16:48:00	0
2009-03-11	16:49:00	0
2009-03-11	16:50:00	0
2009-03-11	16:51:00	0
2009-03-11	16:52:00	0
2009-03-11	16:53:00	0
2009-03-11	16:54:00	0
2009-03-11	16:55:00	0
2009-03-11	16:56:00	0
2009-03-11	16:57:00	0
2009-03-11	16:58:00	0
2009-03-11	16:59:00	0
2009-03-11	17:00:00	0
2009-03-11	17:01:00	0
2009-03-11	17:02:00	0
2009-03-11	17:03:00	0
2009-03-11	17:04:00	0
2009-03-11	17:05:00	0
2009-03-11	17:06:00	0
2009-03-11	17:07:00	0
2009-03-11	17:08:00	0
2009-03-11	17:09:00	0
2009-03-11	17:10:00	0
2009-03-11	17:11:00	0
2009-03-11	17:12:00	0
2009-03-11	17:13:00	0
2009-03-11	17:14:00	0
2009-03-11	17:15:00	0
2009-03-11	17:16:00	0
2009-03-11	17:17:00	0
2009-03-11	17:18:00	0
2009-03-11	17:19:00	0
2009-03-11	17:20:00	0
2009-03-11	17:21:00	0
2009-03-11	17:22:00	0
2009-03-11	17:23:00	0
2009-03-11	17:24:00	0
2009-03-11	17:25:00	0
2009-03-11	17:26:00	0
2009-03-11	17:27:00	0
2009-03-11	17:28:00	0
2009-03-11	17:29:00	0
2009-03-11	17:30:00	0
2009-03-11	17:31:00	0
2009-03-11	17:32:00	0
2009-03-11	17:33:00	0
2009-03-11	17:34:00	0
2009-03-11	17:35:00	0
2009-03-11	17:36:00	0
2009-03-11	17:37:00	0
2009-03-11	17:38:00	0
2009-03-11	17:39:00	0
2009-03-11	17:40:00	0
2009-03-11	17:41:00	0
2009-03-11	17:42:00	0
2009-03-11	17:43:00	0
2009-03-11	17:44:00	0
2009-03-11	17:45:00	0
2009-03-11	17:46:00	0
2009-03-11	17:47:00	0
2009-03-11	17:48:00	0
2009-03-11	17:49:00	0
2009-03-11	17:50:00	0
2009-03-11	17:51:00	0
2009-03-11	17:52:00	0
2009-03-11	17:53:00	0
2009-03-11	17:54:00	0
2009-03-11	17:55:00	0
2009-03-11	17:56:00	0
2009-03-11	17:57:00	0
2009-03-11	17:58:00	0
2009-03-11	17:59:00	0
2009-03-11	18:00:00	0
2009-03-11	18:01:00	12
2009-03-11	18:02:00	0
2009-03-11	18:03:00	0
2009-03-11	18:04:00	59
2009-03-11	18:05:00	119
2009-03-11	18:06:00	254
2009-03-11	18:07:00	239
2009-03-11	18:08:00	119
2009-03-11	18:09:00	47
2009-03-11	18:10:00	59
2009-03-11	18:11:00	24
2009-03-11	18:12:00	24
2009-03-11	18:13:00	0
2009-03-11	18:14:00	1057
2009-03-11	18:15:00	5054
2009-03-11	18:16:00	1920
2009-03-11	18:17:00	517
2009-03-11	18:18:00	83
2009-03-11	18:19:00	612
2009-03-11	18:20:00	979
2009-03-11	18:21:00	24
2009-03-11	18:22:00	83
2009-03-11	18:23:00	95
2009-03-11	18:24:00	119
2009-03-11	18:25:00	71
2009-03-11	18:26:00	71
2009-03-11	18:27:00	59
2009-03-11	18:28:00	12
2009-03-11	18:29:00	12
2009-03-11	18:30:00	0
2009-03-11	18:31:00	47
2009-03-11	18:32:00	24
2009-03-11	18:33:00	142
2009-03-11	18:34:00	119
2009-03-11	18:35:00	59
2009-03-11	18:36:00	71
2009-03-11	18:37:00	95
2009-03-11	18:38:00	71
2009-03-11	18:39:00	83
2009-03-11	18:40:00	282
2009-03-11	18:41:00	2264
2009-03-11	18:42:00	1764
2009-03-11	18:43:00	1031
2009-03-11	18:44:00	718
2009-03-11	18:45:00	130
2009-03-11	18:46:00	0
2009-03-11	18:47:00	344
2009-03-11	18:48:00	95
2009-03-11	18:49:00	443
2009-03-11	18:50:00	697
2009-03-11	18:51:00	697
2009-03-11	18:52:00	574
2009-03-11	18:53:00	282
2009-03-11	18:54:00	393
2009-03-11	18:55:00	268
2009-03-11	18:56:00	183
2009-03-11	18:57:00	119
2009-03-11	18:58:00	443
2009-03-11	18:59:00	479
2009-03-11	19:00:00	633
2009-03-11	19:01:00	130
2009-03-11	19:02:00	254
2009-03-11	19:03:00	83
2009-03-11	19:04:00	154
2009-03-11	19:05:00	142
2009-03-11	19:06:00	107
2009-03-11	19:07:00	0
2009-03-11	19:08:00	0
2009-03-11	19:09:00	24
2009-03-11	19:10:00	211
2009-03-11	19:11:00	0
2009-03-11	19:12:00	197
2009-03-11	19:13:00	498
2009-03-11	19:14:00	183
2009-03-11	19:15:00	0
2009-03-11	19:16:00	95
2009-03-11	19:17:00	0
2009-03-11	19:18:00	0
2009-03-11	19:19:00	0
2009-03-11	19:20:00	344
2009-03-11	19:21:00	443
2009-03-11	19:22:00	71
2009-03-11	19:23:00	36
2009-03-11	19:24:00	0
2009-03-11	19:25:00	59
2009-03-11	19:26:00	239
2009-03-11	19:27:00	71
2009-03-11	19:28:00	59
2009-03-11	19:29:00	0
2009-03-11	19:30:00	282
2009-03-11	19:31:00	24
2009-03-11	19:32:00	36
2009-03-11	19:33:00	0
2009-03-11	19:34:00	0
2009-03-11	19:35:00	0
2009-03-11	19:36:00	1031
2009-03-11	19:37:00	47
2009-03-11	19:38:00	0
2009-03-11	19:39:00	0
2009-03-11	19:40:00	0
2009-03-11	19:41:00	0
2009-03-11	19:42:00	0
2009-03-11	19:43:00	0
2009-03-11	19:44:00	0
2009-03-11	19:45:00	0
2009-03-11	19:46:00	0
2009-03-11	19:47:00	0
2009-03-11	19:48:00	0
2009-03-11	19:49:00	0
2009-03-11	19:50:00	0
2009-03-11	19:51:00	0
2009-03-11	19:52:00	0
2009-03-11	19:53:00	0
2009-03-11	19:54:00	36
2009-03-11	19:55:00	12
2009-03-11	19:56:00	0
2009-03-11	19:57:00	12
2009-03-11	19:58:00	0
2009-03-11	19:59:00	718
2009-03-11	20:00:00	633
2009-03-11	20:01:00	107
2009-03-11	20:02:00	12
2009-03-11	20:03:00	211
2009-03-11	20:04:00	107
2009-03-11	20:05:00	239
2009-03-11	20:06:00	83
2009-03-11	20:07:00	154
2009-03-11	20:08:00	225
2009-03-11	20:09:00	47
2009-03-11	20:10:00	12
2009-03-11	20:11:00	24
2009-03-11	20:12:00	107
2009-03-11	20:13:00	47
2009-03-11	20:14:00	47
2009-03-11	20:15:00	47
2009-03-11	20:16:00	268
2009-03-11	20:17:00	59
2009-03-11	20:18:00	0
2009-03-11	20:19:00	59
2009-03-11	20:20:00	268
2009-03-11	20:21:00	47
2009-03-11	20:22:00	0
2009-03-11	20:23:00	0
2009-03-11	20:24:00	0
2009-03-11	20:25:00	0
2009-03-11	20:26:00	0
2009-03-11	20:27:00	0
2009-03-11	20:28:00	0
2009-03-11	20:29:00	0
2009-03-11	20:30:00	0
2009-03-11	20:31:00	0
2009-03-11	20:32:00	12
2009-03-11	20:33:00	0
2009-03-11	20:34:00	0
2009-03-11	20:35:00	0
2009-03-11	20:36:00	0
2009-03-11	20:37:00	0
2009-03-11	20:38:00	0
2009-03-11	20:39:00	0
2009-03-11	20:40:00	0
2009-03-11	20:41:00	0
2009-03-11	20:42:00	0
2009-03-11	20:43:00	0
2009-03-11	20:44:00	12
2009-03-11	20:45:00	119
2009-03-11	20:46:00	83
2009-03-11	20:47:00	0
2009-03-11	20:48:00	0
2009-03-11	20:49:00	0
2009-03-11	20:50:00	0
2009-03-11	20:51:00	0
2009-03-11	20:52:00	0
2009-03-11	20:53:00	0
2009-03-11	20:54:00	0
2009-03-11	20:55:00	0
2009-03-11	20:56:00	0
2009-03-11	20:57:00	0
2009-03-11	20:58:00	0
2009-03-11	20:59:00	0
2009-03-11	21:00:00	1005
2009-03-11	21:01:00	12
2009-03-11	21:02:00	0
2009-03-11	21:03:00	0
2009-03-11	21:04:00	0
2009-03-11	21:05:00	479
2009-03-11	21:06:00	239
2009-03-11	21:07:00	47
2009-03-11	21:08:00	12
2009-03-11	21:09:00	130
2009-03-11	21:10:00	0
2009-03-11	21:11:00	36
2009-03-11	21:12:00	0
2009-03-11	21:13:00	0
2009-03-11	21:14:00	0
2009-03-11	21:15:00	0
2009-03-11	21:16:00	12
2009-03-11	21:17:00	0
2009-03-11	21:18:00	0
2009-03-11	21:19:00	0
2009-03-11	21:20:00	0
2009-03-11	21:21:00	0
2009-03-11	21:22:00	0
2009-03-11	21:23:00	0
2009-03-11	21:24:00	268
2009-03-11	21:25:00	0
2009-03-11	21:26:00	0
2009-03-11	21:27:00	0
2009-03-11	21:28:00	0
2009-03-11	21:29:00	0
2009-03-11	21:30:00	59
2009-03-11	21:31:00	0
2009-03-11	21:32:00	0
2009-03-11	21:33:00	0
2009-03-11	21:34:00	0
2009-03-11	21:35:00	0
2009-03-11	21:36:00	0
2009-03-11	21:37:00	0
2009-03-11	21:38:00	0
2009-03-11	21:39:00	0
2009-03-11	21:40:00	0
2009-03-11	21:41:00	0
2009-03-11	21:42:00	0
2009-03-11	21:43:00	0
2009-03-11	21:44:00	0
2009-03-11	21:45:00	0
2009-03-11	21:46:00	0
2009-03-11	21:47:00	0
2009-03-11	21:48:00	0
2009-03-11	21:49:00	0
2009-03-11	21:50:00	0
2009-03-11	21:51:00	903
2009-03-11	21:52:00	211
2009-03-11	21:53:00	47
2009-03-11	21:54:00	119
2009-03-11	21:55:00	183
2009-03-11	21:56:00	0
2009-03-11	21:57:00	0
2009-03-11	21:58:00	0
2009-03-11	21:59:00	0
2009-03-11	22:00:00	0
2009-03-11	22:01:00	0
2009-03-11	22:02:00	0
2009-03-11	22:03:00	0
2009-03-11	22:04:00	24
2009-03-11	22:05:00	0
2009-03-11	22:06:00	0
2009-03-11	22:07:00	0
2009-03-11	22:08:00	0
2009-03-11	22:09:00	0
2009-03-11	22:10:00	0
2009-03-11	22:11:00	24
2009-03-11	22:12:00	0
2009-03-11	22:13:00	0
2009-03-11	22:14:00	0
2009-03-11	22:15:00	239
2009-03-11	22:16:00	168
2009-03-11	22:17:00	0
2009-03-11	22:18:00	0
2009-03-11	22:19:00	0
2009-03-11	22:20:00	0
2009-03-11	22:21:00	0
2009-03-11	22:22:00	36
2009-03-11	22:23:00	59
2009-03-11	22:24:00	36
2009-03-11	22:25:00	0
2009-03-11	22:26:00	0
2009-03-11	22:27:00	36
2009-03-11	22:28:00	0
2009-03-11	22:29:00	0
2009-03-11	22:30:00	24
2009-03-11	22:31:00	183
2009-03-11	22:32:00	311
2009-03-11	22:33:00	498
2009-03-11	22:34:00	0
2009-03-11	22:35:00	59
2009-03-11	22:36:00	12
2009-03-11	22:37:00	0
2009-03-11	22:38:00	0
2009-03-11	22:39:00	225
2009-03-11	22:40:00	83
2009-03-11	22:41:00	0
2009-03-11	22:42:00	0
2009-03-11	22:43:00	130
2009-03-11	22:44:00	0
2009-03-11	22:45:00	0
2009-03-11	22:46:00	0
2009-03-11	22:47:00	0
2009-03-11	22:48:00	0
2009-03-11	22:49:00	0
2009-03-11	22:50:00	0
2009-03-11	22:51:00	0
2009-03-11	22:52:00	0
2009-03-11	22:53:00	24
2009-03-11	22:54:00	0
2009-03-11	22:55:00	0
2009-03-11	22:56:00	0
2009-03-11	22:57:00	0
2009-03-11	22:58:00	0
2009-03-11	22:59:00	0
2009-03-11	23:00:00	0
2009-03-11	23:01:00	0
2009-03-11	23:02:00	0
2009-03-11	23:03:00	0
2009-03-11	23:04:00	0
2009-03-11	23:05:00	0
2009-03-11	23:06:00	0
2009-03-11	23:07:00	879
2009-03-11	23:08:00	1960
2009-03-11	23:09:00	498
2009-03-11	23:10:00	197
2009-03-11	23:11:00	536
2009-03-11	23:12:00	0
2009-03-11	23:13:00	130
2009-03-11	23:14:00	36
2009-03-11	23:15:00	0
2009-03-11	23:16:00	12
2009-03-11	23:17:00	393
2009-03-11	23:18:00	1413
2009-03-11	23:19:00	555
2009-03-11	23:20:00	24
2009-03-11	23:21:00	36
2009-03-11	23:22:00	0
2009-03-11	23:23:00	536
2009-03-11	23:24:00	12
2009-03-11	23:25:00	0
2009-03-11	23:26:00	0
2009-03-11	23:27:00	0
2009-03-11	23:28:00	47
2009-03-11	23:29:00	0
2009-03-11	23:30:00	0
2009-03-11	23:31:00	282
2009-03-11	23:32:00	83
2009-03-11	23:33:00	0
2009-03-11	23:34:00	0
2009-03-11	23:35:00	0
2009-03-11	23:36:00	0
2009-03-11	23:37:00	0
2009-03-11	23:38:00	0
2009-03-11	23:39:00	0
2009-03-11	23:40:00	47
2009-03-11	23:41:00	0
2009-03-11	23:42:00	0
2009-03-11	23:43:00	0
2009-03-11	23:44:00	0
2009-03-11	23:45:00	0
2009-03-11	23:46:00	0
2009-03-11	23:47:00	0
2009-03-11	23:48:00	0
2009-03-11	23:49:00	0
2009-03-11	23:50:00	0
2009-03-11	23:51:00	1726
2009-03-11	23:52:00	24
2009-03-11	23:53:00	0
2009-03-11	23:54:00	0
2009-03-11	23:55:00	0
2009-03-11	23:56:00	0
2009-03-11	23:57:00	0
2009-03-11	23:58:00	0
2009-03-11	23:59:00	0
2009-03-12	00:00:00	225
2009-03-12	00:01:00	0
2009-03-12	00:02:00	0
2009-03-12	00:03:00	0
2009-03-12	00:04:00	0
2009-03-12	00:05:00	0
2009-03-12	00:06:00	0
2009-03-12	00:07:00	0
2009-03-12	00:08:00	0
2009-03-12	00:09:00	0
2009-03-12	00:10:00	36
2009-03-12	00:11:00	0
2009-03-12	00:12:00	0
2009-03-12	00:13:00	0
2009-03-12	00:14:00	0
2009-03-12	00:15:00	0
2009-03-12	00:16:00	0
2009-03-12	00:17:00	0
2009-03-12	00:18:00	0
2009-03-12	00:19:00	0
2009-03-12	00:20:00	0
2009-03-12	00:21:00	0
2009-03-12	00:22:00	0
2009-03-12	00:23:00	0
2009-03-12	00:24:00	0
2009-03-12	00:25:00	0
2009-03-12	00:26:00	0
2009-03-12	00:27:00	0
2009-03-12	00:28:00	0
2009-03-12	00:29:00	0
2009-03-12	00:30:00	0
2009-03-12	00:31:00	0
2009-03-12	00:32:00	0
2009-03-12	00:33:00	0
2009-03-12	00:34:00	0
2009-03-12	00:35:00	0
2009-03-12	00:36:00	0
2009-03-12	00:37:00	0
2009-03-12	00:38:00	24
2009-03-12	00:39:00	0
2009-03-12	00:40:00	0
2009-03-12	00:41:00	0
2009-03-12	00:42:00	0
2009-03-12	00:43:00	0
2009-03-12	00:44:00	0
2009-03-12	00:45:00	0
2009-03-12	00:46:00	0
2009-03-12	00:47:00	0
2009-03-12	00:48:00	0
2009-03-12	00:49:00	0
2009-03-12	00:50:00	0
2009-03-12	00:51:00	0
2009-03-12	00:52:00	0
2009-03-12	00:53:00	0
2009-03-12	00:54:00	0
2009-03-12	00:55:00	0
2009-03-12	00:56:00	0
2009-03-12	00:57:00	0
2009-03-12	00:58:00	0
2009-03-12	00:59:00	0
2009-03-12	01:00:00	0
2009-03-12	01:01:00	0
2009-03-12	01:02:00	0
2009-03-12	01:03:00	0
2009-03-12	01:04:00	0
2009-03-12	01:05:00	0
2009-03-12	01:06:00	0
2009-03-12	01:07:00	0
2009-03-12	01:08:00	0
2009-03-12	01:09:00	0
2009-03-12	01:10:00	0
2009-03-12	01:11:00	0
2009-03-12	01:12:00	0
2009-03-12	01:13:00	0
2009-03-12	01:14:00	0
2009-03-12	01:15:00	0
2009-03-12	01:16:00	12
2009-03-12	01:17:00	0
2009-03-12	01:18:00	0
2009-03-12	01:19:00	0
2009-03-12	01:20:00	0
2009-03-12	01:21:00	0
2009-03-12	01:22:00	0
2009-03-12	01:23:00	0
2009-03-12	01:24:00	0
2009-03-12	01:25:00	0
2009-03-12	01:26:00	0
2009-03-12	01:27:00	0
2009-03-12	01:28:00	0
2009-03-12	01:29:00	0
2009-03-12	01:30:00	0
2009-03-12	01:31:00	0
2009-03-12	01:32:00	0
2009-03-12	01:33:00	0
2009-03-12	01:34:00	0
2009-03-12	01:35:00	0
2009-03-12	01:36:00	0
2009-03-12	01:37:00	0
2009-03-12	01:38:00	0
2009-03-12	01:39:00	0
2009-03-12	01:40:00	0
2009-03-12	01:41:00	0
2009-03-12	01:42:00	0
2009-03-12	01:43:00	0
2009-03-12	01:44:00	0
2009-03-12	01:45:00	0
2009-03-12	01:46:00	0
2009-03-12	01:47:00	0
2009-03-12	01:48:00	0
2009-03-12	01:49:00	0
2009-03-12	01:50:00	0
2009-03-12	01:51:00	0
2009-03-12	01:52:00	0
2009-03-12	01:53:00	0
2009-03-12	01:54:00	24
2009-03-12	01:55:00	0
2009-03-12	01:56:00	0
2009-03-12	01:57:00	0
2009-03-12	01:58:00	0
2009-03-12	01:59:00	0
2009-03-12	02:00:00	0
2009-03-12	02:01:00	0
2009-03-12	02:02:00	0
2009-03-12	02:03:00	0
2009-03-12	02:04:00	0
2009-03-12	02:05:00	0
2009-03-12	02:06:00	0
2009-03-12	02:07:00	0
2009-03-12	02:08:00	0
2009-03-12	02:09:00	0
2009-03-12	02:10:00	0
2009-03-12	02:11:00	0
2009-03-12	02:12:00	0
2009-03-12	02:13:00	0
2009-03-12	02:14:00	0
2009-03-12	02:15:00	0
2009-03-12	02:16:00	0
2009-03-12	02:17:00	0
2009-03-12	02:18:00	0
2009-03-12	02:19:00	0
2009-03-12	02:20:00	0
2009-03-12	02:21:00	0
2009-03-12	02:22:00	0
2009-03-12	02:23:00	24
2009-03-12	02:24:00	12
2009-03-12	02:25:00	12
2009-03-12	02:26:00	0
2009-03-12	02:27:00	0
2009-03-12	02:28:00	24
2009-03-12	02:29:00	0
2009-03-12	02:30:00	0
2009-03-12	02:31:00	0
2009-03-12	02:32:00	0
2009-03-12	02:33:00	0
2009-03-12	02:34:00	0
2009-03-12	02:35:00	0
2009-03-12	02:36:00	0
2009-03-12	02:37:00	0
2009-03-12	02:38:00	0
2009-03-12	02:39:00	0
2009-03-12	02:40:00	0
2009-03-12	02:41:00	0
2009-03-12	02:42:00	0
2009-03-12	02:43:00	130
2009-03-12	02:44:00	95
2009-03-12	02:45:00	36
2009-03-12	02:46:00	0
2009-03-12	02:47:00	0
2009-03-12	02:48:00	12
2009-03-12	02:49:00	0
2009-03-12	02:50:00	0
2009-03-12	02:51:00	0
2009-03-12	02:52:00	0
2009-03-12	02:53:00	0
2009-03-12	02:54:00	0
2009-03-12	02:55:00	0
2009-03-12	02:56:00	0
2009-03-12	02:57:00	0
2009-03-12	02:58:00	0
2009-03-12	02:59:00	0
2009-03-12	03:00:00	0
2009-03-12	03:01:00	0
2009-03-12	03:02:00	24
2009-03-12	03:03:00	0
2009-03-12	03:04:00	0
2009-03-12	03:05:00	0
2009-03-12	03:06:00	0
2009-03-12	03:07:00	0
2009-03-12	03:08:00	0
2009-03-12	03:09:00	0
2009-03-12	03:10:00	0
2009-03-12	03:11:00	0
2009-03-12	03:12:00	0
2009-03-12	03:13:00	0
2009-03-12	03:14:00	0
2009-03-12	03:15:00	0
2009-03-12	03:16:00	0
2009-03-12	03:17:00	0
2009-03-12	03:18:00	0
2009-03-12	03:19:00	0
2009-03-12	03:20:00	0
2009-03-12	03:21:00	0
2009-03-12	03:22:00	0
2009-03-12	03:23:00	0
2009-03-12	03:24:00	0
2009-03-12	03:25:00	0
2009-03-12	03:26:00	0
2009-03-12	03:27:00	0
2009-03-12	03:28:00	0
2009-03-12	03:29:00	0
2009-03-12	03:30:00	0
2009-03-12	03:31:00	0
2009-03-12	03:32:00	0
2009-03-12	03:33:00	0
2009-03-12	03:34:00	0
2009-03-12	03:35:00	0
2009-03-12	03:36:00	0
2009-03-12	03:37:00	0
2009-03-12	03:38:00	0
2009-03-12	03:39:00	0
2009-03-12	03:40:00	0
2009-03-12	03:41:00	0
2009-03-12	03:42:00	0
2009-03-12	03:43:00	0
2009-03-12	03:44:00	0
2009-03-12	03:45:00	0
2009-03-12	03:46:00	0
2009-03-12	03:47:00	0
2009-03-12	03:48:00	0
2009-03-12	03:49:00	0
2009-03-12	03:50:00	0
2009-03-12	03:51:00	0
2009-03-12	03:52:00	0
2009-03-12	03:53:00	0
2009-03-12	03:54:00	0
2009-03-12	03:55:00	0
2009-03-12	03:56:00	0
2009-03-12	03:57:00	0
2009-03-12	03:58:00	0
2009-03-12	03:59:00	0
2009-03-12	04:00:00	0
2009-03-12	04:01:00	0
2009-03-12	04:02:00	0
2009-03-12	04:03:00	0
2009-03-12	04:04:00	0
2009-03-12	04:05:00	0
2009-03-12	04:06:00	0
2009-03-12	04:07:00	0
2009-03-12	04:08:00	24
2009-03-12	04:09:00	0
2009-03-12	04:10:00	0
2009-03-12	04:11:00	0
2009-03-12	04:12:00	0
2009-03-12	04:13:00	0
2009-03-12	04:14:00	0
2009-03-12	04:15:00	0
2009-03-12	04:16:00	0
2009-03-12	04:17:00	0
2009-03-12	04:18:00	0
2009-03-12	04:19:00	0
2009-03-12	04:20:00	0
2009-03-12	04:21:00	0
2009-03-12	04:22:00	0
2009-03-12	04:23:00	0
2009-03-12	04:24:00	0
2009-03-12	04:25:00	0
2009-03-12	04:26:00	0
2009-03-12	04:27:00	0
2009-03-12	04:28:00	0
2009-03-12	04:29:00	0
2009-03-12	04:30:00	0
2009-03-12	04:31:00	0
2009-03-12	04:32:00	0
2009-03-12	04:33:00	0
2009-03-12	04:34:00	0
2009-03-12	04:35:00	0
2009-03-12	04:36:00	0
2009-03-12	04:37:00	0
2009-03-12	04:38:00	0
2009-03-12	04:39:00	0
2009-03-12	04:40:00	12
2009-03-12	04:41:00	0
2009-03-12	04:42:00	0
2009-03-12	04:43:00	0
2009-03-12	04:44:00	47
2009-03-12	04:45:00	0
2009-03-12	04:46:00	0
2009-03-12	04:47:00	0
2009-03-12	04:48:00	0
2009-03-12	04:49:00	12
2009-03-12	04:50:00	0
2009-03-12	04:51:00	0
2009-03-12	04:52:00	0
2009-03-12	04:53:00	0
2009-03-12	04:54:00	0
2009-03-12	04:55:00	0
2009-03-12	04:56:00	0
2009-03-12	04:57:00	0
2009-03-12	04:58:00	0
2009-03-12	04:59:00	0
2009-03-12	05:00:00	0
2009-03-12	05:01:00	0
2009-03-12	05:02:00	0
2009-03-12	05:03:00	0
2009-03-12	05:04:00	0
2009-03-12	05:05:00	0
2009-03-12	05:06:00	0
2009-03-12	05:07:00	0
2009-03-12	05:08:00	0
2009-03-12	05:09:00	0
2009-03-12	05:10:00	0
2009-03-12	05:11:00	0
2009-03-12	05:12:00	24
2009-03-12	05:13:00	0
2009-03-12	05:14:00	0
2009-03-12	05:15:00	0
2009-03-12	05:16:00	0
2009-03-12	05:17:00	0
2009-03-12	05:18:00	0
2009-03-12	05:19:00	0
2009-03-12	05:20:00	0
2009-03-12	05:21:00	0
2009-03-12	05:22:00	0
2009-03-12	05:23:00	0
2009-03-12	05:24:00	0
2009-03-12	05:25:00	0
2009-03-12	05:26:00	0
2009-03-12	05:27:00	0
2009-03-12	05:28:00	0
2009-03-12	05:29:00	0
2009-03-12	05:30:00	0
2009-03-12	05:31:00	0
2009-03-12	05:32:00	0
2009-03-12	05:33:00	0
2009-03-12	05:34:00	0
2009-03-12	05:35:00	0
2009-03-12	05:36:00	0
2009-03-12	05:37:00	0
2009-03-12	05:38:00	0
2009-03-12	05:39:00	0
2009-03-12	05:40:00	0
2009-03-12	05:41:00	0
2009-03-12	05:42:00	0
2009-03-12	05:43:00	0
2009-03-12	05:44:00	0
2009-03-12	05:45:00	0
2009-03-12	05:46:00	0
2009-03-12	05:47:00	0
2009-03-12	05:48:00	0
2009-03-12	05:49:00	36
2009-03-12	05:50:00	130
2009-03-12	05:51:00	0
2009-03-12	05:52:00	0
2009-03-12	05:53:00	0
2009-03-12	05:54:00	0
2009-03-12	05:55:00	0
2009-03-12	05:56:00	0
2009-03-12	05:57:00	0
2009-03-12	05:58:00	0
2009-03-12	05:59:00	0
2009-03-12	06:00:00	0
2009-03-12	06:01:00	0
2009-03-12	06:02:00	0
2009-03-12	06:03:00	0
2009-03-12	06:04:00	0
2009-03-12	06:05:00	24
2009-03-12	06:06:00	0
2009-03-12	06:07:00	0
2009-03-12	06:08:00	0
2009-03-12	06:09:00	0
2009-03-12	06:10:00	0
2009-03-12	06:11:00	0
2009-03-12	06:12:00	0
2009-03-12	06:13:00	0
2009-03-12	06:14:00	0
2009-03-12	06:15:00	0
2009-03-12	06:16:00	0
2009-03-12	06:17:00	0
2009-03-12	06:18:00	0
2009-03-12	06:19:00	0
2009-03-12	06:20:00	0
2009-03-12	06:21:00	0
2009-03-12	06:22:00	0
2009-03-12	06:23:00	0
2009-03-12	06:24:00	0
2009-03-12	06:25:00	36
2009-03-12	06:26:00	24
2009-03-12	06:27:00	0
2009-03-12	06:28:00	327
2009-03-12	06:29:00	1652
2009-03-12	06:30:00	879
2009-03-12	06:31:00	1031
2009-03-12	06:32:00	12
2009-03-12	06:33:00	12
2009-03-12	06:34:00	168
2009-03-12	06:35:00	0
2009-03-12	06:36:00	0
2009-03-12	06:37:00	24
2009-03-12	06:38:00	0
2009-03-12	06:39:00	0
2009-03-12	06:40:00	47
2009-03-12	06:41:00	83
2009-03-12	06:42:00	71
2009-03-12	06:43:00	927
2009-03-12	06:44:00	879
2009-03-12	06:45:00	517
2009-03-12	06:46:00	427
2009-03-12	06:47:00	536
2009-03-12	06:48:00	0
2009-03-12	06:49:00	0
2009-03-12	06:50:00	0
2009-03-12	06:51:00	47
2009-03-12	06:52:00	142
2009-03-12	06:53:00	12
2009-03-12	06:54:00	0
2009-03-12	06:55:00	211
2009-03-12	06:56:00	168
2009-03-12	06:57:00	12
2009-03-12	06:58:00	211
2009-03-12	06:59:00	119
2009-03-12	07:00:00	119
2009-03-12	07:01:00	59
2009-03-12	07:02:00	0
2009-03-12	07:03:00	36
2009-03-12	07:04:00	183
2009-03-12	07:05:00	410
2009-03-12	07:06:00	0
2009-03-12	07:07:00	0
2009-03-12	07:08:00	154
2009-03-12	07:09:00	59
2009-03-12	07:10:00	47
2009-03-12	07:11:00	107
2009-03-12	07:12:00	83
2009-03-12	07:13:00	95
2009-03-12	07:14:00	460
2009-03-12	07:15:00	296
2009-03-12	07:16:00	460
2009-03-12	07:17:00	360
2009-03-12	07:18:00	12
2009-03-12	07:19:00	12
2009-03-12	07:20:00	0
2009-03-12	07:21:00	0
2009-03-12	07:22:00	718
2009-03-12	07:23:00	59
2009-03-12	07:24:00	211
2009-03-12	07:25:00	0
2009-03-12	07:26:00	0
2009-03-12	07:27:00	47
2009-03-12	07:28:00	282
2009-03-12	07:29:00	24
2009-03-12	07:30:00	517
2009-03-12	07:31:00	36
2009-03-12	07:32:00	12
2009-03-12	07:33:00	225
2009-03-12	07:34:00	71
2009-03-12	07:35:00	24
2009-03-12	07:36:00	12
2009-03-12	07:37:00	47
2009-03-12	07:38:00	24
2009-03-12	07:39:00	0
2009-03-12	07:40:00	0
2009-03-12	07:41:00	0
2009-03-12	07:42:00	24
2009-03-12	07:43:00	0
2009-03-12	07:44:00	479
2009-03-12	07:45:00	460
2009-03-12	07:46:00	0
2009-03-12	07:47:00	12
2009-03-12	07:48:00	47
2009-03-12	07:49:00	47
2009-03-12	07:50:00	0
2009-03-12	07:51:00	785
2009-03-12	07:52:00	225
2009-03-12	07:53:00	12
2009-03-12	07:54:00	0
2009-03-12	07:55:00	0
2009-03-12	07:56:00	268
2009-03-12	07:57:00	24
2009-03-12	07:58:00	24
2009-03-12	07:59:00	24
2009-03-12	08:00:00	327
2009-03-12	08:01:00	0
2009-03-12	08:02:00	12
2009-03-12	08:03:00	254
2009-03-12	08:04:00	0
2009-03-12	08:05:00	24
2009-03-12	08:06:00	0
2009-03-12	08:07:00	0
2009-03-12	08:08:00	0
2009-03-12	08:09:00	47
2009-03-12	08:10:00	0
2009-03-12	08:11:00	0
2009-03-12	08:12:00	0
2009-03-12	08:13:00	0
2009-03-12	08:14:00	0
2009-03-12	08:15:00	0
2009-03-12	08:16:00	0
2009-03-12	08:17:00	0
2009-03-12	08:18:00	0
2009-03-12	08:19:00	0
2009-03-12	08:20:00	0
2009-03-12	08:21:00	0
2009-03-12	08:22:00	0
2009-03-12	08:23:00	0
2009-03-12	08:24:00	0
2009-03-12	08:25:00	0
2009-03-12	08:26:00	0
2009-03-12	08:27:00	0
2009-03-12	08:28:00	0
2009-03-12	08:29:00	0
2009-03-12	08:30:00	0
2009-03-12	08:31:00	0
2009-03-12	08:32:00	0
2009-03-12	08:33:00	0
2009-03-12	08:34:00	0
2009-03-12	08:35:00	0
2009-03-12	08:36:00	0
2009-03-12	08:37:00	0
2009-03-12	08:38:00	0
2009-03-12	08:39:00	0
2009-03-12	08:40:00	0
2009-03-12	08:41:00	0
2009-03-12	08:42:00	0
2009-03-12	08:43:00	0
2009-03-12	08:44:00	0
2009-03-12	08:45:00	0
2009-03-12	08:46:00	0
2009-03-12	08:47:00	0
2009-03-12	08:48:00	0
2009-03-12	08:49:00	0
2009-03-12	08:50:00	0
2009-03-12	08:51:00	0
2009-03-12	08:52:00	0
2009-03-12	08:53:00	0
2009-03-12	08:54:00	0
2009-03-12	08:55:00	0
2009-03-12	08:56:00	0
2009-03-12	08:57:00	0
2009-03-12	08:58:00	0
2009-03-12	08:59:00	0
2009-03-12	09:00:00	0
2009-03-12	09:01:00	0
2009-03-12	09:02:00	0
2009-03-12	09:03:00	0
2009-03-12	09:04:00	0
2009-03-12	09:05:00	142
2009-03-12	09:06:00	168
2009-03-12	09:07:00	47
2009-03-12	09:08:00	0
[truncated: 19,611 more rows]

## Sheet: 3.25.09
Actogram, Copy Raw Data, All Days
Identity:	Logan
Filename:	E:\Active Research Files\meloxicam titre canine\cases\logan\Logan 3.25.09.AWC
Gender:	M
Age:	8
Height:	61.0 cm	24.0 in
Weight:	37.2 kg	82.0 lbs
Start Date:	25-Mar-2009 (Wed)
Start Time:	18:00:00
Interval:	1.00 mins
Date Stamp:	Time Stamp:	Activity Data:	Marker Press:
2009-03-25	00:00:00	0
2009-03-25	00:01:00	0
2009-03-25	00:02:00	0
2009-03-25	00:03:00	0
2009-03-25	00:04:00	0
2009-03-25	00:05:00	0
2009-03-25	00:06:00	0
2009-03-25	00:07:00	0
2009-03-25	00:08:00	0
2009-03-25	00:09:00	0
2009-03-25	00:10:00	0
2009-03-25	00:11:00	0
2009-03-25	00:12:00	0
2009-03-25	00:13:00	0
2009-03-25	00:14:00	0
2009-03-25	00:15:00	0
2009-03-25	00:16:00	0
2009-03-25	00:17:00	0
2009-03-25	00:18:00	0
2009-03-25	00:19:00	0
2009-03-25	00:20:00	0
2009-03-25	00:21:00	0
2009-03-25	00:22:00	0
2009-03-25	00:23:00	0
2009-03-25	00:24:00	0
2009-03-25	00:25:00	0
2009-03-25	00:26:00	0
2009-03-25	00:27:00	0
2009-03-25	00:28:00	0
2009-03-25	00:29:00	0
2009-03-25	00:30:00	0
2009-03-25	00:31:00	0
2009-03-25	00:32:00	0
2009-03-25	00:33:00	0
2009-03-25	00:34:00	0
2009-03-25	00:35:00	0
2009-03-25	00:36:00	0
2009-03-25	00:37:00	0
2009-03-25	00:38:00	0
2009-03-25	00:39:00	0
2009-03-25	00:40:00	0
2009-03-25	00:41:00	0
2009-03-25	00:42:00	0
2009-03-25	00:43:00	0
2009-03-25	00:44:00	0
2009-03-25	00:45:00	0
2009-03-25	00:46:00	0
2009-03-25	00:47:00	0
2009-03-25	00:48:00	0
2009-03-25	00:49:00	0
2009-03-25	00:50:00	0
2009-03-25	00:51:00	0
2009-03-25	00:52:00	0
2009-03-25	00:53:00	0
2009-03-25	00:54:00	0
2009-03-25	00:55:00	0
2009-03-25	00:56:00	0
2009-03-25	00:57:00	0
2009-03-25	00:58:00	0
2009-03-25	00:59:00	0
2009-03-25	01:00:00	0
2009-03-25	01:01:00	0
2009-03-25	01:02:00	0
2009-03-25	01:03:00	0
2009-03-25	01:04:00	0
2009-03-25	01:05:00	0
2009-03-25	01:06:00	0
2009-03-25	01:07:00	0
2009-03-25	01:08:00	0
2009-03-25	01:09:00	0
2009-03-25	01:10:00	0
2009-03-25	01:11:00	0
2009-03-25	01:12:00	0
2009-03-25	01:13:00	0
2009-03-25	01:14:00	0
2009-03-25	01:15:00	0
2009-03-25	01:16:00	0
2009-03-25	01:17:00	0
2009-03-25	01:18:00	0
2009-03-25	01:19:00	0
2009-03-25	01:20:00	0
2009-03-25	01:21:00	0
2009-03-25	01:22:00	0
2009-03-25	01:23:00	0
2009-03-25	01:24:00	0
2009-03-25	01:25:00	0
2009-03-25	01:26:00	0
2009-03-25	01:27:00	0
2009-03-25	01:28:00	0
2009-03-25	01:29:00	0
2009-03-25	01:30:00	0
2009-03-25	01:31:00	0
2009-03-25	01:32:00	0
2009-03-25	01:33:00	0
2009-03-25	01:34:00	0
2009-03-25	01:35:00	0
2009-03-25	01:36:00	0
2009-03-25	01:37:00	0
2009-03-25	01:38:00	0
2009-03-25	01:39:00	0
2009-03-25	01:40:00	0
2009-03-25	01:41:00	0
2009-03-25	01:42:00	0
2009-03-25	01:43:00	0
2009-03-25	01:44:00	0
2009-03-25	01:45:00	0
2009-03-25	01:46:00	0
2009-03-25	01:47:00	0
2009-03-25	01:48:00	0
2009-03-25	01:49:00	0
2009-03-25	01:50:00	0
2009-03-25	01:51:00	0
2009-03-25	01:52:00	0
2009-03-25	01:53:00	0
2009-03-25	01:54:00	0
2009-03-25	01:55:00	0
2009-03-25	01:56:00	0
2009-03-25	01:57:00	0
2009-03-25	01:58:00	0
2009-03-25	01:59:00	0
2009-03-25	02:00:00	0
2009-03-25	02:01:00	0
2009-03-25	02:02:00	0
2009-03-25	02:03:00	0
2009-03-25	02:04:00	0
2009-03-25	02:05:00	0
2009-03-25	02:06:00	0
2009-03-25	02:07:00	0
2009-03-25	02:08:00	0
2009-03-25	02:09:00	0
2009-03-25	02:10:00	0
2009-03-25	02:11:00	0
2009-03-25	02:12:00	0
2009-03-25	02:13:00	0
2009-03-25	02:14:00	0
2009-03-25	02:15:00	0
2009-03-25	02:16:00	0
2009-03-25	02:17:00	0
2009-03-25	02:18:00	0
2009-03-25	02:19:00	0
2009-03-25	02:20:00	0
2009-03-25	02:21:00	0
2009-03-25	02:22:00	0
2009-03-25	02:23:00	0
2009-03-25	02:24:00	0
2009-03-25	02:25:00	0
2009-03-25	02:26:00	0
2009-03-25	02:27:00	0
2009-03-25	02:28:00	0
2009-03-25	02:29:00	0
2009-03-25	02:30:00	0
2009-03-25	02:31:00	0
2009-03-25	02:32:00	0
2009-03-25	02:33:00	0
2009-03-25	02:34:00	0
2009-03-25	02:35:00	0
2009-03-25	02:36:00	0
2009-03-25	02:37:00	0
2009-03-25	02:38:00	0
2009-03-25	02:39:00	0
2009-03-25	02:40:00	0
2009-03-25	02:41:00	0
2009-03-25	02:42:00	0
2009-03-25	02:43:00	0
2009-03-25	02:44:00	0
2009-03-25	02:45:00	0
2009-03-25	02:46:00	0
2009-03-25	02:47:00	0
2009-03-25	02:48:00	0
2009-03-25	02:49:00	0
2009-03-25	02:50:00	0
2009-03-25	02:51:00	0
2009-03-25	02:52:00	0
2009-03-25	02:53:00	0
2009-03-25	02:54:00	0
2009-03-25	02:55:00	0
2009-03-25	02:56:00	0
2009-03-25	02:57:00	0
2009-03-25	02:58:00	0
2009-03-25	02:59:00	0
2009-03-25	03:00:00	0
2009-03-25	03:01:00	0
2009-03-25	03:02:00	0
2009-03-25	03:03:00	0
2009-03-25	03:04:00	0
2009-03-25	03:05:00	0
2009-03-25	03:06:00	0
2009-03-25	03:07:00	0
2009-03-25	03:08:00	0
2009-03-25	03:09:00	0
2009-03-25	03:10:00	0
2009-03-25	03:11:00	0
2009-03-25	03:12:00	0
2009-03-25	03:13:00	0
2009-03-25	03:14:00	0
2009-03-25	03:15:00	0
2009-03-25	03:16:00	0
2009-03-25	03:17:00	0
2009-03-25	03:18:00	0
2009-03-25	03:19:00	0
2009-03-25	03:20:00	0
2009-03-25	03:21:00	0
2009-03-25	03:22:00	0
2009-03-25	03:23:00	0
2009-03-25	03:24:00	0
2009-03-25	03:25:00	0
2009-03-25	03:26:00	0
2009-03-25	03:27:00	0
2009-03-25	03:28:00	0
2009-03-25	03:29:00	0
2009-03-25	03:30:00	0
2009-03-25	03:31:00	0
2009-03-25	03:32:00	0
2009-03-25	03:33:00	0
2009-03-25	03:34:00	0
2009-03-25	03:35:00	0
2009-03-25	03:36:00	0
2009-03-25	03:37:00	0
2009-03-25	03:38:00	0
2009-03-25	03:39:00	0
2009-03-25	03:40:00	0
2009-03-25	03:41:00	0
2009-03-25	03:42:00	0
2009-03-25	03:43:00	0
2009-03-25	03:44:00	0
2009-03-25	03:45:00	0
2009-03-25	03:46:00	0
2009-03-25	03:47:00	0
2009-03-25	03:48:00	0
2009-03-25	03:49:00	0
2009-03-25	03:50:00	0
2009-03-25	03:51:00	0
2009-03-25	03:52:00	0
2009-03-25	03:53:00	0
2009-03-25	03:54:00	0
2009-03-25	03:55:00	0
2009-03-25	03:56:00	0
2009-03-25	03:57:00	0
2009-03-25	03:58:00	0
2009-03-25	03:59:00	0
2009-03-25	04:00:00	0
2009-03-25	04:01:00	0
2009-03-25	04:02:00	0
2009-03-25	04:03:00	0
2009-03-25	04:04:00	0
2009-03-25	04:05:00	0
2009-03-25	04:06:00	0
2009-03-25	04:07:00	0
2009-03-25	04:08:00	0
2009-03-25	04:09:00	0
2009-03-25	04:10:00	0
2009-03-25	04:11:00	0
2009-03-25	04:12:00	0
2009-03-25	04:13:00	0
2009-03-25	04:14:00	0
2009-03-25	04:15:00	0
2009-03-25	04:16:00	0
2009-03-25	04:17:00	0
2009-03-25	04:18:00	0
2009-03-25	04:19:00	0
2009-03-25	04:20:00	0
2009-03-25	04:21:00	0
2009-03-25	04:22:00	0
2009-03-25	04:23:00	0
2009-03-25	04:24:00	0
2009-03-25	04:25:00	0
2009-03-25	04:26:00	0
2009-03-25	04:27:00	0
2009-03-25	04:28:00	0
2009-03-25	04:29:00	0
2009-03-25	04:30:00	0
2009-03-25	04:31:00	0
2009-03-25	04:32:00	0
2009-03-25	04:33:00	0
2009-03-25	04:34:00	0
2009-03-25	04:35:00	0
2009-03-25	04:36:00	0
2009-03-25	04:37:00	0
2009-03-25	04:38:00	0
2009-03-25	04:39:00	0
2009-03-25	04:40:00	0
2009-03-25	04:41:00	0
2009-03-25	04:42:00	0
2009-03-25	04:43:00	0
2009-03-25	04:44:00	0
2009-03-25	04:45:00	0
2009-03-25	04:46:00	0
2009-03-25	04:47:00	0
2009-03-25	04:48:00	0
2009-03-25	04:49:00	0
2009-03-25	04:50:00	0
2009-03-25	04:51:00	0
2009-03-25	04:52:00	0
2009-03-25	04:53:00	0
2009-03-25	04:54:00	0
2009-03-25	04:55:00	0
2009-03-25	04:56:00	0
2009-03-25	04:57:00	0
2009-03-25	04:58:00	0
2009-03-25	04:59:00	0
2009-03-25	05:00:00	0
2009-03-25	05:01:00	0
2009-03-25	05:02:00	0
2009-03-25	05:03:00	0
2009-03-25	05:04:00	0
2009-03-25	05:05:00	0
2009-03-25	05:06:00	0
2009-03-25	05:07:00	0
2009-03-25	05:08:00	0
2009-03-25	05:09:00	0
2009-03-25	05:10:00	0
2009-03-25	05:11:00	0
2009-03-25	05:12:00	0
2009-03-25	05:13:00	0
2009-03-25	05:14:00	0
2009-03-25	05:15:00	0
2009-03-25	05:16:00	0
2009-03-25	05:17:00	0
2009-03-25	05:18:00	0
2009-03-25	05:19:00	0
2009-03-25	05:20:00	0
2009-03-25	05:21:00	0
2009-03-25	05:22:00	0
2009-03-25	05:23:00	0
2009-03-25	05:24:00	0
2009-03-25	05:25:00	0
2009-03-25	05:26:00	0
2009-03-25	05:27:00	0
2009-03-25	05:28:00	0
2009-03-25	05:29:00	0
2009-03-25	05:30:00	0
2009-03-25	05:31:00	0
2009-03-25	05:32:00	0
2009-03-25	05:33:00	0
2009-03-25	05:34:00	0
2009-03-25	05:35:00	0
2009-03-25	05:36:00	0
2009-03-25	05:37:00	0
2009-03-25	05:38:00	0
2009-03-25	05:39:00	0
2009-03-25	05:40:00	0
2009-03-25	05:41:00	0
2009-03-25	05:42:00	0
2009-03-25	05:43:00	0
2009-03-25	05:44:00	0
2009-03-25	05:45:00	0
2009-03-25	05:46:00	0
2009-03-25	05:47:00	0
2009-03-25	05:48:00	0
2009-03-25	05:49:00	0
2009-03-25	05:50:00	0
2009-03-25	05:51:00	0
2009-03-25	05:52:00	0
2009-03-25	05:53:00	0
2009-03-25	05:54:00	0
2009-03-25	05:55:00	0
2009-03-25	05:56:00	0
2009-03-25	05:57:00	0
2009-03-25	05:58:00	0
2009-03-25	05:59:00	0
2009-03-25	06:00:00	0
2009-03-25	06:01:00	0
2009-03-25	06:02:00	0
2009-03-25	06:03:00	0
2009-03-25	06:04:00	0
2009-03-25	06:05:00	0
2009-03-25	06:06:00	0
2009-03-25	06:07:00	0
2009-03-25	06:08:00	0
2009-03-25	06:09:00	0
2009-03-25	06:10:00	0
2009-03-25	06:11:00	0
2009-03-25	06:12:00	0
2009-03-25	06:13:00	0
2009-03-25	06:14:00	0
2009-03-25	06:15:00	0
2009-03-25	06:16:00	0
2009-03-25	06:17:00	0
2009-03-25	06:18:00	0
2009-03-25	06:19:00	0
2009-03-25	06:20:00	0
2009-03-25	06:21:00	0
2009-03-25	06:22:00	0
2009-03-25	06:23:00	0
2009-03-25	06:24:00	0
2009-03-25	06:25:00	0
2009-03-25	06:26:00	0
2009-03-25	06:27:00	0
2009-03-25	06:28:00	0
2009-03-25	06:29:00	0
2009-03-25	06:30:00	0
2009-03-25	06:31:00	0
2009-03-25	06:32:00	0
2009-03-25	06:33:00	0
2009-03-25	06:34:00	0
2009-03-25	06:35:00	0
2009-03-25	06:36:00	0
2009-03-25	06:37:00	0
2009-03-25	06:38:00	0
2009-03-25	06:39:00	0
2009-03-25	06:40:00	0
2009-03-25	06:41:00	0
2009-03-25	06:42:00	0
2009-03-25	06:43:00	0
2009-03-25	06:44:00	0
2009-03-25	06:45:00	0
2009-03-25	06:46:00	0
2009-03-25	06:47:00	0
2009-03-25	06:48:00	0
2009-03-25	06:49:00	0
2009-03-25	06:50:00	0
2009-03-25	06:51:00	0
2009-03-25	06:52:00	0
2009-03-25	06:53:00	0
2009-03-25	06:54:00	0
2009-03-25	06:55:00	0
2009-03-25	06:56:00	0
2009-03-25	06:57:00	0
2009-03-25	06:58:00	0
2009-03-25	06:59:00	0
2009-03-25	07:00:00	0
2009-03-25	07:01:00	0
2009-03-25	07:02:00	0
2009-03-25	07:03:00	0
2009-03-25	07:04:00	0
2009-03-25	07:05:00	0
2009-03-25	07:06:00	0
2009-03-25	07:07:00	0
2009-03-25	07:08:00	0
2009-03-25	07:09:00	0
2009-03-25	07:10:00	0
2009-03-25	07:11:00	0
2009-03-25	07:12:00	0
2009-03-25	07:13:00	0
2009-03-25	07:14:00	0
2009-03-25	07:15:00	0
2009-03-25	07:16:00	0
2009-03-25	07:17:00	0
2009-03-25	07:18:00	0
2009-03-25	07:19:00	0
2009-03-25	07:20:00	0
2009-03-25	07:21:00	0
2009-03-25	07:22:00	0
2009-03-25	07:23:00	0
2009-03-25	07:24:00	0
2009-03-25	07:25:00	0
2009-03-25	07:26:00	0
2009-03-25	07:27:00	0
2009-03-25	07:28:00	0
2009-03-25	07:29:00	0
2009-03-25	07:30:00	0
2009-03-25	07:31:00	0
2009-03-25	07:32:00	0
2009-03-25	07:33:00	0
2009-03-25	07:34:00	0
2009-03-25	07:35:00	0
2009-03-25	07:36:00	0
2009-03-25	07:37:00	0
2009-03-25	07:38:00	0
2009-03-25	07:39:00	0
2009-03-25	07:40:00	0
2009-03-25	07:41:00	0
2009-03-25	07:42:00	0
2009-03-25	07:43:00	0
2009-03-25	07:44:00	0
2009-03-25	07:45:00	0
2009-03-25	07:46:00	0
2009-03-25	07:47:00	0
2009-03-25	07:48:00	0
2009-03-25	07:49:00	0
2009-03-25	07:50:00	0
2009-03-25	07:51:00	0
2009-03-25	07:52:00	0
2009-03-25	07:53:00	0
2009-03-25	07:54:00	0
2009-03-25	07:55:00	0
2009-03-25	07:56:00	0
2009-03-25	07:57:00	0
2009-03-25	07:58:00	0
2009-03-25	07:59:00	0
2009-03-25	08:00:00	0
2009-03-25	08:01:00	0
2009-03-25	08:02:00	0
2009-03-25	08:03:00	0
2009-03-25	08:04:00	0
2009-03-25	08:05:00	0
2009-03-25	08:06:00	0
2009-03-25	08:07:00	0
2009-03-25	08:08:00	0
2009-03-25	08:09:00	0
2009-03-25	08:10:00	0
2009-03-25	08:11:00	0
2009-03-25	08:12:00	0
2009-03-25	08:13:00	0
2009-03-25	08:14:00	0
2009-03-25	08:15:00	0
2009-03-25	08:16:00	0
2009-03-25	08:17:00	0
2009-03-25	08:18:00	0
2009-03-25	08:19:00	0
2009-03-25	08:20:00	0
2009-03-25	08:21:00	0
2009-03-25	08:22:00	0
2009-03-25	08:23:00	0
2009-03-25	08:24:00	0
2009-03-25	08:25:00	0
2009-03-25	08:26:00	0
2009-03-25	08:27:00	0
2009-03-25	08:28:00	0
2009-03-25	08:29:00	0
2009-03-25	08:30:00	0
2009-03-25	08:31:00	0
2009-03-25	08:32:00	0
2009-03-25	08:33:00	0
2009-03-25	08:34:00	0
2009-03-25	08:35:00	0
2009-03-25	08:36:00	0
2009-03-25	08:37:00	0
2009-03-25	08:38:00	0
2009-03-25	08:39:00	0
2009-03-25	08:40:00	0
2009-03-25	08:41:00	0
2009-03-25	08:42:00	0
2009-03-25	08:43:00	0
2009-03-25	08:44:00	0
2009-03-25	08:45:00	0
2009-03-25	08:46:00	0
2009-03-25	08:47:00	0
2009-03-25	08:48:00	0
2009-03-25	08:49:00	0
2009-03-25	08:50:00	0
2009-03-25	08:51:00	0
2009-03-25	08:52:00	0
2009-03-25	08:53:00	0
2009-03-25	08:54:00	0
2009-03-25	08:55:00	0
2009-03-25	08:56:00	0
2009-03-25	08:57:00	0
2009-03-25	08:58:00	0
2009-03-25	08:59:00	0
2009-03-25	09:00:00	0
2009-03-25	09:01:00	0
2009-03-25	09:02:00	0
2009-03-25	09:03:00	0
2009-03-25	09:04:00	0
2009-03-25	09:05:00	0
2009-03-25	09:06:00	0
2009-03-25	09:07:00	0
2009-03-25	09:08:00	0
2009-03-25	09:09:00	0
2009-03-25	09:10:00	0
2009-03-25	09:11:00	0
2009-03-25	09:12:00	0
2009-03-25	09:13:00	0
2009-03-25	09:14:00	0
2009-03-25	09:15:00	0
2009-03-25	09:16:00	0
2009-03-25	09:17:00	0
2009-03-25	09:18:00	0
2009-03-25	09:19:00	0
2009-03-25	09:20:00	0
2009-03-25	09:21:00	0
2009-03-25	09:22:00	0
2009-03-25	09:23:00	0
2009-03-25	09:24:00	0
2009-03-25	09:25:00	0
2009-03-25	09:26:00	0
2009-03-25	09:27:00	0
2009-03-25	09:28:00	0
2009-03-25	09:29:00	0
2009-03-25	09:30:00	0
2009-03-25	09:31:00	0
2009-03-25	09:32:00	0
2009-03-25	09:33:00	0
2009-03-25	09:34:00	0
2009-03-25	09:35:00	0
2009-03-25	09:36:00	0
2009-03-25	09:37:00	0
2009-03-25	09:38:00	0
2009-03-25	09:39:00	0
2009-03-25	09:40:00	0
2009-03-25	09:41:00	0
2009-03-25	09:42:00	0
2009-03-25	09:43:00	0
2009-03-25	09:44:00	0
2009-03-25	09:45:00	0
2009-03-25	09:46:00	0
2009-03-25	09:47:00	0
2009-03-25	09:48:00	0
2009-03-25	09:49:00	0
2009-03-25	09:50:00	0
2009-03-25	09:51:00	0
2009-03-25	09:52:00	0
2009-03-25	09:53:00	0
2009-03-25	09:54:00	0
2009-03-25	09:55:00	0
2009-03-25	09:56:00	0
2009-03-25	09:57:00	0
2009-03-25	09:58:00	0
2009-03-25	09:59:00	0
2009-03-25	10:00:00	0
2009-03-25	10:01:00	0
2009-03-25	10:02:00	0
2009-03-25	10:03:00	0
2009-03-25	10:04:00	0
2009-03-25	10:05:00	0
2009-03-25	10:06:00	0
2009-03-25	10:07:00	0
2009-03-25	10:08:00	0
2009-03-25	10:09:00	0
2009-03-25	10:10:00	0
2009-03-25	10:11:00	0
2009-03-25	10:12:00	0
2009-03-25	10:13:00	0
2009-03-25	10:14:00	0
2009-03-25	10:15:00	0
2009-03-25	10:16:00	0
2009-03-25	10:17:00	0
2009-03-25	10:18:00	0
2009-03-25	10:19:00	0
2009-03-25	10:20:00	0
2009-03-25	10:21:00	0
2009-03-25	10:22:00	0
2009-03-25	10:23:00	0
2009-03-25	10:24:00	0
2009-03-25	10:25:00	0
2009-03-25	10:26:00	0
2009-03-25	10:27:00	0
2009-03-25	10:28:00	0
2009-03-25	10:29:00	0
2009-03-25	10:30:00	0
2009-03-25	10:31:00	0
2009-03-25	10:32:00	0
2009-03-25	10:33:00	0
2009-03-25	10:34:00	0
2009-03-25	10:35:00	0
2009-03-25	10:36:00	0
2009-03-25	10:37:00	0
2009-03-25	10:38:00	0
2009-03-25	10:39:00	0
2009-03-25	10:40:00	0
2009-03-25	10:41:00	0
2009-03-25	10:42:00	0
2009-03-25	10:43:00	0
2009-03-25	10:44:00	0
2009-03-25	10:45:00	0
2009-03-25	10:46:00	0
2009-03-25	10:47:00	0
2009-03-25	10:48:00	0
2009-03-25	10:49:00	0
2009-03-25	10:50:00	0
2009-03-25	10:51:00	0
2009-03-25	10:52:00	0
2009-03-25	10:53:00	0
2009-03-25	10:54:00	0
2009-03-25	10:55:00	0
2009-03-25	10:56:00	0
2009-03-25	10:57:00	0
2009-03-25	10:58:00	0
2009-03-25	10:59:00	0
2009-03-25	11:00:00	0
2009-03-25	11:01:00	0
2009-03-25	11:02:00	0
2009-03-25	11:03:00	0
2009-03-25	11:04:00	0
2009-03-25	11:05:00	0
2009-03-25	11:06:00	0
2009-03-25	11:07:00	0
2009-03-25	11:08:00	0
2009-03-25	11:09:00	0
2009-03-25	11:10:00	0
2009-03-25	11:11:00	0
2009-03-25	11:12:00	0
2009-03-25	11:13:00	0
2009-03-25	11:14:00	0
2009-03-25	11:15:00	0
2009-03-25	11:16:00	0
2009-03-25	11:17:00	0
2009-03-25	11:18:00	0
2009-03-25	11:19:00	0
2009-03-25	11:20:00	0
2009-03-25	11:21:00	0
2009-03-25	11:22:00	0
2009-03-25	11:23:00	0
2009-03-25	11:24:00	0
2009-03-25	11:25:00	0
2009-03-25	11:26:00	0
2009-03-25	11:27:00	0
2009-03-25	11:28:00	0
2009-03-25	11:29:00	0
2009-03-25	11:30:00	0
2009-03-25	11:31:00	0
2009-03-25	11:32:00	0
2009-03-25	11:33:00	0
2009-03-25	11:34:00	0
2009-03-25	11:35:00	0
2009-03-25	11:36:00	0
2009-03-25	11:37:00	0
2009-03-25	11:38:00	0
2009-03-25	11:39:00	0
2009-03-25	11:40:00	0
2009-03-25	11:41:00	0
2009-03-25	11:42:00	0
2009-03-25	11:43:00	0
2009-03-25	11:44:00	0
2009-03-25	11:45:00	0
2009-03-25	11:46:00	0
2009-03-25	11:47:00	0
2009-03-25	11:48:00	0
2009-03-25	11:49:00	0
2009-03-25	11:50:00	0
2009-03-25	11:51:00	0
2009-03-25	11:52:00	0
2009-03-25	11:53:00	0
2009-03-25	11:54:00	0
2009-03-25	11:55:00	0
2009-03-25	11:56:00	0
2009-03-25	11:57:00	0
2009-03-25	11:58:00	0
2009-03-25	11:59:00	0
2009-03-25	12:00:00	0
2009-03-25	12:01:00	0
2009-03-25	12:02:00	0
2009-03-25	12:03:00	0
2009-03-25	12:04:00	0
2009-03-25	12:05:00	0
2009-03-25	12:06:00	0
2009-03-25	12:07:00	0
2009-03-25	12:08:00	0
2009-03-25	12:09:00	0
2009-03-25	12:10:00	0
2009-03-25	12:11:00	0
2009-03-25	12:12:00	0
2009-03-25	12:13:00	0
2009-03-25	12:14:00	0
2009-03-25	12:15:00	0
2009-03-25	12:16:00	0
2009-03-25	12:17:00	0
2009-03-25	12:18:00	0
2009-03-25	12:19:00	0
2009-03-25	12:20:00	0
2009-03-25	12:21:00	0
2009-03-25	12:22:00	0
2009-03-25	12:23:00	0
2009-03-25	12:24:00	0
2009-03-25	12:25:00	0
2009-03-25	12:26:00	0
2009-03-25	12:27:00	0
2009-03-25	12:28:00	0
2009-03-25	12:29:00	0
2009-03-25	12:30:00	0
2009-03-25	12:31:00	0
2009-03-25	12:32:00	0
2009-03-25	12:33:00	0
2009-03-25	12:34:00	0
2009-03-25	12:35:00	0
2009-03-25	12:36:00	0
2009-03-25	12:37:00	0
2009-03-25	12:38:00	0
2009-03-25	12:39:00	0
2009-03-25	12:40:00	0
2009-03-25	12:41:00	0
2009-03-25	12:42:00	0
2009-03-25	12:43:00	0
2009-03-25	12:44:00	0
2009-03-25	12:45:00	0
2009-03-25	12:46:00	0
2009-03-25	12:47:00	0
2009-03-25	12:48:00	0
2009-03-25	12:49:00	0
2009-03-25	12:50:00	0
2009-03-25	12:51:00	0
2009-03-25	12:52:00	0
2009-03-25	12:53:00	0
2009-03-25	12:54:00	0
2009-03-25	12:55:00	0
2009-03-25	12:56:00	0
2009-03-25	12:57:00	0
2009-03-25	12:58:00	0
2009-03-25	12:59:00	0
2009-03-25	13:00:00	0
2009-03-25	13:01:00	0
2009-03-25	13:02:00	0
2009-03-25	13:03:00	0
2009-03-25	13:04:00	0
2009-03-25	13:05:00	0
2009-03-25	13:06:00	0
2009-03-25	13:07:00	0
2009-03-25	13:08:00	0
2009-03-25	13:09:00	0
2009-03-25	13:10:00	0
2009-03-25	13:11:00	0
2009-03-25	13:12:00	0
2009-03-25	13:13:00	0
2009-03-25	13:14:00	0
2009-03-25	13:15:00	0
2009-03-25	13:16:00	0
2009-03-25	13:17:00	0
2009-03-25	13:18:00	0
2009-03-25	13:19:00	0
2009-03-25	13:20:00	0
2009-03-25	13:21:00	0
2009-03-25	13:22:00	0
2009-03-25	13:23:00	0
2009-03-25	13:24:00	0
2009-03-25	13:25:00	0
2009-03-25	13:26:00	0
2009-03-25	13:27:00	0
2009-03-25	13:28:00	0
2009-03-25	13:29:00	0
2009-03-25	13:30:00	0
2009-03-25	13:31:00	0
2009-03-25	13:32:00	0
2009-03-25	13:33:00	0
2009-03-25	13:34:00	0
2009-03-25	13:35:00	0
2009-03-25	13:36:00	0
2009-03-25	13:37:00	0
2009-03-25	13:38:00	0
2009-03-25	13:39:00	0
2009-03-25	13:40:00	0
2009-03-25	13:41:00	0
2009-03-25	13:42:00	0
2009-03-25	13:43:00	0
2009-03-25	13:44:00	0
2009-03-25	13:45:00	0
2009-03-25	13:46:00	0
2009-03-25	13:47:00	0
2009-03-25	13:48:00	0
2009-03-25	13:49:00	0
2009-03-25	13:50:00	0
2009-03-25	13:51:00	0
2009-03-25	13:52:00	0
2009-03-25	13:53:00	0
2009-03-25	13:54:00	0
2009-03-25	13:55:00	0
2009-03-25	13:56:00	0
2009-03-25	13:57:00	0
2009-03-25	13:58:00	0
2009-03-25	13:59:00	0
2009-03-25	14:00:00	0
2009-03-25	14:01:00	0
2009-03-25	14:02:00	0
2009-03-25	14:03:00	0
2009-03-25	14:04:00	0
2009-03-25	14:05:00	0
2009-03-25	14:06:00	0
2009-03-25	14:07:00	0
2009-03-25	14:08:00	0
2009-03-25	14:09:00	0
2009-03-25	14:10:00	0
2009-03-25	14:11:00	0
2009-03-25	14:12:00	0
2009-03-25	14:13:00	0
2009-03-25	14:14:00	0
2009-03-25	14:15:00	0
2009-03-25	14:16:00	0
2009-03-25	14:17:00	0
2009-03-25	14:18:00	0
2009-03-25	14:19:00	0
2009-03-25	14:20:00	0
2009-03-25	14:21:00	0
2009-03-25	14:22:00	0
2009-03-25	14:23:00	0
2009-03-25	14:24:00	0
2009-03-25	14:25:00	0
2009-03-25	14:26:00	0
2009-03-25	14:27:00	0
2009-03-25	14:28:00	0
2009-03-25	14:29:00	0
2009-03-25	14:30:00	0
2009-03-25	14:31:00	0
2009-03-25	14:32:00	0
2009-03-25	14:33:00	0
2009-03-25	14:34:00	0
2009-03-25	14:35:00	0
2009-03-25	14:36:00	0
2009-03-25	14:37:00	0
2009-03-25	14:38:00	0
2009-03-25	14:39:00	0
2009-03-25	14:40:00	0
2009-03-25	14:41:00	0
2009-03-25	14:42:00	0
2009-03-25	14:43:00	0
2009-03-25	14:44:00	0
2009-03-25	14:45:00	0
2009-03-25	14:46:00	0
2009-03-25	14:47:00	0
2009-03-25	14:48:00	0
2009-03-25	14:49:00	0
2009-03-25	14:50:00	0
2009-03-25	14:51:00	0
2009-03-25	14:52:00	0
2009-03-25	14:53:00	0
2009-03-25	14:54:00	0
2009-03-25	14:55:00	0
2009-03-25	14:56:00	0
2009-03-25	14:57:00	0
2009-03-25	14:58:00	0
2009-03-25	14:59:00	0
2009-03-25	15:00:00	0
2009-03-25	15:01:00	0
2009-03-25	15:02:00	0
2009-03-25	15:03:00	0
2009-03-25	15:04:00	0
2009-03-25	15:05:00	0
2009-03-25	15:06:00	0
2009-03-25	15:07:00	0
2009-03-25	15:08:00	0
2009-03-25	15:09:00	0
2009-03-25	15:10:00	0
2009-03-25	15:11:00	0
2009-03-25	15:12:00	0
2009-03-25	15:13:00	0
2009-03-25	15:14:00	0
2009-03-25	15:15:00	0
2009-03-25	15:16:00	0
2009-03-25	15:17:00	0
2009-03-25	15:18:00	0
2009-03-25	15:19:00	0
2009-03-25	15:20:00	0
2009-03-25	15:21:00	0
2009-03-25	15:22:00	0
2009-03-25	15:23:00	0
2009-03-25	15:24:00	0
2009-03-25	15:25:00	0
2009-03-25	15:26:00	0
2009-03-25	15:27:00	0
2009-03-25	15:28:00	0
2009-03-25	15:29:00	0
2009-03-25	15:30:00	0
2009-03-25	15:31:00	0
2009-03-25	15:32:00	0
2009-03-25	15:33:00	0
2009-03-25	15:34:00	0
2009-03-25	15:35:00	0
2009-03-25	15:36:00	0
2009-03-25	15:37:00	0
2009-03-25	15:38:00	0
2009-03-25	15:39:00	0
2009-03-25	15:40:00	0
2009-03-25	15:41:00	0
2009-03-25	15:42:00	0
2009-03-25	15:43:00	0
2009-03-25	15:44:00	0
2009-03-25	15:45:00	0
2009-03-25	15:46:00	0
2009-03-25	15:47:00	0
2009-03-25	15:48:00	0
2009-03-25	15:49:00	0
2009-03-25	15:50:00	0
2009-03-25	15:51:00	0
2009-03-25	15:52:00	0
2009-03-25	15:53:00	0
2009-03-25	15:54:00	0
2009-03-25	15:55:00	0
2009-03-25	15:56:00	0
2009-03-25	15:57:00	0
2009-03-25	15:58:00	0
2009-03-25	15:59:00	0
2009-03-25	16:00:00	0
2009-03-25	16:01:00	0
2009-03-25	16:02:00	0
2009-03-25	16:03:00	0
2009-03-25	16:04:00	0
2009-03-25	16:05:00	0
2009-03-25	16:06:00	0
2009-03-25	16:07:00	0
2009-03-25	16:08:00	0
2009-03-25	16:09:00	0
2009-03-25	16:10:00	0
2009-03-25	16:11:00	0
2009-03-25	16:12:00	0
2009-03-25	16:13:00	0
2009-03-25	16:14:00	0
2009-03-25	16:15:00	0
2009-03-25	16:16:00	0
2009-03-25	16:17:00	0
2009-03-25	16:18:00	0
2009-03-25	16:19:00	0
2009-03-25	16:20:00	0
2009-03-25	16:21:00	0
2009-03-25	16:22:00	0
2009-03-25	16:23:00	0
2009-03-25	16:24:00	0
2009-03-25	16:25:00	0
2009-03-25	16:26:00	0
2009-03-25	16:27:00	0
2009-03-25	16:28:00	0
2009-03-25	16:29:00	0
2009-03-25	16:30:00	0
2009-03-25	16:31:00	0
2009-03-25	16:32:00	0
2009-03-25	16:33:00	0
2009-03-25	16:34:00	0
2009-03-25	16:35:00	0
2009-03-25	16:36:00	0
2009-03-25	16:37:00	0
2009-03-25	16:38:00	0
2009-03-25	16:39:00	0
2009-03-25	16:40:00	0
2009-03-25	16:41:00	0
2009-03-25	16:42:00	0
2009-03-25	16:43:00	0
2009-03-25	16:44:00	0
2009-03-25	16:45:00	0
2009-03-25	16:46:00	0
2009-03-25	16:47:00	0
2009-03-25	16:48:00	0
2009-03-25	16:49:00	0
2009-03-25	16:50:00	0
2009-03-25	16:51:00	0
2009-03-25	16:52:00	0
2009-03-25	16:53:00	0
2009-03-25	16:54:00	0
2009-03-25	16:55:00	0
2009-03-25	16:56:00	0
2009-03-25	16:57:00	0
2009-03-25	16:58:00	0
2009-03-25	16:59:00	0
2009-03-25	17:00:00	0
2009-03-25	17:01:00	0
2009-03-25	17:02:00	0
2009-03-25	17:03:00	0
2009-03-25	17:04:00	0
2009-03-25	17:05:00	0
2009-03-25	17:06:00	0
2009-03-25	17:07:00	0
2009-03-25	17:08:00	0
2009-03-25	17:09:00	0
2009-03-25	17:10:00	0
2009-03-25	17:11:00	0
2009-03-25	17:12:00	0
2009-03-25	17:13:00	0
2009-03-25	17:14:00	0
2009-03-25	17:15:00	0
2009-03-25	17:16:00	0
2009-03-25	17:17:00	0
2009-03-25	17:18:00	0
2009-03-25	17:19:00	0
2009-03-25	17:20:00	0
2009-03-25	17:21:00	0
2009-03-25	17:22:00	0
2009-03-25	17:23:00	0
2009-03-25	17:24:00	0
2009-03-25	17:25:00	0
2009-03-25	17:26:00	0
2009-03-25	17:27:00	0
2009-03-25	17:28:00	0
2009-03-25	17:29:00	0
2009-03-25	17:30:00	0
2009-03-25	17:31:00	0
2009-03-25	17:32:00	0
2009-03-25	17:33:00	0
2009-03-25	17:34:00	0
2009-03-25	17:35:00	0
2009-03-25	17:36:00	0
2009-03-25	17:37:00	0
2009-03-25	17:38:00	0
2009-03-25	17:39:00	0
2009-03-25	17:40:00	0
2009-03-25	17:41:00	0
2009-03-25	17:42:00	0
2009-03-25	17:43:00	0
2009-03-25	17:44:00	0
2009-03-25	17:45:00	0
2009-03-25	17:46:00	0
2009-03-25	17:47:00	0
2009-03-25	17:48:00	0
2009-03-25	17:49:00	0
2009-03-25	17:50:00	0
2009-03-25	17:51:00	0
2009-03-25	17:52:00	0
2009-03-25	17:53:00	0
2009-03-25	17:54:00	0
2009-03-25	17:55:00	0
2009-03-25	17:56:00	0
2009-03-25	17:57:00	0
2009-03-25	17:58:00	0
2009-03-25	17:59:00	0
2009-03-25	18:00:00	142
2009-03-25	18:01:00	71
2009-03-25	18:02:00	0
2009-03-25	18:03:00	47
2009-03-25	18:04:00	12
2009-03-25	18:05:00	0
2009-03-25	18:06:00	142
2009-03-25	18:07:00	59
2009-03-25	18:08:00	0
2009-03-25	18:09:00	12
2009-03-25	18:10:00	282
2009-03-25	18:11:00	197
2009-03-25	18:12:00	168
2009-03-25	18:13:00	0
2009-03-25	18:14:00	0
2009-03-25	18:15:00	0
2009-03-25	18:16:00	0
2009-03-25	18:17:00	254
2009-03-25	18:18:00	95
2009-03-25	18:19:00	979
2009-03-25	18:20:00	460
2009-03-25	18:21:00	311
2009-03-25	18:22:00	327
2009-03-25	18:23:00	0
2009-03-25	18:24:00	107
2009-03-25	18:25:00	0
2009-03-25	18:26:00	83
2009-03-25	18:27:00	654
2009-03-25	18:28:00	0
2009-03-25	18:29:00	168
2009-03-25	18:30:00	107
2009-03-25	18:31:00	142
2009-03-25	18:32:00	142
2009-03-25	18:33:00	183
2009-03-25	18:34:00	0
2009-03-25	18:35:00	12
2009-03-25	18:36:00	12
2009-03-25	18:37:00	0
2009-03-25	18:38:00	95
2009-03-25	18:39:00	142
2009-03-25	18:40:00	47
2009-03-25	18:41:00	12
2009-03-25	18:42:00	0
2009-03-25	18:43:00	0
2009-03-25	18:44:00	360
2009-03-25	18:45:00	36
2009-03-25	18:46:00	12
2009-03-25	18:47:00	197
2009-03-25	18:48:00	360
2009-03-25	18:49:00	393
2009-03-25	18:50:00	119
2009-03-25	18:51:00	12
2009-03-25	18:52:00	0
2009-03-25	18:53:00	0
2009-03-25	18:54:00	0
2009-03-25	18:55:00	410
2009-03-25	18:56:00	1688
2009-03-25	18:57:00	3093
2009-03-25	18:58:00	2652
2009-03-25	18:59:00	1318
2009-03-25	19:00:00	360
2009-03-25	19:01:00	168
2009-03-25	19:02:00	154
2009-03-25	19:03:00	0
2009-03-25	19:04:00	555
2009-03-25	19:05:00	953
2009-03-25	19:06:00	1446
2009-03-25	19:07:00	360
2009-03-25	19:08:00	268
2009-03-25	19:09:00	95
2009-03-25	19:10:00	168
2009-03-25	19:11:00	154
2009-03-25	19:12:00	0
2009-03-25	19:13:00	168
2009-03-25	19:14:00	0
2009-03-25	19:15:00	0
2009-03-25	19:16:00	0
2009-03-25	19:17:00	0
2009-03-25	19:18:00	12
2009-03-25	19:19:00	12
2009-03-25	19:20:00	47
2009-03-25	19:21:00	344
2009-03-25	19:22:00	142
2009-03-25	19:23:00	24
2009-03-25	19:24:00	12
2009-03-25	19:25:00	47
2009-03-25	19:26:00	12
2009-03-25	19:27:00	0
2009-03-25	19:28:00	0
2009-03-25	19:29:00	327
2009-03-25	19:30:00	24
2009-03-25	19:31:00	36
2009-03-25	19:32:00	282
2009-03-25	19:33:00	211
2009-03-25	19:34:00	360
2009-03-25	19:35:00	197
2009-03-25	19:36:00	83
2009-03-25	19:37:00	142
2009-03-25	19:38:00	225
2009-03-25	19:39:00	268
2009-03-25	19:40:00	296
2009-03-25	19:41:00	311
2009-03-25	19:42:00	12
2009-03-25	19:43:00	24
2009-03-25	19:44:00	0
2009-03-25	19:45:00	12
2009-03-25	19:46:00	0
2009-03-25	19:47:00	12
2009-03-25	19:48:00	12
2009-03-25	19:49:00	0
2009-03-25	19:50:00	0
2009-03-25	19:51:00	0
2009-03-25	19:52:00	12
2009-03-25	19:53:00	168
2009-03-25	19:54:00	311
2009-03-25	19:55:00	393
2009-03-25	19:56:00	410
2009-03-25	19:57:00	239
2009-03-25	19:58:00	183
2009-03-25	19:59:00	327
2009-03-25	20:00:00	95
2009-03-25	20:01:00	443
2009-03-25	20:02:00	24
2009-03-25	20:03:00	0
2009-03-25	20:04:00	254
2009-03-25	20:05:00	740
2009-03-25	20:06:00	24
2009-03-25	20:07:00	0
2009-03-25	20:08:00	555
2009-03-25	20:09:00	344
2009-03-25	20:10:00	168
2009-03-25	20:11:00	0
2009-03-25	20:12:00	0
2009-03-25	20:13:00	327
2009-03-25	20:14:00	0
2009-03-25	20:15:00	0
2009-03-25	20:16:00	0
2009-03-25	20:17:00	0
2009-03-25	20:18:00	12
2009-03-25	20:19:00	0
2009-03-25	20:20:00	0
2009-03-25	20:21:00	0
2009-03-25	20:22:00	0
2009-03-25	20:23:00	0
2009-03-25	20:24:00	47
2009-03-25	20:25:00	593
2009-03-25	20:26:00	0
2009-03-25	20:27:00	0
2009-03-25	20:28:00	0
2009-03-25	20:29:00	0
2009-03-25	20:30:00	12
2009-03-25	20:31:00	0
2009-03-25	20:32:00	0
2009-03-25	20:33:00	0
2009-03-25	20:34:00	517
2009-03-25	20:35:00	119
2009-03-25	20:36:00	239
2009-03-25	20:37:00	83
2009-03-25	20:38:00	0
2009-03-25	20:39:00	443
2009-03-25	20:40:00	344
2009-03-25	20:41:00	36
2009-03-25	20:42:00	0
2009-03-25	20:43:00	83
2009-03-25	20:44:00	0
2009-03-25	20:45:00	0
2009-03-25	20:46:00	0
2009-03-25	20:47:00	12
2009-03-25	20:48:00	0
2009-03-25	20:49:00	0
2009-03-25	20:50:00	225
2009-03-25	20:51:00	59
2009-03-25	20:52:00	0
2009-03-25	20:53:00	47
2009-03-25	20:54:00	0
2009-03-25	20:55:00	0
2009-03-25	20:56:00	47
2009-03-25	20:57:00	479
2009-03-25	20:58:00	239
2009-03-25	20:59:00	0
2009-03-25	21:00:00	0
2009-03-25	21:01:00	0
2009-03-25	21:02:00	0
2009-03-25	21:03:00	0
2009-03-25	21:04:00	0
2009-03-25	21:05:00	107
2009-03-25	21:06:00	71
2009-03-25	21:07:00	0
2009-03-25	21:08:00	0
2009-03-25	21:09:00	0
2009-03-25	21:10:00	0
2009-03-25	21:11:00	0
2009-03-25	21:12:00	107
2009-03-25	21:13:00	0
2009-03-25	21:14:00	0
2009-03-25	21:15:00	0
2009-03-25	21:16:00	0
2009-03-25	21:17:00	0
2009-03-25	21:18:00	0
2009-03-25	21:19:00	0
2009-03-25	21:20:00	0
2009-03-25	21:21:00	0
2009-03-25	21:22:00	0
2009-03-25	21:23:00	0
2009-03-25	21:24:00	0
2009-03-25	21:25:00	903
2009-03-25	21:26:00	296
2009-03-25	21:27:00	0
2009-03-25	21:28:00	12
2009-03-25	21:29:00	12
2009-03-25	21:30:00	0
2009-03-25	21:31:00	0
2009-03-25	21:32:00	0
2009-03-25	21:33:00	0
2009-03-25	21:34:00	0
2009-03-25	21:35:00	0
2009-03-25	21:36:00	0
2009-03-25	21:37:00	0
2009-03-25	21:38:00	0
2009-03-25	21:39:00	0
2009-03-25	21:40:00	0
2009-03-25	21:41:00	12
2009-03-25	21:42:00	0
2009-03-25	21:43:00	0
2009-03-25	21:44:00	0
2009-03-25	21:45:00	0
2009-03-25	21:46:00	0
2009-03-25	21:47:00	0
2009-03-25	21:48:00	0
2009-03-25	21:49:00	0
2009-03-25	21:50:00	0
2009-03-25	21:51:00	24
2009-03-25	21:52:00	0
2009-03-25	21:53:00	24
2009-03-25	21:54:00	0
2009-03-25	21:55:00	0
2009-03-25	21:56:00	0
2009-03-25	21:57:00	0
2009-03-25	21:58:00	0
2009-03-25	21:59:00	0
2009-03-25	22:00:00	0
2009-03-25	22:01:00	0
2009-03-25	22:02:00	0
2009-03-25	22:03:00	0
2009-03-25	22:04:00	0
2009-03-25	22:05:00	0
2009-03-25	22:06:00	0
2009-03-25	22:07:00	0
2009-03-25	22:08:00	0
2009-03-25	22:09:00	0
2009-03-25	22:10:00	0
2009-03-25	22:11:00	0
2009-03-25	22:12:00	0
2009-03-25	22:13:00	0
2009-03-25	22:14:00	0
2009-03-25	22:15:00	0
2009-03-25	22:16:00	47
2009-03-25	22:17:00	0
2009-03-25	22:18:00	0
2009-03-25	22:19:00	0
2009-03-25	22:20:00	12
2009-03-25	22:21:00	0
2009-03-25	22:22:00	0
2009-03-25	22:23:00	0
2009-03-25	22:24:00	0
2009-03-25	22:25:00	0
2009-03-25	22:26:00	83
2009-03-25	22:27:00	0
2009-03-25	22:28:00	0
2009-03-25	22:29:00	0
2009-03-25	22:30:00	254
2009-03-25	22:31:00	0
2009-03-25	22:32:00	0
2009-03-25	22:33:00	0
2009-03-25	22:34:00	0
2009-03-25	22:35:00	0
2009-03-25	22:36:00	0
2009-03-25	22:37:00	12
2009-03-25	22:38:00	0
2009-03-25	22:39:00	0
2009-03-25	22:40:00	0
2009-03-25	22:41:00	0
2009-03-25	22:42:00	0
2009-03-25	22:43:00	0
2009-03-25	22:44:00	0
2009-03-25	22:45:00	0
2009-03-25	22:46:00	0
2009-03-25	22:47:00	0
2009-03-25	22:48:00	0
2009-03-25	22:49:00	0
2009-03-25	22:50:00	0
2009-03-25	22:51:00	47
2009-03-25	22:52:00	0
2009-03-25	22:53:00	0
2009-03-25	22:54:00	0
2009-03-25	22:55:00	0
2009-03-25	22:56:00	225
2009-03-25	22:57:00	71
2009-03-25	22:58:00	0
2009-03-25	22:59:00	0
2009-03-25	23:00:00	0
2009-03-25	23:01:00	12
2009-03-25	23:02:00	0
2009-03-25	23:03:00	0
2009-03-25	23:04:00	0
2009-03-25	23:05:00	0
2009-03-25	23:06:00	0
2009-03-25	23:07:00	0
2009-03-25	23:08:00	0
2009-03-25	23:09:00	0
2009-03-25	23:10:00	0
2009-03-25	23:11:00	0
2009-03-25	23:12:00	0
2009-03-25	23:13:00	0
2009-03-25	23:14:00	0
2009-03-25	23:15:00	0
2009-03-25	23:16:00	0
2009-03-25	23:17:00	0
2009-03-25	23:18:00	0
2009-03-25	23:19:00	0
2009-03-25	23:20:00	12
2009-03-25	23:21:00	0
2009-03-25	23:22:00	12
2009-03-25	23:23:00	0
2009-03-25	23:24:00	0
2009-03-25	23:25:00	0
2009-03-25	23:26:00	0
2009-03-25	23:27:00	0
2009-03-25	23:28:00	0
2009-03-25	23:29:00	0
2009-03-25	23:30:00	0
2009-03-25	23:31:00	0
2009-03-25	23:32:00	0
2009-03-25	23:33:00	0
2009-03-25	23:34:00	0
2009-03-25	23:35:00	0
2009-03-25	23:36:00	0
2009-03-25	23:37:00	0
2009-03-25	23:38:00	0
2009-03-25	23:39:00	0
2009-03-25	23:40:00	0
2009-03-25	23:41:00	0
2009-03-25	23:42:00	0
2009-03-25	23:43:00	0
2009-03-25	23:44:00	0
2009-03-25	23:45:00	0
2009-03-25	23:46:00	0
2009-03-25	23:47:00	0
2009-03-25	23:48:00	0
2009-03-25	23:49:00	0
2009-03-25	23:50:00	0
2009-03-25	23:51:00	0
2009-03-25	23:52:00	0
2009-03-25	23:53:00	0
2009-03-25	23:54:00	0
2009-03-25	23:55:00	0
2009-03-25	23:56:00	0
2009-03-25	23:57:00	0
2009-03-25	23:58:00	0
2009-03-25	23:59:00	0
2009-03-26	00:00:00	0
2009-03-26	00:01:00	0
2009-03-26	00:02:00	0
2009-03-26	00:03:00	0
2009-03-26	00:04:00	0
2009-03-26	00:05:00	0
2009-03-26	00:06:00	0
2009-03-26	00:07:00	0
2009-03-26	00:08:00	0
2009-03-26	00:09:00	0
2009-03-26	00:10:00	0
2009-03-26	00:11:00	0
2009-03-26	00:12:00	0
2009-03-26	00:13:00	0
2009-03-26	00:14:00	0
2009-03-26	00:15:00	0
2009-03-26	00:16:00	0
2009-03-26	00:17:00	0
2009-03-26	00:18:00	0
2009-03-26	00:19:00	0
2009-03-26	00:20:00	0
2009-03-26	00:21:00	0
2009-03-26	00:22:00	0
2009-03-26	00:23:00	0
2009-03-26	00:24:00	0
2009-03-26	00:25:00	0
2009-03-26	00:26:00	0
2009-03-26	00:27:00	0
2009-03-26	00:28:00	0
2009-03-26	00:29:00	0
2009-03-26	00:30:00	0
2009-03-26	00:31:00	0
2009-03-26	00:32:00	0
2009-03-26	00:33:00	0
2009-03-26	00:34:00	0
2009-03-26	00:35:00	0
2009-03-26	00:36:00	0
2009-03-26	00:37:00	0
2009-03-26	00:38:00	0
2009-03-26	00:39:00	0
2009-03-26	00:40:00	0
2009-03-26	00:41:00	0
2009-03-26	00:42:00	0
2009-03-26	00:43:00	0
2009-03-26	00:44:00	0
2009-03-26	00:45:00	0
2009-03-26	00:46:00	0
2009-03-26	00:47:00	47
2009-03-26	00:48:00	0
2009-03-26	00:49:00	0
2009-03-26	00:50:00	0
2009-03-26	00:51:00	0
2009-03-26	00:52:00	0
2009-03-26	00:53:00	0
2009-03-26	00:54:00	0
2009-03-26	00:55:00	0
2009-03-26	00:56:00	0
2009-03-26	00:57:00	0
2009-03-26	00:58:00	0
2009-03-26	00:59:00	0
2009-03-26	01:00:00	0
2009-03-26	01:01:00	12
2009-03-26	01:02:00	24
2009-03-26	01:03:00	0
2009-03-26	01:04:00	0
2009-03-26	01:05:00	0
2009-03-26	01:06:00	0
2009-03-26	01:07:00	107
2009-03-26	01:08:00	0
2009-03-26	01:09:00	0
2009-03-26	01:10:00	12
2009-03-26	01:11:00	0
2009-03-26	01:12:00	0
2009-03-26	01:13:00	0
2009-03-26	01:14:00	0
2009-03-26	01:15:00	0
2009-03-26	01:16:00	0
2009-03-26	01:17:00	0
2009-03-26	01:18:00	0
2009-03-26	01:19:00	0
2009-03-26	01:20:00	0
2009-03-26	01:21:00	0
2009-03-26	01:22:00	0
2009-03-26	01:23:00	0
2009-03-26	01:24:00	12
2009-03-26	01:25:00	0
2009-03-26	01:26:00	0
2009-03-26	01:27:00	0
2009-03-26	01:28:00	0
2009-03-26	01:29:00	0
2009-03-26	01:30:00	0
2009-03-26	01:31:00	0
2009-03-26	01:32:00	0
2009-03-26	01:33:00	0
2009-03-26	01:34:00	0
2009-03-26	01:35:00	0
2009-03-26	01:36:00	0
2009-03-26	01:37:00	0
2009-03-26	01:38:00	0
2009-03-26	01:39:00	0
2009-03-26	01:40:00	0
2009-03-26	01:41:00	0
2009-03-26	01:42:00	0
2009-03-26	01:43:00	0
2009-03-26	01:44:00	0
2009-03-26	01:45:00	12
2009-03-26	01:46:00	0
2009-03-26	01:47:00	0
2009-03-26	01:48:00	0
2009-03-26	01:49:00	0
2009-03-26	01:50:00	0
2009-03-26	01:51:00	0
2009-03-26	01:52:00	0
2009-03-26	01:53:00	0
2009-03-26	01:54:00	0
2009-03-26	01:55:00	0
2009-03-26	01:56:00	0
2009-03-26	01:57:00	0
2009-03-26	01:58:00	0
2009-03-26	01:59:00	0
2009-03-26	02:00:00	0
2009-03-26	02:01:00	0
2009-03-26	02:02:00	0
2009-03-26	02:03:00	0
2009-03-26	02:04:00	0
2009-03-26	02:05:00	0
2009-03-26	02:06:00	0
2009-03-26	02:07:00	0
2009-03-26	02:08:00	0
2009-03-26	02:09:00	0
2009-03-26	02:10:00	0
2009-03-26	02:11:00	0
2009-03-26	02:12:00	0
2009-03-26	02:13:00	0
2009-03-26	02:14:00	0
2009-03-26	02:15:00	0
2009-03-26	02:16:00	0
2009-03-26	02:17:00	0
2009-03-26	02:18:00	0
2009-03-26	02:19:00	0
2009-03-26	02:20:00	0
2009-03-26	02:21:00	0
2009-03-26	02:22:00	47
2009-03-26	02:23:00	24
2009-03-26	02:24:00	0
2009-03-26	02:25:00	0
2009-03-26	02:26:00	0
2009-03-26	02:27:00	0
2009-03-26	02:28:00	0
2009-03-26	02:29:00	0
2009-03-26	02:30:00	0
2009-03-26	02:31:00	0
2009-03-26	02:32:00	0
2009-03-26	02:33:00	0
2009-03-26	02:34:00	0
2009-03-26	02:35:00	0
2009-03-26	02:36:00	47
2009-03-26	02:37:00	0
2009-03-26	02:38:00	0
2009-03-26	02:39:00	0
2009-03-26	02:40:00	0
2009-03-26	02:41:00	12
2009-03-26	02:42:00	24
2009-03-26	02:43:00	0
2009-03-26	02:44:00	0
2009-03-26	02:45:00	0
2009-03-26	02:46:00	0
2009-03-26	02:47:00	0
2009-03-26	02:48:00	0
2009-03-26	02:49:00	0
2009-03-26	02:50:00	0
2009-03-26	02:51:00	0
2009-03-26	02:52:00	0
2009-03-26	02:53:00	0
2009-03-26	02:54:00	0
2009-03-26	02:55:00	0
2009-03-26	02:56:00	0
2009-03-26	02:57:00	0
2009-03-26	02:58:00	0
2009-03-26	02:59:00	0
2009-03-26	03:00:00	24
2009-03-26	03:01:00	0
2009-03-26	03:02:00	0
2009-03-26	03:03:00	0
2009-03-26	03:04:00	107
2009-03-26	03:05:00	12
2009-03-26	03:06:00	0
2009-03-26	03:07:00	0
2009-03-26	03:08:00	0
2009-03-26	03:09:00	0
2009-03-26	03:10:00	0
2009-03-26	03:11:00	0
2009-03-26	03:12:00	0
2009-03-26	03:13:00	0
2009-03-26	03:14:00	0
2009-03-26	03:15:00	0
2009-03-26	03:16:00	0
2009-03-26	03:17:00	0
2009-03-26	03:18:00	0
2009-03-26	03:19:00	0
2009-03-26	03:20:00	0
2009-03-26	03:21:00	0
2009-03-26	03:22:00	0
2009-03-26	03:23:00	0
2009-03-26	03:24:00	0
2009-03-26	03:25:00	0
2009-03-26	03:26:00	0
2009-03-26	03:27:00	0
2009-03-26	03:28:00	0
2009-03-26	03:29:00	0
2009-03-26	03:30:00	0
2009-03-26	03:31:00	0
2009-03-26	03:32:00	0
2009-03-26	03:33:00	0
2009-03-26	03:34:00	0
2009-03-26	03:35:00	0
2009-03-26	03:36:00	0
2009-03-26	03:37:00	83
2009-03-26	03:38:00	0
2009-03-26	03:39:00	0
2009-03-26	03:40:00	0
2009-03-26	03:41:00	0
2009-03-26	03:42:00	0
2009-03-26	03:43:00	0
2009-03-26	03:44:00	0
2009-03-26	03:45:00	0
2009-03-26	03:46:00	0
2009-03-26	03:47:00	0
2009-03-26	03:48:00	107
2009-03-26	03:49:00	12
2009-03-26	03:50:00	0
2009-03-26	03:51:00	0
2009-03-26	03:52:00	12
2009-03-26	03:53:00	0
2009-03-26	03:54:00	0
2009-03-26	03:55:00	0
2009-03-26	03:56:00	0
2009-03-26	03:57:00	0
2009-03-26	03:58:00	0
2009-03-26	03:59:00	0
2009-03-26	04:00:00	0
2009-03-26	04:01:00	0
2009-03-26	04:02:00	0
2009-03-26	04:03:00	0
2009-03-26	04:04:00	0
2009-03-26	04:05:00	0
2009-03-26	04:06:00	0
2009-03-26	04:07:00	0
2009-03-26	04:08:00	0
2009-03-26	04:09:00	0
2009-03-26	04:10:00	0
2009-03-26	04:11:00	12
2009-03-26	04:12:00	0
2009-03-26	04:13:00	0
2009-03-26	04:14:00	0
2009-03-26	04:15:00	0
2009-03-26	04:16:00	0
2009-03-26	04:17:00	0
2009-03-26	04:18:00	0
2009-03-26	04:19:00	0
2009-03-26	04:20:00	0
2009-03-26	04:21:00	0
2009-03-26	04:22:00	0
2009-03-26	04:23:00	0
2009-03-26	04:24:00	0
2009-03-26	04:25:00	0
2009-03-26	04:26:00	0
2009-03-26	04:27:00	0
2009-03-26	04:28:00	0
2009-03-26	04:29:00	0
2009-03-26	04:30:00	0
2009-03-26	04:31:00	0
2009-03-26	04:32:00	0
2009-03-26	04:33:00	0
2009-03-26	04:34:00	0
2009-03-26	04:35:00	0
2009-03-26	04:36:00	36
2009-03-26	04:37:00	0
2009-03-26	04:38:00	0
2009-03-26	04:39:00	0
2009-03-26	04:40:00	0
2009-03-26	04:41:00	0
2009-03-26	04:42:00	0
2009-03-26	04:43:00	0
2009-03-26	04:44:00	0
2009-03-26	04:45:00	12
2009-03-26	04:46:00	0
2009-03-26	04:47:00	0
2009-03-26	04:48:00	0
2009-03-26	04:49:00	0
2009-03-26	04:50:00	0
2009-03-26	04:51:00	0
2009-03-26	04:52:00	0
2009-03-26	04:53:00	0
2009-03-26	04:54:00	0
2009-03-26	04:55:00	0
2009-03-26	04:56:00	0
2009-03-26	04:57:00	0
2009-03-26	04:58:00	12
2009-03-26	04:59:00	24
2009-03-26	05:00:00	12
2009-03-26	05:01:00	0
2009-03-26	05:02:00	0
2009-03-26	05:03:00	0
2009-03-26	05:04:00	0
2009-03-26	05:05:00	0
2009-03-26	05:06:00	0
2009-03-26	05:07:00	0
2009-03-26	05:08:00	0
2009-03-26	05:09:00	0
2009-03-26	05:10:00	0
2009-03-26	05:11:00	0
2009-03-26	05:12:00	0
2009-03-26	05:13:00	0
2009-03-26	05:14:00	0
2009-03-26	05:15:00	0
2009-03-26	05:16:00	0
2009-03-26	05:17:00	0
2009-03-26	05:18:00	0
2009-03-26	05:19:00	0
2009-03-26	05:20:00	59
2009-03-26	05:21:00	71
2009-03-26	05:22:00	0
2009-03-26	05:23:00	0
2009-03-26	05:24:00	0
2009-03-26	05:25:00	0
2009-03-26	05:26:00	0
2009-03-26	05:27:00	0
2009-03-26	05:28:00	0
2009-03-26	05:29:00	24
2009-03-26	05:30:00	0
2009-03-26	05:31:00	0
2009-03-26	05:32:00	12
2009-03-26	05:33:00	0
2009-03-26	05:34:00	0
2009-03-26	05:35:00	0
2009-03-26	05:36:00	0
2009-03-26	05:37:00	0
2009-03-26	05:38:00	0
2009-03-26	05:39:00	808
2009-03-26	05:40:00	785
2009-03-26	05:41:00	12
2009-03-26	05:42:00	12
2009-03-26	05:43:00	327
2009-03-26	05:44:00	808
2009-03-26	05:45:00	83
2009-03-26	05:46:00	12
2009-03-26	05:47:00	107
2009-03-26	05:48:00	12
2009-03-26	05:49:00	0
2009-03-26	05:50:00	12
2009-03-26	05:51:00	59
2009-03-26	05:52:00	59
2009-03-26	05:53:00	479
2009-03-26	05:54:00	282
2009-03-26	05:55:00	36
2009-03-26	05:56:00	154
2009-03-26	05:57:00	24
2009-03-26	05:58:00	0
2009-03-26	05:59:00	0
2009-03-26	06:00:00	0
2009-03-26	06:01:00	0
2009-03-26	06:02:00	0
2009-03-26	06:03:00	0
2009-03-26	06:04:00	12
2009-03-26	06:05:00	0
2009-03-26	06:06:00	0
2009-03-26	06:07:00	0
2009-03-26	06:08:00	0
2009-03-26	06:09:00	24
2009-03-26	06:10:00	168
2009-03-26	06:11:00	24
2009-03-26	06:12:00	0
2009-03-26	06:13:00	0
2009-03-26	06:14:00	0
2009-03-26	06:15:00	12
2009-03-26	06:16:00	12
2009-03-26	06:17:00	0
2009-03-26	06:18:00	83
2009-03-26	06:19:00	95
2009-03-26	06:20:00	377
2009-03-26	06:21:00	498
2009-03-26	06:22:00	498
2009-03-26	06:23:00	239
2009-03-26	06:24:00	327
2009-03-26	06:25:00	0
2009-03-26	06:26:00	0
2009-03-26	06:27:00	0
2009-03-26	06:28:00	36
2009-03-26	06:29:00	0
2009-03-26	06:30:00	0
2009-03-26	06:31:00	12
2009-03-26	06:32:00	12
2009-03-26	06:33:00	12
2009-03-26	06:34:00	0
2009-03-26	06:35:00	0
2009-03-26	06:36:00	0
2009-03-26	06:37:00	0
2009-03-26	06:38:00	0
2009-03-26	06:39:00	12
2009-03-26	06:40:00	0
2009-03-26	06:41:00	0
2009-03-26	06:42:00	0
2009-03-26	06:43:00	0
2009-03-26	06:44:00	0
2009-03-26	06:45:00	0
2009-03-26	06:46:00	24
2009-03-26	06:47:00	0
2009-03-26	06:48:00	0
2009-03-26	06:49:00	36
2009-03-26	06:50:00	0
2009-03-26	06:51:00	0
2009-03-26	06:52:00	0
2009-03-26	06:53:00	0
2009-03-26	06:54:00	225
2009-03-26	06:55:00	1446
2009-03-26	06:56:00	0
2009-03-26	06:57:00	0
2009-03-26	06:58:00	0
2009-03-26	06:59:00	0
2009-03-26	07:00:00	0
2009-03-26	07:01:00	0
2009-03-26	07:02:00	0
2009-03-26	07:03:00	0
2009-03-26	07:04:00	0
2009-03-26	07:05:00	0
2009-03-26	07:06:00	0
2009-03-26	07:07:00	0
2009-03-26	07:08:00	0
2009-03-26	07:09:00	0
2009-03-26	07:10:00	0
2009-03-26	07:11:00	0
2009-03-26	07:12:00	0
2009-03-26	07:13:00	0
2009-03-26	07:14:00	0
2009-03-26	07:15:00	0
2009-03-26	07:16:00	0
2009-03-26	07:17:00	0
2009-03-26	07:18:00	0
2009-03-26	07:19:00	0
2009-03-26	07:20:00	0
2009-03-26	07:21:00	0
2009-03-26	07:22:00	0
2009-03-26	07:23:00	0
2009-03-26	07:24:00	0
2009-03-26	07:25:00	24
2009-03-26	07:26:00	0
2009-03-26	07:27:00	0
2009-03-26	07:28:00	0
2009-03-26	07:29:00	0
2009-03-26	07:30:00	0
2009-03-26	07:31:00	0
2009-03-26	07:32:00	0
2009-03-26	07:33:00	0
2009-03-26	07:34:00	0
2009-03-26	07:35:00	0
2009-03-26	07:36:00	0
2009-03-26	07:37:00	0
2009-03-26	07:38:00	0
2009-03-26	07:39:00	0
2009-03-26	07:40:00	0
2009-03-26	07:41:00	0
2009-03-26	07:42:00	0
2009-03-26	07:43:00	12
2009-03-26	07:44:00	36
2009-03-26	07:45:00	36
2009-03-26	07:46:00	24
2009-03-26	07:47:00	0
2009-03-26	07:48:00	0
2009-03-26	07:49:00	0
2009-03-26	07:50:00	0
2009-03-26	07:51:00	0
2009-03-26	07:52:00	12
2009-03-26	07:53:00	0
2009-03-26	07:54:00	0
2009-03-26	07:55:00	0
2009-03-26	07:56:00	0
2009-03-26	07:57:00	0
2009-03-26	07:58:00	0
2009-03-26	07:59:00	0
2009-03-26	08:00:00	0
2009-03-26	08:01:00	0
2009-03-26	08:02:00	0
2009-03-26	08:03:00	0
2009-03-26	08:04:00	0
2009-03-26	08:05:00	0
2009-03-26	08:06:00	0
2009-03-26	08:07:00	0
2009-03-26	08:08:00	0
2009-03-26	08:09:00	0
2009-03-26	08:10:00	0
2009-03-26	08:11:00	0
2009-03-26	08:12:00	0
2009-03-26	08:13:00	0
2009-03-26	08:14:00	0
2009-03-26	08:15:00	0
2009-03-26	08:16:00	0
2009-03-26	08:17:00	24
2009-03-26	08:18:00	0
2009-03-26	08:19:00	0
2009-03-26	08:20:00	311
2009-03-26	08:21:00	0
2009-03-26	08:22:00	12
2009-03-26	08:23:00	119
2009-03-26	08:24:00	197
2009-03-26	08:25:00	0
2009-03-26	08:26:00	36
2009-03-26	08:27:00	0
2009-03-26	08:28:00	95
2009-03-26	08:29:00	0
2009-03-26	08:30:00	47
2009-03-26	08:31:00	393
2009-03-26	08:32:00	377
2009-03-26	08:33:00	254
2009-03-26	08:34:00	0
2009-03-26	08:35:00	12
2009-03-26	08:36:00	0
2009-03-26	08:37:00	47
2009-03-26	08:38:00	0
2009-03-26	08:39:00	0
2009-03-26	08:40:00	0
2009-03-26	08:41:00	36
2009-03-26	08:42:00	0
2009-03-26	08:43:00	36
2009-03-26	08:44:00	0
2009-03-26	08:45:00	0
2009-03-26	08:46:00	12
2009-03-26	08:47:00	517
2009-03-26	08:48:00	479
2009-03-26	08:49:00	119
2009-03-26	08:50:00	377
2009-03-26	08:51:00	59
2009-03-26	08:52:00	36
2009-03-26	08:53:00	47
2009-03-26	08:54:00	95
2009-03-26	08:55:00	0
2009-03-26	08:56:00	0
2009-03-26	08:57:00	36
2009-03-26	08:58:00	47
2009-03-26	08:59:00	24
2009-03-26	09:00:00	0
2009-03-26	09:01:00	0
2009-03-26	09:02:00	12
2009-03-26	09:03:00	0
2009-03-26	09:04:00	0
2009-03-26	09:05:00	12
2009-03-26	09:06:00	0
2009-03-26	09:07:00	0
2009-03-26	09:08:00	0
[truncated: 19,611 more rows]

## Sheet: 4.8.09
Actogram, Copy Raw Data, All Days
Identity:	Logan
Filename:	E:\Active Research Files\meloxicam titre canine\cases\logan\Logan 4.8.09.AWC
Gender:	M
Age:	8
Height:	61.0 cm	24.0 in
Weight:	37.2 kg	82.0 lbs
Start Date:	08-Apr-2009 (Wed)
Start Time:	18:00:00
Interval:	1.00 mins
Date Stamp:	Time Stamp:	Activity Data:	Marker Press:
2009-04-08	00:00:00	0
2009-04-08	00:01:00	0
2009-04-08	00:02:00	0
2009-04-08	00:03:00	0
2009-04-08	00:04:00	0
2009-04-08	00:05:00	0
2009-04-08	00:06:00	0
2009-04-08	00:07:00	0
2009-04-08	00:08:00	0
2009-04-08	00:09:00	0
2009-04-08	00:10:00	0
2009-04-08	00:11:00	0
2009-04-08	00:12:00	0
2009-04-08	00:13:00	0
2009-04-08	00:14:00	0
2009-04-08	00:15:00	0
2009-04-08	00:16:00	0
2009-04-08	00:17:00	0
2009-04-08	00:18:00	0
2009-04-08	00:19:00	0
2009-04-08	00:20:00	0
2009-04-08	00:21:00	0
2009-04-08	00:22:00	0
2009-04-08	00:23:00	0
2009-04-08	00:24:00	0
2009-04-08	00:25:00	0
2009-04-08	00:26:00	0
2009-04-08	00:27:00	0
2009-04-08	00:28:00	0
2009-04-08	00:29:00	0
2009-04-08	00:30:00	0
2009-04-08	00:31:00	0
2009-04-08	00:32:00	0
2009-04-08	00:33:00	0
2009-04-08	00:34:00	0
2009-04-08	00:35:00	0
2009-04-08	00:36:00	0
2009-04-08	00:37:00	0
2009-04-08	00:38:00	0
2009-04-08	00:39:00	0
2009-04-08	00:40:00	0
2009-04-08	00:41:00	0
2009-04-08	00:42:00	0
2009-04-08	00:43:00	0
2009-04-08	00:44:00	0
2009-04-08	00:45:00	0
2009-04-08	00:46:00	0
2009-04-08	00:47:00	0
2009-04-08	00:48:00	0
2009-04-08	00:49:00	0
2009-04-08	00:50:00	0
2009-04-08	00:51:00	0
2009-04-08	00:52:00	0
2009-04-08	00:53:00	0
2009-04-08	00:54:00	0
2009-04-08	00:55:00	0
2009-04-08	00:56:00	0
2009-04-08	00:57:00	0
2009-04-08	00:58:00	0
2009-04-08	00:59:00	0
2009-04-08	01:00:00	0
2009-04-08	01:01:00	0
2009-04-08	01:02:00	0
2009-04-08	01:03:00	0
2009-04-08	01:04:00	0
2009-04-08	01:05:00	0
2009-04-08	01:06:00	0
2009-04-08	01:07:00	0
2009-04-08	01:08:00	0
2009-04-08	01:09:00	0
2009-04-08	01:10:00	0
2009-04-08	01:11:00	0
2009-04-08	01:12:00	0
2009-04-08	01:13:00	0
2009-04-08	01:14:00	0
2009-04-08	01:15:00	0
2009-04-08	01:16:00	0
2009-04-08	01:17:00	0
2009-04-08	01:18:00	0
2009-04-08	01:19:00	0
2009-04-08	01:20:00	0
2009-04-08	01:21:00	0
2009-04-08	01:22:00	0
2009-04-08	01:23:00	0
2009-04-08	01:24:00	0
2009-04-08	01:25:00	0
2009-04-08	01:26:00	0
2009-04-08	01:27:00	0
2009-04-08	01:28:00	0
2009-04-08	01:29:00	0
2009-04-08	01:30:00	0
2009-04-08	01:31:00	0
2009-04-08	01:32:00	0
2009-04-08	01:33:00	0
2009-04-08	01:34:00	0
2009-04-08	01:35:00	0
2009-04-08	01:36:00	0
2009-04-08	01:37:00	0
2009-04-08	01:38:00	0
2009-04-08	01:39:00	0
2009-04-08	01:40:00	0
2009-04-08	01:41:00	0
2009-04-08	01:42:00	0
2009-04-08	01:43:00	0
2009-04-08	01:44:00	0
2009-04-08	01:45:00	0
2009-04-08	01:46:00	0
2009-04-08	01:47:00	0
2009-04-08	01:48:00	0
2009-04-08	01:49:00	0
2009-04-08	01:50:00	0
2009-04-08	01:51:00	0
2009-04-08	01:52:00	0
2009-04-08	01:53:00	0
2009-04-08	01:54:00	0
2009-04-08	01:55:00	0
2009-04-08	01:56:00	0
2009-04-08	01:57:00	0
2009-04-08	01:58:00	0
2009-04-08	01:59:00	0
2009-04-08	02:00:00	0
2009-04-08	02:01:00	0
2009-04-08	02:02:00	0
2009-04-08	02:03:00	0
2009-04-08	02:04:00	0
2009-04-08	02:05:00	0
2009-04-08	02:06:00	0
2009-04-08	02:07:00	0
2009-04-08	02:08:00	0
2009-04-08	02:09:00	0
2009-04-08	02:10:00	0
2009-04-08	02:11:00	0
2009-04-08	02:12:00	0
2009-04-08	02:13:00	0
2009-04-08	02:14:00	0
2009-04-08	02:15:00	0
2009-04-08	02:16:00	0
2009-04-08	02:17:00	0
2009-04-08	02:18:00	0
2009-04-08	02:19:00	0
2009-04-08	02:20:00	0
2009-04-08	02:21:00	0
2009-04-08	02:22:00	0
2009-04-08	02:23:00	0
2009-04-08	02:24:00	0
2009-04-08	02:25:00	0
2009-04-08	02:26:00	0
2009-04-08	02:27:00	0
2009-04-08	02:28:00	0
2009-04-08	02:29:00	0
2009-04-08	02:30:00	0
2009-04-08	02:31:00	0
2009-04-08	02:32:00	0
2009-04-08	02:33:00	0
2009-04-08	02:34:00	0
2009-04-08	02:35:00	0
2009-04-08	02:36:00	0
2009-04-08	02:37:00	0
2009-04-08	02:38:00	0
2009-04-08	02:39:00	0
2009-04-08	02:40:00	0
2009-04-08	02:41:00	0
2009-04-08	02:42:00	0
2009-04-08	02:43:00	0
2009-04-08	02:44:00	0
2009-04-08	02:45:00	0
2009-04-08	02:46:00	0
2009-04-08	02:47:00	0
2009-04-08	02:48:00	0
2009-04-08	02:49:00	0
2009-04-08	02:50:00	0
2009-04-08	02:51:00	0
2009-04-08	02:52:00	0
2009-04-08	02:53:00	0
2009-04-08	02:54:00	0
2009-04-08	02:55:00	0
2009-04-08	02:56:00	0
2009-04-08	02:57:00	0
2009-04-08	02:58:00	0
2009-04-08	02:59:00	0
2009-04-08	03:00:00	0
2009-04-08	03:01:00	0
2009-04-08	03:02:00	0
2009-04-08	03:03:00	0
2009-04-08	03:04:00	0
2009-04-08	03:05:00	0
2009-04-08	03:06:00	0
2009-04-08	03:07:00	0
2009-04-08	03:08:00	0
2009-04-08	03:09:00	0
2009-04-08	03:10:00	0
2009-04-08	03:11:00	0
2009-04-08	03:12:00	0
2009-04-08	03:13:00	0
2009-04-08	03:14:00	0
2009-04-08	03:15:00	0
2009-04-08	03:16:00	0
2009-04-08	03:17:00	0
2009-04-08	03:18:00	0
2009-04-08	03:19:00	0
2009-04-08	03:20:00	0
2009-04-08	03:21:00	0
2009-04-08	03:22:00	0
2009-04-08	03:23:00	0
2009-04-08	03:24:00	0
2009-04-08	03:25:00	0
2009-04-08	03:26:00	0
2009-04-08	03:27:00	0
2009-04-08	03:28:00	0
2009-04-08	03:29:00	0
2009-04-08	03:30:00	0
2009-04-08	03:31:00	0
2009-04-08	03:32:00	0
2009-04-08	03:33:00	0
2009-04-08	03:34:00	0
2009-04-08	03:35:00	0
2009-04-08	03:36:00	0
2009-04-08	03:37:00	0
2009-04-08	03:38:00	0
2009-04-08	03:39:00	0
2009-04-08	03:40:00	0
2009-04-08	03:41:00	0
2009-04-08	03:42:00	0
2009-04-08	03:43:00	0
2009-04-08	03:44:00	0
2009-04-08	03:45:00	0
2009-04-08	03:46:00	0
2009-04-08	03:47:00	0
2009-04-08	03:48:00	0
2009-04-08	03:49:00	0
2009-04-08	03:50:00	0
2009-04-08	03:51:00	0
2009-04-08	03:52:00	0
2009-04-08	03:53:00	0
2009-04-08	03:54:00	0
2009-04-08	03:55:00	0
2009-04-08	03:56:00	0
2009-04-08	03:57:00	0
2009-04-08	03:58:00	0
2009-04-08	03:59:00	0
2009-04-08	04:00:00	0
2009-04-08	04:01:00	0
2009-04-08	04:02:00	0
2009-04-08	04:03:00	0
2009-04-08	04:04:00	0
2009-04-08	04:05:00	0
2009-04-08	04:06:00	0
2009-04-08	04:07:00	0
2009-04-08	04:08:00	0
2009-04-08	04:09:00	0
2009-04-08	04:10:00	0
2009-04-08	04:11:00	0
2009-04-08	04:12:00	0
2009-04-08	04:13:00	0
2009-04-08	04:14:00	0
2009-04-08	04:15:00	0
2009-04-08	04:16:00	0
2009-04-08	04:17:00	0
2009-04-08	04:18:00	0
2009-04-08	04:19:00	0
2009-04-08	04:20:00	0
2009-04-08	04:21:00	0
2009-04-08	04:22:00	0
2009-04-08	04:23:00	0
2009-04-08	04:24:00	0
2009-04-08	04:25:00	0
2009-04-08	04:26:00	0
2009-04-08	04:27:00	0
2009-04-08	04:28:00	0
2009-04-08	04:29:00	0
2009-04-08	04:30:00	0
2009-04-08	04:31:00	0
2009-04-08	04:32:00	0
2009-04-08	04:33:00	0
2009-04-08	04:34:00	0
2009-04-08	04:35:00	0
2009-04-08	04:36:00	0
2009-04-08	04:37:00	0
2009-04-08	04:38:00	0
2009-04-08	04:39:00	0
2009-04-08	04:40:00	0
2009-04-08	04:41:00	0
2009-04-08	04:42:00	0
2009-04-08	04:43:00	0
2009-04-08	04:44:00	0
2009-04-08	04:45:00	0
2009-04-08	04:46:00	0
2009-04-08	04:47:00	0
2009-04-08	04:48:00	0
2009-04-08	04:49:00	0
2009-04-08	04:50:00	0
2009-04-08	04:51:00	0
2009-04-08	04:52:00	0
2009-04-08	04:53:00	0
2009-04-08	04:54:00	0
2009-04-08	04:55:00	0
2009-04-08	04:56:00	0
2009-04-08	04:57:00	0
2009-04-08	04:58:00	0
2009-04-08	04:59:00	0
2009-04-08	05:00:00	0
2009-04-08	05:01:00	0
2009-04-08	05:02:00	0
2009-04-08	05:03:00	0
2009-04-08	05:04:00	0
2009-04-08	05:05:00	0
2009-04-08	05:06:00	0
2009-04-08	05:07:00	0
2009-04-08	05:08:00	0
2009-04-08	05:09:00	0
2009-04-08	05:10:00	0
2009-04-08	05:11:00	0
2009-04-08	05:12:00	0
2009-04-08	05:13:00	0
2009-04-08	05:14:00	0
2009-04-08	05:15:00	0
2009-04-08	05:16:00	0
2009-04-08	05:17:00	0
2009-04-08	05:18:00	0
2009-04-08	05:19:00	0
2009-04-08	05:20:00	0
2009-04-08	05:21:00	0
2009-04-08	05:22:00	0
2009-04-08	05:23:00	0
2009-04-08	05:24:00	0
2009-04-08	05:25:00	0
2009-04-08	05:26:00	0
2009-04-08	05:27:00	0
2009-04-08	05:28:00	0
2009-04-08	05:29:00	0
2009-04-08	05:30:00	0
2009-04-08	05:31:00	0
2009-04-08	05:32:00	0
2009-04-08	05:33:00	0
2009-04-08	05:34:00	0
2009-04-08	05:35:00	0
2009-04-08	05:36:00	0
2009-04-08	05:37:00	0
2009-04-08	05:38:00	0
2009-04-08	05:39:00	0
2009-04-08	05:40:00	0
2009-04-08	05:41:00	0
2009-04-08	05:42:00	0
2009-04-08	05:43:00	0
2009-04-08	05:44:00	0
2009-04-08	05:45:00	0
2009-04-08	05:46:00	0
2009-04-08	05:47:00	0
2009-04-08	05:48:00	0
2009-04-08	05:49:00	0
2009-04-08	05:50:00	0
2009-04-08	05:51:00	0
2009-04-08	05:52:00	0
2009-04-08	05:53:00	0
2009-04-08	05:54:00	0
2009-04-08	05:55:00	0
2009-04-08	05:56:00	0
2009-04-08	05:57:00	0
2009-04-08	05:58:00	0
2009-04-08	05:59:00	0
2009-04-08	06:00:00	0
2009-04-08	06:01:00	0
2009-04-08	06:02:00	0
2009-04-08	06:03:00	0
2009-04-08	06:04:00	0
2009-04-08	06:05:00	0
2009-04-08	06:06:00	0
2009-04-08	06:07:00	0
2009-04-08	06:08:00	0
2009-04-08	06:09:00	0
2009-04-08	06:10:00	0
2009-04-08	06:11:00	0
2009-04-08	06:12:00	0
2009-04-08	06:13:00	0
2009-04-08	06:14:00	0
2009-04-08	06:15:00	0
2009-04-08	06:16:00	0
2009-04-08	06:17:00	0
2009-04-08	06:18:00	0
2009-04-08	06:19:00	0
2009-04-08	06:20:00	0
2009-04-08	06:21:00	0
2009-04-08	06:22:00	0
2009-04-08	06:23:00	0
2009-04-08	06:24:00	0
2009-04-08	06:25:00	0
2009-04-08	06:26:00	0
2009-04-08	06:27:00	0
2009-04-08	06:28:00	0
2009-04-08	06:29:00	0
2009-04-08	06:30:00	0
2009-04-08	06:31:00	0
2009-04-08	06:32:00	0
2009-04-08	06:33:00	0
2009-04-08	06:34:00	0
2009-04-08	06:35:00	0
2009-04-08	06:36:00	0
2009-04-08	06:37:00	0
2009-04-08	06:38:00	0
2009-04-08	06:39:00	0
2009-04-08	06:40:00	0
2009-04-08	06:41:00	0
2009-04-08	06:42:00	0
2009-04-08	06:43:00	0
2009-04-08	06:44:00	0
2009-04-08	06:45:00	0
2009-04-08	06:46:00	0
2009-04-08	06:47:00	0
2009-04-08	06:48:00	0
2009-04-08	06:49:00	0
2009-04-08	06:50:00	0
2009-04-08	06:51:00	0
2009-04-08	06:52:00	0
2009-04-08	06:53:00	0
2009-04-08	06:54:00	0
2009-04-08	06:55:00	0
2009-04-08	06:56:00	0
2009-04-08	06:57:00	0
2009-04-08	06:58:00	0
2009-04-08	06:59:00	0
2009-04-08	07:00:00	0
2009-04-08	07:01:00	0
2009-04-08	07:02:00	0
2009-04-08	07:03:00	0
2009-04-08	07:04:00	0
2009-04-08	07:05:00	0
2009-04-08	07:06:00	0
2009-04-08	07:07:00	0
2009-04-08	07:08:00	0
2009-04-08	07:09:00	0
2009-04-08	07:10:00	0
2009-04-08	07:11:00	0
2009-04-08	07:12:00	0
2009-04-08	07:13:00	0
2009-04-08	07:14:00	0
2009-04-08	07:15:00	0
2009-04-08	07:16:00	0
2009-04-08	07:17:00	0
2009-04-08	07:18:00	0
2009-04-08	07:19:00	0
2009-04-08	07:20:00	0
2009-04-08	07:21:00	0
2009-04-08	07:22:00	0
2009-04-08	07:23:00	0
2009-04-08	07:24:00	0
2009-04-08	07:25:00	0
2009-04-08	07:26:00	0
2009-04-08	07:27:00	0
2009-04-08	07:28:00	0
2009-04-08	07:29:00	0
2009-04-08	07:30:00	0
2009-04-08	07:31:00	0
2009-04-08	07:32:00	0
2009-04-08	07:33:00	0
2009-04-08	07:34:00	0
2009-04-08	07:35:00	0
2009-04-08	07:36:00	0
2009-04-08	07:37:00	0
2009-04-08	07:38:00	0
2009-04-08	07:39:00	0
2009-04-08	07:40:00	0
2009-04-08	07:41:00	0
2009-04-08	07:42:00	0
2009-04-08	07:43:00	0
2009-04-08	07:44:00	0
2009-04-08	07:45:00	0
2009-04-08	07:46:00	0
2009-04-08	07:47:00	0
2009-04-08	07:48:00	0
2009-04-08	07:49:00	0
2009-04-08	07:50:00	0
2009-04-08	07:51:00	0
2009-04-08	07:52:00	0
2009-04-08	07:53:00	0
2009-04-08	07:54:00	0
2009-04-08	07:55:00	0
2009-04-08	07:56:00	0
2009-04-08	07:57:00	0
2009-04-08	07:58:00	0
2009-04-08	07:59:00	0
2009-04-08	08:00:00	0
2009-04-08	08:01:00	0
2009-04-08	08:02:00	0
2009-04-08	08:03:00	0
2009-04-08	08:04:00	0
2009-04-08	08:05:00	0
2009-04-08	08:06:00	0
2009-04-08	08:07:00	0
2009-04-08	08:08:00	0
2009-04-08	08:09:00	0
2009-04-08	08:10:00	0
2009-04-08	08:11:00	0
2009-04-08	08:12:00	0
2009-04-08	08:13:00	0
2009-04-08	08:14:00	0
2009-04-08	08:15:00	0
2009-04-08	08:16:00	0
2009-04-08	08:17:00	0
2009-04-08	08:18:00	0
2009-04-08	08:19:00	0
2009-04-08	08:20:00	0
2009-04-08	08:21:00	0
2009-04-08	08:22:00	0
2009-04-08	08:23:00	0
2009-04-08	08:24:00	0
2009-04-08	08:25:00	0
2009-04-08	08:26:00	0
2009-04-08	08:27:00	0
2009-04-08	08:28:00	0
2009-04-08	08:29:00	0
2009-04-08	08:30:00	0
2009-04-08	08:31:00	0
2009-04-08	08:32:00	0
2009-04-08	08:33:00	0
2009-04-08	08:34:00	0
2009-04-08	08:35:00	0
2009-04-08	08:36:00	0
2009-04-08	08:37:00	0
2009-04-08	08:38:00	0
2009-04-08	08:39:00	0
2009-04-08	08:40:00	0
2009-04-08	08:41:00	0
2009-04-08	08:42:00	0
2009-04-08	08:43:00	0
2009-04-08	08:44:00	0
2009-04-08	08:45:00	0
2009-04-08	08:46:00	0
2009-04-08	08:47:00	0
2009-04-08	08:48:00	0
2009-04-08	08:49:00	0
2009-04-08	08:50:00	0
2009-04-08	08:51:00	0
2009-04-08	08:52:00	0
2009-04-08	08:53:00	0
2009-04-08	08:54:00	0
2009-04-08	08:55:00	0
2009-04-08	08:56:00	0
2009-04-08	08:57:00	0
2009-04-08	08:58:00	0
2009-04-08	08:59:00	0
2009-04-08	09:00:00	0
2009-04-08	09:01:00	0
2009-04-08	09:02:00	0
2009-04-08	09:03:00	0
2009-04-08	09:04:00	0
2009-04-08	09:05:00	0
2009-04-08	09:06:00	0
2009-04-08	09:07:00	0
2009-04-08	09:08:00	0
2009-04-08	09:09:00	0
2009-04-08	09:10:00	0
2009-04-08	09:11:00	0
2009-04-08	09:12:00	0
2009-04-08	09:13:00	0
2009-04-08	09:14:00	0
2009-04-08	09:15:00	0
2009-04-08	09:16:00	0
2009-04-08	09:17:00	0
2009-04-08	09:18:00	0
2009-04-08	09:19:00	0
2009-04-08	09:20:00	0
2009-04-08	09:21:00	0
2009-04-08	09:22:00	0
2009-04-08	09:23:00	0
2009-04-08	09:24:00	0
2009-04-08	09:25:00	0
2009-04-08	09:26:00	0
2009-04-08	09:27:00	0
2009-04-08	09:28:00	0
2009-04-08	09:29:00	0
2009-04-08	09:30:00	0
2009-04-08	09:31:00	0
2009-04-08	09:32:00	0
2009-04-08	09:33:00	0
2009-04-08	09:34:00	0
2009-04-08	09:35:00	0
2009-04-08	09:36:00	0
2009-04-08	09:37:00	0
2009-04-08	09:38:00	0
2009-04-08	09:39:00	0
2009-04-08	09:40:00	0
2009-04-08	09:41:00	0
2009-04-08	09:42:00	0
2009-04-08	09:43:00	0
2009-04-08	09:44:00	0
2009-04-08	09:45:00	0
2009-04-08	09:46:00	0
2009-04-08	09:47:00	0
2009-04-08	09:48:00	0
2009-04-08	09:49:00	0
2009-04-08	09:50:00	0
2009-04-08	09:51:00	0
2009-04-08	09:52:00	0
2009-04-08	09:53:00	0
2009-04-08	09:54:00	0
2009-04-08	09:55:00	0
2009-04-08	09:56:00	0
2009-04-08	09:57:00	0
2009-04-08	09:58:00	0
2009-04-08	09:59:00	0
2009-04-08	10:00:00	0
2009-04-08	10:01:00	0
2009-04-08	10:02:00	0
2009-04-08	10:03:00	0
2009-04-08	10:04:00	0
2009-04-08	10:05:00	0
2009-04-08	10:06:00	0
2009-04-08	10:07:00	0
2009-04-08	10:08:00	0
2009-04-08	10:09:00	0
2009-04-08	10:10:00	0
2009-04-08	10:11:00	0
2009-04-08	10:12:00	0
2009-04-08	10:13:00	0
2009-04-08	10:14:00	0
2009-04-08	10:15:00	0
2009-04-08	10:16:00	0
2009-04-08	10:17:00	0
2009-04-08	10:18:00	0
2009-04-08	10:19:00	0
2009-04-08	10:20:00	0
2009-04-08	10:21:00	0
2009-04-08	10:22:00	0
2009-04-08	10:23:00	0
2009-04-08	10:24:00	0
2009-04-08	10:25:00	0
2009-04-08	10:26:00	0
2009-04-08	10:27:00	0
2009-04-08	10:28:00	0
2009-04-08	10:29:00	0
2009-04-08	10:30:00	0
2009-04-08	10:31:00	0
2009-04-08	10:32:00	0
2009-04-08	10:33:00	0
2009-04-08	10:34:00	0
2009-04-08	10:35:00	0
2009-04-08	10:36:00	0
2009-04-08	10:37:00	0
2009-04-08	10:38:00	0
2009-04-08	10:39:00	0
2009-04-08	10:40:00	0
2009-04-08	10:41:00	0
2009-04-08	10:42:00	0
2009-04-08	10:43:00	0
2009-04-08	10:44:00	0
2009-04-08	10:45:00	0
2009-04-08	10:46:00	0
2009-04-08	10:47:00	0
2009-04-08	10:48:00	0
2009-04-08	10:49:00	0
2009-04-08	10:50:00	0
2009-04-08	10:51:00	0
2009-04-08	10:52:00	0
2009-04-08	10:53:00	0
2009-04-08	10:54:00	0
2009-04-08	10:55:00	0
2009-04-08	10:56:00	0
2009-04-08	10:57:00	0
2009-04-08	10:58:00	0
2009-04-08	10:59:00	0
2009-04-08	11:00:00	0
2009-04-08	11:01:00	0
2009-04-08	11:02:00	0
2009-04-08	11:03:00	0
2009-04-08	11:04:00	0
2009-04-08	11:05:00	0
2009-04-08	11:06:00	0
2009-04-08	11:07:00	0
2009-04-08	11:08:00	0
2009-04-08	11:09:00	0
2009-04-08	11:10:00	0
2009-04-08	11:11:00	0
2009-04-08	11:12:00	0
2009-04-08	11:13:00	0
2009-04-08	11:14:00	0
2009-04-08	11:15:00	0
2009-04-08	11:16:00	0
2009-04-08	11:17:00	0
2009-04-08	11:18:00	0
2009-04-08	11:19:00	0
2009-04-08	11:20:00	0
2009-04-08	11:21:00	0
2009-04-08	11:22:00	0
2009-04-08	11:23:00	0
2009-04-08	11:24:00	0
2009-04-08	11:25:00	0
2009-04-08	11:26:00	0
2009-04-08	11:27:00	0
2009-04-08	11:28:00	0
2009-04-08	11:29:00	0
2009-04-08	11:30:00	0
2009-04-08	11:31:00	0
2009-04-08	11:32:00	0
2009-04-08	11:33:00	0
2009-04-08	11:34:00	0
2009-04-08	11:35:00	0
2009-04-08	11:36:00	0
2009-04-08	11:37:00	0
2009-04-08	11:38:00	0
2009-04-08	11:39:00	0
2009-04-08	11:40:00	0
2009-04-08	11:41:00	0
2009-04-08	11:42:00	0
2009-04-08	11:43:00	0
2009-04-08	11:44:00	0
2009-04-08	11:45:00	0
2009-04-08	11:46:00	0
2009-04-08	11:47:00	0
2009-04-08	11:48:00	0
2009-04-08	11:49:00	0
2009-04-08	11:50:00	0
2009-04-08	11:51:00	0
2009-04-08	11:52:00	0
2009-04-08	11:53:00	0
2009-04-08	11:54:00	0
2009-04-08	11:55:00	0
2009-04-08	11:56:00	0
2009-04-08	11:57:00	0
2009-04-08	11:58:00	0
2009-04-08	11:59:00	0
2009-04-08	12:00:00	0
2009-04-08	12:01:00	0
2009-04-08	12:02:00	0
2009-04-08	12:03:00	0
2009-04-08	12:04:00	0
2009-04-08	12:05:00	0
2009-04-08	12:06:00	0
2009-04-08	12:07:00	0
2009-04-08	12:08:00	0
2009-04-08	12:09:00	0
2009-04-08	12:10:00	0
2009-04-08	12:11:00	0
2009-04-08	12:12:00	0
2009-04-08	12:13:00	0
2009-04-08	12:14:00	0
2009-04-08	12:15:00	0
2009-04-08	12:16:00	0
2009-04-08	12:17:00	0
2009-04-08	12:18:00	0
2009-04-08	12:19:00	0
2009-04-08	12:20:00	0
2009-04-08	12:21:00	0
2009-04-08	12:22:00	0
2009-04-08	12:23:00	0
2009-04-08	12:24:00	0
2009-04-08	12:25:00	0
2009-04-08	12:26:00	0
2009-04-08	12:27:00	0
2009-04-08	12:28:00	0
2009-04-08	12:29:00	0
2009-04-08	12:30:00	0
2009-04-08	12:31:00	0
2009-04-08	12:32:00	0
2009-04-08	12:33:00	0
2009-04-08	12:34:00	0
2009-04-08	12:35:00	0
2009-04-08	12:36:00	0
2009-04-08	12:37:00	0
2009-04-08	12:38:00	0
2009-04-08	12:39:00	0
2009-04-08	12:40:00	0
2009-04-08	12:41:00	0
2009-04-08	12:42:00	0
2009-04-08	12:43:00	0
2009-04-08	12:44:00	0
2009-04-08	12:45:00	0
2009-04-08	12:46:00	0
2009-04-08	12:47:00	0
2009-04-08	12:48:00	0
2009-04-08	12:49:00	0
2009-04-08	12:50:00	0
2009-04-08	12:51:00	0
2009-04-08	12:52:00	0
2009-04-08	12:53:00	0
2009-04-08	12:54:00	0
2009-04-08	12:55:00	0
2009-04-08	12:56:00	0
2009-04-08	12:57:00	0
2009-04-08	12:58:00	0
2009-04-08	12:59:00	0
2009-04-08	13:00:00	0
2009-04-08	13:01:00	0
2009-04-08	13:02:00	0
2009-04-08	13:03:00	0
2009-04-08	13:04:00	0
2009-04-08	13:05:00	0
2009-04-08	13:06:00	0
2009-04-08	13:07:00	0
2009-04-08	13:08:00	0
2009-04-08	13:09:00	0
2009-04-08	13:10:00	0
2009-04-08	13:11:00	0
2009-04-08	13:12:00	0
2009-04-08	13:13:00	0
2009-04-08	13:14:00	0
2009-04-08	13:15:00	0
2009-04-08	13:16:00	0
2009-04-08	13:17:00	0
2009-04-08	13:18:00	0
2009-04-08	13:19:00	0
2009-04-08	13:20:00	0
2009-04-08	13:21:00	0
2009-04-08	13:22:00	0
2009-04-08	13:23:00	0
2009-04-08	13:24:00	0
2009-04-08	13:25:00	0
2009-04-08	13:26:00	0
2009-04-08	13:27:00	0
2009-04-08	13:28:00	0
2009-04-08	13:29:00	0
2009-04-08	13:30:00	0
2009-04-08	13:31:00	0
2009-04-08	13:32:00	0
2009-04-08	13:33:00	0
2009-04-08	13:34:00	0
2009-04-08	13:35:00	0
2009-04-08	13:36:00	0
2009-04-08	13:37:00	0
2009-04-08	13:38:00	0
2009-04-08	13:39:00	0
2009-04-08	13:40:00	0
2009-04-08	13:41:00	0
2009-04-08	13:42:00	0
2009-04-08	13:43:00	0
2009-04-08	13:44:00	0
2009-04-08	13:45:00	0
2009-04-08	13:46:00	0
2009-04-08	13:47:00	0
2009-04-08	13:48:00	0
2009-04-08	13:49:00	0
2009-04-08	13:50:00	0
2009-04-08	13:51:00	0
2009-04-08	13:52:00	0
2009-04-08	13:53:00	0
2009-04-08	13:54:00	0
2009-04-08	13:55:00	0
2009-04-08	13:56:00	0
2009-04-08	13:57:00	0
2009-04-08	13:58:00	0
2009-04-08	13:59:00	0
2009-04-08	14:00:00	0
2009-04-08	14:01:00	0
2009-04-08	14:02:00	0
2009-04-08	14:03:00	0
2009-04-08	14:04:00	0
2009-04-08	14:05:00	0
2009-04-08	14:06:00	0
2009-04-08	14:07:00	0
2009-04-08	14:08:00	0
2009-04-08	14:09:00	0
2009-04-08	14:10:00	0
2009-04-08	14:11:00	0
2009-04-08	14:12:00	0
2009-04-08	14:13:00	0
2009-04-08	14:14:00	0
2009-04-08	14:15:00	0
2009-04-08	14:16:00	0
2009-04-08	14:17:00	0
2009-04-08	14:18:00	0
2009-04-08	14:19:00	0
2009-04-08	14:20:00	0
2009-04-08	14:21:00	0
2009-04-08	14:22:00	0
2009-04-08	14:23:00	0
2009-04-08	14:24:00	0
2009-04-08	14:25:00	0
2009-04-08	14:26:00	0
2009-04-08	14:27:00	0
2009-04-08	14:28:00	0
2009-04-08	14:29:00	0
2009-04-08	14:30:00	0
2009-04-08	14:31:00	0
2009-04-08	14:32:00	0
2009-04-08	14:33:00	0
2009-04-08	14:34:00	0
2009-04-08	14:35:00	0
2009-04-08	14:36:00	0
2009-04-08	14:37:00	0
2009-04-08	14:38:00	0
2009-04-08	14:39:00	0
2009-04-08	14:40:00	0
2009-04-08	14:41:00	0
2009-04-08	14:42:00	0
2009-04-08	14:43:00	0
2009-04-08	14:44:00	0
2009-04-08	14:45:00	0
2009-04-08	14:46:00	0
2009-04-08	14:47:00	0
2009-04-08	14:48:00	0
2009-04-08	14:49:00	0
2009-04-08	14:50:00	0
2009-04-08	14:51:00	0
2009-04-08	14:52:00	0
2009-04-08	14:53:00	0
2009-04-08	14:54:00	0
2009-04-08	14:55:00	0
2009-04-08	14:56:00	0
2009-04-08	14:57:00	0
2009-04-08	14:58:00	0
2009-04-08	14:59:00	0
2009-04-08	15:00:00	0
2009-04-08	15:01:00	0
2009-04-08	15:02:00	0
2009-04-08	15:03:00	0
2009-04-08	15:04:00	0
2009-04-08	15:05:00	0
2009-04-08	15:06:00	0
2009-04-08	15:07:00	0
2009-04-08	15:08:00	0
2009-04-08	15:09:00	0
2009-04-08	15:10:00	0
2009-04-08	15:11:00	0
2009-04-08	15:12:00	0
2009-04-08	15:13:00	0
2009-04-08	15:14:00	0
2009-04-08	15:15:00	0
2009-04-08	15:16:00	0
2009-04-08	15:17:00	0
2009-04-08	15:18:00	0
2009-04-08	15:19:00	0
2009-04-08	15:20:00	0
2009-04-08	15:21:00	0
2009-04-08	15:22:00	0
2009-04-08	15:23:00	0
2009-04-08	15:24:00	0
2009-04-08	15:25:00	0
2009-04-08	15:26:00	0
2009-04-08	15:27:00	0
2009-04-08	15:28:00	0
2009-04-08	15:29:00	0
2009-04-08	15:30:00	0
2009-04-08	15:31:00	0
2009-04-08	15:32:00	0
2009-04-08	15:33:00	0
2009-04-08	15:34:00	0
2009-04-08	15:35:00	0
2009-04-08	15:36:00	0
2009-04-08	15:37:00	0
2009-04-08	15:38:00	0
2009-04-08	15:39:00	0
2009-04-08	15:40:00	0
2009-04-08	15:41:00	0
2009-04-08	15:42:00	0
2009-04-08	15:43:00	0
2009-04-08	15:44:00	0
2009-04-08	15:45:00	0
2009-04-08	15:46:00	0
2009-04-08	15:47:00	0
2009-04-08	15:48:00	0
2009-04-08	15:49:00	0
2009-04-08	15:50:00	0
2009-04-08	15:51:00	0
2009-04-08	15:52:00	0
2009-04-08	15:53:00	0
2009-04-08	15:54:00	0
2009-04-08	15:55:00	0
2009-04-08	15:56:00	0
2009-04-08	15:57:00	0
2009-04-08	15:58:00	0
2009-04-08	15:59:00	0
2009-04-08	16:00:00	0
2009-04-08	16:01:00	0
2009-04-08	16:02:00	0
2009-04-08	16:03:00	0
2009-04-08	16:04:00	0
2009-04-08	16:05:00	0
2009-04-08	16:06:00	0
2009-04-08	16:07:00	0
2009-04-08	16:08:00	0
2009-04-08	16:09:00	0
2009-04-08	16:10:00	0
2009-04-08	16:11:00	0
2009-04-08	16:12:00	0
2009-04-08	16:13:00	0
2009-04-08	16:14:00	0
2009-04-08	16:15:00	0
2009-04-08	16:16:00	0
2009-04-08	16:17:00	0
2009-04-08	16:18:00	0
2009-04-08	16:19:00	0
2009-04-08	16:20:00	0
2009-04-08	16:21:00	0
2009-04-08	16:22:00	0
2009-04-08	16:23:00	0
2009-04-08	16:24:00	0
2009-04-08	16:25:00	0
2009-04-08	16:26:00	0
2009-04-08	16:27:00	0
2009-04-08	16:28:00	0
2009-04-08	16:29:00	0
2009-04-08	16:30:00	0
2009-04-08	16:31:00	0
2009-04-08	16:32:00	0
2009-04-08	16:33:00	0
2009-04-08	16:34:00	0
2009-04-08	16:35:00	0
2009-04-08	16:36:00	0
2009-04-08	16:37:00	0
2009-04-08	16:38:00	0
2009-04-08	16:39:00	0
2009-04-08	16:40:00	0
2009-04-08	16:41:00	0
2009-04-08	16:42:00	0
2009-04-08	16:43:00	0
2009-04-08	16:44:00	0
2009-04-08	16:45:00	0
2009-04-08	16:46:00	0
2009-04-08	16:47:00	0
2009-04-08	16:48:00	0
2009-04-08	16:49:00	0
2009-04-08	16:50:00	0
2009-04-08	16:51:00	0
2009-04-08	16:52:00	0
2009-04-08	16:53:00	0
2009-04-08	16:54:00	0
2009-04-08	16:55:00	0
2009-04-08	16:56:00	0
2009-04-08	16:57:00	0
2009-04-08	16:58:00	0
2009-04-08	16:59:00	0
2009-04-08	17:00:00	0
2009-04-08	17:01:00	0
2009-04-08	17:02:00	0
2009-04-08	17:03:00	0
2009-04-08	17:04:00	0
2009-04-08	17:05:00	0
2009-04-08	17:06:00	0
2009-04-08	17:07:00	0
2009-04-08	17:08:00	0
2009-04-08	17:09:00	0
2009-04-08	17:10:00	0
2009-04-08	17:11:00	0
2009-04-08	17:12:00	0
2009-04-08	17:13:00	0
2009-04-08	17:14:00	0
2009-04-08	17:15:00	0
2009-04-08	17:16:00	0
2009-04-08	17:17:00	0
2009-04-08	17:18:00	0
2009-04-08	17:19:00	0
2009-04-08	17:20:00	0
2009-04-08	17:21:00	0
2009-04-08	17:22:00	0
2009-04-08	17:23:00	0
2009-04-08	17:24:00	0
2009-04-08	17:25:00	0
2009-04-08	17:26:00	0
2009-04-08	17:27:00	0
2009-04-08	17:28:00	0
2009-04-08	17:29:00	0
2009-04-08	17:30:00	0
2009-04-08	17:31:00	0
2009-04-08	17:32:00	0
2009-04-08	17:33:00	0
2009-04-08	17:34:00	0
2009-04-08	17:35:00	0
2009-04-08	17:36:00	0
2009-04-08	17:37:00	0
2009-04-08	17:38:00	0
2009-04-08	17:39:00	0
2009-04-08	17:40:00	0
2009-04-08	17:41:00	0
2009-04-08	17:42:00	0
2009-04-08	17:43:00	0
2009-04-08	17:44:00	0
2009-04-08	17:45:00	0
2009-04-08	17:46:00	0
2009-04-08	17:47:00	0
2009-04-08	17:48:00	0
2009-04-08	17:49:00	0
2009-04-08	17:50:00	0
2009-04-08	17:51:00	0
2009-04-08	17:52:00	0
2009-04-08	17:53:00	0
2009-04-08	17:54:00	0
2009-04-08	17:55:00	0
2009-04-08	17:56:00	0
2009-04-08	17:57:00	0
2009-04-08	17:58:00	0
2009-04-08	17:59:00	0
2009-04-08	18:00:00	0	M
2009-04-08	18:01:00	0
2009-04-08	18:02:00	47
2009-04-08	18:03:00	24
2009-04-08	18:04:00	12
2009-04-08	18:05:00	12
2009-04-08	18:06:00	0
2009-04-08	18:07:00	0
2009-04-08	18:08:00	0
2009-04-08	18:09:00	24
2009-04-08	18:10:00	0
2009-04-08	18:11:00	0
2009-04-08	18:12:00	296
2009-04-08	18:13:00	0
2009-04-08	18:14:00	0
2009-04-08	18:15:00	36
2009-04-08	18:16:00	12
2009-04-08	18:17:00	0
2009-04-08	18:18:00	0
2009-04-08	18:19:00	24
2009-04-08	18:20:00	12
2009-04-08	18:21:00	12
2009-04-08	18:22:00	0
2009-04-08	18:23:00	1112
2009-04-08	18:24:00	832
2009-04-08	18:25:00	282
2009-04-08	18:26:00	0
2009-04-08	18:27:00	47
2009-04-08	18:28:00	12
2009-04-08	18:29:00	12
2009-04-08	18:30:00	0
2009-04-08	18:31:00	12
2009-04-08	18:32:00	0
2009-04-08	18:33:00	12
2009-04-08	18:34:00	0
2009-04-08	18:35:00	0
2009-04-08	18:36:00	0
2009-04-08	18:37:00	0
2009-04-08	18:38:00	0
2009-04-08	18:39:00	0
2009-04-08	18:40:00	0
2009-04-08	18:41:00	0
2009-04-08	18:42:00	0
2009-04-08	18:43:00	0
2009-04-08	18:44:00	1112
2009-04-08	18:45:00	879
2009-04-08	18:46:00	154
2009-04-08	18:47:00	119
2009-04-08	18:48:00	12
2009-04-08	18:49:00	0
2009-04-08	18:50:00	12
2009-04-08	18:51:00	0
2009-04-08	18:52:00	0
2009-04-08	18:53:00	12
2009-04-08	18:54:00	0
2009-04-08	18:55:00	12
2009-04-08	18:56:00	12
2009-04-08	18:57:00	0
2009-04-08	18:58:00	71
2009-04-08	18:59:00	12
2009-04-08	19:00:00	47
2009-04-08	19:01:00	12
2009-04-08	19:02:00	0
2009-04-08	19:03:00	0
2009-04-08	19:04:00	0
2009-04-08	19:05:00	0
2009-04-08	19:06:00	0
2009-04-08	19:07:00	130
2009-04-08	19:08:00	24
2009-04-08	19:09:00	0
2009-04-08	19:10:00	71
2009-04-08	19:11:00	12
2009-04-08	19:12:00	0
2009-04-08	19:13:00	0
2009-04-08	19:14:00	0
2009-04-08	19:15:00	0
2009-04-08	19:16:00	107
2009-04-08	19:17:00	0
2009-04-08	19:18:00	71
2009-04-08	19:19:00	0
2009-04-08	19:20:00	24
2009-04-08	19:21:00	0
2009-04-08	19:22:00	36
2009-04-08	19:23:00	0
2009-04-08	19:24:00	83
2009-04-08	19:25:00	0
2009-04-08	19:26:00	0
2009-04-08	19:27:00	24
2009-04-08	19:28:00	0
2009-04-08	19:29:00	83
2009-04-08	19:30:00	83
2009-04-08	19:31:00	24
2009-04-08	19:32:00	47
2009-04-08	19:33:00	0
2009-04-08	19:34:00	36
2009-04-08	19:35:00	0
2009-04-08	19:36:00	0
2009-04-08	19:37:00	24
2009-04-08	19:38:00	12
2009-04-08	19:39:00	0
2009-04-08	19:40:00	36
2009-04-08	19:41:00	0
2009-04-08	19:42:00	0
2009-04-08	19:43:00	24
2009-04-08	19:44:00	1140
2009-04-08	19:45:00	654
2009-04-08	19:46:00	183
2009-04-08	19:47:00	12
2009-04-08	19:48:00	0
2009-04-08	19:49:00	0
2009-04-08	19:50:00	24
2009-04-08	19:51:00	0
2009-04-08	19:52:00	0
2009-04-08	19:53:00	0
2009-04-08	19:54:00	0
2009-04-08	19:55:00	12
2009-04-08	19:56:00	0
2009-04-08	19:57:00	0
2009-04-08	19:58:00	24
2009-04-08	19:59:00	0
2009-04-08	20:00:00	0
2009-04-08	20:01:00	0
2009-04-08	20:02:00	0
2009-04-08	20:03:00	296
2009-04-08	20:04:00	0
2009-04-08	20:05:00	12
2009-04-08	20:06:00	0
2009-04-08	20:07:00	0
2009-04-08	20:08:00	0
2009-04-08	20:09:00	856
2009-04-08	20:10:00	0
2009-04-08	20:11:00	183
2009-04-08	20:12:00	107
2009-04-08	20:13:00	71
2009-04-08	20:14:00	0
2009-04-08	20:15:00	0
2009-04-08	20:16:00	0
2009-04-08	20:17:00	24
2009-04-08	20:18:00	12
2009-04-08	20:19:00	0
2009-04-08	20:20:00	0
2009-04-08	20:21:00	59
2009-04-08	20:22:00	24
2009-04-08	20:23:00	0
2009-04-08	20:24:00	95
2009-04-08	20:25:00	0
2009-04-08	20:26:00	0
2009-04-08	20:27:00	0
2009-04-08	20:28:00	0
2009-04-08	20:29:00	36
2009-04-08	20:30:00	0
2009-04-08	20:31:00	0
2009-04-08	20:32:00	0
2009-04-08	20:33:00	0
2009-04-08	20:34:00	0
2009-04-08	20:35:00	0
2009-04-08	20:36:00	225
2009-04-08	20:37:00	0
2009-04-08	20:38:00	0
2009-04-08	20:39:00	0
2009-04-08	20:40:00	12
2009-04-08	20:41:00	0
2009-04-08	20:42:00	0
2009-04-08	20:43:00	0
2009-04-08	20:44:00	12
2009-04-08	20:45:00	0
2009-04-08	20:46:00	12
2009-04-08	20:47:00	0
2009-04-08	20:48:00	0
2009-04-08	20:49:00	71
2009-04-08	20:50:00	0
2009-04-08	20:51:00	12
2009-04-08	20:52:00	59
2009-04-08	20:53:00	47
2009-04-08	20:54:00	47
2009-04-08	20:55:00	168
2009-04-08	20:56:00	282
2009-04-08	20:57:00	0
2009-04-08	20:58:00	0
2009-04-08	20:59:00	0
2009-04-08	21:00:00	0
2009-04-08	21:01:00	0
2009-04-08	21:02:00	24
2009-04-08	21:03:00	142
2009-04-08	21:04:00	0
2009-04-08	21:05:00	0
2009-04-08	21:06:00	0
2009-04-08	21:07:00	0
2009-04-08	21:08:00	0
2009-04-08	21:09:00	0
2009-04-08	21:10:00	24
2009-04-08	21:11:00	0
2009-04-08	21:12:00	0
2009-04-08	21:13:00	119
2009-04-08	21:14:00	12
2009-04-08	21:15:00	0
2009-04-08	21:16:00	119
2009-04-08	21:17:00	36
2009-04-08	21:18:00	0
2009-04-08	21:19:00	0
2009-04-08	21:20:00	36
2009-04-08	21:21:00	0
2009-04-08	21:22:00	154
2009-04-08	21:23:00	311
2009-04-08	21:24:00	268
2009-04-08	21:25:00	296
2009-04-08	21:26:00	360
2009-04-08	21:27:00	0
2009-04-08	21:28:00	12
2009-04-08	21:29:00	0
2009-04-08	21:30:00	0
2009-04-08	21:31:00	0
2009-04-08	21:32:00	0
2009-04-08	21:33:00	0
2009-04-08	21:34:00	0
2009-04-08	21:35:00	0
2009-04-08	21:36:00	24
2009-04-08	21:37:00	0
2009-04-08	21:38:00	0
2009-04-08	21:39:00	0
2009-04-08	21:40:00	107
2009-04-08	21:41:00	24
2009-04-08	21:42:00	0
2009-04-08	21:43:00	211
2009-04-08	21:44:00	12
2009-04-08	21:45:00	24
2009-04-08	21:46:00	0
2009-04-08	21:47:00	0
2009-04-08	21:48:00	47
2009-04-08	21:49:00	59
2009-04-08	21:50:00	107
2009-04-08	21:51:00	71
2009-04-08	21:52:00	47
2009-04-08	21:53:00	95
2009-04-08	21:54:00	12
2009-04-08	21:55:00	0
2009-04-08	21:56:00	12
2009-04-08	21:57:00	239
2009-04-08	21:58:00	498
2009-04-08	21:59:00	0
2009-04-08	22:00:00	47
2009-04-08	22:01:00	0
2009-04-08	22:02:00	0
2009-04-08	22:03:00	0
2009-04-08	22:04:00	0
2009-04-08	22:05:00	0
2009-04-08	22:06:00	0
2009-04-08	22:07:00	12
2009-04-08	22:08:00	0
2009-04-08	22:09:00	0
2009-04-08	22:10:00	95
2009-04-08	22:11:00	36
2009-04-08	22:12:00	95
2009-04-08	22:13:00	0
2009-04-08	22:14:00	130
2009-04-08	22:15:00	268
2009-04-08	22:16:00	12
2009-04-08	22:17:00	59
2009-04-08	22:18:00	0
2009-04-08	22:19:00	197
2009-04-08	22:20:00	2264
2009-04-08	22:21:00	1287
2009-04-08	22:22:00	1688
2009-04-08	22:23:00	1140
2009-04-08	22:24:00	676
2009-04-08	22:25:00	142
2009-04-08	22:26:00	740
2009-04-08	22:27:00	197
2009-04-08	22:28:00	83
2009-04-08	22:29:00	47
2009-04-08	22:30:00	697
2009-04-08	22:31:00	410
2009-04-08	22:32:00	0
2009-04-08	22:33:00	197
2009-04-08	22:34:00	360
2009-04-08	22:35:00	154
2009-04-08	22:36:00	59
2009-04-08	22:37:00	130
2009-04-08	22:38:00	59
2009-04-08	22:39:00	0
2009-04-08	22:40:00	0
2009-04-08	22:41:00	12
2009-04-08	22:42:00	12
2009-04-08	22:43:00	517
2009-04-08	22:44:00	183
2009-04-08	22:45:00	0
2009-04-08	22:46:00	0
2009-04-08	22:47:00	0
2009-04-08	22:48:00	1140
2009-04-08	22:49:00	107
2009-04-08	22:50:00	0
2009-04-08	22:51:00	761
2009-04-08	22:52:00	0
2009-04-08	22:53:00	0
2009-04-08	22:54:00	0
2009-04-08	22:55:00	0
2009-04-08	22:56:00	1169
2009-04-08	22:57:00	83
2009-04-08	22:58:00	0
2009-04-08	22:59:00	0
2009-04-08	23:00:00	0
2009-04-08	23:01:00	83
2009-04-08	23:02:00	0
2009-04-08	23:03:00	24
2009-04-08	23:04:00	0
2009-04-08	23:05:00	24
2009-04-08	23:06:00	282
2009-04-08	23:07:00	71
2009-04-08	23:08:00	0
2009-04-08	23:09:00	0
2009-04-08	23:10:00	107
2009-04-08	23:11:00	344
2009-04-08	23:12:00	12
2009-04-08	23:13:00	12
2009-04-08	23:14:00	0
2009-04-08	23:15:00	0
2009-04-08	23:16:00	0
2009-04-08	23:17:00	24
2009-04-08	23:18:00	0
2009-04-08	23:19:00	0
2009-04-08	23:20:00	24
2009-04-08	23:21:00	0
2009-04-08	23:22:00	0
2009-04-08	23:23:00	0
2009-04-08	23:24:00	0
2009-04-08	23:25:00	0
2009-04-08	23:26:00	12
2009-04-08	23:27:00	0
2009-04-08	23:28:00	0
2009-04-08	23:29:00	0
2009-04-08	23:30:00	0
2009-04-08	23:31:00	0
2009-04-08	23:32:00	0
2009-04-08	23:33:00	0
2009-04-08	23:34:00	0
2009-04-08	23:35:00	12
2009-04-08	23:36:00	0
2009-04-08	23:37:00	0
2009-04-08	23:38:00	0
2009-04-08	23:39:00	71
2009-04-08	23:40:00	130
2009-04-08	23:41:00	0
2009-04-08	23:42:00	0
2009-04-08	23:43:00	0
2009-04-08	23:44:00	0
2009-04-08	23:45:00	0
2009-04-08	23:46:00	0
2009-04-08	23:47:00	0
2009-04-08	23:48:00	0
2009-04-08	23:49:00	0
2009-04-08	23:50:00	0
2009-04-08	23:51:00	0
2009-04-08	23:52:00	0
2009-04-08	23:53:00	0
2009-04-08	23:54:00	0
2009-04-08	23:55:00	0
2009-04-08	23:56:00	0
2009-04-08	23:57:00	0
2009-04-08	23:58:00	24
2009-04-08	23:59:00	0
2009-04-09	00:00:00	0
2009-04-09	00:01:00	0
2009-04-09	00:02:00	0
2009-04-09	00:03:00	0
2009-04-09	00:04:00	0
2009-04-09	00:05:00	0
2009-04-09	00:06:00	24
2009-04-09	00:07:00	0
2009-04-09	00:08:00	0
2009-04-09	00:09:00	0
2009-04-09	00:10:00	0
2009-04-09	00:11:00	0
2009-04-09	00:12:00	0
2009-04-09	00:13:00	0
2009-04-09	00:14:00	0
2009-04-09	00:15:00	0
2009-04-09	00:16:00	0
2009-04-09	00:17:00	36
2009-04-09	00:18:00	0
2009-04-09	00:19:00	0
2009-04-09	00:20:00	0
2009-04-09	00:21:00	36
2009-04-09	00:22:00	0
2009-04-09	00:23:00	0
2009-04-09	00:24:00	0
2009-04-09	00:25:00	0
2009-04-09	00:26:00	0
2009-04-09	00:27:00	0
2009-04-09	00:28:00	0
2009-04-09	00:29:00	0
2009-04-09	00:30:00	0
2009-04-09	00:31:00	0
2009-04-09	00:32:00	0
2009-04-09	00:33:00	0
2009-04-09	00:34:00	0
2009-04-09	00:35:00	47
2009-04-09	00:36:00	0
2009-04-09	00:37:00	0
2009-04-09	00:38:00	0
2009-04-09	00:39:00	0
2009-04-09	00:40:00	0
2009-04-09	00:41:00	0
2009-04-09	00:42:00	0
2009-04-09	00:43:00	0
2009-04-09	00:44:00	0
2009-04-09	00:45:00	0
2009-04-09	00:46:00	0
2009-04-09	00:47:00	0
2009-04-09	00:48:00	0
2009-04-09	00:49:00	0
2009-04-09	00:50:00	0
2009-04-09	00:51:00	0
2009-04-09	00:52:00	0
2009-04-09	00:53:00	0
2009-04-09	00:54:00	0
2009-04-09	00:55:00	0
2009-04-09	00:56:00	0
2009-04-09	00:57:00	0
2009-04-09	00:58:00	0
2009-04-09	00:59:00	0
2009-04-09	01:00:00	0
2009-04-09	01:01:00	0
2009-04-09	01:02:00	0
2009-04-09	01:03:00	0
2009-04-09	01:04:00	0
2009-04-09	01:05:00	0
2009-04-09	01:06:00	0
2009-04-09	01:07:00	0
2009-04-09	01:08:00	0
2009-04-09	01:09:00	0
2009-04-09	01:10:00	0
2009-04-09	01:11:00	47
2009-04-09	01:12:00	0
2009-04-09	01:13:00	0
2009-04-09	01:14:00	0
2009-04-09	01:15:00	0
2009-04-09	01:16:00	0
2009-04-09	01:17:00	0
2009-04-09	01:18:00	0
2009-04-09	01:19:00	0
2009-04-09	01:20:00	0
2009-04-09	01:21:00	0
2009-04-09	01:22:00	0
2009-04-09	01:23:00	0
2009-04-09	01:24:00	0
2009-04-09	01:25:00	0
2009-04-09	01:26:00	0
2009-04-09	01:27:00	0
2009-04-09	01:28:00	24
2009-04-09	01:29:00	0
2009-04-09	01:30:00	0
2009-04-09	01:31:00	0
2009-04-09	01:32:00	0
2009-04-09	01:33:00	0
2009-04-09	01:34:00	47
2009-04-09	01:35:00	0
2009-04-09	01:36:00	0
2009-04-09	01:37:00	0
2009-04-09	01:38:00	0
2009-04-09	01:39:00	0
2009-04-09	01:40:00	0
2009-04-09	01:41:00	0
2009-04-09	01:42:00	0
2009-04-09	01:43:00	0
2009-04-09	01:44:00	0
2009-04-09	01:45:00	0
2009-04-09	01:46:00	0
2009-04-09	01:47:00	0
2009-04-09	01:48:00	0
2009-04-09	01:49:00	0
2009-04-09	01:50:00	0
2009-04-09	01:51:00	0
2009-04-09	01:52:00	0
2009-04-09	01:53:00	0
2009-04-09	01:54:00	0
2009-04-09	01:55:00	0
2009-04-09	01:56:00	0
2009-04-09	01:57:00	12
2009-04-09	01:58:00	0
2009-04-09	01:59:00	0
2009-04-09	02:00:00	0
2009-04-09	02:01:00	0
2009-04-09	02:02:00	0
2009-04-09	02:03:00	0
2009-04-09	02:04:00	0
2009-04-09	02:05:00	0
2009-04-09	02:06:00	0
2009-04-09	02:07:00	0
2009-04-09	02:08:00	0
2009-04-09	02:09:00	574
2009-04-09	02:10:00	12
2009-04-09	02:11:00	36
2009-04-09	02:12:00	24
2009-04-09	02:13:00	183
2009-04-09	02:14:00	0
2009-04-09	02:15:00	0
2009-04-09	02:16:00	0
2009-04-09	02:17:00	0
2009-04-09	02:18:00	0
2009-04-09	02:19:00	0
2009-04-09	02:20:00	0
2009-04-09	02:21:00	0
2009-04-09	02:22:00	0
2009-04-09	02:23:00	0
2009-04-09	02:24:00	0
2009-04-09	02:25:00	0
2009-04-09	02:26:00	0
2009-04-09	02:27:00	0
2009-04-09	02:28:00	0
2009-04-09	02:29:00	47
2009-04-09	02:30:00	0
2009-04-09	02:31:00	0
2009-04-09	02:32:00	0
2009-04-09	02:33:00	0
2009-04-09	02:34:00	0
2009-04-09	02:35:00	0
2009-04-09	02:36:00	0
2009-04-09	02:37:00	0
2009-04-09	02:38:00	0
2009-04-09	02:39:00	0
2009-04-09	02:40:00	0
2009-04-09	02:41:00	0
2009-04-09	02:42:00	0
2009-04-09	02:43:00	0
2009-04-09	02:44:00	0
2009-04-09	02:45:00	0
2009-04-09	02:46:00	0
2009-04-09	02:47:00	24
2009-04-09	02:48:00	36
2009-04-09	02:49:00	0
2009-04-09	02:50:00	0
2009-04-09	02:51:00	0
2009-04-09	02:52:00	0
2009-04-09	02:53:00	0
2009-04-09	02:54:00	0
2009-04-09	02:55:00	0
2009-04-09	02:56:00	0
2009-04-09	02:57:00	0
2009-04-09	02:58:00	0
2009-04-09	02:59:00	0
2009-04-09	03:00:00	0
2009-04-09	03:01:00	0
2009-04-09	03:02:00	0
2009-04-09	03:03:00	0
2009-04-09	03:04:00	0
2009-04-09	03:05:00	0
2009-04-09	03:06:00	0
2009-04-09	03:07:00	0
2009-04-09	03:08:00	0
2009-04-09	03:09:00	0
2009-04-09	03:10:00	0
2009-04-09	03:11:00	0
2009-04-09	03:12:00	0
2009-04-09	03:13:00	0
2009-04-09	03:14:00	0
2009-04-09	03:15:00	0
2009-04-09	03:16:00	0
2009-04-09	03:17:00	0
2009-04-09	03:18:00	0
2009-04-09	03:19:00	0
2009-04-09	03:20:00	0
2009-04-09	03:21:00	59
2009-04-09	03:22:00	0
2009-04-09	03:23:00	0
2009-04-09	03:24:00	0
2009-04-09	03:25:00	0
2009-04-09	03:26:00	0
2009-04-09	03:27:00	0
2009-04-09	03:28:00	0
2009-04-09	03:29:00	0
2009-04-09	03:30:00	0
2009-04-09	03:31:00	0
2009-04-09	03:32:00	0
2009-04-09	03:33:00	0
2009-04-09	03:34:00	0
2009-04-09	03:35:00	0
2009-04-09	03:36:00	0
2009-04-09	03:37:00	0
2009-04-09	03:38:00	0
2009-04-09	03:39:00	0
2009-04-09	03:40:00	0
2009-04-09	03:41:00	0
2009-04-09	03:42:00	0
2009-04-09	03:43:00	0
2009-04-09	03:44:00	0
2009-04-09	03:45:00	0
2009-04-09	03:46:00	0
2009-04-09	03:47:00	0
2009-04-09	03:48:00	0
2009-04-09	03:49:00	12
2009-04-09	03:50:00	0
2009-04-09	03:51:00	0
2009-04-09	03:52:00	0
2009-04-09	03:53:00	0
2009-04-09	03:54:00	0
2009-04-09	03:55:00	0
2009-04-09	03:56:00	0
2009-04-09	03:57:00	0
2009-04-09	03:58:00	0
2009-04-09	03:59:00	0
2009-04-09	04:00:00	0
2009-04-09	04:01:00	0
2009-04-09	04:02:00	0
2009-04-09	04:03:00	0
2009-04-09	04:04:00	0
2009-04-09	04:05:00	0
2009-04-09	04:06:00	0
2009-04-09	04:07:00	0
2009-04-09	04:08:00	0
2009-04-09	04:09:00	0
2009-04-09	04:10:00	0
2009-04-09	04:11:00	0
2009-04-09	04:12:00	0
2009-04-09	04:13:00	0
2009-04-09	04:14:00	36
2009-04-09	04:15:00	0
2009-04-09	04:16:00	0
2009-04-09	04:17:00	0
2009-04-09	04:18:00	0
2009-04-09	04:19:00	0
2009-04-09	04:20:00	0
2009-04-09	04:21:00	0
2009-04-09	04:22:00	0
2009-04-09	04:23:00	0
2009-04-09	04:24:00	0
2009-04-09	04:25:00	12
2009-04-09	04:26:00	0
2009-04-09	04:27:00	0
2009-04-09	04:28:00	0
2009-04-09	04:29:00	0
2009-04-09	04:30:00	211
2009-04-09	04:31:00	12
2009-04-09	04:32:00	130
2009-04-09	04:33:00	0
2009-04-09	04:34:00	0
2009-04-09	04:35:00	0
2009-04-09	04:36:00	0
2009-04-09	04:37:00	0
2009-04-09	04:38:00	0
2009-04-09	04:39:00	0
2009-04-09	04:40:00	0
2009-04-09	04:41:00	0
2009-04-09	04:42:00	0
2009-04-09	04:43:00	0
2009-04-09	04:44:00	0
2009-04-09	04:45:00	0
2009-04-09	04:46:00	0
2009-04-09	04:47:00	0
2009-04-09	04:48:00	0
2009-04-09	04:49:00	0
2009-04-09	04:50:00	0
2009-04-09	04:51:00	0
2009-04-09	04:52:00	0
2009-04-09	04:53:00	0
2009-04-09	04:54:00	0
2009-04-09	04:55:00	12
2009-04-09	04:56:00	0
2009-04-09	04:57:00	0
2009-04-09	04:58:00	0
2009-04-09	04:59:00	0
2009-04-09	05:00:00	0
2009-04-09	05:01:00	24
2009-04-09	05:02:00	0
2009-04-09	05:03:00	0
2009-04-09	05:04:00	0
2009-04-09	05:05:00	0
2009-04-09	05:06:00	0
2009-04-09	05:07:00	0
2009-04-09	05:08:00	0
2009-04-09	05:09:00	0
2009-04-09	05:10:00	0
2009-04-09	05:11:00	0
2009-04-09	05:12:00	0
2009-04-09	05:13:00	0
2009-04-09	05:14:00	0
2009-04-09	05:15:00	0
2009-04-09	05:16:00	0
2009-04-09	05:17:00	0
2009-04-09	05:18:00	0
2009-04-09	05:19:00	12
2009-04-09	05:20:00	0
2009-04-09	05:21:00	0
2009-04-09	05:22:00	0
2009-04-09	05:23:00	0
2009-04-09	05:24:00	0
2009-04-09	05:25:00	0
2009-04-09	05:26:00	0
2009-04-09	05:27:00	0
2009-04-09	05:28:00	0
2009-04-09	05:29:00	0
2009-04-09	05:30:00	0
2009-04-09	05:31:00	0
2009-04-09	05:32:00	0
2009-04-09	05:33:00	0
2009-04-09	05:34:00	0
2009-04-09	05:35:00	0
2009-04-09	05:36:00	0
2009-04-09	05:37:00	0
2009-04-09	05:38:00	0
2009-04-09	05:39:00	0
2009-04-09	05:40:00	12
2009-04-09	05:41:00	0
2009-04-09	05:42:00	12
2009-04-09	05:43:00	0
2009-04-09	05:44:00	0
2009-04-09	05:45:00	0
2009-04-09	05:46:00	0
2009-04-09	05:47:00	0
2009-04-09	05:48:00	0
2009-04-09	05:49:00	0
2009-04-09	05:50:00	0
2009-04-09	05:51:00	0
2009-04-09	05:52:00	12
2009-04-09	05:53:00	0
2009-04-09	05:54:00	0
2009-04-09	05:55:00	0
2009-04-09	05:56:00	0
2009-04-09	05:57:00	0
2009-04-09	05:58:00	0
2009-04-09	05:59:00	0
2009-04-09	06:00:00	0
2009-04-09	06:01:00	0
2009-04-09	06:02:00	0
2009-04-09	06:03:00	0
2009-04-09	06:04:00	0
2009-04-09	06:05:00	0
2009-04-09	06:06:00	12
2009-04-09	06:07:00	0
2009-04-09	06:08:00	47
2009-04-09	06:09:00	12
2009-04-09	06:10:00	0
2009-04-09	06:11:00	36
2009-04-09	06:12:00	12
2009-04-09	06:13:00	0
2009-04-09	06:14:00	0
2009-04-09	06:15:00	0
2009-04-09	06:16:00	0
2009-04-09	06:17:00	0
2009-04-09	06:18:00	0
2009-04-09	06:19:00	0
2009-04-09	06:20:00	0
2009-04-09	06:21:00	0
2009-04-09	06:22:00	0
2009-04-09	06:23:00	0
2009-04-09	06:24:00	0
2009-04-09	06:25:00	0
2009-04-09	06:26:00	0
2009-04-09	06:27:00	0
2009-04-09	06:28:00	0
2009-04-09	06:29:00	0
2009-04-09	06:30:00	47
2009-04-09	06:31:00	0
2009-04-09	06:32:00	0
2009-04-09	06:33:00	0
2009-04-09	06:34:00	0
2009-04-09	06:35:00	410
2009-04-09	06:36:00	1225
2009-04-09	06:37:00	460
2009-04-09	06:38:00	130
2009-04-09	06:39:00	1652
2009-04-09	06:40:00	0
2009-04-09	06:41:00	0
2009-04-09	06:42:00	0
2009-04-09	06:43:00	24
2009-04-09	06:44:00	24
2009-04-09	06:45:00	0
2009-04-09	06:46:00	0
2009-04-09	06:47:00	327
2009-04-09	06:48:00	36
2009-04-09	06:49:00	0
2009-04-09	06:50:00	12
2009-04-09	06:51:00	0
2009-04-09	06:52:00	12
2009-04-09	06:53:00	0
2009-04-09	06:54:00	0
2009-04-09	06:55:00	36
2009-04-09	06:56:00	24
2009-04-09	06:57:00	1169
2009-04-09	06:58:00	3034
2009-04-09	06:59:00	856
2009-04-09	07:00:00	83
2009-04-09	07:01:00	12
2009-04-09	07:02:00	71
2009-04-09	07:03:00	393
2009-04-09	07:04:00	47
2009-04-09	07:05:00	211
2009-04-09	07:06:00	119
2009-04-09	07:07:00	168
2009-04-09	07:08:00	268
2009-04-09	07:09:00	83
2009-04-09	07:10:00	24
2009-04-09	07:11:00	377
2009-04-09	07:12:00	107
2009-04-09	07:13:00	36
2009-04-09	07:14:00	282
2009-04-09	07:15:00	83
2009-04-09	07:16:00	95
2009-04-09	07:17:00	12
2009-04-09	07:18:00	95
2009-04-09	07:19:00	0
2009-04-09	07:20:00	0
2009-04-09	07:21:00	83
2009-04-09	07:22:00	24
2009-04-09	07:23:00	59
2009-04-09	07:24:00	71
2009-04-09	07:25:00	832
2009-04-09	07:26:00	460
2009-04-09	07:27:00	168
2009-04-09	07:28:00	479
2009-04-09	07:29:00	71
2009-04-09	07:30:00	59
2009-04-09	07:31:00	296
2009-04-09	07:32:00	24
2009-04-09	07:33:00	0
2009-04-09	07:34:00	225
2009-04-09	07:35:00	856
2009-04-09	07:36:00	119
2009-04-09	07:37:00	517
2009-04-09	07:38:00	83
2009-04-09	07:39:00	36
2009-04-09	07:40:00	311
2009-04-09	07:41:00	71
2009-04-09	07:42:00	327
2009-04-09	07:43:00	0
2009-04-09	07:44:00	0
2009-04-09	07:45:00	12
2009-04-09	07:46:00	0
2009-04-09	07:47:00	0
2009-04-09	07:48:00	0
2009-04-09	07:49:00	0
2009-04-09	07:50:00	0
2009-04-09	07:51:00	0
2009-04-09	07:52:00	0
2009-04-09	07:53:00	0
2009-04-09	07:54:00	0
2009-04-09	07:55:00	47
2009-04-09	07:56:00	0
2009-04-09	07:57:00	0
2009-04-09	07:58:00	12
2009-04-09	07:59:00	0
2009-04-09	08:00:00	0
2009-04-09	08:01:00	0
2009-04-09	08:02:00	24
2009-04-09	08:03:00	0
2009-04-09	08:04:00	0
2009-04-09	08:05:00	0
2009-04-09	08:06:00	0
2009-04-09	08:07:00	0
2009-04-09	08:08:00	0
2009-04-09	08:09:00	0
2009-04-09	08:10:00	0
2009-04-09	08:11:00	0
2009-04-09	08:12:00	59
2009-04-09	08:13:00	0
2009-04-09	08:14:00	0
2009-04-09	08:15:00	0
2009-04-09	08:16:00	0
2009-04-09	08:17:00	0
2009-04-09	08:18:00	0
2009-04-09	08:19:00	0
2009-04-09	08:20:00	168
2009-04-09	08:21:00	1380
2009-04-09	08:22:00	517
2009-04-09	08:23:00	0
2009-04-09	08:24:00	0
2009-04-09	08:25:00	36
2009-04-09	08:26:00	47
2009-04-09	08:27:00	574
2009-04-09	08:28:00	12
2009-04-09	08:29:00	393
2009-04-09	08:30:00	168
2009-04-09	08:31:00	676
2009-04-09	08:32:00	0
2009-04-09	08:33:00	0
2009-04-09	08:34:00	12
2009-04-09	08:35:00	0
2009-04-09	08:36:00	0
2009-04-09	08:37:00	0
2009-04-09	08:38:00	0
2009-04-09	08:39:00	0
2009-04-09	08:40:00	0
2009-04-09	08:41:00	0
2009-04-09	08:42:00	0
2009-04-09	08:43:00	211
2009-04-09	08:44:00	654
2009-04-09	08:45:00	12
2009-04-09	08:46:00	344
2009-04-09	08:47:00	36
2009-04-09	08:48:00	1512
2009-04-09	08:49:00	0
2009-04-09	08:50:00	0
2009-04-09	08:51:00	0
2009-04-09	08:52:00	0
2009-04-09	08:53:00	0
2009-04-09	08:54:00	0
2009-04-09	08:55:00	0
2009-04-09	08:56:00	0
2009-04-09	08:57:00	0
2009-04-09	08:58:00	24
2009-04-09	08:59:00	0
2009-04-09	09:00:00	0
2009-04-09	09:01:00	0
2009-04-09	09:02:00	0
2009-04-09	09:03:00	0
2009-04-09	09:04:00	0
2009-04-09	09:05:00	0
2009-04-09	09:06:00	0
2009-04-09	09:07:00	0
2009-04-09	09:08:00	0
[truncated: 19,611 more rows]

[truncated: 3 more sheets: 4.22.09, 5.6.09, 5.20.09]
