# Supplementary material for: Initial evaluation of nighttime restlessness in a naturally occurring canine model of osteoarthritis pain
Source: PeerJ. 2015 Feb 17;3:e772. doi: 10.7717/peerj.772 (PMC4340376; doi:10.7717/peerj.772)
Supplement: Supplemental Information 26 [file peerj-03-772-s026.xlsx]

## Sheet: Office Visits
Visit Date	Visit Number
2009-02-16 06:00:00	1
2009-03-02 06:00:00	2
2009-03-16 06:00:00	3
2009-03-31 06:00:00	4
2009-04-13 06:00:00	5
2009-04-28 06:00:00	6
2009-05-12 06:00:00	7
2009-05-26 06:00:00	8
2009-06-09 06:00:00	9
2009-07-23 06:00:00	10

## Sheet: 26_Data
Segment	DateTime	Activity	Hour	Quadrant	Study Day	Weekday
1	2009-02-23 06:01:00	0	6	2	7	2
1	2009-02-23 06:02:00	0	6	2	7	2
1	2009-02-23 06:03:00	0	6	2	7	2
1	2009-02-23 06:04:00	0	6	2	7	2
1	2009-02-23 06:05:00	0	6	2	7	2
1	2009-02-23 06:06:00	0	6	2	7	2
1	2009-02-23 06:07:00	0	6	2	7	2
1	2009-02-23 06:08:00	0	6	2	7	2
1	2009-02-23 06:09:00	0	6	2	7	2
1	2009-02-23 06:10:00	0	6	2	7	2
1	2009-02-23 06:11:00	0	6	2	7	2
1	2009-02-23 06:12:00	0	6	2	7	2
1	2009-02-23 06:13:00	0	6	2	7	2
1	2009-02-23 06:14:00	0	6	2	7	2
1	2009-02-23 06:15:00	0	6	2	7	2
1	2009-02-23 06:16:00	0	6	2	7	2
1	2009-02-23 06:17:00	0	6	2	7	2
1	2009-02-23 06:18:00	0	6	2	7	2
1	2009-02-23 06:19:00	0	6	2	7	2
1	2009-02-23 06:20:00	0	6	2	7	2
1	2009-02-23 06:21:00	0	6	2	7	2
1	2009-02-23 06:22:00	0	6	2	7	2
1	2009-02-23 06:23:00	0	6	2	7	2
1	2009-02-23 06:24:00	11	6	2	7	2
1	2009-02-23 06:25:00	0	6	2	7	2
1	2009-02-23 06:26:00	0	6	2	7	2
1	2009-02-23 06:27:00	0	6	2	7	2
1	2009-02-23 06:28:00	11	6	2	7	2
1	2009-02-23 06:29:00	0	6	2	7	2
1	2009-02-23 06:30:00	0	6	2	7	2
1	2009-02-23 06:31:00	0	6	2	7	2
1	2009-02-23 06:32:00	0	6	2	7	2
1	2009-02-23 06:33:00	0	6	2	7	2
1	2009-02-23 06:34:00	0	6	2	7	2
1	2009-02-23 06:35:00	0	6	2	7	2
1	2009-02-23 06:36:00	0	6	2	7	2
1	2009-02-23 06:37:00	0	6	2	7	2
1	2009-02-23 06:38:00	0	6	2	7	2
1	2009-02-23 06:39:00	0	6	2	7	2
1	2009-02-23 06:40:00	0	6	2	7	2
1	2009-02-23 06:41:00	23	6	2	7	2
1	2009-02-23 06:42:00	0	6	2	7	2
1	2009-02-23 06:43:00	0	6	2	7	2
1	2009-02-23 06:44:00	0	6	2	7	2
1	2009-02-23 06:45:00	11	6	2	7	2
1	2009-02-23 06:46:00	0	6	2	7	2
1	2009-02-23 06:47:00	0	6	2	7	2
1	2009-02-23 06:48:00	0	6	2	7	2
1	2009-02-23 06:49:00	0	6	2	7	2
1	2009-02-23 06:50:00	0	6	2	7	2
1	2009-02-23 06:51:00	0	6	2	7	2
1	2009-02-23 06:52:00	0	6	2	7	2
1	2009-02-23 06:53:00	0	6	2	7	2
1	2009-02-23 06:54:00	0	6	2	7	2
1	2009-02-23 06:55:00	0	6	2	7	2
1	2009-02-23 06:56:00	11	6	2	7	2
1	2009-02-23 06:57:00	0	6	2	7	2
1	2009-02-23 06:58:00	0	6	2	7	2
1	2009-02-23 06:59:00	0	6	2	7	2
1	2009-02-23 07:00:00	11	6	2	7	2
1	2009-02-23 07:01:00	379	7	2	7	2
1	2009-02-23 07:02:00	0	7	2	7	2
1	2009-02-23 07:03:00	0	7	2	7	2
1	2009-02-23 07:04:00	0	7	2	7	2
1	2009-02-23 07:05:00	0	7	2	7	2
1	2009-02-23 07:06:00	0	7	2	7	2
1	2009-02-23 07:07:00	0	7	2	7	2
1	2009-02-23 07:08:00	0	7	2	7	2
1	2009-02-23 07:09:00	0	7	2	7	2
1	2009-02-23 07:10:00	0	7	2	7	2
1	2009-02-23 07:11:00	0	7	2	7	2
1	2009-02-23 07:12:00	0	7	2	7	2
1	2009-02-23 07:13:00	0	7	2	7	2
1	2009-02-23 07:14:00	0	7	2	7	2
1	2009-02-23 07:15:00	0	7	2	7	2
1	2009-02-23 07:16:00	0	7	2	7	2
1	2009-02-23 07:17:00	0	7	2	7	2
1	2009-02-23 07:18:00	0	7	2	7	2
1	2009-02-23 07:19:00	0	7	2	7	2
1	2009-02-23 07:20:00	0	7	2	7	2
1	2009-02-23 07:21:00	0	7	2	7	2
1	2009-02-23 07:22:00	11	7	2	7	2
1	2009-02-23 07:23:00	0	7	2	7	2
1	2009-02-23 07:24:00	11	7	2	7	2
1	2009-02-23 07:25:00	0	7	2	7	2
1	2009-02-23 07:26:00	0	7	2	7	2
1	2009-02-23 07:27:00	0	7	2	7	2
1	2009-02-23 07:28:00	0	7	2	7	2
1	2009-02-23 07:29:00	0	7	2	7	2
1	2009-02-23 07:30:00	0	7	2	7	2
1	2009-02-23 07:31:00	0	7	2	7	2
1	2009-02-23 07:32:00	0	7	2	7	2
1	2009-02-23 07:33:00	0	7	2	7	2
1	2009-02-23 07:34:00	0	7	2	7	2
1	2009-02-23 07:35:00	0	7	2	7	2
1	2009-02-23 07:36:00	0	7	2	7	2
1	2009-02-23 07:37:00	0	7	2	7	2
1	2009-02-23 07:38:00	0	7	2	7	2
1	2009-02-23 07:39:00	0	7	2	7	2
1	2009-02-23 07:40:00	0	7	2	7	2
1	2009-02-23 07:41:00	0	7	2	7	2
1	2009-02-23 07:42:00	0	7	2	7	2
1	2009-02-23 07:43:00	0	7	2	7	2
1	2009-02-23 07:44:00	34	7	2	7	2
1	2009-02-23 07:45:00	0	7	2	7	2
1	2009-02-23 07:46:00	0	7	2	7	2
1	2009-02-23 07:47:00	0	7	2	7	2
1	2009-02-23 07:48:00	0	7	2	7	2
1	2009-02-23 07:49:00	0	7	2	7	2
1	2009-02-23 07:50:00	0	7	2	7	2
1	2009-02-23 07:51:00	779	7	2	7	2
1	2009-02-23 07:52:00	1458	7	2	7	2
1	2009-02-23 07:53:00	757	7	2	7	2
1	2009-02-23 07:54:00	825	7	2	7	2
1	2009-02-23 07:55:00	1813	7	2	7	2
1	2009-02-23 07:56:00	590	7	2	7	2
1	2009-02-23 07:57:00	0	7	2	7	2
1	2009-02-23 07:58:00	11	7	2	7	2
1	2009-02-23 07:59:00	0	7	2	7	2
1	2009-02-23 08:00:00	0	7	2	7	2
1	2009-02-23 08:01:00	0	8	2	7	2
1	2009-02-23 08:02:00	0	8	2	7	2
1	2009-02-23 08:03:00	0	8	2	7	2
1	2009-02-23 08:04:00	0	8	2	7	2
1	2009-02-23 08:05:00	0	8	2	7	2
1	2009-02-23 08:06:00	0	8	2	7	2
1	2009-02-23 08:07:00	0	8	2	7	2
1	2009-02-23 08:08:00	34	8	2	7	2
1	2009-02-23 08:09:00	0	8	2	7	2
1	2009-02-23 08:10:00	0	8	2	7	2
1	2009-02-23 08:11:00	0	8	2	7	2
1	2009-02-23 08:12:00	0	8	2	7	2
1	2009-02-23 08:13:00	0	8	2	7	2
1	2009-02-23 08:14:00	0	8	2	7	2
1	2009-02-23 08:15:00	0	8	2	7	2
1	2009-02-23 08:16:00	0	8	2	7	2
1	2009-02-23 08:17:00	0	8	2	7	2
1	2009-02-23 08:18:00	0	8	2	7	2
1	2009-02-23 08:19:00	0	8	2	7	2
1	2009-02-23 08:20:00	0	8	2	7	2
1	2009-02-23 08:21:00	0	8	2	7	2
1	2009-02-23 08:22:00	11	8	2	7	2
1	2009-02-23 08:23:00	0	8	2	7	2
1	2009-02-23 08:24:00	0	8	2	7	2
1	2009-02-23 08:25:00	0	8	2	7	2
1	2009-02-23 08:26:00	0	8	2	7	2
1	2009-02-23 08:27:00	0	8	2	7	2
1	2009-02-23 08:28:00	0	8	2	7	2
1	2009-02-23 08:29:00	0	8	2	7	2
1	2009-02-23 08:30:00	0	8	2	7	2
1	2009-02-23 08:31:00	0	8	2	7	2
1	2009-02-23 08:32:00	0	8	2	7	2
1	2009-02-23 08:33:00	0	8	2	7	2
1	2009-02-23 08:34:00	0	8	2	7	2
1	2009-02-23 08:35:00	11	8	2	7	2
1	2009-02-23 08:36:00	0	8	2	7	2
1	2009-02-23 08:37:00	0	8	2	7	2
1	2009-02-23 08:38:00	0	8	2	7	2
1	2009-02-23 08:39:00	0	8	2	7	2
1	2009-02-23 08:40:00	0	8	2	7	2
1	2009-02-23 08:41:00	0	8	2	7	2
1	2009-02-23 08:42:00	0	8	2	7	2
1	2009-02-23 08:43:00	23	8	2	7	2
1	2009-02-23 08:44:00	0	8	2	7	2
1	2009-02-23 08:45:00	0	8	2	7	2
1	2009-02-23 08:46:00	0	8	2	7	2
1	2009-02-23 08:47:00	0	8	2	7	2
1	2009-02-23 08:48:00	0	8	2	7	2
1	2009-02-23 08:49:00	11	8	2	7	2
1	2009-02-23 08:50:00	0	8	2	7	2
1	2009-02-23 08:51:00	0	8	2	7	2
1	2009-02-23 08:52:00	0	8	2	7	2
1	2009-02-23 08:53:00	0	8	2	7	2
1	2009-02-23 08:54:00	11	8	2	7	2
1	2009-02-23 08:55:00	0	8	2	7	2
1	2009-02-23 08:56:00	0	8	2	7	2
1	2009-02-23 08:57:00	0	8	2	7	2
1	2009-02-23 08:58:00	0	8	2	7	2
1	2009-02-23 08:59:00	0	8	2	7	2
1	2009-02-23 09:00:00	11	8	2	7	2
1	2009-02-23 09:01:00	34	9	2	7	2
1	2009-02-23 09:02:00	0	9	2	7	2
1	2009-02-23 09:03:00	0	9	2	7	2
1	2009-02-23 09:04:00	0	9	2	7	2
1	2009-02-23 09:05:00	0	9	2	7	2
1	2009-02-23 09:06:00	0	9	2	7	2
1	2009-02-23 09:07:00	0	9	2	7	2
1	2009-02-23 09:08:00	0	9	2	7	2
1	2009-02-23 09:09:00	0	9	2	7	2
1	2009-02-23 09:10:00	0	9	2	7	2
1	2009-02-23 09:11:00	11	9	2	7	2
1	2009-02-23 09:12:00	0	9	2	7	2
1	2009-02-23 09:13:00	0	9	2	7	2
1	2009-02-23 09:14:00	0	9	2	7	2
1	2009-02-23 09:15:00	0	9	2	7	2
1	2009-02-23 09:16:00	11	9	2	7	2
1	2009-02-23 09:17:00	480	9	2	7	2
1	2009-02-23 09:18:00	80	9	2	7	2
1	2009-02-23 09:19:00	590	9	2	7	2
1	2009-02-23 09:20:00	462	9	2	7	2
1	2009-02-23 09:21:00	1211	9	2	7	2
1	2009-02-23 09:22:00	1045	9	2	7	2
1	2009-02-23 09:23:00	411	9	2	7	2
1	2009-02-23 09:24:00	2272	9	2	7	2
1	2009-02-23 09:25:00	34	9	2	7	2
1	2009-02-23 09:26:00	0	9	2	7	2
1	2009-02-23 09:27:00	23	9	2	7	2
1	2009-02-23 09:28:00	34	9	2	7	2
1	2009-02-23 09:29:00	0	9	2	7	2
1	2009-02-23 09:30:00	0	9	2	7	2
1	2009-02-23 09:31:00	0	9	2	7	2
1	2009-02-23 09:32:00	0	9	2	7	2
1	2009-02-23 09:33:00	0	9	2	7	2
1	2009-02-23 09:34:00	0	9	2	7	2
1	2009-02-23 09:35:00	0	9	2	7	2
1	2009-02-23 09:36:00	0	9	2	7	2
1	2009-02-23 09:37:00	0	9	2	7	2
1	2009-02-23 09:38:00	0	9	2	7	2
1	2009-02-23 09:39:00	0	9	2	7	2
1	2009-02-23 09:40:00	0	9	2	7	2
1	2009-02-23 09:41:00	11	9	2	7	2
1	2009-02-23 09:42:00	1929	9	2	7	2
1	2009-02-23 09:43:00	1490	9	2	7	2
1	2009-02-23 09:44:00	919	9	2	7	2
1	2009-02-23 09:45:00	994	9	2	7	2
1	2009-02-23 09:46:00	1813	9	2	7	2
1	2009-02-23 09:47:00	1241	9	2	7	2
1	2009-02-23 09:48:00	379	9	2	7	2
1	2009-02-23 09:49:00	734	9	2	7	2
1	2009-02-23 09:50:00	443	9	2	7	2
1	2009-02-23 09:51:00	590	9	2	7	2
1	2009-02-23 09:52:00	363	9	2	7	2
1	2009-02-23 09:53:00	802	9	2	7	2
1	2009-02-23 09:54:00	779	9	2	7	2
1	2009-02-23 09:55:00	757	9	2	7	2
1	2009-02-23 09:56:00	553	9	2	7	2
1	2009-02-23 09:57:00	693	9	2	7	2
1	2009-02-23 09:58:00	1301	9	2	7	2
1	2009-02-23 09:59:00	462	9	2	7	2
1	2009-02-23 10:00:00	498	9	2	7	2
1	2009-02-23 10:01:00	245	10	2	7	2
1	2009-02-23 10:02:00	1154	10	2	7	2
1	2009-02-23 10:03:00	1301	10	2	7	2
1	2009-02-23 10:04:00	80	10	2	7	2
1	2009-02-23 10:05:00	443	10	2	7	2
1	2009-02-23 10:06:00	217	10	2	7	2
1	2009-02-23 10:07:00	480	10	2	7	2
1	2009-02-23 10:08:00	1490	10	2	7	2
1	2009-02-23 10:09:00	944	10	2	7	2
1	2009-02-23 10:10:00	1045	10	2	7	2
1	2009-02-23 10:11:00	1154	10	2	7	2
1	2009-02-23 10:12:00	379	10	2	7	2
1	2009-02-23 10:13:00	0	10	2	7	2
1	2009-02-23 10:14:00	395	10	2	7	2
1	2009-02-23 10:15:00	11	10	2	7	2
1	2009-02-23 10:16:00	272	10	2	7	2
1	2009-02-23 10:17:00	1099	10	2	7	2
1	2009-02-23 10:18:00	46	10	2	7	2
1	2009-02-23 10:19:00	57	10	2	7	2
1	2009-02-23 10:20:00	245	10	2	7	2
1	2009-02-23 10:21:00	1154	10	2	7	2
1	2009-02-23 10:22:00	23	10	2	7	2
1	2009-02-23 10:23:00	23	10	2	7	2
1	2009-02-23 10:24:00	46	10	2	7	2
1	2009-02-23 10:25:00	69	10	2	7	2
1	2009-02-23 10:26:00	11	10	2	7	2
1	2009-02-23 10:27:00	11	10	2	7	2
1	2009-02-23 10:28:00	91	10	2	7	2
1	2009-02-23 10:29:00	517	10	2	7	2
1	2009-02-23 10:30:00	693	10	2	7	2
1	2009-02-23 10:31:00	779	10	2	7	2
1	2009-02-23 10:32:00	217	10	2	7	2
1	2009-02-23 10:33:00	0	10	2	7	2
1	2009-02-23 10:34:00	46	10	2	7	2
1	2009-02-23 10:35:00	894	10	2	7	2
1	2009-02-23 10:36:00	944	10	2	7	2
1	2009-02-23 10:37:00	331	10	2	7	2
1	2009-02-23 10:38:00	347	10	2	7	2
1	2009-02-23 10:39:00	651	10	2	7	2
1	2009-02-23 10:40:00	969	10	2	7	2
1	2009-02-23 10:41:00	535	10	2	7	2
1	2009-02-23 10:42:00	480	10	2	7	2
1	2009-02-23 10:43:00	231	10	2	7	2
1	2009-02-23 10:44:00	258	10	2	7	2
1	2009-02-23 10:45:00	286	10	2	7	2
1	2009-02-23 10:46:00	1525	10	2	7	2
1	2009-02-23 10:47:00	871	10	2	7	2
1	2009-02-23 10:48:00	535	10	2	7	2
1	2009-02-23 10:49:00	245	10	2	7	2
1	2009-02-23 10:50:00	258	10	2	7	2
1	2009-02-23 10:51:00	331	10	2	7	2
1	2009-02-23 10:52:00	46	10	2	7	2
1	2009-02-23 10:53:00	969	10	2	7	2
1	2009-02-23 10:54:00	0	10	2	7	2
1	2009-02-23 10:55:00	443	10	2	7	2
1	2009-02-23 10:56:00	103	10	2	7	2
1	2009-02-23 10:57:00	1426	10	2	7	2
1	2009-02-23 10:58:00	69	10	2	7	2
1	2009-02-23 10:59:00	894	10	2	7	2
1	2009-02-23 11:00:00	713	10	2	7	2
1	2009-02-23 11:01:00	11	11	2	7	2
1	2009-02-23 11:02:00	103	11	2	7	2
1	2009-02-23 11:03:00	299	11	2	7	2
1	2009-02-23 11:04:00	571	11	2	7	2
1	2009-02-23 11:05:00	498	11	2	7	2
1	2009-02-23 11:06:00	0	11	2	7	2
1	2009-02-23 11:07:00	0	11	2	7	2
1	2009-02-23 11:08:00	0	11	2	7	2
1	2009-02-23 11:09:00	0	11	2	7	2
1	2009-02-23 11:10:00	0	11	2	7	2
1	2009-02-23 11:11:00	0	11	2	7	2
1	2009-02-23 11:12:00	1737	11	2	7	2
1	2009-02-23 11:13:00	1019	11	2	7	2
1	2009-02-23 11:14:00	331	11	2	7	2
1	2009-02-23 11:15:00	217	11	2	7	2
1	2009-02-23 11:16:00	919	11	2	7	2
1	2009-02-23 11:17:00	1099	11	2	7	2
1	2009-02-23 11:18:00	1154	11	2	7	2
1	2009-02-23 11:19:00	672	11	2	7	2
1	2009-02-23 11:20:00	427	11	2	7	2
1	2009-02-23 11:21:00	411	11	2	7	2
1	2009-02-23 11:22:00	1271	11	2	7	2
1	2009-02-23 11:23:00	894	11	2	7	2
1	2009-02-23 11:24:00	848	11	2	7	2
1	2009-02-23 11:25:00	825	11	2	7	2
1	2009-02-23 11:26:00	848	11	2	7	2
1	2009-02-23 11:27:00	1099	11	2	7	2
1	2009-02-23 11:28:00	693	11	2	7	2
1	2009-02-23 11:29:00	480	11	2	7	2
1	2009-02-23 11:30:00	498	11	2	7	2
1	2009-02-23 11:31:00	1851	11	2	7	2
1	2009-02-23 11:32:00	553	11	2	7	2
1	2009-02-23 11:33:00	571	11	2	7	2
1	2009-02-23 11:34:00	1154	11	2	7	2
1	2009-02-23 11:35:00	1072	11	2	7	2
1	2009-02-23 11:36:00	363	11	2	7	2
1	2009-02-23 11:37:00	91	11	2	7	2
1	2009-02-23 11:38:00	11	11	2	7	2
1	2009-02-23 11:39:00	610	11	2	7	2
1	2009-02-23 11:40:00	427	11	2	7	2
1	2009-02-23 11:41:00	825	11	2	7	2
1	2009-02-23 11:42:00	610	11	2	7	2
1	2009-02-23 11:43:00	734	11	2	7	2
1	2009-02-23 11:44:00	1045	11	2	7	2
1	2009-02-23 11:45:00	757	11	2	7	2
1	2009-02-23 11:46:00	919	11	2	7	2
1	2009-02-23 11:47:00	825	11	2	7	2
1	2009-02-23 11:48:00	651	11	2	7	2
1	2009-02-23 11:49:00	693	11	2	7	2
1	2009-02-23 11:50:00	11	11	2	7	2
1	2009-02-23 11:51:00	23	11	2	7	2
1	2009-02-23 11:52:00	0	11	2	7	2
1	2009-02-23 11:53:00	535	11	2	7	2
1	2009-02-23 11:54:00	363	11	2	7	2
1	2009-02-23 11:55:00	553	11	2	7	2
1	2009-02-23 11:56:00	462	11	2	7	2
1	2009-02-23 11:57:00	1211	11	2	7	2
1	2009-02-23 11:58:00	1045	11	2	7	2
1	2009-02-23 11:59:00	919	11	2	7	2
1	2009-02-23 12:00:00	34	11	2	7	2
1	2009-02-23 12:01:00	80	12	3	7	2
1	2009-02-23 12:02:00	0	12	3	7	2
1	2009-02-23 12:03:00	427	12	3	7	2
1	2009-02-23 12:04:00	631	12	3	7	2
1	2009-02-23 12:05:00	162	12	3	7	2
1	2009-02-23 12:06:00	0	12	3	7	2
1	2009-02-23 12:07:00	23	12	3	7	2
1	2009-02-23 12:08:00	0	12	3	7	2
1	2009-02-23 12:09:00	0	12	3	7	2
1	2009-02-23 12:10:00	0	12	3	7	2
1	2009-02-23 12:11:00	0	12	3	7	2
1	2009-02-23 12:12:00	0	12	3	7	2
1	2009-02-23 12:13:00	0	12	3	7	2
1	2009-02-23 12:14:00	0	12	3	7	2
1	2009-02-23 12:15:00	0	12	3	7	2
1	2009-02-23 12:16:00	0	12	3	7	2
1	2009-02-23 12:17:00	0	12	3	7	2
1	2009-02-23 12:18:00	0	12	3	7	2
1	2009-02-23 12:19:00	0	12	3	7	2
1	2009-02-23 12:20:00	0	12	3	7	2
1	2009-02-23 12:21:00	1271	12	3	7	2
1	2009-02-23 12:22:00	1271	12	3	7	2
1	2009-02-23 12:23:00	535	12	3	7	2
1	2009-02-23 12:24:00	1271	12	3	7	2
1	2009-02-23 12:25:00	1182	12	3	7	2
1	2009-02-23 12:26:00	871	12	3	7	2
1	2009-02-23 12:27:00	590	12	3	7	2
1	2009-02-23 12:28:00	994	12	3	7	2
1	2009-02-23 12:29:00	1394	12	3	7	2
1	2009-02-23 12:30:00	258	12	3	7	2
1	2009-02-23 12:31:00	114	12	3	7	2
1	2009-02-23 12:32:00	0	12	3	7	2
1	2009-02-23 12:33:00	0	12	3	7	2
1	2009-02-23 12:34:00	258	12	3	7	2
1	2009-02-23 12:35:00	779	12	3	7	2
1	2009-02-23 12:36:00	517	12	3	7	2
1	2009-02-23 12:37:00	34	12	3	7	2
1	2009-02-23 12:38:00	0	12	3	7	2
1	2009-02-23 12:39:00	0	12	3	7	2
1	2009-02-23 12:40:00	23	12	3	7	2
1	2009-02-23 12:41:00	23	12	3	7	2
1	2009-02-23 12:42:00	0	12	3	7	2
1	2009-02-23 12:43:00	23	12	3	7	2
1	2009-02-23 12:44:00	894	12	3	7	2
1	2009-02-23 12:45:00	11	12	3	7	2
1	2009-02-23 12:46:00	347	12	3	7	2
1	2009-02-23 12:47:00	23	12	3	7	2
1	2009-02-23 12:48:00	0	12	3	7	2
1	2009-02-23 12:49:00	0	12	3	7	2
1	2009-02-23 12:50:00	331	12	3	7	2
1	2009-02-23 12:51:00	57	12	3	7	2
1	2009-02-23 12:52:00	126	12	3	7	2
1	2009-02-23 12:53:00	0	12	3	7	2
1	2009-02-23 12:54:00	0	12	3	7	2
1	2009-02-23 12:55:00	69	12	3	7	2
1	2009-02-23 12:56:00	0	12	3	7	2
1	2009-02-23 12:57:00	0	12	3	7	2
1	2009-02-23 12:58:00	0	12	3	7	2
1	2009-02-23 12:59:00	0	12	3	7	2
1	2009-02-23 13:00:00	0	12	3	7	2
1	2009-02-23 13:01:00	553	13	3	7	2
1	2009-02-23 13:02:00	137	13	3	7	2
1	2009-02-23 13:03:00	126	13	3	7	2
1	2009-02-23 13:04:00	80	13	3	7	2
1	2009-02-23 13:05:00	80	13	3	7	2
1	2009-02-23 13:06:00	176	13	3	7	2
1	2009-02-23 13:07:00	331	13	3	7	2
1	2009-02-23 13:08:00	1072	13	3	7	2
1	2009-02-23 13:09:00	462	13	3	7	2
1	2009-02-23 13:10:00	631	13	3	7	2
1	2009-02-23 13:11:00	443	13	3	7	2
1	2009-02-23 13:12:00	498	13	3	7	2
1	2009-02-23 13:13:00	411	13	3	7	2
1	2009-02-23 13:14:00	535	13	3	7	2
1	2009-02-23 13:15:00	363	13	3	7	2
1	2009-02-23 13:16:00	137	13	3	7	2
1	2009-02-23 13:17:00	315	13	3	7	2
1	2009-02-23 13:18:00	331	13	3	7	2
1	2009-02-23 13:19:00	411	13	3	7	2
1	2009-02-23 13:20:00	848	13	3	7	2
1	2009-02-23 13:21:00	1241	13	3	7	2
1	2009-02-23 13:22:00	757	13	3	7	2
1	2009-02-23 13:23:00	848	13	3	7	2
1	2009-02-23 13:24:00	848	13	3	7	2
1	2009-02-23 13:25:00	1664	13	3	7	2
1	2009-02-23 13:26:00	1301	13	3	7	2
1	2009-02-23 13:27:00	1241	13	3	7	2
1	2009-02-23 13:28:00	498	13	3	7	2
1	2009-02-23 13:29:00	1664	13	3	7	2
1	2009-02-23 13:30:00	480	13	3	7	2
1	2009-02-23 13:31:00	480	13	3	7	2
1	2009-02-23 13:32:00	571	13	3	7	2
1	2009-02-23 13:33:00	734	13	3	7	2
1	2009-02-23 13:34:00	517	13	3	7	2
1	2009-02-23 13:35:00	571	13	3	7	2
1	2009-02-23 13:36:00	802	13	3	7	2
1	2009-02-23 13:37:00	411	13	3	7	2
1	2009-02-23 13:38:00	553	13	3	7	2
1	2009-02-23 13:39:00	919	13	3	7	2
1	2009-02-23 13:40:00	610	13	3	7	2
1	2009-02-23 13:41:00	535	13	3	7	2
1	2009-02-23 13:42:00	590	13	3	7	2
1	2009-02-23 13:43:00	693	13	3	7	2
1	2009-02-23 13:44:00	871	13	3	7	2
1	2009-02-23 13:45:00	610	13	3	7	2
1	2009-02-23 13:46:00	994	13	3	7	2
1	2009-02-23 13:47:00	1490	13	3	7	2
1	2009-02-23 13:48:00	1154	13	3	7	2
1	2009-02-23 13:49:00	944	13	3	7	2
1	2009-02-23 13:50:00	693	13	3	7	2
1	2009-02-23 13:51:00	713	13	3	7	2
1	2009-02-23 13:52:00	734	13	3	7	2
1	2009-02-23 13:53:00	610	13	3	7	2
1	2009-02-23 13:54:00	672	13	3	7	2
1	2009-02-23 13:55:00	779	13	3	7	2
1	2009-02-23 13:56:00	734	13	3	7	2
1	2009-02-23 13:57:00	553	13	3	7	2
1	2009-02-23 13:58:00	590	13	3	7	2
1	2009-02-23 13:59:00	1019	13	3	7	2
1	2009-02-23 14:00:00	757	13	3	7	2
1	2009-02-23 14:01:00	363	14	3	7	2
1	2009-02-23 14:02:00	779	14	3	7	2
1	2009-02-23 14:03:00	203	14	3	7	2
1	2009-02-23 14:04:00	535	14	3	7	2
1	2009-02-23 14:05:00	693	14	3	7	2
1	2009-02-23 14:06:00	713	14	3	7	2
1	2009-02-23 14:07:00	315	14	3	7	2
1	2009-02-23 14:08:00	347	14	3	7	2
1	2009-02-23 14:09:00	462	14	3	7	2
1	2009-02-23 14:10:00	517	14	3	7	2
1	2009-02-23 14:11:00	315	14	3	7	2
1	2009-02-23 14:12:00	286	14	3	7	2
1	2009-02-23 14:13:00	272	14	3	7	2
1	2009-02-23 14:14:00	553	14	3	7	2
1	2009-02-23 14:15:00	411	14	3	7	2
1	2009-02-23 14:16:00	176	14	3	7	2
1	2009-02-23 14:17:00	517	14	3	7	2
1	2009-02-23 14:18:00	363	14	3	7	2
1	2009-02-23 14:19:00	286	14	3	7	2
1	2009-02-23 14:20:00	272	14	3	7	2
1	2009-02-23 14:21:00	11	14	3	7	2
1	2009-02-23 14:22:00	46	14	3	7	2
1	2009-02-23 14:23:00	11	14	3	7	2
1	2009-02-23 14:24:00	57	14	3	7	2
1	2009-02-23 14:25:00	114	14	3	7	2
1	2009-02-23 14:26:00	734	14	3	7	2
1	2009-02-23 14:27:00	149	14	3	7	2
1	2009-02-23 14:28:00	347	14	3	7	2
1	2009-02-23 14:29:00	272	14	3	7	2
1	2009-02-23 14:30:00	0	14	3	7	2
1	2009-02-23 14:31:00	315	14	3	7	2
1	2009-02-23 14:32:00	347	14	3	7	2
1	2009-02-23 14:33:00	779	14	3	7	2
1	2009-02-23 14:34:00	299	14	3	7	2
1	2009-02-23 14:35:00	480	14	3	7	2
1	2009-02-23 14:36:00	757	14	3	7	2
1	2009-02-23 14:37:00	969	14	3	7	2
1	2009-02-23 14:38:00	1072	14	3	7	2
1	2009-02-23 14:39:00	1019	14	3	7	2
1	2009-02-23 14:40:00	693	14	3	7	2
1	2009-02-23 14:41:00	443	14	3	7	2
1	2009-02-23 14:42:00	672	14	3	7	2
1	2009-02-23 14:43:00	443	14	3	7	2
1	2009-02-23 14:44:00	162	14	3	7	2
1	2009-02-23 14:45:00	347	14	3	7	2
1	2009-02-23 14:46:00	713	14	3	7	2
1	2009-02-23 14:47:00	631	14	3	7	2
1	2009-02-23 14:48:00	713	14	3	7	2
1	2009-02-23 14:49:00	610	14	3	7	2
1	2009-02-23 14:50:00	176	14	3	7	2
1	2009-02-23 14:51:00	672	14	3	7	2
1	2009-02-23 14:52:00	693	14	3	7	2
1	2009-02-23 14:53:00	672	14	3	7	2
1	2009-02-23 14:54:00	651	14	3	7	2
1	2009-02-23 14:55:00	517	14	3	7	2
1	2009-02-23 14:56:00	693	14	3	7	2
1	2009-02-23 14:57:00	848	14	3	7	2
1	2009-02-23 14:58:00	443	14	3	7	2
1	2009-02-23 14:59:00	126	14	3	7	2
1	2009-02-23 15:00:00	631	14	3	7	2
1	2009-02-23 15:01:00	610	15	3	7	2
1	2009-02-23 15:02:00	363	15	3	7	2
1	2009-02-23 15:03:00	379	15	3	7	2
1	2009-02-23 15:04:00	379	15	3	7	2
1	2009-02-23 15:05:00	245	15	3	7	2
1	2009-02-23 15:06:00	480	15	3	7	2
1	2009-02-23 15:07:00	535	15	3	7	2
1	2009-02-23 15:08:00	258	15	3	7	2
1	2009-02-23 15:09:00	347	15	3	7	2
1	2009-02-23 15:10:00	379	15	3	7	2
1	2009-02-23 15:11:00	245	15	3	7	2
1	2009-02-23 15:12:00	176	15	3	7	2
1	2009-02-23 15:13:00	245	15	3	7	2
1	2009-02-23 15:14:00	315	15	3	7	2
1	2009-02-23 15:15:00	103	15	3	7	2
1	2009-02-23 15:16:00	176	15	3	7	2
1	2009-02-23 15:17:00	443	15	3	7	2
1	2009-02-23 15:18:00	203	15	3	7	2
1	2009-02-23 15:19:00	272	15	3	7	2
1	2009-02-23 15:20:00	245	15	3	7	2
1	2009-02-23 15:21:00	272	15	3	7	2
1	2009-02-23 15:22:00	245	15	3	7	2
1	2009-02-23 15:23:00	286	15	3	7	2
1	2009-02-23 15:24:00	69	15	3	7	2
1	2009-02-23 15:25:00	203	15	3	7	2
1	2009-02-23 15:26:00	286	15	3	7	2
1	2009-02-23 15:27:00	363	15	3	7	2
1	2009-02-23 15:28:00	245	15	3	7	2
1	2009-02-23 15:29:00	34	15	3	7	2
1	2009-02-23 15:30:00	190	15	3	7	2
1	2009-02-23 15:31:00	217	15	3	7	2
1	2009-02-23 15:32:00	149	15	3	7	2
1	2009-02-23 15:33:00	190	15	3	7	2
1	2009-02-23 15:34:00	347	15	3	7	2
1	2009-02-23 15:35:00	379	15	3	7	2
1	2009-02-23 15:36:00	363	15	3	7	2
1	2009-02-23 15:37:00	347	15	3	7	2
1	2009-02-23 15:38:00	190	15	3	7	2
1	2009-02-23 15:39:00	231	15	3	7	2
1	2009-02-23 15:40:00	286	15	3	7	2
1	2009-02-23 15:41:00	411	15	3	7	2
1	2009-02-23 15:42:00	1045	15	3	7	2
1	2009-02-23 15:43:00	610	15	3	7	2
1	2009-02-23 15:44:00	498	15	3	7	2
1	2009-02-23 15:45:00	443	15	3	7	2
1	2009-02-23 15:46:00	379	15	3	7	2
1	2009-02-23 15:47:00	919	15	3	7	2
1	2009-02-23 15:48:00	149	15	3	7	2
1	2009-02-23 15:49:00	1929	15	3	7	2
1	2009-02-23 15:50:00	1929	15	3	7	2
1	2009-02-23 15:51:00	2183	15	3	7	2
1	2009-02-23 15:52:00	1774	15	3	7	2
1	2009-02-23 15:53:00	571	15	3	7	2
1	2009-02-23 15:54:00	462	15	3	7	2
1	2009-02-23 15:55:00	734	15	3	7	2
1	2009-02-23 15:56:00	757	15	3	7	2
1	2009-02-23 15:57:00	299	15	3	7	2
1	2009-02-23 15:58:00	176	15	3	7	2
1	2009-02-23 15:59:00	590	15	3	7	2
1	2009-02-23 16:00:00	871	15	3	7	2
1	2009-02-23 16:01:00	631	16	3	7	2
1	2009-02-23 16:02:00	203	16	3	7	2
1	2009-02-23 16:03:00	498	16	3	7	2
1	2009-02-23 16:04:00	427	16	3	7	2
1	2009-02-23 16:05:00	498	16	3	7	2
1	2009-02-23 16:06:00	779	16	3	7	2
1	2009-02-23 16:07:00	498	16	3	7	2
1	2009-02-23 16:08:00	757	16	3	7	2
1	2009-02-23 16:09:00	498	16	3	7	2
1	2009-02-23 16:10:00	80	16	3	7	2
1	2009-02-23 16:11:00	57	16	3	7	2
1	2009-02-23 16:12:00	162	16	3	7	2
1	2009-02-23 16:13:00	126	16	3	7	2
1	2009-02-23 16:14:00	245	16	3	7	2
1	2009-02-23 16:15:00	286	16	3	7	2
1	2009-02-23 16:16:00	651	16	3	7	2
1	2009-02-23 16:17:00	379	16	3	7	2
1	2009-02-23 16:18:00	217	16	3	7	2
1	2009-02-23 16:19:00	631	16	3	7	2
1	2009-02-23 16:20:00	1072	16	3	7	2
1	2009-02-23 16:21:00	1072	16	3	7	2
1	2009-02-23 16:22:00	757	16	3	7	2
1	2009-02-23 16:23:00	757	16	3	7	2
1	2009-02-23 16:24:00	363	16	3	7	2
1	2009-02-23 16:25:00	757	16	3	7	2
1	2009-02-23 16:26:00	57	16	3	7	2
1	2009-02-23 16:27:00	57	16	3	7	2
1	2009-02-23 16:28:00	11	16	3	7	2
1	2009-02-23 16:29:00	149	16	3	7	2
1	2009-02-23 16:30:00	69	16	3	7	2
1	2009-02-23 16:31:00	34	16	3	7	2
1	2009-02-23 16:32:00	11	16	3	7	2
1	2009-02-23 16:33:00	480	16	3	7	2
1	2009-02-23 16:34:00	571	16	3	7	2
1	2009-02-23 16:35:00	299	16	3	7	2
1	2009-02-23 16:36:00	535	16	3	7	2
1	2009-02-23 16:37:00	553	16	3	7	2
1	2009-02-23 16:38:00	757	16	3	7	2
1	2009-02-23 16:39:00	535	16	3	7	2
1	2009-02-23 16:40:00	480	16	3	7	2
1	2009-02-23 16:41:00	190	16	3	7	2
1	2009-02-23 16:42:00	11	16	3	7	2
1	2009-02-23 16:43:00	11	16	3	7	2
1	2009-02-23 16:44:00	0	16	3	7	2
1	2009-02-23 16:45:00	23	16	3	7	2
1	2009-02-23 16:46:00	0	16	3	7	2
1	2009-02-23 16:47:00	0	16	3	7	2
1	2009-02-23 16:48:00	23	16	3	7	2
1	2009-02-23 16:49:00	11	16	3	7	2
1	2009-02-23 16:50:00	11	16	3	7	2
1	2009-02-23 16:51:00	23	16	3	7	2
1	2009-02-23 16:52:00	11	16	3	7	2
1	2009-02-23 16:53:00	69	16	3	7	2
1	2009-02-23 16:54:00	57	16	3	7	2
1	2009-02-23 16:55:00	0	16	3	7	2
1	2009-02-23 16:56:00	11	16	3	7	2
1	2009-02-23 16:57:00	0	16	3	7	2
1	2009-02-23 16:58:00	0	16	3	7	2
1	2009-02-23 16:59:00	0	16	3	7	2
1	2009-02-23 17:00:00	0	16	3	7	2
1	2009-02-23 17:01:00	0	17	3	7	2
1	2009-02-23 17:02:00	11	17	3	7	2
1	2009-02-23 17:03:00	23	17	3	7	2
1	2009-02-23 17:04:00	11	17	3	7	2
1	2009-02-23 17:05:00	427	17	3	7	2
1	2009-02-23 17:06:00	672	17	3	7	2
1	2009-02-23 17:07:00	2558	17	3	7	2
1	2009-02-23 17:08:00	734	17	3	7	2
1	2009-02-23 17:09:00	1182	17	3	7	2
1	2009-02-23 17:10:00	590	17	3	7	2
1	2009-02-23 17:11:00	363	17	3	7	2
1	2009-02-23 17:12:00	137	17	3	7	2
1	2009-02-23 17:13:00	395	17	3	7	2
1	2009-02-23 17:14:00	672	17	3	7	2
1	2009-02-23 17:15:00	610	17	3	7	2
1	2009-02-23 17:16:00	553	17	3	7	2
1	2009-02-23 17:17:00	994	17	3	7	2
1	2009-02-23 17:18:00	480	17	3	7	2
1	2009-02-23 17:19:00	347	17	3	7	2
1	2009-02-23 17:20:00	571	17	3	7	2
1	2009-02-23 17:21:00	498	17	3	7	2
1	2009-02-23 17:22:00	848	17	3	7	2
1	2009-02-23 17:23:00	590	17	3	7	2
1	2009-02-23 17:24:00	651	17	3	7	2
1	2009-02-23 17:25:00	894	17	3	7	2
1	2009-02-23 17:26:00	379	17	3	7	2
1	2009-02-23 17:27:00	23	17	3	7	2
1	2009-02-23 17:28:00	0	17	3	7	2
1	2009-02-23 17:29:00	57	17	3	7	2
1	2009-02-23 17:30:00	0	17	3	7	2
1	2009-02-23 17:31:00	0	17	3	7	2
1	2009-02-23 17:32:00	0	17	3	7	2
1	2009-02-23 17:33:00	0	17	3	7	2
1	2009-02-23 17:34:00	23	17	3	7	2
1	2009-02-23 17:35:00	0	17	3	7	2
1	2009-02-23 17:36:00	0	17	3	7	2
1	2009-02-23 17:37:00	0	17	3	7	2
1	2009-02-23 17:38:00	0	17	3	7	2
1	2009-02-23 17:39:00	23	17	3	7	2
1	2009-02-23 17:40:00	0	17	3	7	2
1	2009-02-23 17:41:00	379	17	3	7	2
1	2009-02-23 17:42:00	11	17	3	7	2
1	2009-02-23 17:43:00	315	17	3	7	2
1	2009-02-23 17:44:00	535	17	3	7	2
1	2009-02-23 17:45:00	217	17	3	7	2
1	2009-02-23 17:46:00	315	17	3	7	2
1	2009-02-23 17:47:00	535	17	3	7	2
1	2009-02-23 17:48:00	258	17	3	7	2
1	2009-02-23 17:49:00	57	17	3	7	2
1	2009-02-23 17:50:00	535	17	3	7	2
1	2009-02-23 17:51:00	149	17	3	7	2
1	2009-02-23 17:52:00	590	17	3	7	2
1	2009-02-23 17:53:00	894	17	3	7	2
1	2009-02-23 17:54:00	0	17	3	7	2
1	2009-02-23 17:55:00	23	17	3	7	2
1	2009-02-23 17:56:00	11	17	3	7	2
1	2009-02-23 17:57:00	126	17	3	7	2
1	2009-02-23 17:58:00	347	17	3	7	2
1	2009-02-23 17:59:00	535	17	3	7	2
1	2009-02-23 18:00:00	757	17	3	7	2
1	2009-02-23 18:01:00	379	18	4	7	2
1	2009-02-23 18:02:00	203	18	4	7	2
1	2009-02-23 18:03:00	347	18	4	7	2
1	2009-02-23 18:04:00	944	18	4	7	2
1	2009-02-23 18:05:00	672	18	4	7	2
1	2009-02-23 18:06:00	395	18	4	7	2
1	2009-02-23 18:07:00	651	18	4	7	2
1	2009-02-23 18:08:00	231	18	4	7	2
1	2009-02-23 18:09:00	0	18	4	7	2
1	2009-02-23 18:10:00	23	18	4	7	2
1	2009-02-23 18:11:00	0	18	4	7	2
1	2009-02-23 18:12:00	0	18	4	7	2
1	2009-02-23 18:13:00	0	18	4	7	2
1	2009-02-23 18:14:00	0	18	4	7	2
1	2009-02-23 18:15:00	0	18	4	7	2
1	2009-02-23 18:16:00	0	18	4	7	2
1	2009-02-23 18:17:00	0	18	4	7	2
1	2009-02-23 18:18:00	0	18	4	7	2
1	2009-02-23 18:19:00	0	18	4	7	2
1	2009-02-23 18:20:00	0	18	4	7	2
1	2009-02-23 18:21:00	11	18	4	7	2
1	2009-02-23 18:22:00	34	18	4	7	2
1	2009-02-23 18:23:00	0	18	4	7	2
1	2009-02-23 18:24:00	0	18	4	7	2
1	2009-02-23 18:25:00	0	18	4	7	2
1	2009-02-23 18:26:00	0	18	4	7	2
1	2009-02-23 18:27:00	443	18	4	7	2
1	2009-02-23 18:28:00	693	18	4	7	2
1	2009-02-23 18:29:00	363	18	4	7	2
1	2009-02-23 18:30:00	651	18	4	7	2
1	2009-02-23 18:31:00	517	18	4	7	2
1	2009-02-23 18:32:00	379	18	4	7	2
1	2009-02-23 18:33:00	480	18	4	7	2
1	2009-02-23 18:34:00	672	18	4	7	2
1	2009-02-23 18:35:00	258	18	4	7	2
1	2009-02-23 18:36:00	0	18	4	7	2
1	2009-02-23 18:37:00	0	18	4	7	2
1	2009-02-23 18:38:00	0	18	4	7	2
1	2009-02-23 18:39:00	0	18	4	7	2
1	2009-02-23 18:40:00	0	18	4	7	2
1	2009-02-23 18:41:00	0	18	4	7	2
1	2009-02-23 18:42:00	0	18	4	7	2
1	2009-02-23 18:43:00	0	18	4	7	2
1	2009-02-23 18:44:00	0	18	4	7	2
1	2009-02-23 18:45:00	0	18	4	7	2
1	2009-02-23 18:46:00	0	18	4	7	2
1	2009-02-23 18:47:00	0	18	4	7	2
1	2009-02-23 18:48:00	0	18	4	7	2
1	2009-02-23 18:49:00	0	18	4	7	2
1	2009-02-23 18:50:00	11	18	4	7	2
1	2009-02-23 18:51:00	0	18	4	7	2
1	2009-02-23 18:52:00	0	18	4	7	2
1	2009-02-23 18:53:00	0	18	4	7	2
1	2009-02-23 18:54:00	0	18	4	7	2
1	2009-02-23 18:55:00	0	18	4	7	2
1	2009-02-23 18:56:00	0	18	4	7	2
1	2009-02-23 18:57:00	0	18	4	7	2
1	2009-02-23 18:58:00	0	18	4	7	2
1	2009-02-23 18:59:00	0	18	4	7	2
1	2009-02-23 19:00:00	0	18	4	7	2
1	2009-02-23 19:01:00	0	19	4	7	2
1	2009-02-23 19:02:00	0	19	4	7	2
1	2009-02-23 19:03:00	0	19	4	7	2
1	2009-02-23 19:04:00	0	19	4	7	2
1	2009-02-23 19:05:00	0	19	4	7	2
1	2009-02-23 19:06:00	0	19	4	7	2
1	2009-02-23 19:07:00	0	19	4	7	2
1	2009-02-23 19:08:00	0	19	4	7	2
1	2009-02-23 19:09:00	0	19	4	7	2
1	2009-02-23 19:10:00	0	19	4	7	2
1	2009-02-23 19:11:00	0	19	4	7	2
1	2009-02-23 19:12:00	0	19	4	7	2
1	2009-02-23 19:13:00	0	19	4	7	2
1	2009-02-23 19:14:00	0	19	4	7	2
1	2009-02-23 19:15:00	11	19	4	7	2
1	2009-02-23 19:16:00	34	19	4	7	2
1	2009-02-23 19:17:00	258	19	4	7	2
1	2009-02-23 19:18:00	0	19	4	7	2
1	2009-02-23 19:19:00	0	19	4	7	2
1	2009-02-23 19:20:00	0	19	4	7	2
1	2009-02-23 19:21:00	0	19	4	7	2
1	2009-02-23 19:22:00	0	19	4	7	2
1	2009-02-23 19:23:00	0	19	4	7	2
1	2009-02-23 19:24:00	0	19	4	7	2
1	2009-02-23 19:25:00	0	19	4	7	2
1	2009-02-23 19:26:00	0	19	4	7	2
1	2009-02-23 19:27:00	0	19	4	7	2
1	2009-02-23 19:28:00	0	19	4	7	2
1	2009-02-23 19:29:00	0	19	4	7	2
1	2009-02-23 19:30:00	0	19	4	7	2
1	2009-02-23 19:31:00	0	19	4	7	2
1	2009-02-23 19:32:00	0	19	4	7	2
1	2009-02-23 19:33:00	0	19	4	7	2
1	2009-02-23 19:34:00	0	19	4	7	2
1	2009-02-23 19:35:00	11	19	4	7	2
1	2009-02-23 19:36:00	0	19	4	7	2
1	2009-02-23 19:37:00	0	19	4	7	2
1	2009-02-23 19:38:00	0	19	4	7	2
1	2009-02-23 19:39:00	0	19	4	7	2
1	2009-02-23 19:40:00	0	19	4	7	2
1	2009-02-23 19:41:00	0	19	4	7	2
1	2009-02-23 19:42:00	0	19	4	7	2
1	2009-02-23 19:43:00	0	19	4	7	2
1	2009-02-23 19:44:00	0	19	4	7	2
1	2009-02-23 19:45:00	23	19	4	7	2
1	2009-02-23 19:46:00	0	19	4	7	2
1	2009-02-23 19:47:00	0	19	4	7	2
1	2009-02-23 19:48:00	0	19	4	7	2
1	2009-02-23 19:49:00	535	19	4	7	2
1	2009-02-23 19:50:00	231	19	4	7	2
1	2009-02-23 19:51:00	610	19	4	7	2
1	2009-02-23 19:52:00	0	19	4	7	2
1	2009-02-23 19:53:00	0	19	4	7	2
1	2009-02-23 19:54:00	0	19	4	7	2
1	2009-02-23 19:55:00	0	19	4	7	2
1	2009-02-23 19:56:00	0	19	4	7	2
1	2009-02-23 19:57:00	0	19	4	7	2
1	2009-02-23 19:58:00	0	19	4	7	2
1	2009-02-23 19:59:00	0	19	4	7	2
1	2009-02-23 20:00:00	0	19	4	7	2
1	2009-02-23 20:01:00	0	20	4	7	2
1	2009-02-23 20:02:00	0	20	4	7	2
1	2009-02-23 20:03:00	0	20	4	7	2
1	2009-02-23 20:04:00	0	20	4	7	2
1	2009-02-23 20:05:00	0	20	4	7	2
1	2009-02-23 20:06:00	0	20	4	7	2
1	2009-02-23 20:07:00	0	20	4	7	2
1	2009-02-23 20:08:00	0	20	4	7	2
1	2009-02-23 20:09:00	11	20	4	7	2
1	2009-02-23 20:10:00	0	20	4	7	2
1	2009-02-23 20:11:00	0	20	4	7	2
1	2009-02-23 20:12:00	0	20	4	7	2
1	2009-02-23 20:13:00	0	20	4	7	2
1	2009-02-23 20:14:00	0	20	4	7	2
1	2009-02-23 20:15:00	0	20	4	7	2
1	2009-02-23 20:16:00	0	20	4	7	2
1	2009-02-23 20:17:00	34	20	4	7	2
1	2009-02-23 20:18:00	0	20	4	7	2
1	2009-02-23 20:19:00	0	20	4	7	2
1	2009-02-23 20:20:00	0	20	4	7	2
1	2009-02-23 20:21:00	0	20	4	7	2
1	2009-02-23 20:22:00	0	20	4	7	2
1	2009-02-23 20:23:00	0	20	4	7	2
1	2009-02-23 20:24:00	0	20	4	7	2
1	2009-02-23 20:25:00	0	20	4	7	2
1	2009-02-23 20:26:00	0	20	4	7	2
1	2009-02-23 20:27:00	11	20	4	7	2
1	2009-02-23 20:28:00	0	20	4	7	2
1	2009-02-23 20:29:00	11	20	4	7	2
1	2009-02-23 20:30:00	0	20	4	7	2
1	2009-02-23 20:31:00	0	20	4	7	2
1	2009-02-23 20:32:00	0	20	4	7	2
1	2009-02-23 20:33:00	0	20	4	7	2
1	2009-02-23 20:34:00	0	20	4	7	2
1	2009-02-23 20:35:00	0	20	4	7	2
1	2009-02-23 20:36:00	0	20	4	7	2
1	2009-02-23 20:37:00	0	20	4	7	2
1	2009-02-23 20:38:00	0	20	4	7	2
1	2009-02-23 20:39:00	0	20	4	7	2
1	2009-02-23 20:40:00	0	20	4	7	2
1	2009-02-23 20:41:00	0	20	4	7	2
1	2009-02-23 20:42:00	0	20	4	7	2
1	2009-02-23 20:43:00	0	20	4	7	2
1	2009-02-23 20:44:00	0	20	4	7	2
1	2009-02-23 20:45:00	0	20	4	7	2
1	2009-02-23 20:46:00	0	20	4	7	2
1	2009-02-23 20:47:00	23	20	4	7	2
1	2009-02-23 20:48:00	0	20	4	7	2
1	2009-02-23 20:49:00	0	20	4	7	2
1	2009-02-23 20:50:00	0	20	4	7	2
1	2009-02-23 20:51:00	0	20	4	7	2
1	2009-02-23 20:52:00	0	20	4	7	2
1	2009-02-23 20:53:00	0	20	4	7	2
1	2009-02-23 20:54:00	0	20	4	7	2
1	2009-02-23 20:55:00	0	20	4	7	2
1	2009-02-23 20:56:00	0	20	4	7	2
1	2009-02-23 20:57:00	0	20	4	7	2
1	2009-02-23 20:58:00	0	20	4	7	2
1	2009-02-23 20:59:00	0	20	4	7	2
1	2009-02-23 21:00:00	0	20	4	7	2
1	2009-02-23 21:01:00	0	21	4	7	2
1	2009-02-23 21:02:00	0	21	4	7	2
1	2009-02-23 21:03:00	0	21	4	7	2
1	2009-02-23 21:04:00	553	21	4	7	2
1	2009-02-23 21:05:00	176	21	4	7	2
1	2009-02-23 21:06:00	693	21	4	7	2
1	2009-02-23 21:07:00	411	21	4	7	2
1	2009-02-23 21:08:00	23	21	4	7	2
1	2009-02-23 21:09:00	0	21	4	7	2
1	2009-02-23 21:10:00	0	21	4	7	2
1	2009-02-23 21:11:00	0	21	4	7	2
1	2009-02-23 21:12:00	0	21	4	7	2
1	2009-02-23 21:13:00	0	21	4	7	2
1	2009-02-23 21:14:00	0	21	4	7	2
1	2009-02-23 21:15:00	0	21	4	7	2
1	2009-02-23 21:16:00	0	21	4	7	2
1	2009-02-23 21:17:00	0	21	4	7	2
1	2009-02-23 21:18:00	0	21	4	7	2
1	2009-02-23 21:19:00	0	21	4	7	2
1	2009-02-23 21:20:00	0	21	4	7	2
1	2009-02-23 21:21:00	0	21	4	7	2
1	2009-02-23 21:22:00	0	21	4	7	2
1	2009-02-23 21:23:00	0	21	4	7	2
1	2009-02-23 21:24:00	0	21	4	7	2
1	2009-02-23 21:25:00	0	21	4	7	2
1	2009-02-23 21:26:00	0	21	4	7	2
1	2009-02-23 21:27:00	0	21	4	7	2
1	2009-02-23 21:28:00	0	21	4	7	2
1	2009-02-23 21:29:00	0	21	4	7	2
1	2009-02-23 21:30:00	0	21	4	7	2
1	2009-02-23 21:31:00	0	21	4	7	2
1	2009-02-23 21:32:00	0	21	4	7	2
1	2009-02-23 21:33:00	0	21	4	7	2
1	2009-02-23 21:34:00	0	21	4	7	2
1	2009-02-23 21:35:00	0	21	4	7	2
1	2009-02-23 21:36:00	11	21	4	7	2
1	2009-02-23 21:37:00	0	21	4	7	2
1	2009-02-23 21:38:00	0	21	4	7	2
1	2009-02-23 21:39:00	0	21	4	7	2
1	2009-02-23 21:40:00	0	21	4	7	2
1	2009-02-23 21:41:00	0	21	4	7	2
1	2009-02-23 21:42:00	0	21	4	7	2
1	2009-02-23 21:43:00	0	21	4	7	2
1	2009-02-23 21:44:00	0	21	4	7	2
1	2009-02-23 21:45:00	0	21	4	7	2
1	2009-02-23 21:46:00	0	21	4	7	2
1	2009-02-23 21:47:00	0	21	4	7	2
1	2009-02-23 21:48:00	0	21	4	7	2
1	2009-02-23 21:49:00	0	21	4	7	2
1	2009-02-23 21:50:00	0	21	4	7	2
1	2009-02-23 21:51:00	0	21	4	7	2
1	2009-02-23 21:52:00	0	21	4	7	2
1	2009-02-23 21:53:00	0	21	4	7	2
1	2009-02-23 21:54:00	0	21	4	7	2
1	2009-02-23 21:55:00	0	21	4	7	2
1	2009-02-23 21:56:00	0	21	4	7	2
1	2009-02-23 21:57:00	0	21	4	7	2
1	2009-02-23 21:58:00	0	21	4	7	2
1	2009-02-23 21:59:00	0	21	4	7	2
1	2009-02-23 22:00:00	0	21	4	7	2
1	2009-02-23 22:01:00	0	22	4	7	2
1	2009-02-23 22:02:00	0	22	4	7	2
1	2009-02-23 22:03:00	0	22	4	7	2
1	2009-02-23 22:04:00	0	22	4	7	2
1	2009-02-23 22:05:00	0	22	4	7	2
1	2009-02-23 22:06:00	0	22	4	7	2
1	2009-02-23 22:07:00	0	22	4	7	2
1	2009-02-23 22:08:00	0	22	4	7	2
1	2009-02-23 22:09:00	0	22	4	7	2
1	2009-02-23 22:10:00	0	22	4	7	2
1	2009-02-23 22:11:00	0	22	4	7	2
1	2009-02-23 22:12:00	590	22	4	7	2
1	2009-02-23 22:13:00	734	22	4	7	2
1	2009-02-23 22:14:00	944	22	4	7	2
1	2009-02-23 22:15:00	1019	22	4	7	2
1	2009-02-23 22:16:00	114	22	4	7	2
1	2009-02-23 22:17:00	137	22	4	7	2
1	2009-02-23 22:18:00	149	22	4	7	2
1	2009-02-23 22:19:00	411	22	4	7	2
1	2009-02-23 22:20:00	190	22	4	7	2
1	2009-02-23 22:21:00	0	22	4	7	2
1	2009-02-23 22:22:00	0	22	4	7	2
1	2009-02-23 22:23:00	0	22	4	7	2
1	2009-02-23 22:24:00	11	22	4	7	2
1	2009-02-23 22:25:00	34	22	4	7	2
1	2009-02-23 22:26:00	23	22	4	7	2
1	2009-02-23 22:27:00	23	22	4	7	2
1	2009-02-23 22:28:00	480	22	4	7	2
1	2009-02-23 22:29:00	395	22	4	7	2
1	2009-02-23 22:30:00	0	22	4	7	2
1	2009-02-23 22:31:00	0	22	4	7	2
1	2009-02-23 22:32:00	0	22	4	7	2
1	2009-02-23 22:33:00	0	22	4	7	2
1	2009-02-23 22:34:00	0	22	4	7	2
1	2009-02-23 22:35:00	0	22	4	7	2
1	2009-02-23 22:36:00	0	22	4	7	2
1	2009-02-23 22:37:00	0	22	4	7	2
1	2009-02-23 22:38:00	0	22	4	7	2
1	2009-02-23 22:39:00	0	22	4	7	2
1	2009-02-23 22:40:00	0	22	4	7	2
1	2009-02-23 22:41:00	0	22	4	7	2
1	2009-02-23 22:42:00	0	22	4	7	2
1	2009-02-23 22:43:00	0	22	4	7	2
1	2009-02-23 22:44:00	0	22	4	7	2
1	2009-02-23 22:45:00	0	22	4	7	2
1	2009-02-23 22:46:00	0	22	4	7	2
1	2009-02-23 22:47:00	0	22	4	7	2
1	2009-02-23 22:48:00	0	22	4	7	2
1	2009-02-23 22:49:00	0	22	4	7	2
1	2009-02-23 22:50:00	0	22	4	7	2
1	2009-02-23 22:51:00	0	22	4	7	2
1	2009-02-23 22:52:00	0	22	4	7	2
1	2009-02-23 22:53:00	0	22	4	7	2
1	2009-02-23 22:54:00	0	22	4	7	2
1	2009-02-23 22:55:00	0	22	4	7	2
1	2009-02-23 22:56:00	0	22	4	7	2
1	2009-02-23 22:57:00	0	22	4	7	2
1	2009-02-23 22:58:00	0	22	4	7	2
1	2009-02-23 22:59:00	0	22	4	7	2
1	2009-02-23 23:00:00	0	22	4	7	2
1	2009-02-23 23:01:00	0	23	4	7	2
1	2009-02-23 23:02:00	0	23	4	7	2
1	2009-02-23 23:03:00	0	23	4	7	2
1	2009-02-23 23:04:00	0	23	4	7	2
1	2009-02-23 23:05:00	0	23	4	7	2
1	2009-02-23 23:06:00	0	23	4	7	2
1	2009-02-23 23:07:00	0	23	4	7	2
1	2009-02-23 23:08:00	0	23	4	7	2
1	2009-02-23 23:09:00	0	23	4	7	2
1	2009-02-23 23:10:00	0	23	4	7	2
1	2009-02-23 23:11:00	0	23	4	7	2
1	2009-02-23 23:12:00	0	23	4	7	2
1	2009-02-23 23:13:00	0	23	4	7	2
1	2009-02-23 23:14:00	0	23	4	7	2
1	2009-02-23 23:15:00	0	23	4	7	2
1	2009-02-23 23:16:00	0	23	4	7	2
1	2009-02-23 23:17:00	0	23	4	7	2
1	2009-02-23 23:18:00	0	23	4	7	2
1	2009-02-23 23:19:00	0	23	4	7	2
1	2009-02-23 23:20:00	0	23	4	7	2
1	2009-02-23 23:21:00	0	23	4	7	2
1	2009-02-23 23:22:00	0	23	4	7	2
1	2009-02-23 23:23:00	0	23	4	7	2
1	2009-02-23 23:24:00	0	23	4	7	2
1	2009-02-23 23:25:00	0	23	4	7	2
1	2009-02-23 23:26:00	0	23	4	7	2
1	2009-02-23 23:27:00	0	23	4	7	2
1	2009-02-23 23:28:00	0	23	4	7	2
1	2009-02-23 23:29:00	0	23	4	7	2
1	2009-02-23 23:30:00	0	23	4	7	2
1	2009-02-23 23:31:00	0	23	4	7	2
1	2009-02-23 23:32:00	0	23	4	7	2
1	2009-02-23 23:33:00	0	23	4	7	2
1	2009-02-23 23:34:00	0	23	4	7	2
1	2009-02-23 23:35:00	0	23	4	7	2
1	2009-02-23 23:36:00	0	23	4	7	2
1	2009-02-23 23:37:00	0	23	4	7	2
1	2009-02-23 23:38:00	0	23	4	7	2
1	2009-02-23 23:39:00	0	23	4	7	2
1	2009-02-23 23:40:00	0	23	4	7	2
1	2009-02-23 23:41:00	0	23	4	7	2
1	2009-02-23 23:42:00	0	23	4	7	2
1	2009-02-23 23:43:00	0	23	4	7	2
1	2009-02-23 23:44:00	0	23	4	7	2
1	2009-02-23 23:45:00	0	23	4	7	2
1	2009-02-23 23:46:00	0	23	4	7	2
1	2009-02-23 23:47:00	23	23	4	7	2
1	2009-02-23 23:48:00	114	23	4	7	2
1	2009-02-23 23:49:00	91	23	4	7	2
1	2009-02-23 23:50:00	0	23	4	7	2
1	2009-02-23 23:51:00	0	23	4	7	2
1	2009-02-23 23:52:00	0	23	4	7	2
1	2009-02-23 23:53:00	0	23	4	7	2
1	2009-02-23 23:54:00	0	23	4	7	2
1	2009-02-23 23:55:00	0	23	4	7	2
1	2009-02-23 23:56:00	0	23	4	7	2
1	2009-02-23 23:57:00	0	23	4	7	2
1	2009-02-23 23:58:00	0	23	4	7	2
1	2009-02-23 23:59:00	0	23	4	7	2
1	2009-02-24	0	23	4	7	2
1	2009-02-24 00:01:00	0	0	1	8	3
1	2009-02-24 00:02:00	0	0	1	8	3
1	2009-02-24 00:03:00	0	0	1	8	3
1	2009-02-24 00:04:00	0	0	1	8	3
1	2009-02-24 00:05:00	0	0	1	8	3
1	2009-02-24 00:06:00	0	0	1	8	3
1	2009-02-24 00:07:00	0	0	1	8	3
1	2009-02-24 00:08:00	23	0	1	8	3
1	2009-02-24 00:09:00	0	0	1	8	3
1	2009-02-24 00:10:00	0	0	1	8	3
1	2009-02-24 00:11:00	0	0	1	8	3
1	2009-02-24 00:12:00	0	0	1	8	3
1	2009-02-24 00:13:00	0	0	1	8	3
1	2009-02-24 00:14:00	0	0	1	8	3
1	2009-02-24 00:15:00	0	0	1	8	3
1	2009-02-24 00:16:00	0	0	1	8	3
1	2009-02-24 00:17:00	0	0	1	8	3
1	2009-02-24 00:18:00	0	0	1	8	3
1	2009-02-24 00:19:00	0	0	1	8	3
1	2009-02-24 00:20:00	0	0	1	8	3
1	2009-02-24 00:21:00	11	0	1	8	3
1	2009-02-24 00:22:00	0	0	1	8	3
1	2009-02-24 00:23:00	0	0	1	8	3
1	2009-02-24 00:24:00	0	0	1	8	3
1	2009-02-24 00:25:00	0	0	1	8	3
1	2009-02-24 00:26:00	0	0	1	8	3
1	2009-02-24 00:27:00	0	0	1	8	3
1	2009-02-24 00:28:00	0	0	1	8	3
1	2009-02-24 00:29:00	0	0	1	8	3
1	2009-02-24 00:30:00	0	0	1	8	3
1	2009-02-24 00:31:00	0	0	1	8	3
1	2009-02-24 00:32:00	0	0	1	8	3
1	2009-02-24 00:33:00	0	0	1	8	3
1	2009-02-24 00:34:00	0	0	1	8	3
1	2009-02-24 00:35:00	0	0	1	8	3
1	2009-02-24 00:36:00	0	0	1	8	3
1	2009-02-24 00:37:00	0	0	1	8	3
1	2009-02-24 00:38:00	0	0	1	8	3
1	2009-02-24 00:39:00	0	0	1	8	3
1	2009-02-24 00:40:00	0	0	1	8	3
1	2009-02-24 00:41:00	0	0	1	8	3
1	2009-02-24 00:42:00	0	0	1	8	3
1	2009-02-24 00:43:00	0	0	1	8	3
1	2009-02-24 00:44:00	0	0	1	8	3
1	2009-02-24 00:45:00	34	0	1	8	3
1	2009-02-24 00:46:00	0	0	1	8	3
1	2009-02-24 00:47:00	0	0	1	8	3
1	2009-02-24 00:48:00	0	0	1	8	3
1	2009-02-24 00:49:00	0	0	1	8	3
1	2009-02-24 00:50:00	0	0	1	8	3
1	2009-02-24 00:51:00	0	0	1	8	3
1	2009-02-24 00:52:00	0	0	1	8	3
1	2009-02-24 00:53:00	0	0	1	8	3
1	2009-02-24 00:54:00	0	0	1	8	3
1	2009-02-24 00:55:00	0	0	1	8	3
1	2009-02-24 00:56:00	0	0	1	8	3
1	2009-02-24 00:57:00	0	0	1	8	3
1	2009-02-24 00:58:00	0	0	1	8	3
1	2009-02-24 00:59:00	0	0	1	8	3
1	2009-02-24 01:00:00	0	0	1	8	3
1	2009-02-24 01:01:00	0	1	1	8	3
1	2009-02-24 01:02:00	0	1	1	8	3
1	2009-02-24 01:03:00	0	1	1	8	3
1	2009-02-24 01:04:00	0	1	1	8	3
1	2009-02-24 01:05:00	0	1	1	8	3
1	2009-02-24 01:06:00	0	1	1	8	3
1	2009-02-24 01:07:00	0	1	1	8	3
1	2009-02-24 01:08:00	0	1	1	8	3
1	2009-02-24 01:09:00	0	1	1	8	3
1	2009-02-24 01:10:00	0	1	1	8	3
1	2009-02-24 01:11:00	0	1	1	8	3
1	2009-02-24 01:12:00	0	1	1	8	3
1	2009-02-24 01:13:00	0	1	1	8	3
1	2009-02-24 01:14:00	0	1	1	8	3
1	2009-02-24 01:15:00	0	1	1	8	3
1	2009-02-24 01:16:00	11	1	1	8	3
1	2009-02-24 01:17:00	0	1	1	8	3
1	2009-02-24 01:18:00	0	1	1	8	3
1	2009-02-24 01:19:00	0	1	1	8	3
1	2009-02-24 01:20:00	0	1	1	8	3
1	2009-02-24 01:21:00	0	1	1	8	3
1	2009-02-24 01:22:00	0	1	1	8	3
1	2009-02-24 01:23:00	0	1	1	8	3
1	2009-02-24 01:24:00	103	1	1	8	3
1	2009-02-24 01:25:00	103	1	1	8	3
1	2009-02-24 01:26:00	23	1	1	8	3
1	2009-02-24 01:27:00	0	1	1	8	3
1	2009-02-24 01:28:00	0	1	1	8	3
1	2009-02-24 01:29:00	0	1	1	8	3
1	2009-02-24 01:30:00	0	1	1	8	3
1	2009-02-24 01:31:00	0	1	1	8	3
1	2009-02-24 01:32:00	0	1	1	8	3
1	2009-02-24 01:33:00	0	1	1	8	3
1	2009-02-24 01:34:00	0	1	1	8	3
1	2009-02-24 01:35:00	0	1	1	8	3
1	2009-02-24 01:36:00	0	1	1	8	3
1	2009-02-24 01:37:00	0	1	1	8	3
1	2009-02-24 01:38:00	0	1	1	8	3
1	2009-02-24 01:39:00	0	1	1	8	3
1	2009-02-24 01:40:00	0	1	1	8	3
1	2009-02-24 01:41:00	0	1	1	8	3
1	2009-02-24 01:42:00	0	1	1	8	3
1	2009-02-24 01:43:00	0	1	1	8	3
1	2009-02-24 01:44:00	0	1	1	8	3
1	2009-02-24 01:45:00	11	1	1	8	3
1	2009-02-24 01:46:00	11	1	1	8	3
1	2009-02-24 01:47:00	0	1	1	8	3
1	2009-02-24 01:48:00	0	1	1	8	3
1	2009-02-24 01:49:00	0	1	1	8	3
1	2009-02-24 01:50:00	0	1	1	8	3
1	2009-02-24 01:51:00	0	1	1	8	3
1	2009-02-24 01:52:00	0	1	1	8	3
1	2009-02-24 01:53:00	0	1	1	8	3
1	2009-02-24 01:54:00	0	1	1	8	3
1	2009-02-24 01:55:00	0	1	1	8	3
1	2009-02-24 01:56:00	190	1	1	8	3
1	2009-02-24 01:57:00	1154	1	1	8	3
1	2009-02-24 01:58:00	757	1	1	8	3
1	2009-02-24 01:59:00	411	1	1	8	3
1	2009-02-24 02:00:00	571	1	1	8	3
1	2009-02-24 02:01:00	651	2	1	8	3
1	2009-02-24 02:02:00	919	2	1	8	3
1	2009-02-24 02:03:00	779	2	1	8	3
1	2009-02-24 02:04:00	825	2	1	8	3
1	2009-02-24 02:05:00	23	2	1	8	3
1	2009-02-24 02:06:00	245	2	1	8	3
1	2009-02-24 02:07:00	0	2	1	8	3
1	2009-02-24 02:08:00	0	2	1	8	3
1	2009-02-24 02:09:00	0	2	1	8	3
1	2009-02-24 02:10:00	0	2	1	8	3
1	2009-02-24 02:11:00	0	2	1	8	3
1	2009-02-24 02:12:00	0	2	1	8	3
1	2009-02-24 02:13:00	0	2	1	8	3
1	2009-02-24 02:14:00	0	2	1	8	3
1	2009-02-24 02:15:00	0	2	1	8	3
1	2009-02-24 02:16:00	0	2	1	8	3
1	2009-02-24 02:17:00	0	2	1	8	3
1	2009-02-24 02:18:00	0	2	1	8	3
1	2009-02-24 02:19:00	0	2	1	8	3
1	2009-02-24 02:20:00	0	2	1	8	3
1	2009-02-24 02:21:00	0	2	1	8	3
1	2009-02-24 02:22:00	0	2	1	8	3
1	2009-02-24 02:23:00	0	2	1	8	3
1	2009-02-24 02:24:00	0	2	1	8	3
1	2009-02-24 02:25:00	0	2	1	8	3
1	2009-02-24 02:26:00	0	2	1	8	3
1	2009-02-24 02:27:00	0	2	1	8	3
1	2009-02-24 02:28:00	0	2	1	8	3
1	2009-02-24 02:29:00	0	2	1	8	3
1	2009-02-24 02:30:00	0	2	1	8	3
1	2009-02-24 02:31:00	0	2	1	8	3
1	2009-02-24 02:32:00	0	2	1	8	3
1	2009-02-24 02:33:00	0	2	1	8	3
1	2009-02-24 02:34:00	0	2	1	8	3
1	2009-02-24 02:35:00	0	2	1	8	3
1	2009-02-24 02:36:00	0	2	1	8	3
1	2009-02-24 02:37:00	0	2	1	8	3
1	2009-02-24 02:38:00	0	2	1	8	3
1	2009-02-24 02:39:00	0	2	1	8	3
1	2009-02-24 02:40:00	0	2	1	8	3
1	2009-02-24 02:41:00	0	2	1	8	3
1	2009-02-24 02:42:00	0	2	1	8	3
1	2009-02-24 02:43:00	0	2	1	8	3
1	2009-02-24 02:44:00	0	2	1	8	3
1	2009-02-24 02:45:00	0	2	1	8	3
1	2009-02-24 02:46:00	0	2	1	8	3
1	2009-02-24 02:47:00	0	2	1	8	3
1	2009-02-24 02:48:00	0	2	1	8	3
1	2009-02-24 02:49:00	0	2	1	8	3
1	2009-02-24 02:50:00	0	2	1	8	3
1	2009-02-24 02:51:00	0	2	1	8	3
1	2009-02-24 02:52:00	0	2	1	8	3
1	2009-02-24 02:53:00	0	2	1	8	3
1	2009-02-24 02:54:00	0	2	1	8	3
1	2009-02-24 02:55:00	0	2	1	8	3
1	2009-02-24 02:56:00	0	2	1	8	3
1	2009-02-24 02:57:00	0	2	1	8	3
1	2009-02-24 02:58:00	0	2	1	8	3
1	2009-02-24 02:59:00	0	2	1	8	3
1	2009-02-24 03:00:00	0	2	1	8	3
1	2009-02-24 03:01:00	0	3	1	8	3
1	2009-02-24 03:02:00	0	3	1	8	3
1	2009-02-24 03:03:00	0	3	1	8	3
1	2009-02-24 03:04:00	0	3	1	8	3
1	2009-02-24 03:05:00	0	3	1	8	3
1	2009-02-24 03:06:00	0	3	1	8	3
1	2009-02-24 03:07:00	0	3	1	8	3
1	2009-02-24 03:08:00	0	3	1	8	3
1	2009-02-24 03:09:00	0	3	1	8	3
1	2009-02-24 03:10:00	0	3	1	8	3
1	2009-02-24 03:11:00	0	3	1	8	3
1	2009-02-24 03:12:00	0	3	1	8	3
1	2009-02-24 03:13:00	0	3	1	8	3
1	2009-02-24 03:14:00	0	3	1	8	3
1	2009-02-24 03:15:00	0	3	1	8	3
1	2009-02-24 03:16:00	0	3	1	8	3
1	2009-02-24 03:17:00	11	3	1	8	3
1	2009-02-24 03:18:00	0	3	1	8	3
1	2009-02-24 03:19:00	0	3	1	8	3
1	2009-02-24 03:20:00	0	3	1	8	3
1	2009-02-24 03:21:00	0	3	1	8	3
1	2009-02-24 03:22:00	0	3	1	8	3
1	2009-02-24 03:23:00	0	3	1	8	3
1	2009-02-24 03:24:00	0	3	1	8	3
1	2009-02-24 03:25:00	0	3	1	8	3
1	2009-02-24 03:26:00	0	3	1	8	3
1	2009-02-24 03:27:00	0	3	1	8	3
1	2009-02-24 03:28:00	0	3	1	8	3
1	2009-02-24 03:29:00	0	3	1	8	3
1	2009-02-24 03:30:00	0	3	1	8	3
1	2009-02-24 03:31:00	0	3	1	8	3
1	2009-02-24 03:32:00	0	3	1	8	3
1	2009-02-24 03:33:00	0	3	1	8	3
1	2009-02-24 03:34:00	0	3	1	8	3
1	2009-02-24 03:35:00	0	3	1	8	3
1	2009-02-24 03:36:00	0	3	1	8	3
1	2009-02-24 03:37:00	0	3	1	8	3
1	2009-02-24 03:38:00	0	3	1	8	3
1	2009-02-24 03:39:00	0	3	1	8	3
1	2009-02-24 03:40:00	0	3	1	8	3
1	2009-02-24 03:41:00	0	3	1	8	3
1	2009-02-24 03:42:00	0	3	1	8	3
1	2009-02-24 03:43:00	0	3	1	8	3
1	2009-02-24 03:44:00	0	3	1	8	3
1	2009-02-24 03:45:00	0	3	1	8	3
1	2009-02-24 03:46:00	0	3	1	8	3
1	2009-02-24 03:47:00	0	3	1	8	3
1	2009-02-24 03:48:00	0	3	1	8	3
1	2009-02-24 03:49:00	0	3	1	8	3
1	2009-02-24 03:50:00	0	3	1	8	3
1	2009-02-24 03:51:00	0	3	1	8	3
1	2009-02-24 03:52:00	0	3	1	8	3
1	2009-02-24 03:53:00	0	3	1	8	3
1	2009-02-24 03:54:00	0	3	1	8	3
1	2009-02-24 03:55:00	0	3	1	8	3
1	2009-02-24 03:56:00	0	3	1	8	3
1	2009-02-24 03:57:00	0	3	1	8	3
1	2009-02-24 03:58:00	0	3	1	8	3
1	2009-02-24 03:59:00	0	3	1	8	3
1	2009-02-24 04:00:00	0	3	1	8	3
1	2009-02-24 04:01:00	23	4	1	8	3
1	2009-02-24 04:02:00	0	4	1	8	3
1	2009-02-24 04:03:00	69	4	1	8	3
1	2009-02-24 04:04:00	802	4	1	8	3
1	2009-02-24 04:05:00	114	4	1	8	3
1	2009-02-24 04:06:00	0	4	1	8	3
1	2009-02-24 04:07:00	0	4	1	8	3
1	2009-02-24 04:08:00	0	4	1	8	3
1	2009-02-24 04:09:00	0	4	1	8	3
1	2009-02-24 04:10:00	0	4	1	8	3
1	2009-02-24 04:11:00	0	4	1	8	3
1	2009-02-24 04:12:00	0	4	1	8	3
1	2009-02-24 04:13:00	0	4	1	8	3
1	2009-02-24 04:14:00	0	4	1	8	3
1	2009-02-24 04:15:00	0	4	1	8	3
1	2009-02-24 04:16:00	0	4	1	8	3
1	2009-02-24 04:17:00	0	4	1	8	3
1	2009-02-24 04:18:00	0	4	1	8	3
1	2009-02-24 04:19:00	0	4	1	8	3
1	2009-02-24 04:20:00	0	4	1	8	3
1	2009-02-24 04:21:00	0	4	1	8	3
1	2009-02-24 04:22:00	0	4	1	8	3
1	2009-02-24 04:23:00	0	4	1	8	3
1	2009-02-24 04:24:00	0	4	1	8	3
1	2009-02-24 04:25:00	0	4	1	8	3
1	2009-02-24 04:26:00	0	4	1	8	3
1	2009-02-24 04:27:00	11	4	1	8	3
1	2009-02-24 04:28:00	0	4	1	8	3
1	2009-02-24 04:29:00	0	4	1	8	3
1	2009-02-24 04:30:00	0	4	1	8	3
1	2009-02-24 04:31:00	0	4	1	8	3
1	2009-02-24 04:32:00	0	4	1	8	3
1	2009-02-24 04:33:00	919	4	1	8	3
1	2009-02-24 04:34:00	894	4	1	8	3
1	2009-02-24 04:35:00	1019	4	1	8	3
1	2009-02-24 04:36:00	944	4	1	8	3
1	2009-02-24 04:37:00	1127	4	1	8	3
1	2009-02-24 04:38:00	347	4	1	8	3
1	2009-02-24 04:39:00	23	4	1	8	3
1	2009-02-24 04:40:00	0	4	1	8	3
1	2009-02-24 04:41:00	0	4	1	8	3
1	2009-02-24 04:42:00	11	4	1	8	3
1	2009-02-24 04:43:00	0	4	1	8	3
1	2009-02-24 04:44:00	0	4	1	8	3
1	2009-02-24 04:45:00	0	4	1	8	3
1	2009-02-24 04:46:00	23	4	1	8	3
1	2009-02-24 04:47:00	0	4	1	8	3
1	2009-02-24 04:48:00	0	4	1	8	3
1	2009-02-24 04:49:00	0	4	1	8	3
1	2009-02-24 04:50:00	0	4	1	8	3
1	2009-02-24 04:51:00	0	4	1	8	3
1	2009-02-24 04:52:00	0	4	1	8	3
1	2009-02-24 04:53:00	0	4	1	8	3
1	2009-02-24 04:54:00	0	4	1	8	3
1	2009-02-24 04:55:00	0	4	1	8	3
1	2009-02-24 04:56:00	0	4	1	8	3
1	2009-02-24 04:57:00	0	4	1	8	3
1	2009-02-24 04:58:00	0	4	1	8	3
1	2009-02-24 04:59:00	0	4	1	8	3
1	2009-02-24 05:00:00	0	4	1	8	3
1	2009-02-24 05:01:00	0	5	1	8	3
1	2009-02-24 05:02:00	0	5	1	8	3
1	2009-02-24 05:03:00	0	5	1	8	3
1	2009-02-24 05:04:00	0	5	1	8	3
1	2009-02-24 05:05:00	0	5	1	8	3
1	2009-02-24 05:06:00	0	5	1	8	3
1	2009-02-24 05:07:00	0	5	1	8	3
1	2009-02-24 05:08:00	0	5	1	8	3
1	2009-02-24 05:09:00	0	5	1	8	3
1	2009-02-24 05:10:00	0	5	1	8	3
1	2009-02-24 05:11:00	0	5	1	8	3
1	2009-02-24 05:12:00	11	5	1	8	3
1	2009-02-24 05:13:00	0	5	1	8	3
1	2009-02-24 05:14:00	0	5	1	8	3
1	2009-02-24 05:15:00	0	5	1	8	3
1	2009-02-24 05:16:00	0	5	1	8	3
1	2009-02-24 05:17:00	0	5	1	8	3
1	2009-02-24 05:18:00	0	5	1	8	3
1	2009-02-24 05:19:00	0	5	1	8	3
1	2009-02-24 05:20:00	0	5	1	8	3
1	2009-02-24 05:21:00	11	5	1	8	3
1	2009-02-24 05:22:00	11	5	1	8	3
1	2009-02-24 05:23:00	0	5	1	8	3
1	2009-02-24 05:24:00	0	5	1	8	3
1	2009-02-24 05:25:00	0	5	1	8	3
1	2009-02-24 05:26:00	0	5	1	8	3
1	2009-02-24 05:27:00	0	5	1	8	3
1	2009-02-24 05:28:00	0	5	1	8	3
1	2009-02-24 05:29:00	0	5	1	8	3
1	2009-02-24 05:30:00	0	5	1	8	3
1	2009-02-24 05:31:00	0	5	1	8	3
1	2009-02-24 05:32:00	0	5	1	8	3
1	2009-02-24 05:33:00	0	5	1	8	3
1	2009-02-24 05:34:00	23	5	1	8	3
1	2009-02-24 05:35:00	0	5	1	8	3
1	2009-02-24 05:36:00	0	5	1	8	3
1	2009-02-24 05:37:00	0	5	1	8	3
1	2009-02-24 05:38:00	23	5	1	8	3
1	2009-02-24 05:39:00	0	5	1	8	3
1	2009-02-24 05:40:00	0	5	1	8	3
1	2009-02-24 05:41:00	0	5	1	8	3
1	2009-02-24 05:42:00	0	5	1	8	3
1	2009-02-24 05:43:00	0	5	1	8	3
1	2009-02-24 05:44:00	0	5	1	8	3
1	2009-02-24 05:45:00	0	5	1	8	3
1	2009-02-24 05:46:00	0	5	1	8	3
1	2009-02-24 05:47:00	0	5	1	8	3
1	2009-02-24 05:48:00	0	5	1	8	3
1	2009-02-24 05:49:00	0	5	1	8	3
1	2009-02-24 05:50:00	0	5	1	8	3
1	2009-02-24 05:51:00	0	5	1	8	3
1	2009-02-24 05:52:00	11	5	1	8	3
1	2009-02-24 05:53:00	443	5	1	8	3
1	2009-02-24 05:54:00	0	5	1	8	3
1	2009-02-24 05:55:00	0	5	1	8	3
1	2009-02-24 05:56:00	0	5	1	8	3
1	2009-02-24 05:57:00	0	5	1	8	3
1	2009-02-24 05:58:00	0	5	1	8	3
1	2009-02-24 05:59:00	0	5	1	8	3
1	2009-02-24 06:00:00	0	5	1	8	3
1	2009-02-24 06:01:00	0	6	2	8	3
1	2009-02-24 06:02:00	0	6	2	8	3
1	2009-02-24 06:03:00	0	6	2	8	3
1	2009-02-24 06:04:00	0	6	2	8	3
1	2009-02-24 06:05:00	34	6	2	8	3
1	2009-02-24 06:06:00	0	6	2	8	3
1	2009-02-24 06:07:00	0	6	2	8	3
1	2009-02-24 06:08:00	0	6	2	8	3
1	2009-02-24 06:09:00	0	6	2	8	3
1	2009-02-24 06:10:00	0	6	2	8	3
1	2009-02-24 06:11:00	0	6	2	8	3
1	2009-02-24 06:12:00	0	6	2	8	3
1	2009-02-24 06:13:00	0	6	2	8	3
1	2009-02-24 06:14:00	0	6	2	8	3
1	2009-02-24 06:15:00	0	6	2	8	3
1	2009-02-24 06:16:00	0	6	2	8	3
1	2009-02-24 06:17:00	0	6	2	8	3
1	2009-02-24 06:18:00	0	6	2	8	3
1	2009-02-24 06:19:00	0	6	2	8	3
1	2009-02-24 06:20:00	0	6	2	8	3
1	2009-02-24 06:21:00	11	6	2	8	3
1	2009-02-24 06:22:00	46	6	2	8	3
1	2009-02-24 06:23:00	0	6	2	8	3
1	2009-02-24 06:24:00	0	6	2	8	3
1	2009-02-24 06:25:00	0	6	2	8	3
1	2009-02-24 06:26:00	0	6	2	8	3
1	2009-02-24 06:27:00	0	6	2	8	3
1	2009-02-24 06:28:00	0	6	2	8	3
1	2009-02-24 06:29:00	0	6	2	8	3
1	2009-02-24 06:30:00	0	6	2	8	3
1	2009-02-24 06:31:00	0	6	2	8	3
1	2009-02-24 06:32:00	0	6	2	8	3
1	2009-02-24 06:33:00	0	6	2	8	3
1	2009-02-24 06:34:00	0	6	2	8	3
1	2009-02-24 06:35:00	0	6	2	8	3
1	2009-02-24 06:36:00	0	6	2	8	3
1	2009-02-24 06:37:00	0	6	2	8	3
1	2009-02-24 06:38:00	0	6	2	8	3
1	2009-02-24 06:39:00	0	6	2	8	3
1	2009-02-24 06:40:00	0	6	2	8	3
1	2009-02-24 06:41:00	11	6	2	8	3
1	2009-02-24 06:42:00	0	6	2	8	3
1	2009-02-24 06:43:00	0	6	2	8	3
1	2009-02-24 06:44:00	0	6	2	8	3
1	2009-02-24 06:45:00	0	6	2	8	3
1	2009-02-24 06:46:00	0	6	2	8	3
1	2009-02-24 06:47:00	0	6	2	8	3
1	2009-02-24 06:48:00	0	6	2	8	3
1	2009-02-24 06:49:00	0	6	2	8	3
1	2009-02-24 06:50:00	0	6	2	8	3
1	2009-02-24 06:51:00	0	6	2	8	3
1	2009-02-24 06:52:00	0	6	2	8	3
1	2009-02-24 06:53:00	0	6	2	8	3
1	2009-02-24 06:54:00	0	6	2	8	3
1	2009-02-24 06:55:00	0	6	2	8	3
1	2009-02-24 06:56:00	0	6	2	8	3
1	2009-02-24 06:57:00	0	6	2	8	3
1	2009-02-24 06:58:00	0	6	2	8	3
1	2009-02-24 06:59:00	0	6	2	8	3
1	2009-02-24 07:00:00	46	6	2	8	3
1	2009-02-24 07:01:00	0	7	2	8	3
1	2009-02-24 07:02:00	0	7	2	8	3
1	2009-02-24 07:03:00	0	7	2	8	3
1	2009-02-24 07:04:00	0	7	2	8	3
1	2009-02-24 07:05:00	0	7	2	8	3
1	2009-02-24 07:06:00	0	7	2	8	3
1	2009-02-24 07:07:00	0	7	2	8	3
1	2009-02-24 07:08:00	0	7	2	8	3
1	2009-02-24 07:09:00	0	7	2	8	3
1	2009-02-24 07:10:00	0	7	2	8	3
1	2009-02-24 07:11:00	0	7	2	8	3
1	2009-02-24 07:12:00	0	7	2	8	3
1	2009-02-24 07:13:00	0	7	2	8	3
1	2009-02-24 07:14:00	0	7	2	8	3
1	2009-02-24 07:15:00	0	7	2	8	3
1	2009-02-24 07:16:00	0	7	2	8	3
1	2009-02-24 07:17:00	0	7	2	8	3
1	2009-02-24 07:18:00	0	7	2	8	3
1	2009-02-24 07:19:00	0	7	2	8	3
1	2009-02-24 07:20:00	0	7	2	8	3
1	2009-02-24 07:21:00	0	7	2	8	3
1	2009-02-24 07:22:00	0	7	2	8	3
1	2009-02-24 07:23:00	0	7	2	8	3
1	2009-02-24 07:24:00	0	7	2	8	3
1	2009-02-24 07:25:00	0	7	2	8	3
1	2009-02-24 07:26:00	0	7	2	8	3
1	2009-02-24 07:27:00	80	7	2	8	3
1	2009-02-24 07:28:00	34	7	2	8	3
1	2009-02-24 07:29:00	203	7	2	8	3
1	2009-02-24 07:30:00	11	7	2	8	3
1	2009-02-24 07:31:00	0	7	2	8	3
1	2009-02-24 07:32:00	0	7	2	8	3
1	2009-02-24 07:33:00	0	7	2	8	3
1	2009-02-24 07:34:00	0	7	2	8	3
1	2009-02-24 07:35:00	0	7	2	8	3
1	2009-02-24 07:36:00	0	7	2	8	3
1	2009-02-24 07:37:00	0	7	2	8	3
1	2009-02-24 07:38:00	0	7	2	8	3
1	2009-02-24 07:39:00	0	7	2	8	3
1	2009-02-24 07:40:00	0	7	2	8	3
1	2009-02-24 07:41:00	0	7	2	8	3
1	2009-02-24 07:42:00	0	7	2	8	3
1	2009-02-24 07:43:00	11	7	2	8	3
1	2009-02-24 07:44:00	46	7	2	8	3
1	2009-02-24 07:45:00	0	7	2	8	3
1	2009-02-24 07:46:00	0	7	2	8	3
1	2009-02-24 07:47:00	0	7	2	8	3
1	2009-02-24 07:48:00	0	7	2	8	3
1	2009-02-24 07:49:00	0	7	2	8	3
1	2009-02-24 07:50:00	0	7	2	8	3
1	2009-02-24 07:51:00	0	7	2	8	3
1	2009-02-24 07:52:00	11	7	2	8	3
1	2009-02-24 07:53:00	0	7	2	8	3
1	2009-02-24 07:54:00	0	7	2	8	3
1	2009-02-24 07:55:00	11	7	2	8	3
1	2009-02-24 07:56:00	0	7	2	8	3
1	2009-02-24 07:57:00	0	7	2	8	3
1	2009-02-24 07:58:00	0	7	2	8	3
1	2009-02-24 07:59:00	0	7	2	8	3
1	2009-02-24 08:00:00	0	7	2	8	3
1	2009-02-24 08:01:00	0	8	2	8	3
1	2009-02-24 08:02:00	0	8	2	8	3
1	2009-02-24 08:03:00	0	8	2	8	3
1	2009-02-24 08:04:00	0	8	2	8	3
1	2009-02-24 08:05:00	0	8	2	8	3
1	2009-02-24 08:06:00	0	8	2	8	3
1	2009-02-24 08:07:00	11	8	2	8	3
1	2009-02-24 08:08:00	0	8	2	8	3
1	2009-02-24 08:09:00	0	8	2	8	3
1	2009-02-24 08:10:00	0	8	2	8	3
1	2009-02-24 08:11:00	0	8	2	8	3
1	2009-02-24 08:12:00	0	8	2	8	3
1	2009-02-24 08:13:00	23	8	2	8	3
1	2009-02-24 08:14:00	0	8	2	8	3
1	2009-02-24 08:15:00	0	8	2	8	3
1	2009-02-24 08:16:00	0	8	2	8	3
1	2009-02-24 08:17:00	0	8	2	8	3
1	2009-02-24 08:18:00	0	8	2	8	3
1	2009-02-24 08:19:00	0	8	2	8	3
1	2009-02-24 08:20:00	0	8	2	8	3
1	2009-02-24 08:21:00	34	8	2	8	3
1	2009-02-24 08:22:00	0	8	2	8	3
1	2009-02-24 08:23:00	0	8	2	8	3
1	2009-02-24 08:24:00	0	8	2	8	3
1	2009-02-24 08:25:00	0	8	2	8	3
1	2009-02-24 08:26:00	0	8	2	8	3
1	2009-02-24 08:27:00	0	8	2	8	3
1	2009-02-24 08:28:00	0	8	2	8	3
1	2009-02-24 08:29:00	0	8	2	8	3
1	2009-02-24 08:30:00	0	8	2	8	3
1	2009-02-24 08:31:00	0	8	2	8	3
1	2009-02-24 08:32:00	0	8	2	8	3
1	2009-02-24 08:33:00	0	8	2	8	3
1	2009-02-24 08:34:00	0	8	2	8	3
1	2009-02-24 08:35:00	0	8	2	8	3
1	2009-02-24 08:36:00	0	8	2	8	3
1	2009-02-24 08:37:00	0	8	2	8	3
1	2009-02-24 08:38:00	0	8	2	8	3
1	2009-02-24 08:39:00	0	8	2	8	3
1	2009-02-24 08:40:00	23	8	2	8	3
1	2009-02-24 08:41:00	0	8	2	8	3
1	2009-02-24 08:42:00	69	8	2	8	3
1	2009-02-24 08:43:00	162	8	2	8	3
1	2009-02-24 08:44:00	11	8	2	8	3
1	2009-02-24 08:45:00	1127	8	2	8	3
1	2009-02-24 08:46:00	286	8	2	8	3
1	2009-02-24 08:47:00	498	8	2	8	3
1	2009-02-24 08:48:00	1045	8	2	8	3
1	2009-02-24 08:49:00	825	8	2	8	3
1	2009-02-24 08:50:00	994	8	2	8	3
1	2009-02-24 08:51:00	553	8	2	8	3
1	2009-02-24 08:52:00	286	8	2	8	3
1	2009-02-24 08:53:00	299	8	2	8	3
1	2009-02-24 08:54:00	0	8	2	8	3
1	2009-02-24 08:55:00	23	8	2	8	3
1	2009-02-24 08:56:00	0	8	2	8	3
1	2009-02-24 08:57:00	0	8	2	8	3
1	2009-02-24 08:58:00	1072	8	2	8	3
1	2009-02-24 08:59:00	672	8	2	8	3
1	2009-02-24 09:00:00	69	8	2	8	3
1	2009-02-24 09:01:00	672	9	2	8	3
1	2009-02-24 09:02:00	137	9	2	8	3
1	2009-02-24 09:03:00	80	9	2	8	3
1	2009-02-24 09:04:00	34	9	2	8	3
1	2009-02-24 09:05:00	347	9	2	8	3
1	2009-02-24 09:06:00	0	9	2	8	3
1	2009-02-24 09:07:00	1154	9	2	8	3
1	2009-02-24 09:08:00	871	9	2	8	3
1	2009-02-24 09:09:00	1559	9	2	8	3
1	2009-02-24 09:10:00	411	9	2	8	3
1	2009-02-24 09:11:00	162	9	2	8	3
1	2009-02-24 09:12:00	0	9	2	8	3
1	2009-02-24 09:13:00	347	9	2	8	3
1	2009-02-24 09:14:00	162	9	2	8	3
1	2009-02-24 09:15:00	57	9	2	8	3
1	2009-02-24 09:16:00	363	9	2	8	3
1	2009-02-24 09:17:00	0	9	2	8	3
1	2009-02-24 09:18:00	0	9	2	8	3
1	2009-02-24 09:19:00	0	9	2	8	3
1	2009-02-24 09:20:00	0	9	2	8	3
1	2009-02-24 09:21:00	0	9	2	8	3
1	2009-02-24 09:22:00	0	9	2	8	3
1	2009-02-24 09:23:00	553	9	2	8	3
1	2009-02-24 09:24:00	871	9	2	8	3
1	2009-02-24 09:25:00	571	9	2	8	3
1	2009-02-24 09:26:00	631	9	2	8	3
1	2009-02-24 09:27:00	480	9	2	8	3
1	2009-02-24 09:28:00	46	9	2	8	3
1	2009-02-24 09:29:00	779	9	2	8	3
1	2009-02-24 09:30:00	411	9	2	8	3
1	2009-02-24 09:31:00	590	9	2	8	3
1	2009-02-24 09:32:00	848	9	2	8	3
1	2009-02-24 09:33:00	379	9	2	8	3
1	2009-02-24 09:34:00	757	9	2	8	3
1	2009-02-24 09:35:00	34	9	2	8	3
1	2009-02-24 09:36:00	11	9	2	8	3
1	2009-02-24 09:37:00	11	9	2	8	3
1	2009-02-24 09:38:00	23	9	2	8	3
1	2009-02-24 09:39:00	11	9	2	8	3
1	2009-02-24 09:40:00	80	9	2	8	3
1	2009-02-24 09:41:00	217	9	2	8	3
1	2009-02-24 09:42:00	217	9	2	8	3
1	2009-02-24 09:43:00	11	9	2	8	3
1	2009-02-24 09:44:00	0	9	2	8	3
1	2009-02-24 09:45:00	57	9	2	8	3
1	2009-02-24 09:46:00	693	9	2	8	3
1	2009-02-24 09:47:00	34	9	2	8	3
1	2009-02-24 09:48:00	23	9	2	8	3
1	2009-02-24 09:49:00	34	9	2	8	3
1	2009-02-24 09:50:00	137	9	2	8	3
1	2009-02-24 09:51:00	231	9	2	8	3
1	2009-02-24 09:52:00	137	9	2	8	3
1	2009-02-24 09:53:00	347	9	2	8	3
1	2009-02-24 09:54:00	0	9	2	8	3
1	2009-02-24 09:55:00	0	9	2	8	3
1	2009-02-24 09:56:00	0	9	2	8	3
1	2009-02-24 09:57:00	0	9	2	8	3
1	2009-02-24 09:58:00	0	9	2	8	3
1	2009-02-24 09:59:00	0	9	2	8	3
1	2009-02-24 10:00:00	0	9	2	8	3
1	2009-02-24 10:01:00	0	10	2	8	3
1	2009-02-24 10:02:00	0	10	2	8	3
1	2009-02-24 10:03:00	190	10	2	8	3
1	2009-02-24 10:04:00	517	10	2	8	3
1	2009-02-24 10:05:00	395	10	2	8	3
1	2009-02-24 10:06:00	0	10	2	8	3
1	2009-02-24 10:07:00	46	10	2	8	3
1	2009-02-24 10:08:00	149	10	2	8	3
1	2009-02-24 10:09:00	190	10	2	8	3
1	2009-02-24 10:10:00	11	10	2	8	3
1	2009-02-24 10:11:00	91	10	2	8	3
1	2009-02-24 10:12:00	517	10	2	8	3
1	2009-02-24 10:13:00	610	10	2	8	3
1	2009-02-24 10:14:00	126	10	2	8	3
1	2009-02-24 10:15:00	347	10	2	8	3
1	2009-02-24 10:16:00	0	10	2	8	3
1	2009-02-24 10:17:00	0	10	2	8	3
1	2009-02-24 10:18:00	11	10	2	8	3
1	2009-02-24 10:19:00	0	10	2	8	3
1	2009-02-24 10:20:00	0	10	2	8	3
1	2009-02-24 10:21:00	0	10	2	8	3
1	2009-02-24 10:22:00	0	10	2	8	3
1	2009-02-24 10:23:00	0	10	2	8	3
1	2009-02-24 10:24:00	0	10	2	8	3
1	2009-02-24 10:25:00	0	10	2	8	3
1	2009-02-24 10:26:00	0	10	2	8	3
1	2009-02-24 10:27:00	0	10	2	8	3
1	2009-02-24 10:28:00	0	10	2	8	3
1	2009-02-24 10:29:00	0	10	2	8	3
1	2009-02-24 10:30:00	0	10	2	8	3
1	2009-02-24 10:31:00	0	10	2	8	3
1	2009-02-24 10:32:00	0	10	2	8	3
1	2009-02-24 10:33:00	0	10	2	8	3
1	2009-02-24 10:34:00	0	10	2	8	3
1	2009-02-24 10:35:00	0	10	2	8	3
1	2009-02-24 10:36:00	0	10	2	8	3
1	2009-02-24 10:37:00	0	10	2	8	3
1	2009-02-24 10:38:00	0	10	2	8	3
1	2009-02-24 10:39:00	0	10	2	8	3
1	2009-02-24 10:40:00	0	10	2	8	3
1	2009-02-24 10:41:00	0	10	2	8	3
1	2009-02-24 10:42:00	0	10	2	8	3
1	2009-02-24 10:43:00	0	10	2	8	3
1	2009-02-24 10:44:00	0	10	2	8	3
1	2009-02-24 10:45:00	0	10	2	8	3
1	2009-02-24 10:46:00	0	10	2	8	3
1	2009-02-24 10:47:00	0	10	2	8	3
1	2009-02-24 10:48:00	0	10	2	8	3
1	2009-02-24 10:49:00	0	10	2	8	3
1	2009-02-24 10:50:00	0	10	2	8	3
1	2009-02-24 10:51:00	0	10	2	8	3
1	2009-02-24 10:52:00	0	10	2	8	3
1	2009-02-24 10:53:00	0	10	2	8	3
1	2009-02-24 10:54:00	0	10	2	8	3
1	2009-02-24 10:55:00	0	10	2	8	3
1	2009-02-24 10:56:00	0	10	2	8	3
1	2009-02-24 10:57:00	0	10	2	8	3
1	2009-02-24 10:58:00	0	10	2	8	3
1	2009-02-24 10:59:00	693	10	2	8	3
1	2009-02-24 11:00:00	462	10	2	8	3
1	2009-02-24 11:01:00	395	11	2	8	3
1	2009-02-24 11:02:00	779	11	2	8	3
1	2009-02-24 11:03:00	631	11	2	8	3
1	2009-02-24 11:04:00	231	11	2	8	3
1	2009-02-24 11:05:00	0	11	2	8	3
1	2009-02-24 11:06:00	0	11	2	8	3
1	2009-02-24 11:07:00	0	11	2	8	3
1	2009-02-24 11:08:00	0	11	2	8	3
1	2009-02-24 11:09:00	0	11	2	8	3
1	2009-02-24 11:10:00	137	11	2	8	3
1	2009-02-24 11:11:00	286	11	2	8	3
1	2009-02-24 11:12:00	176	11	2	8	3
1	2009-02-24 11:13:00	190	11	2	8	3
1	2009-02-24 11:14:00	137	11	2	8	3
1	2009-02-24 11:15:00	80	11	2	8	3
1	2009-02-24 11:16:00	11	11	2	8	3
1	2009-02-24 11:17:00	46	11	2	8	3
1	2009-02-24 11:18:00	126	11	2	8	3
1	2009-02-24 11:19:00	0	11	2	8	3
1	2009-02-24 11:20:00	46	11	2	8	3
1	2009-02-24 11:21:00	91	11	2	8	3
1	2009-02-24 11:22:00	11	11	2	8	3
1	2009-02-24 11:23:00	0	11	2	8	3
1	2009-02-24 11:24:00	23	11	2	8	3
1	2009-02-24 11:25:00	631	11	2	8	3
1	2009-02-24 11:26:00	286	11	2	8	3
1	2009-02-24 11:27:00	0	11	2	8	3
1	2009-02-24 11:28:00	0	11	2	8	3
1	2009-02-24 11:29:00	0	11	2	8	3
1	2009-02-24 11:30:00	69	11	2	8	3
1	2009-02-24 11:31:00	0	11	2	8	3
1	2009-02-24 11:32:00	443	11	2	8	3
1	2009-02-24 11:33:00	411	11	2	8	3
1	2009-02-24 11:34:00	1127	11	2	8	3
1	2009-02-24 11:35:00	162	11	2	8	3
1	2009-02-24 11:36:00	0	11	2	8	3
1	2009-02-24 11:37:00	0	11	2	8	3
1	2009-02-24 11:38:00	0	11	2	8	3
1	2009-02-24 11:39:00	11	11	2	8	3
1	2009-02-24 11:40:00	11	11	2	8	3
1	2009-02-24 11:41:00	0	11	2	8	3
1	2009-02-24 11:42:00	0	11	2	8	3
1	2009-02-24 11:43:00	11	11	2	8	3
1	2009-02-24 11:44:00	23	11	2	8	3
1	2009-02-24 11:45:00	0	11	2	8	3
1	2009-02-24 11:46:00	0	11	2	8	3
1	2009-02-24 11:47:00	590	11	2	8	3
1	2009-02-24 11:48:00	713	11	2	8	3
1	2009-02-24 11:49:00	443	11	2	8	3
1	2009-02-24 11:50:00	103	11	2	8	3
1	2009-02-24 11:51:00	498	11	2	8	3
1	2009-02-24 11:52:00	231	11	2	8	3
1	2009-02-24 11:53:00	713	11	2	8	3
1	2009-02-24 11:54:00	590	11	2	8	3
1	2009-02-24 11:55:00	34	11	2	8	3
1	2009-02-24 11:56:00	272	11	2	8	3
1	2009-02-24 11:57:00	162	11	2	8	3
1	2009-02-24 11:58:00	245	11	2	8	3
1	2009-02-24 11:59:00	535	11	2	8	3
1	2009-02-24 12:00:00	258	11	2	8	3
1	2009-02-24 12:01:00	757	12	3	8	3
1	2009-02-24 12:02:00	553	12	3	8	3
1	2009-02-24 12:03:00	462	12	3	8	3
1	2009-02-24 12:04:00	651	12	3	8	3
1	2009-02-24 12:05:00	919	12	3	8	3
1	2009-02-24 12:06:00	126	12	3	8	3
1	2009-02-24 12:07:00	176	12	3	8	3
1	2009-02-24 12:08:00	286	12	3	8	3
1	2009-02-24 12:09:00	0	12	3	8	3
1	2009-02-24 12:10:00	11	12	3	8	3
1	2009-02-24 12:11:00	411	12	3	8	3
1	2009-02-24 12:12:00	299	12	3	8	3
1	2009-02-24 12:13:00	825	12	3	8	3
1	2009-02-24 12:14:00	347	12	3	8	3
1	2009-02-24 12:15:00	610	12	3	8	3
1	2009-02-24 12:16:00	103	12	3	8	3
1	2009-02-24 12:17:00	114	12	3	8	3
1	2009-02-24 12:18:00	331	12	3	8	3
1	2009-02-24 12:19:00	258	12	3	8	3
1	2009-02-24 12:20:00	103	12	3	8	3
1	2009-02-24 12:21:00	176	12	3	8	3
1	2009-02-24 12:22:00	571	12	3	8	3
1	2009-02-24 12:23:00	0	12	3	8	3
1	2009-02-24 12:24:00	23	12	3	8	3
1	2009-02-24 12:25:00	114	12	3	8	3
1	2009-02-24 12:26:00	1182	12	3	8	3
1	2009-02-24 12:27:00	553	12	3	8	3
1	2009-02-24 12:28:00	713	12	3	8	3
1	2009-02-24 12:29:00	46	12	3	8	3
1	2009-02-24 12:30:00	0	12	3	8	3
1	2009-02-24 12:31:00	103	12	3	8	3
1	2009-02-24 12:32:00	69	12	3	8	3
1	2009-02-24 12:33:00	713	12	3	8	3
1	2009-02-24 12:34:00	919	12	3	8	3
1	2009-02-24 12:35:00	480	12	3	8	3
1	2009-02-24 12:36:00	713	12	3	8	3
1	2009-02-24 12:37:00	1019	12	3	8	3
1	2009-02-24 12:38:00	651	12	3	8	3
1	2009-02-24 12:39:00	757	12	3	8	3
1	2009-02-24 12:40:00	395	12	3	8	3
1	2009-02-24 12:41:00	114	12	3	8	3
1	2009-02-24 12:42:00	757	12	3	8	3
1	2009-02-24 12:43:00	631	12	3	8	3
1	2009-02-24 12:44:00	535	12	3	8	3
1	2009-02-24 12:45:00	590	12	3	8	3
1	2009-02-24 12:46:00	571	12	3	8	3
1	2009-02-24 12:47:00	517	12	3	8	3
1	2009-02-24 12:48:00	137	12	3	8	3
1	2009-02-24 12:49:00	590	12	3	8	3
1	2009-02-24 12:50:00	498	12	3	8	3
1	2009-02-24 12:51:00	0	12	3	8	3
1	2009-02-24 12:52:00	0	12	3	8	3
1	2009-02-24 12:53:00	0	12	3	8	3
1	2009-02-24 12:54:00	0	12	3	8	3
1	2009-02-24 12:55:00	0	12	3	8	3
1	2009-02-24 12:56:00	0	12	3	8	3
1	2009-02-24 12:57:00	57	12	3	8	3
1	2009-02-24 12:58:00	0	12	3	8	3
1	2009-02-24 12:59:00	0	12	3	8	3
1	2009-02-24 13:00:00	0	12	3	8	3
1	2009-02-24 13:01:00	0	13	3	8	3
1	2009-02-24 13:02:00	0	13	3	8	3
1	2009-02-24 13:03:00	0	13	3	8	3
1	2009-02-24 13:04:00	0	13	3	8	3
1	2009-02-24 13:05:00	0	13	3	8	3
1	2009-02-24 13:06:00	0	13	3	8	3
1	2009-02-24 13:07:00	149	13	3	8	3
1	2009-02-24 13:08:00	363	13	3	8	3
1	2009-02-24 13:09:00	57	13	3	8	3
1	2009-02-24 13:10:00	57	13	3	8	3
1	2009-02-24 13:11:00	11	13	3	8	3
1	2009-02-24 13:12:00	103	13	3	8	3
1	2009-02-24 13:13:00	0	13	3	8	3
1	2009-02-24 13:14:00	46	13	3	8	3
1	2009-02-24 13:15:00	299	13	3	8	3
1	2009-02-24 13:16:00	46	13	3	8	3
1	2009-02-24 13:17:00	57	13	3	8	3
1	2009-02-24 13:18:00	0	13	3	8	3
1	2009-02-24 13:19:00	0	13	3	8	3
1	2009-02-24 13:20:00	0	13	3	8	3
1	2009-02-24 13:21:00	427	13	3	8	3
1	2009-02-24 13:22:00	23	13	3	8	3
1	2009-02-24 13:23:00	0	13	3	8	3
1	2009-02-24 13:24:00	0	13	3	8	3
1	2009-02-24 13:25:00	0	13	3	8	3
1	2009-02-24 13:26:00	734	13	3	8	3
1	2009-02-24 13:27:00	944	13	3	8	3
1	2009-02-24 13:28:00	103	13	3	8	3
1	2009-02-24 13:29:00	57	13	3	8	3
1	2009-02-24 13:30:00	0	13	3	8	3
1	2009-02-24 13:31:00	0	13	3	8	3
1	2009-02-24 13:32:00	0	13	3	8	3
1	2009-02-24 13:33:00	0	13	3	8	3
1	2009-02-24 13:34:00	46	13	3	8	3
1	2009-02-24 13:35:00	11	13	3	8	3
1	2009-02-24 13:36:00	0	13	3	8	3
1	2009-02-24 13:37:00	0	13	3	8	3
1	2009-02-24 13:38:00	0	13	3	8	3
1	2009-02-24 13:39:00	631	13	3	8	3
1	2009-02-24 13:40:00	1182	13	3	8	3
1	2009-02-24 13:41:00	757	13	3	8	3
1	2009-02-24 13:42:00	379	13	3	8	3
1	2009-02-24 13:43:00	1154	13	3	8	3
1	2009-02-24 13:44:00	190	13	3	8	3
1	2009-02-24 13:45:00	1154	13	3	8	3
1	2009-02-24 13:46:00	11	13	3	8	3
1	2009-02-24 13:47:00	126	13	3	8	3
1	2009-02-24 13:48:00	11	13	3	8	3
1	2009-02-24 13:49:00	11	13	3	8	3
1	2009-02-24 13:50:00	11	13	3	8	3
1	2009-02-24 13:51:00	114	13	3	8	3
1	2009-02-24 13:52:00	126	13	3	8	3
1	2009-02-24 13:53:00	0	13	3	8	3
1	2009-02-24 13:54:00	0	13	3	8	3
1	2009-02-24 13:55:00	0	13	3	8	3
1	2009-02-24 13:56:00	0	13	3	8	3
1	2009-02-24 13:57:00	0	13	3	8	3
1	2009-02-24 13:58:00	0	13	3	8	3
1	2009-02-24 13:59:00	11	13	3	8	3
1	2009-02-24 14:00:00	11	13	3	8	3
1	2009-02-24 14:01:00	0	14	3	8	3
1	2009-02-24 14:02:00	0	14	3	8	3
1	2009-02-24 14:03:00	80	14	3	8	3
1	2009-02-24 14:04:00	34	14	3	8	3
1	2009-02-24 14:05:00	258	14	3	8	3
1	2009-02-24 14:06:00	672	14	3	8	3
1	2009-02-24 14:07:00	693	14	3	8	3
1	2009-02-24 14:08:00	1362	14	3	8	3
1	2009-02-24 14:09:00	1458	14	3	8	3
1	2009-02-24 14:10:00	757	14	3	8	3
1	2009-02-24 14:11:00	363	14	3	8	3
1	2009-02-24 14:12:00	395	14	3	8	3
1	2009-02-24 14:13:00	347	14	3	8	3
1	2009-02-24 14:14:00	347	14	3	8	3
1	2009-02-24 14:15:00	11	14	3	8	3
1	2009-02-24 14:16:00	480	14	3	8	3
1	2009-02-24 14:17:00	46	14	3	8	3
1	2009-02-24 14:18:00	11	14	3	8	3
1	2009-02-24 14:19:00	651	14	3	8	3
1	2009-02-24 14:20:00	272	14	3	8	3
1	2009-02-24 14:21:00	80	14	3	8	3
1	2009-02-24 14:22:00	57	14	3	8	3
1	2009-02-24 14:23:00	590	14	3	8	3
1	2009-02-24 14:24:00	34	14	3	8	3
1	2009-02-24 14:25:00	23	14	3	8	3
1	2009-02-24 14:26:00	272	14	3	8	3
1	2009-02-24 14:27:00	610	14	3	8	3
1	2009-02-24 14:28:00	672	14	3	8	3
1	2009-02-24 14:29:00	363	14	3	8	3
1	2009-02-24 14:30:00	347	14	3	8	3
1	2009-02-24 14:31:00	0	14	3	8	3
1	2009-02-24 14:32:00	126	14	3	8	3
1	2009-02-24 14:33:00	315	14	3	8	3
1	2009-02-24 14:34:00	379	14	3	8	3
1	2009-02-24 14:35:00	395	14	3	8	3
1	2009-02-24 14:36:00	11	14	3	8	3
1	2009-02-24 14:37:00	0	14	3	8	3
1	2009-02-24 14:38:00	0	14	3	8	3
1	2009-02-24 14:39:00	91	14	3	8	3
1	2009-02-24 14:40:00	23	14	3	8	3
1	2009-02-24 14:41:00	23	14	3	8	3
1	2009-02-24 14:42:00	80	14	3	8	3
1	2009-02-24 14:43:00	0	14	3	8	3
1	2009-02-24 14:44:00	11	14	3	8	3
1	2009-02-24 14:45:00	126	14	3	8	3
1	2009-02-24 14:46:00	217	14	3	8	3
1	2009-02-24 14:47:00	825	14	3	8	3
1	2009-02-24 14:48:00	779	14	3	8	3
1	2009-02-24 14:49:00	23	14	3	8	3
1	2009-02-24 14:50:00	272	14	3	8	3
1	2009-02-24 14:51:00	0	14	3	8	3
1	2009-02-24 14:52:00	46	14	3	8	3
1	2009-02-24 14:53:00	57	14	3	8	3
1	2009-02-24 14:54:00	114	14	3	8	3
1	2009-02-24 14:55:00	462	14	3	8	3
1	2009-02-24 14:56:00	0	14	3	8	3
1	2009-02-24 14:57:00	46	14	3	8	3
1	2009-02-24 14:58:00	0	14	3	8	3
1	2009-02-24 14:59:00	203	14	3	8	3
1	2009-02-24 15:00:00	69	14	3	8	3
1	2009-02-24 15:01:00	0	15	3	8	3
1	2009-02-24 15:02:00	11	15	3	8	3
1	2009-02-24 15:03:00	245	15	3	8	3
1	2009-02-24 15:04:00	1525	15	3	8	3
1	2009-02-24 15:05:00	1072	15	3	8	3
1	2009-02-24 15:06:00	103	15	3	8	3
1	2009-02-24 15:07:00	0	15	3	8	3
1	2009-02-24 15:08:00	0	15	3	8	3
1	2009-02-24 15:09:00	149	15	3	8	3
1	2009-02-24 15:10:00	91	15	3	8	3
1	2009-02-24 15:11:00	231	15	3	8	3
1	2009-02-24 15:12:00	69	15	3	8	3
1	2009-02-24 15:13:00	176	15	3	8	3
1	2009-02-24 15:14:00	217	15	3	8	3
1	2009-02-24 15:15:00	190	15	3	8	3
1	2009-02-24 15:16:00	46	15	3	8	3
1	2009-02-24 15:17:00	34	15	3	8	3
1	2009-02-24 15:18:00	286	15	3	8	3
1	2009-02-24 15:19:00	1099	15	3	8	3
[truncated: 88,721 more rows]

## Sheet: Pivot Segment
Multiplier	2
x (Low Intensity)	800.42
y (High Intensity)	781.224
	Column Labels
Values	1	2	3	4	5	6	7	8	9	Grand Total
Average of Activity	129.041	121.972	108.172	167.312	111.749	109.143	101.399	129.994	78.0467	116.96
StdDev of Activity	335.69	329.626	316.942	1029.69	352.738	559.645	298.945	369.948	64.1821	475.404
Count of Activity	10080	10080	10080	9660	10080	10080	10080	8460	10080	88680
Count Above x	507	465	388	534	354	301	340	343	5
% Above x	0.0502976	0.046131	0.0384921	0.0552795	0.035119	0.0298611	0.0337302	0.0405437	0.000496032
Count Above y		465	388	534	354	301	340	343	5
% Above y		0.046131	0.0384921	0.0552795	0.035119	0.0298611	0.0337302	0.0405437	0.000496032

## Sheet: Pivot Weekday
Sum of Activity	Column Labels
Row Labels	1	2	3	4	5	6	7	8	9	Grand Total
1	226085	119493	122933	368949	153425	120571	120084	145464	81336	1458340
2	273992	219945	211319	360138	133859	158114	141519	221871	125356	1846113
3	223918	251397	113383	155144	163874	124012	204725	123537	117405	1477395
4	120894	121017	270526	198819	230168	138411	157596	158478	13578	1409487
5	117602	301416	161398	256895	184440	177607	135663	163138	112980	1611139
6	138074	108009	94166	163892	118392	209826	156143	142254	170325	1301081
7	200167	108196	116653	112398	142272	171619	106375	145005	165731	1268416
Grand Total	1300732	1229473	1090378	1616235	1126430	1100160	1022105	1099747	786711	10371971
Count of Activity	Column Labels
Row Labels	1	2	3	4	5	6	7	8	9	Grand Total
1	1440	1440	1440	1440	1440	1440	1440	1260	1440	12780
2	1440	1440	1440	1440	1440	1440	1440	1260	1440	12780
3	1440	1440	1440	1440	1440	1440	1440	1260	1440	12780
4	1440	1440	1440	1440	1440	1440	1440	1140	1440	12660
5	1440	1440	1440	1020	1440	1440	1440	1440	1440	12540
6	1440	1440	1440	1440	1440	1440	1440	1440	1440	12960
7	1440	1440	1440	1440	1440	1440	1440	660	1440	12180
Grand Total	10080	10080	10080	9660	10080	10080	10080	8460	10080	88680

## Sheet: Pivot Quadrant
Sum of Activity	Column Labels
Row Labels	1	2	3	4	5	6	7	8	9	Grand Total
1	92524	72675	33107	320501	85814	117138	80940	66633	179100	1048432
2	298675	400814	305796	525670	312531	230738	277070	304030	196447	2851771
3	708480	563876	611292	592273	537933	461690	414634	556335	206669	4653182
4	201053	192108	140183	177791	190152	290594	249461	172749	204495	1818586
Grand Total	1300732	1229473	1090378	1616235	1126430	1100160	1022105	1099747	786711	10371971
Average	325183	307368	272594	404059	281608	275040	255526	274937	196678
Count of Activity	Column Labels
Row Labels	1	2	3	4	5	6	7	8	9	Grand Total
1	2520	2520	2520	2520	2520	2520	2520	1740	2520	21900
2	2520	2520	2520	2520	2520	2520	2520	2460	2520	22620
3	2520	2520	2520	2280	2520	2520	2520	2460	2520	22380
4	2520	2520	2520	2340	2520	2520	2520	1800	2520	21780
Grand Total	10080	10080	10080	9660	10080	10080	10080	8460	10080	88680

## Sheet: 2.16.09
Actogram, Copy Raw Data, All Days
Identity:	Winston
Filename:	E:\Active Research Files\meloxicam titre canine\cases\winston\Winston 2.16.09.AWC
Gender:	M
Age:	11
Height:	61.0 cm	24.0 in
Weight:	31.4 kg	69.2 lbs
Start Date:	16-Feb-2009 (Mon)
Start Time:	18:00:00
Interval:	1.00 mins
Date Stamp:	Time Stamp:	Activity Data:	Marker Press:
2009-02-16	00:00:00	0
2009-02-16	00:01:00	0
2009-02-16	00:02:00	0
2009-02-16	00:03:00	0
2009-02-16	00:04:00	0
2009-02-16	00:05:00	0
2009-02-16	00:06:00	0
2009-02-16	00:07:00	0
2009-02-16	00:08:00	0
2009-02-16	00:09:00	0
2009-02-16	00:10:00	0
2009-02-16	00:11:00	0
2009-02-16	00:12:00	0
2009-02-16	00:13:00	0
2009-02-16	00:14:00	0
2009-02-16	00:15:00	0
2009-02-16	00:16:00	0
2009-02-16	00:17:00	0
2009-02-16	00:18:00	0
2009-02-16	00:19:00	0
2009-02-16	00:20:00	0
2009-02-16	00:21:00	0
2009-02-16	00:22:00	0
2009-02-16	00:23:00	0
2009-02-16	00:24:00	0
2009-02-16	00:25:00	0
2009-02-16	00:26:00	0
2009-02-16	00:27:00	0
2009-02-16	00:28:00	0
2009-02-16	00:29:00	0
2009-02-16	00:30:00	0
2009-02-16	00:31:00	0
2009-02-16	00:32:00	0
2009-02-16	00:33:00	0
2009-02-16	00:34:00	0
2009-02-16	00:35:00	0
2009-02-16	00:36:00	0
2009-02-16	00:37:00	0
2009-02-16	00:38:00	0
2009-02-16	00:39:00	0
2009-02-16	00:40:00	0
2009-02-16	00:41:00	0
2009-02-16	00:42:00	0
2009-02-16	00:43:00	0
2009-02-16	00:44:00	0
2009-02-16	00:45:00	0
2009-02-16	00:46:00	0
2009-02-16	00:47:00	0
2009-02-16	00:48:00	0
2009-02-16	00:49:00	0
2009-02-16	00:50:00	0
2009-02-16	00:51:00	0
2009-02-16	00:52:00	0
2009-02-16	00:53:00	0
2009-02-16	00:54:00	0
2009-02-16	00:55:00	0
2009-02-16	00:56:00	0
2009-02-16	00:57:00	0
2009-02-16	00:58:00	0
2009-02-16	00:59:00	0
2009-02-16	01:00:00	0
2009-02-16	01:01:00	0
2009-02-16	01:02:00	0
2009-02-16	01:03:00	0
2009-02-16	01:04:00	0
2009-02-16	01:05:00	0
2009-02-16	01:06:00	0
2009-02-16	01:07:00	0
2009-02-16	01:08:00	0
2009-02-16	01:09:00	0
2009-02-16	01:10:00	0
2009-02-16	01:11:00	0
2009-02-16	01:12:00	0
2009-02-16	01:13:00	0
2009-02-16	01:14:00	0
2009-02-16	01:15:00	0
2009-02-16	01:16:00	0
2009-02-16	01:17:00	0
2009-02-16	01:18:00	0
2009-02-16	01:19:00	0
2009-02-16	01:20:00	0
2009-02-16	01:21:00	0
2009-02-16	01:22:00	0
2009-02-16	01:23:00	0
2009-02-16	01:24:00	0
2009-02-16	01:25:00	0
2009-02-16	01:26:00	0
2009-02-16	01:27:00	0
2009-02-16	01:28:00	0
2009-02-16	01:29:00	0
2009-02-16	01:30:00	0
2009-02-16	01:31:00	0
2009-02-16	01:32:00	0
2009-02-16	01:33:00	0
2009-02-16	01:34:00	0
2009-02-16	01:35:00	0
2009-02-16	01:36:00	0
2009-02-16	01:37:00	0
2009-02-16	01:38:00	0
2009-02-16	01:39:00	0
2009-02-16	01:40:00	0
2009-02-16	01:41:00	0
2009-02-16	01:42:00	0
2009-02-16	01:43:00	0
2009-02-16	01:44:00	0
2009-02-16	01:45:00	0
2009-02-16	01:46:00	0
2009-02-16	01:47:00	0
2009-02-16	01:48:00	0
2009-02-16	01:49:00	0
2009-02-16	01:50:00	0
2009-02-16	01:51:00	0
2009-02-16	01:52:00	0
2009-02-16	01:53:00	0
2009-02-16	01:54:00	0
2009-02-16	01:55:00	0
2009-02-16	01:56:00	0
2009-02-16	01:57:00	0
2009-02-16	01:58:00	0
2009-02-16	01:59:00	0
2009-02-16	02:00:00	0
2009-02-16	02:01:00	0
2009-02-16	02:02:00	0
2009-02-16	02:03:00	0
2009-02-16	02:04:00	0
2009-02-16	02:05:00	0
2009-02-16	02:06:00	0
2009-02-16	02:07:00	0
2009-02-16	02:08:00	0
2009-02-16	02:09:00	0
2009-02-16	02:10:00	0
2009-02-16	02:11:00	0
2009-02-16	02:12:00	0
2009-02-16	02:13:00	0
2009-02-16	02:14:00	0
2009-02-16	02:15:00	0
2009-02-16	02:16:00	0
2009-02-16	02:17:00	0
2009-02-16	02:18:00	0
2009-02-16	02:19:00	0
2009-02-16	02:20:00	0
2009-02-16	02:21:00	0
2009-02-16	02:22:00	0
2009-02-16	02:23:00	0
2009-02-16	02:24:00	0
2009-02-16	02:25:00	0
2009-02-16	02:26:00	0
2009-02-16	02:27:00	0
2009-02-16	02:28:00	0
2009-02-16	02:29:00	0
2009-02-16	02:30:00	0
2009-02-16	02:31:00	0
2009-02-16	02:32:00	0
2009-02-16	02:33:00	0
2009-02-16	02:34:00	0
2009-02-16	02:35:00	0
2009-02-16	02:36:00	0
2009-02-16	02:37:00	0
2009-02-16	02:38:00	0
2009-02-16	02:39:00	0
2009-02-16	02:40:00	0
2009-02-16	02:41:00	0
2009-02-16	02:42:00	0
2009-02-16	02:43:00	0
2009-02-16	02:44:00	0
2009-02-16	02:45:00	0
2009-02-16	02:46:00	0
2009-02-16	02:47:00	0
2009-02-16	02:48:00	0
2009-02-16	02:49:00	0
2009-02-16	02:50:00	0
2009-02-16	02:51:00	0
2009-02-16	02:52:00	0
2009-02-16	02:53:00	0
2009-02-16	02:54:00	0
2009-02-16	02:55:00	0
2009-02-16	02:56:00	0
2009-02-16	02:57:00	0
2009-02-16	02:58:00	0
2009-02-16	02:59:00	0
2009-02-16	03:00:00	0
2009-02-16	03:01:00	0
2009-02-16	03:02:00	0
2009-02-16	03:03:00	0
2009-02-16	03:04:00	0
2009-02-16	03:05:00	0
2009-02-16	03:06:00	0
2009-02-16	03:07:00	0
2009-02-16	03:08:00	0
2009-02-16	03:09:00	0
2009-02-16	03:10:00	0
2009-02-16	03:11:00	0
2009-02-16	03:12:00	0
2009-02-16	03:13:00	0
2009-02-16	03:14:00	0
2009-02-16	03:15:00	0
2009-02-16	03:16:00	0
2009-02-16	03:17:00	0
2009-02-16	03:18:00	0
2009-02-16	03:19:00	0
2009-02-16	03:20:00	0
2009-02-16	03:21:00	0
2009-02-16	03:22:00	0
2009-02-16	03:23:00	0
2009-02-16	03:24:00	0
2009-02-16	03:25:00	0
2009-02-16	03:26:00	0
2009-02-16	03:27:00	0
2009-02-16	03:28:00	0
2009-02-16	03:29:00	0
2009-02-16	03:30:00	0
2009-02-16	03:31:00	0
2009-02-16	03:32:00	0
2009-02-16	03:33:00	0
2009-02-16	03:34:00	0
2009-02-16	03:35:00	0
2009-02-16	03:36:00	0
2009-02-16	03:37:00	0
2009-02-16	03:38:00	0
2009-02-16	03:39:00	0
2009-02-16	03:40:00	0
2009-02-16	03:41:00	0
2009-02-16	03:42:00	0
2009-02-16	03:43:00	0
2009-02-16	03:44:00	0
2009-02-16	03:45:00	0
2009-02-16	03:46:00	0
2009-02-16	03:47:00	0
2009-02-16	03:48:00	0
2009-02-16	03:49:00	0
2009-02-16	03:50:00	0
2009-02-16	03:51:00	0
2009-02-16	03:52:00	0
2009-02-16	03:53:00	0
2009-02-16	03:54:00	0
2009-02-16	03:55:00	0
2009-02-16	03:56:00	0
2009-02-16	03:57:00	0
2009-02-16	03:58:00	0
2009-02-16	03:59:00	0
2009-02-16	04:00:00	0
2009-02-16	04:01:00	0
2009-02-16	04:02:00	0
2009-02-16	04:03:00	0
2009-02-16	04:04:00	0
2009-02-16	04:05:00	0
2009-02-16	04:06:00	0
2009-02-16	04:07:00	0
2009-02-16	04:08:00	0
2009-02-16	04:09:00	0
2009-02-16	04:10:00	0
2009-02-16	04:11:00	0
2009-02-16	04:12:00	0
2009-02-16	04:13:00	0
2009-02-16	04:14:00	0
2009-02-16	04:15:00	0
2009-02-16	04:16:00	0
2009-02-16	04:17:00	0
2009-02-16	04:18:00	0
2009-02-16	04:19:00	0
2009-02-16	04:20:00	0
2009-02-16	04:21:00	0
2009-02-16	04:22:00	0
2009-02-16	04:23:00	0
2009-02-16	04:24:00	0
2009-02-16	04:25:00	0
2009-02-16	04:26:00	0
2009-02-16	04:27:00	0
2009-02-16	04:28:00	0
2009-02-16	04:29:00	0
2009-02-16	04:30:00	0
2009-02-16	04:31:00	0
2009-02-16	04:32:00	0
2009-02-16	04:33:00	0
2009-02-16	04:34:00	0
2009-02-16	04:35:00	0
2009-02-16	04:36:00	0
2009-02-16	04:37:00	0
2009-02-16	04:38:00	0
2009-02-16	04:39:00	0
2009-02-16	04:40:00	0
2009-02-16	04:41:00	0
2009-02-16	04:42:00	0
2009-02-16	04:43:00	0
2009-02-16	04:44:00	0
2009-02-16	04:45:00	0
2009-02-16	04:46:00	0
2009-02-16	04:47:00	0
2009-02-16	04:48:00	0
2009-02-16	04:49:00	0
2009-02-16	04:50:00	0
2009-02-16	04:51:00	0
2009-02-16	04:52:00	0
2009-02-16	04:53:00	0
2009-02-16	04:54:00	0
2009-02-16	04:55:00	0
2009-02-16	04:56:00	0
2009-02-16	04:57:00	0
2009-02-16	04:58:00	0
2009-02-16	04:59:00	0
2009-02-16	05:00:00	0
2009-02-16	05:01:00	0
2009-02-16	05:02:00	0
2009-02-16	05:03:00	0
2009-02-16	05:04:00	0
2009-02-16	05:05:00	0
2009-02-16	05:06:00	0
2009-02-16	05:07:00	0
2009-02-16	05:08:00	0
2009-02-16	05:09:00	0
2009-02-16	05:10:00	0
2009-02-16	05:11:00	0
2009-02-16	05:12:00	0
2009-02-16	05:13:00	0
2009-02-16	05:14:00	0
2009-02-16	05:15:00	0
2009-02-16	05:16:00	0
2009-02-16	05:17:00	0
2009-02-16	05:18:00	0
2009-02-16	05:19:00	0
2009-02-16	05:20:00	0
2009-02-16	05:21:00	0
2009-02-16	05:22:00	0
2009-02-16	05:23:00	0
2009-02-16	05:24:00	0
2009-02-16	05:25:00	0
2009-02-16	05:26:00	0
2009-02-16	05:27:00	0
2009-02-16	05:28:00	0
2009-02-16	05:29:00	0
2009-02-16	05:30:00	0
2009-02-16	05:31:00	0
2009-02-16	05:32:00	0
2009-02-16	05:33:00	0
2009-02-16	05:34:00	0
2009-02-16	05:35:00	0
2009-02-16	05:36:00	0
2009-02-16	05:37:00	0
2009-02-16	05:38:00	0
2009-02-16	05:39:00	0
2009-02-16	05:40:00	0
2009-02-16	05:41:00	0
2009-02-16	05:42:00	0
2009-02-16	05:43:00	0
2009-02-16	05:44:00	0
2009-02-16	05:45:00	0
2009-02-16	05:46:00	0
2009-02-16	05:47:00	0
2009-02-16	05:48:00	0
2009-02-16	05:49:00	0
2009-02-16	05:50:00	0
2009-02-16	05:51:00	0
2009-02-16	05:52:00	0
2009-02-16	05:53:00	0
2009-02-16	05:54:00	0
2009-02-16	05:55:00	0
2009-02-16	05:56:00	0
2009-02-16	05:57:00	0
2009-02-16	05:58:00	0
2009-02-16	05:59:00	0
2009-02-16	06:00:00	0
2009-02-16	06:01:00	0
2009-02-16	06:02:00	0
2009-02-16	06:03:00	0
2009-02-16	06:04:00	0
2009-02-16	06:05:00	0
2009-02-16	06:06:00	0
2009-02-16	06:07:00	0
2009-02-16	06:08:00	0
2009-02-16	06:09:00	0
2009-02-16	06:10:00	0
2009-02-16	06:11:00	0
2009-02-16	06:12:00	0
2009-02-16	06:13:00	0
2009-02-16	06:14:00	0
2009-02-16	06:15:00	0
2009-02-16	06:16:00	0
2009-02-16	06:17:00	0
2009-02-16	06:18:00	0
2009-02-16	06:19:00	0
2009-02-16	06:20:00	0
2009-02-16	06:21:00	0
2009-02-16	06:22:00	0
2009-02-16	06:23:00	0
2009-02-16	06:24:00	0
2009-02-16	06:25:00	0
2009-02-16	06:26:00	0
2009-02-16	06:27:00	0
2009-02-16	06:28:00	0
2009-02-16	06:29:00	0
2009-02-16	06:30:00	0
2009-02-16	06:31:00	0
2009-02-16	06:32:00	0
2009-02-16	06:33:00	0
2009-02-16	06:34:00	0
2009-02-16	06:35:00	0
2009-02-16	06:36:00	0
2009-02-16	06:37:00	0
2009-02-16	06:38:00	0
2009-02-16	06:39:00	0
2009-02-16	06:40:00	0
2009-02-16	06:41:00	0
2009-02-16	06:42:00	0
2009-02-16	06:43:00	0
2009-02-16	06:44:00	0
2009-02-16	06:45:00	0
2009-02-16	06:46:00	0
2009-02-16	06:47:00	0
2009-02-16	06:48:00	0
2009-02-16	06:49:00	0
2009-02-16	06:50:00	0
2009-02-16	06:51:00	0
2009-02-16	06:52:00	0
2009-02-16	06:53:00	0
2009-02-16	06:54:00	0
2009-02-16	06:55:00	0
2009-02-16	06:56:00	0
2009-02-16	06:57:00	0
2009-02-16	06:58:00	0
2009-02-16	06:59:00	0
2009-02-16	07:00:00	0
2009-02-16	07:01:00	0
2009-02-16	07:02:00	0
2009-02-16	07:03:00	0
2009-02-16	07:04:00	0
2009-02-16	07:05:00	0
2009-02-16	07:06:00	0
2009-02-16	07:07:00	0
2009-02-16	07:08:00	0
2009-02-16	07:09:00	0
2009-02-16	07:10:00	0
2009-02-16	07:11:00	0
2009-02-16	07:12:00	0
2009-02-16	07:13:00	0
2009-02-16	07:14:00	0
2009-02-16	07:15:00	0
2009-02-16	07:16:00	0
2009-02-16	07:17:00	0
2009-02-16	07:18:00	0
2009-02-16	07:19:00	0
2009-02-16	07:20:00	0
2009-02-16	07:21:00	0
2009-02-16	07:22:00	0
2009-02-16	07:23:00	0
2009-02-16	07:24:00	0
2009-02-16	07:25:00	0
2009-02-16	07:26:00	0
2009-02-16	07:27:00	0
2009-02-16	07:28:00	0
2009-02-16	07:29:00	0
2009-02-16	07:30:00	0
2009-02-16	07:31:00	0
2009-02-16	07:32:00	0
2009-02-16	07:33:00	0
2009-02-16	07:34:00	0
2009-02-16	07:35:00	0
2009-02-16	07:36:00	0
2009-02-16	07:37:00	0
2009-02-16	07:38:00	0
2009-02-16	07:39:00	0
2009-02-16	07:40:00	0
2009-02-16	07:41:00	0
2009-02-16	07:42:00	0
2009-02-16	07:43:00	0
2009-02-16	07:44:00	0
2009-02-16	07:45:00	0
2009-02-16	07:46:00	0
2009-02-16	07:47:00	0
2009-02-16	07:48:00	0
2009-02-16	07:49:00	0
2009-02-16	07:50:00	0
2009-02-16	07:51:00	0
2009-02-16	07:52:00	0
2009-02-16	07:53:00	0
2009-02-16	07:54:00	0
2009-02-16	07:55:00	0
2009-02-16	07:56:00	0
2009-02-16	07:57:00	0
2009-02-16	07:58:00	0
2009-02-16	07:59:00	0
2009-02-16	08:00:00	0
2009-02-16	08:01:00	0
2009-02-16	08:02:00	0
2009-02-16	08:03:00	0
2009-02-16	08:04:00	0
2009-02-16	08:05:00	0
2009-02-16	08:06:00	0
2009-02-16	08:07:00	0
2009-02-16	08:08:00	0
2009-02-16	08:09:00	0
2009-02-16	08:10:00	0
2009-02-16	08:11:00	0
2009-02-16	08:12:00	0
2009-02-16	08:13:00	0
2009-02-16	08:14:00	0
2009-02-16	08:15:00	0
2009-02-16	08:16:00	0
2009-02-16	08:17:00	0
2009-02-16	08:18:00	0
2009-02-16	08:19:00	0
2009-02-16	08:20:00	0
2009-02-16	08:21:00	0
2009-02-16	08:22:00	0
2009-02-16	08:23:00	0
2009-02-16	08:24:00	0
2009-02-16	08:25:00	0
2009-02-16	08:26:00	0
2009-02-16	08:27:00	0
2009-02-16	08:28:00	0
2009-02-16	08:29:00	0
2009-02-16	08:30:00	0
2009-02-16	08:31:00	0
2009-02-16	08:32:00	0
2009-02-16	08:33:00	0
2009-02-16	08:34:00	0
2009-02-16	08:35:00	0
2009-02-16	08:36:00	0
2009-02-16	08:37:00	0
2009-02-16	08:38:00	0
2009-02-16	08:39:00	0
2009-02-16	08:40:00	0
2009-02-16	08:41:00	0
2009-02-16	08:42:00	0
2009-02-16	08:43:00	0
2009-02-16	08:44:00	0
2009-02-16	08:45:00	0
2009-02-16	08:46:00	0
2009-02-16	08:47:00	0
2009-02-16	08:48:00	0
2009-02-16	08:49:00	0
2009-02-16	08:50:00	0
2009-02-16	08:51:00	0
2009-02-16	08:52:00	0
2009-02-16	08:53:00	0
2009-02-16	08:54:00	0
2009-02-16	08:55:00	0
2009-02-16	08:56:00	0
2009-02-16	08:57:00	0
2009-02-16	08:58:00	0
2009-02-16	08:59:00	0
2009-02-16	09:00:00	0
2009-02-16	09:01:00	0
2009-02-16	09:02:00	0
2009-02-16	09:03:00	0
2009-02-16	09:04:00	0
2009-02-16	09:05:00	0
2009-02-16	09:06:00	0
2009-02-16	09:07:00	0
2009-02-16	09:08:00	0
2009-02-16	09:09:00	0
2009-02-16	09:10:00	0
2009-02-16	09:11:00	0
2009-02-16	09:12:00	0
2009-02-16	09:13:00	0
2009-02-16	09:14:00	0
2009-02-16	09:15:00	0
2009-02-16	09:16:00	0
2009-02-16	09:17:00	0
2009-02-16	09:18:00	0
2009-02-16	09:19:00	0
2009-02-16	09:20:00	0
2009-02-16	09:21:00	0
2009-02-16	09:22:00	0
2009-02-16	09:23:00	0
2009-02-16	09:24:00	0
2009-02-16	09:25:00	0
2009-02-16	09:26:00	0
2009-02-16	09:27:00	0
2009-02-16	09:28:00	0
2009-02-16	09:29:00	0
2009-02-16	09:30:00	0
2009-02-16	09:31:00	0
2009-02-16	09:32:00	0
2009-02-16	09:33:00	0
2009-02-16	09:34:00	0
2009-02-16	09:35:00	0
2009-02-16	09:36:00	0
2009-02-16	09:37:00	0
2009-02-16	09:38:00	0
2009-02-16	09:39:00	0
2009-02-16	09:40:00	0
2009-02-16	09:41:00	0
2009-02-16	09:42:00	0
2009-02-16	09:43:00	0
2009-02-16	09:44:00	0
2009-02-16	09:45:00	0
2009-02-16	09:46:00	0
2009-02-16	09:47:00	0
2009-02-16	09:48:00	0
2009-02-16	09:49:00	0
2009-02-16	09:50:00	0
2009-02-16	09:51:00	0
2009-02-16	09:52:00	0
2009-02-16	09:53:00	0
2009-02-16	09:54:00	0
2009-02-16	09:55:00	0
2009-02-16	09:56:00	0
2009-02-16	09:57:00	0
2009-02-16	09:58:00	0
2009-02-16	09:59:00	0
2009-02-16	10:00:00	0
2009-02-16	10:01:00	0
2009-02-16	10:02:00	0
2009-02-16	10:03:00	0
2009-02-16	10:04:00	0
2009-02-16	10:05:00	0
2009-02-16	10:06:00	0
2009-02-16	10:07:00	0
2009-02-16	10:08:00	0
2009-02-16	10:09:00	0
2009-02-16	10:10:00	0
2009-02-16	10:11:00	0
2009-02-16	10:12:00	0
2009-02-16	10:13:00	0
2009-02-16	10:14:00	0
2009-02-16	10:15:00	0
2009-02-16	10:16:00	0
2009-02-16	10:17:00	0
2009-02-16	10:18:00	0
2009-02-16	10:19:00	0
2009-02-16	10:20:00	0
2009-02-16	10:21:00	0
2009-02-16	10:22:00	0
2009-02-16	10:23:00	0
2009-02-16	10:24:00	0
2009-02-16	10:25:00	0
2009-02-16	10:26:00	0
2009-02-16	10:27:00	0
2009-02-16	10:28:00	0
2009-02-16	10:29:00	0
2009-02-16	10:30:00	0
2009-02-16	10:31:00	0
2009-02-16	10:32:00	0
2009-02-16	10:33:00	0
2009-02-16	10:34:00	0
2009-02-16	10:35:00	0
2009-02-16	10:36:00	0
2009-02-16	10:37:00	0
2009-02-16	10:38:00	0
2009-02-16	10:39:00	0
2009-02-16	10:40:00	0
2009-02-16	10:41:00	0
2009-02-16	10:42:00	0
2009-02-16	10:43:00	0
2009-02-16	10:44:00	0
2009-02-16	10:45:00	0
2009-02-16	10:46:00	0
2009-02-16	10:47:00	0
2009-02-16	10:48:00	0
2009-02-16	10:49:00	0
2009-02-16	10:50:00	0
2009-02-16	10:51:00	0
2009-02-16	10:52:00	0
2009-02-16	10:53:00	0
2009-02-16	10:54:00	0
2009-02-16	10:55:00	0
2009-02-16	10:56:00	0
2009-02-16	10:57:00	0
2009-02-16	10:58:00	0
2009-02-16	10:59:00	0
2009-02-16	11:00:00	0
2009-02-16	11:01:00	0
2009-02-16	11:02:00	0
2009-02-16	11:03:00	0
2009-02-16	11:04:00	0
2009-02-16	11:05:00	0
2009-02-16	11:06:00	0
2009-02-16	11:07:00	0
2009-02-16	11:08:00	0
2009-02-16	11:09:00	0
2009-02-16	11:10:00	0
2009-02-16	11:11:00	0
2009-02-16	11:12:00	0
2009-02-16	11:13:00	0
2009-02-16	11:14:00	0
2009-02-16	11:15:00	0
2009-02-16	11:16:00	0
2009-02-16	11:17:00	0
2009-02-16	11:18:00	0
2009-02-16	11:19:00	0
2009-02-16	11:20:00	0
2009-02-16	11:21:00	0
2009-02-16	11:22:00	0
2009-02-16	11:23:00	0
2009-02-16	11:24:00	0
2009-02-16	11:25:00	0
2009-02-16	11:26:00	0
2009-02-16	11:27:00	0
2009-02-16	11:28:00	0
2009-02-16	11:29:00	0
2009-02-16	11:30:00	0
2009-02-16	11:31:00	0
2009-02-16	11:32:00	0
2009-02-16	11:33:00	0
2009-02-16	11:34:00	0
2009-02-16	11:35:00	0
2009-02-16	11:36:00	0
2009-02-16	11:37:00	0
2009-02-16	11:38:00	0
2009-02-16	11:39:00	0
2009-02-16	11:40:00	0
2009-02-16	11:41:00	0
2009-02-16	11:42:00	0
2009-02-16	11:43:00	0
2009-02-16	11:44:00	0
2009-02-16	11:45:00	0
2009-02-16	11:46:00	0
2009-02-16	11:47:00	0
2009-02-16	11:48:00	0
2009-02-16	11:49:00	0
2009-02-16	11:50:00	0
2009-02-16	11:51:00	0
2009-02-16	11:52:00	0
2009-02-16	11:53:00	0
2009-02-16	11:54:00	0
2009-02-16	11:55:00	0
2009-02-16	11:56:00	0
2009-02-16	11:57:00	0
2009-02-16	11:58:00	0
2009-02-16	11:59:00	0
2009-02-16	12:00:00	0
2009-02-16	12:01:00	0
2009-02-16	12:02:00	0
2009-02-16	12:03:00	0
2009-02-16	12:04:00	0
2009-02-16	12:05:00	0
2009-02-16	12:06:00	0
2009-02-16	12:07:00	0
2009-02-16	12:08:00	0
2009-02-16	12:09:00	0
2009-02-16	12:10:00	0
2009-02-16	12:11:00	0
2009-02-16	12:12:00	0
2009-02-16	12:13:00	0
2009-02-16	12:14:00	0
2009-02-16	12:15:00	0
2009-02-16	12:16:00	0
2009-02-16	12:17:00	0
2009-02-16	12:18:00	0
2009-02-16	12:19:00	0
2009-02-16	12:20:00	0
2009-02-16	12:21:00	0
2009-02-16	12:22:00	0
2009-02-16	12:23:00	0
2009-02-16	12:24:00	0
2009-02-16	12:25:00	0
2009-02-16	12:26:00	0
2009-02-16	12:27:00	0
2009-02-16	12:28:00	0
2009-02-16	12:29:00	0
2009-02-16	12:30:00	0
2009-02-16	12:31:00	0
2009-02-16	12:32:00	0
2009-02-16	12:33:00	0
2009-02-16	12:34:00	0
2009-02-16	12:35:00	0
2009-02-16	12:36:00	0
2009-02-16	12:37:00	0
2009-02-16	12:38:00	0
2009-02-16	12:39:00	0
2009-02-16	12:40:00	0
2009-02-16	12:41:00	0
2009-02-16	12:42:00	0
2009-02-16	12:43:00	0
2009-02-16	12:44:00	0
2009-02-16	12:45:00	0
2009-02-16	12:46:00	0
2009-02-16	12:47:00	0
2009-02-16	12:48:00	0
2009-02-16	12:49:00	0
2009-02-16	12:50:00	0
2009-02-16	12:51:00	0
2009-02-16	12:52:00	0
2009-02-16	12:53:00	0
2009-02-16	12:54:00	0
2009-02-16	12:55:00	0
2009-02-16	12:56:00	0
2009-02-16	12:57:00	0
2009-02-16	12:58:00	0
2009-02-16	12:59:00	0
2009-02-16	13:00:00	0
2009-02-16	13:01:00	0
2009-02-16	13:02:00	0
2009-02-16	13:03:00	0
2009-02-16	13:04:00	0
2009-02-16	13:05:00	0
2009-02-16	13:06:00	0
2009-02-16	13:07:00	0
2009-02-16	13:08:00	0
2009-02-16	13:09:00	0
2009-02-16	13:10:00	0
2009-02-16	13:11:00	0
2009-02-16	13:12:00	0
2009-02-16	13:13:00	0
2009-02-16	13:14:00	0
2009-02-16	13:15:00	0
2009-02-16	13:16:00	0
2009-02-16	13:17:00	0
2009-02-16	13:18:00	0
2009-02-16	13:19:00	0
2009-02-16	13:20:00	0
2009-02-16	13:21:00	0
2009-02-16	13:22:00	0
2009-02-16	13:23:00	0
2009-02-16	13:24:00	0
2009-02-16	13:25:00	0
2009-02-16	13:26:00	0
2009-02-16	13:27:00	0
2009-02-16	13:28:00	0
2009-02-16	13:29:00	0
2009-02-16	13:30:00	0
2009-02-16	13:31:00	0
2009-02-16	13:32:00	0
2009-02-16	13:33:00	0
2009-02-16	13:34:00	0
2009-02-16	13:35:00	0
2009-02-16	13:36:00	0
2009-02-16	13:37:00	0
2009-02-16	13:38:00	0
2009-02-16	13:39:00	0
2009-02-16	13:40:00	0
2009-02-16	13:41:00	0
2009-02-16	13:42:00	0
2009-02-16	13:43:00	0
2009-02-16	13:44:00	0
2009-02-16	13:45:00	0
2009-02-16	13:46:00	0
2009-02-16	13:47:00	0
2009-02-16	13:48:00	0
2009-02-16	13:49:00	0
2009-02-16	13:50:00	0
2009-02-16	13:51:00	0
2009-02-16	13:52:00	0
2009-02-16	13:53:00	0
2009-02-16	13:54:00	0
2009-02-16	13:55:00	0
2009-02-16	13:56:00	0
2009-02-16	13:57:00	0
2009-02-16	13:58:00	0
2009-02-16	13:59:00	0
2009-02-16	14:00:00	0
2009-02-16	14:01:00	0
2009-02-16	14:02:00	0
2009-02-16	14:03:00	0
2009-02-16	14:04:00	0
2009-02-16	14:05:00	0
2009-02-16	14:06:00	0
2009-02-16	14:07:00	0
2009-02-16	14:08:00	0
2009-02-16	14:09:00	0
2009-02-16	14:10:00	0
2009-02-16	14:11:00	0
2009-02-16	14:12:00	0
2009-02-16	14:13:00	0
2009-02-16	14:14:00	0
2009-02-16	14:15:00	0
2009-02-16	14:16:00	0
2009-02-16	14:17:00	0
2009-02-16	14:18:00	0
2009-02-16	14:19:00	0
2009-02-16	14:20:00	0
2009-02-16	14:21:00	0
2009-02-16	14:22:00	0
2009-02-16	14:23:00	0
2009-02-16	14:24:00	0
2009-02-16	14:25:00	0
2009-02-16	14:26:00	0
2009-02-16	14:27:00	0
2009-02-16	14:28:00	0
2009-02-16	14:29:00	0
2009-02-16	14:30:00	0
2009-02-16	14:31:00	0
2009-02-16	14:32:00	0
2009-02-16	14:33:00	0
2009-02-16	14:34:00	0
2009-02-16	14:35:00	0
2009-02-16	14:36:00	0
2009-02-16	14:37:00	0
2009-02-16	14:38:00	0
2009-02-16	14:39:00	0
2009-02-16	14:40:00	0
2009-02-16	14:41:00	0
2009-02-16	14:42:00	0
2009-02-16	14:43:00	0
2009-02-16	14:44:00	0
2009-02-16	14:45:00	0
2009-02-16	14:46:00	0
2009-02-16	14:47:00	0
2009-02-16	14:48:00	0
2009-02-16	14:49:00	0
2009-02-16	14:50:00	0
2009-02-16	14:51:00	0
2009-02-16	14:52:00	0
2009-02-16	14:53:00	0
2009-02-16	14:54:00	0
2009-02-16	14:55:00	0
2009-02-16	14:56:00	0
2009-02-16	14:57:00	0
2009-02-16	14:58:00	0
2009-02-16	14:59:00	0
2009-02-16	15:00:00	0
2009-02-16	15:01:00	0
2009-02-16	15:02:00	0
2009-02-16	15:03:00	0
2009-02-16	15:04:00	0
2009-02-16	15:05:00	0
2009-02-16	15:06:00	0
2009-02-16	15:07:00	0
2009-02-16	15:08:00	0
2009-02-16	15:09:00	0
2009-02-16	15:10:00	0
2009-02-16	15:11:00	0
2009-02-16	15:12:00	0
2009-02-16	15:13:00	0
2009-02-16	15:14:00	0
2009-02-16	15:15:00	0
2009-02-16	15:16:00	0
2009-02-16	15:17:00	0
2009-02-16	15:18:00	0
2009-02-16	15:19:00	0
2009-02-16	15:20:00	0
2009-02-16	15:21:00	0
2009-02-16	15:22:00	0
2009-02-16	15:23:00	0
2009-02-16	15:24:00	0
2009-02-16	15:25:00	0
2009-02-16	15:26:00	0
2009-02-16	15:27:00	0
2009-02-16	15:28:00	0
2009-02-16	15:29:00	0
2009-02-16	15:30:00	0
2009-02-16	15:31:00	0
2009-02-16	15:32:00	0
2009-02-16	15:33:00	0
2009-02-16	15:34:00	0
2009-02-16	15:35:00	0
2009-02-16	15:36:00	0
2009-02-16	15:37:00	0
2009-02-16	15:38:00	0
2009-02-16	15:39:00	0
2009-02-16	15:40:00	0
2009-02-16	15:41:00	0
2009-02-16	15:42:00	0
2009-02-16	15:43:00	0
2009-02-16	15:44:00	0
2009-02-16	15:45:00	0
2009-02-16	15:46:00	0
2009-02-16	15:47:00	0
2009-02-16	15:48:00	0
2009-02-16	15:49:00	0
2009-02-16	15:50:00	0
2009-02-16	15:51:00	0
2009-02-16	15:52:00	0
2009-02-16	15:53:00	0
2009-02-16	15:54:00	0
2009-02-16	15:55:00	0
2009-02-16	15:56:00	0
2009-02-16	15:57:00	0
2009-02-16	15:58:00	0
2009-02-16	15:59:00	0
2009-02-16	16:00:00	0
2009-02-16	16:01:00	0
2009-02-16	16:02:00	0
2009-02-16	16:03:00	0
2009-02-16	16:04:00	0
2009-02-16	16:05:00	0
2009-02-16	16:06:00	0
2009-02-16	16:07:00	0
2009-02-16	16:08:00	0
2009-02-16	16:09:00	0
2009-02-16	16:10:00	0
2009-02-16	16:11:00	0
2009-02-16	16:12:00	0
2009-02-16	16:13:00	0
2009-02-16	16:14:00	0
2009-02-16	16:15:00	0
2009-02-16	16:16:00	0
2009-02-16	16:17:00	0
2009-02-16	16:18:00	0
2009-02-16	16:19:00	0
2009-02-16	16:20:00	0
2009-02-16	16:21:00	0
2009-02-16	16:22:00	0
2009-02-16	16:23:00	0
2009-02-16	16:24:00	0
2009-02-16	16:25:00	0
2009-02-16	16:26:00	0
2009-02-16	16:27:00	0
2009-02-16	16:28:00	0
2009-02-16	16:29:00	0
2009-02-16	16:30:00	0
2009-02-16	16:31:00	0
2009-02-16	16:32:00	0
2009-02-16	16:33:00	0
2009-02-16	16:34:00	0
2009-02-16	16:35:00	0
2009-02-16	16:36:00	0
2009-02-16	16:37:00	0
2009-02-16	16:38:00	0
2009-02-16	16:39:00	0
2009-02-16	16:40:00	0
2009-02-16	16:41:00	0
2009-02-16	16:42:00	0
2009-02-16	16:43:00	0
2009-02-16	16:44:00	0
2009-02-16	16:45:00	0
2009-02-16	16:46:00	0
2009-02-16	16:47:00	0
2009-02-16	16:48:00	0
2009-02-16	16:49:00	0
2009-02-16	16:50:00	0
2009-02-16	16:51:00	0
2009-02-16	16:52:00	0
2009-02-16	16:53:00	0
2009-02-16	16:54:00	0
2009-02-16	16:55:00	0
2009-02-16	16:56:00	0
2009-02-16	16:57:00	0
2009-02-16	16:58:00	0
2009-02-16	16:59:00	0
2009-02-16	17:00:00	0
2009-02-16	17:01:00	0
2009-02-16	17:02:00	0
2009-02-16	17:03:00	0
2009-02-16	17:04:00	0
2009-02-16	17:05:00	0
2009-02-16	17:06:00	0
2009-02-16	17:07:00	0
2009-02-16	17:08:00	0
2009-02-16	17:09:00	0
2009-02-16	17:10:00	0
2009-02-16	17:11:00	0
2009-02-16	17:12:00	0
2009-02-16	17:13:00	0
2009-02-16	17:14:00	0
2009-02-16	17:15:00	0
2009-02-16	17:16:00	0
2009-02-16	17:17:00	0
2009-02-16	17:18:00	0
2009-02-16	17:19:00	0
2009-02-16	17:20:00	0
2009-02-16	17:21:00	0
2009-02-16	17:22:00	0
2009-02-16	17:23:00	0
2009-02-16	17:24:00	0
2009-02-16	17:25:00	0
2009-02-16	17:26:00	0
2009-02-16	17:27:00	0
2009-02-16	17:28:00	0
2009-02-16	17:29:00	0
2009-02-16	17:30:00	0
2009-02-16	17:31:00	0
2009-02-16	17:32:00	0
2009-02-16	17:33:00	0
2009-02-16	17:34:00	0
2009-02-16	17:35:00	0
2009-02-16	17:36:00	0
2009-02-16	17:37:00	0
2009-02-16	17:38:00	0
2009-02-16	17:39:00	0
2009-02-16	17:40:00	0
2009-02-16	17:41:00	0
2009-02-16	17:42:00	0
2009-02-16	17:43:00	0
2009-02-16	17:44:00	0
2009-02-16	17:45:00	0
2009-02-16	17:46:00	0
2009-02-16	17:47:00	0
2009-02-16	17:48:00	0
2009-02-16	17:49:00	0
2009-02-16	17:50:00	0
2009-02-16	17:51:00	0
2009-02-16	17:52:00	0
2009-02-16	17:53:00	0
2009-02-16	17:54:00	0
2009-02-16	17:55:00	0
2009-02-16	17:56:00	0
2009-02-16	17:57:00	0
2009-02-16	17:58:00	0
2009-02-16	17:59:00	0
2009-02-16	18:00:00	0
2009-02-16	18:01:00	0
2009-02-16	18:02:00	0
2009-02-16	18:03:00	217
2009-02-16	18:04:00	80
2009-02-16	18:05:00	137
2009-02-16	18:06:00	462
2009-02-16	18:07:00	190
2009-02-16	18:08:00	149
2009-02-16	18:09:00	23
2009-02-16	18:10:00	0
2009-02-16	18:11:00	0
2009-02-16	18:12:00	0
2009-02-16	18:13:00	0
2009-02-16	18:14:00	0
2009-02-16	18:15:00	0
2009-02-16	18:16:00	217
2009-02-16	18:17:00	498
2009-02-16	18:18:00	126
2009-02-16	18:19:00	443
2009-02-16	18:20:00	11
2009-02-16	18:21:00	0
2009-02-16	18:22:00	0
2009-02-16	18:23:00	11
2009-02-16	18:24:00	0
2009-02-16	18:25:00	0
2009-02-16	18:26:00	0
2009-02-16	18:27:00	0
2009-02-16	18:28:00	217
2009-02-16	18:29:00	203
2009-02-16	18:30:00	848
2009-02-16	18:31:00	331
2009-02-16	18:32:00	231
2009-02-16	18:33:00	34
2009-02-16	18:34:00	0
2009-02-16	18:35:00	0
2009-02-16	18:36:00	0
2009-02-16	18:37:00	0
2009-02-16	18:38:00	149
2009-02-16	18:39:00	480
2009-02-16	18:40:00	231
2009-02-16	18:41:00	0
2009-02-16	18:42:00	0
2009-02-16	18:43:00	0
2009-02-16	18:44:00	535
2009-02-16	18:45:00	443
2009-02-16	18:46:00	480
2009-02-16	18:47:00	57
2009-02-16	18:48:00	315
2009-02-16	18:49:00	299
2009-02-16	18:50:00	126
2009-02-16	18:51:00	23
2009-02-16	18:52:00	34
2009-02-16	18:53:00	0
2009-02-16	18:54:00	0
2009-02-16	18:55:00	0
2009-02-16	18:56:00	0
2009-02-16	18:57:00	0
2009-02-16	18:58:00	0
2009-02-16	18:59:00	0
2009-02-16	19:00:00	0
2009-02-16	19:01:00	0
2009-02-16	19:02:00	0
2009-02-16	19:03:00	0
2009-02-16	19:04:00	0
2009-02-16	19:05:00	0
2009-02-16	19:06:00	0
2009-02-16	19:07:00	0
2009-02-16	19:08:00	0
2009-02-16	19:09:00	0
2009-02-16	19:10:00	0
2009-02-16	19:11:00	0
2009-02-16	19:12:00	0
2009-02-16	19:13:00	0
2009-02-16	19:14:00	0
2009-02-16	19:15:00	0
2009-02-16	19:16:00	0
2009-02-16	19:17:00	0
2009-02-16	19:18:00	0
2009-02-16	19:19:00	0
2009-02-16	19:20:00	0
2009-02-16	19:21:00	0
2009-02-16	19:22:00	0
2009-02-16	19:23:00	0
2009-02-16	19:24:00	0
2009-02-16	19:25:00	0
2009-02-16	19:26:00	0
2009-02-16	19:27:00	0
2009-02-16	19:28:00	0
2009-02-16	19:29:00	0
2009-02-16	19:30:00	0
2009-02-16	19:31:00	0
2009-02-16	19:32:00	0
2009-02-16	19:33:00	0
2009-02-16	19:34:00	0
2009-02-16	19:35:00	0
2009-02-16	19:36:00	23
2009-02-16	19:37:00	0
2009-02-16	19:38:00	0
2009-02-16	19:39:00	0
2009-02-16	19:40:00	23
2009-02-16	19:41:00	0
2009-02-16	19:42:00	0
2009-02-16	19:43:00	0
2009-02-16	19:44:00	0
2009-02-16	19:45:00	0
2009-02-16	19:46:00	11
2009-02-16	19:47:00	0
2009-02-16	19:48:00	0
2009-02-16	19:49:00	0
2009-02-16	19:50:00	0
2009-02-16	19:51:00	0
2009-02-16	19:52:00	11
2009-02-16	19:53:00	46
2009-02-16	19:54:00	11
2009-02-16	19:55:00	0
2009-02-16	19:56:00	0
2009-02-16	19:57:00	0
2009-02-16	19:58:00	0
2009-02-16	19:59:00	0
2009-02-16	20:00:00	258
2009-02-16	20:01:00	272
2009-02-16	20:02:00	46
2009-02-16	20:03:00	114
2009-02-16	20:04:00	571
2009-02-16	20:05:00	286
2009-02-16	20:06:00	231
2009-02-16	20:07:00	34
2009-02-16	20:08:00	190
2009-02-16	20:09:00	11
2009-02-16	20:10:00	0
2009-02-16	20:11:00	0
2009-02-16	20:12:00	0
2009-02-16	20:13:00	0
2009-02-16	20:14:00	0
2009-02-16	20:15:00	0
2009-02-16	20:16:00	0
2009-02-16	20:17:00	0
2009-02-16	20:18:00	0
2009-02-16	20:19:00	0
2009-02-16	20:20:00	0
2009-02-16	20:21:00	0
2009-02-16	20:22:00	0
2009-02-16	20:23:00	0
2009-02-16	20:24:00	0
2009-02-16	20:25:00	0
2009-02-16	20:26:00	0
2009-02-16	20:27:00	0
2009-02-16	20:28:00	395
2009-02-16	20:29:00	480
2009-02-16	20:30:00	535
2009-02-16	20:31:00	395
2009-02-16	20:32:00	34
2009-02-16	20:33:00	217
2009-02-16	20:34:00	651
2009-02-16	20:35:00	713
2009-02-16	20:36:00	590
2009-02-16	20:37:00	176
2009-02-16	20:38:00	0
2009-02-16	20:39:00	0
2009-02-16	20:40:00	162
2009-02-16	20:41:00	23
2009-02-16	20:42:00	23
2009-02-16	20:43:00	0
2009-02-16	20:44:00	0
2009-02-16	20:45:00	0
2009-02-16	20:46:00	0
2009-02-16	20:47:00	0
2009-02-16	20:48:00	0
2009-02-16	20:49:00	11
2009-02-16	20:50:00	462
2009-02-16	20:51:00	258
2009-02-16	20:52:00	0
2009-02-16	20:53:00	0
2009-02-16	20:54:00	0
2009-02-16	20:55:00	0
2009-02-16	20:56:00	0
2009-02-16	20:57:00	11
2009-02-16	20:58:00	0
2009-02-16	20:59:00	0
2009-02-16	21:00:00	0
2009-02-16	21:01:00	0
2009-02-16	21:02:00	149
2009-02-16	21:03:00	69
2009-02-16	21:04:00	0
2009-02-16	21:05:00	0
2009-02-16	21:06:00	0
2009-02-16	21:07:00	0
2009-02-16	21:08:00	0
2009-02-16	21:09:00	0
2009-02-16	21:10:00	0
2009-02-16	21:11:00	0
2009-02-16	21:12:00	11
2009-02-16	21:13:00	0
2009-02-16	21:14:00	0
2009-02-16	21:15:00	0
2009-02-16	21:16:00	0
2009-02-16	21:17:00	0
2009-02-16	21:18:00	0
2009-02-16	21:19:00	0
2009-02-16	21:20:00	0
2009-02-16	21:21:00	0
2009-02-16	21:22:00	0
2009-02-16	21:23:00	0
2009-02-16	21:24:00	0
2009-02-16	21:25:00	0
2009-02-16	21:26:00	0
2009-02-16	21:27:00	0
2009-02-16	21:28:00	0
2009-02-16	21:29:00	0
2009-02-16	21:30:00	0
2009-02-16	21:31:00	0
2009-02-16	21:32:00	0
2009-02-16	21:33:00	0
2009-02-16	21:34:00	0
2009-02-16	21:35:00	0
2009-02-16	21:36:00	0
2009-02-16	21:37:00	0
2009-02-16	21:38:00	0
2009-02-16	21:39:00	0
2009-02-16	21:40:00	11
2009-02-16	21:41:00	0
2009-02-16	21:42:00	0
2009-02-16	21:43:00	0
2009-02-16	21:44:00	0
2009-02-16	21:45:00	0
2009-02-16	21:46:00	0
2009-02-16	21:47:00	0
2009-02-16	21:48:00	0
2009-02-16	21:49:00	0
2009-02-16	21:50:00	0
2009-02-16	21:51:00	0
2009-02-16	21:52:00	0
2009-02-16	21:53:00	0
2009-02-16	21:54:00	11
2009-02-16	21:55:00	11
2009-02-16	21:56:00	0
2009-02-16	21:57:00	0
2009-02-16	21:58:00	0
2009-02-16	21:59:00	0
2009-02-16	22:00:00	0
2009-02-16	22:01:00	190
2009-02-16	22:02:00	162
2009-02-16	22:03:00	286
2009-02-16	22:04:00	126
2009-02-16	22:05:00	535
2009-02-16	22:06:00	286
2009-02-16	22:07:00	231
2009-02-16	22:08:00	0
2009-02-16	22:09:00	0
2009-02-16	22:10:00	0
2009-02-16	22:11:00	0
2009-02-16	22:12:00	0
2009-02-16	22:13:00	0
2009-02-16	22:14:00	0
2009-02-16	22:15:00	0
2009-02-16	22:16:00	0
2009-02-16	22:17:00	0
2009-02-16	22:18:00	0
2009-02-16	22:19:00	0
2009-02-16	22:20:00	0
2009-02-16	22:21:00	0
2009-02-16	22:22:00	0
2009-02-16	22:23:00	0
2009-02-16	22:24:00	0
2009-02-16	22:25:00	11
2009-02-16	22:26:00	0
2009-02-16	22:27:00	0
2009-02-16	22:28:00	0
2009-02-16	22:29:00	0
2009-02-16	22:30:00	0
2009-02-16	22:31:00	0
2009-02-16	22:32:00	0
2009-02-16	22:33:00	0
2009-02-16	22:34:00	190
2009-02-16	22:35:00	258
2009-02-16	22:36:00	0
2009-02-16	22:37:00	0
2009-02-16	22:38:00	0
2009-02-16	22:39:00	0
2009-02-16	22:40:00	0
2009-02-16	22:41:00	0
2009-02-16	22:42:00	0
2009-02-16	22:43:00	0
2009-02-16	22:44:00	0
2009-02-16	22:45:00	0
2009-02-16	22:46:00	0
2009-02-16	22:47:00	0
2009-02-16	22:48:00	0
2009-02-16	22:49:00	0
2009-02-16	22:50:00	0
2009-02-16	22:51:00	0
2009-02-16	22:52:00	0
2009-02-16	22:53:00	0
2009-02-16	22:54:00	0
2009-02-16	22:55:00	0
2009-02-16	22:56:00	0
2009-02-16	22:57:00	0
2009-02-16	22:58:00	0
2009-02-16	22:59:00	0
2009-02-16	23:00:00	0
2009-02-16	23:01:00	0
2009-02-16	23:02:00	0
2009-02-16	23:03:00	0
2009-02-16	23:04:00	0
2009-02-16	23:05:00	0
2009-02-16	23:06:00	0
2009-02-16	23:07:00	0
2009-02-16	23:08:00	11
2009-02-16	23:09:00	0
2009-02-16	23:10:00	0
2009-02-16	23:11:00	0
2009-02-16	23:12:00	0
2009-02-16	23:13:00	0
2009-02-16	23:14:00	0
2009-02-16	23:15:00	0
2009-02-16	23:16:00	0
2009-02-16	23:17:00	0
2009-02-16	23:18:00	0
2009-02-16	23:19:00	0
2009-02-16	23:20:00	0
2009-02-16	23:21:00	0
2009-02-16	23:22:00	0
2009-02-16	23:23:00	0
2009-02-16	23:24:00	0
2009-02-16	23:25:00	0
2009-02-16	23:26:00	0
2009-02-16	23:27:00	0
2009-02-16	23:28:00	0
2009-02-16	23:29:00	0
2009-02-16	23:30:00	0
2009-02-16	23:31:00	0
2009-02-16	23:32:00	0
2009-02-16	23:33:00	0
2009-02-16	23:34:00	0
2009-02-16	23:35:00	0
2009-02-16	23:36:00	0
2009-02-16	23:37:00	0
2009-02-16	23:38:00	0
2009-02-16	23:39:00	0
2009-02-16	23:40:00	0
2009-02-16	23:41:00	0
2009-02-16	23:42:00	0
2009-02-16	23:43:00	0
2009-02-16	23:44:00	0
2009-02-16	23:45:00	0
2009-02-16	23:46:00	0
2009-02-16	23:47:00	0
2009-02-16	23:48:00	0
2009-02-16	23:49:00	0
2009-02-16	23:50:00	0
2009-02-16	23:51:00	0
2009-02-16	23:52:00	0
2009-02-16	23:53:00	0
2009-02-16	23:54:00	0
2009-02-16	23:55:00	0
2009-02-16	23:56:00	0
2009-02-16	23:57:00	0
2009-02-16	23:58:00	0
2009-02-16	23:59:00	0
2009-02-17	00:00:00	0
2009-02-17	00:01:00	0
2009-02-17	00:02:00	0
2009-02-17	00:03:00	0
2009-02-17	00:04:00	0
2009-02-17	00:05:00	0
2009-02-17	00:06:00	0
2009-02-17	00:07:00	0
2009-02-17	00:08:00	0
2009-02-17	00:09:00	0
2009-02-17	00:10:00	0
2009-02-17	00:11:00	0
2009-02-17	00:12:00	0
2009-02-17	00:13:00	0
2009-02-17	00:14:00	0
2009-02-17	00:15:00	0
2009-02-17	00:16:00	0
2009-02-17	00:17:00	0
2009-02-17	00:18:00	0
2009-02-17	00:19:00	0
2009-02-17	00:20:00	0
2009-02-17	00:21:00	0
2009-02-17	00:22:00	0
2009-02-17	00:23:00	0
2009-02-17	00:24:00	0
2009-02-17	00:25:00	0
2009-02-17	00:26:00	0
2009-02-17	00:27:00	0
2009-02-17	00:28:00	0
2009-02-17	00:29:00	0
2009-02-17	00:30:00	0
2009-02-17	00:31:00	0
2009-02-17	00:32:00	0
2009-02-17	00:33:00	0
2009-02-17	00:34:00	0
2009-02-17	00:35:00	0
2009-02-17	00:36:00	0
2009-02-17	00:37:00	0
2009-02-17	00:38:00	0
2009-02-17	00:39:00	0
2009-02-17	00:40:00	0
2009-02-17	00:41:00	0
2009-02-17	00:42:00	0
2009-02-17	00:43:00	11
2009-02-17	00:44:00	0
2009-02-17	00:45:00	11
2009-02-17	00:46:00	11
2009-02-17	00:47:00	0
2009-02-17	00:48:00	0
2009-02-17	00:49:00	0
2009-02-17	00:50:00	0
2009-02-17	00:51:00	0
2009-02-17	00:52:00	0
2009-02-17	00:53:00	0
2009-02-17	00:54:00	0
2009-02-17	00:55:00	0
2009-02-17	00:56:00	0
2009-02-17	00:57:00	0
2009-02-17	00:58:00	0
2009-02-17	00:59:00	0
2009-02-17	01:00:00	0
2009-02-17	01:01:00	0
2009-02-17	01:02:00	0
2009-02-17	01:03:00	0
2009-02-17	01:04:00	0
2009-02-17	01:05:00	0
2009-02-17	01:06:00	0
2009-02-17	01:07:00	0
2009-02-17	01:08:00	0
2009-02-17	01:09:00	0
2009-02-17	01:10:00	0
2009-02-17	01:11:00	0
2009-02-17	01:12:00	0
2009-02-17	01:13:00	0
2009-02-17	01:14:00	0
2009-02-17	01:15:00	0
2009-02-17	01:16:00	0
2009-02-17	01:17:00	0
2009-02-17	01:18:00	11
2009-02-17	01:19:00	11
2009-02-17	01:20:00	331
2009-02-17	01:21:00	0
2009-02-17	01:22:00	0
2009-02-17	01:23:00	0
2009-02-17	01:24:00	0
2009-02-17	01:25:00	0
2009-02-17	01:26:00	0
2009-02-17	01:27:00	0
2009-02-17	01:28:00	0
2009-02-17	01:29:00	0
2009-02-17	01:30:00	0
2009-02-17	01:31:00	0
2009-02-17	01:32:00	0
2009-02-17	01:33:00	0
2009-02-17	01:34:00	0
2009-02-17	01:35:00	0
2009-02-17	01:36:00	0
2009-02-17	01:37:00	0
2009-02-17	01:38:00	0
2009-02-17	01:39:00	0
2009-02-17	01:40:00	0
2009-02-17	01:41:00	0
2009-02-17	01:42:00	0
2009-02-17	01:43:00	0
2009-02-17	01:44:00	0
2009-02-17	01:45:00	0
2009-02-17	01:46:00	0
2009-02-17	01:47:00	0
2009-02-17	01:48:00	0
2009-02-17	01:49:00	0
2009-02-17	01:50:00	0
2009-02-17	01:51:00	0
2009-02-17	01:52:00	0
2009-02-17	01:53:00	0
2009-02-17	01:54:00	0
2009-02-17	01:55:00	0
2009-02-17	01:56:00	0
2009-02-17	01:57:00	0
2009-02-17	01:58:00	0
2009-02-17	01:59:00	0
2009-02-17	02:00:00	0
2009-02-17	02:01:00	0
2009-02-17	02:02:00	0
2009-02-17	02:03:00	0
2009-02-17	02:04:00	0
2009-02-17	02:05:00	0
2009-02-17	02:06:00	0
2009-02-17	02:07:00	0
2009-02-17	02:08:00	0
2009-02-17	02:09:00	0
2009-02-17	02:10:00	0
2009-02-17	02:11:00	0
2009-02-17	02:12:00	0
2009-02-17	02:13:00	0
2009-02-17	02:14:00	0
2009-02-17	02:15:00	0
2009-02-17	02:16:00	11
2009-02-17	02:17:00	0
2009-02-17	02:18:00	0
2009-02-17	02:19:00	0
2009-02-17	02:20:00	0
2009-02-17	02:21:00	0
2009-02-17	02:22:00	0
2009-02-17	02:23:00	0
2009-02-17	02:24:00	0
2009-02-17	02:25:00	0
2009-02-17	02:26:00	0
2009-02-17	02:27:00	0
2009-02-17	02:28:00	11
2009-02-17	02:29:00	11
2009-02-17	02:30:00	0
2009-02-17	02:31:00	0
2009-02-17	02:32:00	0
2009-02-17	02:33:00	0
2009-02-17	02:34:00	0
2009-02-17	02:35:00	0
2009-02-17	02:36:00	0
2009-02-17	02:37:00	0
2009-02-17	02:38:00	0
2009-02-17	02:39:00	0
2009-02-17	02:40:00	462
2009-02-17	02:41:00	23
2009-02-17	02:42:00	0
2009-02-17	02:43:00	0
2009-02-17	02:44:00	0
2009-02-17	02:45:00	0
2009-02-17	02:46:00	0
2009-02-17	02:47:00	0
2009-02-17	02:48:00	0
2009-02-17	02:49:00	0
2009-02-17	02:50:00	0
2009-02-17	02:51:00	0
2009-02-17	02:52:00	0
2009-02-17	02:53:00	0
2009-02-17	02:54:00	0
2009-02-17	02:55:00	0
2009-02-17	02:56:00	0
2009-02-17	02:57:00	0
2009-02-17	02:58:00	0
2009-02-17	02:59:00	0
2009-02-17	03:00:00	11
2009-02-17	03:01:00	0
2009-02-17	03:02:00	0
2009-02-17	03:03:00	0
2009-02-17	03:04:00	0
2009-02-17	03:05:00	0
2009-02-17	03:06:00	0
2009-02-17	03:07:00	0
2009-02-17	03:08:00	0
2009-02-17	03:09:00	0
2009-02-17	03:10:00	0
2009-02-17	03:11:00	0
2009-02-17	03:12:00	0
2009-02-17	03:13:00	0
2009-02-17	03:14:00	0
2009-02-17	03:15:00	0
2009-02-17	03:16:00	0
2009-02-17	03:17:00	11
2009-02-17	03:18:00	0
2009-02-17	03:19:00	0
2009-02-17	03:20:00	0
2009-02-17	03:21:00	0
2009-02-17	03:22:00	23
2009-02-17	03:23:00	23
2009-02-17	03:24:00	0
2009-02-17	03:25:00	0
2009-02-17	03:26:00	23
2009-02-17	03:27:00	137
2009-02-17	03:28:00	57
2009-02-17	03:29:00	0
2009-02-17	03:30:00	0
2009-02-17	03:31:00	0
2009-02-17	03:32:00	0
2009-02-17	03:33:00	0
2009-02-17	03:34:00	0
2009-02-17	03:35:00	0
2009-02-17	03:36:00	0
2009-02-17	03:37:00	11
2009-02-17	03:38:00	0
2009-02-17	03:39:00	0
2009-02-17	03:40:00	0
2009-02-17	03:41:00	0
2009-02-17	03:42:00	0
2009-02-17	03:43:00	0
2009-02-17	03:44:00	0
2009-02-17	03:45:00	0
2009-02-17	03:46:00	0
2009-02-17	03:47:00	0
2009-02-17	03:48:00	0
2009-02-17	03:49:00	0
2009-02-17	03:50:00	0
2009-02-17	03:51:00	0
2009-02-17	03:52:00	0
2009-02-17	03:53:00	0
2009-02-17	03:54:00	0
2009-02-17	03:55:00	0
2009-02-17	03:56:00	0
2009-02-17	03:57:00	0
2009-02-17	03:58:00	0
2009-02-17	03:59:00	0
2009-02-17	04:00:00	0
2009-02-17	04:01:00	0
2009-02-17	04:02:00	0
2009-02-17	04:03:00	0
2009-02-17	04:04:00	0
2009-02-17	04:05:00	0
2009-02-17	04:06:00	0
2009-02-17	04:07:00	23
2009-02-17	04:08:00	0
2009-02-17	04:09:00	0
2009-02-17	04:10:00	0
2009-02-17	04:11:00	0
2009-02-17	04:12:00	0
2009-02-17	04:13:00	0
2009-02-17	04:14:00	0
2009-02-17	04:15:00	0
2009-02-17	04:16:00	0
2009-02-17	04:17:00	0
2009-02-17	04:18:00	0
2009-02-17	04:19:00	0
2009-02-17	04:20:00	0
2009-02-17	04:21:00	0
2009-02-17	04:22:00	0
2009-02-17	04:23:00	0
2009-02-17	04:24:00	0
2009-02-17	04:25:00	0
2009-02-17	04:26:00	0
2009-02-17	04:27:00	0
2009-02-17	04:28:00	0
2009-02-17	04:29:00	0
2009-02-17	04:30:00	0
2009-02-17	04:31:00	0
2009-02-17	04:32:00	0
2009-02-17	04:33:00	0
2009-02-17	04:34:00	0
2009-02-17	04:35:00	0
2009-02-17	04:36:00	0
2009-02-17	04:37:00	0
2009-02-17	04:38:00	0
2009-02-17	04:39:00	0
2009-02-17	04:40:00	0
2009-02-17	04:41:00	0
2009-02-17	04:42:00	0
2009-02-17	04:43:00	0
2009-02-17	04:44:00	0
2009-02-17	04:45:00	0
2009-02-17	04:46:00	0
2009-02-17	04:47:00	0
2009-02-17	04:48:00	0
2009-02-17	04:49:00	0
2009-02-17	04:50:00	0
2009-02-17	04:51:00	0
2009-02-17	04:52:00	0
2009-02-17	04:53:00	11
2009-02-17	04:54:00	0
2009-02-17	04:55:00	0
2009-02-17	04:56:00	0
2009-02-17	04:57:00	0
2009-02-17	04:58:00	0
2009-02-17	04:59:00	0
2009-02-17	05:00:00	0
2009-02-17	05:01:00	0
2009-02-17	05:02:00	0
2009-02-17	05:03:00	0
2009-02-17	05:04:00	0
2009-02-17	05:05:00	0
2009-02-17	05:06:00	631
2009-02-17	05:07:00	0
2009-02-17	05:08:00	11
2009-02-17	05:09:00	0
2009-02-17	05:10:00	11
2009-02-17	05:11:00	0
2009-02-17	05:12:00	0
2009-02-17	05:13:00	0
2009-02-17	05:14:00	0
2009-02-17	05:15:00	0
2009-02-17	05:16:00	0
2009-02-17	05:17:00	0
2009-02-17	05:18:00	0
2009-02-17	05:19:00	0
2009-02-17	05:20:00	0
2009-02-17	05:21:00	0
2009-02-17	05:22:00	0
2009-02-17	05:23:00	0
2009-02-17	05:24:00	0
2009-02-17	05:25:00	0
2009-02-17	05:26:00	0
2009-02-17	05:27:00	0
2009-02-17	05:28:00	0
2009-02-17	05:29:00	162
2009-02-17	05:30:00	137
2009-02-17	05:31:00	0
2009-02-17	05:32:00	0
2009-02-17	05:33:00	0
2009-02-17	05:34:00	0
2009-02-17	05:35:00	0
2009-02-17	05:36:00	0
2009-02-17	05:37:00	0
2009-02-17	05:38:00	0
2009-02-17	05:39:00	0
2009-02-17	05:40:00	0
2009-02-17	05:41:00	0
2009-02-17	05:42:00	0
2009-02-17	05:43:00	0
2009-02-17	05:44:00	0
2009-02-17	05:45:00	0
2009-02-17	05:46:00	0
2009-02-17	05:47:00	0
2009-02-17	05:48:00	0
2009-02-17	05:49:00	0
2009-02-17	05:50:00	0
2009-02-17	05:51:00	0
2009-02-17	05:52:00	0
2009-02-17	05:53:00	0
2009-02-17	05:54:00	0
2009-02-17	05:55:00	0
2009-02-17	05:56:00	0
2009-02-17	05:57:00	0
2009-02-17	05:58:00	0
2009-02-17	05:59:00	0
2009-02-17	06:00:00	1525
2009-02-17	06:01:00	779
2009-02-17	06:02:00	1182
2009-02-17	06:03:00	272
2009-02-17	06:04:00	693
2009-02-17	06:05:00	0
2009-02-17	06:06:00	11
2009-02-17	06:07:00	11
2009-02-17	06:08:00	0
2009-02-17	06:09:00	57
2009-02-17	06:10:00	11
2009-02-17	06:11:00	347
2009-02-17	06:12:00	848
2009-02-17	06:13:00	11
2009-02-17	06:14:00	11
2009-02-17	06:15:00	0
2009-02-17	06:16:00	217
2009-02-17	06:17:00	0
2009-02-17	06:18:00	0
2009-02-17	06:19:00	11
2009-02-17	06:20:00	0
2009-02-17	06:21:00	0
2009-02-17	06:22:00	0
2009-02-17	06:23:00	0
2009-02-17	06:24:00	0
2009-02-17	06:25:00	0
2009-02-17	06:26:00	0
2009-02-17	06:27:00	0
2009-02-17	06:28:00	0
2009-02-17	06:29:00	0
2009-02-17	06:30:00	0
2009-02-17	06:31:00	0
2009-02-17	06:32:00	0
2009-02-17	06:33:00	0
2009-02-17	06:34:00	0
2009-02-17	06:35:00	0
2009-02-17	06:36:00	0
2009-02-17	06:37:00	0
2009-02-17	06:38:00	0
2009-02-17	06:39:00	0
2009-02-17	06:40:00	0
2009-02-17	06:41:00	0
2009-02-17	06:42:00	0
2009-02-17	06:43:00	11
2009-02-17	06:44:00	0
2009-02-17	06:45:00	11
2009-02-17	06:46:00	0
2009-02-17	06:47:00	0
2009-02-17	06:48:00	0
2009-02-17	06:49:00	0
2009-02-17	06:50:00	0
2009-02-17	06:51:00	0
2009-02-17	06:52:00	0
2009-02-17	06:53:00	11
2009-02-17	06:54:00	0
2009-02-17	06:55:00	0
2009-02-17	06:56:00	0
2009-02-17	06:57:00	0
2009-02-17	06:58:00	0
2009-02-17	06:59:00	0
2009-02-17	07:00:00	443
2009-02-17	07:01:00	553
2009-02-17	07:02:00	443
2009-02-17	07:03:00	672
2009-02-17	07:04:00	517
2009-02-17	07:05:00	0
2009-02-17	07:06:00	0
2009-02-17	07:07:00	0
2009-02-17	07:08:00	0
2009-02-17	07:09:00	0
2009-02-17	07:10:00	46
2009-02-17	07:11:00	0
2009-02-17	07:12:00	894
2009-02-17	07:13:00	176
2009-02-17	07:14:00	0
2009-02-17	07:15:00	0
2009-02-17	07:16:00	0
2009-02-17	07:17:00	0
2009-02-17	07:18:00	0
2009-02-17	07:19:00	0
2009-02-17	07:20:00	0
2009-02-17	07:21:00	0
2009-02-17	07:22:00	0
2009-02-17	07:23:00	0
2009-02-17	07:24:00	0
2009-02-17	07:25:00	0
2009-02-17	07:26:00	0
2009-02-17	07:27:00	0
2009-02-17	07:28:00	0
2009-02-17	07:29:00	0
2009-02-17	07:30:00	0
2009-02-17	07:31:00	0
2009-02-17	07:32:00	0
2009-02-17	07:33:00	0
2009-02-17	07:34:00	0
2009-02-17	07:35:00	0
2009-02-17	07:36:00	0
2009-02-17	07:37:00	0
2009-02-17	07:38:00	0
2009-02-17	07:39:00	0
2009-02-17	07:40:00	0
2009-02-17	07:41:00	0
2009-02-17	07:42:00	0
2009-02-17	07:43:00	0
2009-02-17	07:44:00	0
2009-02-17	07:45:00	0
2009-02-17	07:46:00	0
2009-02-17	07:47:00	0
2009-02-17	07:48:00	0
2009-02-17	07:49:00	0
2009-02-17	07:50:00	0
2009-02-17	07:51:00	0
2009-02-17	07:52:00	0
2009-02-17	07:53:00	0
2009-02-17	07:54:00	0
2009-02-17	07:55:00	0
2009-02-17	07:56:00	0
2009-02-17	07:57:00	0
2009-02-17	07:58:00	0
2009-02-17	07:59:00	0
2009-02-17	08:00:00	0
2009-02-17	08:01:00	0
2009-02-17	08:02:00	0
2009-02-17	08:03:00	0
2009-02-17	08:04:00	0
2009-02-17	08:05:00	651
2009-02-17	08:06:00	443
2009-02-17	08:07:00	299
2009-02-17	08:08:00	347
2009-02-17	08:09:00	0
2009-02-17	08:10:00	571
2009-02-17	08:11:00	0
2009-02-17	08:12:00	0
2009-02-17	08:13:00	0
2009-02-17	08:14:00	23
2009-02-17	08:15:00	0
2009-02-17	08:16:00	0
2009-02-17	08:17:00	0
2009-02-17	08:18:00	0
2009-02-17	08:19:00	0
2009-02-17	08:20:00	0
2009-02-17	08:21:00	0
2009-02-17	08:22:00	0
2009-02-17	08:23:00	0
2009-02-17	08:24:00	0
2009-02-17	08:25:00	0
2009-02-17	08:26:00	0
2009-02-17	08:27:00	0
2009-02-17	08:28:00	0
2009-02-17	08:29:00	23
2009-02-17	08:30:00	848
2009-02-17	08:31:00	462
2009-02-17	08:32:00	462
2009-02-17	08:33:00	1072
2009-02-17	08:34:00	1559
2009-02-17	08:35:00	1211
2009-02-17	08:36:00	395
2009-02-17	08:37:00	11
2009-02-17	08:38:00	245
2009-02-17	08:39:00	443
2009-02-17	08:40:00	1559
2009-02-17	08:41:00	757
2009-02-17	08:42:00	0
2009-02-17	08:43:00	894
2009-02-17	08:44:00	802
2009-02-17	08:45:00	427
2009-02-17	08:46:00	0
2009-02-17	08:47:00	0
2009-02-17	08:48:00	0
2009-02-17	08:49:00	23
2009-02-17	08:50:00	0
2009-02-17	08:51:00	23
2009-02-17	08:52:00	114
2009-02-17	08:53:00	103
2009-02-17	08:54:00	0
2009-02-17	08:55:00	114
2009-02-17	08:56:00	11
2009-02-17	08:57:00	299
2009-02-17	08:58:00	0
2009-02-17	08:59:00	0
2009-02-17	09:00:00	0
2009-02-17	09:01:00	1362
2009-02-17	09:02:00	517
2009-02-17	09:03:00	0
2009-02-17	09:04:00	443
2009-02-17	09:05:00	1241
2009-02-17	09:06:00	176
2009-02-17	09:07:00	919
2009-02-17	09:08:00	672
[truncated: 19,611 more rows]

## Sheet: 3.2.09
Actogram, Copy Raw Data, All Days
Identity:	Winston
Filename:	E:\Active Research Files\meloxicam titre canine\cases\winston\Winston 3.2.09.AWC
Gender:	M
Age:	11
Height:	61.0 cm	24.0 in
Weight:	31.4 kg	69.2 lbs
Start Date:	02-Mar-2009 (Mon)
Start Time:	18:00:00
Interval:	1.00 mins
Date Stamp:	Time Stamp:	Activity Data:	Marker Press:
2009-03-02	00:00:00	0
2009-03-02	00:01:00	0
2009-03-02	00:02:00	0
2009-03-02	00:03:00	0
2009-03-02	00:04:00	0
2009-03-02	00:05:00	0
2009-03-02	00:06:00	0
2009-03-02	00:07:00	0
2009-03-02	00:08:00	0
2009-03-02	00:09:00	0
2009-03-02	00:10:00	0
2009-03-02	00:11:00	0
2009-03-02	00:12:00	0
2009-03-02	00:13:00	0
2009-03-02	00:14:00	0
2009-03-02	00:15:00	0
2009-03-02	00:16:00	0
2009-03-02	00:17:00	0
2009-03-02	00:18:00	0
2009-03-02	00:19:00	0
2009-03-02	00:20:00	0
2009-03-02	00:21:00	0
2009-03-02	00:22:00	0
2009-03-02	00:23:00	0
2009-03-02	00:24:00	0
2009-03-02	00:25:00	0
2009-03-02	00:26:00	0
2009-03-02	00:27:00	0
2009-03-02	00:28:00	0
2009-03-02	00:29:00	0
2009-03-02	00:30:00	0
2009-03-02	00:31:00	0
2009-03-02	00:32:00	0
2009-03-02	00:33:00	0
2009-03-02	00:34:00	0
2009-03-02	00:35:00	0
2009-03-02	00:36:00	0
2009-03-02	00:37:00	0
2009-03-02	00:38:00	0
2009-03-02	00:39:00	0
2009-03-02	00:40:00	0
2009-03-02	00:41:00	0
2009-03-02	00:42:00	0
2009-03-02	00:43:00	0
2009-03-02	00:44:00	0
2009-03-02	00:45:00	0
2009-03-02	00:46:00	0
2009-03-02	00:47:00	0
2009-03-02	00:48:00	0
2009-03-02	00:49:00	0
2009-03-02	00:50:00	0
2009-03-02	00:51:00	0
2009-03-02	00:52:00	0
2009-03-02	00:53:00	0
2009-03-02	00:54:00	0
2009-03-02	00:55:00	0
2009-03-02	00:56:00	0
2009-03-02	00:57:00	0
2009-03-02	00:58:00	0
2009-03-02	00:59:00	0
2009-03-02	01:00:00	0
2009-03-02	01:01:00	0
2009-03-02	01:02:00	0
2009-03-02	01:03:00	0
2009-03-02	01:04:00	0
2009-03-02	01:05:00	0
2009-03-02	01:06:00	0
2009-03-02	01:07:00	0
2009-03-02	01:08:00	0
2009-03-02	01:09:00	0
2009-03-02	01:10:00	0
2009-03-02	01:11:00	0
2009-03-02	01:12:00	0
2009-03-02	01:13:00	0
2009-03-02	01:14:00	0
2009-03-02	01:15:00	0
2009-03-02	01:16:00	0
2009-03-02	01:17:00	0
2009-03-02	01:18:00	0
2009-03-02	01:19:00	0
2009-03-02	01:20:00	0
2009-03-02	01:21:00	0
2009-03-02	01:22:00	0
2009-03-02	01:23:00	0
2009-03-02	01:24:00	0
2009-03-02	01:25:00	0
2009-03-02	01:26:00	0
2009-03-02	01:27:00	0
2009-03-02	01:28:00	0
2009-03-02	01:29:00	0
2009-03-02	01:30:00	0
2009-03-02	01:31:00	0
2009-03-02	01:32:00	0
2009-03-02	01:33:00	0
2009-03-02	01:34:00	0
2009-03-02	01:35:00	0
2009-03-02	01:36:00	0
2009-03-02	01:37:00	0
2009-03-02	01:38:00	0
2009-03-02	01:39:00	0
2009-03-02	01:40:00	0
2009-03-02	01:41:00	0
2009-03-02	01:42:00	0
2009-03-02	01:43:00	0
2009-03-02	01:44:00	0
2009-03-02	01:45:00	0
2009-03-02	01:46:00	0
2009-03-02	01:47:00	0
2009-03-02	01:48:00	0
2009-03-02	01:49:00	0
2009-03-02	01:50:00	0
2009-03-02	01:51:00	0
2009-03-02	01:52:00	0
2009-03-02	01:53:00	0
2009-03-02	01:54:00	0
2009-03-02	01:55:00	0
2009-03-02	01:56:00	0
2009-03-02	01:57:00	0
2009-03-02	01:58:00	0
2009-03-02	01:59:00	0
2009-03-02	02:00:00	0
2009-03-02	02:01:00	0
2009-03-02	02:02:00	0
2009-03-02	02:03:00	0
2009-03-02	02:04:00	0
2009-03-02	02:05:00	0
2009-03-02	02:06:00	0
2009-03-02	02:07:00	0
2009-03-02	02:08:00	0
2009-03-02	02:09:00	0
2009-03-02	02:10:00	0
2009-03-02	02:11:00	0
2009-03-02	02:12:00	0
2009-03-02	02:13:00	0
2009-03-02	02:14:00	0
2009-03-02	02:15:00	0
2009-03-02	02:16:00	0
2009-03-02	02:17:00	0
2009-03-02	02:18:00	0
2009-03-02	02:19:00	0
2009-03-02	02:20:00	0
2009-03-02	02:21:00	0
2009-03-02	02:22:00	0
2009-03-02	02:23:00	0
2009-03-02	02:24:00	0
2009-03-02	02:25:00	0
2009-03-02	02:26:00	0
2009-03-02	02:27:00	0
2009-03-02	02:28:00	0
2009-03-02	02:29:00	0
2009-03-02	02:30:00	0
2009-03-02	02:31:00	0
2009-03-02	02:32:00	0
2009-03-02	02:33:00	0
2009-03-02	02:34:00	0
2009-03-02	02:35:00	0
2009-03-02	02:36:00	0
2009-03-02	02:37:00	0
2009-03-02	02:38:00	0
2009-03-02	02:39:00	0
2009-03-02	02:40:00	0
2009-03-02	02:41:00	0
2009-03-02	02:42:00	0
2009-03-02	02:43:00	0
2009-03-02	02:44:00	0
2009-03-02	02:45:00	0
2009-03-02	02:46:00	0
2009-03-02	02:47:00	0
2009-03-02	02:48:00	0
2009-03-02	02:49:00	0
2009-03-02	02:50:00	0
2009-03-02	02:51:00	0
2009-03-02	02:52:00	0
2009-03-02	02:53:00	0
2009-03-02	02:54:00	0
2009-03-02	02:55:00	0
2009-03-02	02:56:00	0
2009-03-02	02:57:00	0
2009-03-02	02:58:00	0
2009-03-02	02:59:00	0
2009-03-02	03:00:00	0
2009-03-02	03:01:00	0
2009-03-02	03:02:00	0
2009-03-02	03:03:00	0
2009-03-02	03:04:00	0
2009-03-02	03:05:00	0
2009-03-02	03:06:00	0
2009-03-02	03:07:00	0
2009-03-02	03:08:00	0
2009-03-02	03:09:00	0
2009-03-02	03:10:00	0
2009-03-02	03:11:00	0
2009-03-02	03:12:00	0
2009-03-02	03:13:00	0
2009-03-02	03:14:00	0
2009-03-02	03:15:00	0
2009-03-02	03:16:00	0
2009-03-02	03:17:00	0
2009-03-02	03:18:00	0
2009-03-02	03:19:00	0
2009-03-02	03:20:00	0
2009-03-02	03:21:00	0
2009-03-02	03:22:00	0
2009-03-02	03:23:00	0
2009-03-02	03:24:00	0
2009-03-02	03:25:00	0
2009-03-02	03:26:00	0
2009-03-02	03:27:00	0
2009-03-02	03:28:00	0
2009-03-02	03:29:00	0
2009-03-02	03:30:00	0
2009-03-02	03:31:00	0
2009-03-02	03:32:00	0
2009-03-02	03:33:00	0
2009-03-02	03:34:00	0
2009-03-02	03:35:00	0
2009-03-02	03:36:00	0
2009-03-02	03:37:00	0
2009-03-02	03:38:00	0
2009-03-02	03:39:00	0
2009-03-02	03:40:00	0
2009-03-02	03:41:00	0
2009-03-02	03:42:00	0
2009-03-02	03:43:00	0
2009-03-02	03:44:00	0
2009-03-02	03:45:00	0
2009-03-02	03:46:00	0
2009-03-02	03:47:00	0
2009-03-02	03:48:00	0
2009-03-02	03:49:00	0
2009-03-02	03:50:00	0
2009-03-02	03:51:00	0
2009-03-02	03:52:00	0
2009-03-02	03:53:00	0
2009-03-02	03:54:00	0
2009-03-02	03:55:00	0
2009-03-02	03:56:00	0
2009-03-02	03:57:00	0
2009-03-02	03:58:00	0
2009-03-02	03:59:00	0
2009-03-02	04:00:00	0
2009-03-02	04:01:00	0
2009-03-02	04:02:00	0
2009-03-02	04:03:00	0
2009-03-02	04:04:00	0
2009-03-02	04:05:00	0
2009-03-02	04:06:00	0
2009-03-02	04:07:00	0
2009-03-02	04:08:00	0
2009-03-02	04:09:00	0
2009-03-02	04:10:00	0
2009-03-02	04:11:00	0
2009-03-02	04:12:00	0
2009-03-02	04:13:00	0
2009-03-02	04:14:00	0
2009-03-02	04:15:00	0
2009-03-02	04:16:00	0
2009-03-02	04:17:00	0
2009-03-02	04:18:00	0
2009-03-02	04:19:00	0
2009-03-02	04:20:00	0
2009-03-02	04:21:00	0
2009-03-02	04:22:00	0
2009-03-02	04:23:00	0
2009-03-02	04:24:00	0
2009-03-02	04:25:00	0
2009-03-02	04:26:00	0
2009-03-02	04:27:00	0
2009-03-02	04:28:00	0
2009-03-02	04:29:00	0
2009-03-02	04:30:00	0
2009-03-02	04:31:00	0
2009-03-02	04:32:00	0
2009-03-02	04:33:00	0
2009-03-02	04:34:00	0
2009-03-02	04:35:00	0
2009-03-02	04:36:00	0
2009-03-02	04:37:00	0
2009-03-02	04:38:00	0
2009-03-02	04:39:00	0
2009-03-02	04:40:00	0
2009-03-02	04:41:00	0
2009-03-02	04:42:00	0
2009-03-02	04:43:00	0
2009-03-02	04:44:00	0
2009-03-02	04:45:00	0
2009-03-02	04:46:00	0
2009-03-02	04:47:00	0
2009-03-02	04:48:00	0
2009-03-02	04:49:00	0
2009-03-02	04:50:00	0
2009-03-02	04:51:00	0
2009-03-02	04:52:00	0
2009-03-02	04:53:00	0
2009-03-02	04:54:00	0
2009-03-02	04:55:00	0
2009-03-02	04:56:00	0
2009-03-02	04:57:00	0
2009-03-02	04:58:00	0
2009-03-02	04:59:00	0
2009-03-02	05:00:00	0
2009-03-02	05:01:00	0
2009-03-02	05:02:00	0
2009-03-02	05:03:00	0
2009-03-02	05:04:00	0
2009-03-02	05:05:00	0
2009-03-02	05:06:00	0
2009-03-02	05:07:00	0
2009-03-02	05:08:00	0
2009-03-02	05:09:00	0
2009-03-02	05:10:00	0
2009-03-02	05:11:00	0
2009-03-02	05:12:00	0
2009-03-02	05:13:00	0
2009-03-02	05:14:00	0
2009-03-02	05:15:00	0
2009-03-02	05:16:00	0
2009-03-02	05:17:00	0
2009-03-02	05:18:00	0
2009-03-02	05:19:00	0
2009-03-02	05:20:00	0
2009-03-02	05:21:00	0
2009-03-02	05:22:00	0
2009-03-02	05:23:00	0
2009-03-02	05:24:00	0
2009-03-02	05:25:00	0
2009-03-02	05:26:00	0
2009-03-02	05:27:00	0
2009-03-02	05:28:00	0
2009-03-02	05:29:00	0
2009-03-02	05:30:00	0
2009-03-02	05:31:00	0
2009-03-02	05:32:00	0
2009-03-02	05:33:00	0
2009-03-02	05:34:00	0
2009-03-02	05:35:00	0
2009-03-02	05:36:00	0
2009-03-02	05:37:00	0
2009-03-02	05:38:00	0
2009-03-02	05:39:00	0
2009-03-02	05:40:00	0
2009-03-02	05:41:00	0
2009-03-02	05:42:00	0
2009-03-02	05:43:00	0
2009-03-02	05:44:00	0
2009-03-02	05:45:00	0
2009-03-02	05:46:00	0
2009-03-02	05:47:00	0
2009-03-02	05:48:00	0
2009-03-02	05:49:00	0
2009-03-02	05:50:00	0
2009-03-02	05:51:00	0
2009-03-02	05:52:00	0
2009-03-02	05:53:00	0
2009-03-02	05:54:00	0
2009-03-02	05:55:00	0
2009-03-02	05:56:00	0
2009-03-02	05:57:00	0
2009-03-02	05:58:00	0
2009-03-02	05:59:00	0
2009-03-02	06:00:00	0
2009-03-02	06:01:00	0
2009-03-02	06:02:00	0
2009-03-02	06:03:00	0
2009-03-02	06:04:00	0
2009-03-02	06:05:00	0
2009-03-02	06:06:00	0
2009-03-02	06:07:00	0
2009-03-02	06:08:00	0
2009-03-02	06:09:00	0
2009-03-02	06:10:00	0
2009-03-02	06:11:00	0
2009-03-02	06:12:00	0
2009-03-02	06:13:00	0
2009-03-02	06:14:00	0
2009-03-02	06:15:00	0
2009-03-02	06:16:00	0
2009-03-02	06:17:00	0
2009-03-02	06:18:00	0
2009-03-02	06:19:00	0
2009-03-02	06:20:00	0
2009-03-02	06:21:00	0
2009-03-02	06:22:00	0
2009-03-02	06:23:00	0
2009-03-02	06:24:00	0
2009-03-02	06:25:00	0
2009-03-02	06:26:00	0
2009-03-02	06:27:00	0
2009-03-02	06:28:00	0
2009-03-02	06:29:00	0
2009-03-02	06:30:00	0
2009-03-02	06:31:00	0
2009-03-02	06:32:00	0
2009-03-02	06:33:00	0
2009-03-02	06:34:00	0
2009-03-02	06:35:00	0
2009-03-02	06:36:00	0
2009-03-02	06:37:00	0
2009-03-02	06:38:00	0
2009-03-02	06:39:00	0
2009-03-02	06:40:00	0
2009-03-02	06:41:00	0
2009-03-02	06:42:00	0
2009-03-02	06:43:00	0
2009-03-02	06:44:00	0
2009-03-02	06:45:00	0
2009-03-02	06:46:00	0
2009-03-02	06:47:00	0
2009-03-02	06:48:00	0
2009-03-02	06:49:00	0
2009-03-02	06:50:00	0
2009-03-02	06:51:00	0
2009-03-02	06:52:00	0
2009-03-02	06:53:00	0
2009-03-02	06:54:00	0
2009-03-02	06:55:00	0
2009-03-02	06:56:00	0
2009-03-02	06:57:00	0
2009-03-02	06:58:00	0
2009-03-02	06:59:00	0
2009-03-02	07:00:00	0
2009-03-02	07:01:00	0
2009-03-02	07:02:00	0
2009-03-02	07:03:00	0
2009-03-02	07:04:00	0
2009-03-02	07:05:00	0
2009-03-02	07:06:00	0
2009-03-02	07:07:00	0
2009-03-02	07:08:00	0
2009-03-02	07:09:00	0
2009-03-02	07:10:00	0
2009-03-02	07:11:00	0
2009-03-02	07:12:00	0
2009-03-02	07:13:00	0
2009-03-02	07:14:00	0
2009-03-02	07:15:00	0
2009-03-02	07:16:00	0
2009-03-02	07:17:00	0
2009-03-02	07:18:00	0
2009-03-02	07:19:00	0
2009-03-02	07:20:00	0
2009-03-02	07:21:00	0
2009-03-02	07:22:00	0
2009-03-02	07:23:00	0
2009-03-02	07:24:00	0
2009-03-02	07:25:00	0
2009-03-02	07:26:00	0
2009-03-02	07:27:00	0
2009-03-02	07:28:00	0
2009-03-02	07:29:00	0
2009-03-02	07:30:00	0
2009-03-02	07:31:00	0
2009-03-02	07:32:00	0
2009-03-02	07:33:00	0
2009-03-02	07:34:00	0
2009-03-02	07:35:00	0
2009-03-02	07:36:00	0
2009-03-02	07:37:00	0
2009-03-02	07:38:00	0
2009-03-02	07:39:00	0
2009-03-02	07:40:00	0
2009-03-02	07:41:00	0
2009-03-02	07:42:00	0
2009-03-02	07:43:00	0
2009-03-02	07:44:00	0
2009-03-02	07:45:00	0
2009-03-02	07:46:00	0
2009-03-02	07:47:00	0
2009-03-02	07:48:00	0
2009-03-02	07:49:00	0
2009-03-02	07:50:00	0
2009-03-02	07:51:00	0
2009-03-02	07:52:00	0
2009-03-02	07:53:00	0
2009-03-02	07:54:00	0
2009-03-02	07:55:00	0
2009-03-02	07:56:00	0
2009-03-02	07:57:00	0
2009-03-02	07:58:00	0
2009-03-02	07:59:00	0
2009-03-02	08:00:00	0
2009-03-02	08:01:00	0
2009-03-02	08:02:00	0
2009-03-02	08:03:00	0
2009-03-02	08:04:00	0
2009-03-02	08:05:00	0
2009-03-02	08:06:00	0
2009-03-02	08:07:00	0
2009-03-02	08:08:00	0
2009-03-02	08:09:00	0
2009-03-02	08:10:00	0
2009-03-02	08:11:00	0
2009-03-02	08:12:00	0
2009-03-02	08:13:00	0
2009-03-02	08:14:00	0
2009-03-02	08:15:00	0
2009-03-02	08:16:00	0
2009-03-02	08:17:00	0
2009-03-02	08:18:00	0
2009-03-02	08:19:00	0
2009-03-02	08:20:00	0
2009-03-02	08:21:00	0
2009-03-02	08:22:00	0
2009-03-02	08:23:00	0
2009-03-02	08:24:00	0
2009-03-02	08:25:00	0
2009-03-02	08:26:00	0
2009-03-02	08:27:00	0
2009-03-02	08:28:00	0
2009-03-02	08:29:00	0
2009-03-02	08:30:00	0
2009-03-02	08:31:00	0
2009-03-02	08:32:00	0
2009-03-02	08:33:00	0
2009-03-02	08:34:00	0
2009-03-02	08:35:00	0
2009-03-02	08:36:00	0
2009-03-02	08:37:00	0
2009-03-02	08:38:00	0
2009-03-02	08:39:00	0
2009-03-02	08:40:00	0
2009-03-02	08:41:00	0
2009-03-02	08:42:00	0
2009-03-02	08:43:00	0
2009-03-02	08:44:00	0
2009-03-02	08:45:00	0
2009-03-02	08:46:00	0
2009-03-02	08:47:00	0
2009-03-02	08:48:00	0
2009-03-02	08:49:00	0
2009-03-02	08:50:00	0
2009-03-02	08:51:00	0
2009-03-02	08:52:00	0
2009-03-02	08:53:00	0
2009-03-02	08:54:00	0
2009-03-02	08:55:00	0
2009-03-02	08:56:00	0
2009-03-02	08:57:00	0
2009-03-02	08:58:00	0
2009-03-02	08:59:00	0
2009-03-02	09:00:00	0
2009-03-02	09:01:00	0
2009-03-02	09:02:00	0
2009-03-02	09:03:00	0
2009-03-02	09:04:00	0
2009-03-02	09:05:00	0
2009-03-02	09:06:00	0
2009-03-02	09:07:00	0
2009-03-02	09:08:00	0
2009-03-02	09:09:00	0
2009-03-02	09:10:00	0
2009-03-02	09:11:00	0
2009-03-02	09:12:00	0
2009-03-02	09:13:00	0
2009-03-02	09:14:00	0
2009-03-02	09:15:00	0
2009-03-02	09:16:00	0
2009-03-02	09:17:00	0
2009-03-02	09:18:00	0
2009-03-02	09:19:00	0
2009-03-02	09:20:00	0
2009-03-02	09:21:00	0
2009-03-02	09:22:00	0
2009-03-02	09:23:00	0
2009-03-02	09:24:00	0
2009-03-02	09:25:00	0
2009-03-02	09:26:00	0
2009-03-02	09:27:00	0
2009-03-02	09:28:00	0
2009-03-02	09:29:00	0
2009-03-02	09:30:00	0
2009-03-02	09:31:00	0
2009-03-02	09:32:00	0
2009-03-02	09:33:00	0
2009-03-02	09:34:00	0
2009-03-02	09:35:00	0
2009-03-02	09:36:00	0
2009-03-02	09:37:00	0
2009-03-02	09:38:00	0
2009-03-02	09:39:00	0
2009-03-02	09:40:00	0
2009-03-02	09:41:00	0
2009-03-02	09:42:00	0
2009-03-02	09:43:00	0
2009-03-02	09:44:00	0
2009-03-02	09:45:00	0
2009-03-02	09:46:00	0
2009-03-02	09:47:00	0
2009-03-02	09:48:00	0
2009-03-02	09:49:00	0
2009-03-02	09:50:00	0
2009-03-02	09:51:00	0
2009-03-02	09:52:00	0
2009-03-02	09:53:00	0
2009-03-02	09:54:00	0
2009-03-02	09:55:00	0
2009-03-02	09:56:00	0
2009-03-02	09:57:00	0
2009-03-02	09:58:00	0
2009-03-02	09:59:00	0
2009-03-02	10:00:00	0
2009-03-02	10:01:00	0
2009-03-02	10:02:00	0
2009-03-02	10:03:00	0
2009-03-02	10:04:00	0
2009-03-02	10:05:00	0
2009-03-02	10:06:00	0
2009-03-02	10:07:00	0
2009-03-02	10:08:00	0
2009-03-02	10:09:00	0
2009-03-02	10:10:00	0
2009-03-02	10:11:00	0
2009-03-02	10:12:00	0
2009-03-02	10:13:00	0
2009-03-02	10:14:00	0
2009-03-02	10:15:00	0
2009-03-02	10:16:00	0
2009-03-02	10:17:00	0
2009-03-02	10:18:00	0
2009-03-02	10:19:00	0
2009-03-02	10:20:00	0
2009-03-02	10:21:00	0
2009-03-02	10:22:00	0
2009-03-02	10:23:00	0
2009-03-02	10:24:00	0
2009-03-02	10:25:00	0
2009-03-02	10:26:00	0
2009-03-02	10:27:00	0
2009-03-02	10:28:00	0
2009-03-02	10:29:00	0
2009-03-02	10:30:00	0
2009-03-02	10:31:00	0
2009-03-02	10:32:00	0
2009-03-02	10:33:00	0
2009-03-02	10:34:00	0
2009-03-02	10:35:00	0
2009-03-02	10:36:00	0
2009-03-02	10:37:00	0
2009-03-02	10:38:00	0
2009-03-02	10:39:00	0
2009-03-02	10:40:00	0
2009-03-02	10:41:00	0
2009-03-02	10:42:00	0
2009-03-02	10:43:00	0
2009-03-02	10:44:00	0
2009-03-02	10:45:00	0
2009-03-02	10:46:00	0
2009-03-02	10:47:00	0
2009-03-02	10:48:00	0
2009-03-02	10:49:00	0
2009-03-02	10:50:00	0
2009-03-02	10:51:00	0
2009-03-02	10:52:00	0
2009-03-02	10:53:00	0
2009-03-02	10:54:00	0
2009-03-02	10:55:00	0
2009-03-02	10:56:00	0
2009-03-02	10:57:00	0
2009-03-02	10:58:00	0
2009-03-02	10:59:00	0
2009-03-02	11:00:00	0
2009-03-02	11:01:00	0
2009-03-02	11:02:00	0
2009-03-02	11:03:00	0
2009-03-02	11:04:00	0
2009-03-02	11:05:00	0
2009-03-02	11:06:00	0
2009-03-02	11:07:00	0
2009-03-02	11:08:00	0
2009-03-02	11:09:00	0
2009-03-02	11:10:00	0
2009-03-02	11:11:00	0
2009-03-02	11:12:00	0
2009-03-02	11:13:00	0
2009-03-02	11:14:00	0
2009-03-02	11:15:00	0
2009-03-02	11:16:00	0
2009-03-02	11:17:00	0
2009-03-02	11:18:00	0
2009-03-02	11:19:00	0
2009-03-02	11:20:00	0
2009-03-02	11:21:00	0
2009-03-02	11:22:00	0
2009-03-02	11:23:00	0
2009-03-02	11:24:00	0
2009-03-02	11:25:00	0
2009-03-02	11:26:00	0
2009-03-02	11:27:00	0
2009-03-02	11:28:00	0
2009-03-02	11:29:00	0
2009-03-02	11:30:00	0
2009-03-02	11:31:00	0
2009-03-02	11:32:00	0
2009-03-02	11:33:00	0
2009-03-02	11:34:00	0
2009-03-02	11:35:00	0
2009-03-02	11:36:00	0
2009-03-02	11:37:00	0
2009-03-02	11:38:00	0
2009-03-02	11:39:00	0
2009-03-02	11:40:00	0
2009-03-02	11:41:00	0
2009-03-02	11:42:00	0
2009-03-02	11:43:00	0
2009-03-02	11:44:00	0
2009-03-02	11:45:00	0
2009-03-02	11:46:00	0
2009-03-02	11:47:00	0
2009-03-02	11:48:00	0
2009-03-02	11:49:00	0
2009-03-02	11:50:00	0
2009-03-02	11:51:00	0
2009-03-02	11:52:00	0
2009-03-02	11:53:00	0
2009-03-02	11:54:00	0
2009-03-02	11:55:00	0
2009-03-02	11:56:00	0
2009-03-02	11:57:00	0
2009-03-02	11:58:00	0
2009-03-02	11:59:00	0
2009-03-02	12:00:00	0
2009-03-02	12:01:00	0
2009-03-02	12:02:00	0
2009-03-02	12:03:00	0
2009-03-02	12:04:00	0
2009-03-02	12:05:00	0
2009-03-02	12:06:00	0
2009-03-02	12:07:00	0
2009-03-02	12:08:00	0
2009-03-02	12:09:00	0
2009-03-02	12:10:00	0
2009-03-02	12:11:00	0
2009-03-02	12:12:00	0
2009-03-02	12:13:00	0
2009-03-02	12:14:00	0
2009-03-02	12:15:00	0
2009-03-02	12:16:00	0
2009-03-02	12:17:00	0
2009-03-02	12:18:00	0
2009-03-02	12:19:00	0
2009-03-02	12:20:00	0
2009-03-02	12:21:00	0
2009-03-02	12:22:00	0
2009-03-02	12:23:00	0
2009-03-02	12:24:00	0
2009-03-02	12:25:00	0
2009-03-02	12:26:00	0
2009-03-02	12:27:00	0
2009-03-02	12:28:00	0
2009-03-02	12:29:00	0
2009-03-02	12:30:00	0
2009-03-02	12:31:00	0
2009-03-02	12:32:00	0
2009-03-02	12:33:00	0
2009-03-02	12:34:00	0
2009-03-02	12:35:00	0
2009-03-02	12:36:00	0
2009-03-02	12:37:00	0
2009-03-02	12:38:00	0
2009-03-02	12:39:00	0
2009-03-02	12:40:00	0
2009-03-02	12:41:00	0
2009-03-02	12:42:00	0
2009-03-02	12:43:00	0
2009-03-02	12:44:00	0
2009-03-02	12:45:00	0
2009-03-02	12:46:00	0
2009-03-02	12:47:00	0
2009-03-02	12:48:00	0
2009-03-02	12:49:00	0
2009-03-02	12:50:00	0
2009-03-02	12:51:00	0
2009-03-02	12:52:00	0
2009-03-02	12:53:00	0
2009-03-02	12:54:00	0
2009-03-02	12:55:00	0
2009-03-02	12:56:00	0
2009-03-02	12:57:00	0
2009-03-02	12:58:00	0
2009-03-02	12:59:00	0
2009-03-02	13:00:00	0
2009-03-02	13:01:00	0
2009-03-02	13:02:00	0
2009-03-02	13:03:00	0
2009-03-02	13:04:00	0
2009-03-02	13:05:00	0
2009-03-02	13:06:00	0
2009-03-02	13:07:00	0
2009-03-02	13:08:00	0
2009-03-02	13:09:00	0
2009-03-02	13:10:00	0
2009-03-02	13:11:00	0
2009-03-02	13:12:00	0
2009-03-02	13:13:00	0
2009-03-02	13:14:00	0
2009-03-02	13:15:00	0
2009-03-02	13:16:00	0
2009-03-02	13:17:00	0
2009-03-02	13:18:00	0
2009-03-02	13:19:00	0
2009-03-02	13:20:00	0
2009-03-02	13:21:00	0
2009-03-02	13:22:00	0
2009-03-02	13:23:00	0
2009-03-02	13:24:00	0
2009-03-02	13:25:00	0
2009-03-02	13:26:00	0
2009-03-02	13:27:00	0
2009-03-02	13:28:00	0
2009-03-02	13:29:00	0
2009-03-02	13:30:00	0
2009-03-02	13:31:00	0
2009-03-02	13:32:00	0
2009-03-02	13:33:00	0
2009-03-02	13:34:00	0
2009-03-02	13:35:00	0
2009-03-02	13:36:00	0
2009-03-02	13:37:00	0
2009-03-02	13:38:00	0
2009-03-02	13:39:00	0
2009-03-02	13:40:00	0
2009-03-02	13:41:00	0
2009-03-02	13:42:00	0
2009-03-02	13:43:00	0
2009-03-02	13:44:00	0
2009-03-02	13:45:00	0
2009-03-02	13:46:00	0
2009-03-02	13:47:00	0
2009-03-02	13:48:00	0
2009-03-02	13:49:00	0
2009-03-02	13:50:00	0
2009-03-02	13:51:00	0
2009-03-02	13:52:00	0
2009-03-02	13:53:00	0
2009-03-02	13:54:00	0
2009-03-02	13:55:00	0
2009-03-02	13:56:00	0
2009-03-02	13:57:00	0
2009-03-02	13:58:00	0
2009-03-02	13:59:00	0
2009-03-02	14:00:00	0
2009-03-02	14:01:00	0
2009-03-02	14:02:00	0
2009-03-02	14:03:00	0
2009-03-02	14:04:00	0
2009-03-02	14:05:00	0
2009-03-02	14:06:00	0
2009-03-02	14:07:00	0
2009-03-02	14:08:00	0
2009-03-02	14:09:00	0
2009-03-02	14:10:00	0
2009-03-02	14:11:00	0
2009-03-02	14:12:00	0
2009-03-02	14:13:00	0
2009-03-02	14:14:00	0
2009-03-02	14:15:00	0
2009-03-02	14:16:00	0
2009-03-02	14:17:00	0
2009-03-02	14:18:00	0
2009-03-02	14:19:00	0
2009-03-02	14:20:00	0
2009-03-02	14:21:00	0
2009-03-02	14:22:00	0
2009-03-02	14:23:00	0
2009-03-02	14:24:00	0
2009-03-02	14:25:00	0
2009-03-02	14:26:00	0
2009-03-02	14:27:00	0
2009-03-02	14:28:00	0
2009-03-02	14:29:00	0
2009-03-02	14:30:00	0
2009-03-02	14:31:00	0
2009-03-02	14:32:00	0
2009-03-02	14:33:00	0
2009-03-02	14:34:00	0
2009-03-02	14:35:00	0
2009-03-02	14:36:00	0
2009-03-02	14:37:00	0
2009-03-02	14:38:00	0
2009-03-02	14:39:00	0
2009-03-02	14:40:00	0
2009-03-02	14:41:00	0
2009-03-02	14:42:00	0
2009-03-02	14:43:00	0
2009-03-02	14:44:00	0
2009-03-02	14:45:00	0
2009-03-02	14:46:00	0
2009-03-02	14:47:00	0
2009-03-02	14:48:00	0
2009-03-02	14:49:00	0
2009-03-02	14:50:00	0
2009-03-02	14:51:00	0
2009-03-02	14:52:00	0
2009-03-02	14:53:00	0
2009-03-02	14:54:00	0
2009-03-02	14:55:00	0
2009-03-02	14:56:00	0
2009-03-02	14:57:00	0
2009-03-02	14:58:00	0
2009-03-02	14:59:00	0
2009-03-02	15:00:00	0
2009-03-02	15:01:00	0
2009-03-02	15:02:00	0
2009-03-02	15:03:00	0
2009-03-02	15:04:00	0
2009-03-02	15:05:00	0
2009-03-02	15:06:00	0
2009-03-02	15:07:00	0
2009-03-02	15:08:00	0
2009-03-02	15:09:00	0
2009-03-02	15:10:00	0
2009-03-02	15:11:00	0
2009-03-02	15:12:00	0
2009-03-02	15:13:00	0
2009-03-02	15:14:00	0
2009-03-02	15:15:00	0
2009-03-02	15:16:00	0
2009-03-02	15:17:00	0
2009-03-02	15:18:00	0
2009-03-02	15:19:00	0
2009-03-02	15:20:00	0
2009-03-02	15:21:00	0
2009-03-02	15:22:00	0
2009-03-02	15:23:00	0
2009-03-02	15:24:00	0
2009-03-02	15:25:00	0
2009-03-02	15:26:00	0
2009-03-02	15:27:00	0
2009-03-02	15:28:00	0
2009-03-02	15:29:00	0
2009-03-02	15:30:00	0
2009-03-02	15:31:00	0
2009-03-02	15:32:00	0
2009-03-02	15:33:00	0
2009-03-02	15:34:00	0
2009-03-02	15:35:00	0
2009-03-02	15:36:00	0
2009-03-02	15:37:00	0
2009-03-02	15:38:00	0
2009-03-02	15:39:00	0
2009-03-02	15:40:00	0
2009-03-02	15:41:00	0
2009-03-02	15:42:00	0
2009-03-02	15:43:00	0
2009-03-02	15:44:00	0
2009-03-02	15:45:00	0
2009-03-02	15:46:00	0
2009-03-02	15:47:00	0
2009-03-02	15:48:00	0
2009-03-02	15:49:00	0
2009-03-02	15:50:00	0
2009-03-02	15:51:00	0
2009-03-02	15:52:00	0
2009-03-02	15:53:00	0
2009-03-02	15:54:00	0
2009-03-02	15:55:00	0
2009-03-02	15:56:00	0
2009-03-02	15:57:00	0
2009-03-02	15:58:00	0
2009-03-02	15:59:00	0
2009-03-02	16:00:00	0
2009-03-02	16:01:00	0
2009-03-02	16:02:00	0
2009-03-02	16:03:00	0
2009-03-02	16:04:00	0
2009-03-02	16:05:00	0
2009-03-02	16:06:00	0
2009-03-02	16:07:00	0
2009-03-02	16:08:00	0
2009-03-02	16:09:00	0
2009-03-02	16:10:00	0
2009-03-02	16:11:00	0
2009-03-02	16:12:00	0
2009-03-02	16:13:00	0
2009-03-02	16:14:00	0
2009-03-02	16:15:00	0
2009-03-02	16:16:00	0
2009-03-02	16:17:00	0
2009-03-02	16:18:00	0
2009-03-02	16:19:00	0
2009-03-02	16:20:00	0
2009-03-02	16:21:00	0
2009-03-02	16:22:00	0
2009-03-02	16:23:00	0
2009-03-02	16:24:00	0
2009-03-02	16:25:00	0
2009-03-02	16:26:00	0
2009-03-02	16:27:00	0
2009-03-02	16:28:00	0
2009-03-02	16:29:00	0
2009-03-02	16:30:00	0
2009-03-02	16:31:00	0
2009-03-02	16:32:00	0
2009-03-02	16:33:00	0
2009-03-02	16:34:00	0
2009-03-02	16:35:00	0
2009-03-02	16:36:00	0
2009-03-02	16:37:00	0
2009-03-02	16:38:00	0
2009-03-02	16:39:00	0
2009-03-02	16:40:00	0
2009-03-02	16:41:00	0
2009-03-02	16:42:00	0
2009-03-02	16:43:00	0
2009-03-02	16:44:00	0
2009-03-02	16:45:00	0
2009-03-02	16:46:00	0
2009-03-02	16:47:00	0
2009-03-02	16:48:00	0
2009-03-02	16:49:00	0
2009-03-02	16:50:00	0
2009-03-02	16:51:00	0
2009-03-02	16:52:00	0
2009-03-02	16:53:00	0
2009-03-02	16:54:00	0
2009-03-02	16:55:00	0
2009-03-02	16:56:00	0
2009-03-02	16:57:00	0
2009-03-02	16:58:00	0
2009-03-02	16:59:00	0
2009-03-02	17:00:00	0
2009-03-02	17:01:00	0
2009-03-02	17:02:00	0
2009-03-02	17:03:00	0
2009-03-02	17:04:00	0
2009-03-02	17:05:00	0
2009-03-02	17:06:00	0
2009-03-02	17:07:00	0
2009-03-02	17:08:00	0
2009-03-02	17:09:00	0
2009-03-02	17:10:00	0
2009-03-02	17:11:00	0
2009-03-02	17:12:00	0
2009-03-02	17:13:00	0
2009-03-02	17:14:00	0
2009-03-02	17:15:00	0
2009-03-02	17:16:00	0
2009-03-02	17:17:00	0
2009-03-02	17:18:00	0
2009-03-02	17:19:00	0
2009-03-02	17:20:00	0
2009-03-02	17:21:00	0
2009-03-02	17:22:00	0
2009-03-02	17:23:00	0
2009-03-02	17:24:00	0
2009-03-02	17:25:00	0
2009-03-02	17:26:00	0
2009-03-02	17:27:00	0
2009-03-02	17:28:00	0
2009-03-02	17:29:00	0
2009-03-02	17:30:00	0
2009-03-02	17:31:00	0
2009-03-02	17:32:00	0
2009-03-02	17:33:00	0
2009-03-02	17:34:00	0
2009-03-02	17:35:00	0
2009-03-02	17:36:00	0
2009-03-02	17:37:00	0
2009-03-02	17:38:00	0
2009-03-02	17:39:00	0
2009-03-02	17:40:00	0
2009-03-02	17:41:00	0
2009-03-02	17:42:00	0
2009-03-02	17:43:00	0
2009-03-02	17:44:00	0
2009-03-02	17:45:00	0
2009-03-02	17:46:00	0
2009-03-02	17:47:00	0
2009-03-02	17:48:00	0
2009-03-02	17:49:00	0
2009-03-02	17:50:00	0
2009-03-02	17:51:00	0
2009-03-02	17:52:00	0
2009-03-02	17:53:00	0
2009-03-02	17:54:00	0
2009-03-02	17:55:00	0
2009-03-02	17:56:00	0
2009-03-02	17:57:00	0
2009-03-02	17:58:00	0
2009-03-02	17:59:00	0
2009-03-02	18:00:00	331
2009-03-02	18:01:00	80
2009-03-02	18:02:00	46
2009-03-02	18:03:00	0
2009-03-02	18:04:00	11
2009-03-02	18:05:00	331
2009-03-02	18:06:00	190
2009-03-02	18:07:00	149
2009-03-02	18:08:00	553
2009-03-02	18:09:00	757
2009-03-02	18:10:00	91
2009-03-02	18:11:00	0
2009-03-02	18:12:00	0
2009-03-02	18:13:00	0
2009-03-02	18:14:00	0
2009-03-02	18:15:00	0
2009-03-02	18:16:00	0
2009-03-02	18:17:00	0
2009-03-02	18:18:00	0
2009-03-02	18:19:00	0
2009-03-02	18:20:00	0
2009-03-02	18:21:00	0
2009-03-02	18:22:00	0
2009-03-02	18:23:00	11
2009-03-02	18:24:00	11
2009-03-02	18:25:00	0
2009-03-02	18:26:00	0
2009-03-02	18:27:00	0
2009-03-02	18:28:00	0
2009-03-02	18:29:00	0
2009-03-02	18:30:00	0
2009-03-02	18:31:00	0
2009-03-02	18:32:00	0
2009-03-02	18:33:00	0
2009-03-02	18:34:00	0
2009-03-02	18:35:00	0
2009-03-02	18:36:00	0
2009-03-02	18:37:00	0
2009-03-02	18:38:00	379
2009-03-02	18:39:00	395
2009-03-02	18:40:00	176
2009-03-02	18:41:00	498
2009-03-02	18:42:00	498
2009-03-02	18:43:00	1301
2009-03-02	18:44:00	203
2009-03-02	18:45:00	672
2009-03-02	18:46:00	69
2009-03-02	18:47:00	190
2009-03-02	18:48:00	176
2009-03-02	18:49:00	258
2009-03-02	18:50:00	395
2009-03-02	18:51:00	69
2009-03-02	18:52:00	0
2009-03-02	18:53:00	0
2009-03-02	18:54:00	0
2009-03-02	18:55:00	0
2009-03-02	18:56:00	0
2009-03-02	18:57:00	0
2009-03-02	18:58:00	0
2009-03-02	18:59:00	0
2009-03-02	19:00:00	0
2009-03-02	19:01:00	0
2009-03-02	19:02:00	0
2009-03-02	19:03:00	0
2009-03-02	19:04:00	0
2009-03-02	19:05:00	0
2009-03-02	19:06:00	0
2009-03-02	19:07:00	0
2009-03-02	19:08:00	0
2009-03-02	19:09:00	23
2009-03-02	19:10:00	0
2009-03-02	19:11:00	0
2009-03-02	19:12:00	0
2009-03-02	19:13:00	0
2009-03-02	19:14:00	0
2009-03-02	19:15:00	0
2009-03-02	19:16:00	0
2009-03-02	19:17:00	0
2009-03-02	19:18:00	0
2009-03-02	19:19:00	0
2009-03-02	19:20:00	0
2009-03-02	19:21:00	0
2009-03-02	19:22:00	0
2009-03-02	19:23:00	0
2009-03-02	19:24:00	0
2009-03-02	19:25:00	0
2009-03-02	19:26:00	0
2009-03-02	19:27:00	23
2009-03-02	19:28:00	0
2009-03-02	19:29:00	0
2009-03-02	19:30:00	0
2009-03-02	19:31:00	0
2009-03-02	19:32:00	0
2009-03-02	19:33:00	0
2009-03-02	19:34:00	0
2009-03-02	19:35:00	0
2009-03-02	19:36:00	0
2009-03-02	19:37:00	0
2009-03-02	19:38:00	0
2009-03-02	19:39:00	0
2009-03-02	19:40:00	0
2009-03-02	19:41:00	0
2009-03-02	19:42:00	0
2009-03-02	19:43:00	0
2009-03-02	19:44:00	34
2009-03-02	19:45:00	379
2009-03-02	19:46:00	245
2009-03-02	19:47:00	462
2009-03-02	19:48:00	11
2009-03-02	19:49:00	23
2009-03-02	19:50:00	11
2009-03-02	19:51:00	0
2009-03-02	19:52:00	0
2009-03-02	19:53:00	0
2009-03-02	19:54:00	0
2009-03-02	19:55:00	0
2009-03-02	19:56:00	0
2009-03-02	19:57:00	0
2009-03-02	19:58:00	0
2009-03-02	19:59:00	0
2009-03-02	20:00:00	0
2009-03-02	20:01:00	0
2009-03-02	20:02:00	0
2009-03-02	20:03:00	1045
2009-03-02	20:04:00	363
2009-03-02	20:05:00	1019
2009-03-02	20:06:00	535
2009-03-02	20:07:00	498
2009-03-02	20:08:00	1127
2009-03-02	20:09:00	631
2009-03-02	20:10:00	631
2009-03-02	20:11:00	693
2009-03-02	20:12:00	672
2009-03-02	20:13:00	176
2009-03-02	20:14:00	0
2009-03-02	20:15:00	0
2009-03-02	20:16:00	347
2009-03-02	20:17:00	176
2009-03-02	20:18:00	0
2009-03-02	20:19:00	0
2009-03-02	20:20:00	0
2009-03-02	20:21:00	0
2009-03-02	20:22:00	0
2009-03-02	20:23:00	0
2009-03-02	20:24:00	0
2009-03-02	20:25:00	0
2009-03-02	20:26:00	0
2009-03-02	20:27:00	0
2009-03-02	20:28:00	0
2009-03-02	20:29:00	0
2009-03-02	20:30:00	0
2009-03-02	20:31:00	0
2009-03-02	20:32:00	0
2009-03-02	20:33:00	0
2009-03-02	20:34:00	0
2009-03-02	20:35:00	11
2009-03-02	20:36:00	0
2009-03-02	20:37:00	0
2009-03-02	20:38:00	0
2009-03-02	20:39:00	0
2009-03-02	20:40:00	0
2009-03-02	20:41:00	0
2009-03-02	20:42:00	0
2009-03-02	20:43:00	0
2009-03-02	20:44:00	11
2009-03-02	20:45:00	0
2009-03-02	20:46:00	0
2009-03-02	20:47:00	0
2009-03-02	20:48:00	0
2009-03-02	20:49:00	0
2009-03-02	20:50:00	0
2009-03-02	20:51:00	0
2009-03-02	20:52:00	0
2009-03-02	20:53:00	0
2009-03-02	20:54:00	0
2009-03-02	20:55:00	0
2009-03-02	20:56:00	0
2009-03-02	20:57:00	0
2009-03-02	20:58:00	0
2009-03-02	20:59:00	0
2009-03-02	21:00:00	0
2009-03-02	21:01:00	0
2009-03-02	21:02:00	0
2009-03-02	21:03:00	0
2009-03-02	21:04:00	0
2009-03-02	21:05:00	0
2009-03-02	21:06:00	0
2009-03-02	21:07:00	0
2009-03-02	21:08:00	0
2009-03-02	21:09:00	0
2009-03-02	21:10:00	0
2009-03-02	21:11:00	0
2009-03-02	21:12:00	0
2009-03-02	21:13:00	11
2009-03-02	21:14:00	0
2009-03-02	21:15:00	0
2009-03-02	21:16:00	0
2009-03-02	21:17:00	0
2009-03-02	21:18:00	0
2009-03-02	21:19:00	0
2009-03-02	21:20:00	0
2009-03-02	21:21:00	0
2009-03-02	21:22:00	0
2009-03-02	21:23:00	0
2009-03-02	21:24:00	0
2009-03-02	21:25:00	0
2009-03-02	21:26:00	0
2009-03-02	21:27:00	0
2009-03-02	21:28:00	0
2009-03-02	21:29:00	11
2009-03-02	21:30:00	0
2009-03-02	21:31:00	0
2009-03-02	21:32:00	0
2009-03-02	21:33:00	0
2009-03-02	21:34:00	0
2009-03-02	21:35:00	0
2009-03-02	21:36:00	0
2009-03-02	21:37:00	0
2009-03-02	21:38:00	0
2009-03-02	21:39:00	0
2009-03-02	21:40:00	0
2009-03-02	21:41:00	0
2009-03-02	21:42:00	0
2009-03-02	21:43:00	0
2009-03-02	21:44:00	0
2009-03-02	21:45:00	0
2009-03-02	21:46:00	0
2009-03-02	21:47:00	0
2009-03-02	21:48:00	0
2009-03-02	21:49:00	11
2009-03-02	21:50:00	69
2009-03-02	21:51:00	0
2009-03-02	21:52:00	0
2009-03-02	21:53:00	0
2009-03-02	21:54:00	0
2009-03-02	21:55:00	34
2009-03-02	21:56:00	0
2009-03-02	21:57:00	0
2009-03-02	21:58:00	0
2009-03-02	21:59:00	0
2009-03-02	22:00:00	0
2009-03-02	22:01:00	0
2009-03-02	22:02:00	0
2009-03-02	22:03:00	0
2009-03-02	22:04:00	0
2009-03-02	22:05:00	0
2009-03-02	22:06:00	0
2009-03-02	22:07:00	0
2009-03-02	22:08:00	0
2009-03-02	22:09:00	0
2009-03-02	22:10:00	0
2009-03-02	22:11:00	0
2009-03-02	22:12:00	0
2009-03-02	22:13:00	0
2009-03-02	22:14:00	46
2009-03-02	22:15:00	0
2009-03-02	22:16:00	0
2009-03-02	22:17:00	0
2009-03-02	22:18:00	0
2009-03-02	22:19:00	11
2009-03-02	22:20:00	11
2009-03-02	22:21:00	0
2009-03-02	22:22:00	0
2009-03-02	22:23:00	0
2009-03-02	22:24:00	0
2009-03-02	22:25:00	0
2009-03-02	22:26:00	0
2009-03-02	22:27:00	34
2009-03-02	22:28:00	0
2009-03-02	22:29:00	0
2009-03-02	22:30:00	0
2009-03-02	22:31:00	0
2009-03-02	22:32:00	0
2009-03-02	22:33:00	0
2009-03-02	22:34:00	363
2009-03-02	22:35:00	994
2009-03-02	22:36:00	994
2009-03-02	22:37:00	1099
2009-03-02	22:38:00	91
2009-03-02	22:39:00	11
2009-03-02	22:40:00	0
2009-03-02	22:41:00	0
2009-03-02	22:42:00	0
2009-03-02	22:43:00	0
2009-03-02	22:44:00	0
2009-03-02	22:45:00	0
2009-03-02	22:46:00	0
2009-03-02	22:47:00	0
2009-03-02	22:48:00	0
2009-03-02	22:49:00	0
2009-03-02	22:50:00	0
2009-03-02	22:51:00	0
2009-03-02	22:52:00	0
2009-03-02	22:53:00	0
2009-03-02	22:54:00	0
2009-03-02	22:55:00	0
2009-03-02	22:56:00	0
2009-03-02	22:57:00	0
2009-03-02	22:58:00	0
2009-03-02	22:59:00	0
2009-03-02	23:00:00	0
2009-03-02	23:01:00	0
2009-03-02	23:02:00	0
2009-03-02	23:03:00	0
2009-03-02	23:04:00	0
2009-03-02	23:05:00	0
2009-03-02	23:06:00	0
2009-03-02	23:07:00	0
2009-03-02	23:08:00	0
2009-03-02	23:09:00	0
2009-03-02	23:10:00	0
2009-03-02	23:11:00	0
2009-03-02	23:12:00	0
2009-03-02	23:13:00	0
2009-03-02	23:14:00	0
2009-03-02	23:15:00	0
2009-03-02	23:16:00	0
2009-03-02	23:17:00	0
2009-03-02	23:18:00	0
2009-03-02	23:19:00	0
2009-03-02	23:20:00	0
2009-03-02	23:21:00	0
2009-03-02	23:22:00	0
2009-03-02	23:23:00	0
2009-03-02	23:24:00	0
2009-03-02	23:25:00	0
2009-03-02	23:26:00	0
2009-03-02	23:27:00	0
2009-03-02	23:28:00	0
2009-03-02	23:29:00	0
2009-03-02	23:30:00	0
2009-03-02	23:31:00	0
2009-03-02	23:32:00	0
2009-03-02	23:33:00	0
2009-03-02	23:34:00	0
2009-03-02	23:35:00	0
2009-03-02	23:36:00	0
2009-03-02	23:37:00	0
2009-03-02	23:38:00	11
2009-03-02	23:39:00	0
2009-03-02	23:40:00	713
2009-03-02	23:41:00	610
2009-03-02	23:42:00	944
2009-03-02	23:43:00	1330
2009-03-02	23:44:00	462
2009-03-02	23:45:00	11
2009-03-02	23:46:00	11
2009-03-02	23:47:00	0
2009-03-02	23:48:00	0
2009-03-02	23:49:00	0
2009-03-02	23:50:00	0
2009-03-02	23:51:00	0
2009-03-02	23:52:00	0
2009-03-02	23:53:00	0
2009-03-02	23:54:00	0
2009-03-02	23:55:00	0
2009-03-02	23:56:00	0
2009-03-02	23:57:00	0
2009-03-02	23:58:00	0
2009-03-02	23:59:00	0
2009-03-03	00:00:00	0
2009-03-03	00:01:00	0
2009-03-03	00:02:00	0
2009-03-03	00:03:00	0
2009-03-03	00:04:00	0
2009-03-03	00:05:00	0
2009-03-03	00:06:00	0
2009-03-03	00:07:00	0
2009-03-03	00:08:00	0
2009-03-03	00:09:00	0
2009-03-03	00:10:00	23
2009-03-03	00:11:00	0
2009-03-03	00:12:00	0
2009-03-03	00:13:00	0
2009-03-03	00:14:00	0
2009-03-03	00:15:00	0
2009-03-03	00:16:00	0
2009-03-03	00:17:00	0
2009-03-03	00:18:00	0
2009-03-03	00:19:00	0
2009-03-03	00:20:00	0
2009-03-03	00:21:00	0
2009-03-03	00:22:00	0
2009-03-03	00:23:00	0
2009-03-03	00:24:00	0
2009-03-03	00:25:00	11
2009-03-03	00:26:00	571
2009-03-03	00:27:00	114
2009-03-03	00:28:00	0
2009-03-03	00:29:00	0
2009-03-03	00:30:00	0
2009-03-03	00:31:00	0
2009-03-03	00:32:00	0
2009-03-03	00:33:00	0
2009-03-03	00:34:00	0
2009-03-03	00:35:00	0
2009-03-03	00:36:00	0
2009-03-03	00:37:00	0
2009-03-03	00:38:00	0
2009-03-03	00:39:00	11
2009-03-03	00:40:00	0
2009-03-03	00:41:00	0
2009-03-03	00:42:00	0
2009-03-03	00:43:00	0
2009-03-03	00:44:00	0
2009-03-03	00:45:00	0
2009-03-03	00:46:00	0
2009-03-03	00:47:00	11
2009-03-03	00:48:00	0
2009-03-03	00:49:00	0
2009-03-03	00:50:00	34
2009-03-03	00:51:00	0
2009-03-03	00:52:00	0
2009-03-03	00:53:00	0
2009-03-03	00:54:00	0
2009-03-03	00:55:00	0
2009-03-03	00:56:00	0
2009-03-03	00:57:00	0
2009-03-03	00:58:00	0
2009-03-03	00:59:00	46
2009-03-03	01:00:00	0
2009-03-03	01:01:00	0
2009-03-03	01:02:00	0
2009-03-03	01:03:00	0
2009-03-03	01:04:00	0
2009-03-03	01:05:00	0
2009-03-03	01:06:00	0
2009-03-03	01:07:00	0
2009-03-03	01:08:00	11
2009-03-03	01:09:00	0
2009-03-03	01:10:00	0
2009-03-03	01:11:00	0
2009-03-03	01:12:00	713
2009-03-03	01:13:00	0
2009-03-03	01:14:00	0
2009-03-03	01:15:00	0
2009-03-03	01:16:00	0
2009-03-03	01:17:00	0
2009-03-03	01:18:00	23
2009-03-03	01:19:00	0
2009-03-03	01:20:00	0
2009-03-03	01:21:00	0
2009-03-03	01:22:00	0
2009-03-03	01:23:00	0
2009-03-03	01:24:00	0
2009-03-03	01:25:00	0
2009-03-03	01:26:00	0
2009-03-03	01:27:00	0
2009-03-03	01:28:00	0
2009-03-03	01:29:00	0
2009-03-03	01:30:00	0
2009-03-03	01:31:00	0
2009-03-03	01:32:00	0
2009-03-03	01:33:00	0
2009-03-03	01:34:00	0
2009-03-03	01:35:00	0
2009-03-03	01:36:00	0
2009-03-03	01:37:00	0
2009-03-03	01:38:00	0
2009-03-03	01:39:00	0
2009-03-03	01:40:00	0
2009-03-03	01:41:00	0
2009-03-03	01:42:00	0
2009-03-03	01:43:00	23
2009-03-03	01:44:00	0
2009-03-03	01:45:00	480
2009-03-03	01:46:00	23
2009-03-03	01:47:00	0
2009-03-03	01:48:00	0
2009-03-03	01:49:00	0
2009-03-03	01:50:00	0
2009-03-03	01:51:00	0
2009-03-03	01:52:00	0
2009-03-03	01:53:00	11
2009-03-03	01:54:00	0
2009-03-03	01:55:00	0
2009-03-03	01:56:00	0
2009-03-03	01:57:00	0
2009-03-03	01:58:00	0
2009-03-03	01:59:00	0
2009-03-03	02:00:00	0
2009-03-03	02:01:00	0
2009-03-03	02:02:00	0
2009-03-03	02:03:00	0
2009-03-03	02:04:00	0
2009-03-03	02:05:00	0
2009-03-03	02:06:00	0
2009-03-03	02:07:00	0
2009-03-03	02:08:00	0
2009-03-03	02:09:00	0
2009-03-03	02:10:00	0
2009-03-03	02:11:00	0
2009-03-03	02:12:00	0
2009-03-03	02:13:00	0
2009-03-03	02:14:00	0
2009-03-03	02:15:00	0
2009-03-03	02:16:00	0
2009-03-03	02:17:00	0
2009-03-03	02:18:00	0
2009-03-03	02:19:00	0
2009-03-03	02:20:00	0
2009-03-03	02:21:00	0
2009-03-03	02:22:00	23
2009-03-03	02:23:00	0
2009-03-03	02:24:00	0
2009-03-03	02:25:00	0
2009-03-03	02:26:00	0
2009-03-03	02:27:00	0
2009-03-03	02:28:00	0
2009-03-03	02:29:00	0
2009-03-03	02:30:00	0
2009-03-03	02:31:00	0
2009-03-03	02:32:00	0
2009-03-03	02:33:00	0
2009-03-03	02:34:00	0
2009-03-03	02:35:00	0
2009-03-03	02:36:00	0
2009-03-03	02:37:00	0
2009-03-03	02:38:00	0
2009-03-03	02:39:00	0
2009-03-03	02:40:00	0
2009-03-03	02:41:00	0
2009-03-03	02:42:00	0
2009-03-03	02:43:00	0
2009-03-03	02:44:00	0
2009-03-03	02:45:00	0
2009-03-03	02:46:00	0
2009-03-03	02:47:00	0
2009-03-03	02:48:00	0
2009-03-03	02:49:00	0
2009-03-03	02:50:00	0
2009-03-03	02:51:00	0
2009-03-03	02:52:00	0
2009-03-03	02:53:00	0
2009-03-03	02:54:00	0
2009-03-03	02:55:00	0
2009-03-03	02:56:00	11
2009-03-03	02:57:00	0
2009-03-03	02:58:00	0
2009-03-03	02:59:00	0
2009-03-03	03:00:00	0
2009-03-03	03:01:00	0
2009-03-03	03:02:00	0
2009-03-03	03:03:00	0
2009-03-03	03:04:00	0
2009-03-03	03:05:00	0
2009-03-03	03:06:00	0
2009-03-03	03:07:00	0
2009-03-03	03:08:00	0
2009-03-03	03:09:00	0
2009-03-03	03:10:00	0
2009-03-03	03:11:00	0
2009-03-03	03:12:00	0
2009-03-03	03:13:00	0
2009-03-03	03:14:00	0
2009-03-03	03:15:00	0
2009-03-03	03:16:00	0
2009-03-03	03:17:00	0
2009-03-03	03:18:00	0
2009-03-03	03:19:00	0
2009-03-03	03:20:00	0
2009-03-03	03:21:00	0
2009-03-03	03:22:00	23
2009-03-03	03:23:00	0
2009-03-03	03:24:00	23
2009-03-03	03:25:00	0
2009-03-03	03:26:00	0
2009-03-03	03:27:00	0
2009-03-03	03:28:00	0
2009-03-03	03:29:00	0
2009-03-03	03:30:00	0
2009-03-03	03:31:00	0
2009-03-03	03:32:00	0
2009-03-03	03:33:00	0
2009-03-03	03:34:00	0
2009-03-03	03:35:00	0
2009-03-03	03:36:00	11
2009-03-03	03:37:00	0
2009-03-03	03:38:00	0
2009-03-03	03:39:00	0
2009-03-03	03:40:00	0
2009-03-03	03:41:00	0
2009-03-03	03:42:00	0
2009-03-03	03:43:00	0
2009-03-03	03:44:00	0
2009-03-03	03:45:00	0
2009-03-03	03:46:00	0
2009-03-03	03:47:00	0
2009-03-03	03:48:00	11
2009-03-03	03:49:00	0
2009-03-03	03:50:00	0
2009-03-03	03:51:00	0
2009-03-03	03:52:00	0
2009-03-03	03:53:00	0
2009-03-03	03:54:00	0
2009-03-03	03:55:00	0
2009-03-03	03:56:00	0
2009-03-03	03:57:00	0
2009-03-03	03:58:00	0
2009-03-03	03:59:00	0
2009-03-03	04:00:00	0
2009-03-03	04:01:00	0
2009-03-03	04:02:00	0
2009-03-03	04:03:00	0
2009-03-03	04:04:00	0
2009-03-03	04:05:00	0
2009-03-03	04:06:00	0
2009-03-03	04:07:00	0
2009-03-03	04:08:00	0
2009-03-03	04:09:00	0
2009-03-03	04:10:00	0
2009-03-03	04:11:00	0
2009-03-03	04:12:00	0
2009-03-03	04:13:00	0
2009-03-03	04:14:00	0
2009-03-03	04:15:00	0
2009-03-03	04:16:00	0
2009-03-03	04:17:00	217
2009-03-03	04:18:00	411
2009-03-03	04:19:00	11
2009-03-03	04:20:00	363
2009-03-03	04:21:00	34
2009-03-03	04:22:00	0
2009-03-03	04:23:00	0
2009-03-03	04:24:00	0
2009-03-03	04:25:00	0
2009-03-03	04:26:00	0
2009-03-03	04:27:00	0
2009-03-03	04:28:00	0
2009-03-03	04:29:00	0
2009-03-03	04:30:00	0
2009-03-03	04:31:00	0
2009-03-03	04:32:00	0
2009-03-03	04:33:00	0
2009-03-03	04:34:00	0
2009-03-03	04:35:00	0
2009-03-03	04:36:00	0
2009-03-03	04:37:00	0
2009-03-03	04:38:00	0
2009-03-03	04:39:00	0
2009-03-03	04:40:00	0
2009-03-03	04:41:00	0
2009-03-03	04:42:00	0
2009-03-03	04:43:00	0
2009-03-03	04:44:00	0
2009-03-03	04:45:00	0
2009-03-03	04:46:00	0
2009-03-03	04:47:00	80
2009-03-03	04:48:00	162
2009-03-03	04:49:00	34
2009-03-03	04:50:00	0
2009-03-03	04:51:00	0
2009-03-03	04:52:00	0
2009-03-03	04:53:00	0
2009-03-03	04:54:00	0
2009-03-03	04:55:00	0
2009-03-03	04:56:00	0
2009-03-03	04:57:00	0
2009-03-03	04:58:00	0
2009-03-03	04:59:00	0
2009-03-03	05:00:00	0
2009-03-03	05:01:00	0
2009-03-03	05:02:00	0
2009-03-03	05:03:00	34
2009-03-03	05:04:00	0
2009-03-03	05:05:00	0
2009-03-03	05:06:00	0
2009-03-03	05:07:00	0
2009-03-03	05:08:00	0
2009-03-03	05:09:00	0
2009-03-03	05:10:00	0
2009-03-03	05:11:00	0
2009-03-03	05:12:00	0
2009-03-03	05:13:00	0
2009-03-03	05:14:00	0
2009-03-03	05:15:00	0
2009-03-03	05:16:00	0
2009-03-03	05:17:00	0
2009-03-03	05:18:00	0
2009-03-03	05:19:00	0
2009-03-03	05:20:00	0
2009-03-03	05:21:00	0
2009-03-03	05:22:00	0
2009-03-03	05:23:00	0
2009-03-03	05:24:00	0
2009-03-03	05:25:00	0
2009-03-03	05:26:00	0
2009-03-03	05:27:00	0
2009-03-03	05:28:00	0
2009-03-03	05:29:00	11
2009-03-03	05:30:00	0
2009-03-03	05:31:00	0
2009-03-03	05:32:00	11
2009-03-03	05:33:00	0
2009-03-03	05:34:00	0
2009-03-03	05:35:00	0
2009-03-03	05:36:00	0
2009-03-03	05:37:00	0
2009-03-03	05:38:00	0
2009-03-03	05:39:00	0
2009-03-03	05:40:00	0
2009-03-03	05:41:00	0
2009-03-03	05:42:00	0
2009-03-03	05:43:00	0
2009-03-03	05:44:00	0
2009-03-03	05:45:00	0
2009-03-03	05:46:00	0
2009-03-03	05:47:00	0
2009-03-03	05:48:00	0
2009-03-03	05:49:00	0
2009-03-03	05:50:00	11
2009-03-03	05:51:00	0
2009-03-03	05:52:00	0
2009-03-03	05:53:00	0
2009-03-03	05:54:00	0
2009-03-03	05:55:00	0
2009-03-03	05:56:00	11
2009-03-03	05:57:00	0
2009-03-03	05:58:00	23
2009-03-03	05:59:00	11
2009-03-03	06:00:00	0
2009-03-03	06:01:00	0
2009-03-03	06:02:00	0
2009-03-03	06:03:00	0
2009-03-03	06:04:00	0
2009-03-03	06:05:00	0
2009-03-03	06:06:00	0
2009-03-03	06:07:00	0
2009-03-03	06:08:00	0
2009-03-03	06:09:00	0
2009-03-03	06:10:00	0
2009-03-03	06:11:00	11
2009-03-03	06:12:00	0
2009-03-03	06:13:00	0
2009-03-03	06:14:00	0
2009-03-03	06:15:00	0
2009-03-03	06:16:00	11
2009-03-03	06:17:00	0
2009-03-03	06:18:00	0
2009-03-03	06:19:00	0
2009-03-03	06:20:00	0
2009-03-03	06:21:00	0
2009-03-03	06:22:00	0
2009-03-03	06:23:00	0
2009-03-03	06:24:00	11
2009-03-03	06:25:00	0
2009-03-03	06:26:00	0
2009-03-03	06:27:00	0
2009-03-03	06:28:00	0
2009-03-03	06:29:00	0
2009-03-03	06:30:00	0
2009-03-03	06:31:00	0
2009-03-03	06:32:00	0
2009-03-03	06:33:00	0
2009-03-03	06:34:00	0
2009-03-03	06:35:00	0
2009-03-03	06:36:00	0
2009-03-03	06:37:00	0
2009-03-03	06:38:00	0
2009-03-03	06:39:00	0
2009-03-03	06:40:00	0
2009-03-03	06:41:00	0
2009-03-03	06:42:00	0
2009-03-03	06:43:00	0
2009-03-03	06:44:00	23
2009-03-03	06:45:00	0
2009-03-03	06:46:00	363
2009-03-03	06:47:00	0
2009-03-03	06:48:00	0
2009-03-03	06:49:00	0
2009-03-03	06:50:00	0
2009-03-03	06:51:00	0
2009-03-03	06:52:00	0
2009-03-03	06:53:00	0
2009-03-03	06:54:00	0
2009-03-03	06:55:00	0
2009-03-03	06:56:00	0
2009-03-03	06:57:00	0
2009-03-03	06:58:00	0
2009-03-03	06:59:00	0
2009-03-03	07:00:00	0
2009-03-03	07:01:00	0
2009-03-03	07:02:00	0
2009-03-03	07:03:00	0
2009-03-03	07:04:00	0
2009-03-03	07:05:00	0
2009-03-03	07:06:00	0
2009-03-03	07:07:00	34
2009-03-03	07:08:00	0
2009-03-03	07:09:00	0
2009-03-03	07:10:00	0
2009-03-03	07:11:00	0
2009-03-03	07:12:00	0
2009-03-03	07:13:00	0
2009-03-03	07:14:00	0
2009-03-03	07:15:00	0
2009-03-03	07:16:00	0
2009-03-03	07:17:00	0
2009-03-03	07:18:00	11
2009-03-03	07:19:00	0
2009-03-03	07:20:00	0
2009-03-03	07:21:00	0
2009-03-03	07:22:00	0
2009-03-03	07:23:00	0
2009-03-03	07:24:00	0
2009-03-03	07:25:00	0
2009-03-03	07:26:00	0
2009-03-03	07:27:00	0
2009-03-03	07:28:00	0
2009-03-03	07:29:00	0
2009-03-03	07:30:00	0
2009-03-03	07:31:00	0
2009-03-03	07:32:00	0
2009-03-03	07:33:00	0
2009-03-03	07:34:00	0
2009-03-03	07:35:00	0
2009-03-03	07:36:00	0
2009-03-03	07:37:00	0
2009-03-03	07:38:00	0
2009-03-03	07:39:00	0
2009-03-03	07:40:00	0
2009-03-03	07:41:00	0
2009-03-03	07:42:00	0
2009-03-03	07:43:00	0
2009-03-03	07:44:00	0
2009-03-03	07:45:00	0
2009-03-03	07:46:00	0
2009-03-03	07:47:00	0
2009-03-03	07:48:00	0
2009-03-03	07:49:00	11
2009-03-03	07:50:00	11
2009-03-03	07:51:00	0
2009-03-03	07:52:00	0
2009-03-03	07:53:00	0
2009-03-03	07:54:00	0
2009-03-03	07:55:00	0
2009-03-03	07:56:00	34
2009-03-03	07:57:00	11
2009-03-03	07:58:00	0
2009-03-03	07:59:00	11
2009-03-03	08:00:00	34
2009-03-03	08:01:00	46
2009-03-03	08:02:00	0
2009-03-03	08:03:00	0
2009-03-03	08:04:00	0
2009-03-03	08:05:00	0
2009-03-03	08:06:00	0
2009-03-03	08:07:00	0
2009-03-03	08:08:00	0
2009-03-03	08:09:00	0
2009-03-03	08:10:00	0
2009-03-03	08:11:00	0
2009-03-03	08:12:00	23
2009-03-03	08:13:00	1271
2009-03-03	08:14:00	610
2009-03-03	08:15:00	363
2009-03-03	08:16:00	347
2009-03-03	08:17:00	0
2009-03-03	08:18:00	347
2009-03-03	08:19:00	1211
2009-03-03	08:20:00	1127
2009-03-03	08:21:00	1241
2009-03-03	08:22:00	919
2009-03-03	08:23:00	34
2009-03-03	08:24:00	0
2009-03-03	08:25:00	11
2009-03-03	08:26:00	11
2009-03-03	08:27:00	0
2009-03-03	08:28:00	0
2009-03-03	08:29:00	0
2009-03-03	08:30:00	0
2009-03-03	08:31:00	114
2009-03-03	08:32:00	1045
2009-03-03	08:33:00	11
2009-03-03	08:34:00	0
2009-03-03	08:35:00	0
2009-03-03	08:36:00	299
2009-03-03	08:37:00	1127
2009-03-03	08:38:00	245
2009-03-03	08:39:00	0
2009-03-03	08:40:00	0
2009-03-03	08:41:00	11
2009-03-03	08:42:00	0
2009-03-03	08:43:00	825
2009-03-03	08:44:00	190
2009-03-03	08:45:00	0
2009-03-03	08:46:00	0
2009-03-03	08:47:00	0
2009-03-03	08:48:00	0
2009-03-03	08:49:00	0
2009-03-03	08:50:00	0
2009-03-03	08:51:00	23
2009-03-03	08:52:00	11
2009-03-03	08:53:00	0
2009-03-03	08:54:00	0
2009-03-03	08:55:00	0
2009-03-03	08:56:00	0
2009-03-03	08:57:00	0
2009-03-03	08:58:00	0
2009-03-03	08:59:00	0
2009-03-03	09:00:00	0
2009-03-03	09:01:00	0
2009-03-03	09:02:00	0
2009-03-03	09:03:00	0
2009-03-03	09:04:00	0
2009-03-03	09:05:00	0
2009-03-03	09:06:00	0
2009-03-03	09:07:00	0
2009-03-03	09:08:00	871
[truncated: 19,611 more rows]

## Sheet: 3.16.09
Actogram, Copy Raw Data, All Days
Identity:	Winston
Filename:	E:\Active Research Files\meloxicam titre canine\cases\winston\Winston 3.16.09.AWC
Gender:	M
Age:	11
Height:	61.0 cm	24.0 in
Weight:	31.4 kg	69.2 lbs
Start Date:	16-Mar-2009 (Mon)
Start Time:	18:00:00
Interval:	1.00 mins
Date Stamp:	Time Stamp:	Activity Data:	Marker Press:
2009-03-16	00:00:00	0
2009-03-16	00:01:00	0
2009-03-16	00:02:00	0
2009-03-16	00:03:00	0
2009-03-16	00:04:00	0
2009-03-16	00:05:00	0
2009-03-16	00:06:00	0
2009-03-16	00:07:00	0
2009-03-16	00:08:00	0
2009-03-16	00:09:00	0
2009-03-16	00:10:00	0
2009-03-16	00:11:00	0
2009-03-16	00:12:00	0
2009-03-16	00:13:00	0
2009-03-16	00:14:00	0
2009-03-16	00:15:00	0
2009-03-16	00:16:00	0
2009-03-16	00:17:00	0
2009-03-16	00:18:00	0
2009-03-16	00:19:00	0
2009-03-16	00:20:00	0
2009-03-16	00:21:00	0
2009-03-16	00:22:00	0
2009-03-16	00:23:00	0
2009-03-16	00:24:00	0
2009-03-16	00:25:00	0
2009-03-16	00:26:00	0
2009-03-16	00:27:00	0
2009-03-16	00:28:00	0
2009-03-16	00:29:00	0
2009-03-16	00:30:00	0
2009-03-16	00:31:00	0
2009-03-16	00:32:00	0
2009-03-16	00:33:00	0
2009-03-16	00:34:00	0
2009-03-16	00:35:00	0
2009-03-16	00:36:00	0
2009-03-16	00:37:00	0
2009-03-16	00:38:00	0
2009-03-16	00:39:00	0
2009-03-16	00:40:00	0
2009-03-16	00:41:00	0
2009-03-16	00:42:00	0
2009-03-16	00:43:00	0
2009-03-16	00:44:00	0
2009-03-16	00:45:00	0
2009-03-16	00:46:00	0
2009-03-16	00:47:00	0
2009-03-16	00:48:00	0
2009-03-16	00:49:00	0
2009-03-16	00:50:00	0
2009-03-16	00:51:00	0
2009-03-16	00:52:00	0
2009-03-16	00:53:00	0
2009-03-16	00:54:00	0
2009-03-16	00:55:00	0
2009-03-16	00:56:00	0
2009-03-16	00:57:00	0
2009-03-16	00:58:00	0
2009-03-16	00:59:00	0
2009-03-16	01:00:00	0
2009-03-16	01:01:00	0
2009-03-16	01:02:00	0
2009-03-16	01:03:00	0
2009-03-16	01:04:00	0
2009-03-16	01:05:00	0
2009-03-16	01:06:00	0
2009-03-16	01:07:00	0
2009-03-16	01:08:00	0
2009-03-16	01:09:00	0
2009-03-16	01:10:00	0
2009-03-16	01:11:00	0
2009-03-16	01:12:00	0
2009-03-16	01:13:00	0
2009-03-16	01:14:00	0
2009-03-16	01:15:00	0
2009-03-16	01:16:00	0
2009-03-16	01:17:00	0
2009-03-16	01:18:00	0
2009-03-16	01:19:00	0
2009-03-16	01:20:00	0
2009-03-16	01:21:00	0
2009-03-16	01:22:00	0
2009-03-16	01:23:00	0
2009-03-16	01:24:00	0
2009-03-16	01:25:00	0
2009-03-16	01:26:00	0
2009-03-16	01:27:00	0
2009-03-16	01:28:00	0
2009-03-16	01:29:00	0
2009-03-16	01:30:00	0
2009-03-16	01:31:00	0
2009-03-16	01:32:00	0
2009-03-16	01:33:00	0
2009-03-16	01:34:00	0
2009-03-16	01:35:00	0
2009-03-16	01:36:00	0
2009-03-16	01:37:00	0
2009-03-16	01:38:00	0
2009-03-16	01:39:00	0
2009-03-16	01:40:00	0
2009-03-16	01:41:00	0
2009-03-16	01:42:00	0
2009-03-16	01:43:00	0
2009-03-16	01:44:00	0
2009-03-16	01:45:00	0
2009-03-16	01:46:00	0
2009-03-16	01:47:00	0
2009-03-16	01:48:00	0
2009-03-16	01:49:00	0
2009-03-16	01:50:00	0
2009-03-16	01:51:00	0
2009-03-16	01:52:00	0
2009-03-16	01:53:00	0
2009-03-16	01:54:00	0
2009-03-16	01:55:00	0
2009-03-16	01:56:00	0
2009-03-16	01:57:00	0
2009-03-16	01:58:00	0
2009-03-16	01:59:00	0
2009-03-16	02:00:00	0
2009-03-16	02:01:00	0
2009-03-16	02:02:00	0
2009-03-16	02:03:00	0
2009-03-16	02:04:00	0
2009-03-16	02:05:00	0
2009-03-16	02:06:00	0
2009-03-16	02:07:00	0
2009-03-16	02:08:00	0
2009-03-16	02:09:00	0
2009-03-16	02:10:00	0
2009-03-16	02:11:00	0
2009-03-16	02:12:00	0
2009-03-16	02:13:00	0
2009-03-16	02:14:00	0
2009-03-16	02:15:00	0
2009-03-16	02:16:00	0
2009-03-16	02:17:00	0
2009-03-16	02:18:00	0
2009-03-16	02:19:00	0
2009-03-16	02:20:00	0
2009-03-16	02:21:00	0
2009-03-16	02:22:00	0
2009-03-16	02:23:00	0
2009-03-16	02:24:00	0
2009-03-16	02:25:00	0
2009-03-16	02:26:00	0
2009-03-16	02:27:00	0
2009-03-16	02:28:00	0
2009-03-16	02:29:00	0
2009-03-16	02:30:00	0
2009-03-16	02:31:00	0
2009-03-16	02:32:00	0
2009-03-16	02:33:00	0
2009-03-16	02:34:00	0
2009-03-16	02:35:00	0
2009-03-16	02:36:00	0
2009-03-16	02:37:00	0
2009-03-16	02:38:00	0
2009-03-16	02:39:00	0
2009-03-16	02:40:00	0
2009-03-16	02:41:00	0
2009-03-16	02:42:00	0
2009-03-16	02:43:00	0
2009-03-16	02:44:00	0
2009-03-16	02:45:00	0
2009-03-16	02:46:00	0
2009-03-16	02:47:00	0
2009-03-16	02:48:00	0
2009-03-16	02:49:00	0
2009-03-16	02:50:00	0
2009-03-16	02:51:00	0
2009-03-16	02:52:00	0
2009-03-16	02:53:00	0
2009-03-16	02:54:00	0
2009-03-16	02:55:00	0
2009-03-16	02:56:00	0
2009-03-16	02:57:00	0
2009-03-16	02:58:00	0
2009-03-16	02:59:00	0
2009-03-16	03:00:00	0
2009-03-16	03:01:00	0
2009-03-16	03:02:00	0
2009-03-16	03:03:00	0
2009-03-16	03:04:00	0
2009-03-16	03:05:00	0
2009-03-16	03:06:00	0
2009-03-16	03:07:00	0
2009-03-16	03:08:00	0
2009-03-16	03:09:00	0
2009-03-16	03:10:00	0
2009-03-16	03:11:00	0
2009-03-16	03:12:00	0
2009-03-16	03:13:00	0
2009-03-16	03:14:00	0
2009-03-16	03:15:00	0
2009-03-16	03:16:00	0
2009-03-16	03:17:00	0
2009-03-16	03:18:00	0
2009-03-16	03:19:00	0
2009-03-16	03:20:00	0
2009-03-16	03:21:00	0
2009-03-16	03:22:00	0
2009-03-16	03:23:00	0
2009-03-16	03:24:00	0
2009-03-16	03:25:00	0
2009-03-16	03:26:00	0
2009-03-16	03:27:00	0
2009-03-16	03:28:00	0
2009-03-16	03:29:00	0
2009-03-16	03:30:00	0
2009-03-16	03:31:00	0
2009-03-16	03:32:00	0
2009-03-16	03:33:00	0
2009-03-16	03:34:00	0
2009-03-16	03:35:00	0
2009-03-16	03:36:00	0
2009-03-16	03:37:00	0
2009-03-16	03:38:00	0
2009-03-16	03:39:00	0
2009-03-16	03:40:00	0
2009-03-16	03:41:00	0
2009-03-16	03:42:00	0
2009-03-16	03:43:00	0
2009-03-16	03:44:00	0
2009-03-16	03:45:00	0
2009-03-16	03:46:00	0
2009-03-16	03:47:00	0
2009-03-16	03:48:00	0
2009-03-16	03:49:00	0
2009-03-16	03:50:00	0
2009-03-16	03:51:00	0
2009-03-16	03:52:00	0
2009-03-16	03:53:00	0
2009-03-16	03:54:00	0
2009-03-16	03:55:00	0
2009-03-16	03:56:00	0
2009-03-16	03:57:00	0
2009-03-16	03:58:00	0
2009-03-16	03:59:00	0
2009-03-16	04:00:00	0
2009-03-16	04:01:00	0
2009-03-16	04:02:00	0
2009-03-16	04:03:00	0
2009-03-16	04:04:00	0
2009-03-16	04:05:00	0
2009-03-16	04:06:00	0
2009-03-16	04:07:00	0
2009-03-16	04:08:00	0
2009-03-16	04:09:00	0
2009-03-16	04:10:00	0
2009-03-16	04:11:00	0
2009-03-16	04:12:00	0
2009-03-16	04:13:00	0
2009-03-16	04:14:00	0
2009-03-16	04:15:00	0
2009-03-16	04:16:00	0
2009-03-16	04:17:00	0
2009-03-16	04:18:00	0
2009-03-16	04:19:00	0
2009-03-16	04:20:00	0
2009-03-16	04:21:00	0
2009-03-16	04:22:00	0
2009-03-16	04:23:00	0
2009-03-16	04:24:00	0
2009-03-16	04:25:00	0
2009-03-16	04:26:00	0
2009-03-16	04:27:00	0
2009-03-16	04:28:00	0
2009-03-16	04:29:00	0
2009-03-16	04:30:00	0
2009-03-16	04:31:00	0
2009-03-16	04:32:00	0
2009-03-16	04:33:00	0
2009-03-16	04:34:00	0
2009-03-16	04:35:00	0
2009-03-16	04:36:00	0
2009-03-16	04:37:00	0
2009-03-16	04:38:00	0
2009-03-16	04:39:00	0
2009-03-16	04:40:00	0
2009-03-16	04:41:00	0
2009-03-16	04:42:00	0
2009-03-16	04:43:00	0
2009-03-16	04:44:00	0
2009-03-16	04:45:00	0
2009-03-16	04:46:00	0
2009-03-16	04:47:00	0
2009-03-16	04:48:00	0
2009-03-16	04:49:00	0
2009-03-16	04:50:00	0
2009-03-16	04:51:00	0
2009-03-16	04:52:00	0
2009-03-16	04:53:00	0
2009-03-16	04:54:00	0
2009-03-16	04:55:00	0
2009-03-16	04:56:00	0
2009-03-16	04:57:00	0
2009-03-16	04:58:00	0
2009-03-16	04:59:00	0
2009-03-16	05:00:00	0
2009-03-16	05:01:00	0
2009-03-16	05:02:00	0
2009-03-16	05:03:00	0
2009-03-16	05:04:00	0
2009-03-16	05:05:00	0
2009-03-16	05:06:00	0
2009-03-16	05:07:00	0
2009-03-16	05:08:00	0
2009-03-16	05:09:00	0
2009-03-16	05:10:00	0
2009-03-16	05:11:00	0
2009-03-16	05:12:00	0
2009-03-16	05:13:00	0
2009-03-16	05:14:00	0
2009-03-16	05:15:00	0
2009-03-16	05:16:00	0
2009-03-16	05:17:00	0
2009-03-16	05:18:00	0
2009-03-16	05:19:00	0
2009-03-16	05:20:00	0
2009-03-16	05:21:00	0
2009-03-16	05:22:00	0
2009-03-16	05:23:00	0
2009-03-16	05:24:00	0
2009-03-16	05:25:00	0
2009-03-16	05:26:00	0
2009-03-16	05:27:00	0
2009-03-16	05:28:00	0
2009-03-16	05:29:00	0
2009-03-16	05:30:00	0
2009-03-16	05:31:00	0
2009-03-16	05:32:00	0
2009-03-16	05:33:00	0
2009-03-16	05:34:00	0
2009-03-16	05:35:00	0
2009-03-16	05:36:00	0
2009-03-16	05:37:00	0
2009-03-16	05:38:00	0
2009-03-16	05:39:00	0
2009-03-16	05:40:00	0
2009-03-16	05:41:00	0
2009-03-16	05:42:00	0
2009-03-16	05:43:00	0
2009-03-16	05:44:00	0
2009-03-16	05:45:00	0
2009-03-16	05:46:00	0
2009-03-16	05:47:00	0
2009-03-16	05:48:00	0
2009-03-16	05:49:00	0
2009-03-16	05:50:00	0
2009-03-16	05:51:00	0
2009-03-16	05:52:00	0
2009-03-16	05:53:00	0
2009-03-16	05:54:00	0
2009-03-16	05:55:00	0
2009-03-16	05:56:00	0
2009-03-16	05:57:00	0
2009-03-16	05:58:00	0
2009-03-16	05:59:00	0
2009-03-16	06:00:00	0
2009-03-16	06:01:00	0
2009-03-16	06:02:00	0
2009-03-16	06:03:00	0
2009-03-16	06:04:00	0
2009-03-16	06:05:00	0
2009-03-16	06:06:00	0
2009-03-16	06:07:00	0
2009-03-16	06:08:00	0
2009-03-16	06:09:00	0
2009-03-16	06:10:00	0
2009-03-16	06:11:00	0
2009-03-16	06:12:00	0
2009-03-16	06:13:00	0
2009-03-16	06:14:00	0
2009-03-16	06:15:00	0
2009-03-16	06:16:00	0
2009-03-16	06:17:00	0
2009-03-16	06:18:00	0
2009-03-16	06:19:00	0
2009-03-16	06:20:00	0
2009-03-16	06:21:00	0
2009-03-16	06:22:00	0
2009-03-16	06:23:00	0
2009-03-16	06:24:00	0
2009-03-16	06:25:00	0
2009-03-16	06:26:00	0
2009-03-16	06:27:00	0
2009-03-16	06:28:00	0
2009-03-16	06:29:00	0
2009-03-16	06:30:00	0
2009-03-16	06:31:00	0
2009-03-16	06:32:00	0
2009-03-16	06:33:00	0
2009-03-16	06:34:00	0
2009-03-16	06:35:00	0
2009-03-16	06:36:00	0
2009-03-16	06:37:00	0
2009-03-16	06:38:00	0
2009-03-16	06:39:00	0
2009-03-16	06:40:00	0
2009-03-16	06:41:00	0
2009-03-16	06:42:00	0
2009-03-16	06:43:00	0
2009-03-16	06:44:00	0
2009-03-16	06:45:00	0
2009-03-16	06:46:00	0
2009-03-16	06:47:00	0
2009-03-16	06:48:00	0
2009-03-16	06:49:00	0
2009-03-16	06:50:00	0
2009-03-16	06:51:00	0
2009-03-16	06:52:00	0
2009-03-16	06:53:00	0
2009-03-16	06:54:00	0
2009-03-16	06:55:00	0
2009-03-16	06:56:00	0
2009-03-16	06:57:00	0
2009-03-16	06:58:00	0
2009-03-16	06:59:00	0
2009-03-16	07:00:00	0
2009-03-16	07:01:00	0
2009-03-16	07:02:00	0
2009-03-16	07:03:00	0
2009-03-16	07:04:00	0
2009-03-16	07:05:00	0
2009-03-16	07:06:00	0
2009-03-16	07:07:00	0
2009-03-16	07:08:00	0
2009-03-16	07:09:00	0
2009-03-16	07:10:00	0
2009-03-16	07:11:00	0
2009-03-16	07:12:00	0
2009-03-16	07:13:00	0
2009-03-16	07:14:00	0
2009-03-16	07:15:00	0
2009-03-16	07:16:00	0
2009-03-16	07:17:00	0
2009-03-16	07:18:00	0
2009-03-16	07:19:00	0
2009-03-16	07:20:00	0
2009-03-16	07:21:00	0
2009-03-16	07:22:00	0
2009-03-16	07:23:00	0
2009-03-16	07:24:00	0
2009-03-16	07:25:00	0
2009-03-16	07:26:00	0
2009-03-16	07:27:00	0
2009-03-16	07:28:00	0
2009-03-16	07:29:00	0
2009-03-16	07:30:00	0
2009-03-16	07:31:00	0
2009-03-16	07:32:00	0
2009-03-16	07:33:00	0
2009-03-16	07:34:00	0
2009-03-16	07:35:00	0
2009-03-16	07:36:00	0
2009-03-16	07:37:00	0
2009-03-16	07:38:00	0
2009-03-16	07:39:00	0
2009-03-16	07:40:00	0
2009-03-16	07:41:00	0
2009-03-16	07:42:00	0
2009-03-16	07:43:00	0
2009-03-16	07:44:00	0
2009-03-16	07:45:00	0
2009-03-16	07:46:00	0
2009-03-16	07:47:00	0
2009-03-16	07:48:00	0
2009-03-16	07:49:00	0
2009-03-16	07:50:00	0
2009-03-16	07:51:00	0
2009-03-16	07:52:00	0
2009-03-16	07:53:00	0
2009-03-16	07:54:00	0
2009-03-16	07:55:00	0
2009-03-16	07:56:00	0
2009-03-16	07:57:00	0
2009-03-16	07:58:00	0
2009-03-16	07:59:00	0
2009-03-16	08:00:00	0
2009-03-16	08:01:00	0
2009-03-16	08:02:00	0
2009-03-16	08:03:00	0
2009-03-16	08:04:00	0
2009-03-16	08:05:00	0
2009-03-16	08:06:00	0
2009-03-16	08:07:00	0
2009-03-16	08:08:00	0
2009-03-16	08:09:00	0
2009-03-16	08:10:00	0
2009-03-16	08:11:00	0
2009-03-16	08:12:00	0
2009-03-16	08:13:00	0
2009-03-16	08:14:00	0
2009-03-16	08:15:00	0
2009-03-16	08:16:00	0
2009-03-16	08:17:00	0
2009-03-16	08:18:00	0
2009-03-16	08:19:00	0
2009-03-16	08:20:00	0
2009-03-16	08:21:00	0
2009-03-16	08:22:00	0
2009-03-16	08:23:00	0
2009-03-16	08:24:00	0
2009-03-16	08:25:00	0
2009-03-16	08:26:00	0
2009-03-16	08:27:00	0
2009-03-16	08:28:00	0
2009-03-16	08:29:00	0
2009-03-16	08:30:00	0
2009-03-16	08:31:00	0
2009-03-16	08:32:00	0
2009-03-16	08:33:00	0
2009-03-16	08:34:00	0
2009-03-16	08:35:00	0
2009-03-16	08:36:00	0
2009-03-16	08:37:00	0
2009-03-16	08:38:00	0
2009-03-16	08:39:00	0
2009-03-16	08:40:00	0
2009-03-16	08:41:00	0
2009-03-16	08:42:00	0
2009-03-16	08:43:00	0
2009-03-16	08:44:00	0
2009-03-16	08:45:00	0
2009-03-16	08:46:00	0
2009-03-16	08:47:00	0
2009-03-16	08:48:00	0
2009-03-16	08:49:00	0
2009-03-16	08:50:00	0
2009-03-16	08:51:00	0
2009-03-16	08:52:00	0
2009-03-16	08:53:00	0
2009-03-16	08:54:00	0
2009-03-16	08:55:00	0
2009-03-16	08:56:00	0
2009-03-16	08:57:00	0
2009-03-16	08:58:00	0
2009-03-16	08:59:00	0
2009-03-16	09:00:00	0
2009-03-16	09:01:00	0
2009-03-16	09:02:00	0
2009-03-16	09:03:00	0
2009-03-16	09:04:00	0
2009-03-16	09:05:00	0
2009-03-16	09:06:00	0
2009-03-16	09:07:00	0
2009-03-16	09:08:00	0
2009-03-16	09:09:00	0
2009-03-16	09:10:00	0
2009-03-16	09:11:00	0
2009-03-16	09:12:00	0
2009-03-16	09:13:00	0
2009-03-16	09:14:00	0
2009-03-16	09:15:00	0
2009-03-16	09:16:00	0
2009-03-16	09:17:00	0
2009-03-16	09:18:00	0
2009-03-16	09:19:00	0
2009-03-16	09:20:00	0
2009-03-16	09:21:00	0
2009-03-16	09:22:00	0
2009-03-16	09:23:00	0
2009-03-16	09:24:00	0
2009-03-16	09:25:00	0
2009-03-16	09:26:00	0
2009-03-16	09:27:00	0
2009-03-16	09:28:00	0
2009-03-16	09:29:00	0
2009-03-16	09:30:00	0
2009-03-16	09:31:00	0
2009-03-16	09:32:00	0
2009-03-16	09:33:00	0
2009-03-16	09:34:00	0
2009-03-16	09:35:00	0
2009-03-16	09:36:00	0
2009-03-16	09:37:00	0
2009-03-16	09:38:00	0
2009-03-16	09:39:00	0
2009-03-16	09:40:00	0
2009-03-16	09:41:00	0
2009-03-16	09:42:00	0
2009-03-16	09:43:00	0
2009-03-16	09:44:00	0
2009-03-16	09:45:00	0
2009-03-16	09:46:00	0
2009-03-16	09:47:00	0
2009-03-16	09:48:00	0
2009-03-16	09:49:00	0
2009-03-16	09:50:00	0
2009-03-16	09:51:00	0
2009-03-16	09:52:00	0
2009-03-16	09:53:00	0
2009-03-16	09:54:00	0
2009-03-16	09:55:00	0
2009-03-16	09:56:00	0
2009-03-16	09:57:00	0
2009-03-16	09:58:00	0
2009-03-16	09:59:00	0
2009-03-16	10:00:00	0
2009-03-16	10:01:00	0
2009-03-16	10:02:00	0
2009-03-16	10:03:00	0
2009-03-16	10:04:00	0
2009-03-16	10:05:00	0
2009-03-16	10:06:00	0
2009-03-16	10:07:00	0
2009-03-16	10:08:00	0
2009-03-16	10:09:00	0
2009-03-16	10:10:00	0
2009-03-16	10:11:00	0
2009-03-16	10:12:00	0
2009-03-16	10:13:00	0
2009-03-16	10:14:00	0
2009-03-16	10:15:00	0
2009-03-16	10:16:00	0
2009-03-16	10:17:00	0
2009-03-16	10:18:00	0
2009-03-16	10:19:00	0
2009-03-16	10:20:00	0
2009-03-16	10:21:00	0
2009-03-16	10:22:00	0
2009-03-16	10:23:00	0
2009-03-16	10:24:00	0
2009-03-16	10:25:00	0
2009-03-16	10:26:00	0
2009-03-16	10:27:00	0
2009-03-16	10:28:00	0
2009-03-16	10:29:00	0
2009-03-16	10:30:00	0
2009-03-16	10:31:00	0
2009-03-16	10:32:00	0
2009-03-16	10:33:00	0
2009-03-16	10:34:00	0
2009-03-16	10:35:00	0
2009-03-16	10:36:00	0
2009-03-16	10:37:00	0
2009-03-16	10:38:00	0
2009-03-16	10:39:00	0
2009-03-16	10:40:00	0
2009-03-16	10:41:00	0
2009-03-16	10:42:00	0
2009-03-16	10:43:00	0
2009-03-16	10:44:00	0
2009-03-16	10:45:00	0
2009-03-16	10:46:00	0
2009-03-16	10:47:00	0
2009-03-16	10:48:00	0
2009-03-16	10:49:00	0
2009-03-16	10:50:00	0
2009-03-16	10:51:00	0
2009-03-16	10:52:00	0
2009-03-16	10:53:00	0
2009-03-16	10:54:00	0
2009-03-16	10:55:00	0
2009-03-16	10:56:00	0
2009-03-16	10:57:00	0
2009-03-16	10:58:00	0
2009-03-16	10:59:00	0
2009-03-16	11:00:00	0
2009-03-16	11:01:00	0
2009-03-16	11:02:00	0
2009-03-16	11:03:00	0
2009-03-16	11:04:00	0
2009-03-16	11:05:00	0
2009-03-16	11:06:00	0
2009-03-16	11:07:00	0
2009-03-16	11:08:00	0
2009-03-16	11:09:00	0
2009-03-16	11:10:00	0
2009-03-16	11:11:00	0
2009-03-16	11:12:00	0
2009-03-16	11:13:00	0
2009-03-16	11:14:00	0
2009-03-16	11:15:00	0
2009-03-16	11:16:00	0
2009-03-16	11:17:00	0
2009-03-16	11:18:00	0
2009-03-16	11:19:00	0
2009-03-16	11:20:00	0
2009-03-16	11:21:00	0
2009-03-16	11:22:00	0
2009-03-16	11:23:00	0
2009-03-16	11:24:00	0
2009-03-16	11:25:00	0
2009-03-16	11:26:00	0
2009-03-16	11:27:00	0
2009-03-16	11:28:00	0
2009-03-16	11:29:00	0
2009-03-16	11:30:00	0
2009-03-16	11:31:00	0
2009-03-16	11:32:00	0
2009-03-16	11:33:00	0
2009-03-16	11:34:00	0
2009-03-16	11:35:00	0
2009-03-16	11:36:00	0
2009-03-16	11:37:00	0
2009-03-16	11:38:00	0
2009-03-16	11:39:00	0
2009-03-16	11:40:00	0
2009-03-16	11:41:00	0
2009-03-16	11:42:00	0
2009-03-16	11:43:00	0
2009-03-16	11:44:00	0
2009-03-16	11:45:00	0
2009-03-16	11:46:00	0
2009-03-16	11:47:00	0
2009-03-16	11:48:00	0
2009-03-16	11:49:00	0
2009-03-16	11:50:00	0
2009-03-16	11:51:00	0
2009-03-16	11:52:00	0
2009-03-16	11:53:00	0
2009-03-16	11:54:00	0
2009-03-16	11:55:00	0
2009-03-16	11:56:00	0
2009-03-16	11:57:00	0
2009-03-16	11:58:00	0
2009-03-16	11:59:00	0
2009-03-16	12:00:00	0
2009-03-16	12:01:00	0
2009-03-16	12:02:00	0
2009-03-16	12:03:00	0
2009-03-16	12:04:00	0
2009-03-16	12:05:00	0
2009-03-16	12:06:00	0
2009-03-16	12:07:00	0
2009-03-16	12:08:00	0
2009-03-16	12:09:00	0
2009-03-16	12:10:00	0
2009-03-16	12:11:00	0
2009-03-16	12:12:00	0
2009-03-16	12:13:00	0
2009-03-16	12:14:00	0
2009-03-16	12:15:00	0
2009-03-16	12:16:00	0
2009-03-16	12:17:00	0
2009-03-16	12:18:00	0
2009-03-16	12:19:00	0
2009-03-16	12:20:00	0
2009-03-16	12:21:00	0
2009-03-16	12:22:00	0
2009-03-16	12:23:00	0
2009-03-16	12:24:00	0
2009-03-16	12:25:00	0
2009-03-16	12:26:00	0
2009-03-16	12:27:00	0
2009-03-16	12:28:00	0
2009-03-16	12:29:00	0
2009-03-16	12:30:00	0
2009-03-16	12:31:00	0
2009-03-16	12:32:00	0
2009-03-16	12:33:00	0
2009-03-16	12:34:00	0
2009-03-16	12:35:00	0
2009-03-16	12:36:00	0
2009-03-16	12:37:00	0
2009-03-16	12:38:00	0
2009-03-16	12:39:00	0
2009-03-16	12:40:00	0
2009-03-16	12:41:00	0
2009-03-16	12:42:00	0
2009-03-16	12:43:00	0
2009-03-16	12:44:00	0
2009-03-16	12:45:00	0
2009-03-16	12:46:00	0
2009-03-16	12:47:00	0
2009-03-16	12:48:00	0
2009-03-16	12:49:00	0
2009-03-16	12:50:00	0
2009-03-16	12:51:00	0
2009-03-16	12:52:00	0
2009-03-16	12:53:00	0
2009-03-16	12:54:00	0
2009-03-16	12:55:00	0
2009-03-16	12:56:00	0
2009-03-16	12:57:00	0
2009-03-16	12:58:00	0
2009-03-16	12:59:00	0
2009-03-16	13:00:00	0
2009-03-16	13:01:00	0
2009-03-16	13:02:00	0
2009-03-16	13:03:00	0
2009-03-16	13:04:00	0
2009-03-16	13:05:00	0
2009-03-16	13:06:00	0
2009-03-16	13:07:00	0
2009-03-16	13:08:00	0
2009-03-16	13:09:00	0
2009-03-16	13:10:00	0
2009-03-16	13:11:00	0
2009-03-16	13:12:00	0
2009-03-16	13:13:00	0
2009-03-16	13:14:00	0
2009-03-16	13:15:00	0
2009-03-16	13:16:00	0
2009-03-16	13:17:00	0
2009-03-16	13:18:00	0
2009-03-16	13:19:00	0
2009-03-16	13:20:00	0
2009-03-16	13:21:00	0
2009-03-16	13:22:00	0
2009-03-16	13:23:00	0
2009-03-16	13:24:00	0
2009-03-16	13:25:00	0
2009-03-16	13:26:00	0
2009-03-16	13:27:00	0
2009-03-16	13:28:00	0
2009-03-16	13:29:00	0
2009-03-16	13:30:00	0
2009-03-16	13:31:00	0
2009-03-16	13:32:00	0
2009-03-16	13:33:00	0
2009-03-16	13:34:00	0
2009-03-16	13:35:00	0
2009-03-16	13:36:00	0
2009-03-16	13:37:00	0
2009-03-16	13:38:00	0
2009-03-16	13:39:00	0
2009-03-16	13:40:00	0
2009-03-16	13:41:00	0
2009-03-16	13:42:00	0
2009-03-16	13:43:00	0
2009-03-16	13:44:00	0
2009-03-16	13:45:00	0
2009-03-16	13:46:00	0
2009-03-16	13:47:00	0
2009-03-16	13:48:00	0
2009-03-16	13:49:00	0
2009-03-16	13:50:00	0
2009-03-16	13:51:00	0
2009-03-16	13:52:00	0
2009-03-16	13:53:00	0
2009-03-16	13:54:00	0
2009-03-16	13:55:00	0
2009-03-16	13:56:00	0
2009-03-16	13:57:00	0
2009-03-16	13:58:00	0
2009-03-16	13:59:00	0
2009-03-16	14:00:00	0
2009-03-16	14:01:00	0
2009-03-16	14:02:00	0
2009-03-16	14:03:00	0
2009-03-16	14:04:00	0
2009-03-16	14:05:00	0
2009-03-16	14:06:00	0
2009-03-16	14:07:00	0
2009-03-16	14:08:00	0
2009-03-16	14:09:00	0
2009-03-16	14:10:00	0
2009-03-16	14:11:00	0
2009-03-16	14:12:00	0
2009-03-16	14:13:00	0
2009-03-16	14:14:00	0
2009-03-16	14:15:00	0
2009-03-16	14:16:00	0
2009-03-16	14:17:00	0
2009-03-16	14:18:00	0
2009-03-16	14:19:00	0
2009-03-16	14:20:00	0
2009-03-16	14:21:00	0
2009-03-16	14:22:00	0
2009-03-16	14:23:00	0
2009-03-16	14:24:00	0
2009-03-16	14:25:00	0
2009-03-16	14:26:00	0
2009-03-16	14:27:00	0
2009-03-16	14:28:00	0
2009-03-16	14:29:00	0
2009-03-16	14:30:00	0
2009-03-16	14:31:00	0
2009-03-16	14:32:00	0
2009-03-16	14:33:00	0
2009-03-16	14:34:00	0
2009-03-16	14:35:00	0
2009-03-16	14:36:00	0
2009-03-16	14:37:00	0
2009-03-16	14:38:00	0
2009-03-16	14:39:00	0
2009-03-16	14:40:00	0
2009-03-16	14:41:00	0
2009-03-16	14:42:00	0
2009-03-16	14:43:00	0
2009-03-16	14:44:00	0
2009-03-16	14:45:00	0
2009-03-16	14:46:00	0
2009-03-16	14:47:00	0
2009-03-16	14:48:00	0
2009-03-16	14:49:00	0
2009-03-16	14:50:00	0
2009-03-16	14:51:00	0
2009-03-16	14:52:00	0
2009-03-16	14:53:00	0
2009-03-16	14:54:00	0
2009-03-16	14:55:00	0
2009-03-16	14:56:00	0
2009-03-16	14:57:00	0
2009-03-16	14:58:00	0
2009-03-16	14:59:00	0
2009-03-16	15:00:00	0
2009-03-16	15:01:00	0
2009-03-16	15:02:00	0
2009-03-16	15:03:00	0
2009-03-16	15:04:00	0
2009-03-16	15:05:00	0
2009-03-16	15:06:00	0
2009-03-16	15:07:00	0
2009-03-16	15:08:00	0
2009-03-16	15:09:00	0
2009-03-16	15:10:00	0
2009-03-16	15:11:00	0
2009-03-16	15:12:00	0
2009-03-16	15:13:00	0
2009-03-16	15:14:00	0
2009-03-16	15:15:00	0
2009-03-16	15:16:00	0
2009-03-16	15:17:00	0
2009-03-16	15:18:00	0
2009-03-16	15:19:00	0
2009-03-16	15:20:00	0
2009-03-16	15:21:00	0
2009-03-16	15:22:00	0
2009-03-16	15:23:00	0
2009-03-16	15:24:00	0
2009-03-16	15:25:00	0
2009-03-16	15:26:00	0
2009-03-16	15:27:00	0
2009-03-16	15:28:00	0
2009-03-16	15:29:00	0
2009-03-16	15:30:00	0
2009-03-16	15:31:00	0
2009-03-16	15:32:00	0
2009-03-16	15:33:00	0
2009-03-16	15:34:00	0
2009-03-16	15:35:00	0
2009-03-16	15:36:00	0
2009-03-16	15:37:00	0
2009-03-16	15:38:00	0
2009-03-16	15:39:00	0
2009-03-16	15:40:00	0
2009-03-16	15:41:00	0
2009-03-16	15:42:00	0
2009-03-16	15:43:00	0
2009-03-16	15:44:00	0
2009-03-16	15:45:00	0
2009-03-16	15:46:00	0
2009-03-16	15:47:00	0
2009-03-16	15:48:00	0
2009-03-16	15:49:00	0
2009-03-16	15:50:00	0
2009-03-16	15:51:00	0
2009-03-16	15:52:00	0
2009-03-16	15:53:00	0
2009-03-16	15:54:00	0
2009-03-16	15:55:00	0
2009-03-16	15:56:00	0
2009-03-16	15:57:00	0
2009-03-16	15:58:00	0
2009-03-16	15:59:00	0
2009-03-16	16:00:00	0
2009-03-16	16:01:00	0
2009-03-16	16:02:00	0
2009-03-16	16:03:00	0
2009-03-16	16:04:00	0
2009-03-16	16:05:00	0
2009-03-16	16:06:00	0
2009-03-16	16:07:00	0
2009-03-16	16:08:00	0
2009-03-16	16:09:00	0
2009-03-16	16:10:00	0
2009-03-16	16:11:00	0
2009-03-16	16:12:00	0
2009-03-16	16:13:00	0
2009-03-16	16:14:00	0
2009-03-16	16:15:00	0
2009-03-16	16:16:00	0
2009-03-16	16:17:00	0
2009-03-16	16:18:00	0
2009-03-16	16:19:00	0
2009-03-16	16:20:00	0
2009-03-16	16:21:00	0
2009-03-16	16:22:00	0
2009-03-16	16:23:00	0
2009-03-16	16:24:00	0
2009-03-16	16:25:00	0
2009-03-16	16:26:00	0
2009-03-16	16:27:00	0
2009-03-16	16:28:00	0
2009-03-16	16:29:00	0
2009-03-16	16:30:00	0
2009-03-16	16:31:00	0
2009-03-16	16:32:00	0
2009-03-16	16:33:00	0
2009-03-16	16:34:00	0
2009-03-16	16:35:00	0
2009-03-16	16:36:00	0
2009-03-16	16:37:00	0
2009-03-16	16:38:00	0
2009-03-16	16:39:00	0
2009-03-16	16:40:00	0
2009-03-16	16:41:00	0
2009-03-16	16:42:00	0
2009-03-16	16:43:00	0
2009-03-16	16:44:00	0
2009-03-16	16:45:00	0
2009-03-16	16:46:00	0
2009-03-16	16:47:00	0
2009-03-16	16:48:00	0
2009-03-16	16:49:00	0
2009-03-16	16:50:00	0
2009-03-16	16:51:00	0
2009-03-16	16:52:00	0
2009-03-16	16:53:00	0
2009-03-16	16:54:00	0
2009-03-16	16:55:00	0
2009-03-16	16:56:00	0
2009-03-16	16:57:00	0
2009-03-16	16:58:00	0
2009-03-16	16:59:00	0
2009-03-16	17:00:00	0
2009-03-16	17:01:00	0
2009-03-16	17:02:00	0
2009-03-16	17:03:00	0
2009-03-16	17:04:00	0
2009-03-16	17:05:00	0
2009-03-16	17:06:00	0
2009-03-16	17:07:00	0
2009-03-16	17:08:00	0
2009-03-16	17:09:00	0
2009-03-16	17:10:00	0
2009-03-16	17:11:00	0
2009-03-16	17:12:00	0
2009-03-16	17:13:00	0
2009-03-16	17:14:00	0
2009-03-16	17:15:00	0
2009-03-16	17:16:00	0
2009-03-16	17:17:00	0
2009-03-16	17:18:00	0
2009-03-16	17:19:00	0
2009-03-16	17:20:00	0
2009-03-16	17:21:00	0
2009-03-16	17:22:00	0
2009-03-16	17:23:00	0
2009-03-16	17:24:00	0
2009-03-16	17:25:00	0
2009-03-16	17:26:00	0
2009-03-16	17:27:00	0
2009-03-16	17:28:00	0
2009-03-16	17:29:00	0
2009-03-16	17:30:00	0
2009-03-16	17:31:00	0
2009-03-16	17:32:00	0
2009-03-16	17:33:00	0
2009-03-16	17:34:00	0
2009-03-16	17:35:00	0
2009-03-16	17:36:00	0
2009-03-16	17:37:00	0
2009-03-16	17:38:00	0
2009-03-16	17:39:00	0
2009-03-16	17:40:00	0
2009-03-16	17:41:00	0
2009-03-16	17:42:00	0
2009-03-16	17:43:00	0
2009-03-16	17:44:00	0
2009-03-16	17:45:00	0
2009-03-16	17:46:00	0
2009-03-16	17:47:00	0
2009-03-16	17:48:00	0
2009-03-16	17:49:00	0
2009-03-16	17:50:00	0
2009-03-16	17:51:00	0
2009-03-16	17:52:00	0
2009-03-16	17:53:00	0
2009-03-16	17:54:00	0
2009-03-16	17:55:00	0
2009-03-16	17:56:00	0
2009-03-16	17:57:00	0
2009-03-16	17:58:00	0
2009-03-16	17:59:00	0
2009-03-16	18:00:00	411
2009-03-16	18:01:00	11
2009-03-16	18:02:00	395
2009-03-16	18:03:00	411
2009-03-16	18:04:00	825
2009-03-16	18:05:00	217
2009-03-16	18:06:00	149
2009-03-16	18:07:00	498
2009-03-16	18:08:00	571
2009-03-16	18:09:00	480
2009-03-16	18:10:00	395
2009-03-16	18:11:00	190
2009-03-16	18:12:00	379
2009-03-16	18:13:00	802
2009-03-16	18:14:00	571
2009-03-16	18:15:00	443
2009-03-16	18:16:00	231
2009-03-16	18:17:00	1301
2009-03-16	18:18:00	590
2009-03-16	18:19:00	126
2009-03-16	18:20:00	0
2009-03-16	18:21:00	0
2009-03-16	18:22:00	0
2009-03-16	18:23:00	0
2009-03-16	18:24:00	0
2009-03-16	18:25:00	0
2009-03-16	18:26:00	0
2009-03-16	18:27:00	0
2009-03-16	18:28:00	23
2009-03-16	18:29:00	162
2009-03-16	18:30:00	427
2009-03-16	18:31:00	46
2009-03-16	18:32:00	0
2009-03-16	18:33:00	0
2009-03-16	18:34:00	0
2009-03-16	18:35:00	0
2009-03-16	18:36:00	0
2009-03-16	18:37:00	0
2009-03-16	18:38:00	0
2009-03-16	18:39:00	0
2009-03-16	18:40:00	0
2009-03-16	18:41:00	0
2009-03-16	18:42:00	0
2009-03-16	18:43:00	535
2009-03-16	18:44:00	231
2009-03-16	18:45:00	395
2009-03-16	18:46:00	379
2009-03-16	18:47:00	217
2009-03-16	18:48:00	395
2009-03-16	18:49:00	258
2009-03-16	18:50:00	80
2009-03-16	18:51:00	411
2009-03-16	18:52:00	331
2009-03-16	18:53:00	176
2009-03-16	18:54:00	299
2009-03-16	18:55:00	379
2009-03-16	18:56:00	590
2009-03-16	18:57:00	553
2009-03-16	18:58:00	443
2009-03-16	18:59:00	46
2009-03-16	19:00:00	590
2009-03-16	19:01:00	299
2009-03-16	19:02:00	0
2009-03-16	19:03:00	0
2009-03-16	19:04:00	11
2009-03-16	19:05:00	0
2009-03-16	19:06:00	0
2009-03-16	19:07:00	0
2009-03-16	19:08:00	0
2009-03-16	19:09:00	0
2009-03-16	19:10:00	0
2009-03-16	19:11:00	0
2009-03-16	19:12:00	0
2009-03-16	19:13:00	0
2009-03-16	19:14:00	0
2009-03-16	19:15:00	0
2009-03-16	19:16:00	0
2009-03-16	19:17:00	0
2009-03-16	19:18:00	0
2009-03-16	19:19:00	0
2009-03-16	19:20:00	0
2009-03-16	19:21:00	0
2009-03-16	19:22:00	286
2009-03-16	19:23:00	162
2009-03-16	19:24:00	217
2009-03-16	19:25:00	91
2009-03-16	19:26:00	34
2009-03-16	19:27:00	0
2009-03-16	19:28:00	11
2009-03-16	19:29:00	0
2009-03-16	19:30:00	0
2009-03-16	19:31:00	258
2009-03-16	19:32:00	126
2009-03-16	19:33:00	162
2009-03-16	19:34:00	651
2009-03-16	19:35:00	0
2009-03-16	19:36:00	0
2009-03-16	19:37:00	11
2009-03-16	19:38:00	610
2009-03-16	19:39:00	631
2009-03-16	19:40:00	0
2009-03-16	19:41:00	0
2009-03-16	19:42:00	0
2009-03-16	19:43:00	0
2009-03-16	19:44:00	0
2009-03-16	19:45:00	0
2009-03-16	19:46:00	0
2009-03-16	19:47:00	0
2009-03-16	19:48:00	0
2009-03-16	19:49:00	0
2009-03-16	19:50:00	0
2009-03-16	19:51:00	0
2009-03-16	19:52:00	0
2009-03-16	19:53:00	11
2009-03-16	19:54:00	23
2009-03-16	19:55:00	0
2009-03-16	19:56:00	0
2009-03-16	19:57:00	0
2009-03-16	19:58:00	0
2009-03-16	19:59:00	0
2009-03-16	20:00:00	0
2009-03-16	20:01:00	0
2009-03-16	20:02:00	0
2009-03-16	20:03:00	0
2009-03-16	20:04:00	0
2009-03-16	20:05:00	231
2009-03-16	20:06:00	480
2009-03-16	20:07:00	427
2009-03-16	20:08:00	286
2009-03-16	20:09:00	347
2009-03-16	20:10:00	315
2009-03-16	20:11:00	0
2009-03-16	20:12:00	0
2009-03-16	20:13:00	0
2009-03-16	20:14:00	0
2009-03-16	20:15:00	0
2009-03-16	20:16:00	0
2009-03-16	20:17:00	0
2009-03-16	20:18:00	0
2009-03-16	20:19:00	0
2009-03-16	20:20:00	0
2009-03-16	20:21:00	0
2009-03-16	20:22:00	0
2009-03-16	20:23:00	0
2009-03-16	20:24:00	0
2009-03-16	20:25:00	0
2009-03-16	20:26:00	0
2009-03-16	20:27:00	0
2009-03-16	20:28:00	0
2009-03-16	20:29:00	0
2009-03-16	20:30:00	0
2009-03-16	20:31:00	0
2009-03-16	20:32:00	0
2009-03-16	20:33:00	11
2009-03-16	20:34:00	23
2009-03-16	20:35:00	0
2009-03-16	20:36:00	0
2009-03-16	20:37:00	0
2009-03-16	20:38:00	0
2009-03-16	20:39:00	0
2009-03-16	20:40:00	0
2009-03-16	20:41:00	0
2009-03-16	20:42:00	11
2009-03-16	20:43:00	651
2009-03-16	20:44:00	11
2009-03-16	20:45:00	871
2009-03-16	20:46:00	299
2009-03-16	20:47:00	272
2009-03-16	20:48:00	734
2009-03-16	20:49:00	91
2009-03-16	20:50:00	0
2009-03-16	20:51:00	0
2009-03-16	20:52:00	0
2009-03-16	20:53:00	0
2009-03-16	20:54:00	0
2009-03-16	20:55:00	0
2009-03-16	20:56:00	0
2009-03-16	20:57:00	299
2009-03-16	20:58:00	286
2009-03-16	20:59:00	462
2009-03-16	21:00:00	34
2009-03-16	21:01:00	0
2009-03-16	21:02:00	0
2009-03-16	21:03:00	427
2009-03-16	21:04:00	331
2009-03-16	21:05:00	272
2009-03-16	21:06:00	395
2009-03-16	21:07:00	272
2009-03-16	21:08:00	443
2009-03-16	21:09:00	315
2009-03-16	21:10:00	848
2009-03-16	21:11:00	443
2009-03-16	21:12:00	779
2009-03-16	21:13:00	162
2009-03-16	21:14:00	0
2009-03-16	21:15:00	0
2009-03-16	21:16:00	11
2009-03-16	21:17:00	0
2009-03-16	21:18:00	0
2009-03-16	21:19:00	0
2009-03-16	21:20:00	0
2009-03-16	21:21:00	0
2009-03-16	21:22:00	0
2009-03-16	21:23:00	0
2009-03-16	21:24:00	0
2009-03-16	21:25:00	0
2009-03-16	21:26:00	0
2009-03-16	21:27:00	0
2009-03-16	21:28:00	0
2009-03-16	21:29:00	0
2009-03-16	21:30:00	0
2009-03-16	21:31:00	0
2009-03-16	21:32:00	0
2009-03-16	21:33:00	0
2009-03-16	21:34:00	0
2009-03-16	21:35:00	0
2009-03-16	21:36:00	11
2009-03-16	21:37:00	0
2009-03-16	21:38:00	0
2009-03-16	21:39:00	0
2009-03-16	21:40:00	0
2009-03-16	21:41:00	0
2009-03-16	21:42:00	0
2009-03-16	21:43:00	0
2009-03-16	21:44:00	0
2009-03-16	21:45:00	0
2009-03-16	21:46:00	0
2009-03-16	21:47:00	0
2009-03-16	21:48:00	0
2009-03-16	21:49:00	0
2009-03-16	21:50:00	23
2009-03-16	21:51:00	0
2009-03-16	21:52:00	0
2009-03-16	21:53:00	0
2009-03-16	21:54:00	0
2009-03-16	21:55:00	0
2009-03-16	21:56:00	0
2009-03-16	21:57:00	0
2009-03-16	21:58:00	0
2009-03-16	21:59:00	0
2009-03-16	22:00:00	0
2009-03-16	22:01:00	0
2009-03-16	22:02:00	0
2009-03-16	22:03:00	0
2009-03-16	22:04:00	11
2009-03-16	22:05:00	0
2009-03-16	22:06:00	0
2009-03-16	22:07:00	0
2009-03-16	22:08:00	0
2009-03-16	22:09:00	0
2009-03-16	22:10:00	0
2009-03-16	22:11:00	0
2009-03-16	22:12:00	0
2009-03-16	22:13:00	0
2009-03-16	22:14:00	0
2009-03-16	22:15:00	0
2009-03-16	22:16:00	0
2009-03-16	22:17:00	0
2009-03-16	22:18:00	0
2009-03-16	22:19:00	0
2009-03-16	22:20:00	0
2009-03-16	22:21:00	0
2009-03-16	22:22:00	0
2009-03-16	22:23:00	0
2009-03-16	22:24:00	0
2009-03-16	22:25:00	11
2009-03-16	22:26:00	11
2009-03-16	22:27:00	0
2009-03-16	22:28:00	0
2009-03-16	22:29:00	11
2009-03-16	22:30:00	0
2009-03-16	22:31:00	23
2009-03-16	22:32:00	203
2009-03-16	22:33:00	0
2009-03-16	22:34:00	0
2009-03-16	22:35:00	0
2009-03-16	22:36:00	0
2009-03-16	22:37:00	0
2009-03-16	22:38:00	0
2009-03-16	22:39:00	0
2009-03-16	22:40:00	0
2009-03-16	22:41:00	0
2009-03-16	22:42:00	0
2009-03-16	22:43:00	0
2009-03-16	22:44:00	0
2009-03-16	22:45:00	0
2009-03-16	22:46:00	0
2009-03-16	22:47:00	0
2009-03-16	22:48:00	0
2009-03-16	22:49:00	0
2009-03-16	22:50:00	0
2009-03-16	22:51:00	0
2009-03-16	22:52:00	0
2009-03-16	22:53:00	0
2009-03-16	22:54:00	11
2009-03-16	22:55:00	0
2009-03-16	22:56:00	0
2009-03-16	22:57:00	0
2009-03-16	22:58:00	0
2009-03-16	22:59:00	0
2009-03-16	23:00:00	0
2009-03-16	23:01:00	0
2009-03-16	23:02:00	0
2009-03-16	23:03:00	0
2009-03-16	23:04:00	0
2009-03-16	23:05:00	0
2009-03-16	23:06:00	0
2009-03-16	23:07:00	0
2009-03-16	23:08:00	0
2009-03-16	23:09:00	0
2009-03-16	23:10:00	0
2009-03-16	23:11:00	0
2009-03-16	23:12:00	0
2009-03-16	23:13:00	0
2009-03-16	23:14:00	0
2009-03-16	23:15:00	0
2009-03-16	23:16:00	0
2009-03-16	23:17:00	0
2009-03-16	23:18:00	0
2009-03-16	23:19:00	0
2009-03-16	23:20:00	0
2009-03-16	23:21:00	0
2009-03-16	23:22:00	0
2009-03-16	23:23:00	0
2009-03-16	23:24:00	0
2009-03-16	23:25:00	0
2009-03-16	23:26:00	0
2009-03-16	23:27:00	0
2009-03-16	23:28:00	0
2009-03-16	23:29:00	0
2009-03-16	23:30:00	0
2009-03-16	23:31:00	0
2009-03-16	23:32:00	0
2009-03-16	23:33:00	0
2009-03-16	23:34:00	0
2009-03-16	23:35:00	0
2009-03-16	23:36:00	0
2009-03-16	23:37:00	0
2009-03-16	23:38:00	0
2009-03-16	23:39:00	0
2009-03-16	23:40:00	0
2009-03-16	23:41:00	0
2009-03-16	23:42:00	0
2009-03-16	23:43:00	0
2009-03-16	23:44:00	0
2009-03-16	23:45:00	0
2009-03-16	23:46:00	0
2009-03-16	23:47:00	0
2009-03-16	23:48:00	0
2009-03-16	23:49:00	11
2009-03-16	23:50:00	46
2009-03-16	23:51:00	0
2009-03-16	23:52:00	0
2009-03-16	23:53:00	0
2009-03-16	23:54:00	0
2009-03-16	23:55:00	0
2009-03-16	23:56:00	0
2009-03-16	23:57:00	0
2009-03-16	23:58:00	0
2009-03-16	23:59:00	11
2009-03-17	00:00:00	0
2009-03-17	00:01:00	0
2009-03-17	00:02:00	0
2009-03-17	00:03:00	0
2009-03-17	00:04:00	0
2009-03-17	00:05:00	0
2009-03-17	00:06:00	0
2009-03-17	00:07:00	0
2009-03-17	00:08:00	0
2009-03-17	00:09:00	245
2009-03-17	00:10:00	46
2009-03-17	00:11:00	299
2009-03-17	00:12:00	0
2009-03-17	00:13:00	0
2009-03-17	00:14:00	0
2009-03-17	00:15:00	0
2009-03-17	00:16:00	0
2009-03-17	00:17:00	0
2009-03-17	00:18:00	0
2009-03-17	00:19:00	0
2009-03-17	00:20:00	0
2009-03-17	00:21:00	0
2009-03-17	00:22:00	0
2009-03-17	00:23:00	0
2009-03-17	00:24:00	0
2009-03-17	00:25:00	0
2009-03-17	00:26:00	0
2009-03-17	00:27:00	0
2009-03-17	00:28:00	0
2009-03-17	00:29:00	0
2009-03-17	00:30:00	0
2009-03-17	00:31:00	0
2009-03-17	00:32:00	0
2009-03-17	00:33:00	0
2009-03-17	00:34:00	0
2009-03-17	00:35:00	0
2009-03-17	00:36:00	0
2009-03-17	00:37:00	0
2009-03-17	00:38:00	0
2009-03-17	00:39:00	0
2009-03-17	00:40:00	0
2009-03-17	00:41:00	0
2009-03-17	00:42:00	23
2009-03-17	00:43:00	0
2009-03-17	00:44:00	0
2009-03-17	00:45:00	0
2009-03-17	00:46:00	0
2009-03-17	00:47:00	11
2009-03-17	00:48:00	0
2009-03-17	00:49:00	0
2009-03-17	00:50:00	0
2009-03-17	00:51:00	0
2009-03-17	00:52:00	0
2009-03-17	00:53:00	0
2009-03-17	00:54:00	34
2009-03-17	00:55:00	0
2009-03-17	00:56:00	0
2009-03-17	00:57:00	0
2009-03-17	00:58:00	347
2009-03-17	00:59:00	347
2009-03-17	01:00:00	1072
2009-03-17	01:01:00	480
2009-03-17	01:02:00	480
2009-03-17	01:03:00	944
2009-03-17	01:04:00	498
2009-03-17	01:05:00	651
2009-03-17	01:06:00	517
2009-03-17	01:07:00	315
2009-03-17	01:08:00	11
2009-03-17	01:09:00	23
2009-03-17	01:10:00	23
2009-03-17	01:11:00	23
2009-03-17	01:12:00	57
2009-03-17	01:13:00	46
2009-03-17	01:14:00	0
2009-03-17	01:15:00	0
2009-03-17	01:16:00	0
2009-03-17	01:17:00	0
2009-03-17	01:18:00	0
2009-03-17	01:19:00	0
2009-03-17	01:20:00	0
2009-03-17	01:21:00	0
2009-03-17	01:22:00	0
2009-03-17	01:23:00	0
2009-03-17	01:24:00	0
2009-03-17	01:25:00	34
2009-03-17	01:26:00	0
2009-03-17	01:27:00	0
2009-03-17	01:28:00	0
2009-03-17	01:29:00	0
2009-03-17	01:30:00	0
2009-03-17	01:31:00	0
2009-03-17	01:32:00	0
2009-03-17	01:33:00	0
2009-03-17	01:34:00	0
2009-03-17	01:35:00	0
2009-03-17	01:36:00	0
2009-03-17	01:37:00	0
2009-03-17	01:38:00	0
2009-03-17	01:39:00	0
2009-03-17	01:40:00	0
2009-03-17	01:41:00	0
2009-03-17	01:42:00	0
2009-03-17	01:43:00	0
2009-03-17	01:44:00	0
2009-03-17	01:45:00	11
2009-03-17	01:46:00	0
2009-03-17	01:47:00	0
2009-03-17	01:48:00	0
2009-03-17	01:49:00	0
2009-03-17	01:50:00	0
2009-03-17	01:51:00	0
2009-03-17	01:52:00	0
2009-03-17	01:53:00	0
2009-03-17	01:54:00	0
2009-03-17	01:55:00	0
2009-03-17	01:56:00	0
2009-03-17	01:57:00	0
2009-03-17	01:58:00	0
2009-03-17	01:59:00	0
2009-03-17	02:00:00	0
2009-03-17	02:01:00	0
2009-03-17	02:02:00	0
2009-03-17	02:03:00	0
2009-03-17	02:04:00	0
2009-03-17	02:05:00	0
2009-03-17	02:06:00	0
2009-03-17	02:07:00	0
2009-03-17	02:08:00	0
2009-03-17	02:09:00	0
2009-03-17	02:10:00	0
2009-03-17	02:11:00	0
2009-03-17	02:12:00	0
2009-03-17	02:13:00	0
2009-03-17	02:14:00	0
2009-03-17	02:15:00	0
2009-03-17	02:16:00	0
2009-03-17	02:17:00	0
2009-03-17	02:18:00	0
2009-03-17	02:19:00	0
2009-03-17	02:20:00	0
2009-03-17	02:21:00	0
2009-03-17	02:22:00	0
2009-03-17	02:23:00	0
2009-03-17	02:24:00	0
2009-03-17	02:25:00	0
2009-03-17	02:26:00	0
2009-03-17	02:27:00	0
2009-03-17	02:28:00	0
2009-03-17	02:29:00	0
2009-03-17	02:30:00	0
2009-03-17	02:31:00	0
2009-03-17	02:32:00	0
2009-03-17	02:33:00	0
2009-03-17	02:34:00	0
2009-03-17	02:35:00	0
2009-03-17	02:36:00	11
2009-03-17	02:37:00	34
2009-03-17	02:38:00	0
2009-03-17	02:39:00	0
2009-03-17	02:40:00	0
2009-03-17	02:41:00	0
2009-03-17	02:42:00	590
2009-03-17	02:43:00	480
2009-03-17	02:44:00	0
2009-03-17	02:45:00	0
2009-03-17	02:46:00	0
2009-03-17	02:47:00	0
2009-03-17	02:48:00	0
2009-03-17	02:49:00	0
2009-03-17	02:50:00	0
2009-03-17	02:51:00	0
2009-03-17	02:52:00	0
2009-03-17	02:53:00	0
2009-03-17	02:54:00	0
2009-03-17	02:55:00	0
2009-03-17	02:56:00	0
2009-03-17	02:57:00	0
2009-03-17	02:58:00	0
2009-03-17	02:59:00	0
2009-03-17	03:00:00	0
2009-03-17	03:01:00	0
2009-03-17	03:02:00	0
2009-03-17	03:03:00	0
2009-03-17	03:04:00	0
2009-03-17	03:05:00	11
2009-03-17	03:06:00	0
2009-03-17	03:07:00	0
2009-03-17	03:08:00	0
2009-03-17	03:09:00	0
2009-03-17	03:10:00	0
2009-03-17	03:11:00	0
2009-03-17	03:12:00	0
2009-03-17	03:13:00	0
2009-03-17	03:14:00	0
2009-03-17	03:15:00	0
2009-03-17	03:16:00	0
2009-03-17	03:17:00	0
2009-03-17	03:18:00	0
2009-03-17	03:19:00	0
2009-03-17	03:20:00	0
2009-03-17	03:21:00	0
2009-03-17	03:22:00	0
2009-03-17	03:23:00	0
2009-03-17	03:24:00	0
2009-03-17	03:25:00	0
2009-03-17	03:26:00	0
2009-03-17	03:27:00	0
2009-03-17	03:28:00	0
2009-03-17	03:29:00	0
2009-03-17	03:30:00	0
2009-03-17	03:31:00	0
2009-03-17	03:32:00	0
2009-03-17	03:33:00	0
2009-03-17	03:34:00	0
2009-03-17	03:35:00	0
2009-03-17	03:36:00	0
2009-03-17	03:37:00	0
2009-03-17	03:38:00	0
2009-03-17	03:39:00	0
2009-03-17	03:40:00	0
2009-03-17	03:41:00	0
2009-03-17	03:42:00	0
2009-03-17	03:43:00	0
2009-03-17	03:44:00	0
2009-03-17	03:45:00	0
2009-03-17	03:46:00	11
2009-03-17	03:47:00	0
2009-03-17	03:48:00	0
2009-03-17	03:49:00	0
2009-03-17	03:50:00	0
2009-03-17	03:51:00	0
2009-03-17	03:52:00	0
2009-03-17	03:53:00	0
2009-03-17	03:54:00	0
2009-03-17	03:55:00	0
2009-03-17	03:56:00	0
2009-03-17	03:57:00	0
2009-03-17	03:58:00	0
2009-03-17	03:59:00	0
2009-03-17	04:00:00	69
2009-03-17	04:01:00	57
2009-03-17	04:02:00	0
2009-03-17	04:03:00	0
2009-03-17	04:04:00	0
2009-03-17	04:05:00	0
2009-03-17	04:06:00	0
2009-03-17	04:07:00	0
2009-03-17	04:08:00	0
2009-03-17	04:09:00	0
2009-03-17	04:10:00	0
2009-03-17	04:11:00	0
2009-03-17	04:12:00	0
2009-03-17	04:13:00	0
2009-03-17	04:14:00	0
2009-03-17	04:15:00	0
2009-03-17	04:16:00	0
2009-03-17	04:17:00	0
2009-03-17	04:18:00	0
2009-03-17	04:19:00	0
2009-03-17	04:20:00	0
2009-03-17	04:21:00	0
2009-03-17	04:22:00	0
2009-03-17	04:23:00	0
2009-03-17	04:24:00	0
2009-03-17	04:25:00	137
2009-03-17	04:26:00	190
2009-03-17	04:27:00	480
2009-03-17	04:28:00	0
2009-03-17	04:29:00	0
2009-03-17	04:30:00	0
2009-03-17	04:31:00	34
2009-03-17	04:32:00	0
2009-03-17	04:33:00	0
2009-03-17	04:34:00	0
2009-03-17	04:35:00	0
2009-03-17	04:36:00	0
2009-03-17	04:37:00	0
2009-03-17	04:38:00	0
2009-03-17	04:39:00	0
2009-03-17	04:40:00	23
2009-03-17	04:41:00	0
2009-03-17	04:42:00	0
2009-03-17	04:43:00	0
2009-03-17	04:44:00	0
2009-03-17	04:45:00	0
2009-03-17	04:46:00	0
2009-03-17	04:47:00	0
2009-03-17	04:48:00	0
2009-03-17	04:49:00	0
2009-03-17	04:50:00	0
2009-03-17	04:51:00	0
2009-03-17	04:52:00	23
2009-03-17	04:53:00	0
2009-03-17	04:54:00	0
2009-03-17	04:55:00	0
2009-03-17	04:56:00	0
2009-03-17	04:57:00	0
2009-03-17	04:58:00	0
2009-03-17	04:59:00	0
2009-03-17	05:00:00	0
2009-03-17	05:01:00	0
2009-03-17	05:02:00	0
2009-03-17	05:03:00	0
2009-03-17	05:04:00	0
2009-03-17	05:05:00	0
2009-03-17	05:06:00	0
2009-03-17	05:07:00	0
2009-03-17	05:08:00	0
2009-03-17	05:09:00	34
2009-03-17	05:10:00	0
2009-03-17	05:11:00	0
2009-03-17	05:12:00	0
2009-03-17	05:13:00	0
2009-03-17	05:14:00	0
2009-03-17	05:15:00	0
2009-03-17	05:16:00	0
2009-03-17	05:17:00	0
2009-03-17	05:18:00	0
2009-03-17	05:19:00	0
2009-03-17	05:20:00	0
2009-03-17	05:21:00	0
2009-03-17	05:22:00	0
2009-03-17	05:23:00	0
2009-03-17	05:24:00	0
2009-03-17	05:25:00	0
2009-03-17	05:26:00	0
2009-03-17	05:27:00	0
2009-03-17	05:28:00	0
2009-03-17	05:29:00	0
2009-03-17	05:30:00	0
2009-03-17	05:31:00	0
2009-03-17	05:32:00	0
2009-03-17	05:33:00	0
2009-03-17	05:34:00	0
2009-03-17	05:35:00	0
2009-03-17	05:36:00	0
2009-03-17	05:37:00	0
2009-03-17	05:38:00	0
2009-03-17	05:39:00	0
2009-03-17	05:40:00	0
2009-03-17	05:41:00	0
2009-03-17	05:42:00	0
2009-03-17	05:43:00	0
2009-03-17	05:44:00	0
2009-03-17	05:45:00	23
2009-03-17	05:46:00	0
2009-03-17	05:47:00	0
2009-03-17	05:48:00	0
2009-03-17	05:49:00	0
2009-03-17	05:50:00	0
2009-03-17	05:51:00	0
2009-03-17	05:52:00	0
2009-03-17	05:53:00	0
2009-03-17	05:54:00	0
2009-03-17	05:55:00	0
2009-03-17	05:56:00	0
2009-03-17	05:57:00	0
2009-03-17	05:58:00	0
2009-03-17	05:59:00	0
2009-03-17	06:00:00	0
2009-03-17	06:01:00	0
2009-03-17	06:02:00	0
2009-03-17	06:03:00	0
2009-03-17	06:04:00	0
2009-03-17	06:05:00	0
2009-03-17	06:06:00	0
2009-03-17	06:07:00	0
2009-03-17	06:08:00	0
2009-03-17	06:09:00	23
2009-03-17	06:10:00	1458
2009-03-17	06:11:00	1154
2009-03-17	06:12:00	1099
2009-03-17	06:13:00	802
2009-03-17	06:14:00	331
2009-03-17	06:15:00	0
2009-03-17	06:16:00	0
2009-03-17	06:17:00	11
2009-03-17	06:18:00	11
2009-03-17	06:19:00	286
2009-03-17	06:20:00	0
2009-03-17	06:21:00	0
2009-03-17	06:22:00	0
2009-03-17	06:23:00	0
2009-03-17	06:24:00	0
2009-03-17	06:25:00	0
2009-03-17	06:26:00	0
2009-03-17	06:27:00	0
2009-03-17	06:28:00	0
2009-03-17	06:29:00	0
2009-03-17	06:30:00	1019
2009-03-17	06:31:00	498
2009-03-17	06:32:00	34
2009-03-17	06:33:00	0
2009-03-17	06:34:00	0
2009-03-17	06:35:00	0
2009-03-17	06:36:00	0
2009-03-17	06:37:00	0
2009-03-17	06:38:00	0
2009-03-17	06:39:00	0
2009-03-17	06:40:00	0
2009-03-17	06:41:00	0
2009-03-17	06:42:00	0
2009-03-17	06:43:00	0
2009-03-17	06:44:00	0
2009-03-17	06:45:00	0
2009-03-17	06:46:00	11
2009-03-17	06:47:00	315
2009-03-17	06:48:00	34
2009-03-17	06:49:00	969
2009-03-17	06:50:00	1301
2009-03-17	06:51:00	590
2009-03-17	06:52:00	480
2009-03-17	06:53:00	299
2009-03-17	06:54:00	498
2009-03-17	06:55:00	610
2009-03-17	06:56:00	517
2009-03-17	06:57:00	91
2009-03-17	06:58:00	0
2009-03-17	06:59:00	0
2009-03-17	07:00:00	0
2009-03-17	07:01:00	0
2009-03-17	07:02:00	11
2009-03-17	07:03:00	0
2009-03-17	07:04:00	23
2009-03-17	07:05:00	0
2009-03-17	07:06:00	363
2009-03-17	07:07:00	57
2009-03-17	07:08:00	631
2009-03-17	07:09:00	11
2009-03-17	07:10:00	0
2009-03-17	07:11:00	11
2009-03-17	07:12:00	34
2009-03-17	07:13:00	69
2009-03-17	07:14:00	571
2009-03-17	07:15:00	427
2009-03-17	07:16:00	363
2009-03-17	07:17:00	0
2009-03-17	07:18:00	0
2009-03-17	07:19:00	0
2009-03-17	07:20:00	0
2009-03-17	07:21:00	0
2009-03-17	07:22:00	0
2009-03-17	07:23:00	34
2009-03-17	07:24:00	0
2009-03-17	07:25:00	0
2009-03-17	07:26:00	0
2009-03-17	07:27:00	0
2009-03-17	07:28:00	0
2009-03-17	07:29:00	0
2009-03-17	07:30:00	0
2009-03-17	07:31:00	0
2009-03-17	07:32:00	0
2009-03-17	07:33:00	0
2009-03-17	07:34:00	0
2009-03-17	07:35:00	34
2009-03-17	07:36:00	0
2009-03-17	07:37:00	23
2009-03-17	07:38:00	103
2009-03-17	07:39:00	480
2009-03-17	07:40:00	162
2009-03-17	07:41:00	0
2009-03-17	07:42:00	0
2009-03-17	07:43:00	0
2009-03-17	07:44:00	0
2009-03-17	07:45:00	0
2009-03-17	07:46:00	0
2009-03-17	07:47:00	0
2009-03-17	07:48:00	0
2009-03-17	07:49:00	0
2009-03-17	07:50:00	0
2009-03-17	07:51:00	0
2009-03-17	07:52:00	0
2009-03-17	07:53:00	0
2009-03-17	07:54:00	0
2009-03-17	07:55:00	0
2009-03-17	07:56:00	0
2009-03-17	07:57:00	0
2009-03-17	07:58:00	0
2009-03-17	07:59:00	0
2009-03-17	08:00:00	0
2009-03-17	08:01:00	0
2009-03-17	08:02:00	0
2009-03-17	08:03:00	57
2009-03-17	08:04:00	23
2009-03-17	08:05:00	0
2009-03-17	08:06:00	0
2009-03-17	08:07:00	498
2009-03-17	08:08:00	443
2009-03-17	08:09:00	23
2009-03-17	08:10:00	11
2009-03-17	08:11:00	0
2009-03-17	08:12:00	0
2009-03-17	08:13:00	0
2009-03-17	08:14:00	0
2009-03-17	08:15:00	0
2009-03-17	08:16:00	0
2009-03-17	08:17:00	0
2009-03-17	08:18:00	0
2009-03-17	08:19:00	0
2009-03-17	08:20:00	0
2009-03-17	08:21:00	0
2009-03-17	08:22:00	0
2009-03-17	08:23:00	0
2009-03-17	08:24:00	0
2009-03-17	08:25:00	0
2009-03-17	08:26:00	0
2009-03-17	08:27:00	0
2009-03-17	08:28:00	0
2009-03-17	08:29:00	0
2009-03-17	08:30:00	0
2009-03-17	08:31:00	0
2009-03-17	08:32:00	0
2009-03-17	08:33:00	0
2009-03-17	08:34:00	11
2009-03-17	08:35:00	734
2009-03-17	08:36:00	610
2009-03-17	08:37:00	571
2009-03-17	08:38:00	535
2009-03-17	08:39:00	23
2009-03-17	08:40:00	0
2009-03-17	08:41:00	0
2009-03-17	08:42:00	0
2009-03-17	08:43:00	0
2009-03-17	08:44:00	0
2009-03-17	08:45:00	0
2009-03-17	08:46:00	0
2009-03-17	08:47:00	1426
2009-03-17	08:48:00	2183
2009-03-17	08:49:00	1525
2009-03-17	08:50:00	919
2009-03-17	08:51:00	944
2009-03-17	08:52:00	1182
2009-03-17	08:53:00	1851
2009-03-17	08:54:00	363
2009-03-17	08:55:00	315
2009-03-17	08:56:00	1211
2009-03-17	08:57:00	203
2009-03-17	08:58:00	176
2009-03-17	08:59:00	126
2009-03-17	09:00:00	1099
2009-03-17	09:01:00	734
2009-03-17	09:02:00	203
2009-03-17	09:03:00	114
2009-03-17	09:04:00	363
2009-03-17	09:05:00	757
2009-03-17	09:06:00	137
2009-03-17	09:07:00	57
2009-03-17	09:08:00	190
[truncated: 21,051 more rows]

## Sheet: 3.31.09
Actogram, Copy Raw Data, All Days
Identity:	Winston
Filename:	E:\Active Research Files\meloxicam titre canine\cases\winston\Winston 3.31.09.AWC
Gender:	M
Age:	11
Height:	61.0 cm	24.0 in
Weight:	31.4 kg	69.2 lbs
Start Date:	31-Mar-2009 (Tue)
Start Time:	17:00:00
Interval:	1.00 mins
Date Stamp:	Time Stamp:	Activity Data:	Marker Press:
2009-03-31	00:00:00	0
2009-03-31	00:01:00	0
2009-03-31	00:02:00	0
2009-03-31	00:03:00	0
2009-03-31	00:04:00	0
2009-03-31	00:05:00	0
2009-03-31	00:06:00	0
2009-03-31	00:07:00	0
2009-03-31	00:08:00	0
2009-03-31	00:09:00	0
2009-03-31	00:10:00	0
2009-03-31	00:11:00	0
2009-03-31	00:12:00	0
2009-03-31	00:13:00	0
2009-03-31	00:14:00	0
2009-03-31	00:15:00	0
2009-03-31	00:16:00	0
2009-03-31	00:17:00	0
2009-03-31	00:18:00	0
2009-03-31	00:19:00	0
2009-03-31	00:20:00	0
2009-03-31	00:21:00	0
2009-03-31	00:22:00	0
2009-03-31	00:23:00	0
2009-03-31	00:24:00	0
2009-03-31	00:25:00	0
2009-03-31	00:26:00	0
2009-03-31	00:27:00	0
2009-03-31	00:28:00	0
2009-03-31	00:29:00	0
2009-03-31	00:30:00	0
2009-03-31	00:31:00	0
2009-03-31	00:32:00	0
2009-03-31	00:33:00	0
2009-03-31	00:34:00	0
2009-03-31	00:35:00	0
2009-03-31	00:36:00	0
2009-03-31	00:37:00	0
2009-03-31	00:38:00	0
2009-03-31	00:39:00	0
2009-03-31	00:40:00	0
2009-03-31	00:41:00	0
2009-03-31	00:42:00	0
2009-03-31	00:43:00	0
2009-03-31	00:44:00	0
2009-03-31	00:45:00	0
2009-03-31	00:46:00	0
2009-03-31	00:47:00	0
2009-03-31	00:48:00	0
2009-03-31	00:49:00	0
2009-03-31	00:50:00	0
2009-03-31	00:51:00	0
2009-03-31	00:52:00	0
2009-03-31	00:53:00	0
2009-03-31	00:54:00	0
2009-03-31	00:55:00	0
2009-03-31	00:56:00	0
2009-03-31	00:57:00	0
2009-03-31	00:58:00	0
2009-03-31	00:59:00	0
2009-03-31	01:00:00	0
2009-03-31	01:01:00	0
2009-03-31	01:02:00	0
2009-03-31	01:03:00	0
2009-03-31	01:04:00	0
2009-03-31	01:05:00	0
2009-03-31	01:06:00	0
2009-03-31	01:07:00	0
2009-03-31	01:08:00	0
2009-03-31	01:09:00	0
2009-03-31	01:10:00	0
2009-03-31	01:11:00	0
2009-03-31	01:12:00	0
2009-03-31	01:13:00	0
2009-03-31	01:14:00	0
2009-03-31	01:15:00	0
2009-03-31	01:16:00	0
2009-03-31	01:17:00	0
2009-03-31	01:18:00	0
2009-03-31	01:19:00	0
2009-03-31	01:20:00	0
2009-03-31	01:21:00	0
2009-03-31	01:22:00	0
2009-03-31	01:23:00	0
2009-03-31	01:24:00	0
2009-03-31	01:25:00	0
2009-03-31	01:26:00	0
2009-03-31	01:27:00	0
2009-03-31	01:28:00	0
2009-03-31	01:29:00	0
2009-03-31	01:30:00	0
2009-03-31	01:31:00	0
2009-03-31	01:32:00	0
2009-03-31	01:33:00	0
2009-03-31	01:34:00	0
2009-03-31	01:35:00	0
2009-03-31	01:36:00	0
2009-03-31	01:37:00	0
2009-03-31	01:38:00	0
2009-03-31	01:39:00	0
2009-03-31	01:40:00	0
2009-03-31	01:41:00	0
2009-03-31	01:42:00	0
2009-03-31	01:43:00	0
2009-03-31	01:44:00	0
2009-03-31	01:45:00	0
2009-03-31	01:46:00	0
2009-03-31	01:47:00	0
2009-03-31	01:48:00	0
2009-03-31	01:49:00	0
2009-03-31	01:50:00	0
2009-03-31	01:51:00	0
2009-03-31	01:52:00	0
2009-03-31	01:53:00	0
2009-03-31	01:54:00	0
2009-03-31	01:55:00	0
2009-03-31	01:56:00	0
2009-03-31	01:57:00	0
2009-03-31	01:58:00	0
2009-03-31	01:59:00	0
2009-03-31	02:00:00	0
2009-03-31	02:01:00	0
2009-03-31	02:02:00	0
2009-03-31	02:03:00	0
2009-03-31	02:04:00	0
2009-03-31	02:05:00	0
2009-03-31	02:06:00	0
2009-03-31	02:07:00	0
2009-03-31	02:08:00	0
2009-03-31	02:09:00	0
2009-03-31	02:10:00	0
2009-03-31	02:11:00	0
2009-03-31	02:12:00	0
2009-03-31	02:13:00	0
2009-03-31	02:14:00	0
2009-03-31	02:15:00	0
2009-03-31	02:16:00	0
2009-03-31	02:17:00	0
2009-03-31	02:18:00	0
2009-03-31	02:19:00	0
2009-03-31	02:20:00	0
2009-03-31	02:21:00	0
2009-03-31	02:22:00	0
2009-03-31	02:23:00	0
2009-03-31	02:24:00	0
2009-03-31	02:25:00	0
2009-03-31	02:26:00	0
2009-03-31	02:27:00	0
2009-03-31	02:28:00	0
2009-03-31	02:29:00	0
2009-03-31	02:30:00	0
2009-03-31	02:31:00	0
2009-03-31	02:32:00	0
2009-03-31	02:33:00	0
2009-03-31	02:34:00	0
2009-03-31	02:35:00	0
2009-03-31	02:36:00	0
2009-03-31	02:37:00	0
2009-03-31	02:38:00	0
2009-03-31	02:39:00	0
2009-03-31	02:40:00	0
2009-03-31	02:41:00	0
2009-03-31	02:42:00	0
2009-03-31	02:43:00	0
2009-03-31	02:44:00	0
2009-03-31	02:45:00	0
2009-03-31	02:46:00	0
2009-03-31	02:47:00	0
2009-03-31	02:48:00	0
2009-03-31	02:49:00	0
2009-03-31	02:50:00	0
2009-03-31	02:51:00	0
2009-03-31	02:52:00	0
2009-03-31	02:53:00	0
2009-03-31	02:54:00	0
2009-03-31	02:55:00	0
2009-03-31	02:56:00	0
2009-03-31	02:57:00	0
2009-03-31	02:58:00	0
2009-03-31	02:59:00	0
2009-03-31	03:00:00	0
2009-03-31	03:01:00	0
2009-03-31	03:02:00	0
2009-03-31	03:03:00	0
2009-03-31	03:04:00	0
2009-03-31	03:05:00	0
2009-03-31	03:06:00	0
2009-03-31	03:07:00	0
2009-03-31	03:08:00	0
2009-03-31	03:09:00	0
2009-03-31	03:10:00	0
2009-03-31	03:11:00	0
2009-03-31	03:12:00	0
2009-03-31	03:13:00	0
2009-03-31	03:14:00	0
2009-03-31	03:15:00	0
2009-03-31	03:16:00	0
2009-03-31	03:17:00	0
2009-03-31	03:18:00	0
2009-03-31	03:19:00	0
2009-03-31	03:20:00	0
2009-03-31	03:21:00	0
2009-03-31	03:22:00	0
2009-03-31	03:23:00	0
2009-03-31	03:24:00	0
2009-03-31	03:25:00	0
2009-03-31	03:26:00	0
2009-03-31	03:27:00	0
2009-03-31	03:28:00	0
2009-03-31	03:29:00	0
2009-03-31	03:30:00	0
2009-03-31	03:31:00	0
2009-03-31	03:32:00	0
2009-03-31	03:33:00	0
2009-03-31	03:34:00	0
2009-03-31	03:35:00	0
2009-03-31	03:36:00	0
2009-03-31	03:37:00	0
2009-03-31	03:38:00	0
2009-03-31	03:39:00	0
2009-03-31	03:40:00	0
2009-03-31	03:41:00	0
2009-03-31	03:42:00	0
2009-03-31	03:43:00	0
2009-03-31	03:44:00	0
2009-03-31	03:45:00	0
2009-03-31	03:46:00	0
2009-03-31	03:47:00	0
2009-03-31	03:48:00	0
2009-03-31	03:49:00	0
2009-03-31	03:50:00	0
2009-03-31	03:51:00	0
2009-03-31	03:52:00	0
2009-03-31	03:53:00	0
2009-03-31	03:54:00	0
2009-03-31	03:55:00	0
2009-03-31	03:56:00	0
2009-03-31	03:57:00	0
2009-03-31	03:58:00	0
2009-03-31	03:59:00	0
2009-03-31	04:00:00	0
2009-03-31	04:01:00	0
2009-03-31	04:02:00	0
2009-03-31	04:03:00	0
2009-03-31	04:04:00	0
2009-03-31	04:05:00	0
2009-03-31	04:06:00	0
2009-03-31	04:07:00	0
2009-03-31	04:08:00	0
2009-03-31	04:09:00	0
2009-03-31	04:10:00	0
2009-03-31	04:11:00	0
2009-03-31	04:12:00	0
2009-03-31	04:13:00	0
2009-03-31	04:14:00	0
2009-03-31	04:15:00	0
2009-03-31	04:16:00	0
2009-03-31	04:17:00	0
2009-03-31	04:18:00	0
2009-03-31	04:19:00	0
2009-03-31	04:20:00	0
2009-03-31	04:21:00	0
2009-03-31	04:22:00	0
2009-03-31	04:23:00	0
2009-03-31	04:24:00	0
2009-03-31	04:25:00	0
2009-03-31	04:26:00	0
2009-03-31	04:27:00	0
2009-03-31	04:28:00	0
2009-03-31	04:29:00	0
2009-03-31	04:30:00	0
2009-03-31	04:31:00	0
2009-03-31	04:32:00	0
2009-03-31	04:33:00	0
2009-03-31	04:34:00	0
2009-03-31	04:35:00	0
2009-03-31	04:36:00	0
2009-03-31	04:37:00	0
2009-03-31	04:38:00	0
2009-03-31	04:39:00	0
2009-03-31	04:40:00	0
2009-03-31	04:41:00	0
2009-03-31	04:42:00	0
2009-03-31	04:43:00	0
2009-03-31	04:44:00	0
2009-03-31	04:45:00	0
2009-03-31	04:46:00	0
2009-03-31	04:47:00	0
2009-03-31	04:48:00	0
2009-03-31	04:49:00	0
2009-03-31	04:50:00	0
2009-03-31	04:51:00	0
2009-03-31	04:52:00	0
2009-03-31	04:53:00	0
2009-03-31	04:54:00	0
2009-03-31	04:55:00	0
2009-03-31	04:56:00	0
2009-03-31	04:57:00	0
2009-03-31	04:58:00	0
2009-03-31	04:59:00	0
2009-03-31	05:00:00	0
2009-03-31	05:01:00	0
2009-03-31	05:02:00	0
2009-03-31	05:03:00	0
2009-03-31	05:04:00	0
2009-03-31	05:05:00	0
2009-03-31	05:06:00	0
2009-03-31	05:07:00	0
2009-03-31	05:08:00	0
2009-03-31	05:09:00	0
2009-03-31	05:10:00	0
2009-03-31	05:11:00	0
2009-03-31	05:12:00	0
2009-03-31	05:13:00	0
2009-03-31	05:14:00	0
2009-03-31	05:15:00	0
2009-03-31	05:16:00	0
2009-03-31	05:17:00	0
2009-03-31	05:18:00	0
2009-03-31	05:19:00	0
2009-03-31	05:20:00	0
2009-03-31	05:21:00	0
2009-03-31	05:22:00	0
2009-03-31	05:23:00	0
2009-03-31	05:24:00	0
2009-03-31	05:25:00	0
2009-03-31	05:26:00	0
2009-03-31	05:27:00	0
2009-03-31	05:28:00	0
2009-03-31	05:29:00	0
2009-03-31	05:30:00	0
2009-03-31	05:31:00	0
2009-03-31	05:32:00	0
2009-03-31	05:33:00	0
2009-03-31	05:34:00	0
2009-03-31	05:35:00	0
2009-03-31	05:36:00	0
2009-03-31	05:37:00	0
2009-03-31	05:38:00	0
2009-03-31	05:39:00	0
2009-03-31	05:40:00	0
2009-03-31	05:41:00	0
2009-03-31	05:42:00	0
2009-03-31	05:43:00	0
2009-03-31	05:44:00	0
2009-03-31	05:45:00	0
2009-03-31	05:46:00	0
2009-03-31	05:47:00	0
2009-03-31	05:48:00	0
2009-03-31	05:49:00	0
2009-03-31	05:50:00	0
2009-03-31	05:51:00	0
2009-03-31	05:52:00	0
2009-03-31	05:53:00	0
2009-03-31	05:54:00	0
2009-03-31	05:55:00	0
2009-03-31	05:56:00	0
2009-03-31	05:57:00	0
2009-03-31	05:58:00	0
2009-03-31	05:59:00	0
2009-03-31	06:00:00	0
2009-03-31	06:01:00	0
2009-03-31	06:02:00	0
2009-03-31	06:03:00	0
2009-03-31	06:04:00	0
2009-03-31	06:05:00	0
2009-03-31	06:06:00	0
2009-03-31	06:07:00	0
2009-03-31	06:08:00	0
2009-03-31	06:09:00	0
2009-03-31	06:10:00	0
2009-03-31	06:11:00	0
2009-03-31	06:12:00	0
2009-03-31	06:13:00	0
2009-03-31	06:14:00	0
2009-03-31	06:15:00	0
2009-03-31	06:16:00	0
2009-03-31	06:17:00	0
2009-03-31	06:18:00	0
2009-03-31	06:19:00	0
2009-03-31	06:20:00	0
2009-03-31	06:21:00	0
2009-03-31	06:22:00	0
2009-03-31	06:23:00	0
2009-03-31	06:24:00	0
2009-03-31	06:25:00	0
2009-03-31	06:26:00	0
2009-03-31	06:27:00	0
2009-03-31	06:28:00	0
2009-03-31	06:29:00	0
2009-03-31	06:30:00	0
2009-03-31	06:31:00	0
2009-03-31	06:32:00	0
2009-03-31	06:33:00	0
2009-03-31	06:34:00	0
2009-03-31	06:35:00	0
2009-03-31	06:36:00	0
2009-03-31	06:37:00	0
2009-03-31	06:38:00	0
2009-03-31	06:39:00	0
2009-03-31	06:40:00	0
2009-03-31	06:41:00	0
2009-03-31	06:42:00	0
2009-03-31	06:43:00	0
2009-03-31	06:44:00	0
2009-03-31	06:45:00	0
2009-03-31	06:46:00	0
2009-03-31	06:47:00	0
2009-03-31	06:48:00	0
2009-03-31	06:49:00	0
2009-03-31	06:50:00	0
2009-03-31	06:51:00	0
2009-03-31	06:52:00	0
2009-03-31	06:53:00	0
2009-03-31	06:54:00	0
2009-03-31	06:55:00	0
2009-03-31	06:56:00	0
2009-03-31	06:57:00	0
2009-03-31	06:58:00	0
2009-03-31	06:59:00	0
2009-03-31	07:00:00	0
2009-03-31	07:01:00	0
2009-03-31	07:02:00	0
2009-03-31	07:03:00	0
2009-03-31	07:04:00	0
2009-03-31	07:05:00	0
2009-03-31	07:06:00	0
2009-03-31	07:07:00	0
2009-03-31	07:08:00	0
2009-03-31	07:09:00	0
2009-03-31	07:10:00	0
2009-03-31	07:11:00	0
2009-03-31	07:12:00	0
2009-03-31	07:13:00	0
2009-03-31	07:14:00	0
2009-03-31	07:15:00	0
2009-03-31	07:16:00	0
2009-03-31	07:17:00	0
2009-03-31	07:18:00	0
2009-03-31	07:19:00	0
2009-03-31	07:20:00	0
2009-03-31	07:21:00	0
2009-03-31	07:22:00	0
2009-03-31	07:23:00	0
2009-03-31	07:24:00	0
2009-03-31	07:25:00	0
2009-03-31	07:26:00	0
2009-03-31	07:27:00	0
2009-03-31	07:28:00	0
2009-03-31	07:29:00	0
2009-03-31	07:30:00	0
2009-03-31	07:31:00	0
2009-03-31	07:32:00	0
2009-03-31	07:33:00	0
2009-03-31	07:34:00	0
2009-03-31	07:35:00	0
2009-03-31	07:36:00	0
2009-03-31	07:37:00	0
2009-03-31	07:38:00	0
2009-03-31	07:39:00	0
2009-03-31	07:40:00	0
2009-03-31	07:41:00	0
2009-03-31	07:42:00	0
2009-03-31	07:43:00	0
2009-03-31	07:44:00	0
2009-03-31	07:45:00	0
2009-03-31	07:46:00	0
2009-03-31	07:47:00	0
2009-03-31	07:48:00	0
2009-03-31	07:49:00	0
2009-03-31	07:50:00	0
2009-03-31	07:51:00	0
2009-03-31	07:52:00	0
2009-03-31	07:53:00	0
2009-03-31	07:54:00	0
2009-03-31	07:55:00	0
2009-03-31	07:56:00	0
2009-03-31	07:57:00	0
2009-03-31	07:58:00	0
2009-03-31	07:59:00	0
2009-03-31	08:00:00	0
2009-03-31	08:01:00	0
2009-03-31	08:02:00	0
2009-03-31	08:03:00	0
2009-03-31	08:04:00	0
2009-03-31	08:05:00	0
2009-03-31	08:06:00	0
2009-03-31	08:07:00	0
2009-03-31	08:08:00	0
2009-03-31	08:09:00	0
2009-03-31	08:10:00	0
2009-03-31	08:11:00	0
2009-03-31	08:12:00	0
2009-03-31	08:13:00	0
2009-03-31	08:14:00	0
2009-03-31	08:15:00	0
2009-03-31	08:16:00	0
2009-03-31	08:17:00	0
2009-03-31	08:18:00	0
2009-03-31	08:19:00	0
2009-03-31	08:20:00	0
2009-03-31	08:21:00	0
2009-03-31	08:22:00	0
2009-03-31	08:23:00	0
2009-03-31	08:24:00	0
2009-03-31	08:25:00	0
2009-03-31	08:26:00	0
2009-03-31	08:27:00	0
2009-03-31	08:28:00	0
2009-03-31	08:29:00	0
2009-03-31	08:30:00	0
2009-03-31	08:31:00	0
2009-03-31	08:32:00	0
2009-03-31	08:33:00	0
2009-03-31	08:34:00	0
2009-03-31	08:35:00	0
2009-03-31	08:36:00	0
2009-03-31	08:37:00	0
2009-03-31	08:38:00	0
2009-03-31	08:39:00	0
2009-03-31	08:40:00	0
2009-03-31	08:41:00	0
2009-03-31	08:42:00	0
2009-03-31	08:43:00	0
2009-03-31	08:44:00	0
2009-03-31	08:45:00	0
2009-03-31	08:46:00	0
2009-03-31	08:47:00	0
2009-03-31	08:48:00	0
2009-03-31	08:49:00	0
2009-03-31	08:50:00	0
2009-03-31	08:51:00	0
2009-03-31	08:52:00	0
2009-03-31	08:53:00	0
2009-03-31	08:54:00	0
2009-03-31	08:55:00	0
2009-03-31	08:56:00	0
2009-03-31	08:57:00	0
2009-03-31	08:58:00	0
2009-03-31	08:59:00	0
2009-03-31	09:00:00	0
2009-03-31	09:01:00	0
2009-03-31	09:02:00	0
2009-03-31	09:03:00	0
2009-03-31	09:04:00	0
2009-03-31	09:05:00	0
2009-03-31	09:06:00	0
2009-03-31	09:07:00	0
2009-03-31	09:08:00	0
2009-03-31	09:09:00	0
2009-03-31	09:10:00	0
2009-03-31	09:11:00	0
2009-03-31	09:12:00	0
2009-03-31	09:13:00	0
2009-03-31	09:14:00	0
2009-03-31	09:15:00	0
2009-03-31	09:16:00	0
2009-03-31	09:17:00	0
2009-03-31	09:18:00	0
2009-03-31	09:19:00	0
2009-03-31	09:20:00	0
2009-03-31	09:21:00	0
2009-03-31	09:22:00	0
2009-03-31	09:23:00	0
2009-03-31	09:24:00	0
2009-03-31	09:25:00	0
2009-03-31	09:26:00	0
2009-03-31	09:27:00	0
2009-03-31	09:28:00	0
2009-03-31	09:29:00	0
2009-03-31	09:30:00	0
2009-03-31	09:31:00	0
2009-03-31	09:32:00	0
2009-03-31	09:33:00	0
2009-03-31	09:34:00	0
2009-03-31	09:35:00	0
2009-03-31	09:36:00	0
2009-03-31	09:37:00	0
2009-03-31	09:38:00	0
2009-03-31	09:39:00	0
2009-03-31	09:40:00	0
2009-03-31	09:41:00	0
2009-03-31	09:42:00	0
2009-03-31	09:43:00	0
2009-03-31	09:44:00	0
2009-03-31	09:45:00	0
2009-03-31	09:46:00	0
2009-03-31	09:47:00	0
2009-03-31	09:48:00	0
2009-03-31	09:49:00	0
2009-03-31	09:50:00	0
2009-03-31	09:51:00	0
2009-03-31	09:52:00	0
2009-03-31	09:53:00	0
2009-03-31	09:54:00	0
2009-03-31	09:55:00	0
2009-03-31	09:56:00	0
2009-03-31	09:57:00	0
2009-03-31	09:58:00	0
2009-03-31	09:59:00	0
2009-03-31	10:00:00	0
2009-03-31	10:01:00	0
2009-03-31	10:02:00	0
2009-03-31	10:03:00	0
2009-03-31	10:04:00	0
2009-03-31	10:05:00	0
2009-03-31	10:06:00	0
2009-03-31	10:07:00	0
2009-03-31	10:08:00	0
2009-03-31	10:09:00	0
2009-03-31	10:10:00	0
2009-03-31	10:11:00	0
2009-03-31	10:12:00	0
2009-03-31	10:13:00	0
2009-03-31	10:14:00	0
2009-03-31	10:15:00	0
2009-03-31	10:16:00	0
2009-03-31	10:17:00	0
2009-03-31	10:18:00	0
2009-03-31	10:19:00	0
2009-03-31	10:20:00	0
2009-03-31	10:21:00	0
2009-03-31	10:22:00	0
2009-03-31	10:23:00	0
2009-03-31	10:24:00	0
2009-03-31	10:25:00	0
2009-03-31	10:26:00	0
2009-03-31	10:27:00	0
2009-03-31	10:28:00	0
2009-03-31	10:29:00	0
2009-03-31	10:30:00	0
2009-03-31	10:31:00	0
2009-03-31	10:32:00	0
2009-03-31	10:33:00	0
2009-03-31	10:34:00	0
2009-03-31	10:35:00	0
2009-03-31	10:36:00	0
2009-03-31	10:37:00	0
2009-03-31	10:38:00	0
2009-03-31	10:39:00	0
2009-03-31	10:40:00	0
2009-03-31	10:41:00	0
2009-03-31	10:42:00	0
2009-03-31	10:43:00	0
2009-03-31	10:44:00	0
2009-03-31	10:45:00	0
2009-03-31	10:46:00	0
2009-03-31	10:47:00	0
2009-03-31	10:48:00	0
2009-03-31	10:49:00	0
2009-03-31	10:50:00	0
2009-03-31	10:51:00	0
2009-03-31	10:52:00	0
2009-03-31	10:53:00	0
2009-03-31	10:54:00	0
2009-03-31	10:55:00	0
2009-03-31	10:56:00	0
2009-03-31	10:57:00	0
2009-03-31	10:58:00	0
2009-03-31	10:59:00	0
2009-03-31	11:00:00	0
2009-03-31	11:01:00	0
2009-03-31	11:02:00	0
2009-03-31	11:03:00	0
2009-03-31	11:04:00	0
2009-03-31	11:05:00	0
2009-03-31	11:06:00	0
2009-03-31	11:07:00	0
2009-03-31	11:08:00	0
2009-03-31	11:09:00	0
2009-03-31	11:10:00	0
2009-03-31	11:11:00	0
2009-03-31	11:12:00	0
2009-03-31	11:13:00	0
2009-03-31	11:14:00	0
2009-03-31	11:15:00	0
2009-03-31	11:16:00	0
2009-03-31	11:17:00	0
2009-03-31	11:18:00	0
2009-03-31	11:19:00	0
2009-03-31	11:20:00	0
2009-03-31	11:21:00	0
2009-03-31	11:22:00	0
2009-03-31	11:23:00	0
2009-03-31	11:24:00	0
2009-03-31	11:25:00	0
2009-03-31	11:26:00	0
2009-03-31	11:27:00	0
2009-03-31	11:28:00	0
2009-03-31	11:29:00	0
2009-03-31	11:30:00	0
2009-03-31	11:31:00	0
2009-03-31	11:32:00	0
2009-03-31	11:33:00	0
2009-03-31	11:34:00	0
2009-03-31	11:35:00	0
2009-03-31	11:36:00	0
2009-03-31	11:37:00	0
2009-03-31	11:38:00	0
2009-03-31	11:39:00	0
2009-03-31	11:40:00	0
2009-03-31	11:41:00	0
2009-03-31	11:42:00	0
2009-03-31	11:43:00	0
2009-03-31	11:44:00	0
2009-03-31	11:45:00	0
2009-03-31	11:46:00	0
2009-03-31	11:47:00	0
2009-03-31	11:48:00	0
2009-03-31	11:49:00	0
2009-03-31	11:50:00	0
2009-03-31	11:51:00	0
2009-03-31	11:52:00	0
2009-03-31	11:53:00	0
2009-03-31	11:54:00	0
2009-03-31	11:55:00	0
2009-03-31	11:56:00	0
2009-03-31	11:57:00	0
2009-03-31	11:58:00	0
2009-03-31	11:59:00	0
2009-03-31	12:00:00	0
2009-03-31	12:01:00	0
2009-03-31	12:02:00	0
2009-03-31	12:03:00	0
2009-03-31	12:04:00	0
2009-03-31	12:05:00	0
2009-03-31	12:06:00	0
2009-03-31	12:07:00	0
2009-03-31	12:08:00	0
2009-03-31	12:09:00	0
2009-03-31	12:10:00	0
2009-03-31	12:11:00	0
2009-03-31	12:12:00	0
2009-03-31	12:13:00	0
2009-03-31	12:14:00	0
2009-03-31	12:15:00	0
2009-03-31	12:16:00	0
2009-03-31	12:17:00	0
2009-03-31	12:18:00	0
2009-03-31	12:19:00	0
2009-03-31	12:20:00	0
2009-03-31	12:21:00	0
2009-03-31	12:22:00	0
2009-03-31	12:23:00	0
2009-03-31	12:24:00	0
2009-03-31	12:25:00	0
2009-03-31	12:26:00	0
2009-03-31	12:27:00	0
2009-03-31	12:28:00	0
2009-03-31	12:29:00	0
2009-03-31	12:30:00	0
2009-03-31	12:31:00	0
2009-03-31	12:32:00	0
2009-03-31	12:33:00	0
2009-03-31	12:34:00	0
2009-03-31	12:35:00	0
2009-03-31	12:36:00	0
2009-03-31	12:37:00	0
2009-03-31	12:38:00	0
2009-03-31	12:39:00	0
2009-03-31	12:40:00	0
2009-03-31	12:41:00	0
2009-03-31	12:42:00	0
2009-03-31	12:43:00	0
2009-03-31	12:44:00	0
2009-03-31	12:45:00	0
2009-03-31	12:46:00	0
2009-03-31	12:47:00	0
2009-03-31	12:48:00	0
2009-03-31	12:49:00	0
2009-03-31	12:50:00	0
2009-03-31	12:51:00	0
2009-03-31	12:52:00	0
2009-03-31	12:53:00	0
2009-03-31	12:54:00	0
2009-03-31	12:55:00	0
2009-03-31	12:56:00	0
2009-03-31	12:57:00	0
2009-03-31	12:58:00	0
2009-03-31	12:59:00	0
2009-03-31	13:00:00	0
2009-03-31	13:01:00	0
2009-03-31	13:02:00	0
2009-03-31	13:03:00	0
2009-03-31	13:04:00	0
2009-03-31	13:05:00	0
2009-03-31	13:06:00	0
2009-03-31	13:07:00	0
2009-03-31	13:08:00	0
2009-03-31	13:09:00	0
2009-03-31	13:10:00	0
2009-03-31	13:11:00	0
2009-03-31	13:12:00	0
2009-03-31	13:13:00	0
2009-03-31	13:14:00	0
2009-03-31	13:15:00	0
2009-03-31	13:16:00	0
2009-03-31	13:17:00	0
2009-03-31	13:18:00	0
2009-03-31	13:19:00	0
2009-03-31	13:20:00	0
2009-03-31	13:21:00	0
2009-03-31	13:22:00	0
2009-03-31	13:23:00	0
2009-03-31	13:24:00	0
2009-03-31	13:25:00	0
2009-03-31	13:26:00	0
2009-03-31	13:27:00	0
2009-03-31	13:28:00	0
2009-03-31	13:29:00	0
2009-03-31	13:30:00	0
2009-03-31	13:31:00	0
2009-03-31	13:32:00	0
2009-03-31	13:33:00	0
2009-03-31	13:34:00	0
2009-03-31	13:35:00	0
2009-03-31	13:36:00	0
2009-03-31	13:37:00	0
2009-03-31	13:38:00	0
2009-03-31	13:39:00	0
2009-03-31	13:40:00	0
2009-03-31	13:41:00	0
2009-03-31	13:42:00	0
2009-03-31	13:43:00	0
2009-03-31	13:44:00	0
2009-03-31	13:45:00	0
2009-03-31	13:46:00	0
2009-03-31	13:47:00	0
2009-03-31	13:48:00	0
2009-03-31	13:49:00	0
2009-03-31	13:50:00	0
2009-03-31	13:51:00	0
2009-03-31	13:52:00	0
2009-03-31	13:53:00	0
2009-03-31	13:54:00	0
2009-03-31	13:55:00	0
2009-03-31	13:56:00	0
2009-03-31	13:57:00	0
2009-03-31	13:58:00	0
2009-03-31	13:59:00	0
2009-03-31	14:00:00	0
2009-03-31	14:01:00	0
2009-03-31	14:02:00	0
2009-03-31	14:03:00	0
2009-03-31	14:04:00	0
2009-03-31	14:05:00	0
2009-03-31	14:06:00	0
2009-03-31	14:07:00	0
2009-03-31	14:08:00	0
2009-03-31	14:09:00	0
2009-03-31	14:10:00	0
2009-03-31	14:11:00	0
2009-03-31	14:12:00	0
2009-03-31	14:13:00	0
2009-03-31	14:14:00	0
2009-03-31	14:15:00	0
2009-03-31	14:16:00	0
2009-03-31	14:17:00	0
2009-03-31	14:18:00	0
2009-03-31	14:19:00	0
2009-03-31	14:20:00	0
2009-03-31	14:21:00	0
2009-03-31	14:22:00	0
2009-03-31	14:23:00	0
2009-03-31	14:24:00	0
2009-03-31	14:25:00	0
2009-03-31	14:26:00	0
2009-03-31	14:27:00	0
2009-03-31	14:28:00	0
2009-03-31	14:29:00	0
2009-03-31	14:30:00	0
2009-03-31	14:31:00	0
2009-03-31	14:32:00	0
2009-03-31	14:33:00	0
2009-03-31	14:34:00	0
2009-03-31	14:35:00	0
2009-03-31	14:36:00	0
2009-03-31	14:37:00	0
2009-03-31	14:38:00	0
2009-03-31	14:39:00	0
2009-03-31	14:40:00	0
2009-03-31	14:41:00	0
2009-03-31	14:42:00	0
2009-03-31	14:43:00	0
2009-03-31	14:44:00	0
2009-03-31	14:45:00	0
2009-03-31	14:46:00	0
2009-03-31	14:47:00	0
2009-03-31	14:48:00	0
2009-03-31	14:49:00	0
2009-03-31	14:50:00	0
2009-03-31	14:51:00	0
2009-03-31	14:52:00	0
2009-03-31	14:53:00	0
2009-03-31	14:54:00	0
2009-03-31	14:55:00	0
2009-03-31	14:56:00	0
2009-03-31	14:57:00	0
2009-03-31	14:58:00	0
2009-03-31	14:59:00	0
2009-03-31	15:00:00	0
2009-03-31	15:01:00	0
2009-03-31	15:02:00	0
2009-03-31	15:03:00	0
2009-03-31	15:04:00	0
2009-03-31	15:05:00	0
2009-03-31	15:06:00	0
2009-03-31	15:07:00	0
2009-03-31	15:08:00	0
2009-03-31	15:09:00	0
2009-03-31	15:10:00	0
2009-03-31	15:11:00	0
2009-03-31	15:12:00	0
2009-03-31	15:13:00	0
2009-03-31	15:14:00	0
2009-03-31	15:15:00	0
2009-03-31	15:16:00	0
2009-03-31	15:17:00	0
2009-03-31	15:18:00	0
2009-03-31	15:19:00	0
2009-03-31	15:20:00	0
2009-03-31	15:21:00	0
2009-03-31	15:22:00	0
2009-03-31	15:23:00	0
2009-03-31	15:24:00	0
2009-03-31	15:25:00	0
2009-03-31	15:26:00	0
2009-03-31	15:27:00	0
2009-03-31	15:28:00	0
2009-03-31	15:29:00	0
2009-03-31	15:30:00	0
2009-03-31	15:31:00	0
2009-03-31	15:32:00	0
2009-03-31	15:33:00	0
2009-03-31	15:34:00	0
2009-03-31	15:35:00	0
2009-03-31	15:36:00	0
2009-03-31	15:37:00	0
2009-03-31	15:38:00	0
2009-03-31	15:39:00	0
2009-03-31	15:40:00	0
2009-03-31	15:41:00	0
2009-03-31	15:42:00	0
2009-03-31	15:43:00	0
2009-03-31	15:44:00	0
2009-03-31	15:45:00	0
2009-03-31	15:46:00	0
2009-03-31	15:47:00	0
2009-03-31	15:48:00	0
2009-03-31	15:49:00	0
2009-03-31	15:50:00	0
2009-03-31	15:51:00	0
2009-03-31	15:52:00	0
2009-03-31	15:53:00	0
2009-03-31	15:54:00	0
2009-03-31	15:55:00	0
2009-03-31	15:56:00	0
2009-03-31	15:57:00	0
2009-03-31	15:58:00	0
2009-03-31	15:59:00	0
2009-03-31	16:00:00	0
2009-03-31	16:01:00	0
2009-03-31	16:02:00	0
2009-03-31	16:03:00	0
2009-03-31	16:04:00	0
2009-03-31	16:05:00	0
2009-03-31	16:06:00	0
2009-03-31	16:07:00	0
2009-03-31	16:08:00	0
2009-03-31	16:09:00	0
2009-03-31	16:10:00	0
2009-03-31	16:11:00	0
2009-03-31	16:12:00	0
2009-03-31	16:13:00	0
2009-03-31	16:14:00	0
2009-03-31	16:15:00	0
2009-03-31	16:16:00	0
2009-03-31	16:17:00	0
2009-03-31	16:18:00	0
2009-03-31	16:19:00	0
2009-03-31	16:20:00	0
2009-03-31	16:21:00	0
2009-03-31	16:22:00	0
2009-03-31	16:23:00	0
2009-03-31	16:24:00	0
2009-03-31	16:25:00	0
2009-03-31	16:26:00	0
2009-03-31	16:27:00	0
2009-03-31	16:28:00	0
2009-03-31	16:29:00	0
2009-03-31	16:30:00	0
2009-03-31	16:31:00	0
2009-03-31	16:32:00	0
2009-03-31	16:33:00	0
2009-03-31	16:34:00	0
2009-03-31	16:35:00	0
2009-03-31	16:36:00	0
2009-03-31	16:37:00	0
2009-03-31	16:38:00	0
2009-03-31	16:39:00	0
2009-03-31	16:40:00	0
2009-03-31	16:41:00	0
2009-03-31	16:42:00	0
2009-03-31	16:43:00	0
2009-03-31	16:44:00	0
2009-03-31	16:45:00	0
2009-03-31	16:46:00	0
2009-03-31	16:47:00	0
2009-03-31	16:48:00	0
2009-03-31	16:49:00	0
2009-03-31	16:50:00	0
2009-03-31	16:51:00	0
2009-03-31	16:52:00	0
2009-03-31	16:53:00	0
2009-03-31	16:54:00	0
2009-03-31	16:55:00	0
2009-03-31	16:56:00	0
2009-03-31	16:57:00	0
2009-03-31	16:58:00	0
2009-03-31	16:59:00	0
2009-03-31	17:00:00	443
2009-03-31	17:01:00	1301
2009-03-31	17:02:00	395
2009-03-31	17:03:00	571
2009-03-31	17:04:00	411
2009-03-31	17:05:00	919
2009-03-31	17:06:00	651
2009-03-31	17:07:00	331
2009-03-31	17:08:00	0
2009-03-31	17:09:00	0
2009-03-31	17:10:00	0
2009-03-31	17:11:00	245
2009-03-31	17:12:00	2711
2009-03-31	17:13:00	2363
2009-03-31	17:14:00	3527
2009-03-31	17:15:00	1813
2009-03-31	17:16:00	114
2009-03-31	17:17:00	571
2009-03-31	17:18:00	190
2009-03-31	17:19:00	149
2009-03-31	17:20:00	498
2009-03-31	17:21:00	571
2009-03-31	17:22:00	825
2009-03-31	17:23:00	651
2009-03-31	17:24:00	217
2009-03-31	17:25:00	245
2009-03-31	17:26:00	46
2009-03-31	17:27:00	137
2009-03-31	17:28:00	0
2009-03-31	17:29:00	571
2009-03-31	17:30:00	553
2009-03-31	17:31:00	46
2009-03-31	17:32:00	395
2009-03-31	17:33:00	299
2009-03-31	17:34:00	126
2009-03-31	17:35:00	610
2009-03-31	17:36:00	363
2009-03-31	17:37:00	34
2009-03-31	17:38:00	0
2009-03-31	17:39:00	0
2009-03-31	17:40:00	0
2009-03-31	17:41:00	11
2009-03-31	17:42:00	0
2009-03-31	17:43:00	11
2009-03-31	17:44:00	203
2009-03-31	17:45:00	11
2009-03-31	17:46:00	23
2009-03-31	17:47:00	0
2009-03-31	17:48:00	0
2009-03-31	17:49:00	498
2009-03-31	17:50:00	11
2009-03-31	17:51:00	0
2009-03-31	17:52:00	0
2009-03-31	17:53:00	0
2009-03-31	17:54:00	0
2009-03-31	17:55:00	126
2009-03-31	17:56:00	0
2009-03-31	17:57:00	258
2009-03-31	17:58:00	34
2009-03-31	17:59:00	0
2009-03-31	18:00:00	0
2009-03-31	18:01:00	0
2009-03-31	18:02:00	0
2009-03-31	18:03:00	0
2009-03-31	18:04:00	0
2009-03-31	18:05:00	0
2009-03-31	18:06:00	0
2009-03-31	18:07:00	0
2009-03-31	18:08:00	0
2009-03-31	18:09:00	114
2009-03-31	18:10:00	245
2009-03-31	18:11:00	0
2009-03-31	18:12:00	0
2009-03-31	18:13:00	0
2009-03-31	18:14:00	0
2009-03-31	18:15:00	0
2009-03-31	18:16:00	0
2009-03-31	18:17:00	0
2009-03-31	18:18:00	0
2009-03-31	18:19:00	0
2009-03-31	18:20:00	0
2009-03-31	18:21:00	871
2009-03-31	18:22:00	553
2009-03-31	18:23:00	23
2009-03-31	18:24:00	0
2009-03-31	18:25:00	0
2009-03-31	18:26:00	0
2009-03-31	18:27:00	0
2009-03-31	18:28:00	0
2009-03-31	18:29:00	0
2009-03-31	18:30:00	0
2009-03-31	18:31:00	0
2009-03-31	18:32:00	0
2009-03-31	18:33:00	0
2009-03-31	18:34:00	480
2009-03-31	18:35:00	23
2009-03-31	18:36:00	34
2009-03-31	18:37:00	0
2009-03-31	18:38:00	137
2009-03-31	18:39:00	480
2009-03-31	18:40:00	46
2009-03-31	18:41:00	46
2009-03-31	18:42:00	0
2009-03-31	18:43:00	245
2009-03-31	18:44:00	162
2009-03-31	18:45:00	46
2009-03-31	18:46:00	103
2009-03-31	18:47:00	779
2009-03-31	18:48:00	162
2009-03-31	18:49:00	286
2009-03-31	18:50:00	80
2009-03-31	18:51:00	0
2009-03-31	18:52:00	0
2009-03-31	18:53:00	11
2009-03-31	18:54:00	34
2009-03-31	18:55:00	0
2009-03-31	18:56:00	0
2009-03-31	18:57:00	0
2009-03-31	18:58:00	0
2009-03-31	18:59:00	0
2009-03-31	19:00:00	0
2009-03-31	19:01:00	0
2009-03-31	19:02:00	0
2009-03-31	19:03:00	0
2009-03-31	19:04:00	0
2009-03-31	19:05:00	0
2009-03-31	19:06:00	0
2009-03-31	19:07:00	0
2009-03-31	19:08:00	0
2009-03-31	19:09:00	0
2009-03-31	19:10:00	0
2009-03-31	19:11:00	0
2009-03-31	19:12:00	0
2009-03-31	19:13:00	0
2009-03-31	19:14:00	0
2009-03-31	19:15:00	0
2009-03-31	19:16:00	11
2009-03-31	19:17:00	0
2009-03-31	19:18:00	0
2009-03-31	19:19:00	0
2009-03-31	19:20:00	0
2009-03-31	19:21:00	0
2009-03-31	19:22:00	0
2009-03-31	19:23:00	0
2009-03-31	19:24:00	0
2009-03-31	19:25:00	0
2009-03-31	19:26:00	0
2009-03-31	19:27:00	0
2009-03-31	19:28:00	0
2009-03-31	19:29:00	0
2009-03-31	19:30:00	0
2009-03-31	19:31:00	0
2009-03-31	19:32:00	0
2009-03-31	19:33:00	0
2009-03-31	19:34:00	0
2009-03-31	19:35:00	0
2009-03-31	19:36:00	379
2009-03-31	19:37:00	91
2009-03-31	19:38:00	480
2009-03-31	19:39:00	363
2009-03-31	19:40:00	80
2009-03-31	19:41:00	0
2009-03-31	19:42:00	0
2009-03-31	19:43:00	462
2009-03-31	19:44:00	553
2009-03-31	19:45:00	34
2009-03-31	19:46:00	0
2009-03-31	19:47:00	11
2009-03-31	19:48:00	0
2009-03-31	19:49:00	0
2009-03-31	19:50:00	0
2009-03-31	19:51:00	0
2009-03-31	19:52:00	0
2009-03-31	19:53:00	0
2009-03-31	19:54:00	0
2009-03-31	19:55:00	0
2009-03-31	19:56:00	0
2009-03-31	19:57:00	0
2009-03-31	19:58:00	0
2009-03-31	19:59:00	0
2009-03-31	20:00:00	0
2009-03-31	20:01:00	0
2009-03-31	20:02:00	0
2009-03-31	20:03:00	0
2009-03-31	20:04:00	0
2009-03-31	20:05:00	0
2009-03-31	20:06:00	0
2009-03-31	20:07:00	0
2009-03-31	20:08:00	0
2009-03-31	20:09:00	203
2009-03-31	20:10:00	0
2009-03-31	20:11:00	0
2009-03-31	20:12:00	11
2009-03-31	20:13:00	0
2009-03-31	20:14:00	11
2009-03-31	20:15:00	0
2009-03-31	20:16:00	0
2009-03-31	20:17:00	0
2009-03-31	20:18:00	11
2009-03-31	20:19:00	0
2009-03-31	20:20:00	0
2009-03-31	20:21:00	0
2009-03-31	20:22:00	0
2009-03-31	20:23:00	0
2009-03-31	20:24:00	0
2009-03-31	20:25:00	0
2009-03-31	20:26:00	0
2009-03-31	20:27:00	0
2009-03-31	20:28:00	0
2009-03-31	20:29:00	0
2009-03-31	20:30:00	0
2009-03-31	20:31:00	0
2009-03-31	20:32:00	0
2009-03-31	20:33:00	0
2009-03-31	20:34:00	0
2009-03-31	20:35:00	0
2009-03-31	20:36:00	0
2009-03-31	20:37:00	0
2009-03-31	20:38:00	0
2009-03-31	20:39:00	0
2009-03-31	20:40:00	363
2009-03-31	20:41:00	347
2009-03-31	20:42:00	149
2009-03-31	20:43:00	11
2009-03-31	20:44:00	0
2009-03-31	20:45:00	0
2009-03-31	20:46:00	0
2009-03-31	20:47:00	0
2009-03-31	20:48:00	11
2009-03-31	20:49:00	0
2009-03-31	20:50:00	0
2009-03-31	20:51:00	0
2009-03-31	20:52:00	23
2009-03-31	20:53:00	0
2009-03-31	20:54:00	0
2009-03-31	20:55:00	0
2009-03-31	20:56:00	0
2009-03-31	20:57:00	272
2009-03-31	20:58:00	11
2009-03-31	20:59:00	11
2009-03-31	21:00:00	0
2009-03-31	21:01:00	0
2009-03-31	21:02:00	0
2009-03-31	21:03:00	0
2009-03-31	21:04:00	23
2009-03-31	21:05:00	0
2009-03-31	21:06:00	0
2009-03-31	21:07:00	0
2009-03-31	21:08:00	0
2009-03-31	21:09:00	0
2009-03-31	21:10:00	0
2009-03-31	21:11:00	23
2009-03-31	21:12:00	0
2009-03-31	21:13:00	0
2009-03-31	21:14:00	0
2009-03-31	21:15:00	480
2009-03-31	21:16:00	46
2009-03-31	21:17:00	258
2009-03-31	21:18:00	114
2009-03-31	21:19:00	347
2009-03-31	21:20:00	347
2009-03-31	21:21:00	258
2009-03-31	21:22:00	299
2009-03-31	21:23:00	258
2009-03-31	21:24:00	590
2009-03-31	21:25:00	0
2009-03-31	21:26:00	0
2009-03-31	21:27:00	0
2009-03-31	21:28:00	0
2009-03-31	21:29:00	0
2009-03-31	21:30:00	0
2009-03-31	21:31:00	0
2009-03-31	21:32:00	0
2009-03-31	21:33:00	0
2009-03-31	21:34:00	0
2009-03-31	21:35:00	0
2009-03-31	21:36:00	0
2009-03-31	21:37:00	0
2009-03-31	21:38:00	0
2009-03-31	21:39:00	0
2009-03-31	21:40:00	0
2009-03-31	21:41:00	0
2009-03-31	21:42:00	0
2009-03-31	21:43:00	0
2009-03-31	21:44:00	0
2009-03-31	21:45:00	0
2009-03-31	21:46:00	0
2009-03-31	21:47:00	0
2009-03-31	21:48:00	0
2009-03-31	21:49:00	0
2009-03-31	21:50:00	0
2009-03-31	21:51:00	0
2009-03-31	21:52:00	0
2009-03-31	21:53:00	0
2009-03-31	21:54:00	0
2009-03-31	21:55:00	0
2009-03-31	21:56:00	23
2009-03-31	21:57:00	0
2009-03-31	21:58:00	0
2009-03-31	21:59:00	0
2009-03-31	22:00:00	0
2009-03-31	22:01:00	0
2009-03-31	22:02:00	0
2009-03-31	22:03:00	0
2009-03-31	22:04:00	0
2009-03-31	22:05:00	0
2009-03-31	22:06:00	0
2009-03-31	22:07:00	0
2009-03-31	22:08:00	0
2009-03-31	22:09:00	0
2009-03-31	22:10:00	0
2009-03-31	22:11:00	0
2009-03-31	22:12:00	0
2009-03-31	22:13:00	0
2009-03-31	22:14:00	0
2009-03-31	22:15:00	0
2009-03-31	22:16:00	0
2009-03-31	22:17:00	0
2009-03-31	22:18:00	0
2009-03-31	22:19:00	46
2009-03-31	22:20:00	0
2009-03-31	22:21:00	0
2009-03-31	22:22:00	0
2009-03-31	22:23:00	23
2009-03-31	22:24:00	0
2009-03-31	22:25:00	0
2009-03-31	22:26:00	0
2009-03-31	22:27:00	0
2009-03-31	22:28:00	0
2009-03-31	22:29:00	0
2009-03-31	22:30:00	0
2009-03-31	22:31:00	0
2009-03-31	22:32:00	0
2009-03-31	22:33:00	0
2009-03-31	22:34:00	0
2009-03-31	22:35:00	0
2009-03-31	22:36:00	0
2009-03-31	22:37:00	0
2009-03-31	22:38:00	0
2009-03-31	22:39:00	0
2009-03-31	22:40:00	0
2009-03-31	22:41:00	0
2009-03-31	22:42:00	0
2009-03-31	22:43:00	0
2009-03-31	22:44:00	0
2009-03-31	22:45:00	23
2009-03-31	22:46:00	0
2009-03-31	22:47:00	0
2009-03-31	22:48:00	0
2009-03-31	22:49:00	0
2009-03-31	22:50:00	0
2009-03-31	22:51:00	0
2009-03-31	22:52:00	0
2009-03-31	22:53:00	0
2009-03-31	22:54:00	0
2009-03-31	22:55:00	0
2009-03-31	22:56:00	0
2009-03-31	22:57:00	0
2009-03-31	22:58:00	0
2009-03-31	22:59:00	0
2009-03-31	23:00:00	0
2009-03-31	23:01:00	0
2009-03-31	23:02:00	0
2009-03-31	23:03:00	46
2009-03-31	23:04:00	0
2009-03-31	23:05:00	34
2009-03-31	23:06:00	34
2009-03-31	23:07:00	34
2009-03-31	23:08:00	57
2009-03-31	23:09:00	315
2009-03-31	23:10:00	46
2009-03-31	23:11:00	0
2009-03-31	23:12:00	0
2009-03-31	23:13:00	0
2009-03-31	23:14:00	0
2009-03-31	23:15:00	0
2009-03-31	23:16:00	0
2009-03-31	23:17:00	0
2009-03-31	23:18:00	0
2009-03-31	23:19:00	0
2009-03-31	23:20:00	0
2009-03-31	23:21:00	0
2009-03-31	23:22:00	0
2009-03-31	23:23:00	0
2009-03-31	23:24:00	0
2009-03-31	23:25:00	0
2009-03-31	23:26:00	0
2009-03-31	23:27:00	0
2009-03-31	23:28:00	0
2009-03-31	23:29:00	0
2009-03-31	23:30:00	0
2009-03-31	23:31:00	0
2009-03-31	23:32:00	0
2009-03-31	23:33:00	0
2009-03-31	23:34:00	0
2009-03-31	23:35:00	0
2009-03-31	23:36:00	0
2009-03-31	23:37:00	0
2009-03-31	23:38:00	0
2009-03-31	23:39:00	0
2009-03-31	23:40:00	0
2009-03-31	23:41:00	23
2009-03-31	23:42:00	0
2009-03-31	23:43:00	0
2009-03-31	23:44:00	0
2009-03-31	23:45:00	0
2009-03-31	23:46:00	0
2009-03-31	23:47:00	0
2009-03-31	23:48:00	0
2009-03-31	23:49:00	0
2009-03-31	23:50:00	0
2009-03-31	23:51:00	0
2009-03-31	23:52:00	0
2009-03-31	23:53:00	0
2009-03-31	23:54:00	0
2009-03-31	23:55:00	0
2009-03-31	23:56:00	0
2009-03-31	23:57:00	0
2009-03-31	23:58:00	0
2009-03-31	23:59:00	0
2009-04-01	00:00:00	0
2009-04-01	00:01:00	0
2009-04-01	00:02:00	0
2009-04-01	00:03:00	0
2009-04-01	00:04:00	0
2009-04-01	00:05:00	0
2009-04-01	00:06:00	0
2009-04-01	00:07:00	0
2009-04-01	00:08:00	34
2009-04-01	00:09:00	11
2009-04-01	00:10:00	23
2009-04-01	00:11:00	0
2009-04-01	00:12:00	0
2009-04-01	00:13:00	0
2009-04-01	00:14:00	0
2009-04-01	00:15:00	0
2009-04-01	00:16:00	0
2009-04-01	00:17:00	0
2009-04-01	00:18:00	0
2009-04-01	00:19:00	0
2009-04-01	00:20:00	0
2009-04-01	00:21:00	0
2009-04-01	00:22:00	0
2009-04-01	00:23:00	0
2009-04-01	00:24:00	0
2009-04-01	00:25:00	0
2009-04-01	00:26:00	0
2009-04-01	00:27:00	0
2009-04-01	00:28:00	0
2009-04-01	00:29:00	0
2009-04-01	00:30:00	0
2009-04-01	00:31:00	0
2009-04-01	00:32:00	0
2009-04-01	00:33:00	0
2009-04-01	00:34:00	0
2009-04-01	00:35:00	0
2009-04-01	00:36:00	0
2009-04-01	00:37:00	672
2009-04-01	00:38:00	757
2009-04-01	00:39:00	590
2009-04-01	00:40:00	517
2009-04-01	00:41:00	363
2009-04-01	00:42:00	994
2009-04-01	00:43:00	299
2009-04-01	00:44:00	57
2009-04-01	00:45:00	23
2009-04-01	00:46:00	162
2009-04-01	00:47:00	23
2009-04-01	00:48:00	331
2009-04-01	00:49:00	0
2009-04-01	00:50:00	0
2009-04-01	00:51:00	0
2009-04-01	00:52:00	0
2009-04-01	00:53:00	0
2009-04-01	00:54:00	0
2009-04-01	00:55:00	0
2009-04-01	00:56:00	0
2009-04-01	00:57:00	0
2009-04-01	00:58:00	0
2009-04-01	00:59:00	0
2009-04-01	01:00:00	0
2009-04-01	01:01:00	0
2009-04-01	01:02:00	0
2009-04-01	01:03:00	0
2009-04-01	01:04:00	0
2009-04-01	01:05:00	0
2009-04-01	01:06:00	0
2009-04-01	01:07:00	0
2009-04-01	01:08:00	0
2009-04-01	01:09:00	0
2009-04-01	01:10:00	0
2009-04-01	01:11:00	0
2009-04-01	01:12:00	0
2009-04-01	01:13:00	0
2009-04-01	01:14:00	0
2009-04-01	01:15:00	0
2009-04-01	01:16:00	0
2009-04-01	01:17:00	0
2009-04-01	01:18:00	0
2009-04-01	01:19:00	0
2009-04-01	01:20:00	0
2009-04-01	01:21:00	0
2009-04-01	01:22:00	0
2009-04-01	01:23:00	0
2009-04-01	01:24:00	0
2009-04-01	01:25:00	0
2009-04-01	01:26:00	0
2009-04-01	01:27:00	0
2009-04-01	01:28:00	0
2009-04-01	01:29:00	0
2009-04-01	01:30:00	0
2009-04-01	01:31:00	0
2009-04-01	01:32:00	11
2009-04-01	01:33:00	0
2009-04-01	01:34:00	0
2009-04-01	01:35:00	0
2009-04-01	01:36:00	0
2009-04-01	01:37:00	0
2009-04-01	01:38:00	0
2009-04-01	01:39:00	0
2009-04-01	01:40:00	0
2009-04-01	01:41:00	0
2009-04-01	01:42:00	0
2009-04-01	01:43:00	0
2009-04-01	01:44:00	0
2009-04-01	01:45:00	0
2009-04-01	01:46:00	0
2009-04-01	01:47:00	0
2009-04-01	01:48:00	0
2009-04-01	01:49:00	0
2009-04-01	01:50:00	0
2009-04-01	01:51:00	0
2009-04-01	01:52:00	0
2009-04-01	01:53:00	0
2009-04-01	01:54:00	0
2009-04-01	01:55:00	0
2009-04-01	01:56:00	0
2009-04-01	01:57:00	0
2009-04-01	01:58:00	0
2009-04-01	01:59:00	0
2009-04-01	02:00:00	0
2009-04-01	02:01:00	0
2009-04-01	02:02:00	0
2009-04-01	02:03:00	0
2009-04-01	02:04:00	0
2009-04-01	02:05:00	0
2009-04-01	02:06:00	0
2009-04-01	02:07:00	0
2009-04-01	02:08:00	0
2009-04-01	02:09:00	0
2009-04-01	02:10:00	0
2009-04-01	02:11:00	0
2009-04-01	02:12:00	0
2009-04-01	02:13:00	0
2009-04-01	02:14:00	11
2009-04-01	02:15:00	0
2009-04-01	02:16:00	0
2009-04-01	02:17:00	0
2009-04-01	02:18:00	0
2009-04-01	02:19:00	0
2009-04-01	02:20:00	0
2009-04-01	02:21:00	0
2009-04-01	02:22:00	0
2009-04-01	02:23:00	0
2009-04-01	02:24:00	0
2009-04-01	02:25:00	0
2009-04-01	02:26:00	0
2009-04-01	02:27:00	0
2009-04-01	02:28:00	0
2009-04-01	02:29:00	0
2009-04-01	02:30:00	0
2009-04-01	02:31:00	0
2009-04-01	02:32:00	0
2009-04-01	02:33:00	0
2009-04-01	02:34:00	0
2009-04-01	02:35:00	0
2009-04-01	02:36:00	0
2009-04-01	02:37:00	0
2009-04-01	02:38:00	0
2009-04-01	02:39:00	23
2009-04-01	02:40:00	46
2009-04-01	02:41:00	0
2009-04-01	02:42:00	0
2009-04-01	02:43:00	0
2009-04-01	02:44:00	0
2009-04-01	02:45:00	0
2009-04-01	02:46:00	0
2009-04-01	02:47:00	0
2009-04-01	02:48:00	0
2009-04-01	02:49:00	0
2009-04-01	02:50:00	825
2009-04-01	02:51:00	651
2009-04-01	02:52:00	462
2009-04-01	02:53:00	34
2009-04-01	02:54:00	11
2009-04-01	02:55:00	11
2009-04-01	02:56:00	0
2009-04-01	02:57:00	11
2009-04-01	02:58:00	0
2009-04-01	02:59:00	11
2009-04-01	03:00:00	0
2009-04-01	03:01:00	0
2009-04-01	03:02:00	0
2009-04-01	03:03:00	11
2009-04-01	03:04:00	0
2009-04-01	03:05:00	0
2009-04-01	03:06:00	0
2009-04-01	03:07:00	0
2009-04-01	03:08:00	0
2009-04-01	03:09:00	0
2009-04-01	03:10:00	0
2009-04-01	03:11:00	11
2009-04-01	03:12:00	0
2009-04-01	03:13:00	11
2009-04-01	03:14:00	0
2009-04-01	03:15:00	0
2009-04-01	03:16:00	0
2009-04-01	03:17:00	0
2009-04-01	03:18:00	0
2009-04-01	03:19:00	11
2009-04-01	03:20:00	0
2009-04-01	03:21:00	0
2009-04-01	03:22:00	0
2009-04-01	03:23:00	0
2009-04-01	03:24:00	0
2009-04-01	03:25:00	0
2009-04-01	03:26:00	0
2009-04-01	03:27:00	0
2009-04-01	03:28:00	0
2009-04-01	03:29:00	0
2009-04-01	03:30:00	0
2009-04-01	03:31:00	0
2009-04-01	03:32:00	0
2009-04-01	03:33:00	0
2009-04-01	03:34:00	0
2009-04-01	03:35:00	0
2009-04-01	03:36:00	0
2009-04-01	03:37:00	0
2009-04-01	03:38:00	0
2009-04-01	03:39:00	0
2009-04-01	03:40:00	0
2009-04-01	03:41:00	0
2009-04-01	03:42:00	0
2009-04-01	03:43:00	0
2009-04-01	03:44:00	0
2009-04-01	03:45:00	0
2009-04-01	03:46:00	0
2009-04-01	03:47:00	0
2009-04-01	03:48:00	11
2009-04-01	03:49:00	11
2009-04-01	03:50:00	11
2009-04-01	03:51:00	0
2009-04-01	03:52:00	0
2009-04-01	03:53:00	0
2009-04-01	03:54:00	0
2009-04-01	03:55:00	0
2009-04-01	03:56:00	0
2009-04-01	03:57:00	0
2009-04-01	03:58:00	0
2009-04-01	03:59:00	0
2009-04-01	04:00:00	0
2009-04-01	04:01:00	0
2009-04-01	04:02:00	0
2009-04-01	04:03:00	0
2009-04-01	04:04:00	0
2009-04-01	04:05:00	0
2009-04-01	04:06:00	0
2009-04-01	04:07:00	0
2009-04-01	04:08:00	0
2009-04-01	04:09:00	0
2009-04-01	04:10:00	0
2009-04-01	04:11:00	0
2009-04-01	04:12:00	0
2009-04-01	04:13:00	0
2009-04-01	04:14:00	0
2009-04-01	04:15:00	11
2009-04-01	04:16:00	0
2009-04-01	04:17:00	0
2009-04-01	04:18:00	0
2009-04-01	04:19:00	0
2009-04-01	04:20:00	0
2009-04-01	04:21:00	0
2009-04-01	04:22:00	0
2009-04-01	04:23:00	0
2009-04-01	04:24:00	0
2009-04-01	04:25:00	0
2009-04-01	04:26:00	0
2009-04-01	04:27:00	0
2009-04-01	04:28:00	0
2009-04-01	04:29:00	0
2009-04-01	04:30:00	0
2009-04-01	04:31:00	0
2009-04-01	04:32:00	0
2009-04-01	04:33:00	0
2009-04-01	04:34:00	0
2009-04-01	04:35:00	0
2009-04-01	04:36:00	0
2009-04-01	04:37:00	0
2009-04-01	04:38:00	0
2009-04-01	04:39:00	0
2009-04-01	04:40:00	11
2009-04-01	04:41:00	0
2009-04-01	04:42:00	0
2009-04-01	04:43:00	11
2009-04-01	04:44:00	11
2009-04-01	04:45:00	91
2009-04-01	04:46:00	137
2009-04-01	04:47:00	0
2009-04-01	04:48:00	0
2009-04-01	04:49:00	0
2009-04-01	04:50:00	0
2009-04-01	04:51:00	0
2009-04-01	04:52:00	0
2009-04-01	04:53:00	0
2009-04-01	04:54:00	0
2009-04-01	04:55:00	0
2009-04-01	04:56:00	0
2009-04-01	04:57:00	0
2009-04-01	04:58:00	0
2009-04-01	04:59:00	0
2009-04-01	05:00:00	0
2009-04-01	05:01:00	0
2009-04-01	05:02:00	0
2009-04-01	05:03:00	0
2009-04-01	05:04:00	0
2009-04-01	05:05:00	0
2009-04-01	05:06:00	0
2009-04-01	05:07:00	0
2009-04-01	05:08:00	0
2009-04-01	05:09:00	0
2009-04-01	05:10:00	0
2009-04-01	05:11:00	0
2009-04-01	05:12:00	0
2009-04-01	05:13:00	0
2009-04-01	05:14:00	0
2009-04-01	05:15:00	0
2009-04-01	05:16:00	0
2009-04-01	05:17:00	0
2009-04-01	05:18:00	0
2009-04-01	05:19:00	0
2009-04-01	05:20:00	0
2009-04-01	05:21:00	0
2009-04-01	05:22:00	0
2009-04-01	05:23:00	0
2009-04-01	05:24:00	0
2009-04-01	05:25:00	11
2009-04-01	05:26:00	0
2009-04-01	05:27:00	0
2009-04-01	05:28:00	0
2009-04-01	05:29:00	0
2009-04-01	05:30:00	0
2009-04-01	05:31:00	0
2009-04-01	05:32:00	0
2009-04-01	05:33:00	0
2009-04-01	05:34:00	0
2009-04-01	05:35:00	0
2009-04-01	05:36:00	0
2009-04-01	05:37:00	0
2009-04-01	05:38:00	0
2009-04-01	05:39:00	0
2009-04-01	05:40:00	0
2009-04-01	05:41:00	0
2009-04-01	05:42:00	0
2009-04-01	05:43:00	0
2009-04-01	05:44:00	0
2009-04-01	05:45:00	0
2009-04-01	05:46:00	0
2009-04-01	05:47:00	0
2009-04-01	05:48:00	0
2009-04-01	05:49:00	0
2009-04-01	05:50:00	0
2009-04-01	05:51:00	0
2009-04-01	05:52:00	34
2009-04-01	05:53:00	0
2009-04-01	05:54:00	0
2009-04-01	05:55:00	0
2009-04-01	05:56:00	137
2009-04-01	05:57:00	231
2009-04-01	05:58:00	11
2009-04-01	05:59:00	0
2009-04-01	06:00:00	0
2009-04-01	06:01:00	0
2009-04-01	06:02:00	0
2009-04-01	06:03:00	0
2009-04-01	06:04:00	0
2009-04-01	06:05:00	0
2009-04-01	06:06:00	0
2009-04-01	06:07:00	0
2009-04-01	06:08:00	0
2009-04-01	06:09:00	0
2009-04-01	06:10:00	0
2009-04-01	06:11:00	0
2009-04-01	06:12:00	0
2009-04-01	06:13:00	0
2009-04-01	06:14:00	0
2009-04-01	06:15:00	0
2009-04-01	06:16:00	0
2009-04-01	06:17:00	0
2009-04-01	06:18:00	0
2009-04-01	06:19:00	0
2009-04-01	06:20:00	0
2009-04-01	06:21:00	0
2009-04-01	06:22:00	0
2009-04-01	06:23:00	0
2009-04-01	06:24:00	0
2009-04-01	06:25:00	0
2009-04-01	06:26:00	0
2009-04-01	06:27:00	0
2009-04-01	06:28:00	0
2009-04-01	06:29:00	0
2009-04-01	06:30:00	0
2009-04-01	06:31:00	0
2009-04-01	06:32:00	23
2009-04-01	06:33:00	0
2009-04-01	06:34:00	0
2009-04-01	06:35:00	0
2009-04-01	06:36:00	0
2009-04-01	06:37:00	0
2009-04-01	06:38:00	0
2009-04-01	06:39:00	0
2009-04-01	06:40:00	0
2009-04-01	06:41:00	0
2009-04-01	06:42:00	46
2009-04-01	06:43:00	0
2009-04-01	06:44:00	0
2009-04-01	06:45:00	0
2009-04-01	06:46:00	0
2009-04-01	06:47:00	0
2009-04-01	06:48:00	0
2009-04-01	06:49:00	0
2009-04-01	06:50:00	0
2009-04-01	06:51:00	0
2009-04-01	06:52:00	0
2009-04-01	06:53:00	0
2009-04-01	06:54:00	0
2009-04-01	06:55:00	0
2009-04-01	06:56:00	0
2009-04-01	06:57:00	0
2009-04-01	06:58:00	0
2009-04-01	06:59:00	0
2009-04-01	07:00:00	0
2009-04-01	07:01:00	0
2009-04-01	07:02:00	0
2009-04-01	07:03:00	0
2009-04-01	07:04:00	23
2009-04-01	07:05:00	23
2009-04-01	07:06:00	553
2009-04-01	07:07:00	0
2009-04-01	07:08:00	0
2009-04-01	07:09:00	0
2009-04-01	07:10:00	0
2009-04-01	07:11:00	0
2009-04-01	07:12:00	0
2009-04-01	07:13:00	0
2009-04-01	07:14:00	0
2009-04-01	07:15:00	0
2009-04-01	07:16:00	0
2009-04-01	07:17:00	0
2009-04-01	07:18:00	0
2009-04-01	07:19:00	0
2009-04-01	07:20:00	0
2009-04-01	07:21:00	0
2009-04-01	07:22:00	0
2009-04-01	07:23:00	0
2009-04-01	07:24:00	0
2009-04-01	07:25:00	0
2009-04-01	07:26:00	0
2009-04-01	07:27:00	0
2009-04-01	07:28:00	0
2009-04-01	07:29:00	0
2009-04-01	07:30:00	0
2009-04-01	07:31:00	0
2009-04-01	07:32:00	0
2009-04-01	07:33:00	0
2009-04-01	07:34:00	0
2009-04-01	07:35:00	0
2009-04-01	07:36:00	0
2009-04-01	07:37:00	0
2009-04-01	07:38:00	0
2009-04-01	07:39:00	0
2009-04-01	07:40:00	0
2009-04-01	07:41:00	0
2009-04-01	07:42:00	0
2009-04-01	07:43:00	0
2009-04-01	07:44:00	0
2009-04-01	07:45:00	0
2009-04-01	07:46:00	0
2009-04-01	07:47:00	0
2009-04-01	07:48:00	0
2009-04-01	07:49:00	0
2009-04-01	07:50:00	0
2009-04-01	07:51:00	0
2009-04-01	07:52:00	0
2009-04-01	07:53:00	0
2009-04-01	07:54:00	0
2009-04-01	07:55:00	0
2009-04-01	07:56:00	0
2009-04-01	07:57:00	0
2009-04-01	07:58:00	0
2009-04-01	07:59:00	0
2009-04-01	08:00:00	0
2009-04-01	08:01:00	0
2009-04-01	08:02:00	0
2009-04-01	08:03:00	0
2009-04-01	08:04:00	0
2009-04-01	08:05:00	0
2009-04-01	08:06:00	0
2009-04-01	08:07:00	0
2009-04-01	08:08:00	0
2009-04-01	08:09:00	0
2009-04-01	08:10:00	0
2009-04-01	08:11:00	0
2009-04-01	08:12:00	0
2009-04-01	08:13:00	0
2009-04-01	08:14:00	0
2009-04-01	08:15:00	0
2009-04-01	08:16:00	0
2009-04-01	08:17:00	0
2009-04-01	08:18:00	0
2009-04-01	08:19:00	0
2009-04-01	08:20:00	0
2009-04-01	08:21:00	0
2009-04-01	08:22:00	0
2009-04-01	08:23:00	0
2009-04-01	08:24:00	0
2009-04-01	08:25:00	0
2009-04-01	08:26:00	0
2009-04-01	08:27:00	0
2009-04-01	08:28:00	0
2009-04-01	08:29:00	0
2009-04-01	08:30:00	11
2009-04-01	08:31:00	0
2009-04-01	08:32:00	0
2009-04-01	08:33:00	0
2009-04-01	08:34:00	0
2009-04-01	08:35:00	0
2009-04-01	08:36:00	0
2009-04-01	08:37:00	0
2009-04-01	08:38:00	0
2009-04-01	08:39:00	0
2009-04-01	08:40:00	0
2009-04-01	08:41:00	0
2009-04-01	08:42:00	0
2009-04-01	08:43:00	0
2009-04-01	08:44:00	0
2009-04-01	08:45:00	0
2009-04-01	08:46:00	0
2009-04-01	08:47:00	0
2009-04-01	08:48:00	0
2009-04-01	08:49:00	1045
2009-04-01	08:50:00	944
2009-04-01	08:51:00	535
2009-04-01	08:52:00	480
2009-04-01	08:53:00	1394
2009-04-01	08:54:00	363
2009-04-01	08:55:00	11
2009-04-01	08:56:00	0
2009-04-01	08:57:00	11
2009-04-01	08:58:00	176
2009-04-01	08:59:00	0
2009-04-01	09:00:00	126
2009-04-01	09:01:00	443
2009-04-01	09:02:00	0
2009-04-01	09:03:00	11
2009-04-01	09:04:00	0
2009-04-01	09:05:00	0
2009-04-01	09:06:00	0
2009-04-01	09:07:00	0
2009-04-01	09:08:00	411
[truncated: 18,171 more rows]

## Sheet: 4.14.09
Actogram, Copy Raw Data, All Days
Identity:	Winston
Filename:	E:\Active Research Files\meloxicam titre canine\cases\winston\Winston 4.14.09.AWC
Gender:	M
Age:	11
Height:	61.0 cm	24.0 in
Weight:	31.4 kg	69.2 lbs
Start Date:	14-Apr-2009 (Tue)
Start Time:	18:00:00
Interval:	1.00 mins
Date Stamp:	Time Stamp:	Activity Data:	Marker Press:
2009-04-14	00:00:00	0
2009-04-14	00:01:00	0
2009-04-14	00:02:00	0
2009-04-14	00:03:00	0
2009-04-14	00:04:00	0
2009-04-14	00:05:00	0
2009-04-14	00:06:00	0
2009-04-14	00:07:00	0
2009-04-14	00:08:00	0
2009-04-14	00:09:00	0
2009-04-14	00:10:00	0
2009-04-14	00:11:00	0
2009-04-14	00:12:00	0
2009-04-14	00:13:00	0
2009-04-14	00:14:00	0
2009-04-14	00:15:00	0
2009-04-14	00:16:00	0
2009-04-14	00:17:00	0
2009-04-14	00:18:00	0
2009-04-14	00:19:00	0
2009-04-14	00:20:00	0
2009-04-14	00:21:00	0
2009-04-14	00:22:00	0
2009-04-14	00:23:00	0
2009-04-14	00:24:00	0
2009-04-14	00:25:00	0
2009-04-14	00:26:00	0
2009-04-14	00:27:00	0
2009-04-14	00:28:00	0
2009-04-14	00:29:00	0
2009-04-14	00:30:00	0
2009-04-14	00:31:00	0
2009-04-14	00:32:00	0
2009-04-14	00:33:00	0
2009-04-14	00:34:00	0
2009-04-14	00:35:00	0
2009-04-14	00:36:00	0
2009-04-14	00:37:00	0
2009-04-14	00:38:00	0
2009-04-14	00:39:00	0
2009-04-14	00:40:00	0
2009-04-14	00:41:00	0
2009-04-14	00:42:00	0
2009-04-14	00:43:00	0
2009-04-14	00:44:00	0
2009-04-14	00:45:00	0
2009-04-14	00:46:00	0
2009-04-14	00:47:00	0
2009-04-14	00:48:00	0
2009-04-14	00:49:00	0
2009-04-14	00:50:00	0
2009-04-14	00:51:00	0
2009-04-14	00:52:00	0
2009-04-14	00:53:00	0
2009-04-14	00:54:00	0
2009-04-14	00:55:00	0
2009-04-14	00:56:00	0
2009-04-14	00:57:00	0
2009-04-14	00:58:00	0
2009-04-14	00:59:00	0
2009-04-14	01:00:00	0
2009-04-14	01:01:00	0
2009-04-14	01:02:00	0
2009-04-14	01:03:00	0
2009-04-14	01:04:00	0
2009-04-14	01:05:00	0
2009-04-14	01:06:00	0
2009-04-14	01:07:00	0
2009-04-14	01:08:00	0
2009-04-14	01:09:00	0
2009-04-14	01:10:00	0
2009-04-14	01:11:00	0
2009-04-14	01:12:00	0
2009-04-14	01:13:00	0
2009-04-14	01:14:00	0
2009-04-14	01:15:00	0
2009-04-14	01:16:00	0
2009-04-14	01:17:00	0
2009-04-14	01:18:00	0
2009-04-14	01:19:00	0
2009-04-14	01:20:00	0
2009-04-14	01:21:00	0
2009-04-14	01:22:00	0
2009-04-14	01:23:00	0
2009-04-14	01:24:00	0
2009-04-14	01:25:00	0
2009-04-14	01:26:00	0
2009-04-14	01:27:00	0
2009-04-14	01:28:00	0
2009-04-14	01:29:00	0
2009-04-14	01:30:00	0
2009-04-14	01:31:00	0
2009-04-14	01:32:00	0
2009-04-14	01:33:00	0
2009-04-14	01:34:00	0
2009-04-14	01:35:00	0
2009-04-14	01:36:00	0
2009-04-14	01:37:00	0
2009-04-14	01:38:00	0
2009-04-14	01:39:00	0
2009-04-14	01:40:00	0
2009-04-14	01:41:00	0
2009-04-14	01:42:00	0
2009-04-14	01:43:00	0
2009-04-14	01:44:00	0
2009-04-14	01:45:00	0
2009-04-14	01:46:00	0
2009-04-14	01:47:00	0
2009-04-14	01:48:00	0
2009-04-14	01:49:00	0
2009-04-14	01:50:00	0
2009-04-14	01:51:00	0
2009-04-14	01:52:00	0
2009-04-14	01:53:00	0
2009-04-14	01:54:00	0
2009-04-14	01:55:00	0
2009-04-14	01:56:00	0
2009-04-14	01:57:00	0
2009-04-14	01:58:00	0
2009-04-14	01:59:00	0
2009-04-14	02:00:00	0
2009-04-14	02:01:00	0
2009-04-14	02:02:00	0
2009-04-14	02:03:00	0
2009-04-14	02:04:00	0
2009-04-14	02:05:00	0
2009-04-14	02:06:00	0
2009-04-14	02:07:00	0
2009-04-14	02:08:00	0
2009-04-14	02:09:00	0
2009-04-14	02:10:00	0
2009-04-14	02:11:00	0
2009-04-14	02:12:00	0
2009-04-14	02:13:00	0
2009-04-14	02:14:00	0
2009-04-14	02:15:00	0
2009-04-14	02:16:00	0
2009-04-14	02:17:00	0
2009-04-14	02:18:00	0
2009-04-14	02:19:00	0
2009-04-14	02:20:00	0
2009-04-14	02:21:00	0
2009-04-14	02:22:00	0
2009-04-14	02:23:00	0
2009-04-14	02:24:00	0
2009-04-14	02:25:00	0
2009-04-14	02:26:00	0
2009-04-14	02:27:00	0
2009-04-14	02:28:00	0
2009-04-14	02:29:00	0
2009-04-14	02:30:00	0
2009-04-14	02:31:00	0
2009-04-14	02:32:00	0
2009-04-14	02:33:00	0
2009-04-14	02:34:00	0
2009-04-14	02:35:00	0
2009-04-14	02:36:00	0
2009-04-14	02:37:00	0
2009-04-14	02:38:00	0
2009-04-14	02:39:00	0
2009-04-14	02:40:00	0
2009-04-14	02:41:00	0
2009-04-14	02:42:00	0
2009-04-14	02:43:00	0
2009-04-14	02:44:00	0
2009-04-14	02:45:00	0
2009-04-14	02:46:00	0
2009-04-14	02:47:00	0
2009-04-14	02:48:00	0
2009-04-14	02:49:00	0
2009-04-14	02:50:00	0
2009-04-14	02:51:00	0
2009-04-14	02:52:00	0
2009-04-14	02:53:00	0
2009-04-14	02:54:00	0
2009-04-14	02:55:00	0
2009-04-14	02:56:00	0
2009-04-14	02:57:00	0
2009-04-14	02:58:00	0
2009-04-14	02:59:00	0
2009-04-14	03:00:00	0
2009-04-14	03:01:00	0
2009-04-14	03:02:00	0
2009-04-14	03:03:00	0
2009-04-14	03:04:00	0
2009-04-14	03:05:00	0
2009-04-14	03:06:00	0
2009-04-14	03:07:00	0
2009-04-14	03:08:00	0
2009-04-14	03:09:00	0
2009-04-14	03:10:00	0
2009-04-14	03:11:00	0
2009-04-14	03:12:00	0
2009-04-14	03:13:00	0
2009-04-14	03:14:00	0
2009-04-14	03:15:00	0
2009-04-14	03:16:00	0
2009-04-14	03:17:00	0
2009-04-14	03:18:00	0
2009-04-14	03:19:00	0
2009-04-14	03:20:00	0
2009-04-14	03:21:00	0
2009-04-14	03:22:00	0
2009-04-14	03:23:00	0
2009-04-14	03:24:00	0
2009-04-14	03:25:00	0
2009-04-14	03:26:00	0
2009-04-14	03:27:00	0
2009-04-14	03:28:00	0
2009-04-14	03:29:00	0
2009-04-14	03:30:00	0
2009-04-14	03:31:00	0
2009-04-14	03:32:00	0
2009-04-14	03:33:00	0
2009-04-14	03:34:00	0
2009-04-14	03:35:00	0
2009-04-14	03:36:00	0
2009-04-14	03:37:00	0
2009-04-14	03:38:00	0
2009-04-14	03:39:00	0
2009-04-14	03:40:00	0
2009-04-14	03:41:00	0
2009-04-14	03:42:00	0
2009-04-14	03:43:00	0
2009-04-14	03:44:00	0
2009-04-14	03:45:00	0
2009-04-14	03:46:00	0
2009-04-14	03:47:00	0
2009-04-14	03:48:00	0
2009-04-14	03:49:00	0
2009-04-14	03:50:00	0
2009-04-14	03:51:00	0
2009-04-14	03:52:00	0
2009-04-14	03:53:00	0
2009-04-14	03:54:00	0
2009-04-14	03:55:00	0
2009-04-14	03:56:00	0
2009-04-14	03:57:00	0
2009-04-14	03:58:00	0
2009-04-14	03:59:00	0
2009-04-14	04:00:00	0
2009-04-14	04:01:00	0
2009-04-14	04:02:00	0
2009-04-14	04:03:00	0
2009-04-14	04:04:00	0
2009-04-14	04:05:00	0
2009-04-14	04:06:00	0
2009-04-14	04:07:00	0
2009-04-14	04:08:00	0
2009-04-14	04:09:00	0
2009-04-14	04:10:00	0
2009-04-14	04:11:00	0
2009-04-14	04:12:00	0
2009-04-14	04:13:00	0
2009-04-14	04:14:00	0
2009-04-14	04:15:00	0
2009-04-14	04:16:00	0
2009-04-14	04:17:00	0
2009-04-14	04:18:00	0
2009-04-14	04:19:00	0
2009-04-14	04:20:00	0
2009-04-14	04:21:00	0
2009-04-14	04:22:00	0
2009-04-14	04:23:00	0
2009-04-14	04:24:00	0
2009-04-14	04:25:00	0
2009-04-14	04:26:00	0
2009-04-14	04:27:00	0
2009-04-14	04:28:00	0
2009-04-14	04:29:00	0
2009-04-14	04:30:00	0
2009-04-14	04:31:00	0
2009-04-14	04:32:00	0
2009-04-14	04:33:00	0
2009-04-14	04:34:00	0
2009-04-14	04:35:00	0
2009-04-14	04:36:00	0
2009-04-14	04:37:00	0
2009-04-14	04:38:00	0
2009-04-14	04:39:00	0
2009-04-14	04:40:00	0
2009-04-14	04:41:00	0
2009-04-14	04:42:00	0
2009-04-14	04:43:00	0
2009-04-14	04:44:00	0
2009-04-14	04:45:00	0
2009-04-14	04:46:00	0
2009-04-14	04:47:00	0
2009-04-14	04:48:00	0
2009-04-14	04:49:00	0
2009-04-14	04:50:00	0
2009-04-14	04:51:00	0
2009-04-14	04:52:00	0
2009-04-14	04:53:00	0
2009-04-14	04:54:00	0
2009-04-14	04:55:00	0
2009-04-14	04:56:00	0
2009-04-14	04:57:00	0
2009-04-14	04:58:00	0
2009-04-14	04:59:00	0
2009-04-14	05:00:00	0
2009-04-14	05:01:00	0
2009-04-14	05:02:00	0
2009-04-14	05:03:00	0
2009-04-14	05:04:00	0
2009-04-14	05:05:00	0
2009-04-14	05:06:00	0
2009-04-14	05:07:00	0
2009-04-14	05:08:00	0
2009-04-14	05:09:00	0
2009-04-14	05:10:00	0
2009-04-14	05:11:00	0
2009-04-14	05:12:00	0
2009-04-14	05:13:00	0
2009-04-14	05:14:00	0
2009-04-14	05:15:00	0
2009-04-14	05:16:00	0
2009-04-14	05:17:00	0
2009-04-14	05:18:00	0
2009-04-14	05:19:00	0
2009-04-14	05:20:00	0
2009-04-14	05:21:00	0
2009-04-14	05:22:00	0
2009-04-14	05:23:00	0
2009-04-14	05:24:00	0
2009-04-14	05:25:00	0
2009-04-14	05:26:00	0
2009-04-14	05:27:00	0
2009-04-14	05:28:00	0
2009-04-14	05:29:00	0
2009-04-14	05:30:00	0
2009-04-14	05:31:00	0
2009-04-14	05:32:00	0
2009-04-14	05:33:00	0
2009-04-14	05:34:00	0
2009-04-14	05:35:00	0
2009-04-14	05:36:00	0
2009-04-14	05:37:00	0
2009-04-14	05:38:00	0
2009-04-14	05:39:00	0
2009-04-14	05:40:00	0
2009-04-14	05:41:00	0
2009-04-14	05:42:00	0
2009-04-14	05:43:00	0
2009-04-14	05:44:00	0
2009-04-14	05:45:00	0
2009-04-14	05:46:00	0
2009-04-14	05:47:00	0
2009-04-14	05:48:00	0
2009-04-14	05:49:00	0
2009-04-14	05:50:00	0
2009-04-14	05:51:00	0
2009-04-14	05:52:00	0
2009-04-14	05:53:00	0
2009-04-14	05:54:00	0
2009-04-14	05:55:00	0
2009-04-14	05:56:00	0
2009-04-14	05:57:00	0
2009-04-14	05:58:00	0
2009-04-14	05:59:00	0
2009-04-14	06:00:00	0
2009-04-14	06:01:00	0
2009-04-14	06:02:00	0
2009-04-14	06:03:00	0
2009-04-14	06:04:00	0
2009-04-14	06:05:00	0
2009-04-14	06:06:00	0
2009-04-14	06:07:00	0
2009-04-14	06:08:00	0
2009-04-14	06:09:00	0
2009-04-14	06:10:00	0
2009-04-14	06:11:00	0
2009-04-14	06:12:00	0
2009-04-14	06:13:00	0
2009-04-14	06:14:00	0
2009-04-14	06:15:00	0
2009-04-14	06:16:00	0
2009-04-14	06:17:00	0
2009-04-14	06:18:00	0
2009-04-14	06:19:00	0
2009-04-14	06:20:00	0
2009-04-14	06:21:00	0
2009-04-14	06:22:00	0
2009-04-14	06:23:00	0
2009-04-14	06:24:00	0
2009-04-14	06:25:00	0
2009-04-14	06:26:00	0
2009-04-14	06:27:00	0
2009-04-14	06:28:00	0
2009-04-14	06:29:00	0
2009-04-14	06:30:00	0
2009-04-14	06:31:00	0
2009-04-14	06:32:00	0
2009-04-14	06:33:00	0
2009-04-14	06:34:00	0
2009-04-14	06:35:00	0
2009-04-14	06:36:00	0
2009-04-14	06:37:00	0
2009-04-14	06:38:00	0
2009-04-14	06:39:00	0
2009-04-14	06:40:00	0
2009-04-14	06:41:00	0
2009-04-14	06:42:00	0
2009-04-14	06:43:00	0
2009-04-14	06:44:00	0
2009-04-14	06:45:00	0
2009-04-14	06:46:00	0
2009-04-14	06:47:00	0
2009-04-14	06:48:00	0
2009-04-14	06:49:00	0
2009-04-14	06:50:00	0
2009-04-14	06:51:00	0
2009-04-14	06:52:00	0
2009-04-14	06:53:00	0
2009-04-14	06:54:00	0
2009-04-14	06:55:00	0
2009-04-14	06:56:00	0
2009-04-14	06:57:00	0
2009-04-14	06:58:00	0
2009-04-14	06:59:00	0
2009-04-14	07:00:00	0
2009-04-14	07:01:00	0
2009-04-14	07:02:00	0
2009-04-14	07:03:00	0
2009-04-14	07:04:00	0
2009-04-14	07:05:00	0
2009-04-14	07:06:00	0
2009-04-14	07:07:00	0
2009-04-14	07:08:00	0
2009-04-14	07:09:00	0
2009-04-14	07:10:00	0
2009-04-14	07:11:00	0
2009-04-14	07:12:00	0
2009-04-14	07:13:00	0
2009-04-14	07:14:00	0
2009-04-14	07:15:00	0
2009-04-14	07:16:00	0
2009-04-14	07:17:00	0
2009-04-14	07:18:00	0
2009-04-14	07:19:00	0
2009-04-14	07:20:00	0
2009-04-14	07:21:00	0
2009-04-14	07:22:00	0
2009-04-14	07:23:00	0
2009-04-14	07:24:00	0
2009-04-14	07:25:00	0
2009-04-14	07:26:00	0
2009-04-14	07:27:00	0
2009-04-14	07:28:00	0
2009-04-14	07:29:00	0
2009-04-14	07:30:00	0
2009-04-14	07:31:00	0
2009-04-14	07:32:00	0
2009-04-14	07:33:00	0
2009-04-14	07:34:00	0
2009-04-14	07:35:00	0
2009-04-14	07:36:00	0
2009-04-14	07:37:00	0
2009-04-14	07:38:00	0
2009-04-14	07:39:00	0
2009-04-14	07:40:00	0
2009-04-14	07:41:00	0
2009-04-14	07:42:00	0
2009-04-14	07:43:00	0
2009-04-14	07:44:00	0
2009-04-14	07:45:00	0
2009-04-14	07:46:00	0
2009-04-14	07:47:00	0
2009-04-14	07:48:00	0
2009-04-14	07:49:00	0
2009-04-14	07:50:00	0
2009-04-14	07:51:00	0
2009-04-14	07:52:00	0
2009-04-14	07:53:00	0
2009-04-14	07:54:00	0
2009-04-14	07:55:00	0
2009-04-14	07:56:00	0
2009-04-14	07:57:00	0
2009-04-14	07:58:00	0
2009-04-14	07:59:00	0
2009-04-14	08:00:00	0
2009-04-14	08:01:00	0
2009-04-14	08:02:00	0
2009-04-14	08:03:00	0
2009-04-14	08:04:00	0
2009-04-14	08:05:00	0
2009-04-14	08:06:00	0
2009-04-14	08:07:00	0
2009-04-14	08:08:00	0
2009-04-14	08:09:00	0
2009-04-14	08:10:00	0
2009-04-14	08:11:00	0
2009-04-14	08:12:00	0
2009-04-14	08:13:00	0
2009-04-14	08:14:00	0
2009-04-14	08:15:00	0
2009-04-14	08:16:00	0
2009-04-14	08:17:00	0
2009-04-14	08:18:00	0
2009-04-14	08:19:00	0
2009-04-14	08:20:00	0
2009-04-14	08:21:00	0
2009-04-14	08:22:00	0
2009-04-14	08:23:00	0
2009-04-14	08:24:00	0
2009-04-14	08:25:00	0
2009-04-14	08:26:00	0
2009-04-14	08:27:00	0
2009-04-14	08:28:00	0
2009-04-14	08:29:00	0
2009-04-14	08:30:00	0
2009-04-14	08:31:00	0
2009-04-14	08:32:00	0
2009-04-14	08:33:00	0
2009-04-14	08:34:00	0
2009-04-14	08:35:00	0
2009-04-14	08:36:00	0
2009-04-14	08:37:00	0
2009-04-14	08:38:00	0
2009-04-14	08:39:00	0
2009-04-14	08:40:00	0
2009-04-14	08:41:00	0
2009-04-14	08:42:00	0
2009-04-14	08:43:00	0
2009-04-14	08:44:00	0
2009-04-14	08:45:00	0
2009-04-14	08:46:00	0
2009-04-14	08:47:00	0
2009-04-14	08:48:00	0
2009-04-14	08:49:00	0
2009-04-14	08:50:00	0
2009-04-14	08:51:00	0
2009-04-14	08:52:00	0
2009-04-14	08:53:00	0
2009-04-14	08:54:00	0
2009-04-14	08:55:00	0
2009-04-14	08:56:00	0
2009-04-14	08:57:00	0
2009-04-14	08:58:00	0
2009-04-14	08:59:00	0
2009-04-14	09:00:00	0
2009-04-14	09:01:00	0
2009-04-14	09:02:00	0
2009-04-14	09:03:00	0
2009-04-14	09:04:00	0
2009-04-14	09:05:00	0
2009-04-14	09:06:00	0
2009-04-14	09:07:00	0
2009-04-14	09:08:00	0
2009-04-14	09:09:00	0
2009-04-14	09:10:00	0
2009-04-14	09:11:00	0
2009-04-14	09:12:00	0
2009-04-14	09:13:00	0
2009-04-14	09:14:00	0
2009-04-14	09:15:00	0
2009-04-14	09:16:00	0
2009-04-14	09:17:00	0
2009-04-14	09:18:00	0
2009-04-14	09:19:00	0
2009-04-14	09:20:00	0
2009-04-14	09:21:00	0
2009-04-14	09:22:00	0
2009-04-14	09:23:00	0
2009-04-14	09:24:00	0
2009-04-14	09:25:00	0
2009-04-14	09:26:00	0
2009-04-14	09:27:00	0
2009-04-14	09:28:00	0
2009-04-14	09:29:00	0
2009-04-14	09:30:00	0
2009-04-14	09:31:00	0
2009-04-14	09:32:00	0
2009-04-14	09:33:00	0
2009-04-14	09:34:00	0
2009-04-14	09:35:00	0
2009-04-14	09:36:00	0
2009-04-14	09:37:00	0
2009-04-14	09:38:00	0
2009-04-14	09:39:00	0
2009-04-14	09:40:00	0
2009-04-14	09:41:00	0
2009-04-14	09:42:00	0
2009-04-14	09:43:00	0
2009-04-14	09:44:00	0
2009-04-14	09:45:00	0
2009-04-14	09:46:00	0
2009-04-14	09:47:00	0
2009-04-14	09:48:00	0
2009-04-14	09:49:00	0
2009-04-14	09:50:00	0
2009-04-14	09:51:00	0
2009-04-14	09:52:00	0
2009-04-14	09:53:00	0
2009-04-14	09:54:00	0
2009-04-14	09:55:00	0
2009-04-14	09:56:00	0
2009-04-14	09:57:00	0
2009-04-14	09:58:00	0
2009-04-14	09:59:00	0
2009-04-14	10:00:00	0
2009-04-14	10:01:00	0
2009-04-14	10:02:00	0
2009-04-14	10:03:00	0
2009-04-14	10:04:00	0
2009-04-14	10:05:00	0
2009-04-14	10:06:00	0
2009-04-14	10:07:00	0
2009-04-14	10:08:00	0
2009-04-14	10:09:00	0
2009-04-14	10:10:00	0
2009-04-14	10:11:00	0
2009-04-14	10:12:00	0
2009-04-14	10:13:00	0
2009-04-14	10:14:00	0
2009-04-14	10:15:00	0
2009-04-14	10:16:00	0
2009-04-14	10:17:00	0
2009-04-14	10:18:00	0
2009-04-14	10:19:00	0
2009-04-14	10:20:00	0
2009-04-14	10:21:00	0
2009-04-14	10:22:00	0
2009-04-14	10:23:00	0
2009-04-14	10:24:00	0
2009-04-14	10:25:00	0
2009-04-14	10:26:00	0
2009-04-14	10:27:00	0
2009-04-14	10:28:00	0
2009-04-14	10:29:00	0
2009-04-14	10:30:00	0
2009-04-14	10:31:00	0
2009-04-14	10:32:00	0
2009-04-14	10:33:00	0
2009-04-14	10:34:00	0
2009-04-14	10:35:00	0
2009-04-14	10:36:00	0
2009-04-14	10:37:00	0
2009-04-14	10:38:00	0
2009-04-14	10:39:00	0
2009-04-14	10:40:00	0
2009-04-14	10:41:00	0
2009-04-14	10:42:00	0
2009-04-14	10:43:00	0
2009-04-14	10:44:00	0
2009-04-14	10:45:00	0
2009-04-14	10:46:00	0
2009-04-14	10:47:00	0
2009-04-14	10:48:00	0
2009-04-14	10:49:00	0
2009-04-14	10:50:00	0
2009-04-14	10:51:00	0
2009-04-14	10:52:00	0
2009-04-14	10:53:00	0
2009-04-14	10:54:00	0
2009-04-14	10:55:00	0
2009-04-14	10:56:00	0
2009-04-14	10:57:00	0
2009-04-14	10:58:00	0
2009-04-14	10:59:00	0
2009-04-14	11:00:00	0
2009-04-14	11:01:00	0
2009-04-14	11:02:00	0
2009-04-14	11:03:00	0
2009-04-14	11:04:00	0
2009-04-14	11:05:00	0
2009-04-14	11:06:00	0
2009-04-14	11:07:00	0
2009-04-14	11:08:00	0
2009-04-14	11:09:00	0
2009-04-14	11:10:00	0
2009-04-14	11:11:00	0
2009-04-14	11:12:00	0
2009-04-14	11:13:00	0
2009-04-14	11:14:00	0
2009-04-14	11:15:00	0
2009-04-14	11:16:00	0
2009-04-14	11:17:00	0
2009-04-14	11:18:00	0
2009-04-14	11:19:00	0
2009-04-14	11:20:00	0
2009-04-14	11:21:00	0
2009-04-14	11:22:00	0
2009-04-14	11:23:00	0
2009-04-14	11:24:00	0
2009-04-14	11:25:00	0
2009-04-14	11:26:00	0
2009-04-14	11:27:00	0
2009-04-14	11:28:00	0
2009-04-14	11:29:00	0
2009-04-14	11:30:00	0
2009-04-14	11:31:00	0
2009-04-14	11:32:00	0
2009-04-14	11:33:00	0
2009-04-14	11:34:00	0
2009-04-14	11:35:00	0
2009-04-14	11:36:00	0
2009-04-14	11:37:00	0
2009-04-14	11:38:00	0
2009-04-14	11:39:00	0
2009-04-14	11:40:00	0
2009-04-14	11:41:00	0
2009-04-14	11:42:00	0
2009-04-14	11:43:00	0
2009-04-14	11:44:00	0
2009-04-14	11:45:00	0
2009-04-14	11:46:00	0
2009-04-14	11:47:00	0
2009-04-14	11:48:00	0
2009-04-14	11:49:00	0
2009-04-14	11:50:00	0
2009-04-14	11:51:00	0
2009-04-14	11:52:00	0
2009-04-14	11:53:00	0
2009-04-14	11:54:00	0
2009-04-14	11:55:00	0
2009-04-14	11:56:00	0
2009-04-14	11:57:00	0
2009-04-14	11:58:00	0
2009-04-14	11:59:00	0
2009-04-14	12:00:00	0
2009-04-14	12:01:00	0
2009-04-14	12:02:00	0
2009-04-14	12:03:00	0
2009-04-14	12:04:00	0
2009-04-14	12:05:00	0
2009-04-14	12:06:00	0
2009-04-14	12:07:00	0
2009-04-14	12:08:00	0
2009-04-14	12:09:00	0
2009-04-14	12:10:00	0
2009-04-14	12:11:00	0
2009-04-14	12:12:00	0
2009-04-14	12:13:00	0
2009-04-14	12:14:00	0
2009-04-14	12:15:00	0
2009-04-14	12:16:00	0
2009-04-14	12:17:00	0
2009-04-14	12:18:00	0
2009-04-14	12:19:00	0
2009-04-14	12:20:00	0
2009-04-14	12:21:00	0
2009-04-14	12:22:00	0
2009-04-14	12:23:00	0
2009-04-14	12:24:00	0
2009-04-14	12:25:00	0
2009-04-14	12:26:00	0
2009-04-14	12:27:00	0
2009-04-14	12:28:00	0
2009-04-14	12:29:00	0
2009-04-14	12:30:00	0
2009-04-14	12:31:00	0
2009-04-14	12:32:00	0
2009-04-14	12:33:00	0
2009-04-14	12:34:00	0
2009-04-14	12:35:00	0
2009-04-14	12:36:00	0
2009-04-14	12:37:00	0
2009-04-14	12:38:00	0
2009-04-14	12:39:00	0
2009-04-14	12:40:00	0
2009-04-14	12:41:00	0
2009-04-14	12:42:00	0
2009-04-14	12:43:00	0
2009-04-14	12:44:00	0
2009-04-14	12:45:00	0
2009-04-14	12:46:00	0
2009-04-14	12:47:00	0
2009-04-14	12:48:00	0
2009-04-14	12:49:00	0
2009-04-14	12:50:00	0
2009-04-14	12:51:00	0
2009-04-14	12:52:00	0
2009-04-14	12:53:00	0
2009-04-14	12:54:00	0
2009-04-14	12:55:00	0
2009-04-14	12:56:00	0
2009-04-14	12:57:00	0
2009-04-14	12:58:00	0
2009-04-14	12:59:00	0
2009-04-14	13:00:00	0
2009-04-14	13:01:00	0
2009-04-14	13:02:00	0
2009-04-14	13:03:00	0
2009-04-14	13:04:00	0
2009-04-14	13:05:00	0
2009-04-14	13:06:00	0
2009-04-14	13:07:00	0
2009-04-14	13:08:00	0
2009-04-14	13:09:00	0
2009-04-14	13:10:00	0
2009-04-14	13:11:00	0
2009-04-14	13:12:00	0
2009-04-14	13:13:00	0
2009-04-14	13:14:00	0
2009-04-14	13:15:00	0
2009-04-14	13:16:00	0
2009-04-14	13:17:00	0
2009-04-14	13:18:00	0
2009-04-14	13:19:00	0
2009-04-14	13:20:00	0
2009-04-14	13:21:00	0
2009-04-14	13:22:00	0
2009-04-14	13:23:00	0
2009-04-14	13:24:00	0
2009-04-14	13:25:00	0
2009-04-14	13:26:00	0
2009-04-14	13:27:00	0
2009-04-14	13:28:00	0
2009-04-14	13:29:00	0
2009-04-14	13:30:00	0
2009-04-14	13:31:00	0
2009-04-14	13:32:00	0
2009-04-14	13:33:00	0
2009-04-14	13:34:00	0
2009-04-14	13:35:00	0
2009-04-14	13:36:00	0
2009-04-14	13:37:00	0
2009-04-14	13:38:00	0
2009-04-14	13:39:00	0
2009-04-14	13:40:00	0
2009-04-14	13:41:00	0
2009-04-14	13:42:00	0
2009-04-14	13:43:00	0
2009-04-14	13:44:00	0
2009-04-14	13:45:00	0
2009-04-14	13:46:00	0
2009-04-14	13:47:00	0
2009-04-14	13:48:00	0
2009-04-14	13:49:00	0
2009-04-14	13:50:00	0
2009-04-14	13:51:00	0
2009-04-14	13:52:00	0
2009-04-14	13:53:00	0
2009-04-14	13:54:00	0
2009-04-14	13:55:00	0
2009-04-14	13:56:00	0
2009-04-14	13:57:00	0
2009-04-14	13:58:00	0
2009-04-14	13:59:00	0
2009-04-14	14:00:00	0
2009-04-14	14:01:00	0
2009-04-14	14:02:00	0
2009-04-14	14:03:00	0
2009-04-14	14:04:00	0
2009-04-14	14:05:00	0
2009-04-14	14:06:00	0
2009-04-14	14:07:00	0
2009-04-14	14:08:00	0
2009-04-14	14:09:00	0
2009-04-14	14:10:00	0
2009-04-14	14:11:00	0
2009-04-14	14:12:00	0
2009-04-14	14:13:00	0
2009-04-14	14:14:00	0
2009-04-14	14:15:00	0
2009-04-14	14:16:00	0
2009-04-14	14:17:00	0
2009-04-14	14:18:00	0
2009-04-14	14:19:00	0
2009-04-14	14:20:00	0
2009-04-14	14:21:00	0
2009-04-14	14:22:00	0
2009-04-14	14:23:00	0
2009-04-14	14:24:00	0
2009-04-14	14:25:00	0
2009-04-14	14:26:00	0
2009-04-14	14:27:00	0
2009-04-14	14:28:00	0
2009-04-14	14:29:00	0
2009-04-14	14:30:00	0
2009-04-14	14:31:00	0
2009-04-14	14:32:00	0
2009-04-14	14:33:00	0
2009-04-14	14:34:00	0
2009-04-14	14:35:00	0
2009-04-14	14:36:00	0
2009-04-14	14:37:00	0
2009-04-14	14:38:00	0
2009-04-14	14:39:00	0
2009-04-14	14:40:00	0
2009-04-14	14:41:00	0
2009-04-14	14:42:00	0
2009-04-14	14:43:00	0
2009-04-14	14:44:00	0
2009-04-14	14:45:00	0
2009-04-14	14:46:00	0
2009-04-14	14:47:00	0
2009-04-14	14:48:00	0
2009-04-14	14:49:00	0
2009-04-14	14:50:00	0
2009-04-14	14:51:00	0
2009-04-14	14:52:00	0
2009-04-14	14:53:00	0
2009-04-14	14:54:00	0
2009-04-14	14:55:00	0
2009-04-14	14:56:00	0
2009-04-14	14:57:00	0
2009-04-14	14:58:00	0
2009-04-14	14:59:00	0
2009-04-14	15:00:00	0
2009-04-14	15:01:00	0
2009-04-14	15:02:00	0
2009-04-14	15:03:00	0
2009-04-14	15:04:00	0
2009-04-14	15:05:00	0
2009-04-14	15:06:00	0
2009-04-14	15:07:00	0
2009-04-14	15:08:00	0
2009-04-14	15:09:00	0
2009-04-14	15:10:00	0
2009-04-14	15:11:00	0
2009-04-14	15:12:00	0
2009-04-14	15:13:00	0
2009-04-14	15:14:00	0
2009-04-14	15:15:00	0
2009-04-14	15:16:00	0
2009-04-14	15:17:00	0
2009-04-14	15:18:00	0
2009-04-14	15:19:00	0
2009-04-14	15:20:00	0
2009-04-14	15:21:00	0
2009-04-14	15:22:00	0
2009-04-14	15:23:00	0
2009-04-14	15:24:00	0
2009-04-14	15:25:00	0
2009-04-14	15:26:00	0
2009-04-14	15:27:00	0
2009-04-14	15:28:00	0
2009-04-14	15:29:00	0
2009-04-14	15:30:00	0
2009-04-14	15:31:00	0
2009-04-14	15:32:00	0
2009-04-14	15:33:00	0
2009-04-14	15:34:00	0
2009-04-14	15:35:00	0
2009-04-14	15:36:00	0
2009-04-14	15:37:00	0
2009-04-14	15:38:00	0
2009-04-14	15:39:00	0
2009-04-14	15:40:00	0
2009-04-14	15:41:00	0
2009-04-14	15:42:00	0
2009-04-14	15:43:00	0
2009-04-14	15:44:00	0
2009-04-14	15:45:00	0
2009-04-14	15:46:00	0
2009-04-14	15:47:00	0
2009-04-14	15:48:00	0
2009-04-14	15:49:00	0
2009-04-14	15:50:00	0
2009-04-14	15:51:00	0
2009-04-14	15:52:00	0
2009-04-14	15:53:00	0
2009-04-14	15:54:00	0
2009-04-14	15:55:00	0
2009-04-14	15:56:00	0
2009-04-14	15:57:00	0
2009-04-14	15:58:00	0
2009-04-14	15:59:00	0
2009-04-14	16:00:00	0
2009-04-14	16:01:00	0
2009-04-14	16:02:00	0
2009-04-14	16:03:00	0
2009-04-14	16:04:00	0
2009-04-14	16:05:00	0
2009-04-14	16:06:00	0
2009-04-14	16:07:00	0
2009-04-14	16:08:00	0
2009-04-14	16:09:00	0
2009-04-14	16:10:00	0
2009-04-14	16:11:00	0
2009-04-14	16:12:00	0
2009-04-14	16:13:00	0
2009-04-14	16:14:00	0
2009-04-14	16:15:00	0
2009-04-14	16:16:00	0
2009-04-14	16:17:00	0
2009-04-14	16:18:00	0
2009-04-14	16:19:00	0
2009-04-14	16:20:00	0
2009-04-14	16:21:00	0
2009-04-14	16:22:00	0
2009-04-14	16:23:00	0
2009-04-14	16:24:00	0
2009-04-14	16:25:00	0
2009-04-14	16:26:00	0
2009-04-14	16:27:00	0
2009-04-14	16:28:00	0
2009-04-14	16:29:00	0
2009-04-14	16:30:00	0
2009-04-14	16:31:00	0
2009-04-14	16:32:00	0
2009-04-14	16:33:00	0
2009-04-14	16:34:00	0
2009-04-14	16:35:00	0
2009-04-14	16:36:00	0
2009-04-14	16:37:00	0
2009-04-14	16:38:00	0
2009-04-14	16:39:00	0
2009-04-14	16:40:00	0
2009-04-14	16:41:00	0
2009-04-14	16:42:00	0
2009-04-14	16:43:00	0
2009-04-14	16:44:00	0
2009-04-14	16:45:00	0
2009-04-14	16:46:00	0
2009-04-14	16:47:00	0
2009-04-14	16:48:00	0
2009-04-14	16:49:00	0
2009-04-14	16:50:00	0
2009-04-14	16:51:00	0
2009-04-14	16:52:00	0
2009-04-14	16:53:00	0
2009-04-14	16:54:00	0
2009-04-14	16:55:00	0
2009-04-14	16:56:00	0
2009-04-14	16:57:00	0
2009-04-14	16:58:00	0
2009-04-14	16:59:00	0
2009-04-14	17:00:00	0
2009-04-14	17:01:00	0
2009-04-14	17:02:00	0
2009-04-14	17:03:00	0
2009-04-14	17:04:00	0
2009-04-14	17:05:00	0
2009-04-14	17:06:00	0
2009-04-14	17:07:00	0
2009-04-14	17:08:00	0
2009-04-14	17:09:00	0
2009-04-14	17:10:00	0
2009-04-14	17:11:00	0
2009-04-14	17:12:00	0
2009-04-14	17:13:00	0
2009-04-14	17:14:00	0
2009-04-14	17:15:00	0
2009-04-14	17:16:00	0
2009-04-14	17:17:00	0
2009-04-14	17:18:00	0
2009-04-14	17:19:00	0
2009-04-14	17:20:00	0
2009-04-14	17:21:00	0
2009-04-14	17:22:00	0
2009-04-14	17:23:00	0
2009-04-14	17:24:00	0
2009-04-14	17:25:00	0
2009-04-14	17:26:00	0
2009-04-14	17:27:00	0
2009-04-14	17:28:00	0
2009-04-14	17:29:00	0
2009-04-14	17:30:00	0
2009-04-14	17:31:00	0
2009-04-14	17:32:00	0
2009-04-14	17:33:00	0
2009-04-14	17:34:00	0
2009-04-14	17:35:00	0
2009-04-14	17:36:00	0
2009-04-14	17:37:00	0
2009-04-14	17:38:00	0
2009-04-14	17:39:00	0
2009-04-14	17:40:00	0
2009-04-14	17:41:00	0
2009-04-14	17:42:00	0
2009-04-14	17:43:00	0
2009-04-14	17:44:00	0
2009-04-14	17:45:00	0
2009-04-14	17:46:00	0
2009-04-14	17:47:00	0
2009-04-14	17:48:00	0
2009-04-14	17:49:00	0
2009-04-14	17:50:00	0
2009-04-14	17:51:00	0
2009-04-14	17:52:00	0
2009-04-14	17:53:00	0
2009-04-14	17:54:00	0
2009-04-14	17:55:00	0
2009-04-14	17:56:00	0
2009-04-14	17:57:00	0
2009-04-14	17:58:00	0
2009-04-14	17:59:00	0
2009-04-14	18:00:00	0
2009-04-14	18:01:00	0
2009-04-14	18:02:00	149
2009-04-14	18:03:00	347
2009-04-14	18:04:00	0
2009-04-14	18:05:00	0
2009-04-14	18:06:00	114
2009-04-14	18:07:00	34
2009-04-14	18:08:00	23
2009-04-14	18:09:00	480
2009-04-14	18:10:00	734
2009-04-14	18:11:00	331
2009-04-14	18:12:00	162
2009-04-14	18:13:00	825
2009-04-14	18:14:00	1099
2009-04-14	18:15:00	693
2009-04-14	18:16:00	1072
2009-04-14	18:17:00	176
2009-04-14	18:18:00	162
2009-04-14	18:19:00	23
2009-04-14	18:20:00	0
2009-04-14	18:21:00	231
2009-04-14	18:22:00	0
2009-04-14	18:23:00	11
2009-04-14	18:24:00	0
2009-04-14	18:25:00	46
2009-04-14	18:26:00	0
2009-04-14	18:27:00	0
2009-04-14	18:28:00	0
2009-04-14	18:29:00	0
2009-04-14	18:30:00	0
2009-04-14	18:31:00	0
2009-04-14	18:32:00	0
2009-04-14	18:33:00	203
2009-04-14	18:34:00	126
2009-04-14	18:35:00	0
2009-04-14	18:36:00	34
2009-04-14	18:37:00	114
2009-04-14	18:38:00	0
2009-04-14	18:39:00	0
2009-04-14	18:40:00	0
2009-04-14	18:41:00	11
2009-04-14	18:42:00	0
2009-04-14	18:43:00	0
2009-04-14	18:44:00	0
2009-04-14	18:45:00	0
2009-04-14	18:46:00	0
2009-04-14	18:47:00	0
2009-04-14	18:48:00	0
2009-04-14	18:49:00	0
2009-04-14	18:50:00	0
2009-04-14	18:51:00	0
2009-04-14	18:52:00	0
2009-04-14	18:53:00	0
2009-04-14	18:54:00	0
2009-04-14	18:55:00	0
2009-04-14	18:56:00	258
2009-04-14	18:57:00	0
2009-04-14	18:58:00	0
2009-04-14	18:59:00	0
2009-04-14	19:00:00	0
2009-04-14	19:01:00	0
2009-04-14	19:02:00	0
2009-04-14	19:03:00	0
2009-04-14	19:04:00	0
2009-04-14	19:05:00	0
2009-04-14	19:06:00	0
2009-04-14	19:07:00	0
2009-04-14	19:08:00	0
2009-04-14	19:09:00	0
2009-04-14	19:10:00	0
2009-04-14	19:11:00	0
2009-04-14	19:12:00	0
2009-04-14	19:13:00	0
2009-04-14	19:14:00	0
2009-04-14	19:15:00	34
2009-04-14	19:16:00	0
2009-04-14	19:17:00	0
2009-04-14	19:18:00	0
2009-04-14	19:19:00	0
2009-04-14	19:20:00	0
2009-04-14	19:21:00	0
2009-04-14	19:22:00	0
2009-04-14	19:23:00	0
2009-04-14	19:24:00	34
2009-04-14	19:25:00	0
2009-04-14	19:26:00	0
2009-04-14	19:27:00	0
2009-04-14	19:28:00	0
2009-04-14	19:29:00	0
2009-04-14	19:30:00	11
2009-04-14	19:31:00	0
2009-04-14	19:32:00	0
2009-04-14	19:33:00	0
2009-04-14	19:34:00	0
2009-04-14	19:35:00	0
2009-04-14	19:36:00	0
2009-04-14	19:37:00	0
2009-04-14	19:38:00	0
2009-04-14	19:39:00	0
2009-04-14	19:40:00	0
2009-04-14	19:41:00	0
2009-04-14	19:42:00	149
2009-04-14	19:43:00	162
2009-04-14	19:44:00	57
2009-04-14	19:45:00	0
2009-04-14	19:46:00	0
2009-04-14	19:47:00	91
2009-04-14	19:48:00	23
2009-04-14	19:49:00	0
2009-04-14	19:50:00	0
2009-04-14	19:51:00	0
2009-04-14	19:52:00	0
2009-04-14	19:53:00	0
2009-04-14	19:54:00	0
2009-04-14	19:55:00	0
2009-04-14	19:56:00	0
2009-04-14	19:57:00	0
2009-04-14	19:58:00	0
2009-04-14	19:59:00	0
2009-04-14	20:00:00	23
2009-04-14	20:01:00	23
2009-04-14	20:02:00	46
2009-04-14	20:03:00	0
2009-04-14	20:04:00	331
2009-04-14	20:05:00	286
2009-04-14	20:06:00	779
2009-04-14	20:07:00	34
2009-04-14	20:08:00	411
2009-04-14	20:09:00	395
2009-04-14	20:10:00	190
2009-04-14	20:11:00	80
2009-04-14	20:12:00	0
2009-04-14	20:13:00	411
2009-04-14	20:14:00	0
2009-04-14	20:15:00	46
2009-04-14	20:16:00	91
2009-04-14	20:17:00	0
2009-04-14	20:18:00	0
2009-04-14	20:19:00	0
2009-04-14	20:20:00	0
2009-04-14	20:21:00	0
2009-04-14	20:22:00	0
2009-04-14	20:23:00	46
2009-04-14	20:24:00	0
2009-04-14	20:25:00	0
2009-04-14	20:26:00	0
2009-04-14	20:27:00	0
2009-04-14	20:28:00	0
2009-04-14	20:29:00	34
2009-04-14	20:30:00	0
2009-04-14	20:31:00	0
2009-04-14	20:32:00	0
2009-04-14	20:33:00	0
2009-04-14	20:34:00	0
2009-04-14	20:35:00	0
2009-04-14	20:36:00	0
2009-04-14	20:37:00	46
2009-04-14	20:38:00	395
2009-04-14	20:39:00	272
2009-04-14	20:40:00	258
2009-04-14	20:41:00	149
2009-04-14	20:42:00	91
2009-04-14	20:43:00	91
2009-04-14	20:44:00	190
2009-04-14	20:45:00	114
2009-04-14	20:46:00	0
2009-04-14	20:47:00	190
2009-04-14	20:48:00	258
2009-04-14	20:49:00	0
2009-04-14	20:50:00	0
2009-04-14	20:51:00	0
2009-04-14	20:52:00	0
2009-04-14	20:53:00	114
2009-04-14	20:54:00	0
2009-04-14	20:55:00	0
2009-04-14	20:56:00	0
2009-04-14	20:57:00	0
2009-04-14	20:58:00	11
2009-04-14	20:59:00	0
2009-04-14	21:00:00	11
2009-04-14	21:01:00	0
2009-04-14	21:02:00	0
2009-04-14	21:03:00	0
2009-04-14	21:04:00	149
2009-04-14	21:05:00	0
2009-04-14	21:06:00	0
2009-04-14	21:07:00	34
2009-04-14	21:08:00	23
2009-04-14	21:09:00	0
2009-04-14	21:10:00	0
2009-04-14	21:11:00	0
2009-04-14	21:12:00	0
2009-04-14	21:13:00	315
2009-04-14	21:14:00	258
2009-04-14	21:15:00	0
2009-04-14	21:16:00	535
2009-04-14	21:17:00	894
2009-04-14	21:18:00	1045
2009-04-14	21:19:00	114
2009-04-14	21:20:00	103
2009-04-14	21:21:00	46
2009-04-14	21:22:00	69
2009-04-14	21:23:00	0
2009-04-14	21:24:00	103
2009-04-14	21:25:00	0
2009-04-14	21:26:00	331
2009-04-14	21:27:00	443
2009-04-14	21:28:00	331
2009-04-14	21:29:00	203
2009-04-14	21:30:00	245
2009-04-14	21:31:00	0
2009-04-14	21:32:00	11
2009-04-14	21:33:00	0
2009-04-14	21:34:00	651
2009-04-14	21:35:00	848
2009-04-14	21:36:00	395
2009-04-14	21:37:00	217
2009-04-14	21:38:00	1241
2009-04-14	21:39:00	286
2009-04-14	21:40:00	462
2009-04-14	21:41:00	46
2009-04-14	21:42:00	57
2009-04-14	21:43:00	553
2009-04-14	21:44:00	944
2009-04-14	21:45:00	517
2009-04-14	21:46:00	517
2009-04-14	21:47:00	379
2009-04-14	21:48:00	331
2009-04-14	21:49:00	802
2009-04-14	21:50:00	114
2009-04-14	21:51:00	23
2009-04-14	21:52:00	0
2009-04-14	21:53:00	0
2009-04-14	21:54:00	137
2009-04-14	21:55:00	176
2009-04-14	21:56:00	0
2009-04-14	21:57:00	0
2009-04-14	21:58:00	0
2009-04-14	21:59:00	0
2009-04-14	22:00:00	0
2009-04-14	22:01:00	0
2009-04-14	22:02:00	0
2009-04-14	22:03:00	0
2009-04-14	22:04:00	11
2009-04-14	22:05:00	331
2009-04-14	22:06:00	258
2009-04-14	22:07:00	553
2009-04-14	22:08:00	498
2009-04-14	22:09:00	631
2009-04-14	22:10:00	631
2009-04-14	22:11:00	0
2009-04-14	22:12:00	0
2009-04-14	22:13:00	0
2009-04-14	22:14:00	0
2009-04-14	22:15:00	0
2009-04-14	22:16:00	0
2009-04-14	22:17:00	0
2009-04-14	22:18:00	0
2009-04-14	22:19:00	0
2009-04-14	22:20:00	0
2009-04-14	22:21:00	0
2009-04-14	22:22:00	0
2009-04-14	22:23:00	0
2009-04-14	22:24:00	0
2009-04-14	22:25:00	0
2009-04-14	22:26:00	0
2009-04-14	22:27:00	0
2009-04-14	22:28:00	0
2009-04-14	22:29:00	0
2009-04-14	22:30:00	0
2009-04-14	22:31:00	0
2009-04-14	22:32:00	0
2009-04-14	22:33:00	535
2009-04-14	22:34:00	0
2009-04-14	22:35:00	0
2009-04-14	22:36:00	0
2009-04-14	22:37:00	0
2009-04-14	22:38:00	57
2009-04-14	22:39:00	0
2009-04-14	22:40:00	0
2009-04-14	22:41:00	672
2009-04-14	22:42:00	137
2009-04-14	22:43:00	0
2009-04-14	22:44:00	0
2009-04-14	22:45:00	0
2009-04-14	22:46:00	0
2009-04-14	22:47:00	0
2009-04-14	22:48:00	0
2009-04-14	22:49:00	0
2009-04-14	22:50:00	0
2009-04-14	22:51:00	11
2009-04-14	22:52:00	0
2009-04-14	22:53:00	0
2009-04-14	22:54:00	0
2009-04-14	22:55:00	0
2009-04-14	22:56:00	0
2009-04-14	22:57:00	0
2009-04-14	22:58:00	0
2009-04-14	22:59:00	0
2009-04-14	23:00:00	0
2009-04-14	23:01:00	23
2009-04-14	23:02:00	0
2009-04-14	23:03:00	0
2009-04-14	23:04:00	57
2009-04-14	23:05:00	0
2009-04-14	23:06:00	0
2009-04-14	23:07:00	0
2009-04-14	23:08:00	0
2009-04-14	23:09:00	0
2009-04-14	23:10:00	0
2009-04-14	23:11:00	0
2009-04-14	23:12:00	0
2009-04-14	23:13:00	0
2009-04-14	23:14:00	0
2009-04-14	23:15:00	0
2009-04-14	23:16:00	0
2009-04-14	23:17:00	0
2009-04-14	23:18:00	0
2009-04-14	23:19:00	0
2009-04-14	23:20:00	0
2009-04-14	23:21:00	535
2009-04-14	23:22:00	462
2009-04-14	23:23:00	23
2009-04-14	23:24:00	0
2009-04-14	23:25:00	0
2009-04-14	23:26:00	0
2009-04-14	23:27:00	0
2009-04-14	23:28:00	0
2009-04-14	23:29:00	0
2009-04-14	23:30:00	0
2009-04-14	23:31:00	0
2009-04-14	23:32:00	0
2009-04-14	23:33:00	0
2009-04-14	23:34:00	0
2009-04-14	23:35:00	0
2009-04-14	23:36:00	23
2009-04-14	23:37:00	0
2009-04-14	23:38:00	0
2009-04-14	23:39:00	11
2009-04-14	23:40:00	11
2009-04-14	23:41:00	0
2009-04-14	23:42:00	0
2009-04-14	23:43:00	0
2009-04-14	23:44:00	0
2009-04-14	23:45:00	80
2009-04-14	23:46:00	23
2009-04-14	23:47:00	0
2009-04-14	23:48:00	0
2009-04-14	23:49:00	0
2009-04-14	23:50:00	0
2009-04-14	23:51:00	0
2009-04-14	23:52:00	0
2009-04-14	23:53:00	0
2009-04-14	23:54:00	0
2009-04-14	23:55:00	0
2009-04-14	23:56:00	0
2009-04-14	23:57:00	0
2009-04-14	23:58:00	203
2009-04-14	23:59:00	757
2009-04-15	00:00:00	190
2009-04-15	00:01:00	0
2009-04-15	00:02:00	0
2009-04-15	00:03:00	0
2009-04-15	00:04:00	0
2009-04-15	00:05:00	0
2009-04-15	00:06:00	0
2009-04-15	00:07:00	0
2009-04-15	00:08:00	0
2009-04-15	00:09:00	23
2009-04-15	00:10:00	0
2009-04-15	00:11:00	0
2009-04-15	00:12:00	0
2009-04-15	00:13:00	0
2009-04-15	00:14:00	0
2009-04-15	00:15:00	0
2009-04-15	00:16:00	0
2009-04-15	00:17:00	0
2009-04-15	00:18:00	11
2009-04-15	00:19:00	0
2009-04-15	00:20:00	0
2009-04-15	00:21:00	0
2009-04-15	00:22:00	0
2009-04-15	00:23:00	0
2009-04-15	00:24:00	0
2009-04-15	00:25:00	0
2009-04-15	00:26:00	0
2009-04-15	00:27:00	0
2009-04-15	00:28:00	0
2009-04-15	00:29:00	0
2009-04-15	00:30:00	0
2009-04-15	00:31:00	331
2009-04-15	00:32:00	190
2009-04-15	00:33:00	0
2009-04-15	00:34:00	0
2009-04-15	00:35:00	0
2009-04-15	00:36:00	0
2009-04-15	00:37:00	0
2009-04-15	00:38:00	0
2009-04-15	00:39:00	0
2009-04-15	00:40:00	0
2009-04-15	00:41:00	0
2009-04-15	00:42:00	0
2009-04-15	00:43:00	0
2009-04-15	00:44:00	0
2009-04-15	00:45:00	0
2009-04-15	00:46:00	0
2009-04-15	00:47:00	0
2009-04-15	00:48:00	0
2009-04-15	00:49:00	0
2009-04-15	00:50:00	0
2009-04-15	00:51:00	0
2009-04-15	00:52:00	0
2009-04-15	00:53:00	0
2009-04-15	00:54:00	0
2009-04-15	00:55:00	0
2009-04-15	00:56:00	0
2009-04-15	00:57:00	0
2009-04-15	00:58:00	0
2009-04-15	00:59:00	0
2009-04-15	01:00:00	0
2009-04-15	01:01:00	0
2009-04-15	01:02:00	0
2009-04-15	01:03:00	0
2009-04-15	01:04:00	0
2009-04-15	01:05:00	0
2009-04-15	01:06:00	0
2009-04-15	01:07:00	0
2009-04-15	01:08:00	0
2009-04-15	01:09:00	0
2009-04-15	01:10:00	0
2009-04-15	01:11:00	0
2009-04-15	01:12:00	0
2009-04-15	01:13:00	80
2009-04-15	01:14:00	0
2009-04-15	01:15:00	0
2009-04-15	01:16:00	0
2009-04-15	01:17:00	0
2009-04-15	01:18:00	0
2009-04-15	01:19:00	0
2009-04-15	01:20:00	11
2009-04-15	01:21:00	0
2009-04-15	01:22:00	0
2009-04-15	01:23:00	0
2009-04-15	01:24:00	0
2009-04-15	01:25:00	0
2009-04-15	01:26:00	0
2009-04-15	01:27:00	0
2009-04-15	01:28:00	0
2009-04-15	01:29:00	0
2009-04-15	01:30:00	11
2009-04-15	01:31:00	11
2009-04-15	01:32:00	0
2009-04-15	01:33:00	0
2009-04-15	01:34:00	0
2009-04-15	01:35:00	0
2009-04-15	01:36:00	0
2009-04-15	01:37:00	0
2009-04-15	01:38:00	0
2009-04-15	01:39:00	0
2009-04-15	01:40:00	0
2009-04-15	01:41:00	0
2009-04-15	01:42:00	0
2009-04-15	01:43:00	0
2009-04-15	01:44:00	0
2009-04-15	01:45:00	0
2009-04-15	01:46:00	0
2009-04-15	01:47:00	0
2009-04-15	01:48:00	0
2009-04-15	01:49:00	11
2009-04-15	01:50:00	0
2009-04-15	01:51:00	0
2009-04-15	01:52:00	0
2009-04-15	01:53:00	0
2009-04-15	01:54:00	0
2009-04-15	01:55:00	0
2009-04-15	01:56:00	0
2009-04-15	01:57:00	0
2009-04-15	01:58:00	0
2009-04-15	01:59:00	0
2009-04-15	02:00:00	0
2009-04-15	02:01:00	0
2009-04-15	02:02:00	0
2009-04-15	02:03:00	0
2009-04-15	02:04:00	0
2009-04-15	02:05:00	0
2009-04-15	02:06:00	0
2009-04-15	02:07:00	0
2009-04-15	02:08:00	0
2009-04-15	02:09:00	0
2009-04-15	02:10:00	0
2009-04-15	02:11:00	11
2009-04-15	02:12:00	0
2009-04-15	02:13:00	0
2009-04-15	02:14:00	0
2009-04-15	02:15:00	0
2009-04-15	02:16:00	0
2009-04-15	02:17:00	0
2009-04-15	02:18:00	0
2009-04-15	02:19:00	0
2009-04-15	02:20:00	0
2009-04-15	02:21:00	0
2009-04-15	02:22:00	0
2009-04-15	02:23:00	0
2009-04-15	02:24:00	0
2009-04-15	02:25:00	0
2009-04-15	02:26:00	0
2009-04-15	02:27:00	0
2009-04-15	02:28:00	0
2009-04-15	02:29:00	0
2009-04-15	02:30:00	0
2009-04-15	02:31:00	0
2009-04-15	02:32:00	0
2009-04-15	02:33:00	0
2009-04-15	02:34:00	0
2009-04-15	02:35:00	0
2009-04-15	02:36:00	0
2009-04-15	02:37:00	0
2009-04-15	02:38:00	0
2009-04-15	02:39:00	0
2009-04-15	02:40:00	0
2009-04-15	02:41:00	0
2009-04-15	02:42:00	0
2009-04-15	02:43:00	0
2009-04-15	02:44:00	0
2009-04-15	02:45:00	0
2009-04-15	02:46:00	0
2009-04-15	02:47:00	11
2009-04-15	02:48:00	0
2009-04-15	02:49:00	0
2009-04-15	02:50:00	0
2009-04-15	02:51:00	0
2009-04-15	02:52:00	0
2009-04-15	02:53:00	0
2009-04-15	02:54:00	0
2009-04-15	02:55:00	0
2009-04-15	02:56:00	0
2009-04-15	02:57:00	0
2009-04-15	02:58:00	0
2009-04-15	02:59:00	0
2009-04-15	03:00:00	0
2009-04-15	03:01:00	0
2009-04-15	03:02:00	0
2009-04-15	03:03:00	0
2009-04-15	03:04:00	0
2009-04-15	03:05:00	11
2009-04-15	03:06:00	0
2009-04-15	03:07:00	0
2009-04-15	03:08:00	0
2009-04-15	03:09:00	0
2009-04-15	03:10:00	0
2009-04-15	03:11:00	0
2009-04-15	03:12:00	0
2009-04-15	03:13:00	0
2009-04-15	03:14:00	0
2009-04-15	03:15:00	1490
2009-04-15	03:16:00	1019
2009-04-15	03:17:00	553
2009-04-15	03:18:00	713
2009-04-15	03:19:00	1045
2009-04-15	03:20:00	480
2009-04-15	03:21:00	0
2009-04-15	03:22:00	0
2009-04-15	03:23:00	0
2009-04-15	03:24:00	0
2009-04-15	03:25:00	23
2009-04-15	03:26:00	0
2009-04-15	03:27:00	0
2009-04-15	03:28:00	0
2009-04-15	03:29:00	0
2009-04-15	03:30:00	0
2009-04-15	03:31:00	0
2009-04-15	03:32:00	0
2009-04-15	03:33:00	0
2009-04-15	03:34:00	0
2009-04-15	03:35:00	0
2009-04-15	03:36:00	0
2009-04-15	03:37:00	0
2009-04-15	03:38:00	0
2009-04-15	03:39:00	0
2009-04-15	03:40:00	0
2009-04-15	03:41:00	0
2009-04-15	03:42:00	0
2009-04-15	03:43:00	0
2009-04-15	03:44:00	0
2009-04-15	03:45:00	0
2009-04-15	03:46:00	0
2009-04-15	03:47:00	0
2009-04-15	03:48:00	0
2009-04-15	03:49:00	0
2009-04-15	03:50:00	0
2009-04-15	03:51:00	0
2009-04-15	03:52:00	0
2009-04-15	03:53:00	0
2009-04-15	03:54:00	0
2009-04-15	03:55:00	0
2009-04-15	03:56:00	0
2009-04-15	03:57:00	0
2009-04-15	03:58:00	0
2009-04-15	03:59:00	0
2009-04-15	04:00:00	0
2009-04-15	04:01:00	0
2009-04-15	04:02:00	0
2009-04-15	04:03:00	0
2009-04-15	04:04:00	0
2009-04-15	04:05:00	0
2009-04-15	04:06:00	11
2009-04-15	04:07:00	0
2009-04-15	04:08:00	0
2009-04-15	04:09:00	0
2009-04-15	04:10:00	0
2009-04-15	04:11:00	0
2009-04-15	04:12:00	0
2009-04-15	04:13:00	0
2009-04-15	04:14:00	0
2009-04-15	04:15:00	0
2009-04-15	04:16:00	0
2009-04-15	04:17:00	0
2009-04-15	04:18:00	0
2009-04-15	04:19:00	0
2009-04-15	04:20:00	0
2009-04-15	04:21:00	114
2009-04-15	04:22:00	0
2009-04-15	04:23:00	0
2009-04-15	04:24:00	0
2009-04-15	04:25:00	11
2009-04-15	04:26:00	0
2009-04-15	04:27:00	0
2009-04-15	04:28:00	0
2009-04-15	04:29:00	0
2009-04-15	04:30:00	0
2009-04-15	04:31:00	0
2009-04-15	04:32:00	0
2009-04-15	04:33:00	0
2009-04-15	04:34:00	0
2009-04-15	04:35:00	0
2009-04-15	04:36:00	0
2009-04-15	04:37:00	0
2009-04-15	04:38:00	0
2009-04-15	04:39:00	0
2009-04-15	04:40:00	0
2009-04-15	04:41:00	0
2009-04-15	04:42:00	0
2009-04-15	04:43:00	0
2009-04-15	04:44:00	0
2009-04-15	04:45:00	0
2009-04-15	04:46:00	0
2009-04-15	04:47:00	0
2009-04-15	04:48:00	0
2009-04-15	04:49:00	0
2009-04-15	04:50:00	0
2009-04-15	04:51:00	0
2009-04-15	04:52:00	11
2009-04-15	04:53:00	0
2009-04-15	04:54:00	11
2009-04-15	04:55:00	0
2009-04-15	04:56:00	0
2009-04-15	04:57:00	0
2009-04-15	04:58:00	0
2009-04-15	04:59:00	0
2009-04-15	05:00:00	0
2009-04-15	05:01:00	0
2009-04-15	05:02:00	0
2009-04-15	05:03:00	0
2009-04-15	05:04:00	0
2009-04-15	05:05:00	0
2009-04-15	05:06:00	0
2009-04-15	05:07:00	0
2009-04-15	05:08:00	0
2009-04-15	05:09:00	0
2009-04-15	05:10:00	0
2009-04-15	05:11:00	0
2009-04-15	05:12:00	0
2009-04-15	05:13:00	0
2009-04-15	05:14:00	0
2009-04-15	05:15:00	0
2009-04-15	05:16:00	0
2009-04-15	05:17:00	0
2009-04-15	05:18:00	0
2009-04-15	05:19:00	0
2009-04-15	05:20:00	0
2009-04-15	05:21:00	0
2009-04-15	05:22:00	0
2009-04-15	05:23:00	0
2009-04-15	05:24:00	0
2009-04-15	05:25:00	0
2009-04-15	05:26:00	0
2009-04-15	05:27:00	0
2009-04-15	05:28:00	0
2009-04-15	05:29:00	0
2009-04-15	05:30:00	0
2009-04-15	05:31:00	11
2009-04-15	05:32:00	0
2009-04-15	05:33:00	0
2009-04-15	05:34:00	11
2009-04-15	05:35:00	23
2009-04-15	05:36:00	0
2009-04-15	05:37:00	0
2009-04-15	05:38:00	0
2009-04-15	05:39:00	0
2009-04-15	05:40:00	0
2009-04-15	05:41:00	0
2009-04-15	05:42:00	0
2009-04-15	05:43:00	0
2009-04-15	05:44:00	0
2009-04-15	05:45:00	0
2009-04-15	05:46:00	0
2009-04-15	05:47:00	0
2009-04-15	05:48:00	0
2009-04-15	05:49:00	0
2009-04-15	05:50:00	0
2009-04-15	05:51:00	0
2009-04-15	05:52:00	0
2009-04-15	05:53:00	0
2009-04-15	05:54:00	11
2009-04-15	05:55:00	0
2009-04-15	05:56:00	0
2009-04-15	05:57:00	0
2009-04-15	05:58:00	0
2009-04-15	05:59:00	0
2009-04-15	06:00:00	0
2009-04-15	06:01:00	0
2009-04-15	06:02:00	0
2009-04-15	06:03:00	0
2009-04-15	06:04:00	0
2009-04-15	06:05:00	0
2009-04-15	06:06:00	0
2009-04-15	06:07:00	0
2009-04-15	06:08:00	0
2009-04-15	06:09:00	0
2009-04-15	06:10:00	0
2009-04-15	06:11:00	0
2009-04-15	06:12:00	0
2009-04-15	06:13:00	0
2009-04-15	06:14:00	0
2009-04-15	06:15:00	0
2009-04-15	06:16:00	11
2009-04-15	06:17:00	0
2009-04-15	06:18:00	0
2009-04-15	06:19:00	0
2009-04-15	06:20:00	0
2009-04-15	06:21:00	0
2009-04-15	06:22:00	0
2009-04-15	06:23:00	0
2009-04-15	06:24:00	0
2009-04-15	06:25:00	0
2009-04-15	06:26:00	0
2009-04-15	06:27:00	0
2009-04-15	06:28:00	0
2009-04-15	06:29:00	0
2009-04-15	06:30:00	0
2009-04-15	06:31:00	0
2009-04-15	06:32:00	0
2009-04-15	06:33:00	0
2009-04-15	06:34:00	0
2009-04-15	06:35:00	11
2009-04-15	06:36:00	0
2009-04-15	06:37:00	0
2009-04-15	06:38:00	0
2009-04-15	06:39:00	0
2009-04-15	06:40:00	0
2009-04-15	06:41:00	0
2009-04-15	06:42:00	0
2009-04-15	06:43:00	0
2009-04-15	06:44:00	23
2009-04-15	06:45:00	0
2009-04-15	06:46:00	0
2009-04-15	06:47:00	0
2009-04-15	06:48:00	0
2009-04-15	06:49:00	0
2009-04-15	06:50:00	0
2009-04-15	06:51:00	0
2009-04-15	06:52:00	0
2009-04-15	06:53:00	34
2009-04-15	06:54:00	0
2009-04-15	06:55:00	23
2009-04-15	06:56:00	848
2009-04-15	06:57:00	480
2009-04-15	06:58:00	0
2009-04-15	06:59:00	0
2009-04-15	07:00:00	0
2009-04-15	07:01:00	0
2009-04-15	07:02:00	0
2009-04-15	07:03:00	0
2009-04-15	07:04:00	0
2009-04-15	07:05:00	0
2009-04-15	07:06:00	11
2009-04-15	07:07:00	0
2009-04-15	07:08:00	0
2009-04-15	07:09:00	0
2009-04-15	07:10:00	0
2009-04-15	07:11:00	0
2009-04-15	07:12:00	0
2009-04-15	07:13:00	0
2009-04-15	07:14:00	0
2009-04-15	07:15:00	0
2009-04-15	07:16:00	0
2009-04-15	07:17:00	0
2009-04-15	07:18:00	0
2009-04-15	07:19:00	0
2009-04-15	07:20:00	0
2009-04-15	07:21:00	0
2009-04-15	07:22:00	0
2009-04-15	07:23:00	0
2009-04-15	07:24:00	0
2009-04-15	07:25:00	0
2009-04-15	07:26:00	0
2009-04-15	07:27:00	0
2009-04-15	07:28:00	11
2009-04-15	07:29:00	0
2009-04-15	07:30:00	0
2009-04-15	07:31:00	0
2009-04-15	07:32:00	0
2009-04-15	07:33:00	0
2009-04-15	07:34:00	0
2009-04-15	07:35:00	0
2009-04-15	07:36:00	0
2009-04-15	07:37:00	0
2009-04-15	07:38:00	0
2009-04-15	07:39:00	0
2009-04-15	07:40:00	0
2009-04-15	07:41:00	0
2009-04-15	07:42:00	693
2009-04-15	07:43:00	1045
2009-04-15	07:44:00	347
2009-04-15	07:45:00	672
2009-04-15	07:46:00	1154
2009-04-15	07:47:00	1154
2009-04-15	07:48:00	802
2009-04-15	07:49:00	498
2009-04-15	07:50:00	672
2009-04-15	07:51:00	1099
2009-04-15	07:52:00	610
2009-04-15	07:53:00	299
2009-04-15	07:54:00	23
2009-04-15	07:55:00	23
2009-04-15	07:56:00	0
2009-04-15	07:57:00	0
2009-04-15	07:58:00	103
2009-04-15	07:59:00	672
2009-04-15	08:00:00	258
2009-04-15	08:01:00	46
2009-04-15	08:02:00	0
2009-04-15	08:03:00	91
2009-04-15	08:04:00	0
2009-04-15	08:05:00	0
2009-04-15	08:06:00	0
2009-04-15	08:07:00	0
2009-04-15	08:08:00	23
2009-04-15	08:09:00	0
2009-04-15	08:10:00	0
2009-04-15	08:11:00	11
2009-04-15	08:12:00	0
2009-04-15	08:13:00	258
2009-04-15	08:14:00	802
2009-04-15	08:15:00	651
2009-04-15	08:16:00	0
2009-04-15	08:17:00	0
2009-04-15	08:18:00	0
2009-04-15	08:19:00	0
2009-04-15	08:20:00	631
2009-04-15	08:21:00	411
2009-04-15	08:22:00	91
2009-04-15	08:23:00	331
2009-04-15	08:24:00	190
2009-04-15	08:25:00	149
2009-04-15	08:26:00	411
2009-04-15	08:27:00	245
2009-04-15	08:28:00	114
2009-04-15	08:29:00	443
2009-04-15	08:30:00	149
2009-04-15	08:31:00	23
2009-04-15	08:32:00	779
2009-04-15	08:33:00	443
2009-04-15	08:34:00	871
2009-04-15	08:35:00	363
2009-04-15	08:36:00	258
2009-04-15	08:37:00	299
2009-04-15	08:38:00	272
2009-04-15	08:39:00	299
2009-04-15	08:40:00	103
2009-04-15	08:41:00	379
2009-04-15	08:42:00	176
2009-04-15	08:43:00	114
2009-04-15	08:44:00	80
2009-04-15	08:45:00	757
2009-04-15	08:46:00	69
2009-04-15	08:47:00	80
2009-04-15	08:48:00	190
2009-04-15	08:49:00	2011
2009-04-15	08:50:00	91
2009-04-15	08:51:00	498
2009-04-15	08:52:00	395
2009-04-15	08:53:00	443
2009-04-15	08:54:00	411
2009-04-15	08:55:00	176
2009-04-15	08:56:00	0
2009-04-15	08:57:00	535
2009-04-15	08:58:00	34
2009-04-15	08:59:00	0
2009-04-15	09:00:00	0
2009-04-15	09:01:00	0
2009-04-15	09:02:00	0
2009-04-15	09:03:00	0
2009-04-15	09:04:00	0
2009-04-15	09:05:00	0
2009-04-15	09:06:00	46
2009-04-15	09:07:00	245
2009-04-15	09:08:00	190
[truncated: 19,611 more rows]

[truncated: 4 more sheets: 4.28.09, 5.12.09, 5.26.09, 6.9.09 (redo)]
