# Supplementary material for: Initial evaluation of nighttime restlessness in a naturally occurring canine model of osteoarthritis pain
Source: PeerJ. 2015 Feb 17;3:e772. doi: 10.7717/peerj.772 (PMC4340376; doi:10.7717/peerj.772)
Supplement: Supplemental Information 30 [file peerj-03-772-s030.xlsx]

## Sheet: Office Visits
Visit Date	Visit Number
2009-02-26 06:00:00	1
2009-03-12 06:00:00	2
2009-03-26 06:00:00	3
2009-04-09 06:00:00	4
2009-04-23 06:00:00	5
2009-05-07 06:00:00	6
2009-05-21 06:00:00	7
2009-06-04 06:00:00	8
2009-06-18 06:00:00	9

## Sheet: 30_Data
Segment	DateTime	Activity	Hour	Quadrant	Study Day	Weekday
1	2009-03-05 06:01:00	927	6	2	7	5
1	2009-03-05 06:02:00	832	6	2	7	5
1	2009-03-05 06:03:00	0	6	2	7	5
1	2009-03-05 06:04:00	12	6	2	7	5
1	2009-03-05 06:05:00	0	6	2	7	5
1	2009-03-05 06:06:00	0	6	2	7	5
1	2009-03-05 06:07:00	0	6	2	7	5
1	2009-03-05 06:08:00	24	6	2	7	5
1	2009-03-05 06:09:00	95	6	2	7	5
1	2009-03-05 06:10:00	612	6	2	7	5
1	2009-03-05 06:11:00	479	6	2	7	5
1	2009-03-05 06:12:00	536	6	2	7	5
1	2009-03-05 06:13:00	225	6	2	7	5
1	2009-03-05 06:14:00	0	6	2	7	5
1	2009-03-05 06:15:00	95	6	2	7	5
1	2009-03-05 06:16:00	0	6	2	7	5
1	2009-03-05 06:17:00	0	6	2	7	5
1	2009-03-05 06:18:00	0	6	2	7	5
1	2009-03-05 06:19:00	0	6	2	7	5
1	2009-03-05 06:20:00	0	6	2	7	5
1	2009-03-05 06:21:00	0	6	2	7	5
1	2009-03-05 06:22:00	0	6	2	7	5
1	2009-03-05 06:23:00	59	6	2	7	5
1	2009-03-05 06:24:00	0	6	2	7	5
1	2009-03-05 06:25:00	107	6	2	7	5
1	2009-03-05 06:26:00	36	6	2	7	5
1	2009-03-05 06:27:00	24	6	2	7	5
1	2009-03-05 06:28:00	344	6	2	7	5
1	2009-03-05 06:29:00	327	6	2	7	5
1	2009-03-05 06:30:00	36	6	2	7	5
1	2009-03-05 06:31:00	0	6	2	7	5
1	2009-03-05 06:32:00	0	6	2	7	5
1	2009-03-05 06:33:00	0	6	2	7	5
1	2009-03-05 06:34:00	0	6	2	7	5
1	2009-03-05 06:35:00	0	6	2	7	5
1	2009-03-05 06:36:00	0	6	2	7	5
1	2009-03-05 06:37:00	0	6	2	7	5
1	2009-03-05 06:38:00	59	6	2	7	5
1	2009-03-05 06:39:00	83	6	2	7	5
1	2009-03-05 06:40:00	0	6	2	7	5
1	2009-03-05 06:41:00	0	6	2	7	5
1	2009-03-05 06:42:00	0	6	2	7	5
1	2009-03-05 06:43:00	0	6	2	7	5
1	2009-03-05 06:44:00	0	6	2	7	5
1	2009-03-05 06:45:00	12	6	2	7	5
1	2009-03-05 06:46:00	0	6	2	7	5
1	2009-03-05 06:47:00	0	6	2	7	5
1	2009-03-05 06:48:00	0	6	2	7	5
1	2009-03-05 06:49:00	0	6	2	7	5
1	2009-03-05 06:50:00	0	6	2	7	5
1	2009-03-05 06:51:00	0	6	2	7	5
1	2009-03-05 06:52:00	0	6	2	7	5
1	2009-03-05 06:53:00	95	6	2	7	5
1	2009-03-05 06:54:00	1140	6	2	7	5
1	2009-03-05 06:55:00	536	6	2	7	5
1	2009-03-05 06:56:00	1197	6	2	7	5
1	2009-03-05 06:57:00	856	6	2	7	5
1	2009-03-05 06:58:00	761	6	2	7	5
1	2009-03-05 06:59:00	808	6	2	7	5
1	2009-03-05 07:00:00	1380	6	2	7	5
1	2009-03-05 07:01:00	1031	7	2	7	5
1	2009-03-05 07:02:00	2600	7	2	7	5
1	2009-03-05 07:03:00	2219	7	2	7	5
1	2009-03-05 07:04:00	1726	7	2	7	5
1	2009-03-05 07:05:00	1920	7	2	7	5
1	2009-03-05 07:06:00	2219	7	2	7	5
1	2009-03-05 07:07:00	2174	7	2	7	5
1	2009-03-05 07:08:00	785	7	2	7	5
1	2009-03-05 07:09:00	225	7	2	7	5
1	2009-03-05 07:10:00	740	7	2	7	5
1	2009-03-05 07:11:00	0	7	2	7	5
1	2009-03-05 07:12:00	0	7	2	7	5
1	2009-03-05 07:13:00	0	7	2	7	5
1	2009-03-05 07:14:00	0	7	2	7	5
1	2009-03-05 07:15:00	0	7	2	7	5
1	2009-03-05 07:16:00	211	7	2	7	5
1	2009-03-05 07:17:00	183	7	2	7	5
1	2009-03-05 07:18:00	239	7	2	7	5
1	2009-03-05 07:19:00	168	7	2	7	5
1	2009-03-05 07:20:00	0	7	2	7	5
1	2009-03-05 07:21:00	12	7	2	7	5
1	2009-03-05 07:22:00	612	7	2	7	5
1	2009-03-05 07:23:00	927	7	2	7	5
1	2009-03-05 07:24:00	593	7	2	7	5
1	2009-03-05 07:25:00	130	7	2	7	5
1	2009-03-05 07:26:00	83	7	2	7	5
1	2009-03-05 07:27:00	95	7	2	7	5
1	2009-03-05 07:28:00	154	7	2	7	5
1	2009-03-05 07:29:00	154	7	2	7	5
1	2009-03-05 07:30:00	183	7	2	7	5
1	2009-03-05 07:31:00	71	7	2	7	5
1	2009-03-05 07:32:00	47	7	2	7	5
1	2009-03-05 07:33:00	154	7	2	7	5
1	2009-03-05 07:34:00	296	7	2	7	5
1	2009-03-05 07:35:00	142	7	2	7	5
1	2009-03-05 07:36:00	254	7	2	7	5
1	2009-03-05 07:37:00	0	7	2	7	5
1	2009-03-05 07:38:00	0	7	2	7	5
1	2009-03-05 07:39:00	0	7	2	7	5
1	2009-03-05 07:40:00	107	7	2	7	5
1	2009-03-05 07:41:00	36	7	2	7	5
1	2009-03-05 07:42:00	0	7	2	7	5
1	2009-03-05 07:43:00	0	7	2	7	5
1	2009-03-05 07:44:00	0	7	2	7	5
1	2009-03-05 07:45:00	71	7	2	7	5
1	2009-03-05 07:46:00	0	7	2	7	5
1	2009-03-05 07:47:00	0	7	2	7	5
1	2009-03-05 07:48:00	0	7	2	7	5
1	2009-03-05 07:49:00	0	7	2	7	5
1	2009-03-05 07:50:00	0	7	2	7	5
1	2009-03-05 07:51:00	0	7	2	7	5
1	2009-03-05 07:52:00	0	7	2	7	5
1	2009-03-05 07:53:00	0	7	2	7	5
1	2009-03-05 07:54:00	142	7	2	7	5
1	2009-03-05 07:55:00	0	7	2	7	5
1	2009-03-05 07:56:00	0	7	2	7	5
1	2009-03-05 07:57:00	0	7	2	7	5
1	2009-03-05 07:58:00	0	7	2	7	5
1	2009-03-05 07:59:00	0	7	2	7	5
1	2009-03-05 08:00:00	0	7	2	7	5
1	2009-03-05 08:01:00	0	8	2	7	5
1	2009-03-05 08:02:00	0	8	2	7	5
1	2009-03-05 08:03:00	0	8	2	7	5
1	2009-03-05 08:04:00	0	8	2	7	5
1	2009-03-05 08:05:00	360	8	2	7	5
1	2009-03-05 08:06:00	0	8	2	7	5
1	2009-03-05 08:07:00	59	8	2	7	5
1	2009-03-05 08:08:00	0	8	2	7	5
1	2009-03-05 08:09:00	0	8	2	7	5
1	2009-03-05 08:10:00	119	8	2	7	5
1	2009-03-05 08:11:00	0	8	2	7	5
1	2009-03-05 08:12:00	0	8	2	7	5
1	2009-03-05 08:13:00	36	8	2	7	5
1	2009-03-05 08:14:00	47	8	2	7	5
1	2009-03-05 08:15:00	0	8	2	7	5
1	2009-03-05 08:16:00	0	8	2	7	5
1	2009-03-05 08:17:00	0	8	2	7	5
1	2009-03-05 08:18:00	0	8	2	7	5
1	2009-03-05 08:19:00	0	8	2	7	5
1	2009-03-05 08:20:00	0	8	2	7	5
1	2009-03-05 08:21:00	0	8	2	7	5
1	2009-03-05 08:22:00	0	8	2	7	5
1	2009-03-05 08:23:00	0	8	2	7	5
1	2009-03-05 08:24:00	0	8	2	7	5
1	2009-03-05 08:25:00	0	8	2	7	5
1	2009-03-05 08:26:00	0	8	2	7	5
1	2009-03-05 08:27:00	0	8	2	7	5
1	2009-03-05 08:28:00	0	8	2	7	5
1	2009-03-05 08:29:00	59	8	2	7	5
1	2009-03-05 08:30:00	0	8	2	7	5
1	2009-03-05 08:31:00	0	8	2	7	5
1	2009-03-05 08:32:00	83	8	2	7	5
1	2009-03-05 08:33:00	0	8	2	7	5
1	2009-03-05 08:34:00	0	8	2	7	5
1	2009-03-05 08:35:00	0	8	2	7	5
1	2009-03-05 08:36:00	154	8	2	7	5
1	2009-03-05 08:37:00	47	8	2	7	5
1	2009-03-05 08:38:00	0	8	2	7	5
1	2009-03-05 08:39:00	0	8	2	7	5
1	2009-03-05 08:40:00	0	8	2	7	5
1	2009-03-05 08:41:00	0	8	2	7	5
1	2009-03-05 08:42:00	0	8	2	7	5
1	2009-03-05 08:43:00	0	8	2	7	5
1	2009-03-05 08:44:00	12	8	2	7	5
1	2009-03-05 08:45:00	0	8	2	7	5
1	2009-03-05 08:46:00	0	8	2	7	5
1	2009-03-05 08:47:00	0	8	2	7	5
1	2009-03-05 08:48:00	0	8	2	7	5
1	2009-03-05 08:49:00	0	8	2	7	5
1	2009-03-05 08:50:00	0	8	2	7	5
1	2009-03-05 08:51:00	119	8	2	7	5
1	2009-03-05 08:52:00	12	8	2	7	5
1	2009-03-05 08:53:00	0	8	2	7	5
1	2009-03-05 08:54:00	0	8	2	7	5
1	2009-03-05 08:55:00	0	8	2	7	5
1	2009-03-05 08:56:00	36	8	2	7	5
1	2009-03-05 08:57:00	0	8	2	7	5
1	2009-03-05 08:58:00	0	8	2	7	5
1	2009-03-05 08:59:00	0	8	2	7	5
1	2009-03-05 09:00:00	0	8	2	7	5
1	2009-03-05 09:01:00	12	9	2	7	5
1	2009-03-05 09:02:00	0	9	2	7	5
1	2009-03-05 09:03:00	0	9	2	7	5
1	2009-03-05 09:04:00	0	9	2	7	5
1	2009-03-05 09:05:00	0	9	2	7	5
1	2009-03-05 09:06:00	0	9	2	7	5
1	2009-03-05 09:07:00	0	9	2	7	5
1	2009-03-05 09:08:00	0	9	2	7	5
1	2009-03-05 09:09:00	0	9	2	7	5
1	2009-03-05 09:10:00	0	9	2	7	5
1	2009-03-05 09:11:00	0	9	2	7	5
1	2009-03-05 09:12:00	0	9	2	7	5
1	2009-03-05 09:13:00	71	9	2	7	5
1	2009-03-05 09:14:00	0	9	2	7	5
1	2009-03-05 09:15:00	0	9	2	7	5
1	2009-03-05 09:16:00	0	9	2	7	5
1	2009-03-05 09:17:00	0	9	2	7	5
1	2009-03-05 09:18:00	0	9	2	7	5
1	2009-03-05 09:19:00	0	9	2	7	5
1	2009-03-05 09:20:00	0	9	2	7	5
1	2009-03-05 09:21:00	0	9	2	7	5
1	2009-03-05 09:22:00	0	9	2	7	5
1	2009-03-05 09:23:00	0	9	2	7	5
1	2009-03-05 09:24:00	0	9	2	7	5
1	2009-03-05 09:25:00	0	9	2	7	5
1	2009-03-05 09:26:00	0	9	2	7	5
1	2009-03-05 09:27:00	0	9	2	7	5
1	2009-03-05 09:28:00	0	9	2	7	5
1	2009-03-05 09:29:00	0	9	2	7	5
1	2009-03-05 09:30:00	47	9	2	7	5
1	2009-03-05 09:31:00	71	9	2	7	5
1	2009-03-05 09:32:00	12	9	2	7	5
1	2009-03-05 09:33:00	0	9	2	7	5
1	2009-03-05 09:34:00	12	9	2	7	5
1	2009-03-05 09:35:00	0	9	2	7	5
1	2009-03-05 09:36:00	24	9	2	7	5
1	2009-03-05 09:37:00	0	9	2	7	5
1	2009-03-05 09:38:00	0	9	2	7	5
1	2009-03-05 09:39:00	0	9	2	7	5
1	2009-03-05 09:40:00	0	9	2	7	5
1	2009-03-05 09:41:00	0	9	2	7	5
1	2009-03-05 09:42:00	0	9	2	7	5
1	2009-03-05 09:43:00	0	9	2	7	5
1	2009-03-05 09:44:00	0	9	2	7	5
1	2009-03-05 09:45:00	0	9	2	7	5
1	2009-03-05 09:46:00	0	9	2	7	5
1	2009-03-05 09:47:00	0	9	2	7	5
1	2009-03-05 09:48:00	0	9	2	7	5
1	2009-03-05 09:49:00	0	9	2	7	5
1	2009-03-05 09:50:00	0	9	2	7	5
1	2009-03-05 09:51:00	0	9	2	7	5
1	2009-03-05 09:52:00	0	9	2	7	5
1	2009-03-05 09:53:00	0	9	2	7	5
1	2009-03-05 09:54:00	0	9	2	7	5
1	2009-03-05 09:55:00	12	9	2	7	5
1	2009-03-05 09:56:00	0	9	2	7	5
1	2009-03-05 09:57:00	0	9	2	7	5
1	2009-03-05 09:58:00	0	9	2	7	5
1	2009-03-05 09:59:00	0	9	2	7	5
1	2009-03-05 10:00:00	0	9	2	7	5
1	2009-03-05 10:01:00	0	10	2	7	5
1	2009-03-05 10:02:00	0	10	2	7	5
1	2009-03-05 10:03:00	0	10	2	7	5
1	2009-03-05 10:04:00	0	10	2	7	5
1	2009-03-05 10:05:00	0	10	2	7	5
1	2009-03-05 10:06:00	0	10	2	7	5
1	2009-03-05 10:07:00	0	10	2	7	5
1	2009-03-05 10:08:00	0	10	2	7	5
1	2009-03-05 10:09:00	0	10	2	7	5
1	2009-03-05 10:10:00	0	10	2	7	5
1	2009-03-05 10:11:00	0	10	2	7	5
1	2009-03-05 10:12:00	0	10	2	7	5
1	2009-03-05 10:13:00	0	10	2	7	5
1	2009-03-05 10:14:00	0	10	2	7	5
1	2009-03-05 10:15:00	0	10	2	7	5
1	2009-03-05 10:16:00	0	10	2	7	5
1	2009-03-05 10:17:00	0	10	2	7	5
1	2009-03-05 10:18:00	0	10	2	7	5
1	2009-03-05 10:19:00	0	10	2	7	5
1	2009-03-05 10:20:00	0	10	2	7	5
1	2009-03-05 10:21:00	0	10	2	7	5
1	2009-03-05 10:22:00	0	10	2	7	5
1	2009-03-05 10:23:00	0	10	2	7	5
1	2009-03-05 10:24:00	0	10	2	7	5
1	2009-03-05 10:25:00	0	10	2	7	5
1	2009-03-05 10:26:00	0	10	2	7	5
1	2009-03-05 10:27:00	0	10	2	7	5
1	2009-03-05 10:28:00	0	10	2	7	5
1	2009-03-05 10:29:00	0	10	2	7	5
1	2009-03-05 10:30:00	0	10	2	7	5
1	2009-03-05 10:31:00	0	10	2	7	5
1	2009-03-05 10:32:00	0	10	2	7	5
1	2009-03-05 10:33:00	0	10	2	7	5
1	2009-03-05 10:34:00	0	10	2	7	5
1	2009-03-05 10:35:00	0	10	2	7	5
1	2009-03-05 10:36:00	0	10	2	7	5
1	2009-03-05 10:37:00	0	10	2	7	5
1	2009-03-05 10:38:00	0	10	2	7	5
1	2009-03-05 10:39:00	0	10	2	7	5
1	2009-03-05 10:40:00	0	10	2	7	5
1	2009-03-05 10:41:00	0	10	2	7	5
1	2009-03-05 10:42:00	0	10	2	7	5
1	2009-03-05 10:43:00	0	10	2	7	5
1	2009-03-05 10:44:00	0	10	2	7	5
1	2009-03-05 10:45:00	0	10	2	7	5
1	2009-03-05 10:46:00	0	10	2	7	5
1	2009-03-05 10:47:00	0	10	2	7	5
1	2009-03-05 10:48:00	0	10	2	7	5
1	2009-03-05 10:49:00	0	10	2	7	5
1	2009-03-05 10:50:00	0	10	2	7	5
1	2009-03-05 10:51:00	0	10	2	7	5
1	2009-03-05 10:52:00	0	10	2	7	5
1	2009-03-05 10:53:00	0	10	2	7	5
1	2009-03-05 10:54:00	0	10	2	7	5
1	2009-03-05 10:55:00	0	10	2	7	5
1	2009-03-05 10:56:00	0	10	2	7	5
1	2009-03-05 10:57:00	0	10	2	7	5
1	2009-03-05 10:58:00	0	10	2	7	5
1	2009-03-05 10:59:00	239	10	2	7	5
1	2009-03-05 11:00:00	154	10	2	7	5
1	2009-03-05 11:01:00	0	11	2	7	5
1	2009-03-05 11:02:00	0	11	2	7	5
1	2009-03-05 11:03:00	0	11	2	7	5
1	2009-03-05 11:04:00	0	11	2	7	5
1	2009-03-05 11:05:00	0	11	2	7	5
1	2009-03-05 11:06:00	0	11	2	7	5
1	2009-03-05 11:07:00	0	11	2	7	5
1	2009-03-05 11:08:00	0	11	2	7	5
1	2009-03-05 11:09:00	0	11	2	7	5
1	2009-03-05 11:10:00	0	11	2	7	5
1	2009-03-05 11:11:00	0	11	2	7	5
1	2009-03-05 11:12:00	0	11	2	7	5
1	2009-03-05 11:13:00	0	11	2	7	5
1	2009-03-05 11:14:00	0	11	2	7	5
1	2009-03-05 11:15:00	0	11	2	7	5
1	2009-03-05 11:16:00	0	11	2	7	5
1	2009-03-05 11:17:00	0	11	2	7	5
1	2009-03-05 11:18:00	0	11	2	7	5
1	2009-03-05 11:19:00	0	11	2	7	5
1	2009-03-05 11:20:00	0	11	2	7	5
1	2009-03-05 11:21:00	0	11	2	7	5
1	2009-03-05 11:22:00	0	11	2	7	5
1	2009-03-05 11:23:00	0	11	2	7	5
1	2009-03-05 11:24:00	0	11	2	7	5
1	2009-03-05 11:25:00	0	11	2	7	5
1	2009-03-05 11:26:00	0	11	2	7	5
1	2009-03-05 11:27:00	0	11	2	7	5
1	2009-03-05 11:28:00	0	11	2	7	5
1	2009-03-05 11:29:00	0	11	2	7	5
1	2009-03-05 11:30:00	0	11	2	7	5
1	2009-03-05 11:31:00	0	11	2	7	5
1	2009-03-05 11:32:00	0	11	2	7	5
1	2009-03-05 11:33:00	0	11	2	7	5
1	2009-03-05 11:34:00	0	11	2	7	5
1	2009-03-05 11:35:00	0	11	2	7	5
1	2009-03-05 11:36:00	12	11	2	7	5
1	2009-03-05 11:37:00	0	11	2	7	5
1	2009-03-05 11:38:00	59	11	2	7	5
1	2009-03-05 11:39:00	107	11	2	7	5
1	2009-03-05 11:40:00	0	11	2	7	5
1	2009-03-05 11:41:00	0	11	2	7	5
1	2009-03-05 11:42:00	0	11	2	7	5
1	2009-03-05 11:43:00	0	11	2	7	5
1	2009-03-05 11:44:00	0	11	2	7	5
1	2009-03-05 11:45:00	0	11	2	7	5
1	2009-03-05 11:46:00	0	11	2	7	5
1	2009-03-05 11:47:00	0	11	2	7	5
1	2009-03-05 11:48:00	0	11	2	7	5
1	2009-03-05 11:49:00	0	11	2	7	5
1	2009-03-05 11:50:00	0	11	2	7	5
1	2009-03-05 11:51:00	239	11	2	7	5
1	2009-03-05 11:52:00	296	11	2	7	5
1	2009-03-05 11:53:00	0	11	2	7	5
1	2009-03-05 11:54:00	0	11	2	7	5
1	2009-03-05 11:55:00	0	11	2	7	5
1	2009-03-05 11:56:00	0	11	2	7	5
1	2009-03-05 11:57:00	0	11	2	7	5
1	2009-03-05 11:58:00	0	11	2	7	5
1	2009-03-05 11:59:00	0	11	2	7	5
1	2009-03-05 12:00:00	0	11	2	7	5
1	2009-03-05 12:01:00	0	12	3	7	5
1	2009-03-05 12:02:00	0	12	3	7	5
1	2009-03-05 12:03:00	0	12	3	7	5
1	2009-03-05 12:04:00	0	12	3	7	5
1	2009-03-05 12:05:00	0	12	3	7	5
1	2009-03-05 12:06:00	0	12	3	7	5
1	2009-03-05 12:07:00	0	12	3	7	5
1	2009-03-05 12:08:00	0	12	3	7	5
1	2009-03-05 12:09:00	0	12	3	7	5
1	2009-03-05 12:10:00	0	12	3	7	5
1	2009-03-05 12:11:00	0	12	3	7	5
1	2009-03-05 12:12:00	0	12	3	7	5
1	2009-03-05 12:13:00	0	12	3	7	5
1	2009-03-05 12:14:00	0	12	3	7	5
1	2009-03-05 12:15:00	0	12	3	7	5
1	2009-03-05 12:16:00	0	12	3	7	5
1	2009-03-05 12:17:00	0	12	3	7	5
1	2009-03-05 12:18:00	0	12	3	7	5
1	2009-03-05 12:19:00	0	12	3	7	5
1	2009-03-05 12:20:00	0	12	3	7	5
1	2009-03-05 12:21:00	0	12	3	7	5
1	2009-03-05 12:22:00	0	12	3	7	5
1	2009-03-05 12:23:00	0	12	3	7	5
1	2009-03-05 12:24:00	0	12	3	7	5
1	2009-03-05 12:25:00	0	12	3	7	5
1	2009-03-05 12:26:00	0	12	3	7	5
1	2009-03-05 12:27:00	0	12	3	7	5
1	2009-03-05 12:28:00	0	12	3	7	5
1	2009-03-05 12:29:00	0	12	3	7	5
1	2009-03-05 12:30:00	0	12	3	7	5
1	2009-03-05 12:31:00	0	12	3	7	5
1	2009-03-05 12:32:00	0	12	3	7	5
1	2009-03-05 12:33:00	0	12	3	7	5
1	2009-03-05 12:34:00	71	12	3	7	5
1	2009-03-05 12:35:00	0	12	3	7	5
1	2009-03-05 12:36:00	0	12	3	7	5
1	2009-03-05 12:37:00	0	12	3	7	5
1	2009-03-05 12:38:00	0	12	3	7	5
1	2009-03-05 12:39:00	0	12	3	7	5
1	2009-03-05 12:40:00	0	12	3	7	5
1	2009-03-05 12:41:00	0	12	3	7	5
1	2009-03-05 12:42:00	0	12	3	7	5
1	2009-03-05 12:43:00	0	12	3	7	5
1	2009-03-05 12:44:00	0	12	3	7	5
1	2009-03-05 12:45:00	0	12	3	7	5
1	2009-03-05 12:46:00	0	12	3	7	5
1	2009-03-05 12:47:00	0	12	3	7	5
1	2009-03-05 12:48:00	0	12	3	7	5
1	2009-03-05 12:49:00	12	12	3	7	5
1	2009-03-05 12:50:00	47	12	3	7	5
1	2009-03-05 12:51:00	36	12	3	7	5
1	2009-03-05 12:52:00	130	12	3	7	5
1	2009-03-05 12:53:00	0	12	3	7	5
1	2009-03-05 12:54:00	0	12	3	7	5
1	2009-03-05 12:55:00	0	12	3	7	5
1	2009-03-05 12:56:00	12	12	3	7	5
1	2009-03-05 12:57:00	0	12	3	7	5
1	2009-03-05 12:58:00	36	12	3	7	5
1	2009-03-05 12:59:00	0	12	3	7	5
1	2009-03-05 13:00:00	0	12	3	7	5
1	2009-03-05 13:01:00	0	13	3	7	5
1	2009-03-05 13:02:00	0	13	3	7	5
1	2009-03-05 13:03:00	0	13	3	7	5
1	2009-03-05 13:04:00	0	13	3	7	5
1	2009-03-05 13:05:00	0	13	3	7	5
1	2009-03-05 13:06:00	0	13	3	7	5
1	2009-03-05 13:07:00	0	13	3	7	5
1	2009-03-05 13:08:00	0	13	3	7	5
1	2009-03-05 13:09:00	0	13	3	7	5
1	2009-03-05 13:10:00	0	13	3	7	5
1	2009-03-05 13:11:00	0	13	3	7	5
1	2009-03-05 13:12:00	0	13	3	7	5
1	2009-03-05 13:13:00	0	13	3	7	5
1	2009-03-05 13:14:00	0	13	3	7	5
1	2009-03-05 13:15:00	0	13	3	7	5
1	2009-03-05 13:16:00	0	13	3	7	5
1	2009-03-05 13:17:00	0	13	3	7	5
1	2009-03-05 13:18:00	0	13	3	7	5
1	2009-03-05 13:19:00	0	13	3	7	5
1	2009-03-05 13:20:00	0	13	3	7	5
1	2009-03-05 13:21:00	0	13	3	7	5
1	2009-03-05 13:22:00	0	13	3	7	5
1	2009-03-05 13:23:00	0	13	3	7	5
1	2009-03-05 13:24:00	0	13	3	7	5
1	2009-03-05 13:25:00	0	13	3	7	5
1	2009-03-05 13:26:00	0	13	3	7	5
1	2009-03-05 13:27:00	0	13	3	7	5
1	2009-03-05 13:28:00	0	13	3	7	5
1	2009-03-05 13:29:00	0	13	3	7	5
1	2009-03-05 13:30:00	0	13	3	7	5
1	2009-03-05 13:31:00	0	13	3	7	5
1	2009-03-05 13:32:00	0	13	3	7	5
1	2009-03-05 13:33:00	0	13	3	7	5
1	2009-03-05 13:34:00	0	13	3	7	5
1	2009-03-05 13:35:00	0	13	3	7	5
1	2009-03-05 13:36:00	0	13	3	7	5
1	2009-03-05 13:37:00	0	13	3	7	5
1	2009-03-05 13:38:00	24	13	3	7	5
1	2009-03-05 13:39:00	0	13	3	7	5
1	2009-03-05 13:40:00	0	13	3	7	5
1	2009-03-05 13:41:00	0	13	3	7	5
1	2009-03-05 13:42:00	0	13	3	7	5
1	2009-03-05 13:43:00	0	13	3	7	5
1	2009-03-05 13:44:00	0	13	3	7	5
1	2009-03-05 13:45:00	0	13	3	7	5
1	2009-03-05 13:46:00	0	13	3	7	5
1	2009-03-05 13:47:00	0	13	3	7	5
1	2009-03-05 13:48:00	0	13	3	7	5
1	2009-03-05 13:49:00	0	13	3	7	5
1	2009-03-05 13:50:00	0	13	3	7	5
1	2009-03-05 13:51:00	0	13	3	7	5
1	2009-03-05 13:52:00	0	13	3	7	5
1	2009-03-05 13:53:00	0	13	3	7	5
1	2009-03-05 13:54:00	0	13	3	7	5
1	2009-03-05 13:55:00	0	13	3	7	5
1	2009-03-05 13:56:00	0	13	3	7	5
1	2009-03-05 13:57:00	0	13	3	7	5
1	2009-03-05 13:58:00	0	13	3	7	5
1	2009-03-05 13:59:00	0	13	3	7	5
1	2009-03-05 14:00:00	0	13	3	7	5
1	2009-03-05 14:01:00	0	14	3	7	5
1	2009-03-05 14:02:00	0	14	3	7	5
1	2009-03-05 14:03:00	0	14	3	7	5
1	2009-03-05 14:04:00	24	14	3	7	5
1	2009-03-05 14:05:00	119	14	3	7	5
1	2009-03-05 14:06:00	460	14	3	7	5
1	2009-03-05 14:07:00	1479	14	3	7	5
1	2009-03-05 14:08:00	2129	14	3	7	5
1	2009-03-05 14:09:00	1225	14	3	7	5
1	2009-03-05 14:10:00	808	14	3	7	5
1	2009-03-05 14:11:00	697	14	3	7	5
1	2009-03-05 14:12:00	1169	14	3	7	5
1	2009-03-05 14:13:00	676	14	3	7	5
1	2009-03-05 14:14:00	654	14	3	7	5
1	2009-03-05 14:15:00	927	14	3	7	5
1	2009-03-05 14:16:00	1479	14	3	7	5
1	2009-03-05 14:17:00	311	14	3	7	5
1	2009-03-05 14:18:00	1197	14	3	7	5
1	2009-03-05 14:19:00	1413	14	3	7	5
1	2009-03-05 14:20:00	593	14	3	7	5
1	2009-03-05 14:21:00	517	14	3	7	5
1	2009-03-05 14:22:00	953	14	3	7	5
1	2009-03-05 14:23:00	1839	14	3	7	5
1	2009-03-05 14:24:00	282	14	3	7	5
1	2009-03-05 14:25:00	460	14	3	7	5
1	2009-03-05 14:26:00	785	14	3	7	5
1	2009-03-05 14:27:00	460	14	3	7	5
1	2009-03-05 14:28:00	410	14	3	7	5
1	2009-03-05 14:29:00	0	14	3	7	5
1	2009-03-05 14:30:00	197	14	3	7	5
1	2009-03-05 14:31:00	107	14	3	7	5
1	2009-03-05 14:32:00	107	14	3	7	5
1	2009-03-05 14:33:00	225	14	3	7	5
1	2009-03-05 14:34:00	95	14	3	7	5
1	2009-03-05 14:35:00	24	14	3	7	5
1	2009-03-05 14:36:00	225	14	3	7	5
1	2009-03-05 14:37:00	254	14	3	7	5
1	2009-03-05 14:38:00	0	14	3	7	5
1	2009-03-05 14:39:00	183	14	3	7	5
1	2009-03-05 14:40:00	0	14	3	7	5
1	2009-03-05 14:41:00	47	14	3	7	5
1	2009-03-05 14:42:00	154	14	3	7	5
1	2009-03-05 14:43:00	0	14	3	7	5
1	2009-03-05 14:44:00	0	14	3	7	5
1	2009-03-05 14:45:00	0	14	3	7	5
1	2009-03-05 14:46:00	130	14	3	7	5
1	2009-03-05 14:47:00	0	14	3	7	5
1	2009-03-05 14:48:00	0	14	3	7	5
1	2009-03-05 14:49:00	0	14	3	7	5
1	2009-03-05 14:50:00	0	14	3	7	5
1	2009-03-05 14:51:00	0	14	3	7	5
1	2009-03-05 14:52:00	0	14	3	7	5
1	2009-03-05 14:53:00	12	14	3	7	5
1	2009-03-05 14:54:00	0	14	3	7	5
1	2009-03-05 14:55:00	0	14	3	7	5
1	2009-03-05 14:56:00	0	14	3	7	5
1	2009-03-05 14:57:00	0	14	3	7	5
1	2009-03-05 14:58:00	107	14	3	7	5
1	2009-03-05 14:59:00	12	14	3	7	5
1	2009-03-05 15:00:00	0	14	3	7	5
1	2009-03-05 15:01:00	95	15	3	7	5
1	2009-03-05 15:02:00	71	15	3	7	5
1	2009-03-05 15:03:00	59	15	3	7	5
1	2009-03-05 15:04:00	12	15	3	7	5
1	2009-03-05 15:05:00	95	15	3	7	5
1	2009-03-05 15:06:00	0	15	3	7	5
1	2009-03-05 15:07:00	0	15	3	7	5
1	2009-03-05 15:08:00	0	15	3	7	5
1	2009-03-05 15:09:00	0	15	3	7	5
1	2009-03-05 15:10:00	24	15	3	7	5
1	2009-03-05 15:11:00	0	15	3	7	5
1	2009-03-05 15:12:00	0	15	3	7	5
1	2009-03-05 15:13:00	0	15	3	7	5
1	2009-03-05 15:14:00	0	15	3	7	5
1	2009-03-05 15:15:00	0	15	3	7	5
1	2009-03-05 15:16:00	0	15	3	7	5
1	2009-03-05 15:17:00	0	15	3	7	5
1	2009-03-05 15:18:00	0	15	3	7	5
1	2009-03-05 15:19:00	0	15	3	7	5
1	2009-03-05 15:20:00	0	15	3	7	5
1	2009-03-05 15:21:00	0	15	3	7	5
1	2009-03-05 15:22:00	0	15	3	7	5
1	2009-03-05 15:23:00	0	15	3	7	5
1	2009-03-05 15:24:00	0	15	3	7	5
1	2009-03-05 15:25:00	0	15	3	7	5
1	2009-03-05 15:26:00	0	15	3	7	5
1	2009-03-05 15:27:00	0	15	3	7	5
1	2009-03-05 15:28:00	0	15	3	7	5
1	2009-03-05 15:29:00	0	15	3	7	5
1	2009-03-05 15:30:00	0	15	3	7	5
1	2009-03-05 15:31:00	0	15	3	7	5
1	2009-03-05 15:32:00	0	15	3	7	5
1	2009-03-05 15:33:00	47	15	3	7	5
1	2009-03-05 15:34:00	12	15	3	7	5
1	2009-03-05 15:35:00	296	15	3	7	5
1	2009-03-05 15:36:00	130	15	3	7	5
1	2009-03-05 15:37:00	47	15	3	7	5
1	2009-03-05 15:38:00	0	15	3	7	5
1	2009-03-05 15:39:00	0	15	3	7	5
1	2009-03-05 15:40:00	0	15	3	7	5
1	2009-03-05 15:41:00	0	15	3	7	5
1	2009-03-05 15:42:00	0	15	3	7	5
1	2009-03-05 15:43:00	0	15	3	7	5
1	2009-03-05 15:44:00	0	15	3	7	5
1	2009-03-05 15:45:00	0	15	3	7	5
1	2009-03-05 15:46:00	0	15	3	7	5
1	2009-03-05 15:47:00	0	15	3	7	5
1	2009-03-05 15:48:00	0	15	3	7	5
1	2009-03-05 15:49:00	0	15	3	7	5
1	2009-03-05 15:50:00	0	15	3	7	5
1	2009-03-05 15:51:00	0	15	3	7	5
1	2009-03-05 15:52:00	0	15	3	7	5
1	2009-03-05 15:53:00	0	15	3	7	5
1	2009-03-05 15:54:00	0	15	3	7	5
1	2009-03-05 15:55:00	0	15	3	7	5
1	2009-03-05 15:56:00	0	15	3	7	5
1	2009-03-05 15:57:00	0	15	3	7	5
1	2009-03-05 15:58:00	0	15	3	7	5
1	2009-03-05 15:59:00	0	15	3	7	5
1	2009-03-05 16:00:00	0	15	3	7	5
1	2009-03-05 16:01:00	0	16	3	7	5
1	2009-03-05 16:02:00	0	16	3	7	5
1	2009-03-05 16:03:00	0	16	3	7	5
1	2009-03-05 16:04:00	0	16	3	7	5
1	2009-03-05 16:05:00	0	16	3	7	5
1	2009-03-05 16:06:00	0	16	3	7	5
1	2009-03-05 16:07:00	0	16	3	7	5
1	2009-03-05 16:08:00	24	16	3	7	5
1	2009-03-05 16:09:00	0	16	3	7	5
1	2009-03-05 16:10:00	0	16	3	7	5
1	2009-03-05 16:11:00	0	16	3	7	5
1	2009-03-05 16:12:00	0	16	3	7	5
1	2009-03-05 16:13:00	0	16	3	7	5
1	2009-03-05 16:14:00	0	16	3	7	5
1	2009-03-05 16:15:00	0	16	3	7	5
1	2009-03-05 16:16:00	0	16	3	7	5
1	2009-03-05 16:17:00	0	16	3	7	5
1	2009-03-05 16:18:00	0	16	3	7	5
1	2009-03-05 16:19:00	0	16	3	7	5
1	2009-03-05 16:20:00	0	16	3	7	5
1	2009-03-05 16:21:00	0	16	3	7	5
1	2009-03-05 16:22:00	0	16	3	7	5
1	2009-03-05 16:23:00	0	16	3	7	5
1	2009-03-05 16:24:00	0	16	3	7	5
1	2009-03-05 16:25:00	0	16	3	7	5
1	2009-03-05 16:26:00	0	16	3	7	5
1	2009-03-05 16:27:00	0	16	3	7	5
1	2009-03-05 16:28:00	0	16	3	7	5
1	2009-03-05 16:29:00	0	16	3	7	5
1	2009-03-05 16:30:00	0	16	3	7	5
1	2009-03-05 16:31:00	0	16	3	7	5
1	2009-03-05 16:32:00	0	16	3	7	5
1	2009-03-05 16:33:00	0	16	3	7	5
1	2009-03-05 16:34:00	0	16	3	7	5
1	2009-03-05 16:35:00	0	16	3	7	5
1	2009-03-05 16:36:00	0	16	3	7	5
1	2009-03-05 16:37:00	0	16	3	7	5
1	2009-03-05 16:38:00	0	16	3	7	5
1	2009-03-05 16:39:00	0	16	3	7	5
1	2009-03-05 16:40:00	12	16	3	7	5
1	2009-03-05 16:41:00	0	16	3	7	5
1	2009-03-05 16:42:00	0	16	3	7	5
1	2009-03-05 16:43:00	0	16	3	7	5
1	2009-03-05 16:44:00	0	16	3	7	5
1	2009-03-05 16:45:00	0	16	3	7	5
1	2009-03-05 16:46:00	0	16	3	7	5
1	2009-03-05 16:47:00	0	16	3	7	5
1	2009-03-05 16:48:00	36	16	3	7	5
1	2009-03-05 16:49:00	168	16	3	7	5
1	2009-03-05 16:50:00	119	16	3	7	5
1	2009-03-05 16:51:00	0	16	3	7	5
1	2009-03-05 16:52:00	0	16	3	7	5
1	2009-03-05 16:53:00	0	16	3	7	5
1	2009-03-05 16:54:00	0	16	3	7	5
1	2009-03-05 16:55:00	0	16	3	7	5
1	2009-03-05 16:56:00	0	16	3	7	5
1	2009-03-05 16:57:00	0	16	3	7	5
1	2009-03-05 16:58:00	0	16	3	7	5
1	2009-03-05 16:59:00	0	16	3	7	5
1	2009-03-05 17:00:00	0	16	3	7	5
1	2009-03-05 17:01:00	0	17	3	7	5
1	2009-03-05 17:02:00	0	17	3	7	5
1	2009-03-05 17:03:00	0	17	3	7	5
1	2009-03-05 17:04:00	0	17	3	7	5
1	2009-03-05 17:05:00	0	17	3	7	5
1	2009-03-05 17:06:00	0	17	3	7	5
1	2009-03-05 17:07:00	0	17	3	7	5
1	2009-03-05 17:08:00	0	17	3	7	5
1	2009-03-05 17:09:00	0	17	3	7	5
1	2009-03-05 17:10:00	0	17	3	7	5
1	2009-03-05 17:11:00	0	17	3	7	5
1	2009-03-05 17:12:00	0	17	3	7	5
1	2009-03-05 17:13:00	0	17	3	7	5
1	2009-03-05 17:14:00	0	17	3	7	5
1	2009-03-05 17:15:00	0	17	3	7	5
1	2009-03-05 17:16:00	0	17	3	7	5
1	2009-03-05 17:17:00	0	17	3	7	5
1	2009-03-05 17:18:00	0	17	3	7	5
1	2009-03-05 17:19:00	0	17	3	7	5
1	2009-03-05 17:20:00	0	17	3	7	5
1	2009-03-05 17:21:00	0	17	3	7	5
1	2009-03-05 17:22:00	0	17	3	7	5
1	2009-03-05 17:23:00	0	17	3	7	5
1	2009-03-05 17:24:00	36	17	3	7	5
1	2009-03-05 17:25:00	0	17	3	7	5
1	2009-03-05 17:26:00	296	17	3	7	5
1	2009-03-05 17:27:00	427	17	3	7	5
1	2009-03-05 17:28:00	761	17	3	7	5
1	2009-03-05 17:29:00	168	17	3	7	5
1	2009-03-05 17:30:00	59	17	3	7	5
1	2009-03-05 17:31:00	36	17	3	7	5
1	2009-03-05 17:32:00	0	17	3	7	5
1	2009-03-05 17:33:00	282	17	3	7	5
1	2009-03-05 17:34:00	59	17	3	7	5
1	2009-03-05 17:35:00	24	17	3	7	5
1	2009-03-05 17:36:00	0	17	3	7	5
1	2009-03-05 17:37:00	0	17	3	7	5
1	2009-03-05 17:38:00	0	17	3	7	5
1	2009-03-05 17:39:00	0	17	3	7	5
1	2009-03-05 17:40:00	0	17	3	7	5
1	2009-03-05 17:41:00	0	17	3	7	5
1	2009-03-05 17:42:00	0	17	3	7	5
1	2009-03-05 17:43:00	0	17	3	7	5
1	2009-03-05 17:44:00	0	17	3	7	5
1	2009-03-05 17:45:00	0	17	3	7	5
1	2009-03-05 17:46:00	0	17	3	7	5
1	2009-03-05 17:47:00	0	17	3	7	5
1	2009-03-05 17:48:00	0	17	3	7	5
1	2009-03-05 17:49:00	0	17	3	7	5
1	2009-03-05 17:50:00	0	17	3	7	5
1	2009-03-05 17:51:00	0	17	3	7	5
1	2009-03-05 17:52:00	0	17	3	7	5
1	2009-03-05 17:53:00	0	17	3	7	5
1	2009-03-05 17:54:00	0	17	3	7	5
1	2009-03-05 17:55:00	0	17	3	7	5
1	2009-03-05 17:56:00	0	17	3	7	5
1	2009-03-05 17:57:00	0	17	3	7	5
1	2009-03-05 17:58:00	0	17	3	7	5
1	2009-03-05 17:59:00	0	17	3	7	5
1	2009-03-05 18:00:00	0	17	3	7	5
1	2009-03-05 18:01:00	0	18	4	7	5
1	2009-03-05 18:02:00	0	18	4	7	5
1	2009-03-05 18:03:00	0	18	4	7	5
1	2009-03-05 18:04:00	0	18	4	7	5
1	2009-03-05 18:05:00	0	18	4	7	5
1	2009-03-05 18:06:00	0	18	4	7	5
1	2009-03-05 18:07:00	0	18	4	7	5
1	2009-03-05 18:08:00	0	18	4	7	5
1	2009-03-05 18:09:00	0	18	4	7	5
1	2009-03-05 18:10:00	0	18	4	7	5
1	2009-03-05 18:11:00	0	18	4	7	5
1	2009-03-05 18:12:00	0	18	4	7	5
1	2009-03-05 18:13:00	0	18	4	7	5
1	2009-03-05 18:14:00	0	18	4	7	5
1	2009-03-05 18:15:00	0	18	4	7	5
1	2009-03-05 18:16:00	0	18	4	7	5
1	2009-03-05 18:17:00	0	18	4	7	5
1	2009-03-05 18:18:00	0	18	4	7	5
1	2009-03-05 18:19:00	0	18	4	7	5
1	2009-03-05 18:20:00	0	18	4	7	5
1	2009-03-05 18:21:00	0	18	4	7	5
1	2009-03-05 18:22:00	0	18	4	7	5
1	2009-03-05 18:23:00	0	18	4	7	5
1	2009-03-05 18:24:00	0	18	4	7	5
1	2009-03-05 18:25:00	0	18	4	7	5
1	2009-03-05 18:26:00	0	18	4	7	5
1	2009-03-05 18:27:00	0	18	4	7	5
1	2009-03-05 18:28:00	0	18	4	7	5
1	2009-03-05 18:29:00	0	18	4	7	5
1	2009-03-05 18:30:00	0	18	4	7	5
1	2009-03-05 18:31:00	0	18	4	7	5
1	2009-03-05 18:32:00	0	18	4	7	5
1	2009-03-05 18:33:00	0	18	4	7	5
1	2009-03-05 18:34:00	36	18	4	7	5
1	2009-03-05 18:35:00	0	18	4	7	5
1	2009-03-05 18:36:00	0	18	4	7	5
1	2009-03-05 18:37:00	59	18	4	7	5
1	2009-03-05 18:38:00	327	18	4	7	5
1	2009-03-05 18:39:00	0	18	4	7	5
1	2009-03-05 18:40:00	0	18	4	7	5
1	2009-03-05 18:41:00	0	18	4	7	5
1	2009-03-05 18:42:00	0	18	4	7	5
1	2009-03-05 18:43:00	0	18	4	7	5
1	2009-03-05 18:44:00	0	18	4	7	5
1	2009-03-05 18:45:00	0	18	4	7	5
1	2009-03-05 18:46:00	0	18	4	7	5
1	2009-03-05 18:47:00	0	18	4	7	5
1	2009-03-05 18:48:00	0	18	4	7	5
1	2009-03-05 18:49:00	0	18	4	7	5
1	2009-03-05 18:50:00	0	18	4	7	5
1	2009-03-05 18:51:00	0	18	4	7	5
1	2009-03-05 18:52:00	12	18	4	7	5
1	2009-03-05 18:53:00	0	18	4	7	5
1	2009-03-05 18:54:00	0	18	4	7	5
1	2009-03-05 18:55:00	0	18	4	7	5
1	2009-03-05 18:56:00	0	18	4	7	5
1	2009-03-05 18:57:00	0	18	4	7	5
1	2009-03-05 18:58:00	211	18	4	7	5
1	2009-03-05 18:59:00	268	18	4	7	5
1	2009-03-05 19:00:00	593	18	4	7	5
1	2009-03-05 19:01:00	1005	19	4	7	5
1	2009-03-05 19:02:00	718	19	4	7	5
1	2009-03-05 19:03:00	740	19	4	7	5
1	2009-03-05 19:04:00	427	19	4	7	5
1	2009-03-05 19:05:00	59	19	4	7	5
1	2009-03-05 19:06:00	24	19	4	7	5
1	2009-03-05 19:07:00	154	19	4	7	5
1	2009-03-05 19:08:00	327	19	4	7	5
1	2009-03-05 19:09:00	296	19	4	7	5
1	2009-03-05 19:10:00	443	19	4	7	5
1	2009-03-05 19:11:00	460	19	4	7	5
1	2009-03-05 19:12:00	344	19	4	7	5
1	2009-03-05 19:13:00	183	19	4	7	5
1	2009-03-05 19:14:00	130	19	4	7	5
1	2009-03-05 19:15:00	239	19	4	7	5
1	2009-03-05 19:16:00	427	19	4	7	5
1	2009-03-05 19:17:00	12	19	4	7	5
1	2009-03-05 19:18:00	612	19	4	7	5
1	2009-03-05 19:19:00	311	19	4	7	5
1	2009-03-05 19:20:00	239	19	4	7	5
1	2009-03-05 19:21:00	832	19	4	7	5
1	2009-03-05 19:22:00	282	19	4	7	5
1	2009-03-05 19:23:00	574	19	4	7	5
1	2009-03-05 19:24:00	427	19	4	7	5
1	2009-03-05 19:25:00	360	19	4	7	5
1	2009-03-05 19:26:00	633	19	4	7	5
1	2009-03-05 19:27:00	107	19	4	7	5
1	2009-03-05 19:28:00	83	19	4	7	5
1	2009-03-05 19:29:00	47	19	4	7	5
1	2009-03-05 19:30:00	119	19	4	7	5
1	2009-03-05 19:31:00	24	19	4	7	5
1	2009-03-05 19:32:00	119	19	4	7	5
1	2009-03-05 19:33:00	130	19	4	7	5
1	2009-03-05 19:34:00	36	19	4	7	5
1	2009-03-05 19:35:00	0	19	4	7	5
1	2009-03-05 19:36:00	12	19	4	7	5
1	2009-03-05 19:37:00	344	19	4	7	5
1	2009-03-05 19:38:00	36	19	4	7	5
1	2009-03-05 19:39:00	0	19	4	7	5
1	2009-03-05 19:40:00	36	19	4	7	5
1	2009-03-05 19:41:00	24	19	4	7	5
1	2009-03-05 19:42:00	0	19	4	7	5
1	2009-03-05 19:43:00	0	19	4	7	5
1	2009-03-05 19:44:00	0	19	4	7	5
1	2009-03-05 19:45:00	0	19	4	7	5
1	2009-03-05 19:46:00	119	19	4	7	5
1	2009-03-05 19:47:00	71	19	4	7	5
1	2009-03-05 19:48:00	12	19	4	7	5
1	2009-03-05 19:49:00	83	19	4	7	5
1	2009-03-05 19:50:00	427	19	4	7	5
1	2009-03-05 19:51:00	142	19	4	7	5
1	2009-03-05 19:52:00	71	19	4	7	5
1	2009-03-05 19:53:00	0	19	4	7	5
1	2009-03-05 19:54:00	0	19	4	7	5
1	2009-03-05 19:55:00	0	19	4	7	5
1	2009-03-05 19:56:00	0	19	4	7	5
1	2009-03-05 19:57:00	12	19	4	7	5
1	2009-03-05 19:58:00	0	19	4	7	5
1	2009-03-05 19:59:00	0	19	4	7	5
1	2009-03-05 20:00:00	0	19	4	7	5
1	2009-03-05 20:01:00	0	20	4	7	5
1	2009-03-05 20:02:00	0	20	4	7	5
1	2009-03-05 20:03:00	0	20	4	7	5
1	2009-03-05 20:04:00	0	20	4	7	5
1	2009-03-05 20:05:00	0	20	4	7	5
1	2009-03-05 20:06:00	0	20	4	7	5
1	2009-03-05 20:07:00	36	20	4	7	5
1	2009-03-05 20:08:00	0	20	4	7	5
1	2009-03-05 20:09:00	0	20	4	7	5
1	2009-03-05 20:10:00	36	20	4	7	5
1	2009-03-05 20:11:00	0	20	4	7	5
1	2009-03-05 20:12:00	12	20	4	7	5
1	2009-03-05 20:13:00	0	20	4	7	5
1	2009-03-05 20:14:00	0	20	4	7	5
1	2009-03-05 20:15:00	0	20	4	7	5
1	2009-03-05 20:16:00	0	20	4	7	5
1	2009-03-05 20:17:00	0	20	4	7	5
1	2009-03-05 20:18:00	0	20	4	7	5
1	2009-03-05 20:19:00	0	20	4	7	5
1	2009-03-05 20:20:00	211	20	4	7	5
1	2009-03-05 20:21:00	12	20	4	7	5
1	2009-03-05 20:22:00	0	20	4	7	5
1	2009-03-05 20:23:00	12	20	4	7	5
1	2009-03-05 20:24:00	0	20	4	7	5
1	2009-03-05 20:25:00	0	20	4	7	5
1	2009-03-05 20:26:00	0	20	4	7	5
1	2009-03-05 20:27:00	0	20	4	7	5
1	2009-03-05 20:28:00	0	20	4	7	5
1	2009-03-05 20:29:00	0	20	4	7	5
1	2009-03-05 20:30:00	0	20	4	7	5
1	2009-03-05 20:31:00	0	20	4	7	5
1	2009-03-05 20:32:00	0	20	4	7	5
1	2009-03-05 20:33:00	0	20	4	7	5
1	2009-03-05 20:34:00	0	20	4	7	5
1	2009-03-05 20:35:00	0	20	4	7	5
1	2009-03-05 20:36:00	0	20	4	7	5
1	2009-03-05 20:37:00	0	20	4	7	5
1	2009-03-05 20:38:00	0	20	4	7	5
1	2009-03-05 20:39:00	0	20	4	7	5
1	2009-03-05 20:40:00	0	20	4	7	5
1	2009-03-05 20:41:00	0	20	4	7	5
1	2009-03-05 20:42:00	0	20	4	7	5
1	2009-03-05 20:43:00	0	20	4	7	5
1	2009-03-05 20:44:00	0	20	4	7	5
1	2009-03-05 20:45:00	95	20	4	7	5
1	2009-03-05 20:46:00	0	20	4	7	5
1	2009-03-05 20:47:00	0	20	4	7	5
1	2009-03-05 20:48:00	0	20	4	7	5
1	2009-03-05 20:49:00	0	20	4	7	5
1	2009-03-05 20:50:00	0	20	4	7	5
1	2009-03-05 20:51:00	0	20	4	7	5
1	2009-03-05 20:52:00	0	20	4	7	5
1	2009-03-05 20:53:00	0	20	4	7	5
1	2009-03-05 20:54:00	0	20	4	7	5
1	2009-03-05 20:55:00	0	20	4	7	5
1	2009-03-05 20:56:00	0	20	4	7	5
1	2009-03-05 20:57:00	0	20	4	7	5
1	2009-03-05 20:58:00	0	20	4	7	5
1	2009-03-05 20:59:00	0	20	4	7	5
1	2009-03-05 21:00:00	0	20	4	7	5
1	2009-03-05 21:01:00	0	21	4	7	5
1	2009-03-05 21:02:00	0	21	4	7	5
1	2009-03-05 21:03:00	0	21	4	7	5
1	2009-03-05 21:04:00	0	21	4	7	5
1	2009-03-05 21:05:00	0	21	4	7	5
1	2009-03-05 21:06:00	0	21	4	7	5
1	2009-03-05 21:07:00	0	21	4	7	5
1	2009-03-05 21:08:00	0	21	4	7	5
1	2009-03-05 21:09:00	0	21	4	7	5
1	2009-03-05 21:10:00	0	21	4	7	5
1	2009-03-05 21:11:00	0	21	4	7	5
1	2009-03-05 21:12:00	0	21	4	7	5
1	2009-03-05 21:13:00	0	21	4	7	5
1	2009-03-05 21:14:00	0	21	4	7	5
1	2009-03-05 21:15:00	0	21	4	7	5
1	2009-03-05 21:16:00	0	21	4	7	5
1	2009-03-05 21:17:00	0	21	4	7	5
1	2009-03-05 21:18:00	0	21	4	7	5
1	2009-03-05 21:19:00	0	21	4	7	5
1	2009-03-05 21:20:00	0	21	4	7	5
1	2009-03-05 21:21:00	0	21	4	7	5
1	2009-03-05 21:22:00	0	21	4	7	5
1	2009-03-05 21:23:00	0	21	4	7	5
1	2009-03-05 21:24:00	0	21	4	7	5
1	2009-03-05 21:25:00	0	21	4	7	5
1	2009-03-05 21:26:00	0	21	4	7	5
1	2009-03-05 21:27:00	0	21	4	7	5
1	2009-03-05 21:28:00	0	21	4	7	5
1	2009-03-05 21:29:00	0	21	4	7	5
1	2009-03-05 21:30:00	0	21	4	7	5
1	2009-03-05 21:31:00	83	21	4	7	5
1	2009-03-05 21:32:00	83	21	4	7	5
1	2009-03-05 21:33:00	254	21	4	7	5
1	2009-03-05 21:34:00	168	21	4	7	5
1	2009-03-05 21:35:00	0	21	4	7	5
1	2009-03-05 21:36:00	0	21	4	7	5
1	2009-03-05 21:37:00	0	21	4	7	5
1	2009-03-05 21:38:00	119	21	4	7	5
1	2009-03-05 21:39:00	0	21	4	7	5
1	2009-03-05 21:40:00	59	21	4	7	5
1	2009-03-05 21:41:00	254	21	4	7	5
1	2009-03-05 21:42:00	119	21	4	7	5
1	2009-03-05 21:43:00	0	21	4	7	5
1	2009-03-05 21:44:00	0	21	4	7	5
1	2009-03-05 21:45:00	0	21	4	7	5
1	2009-03-05 21:46:00	0	21	4	7	5
1	2009-03-05 21:47:00	0	21	4	7	5
1	2009-03-05 21:48:00	0	21	4	7	5
1	2009-03-05 21:49:00	0	21	4	7	5
1	2009-03-05 21:50:00	0	21	4	7	5
1	2009-03-05 21:51:00	0	21	4	7	5
1	2009-03-05 21:52:00	0	21	4	7	5
1	2009-03-05 21:53:00	0	21	4	7	5
1	2009-03-05 21:54:00	0	21	4	7	5
1	2009-03-05 21:55:00	0	21	4	7	5
1	2009-03-05 21:56:00	0	21	4	7	5
1	2009-03-05 21:57:00	0	21	4	7	5
1	2009-03-05 21:58:00	0	21	4	7	5
1	2009-03-05 21:59:00	0	21	4	7	5
1	2009-03-05 22:00:00	0	21	4	7	5
1	2009-03-05 22:01:00	0	22	4	7	5
1	2009-03-05 22:02:00	0	22	4	7	5
1	2009-03-05 22:03:00	0	22	4	7	5
1	2009-03-05 22:04:00	0	22	4	7	5
1	2009-03-05 22:05:00	0	22	4	7	5
1	2009-03-05 22:06:00	0	22	4	7	5
1	2009-03-05 22:07:00	36	22	4	7	5
1	2009-03-05 22:08:00	36	22	4	7	5
1	2009-03-05 22:09:00	83	22	4	7	5
1	2009-03-05 22:10:00	71	22	4	7	5
1	2009-03-05 22:11:00	12	22	4	7	5
1	2009-03-05 22:12:00	119	22	4	7	5
1	2009-03-05 22:13:00	47	22	4	7	5
1	2009-03-05 22:14:00	183	22	4	7	5
1	2009-03-05 22:15:00	268	22	4	7	5
1	2009-03-05 22:16:00	633	22	4	7	5
1	2009-03-05 22:17:00	903	22	4	7	5
1	2009-03-05 22:18:00	254	22	4	7	5
1	2009-03-05 22:19:00	95	22	4	7	5
1	2009-03-05 22:20:00	36	22	4	7	5
1	2009-03-05 22:21:00	36	22	4	7	5
1	2009-03-05 22:22:00	36	22	4	7	5
1	2009-03-05 22:23:00	47	22	4	7	5
1	2009-03-05 22:24:00	107	22	4	7	5
1	2009-03-05 22:25:00	12	22	4	7	5
1	2009-03-05 22:26:00	24	22	4	7	5
1	2009-03-05 22:27:00	47	22	4	7	5
1	2009-03-05 22:28:00	83	22	4	7	5
1	2009-03-05 22:29:00	71	22	4	7	5
1	2009-03-05 22:30:00	0	22	4	7	5
1	2009-03-05 22:31:00	0	22	4	7	5
1	2009-03-05 22:32:00	24	22	4	7	5
1	2009-03-05 22:33:00	47	22	4	7	5
1	2009-03-05 22:34:00	0	22	4	7	5
1	2009-03-05 22:35:00	0	22	4	7	5
1	2009-03-05 22:36:00	0	22	4	7	5
1	2009-03-05 22:37:00	107	22	4	7	5
1	2009-03-05 22:38:00	119	22	4	7	5
1	2009-03-05 22:39:00	225	22	4	7	5
1	2009-03-05 22:40:00	95	22	4	7	5
1	2009-03-05 22:41:00	0	22	4	7	5
1	2009-03-05 22:42:00	119	22	4	7	5
1	2009-03-05 22:43:00	296	22	4	7	5
1	2009-03-05 22:44:00	107	22	4	7	5
1	2009-03-05 22:45:00	24	22	4	7	5
1	2009-03-05 22:46:00	107	22	4	7	5
1	2009-03-05 22:47:00	517	22	4	7	5
1	2009-03-05 22:48:00	1318	22	4	7	5
1	2009-03-05 22:49:00	130	22	4	7	5
1	2009-03-05 22:50:00	0	22	4	7	5
1	2009-03-05 22:51:00	268	22	4	7	5
1	2009-03-05 22:52:00	12	22	4	7	5
1	2009-03-05 22:53:00	268	22	4	7	5
1	2009-03-05 22:54:00	59	22	4	7	5
1	2009-03-05 22:55:00	0	22	4	7	5
1	2009-03-05 22:56:00	0	22	4	7	5
1	2009-03-05 22:57:00	142	22	4	7	5
1	2009-03-05 22:58:00	498	22	4	7	5
1	2009-03-05 22:59:00	427	22	4	7	5
1	2009-03-05 23:00:00	197	22	4	7	5
1	2009-03-05 23:01:00	154	23	4	7	5
1	2009-03-05 23:02:00	0	23	4	7	5
1	2009-03-05 23:03:00	0	23	4	7	5
1	2009-03-05 23:04:00	0	23	4	7	5
1	2009-03-05 23:05:00	0	23	4	7	5
1	2009-03-05 23:06:00	282	23	4	7	5
1	2009-03-05 23:07:00	740	23	4	7	5
1	2009-03-05 23:08:00	311	23	4	7	5
1	2009-03-05 23:09:00	24	23	4	7	5
1	2009-03-05 23:10:00	0	23	4	7	5
1	2009-03-05 23:11:00	1349	23	4	7	5
1	2009-03-05 23:12:00	856	23	4	7	5
1	2009-03-05 23:13:00	2264	23	4	7	5
1	2009-03-05 23:14:00	1169	23	4	7	5
1	2009-03-05 23:15:00	1031	23	4	7	5
1	2009-03-05 23:16:00	1545	23	4	7	5
1	2009-03-05 23:17:00	1512	23	4	7	5
1	2009-03-05 23:18:00	1349	23	4	7	5
1	2009-03-05 23:19:00	536	23	4	7	5
1	2009-03-05 23:20:00	479	23	4	7	5
1	2009-03-05 23:21:00	612	23	4	7	5
1	2009-03-05 23:22:00	479	23	4	7	5
1	2009-03-05 23:23:00	633	23	4	7	5
1	2009-03-05 23:24:00	718	23	4	7	5
1	2009-03-05 23:25:00	555	23	4	7	5
1	2009-03-05 23:26:00	479	23	4	7	5
1	2009-03-05 23:27:00	593	23	4	7	5
1	2009-03-05 23:28:00	1581	23	4	7	5
1	2009-03-05 23:29:00	296	23	4	7	5
1	2009-03-05 23:30:00	393	23	4	7	5
1	2009-03-05 23:31:00	0	23	4	7	5
1	2009-03-05 23:32:00	0	23	4	7	5
1	2009-03-05 23:33:00	0	23	4	7	5
1	2009-03-05 23:34:00	0	23	4	7	5
1	2009-03-05 23:35:00	0	23	4	7	5
1	2009-03-05 23:36:00	0	23	4	7	5
1	2009-03-05 23:37:00	0	23	4	7	5
1	2009-03-05 23:38:00	0	23	4	7	5
1	2009-03-05 23:39:00	0	23	4	7	5
1	2009-03-05 23:40:00	0	23	4	7	5
1	2009-03-05 23:41:00	0	23	4	7	5
1	2009-03-05 23:42:00	107	23	4	7	5
1	2009-03-05 23:43:00	130	23	4	7	5
1	2009-03-05 23:44:00	282	23	4	7	5
1	2009-03-05 23:45:00	0	23	4	7	5
1	2009-03-05 23:46:00	0	23	4	7	5
1	2009-03-05 23:47:00	555	23	4	7	5
1	2009-03-05 23:48:00	1839	23	4	7	5
1	2009-03-05 23:49:00	1413	23	4	7	5
1	2009-03-05 23:50:00	612	23	4	7	5
1	2009-03-05 23:51:00	498	23	4	7	5
1	2009-03-05 23:52:00	183	23	4	7	5
1	2009-03-05 23:53:00	282	23	4	7	5
1	2009-03-05 23:54:00	344	23	4	7	5
1	2009-03-05 23:55:00	654	23	4	7	5
1	2009-03-05 23:56:00	1512	23	4	7	5
1	2009-03-05 23:57:00	2309	23	4	7	5
1	2009-03-05 23:58:00	1005	23	4	7	5
1	2009-03-05 23:59:00	1726	23	4	7	5
1	2009-03-06	2219	23	4	7	5
1	2009-03-06 00:01:00	1764	0	1	8	6
1	2009-03-06 00:02:00	1057	0	1	8	6
1	2009-03-06 00:03:00	0	0	1	8	6
1	2009-03-06 00:04:00	1057	0	1	8	6
1	2009-03-06 00:05:00	2811	0	1	8	6
1	2009-03-06 00:06:00	2086	0	1	8	6
1	2009-03-06 00:07:00	1287	0	1	8	6
1	2009-03-06 00:08:00	427	0	1	8	6
1	2009-03-06 00:09:00	593	0	1	8	6
1	2009-03-06 00:10:00	460	0	1	8	6
1	2009-03-06 00:11:00	107	0	1	8	6
1	2009-03-06 00:12:00	183	0	1	8	6
1	2009-03-06 00:13:00	47	0	1	8	6
1	2009-03-06 00:14:00	107	0	1	8	6
1	2009-03-06 00:15:00	47	0	1	8	6
1	2009-03-06 00:16:00	168	0	1	8	6
1	2009-03-06 00:17:00	0	0	1	8	6
1	2009-03-06 00:18:00	0	0	1	8	6
1	2009-03-06 00:19:00	0	0	1	8	6
1	2009-03-06 00:20:00	0	0	1	8	6
1	2009-03-06 00:21:00	0	0	1	8	6
1	2009-03-06 00:22:00	0	0	1	8	6
1	2009-03-06 00:23:00	0	0	1	8	6
1	2009-03-06 00:24:00	0	0	1	8	6
1	2009-03-06 00:25:00	0	0	1	8	6
1	2009-03-06 00:26:00	0	0	1	8	6
1	2009-03-06 00:27:00	0	0	1	8	6
1	2009-03-06 00:28:00	0	0	1	8	6
1	2009-03-06 00:29:00	0	0	1	8	6
1	2009-03-06 00:30:00	0	0	1	8	6
1	2009-03-06 00:31:00	0	0	1	8	6
1	2009-03-06 00:32:00	0	0	1	8	6
1	2009-03-06 00:33:00	0	0	1	8	6
1	2009-03-06 00:34:00	0	0	1	8	6
1	2009-03-06 00:35:00	0	0	1	8	6
1	2009-03-06 00:36:00	0	0	1	8	6
1	2009-03-06 00:37:00	0	0	1	8	6
1	2009-03-06 00:38:00	0	0	1	8	6
1	2009-03-06 00:39:00	0	0	1	8	6
1	2009-03-06 00:40:00	0	0	1	8	6
1	2009-03-06 00:41:00	0	0	1	8	6
1	2009-03-06 00:42:00	0	0	1	8	6
1	2009-03-06 00:43:00	0	0	1	8	6
1	2009-03-06 00:44:00	0	0	1	8	6
1	2009-03-06 00:45:00	0	0	1	8	6
1	2009-03-06 00:46:00	0	0	1	8	6
1	2009-03-06 00:47:00	0	0	1	8	6
1	2009-03-06 00:48:00	12	0	1	8	6
1	2009-03-06 00:49:00	0	0	1	8	6
1	2009-03-06 00:50:00	59	0	1	8	6
1	2009-03-06 00:51:00	0	0	1	8	6
1	2009-03-06 00:52:00	24	0	1	8	6
1	2009-03-06 00:53:00	0	0	1	8	6
1	2009-03-06 00:54:00	0	0	1	8	6
1	2009-03-06 00:55:00	0	0	1	8	6
1	2009-03-06 00:56:00	0	0	1	8	6
1	2009-03-06 00:57:00	0	0	1	8	6
1	2009-03-06 00:58:00	0	0	1	8	6
1	2009-03-06 00:59:00	24	0	1	8	6
1	2009-03-06 01:00:00	12	0	1	8	6
1	2009-03-06 01:01:00	0	1	1	8	6
1	2009-03-06 01:02:00	0	1	1	8	6
1	2009-03-06 01:03:00	0	1	1	8	6
1	2009-03-06 01:04:00	36	1	1	8	6
1	2009-03-06 01:05:00	0	1	1	8	6
1	2009-03-06 01:06:00	0	1	1	8	6
1	2009-03-06 01:07:00	0	1	1	8	6
1	2009-03-06 01:08:00	0	1	1	8	6
1	2009-03-06 01:09:00	36	1	1	8	6
1	2009-03-06 01:10:00	119	1	1	8	6
1	2009-03-06 01:11:00	0	1	1	8	6
1	2009-03-06 01:12:00	0	1	1	8	6
1	2009-03-06 01:13:00	0	1	1	8	6
1	2009-03-06 01:14:00	0	1	1	8	6
1	2009-03-06 01:15:00	0	1	1	8	6
1	2009-03-06 01:16:00	0	1	1	8	6
1	2009-03-06 01:17:00	0	1	1	8	6
1	2009-03-06 01:18:00	12	1	1	8	6
1	2009-03-06 01:19:00	0	1	1	8	6
1	2009-03-06 01:20:00	0	1	1	8	6
1	2009-03-06 01:21:00	0	1	1	8	6
1	2009-03-06 01:22:00	0	1	1	8	6
1	2009-03-06 01:23:00	0	1	1	8	6
1	2009-03-06 01:24:00	0	1	1	8	6
1	2009-03-06 01:25:00	0	1	1	8	6
1	2009-03-06 01:26:00	0	1	1	8	6
1	2009-03-06 01:27:00	0	1	1	8	6
1	2009-03-06 01:28:00	0	1	1	8	6
1	2009-03-06 01:29:00	24	1	1	8	6
1	2009-03-06 01:30:00	142	1	1	8	6
1	2009-03-06 01:31:00	71	1	1	8	6
1	2009-03-06 01:32:00	327	1	1	8	6
1	2009-03-06 01:33:00	311	1	1	8	6
1	2009-03-06 01:34:00	393	1	1	8	6
1	2009-03-06 01:35:00	0	1	1	8	6
1	2009-03-06 01:36:00	0	1	1	8	6
1	2009-03-06 01:37:00	0	1	1	8	6
1	2009-03-06 01:38:00	0	1	1	8	6
1	2009-03-06 01:39:00	0	1	1	8	6
1	2009-03-06 01:40:00	0	1	1	8	6
1	2009-03-06 01:41:00	0	1	1	8	6
1	2009-03-06 01:42:00	0	1	1	8	6
1	2009-03-06 01:43:00	0	1	1	8	6
1	2009-03-06 01:44:00	0	1	1	8	6
1	2009-03-06 01:45:00	0	1	1	8	6
1	2009-03-06 01:46:00	0	1	1	8	6
1	2009-03-06 01:47:00	0	1	1	8	6
1	2009-03-06 01:48:00	0	1	1	8	6
1	2009-03-06 01:49:00	0	1	1	8	6
1	2009-03-06 01:50:00	0	1	1	8	6
1	2009-03-06 01:51:00	0	1	1	8	6
1	2009-03-06 01:52:00	0	1	1	8	6
1	2009-03-06 01:53:00	0	1	1	8	6
1	2009-03-06 01:54:00	0	1	1	8	6
1	2009-03-06 01:55:00	0	1	1	8	6
1	2009-03-06 01:56:00	0	1	1	8	6
1	2009-03-06 01:57:00	0	1	1	8	6
1	2009-03-06 01:58:00	0	1	1	8	6
1	2009-03-06 01:59:00	0	1	1	8	6
1	2009-03-06 02:00:00	0	1	1	8	6
1	2009-03-06 02:01:00	0	2	1	8	6
1	2009-03-06 02:02:00	0	2	1	8	6
1	2009-03-06 02:03:00	0	2	1	8	6
1	2009-03-06 02:04:00	0	2	1	8	6
1	2009-03-06 02:05:00	0	2	1	8	6
1	2009-03-06 02:06:00	0	2	1	8	6
1	2009-03-06 02:07:00	0	2	1	8	6
1	2009-03-06 02:08:00	0	2	1	8	6
1	2009-03-06 02:09:00	0	2	1	8	6
1	2009-03-06 02:10:00	0	2	1	8	6
1	2009-03-06 02:11:00	0	2	1	8	6
1	2009-03-06 02:12:00	0	2	1	8	6
1	2009-03-06 02:13:00	0	2	1	8	6
1	2009-03-06 02:14:00	0	2	1	8	6
1	2009-03-06 02:15:00	0	2	1	8	6
1	2009-03-06 02:16:00	0	2	1	8	6
1	2009-03-06 02:17:00	0	2	1	8	6
1	2009-03-06 02:18:00	0	2	1	8	6
1	2009-03-06 02:19:00	0	2	1	8	6
1	2009-03-06 02:20:00	0	2	1	8	6
1	2009-03-06 02:21:00	0	2	1	8	6
1	2009-03-06 02:22:00	0	2	1	8	6
1	2009-03-06 02:23:00	0	2	1	8	6
1	2009-03-06 02:24:00	0	2	1	8	6
1	2009-03-06 02:25:00	0	2	1	8	6
1	2009-03-06 02:26:00	0	2	1	8	6
1	2009-03-06 02:27:00	0	2	1	8	6
1	2009-03-06 02:28:00	0	2	1	8	6
1	2009-03-06 02:29:00	0	2	1	8	6
1	2009-03-06 02:30:00	0	2	1	8	6
1	2009-03-06 02:31:00	0	2	1	8	6
1	2009-03-06 02:32:00	0	2	1	8	6
1	2009-03-06 02:33:00	0	2	1	8	6
1	2009-03-06 02:34:00	0	2	1	8	6
1	2009-03-06 02:35:00	0	2	1	8	6
1	2009-03-06 02:36:00	0	2	1	8	6
1	2009-03-06 02:37:00	12	2	1	8	6
1	2009-03-06 02:38:00	0	2	1	8	6
1	2009-03-06 02:39:00	0	2	1	8	6
1	2009-03-06 02:40:00	36	2	1	8	6
1	2009-03-06 02:41:00	0	2	1	8	6
1	2009-03-06 02:42:00	0	2	1	8	6
1	2009-03-06 02:43:00	0	2	1	8	6
1	2009-03-06 02:44:00	0	2	1	8	6
1	2009-03-06 02:45:00	0	2	1	8	6
1	2009-03-06 02:46:00	0	2	1	8	6
1	2009-03-06 02:47:00	0	2	1	8	6
1	2009-03-06 02:48:00	0	2	1	8	6
1	2009-03-06 02:49:00	0	2	1	8	6
1	2009-03-06 02:50:00	0	2	1	8	6
1	2009-03-06 02:51:00	0	2	1	8	6
1	2009-03-06 02:52:00	0	2	1	8	6
1	2009-03-06 02:53:00	0	2	1	8	6
1	2009-03-06 02:54:00	0	2	1	8	6
1	2009-03-06 02:55:00	0	2	1	8	6
1	2009-03-06 02:56:00	0	2	1	8	6
1	2009-03-06 02:57:00	0	2	1	8	6
1	2009-03-06 02:58:00	0	2	1	8	6
1	2009-03-06 02:59:00	0	2	1	8	6
1	2009-03-06 03:00:00	0	2	1	8	6
1	2009-03-06 03:01:00	0	3	1	8	6
1	2009-03-06 03:02:00	0	3	1	8	6
1	2009-03-06 03:03:00	0	3	1	8	6
1	2009-03-06 03:04:00	0	3	1	8	6
1	2009-03-06 03:05:00	12	3	1	8	6
1	2009-03-06 03:06:00	0	3	1	8	6
1	2009-03-06 03:07:00	0	3	1	8	6
1	2009-03-06 03:08:00	0	3	1	8	6
1	2009-03-06 03:09:00	0	3	1	8	6
1	2009-03-06 03:10:00	0	3	1	8	6
1	2009-03-06 03:11:00	0	3	1	8	6
1	2009-03-06 03:12:00	0	3	1	8	6
1	2009-03-06 03:13:00	0	3	1	8	6
1	2009-03-06 03:14:00	0	3	1	8	6
1	2009-03-06 03:15:00	0	3	1	8	6
1	2009-03-06 03:16:00	0	3	1	8	6
1	2009-03-06 03:17:00	0	3	1	8	6
1	2009-03-06 03:18:00	0	3	1	8	6
1	2009-03-06 03:19:00	0	3	1	8	6
1	2009-03-06 03:20:00	0	3	1	8	6
1	2009-03-06 03:21:00	0	3	1	8	6
1	2009-03-06 03:22:00	0	3	1	8	6
1	2009-03-06 03:23:00	0	3	1	8	6
1	2009-03-06 03:24:00	0	3	1	8	6
1	2009-03-06 03:25:00	0	3	1	8	6
1	2009-03-06 03:26:00	0	3	1	8	6
1	2009-03-06 03:27:00	0	3	1	8	6
1	2009-03-06 03:28:00	0	3	1	8	6
1	2009-03-06 03:29:00	0	3	1	8	6
1	2009-03-06 03:30:00	0	3	1	8	6
1	2009-03-06 03:31:00	0	3	1	8	6
1	2009-03-06 03:32:00	0	3	1	8	6
1	2009-03-06 03:33:00	0	3	1	8	6
1	2009-03-06 03:34:00	0	3	1	8	6
1	2009-03-06 03:35:00	12	3	1	8	6
1	2009-03-06 03:36:00	0	3	1	8	6
1	2009-03-06 03:37:00	0	3	1	8	6
1	2009-03-06 03:38:00	0	3	1	8	6
1	2009-03-06 03:39:00	59	3	1	8	6
1	2009-03-06 03:40:00	0	3	1	8	6
1	2009-03-06 03:41:00	0	3	1	8	6
1	2009-03-06 03:42:00	0	3	1	8	6
1	2009-03-06 03:43:00	0	3	1	8	6
1	2009-03-06 03:44:00	0	3	1	8	6
1	2009-03-06 03:45:00	12	3	1	8	6
1	2009-03-06 03:46:00	24	3	1	8	6
1	2009-03-06 03:47:00	0	3	1	8	6
1	2009-03-06 03:48:00	24	3	1	8	6
1	2009-03-06 03:49:00	0	3	1	8	6
1	2009-03-06 03:50:00	0	3	1	8	6
1	2009-03-06 03:51:00	0	3	1	8	6
1	2009-03-06 03:52:00	0	3	1	8	6
1	2009-03-06 03:53:00	0	3	1	8	6
1	2009-03-06 03:54:00	0	3	1	8	6
1	2009-03-06 03:55:00	0	3	1	8	6
1	2009-03-06 03:56:00	0	3	1	8	6
1	2009-03-06 03:57:00	0	3	1	8	6
1	2009-03-06 03:58:00	0	3	1	8	6
1	2009-03-06 03:59:00	0	3	1	8	6
1	2009-03-06 04:00:00	0	3	1	8	6
1	2009-03-06 04:01:00	0	4	1	8	6
1	2009-03-06 04:02:00	0	4	1	8	6
1	2009-03-06 04:03:00	0	4	1	8	6
1	2009-03-06 04:04:00	0	4	1	8	6
1	2009-03-06 04:05:00	0	4	1	8	6
1	2009-03-06 04:06:00	0	4	1	8	6
1	2009-03-06 04:07:00	12	4	1	8	6
1	2009-03-06 04:08:00	36	4	1	8	6
1	2009-03-06 04:09:00	47	4	1	8	6
1	2009-03-06 04:10:00	12	4	1	8	6
1	2009-03-06 04:11:00	0	4	1	8	6
1	2009-03-06 04:12:00	12	4	1	8	6
1	2009-03-06 04:13:00	83	4	1	8	6
1	2009-03-06 04:14:00	0	4	1	8	6
1	2009-03-06 04:15:00	0	4	1	8	6
1	2009-03-06 04:16:00	0	4	1	8	6
1	2009-03-06 04:17:00	0	4	1	8	6
1	2009-03-06 04:18:00	0	4	1	8	6
1	2009-03-06 04:19:00	0	4	1	8	6
1	2009-03-06 04:20:00	0	4	1	8	6
1	2009-03-06 04:21:00	0	4	1	8	6
1	2009-03-06 04:22:00	0	4	1	8	6
1	2009-03-06 04:23:00	0	4	1	8	6
1	2009-03-06 04:24:00	0	4	1	8	6
1	2009-03-06 04:25:00	0	4	1	8	6
1	2009-03-06 04:26:00	0	4	1	8	6
1	2009-03-06 04:27:00	0	4	1	8	6
1	2009-03-06 04:28:00	0	4	1	8	6
1	2009-03-06 04:29:00	0	4	1	8	6
1	2009-03-06 04:30:00	0	4	1	8	6
1	2009-03-06 04:31:00	0	4	1	8	6
1	2009-03-06 04:32:00	0	4	1	8	6
1	2009-03-06 04:33:00	311	4	1	8	6
1	2009-03-06 04:34:00	12	4	1	8	6
1	2009-03-06 04:35:00	197	4	1	8	6
1	2009-03-06 04:36:00	377	4	1	8	6
1	2009-03-06 04:37:00	808	4	1	8	6
1	2009-03-06 04:38:00	311	4	1	8	6
1	2009-03-06 04:39:00	0	4	1	8	6
1	2009-03-06 04:40:00	130	4	1	8	6
1	2009-03-06 04:41:00	0	4	1	8	6
1	2009-03-06 04:42:00	0	4	1	8	6
1	2009-03-06 04:43:00	154	4	1	8	6
1	2009-03-06 04:44:00	12	4	1	8	6
1	2009-03-06 04:45:00	0	4	1	8	6
1	2009-03-06 04:46:00	0	4	1	8	6
1	2009-03-06 04:47:00	0	4	1	8	6
1	2009-03-06 04:48:00	0	4	1	8	6
1	2009-03-06 04:49:00	0	4	1	8	6
1	2009-03-06 04:50:00	0	4	1	8	6
1	2009-03-06 04:51:00	0	4	1	8	6
1	2009-03-06 04:52:00	0	4	1	8	6
1	2009-03-06 04:53:00	0	4	1	8	6
1	2009-03-06 04:54:00	0	4	1	8	6
1	2009-03-06 04:55:00	0	4	1	8	6
1	2009-03-06 04:56:00	0	4	1	8	6
1	2009-03-06 04:57:00	12	4	1	8	6
1	2009-03-06 04:58:00	0	4	1	8	6
1	2009-03-06 04:59:00	0	4	1	8	6
1	2009-03-06 05:00:00	0	4	1	8	6
1	2009-03-06 05:01:00	0	5	1	8	6
1	2009-03-06 05:02:00	12	5	1	8	6
1	2009-03-06 05:03:00	0	5	1	8	6
1	2009-03-06 05:04:00	12	5	1	8	6
1	2009-03-06 05:05:00	12	5	1	8	6
1	2009-03-06 05:06:00	0	5	1	8	6
1	2009-03-06 05:07:00	0	5	1	8	6
1	2009-03-06 05:08:00	0	5	1	8	6
1	2009-03-06 05:09:00	83	5	1	8	6
1	2009-03-06 05:10:00	0	5	1	8	6
1	2009-03-06 05:11:00	130	5	1	8	6
1	2009-03-06 05:12:00	12	5	1	8	6
1	2009-03-06 05:13:00	71	5	1	8	6
1	2009-03-06 05:14:00	0	5	1	8	6
1	2009-03-06 05:15:00	0	5	1	8	6
1	2009-03-06 05:16:00	0	5	1	8	6
1	2009-03-06 05:17:00	0	5	1	8	6
1	2009-03-06 05:18:00	0	5	1	8	6
1	2009-03-06 05:19:00	24	5	1	8	6
1	2009-03-06 05:20:00	24	5	1	8	6
1	2009-03-06 05:21:00	0	5	1	8	6
1	2009-03-06 05:22:00	36	5	1	8	6
1	2009-03-06 05:23:00	0	5	1	8	6
1	2009-03-06 05:24:00	0	5	1	8	6
1	2009-03-06 05:25:00	0	5	1	8	6
1	2009-03-06 05:26:00	0	5	1	8	6
1	2009-03-06 05:27:00	0	5	1	8	6
1	2009-03-06 05:28:00	0	5	1	8	6
1	2009-03-06 05:29:00	0	5	1	8	6
1	2009-03-06 05:30:00	0	5	1	8	6
1	2009-03-06 05:31:00	0	5	1	8	6
1	2009-03-06 05:32:00	0	5	1	8	6
1	2009-03-06 05:33:00	0	5	1	8	6
1	2009-03-06 05:34:00	0	5	1	8	6
1	2009-03-06 05:35:00	0	5	1	8	6
1	2009-03-06 05:36:00	0	5	1	8	6
1	2009-03-06 05:37:00	0	5	1	8	6
1	2009-03-06 05:38:00	183	5	1	8	6
1	2009-03-06 05:39:00	83	5	1	8	6
1	2009-03-06 05:40:00	119	5	1	8	6
1	2009-03-06 05:41:00	47	5	1	8	6
1	2009-03-06 05:42:00	47	5	1	8	6
1	2009-03-06 05:43:00	47	5	1	8	6
1	2009-03-06 05:44:00	24	5	1	8	6
1	2009-03-06 05:45:00	225	5	1	8	6
1	2009-03-06 05:46:00	24	5	1	8	6
1	2009-03-06 05:47:00	154	5	1	8	6
1	2009-03-06 05:48:00	36	5	1	8	6
1	2009-03-06 05:49:00	168	5	1	8	6
1	2009-03-06 05:50:00	0	5	1	8	6
1	2009-03-06 05:51:00	83	5	1	8	6
1	2009-03-06 05:52:00	0	5	1	8	6
1	2009-03-06 05:53:00	0	5	1	8	6
1	2009-03-06 05:54:00	360	5	1	8	6
1	2009-03-06 05:55:00	254	5	1	8	6
1	2009-03-06 05:56:00	47	5	1	8	6
1	2009-03-06 05:57:00	377	5	1	8	6
1	2009-03-06 05:58:00	0	5	1	8	6
1	2009-03-06 05:59:00	0	5	1	8	6
1	2009-03-06 06:00:00	443	5	1	8	6
1	2009-03-06 06:01:00	0	6	2	8	6
1	2009-03-06 06:02:00	0	6	2	8	6
1	2009-03-06 06:03:00	0	6	2	8	6
1	2009-03-06 06:04:00	0	6	2	8	6
1	2009-03-06 06:05:00	832	6	2	8	6
1	2009-03-06 06:06:00	718	6	2	8	6
1	2009-03-06 06:07:00	1197	6	2	8	6
1	2009-03-06 06:08:00	808	6	2	8	6
1	2009-03-06 06:09:00	296	6	2	8	6
1	2009-03-06 06:10:00	393	6	2	8	6
1	2009-03-06 06:11:00	282	6	2	8	6
1	2009-03-06 06:12:00	740	6	2	8	6
1	2009-03-06 06:13:00	1512	6	2	8	6
1	2009-03-06 06:14:00	1287	6	2	8	6
1	2009-03-06 06:15:00	393	6	2	8	6
1	2009-03-06 06:16:00	327	6	2	8	6
1	2009-03-06 06:17:00	83	6	2	8	6
1	2009-03-06 06:18:00	168	6	2	8	6
1	2009-03-06 06:19:00	24	6	2	8	6
1	2009-03-06 06:20:00	427	6	2	8	6
1	2009-03-06 06:21:00	71	6	2	8	6
1	2009-03-06 06:22:00	443	6	2	8	6
1	2009-03-06 06:23:00	654	6	2	8	6
1	2009-03-06 06:24:00	377	6	2	8	6
1	2009-03-06 06:25:00	47	6	2	8	6
1	2009-03-06 06:26:00	71	6	2	8	6
1	2009-03-06 06:27:00	119	6	2	8	6
1	2009-03-06 06:28:00	183	6	2	8	6
1	2009-03-06 06:29:00	0	6	2	8	6
1	2009-03-06 06:30:00	47	6	2	8	6
1	2009-03-06 06:31:00	0	6	2	8	6
1	2009-03-06 06:32:00	0	6	2	8	6
1	2009-03-06 06:33:00	154	6	2	8	6
1	2009-03-06 06:34:00	24	6	2	8	6
1	2009-03-06 06:35:00	0	6	2	8	6
1	2009-03-06 06:36:00	0	6	2	8	6
1	2009-03-06 06:37:00	0	6	2	8	6
1	2009-03-06 06:38:00	0	6	2	8	6
1	2009-03-06 06:39:00	0	6	2	8	6
1	2009-03-06 06:40:00	0	6	2	8	6
1	2009-03-06 06:41:00	0	6	2	8	6
1	2009-03-06 06:42:00	0	6	2	8	6
1	2009-03-06 06:43:00	0	6	2	8	6
1	2009-03-06 06:44:00	0	6	2	8	6
1	2009-03-06 06:45:00	12	6	2	8	6
1	2009-03-06 06:46:00	0	6	2	8	6
1	2009-03-06 06:47:00	0	6	2	8	6
1	2009-03-06 06:48:00	0	6	2	8	6
1	2009-03-06 06:49:00	0	6	2	8	6
1	2009-03-06 06:50:00	0	6	2	8	6
1	2009-03-06 06:51:00	0	6	2	8	6
1	2009-03-06 06:52:00	59	6	2	8	6
1	2009-03-06 06:53:00	47	6	2	8	6
1	2009-03-06 06:54:00	24	6	2	8	6
1	2009-03-06 06:55:00	47	6	2	8	6
1	2009-03-06 06:56:00	239	6	2	8	6
1	2009-03-06 06:57:00	130	6	2	8	6
1	2009-03-06 06:58:00	225	6	2	8	6
1	2009-03-06 06:59:00	0	6	2	8	6
1	2009-03-06 07:00:00	0	6	2	8	6
1	2009-03-06 07:01:00	83	7	2	8	6
1	2009-03-06 07:02:00	0	7	2	8	6
1	2009-03-06 07:03:00	0	7	2	8	6
1	2009-03-06 07:04:00	0	7	2	8	6
1	2009-03-06 07:05:00	0	7	2	8	6
1	2009-03-06 07:06:00	0	7	2	8	6
1	2009-03-06 07:07:00	0	7	2	8	6
1	2009-03-06 07:08:00	0	7	2	8	6
1	2009-03-06 07:09:00	0	7	2	8	6
1	2009-03-06 07:10:00	0	7	2	8	6
1	2009-03-06 07:11:00	0	7	2	8	6
1	2009-03-06 07:12:00	0	7	2	8	6
1	2009-03-06 07:13:00	0	7	2	8	6
1	2009-03-06 07:14:00	0	7	2	8	6
1	2009-03-06 07:15:00	0	7	2	8	6
1	2009-03-06 07:16:00	0	7	2	8	6
1	2009-03-06 07:17:00	0	7	2	8	6
1	2009-03-06 07:18:00	0	7	2	8	6
1	2009-03-06 07:19:00	0	7	2	8	6
1	2009-03-06 07:20:00	0	7	2	8	6
1	2009-03-06 07:21:00	0	7	2	8	6
1	2009-03-06 07:22:00	0	7	2	8	6
1	2009-03-06 07:23:00	0	7	2	8	6
1	2009-03-06 07:24:00	0	7	2	8	6
1	2009-03-06 07:25:00	0	7	2	8	6
1	2009-03-06 07:26:00	0	7	2	8	6
1	2009-03-06 07:27:00	0	7	2	8	6
1	2009-03-06 07:28:00	0	7	2	8	6
1	2009-03-06 07:29:00	0	7	2	8	6
1	2009-03-06 07:30:00	0	7	2	8	6
1	2009-03-06 07:31:00	0	7	2	8	6
1	2009-03-06 07:32:00	0	7	2	8	6
1	2009-03-06 07:33:00	0	7	2	8	6
1	2009-03-06 07:34:00	0	7	2	8	6
1	2009-03-06 07:35:00	0	7	2	8	6
1	2009-03-06 07:36:00	0	7	2	8	6
1	2009-03-06 07:37:00	0	7	2	8	6
1	2009-03-06 07:38:00	0	7	2	8	6
1	2009-03-06 07:39:00	0	7	2	8	6
1	2009-03-06 07:40:00	0	7	2	8	6
1	2009-03-06 07:41:00	0	7	2	8	6
1	2009-03-06 07:42:00	0	7	2	8	6
1	2009-03-06 07:43:00	0	7	2	8	6
1	2009-03-06 07:44:00	0	7	2	8	6
1	2009-03-06 07:45:00	0	7	2	8	6
1	2009-03-06 07:46:00	0	7	2	8	6
1	2009-03-06 07:47:00	0	7	2	8	6
1	2009-03-06 07:48:00	0	7	2	8	6
1	2009-03-06 07:49:00	0	7	2	8	6
1	2009-03-06 07:50:00	0	7	2	8	6
1	2009-03-06 07:51:00	0	7	2	8	6
1	2009-03-06 07:52:00	0	7	2	8	6
1	2009-03-06 07:53:00	0	7	2	8	6
1	2009-03-06 07:54:00	0	7	2	8	6
1	2009-03-06 07:55:00	0	7	2	8	6
1	2009-03-06 07:56:00	0	7	2	8	6
1	2009-03-06 07:57:00	0	7	2	8	6
1	2009-03-06 07:58:00	0	7	2	8	6
1	2009-03-06 07:59:00	24	7	2	8	6
1	2009-03-06 08:00:00	0	7	2	8	6
1	2009-03-06 08:01:00	36	8	2	8	6
1	2009-03-06 08:02:00	0	8	2	8	6
1	2009-03-06 08:03:00	0	8	2	8	6
1	2009-03-06 08:04:00	0	8	2	8	6
1	2009-03-06 08:05:00	0	8	2	8	6
1	2009-03-06 08:06:00	0	8	2	8	6
1	2009-03-06 08:07:00	0	8	2	8	6
1	2009-03-06 08:08:00	0	8	2	8	6
1	2009-03-06 08:09:00	0	8	2	8	6
1	2009-03-06 08:10:00	0	8	2	8	6
1	2009-03-06 08:11:00	0	8	2	8	6
1	2009-03-06 08:12:00	0	8	2	8	6
1	2009-03-06 08:13:00	0	8	2	8	6
1	2009-03-06 08:14:00	59	8	2	8	6
1	2009-03-06 08:15:00	1545	8	2	8	6
1	2009-03-06 08:16:00	1112	8	2	8	6
1	2009-03-06 08:17:00	718	8	2	8	6
1	2009-03-06 08:18:00	360	8	2	8	6
1	2009-03-06 08:19:00	808	8	2	8	6
1	2009-03-06 08:20:00	168	8	2	8	6
1	2009-03-06 08:21:00	24	8	2	8	6
1	2009-03-06 08:22:00	479	8	2	8	6
1	2009-03-06 08:23:00	344	8	2	8	6
1	2009-03-06 08:24:00	239	8	2	8	6
1	2009-03-06 08:25:00	517	8	2	8	6
1	2009-03-06 08:26:00	498	8	2	8	6
1	2009-03-06 08:27:00	555	8	2	8	6
1	2009-03-06 08:28:00	393	8	2	8	6
1	2009-03-06 08:29:00	311	8	2	8	6
1	2009-03-06 08:30:00	168	8	2	8	6
1	2009-03-06 08:31:00	0	8	2	8	6
1	2009-03-06 08:32:00	130	8	2	8	6
1	2009-03-06 08:33:00	460	8	2	8	6
1	2009-03-06 08:34:00	410	8	2	8	6
1	2009-03-06 08:35:00	282	8	2	8	6
1	2009-03-06 08:36:00	168	8	2	8	6
1	2009-03-06 08:37:00	12	8	2	8	6
1	2009-03-06 08:38:00	282	8	2	8	6
1	2009-03-06 08:39:00	47	8	2	8	6
1	2009-03-06 08:40:00	36	8	2	8	6
1	2009-03-06 08:41:00	0	8	2	8	6
1	2009-03-06 08:42:00	0	8	2	8	6
1	2009-03-06 08:43:00	0	8	2	8	6
1	2009-03-06 08:44:00	0	8	2	8	6
1	2009-03-06 08:45:00	59	8	2	8	6
1	2009-03-06 08:46:00	36	8	2	8	6
1	2009-03-06 08:47:00	47	8	2	8	6
1	2009-03-06 08:48:00	0	8	2	8	6
1	2009-03-06 08:49:00	0	8	2	8	6
1	2009-03-06 08:50:00	0	8	2	8	6
1	2009-03-06 08:51:00	0	8	2	8	6
1	2009-03-06 08:52:00	0	8	2	8	6
1	2009-03-06 08:53:00	0	8	2	8	6
1	2009-03-06 08:54:00	0	8	2	8	6
1	2009-03-06 08:55:00	0	8	2	8	6
1	2009-03-06 08:56:00	0	8	2	8	6
1	2009-03-06 08:57:00	0	8	2	8	6
1	2009-03-06 08:58:00	0	8	2	8	6
1	2009-03-06 08:59:00	0	8	2	8	6
1	2009-03-06 09:00:00	0	8	2	8	6
1	2009-03-06 09:01:00	0	9	2	8	6
1	2009-03-06 09:02:00	0	9	2	8	6
1	2009-03-06 09:03:00	0	9	2	8	6
1	2009-03-06 09:04:00	0	9	2	8	6
1	2009-03-06 09:05:00	0	9	2	8	6
1	2009-03-06 09:06:00	0	9	2	8	6
1	2009-03-06 09:07:00	0	9	2	8	6
1	2009-03-06 09:08:00	0	9	2	8	6
1	2009-03-06 09:09:00	0	9	2	8	6
1	2009-03-06 09:10:00	0	9	2	8	6
1	2009-03-06 09:11:00	0	9	2	8	6
1	2009-03-06 09:12:00	0	9	2	8	6
1	2009-03-06 09:13:00	0	9	2	8	6
1	2009-03-06 09:14:00	0	9	2	8	6
1	2009-03-06 09:15:00	0	9	2	8	6
1	2009-03-06 09:16:00	0	9	2	8	6
1	2009-03-06 09:17:00	0	9	2	8	6
1	2009-03-06 09:18:00	0	9	2	8	6
1	2009-03-06 09:19:00	0	9	2	8	6
1	2009-03-06 09:20:00	0	9	2	8	6
1	2009-03-06 09:21:00	0	9	2	8	6
1	2009-03-06 09:22:00	0	9	2	8	6
1	2009-03-06 09:23:00	12	9	2	8	6
1	2009-03-06 09:24:00	36	9	2	8	6
1	2009-03-06 09:25:00	0	9	2	8	6
1	2009-03-06 09:26:00	12	9	2	8	6
1	2009-03-06 09:27:00	12	9	2	8	6
1	2009-03-06 09:28:00	24	9	2	8	6
1	2009-03-06 09:29:00	211	9	2	8	6
1	2009-03-06 09:30:00	12	9	2	8	6
1	2009-03-06 09:31:00	183	9	2	8	6
1	2009-03-06 09:32:00	130	9	2	8	6
1	2009-03-06 09:33:00	142	9	2	8	6
1	2009-03-06 09:34:00	168	9	2	8	6
1	2009-03-06 09:35:00	517	9	2	8	6
1	2009-03-06 09:36:00	718	9	2	8	6
1	2009-03-06 09:37:00	296	9	2	8	6
1	2009-03-06 09:38:00	0	9	2	8	6
1	2009-03-06 09:39:00	12	9	2	8	6
1	2009-03-06 09:40:00	0	9	2	8	6
1	2009-03-06 09:41:00	0	9	2	8	6
1	2009-03-06 09:42:00	0	9	2	8	6
1	2009-03-06 09:43:00	0	9	2	8	6
1	2009-03-06 09:44:00	0	9	2	8	6
1	2009-03-06 09:45:00	0	9	2	8	6
1	2009-03-06 09:46:00	0	9	2	8	6
1	2009-03-06 09:47:00	0	9	2	8	6
1	2009-03-06 09:48:00	0	9	2	8	6
1	2009-03-06 09:49:00	0	9	2	8	6
1	2009-03-06 09:50:00	0	9	2	8	6
1	2009-03-06 09:51:00	0	9	2	8	6
1	2009-03-06 09:52:00	0	9	2	8	6
1	2009-03-06 09:53:00	0	9	2	8	6
1	2009-03-06 09:54:00	0	9	2	8	6
1	2009-03-06 09:55:00	0	9	2	8	6
1	2009-03-06 09:56:00	12	9	2	8	6
1	2009-03-06 09:57:00	0	9	2	8	6
1	2009-03-06 09:58:00	0	9	2	8	6
1	2009-03-06 09:59:00	0	9	2	8	6
1	2009-03-06 10:00:00	12	9	2	8	6
1	2009-03-06 10:01:00	0	10	2	8	6
1	2009-03-06 10:02:00	0	10	2	8	6
1	2009-03-06 10:03:00	24	10	2	8	6
1	2009-03-06 10:04:00	0	10	2	8	6
1	2009-03-06 10:05:00	0	10	2	8	6
1	2009-03-06 10:06:00	0	10	2	8	6
1	2009-03-06 10:07:00	0	10	2	8	6
1	2009-03-06 10:08:00	0	10	2	8	6
1	2009-03-06 10:09:00	0	10	2	8	6
1	2009-03-06 10:10:00	0	10	2	8	6
1	2009-03-06 10:11:00	0	10	2	8	6
1	2009-03-06 10:12:00	0	10	2	8	6
1	2009-03-06 10:13:00	0	10	2	8	6
1	2009-03-06 10:14:00	0	10	2	8	6
1	2009-03-06 10:15:00	71	10	2	8	6
1	2009-03-06 10:16:00	95	10	2	8	6
1	2009-03-06 10:17:00	142	10	2	8	6
1	2009-03-06 10:18:00	12	10	2	8	6
1	2009-03-06 10:19:00	12	10	2	8	6
1	2009-03-06 10:20:00	59	10	2	8	6
1	2009-03-06 10:21:00	142	10	2	8	6
1	2009-03-06 10:22:00	593	10	2	8	6
1	2009-03-06 10:23:00	1112	10	2	8	6
1	2009-03-06 10:24:00	0	10	2	8	6
1	2009-03-06 10:25:00	0	10	2	8	6
1	2009-03-06 10:26:00	0	10	2	8	6
1	2009-03-06 10:27:00	0	10	2	8	6
1	2009-03-06 10:28:00	47	10	2	8	6
1	2009-03-06 10:29:00	47	10	2	8	6
1	2009-03-06 10:30:00	0	10	2	8	6
1	2009-03-06 10:31:00	0	10	2	8	6
1	2009-03-06 10:32:00	0	10	2	8	6
1	2009-03-06 10:33:00	0	10	2	8	6
1	2009-03-06 10:34:00	0	10	2	8	6
1	2009-03-06 10:35:00	0	10	2	8	6
1	2009-03-06 10:36:00	0	10	2	8	6
1	2009-03-06 10:37:00	0	10	2	8	6
1	2009-03-06 10:38:00	12	10	2	8	6
1	2009-03-06 10:39:00	0	10	2	8	6
1	2009-03-06 10:40:00	0	10	2	8	6
1	2009-03-06 10:41:00	0	10	2	8	6
1	2009-03-06 10:42:00	0	10	2	8	6
1	2009-03-06 10:43:00	0	10	2	8	6
1	2009-03-06 10:44:00	0	10	2	8	6
1	2009-03-06 10:45:00	0	10	2	8	6
1	2009-03-06 10:46:00	0	10	2	8	6
1	2009-03-06 10:47:00	0	10	2	8	6
1	2009-03-06 10:48:00	0	10	2	8	6
1	2009-03-06 10:49:00	0	10	2	8	6
1	2009-03-06 10:50:00	0	10	2	8	6
1	2009-03-06 10:51:00	0	10	2	8	6
1	2009-03-06 10:52:00	0	10	2	8	6
1	2009-03-06 10:53:00	0	10	2	8	6
1	2009-03-06 10:54:00	0	10	2	8	6
1	2009-03-06 10:55:00	0	10	2	8	6
1	2009-03-06 10:56:00	0	10	2	8	6
1	2009-03-06 10:57:00	0	10	2	8	6
1	2009-03-06 10:58:00	0	10	2	8	6
1	2009-03-06 10:59:00	0	10	2	8	6
1	2009-03-06 11:00:00	0	10	2	8	6
1	2009-03-06 11:01:00	0	11	2	8	6
1	2009-03-06 11:02:00	0	11	2	8	6
1	2009-03-06 11:03:00	0	11	2	8	6
1	2009-03-06 11:04:00	0	11	2	8	6
1	2009-03-06 11:05:00	0	11	2	8	6
1	2009-03-06 11:06:00	0	11	2	8	6
1	2009-03-06 11:07:00	0	11	2	8	6
1	2009-03-06 11:08:00	0	11	2	8	6
1	2009-03-06 11:09:00	0	11	2	8	6
1	2009-03-06 11:10:00	0	11	2	8	6
1	2009-03-06 11:11:00	0	11	2	8	6
1	2009-03-06 11:12:00	0	11	2	8	6
1	2009-03-06 11:13:00	0	11	2	8	6
1	2009-03-06 11:14:00	0	11	2	8	6
1	2009-03-06 11:15:00	0	11	2	8	6
1	2009-03-06 11:16:00	0	11	2	8	6
1	2009-03-06 11:17:00	0	11	2	8	6
1	2009-03-06 11:18:00	0	11	2	8	6
1	2009-03-06 11:19:00	0	11	2	8	6
1	2009-03-06 11:20:00	0	11	2	8	6
1	2009-03-06 11:21:00	0	11	2	8	6
1	2009-03-06 11:22:00	0	11	2	8	6
1	2009-03-06 11:23:00	0	11	2	8	6
1	2009-03-06 11:24:00	0	11	2	8	6
1	2009-03-06 11:25:00	83	11	2	8	6
1	2009-03-06 11:26:00	12	11	2	8	6
1	2009-03-06 11:27:00	0	11	2	8	6
1	2009-03-06 11:28:00	0	11	2	8	6
1	2009-03-06 11:29:00	0	11	2	8	6
1	2009-03-06 11:30:00	0	11	2	8	6
1	2009-03-06 11:31:00	0	11	2	8	6
1	2009-03-06 11:32:00	0	11	2	8	6
1	2009-03-06 11:33:00	0	11	2	8	6
1	2009-03-06 11:34:00	0	11	2	8	6
1	2009-03-06 11:35:00	0	11	2	8	6
1	2009-03-06 11:36:00	0	11	2	8	6
1	2009-03-06 11:37:00	0	11	2	8	6
1	2009-03-06 11:38:00	0	11	2	8	6
1	2009-03-06 11:39:00	0	11	2	8	6
1	2009-03-06 11:40:00	0	11	2	8	6
1	2009-03-06 11:41:00	0	11	2	8	6
1	2009-03-06 11:42:00	0	11	2	8	6
1	2009-03-06 11:43:00	0	11	2	8	6
1	2009-03-06 11:44:00	0	11	2	8	6
1	2009-03-06 11:45:00	0	11	2	8	6
1	2009-03-06 11:46:00	0	11	2	8	6
1	2009-03-06 11:47:00	0	11	2	8	6
1	2009-03-06 11:48:00	0	11	2	8	6
1	2009-03-06 11:49:00	0	11	2	8	6
1	2009-03-06 11:50:00	0	11	2	8	6
1	2009-03-06 11:51:00	0	11	2	8	6
1	2009-03-06 11:52:00	0	11	2	8	6
1	2009-03-06 11:53:00	0	11	2	8	6
1	2009-03-06 11:54:00	0	11	2	8	6
1	2009-03-06 11:55:00	0	11	2	8	6
1	2009-03-06 11:56:00	0	11	2	8	6
1	2009-03-06 11:57:00	0	11	2	8	6
1	2009-03-06 11:58:00	0	11	2	8	6
1	2009-03-06 11:59:00	0	11	2	8	6
1	2009-03-06 12:00:00	0	11	2	8	6
1	2009-03-06 12:01:00	0	12	3	8	6
1	2009-03-06 12:02:00	0	12	3	8	6
1	2009-03-06 12:03:00	0	12	3	8	6
1	2009-03-06 12:04:00	0	12	3	8	6
1	2009-03-06 12:05:00	0	12	3	8	6
1	2009-03-06 12:06:00	0	12	3	8	6
1	2009-03-06 12:07:00	0	12	3	8	6
1	2009-03-06 12:08:00	0	12	3	8	6
1	2009-03-06 12:09:00	0	12	3	8	6
1	2009-03-06 12:10:00	0	12	3	8	6
1	2009-03-06 12:11:00	0	12	3	8	6
1	2009-03-06 12:12:00	0	12	3	8	6
1	2009-03-06 12:13:00	0	12	3	8	6
1	2009-03-06 12:14:00	0	12	3	8	6
1	2009-03-06 12:15:00	0	12	3	8	6
1	2009-03-06 12:16:00	0	12	3	8	6
1	2009-03-06 12:17:00	0	12	3	8	6
1	2009-03-06 12:18:00	0	12	3	8	6
1	2009-03-06 12:19:00	0	12	3	8	6
1	2009-03-06 12:20:00	0	12	3	8	6
1	2009-03-06 12:21:00	0	12	3	8	6
1	2009-03-06 12:22:00	0	12	3	8	6
1	2009-03-06 12:23:00	0	12	3	8	6
1	2009-03-06 12:24:00	0	12	3	8	6
1	2009-03-06 12:25:00	0	12	3	8	6
1	2009-03-06 12:26:00	0	12	3	8	6
1	2009-03-06 12:27:00	0	12	3	8	6
1	2009-03-06 12:28:00	0	12	3	8	6
1	2009-03-06 12:29:00	0	12	3	8	6
1	2009-03-06 12:30:00	0	12	3	8	6
1	2009-03-06 12:31:00	0	12	3	8	6
1	2009-03-06 12:32:00	0	12	3	8	6
1	2009-03-06 12:33:00	0	12	3	8	6
1	2009-03-06 12:34:00	0	12	3	8	6
1	2009-03-06 12:35:00	0	12	3	8	6
1	2009-03-06 12:36:00	0	12	3	8	6
1	2009-03-06 12:37:00	0	12	3	8	6
1	2009-03-06 12:38:00	0	12	3	8	6
1	2009-03-06 12:39:00	0	12	3	8	6
1	2009-03-06 12:40:00	0	12	3	8	6
1	2009-03-06 12:41:00	0	12	3	8	6
1	2009-03-06 12:42:00	0	12	3	8	6
1	2009-03-06 12:43:00	0	12	3	8	6
1	2009-03-06 12:44:00	0	12	3	8	6
1	2009-03-06 12:45:00	0	12	3	8	6
1	2009-03-06 12:46:00	0	12	3	8	6
1	2009-03-06 12:47:00	0	12	3	8	6
1	2009-03-06 12:48:00	0	12	3	8	6
1	2009-03-06 12:49:00	71	12	3	8	6
1	2009-03-06 12:50:00	142	12	3	8	6
1	2009-03-06 12:51:00	0	12	3	8	6
1	2009-03-06 12:52:00	0	12	3	8	6
1	2009-03-06 12:53:00	0	12	3	8	6
1	2009-03-06 12:54:00	296	12	3	8	6
1	2009-03-06 12:55:00	95	12	3	8	6
1	2009-03-06 12:56:00	0	12	3	8	6
1	2009-03-06 12:57:00	0	12	3	8	6
1	2009-03-06 12:58:00	12	12	3	8	6
1	2009-03-06 12:59:00	574	12	3	8	6
1	2009-03-06 13:00:00	47	12	3	8	6
1	2009-03-06 13:01:00	12	13	3	8	6
1	2009-03-06 13:02:00	0	13	3	8	6
1	2009-03-06 13:03:00	36	13	3	8	6
1	2009-03-06 13:04:00	0	13	3	8	6
1	2009-03-06 13:05:00	0	13	3	8	6
1	2009-03-06 13:06:00	0	13	3	8	6
1	2009-03-06 13:07:00	0	13	3	8	6
1	2009-03-06 13:08:00	0	13	3	8	6
1	2009-03-06 13:09:00	0	13	3	8	6
1	2009-03-06 13:10:00	0	13	3	8	6
1	2009-03-06 13:11:00	0	13	3	8	6
1	2009-03-06 13:12:00	0	13	3	8	6
1	2009-03-06 13:13:00	0	13	3	8	6
1	2009-03-06 13:14:00	0	13	3	8	6
1	2009-03-06 13:15:00	0	13	3	8	6
1	2009-03-06 13:16:00	0	13	3	8	6
1	2009-03-06 13:17:00	0	13	3	8	6
1	2009-03-06 13:18:00	0	13	3	8	6
1	2009-03-06 13:19:00	0	13	3	8	6
1	2009-03-06 13:20:00	0	13	3	8	6
1	2009-03-06 13:21:00	0	13	3	8	6
1	2009-03-06 13:22:00	0	13	3	8	6
1	2009-03-06 13:23:00	0	13	3	8	6
1	2009-03-06 13:24:00	0	13	3	8	6
1	2009-03-06 13:25:00	0	13	3	8	6
1	2009-03-06 13:26:00	0	13	3	8	6
1	2009-03-06 13:27:00	0	13	3	8	6
1	2009-03-06 13:28:00	0	13	3	8	6
1	2009-03-06 13:29:00	0	13	3	8	6
1	2009-03-06 13:30:00	0	13	3	8	6
1	2009-03-06 13:31:00	0	13	3	8	6
1	2009-03-06 13:32:00	0	13	3	8	6
1	2009-03-06 13:33:00	0	13	3	8	6
1	2009-03-06 13:34:00	0	13	3	8	6
1	2009-03-06 13:35:00	0	13	3	8	6
1	2009-03-06 13:36:00	0	13	3	8	6
1	2009-03-06 13:37:00	12	13	3	8	6
1	2009-03-06 13:38:00	0	13	3	8	6
1	2009-03-06 13:39:00	24	13	3	8	6
1	2009-03-06 13:40:00	0	13	3	8	6
1	2009-03-06 13:41:00	0	13	3	8	6
1	2009-03-06 13:42:00	0	13	3	8	6
1	2009-03-06 13:43:00	0	13	3	8	6
1	2009-03-06 13:44:00	0	13	3	8	6
1	2009-03-06 13:45:00	0	13	3	8	6
1	2009-03-06 13:46:00	0	13	3	8	6
1	2009-03-06 13:47:00	0	13	3	8	6
1	2009-03-06 13:48:00	0	13	3	8	6
1	2009-03-06 13:49:00	0	13	3	8	6
1	2009-03-06 13:50:00	0	13	3	8	6
1	2009-03-06 13:51:00	0	13	3	8	6
1	2009-03-06 13:52:00	0	13	3	8	6
1	2009-03-06 13:53:00	0	13	3	8	6
1	2009-03-06 13:54:00	0	13	3	8	6
1	2009-03-06 13:55:00	0	13	3	8	6
1	2009-03-06 13:56:00	0	13	3	8	6
1	2009-03-06 13:57:00	0	13	3	8	6
1	2009-03-06 13:58:00	0	13	3	8	6
1	2009-03-06 13:59:00	0	13	3	8	6
1	2009-03-06 14:00:00	0	13	3	8	6
1	2009-03-06 14:01:00	0	14	3	8	6
1	2009-03-06 14:02:00	0	14	3	8	6
1	2009-03-06 14:03:00	0	14	3	8	6
1	2009-03-06 14:04:00	0	14	3	8	6
1	2009-03-06 14:05:00	0	14	3	8	6
1	2009-03-06 14:06:00	0	14	3	8	6
1	2009-03-06 14:07:00	0	14	3	8	6
1	2009-03-06 14:08:00	0	14	3	8	6
1	2009-03-06 14:09:00	0	14	3	8	6
1	2009-03-06 14:10:00	0	14	3	8	6
1	2009-03-06 14:11:00	0	14	3	8	6
1	2009-03-06 14:12:00	0	14	3	8	6
1	2009-03-06 14:13:00	0	14	3	8	6
1	2009-03-06 14:14:00	0	14	3	8	6
1	2009-03-06 14:15:00	0	14	3	8	6
1	2009-03-06 14:16:00	0	14	3	8	6
1	2009-03-06 14:17:00	0	14	3	8	6
1	2009-03-06 14:18:00	0	14	3	8	6
1	2009-03-06 14:19:00	0	14	3	8	6
1	2009-03-06 14:20:00	59	14	3	8	6
1	2009-03-06 14:21:00	0	14	3	8	6
1	2009-03-06 14:22:00	0	14	3	8	6
1	2009-03-06 14:23:00	0	14	3	8	6
1	2009-03-06 14:24:00	0	14	3	8	6
1	2009-03-06 14:25:00	0	14	3	8	6
1	2009-03-06 14:26:00	0	14	3	8	6
1	2009-03-06 14:27:00	0	14	3	8	6
1	2009-03-06 14:28:00	0	14	3	8	6
1	2009-03-06 14:29:00	0	14	3	8	6
1	2009-03-06 14:30:00	0	14	3	8	6
1	2009-03-06 14:31:00	0	14	3	8	6
1	2009-03-06 14:32:00	0	14	3	8	6
1	2009-03-06 14:33:00	0	14	3	8	6
1	2009-03-06 14:34:00	0	14	3	8	6
1	2009-03-06 14:35:00	0	14	3	8	6
1	2009-03-06 14:36:00	12	14	3	8	6
1	2009-03-06 14:37:00	0	14	3	8	6
1	2009-03-06 14:38:00	0	14	3	8	6
1	2009-03-06 14:39:00	0	14	3	8	6
1	2009-03-06 14:40:00	0	14	3	8	6
1	2009-03-06 14:41:00	0	14	3	8	6
1	2009-03-06 14:42:00	0	14	3	8	6
1	2009-03-06 14:43:00	0	14	3	8	6
1	2009-03-06 14:44:00	0	14	3	8	6
1	2009-03-06 14:45:00	0	14	3	8	6
1	2009-03-06 14:46:00	0	14	3	8	6
1	2009-03-06 14:47:00	0	14	3	8	6
1	2009-03-06 14:48:00	0	14	3	8	6
1	2009-03-06 14:49:00	0	14	3	8	6
1	2009-03-06 14:50:00	0	14	3	8	6
1	2009-03-06 14:51:00	0	14	3	8	6
1	2009-03-06 14:52:00	0	14	3	8	6
1	2009-03-06 14:53:00	0	14	3	8	6
1	2009-03-06 14:54:00	0	14	3	8	6
1	2009-03-06 14:55:00	0	14	3	8	6
1	2009-03-06 14:56:00	0	14	3	8	6
1	2009-03-06 14:57:00	0	14	3	8	6
1	2009-03-06 14:58:00	0	14	3	8	6
1	2009-03-06 14:59:00	0	14	3	8	6
1	2009-03-06 15:00:00	0	14	3	8	6
1	2009-03-06 15:01:00	0	15	3	8	6
1	2009-03-06 15:02:00	0	15	3	8	6
1	2009-03-06 15:03:00	0	15	3	8	6
1	2009-03-06 15:04:00	0	15	3	8	6
1	2009-03-06 15:05:00	24	15	3	8	6
1	2009-03-06 15:06:00	24	15	3	8	6
1	2009-03-06 15:07:00	59	15	3	8	6
1	2009-03-06 15:08:00	83	15	3	8	6
1	2009-03-06 15:09:00	24	15	3	8	6
1	2009-03-06 15:10:00	197	15	3	8	6
1	2009-03-06 15:11:00	71	15	3	8	6
1	2009-03-06 15:12:00	0	15	3	8	6
1	2009-03-06 15:13:00	83	15	3	8	6
1	2009-03-06 15:14:00	168	15	3	8	6
1	2009-03-06 15:15:00	0	15	3	8	6
1	2009-03-06 15:16:00	0	15	3	8	6
1	2009-03-06 15:17:00	0	15	3	8	6
1	2009-03-06 15:18:00	0	15	3	8	6
1	2009-03-06 15:19:00	0	15	3	8	6
[truncated: 78,641 more rows]

## Sheet: Pivot Segment
Multiplier	2
x (Low Intensity)	696.555
y (High Intensity)	699.424
	Column Labels
Values	1	2	3	4	5	6	7	8	Grand Total
Average of Activity	102.184	111.299	105.034	104.456	95.8198	99.8865	99.9769	107.781	103.218
StdDev of Activity	297.185	294.063	305.541	308.618	292.159	287.677	290.376	271.582	293.391
Count of Activity	10080	9540	8640	10080	10080	10080	10080	10080	78660
Count Above x	449	560	381	459	410	404	378	376
% Above x	0.0445437	0.0587002	0.0440972	0.0455357	0.0406746	0.0400794	0.0375	0.0373016
Count Above y		531	367	442	395	382	364	353
% Above y		0.0556604	0.0424769	0.0438492	0.0391865	0.0378968	0.0361111	0.0350198

## Sheet: Pivot Weekday
Sum of Activity	Column Labels
Row Labels	1	2	3	4	5	6	7	8	Grand Total
1	130060	197031	162129	118438	76506	98079	163924	164522	1110689
2	197905	203074	122514	70278	150674	107618	171229	121586	1144878
3	168294	106729	125592	159755	136178	232854	156861	145702	1231965
4	119375	87687	130862	113340	222350	74531	146544	211145	1105834
5	173032	113063	69534	257983	158845	233663	111918	90398	1208436
6	69751	137096	134828	215596	102513	100471	122516	102883	985654
7	171600	217113	162036	117523	118798	159640	134775	250198	1331683
Grand Total	1030017	1061793	907495	1052913	965864	1006856	1007767	1086434	8119139
Count of Activity	Column Labels
Row Labels	1	2	3	4	5	6	7	8	Grand Total
1	1440	1440	1440	1440	1440	1440	1440	1440	11520
2	1440	1440	1440	1440	1440	1440	1440	1440	11520
3	1440	900	1440	1440	1440	1440	1440	1440	10980
4	1440	1440	1440	1440	1440	1440	1440	1440	11520
5	1440	1440	900	1440	1440	1440	1440	1440	10980
6	1440	1440	540	1440	1440	1440	1440	1440	10620
7	1440	1440	1440	1440	1440	1440	1440	1440	11520
Grand Total	10080	9540	8640	10080	10080	10080	10080	10080	78660

## Sheet: Pivot Quadrant
Sum of Activity	Column Labels
Row Labels	1	2	3	4	5	6	7	8	Grand Total
1	400901	385298	302142	229807	217140	298109	333004	294326	2460727
2	204421	248517	165281	292992	239921	306710	273911	332145	2063898
3	117797	116575	182651	258150	227119	193375	134988	242828	1473483
4	306898	311403	257421	271964	281684	208662	265864	217135	2121031
Grand Total	1030017	1061793	907495	1052913	965864	1006856	1007767	1086434	8119139
Average	257504	265448	226874	263228	241466	251714	251942	271608
Count of Activity	Column Labels
Row Labels	1	2	3	4	5	6	7	8	Grand Total
1	2520	2520	2160	2520	2520	2520	2520	2520	19800
2	2520	2520	1800	2520	2520	2520	2520	2520	19440
3	2520	2340	2160	2520	2520	2520	2520	2520	19620
4	2520	2160	2520	2520	2520	2520	2520	2520	19800
Grand Total	10080	9540	8640	10080	10080	10080	10080	10080	78660

## Sheet: 2.26.09
Actogram, Copy Raw Data, All Days
Identity:	Claudia
Filename:	E:\Active Research Files\meloxicam titre canine\cases\claudia\Claudia 2.26.09.AWC
Gender:	F
Age:	14
Height:	61.0 cm	24.0 in
Weight:	18.1 kg	39.9 lbs
Start Date:	26-Feb-2009 (Thu)
Start Time:	18:00:00
Interval:	1.00 mins
Date Stamp:	Time Stamp:	Activity Data:	Marker Press:
2009-02-26	00:00:00	0
2009-02-26	00:01:00	0
2009-02-26	00:02:00	0
2009-02-26	00:03:00	0
2009-02-26	00:04:00	0
2009-02-26	00:05:00	0
2009-02-26	00:06:00	0
2009-02-26	00:07:00	0
2009-02-26	00:08:00	0
2009-02-26	00:09:00	0
2009-02-26	00:10:00	0
2009-02-26	00:11:00	0
2009-02-26	00:12:00	0
2009-02-26	00:13:00	0
2009-02-26	00:14:00	0
2009-02-26	00:15:00	0
2009-02-26	00:16:00	0
2009-02-26	00:17:00	0
2009-02-26	00:18:00	0
2009-02-26	00:19:00	0
2009-02-26	00:20:00	0
2009-02-26	00:21:00	0
2009-02-26	00:22:00	0
2009-02-26	00:23:00	0
2009-02-26	00:24:00	0
2009-02-26	00:25:00	0
2009-02-26	00:26:00	0
2009-02-26	00:27:00	0
2009-02-26	00:28:00	0
2009-02-26	00:29:00	0
2009-02-26	00:30:00	0
2009-02-26	00:31:00	0
2009-02-26	00:32:00	0
2009-02-26	00:33:00	0
2009-02-26	00:34:00	0
2009-02-26	00:35:00	0
2009-02-26	00:36:00	0
2009-02-26	00:37:00	0
2009-02-26	00:38:00	0
2009-02-26	00:39:00	0
2009-02-26	00:40:00	0
2009-02-26	00:41:00	0
2009-02-26	00:42:00	0
2009-02-26	00:43:00	0
2009-02-26	00:44:00	0
2009-02-26	00:45:00	0
2009-02-26	00:46:00	0
2009-02-26	00:47:00	0
2009-02-26	00:48:00	0
2009-02-26	00:49:00	0
2009-02-26	00:50:00	0
2009-02-26	00:51:00	0
2009-02-26	00:52:00	0
2009-02-26	00:53:00	0
2009-02-26	00:54:00	0
2009-02-26	00:55:00	0
2009-02-26	00:56:00	0
2009-02-26	00:57:00	0
2009-02-26	00:58:00	0
2009-02-26	00:59:00	0
2009-02-26	01:00:00	0
2009-02-26	01:01:00	0
2009-02-26	01:02:00	0
2009-02-26	01:03:00	0
2009-02-26	01:04:00	0
2009-02-26	01:05:00	0
2009-02-26	01:06:00	0
2009-02-26	01:07:00	0
2009-02-26	01:08:00	0
2009-02-26	01:09:00	0
2009-02-26	01:10:00	0
2009-02-26	01:11:00	0
2009-02-26	01:12:00	0
2009-02-26	01:13:00	0
2009-02-26	01:14:00	0
2009-02-26	01:15:00	0
2009-02-26	01:16:00	0
2009-02-26	01:17:00	0
2009-02-26	01:18:00	0
2009-02-26	01:19:00	0
2009-02-26	01:20:00	0
2009-02-26	01:21:00	0
2009-02-26	01:22:00	0
2009-02-26	01:23:00	0
2009-02-26	01:24:00	0
2009-02-26	01:25:00	0
2009-02-26	01:26:00	0
2009-02-26	01:27:00	0
2009-02-26	01:28:00	0
2009-02-26	01:29:00	0
2009-02-26	01:30:00	0
2009-02-26	01:31:00	0
2009-02-26	01:32:00	0
2009-02-26	01:33:00	0
2009-02-26	01:34:00	0
2009-02-26	01:35:00	0
2009-02-26	01:36:00	0
2009-02-26	01:37:00	0
2009-02-26	01:38:00	0
2009-02-26	01:39:00	0
2009-02-26	01:40:00	0
2009-02-26	01:41:00	0
2009-02-26	01:42:00	0
2009-02-26	01:43:00	0
2009-02-26	01:44:00	0
2009-02-26	01:45:00	0
2009-02-26	01:46:00	0
2009-02-26	01:47:00	0
2009-02-26	01:48:00	0
2009-02-26	01:49:00	0
2009-02-26	01:50:00	0
2009-02-26	01:51:00	0
2009-02-26	01:52:00	0
2009-02-26	01:53:00	0
2009-02-26	01:54:00	0
2009-02-26	01:55:00	0
2009-02-26	01:56:00	0
2009-02-26	01:57:00	0
2009-02-26	01:58:00	0
2009-02-26	01:59:00	0
2009-02-26	02:00:00	0
2009-02-26	02:01:00	0
2009-02-26	02:02:00	0
2009-02-26	02:03:00	0
2009-02-26	02:04:00	0
2009-02-26	02:05:00	0
2009-02-26	02:06:00	0
2009-02-26	02:07:00	0
2009-02-26	02:08:00	0
2009-02-26	02:09:00	0
2009-02-26	02:10:00	0
2009-02-26	02:11:00	0
2009-02-26	02:12:00	0
2009-02-26	02:13:00	0
2009-02-26	02:14:00	0
2009-02-26	02:15:00	0
2009-02-26	02:16:00	0
2009-02-26	02:17:00	0
2009-02-26	02:18:00	0
2009-02-26	02:19:00	0
2009-02-26	02:20:00	0
2009-02-26	02:21:00	0
2009-02-26	02:22:00	0
2009-02-26	02:23:00	0
2009-02-26	02:24:00	0
2009-02-26	02:25:00	0
2009-02-26	02:26:00	0
2009-02-26	02:27:00	0
2009-02-26	02:28:00	0
2009-02-26	02:29:00	0
2009-02-26	02:30:00	0
2009-02-26	02:31:00	0
2009-02-26	02:32:00	0
2009-02-26	02:33:00	0
2009-02-26	02:34:00	0
2009-02-26	02:35:00	0
2009-02-26	02:36:00	0
2009-02-26	02:37:00	0
2009-02-26	02:38:00	0
2009-02-26	02:39:00	0
2009-02-26	02:40:00	0
2009-02-26	02:41:00	0
2009-02-26	02:42:00	0
2009-02-26	02:43:00	0
2009-02-26	02:44:00	0
2009-02-26	02:45:00	0
2009-02-26	02:46:00	0
2009-02-26	02:47:00	0
2009-02-26	02:48:00	0
2009-02-26	02:49:00	0
2009-02-26	02:50:00	0
2009-02-26	02:51:00	0
2009-02-26	02:52:00	0
2009-02-26	02:53:00	0
2009-02-26	02:54:00	0
2009-02-26	02:55:00	0
2009-02-26	02:56:00	0
2009-02-26	02:57:00	0
2009-02-26	02:58:00	0
2009-02-26	02:59:00	0
2009-02-26	03:00:00	0
2009-02-26	03:01:00	0
2009-02-26	03:02:00	0
2009-02-26	03:03:00	0
2009-02-26	03:04:00	0
2009-02-26	03:05:00	0
2009-02-26	03:06:00	0
2009-02-26	03:07:00	0
2009-02-26	03:08:00	0
2009-02-26	03:09:00	0
2009-02-26	03:10:00	0
2009-02-26	03:11:00	0
2009-02-26	03:12:00	0
2009-02-26	03:13:00	0
2009-02-26	03:14:00	0
2009-02-26	03:15:00	0
2009-02-26	03:16:00	0
2009-02-26	03:17:00	0
2009-02-26	03:18:00	0
2009-02-26	03:19:00	0
2009-02-26	03:20:00	0
2009-02-26	03:21:00	0
2009-02-26	03:22:00	0
2009-02-26	03:23:00	0
2009-02-26	03:24:00	0
2009-02-26	03:25:00	0
2009-02-26	03:26:00	0
2009-02-26	03:27:00	0
2009-02-26	03:28:00	0
2009-02-26	03:29:00	0
2009-02-26	03:30:00	0
2009-02-26	03:31:00	0
2009-02-26	03:32:00	0
2009-02-26	03:33:00	0
2009-02-26	03:34:00	0
2009-02-26	03:35:00	0
2009-02-26	03:36:00	0
2009-02-26	03:37:00	0
2009-02-26	03:38:00	0
2009-02-26	03:39:00	0
2009-02-26	03:40:00	0
2009-02-26	03:41:00	0
2009-02-26	03:42:00	0
2009-02-26	03:43:00	0
2009-02-26	03:44:00	0
2009-02-26	03:45:00	0
2009-02-26	03:46:00	0
2009-02-26	03:47:00	0
2009-02-26	03:48:00	0
2009-02-26	03:49:00	0
2009-02-26	03:50:00	0
2009-02-26	03:51:00	0
2009-02-26	03:52:00	0
2009-02-26	03:53:00	0
2009-02-26	03:54:00	0
2009-02-26	03:55:00	0
2009-02-26	03:56:00	0
2009-02-26	03:57:00	0
2009-02-26	03:58:00	0
2009-02-26	03:59:00	0
2009-02-26	04:00:00	0
2009-02-26	04:01:00	0
2009-02-26	04:02:00	0
2009-02-26	04:03:00	0
2009-02-26	04:04:00	0
2009-02-26	04:05:00	0
2009-02-26	04:06:00	0
2009-02-26	04:07:00	0
2009-02-26	04:08:00	0
2009-02-26	04:09:00	0
2009-02-26	04:10:00	0
2009-02-26	04:11:00	0
2009-02-26	04:12:00	0
2009-02-26	04:13:00	0
2009-02-26	04:14:00	0
2009-02-26	04:15:00	0
2009-02-26	04:16:00	0
2009-02-26	04:17:00	0
2009-02-26	04:18:00	0
2009-02-26	04:19:00	0
2009-02-26	04:20:00	0
2009-02-26	04:21:00	0
2009-02-26	04:22:00	0
2009-02-26	04:23:00	0
2009-02-26	04:24:00	0
2009-02-26	04:25:00	0
2009-02-26	04:26:00	0
2009-02-26	04:27:00	0
2009-02-26	04:28:00	0
2009-02-26	04:29:00	0
2009-02-26	04:30:00	0
2009-02-26	04:31:00	0
2009-02-26	04:32:00	0
2009-02-26	04:33:00	0
2009-02-26	04:34:00	0
2009-02-26	04:35:00	0
2009-02-26	04:36:00	0
2009-02-26	04:37:00	0
2009-02-26	04:38:00	0
2009-02-26	04:39:00	0
2009-02-26	04:40:00	0
2009-02-26	04:41:00	0
2009-02-26	04:42:00	0
2009-02-26	04:43:00	0
2009-02-26	04:44:00	0
2009-02-26	04:45:00	0
2009-02-26	04:46:00	0
2009-02-26	04:47:00	0
2009-02-26	04:48:00	0
2009-02-26	04:49:00	0
2009-02-26	04:50:00	0
2009-02-26	04:51:00	0
2009-02-26	04:52:00	0
2009-02-26	04:53:00	0
2009-02-26	04:54:00	0
2009-02-26	04:55:00	0
2009-02-26	04:56:00	0
2009-02-26	04:57:00	0
2009-02-26	04:58:00	0
2009-02-26	04:59:00	0
2009-02-26	05:00:00	0
2009-02-26	05:01:00	0
2009-02-26	05:02:00	0
2009-02-26	05:03:00	0
2009-02-26	05:04:00	0
2009-02-26	05:05:00	0
2009-02-26	05:06:00	0
2009-02-26	05:07:00	0
2009-02-26	05:08:00	0
2009-02-26	05:09:00	0
2009-02-26	05:10:00	0
2009-02-26	05:11:00	0
2009-02-26	05:12:00	0
2009-02-26	05:13:00	0
2009-02-26	05:14:00	0
2009-02-26	05:15:00	0
2009-02-26	05:16:00	0
2009-02-26	05:17:00	0
2009-02-26	05:18:00	0
2009-02-26	05:19:00	0
2009-02-26	05:20:00	0
2009-02-26	05:21:00	0
2009-02-26	05:22:00	0
2009-02-26	05:23:00	0
2009-02-26	05:24:00	0
2009-02-26	05:25:00	0
2009-02-26	05:26:00	0
2009-02-26	05:27:00	0
2009-02-26	05:28:00	0
2009-02-26	05:29:00	0
2009-02-26	05:30:00	0
2009-02-26	05:31:00	0
2009-02-26	05:32:00	0
2009-02-26	05:33:00	0
2009-02-26	05:34:00	0
2009-02-26	05:35:00	0
2009-02-26	05:36:00	0
2009-02-26	05:37:00	0
2009-02-26	05:38:00	0
2009-02-26	05:39:00	0
2009-02-26	05:40:00	0
2009-02-26	05:41:00	0
2009-02-26	05:42:00	0
2009-02-26	05:43:00	0
2009-02-26	05:44:00	0
2009-02-26	05:45:00	0
2009-02-26	05:46:00	0
2009-02-26	05:47:00	0
2009-02-26	05:48:00	0
2009-02-26	05:49:00	0
2009-02-26	05:50:00	0
2009-02-26	05:51:00	0
2009-02-26	05:52:00	0
2009-02-26	05:53:00	0
2009-02-26	05:54:00	0
2009-02-26	05:55:00	0
2009-02-26	05:56:00	0
2009-02-26	05:57:00	0
2009-02-26	05:58:00	0
2009-02-26	05:59:00	0
2009-02-26	06:00:00	0
2009-02-26	06:01:00	0
2009-02-26	06:02:00	0
2009-02-26	06:03:00	0
2009-02-26	06:04:00	0
2009-02-26	06:05:00	0
2009-02-26	06:06:00	0
2009-02-26	06:07:00	0
2009-02-26	06:08:00	0
2009-02-26	06:09:00	0
2009-02-26	06:10:00	0
2009-02-26	06:11:00	0
2009-02-26	06:12:00	0
2009-02-26	06:13:00	0
2009-02-26	06:14:00	0
2009-02-26	06:15:00	0
2009-02-26	06:16:00	0
2009-02-26	06:17:00	0
2009-02-26	06:18:00	0
2009-02-26	06:19:00	0
2009-02-26	06:20:00	0
2009-02-26	06:21:00	0
2009-02-26	06:22:00	0
2009-02-26	06:23:00	0
2009-02-26	06:24:00	0
2009-02-26	06:25:00	0
2009-02-26	06:26:00	0
2009-02-26	06:27:00	0
2009-02-26	06:28:00	0
2009-02-26	06:29:00	0
2009-02-26	06:30:00	0
2009-02-26	06:31:00	0
2009-02-26	06:32:00	0
2009-02-26	06:33:00	0
2009-02-26	06:34:00	0
2009-02-26	06:35:00	0
2009-02-26	06:36:00	0
2009-02-26	06:37:00	0
2009-02-26	06:38:00	0
2009-02-26	06:39:00	0
2009-02-26	06:40:00	0
2009-02-26	06:41:00	0
2009-02-26	06:42:00	0
2009-02-26	06:43:00	0
2009-02-26	06:44:00	0
2009-02-26	06:45:00	0
2009-02-26	06:46:00	0
2009-02-26	06:47:00	0
2009-02-26	06:48:00	0
2009-02-26	06:49:00	0
2009-02-26	06:50:00	0
2009-02-26	06:51:00	0
2009-02-26	06:52:00	0
2009-02-26	06:53:00	0
2009-02-26	06:54:00	0
2009-02-26	06:55:00	0
2009-02-26	06:56:00	0
2009-02-26	06:57:00	0
2009-02-26	06:58:00	0
2009-02-26	06:59:00	0
2009-02-26	07:00:00	0
2009-02-26	07:01:00	0
2009-02-26	07:02:00	0
2009-02-26	07:03:00	0
2009-02-26	07:04:00	0
2009-02-26	07:05:00	0
2009-02-26	07:06:00	0
2009-02-26	07:07:00	0
2009-02-26	07:08:00	0
2009-02-26	07:09:00	0
2009-02-26	07:10:00	0
2009-02-26	07:11:00	0
2009-02-26	07:12:00	0
2009-02-26	07:13:00	0
2009-02-26	07:14:00	0
2009-02-26	07:15:00	0
2009-02-26	07:16:00	0
2009-02-26	07:17:00	0
2009-02-26	07:18:00	0
2009-02-26	07:19:00	0
2009-02-26	07:20:00	0
2009-02-26	07:21:00	0
2009-02-26	07:22:00	0
2009-02-26	07:23:00	0
2009-02-26	07:24:00	0
2009-02-26	07:25:00	0
2009-02-26	07:26:00	0
2009-02-26	07:27:00	0
2009-02-26	07:28:00	0
2009-02-26	07:29:00	0
2009-02-26	07:30:00	0
2009-02-26	07:31:00	0
2009-02-26	07:32:00	0
2009-02-26	07:33:00	0
2009-02-26	07:34:00	0
2009-02-26	07:35:00	0
2009-02-26	07:36:00	0
2009-02-26	07:37:00	0
2009-02-26	07:38:00	0
2009-02-26	07:39:00	0
2009-02-26	07:40:00	0
2009-02-26	07:41:00	0
2009-02-26	07:42:00	0
2009-02-26	07:43:00	0
2009-02-26	07:44:00	0
2009-02-26	07:45:00	0
2009-02-26	07:46:00	0
2009-02-26	07:47:00	0
2009-02-26	07:48:00	0
2009-02-26	07:49:00	0
2009-02-26	07:50:00	0
2009-02-26	07:51:00	0
2009-02-26	07:52:00	0
2009-02-26	07:53:00	0
2009-02-26	07:54:00	0
2009-02-26	07:55:00	0
2009-02-26	07:56:00	0
2009-02-26	07:57:00	0
2009-02-26	07:58:00	0
2009-02-26	07:59:00	0
2009-02-26	08:00:00	0
2009-02-26	08:01:00	0
2009-02-26	08:02:00	0
2009-02-26	08:03:00	0
2009-02-26	08:04:00	0
2009-02-26	08:05:00	0
2009-02-26	08:06:00	0
2009-02-26	08:07:00	0
2009-02-26	08:08:00	0
2009-02-26	08:09:00	0
2009-02-26	08:10:00	0
2009-02-26	08:11:00	0
2009-02-26	08:12:00	0
2009-02-26	08:13:00	0
2009-02-26	08:14:00	0
2009-02-26	08:15:00	0
2009-02-26	08:16:00	0
2009-02-26	08:17:00	0
2009-02-26	08:18:00	0
2009-02-26	08:19:00	0
2009-02-26	08:20:00	0
2009-02-26	08:21:00	0
2009-02-26	08:22:00	0
2009-02-26	08:23:00	0
2009-02-26	08:24:00	0
2009-02-26	08:25:00	0
2009-02-26	08:26:00	0
2009-02-26	08:27:00	0
2009-02-26	08:28:00	0
2009-02-26	08:29:00	0
2009-02-26	08:30:00	0
2009-02-26	08:31:00	0
2009-02-26	08:32:00	0
2009-02-26	08:33:00	0
2009-02-26	08:34:00	0
2009-02-26	08:35:00	0
2009-02-26	08:36:00	0
2009-02-26	08:37:00	0
2009-02-26	08:38:00	0
2009-02-26	08:39:00	0
2009-02-26	08:40:00	0
2009-02-26	08:41:00	0
2009-02-26	08:42:00	0
2009-02-26	08:43:00	0
2009-02-26	08:44:00	0
2009-02-26	08:45:00	0
2009-02-26	08:46:00	0
2009-02-26	08:47:00	0
2009-02-26	08:48:00	0
2009-02-26	08:49:00	0
2009-02-26	08:50:00	0
2009-02-26	08:51:00	0
2009-02-26	08:52:00	0
2009-02-26	08:53:00	0
2009-02-26	08:54:00	0
2009-02-26	08:55:00	0
2009-02-26	08:56:00	0
2009-02-26	08:57:00	0
2009-02-26	08:58:00	0
2009-02-26	08:59:00	0
2009-02-26	09:00:00	0
2009-02-26	09:01:00	0
2009-02-26	09:02:00	0
2009-02-26	09:03:00	0
2009-02-26	09:04:00	0
2009-02-26	09:05:00	0
2009-02-26	09:06:00	0
2009-02-26	09:07:00	0
2009-02-26	09:08:00	0
2009-02-26	09:09:00	0
2009-02-26	09:10:00	0
2009-02-26	09:11:00	0
2009-02-26	09:12:00	0
2009-02-26	09:13:00	0
2009-02-26	09:14:00	0
2009-02-26	09:15:00	0
2009-02-26	09:16:00	0
2009-02-26	09:17:00	0
2009-02-26	09:18:00	0
2009-02-26	09:19:00	0
2009-02-26	09:20:00	0
2009-02-26	09:21:00	0
2009-02-26	09:22:00	0
2009-02-26	09:23:00	0
2009-02-26	09:24:00	0
2009-02-26	09:25:00	0
2009-02-26	09:26:00	0
2009-02-26	09:27:00	0
2009-02-26	09:28:00	0
2009-02-26	09:29:00	0
2009-02-26	09:30:00	0
2009-02-26	09:31:00	0
2009-02-26	09:32:00	0
2009-02-26	09:33:00	0
2009-02-26	09:34:00	0
2009-02-26	09:35:00	0
2009-02-26	09:36:00	0
2009-02-26	09:37:00	0
2009-02-26	09:38:00	0
2009-02-26	09:39:00	0
2009-02-26	09:40:00	0
2009-02-26	09:41:00	0
2009-02-26	09:42:00	0
2009-02-26	09:43:00	0
2009-02-26	09:44:00	0
2009-02-26	09:45:00	0
2009-02-26	09:46:00	0
2009-02-26	09:47:00	0
2009-02-26	09:48:00	0
2009-02-26	09:49:00	0
2009-02-26	09:50:00	0
2009-02-26	09:51:00	0
2009-02-26	09:52:00	0
2009-02-26	09:53:00	0
2009-02-26	09:54:00	0
2009-02-26	09:55:00	0
2009-02-26	09:56:00	0
2009-02-26	09:57:00	0
2009-02-26	09:58:00	0
2009-02-26	09:59:00	0
2009-02-26	10:00:00	0
2009-02-26	10:01:00	0
2009-02-26	10:02:00	0
2009-02-26	10:03:00	0
2009-02-26	10:04:00	0
2009-02-26	10:05:00	0
2009-02-26	10:06:00	0
2009-02-26	10:07:00	0
2009-02-26	10:08:00	0
2009-02-26	10:09:00	0
2009-02-26	10:10:00	0
2009-02-26	10:11:00	0
2009-02-26	10:12:00	0
2009-02-26	10:13:00	0
2009-02-26	10:14:00	0
2009-02-26	10:15:00	0
2009-02-26	10:16:00	0
2009-02-26	10:17:00	0
2009-02-26	10:18:00	0
2009-02-26	10:19:00	0
2009-02-26	10:20:00	0
2009-02-26	10:21:00	0
2009-02-26	10:22:00	0
2009-02-26	10:23:00	0
2009-02-26	10:24:00	0
2009-02-26	10:25:00	0
2009-02-26	10:26:00	0
2009-02-26	10:27:00	0
2009-02-26	10:28:00	0
2009-02-26	10:29:00	0
2009-02-26	10:30:00	0
2009-02-26	10:31:00	0
2009-02-26	10:32:00	0
2009-02-26	10:33:00	0
2009-02-26	10:34:00	0
2009-02-26	10:35:00	0
2009-02-26	10:36:00	0
2009-02-26	10:37:00	0
2009-02-26	10:38:00	0
2009-02-26	10:39:00	0
2009-02-26	10:40:00	0
2009-02-26	10:41:00	0
2009-02-26	10:42:00	0
2009-02-26	10:43:00	0
2009-02-26	10:44:00	0
2009-02-26	10:45:00	0
2009-02-26	10:46:00	0
2009-02-26	10:47:00	0
2009-02-26	10:48:00	0
2009-02-26	10:49:00	0
2009-02-26	10:50:00	0
2009-02-26	10:51:00	0
2009-02-26	10:52:00	0
2009-02-26	10:53:00	0
2009-02-26	10:54:00	0
2009-02-26	10:55:00	0
2009-02-26	10:56:00	0
2009-02-26	10:57:00	0
2009-02-26	10:58:00	0
2009-02-26	10:59:00	0
2009-02-26	11:00:00	0
2009-02-26	11:01:00	0
2009-02-26	11:02:00	0
2009-02-26	11:03:00	0
2009-02-26	11:04:00	0
2009-02-26	11:05:00	0
2009-02-26	11:06:00	0
2009-02-26	11:07:00	0
2009-02-26	11:08:00	0
2009-02-26	11:09:00	0
2009-02-26	11:10:00	0
2009-02-26	11:11:00	0
2009-02-26	11:12:00	0
2009-02-26	11:13:00	0
2009-02-26	11:14:00	0
2009-02-26	11:15:00	0
2009-02-26	11:16:00	0
2009-02-26	11:17:00	0
2009-02-26	11:18:00	0
2009-02-26	11:19:00	0
2009-02-26	11:20:00	0
2009-02-26	11:21:00	0
2009-02-26	11:22:00	0
2009-02-26	11:23:00	0
2009-02-26	11:24:00	0
2009-02-26	11:25:00	0
2009-02-26	11:26:00	0
2009-02-26	11:27:00	0
2009-02-26	11:28:00	0
2009-02-26	11:29:00	0
2009-02-26	11:30:00	0
2009-02-26	11:31:00	0
2009-02-26	11:32:00	0
2009-02-26	11:33:00	0
2009-02-26	11:34:00	0
2009-02-26	11:35:00	0
2009-02-26	11:36:00	0
2009-02-26	11:37:00	0
2009-02-26	11:38:00	0
2009-02-26	11:39:00	0
2009-02-26	11:40:00	0
2009-02-26	11:41:00	0
2009-02-26	11:42:00	0
2009-02-26	11:43:00	0
2009-02-26	11:44:00	0
2009-02-26	11:45:00	0
2009-02-26	11:46:00	0
2009-02-26	11:47:00	0
2009-02-26	11:48:00	0
2009-02-26	11:49:00	0
2009-02-26	11:50:00	0
2009-02-26	11:51:00	0
2009-02-26	11:52:00	0
2009-02-26	11:53:00	0
2009-02-26	11:54:00	0
2009-02-26	11:55:00	0
2009-02-26	11:56:00	0
2009-02-26	11:57:00	0
2009-02-26	11:58:00	0
2009-02-26	11:59:00	0
2009-02-26	12:00:00	0
2009-02-26	12:01:00	0
2009-02-26	12:02:00	0
2009-02-26	12:03:00	0
2009-02-26	12:04:00	0
2009-02-26	12:05:00	0
2009-02-26	12:06:00	0
2009-02-26	12:07:00	0
2009-02-26	12:08:00	0
2009-02-26	12:09:00	0
2009-02-26	12:10:00	0
2009-02-26	12:11:00	0
2009-02-26	12:12:00	0
2009-02-26	12:13:00	0
2009-02-26	12:14:00	0
2009-02-26	12:15:00	0
2009-02-26	12:16:00	0
2009-02-26	12:17:00	0
2009-02-26	12:18:00	0
2009-02-26	12:19:00	0
2009-02-26	12:20:00	0
2009-02-26	12:21:00	0
2009-02-26	12:22:00	0
2009-02-26	12:23:00	0
2009-02-26	12:24:00	0
2009-02-26	12:25:00	0
2009-02-26	12:26:00	0
2009-02-26	12:27:00	0
2009-02-26	12:28:00	0
2009-02-26	12:29:00	0
2009-02-26	12:30:00	0
2009-02-26	12:31:00	0
2009-02-26	12:32:00	0
2009-02-26	12:33:00	0
2009-02-26	12:34:00	0
2009-02-26	12:35:00	0
2009-02-26	12:36:00	0
2009-02-26	12:37:00	0
2009-02-26	12:38:00	0
2009-02-26	12:39:00	0
2009-02-26	12:40:00	0
2009-02-26	12:41:00	0
2009-02-26	12:42:00	0
2009-02-26	12:43:00	0
2009-02-26	12:44:00	0
2009-02-26	12:45:00	0
2009-02-26	12:46:00	0
2009-02-26	12:47:00	0
2009-02-26	12:48:00	0
2009-02-26	12:49:00	0
2009-02-26	12:50:00	0
2009-02-26	12:51:00	0
2009-02-26	12:52:00	0
2009-02-26	12:53:00	0
2009-02-26	12:54:00	0
2009-02-26	12:55:00	0
2009-02-26	12:56:00	0
2009-02-26	12:57:00	0
2009-02-26	12:58:00	0
2009-02-26	12:59:00	0
2009-02-26	13:00:00	0
2009-02-26	13:01:00	0
2009-02-26	13:02:00	0
2009-02-26	13:03:00	0
2009-02-26	13:04:00	0
2009-02-26	13:05:00	0
2009-02-26	13:06:00	0
2009-02-26	13:07:00	0
2009-02-26	13:08:00	0
2009-02-26	13:09:00	0
2009-02-26	13:10:00	0
2009-02-26	13:11:00	0
2009-02-26	13:12:00	0
2009-02-26	13:13:00	0
2009-02-26	13:14:00	0
2009-02-26	13:15:00	0
2009-02-26	13:16:00	0
2009-02-26	13:17:00	0
2009-02-26	13:18:00	0
2009-02-26	13:19:00	0
2009-02-26	13:20:00	0
2009-02-26	13:21:00	0
2009-02-26	13:22:00	0
2009-02-26	13:23:00	0
2009-02-26	13:24:00	0
2009-02-26	13:25:00	0
2009-02-26	13:26:00	0
2009-02-26	13:27:00	0
2009-02-26	13:28:00	0
2009-02-26	13:29:00	0
2009-02-26	13:30:00	0
2009-02-26	13:31:00	0
2009-02-26	13:32:00	0
2009-02-26	13:33:00	0
2009-02-26	13:34:00	0
2009-02-26	13:35:00	0
2009-02-26	13:36:00	0
2009-02-26	13:37:00	0
2009-02-26	13:38:00	0
2009-02-26	13:39:00	0
2009-02-26	13:40:00	0
2009-02-26	13:41:00	0
2009-02-26	13:42:00	0
2009-02-26	13:43:00	0
2009-02-26	13:44:00	0
2009-02-26	13:45:00	0
2009-02-26	13:46:00	0
2009-02-26	13:47:00	0
2009-02-26	13:48:00	0
2009-02-26	13:49:00	0
2009-02-26	13:50:00	0
2009-02-26	13:51:00	0
2009-02-26	13:52:00	0
2009-02-26	13:53:00	0
2009-02-26	13:54:00	0
2009-02-26	13:55:00	0
2009-02-26	13:56:00	0
2009-02-26	13:57:00	0
2009-02-26	13:58:00	0
2009-02-26	13:59:00	0
2009-02-26	14:00:00	0
2009-02-26	14:01:00	0
2009-02-26	14:02:00	0
2009-02-26	14:03:00	0
2009-02-26	14:04:00	0
2009-02-26	14:05:00	0
2009-02-26	14:06:00	0
2009-02-26	14:07:00	0
2009-02-26	14:08:00	0
2009-02-26	14:09:00	0
2009-02-26	14:10:00	0
2009-02-26	14:11:00	0
2009-02-26	14:12:00	0
2009-02-26	14:13:00	0
2009-02-26	14:14:00	0
2009-02-26	14:15:00	0
2009-02-26	14:16:00	0
2009-02-26	14:17:00	0
2009-02-26	14:18:00	0
2009-02-26	14:19:00	0
2009-02-26	14:20:00	0
2009-02-26	14:21:00	0
2009-02-26	14:22:00	0
2009-02-26	14:23:00	0
2009-02-26	14:24:00	0
2009-02-26	14:25:00	0
2009-02-26	14:26:00	0
2009-02-26	14:27:00	0
2009-02-26	14:28:00	0
2009-02-26	14:29:00	0
2009-02-26	14:30:00	0
2009-02-26	14:31:00	0
2009-02-26	14:32:00	0
2009-02-26	14:33:00	0
2009-02-26	14:34:00	0
2009-02-26	14:35:00	0
2009-02-26	14:36:00	0
2009-02-26	14:37:00	0
2009-02-26	14:38:00	0
2009-02-26	14:39:00	0
2009-02-26	14:40:00	0
2009-02-26	14:41:00	0
2009-02-26	14:42:00	0
2009-02-26	14:43:00	0
2009-02-26	14:44:00	0
2009-02-26	14:45:00	0
2009-02-26	14:46:00	0
2009-02-26	14:47:00	0
2009-02-26	14:48:00	0
2009-02-26	14:49:00	0
2009-02-26	14:50:00	0
2009-02-26	14:51:00	0
2009-02-26	14:52:00	0
2009-02-26	14:53:00	0
2009-02-26	14:54:00	0
2009-02-26	14:55:00	0
2009-02-26	14:56:00	0
2009-02-26	14:57:00	0
2009-02-26	14:58:00	0
2009-02-26	14:59:00	0
2009-02-26	15:00:00	0
2009-02-26	15:01:00	0
2009-02-26	15:02:00	0
2009-02-26	15:03:00	0
2009-02-26	15:04:00	0
2009-02-26	15:05:00	0
2009-02-26	15:06:00	0
2009-02-26	15:07:00	0
2009-02-26	15:08:00	0
2009-02-26	15:09:00	0
2009-02-26	15:10:00	0
2009-02-26	15:11:00	0
2009-02-26	15:12:00	0
2009-02-26	15:13:00	0
2009-02-26	15:14:00	0
2009-02-26	15:15:00	0
2009-02-26	15:16:00	0
2009-02-26	15:17:00	0
2009-02-26	15:18:00	0
2009-02-26	15:19:00	0
2009-02-26	15:20:00	0
2009-02-26	15:21:00	0
2009-02-26	15:22:00	0
2009-02-26	15:23:00	0
2009-02-26	15:24:00	0
2009-02-26	15:25:00	0
2009-02-26	15:26:00	0
2009-02-26	15:27:00	0
2009-02-26	15:28:00	0
2009-02-26	15:29:00	0
2009-02-26	15:30:00	0
2009-02-26	15:31:00	0
2009-02-26	15:32:00	0
2009-02-26	15:33:00	0
2009-02-26	15:34:00	0
2009-02-26	15:35:00	0
2009-02-26	15:36:00	0
2009-02-26	15:37:00	0
2009-02-26	15:38:00	0
2009-02-26	15:39:00	0
2009-02-26	15:40:00	0
2009-02-26	15:41:00	0
2009-02-26	15:42:00	0
2009-02-26	15:43:00	0
2009-02-26	15:44:00	0
2009-02-26	15:45:00	0
2009-02-26	15:46:00	0
2009-02-26	15:47:00	0
2009-02-26	15:48:00	0
2009-02-26	15:49:00	0
2009-02-26	15:50:00	0
2009-02-26	15:51:00	0
2009-02-26	15:52:00	0
2009-02-26	15:53:00	0
2009-02-26	15:54:00	0
2009-02-26	15:55:00	0
2009-02-26	15:56:00	0
2009-02-26	15:57:00	0
2009-02-26	15:58:00	0
2009-02-26	15:59:00	0
2009-02-26	16:00:00	0
2009-02-26	16:01:00	0
2009-02-26	16:02:00	0
2009-02-26	16:03:00	0
2009-02-26	16:04:00	0
2009-02-26	16:05:00	0
2009-02-26	16:06:00	0
2009-02-26	16:07:00	0
2009-02-26	16:08:00	0
2009-02-26	16:09:00	0
2009-02-26	16:10:00	0
2009-02-26	16:11:00	0
2009-02-26	16:12:00	0
2009-02-26	16:13:00	0
2009-02-26	16:14:00	0
2009-02-26	16:15:00	0
2009-02-26	16:16:00	0
2009-02-26	16:17:00	0
2009-02-26	16:18:00	0
2009-02-26	16:19:00	0
2009-02-26	16:20:00	0
2009-02-26	16:21:00	0
2009-02-26	16:22:00	0
2009-02-26	16:23:00	0
2009-02-26	16:24:00	0
2009-02-26	16:25:00	0
2009-02-26	16:26:00	0
2009-02-26	16:27:00	0
2009-02-26	16:28:00	0
2009-02-26	16:29:00	0
2009-02-26	16:30:00	0
2009-02-26	16:31:00	0
2009-02-26	16:32:00	0
2009-02-26	16:33:00	0
2009-02-26	16:34:00	0
2009-02-26	16:35:00	0
2009-02-26	16:36:00	0
2009-02-26	16:37:00	0
2009-02-26	16:38:00	0
2009-02-26	16:39:00	0
2009-02-26	16:40:00	0
2009-02-26	16:41:00	0
2009-02-26	16:42:00	0
2009-02-26	16:43:00	0
2009-02-26	16:44:00	0
2009-02-26	16:45:00	0
2009-02-26	16:46:00	0
2009-02-26	16:47:00	0
2009-02-26	16:48:00	0
2009-02-26	16:49:00	0
2009-02-26	16:50:00	0
2009-02-26	16:51:00	0
2009-02-26	16:52:00	0
2009-02-26	16:53:00	0
2009-02-26	16:54:00	0
2009-02-26	16:55:00	0
2009-02-26	16:56:00	0
2009-02-26	16:57:00	0
2009-02-26	16:58:00	0
2009-02-26	16:59:00	0
2009-02-26	17:00:00	0
2009-02-26	17:01:00	0
2009-02-26	17:02:00	0
2009-02-26	17:03:00	0
2009-02-26	17:04:00	0
2009-02-26	17:05:00	0
2009-02-26	17:06:00	0
2009-02-26	17:07:00	0
2009-02-26	17:08:00	0
2009-02-26	17:09:00	0
2009-02-26	17:10:00	0
2009-02-26	17:11:00	0
2009-02-26	17:12:00	0
2009-02-26	17:13:00	0
2009-02-26	17:14:00	0
2009-02-26	17:15:00	0
2009-02-26	17:16:00	0
2009-02-26	17:17:00	0
2009-02-26	17:18:00	0
2009-02-26	17:19:00	0
2009-02-26	17:20:00	0
2009-02-26	17:21:00	0
2009-02-26	17:22:00	0
2009-02-26	17:23:00	0
2009-02-26	17:24:00	0
2009-02-26	17:25:00	0
2009-02-26	17:26:00	0
2009-02-26	17:27:00	0
2009-02-26	17:28:00	0
2009-02-26	17:29:00	0
2009-02-26	17:30:00	0
2009-02-26	17:31:00	0
2009-02-26	17:32:00	0
2009-02-26	17:33:00	0
2009-02-26	17:34:00	0
2009-02-26	17:35:00	0
2009-02-26	17:36:00	0
2009-02-26	17:37:00	0
2009-02-26	17:38:00	0
2009-02-26	17:39:00	0
2009-02-26	17:40:00	0
2009-02-26	17:41:00	0
2009-02-26	17:42:00	0
2009-02-26	17:43:00	0
2009-02-26	17:44:00	0
2009-02-26	17:45:00	0
2009-02-26	17:46:00	0
2009-02-26	17:47:00	0
2009-02-26	17:48:00	0
2009-02-26	17:49:00	0
2009-02-26	17:50:00	0
2009-02-26	17:51:00	0
2009-02-26	17:52:00	0
2009-02-26	17:53:00	0
2009-02-26	17:54:00	0
2009-02-26	17:55:00	0
2009-02-26	17:56:00	0
2009-02-26	17:57:00	0
2009-02-26	17:58:00	0
2009-02-26	17:59:00	0
2009-02-26	18:00:00	479
2009-02-26	18:01:00	479
2009-02-26	18:02:00	785
2009-02-26	18:03:00	593
2009-02-26	18:04:00	183
2009-02-26	18:05:00	377
2009-02-26	18:06:00	254
2009-02-26	18:07:00	197
2009-02-26	18:08:00	130
2009-02-26	18:09:00	168
2009-02-26	18:10:00	168
2009-02-26	18:11:00	393
2009-02-26	18:12:00	377
2009-02-26	18:13:00	239
2009-02-26	18:14:00	119
2009-02-26	18:15:00	211
2009-02-26	18:16:00	197
2009-02-26	18:17:00	327
2009-02-26	18:18:00	130
2009-02-26	18:19:00	119
2009-02-26	18:20:00	107
2009-02-26	18:21:00	142
2009-02-26	18:22:00	393
2009-02-26	18:23:00	360
2009-02-26	18:24:00	282
2009-02-26	18:25:00	197
2009-02-26	18:26:00	296
2009-02-26	18:27:00	239
2009-02-26	18:28:00	344
2009-02-26	18:29:00	119
2009-02-26	18:30:00	130
2009-02-26	18:31:00	47
2009-02-26	18:32:00	119
2009-02-26	18:33:00	95
2009-02-26	18:34:00	197
2009-02-26	18:35:00	154
2009-02-26	18:36:00	443
2009-02-26	18:37:00	517
2009-02-26	18:38:00	83
2009-02-26	18:39:00	154
2009-02-26	18:40:00	168
2009-02-26	18:41:00	327
2009-02-26	18:42:00	154
2009-02-26	18:43:00	168
2009-02-26	18:44:00	183
2009-02-26	18:45:00	130
2009-02-26	18:46:00	0
2009-02-26	18:47:00	107
2009-02-26	18:48:00	183
2009-02-26	18:49:00	327
2009-02-26	18:50:00	344
2009-02-26	18:51:00	168
2009-02-26	18:52:00	154
2009-02-26	18:53:00	254
2009-02-26	18:54:00	296
2009-02-26	18:55:00	130
2009-02-26	18:56:00	197
2009-02-26	18:57:00	154
2009-02-26	18:58:00	47
2009-02-26	18:59:00	211
2009-02-26	19:00:00	130
2009-02-26	19:01:00	107
2009-02-26	19:02:00	154
2009-02-26	19:03:00	211
2009-02-26	19:04:00	12
2009-02-26	19:05:00	296
2009-02-26	19:06:00	119
2009-02-26	19:07:00	254
2009-02-26	19:08:00	393
2009-02-26	19:09:00	83
2009-02-26	19:10:00	107
2009-02-26	19:11:00	83
2009-02-26	19:12:00	197
2009-02-26	19:13:00	95
2009-02-26	19:14:00	239
2009-02-26	19:15:00	95
2009-02-26	19:16:00	142
2009-02-26	19:17:00	225
2009-02-26	19:18:00	47
2009-02-26	19:19:00	142
2009-02-26	19:20:00	377
2009-02-26	19:21:00	83
2009-02-26	19:22:00	211
2009-02-26	19:23:00	59
2009-02-26	19:24:00	211
2009-02-26	19:25:00	95
2009-02-26	19:26:00	344
2009-02-26	19:27:00	197
2009-02-26	19:28:00	168
2009-02-26	19:29:00	36
2009-02-26	19:30:00	197
2009-02-26	19:31:00	59
2009-02-26	19:32:00	427
2009-02-26	19:33:00	107
2009-02-26	19:34:00	12
2009-02-26	19:35:00	0
2009-02-26	19:36:00	0
2009-02-26	19:37:00	0
2009-02-26	19:38:00	0
2009-02-26	19:39:00	0
2009-02-26	19:40:00	0
2009-02-26	19:41:00	107
2009-02-26	19:42:00	71
2009-02-26	19:43:00	95
2009-02-26	19:44:00	183
2009-02-26	19:45:00	197
2009-02-26	19:46:00	393
2009-02-26	19:47:00	71
2009-02-26	19:48:00	119
2009-02-26	19:49:00	59
2009-02-26	19:50:00	12
2009-02-26	19:51:00	154
2009-02-26	19:52:00	12
2009-02-26	19:53:00	0
2009-02-26	19:54:00	71
2009-02-26	19:55:00	239
2009-02-26	19:56:00	95
2009-02-26	19:57:00	119
2009-02-26	19:58:00	0
2009-02-26	19:59:00	239
2009-02-26	20:00:00	95
2009-02-26	20:01:00	154
2009-02-26	20:02:00	0
2009-02-26	20:03:00	0
2009-02-26	20:04:00	71
2009-02-26	20:05:00	0
2009-02-26	20:06:00	0
2009-02-26	20:07:00	0
2009-02-26	20:08:00	0
2009-02-26	20:09:00	12
2009-02-26	20:10:00	83
2009-02-26	20:11:00	24
2009-02-26	20:12:00	427
2009-02-26	20:13:00	119
2009-02-26	20:14:00	71
2009-02-26	20:15:00	225
2009-02-26	20:16:00	130
2009-02-26	20:17:00	36
2009-02-26	20:18:00	377
2009-02-26	20:19:00	107
2009-02-26	20:20:00	197
2009-02-26	20:21:00	0
2009-02-26	20:22:00	225
2009-02-26	20:23:00	12
2009-02-26	20:24:00	119
2009-02-26	20:25:00	36
2009-02-26	20:26:00	168
2009-02-26	20:27:00	239
2009-02-26	20:28:00	47
2009-02-26	20:29:00	119
2009-02-26	20:30:00	119
2009-02-26	20:31:00	83
2009-02-26	20:32:00	130
2009-02-26	20:33:00	24
2009-02-26	20:34:00	344
2009-02-26	20:35:00	83
2009-02-26	20:36:00	254
2009-02-26	20:37:00	12
2009-02-26	20:38:00	119
2009-02-26	20:39:00	0
2009-02-26	20:40:00	0
2009-02-26	20:41:00	0
2009-02-26	20:42:00	0
2009-02-26	20:43:00	0
2009-02-26	20:44:00	0
2009-02-26	20:45:00	0
2009-02-26	20:46:00	168
2009-02-26	20:47:00	47
2009-02-26	20:48:00	36
2009-02-26	20:49:00	0
2009-02-26	20:50:00	0
2009-02-26	20:51:00	0
2009-02-26	20:52:00	0
2009-02-26	20:53:00	0
2009-02-26	20:54:00	0
2009-02-26	20:55:00	0
2009-02-26	20:56:00	0
2009-02-26	20:57:00	0
2009-02-26	20:58:00	0
2009-02-26	20:59:00	0
2009-02-26	21:00:00	0
2009-02-26	21:01:00	0
2009-02-26	21:02:00	0
2009-02-26	21:03:00	0
2009-02-26	21:04:00	0
2009-02-26	21:05:00	0
2009-02-26	21:06:00	0
2009-02-26	21:07:00	0
2009-02-26	21:08:00	0
2009-02-26	21:09:00	0
2009-02-26	21:10:00	12
2009-02-26	21:11:00	107
2009-02-26	21:12:00	0
2009-02-26	21:13:00	12
2009-02-26	21:14:00	211
2009-02-26	21:15:00	36
2009-02-26	21:16:00	0
2009-02-26	21:17:00	0
2009-02-26	21:18:00	0
2009-02-26	21:19:00	0
2009-02-26	21:20:00	0
2009-02-26	21:21:00	0
2009-02-26	21:22:00	36
2009-02-26	21:23:00	0
2009-02-26	21:24:00	0
2009-02-26	21:25:00	0
2009-02-26	21:26:00	0
2009-02-26	21:27:00	0
2009-02-26	21:28:00	0
2009-02-26	21:29:00	0
2009-02-26	21:30:00	0
2009-02-26	21:31:00	0
2009-02-26	21:32:00	0
2009-02-26	21:33:00	0
2009-02-26	21:34:00	0
2009-02-26	21:35:00	0
2009-02-26	21:36:00	0
2009-02-26	21:37:00	0
2009-02-26	21:38:00	0
2009-02-26	21:39:00	0
2009-02-26	21:40:00	0
2009-02-26	21:41:00	0
2009-02-26	21:42:00	0
2009-02-26	21:43:00	0
2009-02-26	21:44:00	0
2009-02-26	21:45:00	36
2009-02-26	21:46:00	0
2009-02-26	21:47:00	0
2009-02-26	21:48:00	0
2009-02-26	21:49:00	0
2009-02-26	21:50:00	0
2009-02-26	21:51:00	0
2009-02-26	21:52:00	0
2009-02-26	21:53:00	0
2009-02-26	21:54:00	0
2009-02-26	21:55:00	0
2009-02-26	21:56:00	0
2009-02-26	21:57:00	0
2009-02-26	21:58:00	0
2009-02-26	21:59:00	0
2009-02-26	22:00:00	0
2009-02-26	22:01:00	0
2009-02-26	22:02:00	0
2009-02-26	22:03:00	0
2009-02-26	22:04:00	0
2009-02-26	22:05:00	0
2009-02-26	22:06:00	0
2009-02-26	22:07:00	0
2009-02-26	22:08:00	0
2009-02-26	22:09:00	0
2009-02-26	22:10:00	0
2009-02-26	22:11:00	0
2009-02-26	22:12:00	0
2009-02-26	22:13:00	47
2009-02-26	22:14:00	12
2009-02-26	22:15:00	36
2009-02-26	22:16:00	268
2009-02-26	22:17:00	360
2009-02-26	22:18:00	460
2009-02-26	22:19:00	443
2009-02-26	22:20:00	536
2009-02-26	22:21:00	498
2009-02-26	22:22:00	0
2009-02-26	22:23:00	0
2009-02-26	22:24:00	0
2009-02-26	22:25:00	0
2009-02-26	22:26:00	0
2009-02-26	22:27:00	0
2009-02-26	22:28:00	83
2009-02-26	22:29:00	0
2009-02-26	22:30:00	36
2009-02-26	22:31:00	0
2009-02-26	22:32:00	83
2009-02-26	22:33:00	0
2009-02-26	22:34:00	0
2009-02-26	22:35:00	0
2009-02-26	22:36:00	0
2009-02-26	22:37:00	0
2009-02-26	22:38:00	0
2009-02-26	22:39:00	0
2009-02-26	22:40:00	0
2009-02-26	22:41:00	0
2009-02-26	22:42:00	0
2009-02-26	22:43:00	0
2009-02-26	22:44:00	0
2009-02-26	22:45:00	0
2009-02-26	22:46:00	0
2009-02-26	22:47:00	0
2009-02-26	22:48:00	0
2009-02-26	22:49:00	0
2009-02-26	22:50:00	0
2009-02-26	22:51:00	0
2009-02-26	22:52:00	0
2009-02-26	22:53:00	0
2009-02-26	22:54:00	0
2009-02-26	22:55:00	0
2009-02-26	22:56:00	0
2009-02-26	22:57:00	0
2009-02-26	22:58:00	47
2009-02-26	22:59:00	130
2009-02-26	23:00:00	282
2009-02-26	23:01:00	0
2009-02-26	23:02:00	0
2009-02-26	23:03:00	0
2009-02-26	23:04:00	0
2009-02-26	23:05:00	0
2009-02-26	23:06:00	0
2009-02-26	23:07:00	0
2009-02-26	23:08:00	0
2009-02-26	23:09:00	0
2009-02-26	23:10:00	0
2009-02-26	23:11:00	0
2009-02-26	23:12:00	0
2009-02-26	23:13:00	0
2009-02-26	23:14:00	0
2009-02-26	23:15:00	0
2009-02-26	23:16:00	0
2009-02-26	23:17:00	0
2009-02-26	23:18:00	0
2009-02-26	23:19:00	0
2009-02-26	23:20:00	0
2009-02-26	23:21:00	0
2009-02-26	23:22:00	0
2009-02-26	23:23:00	0
2009-02-26	23:24:00	0
2009-02-26	23:25:00	0
2009-02-26	23:26:00	0
2009-02-26	23:27:00	0
2009-02-26	23:28:00	0
2009-02-26	23:29:00	0
2009-02-26	23:30:00	0
2009-02-26	23:31:00	0
2009-02-26	23:32:00	0
2009-02-26	23:33:00	0
2009-02-26	23:34:00	0
2009-02-26	23:35:00	59
2009-02-26	23:36:00	211
2009-02-26	23:37:00	633
2009-02-26	23:38:00	47
2009-02-26	23:39:00	633
2009-02-26	23:40:00	130
2009-02-26	23:41:00	36
2009-02-26	23:42:00	83
2009-02-26	23:43:00	0
2009-02-26	23:44:00	0
2009-02-26	23:45:00	0
2009-02-26	23:46:00	0
2009-02-26	23:47:00	0
2009-02-26	23:48:00	0
2009-02-26	23:49:00	0
2009-02-26	23:50:00	0
2009-02-26	23:51:00	0
2009-02-26	23:52:00	0
2009-02-26	23:53:00	0
2009-02-26	23:54:00	0
2009-02-26	23:55:00	0
2009-02-26	23:56:00	0
2009-02-26	23:57:00	0
2009-02-26	23:58:00	0
2009-02-26	23:59:00	0
2009-02-27	00:00:00	0
2009-02-27	00:01:00	0
2009-02-27	00:02:00	0
2009-02-27	00:03:00	0
2009-02-27	00:04:00	0
2009-02-27	00:05:00	0
2009-02-27	00:06:00	0
2009-02-27	00:07:00	0
2009-02-27	00:08:00	0
2009-02-27	00:09:00	0
2009-02-27	00:10:00	0
2009-02-27	00:11:00	12
2009-02-27	00:12:00	0
2009-02-27	00:13:00	0
2009-02-27	00:14:00	0
2009-02-27	00:15:00	0
2009-02-27	00:16:00	0
2009-02-27	00:17:00	119
2009-02-27	00:18:00	83
2009-02-27	00:19:00	239
2009-02-27	00:20:00	12
2009-02-27	00:21:00	0
2009-02-27	00:22:00	0
2009-02-27	00:23:00	0
2009-02-27	00:24:00	95
2009-02-27	00:25:00	36
2009-02-27	00:26:00	239
2009-02-27	00:27:00	0
2009-02-27	00:28:00	0
2009-02-27	00:29:00	0
2009-02-27	00:30:00	0
2009-02-27	00:31:00	0
2009-02-27	00:32:00	0
2009-02-27	00:33:00	0
2009-02-27	00:34:00	0
2009-02-27	00:35:00	0
2009-02-27	00:36:00	0
2009-02-27	00:37:00	0
2009-02-27	00:38:00	0
2009-02-27	00:39:00	0
2009-02-27	00:40:00	0
2009-02-27	00:41:00	0
2009-02-27	00:42:00	47
2009-02-27	00:43:00	36
2009-02-27	00:44:00	0
2009-02-27	00:45:00	0
2009-02-27	00:46:00	0
2009-02-27	00:47:00	0
2009-02-27	00:48:00	0
2009-02-27	00:49:00	0
2009-02-27	00:50:00	0
2009-02-27	00:51:00	0
2009-02-27	00:52:00	0
2009-02-27	00:53:00	0
2009-02-27	00:54:00	47
2009-02-27	00:55:00	130
2009-02-27	00:56:00	12
2009-02-27	00:57:00	0
2009-02-27	00:58:00	0
2009-02-27	00:59:00	0
2009-02-27	01:00:00	0
2009-02-27	01:01:00	0
2009-02-27	01:02:00	0
2009-02-27	01:03:00	0
2009-02-27	01:04:00	0
2009-02-27	01:05:00	0
2009-02-27	01:06:00	0
2009-02-27	01:07:00	0
2009-02-27	01:08:00	0
2009-02-27	01:09:00	0
2009-02-27	01:10:00	0
2009-02-27	01:11:00	311
2009-02-27	01:12:00	95
2009-02-27	01:13:00	168
2009-02-27	01:14:00	183
2009-02-27	01:15:00	633
2009-02-27	01:16:00	296
2009-02-27	01:17:00	211
2009-02-27	01:18:00	47
2009-02-27	01:19:00	12
2009-02-27	01:20:00	183
2009-02-27	01:21:00	211
2009-02-27	01:22:00	0
2009-02-27	01:23:00	0
2009-02-27	01:24:00	0
2009-02-27	01:25:00	0
2009-02-27	01:26:00	0
2009-02-27	01:27:00	0
2009-02-27	01:28:00	0
2009-02-27	01:29:00	0
2009-02-27	01:30:00	0
2009-02-27	01:31:00	0
2009-02-27	01:32:00	0
2009-02-27	01:33:00	0
2009-02-27	01:34:00	0
2009-02-27	01:35:00	0
2009-02-27	01:36:00	0
2009-02-27	01:37:00	0
2009-02-27	01:38:00	0
2009-02-27	01:39:00	0
2009-02-27	01:40:00	0
2009-02-27	01:41:00	0
2009-02-27	01:42:00	0
2009-02-27	01:43:00	0
2009-02-27	01:44:00	0
2009-02-27	01:45:00	0
2009-02-27	01:46:00	0
2009-02-27	01:47:00	0
2009-02-27	01:48:00	0
2009-02-27	01:49:00	0
2009-02-27	01:50:00	0
2009-02-27	01:51:00	0
2009-02-27	01:52:00	0
2009-02-27	01:53:00	0
2009-02-27	01:54:00	0
2009-02-27	01:55:00	0
2009-02-27	01:56:00	0
2009-02-27	01:57:00	0
2009-02-27	01:58:00	0
2009-02-27	01:59:00	0
2009-02-27	02:00:00	0
2009-02-27	02:01:00	0
2009-02-27	02:02:00	1256
2009-02-27	02:03:00	0
2009-02-27	02:04:00	12
2009-02-27	02:05:00	0
2009-02-27	02:06:00	0
2009-02-27	02:07:00	0
2009-02-27	02:08:00	0
2009-02-27	02:09:00	0
2009-02-27	02:10:00	0
2009-02-27	02:11:00	0
2009-02-27	02:12:00	0
2009-02-27	02:13:00	24
2009-02-27	02:14:00	0
2009-02-27	02:15:00	0
2009-02-27	02:16:00	0
2009-02-27	02:17:00	0
2009-02-27	02:18:00	0
2009-02-27	02:19:00	0
2009-02-27	02:20:00	0
2009-02-27	02:21:00	0
2009-02-27	02:22:00	0
2009-02-27	02:23:00	0
2009-02-27	02:24:00	0
2009-02-27	02:25:00	0
2009-02-27	02:26:00	0
2009-02-27	02:27:00	107
2009-02-27	02:28:00	0
2009-02-27	02:29:00	130
2009-02-27	02:30:00	12
2009-02-27	02:31:00	0
2009-02-27	02:32:00	0
2009-02-27	02:33:00	0
2009-02-27	02:34:00	0
2009-02-27	02:35:00	0
2009-02-27	02:36:00	0
2009-02-27	02:37:00	0
2009-02-27	02:38:00	0
2009-02-27	02:39:00	0
2009-02-27	02:40:00	0
2009-02-27	02:41:00	0
2009-02-27	02:42:00	0
2009-02-27	02:43:00	0
2009-02-27	02:44:00	154
2009-02-27	02:45:00	36
2009-02-27	02:46:00	130
2009-02-27	02:47:00	36
2009-02-27	02:48:00	0
2009-02-27	02:49:00	0
2009-02-27	02:50:00	0
2009-02-27	02:51:00	0
2009-02-27	02:52:00	0
2009-02-27	02:53:00	0
2009-02-27	02:54:00	0
2009-02-27	02:55:00	0
2009-02-27	02:56:00	168
2009-02-27	02:57:00	0
2009-02-27	02:58:00	0
2009-02-27	02:59:00	0
2009-02-27	03:00:00	0
2009-02-27	03:01:00	0
2009-02-27	03:02:00	0
2009-02-27	03:03:00	211
2009-02-27	03:04:00	47
2009-02-27	03:05:00	12
2009-02-27	03:06:00	344
2009-02-27	03:07:00	344
2009-02-27	03:08:00	71
2009-02-27	03:09:00	0
2009-02-27	03:10:00	36
2009-02-27	03:11:00	130
2009-02-27	03:12:00	676
2009-02-27	03:13:00	296
2009-02-27	03:14:00	555
2009-02-27	03:15:00	0
2009-02-27	03:16:00	0
2009-02-27	03:17:00	239
2009-02-27	03:18:00	879
2009-02-27	03:19:00	296
2009-02-27	03:20:00	282
2009-02-27	03:21:00	59
2009-02-27	03:22:00	142
2009-02-27	03:23:00	47
2009-02-27	03:24:00	0
2009-02-27	03:25:00	0
2009-02-27	03:26:00	0
2009-02-27	03:27:00	1083
2009-02-27	03:28:00	1169
2009-02-27	03:29:00	1140
2009-02-27	03:30:00	832
2009-02-27	03:31:00	903
2009-02-27	03:32:00	517
2009-02-27	03:33:00	393
2009-02-27	03:34:00	697
2009-02-27	03:35:00	427
2009-02-27	03:36:00	268
2009-02-27	03:37:00	268
2009-02-27	03:38:00	517
2009-02-27	03:39:00	1380
2009-02-27	03:40:00	225
2009-02-27	03:41:00	183
2009-02-27	03:42:00	0
2009-02-27	03:43:00	0
2009-02-27	03:44:00	0
2009-02-27	03:45:00	0
2009-02-27	03:46:00	0
2009-02-27	03:47:00	36
2009-02-27	03:48:00	0
2009-02-27	03:49:00	0
2009-02-27	03:50:00	0
2009-02-27	03:51:00	47
2009-02-27	03:52:00	0
2009-02-27	03:53:00	311
2009-02-27	03:54:00	0
2009-02-27	03:55:00	0
2009-02-27	03:56:00	0
2009-02-27	03:57:00	0
2009-02-27	03:58:00	0
2009-02-27	03:59:00	0
2009-02-27	04:00:00	0
2009-02-27	04:01:00	0
2009-02-27	04:02:00	0
2009-02-27	04:03:00	311
2009-02-27	04:04:00	393
2009-02-27	04:05:00	785
2009-02-27	04:06:00	1380
2009-02-27	04:07:00	1031
2009-02-27	04:08:00	879
2009-02-27	04:09:00	633
2009-02-27	04:10:00	1225
2009-02-27	04:11:00	785
2009-02-27	04:12:00	718
2009-02-27	04:13:00	517
2009-02-27	04:14:00	0
2009-02-27	04:15:00	0
2009-02-27	04:16:00	12
2009-02-27	04:17:00	107
2009-02-27	04:18:00	0
2009-02-27	04:19:00	0
2009-02-27	04:20:00	0
2009-02-27	04:21:00	0
2009-02-27	04:22:00	0
2009-02-27	04:23:00	0
2009-02-27	04:24:00	0
2009-02-27	04:25:00	0
2009-02-27	04:26:00	0
2009-02-27	04:27:00	0
2009-02-27	04:28:00	211
2009-02-27	04:29:00	1005
2009-02-27	04:30:00	517
2009-02-27	04:31:00	183
2009-02-27	04:32:00	183
2009-02-27	04:33:00	327
2009-02-27	04:34:00	142
2009-02-27	04:35:00	24
2009-02-27	04:36:00	296
2009-02-27	04:37:00	427
2009-02-27	04:38:00	168
2009-02-27	04:39:00	239
2009-02-27	04:40:00	24
2009-02-27	04:41:00	0
2009-02-27	04:42:00	0
2009-02-27	04:43:00	0
2009-02-27	04:44:00	0
2009-02-27	04:45:00	0
2009-02-27	04:46:00	0
2009-02-27	04:47:00	0
2009-02-27	04:48:00	0
2009-02-27	04:49:00	0
2009-02-27	04:50:00	254
2009-02-27	04:51:00	536
2009-02-27	04:52:00	555
2009-02-27	04:53:00	36
2009-02-27	04:54:00	460
2009-02-27	04:55:00	654
2009-02-27	04:56:00	168
2009-02-27	04:57:00	536
2009-02-27	04:58:00	555
2009-02-27	04:59:00	0
2009-02-27	05:00:00	0
2009-02-27	05:01:00	0
2009-02-27	05:02:00	0
2009-02-27	05:03:00	311
2009-02-27	05:04:00	142
2009-02-27	05:05:00	239
2009-02-27	05:06:00	168
2009-02-27	05:07:00	0
2009-02-27	05:08:00	0
2009-02-27	05:09:00	0
2009-02-27	05:10:00	0
2009-02-27	05:11:00	0
2009-02-27	05:12:00	12
2009-02-27	05:13:00	0
2009-02-27	05:14:00	0
2009-02-27	05:15:00	0
2009-02-27	05:16:00	0
2009-02-27	05:17:00	0
2009-02-27	05:18:00	0
2009-02-27	05:19:00	0
2009-02-27	05:20:00	0
2009-02-27	05:21:00	0
2009-02-27	05:22:00	0
2009-02-27	05:23:00	0
2009-02-27	05:24:00	0
2009-02-27	05:25:00	0
2009-02-27	05:26:00	0
2009-02-27	05:27:00	0
2009-02-27	05:28:00	0
2009-02-27	05:29:00	0
2009-02-27	05:30:00	0
2009-02-27	05:31:00	0
2009-02-27	05:32:00	0
2009-02-27	05:33:00	0
2009-02-27	05:34:00	0
2009-02-27	05:35:00	0
2009-02-27	05:36:00	0
2009-02-27	05:37:00	0
2009-02-27	05:38:00	0
2009-02-27	05:39:00	0
2009-02-27	05:40:00	0
2009-02-27	05:41:00	0
2009-02-27	05:42:00	0
2009-02-27	05:43:00	0
2009-02-27	05:44:00	0
2009-02-27	05:45:00	0
2009-02-27	05:46:00	0
2009-02-27	05:47:00	0
2009-02-27	05:48:00	0
2009-02-27	05:49:00	0
2009-02-27	05:50:00	0
2009-02-27	05:51:00	0
2009-02-27	05:52:00	0
2009-02-27	05:53:00	0
2009-02-27	05:54:00	0
2009-02-27	05:55:00	0
2009-02-27	05:56:00	0
2009-02-27	05:57:00	0
2009-02-27	05:58:00	0
2009-02-27	05:59:00	0
2009-02-27	06:00:00	0
2009-02-27	06:01:00	0
2009-02-27	06:02:00	0
2009-02-27	06:03:00	0
2009-02-27	06:04:00	0
2009-02-27	06:05:00	0
2009-02-27	06:06:00	24
2009-02-27	06:07:00	0
2009-02-27	06:08:00	0
2009-02-27	06:09:00	0
2009-02-27	06:10:00	0
2009-02-27	06:11:00	36
2009-02-27	06:12:00	12
2009-02-27	06:13:00	12
2009-02-27	06:14:00	0
2009-02-27	06:15:00	0
2009-02-27	06:16:00	0
2009-02-27	06:17:00	0
2009-02-27	06:18:00	0
2009-02-27	06:19:00	0
2009-02-27	06:20:00	0
2009-02-27	06:21:00	0
2009-02-27	06:22:00	0
2009-02-27	06:23:00	0
2009-02-27	06:24:00	0
2009-02-27	06:25:00	0
2009-02-27	06:26:00	0
2009-02-27	06:27:00	0
2009-02-27	06:28:00	0
2009-02-27	06:29:00	0
2009-02-27	06:30:00	0
2009-02-27	06:31:00	0
2009-02-27	06:32:00	0
2009-02-27	06:33:00	0
2009-02-27	06:34:00	0
2009-02-27	06:35:00	0
2009-02-27	06:36:00	0
2009-02-27	06:37:00	0
2009-02-27	06:38:00	0
2009-02-27	06:39:00	0
2009-02-27	06:40:00	0
2009-02-27	06:41:00	0
2009-02-27	06:42:00	0
2009-02-27	06:43:00	107
2009-02-27	06:44:00	1197
2009-02-27	06:45:00	676
2009-02-27	06:46:00	903
2009-02-27	06:47:00	927
2009-02-27	06:48:00	1349
2009-02-27	06:49:00	654
2009-02-27	06:50:00	12
2009-02-27	06:51:00	24
2009-02-27	06:52:00	0
2009-02-27	06:53:00	0
2009-02-27	06:54:00	0
2009-02-27	06:55:00	0
2009-02-27	06:56:00	154
2009-02-27	06:57:00	633
2009-02-27	06:58:00	107
2009-02-27	06:59:00	0
2009-02-27	07:00:00	12
2009-02-27	07:01:00	225
2009-02-27	07:02:00	83
2009-02-27	07:03:00	107
2009-02-27	07:04:00	47
2009-02-27	07:05:00	12
2009-02-27	07:06:00	36
2009-02-27	07:07:00	225
2009-02-27	07:08:00	311
2009-02-27	07:09:00	268
2009-02-27	07:10:00	71
2009-02-27	07:11:00	12
2009-02-27	07:12:00	36
2009-02-27	07:13:00	83
2009-02-27	07:14:00	311
2009-02-27	07:15:00	0
2009-02-27	07:16:00	0
2009-02-27	07:17:00	59
2009-02-27	07:18:00	0
2009-02-27	07:19:00	0
2009-02-27	07:20:00	24
2009-02-27	07:21:00	36
2009-02-27	07:22:00	24
2009-02-27	07:23:00	0
2009-02-27	07:24:00	0
2009-02-27	07:25:00	154
2009-02-27	07:26:00	130
2009-02-27	07:27:00	0
2009-02-27	07:28:00	0
2009-02-27	07:29:00	0
2009-02-27	07:30:00	0
2009-02-27	07:31:00	0
2009-02-27	07:32:00	0
2009-02-27	07:33:00	0
2009-02-27	07:34:00	0
2009-02-27	07:35:00	0
2009-02-27	07:36:00	12
2009-02-27	07:37:00	0
2009-02-27	07:38:00	0
2009-02-27	07:39:00	0
2009-02-27	07:40:00	0
2009-02-27	07:41:00	0
2009-02-27	07:42:00	0
2009-02-27	07:43:00	95
2009-02-27	07:44:00	0
2009-02-27	07:45:00	0
2009-02-27	07:46:00	0
2009-02-27	07:47:00	0
2009-02-27	07:48:00	0
2009-02-27	07:49:00	225
2009-02-27	07:50:00	282
2009-02-27	07:51:00	498
2009-02-27	07:52:00	197
2009-02-27	07:53:00	0
2009-02-27	07:54:00	142
2009-02-27	07:55:00	0
2009-02-27	07:56:00	0
2009-02-27	07:57:00	0
2009-02-27	07:58:00	0
2009-02-27	07:59:00	0
2009-02-27	08:00:00	0
2009-02-27	08:01:00	0
2009-02-27	08:02:00	0
2009-02-27	08:03:00	0
2009-02-27	08:04:00	0
2009-02-27	08:05:00	0
2009-02-27	08:06:00	0
2009-02-27	08:07:00	0
2009-02-27	08:08:00	0
2009-02-27	08:09:00	12
2009-02-27	08:10:00	0
2009-02-27	08:11:00	0
2009-02-27	08:12:00	0
2009-02-27	08:13:00	0
2009-02-27	08:14:00	24
2009-02-27	08:15:00	0
2009-02-27	08:16:00	0
2009-02-27	08:17:00	0
2009-02-27	08:18:00	0
2009-02-27	08:19:00	0
2009-02-27	08:20:00	0
2009-02-27	08:21:00	0
2009-02-27	08:22:00	0
2009-02-27	08:23:00	0
2009-02-27	08:24:00	0
2009-02-27	08:25:00	0
2009-02-27	08:26:00	0
2009-02-27	08:27:00	0
2009-02-27	08:28:00	0
2009-02-27	08:29:00	0
2009-02-27	08:30:00	0
2009-02-27	08:31:00	0
2009-02-27	08:32:00	0
2009-02-27	08:33:00	0
2009-02-27	08:34:00	0
2009-02-27	08:35:00	59
2009-02-27	08:36:00	0
2009-02-27	08:37:00	0
2009-02-27	08:38:00	0
2009-02-27	08:39:00	0
2009-02-27	08:40:00	0
2009-02-27	08:41:00	0
2009-02-27	08:42:00	0
2009-02-27	08:43:00	0
2009-02-27	08:44:00	0
2009-02-27	08:45:00	0
2009-02-27	08:46:00	0
2009-02-27	08:47:00	0
2009-02-27	08:48:00	0
2009-02-27	08:49:00	0
2009-02-27	08:50:00	0
2009-02-27	08:51:00	0
2009-02-27	08:52:00	0
2009-02-27	08:53:00	47
2009-02-27	08:54:00	0
2009-02-27	08:55:00	0
2009-02-27	08:56:00	0
2009-02-27	08:57:00	0
2009-02-27	08:58:00	0
2009-02-27	08:59:00	0
2009-02-27	09:00:00	0
2009-02-27	09:01:00	0
2009-02-27	09:02:00	0
2009-02-27	09:03:00	0
2009-02-27	09:04:00	0
2009-02-27	09:05:00	0
2009-02-27	09:06:00	0
2009-02-27	09:07:00	0
2009-02-27	09:08:00	0
[truncated: 19,611 more rows]

## Sheet: 3.12.09
Actogram, Copy Raw Data, All Days
Identity:	Claudia
Filename:	E:\Active Research Files\meloxicam titre canine\cases\claudia\Claudia 3.12.09.AWC
Gender:	F
Age:	14
Height:	61.0 cm	24.0 in
Weight:	18.1 kg	39.9 lbs
Start Date:	12-Mar-2009 (Thu)
Start Time:	18:00:00
Interval:	1.00 mins
Date Stamp:	Time Stamp:	Activity Data:	Marker Press:
2009-03-12	00:00:00	0
2009-03-12	00:01:00	0
2009-03-12	00:02:00	0
2009-03-12	00:03:00	0
2009-03-12	00:04:00	0
2009-03-12	00:05:00	0
2009-03-12	00:06:00	0
2009-03-12	00:07:00	0
2009-03-12	00:08:00	0
2009-03-12	00:09:00	0
2009-03-12	00:10:00	0
2009-03-12	00:11:00	0
2009-03-12	00:12:00	0
2009-03-12	00:13:00	0
2009-03-12	00:14:00	0
2009-03-12	00:15:00	0
2009-03-12	00:16:00	0
2009-03-12	00:17:00	0
2009-03-12	00:18:00	0
2009-03-12	00:19:00	0
2009-03-12	00:20:00	0
2009-03-12	00:21:00	0
2009-03-12	00:22:00	0
2009-03-12	00:23:00	0
2009-03-12	00:24:00	0
2009-03-12	00:25:00	0
2009-03-12	00:26:00	0
2009-03-12	00:27:00	0
2009-03-12	00:28:00	0
2009-03-12	00:29:00	0
2009-03-12	00:30:00	0
2009-03-12	00:31:00	0
2009-03-12	00:32:00	0
2009-03-12	00:33:00	0
2009-03-12	00:34:00	0
2009-03-12	00:35:00	0
2009-03-12	00:36:00	0
2009-03-12	00:37:00	0
2009-03-12	00:38:00	0
2009-03-12	00:39:00	0
2009-03-12	00:40:00	0
2009-03-12	00:41:00	0
2009-03-12	00:42:00	0
2009-03-12	00:43:00	0
2009-03-12	00:44:00	0
2009-03-12	00:45:00	0
2009-03-12	00:46:00	0
2009-03-12	00:47:00	0
2009-03-12	00:48:00	0
2009-03-12	00:49:00	0
2009-03-12	00:50:00	0
2009-03-12	00:51:00	0
2009-03-12	00:52:00	0
2009-03-12	00:53:00	0
2009-03-12	00:54:00	0
2009-03-12	00:55:00	0
2009-03-12	00:56:00	0
2009-03-12	00:57:00	0
2009-03-12	00:58:00	0
2009-03-12	00:59:00	0
2009-03-12	01:00:00	0
2009-03-12	01:01:00	0
2009-03-12	01:02:00	0
2009-03-12	01:03:00	0
2009-03-12	01:04:00	0
2009-03-12	01:05:00	0
2009-03-12	01:06:00	0
2009-03-12	01:07:00	0
2009-03-12	01:08:00	0
2009-03-12	01:09:00	0
2009-03-12	01:10:00	0
2009-03-12	01:11:00	0
2009-03-12	01:12:00	0
2009-03-12	01:13:00	0
2009-03-12	01:14:00	0
2009-03-12	01:15:00	0
2009-03-12	01:16:00	0
2009-03-12	01:17:00	0
2009-03-12	01:18:00	0
2009-03-12	01:19:00	0
2009-03-12	01:20:00	0
2009-03-12	01:21:00	0
2009-03-12	01:22:00	0
2009-03-12	01:23:00	0
2009-03-12	01:24:00	0
2009-03-12	01:25:00	0
2009-03-12	01:26:00	0
2009-03-12	01:27:00	0
2009-03-12	01:28:00	0
2009-03-12	01:29:00	0
2009-03-12	01:30:00	0
2009-03-12	01:31:00	0
2009-03-12	01:32:00	0
2009-03-12	01:33:00	0
2009-03-12	01:34:00	0
2009-03-12	01:35:00	0
2009-03-12	01:36:00	0
2009-03-12	01:37:00	0
2009-03-12	01:38:00	0
2009-03-12	01:39:00	0
2009-03-12	01:40:00	0
2009-03-12	01:41:00	0
2009-03-12	01:42:00	0
2009-03-12	01:43:00	0
2009-03-12	01:44:00	0
2009-03-12	01:45:00	0
2009-03-12	01:46:00	0
2009-03-12	01:47:00	0
2009-03-12	01:48:00	0
2009-03-12	01:49:00	0
2009-03-12	01:50:00	0
2009-03-12	01:51:00	0
2009-03-12	01:52:00	0
2009-03-12	01:53:00	0
2009-03-12	01:54:00	0
2009-03-12	01:55:00	0
2009-03-12	01:56:00	0
2009-03-12	01:57:00	0
2009-03-12	01:58:00	0
2009-03-12	01:59:00	0
2009-03-12	02:00:00	0
2009-03-12	02:01:00	0
2009-03-12	02:02:00	0
2009-03-12	02:03:00	0
2009-03-12	02:04:00	0
2009-03-12	02:05:00	0
2009-03-12	02:06:00	0
2009-03-12	02:07:00	0
2009-03-12	02:08:00	0
2009-03-12	02:09:00	0
2009-03-12	02:10:00	0
2009-03-12	02:11:00	0
2009-03-12	02:12:00	0
2009-03-12	02:13:00	0
2009-03-12	02:14:00	0
2009-03-12	02:15:00	0
2009-03-12	02:16:00	0
2009-03-12	02:17:00	0
2009-03-12	02:18:00	0
2009-03-12	02:19:00	0
2009-03-12	02:20:00	0
2009-03-12	02:21:00	0
2009-03-12	02:22:00	0
2009-03-12	02:23:00	0
2009-03-12	02:24:00	0
2009-03-12	02:25:00	0
2009-03-12	02:26:00	0
2009-03-12	02:27:00	0
2009-03-12	02:28:00	0
2009-03-12	02:29:00	0
2009-03-12	02:30:00	0
2009-03-12	02:31:00	0
2009-03-12	02:32:00	0
2009-03-12	02:33:00	0
2009-03-12	02:34:00	0
2009-03-12	02:35:00	0
2009-03-12	02:36:00	0
2009-03-12	02:37:00	0
2009-03-12	02:38:00	0
2009-03-12	02:39:00	0
2009-03-12	02:40:00	0
2009-03-12	02:41:00	0
2009-03-12	02:42:00	0
2009-03-12	02:43:00	0
2009-03-12	02:44:00	0
2009-03-12	02:45:00	0
2009-03-12	02:46:00	0
2009-03-12	02:47:00	0
2009-03-12	02:48:00	0
2009-03-12	02:49:00	0
2009-03-12	02:50:00	0
2009-03-12	02:51:00	0
2009-03-12	02:52:00	0
2009-03-12	02:53:00	0
2009-03-12	02:54:00	0
2009-03-12	02:55:00	0
2009-03-12	02:56:00	0
2009-03-12	02:57:00	0
2009-03-12	02:58:00	0
2009-03-12	02:59:00	0
2009-03-12	03:00:00	0
2009-03-12	03:01:00	0
2009-03-12	03:02:00	0
2009-03-12	03:03:00	0
2009-03-12	03:04:00	0
2009-03-12	03:05:00	0
2009-03-12	03:06:00	0
2009-03-12	03:07:00	0
2009-03-12	03:08:00	0
2009-03-12	03:09:00	0
2009-03-12	03:10:00	0
2009-03-12	03:11:00	0
2009-03-12	03:12:00	0
2009-03-12	03:13:00	0
2009-03-12	03:14:00	0
2009-03-12	03:15:00	0
2009-03-12	03:16:00	0
2009-03-12	03:17:00	0
2009-03-12	03:18:00	0
2009-03-12	03:19:00	0
2009-03-12	03:20:00	0
2009-03-12	03:21:00	0
2009-03-12	03:22:00	0
2009-03-12	03:23:00	0
2009-03-12	03:24:00	0
2009-03-12	03:25:00	0
2009-03-12	03:26:00	0
2009-03-12	03:27:00	0
2009-03-12	03:28:00	0
2009-03-12	03:29:00	0
2009-03-12	03:30:00	0
2009-03-12	03:31:00	0
2009-03-12	03:32:00	0
2009-03-12	03:33:00	0
2009-03-12	03:34:00	0
2009-03-12	03:35:00	0
2009-03-12	03:36:00	0
2009-03-12	03:37:00	0
2009-03-12	03:38:00	0
2009-03-12	03:39:00	0
2009-03-12	03:40:00	0
2009-03-12	03:41:00	0
2009-03-12	03:42:00	0
2009-03-12	03:43:00	0
2009-03-12	03:44:00	0
2009-03-12	03:45:00	0
2009-03-12	03:46:00	0
2009-03-12	03:47:00	0
2009-03-12	03:48:00	0
2009-03-12	03:49:00	0
2009-03-12	03:50:00	0
2009-03-12	03:51:00	0
2009-03-12	03:52:00	0
2009-03-12	03:53:00	0
2009-03-12	03:54:00	0
2009-03-12	03:55:00	0
2009-03-12	03:56:00	0
2009-03-12	03:57:00	0
2009-03-12	03:58:00	0
2009-03-12	03:59:00	0
2009-03-12	04:00:00	0
2009-03-12	04:01:00	0
2009-03-12	04:02:00	0
2009-03-12	04:03:00	0
2009-03-12	04:04:00	0
2009-03-12	04:05:00	0
2009-03-12	04:06:00	0
2009-03-12	04:07:00	0
2009-03-12	04:08:00	0
2009-03-12	04:09:00	0
2009-03-12	04:10:00	0
2009-03-12	04:11:00	0
2009-03-12	04:12:00	0
2009-03-12	04:13:00	0
2009-03-12	04:14:00	0
2009-03-12	04:15:00	0
2009-03-12	04:16:00	0
2009-03-12	04:17:00	0
2009-03-12	04:18:00	0
2009-03-12	04:19:00	0
2009-03-12	04:20:00	0
2009-03-12	04:21:00	0
2009-03-12	04:22:00	0
2009-03-12	04:23:00	0
2009-03-12	04:24:00	0
2009-03-12	04:25:00	0
2009-03-12	04:26:00	0
2009-03-12	04:27:00	0
2009-03-12	04:28:00	0
2009-03-12	04:29:00	0
2009-03-12	04:30:00	0
2009-03-12	04:31:00	0
2009-03-12	04:32:00	0
2009-03-12	04:33:00	0
2009-03-12	04:34:00	0
2009-03-12	04:35:00	0
2009-03-12	04:36:00	0
2009-03-12	04:37:00	0
2009-03-12	04:38:00	0
2009-03-12	04:39:00	0
2009-03-12	04:40:00	0
2009-03-12	04:41:00	0
2009-03-12	04:42:00	0
2009-03-12	04:43:00	0
2009-03-12	04:44:00	0
2009-03-12	04:45:00	0
2009-03-12	04:46:00	0
2009-03-12	04:47:00	0
2009-03-12	04:48:00	0
2009-03-12	04:49:00	0
2009-03-12	04:50:00	0
2009-03-12	04:51:00	0
2009-03-12	04:52:00	0
2009-03-12	04:53:00	0
2009-03-12	04:54:00	0
2009-03-12	04:55:00	0
2009-03-12	04:56:00	0
2009-03-12	04:57:00	0
2009-03-12	04:58:00	0
2009-03-12	04:59:00	0
2009-03-12	05:00:00	0
2009-03-12	05:01:00	0
2009-03-12	05:02:00	0
2009-03-12	05:03:00	0
2009-03-12	05:04:00	0
2009-03-12	05:05:00	0
2009-03-12	05:06:00	0
2009-03-12	05:07:00	0
2009-03-12	05:08:00	0
2009-03-12	05:09:00	0
2009-03-12	05:10:00	0
2009-03-12	05:11:00	0
2009-03-12	05:12:00	0
2009-03-12	05:13:00	0
2009-03-12	05:14:00	0
2009-03-12	05:15:00	0
2009-03-12	05:16:00	0
2009-03-12	05:17:00	0
2009-03-12	05:18:00	0
2009-03-12	05:19:00	0
2009-03-12	05:20:00	0
2009-03-12	05:21:00	0
2009-03-12	05:22:00	0
2009-03-12	05:23:00	0
2009-03-12	05:24:00	0
2009-03-12	05:25:00	0
2009-03-12	05:26:00	0
2009-03-12	05:27:00	0
2009-03-12	05:28:00	0
2009-03-12	05:29:00	0
2009-03-12	05:30:00	0
2009-03-12	05:31:00	0
2009-03-12	05:32:00	0
2009-03-12	05:33:00	0
2009-03-12	05:34:00	0
2009-03-12	05:35:00	0
2009-03-12	05:36:00	0
2009-03-12	05:37:00	0
2009-03-12	05:38:00	0
2009-03-12	05:39:00	0
2009-03-12	05:40:00	0
2009-03-12	05:41:00	0
2009-03-12	05:42:00	0
2009-03-12	05:43:00	0
2009-03-12	05:44:00	0
2009-03-12	05:45:00	0
2009-03-12	05:46:00	0
2009-03-12	05:47:00	0
2009-03-12	05:48:00	0
2009-03-12	05:49:00	0
2009-03-12	05:50:00	0
2009-03-12	05:51:00	0
2009-03-12	05:52:00	0
2009-03-12	05:53:00	0
2009-03-12	05:54:00	0
2009-03-12	05:55:00	0
2009-03-12	05:56:00	0
2009-03-12	05:57:00	0
2009-03-12	05:58:00	0
2009-03-12	05:59:00	0
2009-03-12	06:00:00	0
2009-03-12	06:01:00	0
2009-03-12	06:02:00	0
2009-03-12	06:03:00	0
2009-03-12	06:04:00	0
2009-03-12	06:05:00	0
2009-03-12	06:06:00	0
2009-03-12	06:07:00	0
2009-03-12	06:08:00	0
2009-03-12	06:09:00	0
2009-03-12	06:10:00	0
2009-03-12	06:11:00	0
2009-03-12	06:12:00	0
2009-03-12	06:13:00	0
2009-03-12	06:14:00	0
2009-03-12	06:15:00	0
2009-03-12	06:16:00	0
2009-03-12	06:17:00	0
2009-03-12	06:18:00	0
2009-03-12	06:19:00	0
2009-03-12	06:20:00	0
2009-03-12	06:21:00	0
2009-03-12	06:22:00	0
2009-03-12	06:23:00	0
2009-03-12	06:24:00	0
2009-03-12	06:25:00	0
2009-03-12	06:26:00	0
2009-03-12	06:27:00	0
2009-03-12	06:28:00	0
2009-03-12	06:29:00	0
2009-03-12	06:30:00	0
2009-03-12	06:31:00	0
2009-03-12	06:32:00	0
2009-03-12	06:33:00	0
2009-03-12	06:34:00	0
2009-03-12	06:35:00	0
2009-03-12	06:36:00	0
2009-03-12	06:37:00	0
2009-03-12	06:38:00	0
2009-03-12	06:39:00	0
2009-03-12	06:40:00	0
2009-03-12	06:41:00	0
2009-03-12	06:42:00	0
2009-03-12	06:43:00	0
2009-03-12	06:44:00	0
2009-03-12	06:45:00	0
2009-03-12	06:46:00	0
2009-03-12	06:47:00	0
2009-03-12	06:48:00	0
2009-03-12	06:49:00	0
2009-03-12	06:50:00	0
2009-03-12	06:51:00	0
2009-03-12	06:52:00	0
2009-03-12	06:53:00	0
2009-03-12	06:54:00	0
2009-03-12	06:55:00	0
2009-03-12	06:56:00	0
2009-03-12	06:57:00	0
2009-03-12	06:58:00	0
2009-03-12	06:59:00	0
2009-03-12	07:00:00	0
2009-03-12	07:01:00	0
2009-03-12	07:02:00	0
2009-03-12	07:03:00	0
2009-03-12	07:04:00	0
2009-03-12	07:05:00	0
2009-03-12	07:06:00	0
2009-03-12	07:07:00	0
2009-03-12	07:08:00	0
2009-03-12	07:09:00	0
2009-03-12	07:10:00	0
2009-03-12	07:11:00	0
2009-03-12	07:12:00	0
2009-03-12	07:13:00	0
2009-03-12	07:14:00	0
2009-03-12	07:15:00	0
2009-03-12	07:16:00	0
2009-03-12	07:17:00	0
2009-03-12	07:18:00	0
2009-03-12	07:19:00	0
2009-03-12	07:20:00	0
2009-03-12	07:21:00	0
2009-03-12	07:22:00	0
2009-03-12	07:23:00	0
2009-03-12	07:24:00	0
2009-03-12	07:25:00	0
2009-03-12	07:26:00	0
2009-03-12	07:27:00	0
2009-03-12	07:28:00	0
2009-03-12	07:29:00	0
2009-03-12	07:30:00	0
2009-03-12	07:31:00	0
2009-03-12	07:32:00	0
2009-03-12	07:33:00	0
2009-03-12	07:34:00	0
2009-03-12	07:35:00	0
2009-03-12	07:36:00	0
2009-03-12	07:37:00	0
2009-03-12	07:38:00	0
2009-03-12	07:39:00	0
2009-03-12	07:40:00	0
2009-03-12	07:41:00	0
2009-03-12	07:42:00	0
2009-03-12	07:43:00	0
2009-03-12	07:44:00	0
2009-03-12	07:45:00	0
2009-03-12	07:46:00	0
2009-03-12	07:47:00	0
2009-03-12	07:48:00	0
2009-03-12	07:49:00	0
2009-03-12	07:50:00	0
2009-03-12	07:51:00	0
2009-03-12	07:52:00	0
2009-03-12	07:53:00	0
2009-03-12	07:54:00	0
2009-03-12	07:55:00	0
2009-03-12	07:56:00	0
2009-03-12	07:57:00	0
2009-03-12	07:58:00	0
2009-03-12	07:59:00	0
2009-03-12	08:00:00	0
2009-03-12	08:01:00	0
2009-03-12	08:02:00	0
2009-03-12	08:03:00	0
2009-03-12	08:04:00	0
2009-03-12	08:05:00	0
2009-03-12	08:06:00	0
2009-03-12	08:07:00	0
2009-03-12	08:08:00	0
2009-03-12	08:09:00	0
2009-03-12	08:10:00	0
2009-03-12	08:11:00	0
2009-03-12	08:12:00	0
2009-03-12	08:13:00	0
2009-03-12	08:14:00	0
2009-03-12	08:15:00	0
2009-03-12	08:16:00	0
2009-03-12	08:17:00	0
2009-03-12	08:18:00	0
2009-03-12	08:19:00	0
2009-03-12	08:20:00	0
2009-03-12	08:21:00	0
2009-03-12	08:22:00	0
2009-03-12	08:23:00	0
2009-03-12	08:24:00	0
2009-03-12	08:25:00	0
2009-03-12	08:26:00	0
2009-03-12	08:27:00	0
2009-03-12	08:28:00	0
2009-03-12	08:29:00	0
2009-03-12	08:30:00	0
2009-03-12	08:31:00	0
2009-03-12	08:32:00	0
2009-03-12	08:33:00	0
2009-03-12	08:34:00	0
2009-03-12	08:35:00	0
2009-03-12	08:36:00	0
2009-03-12	08:37:00	0
2009-03-12	08:38:00	0
2009-03-12	08:39:00	0
2009-03-12	08:40:00	0
2009-03-12	08:41:00	0
2009-03-12	08:42:00	0
2009-03-12	08:43:00	0
2009-03-12	08:44:00	0
2009-03-12	08:45:00	0
2009-03-12	08:46:00	0
2009-03-12	08:47:00	0
2009-03-12	08:48:00	0
2009-03-12	08:49:00	0
2009-03-12	08:50:00	0
2009-03-12	08:51:00	0
2009-03-12	08:52:00	0
2009-03-12	08:53:00	0
2009-03-12	08:54:00	0
2009-03-12	08:55:00	0
2009-03-12	08:56:00	0
2009-03-12	08:57:00	0
2009-03-12	08:58:00	0
2009-03-12	08:59:00	0
2009-03-12	09:00:00	0
2009-03-12	09:01:00	0
2009-03-12	09:02:00	0
2009-03-12	09:03:00	0
2009-03-12	09:04:00	0
2009-03-12	09:05:00	0
2009-03-12	09:06:00	0
2009-03-12	09:07:00	0
2009-03-12	09:08:00	0
2009-03-12	09:09:00	0
2009-03-12	09:10:00	0
2009-03-12	09:11:00	0
2009-03-12	09:12:00	0
2009-03-12	09:13:00	0
2009-03-12	09:14:00	0
2009-03-12	09:15:00	0
2009-03-12	09:16:00	0
2009-03-12	09:17:00	0
2009-03-12	09:18:00	0
2009-03-12	09:19:00	0
2009-03-12	09:20:00	0
2009-03-12	09:21:00	0
2009-03-12	09:22:00	0
2009-03-12	09:23:00	0
2009-03-12	09:24:00	0
2009-03-12	09:25:00	0
2009-03-12	09:26:00	0
2009-03-12	09:27:00	0
2009-03-12	09:28:00	0
2009-03-12	09:29:00	0
2009-03-12	09:30:00	0
2009-03-12	09:31:00	0
2009-03-12	09:32:00	0
2009-03-12	09:33:00	0
2009-03-12	09:34:00	0
2009-03-12	09:35:00	0
2009-03-12	09:36:00	0
2009-03-12	09:37:00	0
2009-03-12	09:38:00	0
2009-03-12	09:39:00	0
2009-03-12	09:40:00	0
2009-03-12	09:41:00	0
2009-03-12	09:42:00	0
2009-03-12	09:43:00	0
2009-03-12	09:44:00	0
2009-03-12	09:45:00	0
2009-03-12	09:46:00	0
2009-03-12	09:47:00	0
2009-03-12	09:48:00	0
2009-03-12	09:49:00	0
2009-03-12	09:50:00	0
2009-03-12	09:51:00	0
2009-03-12	09:52:00	0
2009-03-12	09:53:00	0
2009-03-12	09:54:00	0
2009-03-12	09:55:00	0
2009-03-12	09:56:00	0
2009-03-12	09:57:00	0
2009-03-12	09:58:00	0
2009-03-12	09:59:00	0
2009-03-12	10:00:00	0
2009-03-12	10:01:00	0
2009-03-12	10:02:00	0
2009-03-12	10:03:00	0
2009-03-12	10:04:00	0
2009-03-12	10:05:00	0
2009-03-12	10:06:00	0
2009-03-12	10:07:00	0
2009-03-12	10:08:00	0
2009-03-12	10:09:00	0
2009-03-12	10:10:00	0
2009-03-12	10:11:00	0
2009-03-12	10:12:00	0
2009-03-12	10:13:00	0
2009-03-12	10:14:00	0
2009-03-12	10:15:00	0
2009-03-12	10:16:00	0
2009-03-12	10:17:00	0
2009-03-12	10:18:00	0
2009-03-12	10:19:00	0
2009-03-12	10:20:00	0
2009-03-12	10:21:00	0
2009-03-12	10:22:00	0
2009-03-12	10:23:00	0
2009-03-12	10:24:00	0
2009-03-12	10:25:00	0
2009-03-12	10:26:00	0
2009-03-12	10:27:00	0
2009-03-12	10:28:00	0
2009-03-12	10:29:00	0
2009-03-12	10:30:00	0
2009-03-12	10:31:00	0
2009-03-12	10:32:00	0
2009-03-12	10:33:00	0
2009-03-12	10:34:00	0
2009-03-12	10:35:00	0
2009-03-12	10:36:00	0
2009-03-12	10:37:00	0
2009-03-12	10:38:00	0
2009-03-12	10:39:00	0
2009-03-12	10:40:00	0
2009-03-12	10:41:00	0
2009-03-12	10:42:00	0
2009-03-12	10:43:00	0
2009-03-12	10:44:00	0
2009-03-12	10:45:00	0
2009-03-12	10:46:00	0
2009-03-12	10:47:00	0
2009-03-12	10:48:00	0
2009-03-12	10:49:00	0
2009-03-12	10:50:00	0
2009-03-12	10:51:00	0
2009-03-12	10:52:00	0
2009-03-12	10:53:00	0
2009-03-12	10:54:00	0
2009-03-12	10:55:00	0
2009-03-12	10:56:00	0
2009-03-12	10:57:00	0
2009-03-12	10:58:00	0
2009-03-12	10:59:00	0
2009-03-12	11:00:00	0
2009-03-12	11:01:00	0
2009-03-12	11:02:00	0
2009-03-12	11:03:00	0
2009-03-12	11:04:00	0
2009-03-12	11:05:00	0
2009-03-12	11:06:00	0
2009-03-12	11:07:00	0
2009-03-12	11:08:00	0
2009-03-12	11:09:00	0
2009-03-12	11:10:00	0
2009-03-12	11:11:00	0
2009-03-12	11:12:00	0
2009-03-12	11:13:00	0
2009-03-12	11:14:00	0
2009-03-12	11:15:00	0
2009-03-12	11:16:00	0
2009-03-12	11:17:00	0
2009-03-12	11:18:00	0
2009-03-12	11:19:00	0
2009-03-12	11:20:00	0
2009-03-12	11:21:00	0
2009-03-12	11:22:00	0
2009-03-12	11:23:00	0
2009-03-12	11:24:00	0
2009-03-12	11:25:00	0
2009-03-12	11:26:00	0
2009-03-12	11:27:00	0
2009-03-12	11:28:00	0
2009-03-12	11:29:00	0
2009-03-12	11:30:00	0
2009-03-12	11:31:00	0
2009-03-12	11:32:00	0
2009-03-12	11:33:00	0
2009-03-12	11:34:00	0
2009-03-12	11:35:00	0
2009-03-12	11:36:00	0
2009-03-12	11:37:00	0
2009-03-12	11:38:00	0
2009-03-12	11:39:00	0
2009-03-12	11:40:00	0
2009-03-12	11:41:00	0
2009-03-12	11:42:00	0
2009-03-12	11:43:00	0
2009-03-12	11:44:00	0
2009-03-12	11:45:00	0
2009-03-12	11:46:00	0
2009-03-12	11:47:00	0
2009-03-12	11:48:00	0
2009-03-12	11:49:00	0
2009-03-12	11:50:00	0
2009-03-12	11:51:00	0
2009-03-12	11:52:00	0
2009-03-12	11:53:00	0
2009-03-12	11:54:00	0
2009-03-12	11:55:00	0
2009-03-12	11:56:00	0
2009-03-12	11:57:00	0
2009-03-12	11:58:00	0
2009-03-12	11:59:00	0
2009-03-12	12:00:00	0
2009-03-12	12:01:00	0
2009-03-12	12:02:00	0
2009-03-12	12:03:00	0
2009-03-12	12:04:00	0
2009-03-12	12:05:00	0
2009-03-12	12:06:00	0
2009-03-12	12:07:00	0
2009-03-12	12:08:00	0
2009-03-12	12:09:00	0
2009-03-12	12:10:00	0
2009-03-12	12:11:00	0
2009-03-12	12:12:00	0
2009-03-12	12:13:00	0
2009-03-12	12:14:00	0
2009-03-12	12:15:00	0
2009-03-12	12:16:00	0
2009-03-12	12:17:00	0
2009-03-12	12:18:00	0
2009-03-12	12:19:00	0
2009-03-12	12:20:00	0
2009-03-12	12:21:00	0
2009-03-12	12:22:00	0
2009-03-12	12:23:00	0
2009-03-12	12:24:00	0
2009-03-12	12:25:00	0
2009-03-12	12:26:00	0
2009-03-12	12:27:00	0
2009-03-12	12:28:00	0
2009-03-12	12:29:00	0
2009-03-12	12:30:00	0
2009-03-12	12:31:00	0
2009-03-12	12:32:00	0
2009-03-12	12:33:00	0
2009-03-12	12:34:00	0
2009-03-12	12:35:00	0
2009-03-12	12:36:00	0
2009-03-12	12:37:00	0
2009-03-12	12:38:00	0
2009-03-12	12:39:00	0
2009-03-12	12:40:00	0
2009-03-12	12:41:00	0
2009-03-12	12:42:00	0
2009-03-12	12:43:00	0
2009-03-12	12:44:00	0
2009-03-12	12:45:00	0
2009-03-12	12:46:00	0
2009-03-12	12:47:00	0
2009-03-12	12:48:00	0
2009-03-12	12:49:00	0
2009-03-12	12:50:00	0
2009-03-12	12:51:00	0
2009-03-12	12:52:00	0
2009-03-12	12:53:00	0
2009-03-12	12:54:00	0
2009-03-12	12:55:00	0
2009-03-12	12:56:00	0
2009-03-12	12:57:00	0
2009-03-12	12:58:00	0
2009-03-12	12:59:00	0
2009-03-12	13:00:00	0
2009-03-12	13:01:00	0
2009-03-12	13:02:00	0
2009-03-12	13:03:00	0
2009-03-12	13:04:00	0
2009-03-12	13:05:00	0
2009-03-12	13:06:00	0
2009-03-12	13:07:00	0
2009-03-12	13:08:00	0
2009-03-12	13:09:00	0
2009-03-12	13:10:00	0
2009-03-12	13:11:00	0
2009-03-12	13:12:00	0
2009-03-12	13:13:00	0
2009-03-12	13:14:00	0
2009-03-12	13:15:00	0
2009-03-12	13:16:00	0
2009-03-12	13:17:00	0
2009-03-12	13:18:00	0
2009-03-12	13:19:00	0
2009-03-12	13:20:00	0
2009-03-12	13:21:00	0
2009-03-12	13:22:00	0
2009-03-12	13:23:00	0
2009-03-12	13:24:00	0
2009-03-12	13:25:00	0
2009-03-12	13:26:00	0
2009-03-12	13:27:00	0
2009-03-12	13:28:00	0
2009-03-12	13:29:00	0
2009-03-12	13:30:00	0
2009-03-12	13:31:00	0
2009-03-12	13:32:00	0
2009-03-12	13:33:00	0
2009-03-12	13:34:00	0
2009-03-12	13:35:00	0
2009-03-12	13:36:00	0
2009-03-12	13:37:00	0
2009-03-12	13:38:00	0
2009-03-12	13:39:00	0
2009-03-12	13:40:00	0
2009-03-12	13:41:00	0
2009-03-12	13:42:00	0
2009-03-12	13:43:00	0
2009-03-12	13:44:00	0
2009-03-12	13:45:00	0
2009-03-12	13:46:00	0
2009-03-12	13:47:00	0
2009-03-12	13:48:00	0
2009-03-12	13:49:00	0
2009-03-12	13:50:00	0
2009-03-12	13:51:00	0
2009-03-12	13:52:00	0
2009-03-12	13:53:00	0
2009-03-12	13:54:00	0
2009-03-12	13:55:00	0
2009-03-12	13:56:00	0
2009-03-12	13:57:00	0
2009-03-12	13:58:00	0
2009-03-12	13:59:00	0
2009-03-12	14:00:00	0
2009-03-12	14:01:00	0
2009-03-12	14:02:00	0
2009-03-12	14:03:00	0
2009-03-12	14:04:00	0
2009-03-12	14:05:00	0
2009-03-12	14:06:00	0
2009-03-12	14:07:00	0
2009-03-12	14:08:00	0
2009-03-12	14:09:00	0
2009-03-12	14:10:00	0
2009-03-12	14:11:00	0
2009-03-12	14:12:00	0
2009-03-12	14:13:00	0
2009-03-12	14:14:00	0
2009-03-12	14:15:00	0
2009-03-12	14:16:00	0
2009-03-12	14:17:00	0
2009-03-12	14:18:00	0
2009-03-12	14:19:00	0
2009-03-12	14:20:00	0
2009-03-12	14:21:00	0
2009-03-12	14:22:00	0
2009-03-12	14:23:00	0
2009-03-12	14:24:00	0
2009-03-12	14:25:00	0
2009-03-12	14:26:00	0
2009-03-12	14:27:00	0
2009-03-12	14:28:00	0
2009-03-12	14:29:00	0
2009-03-12	14:30:00	0
2009-03-12	14:31:00	0
2009-03-12	14:32:00	0
2009-03-12	14:33:00	0
2009-03-12	14:34:00	0
2009-03-12	14:35:00	0
2009-03-12	14:36:00	0
2009-03-12	14:37:00	0
2009-03-12	14:38:00	0
2009-03-12	14:39:00	0
2009-03-12	14:40:00	0
2009-03-12	14:41:00	0
2009-03-12	14:42:00	0
2009-03-12	14:43:00	0
2009-03-12	14:44:00	0
2009-03-12	14:45:00	0
2009-03-12	14:46:00	0
2009-03-12	14:47:00	0
2009-03-12	14:48:00	0
2009-03-12	14:49:00	0
2009-03-12	14:50:00	0
2009-03-12	14:51:00	0
2009-03-12	14:52:00	0
2009-03-12	14:53:00	0
2009-03-12	14:54:00	0
2009-03-12	14:55:00	0
2009-03-12	14:56:00	0
2009-03-12	14:57:00	0
2009-03-12	14:58:00	0
2009-03-12	14:59:00	0
2009-03-12	15:00:00	0
2009-03-12	15:01:00	0
2009-03-12	15:02:00	0
2009-03-12	15:03:00	0
2009-03-12	15:04:00	0
2009-03-12	15:05:00	0
2009-03-12	15:06:00	0
2009-03-12	15:07:00	0
2009-03-12	15:08:00	0
2009-03-12	15:09:00	0
2009-03-12	15:10:00	0
2009-03-12	15:11:00	0
2009-03-12	15:12:00	0
2009-03-12	15:13:00	0
2009-03-12	15:14:00	0
2009-03-12	15:15:00	0
2009-03-12	15:16:00	0
2009-03-12	15:17:00	0
2009-03-12	15:18:00	0
2009-03-12	15:19:00	0
2009-03-12	15:20:00	0
2009-03-12	15:21:00	0
2009-03-12	15:22:00	0
2009-03-12	15:23:00	0
2009-03-12	15:24:00	0
2009-03-12	15:25:00	0
2009-03-12	15:26:00	0
2009-03-12	15:27:00	0
2009-03-12	15:28:00	0
2009-03-12	15:29:00	0
2009-03-12	15:30:00	0
2009-03-12	15:31:00	0
2009-03-12	15:32:00	0
2009-03-12	15:33:00	0
2009-03-12	15:34:00	0
2009-03-12	15:35:00	0
2009-03-12	15:36:00	0
2009-03-12	15:37:00	0
2009-03-12	15:38:00	0
2009-03-12	15:39:00	0
2009-03-12	15:40:00	0
2009-03-12	15:41:00	0
2009-03-12	15:42:00	0
2009-03-12	15:43:00	0
2009-03-12	15:44:00	0
2009-03-12	15:45:00	0
2009-03-12	15:46:00	0
2009-03-12	15:47:00	0
2009-03-12	15:48:00	0
2009-03-12	15:49:00	0
2009-03-12	15:50:00	0
2009-03-12	15:51:00	0
2009-03-12	15:52:00	0
2009-03-12	15:53:00	0
2009-03-12	15:54:00	0
2009-03-12	15:55:00	0
2009-03-12	15:56:00	0
2009-03-12	15:57:00	0
2009-03-12	15:58:00	0
2009-03-12	15:59:00	0
2009-03-12	16:00:00	0
2009-03-12	16:01:00	0
2009-03-12	16:02:00	0
2009-03-12	16:03:00	0
2009-03-12	16:04:00	0
2009-03-12	16:05:00	0
2009-03-12	16:06:00	0
2009-03-12	16:07:00	0
2009-03-12	16:08:00	0
2009-03-12	16:09:00	0
2009-03-12	16:10:00	0
2009-03-12	16:11:00	0
2009-03-12	16:12:00	0
2009-03-12	16:13:00	0
2009-03-12	16:14:00	0
2009-03-12	16:15:00	0
2009-03-12	16:16:00	0
2009-03-12	16:17:00	0
2009-03-12	16:18:00	0
2009-03-12	16:19:00	0
2009-03-12	16:20:00	0
2009-03-12	16:21:00	0
2009-03-12	16:22:00	0
2009-03-12	16:23:00	0
2009-03-12	16:24:00	0
2009-03-12	16:25:00	0
2009-03-12	16:26:00	0
2009-03-12	16:27:00	0
2009-03-12	16:28:00	0
2009-03-12	16:29:00	0
2009-03-12	16:30:00	0
2009-03-12	16:31:00	0
2009-03-12	16:32:00	0
2009-03-12	16:33:00	0
2009-03-12	16:34:00	0
2009-03-12	16:35:00	0
2009-03-12	16:36:00	0
2009-03-12	16:37:00	0
2009-03-12	16:38:00	0
2009-03-12	16:39:00	0
2009-03-12	16:40:00	0
2009-03-12	16:41:00	0
2009-03-12	16:42:00	0
2009-03-12	16:43:00	0
2009-03-12	16:44:00	0
2009-03-12	16:45:00	0
2009-03-12	16:46:00	0
2009-03-12	16:47:00	0
2009-03-12	16:48:00	0
2009-03-12	16:49:00	0
2009-03-12	16:50:00	0
2009-03-12	16:51:00	0
2009-03-12	16:52:00	0
2009-03-12	16:53:00	0
2009-03-12	16:54:00	0
2009-03-12	16:55:00	0
2009-03-12	16:56:00	0
2009-03-12	16:57:00	0
2009-03-12	16:58:00	0
2009-03-12	16:59:00	0
2009-03-12	17:00:00	0
2009-03-12	17:01:00	0
2009-03-12	17:02:00	0
2009-03-12	17:03:00	0
2009-03-12	17:04:00	0
2009-03-12	17:05:00	0
2009-03-12	17:06:00	0
2009-03-12	17:07:00	0
2009-03-12	17:08:00	0
2009-03-12	17:09:00	0
2009-03-12	17:10:00	0
2009-03-12	17:11:00	0
2009-03-12	17:12:00	0
2009-03-12	17:13:00	0
2009-03-12	17:14:00	0
2009-03-12	17:15:00	0
2009-03-12	17:16:00	0
2009-03-12	17:17:00	0
2009-03-12	17:18:00	0
2009-03-12	17:19:00	0
2009-03-12	17:20:00	0
2009-03-12	17:21:00	0
2009-03-12	17:22:00	0
2009-03-12	17:23:00	0
2009-03-12	17:24:00	0
2009-03-12	17:25:00	0
2009-03-12	17:26:00	0
2009-03-12	17:27:00	0
2009-03-12	17:28:00	0
2009-03-12	17:29:00	0
2009-03-12	17:30:00	0
2009-03-12	17:31:00	0
2009-03-12	17:32:00	0
2009-03-12	17:33:00	0
2009-03-12	17:34:00	0
2009-03-12	17:35:00	0
2009-03-12	17:36:00	0
2009-03-12	17:37:00	0
2009-03-12	17:38:00	0
2009-03-12	17:39:00	0
2009-03-12	17:40:00	0
2009-03-12	17:41:00	0
2009-03-12	17:42:00	0
2009-03-12	17:43:00	0
2009-03-12	17:44:00	0
2009-03-12	17:45:00	0
2009-03-12	17:46:00	0
2009-03-12	17:47:00	0
2009-03-12	17:48:00	0
2009-03-12	17:49:00	0
2009-03-12	17:50:00	0
2009-03-12	17:51:00	0
2009-03-12	17:52:00	0
2009-03-12	17:53:00	0
2009-03-12	17:54:00	0
2009-03-12	17:55:00	0
2009-03-12	17:56:00	0
2009-03-12	17:57:00	0
2009-03-12	17:58:00	0
2009-03-12	17:59:00	0
2009-03-12	18:00:00	327
2009-03-12	18:01:00	225
2009-03-12	18:02:00	0
2009-03-12	18:03:00	0
2009-03-12	18:04:00	211
2009-03-12	18:05:00	47
2009-03-12	18:06:00	59
2009-03-12	18:07:00	0
2009-03-12	18:08:00	0
2009-03-12	18:09:00	0
2009-03-12	18:10:00	119
2009-03-12	18:11:00	12
2009-03-12	18:12:00	0
2009-03-12	18:13:00	0
2009-03-12	18:14:00	0
2009-03-12	18:15:00	0
2009-03-12	18:16:00	0
2009-03-12	18:17:00	0
2009-03-12	18:18:00	0
2009-03-12	18:19:00	0
2009-03-12	18:20:00	0
2009-03-12	18:21:00	0
2009-03-12	18:22:00	0
2009-03-12	18:23:00	0
2009-03-12	18:24:00	0
2009-03-12	18:25:00	0
2009-03-12	18:26:00	0
2009-03-12	18:27:00	0
2009-03-12	18:28:00	0
2009-03-12	18:29:00	0
2009-03-12	18:30:00	0
2009-03-12	18:31:00	0
2009-03-12	18:32:00	311
2009-03-12	18:33:00	0
2009-03-12	18:34:00	119
2009-03-12	18:35:00	154
2009-03-12	18:36:00	36
2009-03-12	18:37:00	0
2009-03-12	18:38:00	0
2009-03-12	18:39:00	0
2009-03-12	18:40:00	0
2009-03-12	18:41:00	574
2009-03-12	18:42:00	633
2009-03-12	18:43:00	740
2009-03-12	18:44:00	460
2009-03-12	18:45:00	808
2009-03-12	18:46:00	1005
2009-03-12	18:47:00	2309
2009-03-12	18:48:00	1112
2009-03-12	18:49:00	393
2009-03-12	18:50:00	1083
2009-03-12	18:51:00	427
2009-03-12	18:52:00	1512
2009-03-12	18:53:00	536
2009-03-12	18:54:00	574
2009-03-12	18:55:00	740
2009-03-12	18:56:00	785
2009-03-12	18:57:00	1545
2009-03-12	18:58:00	718
2009-03-12	18:59:00	59
2009-03-12	19:00:00	393
2009-03-12	19:01:00	168
2009-03-12	19:02:00	0
2009-03-12	19:03:00	0
2009-03-12	19:04:00	0
2009-03-12	19:05:00	0
2009-03-12	19:06:00	0
2009-03-12	19:07:00	0
2009-03-12	19:08:00	0
2009-03-12	19:09:00	0
2009-03-12	19:10:00	0
2009-03-12	19:11:00	0
2009-03-12	19:12:00	0
2009-03-12	19:13:00	0
2009-03-12	19:14:00	0
2009-03-12	19:15:00	0
2009-03-12	19:16:00	0
2009-03-12	19:17:00	0
2009-03-12	19:18:00	0
2009-03-12	19:19:00	0
2009-03-12	19:20:00	12
2009-03-12	19:21:00	59
2009-03-12	19:22:00	0
2009-03-12	19:23:00	0
2009-03-12	19:24:00	0
2009-03-12	19:25:00	0
2009-03-12	19:26:00	0
2009-03-12	19:27:00	0
2009-03-12	19:28:00	0
2009-03-12	19:29:00	0
2009-03-12	19:30:00	0
2009-03-12	19:31:00	0
2009-03-12	19:32:00	0
2009-03-12	19:33:00	0
2009-03-12	19:34:00	0
2009-03-12	19:35:00	0
2009-03-12	19:36:00	0
2009-03-12	19:37:00	0
2009-03-12	19:38:00	0
2009-03-12	19:39:00	0
2009-03-12	19:40:00	0
2009-03-12	19:41:00	0
2009-03-12	19:42:00	0
2009-03-12	19:43:00	0
2009-03-12	19:44:00	0
2009-03-12	19:45:00	0
2009-03-12	19:46:00	0
2009-03-12	19:47:00	0
2009-03-12	19:48:00	0
2009-03-12	19:49:00	0
2009-03-12	19:50:00	0
2009-03-12	19:51:00	0
2009-03-12	19:52:00	0
2009-03-12	19:53:00	0
2009-03-12	19:54:00	0
2009-03-12	19:55:00	0
2009-03-12	19:56:00	0
2009-03-12	19:57:00	0
2009-03-12	19:58:00	12
2009-03-12	19:59:00	0
2009-03-12	20:00:00	0
2009-03-12	20:01:00	24
2009-03-12	20:02:00	47
2009-03-12	20:03:00	0
2009-03-12	20:04:00	0
2009-03-12	20:05:00	0
2009-03-12	20:06:00	0
2009-03-12	20:07:00	0
2009-03-12	20:08:00	0
2009-03-12	20:09:00	0
2009-03-12	20:10:00	0
2009-03-12	20:11:00	0
2009-03-12	20:12:00	0
2009-03-12	20:13:00	0
2009-03-12	20:14:00	0
2009-03-12	20:15:00	0
2009-03-12	20:16:00	0
2009-03-12	20:17:00	24
2009-03-12	20:18:00	0
2009-03-12	20:19:00	0
2009-03-12	20:20:00	0
2009-03-12	20:21:00	71
2009-03-12	20:22:00	0
2009-03-12	20:23:00	0
2009-03-12	20:24:00	0
2009-03-12	20:25:00	0
2009-03-12	20:26:00	0
2009-03-12	20:27:00	0
2009-03-12	20:28:00	0
2009-03-12	20:29:00	0
2009-03-12	20:30:00	0
2009-03-12	20:31:00	0
2009-03-12	20:32:00	0
2009-03-12	20:33:00	0
2009-03-12	20:34:00	0
2009-03-12	20:35:00	0
2009-03-12	20:36:00	0
2009-03-12	20:37:00	0
2009-03-12	20:38:00	0
2009-03-12	20:39:00	0
2009-03-12	20:40:00	0
2009-03-12	20:41:00	0
2009-03-12	20:42:00	0
2009-03-12	20:43:00	0
2009-03-12	20:44:00	0
2009-03-12	20:45:00	0
2009-03-12	20:46:00	0
2009-03-12	20:47:00	0
2009-03-12	20:48:00	0
2009-03-12	20:49:00	0
2009-03-12	20:50:00	0
2009-03-12	20:51:00	12
2009-03-12	20:52:00	0
2009-03-12	20:53:00	0
2009-03-12	20:54:00	0
2009-03-12	20:55:00	0
2009-03-12	20:56:00	0
2009-03-12	20:57:00	0
2009-03-12	20:58:00	0
2009-03-12	20:59:00	0
2009-03-12	21:00:00	0
2009-03-12	21:01:00	0
2009-03-12	21:02:00	0
2009-03-12	21:03:00	0
2009-03-12	21:04:00	0
2009-03-12	21:05:00	0
2009-03-12	21:06:00	0
2009-03-12	21:07:00	0
2009-03-12	21:08:00	0
2009-03-12	21:09:00	0
2009-03-12	21:10:00	0
2009-03-12	21:11:00	0
2009-03-12	21:12:00	47
2009-03-12	21:13:00	0
2009-03-12	21:14:00	0
2009-03-12	21:15:00	0
2009-03-12	21:16:00	0
2009-03-12	21:17:00	0
2009-03-12	21:18:00	0
2009-03-12	21:19:00	0
2009-03-12	21:20:00	0
2009-03-12	21:21:00	0
2009-03-12	21:22:00	0
2009-03-12	21:23:00	0
2009-03-12	21:24:00	0
2009-03-12	21:25:00	0
2009-03-12	21:26:00	0
2009-03-12	21:27:00	0
2009-03-12	21:28:00	0
2009-03-12	21:29:00	0
2009-03-12	21:30:00	0
2009-03-12	21:31:00	0
2009-03-12	21:32:00	0
2009-03-12	21:33:00	0
2009-03-12	21:34:00	0
2009-03-12	21:35:00	0
2009-03-12	21:36:00	0
2009-03-12	21:37:00	0
2009-03-12	21:38:00	0
2009-03-12	21:39:00	0
2009-03-12	21:40:00	0
2009-03-12	21:41:00	0
2009-03-12	21:42:00	0
2009-03-12	21:43:00	0
2009-03-12	21:44:00	0
2009-03-12	21:45:00	0
2009-03-12	21:46:00	24
2009-03-12	21:47:00	0
2009-03-12	21:48:00	0
2009-03-12	21:49:00	0
2009-03-12	21:50:00	59
2009-03-12	21:51:00	71
2009-03-12	21:52:00	83
2009-03-12	21:53:00	71
2009-03-12	21:54:00	697
2009-03-12	21:55:00	517
2009-03-12	21:56:00	0
2009-03-12	21:57:00	0
2009-03-12	21:58:00	0
2009-03-12	21:59:00	0
2009-03-12	22:00:00	0
2009-03-12	22:01:00	0
2009-03-12	22:02:00	71
2009-03-12	22:03:00	0
2009-03-12	22:04:00	0
2009-03-12	22:05:00	0
2009-03-12	22:06:00	0
2009-03-12	22:07:00	0
2009-03-12	22:08:00	0
2009-03-12	22:09:00	0
2009-03-12	22:10:00	0
2009-03-12	22:11:00	0
2009-03-12	22:12:00	0
2009-03-12	22:13:00	0
2009-03-12	22:14:00	0
2009-03-12	22:15:00	0
2009-03-12	22:16:00	0
2009-03-12	22:17:00	0
2009-03-12	22:18:00	0
2009-03-12	22:19:00	0
2009-03-12	22:20:00	0
2009-03-12	22:21:00	0
2009-03-12	22:22:00	0
2009-03-12	22:23:00	0
2009-03-12	22:24:00	0
2009-03-12	22:25:00	0
2009-03-12	22:26:00	0
2009-03-12	22:27:00	0
2009-03-12	22:28:00	0
2009-03-12	22:29:00	0
2009-03-12	22:30:00	0
2009-03-12	22:31:00	254
2009-03-12	22:32:00	1446
2009-03-12	22:33:00	443
2009-03-12	22:34:00	168
2009-03-12	22:35:00	183
2009-03-12	22:36:00	0
2009-03-12	22:37:00	211
2009-03-12	22:38:00	24
2009-03-12	22:39:00	0
2009-03-12	22:40:00	168
2009-03-12	22:41:00	107
2009-03-12	22:42:00	0
2009-03-12	22:43:00	0
2009-03-12	22:44:00	0
2009-03-12	22:45:00	0
2009-03-12	22:46:00	0
2009-03-12	22:47:00	0
2009-03-12	22:48:00	0
2009-03-12	22:49:00	0
2009-03-12	22:50:00	0
2009-03-12	22:51:00	0
2009-03-12	22:52:00	612
2009-03-12	22:53:00	536
2009-03-12	22:54:00	327
2009-03-12	22:55:00	344
2009-03-12	22:56:00	0
2009-03-12	22:57:00	0
2009-03-12	22:58:00	0
2009-03-12	22:59:00	0
2009-03-12	23:00:00	0
2009-03-12	23:01:00	0
2009-03-12	23:02:00	0
2009-03-12	23:03:00	0
2009-03-12	23:04:00	130
2009-03-12	23:05:00	0
2009-03-12	23:06:00	0
2009-03-12	23:07:00	168
2009-03-12	23:08:00	107
2009-03-12	23:09:00	168
2009-03-12	23:10:00	0
2009-03-12	23:11:00	0
2009-03-12	23:12:00	0
2009-03-12	23:13:00	0
2009-03-12	23:14:00	0
2009-03-12	23:15:00	0
2009-03-12	23:16:00	0
2009-03-12	23:17:00	0
2009-03-12	23:18:00	0
2009-03-12	23:19:00	36
2009-03-12	23:20:00	12
2009-03-12	23:21:00	327
2009-03-12	23:22:00	197
2009-03-12	23:23:00	24
2009-03-12	23:24:00	0
2009-03-12	23:25:00	0
2009-03-12	23:26:00	130
2009-03-12	23:27:00	0
2009-03-12	23:28:00	12
2009-03-12	23:29:00	0
2009-03-12	23:30:00	0
2009-03-12	23:31:00	0
2009-03-12	23:32:00	12
2009-03-12	23:33:00	95
2009-03-12	23:34:00	12
2009-03-12	23:35:00	12
2009-03-12	23:36:00	0
2009-03-12	23:37:00	0
2009-03-12	23:38:00	36
2009-03-12	23:39:00	0
2009-03-12	23:40:00	183
2009-03-12	23:41:00	24
2009-03-12	23:42:00	47
2009-03-12	23:43:00	95
2009-03-12	23:44:00	12
2009-03-12	23:45:00	59
2009-03-12	23:46:00	296
2009-03-12	23:47:00	36
2009-03-12	23:48:00	0
2009-03-12	23:49:00	36
2009-03-12	23:50:00	12
2009-03-12	23:51:00	282
2009-03-12	23:52:00	36
2009-03-12	23:53:00	0
2009-03-12	23:54:00	0
2009-03-12	23:55:00	0
2009-03-12	23:56:00	168
2009-03-12	23:57:00	142
2009-03-12	23:58:00	0
2009-03-12	23:59:00	47
2009-03-13	00:00:00	59
2009-03-13	00:01:00	59
2009-03-13	00:02:00	785
2009-03-13	00:03:00	1512
2009-03-13	00:04:00	2086
2009-03-13	00:05:00	1652
2009-03-13	00:06:00	1617
2009-03-13	00:07:00	1031
2009-03-13	00:08:00	1380
2009-03-13	00:09:00	1512
2009-03-13	00:10:00	1057
2009-03-13	00:11:00	460
2009-03-13	00:12:00	676
2009-03-13	00:13:00	808
2009-03-13	00:14:00	536
2009-03-13	00:15:00	1545
2009-03-13	00:16:00	1479
2009-03-13	00:17:00	239
2009-03-13	00:18:00	427
2009-03-13	00:19:00	0
2009-03-13	00:20:00	0
2009-03-13	00:21:00	0
2009-03-13	00:22:00	36
2009-03-13	00:23:00	0
2009-03-13	00:24:00	0
2009-03-13	00:25:00	0
2009-03-13	00:26:00	282
2009-03-13	00:27:00	239
2009-03-13	00:28:00	197
2009-03-13	00:29:00	24
2009-03-13	00:30:00	0
2009-03-13	00:31:00	0
2009-03-13	00:32:00	36
2009-03-13	00:33:00	0
2009-03-13	00:34:00	0
2009-03-13	00:35:00	154
2009-03-13	00:36:00	95
2009-03-13	00:37:00	59
2009-03-13	00:38:00	47
2009-03-13	00:39:00	360
2009-03-13	00:40:00	0
2009-03-13	00:41:00	0
2009-03-13	00:42:00	0
2009-03-13	00:43:00	0
2009-03-13	00:44:00	0
2009-03-13	00:45:00	0
2009-03-13	00:46:00	0
2009-03-13	00:47:00	498
2009-03-13	00:48:00	154
2009-03-13	00:49:00	536
2009-03-13	00:50:00	344
2009-03-13	00:51:00	0
2009-03-13	00:52:00	0
2009-03-13	00:53:00	0
2009-03-13	00:54:00	0
2009-03-13	00:55:00	0
2009-03-13	00:56:00	0
2009-03-13	00:57:00	0
2009-03-13	00:58:00	0
2009-03-13	00:59:00	0
2009-03-13	01:00:00	0
2009-03-13	01:01:00	0
2009-03-13	01:02:00	0
2009-03-13	01:03:00	0
2009-03-13	01:04:00	0
2009-03-13	01:05:00	0
2009-03-13	01:06:00	0
2009-03-13	01:07:00	0
2009-03-13	01:08:00	0
2009-03-13	01:09:00	0
2009-03-13	01:10:00	154
2009-03-13	01:11:00	119
2009-03-13	01:12:00	36
2009-03-13	01:13:00	0
2009-03-13	01:14:00	0
2009-03-13	01:15:00	0
2009-03-13	01:16:00	0
2009-03-13	01:17:00	0
2009-03-13	01:18:00	0
2009-03-13	01:19:00	0
2009-03-13	01:20:00	0
2009-03-13	01:21:00	0
2009-03-13	01:22:00	0
2009-03-13	01:23:00	0
2009-03-13	01:24:00	0
2009-03-13	01:25:00	0
2009-03-13	01:26:00	0
2009-03-13	01:27:00	0
2009-03-13	01:28:00	0
2009-03-13	01:29:00	0
2009-03-13	01:30:00	0
2009-03-13	01:31:00	0
2009-03-13	01:32:00	0
2009-03-13	01:33:00	0
2009-03-13	01:34:00	0
2009-03-13	01:35:00	24
2009-03-13	01:36:00	0
2009-03-13	01:37:00	0
2009-03-13	01:38:00	0
2009-03-13	01:39:00	0
2009-03-13	01:40:00	0
2009-03-13	01:41:00	0
2009-03-13	01:42:00	0
2009-03-13	01:43:00	0
2009-03-13	01:44:00	0
2009-03-13	01:45:00	0
2009-03-13	01:46:00	0
2009-03-13	01:47:00	0
2009-03-13	01:48:00	0
2009-03-13	01:49:00	0
2009-03-13	01:50:00	0
2009-03-13	01:51:00	0
2009-03-13	01:52:00	0
2009-03-13	01:53:00	0
2009-03-13	01:54:00	0
2009-03-13	01:55:00	0
2009-03-13	01:56:00	0
2009-03-13	01:57:00	0
2009-03-13	01:58:00	0
2009-03-13	01:59:00	0
2009-03-13	02:00:00	0
2009-03-13	02:01:00	0
2009-03-13	02:02:00	0
2009-03-13	02:03:00	0
2009-03-13	02:04:00	0
2009-03-13	02:05:00	0
2009-03-13	02:06:00	0
2009-03-13	02:07:00	0
2009-03-13	02:08:00	0
2009-03-13	02:09:00	0
2009-03-13	02:10:00	0
2009-03-13	02:11:00	0
2009-03-13	02:12:00	0
2009-03-13	02:13:00	0
2009-03-13	02:14:00	0
2009-03-13	02:15:00	0
2009-03-13	02:16:00	24
2009-03-13	02:17:00	59
2009-03-13	02:18:00	36
2009-03-13	02:19:00	183
2009-03-13	02:20:00	0
2009-03-13	02:21:00	0
2009-03-13	02:22:00	0
2009-03-13	02:23:00	0
2009-03-13	02:24:00	0
2009-03-13	02:25:00	0
2009-03-13	02:26:00	0
2009-03-13	02:27:00	12
2009-03-13	02:28:00	0
2009-03-13	02:29:00	0
2009-03-13	02:30:00	0
2009-03-13	02:31:00	0
2009-03-13	02:32:00	0
2009-03-13	02:33:00	0
2009-03-13	02:34:00	0
2009-03-13	02:35:00	0
2009-03-13	02:36:00	479
2009-03-13	02:37:00	327
2009-03-13	02:38:00	71
2009-03-13	02:39:00	0
2009-03-13	02:40:00	0
2009-03-13	02:41:00	0
2009-03-13	02:42:00	0
2009-03-13	02:43:00	0
2009-03-13	02:44:00	0
2009-03-13	02:45:00	0
2009-03-13	02:46:00	0
2009-03-13	02:47:00	0
2009-03-13	02:48:00	0
2009-03-13	02:49:00	36
2009-03-13	02:50:00	36
2009-03-13	02:51:00	0
2009-03-13	02:52:00	0
2009-03-13	02:53:00	0
2009-03-13	02:54:00	0
2009-03-13	02:55:00	0
2009-03-13	02:56:00	0
2009-03-13	02:57:00	0
2009-03-13	02:58:00	0
2009-03-13	02:59:00	0
2009-03-13	03:00:00	24
2009-03-13	03:01:00	0
2009-03-13	03:02:00	0
2009-03-13	03:03:00	0
2009-03-13	03:04:00	0
2009-03-13	03:05:00	0
2009-03-13	03:06:00	183
2009-03-13	03:07:00	119
2009-03-13	03:08:00	119
2009-03-13	03:09:00	12
2009-03-13	03:10:00	0
2009-03-13	03:11:00	0
2009-03-13	03:12:00	0
2009-03-13	03:13:00	0
2009-03-13	03:14:00	0
2009-03-13	03:15:00	183
2009-03-13	03:16:00	254
2009-03-13	03:17:00	0
2009-03-13	03:18:00	0
2009-03-13	03:19:00	0
2009-03-13	03:20:00	0
2009-03-13	03:21:00	0
2009-03-13	03:22:00	47
2009-03-13	03:23:00	0
2009-03-13	03:24:00	0
2009-03-13	03:25:00	0
2009-03-13	03:26:00	0
2009-03-13	03:27:00	0
2009-03-13	03:28:00	0
2009-03-13	03:29:00	0
2009-03-13	03:30:00	0
2009-03-13	03:31:00	0
2009-03-13	03:32:00	0
2009-03-13	03:33:00	0
2009-03-13	03:34:00	0
2009-03-13	03:35:00	0
2009-03-13	03:36:00	0
2009-03-13	03:37:00	0
2009-03-13	03:38:00	0
2009-03-13	03:39:00	0
2009-03-13	03:40:00	0
2009-03-13	03:41:00	0
2009-03-13	03:42:00	0
2009-03-13	03:43:00	593
2009-03-13	03:44:00	574
2009-03-13	03:45:00	377
2009-03-13	03:46:00	0
2009-03-13	03:47:00	254
2009-03-13	03:48:00	47
2009-03-13	03:49:00	119
2009-03-13	03:50:00	0
2009-03-13	03:51:00	71
2009-03-13	03:52:00	12
2009-03-13	03:53:00	12
2009-03-13	03:54:00	24
2009-03-13	03:55:00	12
2009-03-13	03:56:00	183
2009-03-13	03:57:00	119
2009-03-13	03:58:00	59
2009-03-13	03:59:00	130
2009-03-13	04:00:00	107
2009-03-13	04:01:00	119
2009-03-13	04:02:00	83
2009-03-13	04:03:00	0
2009-03-13	04:04:00	47
2009-03-13	04:05:00	0
2009-03-13	04:06:00	36
2009-03-13	04:07:00	142
2009-03-13	04:08:00	59
2009-03-13	04:09:00	95
2009-03-13	04:10:00	168
2009-03-13	04:11:00	197
2009-03-13	04:12:00	142
2009-03-13	04:13:00	71
2009-03-13	04:14:00	479
2009-03-13	04:15:00	71
2009-03-13	04:16:00	1083
2009-03-13	04:17:00	1057
2009-03-13	04:18:00	536
2009-03-13	04:19:00	1318
2009-03-13	04:20:00	393
2009-03-13	04:21:00	443
2009-03-13	04:22:00	0
2009-03-13	04:23:00	0
2009-03-13	04:24:00	0
2009-03-13	04:25:00	0
2009-03-13	04:26:00	360
2009-03-13	04:27:00	154
2009-03-13	04:28:00	0
2009-03-13	04:29:00	0
2009-03-13	04:30:00	311
2009-03-13	04:31:00	808
2009-03-13	04:32:00	327
2009-03-13	04:33:00	856
2009-03-13	04:34:00	460
2009-03-13	04:35:00	225
2009-03-13	04:36:00	36
2009-03-13	04:37:00	130
2009-03-13	04:38:00	0
2009-03-13	04:39:00	0
2009-03-13	04:40:00	0
2009-03-13	04:41:00	0
2009-03-13	04:42:00	0
2009-03-13	04:43:00	0
2009-03-13	04:44:00	0
2009-03-13	04:45:00	12
2009-03-13	04:46:00	0
2009-03-13	04:47:00	0
2009-03-13	04:48:00	0
2009-03-13	04:49:00	0
2009-03-13	04:50:00	12
2009-03-13	04:51:00	0
2009-03-13	04:52:00	0
2009-03-13	04:53:00	0
2009-03-13	04:54:00	0
2009-03-13	04:55:00	0
2009-03-13	04:56:00	168
2009-03-13	04:57:00	71
2009-03-13	04:58:00	12
2009-03-13	04:59:00	24
2009-03-13	05:00:00	24
2009-03-13	05:01:00	0
2009-03-13	05:02:00	0
2009-03-13	05:03:00	0
2009-03-13	05:04:00	12
2009-03-13	05:05:00	119
2009-03-13	05:06:00	0
2009-03-13	05:07:00	0
2009-03-13	05:08:00	0
2009-03-13	05:09:00	12
2009-03-13	05:10:00	12
2009-03-13	05:11:00	0
2009-03-13	05:12:00	0
2009-03-13	05:13:00	0
2009-03-13	05:14:00	0
2009-03-13	05:15:00	12
2009-03-13	05:16:00	0
2009-03-13	05:17:00	0
2009-03-13	05:18:00	0
2009-03-13	05:19:00	0
2009-03-13	05:20:00	0
2009-03-13	05:21:00	0
2009-03-13	05:22:00	0
2009-03-13	05:23:00	24
2009-03-13	05:24:00	254
2009-03-13	05:25:00	12
2009-03-13	05:26:00	36
2009-03-13	05:27:00	0
2009-03-13	05:28:00	24
2009-03-13	05:29:00	24
2009-03-13	05:30:00	24
2009-03-13	05:31:00	12
2009-03-13	05:32:00	24
2009-03-13	05:33:00	0
2009-03-13	05:34:00	0
2009-03-13	05:35:00	0
2009-03-13	05:36:00	142
2009-03-13	05:37:00	24
2009-03-13	05:38:00	24
2009-03-13	05:39:00	24
2009-03-13	05:40:00	24
2009-03-13	05:41:00	0
2009-03-13	05:42:00	12
2009-03-13	05:43:00	36
2009-03-13	05:44:00	36
2009-03-13	05:45:00	676
2009-03-13	05:46:00	360
2009-03-13	05:47:00	12
2009-03-13	05:48:00	676
2009-03-13	05:49:00	296
2009-03-13	05:50:00	211
2009-03-13	05:51:00	761
2009-03-13	05:52:00	71
2009-03-13	05:53:00	0
2009-03-13	05:54:00	0
2009-03-13	05:55:00	0
2009-03-13	05:56:00	0
2009-03-13	05:57:00	154
2009-03-13	05:58:00	254
2009-03-13	05:59:00	47
2009-03-13	06:00:00	119
2009-03-13	06:01:00	0
2009-03-13	06:02:00	71
2009-03-13	06:03:00	12
2009-03-13	06:04:00	0
2009-03-13	06:05:00	0
2009-03-13	06:06:00	142
2009-03-13	06:07:00	0
2009-03-13	06:08:00	0
2009-03-13	06:09:00	0
2009-03-13	06:10:00	0
2009-03-13	06:11:00	0
2009-03-13	06:12:00	0
2009-03-13	06:13:00	0
2009-03-13	06:14:00	168
2009-03-13	06:15:00	254
2009-03-13	06:16:00	119
2009-03-13	06:17:00	95
2009-03-13	06:18:00	47
2009-03-13	06:19:00	0
2009-03-13	06:20:00	282
2009-03-13	06:21:00	856
2009-03-13	06:22:00	903
2009-03-13	06:23:00	517
2009-03-13	06:24:00	0
2009-03-13	06:25:00	0
2009-03-13	06:26:00	0
2009-03-13	06:27:00	0
2009-03-13	06:28:00	0
2009-03-13	06:29:00	12
2009-03-13	06:30:00	0
2009-03-13	06:31:00	0
2009-03-13	06:32:00	0
2009-03-13	06:33:00	0
2009-03-13	06:34:00	0
2009-03-13	06:35:00	0
2009-03-13	06:36:00	0
2009-03-13	06:37:00	0
2009-03-13	06:38:00	59
2009-03-13	06:39:00	0
2009-03-13	06:40:00	47
2009-03-13	06:41:00	12
2009-03-13	06:42:00	0
2009-03-13	06:43:00	47
2009-03-13	06:44:00	24
2009-03-13	06:45:00	47
2009-03-13	06:46:00	107
2009-03-13	06:47:00	36
2009-03-13	06:48:00	59
2009-03-13	06:49:00	0
2009-03-13	06:50:00	24
2009-03-13	06:51:00	71
2009-03-13	06:52:00	47
2009-03-13	06:53:00	254
2009-03-13	06:54:00	47
2009-03-13	06:55:00	0
2009-03-13	06:56:00	0
2009-03-13	06:57:00	443
2009-03-13	06:58:00	59
2009-03-13	06:59:00	83
2009-03-13	07:00:00	327
2009-03-13	07:01:00	296
2009-03-13	07:02:00	427
2009-03-13	07:03:00	498
2009-03-13	07:04:00	0
2009-03-13	07:05:00	0
2009-03-13	07:06:00	0
2009-03-13	07:07:00	0
2009-03-13	07:08:00	47
2009-03-13	07:09:00	95
2009-03-13	07:10:00	24
2009-03-13	07:11:00	183
2009-03-13	07:12:00	47
2009-03-13	07:13:00	0
2009-03-13	07:14:00	555
2009-03-13	07:15:00	0
2009-03-13	07:16:00	0
2009-03-13	07:17:00	0
2009-03-13	07:18:00	0
2009-03-13	07:19:00	95
2009-03-13	07:20:00	12
2009-03-13	07:21:00	12
2009-03-13	07:22:00	0
2009-03-13	07:23:00	0
2009-03-13	07:24:00	0
2009-03-13	07:25:00	0
2009-03-13	07:26:00	0
2009-03-13	07:27:00	0
2009-03-13	07:28:00	0
2009-03-13	07:29:00	0
2009-03-13	07:30:00	0
2009-03-13	07:31:00	0
2009-03-13	07:32:00	0
2009-03-13	07:33:00	0
2009-03-13	07:34:00	0
2009-03-13	07:35:00	0
2009-03-13	07:36:00	0
2009-03-13	07:37:00	0
2009-03-13	07:38:00	0
2009-03-13	07:39:00	0
2009-03-13	07:40:00	0
2009-03-13	07:41:00	0
2009-03-13	07:42:00	0
2009-03-13	07:43:00	0
2009-03-13	07:44:00	0
2009-03-13	07:45:00	0
2009-03-13	07:46:00	0
2009-03-13	07:47:00	0
2009-03-13	07:48:00	0
2009-03-13	07:49:00	0
2009-03-13	07:50:00	0
2009-03-13	07:51:00	0
2009-03-13	07:52:00	0
2009-03-13	07:53:00	0
2009-03-13	07:54:00	0
2009-03-13	07:55:00	0
2009-03-13	07:56:00	0
2009-03-13	07:57:00	0
2009-03-13	07:58:00	0
2009-03-13	07:59:00	0
2009-03-13	08:00:00	0
2009-03-13	08:01:00	0
2009-03-13	08:02:00	0
2009-03-13	08:03:00	47
2009-03-13	08:04:00	119
2009-03-13	08:05:00	83
2009-03-13	08:06:00	282
2009-03-13	08:07:00	154
2009-03-13	08:08:00	254
2009-03-13	08:09:00	24
2009-03-13	08:10:00	0
2009-03-13	08:11:00	0
2009-03-13	08:12:00	0
2009-03-13	08:13:00	0
2009-03-13	08:14:00	0
2009-03-13	08:15:00	47
2009-03-13	08:16:00	0
2009-03-13	08:17:00	0
2009-03-13	08:18:00	0
2009-03-13	08:19:00	0
2009-03-13	08:20:00	0
2009-03-13	08:21:00	0
2009-03-13	08:22:00	0
2009-03-13	08:23:00	0
2009-03-13	08:24:00	0
2009-03-13	08:25:00	0
2009-03-13	08:26:00	0
2009-03-13	08:27:00	0
2009-03-13	08:28:00	0
2009-03-13	08:29:00	0
2009-03-13	08:30:00	0
2009-03-13	08:31:00	0
2009-03-13	08:32:00	0
2009-03-13	08:33:00	0
2009-03-13	08:34:00	0
2009-03-13	08:35:00	0
2009-03-13	08:36:00	0
2009-03-13	08:37:00	0
2009-03-13	08:38:00	0
2009-03-13	08:39:00	0
2009-03-13	08:40:00	0
2009-03-13	08:41:00	0
2009-03-13	08:42:00	0
2009-03-13	08:43:00	0
2009-03-13	08:44:00	0
2009-03-13	08:45:00	0
2009-03-13	08:46:00	0
2009-03-13	08:47:00	0
2009-03-13	08:48:00	0
2009-03-13	08:49:00	0
2009-03-13	08:50:00	24
2009-03-13	08:51:00	24
2009-03-13	08:52:00	12
2009-03-13	08:53:00	0
2009-03-13	08:54:00	0
2009-03-13	08:55:00	0
2009-03-13	08:56:00	0
2009-03-13	08:57:00	0
2009-03-13	08:58:00	0
2009-03-13	08:59:00	0
2009-03-13	09:00:00	0
2009-03-13	09:01:00	0
2009-03-13	09:02:00	0
2009-03-13	09:03:00	0
2009-03-13	09:04:00	0
2009-03-13	09:05:00	0
2009-03-13	09:06:00	0
2009-03-13	09:07:00	0
2009-03-13	09:08:00	0
[truncated: 19,611 more rows]

## Sheet: 3.26.09
Actogram, Copy Raw Data, All Days
Identity:	Claudia
Filename:	E:\Active Research Files\meloxicam titre canine\cases\claudia\Claudia 3.26.09.AWC
Gender:	F
Age:	14
Height:	61.0 cm	24.0 in
Weight:	18.1 kg	39.9 lbs
Start Date:	26-Mar-2009 (Thu)
Start Time:	18:00:00
Interval:	1.00 mins
Date Stamp:	Time Stamp:	Activity Data:	Marker Press:
2009-03-26	00:00:00	0
2009-03-26	00:01:00	0
2009-03-26	00:02:00	0
2009-03-26	00:03:00	0
2009-03-26	00:04:00	0
2009-03-26	00:05:00	0
2009-03-26	00:06:00	0
2009-03-26	00:07:00	0
2009-03-26	00:08:00	0
2009-03-26	00:09:00	0
2009-03-26	00:10:00	0
2009-03-26	00:11:00	0
2009-03-26	00:12:00	0
2009-03-26	00:13:00	0
2009-03-26	00:14:00	0
2009-03-26	00:15:00	0
2009-03-26	00:16:00	0
2009-03-26	00:17:00	0
2009-03-26	00:18:00	0
2009-03-26	00:19:00	0
2009-03-26	00:20:00	0
2009-03-26	00:21:00	0
2009-03-26	00:22:00	0
2009-03-26	00:23:00	0
2009-03-26	00:24:00	0
2009-03-26	00:25:00	0
2009-03-26	00:26:00	0
2009-03-26	00:27:00	0
2009-03-26	00:28:00	0
2009-03-26	00:29:00	0
2009-03-26	00:30:00	0
2009-03-26	00:31:00	0
2009-03-26	00:32:00	0
2009-03-26	00:33:00	0
2009-03-26	00:34:00	0
2009-03-26	00:35:00	0
2009-03-26	00:36:00	0
2009-03-26	00:37:00	0
2009-03-26	00:38:00	0
2009-03-26	00:39:00	0
2009-03-26	00:40:00	0
2009-03-26	00:41:00	0
2009-03-26	00:42:00	0
2009-03-26	00:43:00	0
2009-03-26	00:44:00	0
2009-03-26	00:45:00	0
2009-03-26	00:46:00	0
2009-03-26	00:47:00	0
2009-03-26	00:48:00	0
2009-03-26	00:49:00	0
2009-03-26	00:50:00	0
2009-03-26	00:51:00	0
2009-03-26	00:52:00	0
2009-03-26	00:53:00	0
2009-03-26	00:54:00	0
2009-03-26	00:55:00	0
2009-03-26	00:56:00	0
2009-03-26	00:57:00	0
2009-03-26	00:58:00	0
2009-03-26	00:59:00	0
2009-03-26	01:00:00	0
2009-03-26	01:01:00	0
2009-03-26	01:02:00	0
2009-03-26	01:03:00	0
2009-03-26	01:04:00	0
2009-03-26	01:05:00	0
2009-03-26	01:06:00	0
2009-03-26	01:07:00	0
2009-03-26	01:08:00	0
2009-03-26	01:09:00	0
2009-03-26	01:10:00	0
2009-03-26	01:11:00	0
2009-03-26	01:12:00	0
2009-03-26	01:13:00	0
2009-03-26	01:14:00	0
2009-03-26	01:15:00	0
2009-03-26	01:16:00	0
2009-03-26	01:17:00	0
2009-03-26	01:18:00	0
2009-03-26	01:19:00	0
2009-03-26	01:20:00	0
2009-03-26	01:21:00	0
2009-03-26	01:22:00	0
2009-03-26	01:23:00	0
2009-03-26	01:24:00	0
2009-03-26	01:25:00	0
2009-03-26	01:26:00	0
2009-03-26	01:27:00	0
2009-03-26	01:28:00	0
2009-03-26	01:29:00	0
2009-03-26	01:30:00	0
2009-03-26	01:31:00	0
2009-03-26	01:32:00	0
2009-03-26	01:33:00	0
2009-03-26	01:34:00	0
2009-03-26	01:35:00	0
2009-03-26	01:36:00	0
2009-03-26	01:37:00	0
2009-03-26	01:38:00	0
2009-03-26	01:39:00	0
2009-03-26	01:40:00	0
2009-03-26	01:41:00	0
2009-03-26	01:42:00	0
2009-03-26	01:43:00	0
2009-03-26	01:44:00	0
2009-03-26	01:45:00	0
2009-03-26	01:46:00	0
2009-03-26	01:47:00	0
2009-03-26	01:48:00	0
2009-03-26	01:49:00	0
2009-03-26	01:50:00	0
2009-03-26	01:51:00	0
2009-03-26	01:52:00	0
2009-03-26	01:53:00	0
2009-03-26	01:54:00	0
2009-03-26	01:55:00	0
2009-03-26	01:56:00	0
2009-03-26	01:57:00	0
2009-03-26	01:58:00	0
2009-03-26	01:59:00	0
2009-03-26	02:00:00	0
2009-03-26	02:01:00	0
2009-03-26	02:02:00	0
2009-03-26	02:03:00	0
2009-03-26	02:04:00	0
2009-03-26	02:05:00	0
2009-03-26	02:06:00	0
2009-03-26	02:07:00	0
2009-03-26	02:08:00	0
2009-03-26	02:09:00	0
2009-03-26	02:10:00	0
2009-03-26	02:11:00	0
2009-03-26	02:12:00	0
2009-03-26	02:13:00	0
2009-03-26	02:14:00	0
2009-03-26	02:15:00	0
2009-03-26	02:16:00	0
2009-03-26	02:17:00	0
2009-03-26	02:18:00	0
2009-03-26	02:19:00	0
2009-03-26	02:20:00	0
2009-03-26	02:21:00	0
2009-03-26	02:22:00	0
2009-03-26	02:23:00	0
2009-03-26	02:24:00	0
2009-03-26	02:25:00	0
2009-03-26	02:26:00	0
2009-03-26	02:27:00	0
2009-03-26	02:28:00	0
2009-03-26	02:29:00	0
2009-03-26	02:30:00	0
2009-03-26	02:31:00	0
2009-03-26	02:32:00	0
2009-03-26	02:33:00	0
2009-03-26	02:34:00	0
2009-03-26	02:35:00	0
2009-03-26	02:36:00	0
2009-03-26	02:37:00	0
2009-03-26	02:38:00	0
2009-03-26	02:39:00	0
2009-03-26	02:40:00	0
2009-03-26	02:41:00	0
2009-03-26	02:42:00	0
2009-03-26	02:43:00	0
2009-03-26	02:44:00	0
2009-03-26	02:45:00	0
2009-03-26	02:46:00	0
2009-03-26	02:47:00	0
2009-03-26	02:48:00	0
2009-03-26	02:49:00	0
2009-03-26	02:50:00	0
2009-03-26	02:51:00	0
2009-03-26	02:52:00	0
2009-03-26	02:53:00	0
2009-03-26	02:54:00	0
2009-03-26	02:55:00	0
2009-03-26	02:56:00	0
2009-03-26	02:57:00	0
2009-03-26	02:58:00	0
2009-03-26	02:59:00	0
2009-03-26	03:00:00	0
2009-03-26	03:01:00	0
2009-03-26	03:02:00	0
2009-03-26	03:03:00	0
2009-03-26	03:04:00	0
2009-03-26	03:05:00	0
2009-03-26	03:06:00	0
2009-03-26	03:07:00	0
2009-03-26	03:08:00	0
2009-03-26	03:09:00	0
2009-03-26	03:10:00	0
2009-03-26	03:11:00	0
2009-03-26	03:12:00	0
2009-03-26	03:13:00	0
2009-03-26	03:14:00	0
2009-03-26	03:15:00	0
2009-03-26	03:16:00	0
2009-03-26	03:17:00	0
2009-03-26	03:18:00	0
2009-03-26	03:19:00	0
2009-03-26	03:20:00	0
2009-03-26	03:21:00	0
2009-03-26	03:22:00	0
2009-03-26	03:23:00	0
2009-03-26	03:24:00	0
2009-03-26	03:25:00	0
2009-03-26	03:26:00	0
2009-03-26	03:27:00	0
2009-03-26	03:28:00	0
2009-03-26	03:29:00	0
2009-03-26	03:30:00	0
2009-03-26	03:31:00	0
2009-03-26	03:32:00	0
2009-03-26	03:33:00	0
2009-03-26	03:34:00	0
2009-03-26	03:35:00	0
2009-03-26	03:36:00	0
2009-03-26	03:37:00	0
2009-03-26	03:38:00	0
2009-03-26	03:39:00	0
2009-03-26	03:40:00	0
2009-03-26	03:41:00	0
2009-03-26	03:42:00	0
2009-03-26	03:43:00	0
2009-03-26	03:44:00	0
2009-03-26	03:45:00	0
2009-03-26	03:46:00	0
2009-03-26	03:47:00	0
2009-03-26	03:48:00	0
2009-03-26	03:49:00	0
2009-03-26	03:50:00	0
2009-03-26	03:51:00	0
2009-03-26	03:52:00	0
2009-03-26	03:53:00	0
2009-03-26	03:54:00	0
2009-03-26	03:55:00	0
2009-03-26	03:56:00	0
2009-03-26	03:57:00	0
2009-03-26	03:58:00	0
2009-03-26	03:59:00	0
2009-03-26	04:00:00	0
2009-03-26	04:01:00	0
2009-03-26	04:02:00	0
2009-03-26	04:03:00	0
2009-03-26	04:04:00	0
2009-03-26	04:05:00	0
2009-03-26	04:06:00	0
2009-03-26	04:07:00	0
2009-03-26	04:08:00	0
2009-03-26	04:09:00	0
2009-03-26	04:10:00	0
2009-03-26	04:11:00	0
2009-03-26	04:12:00	0
2009-03-26	04:13:00	0
2009-03-26	04:14:00	0
2009-03-26	04:15:00	0
2009-03-26	04:16:00	0
2009-03-26	04:17:00	0
2009-03-26	04:18:00	0
2009-03-26	04:19:00	0
2009-03-26	04:20:00	0
2009-03-26	04:21:00	0
2009-03-26	04:22:00	0
2009-03-26	04:23:00	0
2009-03-26	04:24:00	0
2009-03-26	04:25:00	0
2009-03-26	04:26:00	0
2009-03-26	04:27:00	0
2009-03-26	04:28:00	0
2009-03-26	04:29:00	0
2009-03-26	04:30:00	0
2009-03-26	04:31:00	0
2009-03-26	04:32:00	0
2009-03-26	04:33:00	0
2009-03-26	04:34:00	0
2009-03-26	04:35:00	0
2009-03-26	04:36:00	0
2009-03-26	04:37:00	0
2009-03-26	04:38:00	0
2009-03-26	04:39:00	0
2009-03-26	04:40:00	0
2009-03-26	04:41:00	0
2009-03-26	04:42:00	0
2009-03-26	04:43:00	0
2009-03-26	04:44:00	0
2009-03-26	04:45:00	0
2009-03-26	04:46:00	0
2009-03-26	04:47:00	0
2009-03-26	04:48:00	0
2009-03-26	04:49:00	0
2009-03-26	04:50:00	0
2009-03-26	04:51:00	0
2009-03-26	04:52:00	0
2009-03-26	04:53:00	0
2009-03-26	04:54:00	0
2009-03-26	04:55:00	0
2009-03-26	04:56:00	0
2009-03-26	04:57:00	0
2009-03-26	04:58:00	0
2009-03-26	04:59:00	0
2009-03-26	05:00:00	0
2009-03-26	05:01:00	0
2009-03-26	05:02:00	0
2009-03-26	05:03:00	0
2009-03-26	05:04:00	0
2009-03-26	05:05:00	0
2009-03-26	05:06:00	0
2009-03-26	05:07:00	0
2009-03-26	05:08:00	0
2009-03-26	05:09:00	0
2009-03-26	05:10:00	0
2009-03-26	05:11:00	0
2009-03-26	05:12:00	0
2009-03-26	05:13:00	0
2009-03-26	05:14:00	0
2009-03-26	05:15:00	0
2009-03-26	05:16:00	0
2009-03-26	05:17:00	0
2009-03-26	05:18:00	0
2009-03-26	05:19:00	0
2009-03-26	05:20:00	0
2009-03-26	05:21:00	0
2009-03-26	05:22:00	0
2009-03-26	05:23:00	0
2009-03-26	05:24:00	0
2009-03-26	05:25:00	0
2009-03-26	05:26:00	0
2009-03-26	05:27:00	0
2009-03-26	05:28:00	0
2009-03-26	05:29:00	0
2009-03-26	05:30:00	0
2009-03-26	05:31:00	0
2009-03-26	05:32:00	0
2009-03-26	05:33:00	0
2009-03-26	05:34:00	0
2009-03-26	05:35:00	0
2009-03-26	05:36:00	0
2009-03-26	05:37:00	0
2009-03-26	05:38:00	0
2009-03-26	05:39:00	0
2009-03-26	05:40:00	0
2009-03-26	05:41:00	0
2009-03-26	05:42:00	0
2009-03-26	05:43:00	0
2009-03-26	05:44:00	0
2009-03-26	05:45:00	0
2009-03-26	05:46:00	0
2009-03-26	05:47:00	0
2009-03-26	05:48:00	0
2009-03-26	05:49:00	0
2009-03-26	05:50:00	0
2009-03-26	05:51:00	0
2009-03-26	05:52:00	0
2009-03-26	05:53:00	0
2009-03-26	05:54:00	0
2009-03-26	05:55:00	0
2009-03-26	05:56:00	0
2009-03-26	05:57:00	0
2009-03-26	05:58:00	0
2009-03-26	05:59:00	0
2009-03-26	06:00:00	0
2009-03-26	06:01:00	0
2009-03-26	06:02:00	0
2009-03-26	06:03:00	0
2009-03-26	06:04:00	0
2009-03-26	06:05:00	0
2009-03-26	06:06:00	0
2009-03-26	06:07:00	0
2009-03-26	06:08:00	0
2009-03-26	06:09:00	0
2009-03-26	06:10:00	0
2009-03-26	06:11:00	0
2009-03-26	06:12:00	0
2009-03-26	06:13:00	0
2009-03-26	06:14:00	0
2009-03-26	06:15:00	0
2009-03-26	06:16:00	0
2009-03-26	06:17:00	0
2009-03-26	06:18:00	0
2009-03-26	06:19:00	0
2009-03-26	06:20:00	0
2009-03-26	06:21:00	0
2009-03-26	06:22:00	0
2009-03-26	06:23:00	0
2009-03-26	06:24:00	0
2009-03-26	06:25:00	0
2009-03-26	06:26:00	0
2009-03-26	06:27:00	0
2009-03-26	06:28:00	0
2009-03-26	06:29:00	0
2009-03-26	06:30:00	0
2009-03-26	06:31:00	0
2009-03-26	06:32:00	0
2009-03-26	06:33:00	0
2009-03-26	06:34:00	0
2009-03-26	06:35:00	0
2009-03-26	06:36:00	0
2009-03-26	06:37:00	0
2009-03-26	06:38:00	0
2009-03-26	06:39:00	0
2009-03-26	06:40:00	0
2009-03-26	06:41:00	0
2009-03-26	06:42:00	0
2009-03-26	06:43:00	0
2009-03-26	06:44:00	0
2009-03-26	06:45:00	0
2009-03-26	06:46:00	0
2009-03-26	06:47:00	0
2009-03-26	06:48:00	0
2009-03-26	06:49:00	0
2009-03-26	06:50:00	0
2009-03-26	06:51:00	0
2009-03-26	06:52:00	0
2009-03-26	06:53:00	0
2009-03-26	06:54:00	0
2009-03-26	06:55:00	0
2009-03-26	06:56:00	0
2009-03-26	06:57:00	0
2009-03-26	06:58:00	0
2009-03-26	06:59:00	0
2009-03-26	07:00:00	0
2009-03-26	07:01:00	0
2009-03-26	07:02:00	0
2009-03-26	07:03:00	0
2009-03-26	07:04:00	0
2009-03-26	07:05:00	0
2009-03-26	07:06:00	0
2009-03-26	07:07:00	0
2009-03-26	07:08:00	0
2009-03-26	07:09:00	0
2009-03-26	07:10:00	0
2009-03-26	07:11:00	0
2009-03-26	07:12:00	0
2009-03-26	07:13:00	0
2009-03-26	07:14:00	0
2009-03-26	07:15:00	0
2009-03-26	07:16:00	0
2009-03-26	07:17:00	0
2009-03-26	07:18:00	0
2009-03-26	07:19:00	0
2009-03-26	07:20:00	0
2009-03-26	07:21:00	0
2009-03-26	07:22:00	0
2009-03-26	07:23:00	0
2009-03-26	07:24:00	0
2009-03-26	07:25:00	0
2009-03-26	07:26:00	0
2009-03-26	07:27:00	0
2009-03-26	07:28:00	0
2009-03-26	07:29:00	0
2009-03-26	07:30:00	0
2009-03-26	07:31:00	0
2009-03-26	07:32:00	0
2009-03-26	07:33:00	0
2009-03-26	07:34:00	0
2009-03-26	07:35:00	0
2009-03-26	07:36:00	0
2009-03-26	07:37:00	0
2009-03-26	07:38:00	0
2009-03-26	07:39:00	0
2009-03-26	07:40:00	0
2009-03-26	07:41:00	0
2009-03-26	07:42:00	0
2009-03-26	07:43:00	0
2009-03-26	07:44:00	0
2009-03-26	07:45:00	0
2009-03-26	07:46:00	0
2009-03-26	07:47:00	0
2009-03-26	07:48:00	0
2009-03-26	07:49:00	0
2009-03-26	07:50:00	0
2009-03-26	07:51:00	0
2009-03-26	07:52:00	0
2009-03-26	07:53:00	0
2009-03-26	07:54:00	0
2009-03-26	07:55:00	0
2009-03-26	07:56:00	0
2009-03-26	07:57:00	0
2009-03-26	07:58:00	0
2009-03-26	07:59:00	0
2009-03-26	08:00:00	0
2009-03-26	08:01:00	0
2009-03-26	08:02:00	0
2009-03-26	08:03:00	0
2009-03-26	08:04:00	0
2009-03-26	08:05:00	0
2009-03-26	08:06:00	0
2009-03-26	08:07:00	0
2009-03-26	08:08:00	0
2009-03-26	08:09:00	0
2009-03-26	08:10:00	0
2009-03-26	08:11:00	0
2009-03-26	08:12:00	0
2009-03-26	08:13:00	0
2009-03-26	08:14:00	0
2009-03-26	08:15:00	0
2009-03-26	08:16:00	0
2009-03-26	08:17:00	0
2009-03-26	08:18:00	0
2009-03-26	08:19:00	0
2009-03-26	08:20:00	0
2009-03-26	08:21:00	0
2009-03-26	08:22:00	0
2009-03-26	08:23:00	0
2009-03-26	08:24:00	0
2009-03-26	08:25:00	0
2009-03-26	08:26:00	0
2009-03-26	08:27:00	0
2009-03-26	08:28:00	0
2009-03-26	08:29:00	0
2009-03-26	08:30:00	0
2009-03-26	08:31:00	0
2009-03-26	08:32:00	0
2009-03-26	08:33:00	0
2009-03-26	08:34:00	0
2009-03-26	08:35:00	0
2009-03-26	08:36:00	0
2009-03-26	08:37:00	0
2009-03-26	08:38:00	0
2009-03-26	08:39:00	0
2009-03-26	08:40:00	0
2009-03-26	08:41:00	0
2009-03-26	08:42:00	0
2009-03-26	08:43:00	0
2009-03-26	08:44:00	0
2009-03-26	08:45:00	0
2009-03-26	08:46:00	0
2009-03-26	08:47:00	0
2009-03-26	08:48:00	0
2009-03-26	08:49:00	0
2009-03-26	08:50:00	0
2009-03-26	08:51:00	0
2009-03-26	08:52:00	0
2009-03-26	08:53:00	0
2009-03-26	08:54:00	0
2009-03-26	08:55:00	0
2009-03-26	08:56:00	0
2009-03-26	08:57:00	0
2009-03-26	08:58:00	0
2009-03-26	08:59:00	0
2009-03-26	09:00:00	0
2009-03-26	09:01:00	0
2009-03-26	09:02:00	0
2009-03-26	09:03:00	0
2009-03-26	09:04:00	0
2009-03-26	09:05:00	0
2009-03-26	09:06:00	0
2009-03-26	09:07:00	0
2009-03-26	09:08:00	0
2009-03-26	09:09:00	0
2009-03-26	09:10:00	0
2009-03-26	09:11:00	0
2009-03-26	09:12:00	0
2009-03-26	09:13:00	0
2009-03-26	09:14:00	0
2009-03-26	09:15:00	0
2009-03-26	09:16:00	0
2009-03-26	09:17:00	0
2009-03-26	09:18:00	0
2009-03-26	09:19:00	0
2009-03-26	09:20:00	0
2009-03-26	09:21:00	0
2009-03-26	09:22:00	0
2009-03-26	09:23:00	0
2009-03-26	09:24:00	0
2009-03-26	09:25:00	0
2009-03-26	09:26:00	0
2009-03-26	09:27:00	0
2009-03-26	09:28:00	0
2009-03-26	09:29:00	0
2009-03-26	09:30:00	0
2009-03-26	09:31:00	0
2009-03-26	09:32:00	0
2009-03-26	09:33:00	0
2009-03-26	09:34:00	0
2009-03-26	09:35:00	0
2009-03-26	09:36:00	0
2009-03-26	09:37:00	0
2009-03-26	09:38:00	0
2009-03-26	09:39:00	0
2009-03-26	09:40:00	0
2009-03-26	09:41:00	0
2009-03-26	09:42:00	0
2009-03-26	09:43:00	0
2009-03-26	09:44:00	0
2009-03-26	09:45:00	0
2009-03-26	09:46:00	0
2009-03-26	09:47:00	0
2009-03-26	09:48:00	0
2009-03-26	09:49:00	0
2009-03-26	09:50:00	0
2009-03-26	09:51:00	0
2009-03-26	09:52:00	0
2009-03-26	09:53:00	0
2009-03-26	09:54:00	0
2009-03-26	09:55:00	0
2009-03-26	09:56:00	0
2009-03-26	09:57:00	0
2009-03-26	09:58:00	0
2009-03-26	09:59:00	0
2009-03-26	10:00:00	0
2009-03-26	10:01:00	0
2009-03-26	10:02:00	0
2009-03-26	10:03:00	0
2009-03-26	10:04:00	0
2009-03-26	10:05:00	0
2009-03-26	10:06:00	0
2009-03-26	10:07:00	0
2009-03-26	10:08:00	0
2009-03-26	10:09:00	0
2009-03-26	10:10:00	0
2009-03-26	10:11:00	0
2009-03-26	10:12:00	0
2009-03-26	10:13:00	0
2009-03-26	10:14:00	0
2009-03-26	10:15:00	0
2009-03-26	10:16:00	0
2009-03-26	10:17:00	0
2009-03-26	10:18:00	0
2009-03-26	10:19:00	0
2009-03-26	10:20:00	0
2009-03-26	10:21:00	0
2009-03-26	10:22:00	0
2009-03-26	10:23:00	0
2009-03-26	10:24:00	0
2009-03-26	10:25:00	0
2009-03-26	10:26:00	0
2009-03-26	10:27:00	0
2009-03-26	10:28:00	0
2009-03-26	10:29:00	0
2009-03-26	10:30:00	0
2009-03-26	10:31:00	0
2009-03-26	10:32:00	0
2009-03-26	10:33:00	0
2009-03-26	10:34:00	0
2009-03-26	10:35:00	0
2009-03-26	10:36:00	0
2009-03-26	10:37:00	0
2009-03-26	10:38:00	0
2009-03-26	10:39:00	0
2009-03-26	10:40:00	0
2009-03-26	10:41:00	0
2009-03-26	10:42:00	0
2009-03-26	10:43:00	0
2009-03-26	10:44:00	0
2009-03-26	10:45:00	0
2009-03-26	10:46:00	0
2009-03-26	10:47:00	0
2009-03-26	10:48:00	0
2009-03-26	10:49:00	0
2009-03-26	10:50:00	0
2009-03-26	10:51:00	0
2009-03-26	10:52:00	0
2009-03-26	10:53:00	0
2009-03-26	10:54:00	0
2009-03-26	10:55:00	0
2009-03-26	10:56:00	0
2009-03-26	10:57:00	0
2009-03-26	10:58:00	0
2009-03-26	10:59:00	0
2009-03-26	11:00:00	0
2009-03-26	11:01:00	0
2009-03-26	11:02:00	0
2009-03-26	11:03:00	0
2009-03-26	11:04:00	0
2009-03-26	11:05:00	0
2009-03-26	11:06:00	0
2009-03-26	11:07:00	0
2009-03-26	11:08:00	0
2009-03-26	11:09:00	0
2009-03-26	11:10:00	0
2009-03-26	11:11:00	0
2009-03-26	11:12:00	0
2009-03-26	11:13:00	0
2009-03-26	11:14:00	0
2009-03-26	11:15:00	0
2009-03-26	11:16:00	0
2009-03-26	11:17:00	0
2009-03-26	11:18:00	0
2009-03-26	11:19:00	0
2009-03-26	11:20:00	0
2009-03-26	11:21:00	0
2009-03-26	11:22:00	0
2009-03-26	11:23:00	0
2009-03-26	11:24:00	0
2009-03-26	11:25:00	0
2009-03-26	11:26:00	0
2009-03-26	11:27:00	0
2009-03-26	11:28:00	0
2009-03-26	11:29:00	0
2009-03-26	11:30:00	0
2009-03-26	11:31:00	0
2009-03-26	11:32:00	0
2009-03-26	11:33:00	0
2009-03-26	11:34:00	0
2009-03-26	11:35:00	0
2009-03-26	11:36:00	0
2009-03-26	11:37:00	0
2009-03-26	11:38:00	0
2009-03-26	11:39:00	0
2009-03-26	11:40:00	0
2009-03-26	11:41:00	0
2009-03-26	11:42:00	0
2009-03-26	11:43:00	0
2009-03-26	11:44:00	0
2009-03-26	11:45:00	0
2009-03-26	11:46:00	0
2009-03-26	11:47:00	0
2009-03-26	11:48:00	0
2009-03-26	11:49:00	0
2009-03-26	11:50:00	0
2009-03-26	11:51:00	0
2009-03-26	11:52:00	0
2009-03-26	11:53:00	0
2009-03-26	11:54:00	0
2009-03-26	11:55:00	0
2009-03-26	11:56:00	0
2009-03-26	11:57:00	0
2009-03-26	11:58:00	0
2009-03-26	11:59:00	0
2009-03-26	12:00:00	0
2009-03-26	12:01:00	0
2009-03-26	12:02:00	0
2009-03-26	12:03:00	0
2009-03-26	12:04:00	0
2009-03-26	12:05:00	0
2009-03-26	12:06:00	0
2009-03-26	12:07:00	0
2009-03-26	12:08:00	0
2009-03-26	12:09:00	0
2009-03-26	12:10:00	0
2009-03-26	12:11:00	0
2009-03-26	12:12:00	0
2009-03-26	12:13:00	0
2009-03-26	12:14:00	0
2009-03-26	12:15:00	0
2009-03-26	12:16:00	0
2009-03-26	12:17:00	0
2009-03-26	12:18:00	0
2009-03-26	12:19:00	0
2009-03-26	12:20:00	0
2009-03-26	12:21:00	0
2009-03-26	12:22:00	0
2009-03-26	12:23:00	0
2009-03-26	12:24:00	0
2009-03-26	12:25:00	0
2009-03-26	12:26:00	0
2009-03-26	12:27:00	0
2009-03-26	12:28:00	0
2009-03-26	12:29:00	0
2009-03-26	12:30:00	0
2009-03-26	12:31:00	0
2009-03-26	12:32:00	0
2009-03-26	12:33:00	0
2009-03-26	12:34:00	0
2009-03-26	12:35:00	0
2009-03-26	12:36:00	0
2009-03-26	12:37:00	0
2009-03-26	12:38:00	0
2009-03-26	12:39:00	0
2009-03-26	12:40:00	0
2009-03-26	12:41:00	0
2009-03-26	12:42:00	0
2009-03-26	12:43:00	0
2009-03-26	12:44:00	0
2009-03-26	12:45:00	0
2009-03-26	12:46:00	0
2009-03-26	12:47:00	0
2009-03-26	12:48:00	0
2009-03-26	12:49:00	0
2009-03-26	12:50:00	0
2009-03-26	12:51:00	0
2009-03-26	12:52:00	0
2009-03-26	12:53:00	0
2009-03-26	12:54:00	0
2009-03-26	12:55:00	0
2009-03-26	12:56:00	0
2009-03-26	12:57:00	0
2009-03-26	12:58:00	0
2009-03-26	12:59:00	0
2009-03-26	13:00:00	0
2009-03-26	13:01:00	0
2009-03-26	13:02:00	0
2009-03-26	13:03:00	0
2009-03-26	13:04:00	0
2009-03-26	13:05:00	0
2009-03-26	13:06:00	0
2009-03-26	13:07:00	0
2009-03-26	13:08:00	0
2009-03-26	13:09:00	0
2009-03-26	13:10:00	0
2009-03-26	13:11:00	0
2009-03-26	13:12:00	0
2009-03-26	13:13:00	0
2009-03-26	13:14:00	0
2009-03-26	13:15:00	0
2009-03-26	13:16:00	0
2009-03-26	13:17:00	0
2009-03-26	13:18:00	0
2009-03-26	13:19:00	0
2009-03-26	13:20:00	0
2009-03-26	13:21:00	0
2009-03-26	13:22:00	0
2009-03-26	13:23:00	0
2009-03-26	13:24:00	0
2009-03-26	13:25:00	0
2009-03-26	13:26:00	0
2009-03-26	13:27:00	0
2009-03-26	13:28:00	0
2009-03-26	13:29:00	0
2009-03-26	13:30:00	0
2009-03-26	13:31:00	0
2009-03-26	13:32:00	0
2009-03-26	13:33:00	0
2009-03-26	13:34:00	0
2009-03-26	13:35:00	0
2009-03-26	13:36:00	0
2009-03-26	13:37:00	0
2009-03-26	13:38:00	0
2009-03-26	13:39:00	0
2009-03-26	13:40:00	0
2009-03-26	13:41:00	0
2009-03-26	13:42:00	0
2009-03-26	13:43:00	0
2009-03-26	13:44:00	0
2009-03-26	13:45:00	0
2009-03-26	13:46:00	0
2009-03-26	13:47:00	0
2009-03-26	13:48:00	0
2009-03-26	13:49:00	0
2009-03-26	13:50:00	0
2009-03-26	13:51:00	0
2009-03-26	13:52:00	0
2009-03-26	13:53:00	0
2009-03-26	13:54:00	0
2009-03-26	13:55:00	0
2009-03-26	13:56:00	0
2009-03-26	13:57:00	0
2009-03-26	13:58:00	0
2009-03-26	13:59:00	0
2009-03-26	14:00:00	0
2009-03-26	14:01:00	0
2009-03-26	14:02:00	0
2009-03-26	14:03:00	0
2009-03-26	14:04:00	0
2009-03-26	14:05:00	0
2009-03-26	14:06:00	0
2009-03-26	14:07:00	0
2009-03-26	14:08:00	0
2009-03-26	14:09:00	0
2009-03-26	14:10:00	0
2009-03-26	14:11:00	0
2009-03-26	14:12:00	0
2009-03-26	14:13:00	0
2009-03-26	14:14:00	0
2009-03-26	14:15:00	0
2009-03-26	14:16:00	0
2009-03-26	14:17:00	0
2009-03-26	14:18:00	0
2009-03-26	14:19:00	0
2009-03-26	14:20:00	0
2009-03-26	14:21:00	0
2009-03-26	14:22:00	0
2009-03-26	14:23:00	0
2009-03-26	14:24:00	0
2009-03-26	14:25:00	0
2009-03-26	14:26:00	0
2009-03-26	14:27:00	0
2009-03-26	14:28:00	0
2009-03-26	14:29:00	0
2009-03-26	14:30:00	0
2009-03-26	14:31:00	0
2009-03-26	14:32:00	0
2009-03-26	14:33:00	0
2009-03-26	14:34:00	0
2009-03-26	14:35:00	0
2009-03-26	14:36:00	0
2009-03-26	14:37:00	0
2009-03-26	14:38:00	0
2009-03-26	14:39:00	0
2009-03-26	14:40:00	0
2009-03-26	14:41:00	0
2009-03-26	14:42:00	0
2009-03-26	14:43:00	0
2009-03-26	14:44:00	0
2009-03-26	14:45:00	0
2009-03-26	14:46:00	0
2009-03-26	14:47:00	0
2009-03-26	14:48:00	0
2009-03-26	14:49:00	0
2009-03-26	14:50:00	0
2009-03-26	14:51:00	0
2009-03-26	14:52:00	0
2009-03-26	14:53:00	0
2009-03-26	14:54:00	0
2009-03-26	14:55:00	0
2009-03-26	14:56:00	0
2009-03-26	14:57:00	0
2009-03-26	14:58:00	0
2009-03-26	14:59:00	0
2009-03-26	15:00:00	0
2009-03-26	15:01:00	0
2009-03-26	15:02:00	0
2009-03-26	15:03:00	0
2009-03-26	15:04:00	0
2009-03-26	15:05:00	0
2009-03-26	15:06:00	0
2009-03-26	15:07:00	0
2009-03-26	15:08:00	0
2009-03-26	15:09:00	0
2009-03-26	15:10:00	0
2009-03-26	15:11:00	0
2009-03-26	15:12:00	0
2009-03-26	15:13:00	0
2009-03-26	15:14:00	0
2009-03-26	15:15:00	0
2009-03-26	15:16:00	0
2009-03-26	15:17:00	0
2009-03-26	15:18:00	0
2009-03-26	15:19:00	0
2009-03-26	15:20:00	0
2009-03-26	15:21:00	0
2009-03-26	15:22:00	0
2009-03-26	15:23:00	0
2009-03-26	15:24:00	0
2009-03-26	15:25:00	0
2009-03-26	15:26:00	0
2009-03-26	15:27:00	0
2009-03-26	15:28:00	0
2009-03-26	15:29:00	0
2009-03-26	15:30:00	0
2009-03-26	15:31:00	0
2009-03-26	15:32:00	0
2009-03-26	15:33:00	0
2009-03-26	15:34:00	0
2009-03-26	15:35:00	0
2009-03-26	15:36:00	0
2009-03-26	15:37:00	0
2009-03-26	15:38:00	0
2009-03-26	15:39:00	0
2009-03-26	15:40:00	0
2009-03-26	15:41:00	0
2009-03-26	15:42:00	0
2009-03-26	15:43:00	0
2009-03-26	15:44:00	0
2009-03-26	15:45:00	0
2009-03-26	15:46:00	0
2009-03-26	15:47:00	0
2009-03-26	15:48:00	0
2009-03-26	15:49:00	0
2009-03-26	15:50:00	0
2009-03-26	15:51:00	0
2009-03-26	15:52:00	0
2009-03-26	15:53:00	0
2009-03-26	15:54:00	0
2009-03-26	15:55:00	0
2009-03-26	15:56:00	0
2009-03-26	15:57:00	0
2009-03-26	15:58:00	0
2009-03-26	15:59:00	0
2009-03-26	16:00:00	0
2009-03-26	16:01:00	0
2009-03-26	16:02:00	0
2009-03-26	16:03:00	0
2009-03-26	16:04:00	0
2009-03-26	16:05:00	0
2009-03-26	16:06:00	0
2009-03-26	16:07:00	0
2009-03-26	16:08:00	0
2009-03-26	16:09:00	0
2009-03-26	16:10:00	0
2009-03-26	16:11:00	0
2009-03-26	16:12:00	0
2009-03-26	16:13:00	0
2009-03-26	16:14:00	0
2009-03-26	16:15:00	0
2009-03-26	16:16:00	0
2009-03-26	16:17:00	0
2009-03-26	16:18:00	0
2009-03-26	16:19:00	0
2009-03-26	16:20:00	0
2009-03-26	16:21:00	0
2009-03-26	16:22:00	0
2009-03-26	16:23:00	0
2009-03-26	16:24:00	0
2009-03-26	16:25:00	0
2009-03-26	16:26:00	0
2009-03-26	16:27:00	0
2009-03-26	16:28:00	0
2009-03-26	16:29:00	0
2009-03-26	16:30:00	0
2009-03-26	16:31:00	0
2009-03-26	16:32:00	0
2009-03-26	16:33:00	0
2009-03-26	16:34:00	0
2009-03-26	16:35:00	0
2009-03-26	16:36:00	0
2009-03-26	16:37:00	0
2009-03-26	16:38:00	0
2009-03-26	16:39:00	0
2009-03-26	16:40:00	0
2009-03-26	16:41:00	0
2009-03-26	16:42:00	0
2009-03-26	16:43:00	0
2009-03-26	16:44:00	0
2009-03-26	16:45:00	0
2009-03-26	16:46:00	0
2009-03-26	16:47:00	0
2009-03-26	16:48:00	0
2009-03-26	16:49:00	0
2009-03-26	16:50:00	0
2009-03-26	16:51:00	0
2009-03-26	16:52:00	0
2009-03-26	16:53:00	0
2009-03-26	16:54:00	0
2009-03-26	16:55:00	0
2009-03-26	16:56:00	0
2009-03-26	16:57:00	0
2009-03-26	16:58:00	0
2009-03-26	16:59:00	0
2009-03-26	17:00:00	0
2009-03-26	17:01:00	0
2009-03-26	17:02:00	0
2009-03-26	17:03:00	0
2009-03-26	17:04:00	0
2009-03-26	17:05:00	0
2009-03-26	17:06:00	0
2009-03-26	17:07:00	0
2009-03-26	17:08:00	0
2009-03-26	17:09:00	0
2009-03-26	17:10:00	0
2009-03-26	17:11:00	0
2009-03-26	17:12:00	0
2009-03-26	17:13:00	0
2009-03-26	17:14:00	0
2009-03-26	17:15:00	0
2009-03-26	17:16:00	0
2009-03-26	17:17:00	0
2009-03-26	17:18:00	0
2009-03-26	17:19:00	0
2009-03-26	17:20:00	0
2009-03-26	17:21:00	0
2009-03-26	17:22:00	0
2009-03-26	17:23:00	0
2009-03-26	17:24:00	0
2009-03-26	17:25:00	0
2009-03-26	17:26:00	0
2009-03-26	17:27:00	0
2009-03-26	17:28:00	0
2009-03-26	17:29:00	0
2009-03-26	17:30:00	0
2009-03-26	17:31:00	0
2009-03-26	17:32:00	0
2009-03-26	17:33:00	0
2009-03-26	17:34:00	0
2009-03-26	17:35:00	0
2009-03-26	17:36:00	0
2009-03-26	17:37:00	0
2009-03-26	17:38:00	0
2009-03-26	17:39:00	0
2009-03-26	17:40:00	0
2009-03-26	17:41:00	0
2009-03-26	17:42:00	0
2009-03-26	17:43:00	0
2009-03-26	17:44:00	0
2009-03-26	17:45:00	0
2009-03-26	17:46:00	0
2009-03-26	17:47:00	0
2009-03-26	17:48:00	0
2009-03-26	17:49:00	0
2009-03-26	17:50:00	0
2009-03-26	17:51:00	0
2009-03-26	17:52:00	0
2009-03-26	17:53:00	0
2009-03-26	17:54:00	0
2009-03-26	17:55:00	0
2009-03-26	17:56:00	0
2009-03-26	17:57:00	0
2009-03-26	17:58:00	0
2009-03-26	17:59:00	0
2009-03-26	18:00:00	0	M
2009-03-26	18:01:00	0
2009-03-26	18:02:00	0
2009-03-26	18:03:00	0
2009-03-26	18:04:00	0
2009-03-26	18:05:00	0
2009-03-26	18:06:00	0
2009-03-26	18:07:00	0
2009-03-26	18:08:00	12
2009-03-26	18:09:00	0
2009-03-26	18:10:00	0
2009-03-26	18:11:00	0
2009-03-26	18:12:00	0
2009-03-26	18:13:00	0
2009-03-26	18:14:00	0
2009-03-26	18:15:00	0
2009-03-26	18:16:00	0
2009-03-26	18:17:00	0
2009-03-26	18:18:00	0
2009-03-26	18:19:00	0
2009-03-26	18:20:00	59
2009-03-26	18:21:00	107
2009-03-26	18:22:00	183
2009-03-26	18:23:00	0
2009-03-26	18:24:00	0
2009-03-26	18:25:00	0
2009-03-26	18:26:00	0
2009-03-26	18:27:00	0
2009-03-26	18:28:00	0
2009-03-26	18:29:00	0
2009-03-26	18:30:00	0
2009-03-26	18:31:00	0
2009-03-26	18:32:00	0
2009-03-26	18:33:00	0
2009-03-26	18:34:00	0
2009-03-26	18:35:00	0
2009-03-26	18:36:00	0
2009-03-26	18:37:00	12
2009-03-26	18:38:00	12
2009-03-26	18:39:00	0
2009-03-26	18:40:00	0
2009-03-26	18:41:00	0
2009-03-26	18:42:00	0
2009-03-26	18:43:00	0
2009-03-26	18:44:00	0
2009-03-26	18:45:00	0
2009-03-26	18:46:00	0
2009-03-26	18:47:00	0
2009-03-26	18:48:00	0
2009-03-26	18:49:00	0
2009-03-26	18:50:00	0
2009-03-26	18:51:00	0
2009-03-26	18:52:00	0
2009-03-26	18:53:00	0
2009-03-26	18:54:00	12
2009-03-26	18:55:00	0
2009-03-26	18:56:00	0
2009-03-26	18:57:00	0
2009-03-26	18:58:00	0
2009-03-26	18:59:00	0
2009-03-26	19:00:00	142
2009-03-26	19:01:00	119
2009-03-26	19:02:00	12
2009-03-26	19:03:00	0
2009-03-26	19:04:00	0
2009-03-26	19:05:00	0
2009-03-26	19:06:00	0
2009-03-26	19:07:00	0
2009-03-26	19:08:00	0
2009-03-26	19:09:00	0
2009-03-26	19:10:00	0
2009-03-26	19:11:00	0
2009-03-26	19:12:00	59
2009-03-26	19:13:00	47
2009-03-26	19:14:00	12
2009-03-26	19:15:00	119
2009-03-26	19:16:00	0
2009-03-26	19:17:00	0
2009-03-26	19:18:00	0
2009-03-26	19:19:00	311
2009-03-26	19:20:00	95
2009-03-26	19:21:00	47
2009-03-26	19:22:00	107
2009-03-26	19:23:00	0
2009-03-26	19:24:00	0
2009-03-26	19:25:00	71
2009-03-26	19:26:00	0
2009-03-26	19:27:00	0
2009-03-26	19:28:00	697
2009-03-26	19:29:00	927
2009-03-26	19:30:00	410
2009-03-26	19:31:00	36
2009-03-26	19:32:00	24
2009-03-26	19:33:00	71
2009-03-26	19:34:00	12
2009-03-26	19:35:00	12
2009-03-26	19:36:00	36
2009-03-26	19:37:00	36
2009-03-26	19:38:00	0
2009-03-26	19:39:00	0
2009-03-26	19:40:00	0
2009-03-26	19:41:00	71
2009-03-26	19:42:00	24
2009-03-26	19:43:00	0
2009-03-26	19:44:00	36
2009-03-26	19:45:00	0
2009-03-26	19:46:00	0
2009-03-26	19:47:00	0
2009-03-26	19:48:00	0
2009-03-26	19:49:00	0
2009-03-26	19:50:00	119
2009-03-26	19:51:00	119
2009-03-26	19:52:00	517
2009-03-26	19:53:00	0
2009-03-26	19:54:00	268
2009-03-26	19:55:00	83
2009-03-26	19:56:00	36
2009-03-26	19:57:00	197
2009-03-26	19:58:00	154
2009-03-26	19:59:00	95
2009-03-26	20:00:00	142
2009-03-26	20:01:00	24
2009-03-26	20:02:00	0
2009-03-26	20:03:00	0
2009-03-26	20:04:00	36
2009-03-26	20:05:00	0
2009-03-26	20:06:00	0
2009-03-26	20:07:00	0
2009-03-26	20:08:00	0
2009-03-26	20:09:00	0
2009-03-26	20:10:00	0
2009-03-26	20:11:00	0
2009-03-26	20:12:00	0
2009-03-26	20:13:00	0
2009-03-26	20:14:00	0
2009-03-26	20:15:00	0
2009-03-26	20:16:00	0
2009-03-26	20:17:00	0
2009-03-26	20:18:00	0
2009-03-26	20:19:00	0
2009-03-26	20:20:00	0
2009-03-26	20:21:00	0
2009-03-26	20:22:00	0
2009-03-26	20:23:00	0
2009-03-26	20:24:00	0
2009-03-26	20:25:00	0
2009-03-26	20:26:00	0
2009-03-26	20:27:00	0
2009-03-26	20:28:00	0
2009-03-26	20:29:00	0
2009-03-26	20:30:00	0
2009-03-26	20:31:00	0
2009-03-26	20:32:00	0
2009-03-26	20:33:00	0
2009-03-26	20:34:00	12
2009-03-26	20:35:00	0
2009-03-26	20:36:00	0
2009-03-26	20:37:00	0
2009-03-26	20:38:00	0
2009-03-26	20:39:00	0
2009-03-26	20:40:00	47
2009-03-26	20:41:00	0
2009-03-26	20:42:00	0
2009-03-26	20:43:00	0
2009-03-26	20:44:00	59
2009-03-26	20:45:00	0
2009-03-26	20:46:00	0
2009-03-26	20:47:00	0
2009-03-26	20:48:00	0
2009-03-26	20:49:00	0
2009-03-26	20:50:00	0
2009-03-26	20:51:00	0
2009-03-26	20:52:00	0
2009-03-26	20:53:00	0
2009-03-26	20:54:00	0
2009-03-26	20:55:00	0
2009-03-26	20:56:00	0
2009-03-26	20:57:00	12
2009-03-26	20:58:00	0
2009-03-26	20:59:00	0
2009-03-26	21:00:00	0
2009-03-26	21:01:00	0
2009-03-26	21:02:00	0
2009-03-26	21:03:00	0
2009-03-26	21:04:00	0
2009-03-26	21:05:00	0
2009-03-26	21:06:00	0
2009-03-26	21:07:00	0
2009-03-26	21:08:00	0
2009-03-26	21:09:00	0
2009-03-26	21:10:00	0
2009-03-26	21:11:00	0
2009-03-26	21:12:00	0
2009-03-26	21:13:00	0
2009-03-26	21:14:00	0
2009-03-26	21:15:00	0
2009-03-26	21:16:00	0
2009-03-26	21:17:00	0
2009-03-26	21:18:00	0
2009-03-26	21:19:00	0
2009-03-26	21:20:00	0
2009-03-26	21:21:00	0
2009-03-26	21:22:00	0
2009-03-26	21:23:00	0
2009-03-26	21:24:00	0
2009-03-26	21:25:00	0
2009-03-26	21:26:00	24
2009-03-26	21:27:00	0
2009-03-26	21:28:00	0
2009-03-26	21:29:00	0
2009-03-26	21:30:00	0
2009-03-26	21:31:00	0
2009-03-26	21:32:00	410
2009-03-26	21:33:00	327
2009-03-26	21:34:00	0
2009-03-26	21:35:00	107
2009-03-26	21:36:00	59
2009-03-26	21:37:00	154
2009-03-26	21:38:00	0
2009-03-26	21:39:00	0
2009-03-26	21:40:00	0
2009-03-26	21:41:00	0
2009-03-26	21:42:00	0
2009-03-26	21:43:00	0
2009-03-26	21:44:00	0
2009-03-26	21:45:00	0
2009-03-26	21:46:00	0
2009-03-26	21:47:00	0
2009-03-26	21:48:00	0
2009-03-26	21:49:00	0
2009-03-26	21:50:00	0
2009-03-26	21:51:00	0
2009-03-26	21:52:00	0
2009-03-26	21:53:00	0
2009-03-26	21:54:00	0
2009-03-26	21:55:00	0
2009-03-26	21:56:00	0
2009-03-26	21:57:00	0
2009-03-26	21:58:00	0
2009-03-26	21:59:00	0
2009-03-26	22:00:00	0
2009-03-26	22:01:00	0
2009-03-26	22:02:00	0
2009-03-26	22:03:00	0
2009-03-26	22:04:00	0
2009-03-26	22:05:00	0
2009-03-26	22:06:00	0
2009-03-26	22:07:00	0
2009-03-26	22:08:00	0
2009-03-26	22:09:00	0
2009-03-26	22:10:00	0
2009-03-26	22:11:00	0
2009-03-26	22:12:00	0
2009-03-26	22:13:00	0
2009-03-26	22:14:00	12
2009-03-26	22:15:00	0
2009-03-26	22:16:00	0
2009-03-26	22:17:00	0
2009-03-26	22:18:00	0
2009-03-26	22:19:00	59
2009-03-26	22:20:00	0
2009-03-26	22:21:00	0
2009-03-26	22:22:00	0
2009-03-26	22:23:00	0
2009-03-26	22:24:00	0
2009-03-26	22:25:00	0
2009-03-26	22:26:00	0
2009-03-26	22:27:00	0
2009-03-26	22:28:00	12
2009-03-26	22:29:00	0
2009-03-26	22:30:00	0
2009-03-26	22:31:00	0
2009-03-26	22:32:00	0
2009-03-26	22:33:00	0
2009-03-26	22:34:00	0
2009-03-26	22:35:00	0
2009-03-26	22:36:00	0
2009-03-26	22:37:00	0
2009-03-26	22:38:00	0
2009-03-26	22:39:00	0
2009-03-26	22:40:00	0
2009-03-26	22:41:00	0
2009-03-26	22:42:00	0
2009-03-26	22:43:00	0
2009-03-26	22:44:00	0
2009-03-26	22:45:00	0
2009-03-26	22:46:00	0
2009-03-26	22:47:00	0
2009-03-26	22:48:00	0
2009-03-26	22:49:00	0
2009-03-26	22:50:00	0
2009-03-26	22:51:00	0
2009-03-26	22:52:00	0
2009-03-26	22:53:00	0
2009-03-26	22:54:00	0
2009-03-26	22:55:00	0
2009-03-26	22:56:00	0
2009-03-26	22:57:00	36
2009-03-26	22:58:00	24
2009-03-26	22:59:00	479
2009-03-26	23:00:00	979
2009-03-26	23:01:00	142
2009-03-26	23:02:00	71
2009-03-26	23:03:00	0
2009-03-26	23:04:00	154
2009-03-26	23:05:00	517
2009-03-26	23:06:00	1287
2009-03-26	23:07:00	1256
2009-03-26	23:08:00	1380
2009-03-26	23:09:00	832
2009-03-26	23:10:00	1169
2009-03-26	23:11:00	697
2009-03-26	23:12:00	633
2009-03-26	23:13:00	593
2009-03-26	23:14:00	676
2009-03-26	23:15:00	211
2009-03-26	23:16:00	36
2009-03-26	23:17:00	24
2009-03-26	23:18:00	0
2009-03-26	23:19:00	0
2009-03-26	23:20:00	47
2009-03-26	23:21:00	344
2009-03-26	23:22:00	24
2009-03-26	23:23:00	119
2009-03-26	23:24:00	59
2009-03-26	23:25:00	0
2009-03-26	23:26:00	0
2009-03-26	23:27:00	0
2009-03-26	23:28:00	0
2009-03-26	23:29:00	0
2009-03-26	23:30:00	0
2009-03-26	23:31:00	0
2009-03-26	23:32:00	0
2009-03-26	23:33:00	0
2009-03-26	23:34:00	0
2009-03-26	23:35:00	0
2009-03-26	23:36:00	0
2009-03-26	23:37:00	0
2009-03-26	23:38:00	0
2009-03-26	23:39:00	0
2009-03-26	23:40:00	0
2009-03-26	23:41:00	0
2009-03-26	23:42:00	0
2009-03-26	23:43:00	0
2009-03-26	23:44:00	0
2009-03-26	23:45:00	0
2009-03-26	23:46:00	0
2009-03-26	23:47:00	0
2009-03-26	23:48:00	0
2009-03-26	23:49:00	0
2009-03-26	23:50:00	0
2009-03-26	23:51:00	0
2009-03-26	23:52:00	0
2009-03-26	23:53:00	12
2009-03-26	23:54:00	95
2009-03-26	23:55:00	0
2009-03-26	23:56:00	0
2009-03-26	23:57:00	168
2009-03-26	23:58:00	225
2009-03-26	23:59:00	0
2009-03-27	00:00:00	254
2009-03-27	00:01:00	154
2009-03-27	00:02:00	0
2009-03-27	00:03:00	0
2009-03-27	00:04:00	0
2009-03-27	00:05:00	0
2009-03-27	00:06:00	0
2009-03-27	00:07:00	0
2009-03-27	00:08:00	0
2009-03-27	00:09:00	0
2009-03-27	00:10:00	0
2009-03-27	00:11:00	0
2009-03-27	00:12:00	0
2009-03-27	00:13:00	0
2009-03-27	00:14:00	0
2009-03-27	00:15:00	0
2009-03-27	00:16:00	0
2009-03-27	00:17:00	0
2009-03-27	00:18:00	71
2009-03-27	00:19:00	0
2009-03-27	00:20:00	0
2009-03-27	00:21:00	0
2009-03-27	00:22:00	0
2009-03-27	00:23:00	0
2009-03-27	00:24:00	0
2009-03-27	00:25:00	0
2009-03-27	00:26:00	0
2009-03-27	00:27:00	0
2009-03-27	00:28:00	0
2009-03-27	00:29:00	0
2009-03-27	00:30:00	0
2009-03-27	00:31:00	0
2009-03-27	00:32:00	0
2009-03-27	00:33:00	0
2009-03-27	00:34:00	0
2009-03-27	00:35:00	0
2009-03-27	00:36:00	0
2009-03-27	00:37:00	0
2009-03-27	00:38:00	59
2009-03-27	00:39:00	0
2009-03-27	00:40:00	0
2009-03-27	00:41:00	0
2009-03-27	00:42:00	0
2009-03-27	00:43:00	0
2009-03-27	00:44:00	0
2009-03-27	00:45:00	0
2009-03-27	00:46:00	0
2009-03-27	00:47:00	0
2009-03-27	00:48:00	0
2009-03-27	00:49:00	0
2009-03-27	00:50:00	12
2009-03-27	00:51:00	0
2009-03-27	00:52:00	0
2009-03-27	00:53:00	0
2009-03-27	00:54:00	0
2009-03-27	00:55:00	0
2009-03-27	00:56:00	0
2009-03-27	00:57:00	0
2009-03-27	00:58:00	0
2009-03-27	00:59:00	0
2009-03-27	01:00:00	0
2009-03-27	01:01:00	0
2009-03-27	01:02:00	0
2009-03-27	01:03:00	0
2009-03-27	01:04:00	12
2009-03-27	01:05:00	0
2009-03-27	01:06:00	0
2009-03-27	01:07:00	0
2009-03-27	01:08:00	0
2009-03-27	01:09:00	0
2009-03-27	01:10:00	0
2009-03-27	01:11:00	0
2009-03-27	01:12:00	0
2009-03-27	01:13:00	0
2009-03-27	01:14:00	0
2009-03-27	01:15:00	0
2009-03-27	01:16:00	0
2009-03-27	01:17:00	0
2009-03-27	01:18:00	0
2009-03-27	01:19:00	0
2009-03-27	01:20:00	12
2009-03-27	01:21:00	0
2009-03-27	01:22:00	36
2009-03-27	01:23:00	0
2009-03-27	01:24:00	0
2009-03-27	01:25:00	0
2009-03-27	01:26:00	0
2009-03-27	01:27:00	95
2009-03-27	01:28:00	0
2009-03-27	01:29:00	0
2009-03-27	01:30:00	0
2009-03-27	01:31:00	0
2009-03-27	01:32:00	0
2009-03-27	01:33:00	0
2009-03-27	01:34:00	0
2009-03-27	01:35:00	0
2009-03-27	01:36:00	0
2009-03-27	01:37:00	0
2009-03-27	01:38:00	0
2009-03-27	01:39:00	0
2009-03-27	01:40:00	0
2009-03-27	01:41:00	0
2009-03-27	01:42:00	0
2009-03-27	01:43:00	0
2009-03-27	01:44:00	0
2009-03-27	01:45:00	0
2009-03-27	01:46:00	0
2009-03-27	01:47:00	0
2009-03-27	01:48:00	0
2009-03-27	01:49:00	0
2009-03-27	01:50:00	0
2009-03-27	01:51:00	0
2009-03-27	01:52:00	0
2009-03-27	01:53:00	0
2009-03-27	01:54:00	0
2009-03-27	01:55:00	0
2009-03-27	01:56:00	0
2009-03-27	01:57:00	0
2009-03-27	01:58:00	0
2009-03-27	01:59:00	0
2009-03-27	02:00:00	0
2009-03-27	02:01:00	0
2009-03-27	02:02:00	0
2009-03-27	02:03:00	0
2009-03-27	02:04:00	0
2009-03-27	02:05:00	0
2009-03-27	02:06:00	0
2009-03-27	02:07:00	0
2009-03-27	02:08:00	0
2009-03-27	02:09:00	0
2009-03-27	02:10:00	0
2009-03-27	02:11:00	0
2009-03-27	02:12:00	0
2009-03-27	02:13:00	0
2009-03-27	02:14:00	0
2009-03-27	02:15:00	0
2009-03-27	02:16:00	0
2009-03-27	02:17:00	0
2009-03-27	02:18:00	0
2009-03-27	02:19:00	0
2009-03-27	02:20:00	95
2009-03-27	02:21:00	168
2009-03-27	02:22:00	24
2009-03-27	02:23:00	0
2009-03-27	02:24:00	0
2009-03-27	02:25:00	0
2009-03-27	02:26:00	0
2009-03-27	02:27:00	0
2009-03-27	02:28:00	12
2009-03-27	02:29:00	0
2009-03-27	02:30:00	0
2009-03-27	02:31:00	0
2009-03-27	02:32:00	0
2009-03-27	02:33:00	0
2009-03-27	02:34:00	47
2009-03-27	02:35:00	24
2009-03-27	02:36:00	12
2009-03-27	02:37:00	12
2009-03-27	02:38:00	0
2009-03-27	02:39:00	0
2009-03-27	02:40:00	0
2009-03-27	02:41:00	154
2009-03-27	02:42:00	12
2009-03-27	02:43:00	0
2009-03-27	02:44:00	0
2009-03-27	02:45:00	0
2009-03-27	02:46:00	0
2009-03-27	02:47:00	0
2009-03-27	02:48:00	0
2009-03-27	02:49:00	0
2009-03-27	02:50:00	0
2009-03-27	02:51:00	0
2009-03-27	02:52:00	0
2009-03-27	02:53:00	0
2009-03-27	02:54:00	0
2009-03-27	02:55:00	0
2009-03-27	02:56:00	0
2009-03-27	02:57:00	0
2009-03-27	02:58:00	0
2009-03-27	02:59:00	0
2009-03-27	03:00:00	0
2009-03-27	03:01:00	0
2009-03-27	03:02:00	0
2009-03-27	03:03:00	0
2009-03-27	03:04:00	0
2009-03-27	03:05:00	0
2009-03-27	03:06:00	0
2009-03-27	03:07:00	0
2009-03-27	03:08:00	0
2009-03-27	03:09:00	0
2009-03-27	03:10:00	71
2009-03-27	03:11:00	0
2009-03-27	03:12:00	0
2009-03-27	03:13:00	0
2009-03-27	03:14:00	0
2009-03-27	03:15:00	0
2009-03-27	03:16:00	0
2009-03-27	03:17:00	0
2009-03-27	03:18:00	0
2009-03-27	03:19:00	0
2009-03-27	03:20:00	0
2009-03-27	03:21:00	0
2009-03-27	03:22:00	0
2009-03-27	03:23:00	0
2009-03-27	03:24:00	0
2009-03-27	03:25:00	0
2009-03-27	03:26:00	0
2009-03-27	03:27:00	0
2009-03-27	03:28:00	0
2009-03-27	03:29:00	0
2009-03-27	03:30:00	268
2009-03-27	03:31:00	168
2009-03-27	03:32:00	1112
2009-03-27	03:33:00	536
2009-03-27	03:34:00	59
2009-03-27	03:35:00	47
2009-03-27	03:36:00	95
2009-03-27	03:37:00	0
2009-03-27	03:38:00	24
2009-03-27	03:39:00	12
2009-03-27	03:40:00	0
2009-03-27	03:41:00	12
2009-03-27	03:42:00	0
2009-03-27	03:43:00	0
2009-03-27	03:44:00	0
2009-03-27	03:45:00	0
2009-03-27	03:46:00	12
2009-03-27	03:47:00	0
2009-03-27	03:48:00	12
2009-03-27	03:49:00	0
2009-03-27	03:50:00	0
2009-03-27	03:51:00	71
2009-03-27	03:52:00	71
2009-03-27	03:53:00	211
2009-03-27	03:54:00	59
2009-03-27	03:55:00	633
2009-03-27	03:56:00	239
2009-03-27	03:57:00	740
2009-03-27	03:58:00	498
2009-03-27	03:59:00	740
2009-03-27	04:00:00	36
2009-03-27	04:01:00	633
2009-03-27	04:02:00	0
2009-03-27	04:03:00	142
2009-03-27	04:04:00	24
2009-03-27	04:05:00	36
2009-03-27	04:06:00	119
2009-03-27	04:07:00	0
2009-03-27	04:08:00	107
2009-03-27	04:09:00	130
2009-03-27	04:10:00	24
2009-03-27	04:11:00	0
2009-03-27	04:12:00	0
2009-03-27	04:13:00	0
2009-03-27	04:14:00	0
2009-03-27	04:15:00	0
2009-03-27	04:16:00	0
2009-03-27	04:17:00	0
2009-03-27	04:18:00	0
2009-03-27	04:19:00	0
2009-03-27	04:20:00	0
2009-03-27	04:21:00	0
2009-03-27	04:22:00	130
2009-03-27	04:23:00	36
2009-03-27	04:24:00	95
2009-03-27	04:25:00	0
2009-03-27	04:26:00	0
2009-03-27	04:27:00	0
2009-03-27	04:28:00	0
2009-03-27	04:29:00	0
2009-03-27	04:30:00	0
2009-03-27	04:31:00	0
2009-03-27	04:32:00	0
2009-03-27	04:33:00	107
2009-03-27	04:34:00	59
2009-03-27	04:35:00	47
2009-03-27	04:36:00	71
2009-03-27	04:37:00	47
2009-03-27	04:38:00	0
2009-03-27	04:39:00	0
2009-03-27	04:40:00	0
2009-03-27	04:41:00	0
2009-03-27	04:42:00	0
2009-03-27	04:43:00	0
2009-03-27	04:44:00	0
2009-03-27	04:45:00	0
2009-03-27	04:46:00	0
2009-03-27	04:47:00	0
2009-03-27	04:48:00	0
2009-03-27	04:49:00	0
2009-03-27	04:50:00	0
2009-03-27	04:51:00	0
2009-03-27	04:52:00	0
2009-03-27	04:53:00	0
2009-03-27	04:54:00	0
2009-03-27	04:55:00	0
2009-03-27	04:56:00	0
2009-03-27	04:57:00	0
2009-03-27	04:58:00	0
2009-03-27	04:59:00	0
2009-03-27	05:00:00	0
2009-03-27	05:01:00	0
2009-03-27	05:02:00	0
2009-03-27	05:03:00	0
2009-03-27	05:04:00	0
2009-03-27	05:05:00	0
2009-03-27	05:06:00	0
2009-03-27	05:07:00	0
2009-03-27	05:08:00	0
2009-03-27	05:09:00	0
2009-03-27	05:10:00	0
2009-03-27	05:11:00	0
2009-03-27	05:12:00	0
2009-03-27	05:13:00	0
2009-03-27	05:14:00	0
2009-03-27	05:15:00	0
2009-03-27	05:16:00	12
2009-03-27	05:17:00	0
2009-03-27	05:18:00	0
2009-03-27	05:19:00	0
2009-03-27	05:20:00	0
2009-03-27	05:21:00	0
2009-03-27	05:22:00	0
2009-03-27	05:23:00	0
2009-03-27	05:24:00	0
2009-03-27	05:25:00	0
2009-03-27	05:26:00	0
2009-03-27	05:27:00	0
2009-03-27	05:28:00	0
2009-03-27	05:29:00	0
2009-03-27	05:30:00	0
2009-03-27	05:31:00	0
2009-03-27	05:32:00	0
2009-03-27	05:33:00	0
2009-03-27	05:34:00	0
2009-03-27	05:35:00	0
2009-03-27	05:36:00	0
2009-03-27	05:37:00	0
2009-03-27	05:38:00	0
2009-03-27	05:39:00	0
2009-03-27	05:40:00	0
2009-03-27	05:41:00	0
2009-03-27	05:42:00	0
2009-03-27	05:43:00	0
2009-03-27	05:44:00	0
2009-03-27	05:45:00	0
2009-03-27	05:46:00	0
2009-03-27	05:47:00	0
2009-03-27	05:48:00	0
2009-03-27	05:49:00	0
2009-03-27	05:50:00	0
2009-03-27	05:51:00	0
2009-03-27	05:52:00	0
2009-03-27	05:53:00	0
2009-03-27	05:54:00	0
2009-03-27	05:55:00	0
2009-03-27	05:56:00	0
2009-03-27	05:57:00	0
2009-03-27	05:58:00	47
2009-03-27	05:59:00	0
2009-03-27	06:00:00	0
2009-03-27	06:01:00	0
2009-03-27	06:02:00	0
2009-03-27	06:03:00	0
2009-03-27	06:04:00	0
2009-03-27	06:05:00	0
2009-03-27	06:06:00	0
2009-03-27	06:07:00	0
2009-03-27	06:08:00	0
2009-03-27	06:09:00	95
2009-03-27	06:10:00	183
2009-03-27	06:11:00	0
2009-03-27	06:12:00	0
2009-03-27	06:13:00	0
2009-03-27	06:14:00	0
2009-03-27	06:15:00	0
2009-03-27	06:16:00	0
2009-03-27	06:17:00	0
2009-03-27	06:18:00	0
2009-03-27	06:19:00	0
2009-03-27	06:20:00	0
2009-03-27	06:21:00	0
2009-03-27	06:22:00	0
2009-03-27	06:23:00	0
2009-03-27	06:24:00	0
2009-03-27	06:25:00	0
2009-03-27	06:26:00	0
2009-03-27	06:27:00	0
2009-03-27	06:28:00	0
2009-03-27	06:29:00	0
2009-03-27	06:30:00	83
2009-03-27	06:31:00	71
2009-03-27	06:32:00	239
2009-03-27	06:33:00	0
2009-03-27	06:34:00	0
2009-03-27	06:35:00	0
2009-03-27	06:36:00	0
2009-03-27	06:37:00	0
2009-03-27	06:38:00	0
2009-03-27	06:39:00	0
2009-03-27	06:40:00	0
2009-03-27	06:41:00	0
2009-03-27	06:42:00	0
2009-03-27	06:43:00	0
2009-03-27	06:44:00	0
2009-03-27	06:45:00	12
2009-03-27	06:46:00	0
2009-03-27	06:47:00	0
2009-03-27	06:48:00	0
2009-03-27	06:49:00	0
2009-03-27	06:50:00	36
2009-03-27	06:51:00	327
2009-03-27	06:52:00	168
2009-03-27	06:53:00	311
2009-03-27	06:54:00	12
2009-03-27	06:55:00	0
2009-03-27	06:56:00	12
2009-03-27	06:57:00	24
2009-03-27	06:58:00	0
2009-03-27	06:59:00	71
2009-03-27	07:00:00	0
2009-03-27	07:01:00	0
2009-03-27	07:02:00	0
2009-03-27	07:03:00	0
2009-03-27	07:04:00	36
2009-03-27	07:05:00	0
2009-03-27	07:06:00	107
2009-03-27	07:07:00	12
2009-03-27	07:08:00	0
2009-03-27	07:09:00	0
2009-03-27	07:10:00	0
2009-03-27	07:11:00	0
2009-03-27	07:12:00	0
2009-03-27	07:13:00	0
2009-03-27	07:14:00	0
2009-03-27	07:15:00	0
2009-03-27	07:16:00	0
2009-03-27	07:17:00	0
2009-03-27	07:18:00	0
2009-03-27	07:19:00	0
2009-03-27	07:20:00	0
2009-03-27	07:21:00	0
2009-03-27	07:22:00	0
2009-03-27	07:23:00	0
2009-03-27	07:24:00	0
2009-03-27	07:25:00	0
2009-03-27	07:26:00	0
2009-03-27	07:27:00	327
2009-03-27	07:28:00	1318
2009-03-27	07:29:00	1413
2009-03-27	07:30:00	1349
2009-03-27	07:31:00	24
2009-03-27	07:32:00	47
2009-03-27	07:33:00	536
2009-03-27	07:34:00	697
2009-03-27	07:35:00	718
2009-03-27	07:36:00	225
2009-03-27	07:37:00	498
2009-03-27	07:38:00	654
2009-03-27	07:39:00	12
2009-03-27	07:40:00	59
2009-03-27	07:41:00	107
2009-03-27	07:42:00	24
2009-03-27	07:43:00	47
2009-03-27	07:44:00	95
2009-03-27	07:45:00	107
2009-03-27	07:46:00	0
2009-03-27	07:47:00	119
2009-03-27	07:48:00	0
2009-03-27	07:49:00	0
2009-03-27	07:50:00	12
2009-03-27	07:51:00	0
2009-03-27	07:52:00	168
2009-03-27	07:53:00	83
2009-03-27	07:54:00	130
2009-03-27	07:55:00	12
2009-03-27	07:56:00	0
2009-03-27	07:57:00	0
2009-03-27	07:58:00	0
2009-03-27	07:59:00	0
2009-03-27	08:00:00	211
2009-03-27	08:01:00	197
2009-03-27	08:02:00	443
2009-03-27	08:03:00	479
2009-03-27	08:04:00	36
2009-03-27	08:05:00	71
2009-03-27	08:06:00	0
2009-03-27	08:07:00	107
2009-03-27	08:08:00	12
2009-03-27	08:09:00	47
2009-03-27	08:10:00	0
2009-03-27	08:11:00	0
2009-03-27	08:12:00	59
2009-03-27	08:13:00	59
2009-03-27	08:14:00	36
2009-03-27	08:15:00	0
2009-03-27	08:16:00	0
2009-03-27	08:17:00	0
2009-03-27	08:18:00	0
2009-03-27	08:19:00	0
2009-03-27	08:20:00	0
2009-03-27	08:21:00	0
2009-03-27	08:22:00	0
2009-03-27	08:23:00	0
2009-03-27	08:24:00	0
2009-03-27	08:25:00	0
2009-03-27	08:26:00	0
2009-03-27	08:27:00	0
2009-03-27	08:28:00	0
2009-03-27	08:29:00	0
2009-03-27	08:30:00	0
2009-03-27	08:31:00	0
2009-03-27	08:32:00	0
2009-03-27	08:33:00	0
2009-03-27	08:34:00	0
2009-03-27	08:35:00	0
2009-03-27	08:36:00	0
2009-03-27	08:37:00	0
2009-03-27	08:38:00	0
2009-03-27	08:39:00	0
2009-03-27	08:40:00	0
2009-03-27	08:41:00	0
2009-03-27	08:42:00	36
2009-03-27	08:43:00	24
2009-03-27	08:44:00	36
2009-03-27	08:45:00	0
2009-03-27	08:46:00	0
2009-03-27	08:47:00	0
2009-03-27	08:48:00	0
2009-03-27	08:49:00	0
2009-03-27	08:50:00	0
2009-03-27	08:51:00	0
2009-03-27	08:52:00	0
2009-03-27	08:53:00	0
2009-03-27	08:54:00	0
2009-03-27	08:55:00	0
2009-03-27	08:56:00	0
2009-03-27	08:57:00	0
2009-03-27	08:58:00	0
2009-03-27	08:59:00	0
2009-03-27	09:00:00	0
2009-03-27	09:01:00	0
2009-03-27	09:02:00	0
2009-03-27	09:03:00	59
2009-03-27	09:04:00	0
2009-03-27	09:05:00	0
2009-03-27	09:06:00	0
2009-03-27	09:07:00	12
2009-03-27	09:08:00	0
[truncated: 19,611 more rows]

## Sheet: 4.9.09
Actogram, Copy Raw Data, All Days
Identity:	Claudia
Filename:	E:\Active Research Files\meloxicam titre canine\cases\claudia\Claudia 4.9.09.AWC
Gender:	F
Age:	14
Height:	61.0 cm	24.0 in
Weight:	18.1 kg	39.9 lbs
Start Date:	09-Apr-2009 (Thu)
Start Time:	18:00:00
Interval:	1.00 mins
Date Stamp:	Time Stamp:	Activity Data:	Marker Press:
2009-04-09	00:00:00	0
2009-04-09	00:01:00	0
2009-04-09	00:02:00	0
2009-04-09	00:03:00	0
2009-04-09	00:04:00	0
2009-04-09	00:05:00	0
2009-04-09	00:06:00	0
2009-04-09	00:07:00	0
2009-04-09	00:08:00	0
2009-04-09	00:09:00	0
2009-04-09	00:10:00	0
2009-04-09	00:11:00	0
2009-04-09	00:12:00	0
2009-04-09	00:13:00	0
2009-04-09	00:14:00	0
2009-04-09	00:15:00	0
2009-04-09	00:16:00	0
2009-04-09	00:17:00	0
2009-04-09	00:18:00	0
2009-04-09	00:19:00	0
2009-04-09	00:20:00	0
2009-04-09	00:21:00	0
2009-04-09	00:22:00	0
2009-04-09	00:23:00	0
2009-04-09	00:24:00	0
2009-04-09	00:25:00	0
2009-04-09	00:26:00	0
2009-04-09	00:27:00	0
2009-04-09	00:28:00	0
2009-04-09	00:29:00	0
2009-04-09	00:30:00	0
2009-04-09	00:31:00	0
2009-04-09	00:32:00	0
2009-04-09	00:33:00	0
2009-04-09	00:34:00	0
2009-04-09	00:35:00	0
2009-04-09	00:36:00	0
2009-04-09	00:37:00	0
2009-04-09	00:38:00	0
2009-04-09	00:39:00	0
2009-04-09	00:40:00	0
2009-04-09	00:41:00	0
2009-04-09	00:42:00	0
2009-04-09	00:43:00	0
2009-04-09	00:44:00	0
2009-04-09	00:45:00	0
2009-04-09	00:46:00	0
2009-04-09	00:47:00	0
2009-04-09	00:48:00	0
2009-04-09	00:49:00	0
2009-04-09	00:50:00	0
2009-04-09	00:51:00	0
2009-04-09	00:52:00	0
2009-04-09	00:53:00	0
2009-04-09	00:54:00	0
2009-04-09	00:55:00	0
2009-04-09	00:56:00	0
2009-04-09	00:57:00	0
2009-04-09	00:58:00	0
2009-04-09	00:59:00	0
2009-04-09	01:00:00	0
2009-04-09	01:01:00	0
2009-04-09	01:02:00	0
2009-04-09	01:03:00	0
2009-04-09	01:04:00	0
2009-04-09	01:05:00	0
2009-04-09	01:06:00	0
2009-04-09	01:07:00	0
2009-04-09	01:08:00	0
2009-04-09	01:09:00	0
2009-04-09	01:10:00	0
2009-04-09	01:11:00	0
2009-04-09	01:12:00	0
2009-04-09	01:13:00	0
2009-04-09	01:14:00	0
2009-04-09	01:15:00	0
2009-04-09	01:16:00	0
2009-04-09	01:17:00	0
2009-04-09	01:18:00	0
2009-04-09	01:19:00	0
2009-04-09	01:20:00	0
2009-04-09	01:21:00	0
2009-04-09	01:22:00	0
2009-04-09	01:23:00	0
2009-04-09	01:24:00	0
2009-04-09	01:25:00	0
2009-04-09	01:26:00	0
2009-04-09	01:27:00	0
2009-04-09	01:28:00	0
2009-04-09	01:29:00	0
2009-04-09	01:30:00	0
2009-04-09	01:31:00	0
2009-04-09	01:32:00	0
2009-04-09	01:33:00	0
2009-04-09	01:34:00	0
2009-04-09	01:35:00	0
2009-04-09	01:36:00	0
2009-04-09	01:37:00	0
2009-04-09	01:38:00	0
2009-04-09	01:39:00	0
2009-04-09	01:40:00	0
2009-04-09	01:41:00	0
2009-04-09	01:42:00	0
2009-04-09	01:43:00	0
2009-04-09	01:44:00	0
2009-04-09	01:45:00	0
2009-04-09	01:46:00	0
2009-04-09	01:47:00	0
2009-04-09	01:48:00	0
2009-04-09	01:49:00	0
2009-04-09	01:50:00	0
2009-04-09	01:51:00	0
2009-04-09	01:52:00	0
2009-04-09	01:53:00	0
2009-04-09	01:54:00	0
2009-04-09	01:55:00	0
2009-04-09	01:56:00	0
2009-04-09	01:57:00	0
2009-04-09	01:58:00	0
2009-04-09	01:59:00	0
2009-04-09	02:00:00	0
2009-04-09	02:01:00	0
2009-04-09	02:02:00	0
2009-04-09	02:03:00	0
2009-04-09	02:04:00	0
2009-04-09	02:05:00	0
2009-04-09	02:06:00	0
2009-04-09	02:07:00	0
2009-04-09	02:08:00	0
2009-04-09	02:09:00	0
2009-04-09	02:10:00	0
2009-04-09	02:11:00	0
2009-04-09	02:12:00	0
2009-04-09	02:13:00	0
2009-04-09	02:14:00	0
2009-04-09	02:15:00	0
2009-04-09	02:16:00	0
2009-04-09	02:17:00	0
2009-04-09	02:18:00	0
2009-04-09	02:19:00	0
2009-04-09	02:20:00	0
2009-04-09	02:21:00	0
2009-04-09	02:22:00	0
2009-04-09	02:23:00	0
2009-04-09	02:24:00	0
2009-04-09	02:25:00	0
2009-04-09	02:26:00	0
2009-04-09	02:27:00	0
2009-04-09	02:28:00	0
2009-04-09	02:29:00	0
2009-04-09	02:30:00	0
2009-04-09	02:31:00	0
2009-04-09	02:32:00	0
2009-04-09	02:33:00	0
2009-04-09	02:34:00	0
2009-04-09	02:35:00	0
2009-04-09	02:36:00	0
2009-04-09	02:37:00	0
2009-04-09	02:38:00	0
2009-04-09	02:39:00	0
2009-04-09	02:40:00	0
2009-04-09	02:41:00	0
2009-04-09	02:42:00	0
2009-04-09	02:43:00	0
2009-04-09	02:44:00	0
2009-04-09	02:45:00	0
2009-04-09	02:46:00	0
2009-04-09	02:47:00	0
2009-04-09	02:48:00	0
2009-04-09	02:49:00	0
2009-04-09	02:50:00	0
2009-04-09	02:51:00	0
2009-04-09	02:52:00	0
2009-04-09	02:53:00	0
2009-04-09	02:54:00	0
2009-04-09	02:55:00	0
2009-04-09	02:56:00	0
2009-04-09	02:57:00	0
2009-04-09	02:58:00	0
2009-04-09	02:59:00	0
2009-04-09	03:00:00	0
2009-04-09	03:01:00	0
2009-04-09	03:02:00	0
2009-04-09	03:03:00	0
2009-04-09	03:04:00	0
2009-04-09	03:05:00	0
2009-04-09	03:06:00	0
2009-04-09	03:07:00	0
2009-04-09	03:08:00	0
2009-04-09	03:09:00	0
2009-04-09	03:10:00	0
2009-04-09	03:11:00	0
2009-04-09	03:12:00	0
2009-04-09	03:13:00	0
2009-04-09	03:14:00	0
2009-04-09	03:15:00	0
2009-04-09	03:16:00	0
2009-04-09	03:17:00	0
2009-04-09	03:18:00	0
2009-04-09	03:19:00	0
2009-04-09	03:20:00	0
2009-04-09	03:21:00	0
2009-04-09	03:22:00	0
2009-04-09	03:23:00	0
2009-04-09	03:24:00	0
2009-04-09	03:25:00	0
2009-04-09	03:26:00	0
2009-04-09	03:27:00	0
2009-04-09	03:28:00	0
2009-04-09	03:29:00	0
2009-04-09	03:30:00	0
2009-04-09	03:31:00	0
2009-04-09	03:32:00	0
2009-04-09	03:33:00	0
2009-04-09	03:34:00	0
2009-04-09	03:35:00	0
2009-04-09	03:36:00	0
2009-04-09	03:37:00	0
2009-04-09	03:38:00	0
2009-04-09	03:39:00	0
2009-04-09	03:40:00	0
2009-04-09	03:41:00	0
2009-04-09	03:42:00	0
2009-04-09	03:43:00	0
2009-04-09	03:44:00	0
2009-04-09	03:45:00	0
2009-04-09	03:46:00	0
2009-04-09	03:47:00	0
2009-04-09	03:48:00	0
2009-04-09	03:49:00	0
2009-04-09	03:50:00	0
2009-04-09	03:51:00	0
2009-04-09	03:52:00	0
2009-04-09	03:53:00	0
2009-04-09	03:54:00	0
2009-04-09	03:55:00	0
2009-04-09	03:56:00	0
2009-04-09	03:57:00	0
2009-04-09	03:58:00	0
2009-04-09	03:59:00	0
2009-04-09	04:00:00	0
2009-04-09	04:01:00	0
2009-04-09	04:02:00	0
2009-04-09	04:03:00	0
2009-04-09	04:04:00	0
2009-04-09	04:05:00	0
2009-04-09	04:06:00	0
2009-04-09	04:07:00	0
2009-04-09	04:08:00	0
2009-04-09	04:09:00	0
2009-04-09	04:10:00	0
2009-04-09	04:11:00	0
2009-04-09	04:12:00	0
2009-04-09	04:13:00	0
2009-04-09	04:14:00	0
2009-04-09	04:15:00	0
2009-04-09	04:16:00	0
2009-04-09	04:17:00	0
2009-04-09	04:18:00	0
2009-04-09	04:19:00	0
2009-04-09	04:20:00	0
2009-04-09	04:21:00	0
2009-04-09	04:22:00	0
2009-04-09	04:23:00	0
2009-04-09	04:24:00	0
2009-04-09	04:25:00	0
2009-04-09	04:26:00	0
2009-04-09	04:27:00	0
2009-04-09	04:28:00	0
2009-04-09	04:29:00	0
2009-04-09	04:30:00	0
2009-04-09	04:31:00	0
2009-04-09	04:32:00	0
2009-04-09	04:33:00	0
2009-04-09	04:34:00	0
2009-04-09	04:35:00	0
2009-04-09	04:36:00	0
2009-04-09	04:37:00	0
2009-04-09	04:38:00	0
2009-04-09	04:39:00	0
2009-04-09	04:40:00	0
2009-04-09	04:41:00	0
2009-04-09	04:42:00	0
2009-04-09	04:43:00	0
2009-04-09	04:44:00	0
2009-04-09	04:45:00	0
2009-04-09	04:46:00	0
2009-04-09	04:47:00	0
2009-04-09	04:48:00	0
2009-04-09	04:49:00	0
2009-04-09	04:50:00	0
2009-04-09	04:51:00	0
2009-04-09	04:52:00	0
2009-04-09	04:53:00	0
2009-04-09	04:54:00	0
2009-04-09	04:55:00	0
2009-04-09	04:56:00	0
2009-04-09	04:57:00	0
2009-04-09	04:58:00	0
2009-04-09	04:59:00	0
2009-04-09	05:00:00	0
2009-04-09	05:01:00	0
2009-04-09	05:02:00	0
2009-04-09	05:03:00	0
2009-04-09	05:04:00	0
2009-04-09	05:05:00	0
2009-04-09	05:06:00	0
2009-04-09	05:07:00	0
2009-04-09	05:08:00	0
2009-04-09	05:09:00	0
2009-04-09	05:10:00	0
2009-04-09	05:11:00	0
2009-04-09	05:12:00	0
2009-04-09	05:13:00	0
2009-04-09	05:14:00	0
2009-04-09	05:15:00	0
2009-04-09	05:16:00	0
2009-04-09	05:17:00	0
2009-04-09	05:18:00	0
2009-04-09	05:19:00	0
2009-04-09	05:20:00	0
2009-04-09	05:21:00	0
2009-04-09	05:22:00	0
2009-04-09	05:23:00	0
2009-04-09	05:24:00	0
2009-04-09	05:25:00	0
2009-04-09	05:26:00	0
2009-04-09	05:27:00	0
2009-04-09	05:28:00	0
2009-04-09	05:29:00	0
2009-04-09	05:30:00	0
2009-04-09	05:31:00	0
2009-04-09	05:32:00	0
2009-04-09	05:33:00	0
2009-04-09	05:34:00	0
2009-04-09	05:35:00	0
2009-04-09	05:36:00	0
2009-04-09	05:37:00	0
2009-04-09	05:38:00	0
2009-04-09	05:39:00	0
2009-04-09	05:40:00	0
2009-04-09	05:41:00	0
2009-04-09	05:42:00	0
2009-04-09	05:43:00	0
2009-04-09	05:44:00	0
2009-04-09	05:45:00	0
2009-04-09	05:46:00	0
2009-04-09	05:47:00	0
2009-04-09	05:48:00	0
2009-04-09	05:49:00	0
2009-04-09	05:50:00	0
2009-04-09	05:51:00	0
2009-04-09	05:52:00	0
2009-04-09	05:53:00	0
2009-04-09	05:54:00	0
2009-04-09	05:55:00	0
2009-04-09	05:56:00	0
2009-04-09	05:57:00	0
2009-04-09	05:58:00	0
2009-04-09	05:59:00	0
2009-04-09	06:00:00	0
2009-04-09	06:01:00	0
2009-04-09	06:02:00	0
2009-04-09	06:03:00	0
2009-04-09	06:04:00	0
2009-04-09	06:05:00	0
2009-04-09	06:06:00	0
2009-04-09	06:07:00	0
2009-04-09	06:08:00	0
2009-04-09	06:09:00	0
2009-04-09	06:10:00	0
2009-04-09	06:11:00	0
2009-04-09	06:12:00	0
2009-04-09	06:13:00	0
2009-04-09	06:14:00	0
2009-04-09	06:15:00	0
2009-04-09	06:16:00	0
2009-04-09	06:17:00	0
2009-04-09	06:18:00	0
2009-04-09	06:19:00	0
2009-04-09	06:20:00	0
2009-04-09	06:21:00	0
2009-04-09	06:22:00	0
2009-04-09	06:23:00	0
2009-04-09	06:24:00	0
2009-04-09	06:25:00	0
2009-04-09	06:26:00	0
2009-04-09	06:27:00	0
2009-04-09	06:28:00	0
2009-04-09	06:29:00	0
2009-04-09	06:30:00	0
2009-04-09	06:31:00	0
2009-04-09	06:32:00	0
2009-04-09	06:33:00	0
2009-04-09	06:34:00	0
2009-04-09	06:35:00	0
2009-04-09	06:36:00	0
2009-04-09	06:37:00	0
2009-04-09	06:38:00	0
2009-04-09	06:39:00	0
2009-04-09	06:40:00	0
2009-04-09	06:41:00	0
2009-04-09	06:42:00	0
2009-04-09	06:43:00	0
2009-04-09	06:44:00	0
2009-04-09	06:45:00	0
2009-04-09	06:46:00	0
2009-04-09	06:47:00	0
2009-04-09	06:48:00	0
2009-04-09	06:49:00	0
2009-04-09	06:50:00	0
2009-04-09	06:51:00	0
2009-04-09	06:52:00	0
2009-04-09	06:53:00	0
2009-04-09	06:54:00	0
2009-04-09	06:55:00	0
2009-04-09	06:56:00	0
2009-04-09	06:57:00	0
2009-04-09	06:58:00	0
2009-04-09	06:59:00	0
2009-04-09	07:00:00	0
2009-04-09	07:01:00	0
2009-04-09	07:02:00	0
2009-04-09	07:03:00	0
2009-04-09	07:04:00	0
2009-04-09	07:05:00	0
2009-04-09	07:06:00	0
2009-04-09	07:07:00	0
2009-04-09	07:08:00	0
2009-04-09	07:09:00	0
2009-04-09	07:10:00	0
2009-04-09	07:11:00	0
2009-04-09	07:12:00	0
2009-04-09	07:13:00	0
2009-04-09	07:14:00	0
2009-04-09	07:15:00	0
2009-04-09	07:16:00	0
2009-04-09	07:17:00	0
2009-04-09	07:18:00	0
2009-04-09	07:19:00	0
2009-04-09	07:20:00	0
2009-04-09	07:21:00	0
2009-04-09	07:22:00	0
2009-04-09	07:23:00	0
2009-04-09	07:24:00	0
2009-04-09	07:25:00	0
2009-04-09	07:26:00	0
2009-04-09	07:27:00	0
2009-04-09	07:28:00	0
2009-04-09	07:29:00	0
2009-04-09	07:30:00	0
2009-04-09	07:31:00	0
2009-04-09	07:32:00	0
2009-04-09	07:33:00	0
2009-04-09	07:34:00	0
2009-04-09	07:35:00	0
2009-04-09	07:36:00	0
2009-04-09	07:37:00	0
2009-04-09	07:38:00	0
2009-04-09	07:39:00	0
2009-04-09	07:40:00	0
2009-04-09	07:41:00	0
2009-04-09	07:42:00	0
2009-04-09	07:43:00	0
2009-04-09	07:44:00	0
2009-04-09	07:45:00	0
2009-04-09	07:46:00	0
2009-04-09	07:47:00	0
2009-04-09	07:48:00	0
2009-04-09	07:49:00	0
2009-04-09	07:50:00	0
2009-04-09	07:51:00	0
2009-04-09	07:52:00	0
2009-04-09	07:53:00	0
2009-04-09	07:54:00	0
2009-04-09	07:55:00	0
2009-04-09	07:56:00	0
2009-04-09	07:57:00	0
2009-04-09	07:58:00	0
2009-04-09	07:59:00	0
2009-04-09	08:00:00	0
2009-04-09	08:01:00	0
2009-04-09	08:02:00	0
2009-04-09	08:03:00	0
2009-04-09	08:04:00	0
2009-04-09	08:05:00	0
2009-04-09	08:06:00	0
2009-04-09	08:07:00	0
2009-04-09	08:08:00	0
2009-04-09	08:09:00	0
2009-04-09	08:10:00	0
2009-04-09	08:11:00	0
2009-04-09	08:12:00	0
2009-04-09	08:13:00	0
2009-04-09	08:14:00	0
2009-04-09	08:15:00	0
2009-04-09	08:16:00	0
2009-04-09	08:17:00	0
2009-04-09	08:18:00	0
2009-04-09	08:19:00	0
2009-04-09	08:20:00	0
2009-04-09	08:21:00	0
2009-04-09	08:22:00	0
2009-04-09	08:23:00	0
2009-04-09	08:24:00	0
2009-04-09	08:25:00	0
2009-04-09	08:26:00	0
2009-04-09	08:27:00	0
2009-04-09	08:28:00	0
2009-04-09	08:29:00	0
2009-04-09	08:30:00	0
2009-04-09	08:31:00	0
2009-04-09	08:32:00	0
2009-04-09	08:33:00	0
2009-04-09	08:34:00	0
2009-04-09	08:35:00	0
2009-04-09	08:36:00	0
2009-04-09	08:37:00	0
2009-04-09	08:38:00	0
2009-04-09	08:39:00	0
2009-04-09	08:40:00	0
2009-04-09	08:41:00	0
2009-04-09	08:42:00	0
2009-04-09	08:43:00	0
2009-04-09	08:44:00	0
2009-04-09	08:45:00	0
2009-04-09	08:46:00	0
2009-04-09	08:47:00	0
2009-04-09	08:48:00	0
2009-04-09	08:49:00	0
2009-04-09	08:50:00	0
2009-04-09	08:51:00	0
2009-04-09	08:52:00	0
2009-04-09	08:53:00	0
2009-04-09	08:54:00	0
2009-04-09	08:55:00	0
2009-04-09	08:56:00	0
2009-04-09	08:57:00	0
2009-04-09	08:58:00	0
2009-04-09	08:59:00	0
2009-04-09	09:00:00	0
2009-04-09	09:01:00	0
2009-04-09	09:02:00	0
2009-04-09	09:03:00	0
2009-04-09	09:04:00	0
2009-04-09	09:05:00	0
2009-04-09	09:06:00	0
2009-04-09	09:07:00	0
2009-04-09	09:08:00	0
2009-04-09	09:09:00	0
2009-04-09	09:10:00	0
2009-04-09	09:11:00	0
2009-04-09	09:12:00	0
2009-04-09	09:13:00	0
2009-04-09	09:14:00	0
2009-04-09	09:15:00	0
2009-04-09	09:16:00	0
2009-04-09	09:17:00	0
2009-04-09	09:18:00	0
2009-04-09	09:19:00	0
2009-04-09	09:20:00	0
2009-04-09	09:21:00	0
2009-04-09	09:22:00	0
2009-04-09	09:23:00	0
2009-04-09	09:24:00	0
2009-04-09	09:25:00	0
2009-04-09	09:26:00	0
2009-04-09	09:27:00	0
2009-04-09	09:28:00	0
2009-04-09	09:29:00	0
2009-04-09	09:30:00	0
2009-04-09	09:31:00	0
2009-04-09	09:32:00	0
2009-04-09	09:33:00	0
2009-04-09	09:34:00	0
2009-04-09	09:35:00	0
2009-04-09	09:36:00	0
2009-04-09	09:37:00	0
2009-04-09	09:38:00	0
2009-04-09	09:39:00	0
2009-04-09	09:40:00	0
2009-04-09	09:41:00	0
2009-04-09	09:42:00	0
2009-04-09	09:43:00	0
2009-04-09	09:44:00	0
2009-04-09	09:45:00	0
2009-04-09	09:46:00	0
2009-04-09	09:47:00	0
2009-04-09	09:48:00	0
2009-04-09	09:49:00	0
2009-04-09	09:50:00	0
2009-04-09	09:51:00	0
2009-04-09	09:52:00	0
2009-04-09	09:53:00	0
2009-04-09	09:54:00	0
2009-04-09	09:55:00	0
2009-04-09	09:56:00	0
2009-04-09	09:57:00	0
2009-04-09	09:58:00	0
2009-04-09	09:59:00	0
2009-04-09	10:00:00	0
2009-04-09	10:01:00	0
2009-04-09	10:02:00	0
2009-04-09	10:03:00	0
2009-04-09	10:04:00	0
2009-04-09	10:05:00	0
2009-04-09	10:06:00	0
2009-04-09	10:07:00	0
2009-04-09	10:08:00	0
2009-04-09	10:09:00	0
2009-04-09	10:10:00	0
2009-04-09	10:11:00	0
2009-04-09	10:12:00	0
2009-04-09	10:13:00	0
2009-04-09	10:14:00	0
2009-04-09	10:15:00	0
2009-04-09	10:16:00	0
2009-04-09	10:17:00	0
2009-04-09	10:18:00	0
2009-04-09	10:19:00	0
2009-04-09	10:20:00	0
2009-04-09	10:21:00	0
2009-04-09	10:22:00	0
2009-04-09	10:23:00	0
2009-04-09	10:24:00	0
2009-04-09	10:25:00	0
2009-04-09	10:26:00	0
2009-04-09	10:27:00	0
2009-04-09	10:28:00	0
2009-04-09	10:29:00	0
2009-04-09	10:30:00	0
2009-04-09	10:31:00	0
2009-04-09	10:32:00	0
2009-04-09	10:33:00	0
2009-04-09	10:34:00	0
2009-04-09	10:35:00	0
2009-04-09	10:36:00	0
2009-04-09	10:37:00	0
2009-04-09	10:38:00	0
2009-04-09	10:39:00	0
2009-04-09	10:40:00	0
2009-04-09	10:41:00	0
2009-04-09	10:42:00	0
2009-04-09	10:43:00	0
2009-04-09	10:44:00	0
2009-04-09	10:45:00	0
2009-04-09	10:46:00	0
2009-04-09	10:47:00	0
2009-04-09	10:48:00	0
2009-04-09	10:49:00	0
2009-04-09	10:50:00	0
2009-04-09	10:51:00	0
2009-04-09	10:52:00	0
2009-04-09	10:53:00	0
2009-04-09	10:54:00	0
2009-04-09	10:55:00	0
2009-04-09	10:56:00	0
2009-04-09	10:57:00	0
2009-04-09	10:58:00	0
2009-04-09	10:59:00	0
2009-04-09	11:00:00	0
2009-04-09	11:01:00	0
2009-04-09	11:02:00	0
2009-04-09	11:03:00	0
2009-04-09	11:04:00	0
2009-04-09	11:05:00	0
2009-04-09	11:06:00	0
2009-04-09	11:07:00	0
2009-04-09	11:08:00	0
2009-04-09	11:09:00	0
2009-04-09	11:10:00	0
2009-04-09	11:11:00	0
2009-04-09	11:12:00	0
2009-04-09	11:13:00	0
2009-04-09	11:14:00	0
2009-04-09	11:15:00	0
2009-04-09	11:16:00	0
2009-04-09	11:17:00	0
2009-04-09	11:18:00	0
2009-04-09	11:19:00	0
2009-04-09	11:20:00	0
2009-04-09	11:21:00	0
2009-04-09	11:22:00	0
2009-04-09	11:23:00	0
2009-04-09	11:24:00	0
2009-04-09	11:25:00	0
2009-04-09	11:26:00	0
2009-04-09	11:27:00	0
2009-04-09	11:28:00	0
2009-04-09	11:29:00	0
2009-04-09	11:30:00	0
2009-04-09	11:31:00	0
2009-04-09	11:32:00	0
2009-04-09	11:33:00	0
2009-04-09	11:34:00	0
2009-04-09	11:35:00	0
2009-04-09	11:36:00	0
2009-04-09	11:37:00	0
2009-04-09	11:38:00	0
2009-04-09	11:39:00	0
2009-04-09	11:40:00	0
2009-04-09	11:41:00	0
2009-04-09	11:42:00	0
2009-04-09	11:43:00	0
2009-04-09	11:44:00	0
2009-04-09	11:45:00	0
2009-04-09	11:46:00	0
2009-04-09	11:47:00	0
2009-04-09	11:48:00	0
2009-04-09	11:49:00	0
2009-04-09	11:50:00	0
2009-04-09	11:51:00	0
2009-04-09	11:52:00	0
2009-04-09	11:53:00	0
2009-04-09	11:54:00	0
2009-04-09	11:55:00	0
2009-04-09	11:56:00	0
2009-04-09	11:57:00	0
2009-04-09	11:58:00	0
2009-04-09	11:59:00	0
2009-04-09	12:00:00	0
2009-04-09	12:01:00	0
2009-04-09	12:02:00	0
2009-04-09	12:03:00	0
2009-04-09	12:04:00	0
2009-04-09	12:05:00	0
2009-04-09	12:06:00	0
2009-04-09	12:07:00	0
2009-04-09	12:08:00	0
2009-04-09	12:09:00	0
2009-04-09	12:10:00	0
2009-04-09	12:11:00	0
2009-04-09	12:12:00	0
2009-04-09	12:13:00	0
2009-04-09	12:14:00	0
2009-04-09	12:15:00	0
2009-04-09	12:16:00	0
2009-04-09	12:17:00	0
2009-04-09	12:18:00	0
2009-04-09	12:19:00	0
2009-04-09	12:20:00	0
2009-04-09	12:21:00	0
2009-04-09	12:22:00	0
2009-04-09	12:23:00	0
2009-04-09	12:24:00	0
2009-04-09	12:25:00	0
2009-04-09	12:26:00	0
2009-04-09	12:27:00	0
2009-04-09	12:28:00	0
2009-04-09	12:29:00	0
2009-04-09	12:30:00	0
2009-04-09	12:31:00	0
2009-04-09	12:32:00	0
2009-04-09	12:33:00	0
2009-04-09	12:34:00	0
2009-04-09	12:35:00	0
2009-04-09	12:36:00	0
2009-04-09	12:37:00	0
2009-04-09	12:38:00	0
2009-04-09	12:39:00	0
2009-04-09	12:40:00	0
2009-04-09	12:41:00	0
2009-04-09	12:42:00	0
2009-04-09	12:43:00	0
2009-04-09	12:44:00	0
2009-04-09	12:45:00	0
2009-04-09	12:46:00	0
2009-04-09	12:47:00	0
2009-04-09	12:48:00	0
2009-04-09	12:49:00	0
2009-04-09	12:50:00	0
2009-04-09	12:51:00	0
2009-04-09	12:52:00	0
2009-04-09	12:53:00	0
2009-04-09	12:54:00	0
2009-04-09	12:55:00	0
2009-04-09	12:56:00	0
2009-04-09	12:57:00	0
2009-04-09	12:58:00	0
2009-04-09	12:59:00	0
2009-04-09	13:00:00	0
2009-04-09	13:01:00	0
2009-04-09	13:02:00	0
2009-04-09	13:03:00	0
2009-04-09	13:04:00	0
2009-04-09	13:05:00	0
2009-04-09	13:06:00	0
2009-04-09	13:07:00	0
2009-04-09	13:08:00	0
2009-04-09	13:09:00	0
2009-04-09	13:10:00	0
2009-04-09	13:11:00	0
2009-04-09	13:12:00	0
2009-04-09	13:13:00	0
2009-04-09	13:14:00	0
2009-04-09	13:15:00	0
2009-04-09	13:16:00	0
2009-04-09	13:17:00	0
2009-04-09	13:18:00	0
2009-04-09	13:19:00	0
2009-04-09	13:20:00	0
2009-04-09	13:21:00	0
2009-04-09	13:22:00	0
2009-04-09	13:23:00	0
2009-04-09	13:24:00	0
2009-04-09	13:25:00	0
2009-04-09	13:26:00	0
2009-04-09	13:27:00	0
2009-04-09	13:28:00	0
2009-04-09	13:29:00	0
2009-04-09	13:30:00	0
2009-04-09	13:31:00	0
2009-04-09	13:32:00	0
2009-04-09	13:33:00	0
2009-04-09	13:34:00	0
2009-04-09	13:35:00	0
2009-04-09	13:36:00	0
2009-04-09	13:37:00	0
2009-04-09	13:38:00	0
2009-04-09	13:39:00	0
2009-04-09	13:40:00	0
2009-04-09	13:41:00	0
2009-04-09	13:42:00	0
2009-04-09	13:43:00	0
2009-04-09	13:44:00	0
2009-04-09	13:45:00	0
2009-04-09	13:46:00	0
2009-04-09	13:47:00	0
2009-04-09	13:48:00	0
2009-04-09	13:49:00	0
2009-04-09	13:50:00	0
2009-04-09	13:51:00	0
2009-04-09	13:52:00	0
2009-04-09	13:53:00	0
2009-04-09	13:54:00	0
2009-04-09	13:55:00	0
2009-04-09	13:56:00	0
2009-04-09	13:57:00	0
2009-04-09	13:58:00	0
2009-04-09	13:59:00	0
2009-04-09	14:00:00	0
2009-04-09	14:01:00	0
2009-04-09	14:02:00	0
2009-04-09	14:03:00	0
2009-04-09	14:04:00	0
2009-04-09	14:05:00	0
2009-04-09	14:06:00	0
2009-04-09	14:07:00	0
2009-04-09	14:08:00	0
2009-04-09	14:09:00	0
2009-04-09	14:10:00	0
2009-04-09	14:11:00	0
2009-04-09	14:12:00	0
2009-04-09	14:13:00	0
2009-04-09	14:14:00	0
2009-04-09	14:15:00	0
2009-04-09	14:16:00	0
2009-04-09	14:17:00	0
2009-04-09	14:18:00	0
2009-04-09	14:19:00	0
2009-04-09	14:20:00	0
2009-04-09	14:21:00	0
2009-04-09	14:22:00	0
2009-04-09	14:23:00	0
2009-04-09	14:24:00	0
2009-04-09	14:25:00	0
2009-04-09	14:26:00	0
2009-04-09	14:27:00	0
2009-04-09	14:28:00	0
2009-04-09	14:29:00	0
2009-04-09	14:30:00	0
2009-04-09	14:31:00	0
2009-04-09	14:32:00	0
2009-04-09	14:33:00	0
2009-04-09	14:34:00	0
2009-04-09	14:35:00	0
2009-04-09	14:36:00	0
2009-04-09	14:37:00	0
2009-04-09	14:38:00	0
2009-04-09	14:39:00	0
2009-04-09	14:40:00	0
2009-04-09	14:41:00	0
2009-04-09	14:42:00	0
2009-04-09	14:43:00	0
2009-04-09	14:44:00	0
2009-04-09	14:45:00	0
2009-04-09	14:46:00	0
2009-04-09	14:47:00	0
2009-04-09	14:48:00	0
2009-04-09	14:49:00	0
2009-04-09	14:50:00	0
2009-04-09	14:51:00	0
2009-04-09	14:52:00	0
2009-04-09	14:53:00	0
2009-04-09	14:54:00	0
2009-04-09	14:55:00	0
2009-04-09	14:56:00	0
2009-04-09	14:57:00	0
2009-04-09	14:58:00	0
2009-04-09	14:59:00	0
2009-04-09	15:00:00	0
2009-04-09	15:01:00	0
2009-04-09	15:02:00	0
2009-04-09	15:03:00	0
2009-04-09	15:04:00	0
2009-04-09	15:05:00	0
2009-04-09	15:06:00	0
2009-04-09	15:07:00	0
2009-04-09	15:08:00	0
2009-04-09	15:09:00	0
2009-04-09	15:10:00	0
2009-04-09	15:11:00	0
2009-04-09	15:12:00	0
2009-04-09	15:13:00	0
2009-04-09	15:14:00	0
2009-04-09	15:15:00	0
2009-04-09	15:16:00	0
2009-04-09	15:17:00	0
2009-04-09	15:18:00	0
2009-04-09	15:19:00	0
2009-04-09	15:20:00	0
2009-04-09	15:21:00	0
2009-04-09	15:22:00	0
2009-04-09	15:23:00	0
2009-04-09	15:24:00	0
2009-04-09	15:25:00	0
2009-04-09	15:26:00	0
2009-04-09	15:27:00	0
2009-04-09	15:28:00	0
2009-04-09	15:29:00	0
2009-04-09	15:30:00	0
2009-04-09	15:31:00	0
2009-04-09	15:32:00	0
2009-04-09	15:33:00	0
2009-04-09	15:34:00	0
2009-04-09	15:35:00	0
2009-04-09	15:36:00	0
2009-04-09	15:37:00	0
2009-04-09	15:38:00	0
2009-04-09	15:39:00	0
2009-04-09	15:40:00	0
2009-04-09	15:41:00	0
2009-04-09	15:42:00	0
2009-04-09	15:43:00	0
2009-04-09	15:44:00	0
2009-04-09	15:45:00	0
2009-04-09	15:46:00	0
2009-04-09	15:47:00	0
2009-04-09	15:48:00	0
2009-04-09	15:49:00	0
2009-04-09	15:50:00	0
2009-04-09	15:51:00	0
2009-04-09	15:52:00	0
2009-04-09	15:53:00	0
2009-04-09	15:54:00	0
2009-04-09	15:55:00	0
2009-04-09	15:56:00	0
2009-04-09	15:57:00	0
2009-04-09	15:58:00	0
2009-04-09	15:59:00	0
2009-04-09	16:00:00	0
2009-04-09	16:01:00	0
2009-04-09	16:02:00	0
2009-04-09	16:03:00	0
2009-04-09	16:04:00	0
2009-04-09	16:05:00	0
2009-04-09	16:06:00	0
2009-04-09	16:07:00	0
2009-04-09	16:08:00	0
2009-04-09	16:09:00	0
2009-04-09	16:10:00	0
2009-04-09	16:11:00	0
2009-04-09	16:12:00	0
2009-04-09	16:13:00	0
2009-04-09	16:14:00	0
2009-04-09	16:15:00	0
2009-04-09	16:16:00	0
2009-04-09	16:17:00	0
2009-04-09	16:18:00	0
2009-04-09	16:19:00	0
2009-04-09	16:20:00	0
2009-04-09	16:21:00	0
2009-04-09	16:22:00	0
2009-04-09	16:23:00	0
2009-04-09	16:24:00	0
2009-04-09	16:25:00	0
2009-04-09	16:26:00	0
2009-04-09	16:27:00	0
2009-04-09	16:28:00	0
2009-04-09	16:29:00	0
2009-04-09	16:30:00	0
2009-04-09	16:31:00	0
2009-04-09	16:32:00	0
2009-04-09	16:33:00	0
2009-04-09	16:34:00	0
2009-04-09	16:35:00	0
2009-04-09	16:36:00	0
2009-04-09	16:37:00	0
2009-04-09	16:38:00	0
2009-04-09	16:39:00	0
2009-04-09	16:40:00	0
2009-04-09	16:41:00	0
2009-04-09	16:42:00	0
2009-04-09	16:43:00	0
2009-04-09	16:44:00	0
2009-04-09	16:45:00	0
2009-04-09	16:46:00	0
2009-04-09	16:47:00	0
2009-04-09	16:48:00	0
2009-04-09	16:49:00	0
2009-04-09	16:50:00	0
2009-04-09	16:51:00	0
2009-04-09	16:52:00	0
2009-04-09	16:53:00	0
2009-04-09	16:54:00	0
2009-04-09	16:55:00	0
2009-04-09	16:56:00	0
2009-04-09	16:57:00	0
2009-04-09	16:58:00	0
2009-04-09	16:59:00	0
2009-04-09	17:00:00	0
2009-04-09	17:01:00	0
2009-04-09	17:02:00	0
2009-04-09	17:03:00	0
2009-04-09	17:04:00	0
2009-04-09	17:05:00	0
2009-04-09	17:06:00	0
2009-04-09	17:07:00	0
2009-04-09	17:08:00	0
2009-04-09	17:09:00	0
2009-04-09	17:10:00	0
2009-04-09	17:11:00	0
2009-04-09	17:12:00	0
2009-04-09	17:13:00	0
2009-04-09	17:14:00	0
2009-04-09	17:15:00	0
2009-04-09	17:16:00	0
2009-04-09	17:17:00	0
2009-04-09	17:18:00	0
2009-04-09	17:19:00	0
2009-04-09	17:20:00	0
2009-04-09	17:21:00	0
2009-04-09	17:22:00	0
2009-04-09	17:23:00	0
2009-04-09	17:24:00	0
2009-04-09	17:25:00	0
2009-04-09	17:26:00	0
2009-04-09	17:27:00	0
2009-04-09	17:28:00	0
2009-04-09	17:29:00	0
2009-04-09	17:30:00	0
2009-04-09	17:31:00	0
2009-04-09	17:32:00	0
2009-04-09	17:33:00	0
2009-04-09	17:34:00	0
2009-04-09	17:35:00	0
2009-04-09	17:36:00	0
2009-04-09	17:37:00	0
2009-04-09	17:38:00	0
2009-04-09	17:39:00	0
2009-04-09	17:40:00	0
2009-04-09	17:41:00	0
2009-04-09	17:42:00	0
2009-04-09	17:43:00	0
2009-04-09	17:44:00	0
2009-04-09	17:45:00	0
2009-04-09	17:46:00	0
2009-04-09	17:47:00	0
2009-04-09	17:48:00	0
2009-04-09	17:49:00	0
2009-04-09	17:50:00	0
2009-04-09	17:51:00	0
2009-04-09	17:52:00	0
2009-04-09	17:53:00	0
2009-04-09	17:54:00	0
2009-04-09	17:55:00	0
2009-04-09	17:56:00	0
2009-04-09	17:57:00	0
2009-04-09	17:58:00	0
2009-04-09	17:59:00	0
2009-04-09	18:00:00	0
2009-04-09	18:01:00	0
2009-04-09	18:02:00	0
2009-04-09	18:03:00	0
2009-04-09	18:04:00	0
2009-04-09	18:05:00	0
2009-04-09	18:06:00	0
2009-04-09	18:07:00	0
2009-04-09	18:08:00	0
2009-04-09	18:09:00	0
2009-04-09	18:10:00	0
2009-04-09	18:11:00	0
2009-04-09	18:12:00	0
2009-04-09	18:13:00	0
2009-04-09	18:14:00	0
2009-04-09	18:15:00	0
2009-04-09	18:16:00	0
2009-04-09	18:17:00	0
2009-04-09	18:18:00	0
2009-04-09	18:19:00	0
2009-04-09	18:20:00	0
2009-04-09	18:21:00	0
2009-04-09	18:22:00	0
2009-04-09	18:23:00	0
2009-04-09	18:24:00	0
2009-04-09	18:25:00	0
2009-04-09	18:26:00	0
2009-04-09	18:27:00	0
2009-04-09	18:28:00	0
2009-04-09	18:29:00	0
2009-04-09	18:30:00	0
2009-04-09	18:31:00	0
2009-04-09	18:32:00	0
2009-04-09	18:33:00	0
2009-04-09	18:34:00	0
2009-04-09	18:35:00	0
2009-04-09	18:36:00	0
2009-04-09	18:37:00	0
2009-04-09	18:38:00	0
2009-04-09	18:39:00	36
2009-04-09	18:40:00	0
2009-04-09	18:41:00	0
2009-04-09	18:42:00	0
2009-04-09	18:43:00	0
2009-04-09	18:44:00	0
2009-04-09	18:45:00	0
2009-04-09	18:46:00	0
2009-04-09	18:47:00	0
2009-04-09	18:48:00	0
2009-04-09	18:49:00	0
2009-04-09	18:50:00	0
2009-04-09	18:51:00	0
2009-04-09	18:52:00	0
2009-04-09	18:53:00	0
2009-04-09	18:54:00	0
2009-04-09	18:55:00	0
2009-04-09	18:56:00	0
2009-04-09	18:57:00	0
2009-04-09	18:58:00	0
2009-04-09	18:59:00	0
2009-04-09	19:00:00	0
2009-04-09	19:01:00	0
2009-04-09	19:02:00	119
2009-04-09	19:03:00	0
2009-04-09	19:04:00	0
2009-04-09	19:05:00	0
2009-04-09	19:06:00	0
2009-04-09	19:07:00	0
2009-04-09	19:08:00	0
2009-04-09	19:09:00	0
2009-04-09	19:10:00	0
2009-04-09	19:11:00	0
2009-04-09	19:12:00	0
2009-04-09	19:13:00	0
2009-04-09	19:14:00	0
2009-04-09	19:15:00	0
2009-04-09	19:16:00	0
2009-04-09	19:17:00	0
2009-04-09	19:18:00	0
2009-04-09	19:19:00	0
2009-04-09	19:20:00	12
2009-04-09	19:21:00	24
2009-04-09	19:22:00	0
2009-04-09	19:23:00	0
2009-04-09	19:24:00	0
2009-04-09	19:25:00	0
2009-04-09	19:26:00	0
2009-04-09	19:27:00	0
2009-04-09	19:28:00	0
2009-04-09	19:29:00	0
2009-04-09	19:30:00	0
2009-04-09	19:31:00	0
2009-04-09	19:32:00	0
2009-04-09	19:33:00	0
2009-04-09	19:34:00	0
2009-04-09	19:35:00	0
2009-04-09	19:36:00	633
2009-04-09	19:37:00	2129
2009-04-09	19:38:00	2129
2009-04-09	19:39:00	1380
2009-04-09	19:40:00	83
2009-04-09	19:41:00	296
2009-04-09	19:42:00	197
2009-04-09	19:43:00	654
2009-04-09	19:44:00	393
2009-04-09	19:45:00	517
2009-04-09	19:46:00	344
2009-04-09	19:47:00	107
2009-04-09	19:48:00	12
2009-04-09	19:49:00	47
2009-04-09	19:50:00	24
2009-04-09	19:51:00	59
2009-04-09	19:52:00	12
2009-04-09	19:53:00	36
2009-04-09	19:54:00	0
2009-04-09	19:55:00	36
2009-04-09	19:56:00	296
2009-04-09	19:57:00	555
2009-04-09	19:58:00	0
2009-04-09	19:59:00	24
2009-04-09	20:00:00	0
2009-04-09	20:01:00	24
2009-04-09	20:02:00	47
2009-04-09	20:03:00	47
2009-04-09	20:04:00	95
2009-04-09	20:05:00	0
2009-04-09	20:06:00	12
2009-04-09	20:07:00	24
2009-04-09	20:08:00	0
2009-04-09	20:09:00	0
2009-04-09	20:10:00	59
2009-04-09	20:11:00	0
2009-04-09	20:12:00	0
2009-04-09	20:13:00	0
2009-04-09	20:14:00	0
2009-04-09	20:15:00	0
2009-04-09	20:16:00	0
2009-04-09	20:17:00	0
2009-04-09	20:18:00	0
2009-04-09	20:19:00	0
2009-04-09	20:20:00	0
2009-04-09	20:21:00	0
2009-04-09	20:22:00	0
2009-04-09	20:23:00	0
2009-04-09	20:24:00	0
2009-04-09	20:25:00	0
2009-04-09	20:26:00	0
2009-04-09	20:27:00	0
2009-04-09	20:28:00	0
2009-04-09	20:29:00	0
2009-04-09	20:30:00	0
2009-04-09	20:31:00	0
2009-04-09	20:32:00	0
2009-04-09	20:33:00	0
2009-04-09	20:34:00	0
2009-04-09	20:35:00	0
2009-04-09	20:36:00	0
2009-04-09	20:37:00	0
2009-04-09	20:38:00	0
2009-04-09	20:39:00	24
2009-04-09	20:40:00	377
2009-04-09	20:41:00	107
2009-04-09	20:42:00	12
2009-04-09	20:43:00	0
2009-04-09	20:44:00	0
2009-04-09	20:45:00	0
2009-04-09	20:46:00	47
2009-04-09	20:47:00	0
2009-04-09	20:48:00	47
2009-04-09	20:49:00	36
2009-04-09	20:50:00	24
2009-04-09	20:51:00	0
2009-04-09	20:52:00	197
2009-04-09	20:53:00	24
2009-04-09	20:54:00	0
2009-04-09	20:55:00	107
2009-04-09	20:56:00	12
2009-04-09	20:57:00	0
2009-04-09	20:58:00	12
2009-04-09	20:59:00	130
2009-04-09	21:00:00	59
2009-04-09	21:01:00	47
2009-04-09	21:02:00	154
2009-04-09	21:03:00	0
2009-04-09	21:04:00	24
2009-04-09	21:05:00	36
2009-04-09	21:06:00	59
2009-04-09	21:07:00	0
2009-04-09	21:08:00	0
2009-04-09	21:09:00	0
2009-04-09	21:10:00	0
2009-04-09	21:11:00	0
2009-04-09	21:12:00	0
2009-04-09	21:13:00	0
2009-04-09	21:14:00	0
2009-04-09	21:15:00	0
2009-04-09	21:16:00	0
2009-04-09	21:17:00	0
2009-04-09	21:18:00	12
2009-04-09	21:19:00	0
2009-04-09	21:20:00	0
2009-04-09	21:21:00	0
2009-04-09	21:22:00	0
2009-04-09	21:23:00	0
2009-04-09	21:24:00	0
2009-04-09	21:25:00	0
2009-04-09	21:26:00	0
2009-04-09	21:27:00	0
2009-04-09	21:28:00	0
2009-04-09	21:29:00	0
2009-04-09	21:30:00	24
2009-04-09	21:31:00	0
2009-04-09	21:32:00	0
2009-04-09	21:33:00	71
2009-04-09	21:34:00	0
2009-04-09	21:35:00	0
2009-04-09	21:36:00	0
2009-04-09	21:37:00	0
2009-04-09	21:38:00	0
2009-04-09	21:39:00	0
2009-04-09	21:40:00	0
2009-04-09	21:41:00	0
2009-04-09	21:42:00	36
2009-04-09	21:43:00	268
2009-04-09	21:44:00	676
2009-04-09	21:45:00	282
2009-04-09	21:46:00	12
2009-04-09	21:47:00	0
2009-04-09	21:48:00	0
2009-04-09	21:49:00	0
2009-04-09	21:50:00	0
2009-04-09	21:51:00	0
2009-04-09	21:52:00	0
2009-04-09	21:53:00	0
2009-04-09	21:54:00	0
2009-04-09	21:55:00	0
2009-04-09	21:56:00	0
2009-04-09	21:57:00	0
2009-04-09	21:58:00	0
2009-04-09	21:59:00	0
2009-04-09	22:00:00	0
2009-04-09	22:01:00	0
2009-04-09	22:02:00	0
2009-04-09	22:03:00	0
2009-04-09	22:04:00	0
2009-04-09	22:05:00	0
2009-04-09	22:06:00	0
2009-04-09	22:07:00	0
2009-04-09	22:08:00	0
2009-04-09	22:09:00	0
2009-04-09	22:10:00	0
2009-04-09	22:11:00	0
2009-04-09	22:12:00	0
2009-04-09	22:13:00	0
2009-04-09	22:14:00	0
2009-04-09	22:15:00	0
2009-04-09	22:16:00	0
2009-04-09	22:17:00	0
2009-04-09	22:18:00	0
2009-04-09	22:19:00	0
2009-04-09	22:20:00	0
2009-04-09	22:21:00	0
2009-04-09	22:22:00	0
2009-04-09	22:23:00	0
2009-04-09	22:24:00	0
2009-04-09	22:25:00	0
2009-04-09	22:26:00	0
2009-04-09	22:27:00	0
2009-04-09	22:28:00	0
2009-04-09	22:29:00	0
2009-04-09	22:30:00	0
2009-04-09	22:31:00	0
2009-04-09	22:32:00	0
2009-04-09	22:33:00	0
2009-04-09	22:34:00	0
2009-04-09	22:35:00	0
2009-04-09	22:36:00	0
2009-04-09	22:37:00	0
2009-04-09	22:38:00	0
2009-04-09	22:39:00	0
2009-04-09	22:40:00	0
2009-04-09	22:41:00	0
2009-04-09	22:42:00	0
2009-04-09	22:43:00	0
2009-04-09	22:44:00	0
2009-04-09	22:45:00	0
2009-04-09	22:46:00	0
2009-04-09	22:47:00	0
2009-04-09	22:48:00	0
2009-04-09	22:49:00	0
2009-04-09	22:50:00	0
2009-04-09	22:51:00	0
2009-04-09	22:52:00	0
2009-04-09	22:53:00	0
2009-04-09	22:54:00	0
2009-04-09	22:55:00	0
2009-04-09	22:56:00	0
2009-04-09	22:57:00	0
2009-04-09	22:58:00	0
2009-04-09	22:59:00	0
2009-04-09	23:00:00	47
2009-04-09	23:01:00	0
2009-04-09	23:02:00	0
2009-04-09	23:03:00	0
2009-04-09	23:04:00	0
2009-04-09	23:05:00	0
2009-04-09	23:06:00	0
2009-04-09	23:07:00	0
2009-04-09	23:08:00	0
2009-04-09	23:09:00	0
2009-04-09	23:10:00	0
2009-04-09	23:11:00	0
2009-04-09	23:12:00	0
2009-04-09	23:13:00	0
2009-04-09	23:14:00	0
2009-04-09	23:15:00	0
2009-04-09	23:16:00	0
2009-04-09	23:17:00	0
2009-04-09	23:18:00	0
2009-04-09	23:19:00	0
2009-04-09	23:20:00	0
2009-04-09	23:21:00	0
2009-04-09	23:22:00	0
2009-04-09	23:23:00	0
2009-04-09	23:24:00	0
2009-04-09	23:25:00	0
2009-04-09	23:26:00	0
2009-04-09	23:27:00	0
2009-04-09	23:28:00	0
2009-04-09	23:29:00	0
2009-04-09	23:30:00	0
2009-04-09	23:31:00	0
2009-04-09	23:32:00	0
2009-04-09	23:33:00	0
2009-04-09	23:34:00	24
2009-04-09	23:35:00	36
2009-04-09	23:36:00	239
2009-04-09	23:37:00	0
2009-04-09	23:38:00	0
2009-04-09	23:39:00	0
2009-04-09	23:40:00	59
2009-04-09	23:41:00	0
2009-04-09	23:42:00	0
2009-04-09	23:43:00	0
2009-04-09	23:44:00	0
2009-04-09	23:45:00	0
2009-04-09	23:46:00	0
2009-04-09	23:47:00	0
2009-04-09	23:48:00	0
2009-04-09	23:49:00	0
2009-04-09	23:50:00	0
2009-04-09	23:51:00	36
2009-04-09	23:52:00	0
2009-04-09	23:53:00	0
2009-04-09	23:54:00	0
2009-04-09	23:55:00	0
2009-04-09	23:56:00	0
2009-04-09	23:57:00	24
2009-04-09	23:58:00	0
2009-04-09	23:59:00	0
2009-04-10	00:00:00	344
2009-04-10	00:01:00	856
2009-04-10	00:02:00	2001
2009-04-10	00:03:00	1140
2009-04-10	00:04:00	1169
2009-04-10	00:05:00	1005
2009-04-10	00:06:00	718
2009-04-10	00:07:00	225
2009-04-10	00:08:00	1031
2009-04-10	00:09:00	1287
2009-04-10	00:10:00	832
2009-04-10	00:11:00	0
2009-04-10	00:12:00	0
2009-04-10	00:13:00	427
2009-04-10	00:14:00	12
2009-04-10	00:15:00	808
2009-04-10	00:16:00	427
2009-04-10	00:17:00	740
2009-04-10	00:18:00	517
2009-04-10	00:19:00	460
2009-04-10	00:20:00	0
2009-04-10	00:21:00	0
2009-04-10	00:22:00	0
2009-04-10	00:23:00	0
2009-04-10	00:24:00	0
2009-04-10	00:25:00	0
2009-04-10	00:26:00	0
2009-04-10	00:27:00	168
2009-04-10	00:28:00	107
2009-04-10	00:29:00	12
2009-04-10	00:30:00	0
2009-04-10	00:31:00	0
2009-04-10	00:32:00	0
2009-04-10	00:33:00	377
2009-04-10	00:34:00	808
2009-04-10	00:35:00	130
2009-04-10	00:36:00	211
2009-04-10	00:37:00	183
2009-04-10	00:38:00	327
2009-04-10	00:39:00	12
2009-04-10	00:40:00	0
2009-04-10	00:41:00	12
2009-04-10	00:42:00	12
2009-04-10	00:43:00	0
2009-04-10	00:44:00	47
2009-04-10	00:45:00	168
2009-04-10	00:46:00	0
2009-04-10	00:47:00	0
2009-04-10	00:48:00	0
2009-04-10	00:49:00	59
2009-04-10	00:50:00	0
2009-04-10	00:51:00	0
2009-04-10	00:52:00	0
2009-04-10	00:53:00	24
2009-04-10	00:54:00	0
2009-04-10	00:55:00	24
2009-04-10	00:56:00	0
2009-04-10	00:57:00	0
2009-04-10	00:58:00	0
2009-04-10	00:59:00	0
2009-04-10	01:00:00	0
2009-04-10	01:01:00	0
2009-04-10	01:02:00	0
2009-04-10	01:03:00	0
2009-04-10	01:04:00	0
2009-04-10	01:05:00	0
2009-04-10	01:06:00	0
2009-04-10	01:07:00	0
2009-04-10	01:08:00	0
2009-04-10	01:09:00	0
2009-04-10	01:10:00	0
2009-04-10	01:11:00	0
2009-04-10	01:12:00	0
2009-04-10	01:13:00	0
2009-04-10	01:14:00	0
2009-04-10	01:15:00	0
2009-04-10	01:16:00	0
2009-04-10	01:17:00	0
2009-04-10	01:18:00	0
2009-04-10	01:19:00	0
2009-04-10	01:20:00	0
2009-04-10	01:21:00	0
2009-04-10	01:22:00	36
2009-04-10	01:23:00	0
2009-04-10	01:24:00	0
2009-04-10	01:25:00	0
2009-04-10	01:26:00	0
2009-04-10	01:27:00	0
2009-04-10	01:28:00	0
2009-04-10	01:29:00	0
2009-04-10	01:30:00	0
2009-04-10	01:31:00	0
2009-04-10	01:32:00	0
2009-04-10	01:33:00	0
2009-04-10	01:34:00	0
2009-04-10	01:35:00	0
2009-04-10	01:36:00	0
2009-04-10	01:37:00	0
2009-04-10	01:38:00	0
2009-04-10	01:39:00	0
2009-04-10	01:40:00	0
2009-04-10	01:41:00	0
2009-04-10	01:42:00	0
2009-04-10	01:43:00	0
2009-04-10	01:44:00	0
2009-04-10	01:45:00	0
2009-04-10	01:46:00	0
2009-04-10	01:47:00	0
2009-04-10	01:48:00	0
2009-04-10	01:49:00	0
2009-04-10	01:50:00	0
2009-04-10	01:51:00	24
2009-04-10	01:52:00	0
2009-04-10	01:53:00	0
2009-04-10	01:54:00	0
2009-04-10	01:55:00	0
2009-04-10	01:56:00	0
2009-04-10	01:57:00	0
2009-04-10	01:58:00	0
2009-04-10	01:59:00	0
2009-04-10	02:00:00	0
2009-04-10	02:01:00	0
2009-04-10	02:02:00	0
2009-04-10	02:03:00	0
2009-04-10	02:04:00	0
2009-04-10	02:05:00	0
2009-04-10	02:06:00	0
2009-04-10	02:07:00	0
2009-04-10	02:08:00	0
2009-04-10	02:09:00	0
2009-04-10	02:10:00	0
2009-04-10	02:11:00	0
2009-04-10	02:12:00	0
2009-04-10	02:13:00	0
2009-04-10	02:14:00	0
2009-04-10	02:15:00	0
2009-04-10	02:16:00	0
2009-04-10	02:17:00	0
2009-04-10	02:18:00	0
2009-04-10	02:19:00	0
2009-04-10	02:20:00	360
2009-04-10	02:21:00	12
2009-04-10	02:22:00	12
2009-04-10	02:23:00	225
2009-04-10	02:24:00	12
2009-04-10	02:25:00	36
2009-04-10	02:26:00	225
2009-04-10	02:27:00	183
2009-04-10	02:28:00	0
2009-04-10	02:29:00	0
2009-04-10	02:30:00	0
2009-04-10	02:31:00	0
2009-04-10	02:32:00	0
2009-04-10	02:33:00	59
2009-04-10	02:34:00	0
2009-04-10	02:35:00	0
2009-04-10	02:36:00	0
2009-04-10	02:37:00	0
2009-04-10	02:38:00	12
2009-04-10	02:39:00	12
2009-04-10	02:40:00	36
2009-04-10	02:41:00	83
2009-04-10	02:42:00	0
2009-04-10	02:43:00	0
2009-04-10	02:44:00	0
2009-04-10	02:45:00	0
2009-04-10	02:46:00	24
2009-04-10	02:47:00	0
2009-04-10	02:48:00	225
2009-04-10	02:49:00	593
2009-04-10	02:50:00	612
2009-04-10	02:51:00	443
2009-04-10	02:52:00	225
2009-04-10	02:53:00	377
2009-04-10	02:54:00	119
2009-04-10	02:55:00	479
2009-04-10	02:56:00	225
2009-04-10	02:57:00	59
2009-04-10	02:58:00	225
2009-04-10	02:59:00	95
2009-04-10	03:00:00	47
2009-04-10	03:01:00	377
2009-04-10	03:02:00	0
2009-04-10	03:03:00	211
2009-04-10	03:04:00	183
2009-04-10	03:05:00	1318
2009-04-10	03:06:00	1446
2009-04-10	03:07:00	2043
2009-04-10	03:08:00	1479
2009-04-10	03:09:00	879
2009-04-10	03:10:00	740
2009-04-10	03:11:00	574
2009-04-10	03:12:00	785
2009-04-10	03:13:00	1057
2009-04-10	03:14:00	1140
2009-04-10	03:15:00	1256
2009-04-10	03:16:00	1764
2009-04-10	03:17:00	808
2009-04-10	03:18:00	0
2009-04-10	03:19:00	0
2009-04-10	03:20:00	0
2009-04-10	03:21:00	0
2009-04-10	03:22:00	0
2009-04-10	03:23:00	0
2009-04-10	03:24:00	12
2009-04-10	03:25:00	0
2009-04-10	03:26:00	0
2009-04-10	03:27:00	0
2009-04-10	03:28:00	0
2009-04-10	03:29:00	168
2009-04-10	03:30:00	0
2009-04-10	03:31:00	0
2009-04-10	03:32:00	119
2009-04-10	03:33:00	0
2009-04-10	03:34:00	0
2009-04-10	03:35:00	254
2009-04-10	03:36:00	12
2009-04-10	03:37:00	0
2009-04-10	03:38:00	0
2009-04-10	03:39:00	0
2009-04-10	03:40:00	0
2009-04-10	03:41:00	0
2009-04-10	03:42:00	0
2009-04-10	03:43:00	24
2009-04-10	03:44:00	311
2009-04-10	03:45:00	71
2009-04-10	03:46:00	95
2009-04-10	03:47:00	0
2009-04-10	03:48:00	0
2009-04-10	03:49:00	0
2009-04-10	03:50:00	2356
2009-04-10	03:51:00	903
2009-04-10	03:52:00	1169
2009-04-10	03:53:00	1581
2009-04-10	03:54:00	574
2009-04-10	03:55:00	498
2009-04-10	03:56:00	517
2009-04-10	03:57:00	479
2009-04-10	03:58:00	612
2009-04-10	03:59:00	479
2009-04-10	04:00:00	443
2009-04-10	04:01:00	2866
2009-04-10	04:02:00	1688
2009-04-10	04:03:00	3726
2009-04-10	04:04:00	1839
2009-04-10	04:05:00	1005
2009-04-10	04:06:00	1581
2009-04-10	04:07:00	536
2009-04-10	04:08:00	633
2009-04-10	04:09:00	676
2009-04-10	04:10:00	1112
2009-04-10	04:11:00	927
2009-04-10	04:12:00	612
2009-04-10	04:13:00	479
2009-04-10	04:14:00	443
2009-04-10	04:15:00	427
2009-04-10	04:16:00	344
2009-04-10	04:17:00	498
2009-04-10	04:18:00	697
2009-04-10	04:19:00	0
2009-04-10	04:20:00	119
2009-04-10	04:21:00	154
2009-04-10	04:22:00	0
2009-04-10	04:23:00	12
2009-04-10	04:24:00	0
2009-04-10	04:25:00	0
2009-04-10	04:26:00	718
2009-04-10	04:27:00	517
2009-04-10	04:28:00	443
2009-04-10	04:29:00	1031
2009-04-10	04:30:00	393
2009-04-10	04:31:00	254
2009-04-10	04:32:00	427
2009-04-10	04:33:00	393
2009-04-10	04:34:00	377
2009-04-10	04:35:00	1287
2009-04-10	04:36:00	460
2009-04-10	04:37:00	443
2009-04-10	04:38:00	427
2009-04-10	04:39:00	360
2009-04-10	04:40:00	377
2009-04-10	04:41:00	393
2009-04-10	04:42:00	311
2009-04-10	04:43:00	393
2009-04-10	04:44:00	574
2009-04-10	04:45:00	393
2009-04-10	04:46:00	498
2009-04-10	04:47:00	344
2009-04-10	04:48:00	360
2009-04-10	04:49:00	377
2009-04-10	04:50:00	377
2009-04-10	04:51:00	443
2009-04-10	04:52:00	410
2009-04-10	04:53:00	393
2009-04-10	04:54:00	460
2009-04-10	04:55:00	427
2009-04-10	04:56:00	282
2009-04-10	04:57:00	410
2009-04-10	04:58:00	536
2009-04-10	04:59:00	183
2009-04-10	05:00:00	0
2009-04-10	05:01:00	0
2009-04-10	05:02:00	0
2009-04-10	05:03:00	24
2009-04-10	05:04:00	183
2009-04-10	05:05:00	832
2009-04-10	05:06:00	498
2009-04-10	05:07:00	785
2009-04-10	05:08:00	697
2009-04-10	05:09:00	427
2009-04-10	05:10:00	197
2009-04-10	05:11:00	83
2009-04-10	05:12:00	24
2009-04-10	05:13:00	0
2009-04-10	05:14:00	344
2009-04-10	05:15:00	593
2009-04-10	05:16:00	460
2009-04-10	05:17:00	0
2009-04-10	05:18:00	0
2009-04-10	05:19:00	0
2009-04-10	05:20:00	0
2009-04-10	05:21:00	0
2009-04-10	05:22:00	0
2009-04-10	05:23:00	0
2009-04-10	05:24:00	12
2009-04-10	05:25:00	12
2009-04-10	05:26:00	360
2009-04-10	05:27:00	856
2009-04-10	05:28:00	740
2009-04-10	05:29:00	197
2009-04-10	05:30:00	311
2009-04-10	05:31:00	327
2009-04-10	05:32:00	47
2009-04-10	05:33:00	130
2009-04-10	05:34:00	654
2009-04-10	05:35:00	460
2009-04-10	05:36:00	393
2009-04-10	05:37:00	0
2009-04-10	05:38:00	24
2009-04-10	05:39:00	24
2009-04-10	05:40:00	12
2009-04-10	05:41:00	12
2009-04-10	05:42:00	12
2009-04-10	05:43:00	47
2009-04-10	05:44:00	36
2009-04-10	05:45:00	24
2009-04-10	05:46:00	225
2009-04-10	05:47:00	47
2009-04-10	05:48:00	0
2009-04-10	05:49:00	24
2009-04-10	05:50:00	12
2009-04-10	05:51:00	0
2009-04-10	05:52:00	0
2009-04-10	05:53:00	24
2009-04-10	05:54:00	12
2009-04-10	05:55:00	24
2009-04-10	05:56:00	24
2009-04-10	05:57:00	12
2009-04-10	05:58:00	36
2009-04-10	05:59:00	95
2009-04-10	06:00:00	168
2009-04-10	06:01:00	36
2009-04-10	06:02:00	0
2009-04-10	06:03:00	0
2009-04-10	06:04:00	130
2009-04-10	06:05:00	0
2009-04-10	06:06:00	24
2009-04-10	06:07:00	71
2009-04-10	06:08:00	59
2009-04-10	06:09:00	0
2009-04-10	06:10:00	0
2009-04-10	06:11:00	0
2009-04-10	06:12:00	59
2009-04-10	06:13:00	0
2009-04-10	06:14:00	856
2009-04-10	06:15:00	268
2009-04-10	06:16:00	197
2009-04-10	06:17:00	59
2009-04-10	06:18:00	71
2009-04-10	06:19:00	360
2009-04-10	06:20:00	59
2009-04-10	06:21:00	36
2009-04-10	06:22:00	0
2009-04-10	06:23:00	36
2009-04-10	06:24:00	142
2009-04-10	06:25:00	83
2009-04-10	06:26:00	12
2009-04-10	06:27:00	360
2009-04-10	06:28:00	12
2009-04-10	06:29:00	36
2009-04-10	06:30:00	377
2009-04-10	06:31:00	0
2009-04-10	06:32:00	0
2009-04-10	06:33:00	107
2009-04-10	06:34:00	24
2009-04-10	06:35:00	0
2009-04-10	06:36:00	0
2009-04-10	06:37:00	0
2009-04-10	06:38:00	0
2009-04-10	06:39:00	0
2009-04-10	06:40:00	0
2009-04-10	06:41:00	0
2009-04-10	06:42:00	0
2009-04-10	06:43:00	0
2009-04-10	06:44:00	0
2009-04-10	06:45:00	0
2009-04-10	06:46:00	0
2009-04-10	06:47:00	0
2009-04-10	06:48:00	0
2009-04-10	06:49:00	0
2009-04-10	06:50:00	0
2009-04-10	06:51:00	24
2009-04-10	06:52:00	0
2009-04-10	06:53:00	0
2009-04-10	06:54:00	0
2009-04-10	06:55:00	0
2009-04-10	06:56:00	12
2009-04-10	06:57:00	24
2009-04-10	06:58:00	0
2009-04-10	06:59:00	183
2009-04-10	07:00:00	0
2009-04-10	07:01:00	225
2009-04-10	07:02:00	296
2009-04-10	07:03:00	36
2009-04-10	07:04:00	24
2009-04-10	07:05:00	59
2009-04-10	07:06:00	130
2009-04-10	07:07:00	555
2009-04-10	07:08:00	168
2009-04-10	07:09:00	71
2009-04-10	07:10:00	740
2009-04-10	07:11:00	282
2009-04-10	07:12:00	498
2009-04-10	07:13:00	225
2009-04-10	07:14:00	183
2009-04-10	07:15:00	197
2009-04-10	07:16:00	168
2009-04-10	07:17:00	225
2009-04-10	07:18:00	95
2009-04-10	07:19:00	697
2009-04-10	07:20:00	1880
2009-04-10	07:21:00	2356
2009-04-10	07:22:00	1479
2009-04-10	07:23:00	2811
2009-04-10	07:24:00	1256
2009-04-10	07:25:00	1801
2009-04-10	07:26:00	1512
2009-04-10	07:27:00	612
2009-04-10	07:28:00	654
2009-04-10	07:29:00	0
2009-04-10	07:30:00	71
2009-04-10	07:31:00	12
2009-04-10	07:32:00	24
2009-04-10	07:33:00	311
2009-04-10	07:34:00	211
2009-04-10	07:35:00	168
2009-04-10	07:36:00	327
2009-04-10	07:37:00	24
2009-04-10	07:38:00	47
2009-04-10	07:39:00	47
2009-04-10	07:40:00	12
2009-04-10	07:41:00	0
2009-04-10	07:42:00	0
2009-04-10	07:43:00	0
2009-04-10	07:44:00	0
2009-04-10	07:45:00	0
2009-04-10	07:46:00	0
2009-04-10	07:47:00	0
2009-04-10	07:48:00	36
2009-04-10	07:49:00	0
2009-04-10	07:50:00	0
2009-04-10	07:51:00	59
2009-04-10	07:52:00	0
2009-04-10	07:53:00	0
2009-04-10	07:54:00	0
2009-04-10	07:55:00	0
2009-04-10	07:56:00	0
2009-04-10	07:57:00	0
2009-04-10	07:58:00	71
2009-04-10	07:59:00	12
2009-04-10	08:00:00	0
2009-04-10	08:01:00	36
2009-04-10	08:02:00	12
2009-04-10	08:03:00	0
2009-04-10	08:04:00	0
2009-04-10	08:05:00	0
2009-04-10	08:06:00	0
2009-04-10	08:07:00	0
2009-04-10	08:08:00	0
2009-04-10	08:09:00	0
2009-04-10	08:10:00	0
2009-04-10	08:11:00	0
2009-04-10	08:12:00	0
2009-04-10	08:13:00	0
2009-04-10	08:14:00	0
2009-04-10	08:15:00	0
2009-04-10	08:16:00	0
2009-04-10	08:17:00	0
2009-04-10	08:18:00	0
2009-04-10	08:19:00	0
2009-04-10	08:20:00	0
2009-04-10	08:21:00	0
2009-04-10	08:22:00	24
2009-04-10	08:23:00	0
2009-04-10	08:24:00	0
2009-04-10	08:25:00	0
2009-04-10	08:26:00	0
2009-04-10	08:27:00	0
2009-04-10	08:28:00	0
2009-04-10	08:29:00	24
2009-04-10	08:30:00	0
2009-04-10	08:31:00	0
2009-04-10	08:32:00	0
2009-04-10	08:33:00	0
2009-04-10	08:34:00	0
2009-04-10	08:35:00	0
2009-04-10	08:36:00	0
2009-04-10	08:37:00	0
2009-04-10	08:38:00	0
2009-04-10	08:39:00	0
2009-04-10	08:40:00	0
2009-04-10	08:41:00	0
2009-04-10	08:42:00	0
2009-04-10	08:43:00	0
2009-04-10	08:44:00	0
2009-04-10	08:45:00	0
2009-04-10	08:46:00	0
2009-04-10	08:47:00	0
2009-04-10	08:48:00	0
2009-04-10	08:49:00	0
2009-04-10	08:50:00	0
2009-04-10	08:51:00	0
2009-04-10	08:52:00	0
2009-04-10	08:53:00	0
2009-04-10	08:54:00	0
2009-04-10	08:55:00	0
2009-04-10	08:56:00	0
2009-04-10	08:57:00	0
2009-04-10	08:58:00	0
2009-04-10	08:59:00	0
2009-04-10	09:00:00	0
2009-04-10	09:01:00	0
2009-04-10	09:02:00	0
2009-04-10	09:03:00	0
2009-04-10	09:04:00	0
2009-04-10	09:05:00	12
2009-04-10	09:06:00	0
2009-04-10	09:07:00	0
2009-04-10	09:08:00	0
[truncated: 19,611 more rows]

## Sheet: 4.23.09
Actogram, Copy Raw Data, All Days
Identity:	Claudia
Filename:	E:\Active Research Files\meloxicam titre canine\cases\claudia\Claudia 4.23.09.AWC
Gender:	F
Age:	14
Height:	61.0 cm	24.0 in
Weight:	18.1 kg	39.9 lbs
Start Date:	23-Apr-2009 (Thu)
Start Time:	18:00:00
Interval:	1.00 mins
Date Stamp:	Time Stamp:	Activity Data:	Marker Press:
2009-04-23	00:00:00	0
2009-04-23	00:01:00	0
2009-04-23	00:02:00	0
2009-04-23	00:03:00	0
2009-04-23	00:04:00	0
2009-04-23	00:05:00	0
2009-04-23	00:06:00	0
2009-04-23	00:07:00	0
2009-04-23	00:08:00	0
2009-04-23	00:09:00	0
2009-04-23	00:10:00	0
2009-04-23	00:11:00	0
2009-04-23	00:12:00	0
2009-04-23	00:13:00	0
2009-04-23	00:14:00	0
2009-04-23	00:15:00	0
2009-04-23	00:16:00	0
2009-04-23	00:17:00	0
2009-04-23	00:18:00	0
2009-04-23	00:19:00	0
2009-04-23	00:20:00	0
2009-04-23	00:21:00	0
2009-04-23	00:22:00	0
2009-04-23	00:23:00	0
2009-04-23	00:24:00	0
2009-04-23	00:25:00	0
2009-04-23	00:26:00	0
2009-04-23	00:27:00	0
2009-04-23	00:28:00	0
2009-04-23	00:29:00	0
2009-04-23	00:30:00	0
2009-04-23	00:31:00	0
2009-04-23	00:32:00	0
2009-04-23	00:33:00	0
2009-04-23	00:34:00	0
2009-04-23	00:35:00	0
2009-04-23	00:36:00	0
2009-04-23	00:37:00	0
2009-04-23	00:38:00	0
2009-04-23	00:39:00	0
2009-04-23	00:40:00	0
2009-04-23	00:41:00	0
2009-04-23	00:42:00	0
2009-04-23	00:43:00	0
2009-04-23	00:44:00	0
2009-04-23	00:45:00	0
2009-04-23	00:46:00	0
2009-04-23	00:47:00	0
2009-04-23	00:48:00	0
2009-04-23	00:49:00	0
2009-04-23	00:50:00	0
2009-04-23	00:51:00	0
2009-04-23	00:52:00	0
2009-04-23	00:53:00	0
2009-04-23	00:54:00	0
2009-04-23	00:55:00	0
2009-04-23	00:56:00	0
2009-04-23	00:57:00	0
2009-04-23	00:58:00	0
2009-04-23	00:59:00	0
2009-04-23	01:00:00	0
2009-04-23	01:01:00	0
2009-04-23	01:02:00	0
2009-04-23	01:03:00	0
2009-04-23	01:04:00	0
2009-04-23	01:05:00	0
2009-04-23	01:06:00	0
2009-04-23	01:07:00	0
2009-04-23	01:08:00	0
2009-04-23	01:09:00	0
2009-04-23	01:10:00	0
2009-04-23	01:11:00	0
2009-04-23	01:12:00	0
2009-04-23	01:13:00	0
2009-04-23	01:14:00	0
2009-04-23	01:15:00	0
2009-04-23	01:16:00	0
2009-04-23	01:17:00	0
2009-04-23	01:18:00	0
2009-04-23	01:19:00	0
2009-04-23	01:20:00	0
2009-04-23	01:21:00	0
2009-04-23	01:22:00	0
2009-04-23	01:23:00	0
2009-04-23	01:24:00	0
2009-04-23	01:25:00	0
2009-04-23	01:26:00	0
2009-04-23	01:27:00	0
2009-04-23	01:28:00	0
2009-04-23	01:29:00	0
2009-04-23	01:30:00	0
2009-04-23	01:31:00	0
2009-04-23	01:32:00	0
2009-04-23	01:33:00	0
2009-04-23	01:34:00	0
2009-04-23	01:35:00	0
2009-04-23	01:36:00	0
2009-04-23	01:37:00	0
2009-04-23	01:38:00	0
2009-04-23	01:39:00	0
2009-04-23	01:40:00	0
2009-04-23	01:41:00	0
2009-04-23	01:42:00	0
2009-04-23	01:43:00	0
2009-04-23	01:44:00	0
2009-04-23	01:45:00	0
2009-04-23	01:46:00	0
2009-04-23	01:47:00	0
2009-04-23	01:48:00	0
2009-04-23	01:49:00	0
2009-04-23	01:50:00	0
2009-04-23	01:51:00	0
2009-04-23	01:52:00	0
2009-04-23	01:53:00	0
2009-04-23	01:54:00	0
2009-04-23	01:55:00	0
2009-04-23	01:56:00	0
2009-04-23	01:57:00	0
2009-04-23	01:58:00	0
2009-04-23	01:59:00	0
2009-04-23	02:00:00	0
2009-04-23	02:01:00	0
2009-04-23	02:02:00	0
2009-04-23	02:03:00	0
2009-04-23	02:04:00	0
2009-04-23	02:05:00	0
2009-04-23	02:06:00	0
2009-04-23	02:07:00	0
2009-04-23	02:08:00	0
2009-04-23	02:09:00	0
2009-04-23	02:10:00	0
2009-04-23	02:11:00	0
2009-04-23	02:12:00	0
2009-04-23	02:13:00	0
2009-04-23	02:14:00	0
2009-04-23	02:15:00	0
2009-04-23	02:16:00	0
2009-04-23	02:17:00	0
2009-04-23	02:18:00	0
2009-04-23	02:19:00	0
2009-04-23	02:20:00	0
2009-04-23	02:21:00	0
2009-04-23	02:22:00	0
2009-04-23	02:23:00	0
2009-04-23	02:24:00	0
2009-04-23	02:25:00	0
2009-04-23	02:26:00	0
2009-04-23	02:27:00	0
2009-04-23	02:28:00	0
2009-04-23	02:29:00	0
2009-04-23	02:30:00	0
2009-04-23	02:31:00	0
2009-04-23	02:32:00	0
2009-04-23	02:33:00	0
2009-04-23	02:34:00	0
2009-04-23	02:35:00	0
2009-04-23	02:36:00	0
2009-04-23	02:37:00	0
2009-04-23	02:38:00	0
2009-04-23	02:39:00	0
2009-04-23	02:40:00	0
2009-04-23	02:41:00	0
2009-04-23	02:42:00	0
2009-04-23	02:43:00	0
2009-04-23	02:44:00	0
2009-04-23	02:45:00	0
2009-04-23	02:46:00	0
2009-04-23	02:47:00	0
2009-04-23	02:48:00	0
2009-04-23	02:49:00	0
2009-04-23	02:50:00	0
2009-04-23	02:51:00	0
2009-04-23	02:52:00	0
2009-04-23	02:53:00	0
2009-04-23	02:54:00	0
2009-04-23	02:55:00	0
2009-04-23	02:56:00	0
2009-04-23	02:57:00	0
2009-04-23	02:58:00	0
2009-04-23	02:59:00	0
2009-04-23	03:00:00	0
2009-04-23	03:01:00	0
2009-04-23	03:02:00	0
2009-04-23	03:03:00	0
2009-04-23	03:04:00	0
2009-04-23	03:05:00	0
2009-04-23	03:06:00	0
2009-04-23	03:07:00	0
2009-04-23	03:08:00	0
2009-04-23	03:09:00	0
2009-04-23	03:10:00	0
2009-04-23	03:11:00	0
2009-04-23	03:12:00	0
2009-04-23	03:13:00	0
2009-04-23	03:14:00	0
2009-04-23	03:15:00	0
2009-04-23	03:16:00	0
2009-04-23	03:17:00	0
2009-04-23	03:18:00	0
2009-04-23	03:19:00	0
2009-04-23	03:20:00	0
2009-04-23	03:21:00	0
2009-04-23	03:22:00	0
2009-04-23	03:23:00	0
2009-04-23	03:24:00	0
2009-04-23	03:25:00	0
2009-04-23	03:26:00	0
2009-04-23	03:27:00	0
2009-04-23	03:28:00	0
2009-04-23	03:29:00	0
2009-04-23	03:30:00	0
2009-04-23	03:31:00	0
2009-04-23	03:32:00	0
2009-04-23	03:33:00	0
2009-04-23	03:34:00	0
2009-04-23	03:35:00	0
2009-04-23	03:36:00	0
2009-04-23	03:37:00	0
2009-04-23	03:38:00	0
2009-04-23	03:39:00	0
2009-04-23	03:40:00	0
2009-04-23	03:41:00	0
2009-04-23	03:42:00	0
2009-04-23	03:43:00	0
2009-04-23	03:44:00	0
2009-04-23	03:45:00	0
2009-04-23	03:46:00	0
2009-04-23	03:47:00	0
2009-04-23	03:48:00	0
2009-04-23	03:49:00	0
2009-04-23	03:50:00	0
2009-04-23	03:51:00	0
2009-04-23	03:52:00	0
2009-04-23	03:53:00	0
2009-04-23	03:54:00	0
2009-04-23	03:55:00	0
2009-04-23	03:56:00	0
2009-04-23	03:57:00	0
2009-04-23	03:58:00	0
2009-04-23	03:59:00	0
2009-04-23	04:00:00	0
2009-04-23	04:01:00	0
2009-04-23	04:02:00	0
2009-04-23	04:03:00	0
2009-04-23	04:04:00	0
2009-04-23	04:05:00	0
2009-04-23	04:06:00	0
2009-04-23	04:07:00	0
2009-04-23	04:08:00	0
2009-04-23	04:09:00	0
2009-04-23	04:10:00	0
2009-04-23	04:11:00	0
2009-04-23	04:12:00	0
2009-04-23	04:13:00	0
2009-04-23	04:14:00	0
2009-04-23	04:15:00	0
2009-04-23	04:16:00	0
2009-04-23	04:17:00	0
2009-04-23	04:18:00	0
2009-04-23	04:19:00	0
2009-04-23	04:20:00	0
2009-04-23	04:21:00	0
2009-04-23	04:22:00	0
2009-04-23	04:23:00	0
2009-04-23	04:24:00	0
2009-04-23	04:25:00	0
2009-04-23	04:26:00	0
2009-04-23	04:27:00	0
2009-04-23	04:28:00	0
2009-04-23	04:29:00	0
2009-04-23	04:30:00	0
2009-04-23	04:31:00	0
2009-04-23	04:32:00	0
2009-04-23	04:33:00	0
2009-04-23	04:34:00	0
2009-04-23	04:35:00	0
2009-04-23	04:36:00	0
2009-04-23	04:37:00	0
2009-04-23	04:38:00	0
2009-04-23	04:39:00	0
2009-04-23	04:40:00	0
2009-04-23	04:41:00	0
2009-04-23	04:42:00	0
2009-04-23	04:43:00	0
2009-04-23	04:44:00	0
2009-04-23	04:45:00	0
2009-04-23	04:46:00	0
2009-04-23	04:47:00	0
2009-04-23	04:48:00	0
2009-04-23	04:49:00	0
2009-04-23	04:50:00	0
2009-04-23	04:51:00	0
2009-04-23	04:52:00	0
2009-04-23	04:53:00	0
2009-04-23	04:54:00	0
2009-04-23	04:55:00	0
2009-04-23	04:56:00	0
2009-04-23	04:57:00	0
2009-04-23	04:58:00	0
2009-04-23	04:59:00	0
2009-04-23	05:00:00	0
2009-04-23	05:01:00	0
2009-04-23	05:02:00	0
2009-04-23	05:03:00	0
2009-04-23	05:04:00	0
2009-04-23	05:05:00	0
2009-04-23	05:06:00	0
2009-04-23	05:07:00	0
2009-04-23	05:08:00	0
2009-04-23	05:09:00	0
2009-04-23	05:10:00	0
2009-04-23	05:11:00	0
2009-04-23	05:12:00	0
2009-04-23	05:13:00	0
2009-04-23	05:14:00	0
2009-04-23	05:15:00	0
2009-04-23	05:16:00	0
2009-04-23	05:17:00	0
2009-04-23	05:18:00	0
2009-04-23	05:19:00	0
2009-04-23	05:20:00	0
2009-04-23	05:21:00	0
2009-04-23	05:22:00	0
2009-04-23	05:23:00	0
2009-04-23	05:24:00	0
2009-04-23	05:25:00	0
2009-04-23	05:26:00	0
2009-04-23	05:27:00	0
2009-04-23	05:28:00	0
2009-04-23	05:29:00	0
2009-04-23	05:30:00	0
2009-04-23	05:31:00	0
2009-04-23	05:32:00	0
2009-04-23	05:33:00	0
2009-04-23	05:34:00	0
2009-04-23	05:35:00	0
2009-04-23	05:36:00	0
2009-04-23	05:37:00	0
2009-04-23	05:38:00	0
2009-04-23	05:39:00	0
2009-04-23	05:40:00	0
2009-04-23	05:41:00	0
2009-04-23	05:42:00	0
2009-04-23	05:43:00	0
2009-04-23	05:44:00	0
2009-04-23	05:45:00	0
2009-04-23	05:46:00	0
2009-04-23	05:47:00	0
2009-04-23	05:48:00	0
2009-04-23	05:49:00	0
2009-04-23	05:50:00	0
2009-04-23	05:51:00	0
2009-04-23	05:52:00	0
2009-04-23	05:53:00	0
2009-04-23	05:54:00	0
2009-04-23	05:55:00	0
2009-04-23	05:56:00	0
2009-04-23	05:57:00	0
2009-04-23	05:58:00	0
2009-04-23	05:59:00	0
2009-04-23	06:00:00	0
2009-04-23	06:01:00	0
2009-04-23	06:02:00	0
2009-04-23	06:03:00	0
2009-04-23	06:04:00	0
2009-04-23	06:05:00	0
2009-04-23	06:06:00	0
2009-04-23	06:07:00	0
2009-04-23	06:08:00	0
2009-04-23	06:09:00	0
2009-04-23	06:10:00	0
2009-04-23	06:11:00	0
2009-04-23	06:12:00	0
2009-04-23	06:13:00	0
2009-04-23	06:14:00	0
2009-04-23	06:15:00	0
2009-04-23	06:16:00	0
2009-04-23	06:17:00	0
2009-04-23	06:18:00	0
2009-04-23	06:19:00	0
2009-04-23	06:20:00	0
2009-04-23	06:21:00	0
2009-04-23	06:22:00	0
2009-04-23	06:23:00	0
2009-04-23	06:24:00	0
2009-04-23	06:25:00	0
2009-04-23	06:26:00	0
2009-04-23	06:27:00	0
2009-04-23	06:28:00	0
2009-04-23	06:29:00	0
2009-04-23	06:30:00	0
2009-04-23	06:31:00	0
2009-04-23	06:32:00	0
2009-04-23	06:33:00	0
2009-04-23	06:34:00	0
2009-04-23	06:35:00	0
2009-04-23	06:36:00	0
2009-04-23	06:37:00	0
2009-04-23	06:38:00	0
2009-04-23	06:39:00	0
2009-04-23	06:40:00	0
2009-04-23	06:41:00	0
2009-04-23	06:42:00	0
2009-04-23	06:43:00	0
2009-04-23	06:44:00	0
2009-04-23	06:45:00	0
2009-04-23	06:46:00	0
2009-04-23	06:47:00	0
2009-04-23	06:48:00	0
2009-04-23	06:49:00	0
2009-04-23	06:50:00	0
2009-04-23	06:51:00	0
2009-04-23	06:52:00	0
2009-04-23	06:53:00	0
2009-04-23	06:54:00	0
2009-04-23	06:55:00	0
2009-04-23	06:56:00	0
2009-04-23	06:57:00	0
2009-04-23	06:58:00	0
2009-04-23	06:59:00	0
2009-04-23	07:00:00	0
2009-04-23	07:01:00	0
2009-04-23	07:02:00	0
2009-04-23	07:03:00	0
2009-04-23	07:04:00	0
2009-04-23	07:05:00	0
2009-04-23	07:06:00	0
2009-04-23	07:07:00	0
2009-04-23	07:08:00	0
2009-04-23	07:09:00	0
2009-04-23	07:10:00	0
2009-04-23	07:11:00	0
2009-04-23	07:12:00	0
2009-04-23	07:13:00	0
2009-04-23	07:14:00	0
2009-04-23	07:15:00	0
2009-04-23	07:16:00	0
2009-04-23	07:17:00	0
2009-04-23	07:18:00	0
2009-04-23	07:19:00	0
2009-04-23	07:20:00	0
2009-04-23	07:21:00	0
2009-04-23	07:22:00	0
2009-04-23	07:23:00	0
2009-04-23	07:24:00	0
2009-04-23	07:25:00	0
2009-04-23	07:26:00	0
2009-04-23	07:27:00	0
2009-04-23	07:28:00	0
2009-04-23	07:29:00	0
2009-04-23	07:30:00	0
2009-04-23	07:31:00	0
2009-04-23	07:32:00	0
2009-04-23	07:33:00	0
2009-04-23	07:34:00	0
2009-04-23	07:35:00	0
2009-04-23	07:36:00	0
2009-04-23	07:37:00	0
2009-04-23	07:38:00	0
2009-04-23	07:39:00	0
2009-04-23	07:40:00	0
2009-04-23	07:41:00	0
2009-04-23	07:42:00	0
2009-04-23	07:43:00	0
2009-04-23	07:44:00	0
2009-04-23	07:45:00	0
2009-04-23	07:46:00	0
2009-04-23	07:47:00	0
2009-04-23	07:48:00	0
2009-04-23	07:49:00	0
2009-04-23	07:50:00	0
2009-04-23	07:51:00	0
2009-04-23	07:52:00	0
2009-04-23	07:53:00	0
2009-04-23	07:54:00	0
2009-04-23	07:55:00	0
2009-04-23	07:56:00	0
2009-04-23	07:57:00	0
2009-04-23	07:58:00	0
2009-04-23	07:59:00	0
2009-04-23	08:00:00	0
2009-04-23	08:01:00	0
2009-04-23	08:02:00	0
2009-04-23	08:03:00	0
2009-04-23	08:04:00	0
2009-04-23	08:05:00	0
2009-04-23	08:06:00	0
2009-04-23	08:07:00	0
2009-04-23	08:08:00	0
2009-04-23	08:09:00	0
2009-04-23	08:10:00	0
2009-04-23	08:11:00	0
2009-04-23	08:12:00	0
2009-04-23	08:13:00	0
2009-04-23	08:14:00	0
2009-04-23	08:15:00	0
2009-04-23	08:16:00	0
2009-04-23	08:17:00	0
2009-04-23	08:18:00	0
2009-04-23	08:19:00	0
2009-04-23	08:20:00	0
2009-04-23	08:21:00	0
2009-04-23	08:22:00	0
2009-04-23	08:23:00	0
2009-04-23	08:24:00	0
2009-04-23	08:25:00	0
2009-04-23	08:26:00	0
2009-04-23	08:27:00	0
2009-04-23	08:28:00	0
2009-04-23	08:29:00	0
2009-04-23	08:30:00	0
2009-04-23	08:31:00	0
2009-04-23	08:32:00	0
2009-04-23	08:33:00	0
2009-04-23	08:34:00	0
2009-04-23	08:35:00	0
2009-04-23	08:36:00	0
2009-04-23	08:37:00	0
2009-04-23	08:38:00	0
2009-04-23	08:39:00	0
2009-04-23	08:40:00	0
2009-04-23	08:41:00	0
2009-04-23	08:42:00	0
2009-04-23	08:43:00	0
2009-04-23	08:44:00	0
2009-04-23	08:45:00	0
2009-04-23	08:46:00	0
2009-04-23	08:47:00	0
2009-04-23	08:48:00	0
2009-04-23	08:49:00	0
2009-04-23	08:50:00	0
2009-04-23	08:51:00	0
2009-04-23	08:52:00	0
2009-04-23	08:53:00	0
2009-04-23	08:54:00	0
2009-04-23	08:55:00	0
2009-04-23	08:56:00	0
2009-04-23	08:57:00	0
2009-04-23	08:58:00	0
2009-04-23	08:59:00	0
2009-04-23	09:00:00	0
2009-04-23	09:01:00	0
2009-04-23	09:02:00	0
2009-04-23	09:03:00	0
2009-04-23	09:04:00	0
2009-04-23	09:05:00	0
2009-04-23	09:06:00	0
2009-04-23	09:07:00	0
2009-04-23	09:08:00	0
2009-04-23	09:09:00	0
2009-04-23	09:10:00	0
2009-04-23	09:11:00	0
2009-04-23	09:12:00	0
2009-04-23	09:13:00	0
2009-04-23	09:14:00	0
2009-04-23	09:15:00	0
2009-04-23	09:16:00	0
2009-04-23	09:17:00	0
2009-04-23	09:18:00	0
2009-04-23	09:19:00	0
2009-04-23	09:20:00	0
2009-04-23	09:21:00	0
2009-04-23	09:22:00	0
2009-04-23	09:23:00	0
2009-04-23	09:24:00	0
2009-04-23	09:25:00	0
2009-04-23	09:26:00	0
2009-04-23	09:27:00	0
2009-04-23	09:28:00	0
2009-04-23	09:29:00	0
2009-04-23	09:30:00	0
2009-04-23	09:31:00	0
2009-04-23	09:32:00	0
2009-04-23	09:33:00	0
2009-04-23	09:34:00	0
2009-04-23	09:35:00	0
2009-04-23	09:36:00	0
2009-04-23	09:37:00	0
2009-04-23	09:38:00	0
2009-04-23	09:39:00	0
2009-04-23	09:40:00	0
2009-04-23	09:41:00	0
2009-04-23	09:42:00	0
2009-04-23	09:43:00	0
2009-04-23	09:44:00	0
2009-04-23	09:45:00	0
2009-04-23	09:46:00	0
2009-04-23	09:47:00	0
2009-04-23	09:48:00	0
2009-04-23	09:49:00	0
2009-04-23	09:50:00	0
2009-04-23	09:51:00	0
2009-04-23	09:52:00	0
2009-04-23	09:53:00	0
2009-04-23	09:54:00	0
2009-04-23	09:55:00	0
2009-04-23	09:56:00	0
2009-04-23	09:57:00	0
2009-04-23	09:58:00	0
2009-04-23	09:59:00	0
2009-04-23	10:00:00	0
2009-04-23	10:01:00	0
2009-04-23	10:02:00	0
2009-04-23	10:03:00	0
2009-04-23	10:04:00	0
2009-04-23	10:05:00	0
2009-04-23	10:06:00	0
2009-04-23	10:07:00	0
2009-04-23	10:08:00	0
2009-04-23	10:09:00	0
2009-04-23	10:10:00	0
2009-04-23	10:11:00	0
2009-04-23	10:12:00	0
2009-04-23	10:13:00	0
2009-04-23	10:14:00	0
2009-04-23	10:15:00	0
2009-04-23	10:16:00	0
2009-04-23	10:17:00	0
2009-04-23	10:18:00	0
2009-04-23	10:19:00	0
2009-04-23	10:20:00	0
2009-04-23	10:21:00	0
2009-04-23	10:22:00	0
2009-04-23	10:23:00	0
2009-04-23	10:24:00	0
2009-04-23	10:25:00	0
2009-04-23	10:26:00	0
2009-04-23	10:27:00	0
2009-04-23	10:28:00	0
2009-04-23	10:29:00	0
2009-04-23	10:30:00	0
2009-04-23	10:31:00	0
2009-04-23	10:32:00	0
2009-04-23	10:33:00	0
2009-04-23	10:34:00	0
2009-04-23	10:35:00	0
2009-04-23	10:36:00	0
2009-04-23	10:37:00	0
2009-04-23	10:38:00	0
2009-04-23	10:39:00	0
2009-04-23	10:40:00	0
2009-04-23	10:41:00	0
2009-04-23	10:42:00	0
2009-04-23	10:43:00	0
2009-04-23	10:44:00	0
2009-04-23	10:45:00	0
2009-04-23	10:46:00	0
2009-04-23	10:47:00	0
2009-04-23	10:48:00	0
2009-04-23	10:49:00	0
2009-04-23	10:50:00	0
2009-04-23	10:51:00	0
2009-04-23	10:52:00	0
2009-04-23	10:53:00	0
2009-04-23	10:54:00	0
2009-04-23	10:55:00	0
2009-04-23	10:56:00	0
2009-04-23	10:57:00	0
2009-04-23	10:58:00	0
2009-04-23	10:59:00	0
2009-04-23	11:00:00	0
2009-04-23	11:01:00	0
2009-04-23	11:02:00	0
2009-04-23	11:03:00	0
2009-04-23	11:04:00	0
2009-04-23	11:05:00	0
2009-04-23	11:06:00	0
2009-04-23	11:07:00	0
2009-04-23	11:08:00	0
2009-04-23	11:09:00	0
2009-04-23	11:10:00	0
2009-04-23	11:11:00	0
2009-04-23	11:12:00	0
2009-04-23	11:13:00	0
2009-04-23	11:14:00	0
2009-04-23	11:15:00	0
2009-04-23	11:16:00	0
2009-04-23	11:17:00	0
2009-04-23	11:18:00	0
2009-04-23	11:19:00	0
2009-04-23	11:20:00	0
2009-04-23	11:21:00	0
2009-04-23	11:22:00	0
2009-04-23	11:23:00	0
2009-04-23	11:24:00	0
2009-04-23	11:25:00	0
2009-04-23	11:26:00	0
2009-04-23	11:27:00	0
2009-04-23	11:28:00	0
2009-04-23	11:29:00	0
2009-04-23	11:30:00	0
2009-04-23	11:31:00	0
2009-04-23	11:32:00	0
2009-04-23	11:33:00	0
2009-04-23	11:34:00	0
2009-04-23	11:35:00	0
2009-04-23	11:36:00	0
2009-04-23	11:37:00	0
2009-04-23	11:38:00	0
2009-04-23	11:39:00	0
2009-04-23	11:40:00	0
2009-04-23	11:41:00	0
2009-04-23	11:42:00	0
2009-04-23	11:43:00	0
2009-04-23	11:44:00	0
2009-04-23	11:45:00	0
2009-04-23	11:46:00	0
2009-04-23	11:47:00	0
2009-04-23	11:48:00	0
2009-04-23	11:49:00	0
2009-04-23	11:50:00	0
2009-04-23	11:51:00	0
2009-04-23	11:52:00	0
2009-04-23	11:53:00	0
2009-04-23	11:54:00	0
2009-04-23	11:55:00	0
2009-04-23	11:56:00	0
2009-04-23	11:57:00	0
2009-04-23	11:58:00	0
2009-04-23	11:59:00	0
2009-04-23	12:00:00	0
2009-04-23	12:01:00	0
2009-04-23	12:02:00	0
2009-04-23	12:03:00	0
2009-04-23	12:04:00	0
2009-04-23	12:05:00	0
2009-04-23	12:06:00	0
2009-04-23	12:07:00	0
2009-04-23	12:08:00	0
2009-04-23	12:09:00	0
2009-04-23	12:10:00	0
2009-04-23	12:11:00	0
2009-04-23	12:12:00	0
2009-04-23	12:13:00	0
2009-04-23	12:14:00	0
2009-04-23	12:15:00	0
2009-04-23	12:16:00	0
2009-04-23	12:17:00	0
2009-04-23	12:18:00	0
2009-04-23	12:19:00	0
2009-04-23	12:20:00	0
2009-04-23	12:21:00	0
2009-04-23	12:22:00	0
2009-04-23	12:23:00	0
2009-04-23	12:24:00	0
2009-04-23	12:25:00	0
2009-04-23	12:26:00	0
2009-04-23	12:27:00	0
2009-04-23	12:28:00	0
2009-04-23	12:29:00	0
2009-04-23	12:30:00	0
2009-04-23	12:31:00	0
2009-04-23	12:32:00	0
2009-04-23	12:33:00	0
2009-04-23	12:34:00	0
2009-04-23	12:35:00	0
2009-04-23	12:36:00	0
2009-04-23	12:37:00	0
2009-04-23	12:38:00	0
2009-04-23	12:39:00	0
2009-04-23	12:40:00	0
2009-04-23	12:41:00	0
2009-04-23	12:42:00	0
2009-04-23	12:43:00	0
2009-04-23	12:44:00	0
2009-04-23	12:45:00	0
2009-04-23	12:46:00	0
2009-04-23	12:47:00	0
2009-04-23	12:48:00	0
2009-04-23	12:49:00	0
2009-04-23	12:50:00	0
2009-04-23	12:51:00	0
2009-04-23	12:52:00	0
2009-04-23	12:53:00	0
2009-04-23	12:54:00	0
2009-04-23	12:55:00	0
2009-04-23	12:56:00	0
2009-04-23	12:57:00	0
2009-04-23	12:58:00	0
2009-04-23	12:59:00	0
2009-04-23	13:00:00	0
2009-04-23	13:01:00	0
2009-04-23	13:02:00	0
2009-04-23	13:03:00	0
2009-04-23	13:04:00	0
2009-04-23	13:05:00	0
2009-04-23	13:06:00	0
2009-04-23	13:07:00	0
2009-04-23	13:08:00	0
2009-04-23	13:09:00	0
2009-04-23	13:10:00	0
2009-04-23	13:11:00	0
2009-04-23	13:12:00	0
2009-04-23	13:13:00	0
2009-04-23	13:14:00	0
2009-04-23	13:15:00	0
2009-04-23	13:16:00	0
2009-04-23	13:17:00	0
2009-04-23	13:18:00	0
2009-04-23	13:19:00	0
2009-04-23	13:20:00	0
2009-04-23	13:21:00	0
2009-04-23	13:22:00	0
2009-04-23	13:23:00	0
2009-04-23	13:24:00	0
2009-04-23	13:25:00	0
2009-04-23	13:26:00	0
2009-04-23	13:27:00	0
2009-04-23	13:28:00	0
2009-04-23	13:29:00	0
2009-04-23	13:30:00	0
2009-04-23	13:31:00	0
2009-04-23	13:32:00	0
2009-04-23	13:33:00	0
2009-04-23	13:34:00	0
2009-04-23	13:35:00	0
2009-04-23	13:36:00	0
2009-04-23	13:37:00	0
2009-04-23	13:38:00	0
2009-04-23	13:39:00	0
2009-04-23	13:40:00	0
2009-04-23	13:41:00	0
2009-04-23	13:42:00	0
2009-04-23	13:43:00	0
2009-04-23	13:44:00	0
2009-04-23	13:45:00	0
2009-04-23	13:46:00	0
2009-04-23	13:47:00	0
2009-04-23	13:48:00	0
2009-04-23	13:49:00	0
2009-04-23	13:50:00	0
2009-04-23	13:51:00	0
2009-04-23	13:52:00	0
2009-04-23	13:53:00	0
2009-04-23	13:54:00	0
2009-04-23	13:55:00	0
2009-04-23	13:56:00	0
2009-04-23	13:57:00	0
2009-04-23	13:58:00	0
2009-04-23	13:59:00	0
2009-04-23	14:00:00	0
2009-04-23	14:01:00	0
2009-04-23	14:02:00	0
2009-04-23	14:03:00	0
2009-04-23	14:04:00	0
2009-04-23	14:05:00	0
2009-04-23	14:06:00	0
2009-04-23	14:07:00	0
2009-04-23	14:08:00	0
2009-04-23	14:09:00	0
2009-04-23	14:10:00	0
2009-04-23	14:11:00	0
2009-04-23	14:12:00	0
2009-04-23	14:13:00	0
2009-04-23	14:14:00	0
2009-04-23	14:15:00	0
2009-04-23	14:16:00	0
2009-04-23	14:17:00	0
2009-04-23	14:18:00	0
2009-04-23	14:19:00	0
2009-04-23	14:20:00	0
2009-04-23	14:21:00	0
2009-04-23	14:22:00	0
2009-04-23	14:23:00	0
2009-04-23	14:24:00	0
2009-04-23	14:25:00	0
2009-04-23	14:26:00	0
2009-04-23	14:27:00	0
2009-04-23	14:28:00	0
2009-04-23	14:29:00	0
2009-04-23	14:30:00	0
2009-04-23	14:31:00	0
2009-04-23	14:32:00	0
2009-04-23	14:33:00	0
2009-04-23	14:34:00	0
2009-04-23	14:35:00	0
2009-04-23	14:36:00	0
2009-04-23	14:37:00	0
2009-04-23	14:38:00	0
2009-04-23	14:39:00	0
2009-04-23	14:40:00	0
2009-04-23	14:41:00	0
2009-04-23	14:42:00	0
2009-04-23	14:43:00	0
2009-04-23	14:44:00	0
2009-04-23	14:45:00	0
2009-04-23	14:46:00	0
2009-04-23	14:47:00	0
2009-04-23	14:48:00	0
2009-04-23	14:49:00	0
2009-04-23	14:50:00	0
2009-04-23	14:51:00	0
2009-04-23	14:52:00	0
2009-04-23	14:53:00	0
2009-04-23	14:54:00	0
2009-04-23	14:55:00	0
2009-04-23	14:56:00	0
2009-04-23	14:57:00	0
2009-04-23	14:58:00	0
2009-04-23	14:59:00	0
2009-04-23	15:00:00	0
2009-04-23	15:01:00	0
2009-04-23	15:02:00	0
2009-04-23	15:03:00	0
2009-04-23	15:04:00	0
2009-04-23	15:05:00	0
2009-04-23	15:06:00	0
2009-04-23	15:07:00	0
2009-04-23	15:08:00	0
2009-04-23	15:09:00	0
2009-04-23	15:10:00	0
2009-04-23	15:11:00	0
2009-04-23	15:12:00	0
2009-04-23	15:13:00	0
2009-04-23	15:14:00	0
2009-04-23	15:15:00	0
2009-04-23	15:16:00	0
2009-04-23	15:17:00	0
2009-04-23	15:18:00	0
2009-04-23	15:19:00	0
2009-04-23	15:20:00	0
2009-04-23	15:21:00	0
2009-04-23	15:22:00	0
2009-04-23	15:23:00	0
2009-04-23	15:24:00	0
2009-04-23	15:25:00	0
2009-04-23	15:26:00	0
2009-04-23	15:27:00	0
2009-04-23	15:28:00	0
2009-04-23	15:29:00	0
2009-04-23	15:30:00	0
2009-04-23	15:31:00	0
2009-04-23	15:32:00	0
2009-04-23	15:33:00	0
2009-04-23	15:34:00	0
2009-04-23	15:35:00	0
2009-04-23	15:36:00	0
2009-04-23	15:37:00	0
2009-04-23	15:38:00	0
2009-04-23	15:39:00	0
2009-04-23	15:40:00	0
2009-04-23	15:41:00	0
2009-04-23	15:42:00	0
2009-04-23	15:43:00	0
2009-04-23	15:44:00	0
2009-04-23	15:45:00	0
2009-04-23	15:46:00	0
2009-04-23	15:47:00	0
2009-04-23	15:48:00	0
2009-04-23	15:49:00	0
2009-04-23	15:50:00	0
2009-04-23	15:51:00	0
2009-04-23	15:52:00	0
2009-04-23	15:53:00	0
2009-04-23	15:54:00	0
2009-04-23	15:55:00	0
2009-04-23	15:56:00	0
2009-04-23	15:57:00	0
2009-04-23	15:58:00	0
2009-04-23	15:59:00	0
2009-04-23	16:00:00	0
2009-04-23	16:01:00	0
2009-04-23	16:02:00	0
2009-04-23	16:03:00	0
2009-04-23	16:04:00	0
2009-04-23	16:05:00	0
2009-04-23	16:06:00	0
2009-04-23	16:07:00	0
2009-04-23	16:08:00	0
2009-04-23	16:09:00	0
2009-04-23	16:10:00	0
2009-04-23	16:11:00	0
2009-04-23	16:12:00	0
2009-04-23	16:13:00	0
2009-04-23	16:14:00	0
2009-04-23	16:15:00	0
2009-04-23	16:16:00	0
2009-04-23	16:17:00	0
2009-04-23	16:18:00	0
2009-04-23	16:19:00	0
2009-04-23	16:20:00	0
2009-04-23	16:21:00	0
2009-04-23	16:22:00	0
2009-04-23	16:23:00	0
2009-04-23	16:24:00	0
2009-04-23	16:25:00	0
2009-04-23	16:26:00	0
2009-04-23	16:27:00	0
2009-04-23	16:28:00	0
2009-04-23	16:29:00	0
2009-04-23	16:30:00	0
2009-04-23	16:31:00	0
2009-04-23	16:32:00	0
2009-04-23	16:33:00	0
2009-04-23	16:34:00	0
2009-04-23	16:35:00	0
2009-04-23	16:36:00	0
2009-04-23	16:37:00	0
2009-04-23	16:38:00	0
2009-04-23	16:39:00	0
2009-04-23	16:40:00	0
2009-04-23	16:41:00	0
2009-04-23	16:42:00	0
2009-04-23	16:43:00	0
2009-04-23	16:44:00	0
2009-04-23	16:45:00	0
2009-04-23	16:46:00	0
2009-04-23	16:47:00	0
2009-04-23	16:48:00	0
2009-04-23	16:49:00	0
2009-04-23	16:50:00	0
2009-04-23	16:51:00	0
2009-04-23	16:52:00	0
2009-04-23	16:53:00	0
2009-04-23	16:54:00	0
2009-04-23	16:55:00	0
2009-04-23	16:56:00	0
2009-04-23	16:57:00	0
2009-04-23	16:58:00	0
2009-04-23	16:59:00	0
2009-04-23	17:00:00	0
2009-04-23	17:01:00	0
2009-04-23	17:02:00	0
2009-04-23	17:03:00	0
2009-04-23	17:04:00	0
2009-04-23	17:05:00	0
2009-04-23	17:06:00	0
2009-04-23	17:07:00	0
2009-04-23	17:08:00	0
2009-04-23	17:09:00	0
2009-04-23	17:10:00	0
2009-04-23	17:11:00	0
2009-04-23	17:12:00	0
2009-04-23	17:13:00	0
2009-04-23	17:14:00	0
2009-04-23	17:15:00	0
2009-04-23	17:16:00	0
2009-04-23	17:17:00	0
2009-04-23	17:18:00	0
2009-04-23	17:19:00	0
2009-04-23	17:20:00	0
2009-04-23	17:21:00	0
2009-04-23	17:22:00	0
2009-04-23	17:23:00	0
2009-04-23	17:24:00	0
2009-04-23	17:25:00	0
2009-04-23	17:26:00	0
2009-04-23	17:27:00	0
2009-04-23	17:28:00	0
2009-04-23	17:29:00	0
2009-04-23	17:30:00	0
2009-04-23	17:31:00	0
2009-04-23	17:32:00	0
2009-04-23	17:33:00	0
2009-04-23	17:34:00	0
2009-04-23	17:35:00	0
2009-04-23	17:36:00	0
2009-04-23	17:37:00	0
2009-04-23	17:38:00	0
2009-04-23	17:39:00	0
2009-04-23	17:40:00	0
2009-04-23	17:41:00	0
2009-04-23	17:42:00	0
2009-04-23	17:43:00	0
2009-04-23	17:44:00	0
2009-04-23	17:45:00	0
2009-04-23	17:46:00	0
2009-04-23	17:47:00	0
2009-04-23	17:48:00	0
2009-04-23	17:49:00	0
2009-04-23	17:50:00	0
2009-04-23	17:51:00	0
2009-04-23	17:52:00	0
2009-04-23	17:53:00	0
2009-04-23	17:54:00	0
2009-04-23	17:55:00	0
2009-04-23	17:56:00	0
2009-04-23	17:57:00	0
2009-04-23	17:58:00	0
2009-04-23	17:59:00	0
2009-04-23	18:00:00	0
2009-04-23	18:01:00	0
2009-04-23	18:02:00	0
2009-04-23	18:03:00	0
2009-04-23	18:04:00	0
2009-04-23	18:05:00	0
2009-04-23	18:06:00	0
2009-04-23	18:07:00	0
2009-04-23	18:08:00	0
2009-04-23	18:09:00	0
2009-04-23	18:10:00	0
2009-04-23	18:11:00	47
2009-04-23	18:12:00	24
2009-04-23	18:13:00	36
2009-04-23	18:14:00	36
2009-04-23	18:15:00	0
2009-04-23	18:16:00	0
2009-04-23	18:17:00	0
2009-04-23	18:18:00	0
2009-04-23	18:19:00	0
2009-04-23	18:20:00	0
2009-04-23	18:21:00	0
2009-04-23	18:22:00	0
2009-04-23	18:23:00	0
2009-04-23	18:24:00	0
2009-04-23	18:25:00	0
2009-04-23	18:26:00	12
2009-04-23	18:27:00	0
2009-04-23	18:28:00	0
2009-04-23	18:29:00	0
2009-04-23	18:30:00	0
2009-04-23	18:31:00	0
2009-04-23	18:32:00	0
2009-04-23	18:33:00	0
2009-04-23	18:34:00	0
2009-04-23	18:35:00	0
2009-04-23	18:36:00	0
2009-04-23	18:37:00	0
2009-04-23	18:38:00	0
2009-04-23	18:39:00	0
2009-04-23	18:40:00	0
2009-04-23	18:41:00	0
2009-04-23	18:42:00	0
2009-04-23	18:43:00	0
2009-04-23	18:44:00	0
2009-04-23	18:45:00	0
2009-04-23	18:46:00	0
2009-04-23	18:47:00	0
2009-04-23	18:48:00	0
2009-04-23	18:49:00	0
2009-04-23	18:50:00	0
2009-04-23	18:51:00	0
2009-04-23	18:52:00	0
2009-04-23	18:53:00	0
2009-04-23	18:54:00	0
2009-04-23	18:55:00	0
2009-04-23	18:56:00	0
2009-04-23	18:57:00	0
2009-04-23	18:58:00	0
2009-04-23	18:59:00	0
2009-04-23	19:00:00	0
2009-04-23	19:01:00	0
2009-04-23	19:02:00	0
2009-04-23	19:03:00	24
2009-04-23	19:04:00	0
2009-04-23	19:05:00	0
2009-04-23	19:06:00	0
2009-04-23	19:07:00	0
2009-04-23	19:08:00	0
2009-04-23	19:09:00	0
2009-04-23	19:10:00	47
2009-04-23	19:11:00	0
2009-04-23	19:12:00	0
2009-04-23	19:13:00	0
2009-04-23	19:14:00	0
2009-04-23	19:15:00	0
2009-04-23	19:16:00	0
2009-04-23	19:17:00	0
2009-04-23	19:18:00	0
2009-04-23	19:19:00	0
2009-04-23	19:20:00	0
2009-04-23	19:21:00	0
2009-04-23	19:22:00	0
2009-04-23	19:23:00	0
2009-04-23	19:24:00	0
2009-04-23	19:25:00	0
2009-04-23	19:26:00	0
2009-04-23	19:27:00	0
2009-04-23	19:28:00	0
2009-04-23	19:29:00	0
2009-04-23	19:30:00	0
2009-04-23	19:31:00	0
2009-04-23	19:32:00	0
2009-04-23	19:33:00	0
2009-04-23	19:34:00	0
2009-04-23	19:35:00	0
2009-04-23	19:36:00	0
2009-04-23	19:37:00	0
2009-04-23	19:38:00	0
2009-04-23	19:39:00	0
2009-04-23	19:40:00	0
2009-04-23	19:41:00	0
2009-04-23	19:42:00	479
2009-04-23	19:43:00	1413
2009-04-23	19:44:00	130
2009-04-23	19:45:00	107
2009-04-23	19:46:00	1197
2009-04-23	19:47:00	555
2009-04-23	19:48:00	498
2009-04-23	19:49:00	761
2009-04-23	19:50:00	517
2009-04-23	19:51:00	517
2009-04-23	19:52:00	377
2009-04-23	19:53:00	311
2009-04-23	19:54:00	612
2009-04-23	19:55:00	168
2009-04-23	19:56:00	142
2009-04-23	19:57:00	327
2009-04-23	19:58:00	119
2009-04-23	19:59:00	254
2009-04-23	20:00:00	327
2009-04-23	20:01:00	107
2009-04-23	20:02:00	718
2009-04-23	20:03:00	183
2009-04-23	20:04:00	460
2009-04-23	20:05:00	443
2009-04-23	20:06:00	83
2009-04-23	20:07:00	119
2009-04-23	20:08:00	24
2009-04-23	20:09:00	59
2009-04-23	20:10:00	36
2009-04-23	20:11:00	24
2009-04-23	20:12:00	24
2009-04-23	20:13:00	24
2009-04-23	20:14:00	12
2009-04-23	20:15:00	71
2009-04-23	20:16:00	119
2009-04-23	20:17:00	36
2009-04-23	20:18:00	24
2009-04-23	20:19:00	154
2009-04-23	20:20:00	0
2009-04-23	20:21:00	36
2009-04-23	20:22:00	0
2009-04-23	20:23:00	0
2009-04-23	20:24:00	83
2009-04-23	20:25:00	12
2009-04-23	20:26:00	360
2009-04-23	20:27:00	119
2009-04-23	20:28:00	225
2009-04-23	20:29:00	36
2009-04-23	20:30:00	24
2009-04-23	20:31:00	47
2009-04-23	20:32:00	142
2009-04-23	20:33:00	36
2009-04-23	20:34:00	12
2009-04-23	20:35:00	0
2009-04-23	20:36:00	71
2009-04-23	20:37:00	0
2009-04-23	20:38:00	71
2009-04-23	20:39:00	0
2009-04-23	20:40:00	0
2009-04-23	20:41:00	0
2009-04-23	20:42:00	0
2009-04-23	20:43:00	0
2009-04-23	20:44:00	0
2009-04-23	20:45:00	0
2009-04-23	20:46:00	0
2009-04-23	20:47:00	0
2009-04-23	20:48:00	0
2009-04-23	20:49:00	0
2009-04-23	20:50:00	0
2009-04-23	20:51:00	0
2009-04-23	20:52:00	0
2009-04-23	20:53:00	0
2009-04-23	20:54:00	0
2009-04-23	20:55:00	0
2009-04-23	20:56:00	0
2009-04-23	20:57:00	0
2009-04-23	20:58:00	0
2009-04-23	20:59:00	0
2009-04-23	21:00:00	0
2009-04-23	21:01:00	0
2009-04-23	21:02:00	0
2009-04-23	21:03:00	0
2009-04-23	21:04:00	36
2009-04-23	21:05:00	59
2009-04-23	21:06:00	0
2009-04-23	21:07:00	0
2009-04-23	21:08:00	142
2009-04-23	21:09:00	12
2009-04-23	21:10:00	59
2009-04-23	21:11:00	0
2009-04-23	21:12:00	0
2009-04-23	21:13:00	0
2009-04-23	21:14:00	0
2009-04-23	21:15:00	0
2009-04-23	21:16:00	0
2009-04-23	21:17:00	0
2009-04-23	21:18:00	0
2009-04-23	21:19:00	0
2009-04-23	21:20:00	0
2009-04-23	21:21:00	24
2009-04-23	21:22:00	0
2009-04-23	21:23:00	0
2009-04-23	21:24:00	0
2009-04-23	21:25:00	0
2009-04-23	21:26:00	0
2009-04-23	21:27:00	0
2009-04-23	21:28:00	0
2009-04-23	21:29:00	0
2009-04-23	21:30:00	0
2009-04-23	21:31:00	0
2009-04-23	21:32:00	0
2009-04-23	21:33:00	0
2009-04-23	21:34:00	0
2009-04-23	21:35:00	0
2009-04-23	21:36:00	0
2009-04-23	21:37:00	0
2009-04-23	21:38:00	0
2009-04-23	21:39:00	0
2009-04-23	21:40:00	0
2009-04-23	21:41:00	0
2009-04-23	21:42:00	0
2009-04-23	21:43:00	0
2009-04-23	21:44:00	0
2009-04-23	21:45:00	0
2009-04-23	21:46:00	0
2009-04-23	21:47:00	0
2009-04-23	21:48:00	0
2009-04-23	21:49:00	0
2009-04-23	21:50:00	130
2009-04-23	21:51:00	0
2009-04-23	21:52:00	0
2009-04-23	21:53:00	0
2009-04-23	21:54:00	0
2009-04-23	21:55:00	0
2009-04-23	21:56:00	0
2009-04-23	21:57:00	0
2009-04-23	21:58:00	0
2009-04-23	21:59:00	0
2009-04-23	22:00:00	0
2009-04-23	22:01:00	0
2009-04-23	22:02:00	0
2009-04-23	22:03:00	0
2009-04-23	22:04:00	0
2009-04-23	22:05:00	0
2009-04-23	22:06:00	0
2009-04-23	22:07:00	0
2009-04-23	22:08:00	0
2009-04-23	22:09:00	0
2009-04-23	22:10:00	0
2009-04-23	22:11:00	0
2009-04-23	22:12:00	0
2009-04-23	22:13:00	0
2009-04-23	22:14:00	0
2009-04-23	22:15:00	0
2009-04-23	22:16:00	0
2009-04-23	22:17:00	0
2009-04-23	22:18:00	0
2009-04-23	22:19:00	0
2009-04-23	22:20:00	0
2009-04-23	22:21:00	0
2009-04-23	22:22:00	0
2009-04-23	22:23:00	0
2009-04-23	22:24:00	0
2009-04-23	22:25:00	443
2009-04-23	22:26:00	676
2009-04-23	22:27:00	344
2009-04-23	22:28:00	36
2009-04-23	22:29:00	0
2009-04-23	22:30:00	0
2009-04-23	22:31:00	95
2009-04-23	22:32:00	36
2009-04-23	22:33:00	0
2009-04-23	22:34:00	47
2009-04-23	22:35:00	0
2009-04-23	22:36:00	0
2009-04-23	22:37:00	0
2009-04-23	22:38:00	0
2009-04-23	22:39:00	0
2009-04-23	22:40:00	0
2009-04-23	22:41:00	0
2009-04-23	22:42:00	0
2009-04-23	22:43:00	0
2009-04-23	22:44:00	0
2009-04-23	22:45:00	0
2009-04-23	22:46:00	0
2009-04-23	22:47:00	0
2009-04-23	22:48:00	0
2009-04-23	22:49:00	0
2009-04-23	22:50:00	0
2009-04-23	22:51:00	0
2009-04-23	22:52:00	0
2009-04-23	22:53:00	0
2009-04-23	22:54:00	24
2009-04-23	22:55:00	0
2009-04-23	22:56:00	12
2009-04-23	22:57:00	119
2009-04-23	22:58:00	785
2009-04-23	22:59:00	517
2009-04-23	23:00:00	0
2009-04-23	23:01:00	0
2009-04-23	23:02:00	0
2009-04-23	23:03:00	0
2009-04-23	23:04:00	95
2009-04-23	23:05:00	254
2009-04-23	23:06:00	154
2009-04-23	23:07:00	282
2009-04-23	23:08:00	0
2009-04-23	23:09:00	197
2009-04-23	23:10:00	0
2009-04-23	23:11:00	0
2009-04-23	23:12:00	24
2009-04-23	23:13:00	211
2009-04-23	23:14:00	1005
2009-04-23	23:15:00	1140
2009-04-23	23:16:00	761
2009-04-23	23:17:00	1801
2009-04-23	23:18:00	2001
2009-04-23	23:19:00	1413
2009-04-23	23:20:00	517
2009-04-23	23:21:00	1005
2009-04-23	23:22:00	2977
2009-04-23	23:23:00	1617
2009-04-23	23:24:00	1581
2009-04-23	23:25:00	612
2009-04-23	23:26:00	119
2009-04-23	23:27:00	83
2009-04-23	23:28:00	0
2009-04-23	23:29:00	83
2009-04-23	23:30:00	168
2009-04-23	23:31:00	12
2009-04-23	23:32:00	0
2009-04-23	23:33:00	0
2009-04-23	23:34:00	197
2009-04-23	23:35:00	633
2009-04-23	23:36:00	95
2009-04-23	23:37:00	0
2009-04-23	23:38:00	83
2009-04-23	23:39:00	47
2009-04-23	23:40:00	24
2009-04-23	23:41:00	0
2009-04-23	23:42:00	0
2009-04-23	23:43:00	36
2009-04-23	23:44:00	0
2009-04-23	23:45:00	0
2009-04-23	23:46:00	24
2009-04-23	23:47:00	12
2009-04-23	23:48:00	0
2009-04-23	23:49:00	0
2009-04-23	23:50:00	59
2009-04-23	23:51:00	808
2009-04-23	23:52:00	327
2009-04-23	23:53:00	183
2009-04-23	23:54:00	0
2009-04-23	23:55:00	0
2009-04-23	23:56:00	36
2009-04-23	23:57:00	83
2009-04-23	23:58:00	254
2009-04-23	23:59:00	479
2009-04-24	00:00:00	211
2009-04-24	00:01:00	168
2009-04-24	00:02:00	0
2009-04-24	00:03:00	47
2009-04-24	00:04:00	47
2009-04-24	00:05:00	47
2009-04-24	00:06:00	154
2009-04-24	00:07:00	0
2009-04-24	00:08:00	0
2009-04-24	00:09:00	0
2009-04-24	00:10:00	0
2009-04-24	00:11:00	168
2009-04-24	00:12:00	296
2009-04-24	00:13:00	83
2009-04-24	00:14:00	0
2009-04-24	00:15:00	107
2009-04-24	00:16:00	0
2009-04-24	00:17:00	0
2009-04-24	00:18:00	0
2009-04-24	00:19:00	0
2009-04-24	00:20:00	0
2009-04-24	00:21:00	47
2009-04-24	00:22:00	197
2009-04-24	00:23:00	0
2009-04-24	00:24:00	0
2009-04-24	00:25:00	83
2009-04-24	00:26:00	24
2009-04-24	00:27:00	12
2009-04-24	00:28:00	95
2009-04-24	00:29:00	95
2009-04-24	00:30:00	71
2009-04-24	00:31:00	0
2009-04-24	00:32:00	0
2009-04-24	00:33:00	0
2009-04-24	00:34:00	0
2009-04-24	00:35:00	0
2009-04-24	00:36:00	183
2009-04-24	00:37:00	107
2009-04-24	00:38:00	59
2009-04-24	00:39:00	12
2009-04-24	00:40:00	142
2009-04-24	00:41:00	0
2009-04-24	00:42:00	0
2009-04-24	00:43:00	0
2009-04-24	00:44:00	0
2009-04-24	00:45:00	0
2009-04-24	00:46:00	0
2009-04-24	00:47:00	0
2009-04-24	00:48:00	0
2009-04-24	00:49:00	0
2009-04-24	00:50:00	0
2009-04-24	00:51:00	12
2009-04-24	00:52:00	24
2009-04-24	00:53:00	0
2009-04-24	00:54:00	0
2009-04-24	00:55:00	24
2009-04-24	00:56:00	24
2009-04-24	00:57:00	59
2009-04-24	00:58:00	0
2009-04-24	00:59:00	71
2009-04-24	01:00:00	47
2009-04-24	01:01:00	0
2009-04-24	01:02:00	0
2009-04-24	01:03:00	0
2009-04-24	01:04:00	0
2009-04-24	01:05:00	12
2009-04-24	01:06:00	0
2009-04-24	01:07:00	0
2009-04-24	01:08:00	0
2009-04-24	01:09:00	12
2009-04-24	01:10:00	1031
2009-04-24	01:11:00	3866
2009-04-24	01:12:00	808
2009-04-24	01:13:00	517
2009-04-24	01:14:00	1349
2009-04-24	01:15:00	1413
2009-04-24	01:16:00	71
2009-04-24	01:17:00	36
2009-04-24	01:18:00	24
2009-04-24	01:19:00	12
2009-04-24	01:20:00	0
2009-04-24	01:21:00	36
2009-04-24	01:22:00	0
2009-04-24	01:23:00	654
2009-04-24	01:24:00	59
2009-04-24	01:25:00	0
2009-04-24	01:26:00	142
2009-04-24	01:27:00	239
2009-04-24	01:28:00	0
2009-04-24	01:29:00	119
2009-04-24	01:30:00	0
2009-04-24	01:31:00	0
2009-04-24	01:32:00	0
2009-04-24	01:33:00	168
2009-04-24	01:34:00	0
2009-04-24	01:35:00	0
2009-04-24	01:36:00	0
2009-04-24	01:37:00	0
2009-04-24	01:38:00	0
2009-04-24	01:39:00	168
2009-04-24	01:40:00	36
2009-04-24	01:41:00	12
2009-04-24	01:42:00	0
2009-04-24	01:43:00	47
2009-04-24	01:44:00	0
2009-04-24	01:45:00	0
2009-04-24	01:46:00	0
2009-04-24	01:47:00	0
2009-04-24	01:48:00	47
2009-04-24	01:49:00	24
2009-04-24	01:50:00	808
2009-04-24	01:51:00	95
2009-04-24	01:52:00	311
2009-04-24	01:53:00	2356
2009-04-24	01:54:00	654
2009-04-24	01:55:00	1169
2009-04-24	01:56:00	1083
2009-04-24	01:57:00	1380
2009-04-24	01:58:00	12
2009-04-24	01:59:00	0
2009-04-24	02:00:00	0
2009-04-24	02:01:00	0
2009-04-24	02:02:00	1197
2009-04-24	02:03:00	2501
2009-04-24	02:04:00	1960
2009-04-24	02:05:00	168
2009-04-24	02:06:00	903
2009-04-24	02:07:00	0
2009-04-24	02:08:00	0
2009-04-24	02:09:00	0
2009-04-24	02:10:00	1057
2009-04-24	02:11:00	1581
2009-04-24	02:12:00	2129
2009-04-24	02:13:00	268
2009-04-24	02:14:00	0
2009-04-24	02:15:00	12
2009-04-24	02:16:00	360
2009-04-24	02:17:00	2404
2009-04-24	02:18:00	2219
2009-04-24	02:19:00	1581
2009-04-24	02:20:00	903
2009-04-24	02:21:00	12
2009-04-24	02:22:00	0
2009-04-24	02:23:00	0
2009-04-24	02:24:00	0
2009-04-24	02:25:00	254
2009-04-24	02:26:00	327
2009-04-24	02:27:00	393
2009-04-24	02:28:00	211
2009-04-24	02:29:00	12
2009-04-24	02:30:00	12
2009-04-24	02:31:00	0
2009-04-24	02:32:00	254
2009-04-24	02:33:00	0
2009-04-24	02:34:00	0
2009-04-24	02:35:00	0
2009-04-24	02:36:00	0
2009-04-24	02:37:00	0
2009-04-24	02:38:00	12
2009-04-24	02:39:00	47
2009-04-24	02:40:00	0
2009-04-24	02:41:00	12
2009-04-24	02:42:00	0
2009-04-24	02:43:00	12
2009-04-24	02:44:00	24
2009-04-24	02:45:00	225
2009-04-24	02:46:00	12
2009-04-24	02:47:00	24
2009-04-24	02:48:00	47
2009-04-24	02:49:00	71
2009-04-24	02:50:00	24
2009-04-24	02:51:00	0
2009-04-24	02:52:00	0
2009-04-24	02:53:00	0
2009-04-24	02:54:00	36
2009-04-24	02:55:00	95
2009-04-24	02:56:00	311
2009-04-24	02:57:00	12
2009-04-24	02:58:00	0
2009-04-24	02:59:00	0
2009-04-24	03:00:00	0
2009-04-24	03:01:00	0
2009-04-24	03:02:00	239
2009-04-24	03:03:00	12
2009-04-24	03:04:00	0
2009-04-24	03:05:00	36
2009-04-24	03:06:00	0
2009-04-24	03:07:00	36
2009-04-24	03:08:00	0
2009-04-24	03:09:00	979
2009-04-24	03:10:00	154
2009-04-24	03:11:00	0
2009-04-24	03:12:00	0
2009-04-24	03:13:00	130
2009-04-24	03:14:00	168
2009-04-24	03:15:00	47
2009-04-24	03:16:00	0
2009-04-24	03:17:00	0
2009-04-24	03:18:00	0
2009-04-24	03:19:00	0
2009-04-24	03:20:00	0
2009-04-24	03:21:00	0
2009-04-24	03:22:00	0
2009-04-24	03:23:00	0
2009-04-24	03:24:00	0
2009-04-24	03:25:00	0
2009-04-24	03:26:00	0
2009-04-24	03:27:00	0
2009-04-24	03:28:00	0
2009-04-24	03:29:00	0
2009-04-24	03:30:00	12
2009-04-24	03:31:00	0
2009-04-24	03:32:00	0
2009-04-24	03:33:00	0
2009-04-24	03:34:00	0
2009-04-24	03:35:00	0
2009-04-24	03:36:00	0
2009-04-24	03:37:00	0
2009-04-24	03:38:00	0
2009-04-24	03:39:00	0
2009-04-24	03:40:00	0
2009-04-24	03:41:00	0
2009-04-24	03:42:00	0
2009-04-24	03:43:00	0
2009-04-24	03:44:00	0
2009-04-24	03:45:00	0
2009-04-24	03:46:00	0
2009-04-24	03:47:00	0
2009-04-24	03:48:00	0
2009-04-24	03:49:00	12
2009-04-24	03:50:00	0
2009-04-24	03:51:00	12
2009-04-24	03:52:00	0
2009-04-24	03:53:00	130
2009-04-24	03:54:00	0
2009-04-24	03:55:00	0
2009-04-24	03:56:00	254
2009-04-24	03:57:00	0
2009-04-24	03:58:00	0
2009-04-24	03:59:00	0
2009-04-24	04:00:00	12
2009-04-24	04:01:00	0
2009-04-24	04:02:00	0
2009-04-24	04:03:00	0
2009-04-24	04:04:00	47
2009-04-24	04:05:00	71
2009-04-24	04:06:00	0
2009-04-24	04:07:00	0
2009-04-24	04:08:00	12
2009-04-24	04:09:00	168
2009-04-24	04:10:00	107
2009-04-24	04:11:00	36
2009-04-24	04:12:00	574
2009-04-24	04:13:00	47
2009-04-24	04:14:00	130
2009-04-24	04:15:00	47
2009-04-24	04:16:00	311
2009-04-24	04:17:00	24
2009-04-24	04:18:00	0
2009-04-24	04:19:00	0
2009-04-24	04:20:00	0
2009-04-24	04:21:00	0
2009-04-24	04:22:00	0
2009-04-24	04:23:00	12
2009-04-24	04:24:00	0
2009-04-24	04:25:00	12
2009-04-24	04:26:00	12
2009-04-24	04:27:00	0
2009-04-24	04:28:00	344
2009-04-24	04:29:00	327
2009-04-24	04:30:00	107
2009-04-24	04:31:00	311
2009-04-24	04:32:00	0
2009-04-24	04:33:00	71
2009-04-24	04:34:00	0
2009-04-24	04:35:00	0
2009-04-24	04:36:00	83
2009-04-24	04:37:00	0
2009-04-24	04:38:00	0
2009-04-24	04:39:00	0
2009-04-24	04:40:00	0
2009-04-24	04:41:00	0
2009-04-24	04:42:00	0
2009-04-24	04:43:00	0
2009-04-24	04:44:00	0
2009-04-24	04:45:00	0
2009-04-24	04:46:00	154
2009-04-24	04:47:00	593
2009-04-24	04:48:00	479
2009-04-24	04:49:00	154
2009-04-24	04:50:00	0
2009-04-24	04:51:00	0
2009-04-24	04:52:00	0
2009-04-24	04:53:00	0
2009-04-24	04:54:00	0
2009-04-24	04:55:00	0
2009-04-24	04:56:00	0
2009-04-24	04:57:00	130
2009-04-24	04:58:00	0
2009-04-24	04:59:00	443
2009-04-24	05:00:00	12
2009-04-24	05:01:00	12
2009-04-24	05:02:00	410
2009-04-24	05:03:00	574
2009-04-24	05:04:00	225
2009-04-24	05:05:00	377
2009-04-24	05:06:00	0
2009-04-24	05:07:00	12
2009-04-24	05:08:00	633
2009-04-24	05:09:00	154
2009-04-24	05:10:00	130
2009-04-24	05:11:00	95
2009-04-24	05:12:00	154
2009-04-24	05:13:00	0
2009-04-24	05:14:00	83
2009-04-24	05:15:00	0
2009-04-24	05:16:00	0
2009-04-24	05:17:00	0
2009-04-24	05:18:00	0
2009-04-24	05:19:00	0
2009-04-24	05:20:00	0
2009-04-24	05:21:00	0
2009-04-24	05:22:00	0
2009-04-24	05:23:00	0
2009-04-24	05:24:00	0
2009-04-24	05:25:00	0
2009-04-24	05:26:00	0
2009-04-24	05:27:00	0
2009-04-24	05:28:00	0
2009-04-24	05:29:00	0
2009-04-24	05:30:00	0
2009-04-24	05:31:00	0
2009-04-24	05:32:00	0
2009-04-24	05:33:00	0
2009-04-24	05:34:00	0
2009-04-24	05:35:00	0
2009-04-24	05:36:00	0
2009-04-24	05:37:00	0
2009-04-24	05:38:00	0
2009-04-24	05:39:00	0
2009-04-24	05:40:00	0
2009-04-24	05:41:00	0
2009-04-24	05:42:00	0
2009-04-24	05:43:00	0
2009-04-24	05:44:00	0
2009-04-24	05:45:00	0
2009-04-24	05:46:00	0
2009-04-24	05:47:00	0
2009-04-24	05:48:00	0
2009-04-24	05:49:00	0
2009-04-24	05:50:00	0
2009-04-24	05:51:00	0
2009-04-24	05:52:00	0
2009-04-24	05:53:00	0
2009-04-24	05:54:00	0
2009-04-24	05:55:00	0
2009-04-24	05:56:00	0
2009-04-24	05:57:00	0
2009-04-24	05:58:00	0
2009-04-24	05:59:00	0
2009-04-24	06:00:00	0
2009-04-24	06:01:00	0
2009-04-24	06:02:00	0
2009-04-24	06:03:00	12
2009-04-24	06:04:00	107
2009-04-24	06:05:00	59
2009-04-24	06:06:00	59
2009-04-24	06:07:00	0
2009-04-24	06:08:00	0
2009-04-24	06:09:00	0
2009-04-24	06:10:00	47
2009-04-24	06:11:00	142
2009-04-24	06:12:00	95
2009-04-24	06:13:00	59
2009-04-24	06:14:00	36
2009-04-24	06:15:00	59
2009-04-24	06:16:00	427
2009-04-24	06:17:00	443
2009-04-24	06:18:00	59
2009-04-24	06:19:00	47
2009-04-24	06:20:00	0
2009-04-24	06:21:00	0
2009-04-24	06:22:00	0
2009-04-24	06:23:00	0
2009-04-24	06:24:00	95
2009-04-24	06:25:00	0
2009-04-24	06:26:00	0
2009-04-24	06:27:00	0
2009-04-24	06:28:00	0
2009-04-24	06:29:00	0
2009-04-24	06:30:00	0
2009-04-24	06:31:00	0
2009-04-24	06:32:00	0
2009-04-24	06:33:00	0
2009-04-24	06:34:00	0
2009-04-24	06:35:00	0
2009-04-24	06:36:00	0
2009-04-24	06:37:00	0
2009-04-24	06:38:00	12
2009-04-24	06:39:00	0
2009-04-24	06:40:00	0
2009-04-24	06:41:00	0
2009-04-24	06:42:00	0
2009-04-24	06:43:00	0
2009-04-24	06:44:00	0
2009-04-24	06:45:00	0
2009-04-24	06:46:00	0
2009-04-24	06:47:00	0
2009-04-24	06:48:00	0
2009-04-24	06:49:00	0
2009-04-24	06:50:00	0
2009-04-24	06:51:00	0
2009-04-24	06:52:00	0
2009-04-24	06:53:00	0
2009-04-24	06:54:00	0
2009-04-24	06:55:00	0
2009-04-24	06:56:00	0
2009-04-24	06:57:00	0
2009-04-24	06:58:00	0
2009-04-24	06:59:00	0
2009-04-24	07:00:00	0
2009-04-24	07:01:00	0
2009-04-24	07:02:00	0
2009-04-24	07:03:00	0
2009-04-24	07:04:00	0
2009-04-24	07:05:00	0
2009-04-24	07:06:00	0
2009-04-24	07:07:00	0
2009-04-24	07:08:00	0
2009-04-24	07:09:00	0
2009-04-24	07:10:00	0
2009-04-24	07:11:00	0
2009-04-24	07:12:00	0
2009-04-24	07:13:00	0
2009-04-24	07:14:00	0
2009-04-24	07:15:00	0
2009-04-24	07:16:00	0
2009-04-24	07:17:00	0
2009-04-24	07:18:00	0
2009-04-24	07:19:00	0
2009-04-24	07:20:00	0
2009-04-24	07:21:00	0
2009-04-24	07:22:00	0
2009-04-24	07:23:00	0
2009-04-24	07:24:00	0
2009-04-24	07:25:00	0
2009-04-24	07:26:00	0
2009-04-24	07:27:00	0
2009-04-24	07:28:00	0
2009-04-24	07:29:00	0
2009-04-24	07:30:00	0
2009-04-24	07:31:00	0
2009-04-24	07:32:00	0
2009-04-24	07:33:00	0
2009-04-24	07:34:00	0
2009-04-24	07:35:00	0
2009-04-24	07:36:00	0
2009-04-24	07:37:00	0
2009-04-24	07:38:00	0
2009-04-24	07:39:00	0
2009-04-24	07:40:00	0
2009-04-24	07:41:00	0
2009-04-24	07:42:00	0
2009-04-24	07:43:00	0
2009-04-24	07:44:00	0
2009-04-24	07:45:00	12
2009-04-24	07:46:00	12
2009-04-24	07:47:00	0
2009-04-24	07:48:00	107
2009-04-24	07:49:00	154
2009-04-24	07:50:00	282
2009-04-24	07:51:00	427
2009-04-24	07:52:00	268
2009-04-24	07:53:00	0
2009-04-24	07:54:00	0
2009-04-24	07:55:00	0
2009-04-24	07:56:00	0
2009-04-24	07:57:00	0
2009-04-24	07:58:00	0
2009-04-24	07:59:00	0
2009-04-24	08:00:00	0
2009-04-24	08:01:00	377
2009-04-24	08:02:00	1031
2009-04-24	08:03:00	832
2009-04-24	08:04:00	1140
2009-04-24	08:05:00	1169
2009-04-24	08:06:00	1083
2009-04-24	08:07:00	1413
2009-04-24	08:08:00	2451
2009-04-24	08:09:00	1031
2009-04-24	08:10:00	1318
2009-04-24	08:11:00	1169
2009-04-24	08:12:00	1581
2009-04-24	08:13:00	1688
2009-04-24	08:14:00	2219
2009-04-24	08:15:00	443
2009-04-24	08:16:00	282
2009-04-24	08:17:00	460
2009-04-24	08:18:00	254
2009-04-24	08:19:00	410
2009-04-24	08:20:00	296
2009-04-24	08:21:00	296
2009-04-24	08:22:00	377
2009-04-24	08:23:00	239
2009-04-24	08:24:00	0
2009-04-24	08:25:00	12
2009-04-24	08:26:00	254
2009-04-24	08:27:00	24
2009-04-24	08:28:00	59
2009-04-24	08:29:00	95
2009-04-24	08:30:00	443
2009-04-24	08:31:00	377
2009-04-24	08:32:00	410
2009-04-24	08:33:00	83
2009-04-24	08:34:00	282
2009-04-24	08:35:00	12
2009-04-24	08:36:00	83
2009-04-24	08:37:00	211
2009-04-24	08:38:00	24
2009-04-24	08:39:00	0
2009-04-24	08:40:00	83
2009-04-24	08:41:00	47
2009-04-24	08:42:00	183
2009-04-24	08:43:00	168
2009-04-24	08:44:00	268
2009-04-24	08:45:00	0
2009-04-24	08:46:00	130
2009-04-24	08:47:00	697
2009-04-24	08:48:00	785
2009-04-24	08:49:00	197
2009-04-24	08:50:00	268
2009-04-24	08:51:00	119
2009-04-24	08:52:00	183
2009-04-24	08:53:00	0
2009-04-24	08:54:00	130
2009-04-24	08:55:00	211
2009-04-24	08:56:00	0
2009-04-24	08:57:00	0
2009-04-24	08:58:00	0
2009-04-24	08:59:00	0
2009-04-24	09:00:00	0
2009-04-24	09:01:00	0
2009-04-24	09:02:00	0
2009-04-24	09:03:00	0
2009-04-24	09:04:00	0
2009-04-24	09:05:00	0
2009-04-24	09:06:00	95
2009-04-24	09:07:00	654
2009-04-24	09:08:00	460
[truncated: 19,611 more rows]

[truncated: 3 more sheets: 5.7.09, 5.21.09, 6.4.09]
