# Supplementary material for: Initial evaluation of nighttime restlessness in a naturally occurring canine model of osteoarthritis pain
Source: PeerJ. 2015 Feb 17;3:e772. doi: 10.7717/peerj.772 (PMC4340376; doi:10.7717/peerj.772)
Supplement: Supplemental Information 38 [file peerj-03-772-s038.xlsx]

## Sheet: Office Visits
Visit Date	Visit Number
2009-03-06 06:00:00	1
2009-03-23 06:00:00	2
2009-04-06 06:00:00	3
2009-04-20 06:00:00	4
2009-05-01 06:00:00	5
2009-05-15 06:00:00	6
2009-05-22 06:00:00	7

## Sheet: 38_Data
Segment	DateTime	Activity	Hour	Quadrant	Study Day	Weekday
1	2009-03-16 06:01:00	0	6	2	10	2
1	2009-03-16 06:02:00	0	6	2	10	2
1	2009-03-16 06:03:00	10	6	2	10	2
1	2009-03-16 06:04:00	0	6	2	10	2
1	2009-03-16 06:05:00	0	6	2	10	2
1	2009-03-16 06:06:00	0	6	2	10	2
1	2009-03-16 06:07:00	0	6	2	10	2
1	2009-03-16 06:08:00	0	6	2	10	2
1	2009-03-16 06:09:00	134	6	2	10	2
1	2009-03-16 06:10:00	52	6	2	10	2
1	2009-03-16 06:11:00	0	6	2	10	2
1	2009-03-16 06:12:00	0	6	2	10	2
1	2009-03-16 06:13:00	0	6	2	10	2
1	2009-03-16 06:14:00	0	6	2	10	2
1	2009-03-16 06:15:00	0	6	2	10	2
1	2009-03-16 06:16:00	10	6	2	10	2
1	2009-03-16 06:17:00	0	6	2	10	2
1	2009-03-16 06:18:00	10	6	2	10	2
1	2009-03-16 06:19:00	0	6	2	10	2
1	2009-03-16 06:20:00	0	6	2	10	2
1	2009-03-16 06:21:00	21	6	2	10	2
1	2009-03-16 06:22:00	372	6	2	10	2
1	2009-03-16 06:23:00	500	6	2	10	2
1	2009-03-16 06:24:00	853	6	2	10	2
1	2009-03-16 06:25:00	993	6	2	10	2
1	2009-03-16 06:26:00	1503	6	2	10	2
1	2009-03-16 06:27:00	1408	6	2	10	2
1	2009-03-16 06:28:00	1259	6	2	10	2
1	2009-03-16 06:29:00	807	6	2	10	2
1	2009-03-16 06:30:00	1043	6	2	10	2
1	2009-03-16 06:31:00	704	6	2	10	2
1	2009-03-16 06:32:00	343	6	2	10	2
1	2009-03-16 06:33:00	386	6	2	10	2
1	2009-03-16 06:34:00	483	6	2	10	2
1	2009-03-16 06:35:00	663	6	2	10	2
1	2009-03-16 06:36:00	570	6	2	10	2
1	2009-03-16 06:37:00	114	6	2	10	2
1	2009-03-16 06:38:00	221	6	2	10	2
1	2009-03-16 06:39:00	159	6	2	10	2
1	2009-03-16 06:40:00	10	6	2	10	2
1	2009-03-16 06:41:00	31	6	2	10	2
1	2009-03-16 06:42:00	1018	6	2	10	2
1	2009-03-16 06:43:00	570	6	2	10	2
1	2009-03-16 06:44:00	41	6	2	10	2
1	2009-03-16 06:45:00	0	6	2	10	2
1	2009-03-16 06:46:00	21	6	2	10	2
1	2009-03-16 06:47:00	10	6	2	10	2
1	2009-03-16 06:48:00	31	6	2	10	2
1	2009-03-16 06:49:00	10	6	2	10	2
1	2009-03-16 06:50:00	0	6	2	10	2
1	2009-03-16 06:51:00	0	6	2	10	2
1	2009-03-16 06:52:00	10	6	2	10	2
1	2009-03-16 06:53:00	52	6	2	10	2
1	2009-03-16 06:54:00	10	6	2	10	2
1	2009-03-16 06:55:00	21	6	2	10	2
1	2009-03-16 06:56:00	0	6	2	10	2
1	2009-03-16 06:57:00	21	6	2	10	2
1	2009-03-16 06:58:00	0	6	2	10	2
1	2009-03-16 06:59:00	0	6	2	10	2
1	2009-03-16 07:00:00	0	6	2	10	2
1	2009-03-16 07:01:00	0	7	2	10	2
1	2009-03-16 07:02:00	0	7	2	10	2
1	2009-03-16 07:03:00	0	7	2	10	2
1	2009-03-16 07:04:00	0	7	2	10	2
1	2009-03-16 07:05:00	0	7	2	10	2
1	2009-03-16 07:06:00	0	7	2	10	2
1	2009-03-16 07:07:00	0	7	2	10	2
1	2009-03-16 07:08:00	0	7	2	10	2
1	2009-03-16 07:09:00	0	7	2	10	2
1	2009-03-16 07:10:00	0	7	2	10	2
1	2009-03-16 07:11:00	0	7	2	10	2
1	2009-03-16 07:12:00	0	7	2	10	2
1	2009-03-16 07:13:00	10	7	2	10	2
1	2009-03-16 07:14:00	10	7	2	10	2
1	2009-03-16 07:15:00	0	7	2	10	2
1	2009-03-16 07:16:00	0	7	2	10	2
1	2009-03-16 07:17:00	10	7	2	10	2
1	2009-03-16 07:18:00	0	7	2	10	2
1	2009-03-16 07:19:00	0	7	2	10	2
1	2009-03-16 07:20:00	0	7	2	10	2
1	2009-03-16 07:21:00	0	7	2	10	2
1	2009-03-16 07:22:00	0	7	2	10	2
1	2009-03-16 07:23:00	31	7	2	10	2
1	2009-03-16 07:24:00	0	7	2	10	2
1	2009-03-16 07:25:00	0	7	2	10	2
1	2009-03-16 07:26:00	62	7	2	10	2
1	2009-03-16 07:27:00	0	7	2	10	2
1	2009-03-16 07:28:00	10	7	2	10	2
1	2009-03-16 07:29:00	21	7	2	10	2
1	2009-03-16 07:30:00	10	7	2	10	2
1	2009-03-16 07:31:00	0	7	2	10	2
1	2009-03-16 07:32:00	0	7	2	10	2
1	2009-03-16 07:33:00	0	7	2	10	2
1	2009-03-16 07:34:00	21	7	2	10	2
1	2009-03-16 07:35:00	0	7	2	10	2
1	2009-03-16 07:36:00	0	7	2	10	2
1	2009-03-16 07:37:00	0	7	2	10	2
1	2009-03-16 07:38:00	0	7	2	10	2
1	2009-03-16 07:39:00	62	7	2	10	2
1	2009-03-16 07:40:00	0	7	2	10	2
1	2009-03-16 07:41:00	0	7	2	10	2
1	2009-03-16 07:42:00	114	7	2	10	2
1	2009-03-16 07:43:00	31	7	2	10	2
1	2009-03-16 07:44:00	10	7	2	10	2
1	2009-03-16 07:45:00	52	7	2	10	2
1	2009-03-16 07:46:00	0	7	2	10	2
1	2009-03-16 07:47:00	31	7	2	10	2
1	2009-03-16 07:48:00	258	7	2	10	2
1	2009-03-16 07:49:00	570	7	2	10	2
1	2009-03-16 07:50:00	450	7	2	10	2
1	2009-03-16 07:51:00	644	7	2	10	2
1	2009-03-16 07:52:00	551	7	2	10	2
1	2009-03-16 07:53:00	314	7	2	10	2
1	2009-03-16 07:54:00	434	7	2	10	2
1	2009-03-16 07:55:00	725	7	2	10	2
1	2009-03-16 07:56:00	467	7	2	10	2
1	2009-03-16 07:57:00	644	7	2	10	2
1	2009-03-16 07:58:00	467	7	2	10	2
1	2009-03-16 07:59:00	159	7	2	10	2
1	2009-03-16 08:00:00	299	7	2	10	2
1	2009-03-16 08:01:00	233	8	2	10	2
1	2009-03-16 08:02:00	258	8	2	10	2
1	2009-03-16 08:03:00	258	8	2	10	2
1	2009-03-16 08:04:00	209	8	2	10	2
1	2009-03-16 08:05:00	196	8	2	10	2
1	2009-03-16 08:06:00	299	8	2	10	2
1	2009-03-16 08:07:00	72	8	2	10	2
1	2009-03-16 08:08:00	233	8	2	10	2
1	2009-03-16 08:09:00	246	8	2	10	2
1	2009-03-16 08:10:00	343	8	2	10	2
1	2009-03-16 08:11:00	10	8	2	10	2
1	2009-03-16 08:12:00	209	8	2	10	2
1	2009-03-16 08:13:00	147	8	2	10	2
1	2009-03-16 08:14:00	10	8	2	10	2
1	2009-03-16 08:15:00	196	8	2	10	2
1	2009-03-16 08:16:00	159	8	2	10	2
1	2009-03-16 08:17:00	285	8	2	10	2
1	2009-03-16 08:18:00	467	8	2	10	2
1	2009-03-16 08:19:00	299	8	2	10	2
1	2009-03-16 08:20:00	314	8	2	10	2
1	2009-03-16 08:21:00	570	8	2	10	2
1	2009-03-16 08:22:00	246	8	2	10	2
1	2009-03-16 08:23:00	258	8	2	10	2
1	2009-03-16 08:24:00	434	8	2	10	2
1	2009-03-16 08:25:00	270	8	2	10	2
1	2009-03-16 08:26:00	372	8	2	10	2
1	2009-03-16 08:27:00	114	8	2	10	2
1	2009-03-16 08:28:00	299	8	2	10	2
1	2009-03-16 08:29:00	270	8	2	10	2
1	2009-03-16 08:30:00	124	8	2	10	2
1	2009-03-16 08:31:00	434	8	2	10	2
1	2009-03-16 08:32:00	663	8	2	10	2
1	2009-03-16 08:33:00	483	8	2	10	2
1	2009-03-16 08:34:00	943	8	2	10	2
1	2009-03-16 08:35:00	7001	8	2	10	2
1	2009-03-16 08:36:00	5331	8	2	10	2
1	2009-03-16 08:37:00	372	8	2	10	2
1	2009-03-16 08:38:00	233	8	2	10	2
1	2009-03-16 08:39:00	0	8	2	10	2
1	2009-03-16 08:40:00	328	8	2	10	2
1	2009-03-16 08:41:00	10	8	2	10	2
1	2009-03-16 08:42:00	10	8	2	10	2
1	2009-03-16 08:43:00	0	8	2	10	2
1	2009-03-16 08:44:00	0	8	2	10	2
1	2009-03-16 08:45:00	21	8	2	10	2
1	2009-03-16 08:46:00	31	8	2	10	2
1	2009-03-16 08:47:00	725	8	2	10	2
1	2009-03-16 08:48:00	270	8	2	10	2
1	2009-03-16 08:49:00	114	8	2	10	2
1	2009-03-16 08:50:00	0	8	2	10	2
1	2009-03-16 08:51:00	0	8	2	10	2
1	2009-03-16 08:52:00	0	8	2	10	2
1	2009-03-16 08:53:00	343	8	2	10	2
1	2009-03-16 08:54:00	134	8	2	10	2
1	2009-03-16 08:55:00	134	8	2	10	2
1	2009-03-16 08:56:00	72	8	2	10	2
1	2009-03-16 08:57:00	171	8	2	10	2
1	2009-03-16 08:58:00	159	8	2	10	2
1	2009-03-16 08:59:00	196	8	2	10	2
1	2009-03-16 09:00:00	147	8	2	10	2
1	2009-03-16 09:01:00	171	9	2	10	2
1	2009-03-16 09:02:00	124	9	2	10	2
1	2009-03-16 09:03:00	93	9	2	10	2
1	2009-03-16 09:04:00	134	9	2	10	2
1	2009-03-16 09:05:00	328	9	2	10	2
1	2009-03-16 09:06:00	184	9	2	10	2
1	2009-03-16 09:07:00	171	9	2	10	2
1	2009-03-16 09:08:00	285	9	2	10	2
1	2009-03-16 09:09:00	10	9	2	10	2
1	2009-03-16 09:10:00	0	9	2	10	2
1	2009-03-16 09:11:00	0	9	2	10	2
1	2009-03-16 09:12:00	0	9	2	10	2
1	2009-03-16 09:13:00	72	9	2	10	2
1	2009-03-16 09:14:00	10	9	2	10	2
1	2009-03-16 09:15:00	626	9	2	10	2
1	2009-03-16 09:16:00	357	9	2	10	2
1	2009-03-16 09:17:00	221	9	2	10	2
1	2009-03-16 09:18:00	31	9	2	10	2
1	2009-03-16 09:19:00	704	9	2	10	2
1	2009-03-16 09:20:00	246	9	2	10	2
1	2009-03-16 09:21:00	401	9	2	10	2
1	2009-03-16 09:22:00	159	9	2	10	2
1	2009-03-16 09:23:00	551	9	2	10	2
1	2009-03-16 09:24:00	147	9	2	10	2
1	2009-03-16 09:25:00	52	9	2	10	2
1	2009-03-16 09:26:00	0	9	2	10	2
1	2009-03-16 09:27:00	0	9	2	10	2
1	2009-03-16 09:28:00	0	9	2	10	2
1	2009-03-16 09:29:00	0	9	2	10	2
1	2009-03-16 09:30:00	258	9	2	10	2
1	2009-03-16 09:31:00	10	9	2	10	2
1	2009-03-16 09:32:00	0	9	2	10	2
1	2009-03-16 09:33:00	0	9	2	10	2
1	2009-03-16 09:34:00	10	9	2	10	2
1	2009-03-16 09:35:00	0	9	2	10	2
1	2009-03-16 09:36:00	31	9	2	10	2
1	2009-03-16 09:37:00	0	9	2	10	2
1	2009-03-16 09:38:00	0	9	2	10	2
1	2009-03-16 09:39:00	0	9	2	10	2
1	2009-03-16 09:40:00	0	9	2	10	2
1	2009-03-16 09:41:00	0	9	2	10	2
1	2009-03-16 09:42:00	0	9	2	10	2
1	2009-03-16 09:43:00	0	9	2	10	2
1	2009-03-16 09:44:00	0	9	2	10	2
1	2009-03-16 09:45:00	0	9	2	10	2
1	2009-03-16 09:46:00	0	9	2	10	2
1	2009-03-16 09:47:00	0	9	2	10	2
1	2009-03-16 09:48:00	0	9	2	10	2
1	2009-03-16 09:49:00	0	9	2	10	2
1	2009-03-16 09:50:00	72	9	2	10	2
1	2009-03-16 09:51:00	10	9	2	10	2
1	2009-03-16 09:52:00	10	9	2	10	2
1	2009-03-16 09:53:00	21	9	2	10	2
1	2009-03-16 09:54:00	0	9	2	10	2
1	2009-03-16 09:55:00	386	9	2	10	2
1	2009-03-16 09:56:00	644	9	2	10	2
1	2009-03-16 09:57:00	184	9	2	10	2
1	2009-03-16 09:58:00	134	9	2	10	2
1	2009-03-16 09:59:00	41	9	2	10	2
1	2009-03-16 10:00:00	31	9	2	10	2
1	2009-03-16 10:01:00	21	10	2	10	2
1	2009-03-16 10:02:00	0	10	2	10	2
1	2009-03-16 10:03:00	21	10	2	10	2
1	2009-03-16 10:04:00	10	10	2	10	2
1	2009-03-16 10:05:00	0	10	2	10	2
1	2009-03-16 10:06:00	72	10	2	10	2
1	2009-03-16 10:07:00	299	10	2	10	2
1	2009-03-16 10:08:00	196	10	2	10	2
1	2009-03-16 10:09:00	72	10	2	10	2
1	2009-03-16 10:10:00	196	10	2	10	2
1	2009-03-16 10:11:00	328	10	2	10	2
1	2009-03-16 10:12:00	314	10	2	10	2
1	2009-03-16 10:13:00	766	10	2	10	2
1	2009-03-16 10:14:00	386	10	2	10	2
1	2009-03-16 10:15:00	683	10	2	10	2
1	2009-03-16 10:16:00	209	10	2	10	2
1	2009-03-16 10:17:00	434	10	2	10	2
1	2009-03-16 10:18:00	434	10	2	10	2
1	2009-03-16 10:19:00	1569	10	2	10	2
1	2009-03-16 10:20:00	103	10	2	10	2
1	2009-03-16 10:21:00	1637	10	2	10	2
1	2009-03-16 10:22:00	500	10	2	10	2
1	2009-03-16 10:23:00	1569	10	2	10	2
1	2009-03-16 10:24:00	853	10	2	10	2
1	2009-03-16 10:25:00	766	10	2	10	2
1	2009-03-16 10:26:00	644	10	2	10	2
1	2009-03-16 10:27:00	588	10	2	10	2
1	2009-03-16 10:28:00	314	10	2	10	2
1	2009-03-16 10:29:00	147	10	2	10	2
1	2009-03-16 10:30:00	551	10	2	10	2
1	2009-03-16 10:31:00	196	10	2	10	2
1	2009-03-16 10:32:00	31	10	2	10	2
1	2009-03-16 10:33:00	10	10	2	10	2
1	2009-03-16 10:34:00	0	10	2	10	2
1	2009-03-16 10:35:00	0	10	2	10	2
1	2009-03-16 10:36:00	21	10	2	10	2
1	2009-03-16 10:37:00	0	10	2	10	2
1	2009-03-16 10:38:00	0	10	2	10	2
1	2009-03-16 10:39:00	10	10	2	10	2
1	2009-03-16 10:40:00	0	10	2	10	2
1	2009-03-16 10:41:00	0	10	2	10	2
1	2009-03-16 10:42:00	10	10	2	10	2
1	2009-03-16 10:43:00	10	10	2	10	2
1	2009-03-16 10:44:00	0	10	2	10	2
1	2009-03-16 10:45:00	0	10	2	10	2
1	2009-03-16 10:46:00	0	10	2	10	2
1	2009-03-16 10:47:00	0	10	2	10	2
1	2009-03-16 10:48:00	0	10	2	10	2
1	2009-03-16 10:49:00	0	10	2	10	2
1	2009-03-16 10:50:00	0	10	2	10	2
1	2009-03-16 10:51:00	0	10	2	10	2
1	2009-03-16 10:52:00	0	10	2	10	2
1	2009-03-16 10:53:00	0	10	2	10	2
1	2009-03-16 10:54:00	0	10	2	10	2
1	2009-03-16 10:55:00	0	10	2	10	2
1	2009-03-16 10:56:00	21	10	2	10	2
1	2009-03-16 10:57:00	21	10	2	10	2
1	2009-03-16 10:58:00	21	10	2	10	2
1	2009-03-16 10:59:00	0	10	2	10	2
1	2009-03-16 11:00:00	21	10	2	10	2
1	2009-03-16 11:01:00	159	11	2	10	2
1	2009-03-16 11:02:00	0	11	2	10	2
1	2009-03-16 11:03:00	0	11	2	10	2
1	2009-03-16 11:04:00	83	11	2	10	2
1	2009-03-16 11:05:00	0	11	2	10	2
1	2009-03-16 11:06:00	0	11	2	10	2
1	2009-03-16 11:07:00	0	11	2	10	2
1	2009-03-16 11:08:00	0	11	2	10	2
1	2009-03-16 11:09:00	0	11	2	10	2
1	2009-03-16 11:10:00	10	11	2	10	2
1	2009-03-16 11:11:00	0	11	2	10	2
1	2009-03-16 11:12:00	10	11	2	10	2
1	2009-03-16 11:13:00	0	11	2	10	2
1	2009-03-16 11:14:00	0	11	2	10	2
1	2009-03-16 11:15:00	0	11	2	10	2
1	2009-03-16 11:16:00	0	11	2	10	2
1	2009-03-16 11:17:00	0	11	2	10	2
1	2009-03-16 11:18:00	0	11	2	10	2
1	2009-03-16 11:19:00	0	11	2	10	2
1	2009-03-16 11:20:00	0	11	2	10	2
1	2009-03-16 11:21:00	0	11	2	10	2
1	2009-03-16 11:22:00	0	11	2	10	2
1	2009-03-16 11:23:00	0	11	2	10	2
1	2009-03-16 11:24:00	0	11	2	10	2
1	2009-03-16 11:25:00	0	11	2	10	2
1	2009-03-16 11:26:00	0	11	2	10	2
1	2009-03-16 11:27:00	0	11	2	10	2
1	2009-03-16 11:28:00	0	11	2	10	2
1	2009-03-16 11:29:00	0	11	2	10	2
1	2009-03-16 11:30:00	0	11	2	10	2
1	2009-03-16 11:31:00	0	11	2	10	2
1	2009-03-16 11:32:00	0	11	2	10	2
1	2009-03-16 11:33:00	0	11	2	10	2
1	2009-03-16 11:34:00	21	11	2	10	2
1	2009-03-16 11:35:00	0	11	2	10	2
1	2009-03-16 11:36:00	417	11	2	10	2
1	2009-03-16 11:37:00	270	11	2	10	2
1	2009-03-16 11:38:00	386	11	2	10	2
1	2009-03-16 11:39:00	357	11	2	10	2
1	2009-03-16 11:40:00	159	11	2	10	2
1	2009-03-16 11:41:00	434	11	2	10	2
1	2009-03-16 11:42:00	0	11	2	10	2
1	2009-03-16 11:43:00	10	11	2	10	2
1	2009-03-16 11:44:00	0	11	2	10	2
1	2009-03-16 11:45:00	0	11	2	10	2
1	2009-03-16 11:46:00	0	11	2	10	2
1	2009-03-16 11:47:00	0	11	2	10	2
1	2009-03-16 11:48:00	10	11	2	10	2
1	2009-03-16 11:49:00	0	11	2	10	2
1	2009-03-16 11:50:00	0	11	2	10	2
1	2009-03-16 11:51:00	0	11	2	10	2
1	2009-03-16 11:52:00	0	11	2	10	2
1	2009-03-16 11:53:00	0	11	2	10	2
1	2009-03-16 11:54:00	0	11	2	10	2
1	2009-03-16 11:55:00	72	11	2	10	2
1	2009-03-16 11:56:00	0	11	2	10	2
1	2009-03-16 11:57:00	83	11	2	10	2
1	2009-03-16 11:58:00	0	11	2	10	2
1	2009-03-16 11:59:00	0	11	2	10	2
1	2009-03-16 12:00:00	0	11	2	10	2
1	2009-03-16 12:01:00	0	12	3	10	2
1	2009-03-16 12:02:00	0	12	3	10	2
1	2009-03-16 12:03:00	21	12	3	10	2
1	2009-03-16 12:04:00	21	12	3	10	2
1	2009-03-16 12:05:00	0	12	3	10	2
1	2009-03-16 12:06:00	0	12	3	10	2
1	2009-03-16 12:07:00	0	12	3	10	2
1	2009-03-16 12:08:00	0	12	3	10	2
1	2009-03-16 12:09:00	31	12	3	10	2
1	2009-03-16 12:10:00	0	12	3	10	2
1	2009-03-16 12:11:00	0	12	3	10	2
1	2009-03-16 12:12:00	0	12	3	10	2
1	2009-03-16 12:13:00	0	12	3	10	2
1	2009-03-16 12:14:00	31	12	3	10	2
1	2009-03-16 12:15:00	0	12	3	10	2
1	2009-03-16 12:16:00	0	12	3	10	2
1	2009-03-16 12:17:00	0	12	3	10	2
1	2009-03-16 12:18:00	83	12	3	10	2
1	2009-03-16 12:19:00	21	12	3	10	2
1	2009-03-16 12:20:00	72	12	3	10	2
1	2009-03-16 12:21:00	31	12	3	10	2
1	2009-03-16 12:22:00	21	12	3	10	2
1	2009-03-16 12:23:00	285	12	3	10	2
1	2009-03-16 12:24:00	270	12	3	10	2
1	2009-03-16 12:25:00	500	12	3	10	2
1	2009-03-16 12:26:00	417	12	3	10	2
1	2009-03-16 12:27:00	93	12	3	10	2
1	2009-03-16 12:28:00	299	12	3	10	2
1	2009-03-16 12:29:00	766	12	3	10	2
1	2009-03-16 12:30:00	21	12	3	10	2
1	2009-03-16 12:31:00	31	12	3	10	2
1	2009-03-16 12:32:00	0	12	3	10	2
1	2009-03-16 12:33:00	0	12	3	10	2
1	2009-03-16 12:34:00	0	12	3	10	2
1	2009-03-16 12:35:00	0	12	3	10	2
1	2009-03-16 12:36:00	0	12	3	10	2
1	2009-03-16 12:37:00	766	12	3	10	2
1	2009-03-16 12:38:00	258	12	3	10	2
1	2009-03-16 12:39:00	270	12	3	10	2
1	2009-03-16 12:40:00	62	12	3	10	2
1	2009-03-16 12:41:00	147	12	3	10	2
1	2009-03-16 12:42:00	588	12	3	10	2
1	2009-03-16 12:43:00	898	12	3	10	2
1	2009-03-16 12:44:00	551	12	3	10	2
1	2009-03-16 12:45:00	52	12	3	10	2
1	2009-03-16 12:46:00	93	12	3	10	2
1	2009-03-16 12:47:00	21	12	3	10	2
1	2009-03-16 12:48:00	10	12	3	10	2
1	2009-03-16 12:49:00	343	12	3	10	2
1	2009-03-16 12:50:00	246	12	3	10	2
1	2009-03-16 12:51:00	147	12	3	10	2
1	2009-03-16 12:52:00	93	12	3	10	2
1	2009-03-16 12:53:00	184	12	3	10	2
1	2009-03-16 12:54:00	159	12	3	10	2
1	2009-03-16 12:55:00	10	12	3	10	2
1	2009-03-16 12:56:00	209	12	3	10	2
1	2009-03-16 12:57:00	221	12	3	10	2
1	2009-03-16 12:58:00	258	12	3	10	2
1	2009-03-16 12:59:00	52	12	3	10	2
1	2009-03-16 13:00:00	196	12	3	10	2
1	2009-03-16 13:01:00	83	13	3	10	2
1	2009-03-16 13:02:00	62	13	3	10	2
1	2009-03-16 13:03:00	72	13	3	10	2
1	2009-03-16 13:04:00	147	13	3	10	2
1	2009-03-16 13:05:00	285	13	3	10	2
1	2009-03-16 13:06:00	401	13	3	10	2
1	2009-03-16 13:07:00	184	13	3	10	2
1	2009-03-16 13:08:00	83	13	3	10	2
1	2009-03-16 13:09:00	184	13	3	10	2
1	2009-03-16 13:10:00	52	13	3	10	2
1	2009-03-16 13:11:00	147	13	3	10	2
1	2009-03-16 13:12:00	147	13	3	10	2
1	2009-03-16 13:13:00	62	13	3	10	2
1	2009-03-16 13:14:00	21	13	3	10	2
1	2009-03-16 13:15:00	233	13	3	10	2
1	2009-03-16 13:16:00	93	13	3	10	2
1	2009-03-16 13:17:00	72	13	3	10	2
1	2009-03-16 13:18:00	83	13	3	10	2
1	2009-03-16 13:19:00	31	13	3	10	2
1	2009-03-16 13:20:00	0	13	3	10	2
1	2009-03-16 13:21:00	328	13	3	10	2
1	2009-03-16 13:22:00	196	13	3	10	2
1	2009-03-16 13:23:00	147	13	3	10	2
1	2009-03-16 13:24:00	209	13	3	10	2
1	2009-03-16 13:25:00	299	13	3	10	2
1	2009-03-16 13:26:00	10	13	3	10	2
1	2009-03-16 13:27:00	10	13	3	10	2
1	2009-03-16 13:28:00	21	13	3	10	2
1	2009-03-16 13:29:00	0	13	3	10	2
1	2009-03-16 13:30:00	10	13	3	10	2
1	2009-03-16 13:31:00	221	13	3	10	2
1	2009-03-16 13:32:00	10	13	3	10	2
1	2009-03-16 13:33:00	83	13	3	10	2
1	2009-03-16 13:34:00	0	13	3	10	2
1	2009-03-16 13:35:00	500	13	3	10	2
1	2009-03-16 13:36:00	258	13	3	10	2
1	2009-03-16 13:37:00	31	13	3	10	2
1	2009-03-16 13:38:00	0	13	3	10	2
1	2009-03-16 13:39:00	0	13	3	10	2
1	2009-03-16 13:40:00	0	13	3	10	2
1	2009-03-16 13:41:00	0	13	3	10	2
1	2009-03-16 13:42:00	0	13	3	10	2
1	2009-03-16 13:43:00	0	13	3	10	2
1	2009-03-16 13:44:00	0	13	3	10	2
1	2009-03-16 13:45:00	10	13	3	10	2
1	2009-03-16 13:46:00	0	13	3	10	2
1	2009-03-16 13:47:00	10	13	3	10	2
1	2009-03-16 13:48:00	372	13	3	10	2
1	2009-03-16 13:49:00	41	13	3	10	2
1	2009-03-16 13:50:00	221	13	3	10	2
1	2009-03-16 13:51:00	386	13	3	10	2
1	2009-03-16 13:52:00	663	13	3	10	2
1	2009-03-16 13:53:00	103	13	3	10	2
1	2009-03-16 13:54:00	52	13	3	10	2
1	2009-03-16 13:55:00	52	13	3	10	2
1	2009-03-16 13:56:00	285	13	3	10	2
1	2009-03-16 13:57:00	0	13	3	10	2
1	2009-03-16 13:58:00	0	13	3	10	2
1	2009-03-16 13:59:00	10	13	3	10	2
1	2009-03-16 14:00:00	10	13	3	10	2
1	2009-03-16 14:01:00	10	14	3	10	2
1	2009-03-16 14:02:00	0	14	3	10	2
1	2009-03-16 14:03:00	0	14	3	10	2
1	2009-03-16 14:04:00	0	14	3	10	2
1	2009-03-16 14:05:00	0	14	3	10	2
1	2009-03-16 14:06:00	21	14	3	10	2
1	2009-03-16 14:07:00	0	14	3	10	2
1	2009-03-16 14:08:00	10	14	3	10	2
1	2009-03-16 14:09:00	0	14	3	10	2
1	2009-03-16 14:10:00	0	14	3	10	2
1	2009-03-16 14:11:00	0	14	3	10	2
1	2009-03-16 14:12:00	21	14	3	10	2
1	2009-03-16 14:13:00	607	14	3	10	2
1	2009-03-16 14:14:00	417	14	3	10	2
1	2009-03-16 14:15:00	830	14	3	10	2
1	2009-03-16 14:16:00	52	14	3	10	2
1	2009-03-16 14:17:00	357	14	3	10	2
1	2009-03-16 14:18:00	357	14	3	10	2
1	2009-03-16 14:19:00	21	14	3	10	2
1	2009-03-16 14:20:00	683	14	3	10	2
1	2009-03-16 14:21:00	314	14	3	10	2
1	2009-03-16 14:22:00	258	14	3	10	2
1	2009-03-16 14:23:00	434	14	3	10	2
1	2009-03-16 14:24:00	258	14	3	10	2
1	2009-03-16 14:25:00	258	14	3	10	2
1	2009-03-16 14:26:00	0	14	3	10	2
1	2009-03-16 14:27:00	0	14	3	10	2
1	2009-03-16 14:28:00	10	14	3	10	2
1	2009-03-16 14:29:00	184	14	3	10	2
1	2009-03-16 14:30:00	570	14	3	10	2
1	2009-03-16 14:31:00	1408	14	3	10	2
1	2009-03-16 14:32:00	1148	14	3	10	2
1	2009-03-16 14:33:00	1317	14	3	10	2
1	2009-03-16 14:34:00	2093	14	3	10	2
1	2009-03-16 14:35:00	467	14	3	10	2
1	2009-03-16 14:36:00	704	14	3	10	2
1	2009-03-16 14:37:00	1067	14	3	10	2
1	2009-03-16 14:38:00	533	14	3	10	2
1	2009-03-16 14:39:00	21	14	3	10	2
1	2009-03-16 14:40:00	725	14	3	10	2
1	2009-03-16 14:41:00	72	14	3	10	2
1	2009-03-16 14:42:00	533	14	3	10	2
1	2009-03-16 14:43:00	93	14	3	10	2
1	2009-03-16 14:44:00	147	14	3	10	2
1	2009-03-16 14:45:00	386	14	3	10	2
1	2009-03-16 14:46:00	372	14	3	10	2
1	2009-03-16 14:47:00	41	14	3	10	2
1	2009-03-16 14:48:00	31	14	3	10	2
1	2009-03-16 14:49:00	159	14	3	10	2
1	2009-03-16 14:50:00	0	14	3	10	2
1	2009-03-16 14:51:00	0	14	3	10	2
1	2009-03-16 14:52:00	0	14	3	10	2
1	2009-03-16 14:53:00	0	14	3	10	2
1	2009-03-16 14:54:00	0	14	3	10	2
1	2009-03-16 14:55:00	0	14	3	10	2
1	2009-03-16 14:56:00	0	14	3	10	2
1	2009-03-16 14:57:00	0	14	3	10	2
1	2009-03-16 14:58:00	0	14	3	10	2
1	2009-03-16 14:59:00	0	14	3	10	2
1	2009-03-16 15:00:00	0	14	3	10	2
1	2009-03-16 15:01:00	0	15	3	10	2
1	2009-03-16 15:02:00	0	15	3	10	2
1	2009-03-16 15:03:00	0	15	3	10	2
1	2009-03-16 15:04:00	0	15	3	10	2
1	2009-03-16 15:05:00	0	15	3	10	2
1	2009-03-16 15:06:00	0	15	3	10	2
1	2009-03-16 15:07:00	0	15	3	10	2
1	2009-03-16 15:08:00	0	15	3	10	2
1	2009-03-16 15:09:00	0	15	3	10	2
1	2009-03-16 15:10:00	0	15	3	10	2
1	2009-03-16 15:11:00	0	15	3	10	2
1	2009-03-16 15:12:00	0	15	3	10	2
1	2009-03-16 15:13:00	0	15	3	10	2
1	2009-03-16 15:14:00	0	15	3	10	2
1	2009-03-16 15:15:00	0	15	3	10	2
1	2009-03-16 15:16:00	0	15	3	10	2
1	2009-03-16 15:17:00	0	15	3	10	2
1	2009-03-16 15:18:00	0	15	3	10	2
1	2009-03-16 15:19:00	0	15	3	10	2
1	2009-03-16 15:20:00	0	15	3	10	2
1	2009-03-16 15:21:00	0	15	3	10	2
1	2009-03-16 15:22:00	0	15	3	10	2
1	2009-03-16 15:23:00	0	15	3	10	2
1	2009-03-16 15:24:00	0	15	3	10	2
1	2009-03-16 15:25:00	0	15	3	10	2
1	2009-03-16 15:26:00	0	15	3	10	2
1	2009-03-16 15:27:00	0	15	3	10	2
1	2009-03-16 15:28:00	62	15	3	10	2
1	2009-03-16 15:29:00	31	15	3	10	2
1	2009-03-16 15:30:00	0	15	3	10	2
1	2009-03-16 15:31:00	0	15	3	10	2
1	2009-03-16 15:32:00	0	15	3	10	2
1	2009-03-16 15:33:00	0	15	3	10	2
1	2009-03-16 15:34:00	0	15	3	10	2
1	2009-03-16 15:35:00	0	15	3	10	2
1	2009-03-16 15:36:00	0	15	3	10	2
1	2009-03-16 15:37:00	0	15	3	10	2
1	2009-03-16 15:38:00	0	15	3	10	2
1	2009-03-16 15:39:00	0	15	3	10	2
1	2009-03-16 15:40:00	0	15	3	10	2
1	2009-03-16 15:41:00	0	15	3	10	2
1	2009-03-16 15:42:00	0	15	3	10	2
1	2009-03-16 15:43:00	0	15	3	10	2
1	2009-03-16 15:44:00	0	15	3	10	2
1	2009-03-16 15:45:00	0	15	3	10	2
1	2009-03-16 15:46:00	0	15	3	10	2
1	2009-03-16 15:47:00	0	15	3	10	2
1	2009-03-16 15:48:00	0	15	3	10	2
1	2009-03-16 15:49:00	72	15	3	10	2
1	2009-03-16 15:50:00	31	15	3	10	2
1	2009-03-16 15:51:00	0	15	3	10	2
1	2009-03-16 15:52:00	0	15	3	10	2
1	2009-03-16 15:53:00	0	15	3	10	2
1	2009-03-16 15:54:00	0	15	3	10	2
1	2009-03-16 15:55:00	0	15	3	10	2
1	2009-03-16 15:56:00	0	15	3	10	2
1	2009-03-16 15:57:00	0	15	3	10	2
1	2009-03-16 15:58:00	0	15	3	10	2
1	2009-03-16 15:59:00	0	15	3	10	2
1	2009-03-16 16:00:00	0	15	3	10	2
1	2009-03-16 16:01:00	0	16	3	10	2
1	2009-03-16 16:02:00	0	16	3	10	2
1	2009-03-16 16:03:00	0	16	3	10	2
1	2009-03-16 16:04:00	0	16	3	10	2
1	2009-03-16 16:05:00	0	16	3	10	2
1	2009-03-16 16:06:00	0	16	3	10	2
1	2009-03-16 16:07:00	0	16	3	10	2
1	2009-03-16 16:08:00	0	16	3	10	2
1	2009-03-16 16:09:00	0	16	3	10	2
1	2009-03-16 16:10:00	0	16	3	10	2
1	2009-03-16 16:11:00	0	16	3	10	2
1	2009-03-16 16:12:00	0	16	3	10	2
1	2009-03-16 16:13:00	0	16	3	10	2
1	2009-03-16 16:14:00	93	16	3	10	2
1	2009-03-16 16:15:00	0	16	3	10	2
1	2009-03-16 16:16:00	0	16	3	10	2
1	2009-03-16 16:17:00	551	16	3	10	2
1	2009-03-16 16:18:00	386	16	3	10	2
1	2009-03-16 16:19:00	401	16	3	10	2
1	2009-03-16 16:20:00	372	16	3	10	2
1	2009-03-16 16:21:00	246	16	3	10	2
1	2009-03-16 16:22:00	41	16	3	10	2
1	2009-03-16 16:23:00	357	16	3	10	2
1	2009-03-16 16:24:00	343	16	3	10	2
1	2009-03-16 16:25:00	401	16	3	10	2
1	2009-03-16 16:26:00	1439	16	3	10	2
1	2009-03-16 16:27:00	1094	16	3	10	2
1	2009-03-16 16:28:00	41	16	3	10	2
1	2009-03-16 16:29:00	62	16	3	10	2
1	2009-03-16 16:30:00	41	16	3	10	2
1	2009-03-16 16:31:00	10	16	3	10	2
1	2009-03-16 16:32:00	0	16	3	10	2
1	2009-03-16 16:33:00	830	16	3	10	2
1	2009-03-16 16:34:00	2093	16	3	10	2
1	2009-03-16 16:35:00	124	16	3	10	2
1	2009-03-16 16:36:00	0	16	3	10	2
1	2009-03-16 16:37:00	209	16	3	10	2
1	2009-03-16 16:38:00	285	16	3	10	2
1	2009-03-16 16:39:00	221	16	3	10	2
1	2009-03-16 16:40:00	103	16	3	10	2
1	2009-03-16 16:41:00	246	16	3	10	2
1	2009-03-16 16:42:00	134	16	3	10	2
1	2009-03-16 16:43:00	83	16	3	10	2
1	2009-03-16 16:44:00	299	16	3	10	2
1	2009-03-16 16:45:00	196	16	3	10	2
1	2009-03-16 16:46:00	270	16	3	10	2
1	2009-03-16 16:47:00	343	16	3	10	2
1	2009-03-16 16:48:00	285	16	3	10	2
1	2009-03-16 16:49:00	285	16	3	10	2
1	2009-03-16 16:50:00	246	16	3	10	2
1	2009-03-16 16:51:00	221	16	3	10	2
1	2009-03-16 16:52:00	467	16	3	10	2
1	2009-03-16 16:53:00	314	16	3	10	2
1	2009-03-16 16:54:00	196	16	3	10	2
1	2009-03-16 16:55:00	233	16	3	10	2
1	2009-03-16 16:56:00	124	16	3	10	2
1	2009-03-16 16:57:00	147	16	3	10	2
1	2009-03-16 16:58:00	62	16	3	10	2
1	2009-03-16 16:59:00	93	16	3	10	2
1	2009-03-16 17:00:00	171	16	3	10	2
1	2009-03-16 17:01:00	314	17	3	10	2
1	2009-03-16 17:02:00	134	17	3	10	2
1	2009-03-16 17:03:00	221	17	3	10	2
1	2009-03-16 17:04:00	114	17	3	10	2
1	2009-03-16 17:05:00	147	17	3	10	2
1	2009-03-16 17:06:00	21	17	3	10	2
1	2009-03-16 17:07:00	41	17	3	10	2
1	2009-03-16 17:08:00	0	17	3	10	2
1	2009-03-16 17:09:00	0	17	3	10	2
1	2009-03-16 17:10:00	0	17	3	10	2
1	2009-03-16 17:11:00	0	17	3	10	2
1	2009-03-16 17:12:00	0	17	3	10	2
1	2009-03-16 17:13:00	0	17	3	10	2
1	2009-03-16 17:14:00	62	17	3	10	2
1	2009-03-16 17:15:00	258	17	3	10	2
1	2009-03-16 17:16:00	0	17	3	10	2
1	2009-03-16 17:17:00	21	17	3	10	2
1	2009-03-16 17:18:00	21	17	3	10	2
1	2009-03-16 17:19:00	299	17	3	10	2
1	2009-03-16 17:20:00	0	17	3	10	2
1	2009-03-16 17:21:00	0	17	3	10	2
1	2009-03-16 17:22:00	10	17	3	10	2
1	2009-03-16 17:23:00	0	17	3	10	2
1	2009-03-16 17:24:00	41	17	3	10	2
1	2009-03-16 17:25:00	0	17	3	10	2
1	2009-03-16 17:26:00	0	17	3	10	2
1	2009-03-16 17:27:00	0	17	3	10	2
1	2009-03-16 17:28:00	551	17	3	10	2
1	2009-03-16 17:29:00	83	17	3	10	2
1	2009-03-16 17:30:00	483	17	3	10	2
1	2009-03-16 17:31:00	72	17	3	10	2
1	2009-03-16 17:32:00	21	17	3	10	2
1	2009-03-16 17:33:00	0	17	3	10	2
1	2009-03-16 17:34:00	10	17	3	10	2
1	2009-03-16 17:35:00	0	17	3	10	2
1	2009-03-16 17:36:00	0	17	3	10	2
1	2009-03-16 17:37:00	103	17	3	10	2
1	2009-03-16 17:38:00	467	17	3	10	2
1	2009-03-16 17:39:00	209	17	3	10	2
1	2009-03-16 17:40:00	372	17	3	10	2
1	2009-03-16 17:41:00	285	17	3	10	2
1	2009-03-16 17:42:00	4028	17	3	10	2
1	2009-03-16 17:43:00	3685	17	3	10	2
1	2009-03-16 17:44:00	52	17	3	10	2
1	2009-03-16 17:45:00	0	17	3	10	2
1	2009-03-16 17:46:00	21	17	3	10	2
1	2009-03-16 17:47:00	31	17	3	10	2
1	2009-03-16 17:48:00	246	17	3	10	2
1	2009-03-16 17:49:00	103	17	3	10	2
1	2009-03-16 17:50:00	0	17	3	10	2
1	2009-03-16 17:51:00	21	17	3	10	2
1	2009-03-16 17:52:00	147	17	3	10	2
1	2009-03-16 17:53:00	221	17	3	10	2
1	2009-03-16 17:54:00	114	17	3	10	2
1	2009-03-16 17:55:00	196	17	3	10	2
1	2009-03-16 17:56:00	386	17	3	10	2
1	2009-03-16 17:57:00	159	17	3	10	2
1	2009-03-16 17:58:00	417	17	3	10	2
1	2009-03-16 17:59:00	450	17	3	10	2
1	2009-03-16 18:00:00	328	17	3	10	2
1	2009-03-16 18:01:00	10	18	4	10	2
1	2009-03-16 18:02:00	0	18	4	10	2
1	2009-03-16 18:03:00	0	18	4	10	2
1	2009-03-16 18:04:00	0	18	4	10	2
1	2009-03-16 18:05:00	343	18	4	10	2
1	2009-03-16 18:06:00	246	18	4	10	2
1	2009-03-16 18:07:00	10	18	4	10	2
1	2009-03-16 18:08:00	0	18	4	10	2
1	2009-03-16 18:09:00	0	18	4	10	2
1	2009-03-16 18:10:00	0	18	4	10	2
1	2009-03-16 18:11:00	0	18	4	10	2
1	2009-03-16 18:12:00	0	18	4	10	2
1	2009-03-16 18:13:00	0	18	4	10	2
1	2009-03-16 18:14:00	0	18	4	10	2
1	2009-03-16 18:15:00	0	18	4	10	2
1	2009-03-16 18:16:00	0	18	4	10	2
1	2009-03-16 18:17:00	0	18	4	10	2
1	2009-03-16 18:18:00	0	18	4	10	2
1	2009-03-16 18:19:00	0	18	4	10	2
1	2009-03-16 18:20:00	0	18	4	10	2
1	2009-03-16 18:21:00	0	18	4	10	2
1	2009-03-16 18:22:00	10	18	4	10	2
1	2009-03-16 18:23:00	171	18	4	10	2
1	2009-03-16 18:24:00	103	18	4	10	2
1	2009-03-16 18:25:00	196	18	4	10	2
1	2009-03-16 18:26:00	500	18	4	10	2
1	2009-03-16 18:27:00	314	18	4	10	2
1	2009-03-16 18:28:00	41	18	4	10	2
1	2009-03-16 18:29:00	0	18	4	10	2
1	2009-03-16 18:30:00	285	18	4	10	2
1	2009-03-16 18:31:00	124	18	4	10	2
1	2009-03-16 18:32:00	83	18	4	10	2
1	2009-03-16 18:33:00	299	18	4	10	2
1	2009-03-16 18:34:00	516	18	4	10	2
1	2009-03-16 18:35:00	299	18	4	10	2
1	2009-03-16 18:36:00	357	18	4	10	2
1	2009-03-16 18:37:00	467	18	4	10	2
1	2009-03-16 18:38:00	299	18	4	10	2
1	2009-03-16 18:39:00	147	18	4	10	2
1	2009-03-16 18:40:00	62	18	4	10	2
1	2009-03-16 18:41:00	72	18	4	10	2
1	2009-03-16 18:42:00	72	18	4	10	2
1	2009-03-16 18:43:00	10	18	4	10	2
1	2009-03-16 18:44:00	21	18	4	10	2
1	2009-03-16 18:45:00	41	18	4	10	2
1	2009-03-16 18:46:00	41	18	4	10	2
1	2009-03-16 18:47:00	72	18	4	10	2
1	2009-03-16 18:48:00	285	18	4	10	2
1	2009-03-16 18:49:00	246	18	4	10	2
1	2009-03-16 18:50:00	372	18	4	10	2
1	2009-03-16 18:51:00	607	18	4	10	2
1	2009-03-16 18:52:00	343	18	4	10	2
1	2009-03-16 18:53:00	299	18	4	10	2
1	2009-03-16 18:54:00	0	18	4	10	2
1	2009-03-16 18:55:00	0	18	4	10	2
1	2009-03-16 18:56:00	0	18	4	10	2
1	2009-03-16 18:57:00	103	18	4	10	2
1	2009-03-16 18:58:00	159	18	4	10	2
1	2009-03-16 18:59:00	607	18	4	10	2
1	2009-03-16 19:00:00	1094	18	4	10	2
1	2009-03-16 19:01:00	270	19	4	10	2
1	2009-03-16 19:02:00	551	19	4	10	2
1	2009-03-16 19:03:00	209	19	4	10	2
1	2009-03-16 19:04:00	72	19	4	10	2
1	2009-03-16 19:05:00	147	19	4	10	2
1	2009-03-16 19:06:00	386	19	4	10	2
1	2009-03-16 19:07:00	0	19	4	10	2
1	2009-03-16 19:08:00	21	19	4	10	2
1	2009-03-16 19:09:00	0	19	4	10	2
1	2009-03-16 19:10:00	0	19	4	10	2
1	2009-03-16 19:11:00	0	19	4	10	2
1	2009-03-16 19:12:00	0	19	4	10	2
1	2009-03-16 19:13:00	0	19	4	10	2
1	2009-03-16 19:14:00	10	19	4	10	2
1	2009-03-16 19:15:00	0	19	4	10	2
1	2009-03-16 19:16:00	0	19	4	10	2
1	2009-03-16 19:17:00	0	19	4	10	2
1	2009-03-16 19:18:00	0	19	4	10	2
1	2009-03-16 19:19:00	0	19	4	10	2
1	2009-03-16 19:20:00	0	19	4	10	2
1	2009-03-16 19:21:00	0	19	4	10	2
1	2009-03-16 19:22:00	0	19	4	10	2
1	2009-03-16 19:23:00	0	19	4	10	2
1	2009-03-16 19:24:00	0	19	4	10	2
1	2009-03-16 19:25:00	0	19	4	10	2
1	2009-03-16 19:26:00	0	19	4	10	2
1	2009-03-16 19:27:00	114	19	4	10	2
1	2009-03-16 19:28:00	21	19	4	10	2
1	2009-03-16 19:29:00	0	19	4	10	2
1	2009-03-16 19:30:00	0	19	4	10	2
1	2009-03-16 19:31:00	0	19	4	10	2
1	2009-03-16 19:32:00	0	19	4	10	2
1	2009-03-16 19:33:00	0	19	4	10	2
1	2009-03-16 19:34:00	0	19	4	10	2
1	2009-03-16 19:35:00	0	19	4	10	2
1	2009-03-16 19:36:00	0	19	4	10	2
1	2009-03-16 19:37:00	0	19	4	10	2
1	2009-03-16 19:38:00	0	19	4	10	2
1	2009-03-16 19:39:00	0	19	4	10	2
1	2009-03-16 19:40:00	0	19	4	10	2
1	2009-03-16 19:41:00	0	19	4	10	2
1	2009-03-16 19:42:00	0	19	4	10	2
1	2009-03-16 19:43:00	72	19	4	10	2
1	2009-03-16 19:44:00	299	19	4	10	2
1	2009-03-16 19:45:00	588	19	4	10	2
1	2009-03-16 19:46:00	103	19	4	10	2
1	2009-03-16 19:47:00	0	19	4	10	2
1	2009-03-16 19:48:00	0	19	4	10	2
1	2009-03-16 19:49:00	0	19	4	10	2
1	2009-03-16 19:50:00	588	19	4	10	2
1	2009-03-16 19:51:00	314	19	4	10	2
1	2009-03-16 19:52:00	103	19	4	10	2
1	2009-03-16 19:53:00	357	19	4	10	2
1	2009-03-16 19:54:00	52	19	4	10	2
1	2009-03-16 19:55:00	0	19	4	10	2
1	2009-03-16 19:56:00	10	19	4	10	2
1	2009-03-16 19:57:00	0	19	4	10	2
1	2009-03-16 19:58:00	0	19	4	10	2
1	2009-03-16 19:59:00	0	19	4	10	2
1	2009-03-16 20:00:00	0	19	4	10	2
1	2009-03-16 20:01:00	0	20	4	10	2
1	2009-03-16 20:02:00	0	20	4	10	2
1	2009-03-16 20:03:00	10	20	4	10	2
1	2009-03-16 20:04:00	0	20	4	10	2
1	2009-03-16 20:05:00	0	20	4	10	2
1	2009-03-16 20:06:00	21	20	4	10	2
1	2009-03-16 20:07:00	0	20	4	10	2
1	2009-03-16 20:08:00	0	20	4	10	2
1	2009-03-16 20:09:00	0	20	4	10	2
1	2009-03-16 20:10:00	0	20	4	10	2
1	2009-03-16 20:11:00	0	20	4	10	2
1	2009-03-16 20:12:00	0	20	4	10	2
1	2009-03-16 20:13:00	0	20	4	10	2
1	2009-03-16 20:14:00	0	20	4	10	2
1	2009-03-16 20:15:00	0	20	4	10	2
1	2009-03-16 20:16:00	0	20	4	10	2
1	2009-03-16 20:17:00	0	20	4	10	2
1	2009-03-16 20:18:00	0	20	4	10	2
1	2009-03-16 20:19:00	0	20	4	10	2
1	2009-03-16 20:20:00	0	20	4	10	2
1	2009-03-16 20:21:00	0	20	4	10	2
1	2009-03-16 20:22:00	0	20	4	10	2
1	2009-03-16 20:23:00	0	20	4	10	2
1	2009-03-16 20:24:00	0	20	4	10	2
1	2009-03-16 20:25:00	0	20	4	10	2
1	2009-03-16 20:26:00	0	20	4	10	2
1	2009-03-16 20:27:00	0	20	4	10	2
1	2009-03-16 20:28:00	0	20	4	10	2
1	2009-03-16 20:29:00	147	20	4	10	2
1	2009-03-16 20:30:00	21	20	4	10	2
1	2009-03-16 20:31:00	0	20	4	10	2
1	2009-03-16 20:32:00	0	20	4	10	2
1	2009-03-16 20:33:00	0	20	4	10	2
1	2009-03-16 20:34:00	0	20	4	10	2
1	2009-03-16 20:35:00	0	20	4	10	2
1	2009-03-16 20:36:00	0	20	4	10	2
1	2009-03-16 20:37:00	0	20	4	10	2
1	2009-03-16 20:38:00	343	20	4	10	2
1	2009-03-16 20:39:00	221	20	4	10	2
1	2009-03-16 20:40:00	124	20	4	10	2
1	2009-03-16 20:41:00	41	20	4	10	2
1	2009-03-16 20:42:00	357	20	4	10	2
1	2009-03-16 20:43:00	147	20	4	10	2
1	2009-03-16 20:44:00	1317	20	4	10	2
1	2009-03-16 20:45:00	1503	20	4	10	2
1	2009-03-16 20:46:00	1536	20	4	10	2
1	2009-03-16 20:47:00	1854	20	4	10	2
1	2009-03-16 20:48:00	1018	20	4	10	2
1	2009-03-16 20:49:00	434	20	4	10	2
1	2009-03-16 20:50:00	500	20	4	10	2
1	2009-03-16 20:51:00	551	20	4	10	2
1	2009-03-16 20:52:00	1121	20	4	10	2
1	2009-03-16 20:53:00	285	20	4	10	2
1	2009-03-16 20:54:00	124	20	4	10	2
1	2009-03-16 20:55:00	343	20	4	10	2
1	2009-03-16 20:56:00	246	20	4	10	2
1	2009-03-16 20:57:00	171	20	4	10	2
1	2009-03-16 20:58:00	1346	20	4	10	2
1	2009-03-16 20:59:00	607	20	4	10	2
1	2009-03-16 21:00:00	1175	20	4	10	2
1	2009-03-16 21:01:00	725	21	4	10	2
1	2009-03-16 21:02:00	31	21	4	10	2
1	2009-03-16 21:03:00	93	21	4	10	2
1	2009-03-16 21:04:00	683	21	4	10	2
1	2009-03-16 21:05:00	0	21	4	10	2
1	2009-03-16 21:06:00	0	21	4	10	2
1	2009-03-16 21:07:00	10	21	4	10	2
1	2009-03-16 21:08:00	0	21	4	10	2
1	2009-03-16 21:09:00	0	21	4	10	2
1	2009-03-16 21:10:00	0	21	4	10	2
1	2009-03-16 21:11:00	0	21	4	10	2
1	2009-03-16 21:12:00	0	21	4	10	2
1	2009-03-16 21:13:00	0	21	4	10	2
1	2009-03-16 21:14:00	21	21	4	10	2
1	2009-03-16 21:15:00	0	21	4	10	2
1	2009-03-16 21:16:00	0	21	4	10	2
1	2009-03-16 21:17:00	0	21	4	10	2
1	2009-03-16 21:18:00	10	21	4	10	2
1	2009-03-16 21:19:00	21	21	4	10	2
1	2009-03-16 21:20:00	0	21	4	10	2
1	2009-03-16 21:21:00	0	21	4	10	2
1	2009-03-16 21:22:00	0	21	4	10	2
1	2009-03-16 21:23:00	10	21	4	10	2
1	2009-03-16 21:24:00	0	21	4	10	2
1	2009-03-16 21:25:00	31	21	4	10	2
1	2009-03-16 21:26:00	0	21	4	10	2
1	2009-03-16 21:27:00	221	21	4	10	2
1	2009-03-16 21:28:00	483	21	4	10	2
1	2009-03-16 21:29:00	21	21	4	10	2
1	2009-03-16 21:30:00	10	21	4	10	2
1	2009-03-16 21:31:00	0	21	4	10	2
1	2009-03-16 21:32:00	93	21	4	10	2
1	2009-03-16 21:33:00	31	21	4	10	2
1	2009-03-16 21:34:00	31	21	4	10	2
1	2009-03-16 21:35:00	0	21	4	10	2
1	2009-03-16 21:36:00	0	21	4	10	2
1	2009-03-16 21:37:00	0	21	4	10	2
1	2009-03-16 21:38:00	0	21	4	10	2
1	2009-03-16 21:39:00	0	21	4	10	2
1	2009-03-16 21:40:00	0	21	4	10	2
1	2009-03-16 21:41:00	0	21	4	10	2
1	2009-03-16 21:42:00	0	21	4	10	2
1	2009-03-16 21:43:00	0	21	4	10	2
1	2009-03-16 21:44:00	0	21	4	10	2
1	2009-03-16 21:45:00	0	21	4	10	2
1	2009-03-16 21:46:00	0	21	4	10	2
1	2009-03-16 21:47:00	0	21	4	10	2
1	2009-03-16 21:48:00	0	21	4	10	2
1	2009-03-16 21:49:00	41	21	4	10	2
1	2009-03-16 21:50:00	0	21	4	10	2
1	2009-03-16 21:51:00	0	21	4	10	2
1	2009-03-16 21:52:00	0	21	4	10	2
1	2009-03-16 21:53:00	0	21	4	10	2
1	2009-03-16 21:54:00	0	21	4	10	2
1	2009-03-16 21:55:00	0	21	4	10	2
1	2009-03-16 21:56:00	0	21	4	10	2
1	2009-03-16 21:57:00	0	21	4	10	2
1	2009-03-16 21:58:00	0	21	4	10	2
1	2009-03-16 21:59:00	0	21	4	10	2
1	2009-03-16 22:00:00	0	21	4	10	2
1	2009-03-16 22:01:00	0	22	4	10	2
1	2009-03-16 22:02:00	0	22	4	10	2
1	2009-03-16 22:03:00	0	22	4	10	2
1	2009-03-16 22:04:00	0	22	4	10	2
1	2009-03-16 22:05:00	0	22	4	10	2
1	2009-03-16 22:06:00	0	22	4	10	2
1	2009-03-16 22:07:00	0	22	4	10	2
1	2009-03-16 22:08:00	0	22	4	10	2
1	2009-03-16 22:09:00	0	22	4	10	2
1	2009-03-16 22:10:00	0	22	4	10	2
1	2009-03-16 22:11:00	0	22	4	10	2
1	2009-03-16 22:12:00	0	22	4	10	2
1	2009-03-16 22:13:00	0	22	4	10	2
1	2009-03-16 22:14:00	0	22	4	10	2
1	2009-03-16 22:15:00	0	22	4	10	2
1	2009-03-16 22:16:00	0	22	4	10	2
1	2009-03-16 22:17:00	0	22	4	10	2
1	2009-03-16 22:18:00	0	22	4	10	2
1	2009-03-16 22:19:00	0	22	4	10	2
1	2009-03-16 22:20:00	0	22	4	10	2
1	2009-03-16 22:21:00	0	22	4	10	2
1	2009-03-16 22:22:00	0	22	4	10	2
1	2009-03-16 22:23:00	0	22	4	10	2
1	2009-03-16 22:24:00	0	22	4	10	2
1	2009-03-16 22:25:00	0	22	4	10	2
1	2009-03-16 22:26:00	0	22	4	10	2
1	2009-03-16 22:27:00	0	22	4	10	2
1	2009-03-16 22:28:00	0	22	4	10	2
1	2009-03-16 22:29:00	0	22	4	10	2
1	2009-03-16 22:30:00	0	22	4	10	2
1	2009-03-16 22:31:00	0	22	4	10	2
1	2009-03-16 22:32:00	0	22	4	10	2
1	2009-03-16 22:33:00	10	22	4	10	2
1	2009-03-16 22:34:00	0	22	4	10	2
1	2009-03-16 22:35:00	0	22	4	10	2
1	2009-03-16 22:36:00	0	22	4	10	2
1	2009-03-16 22:37:00	0	22	4	10	2
1	2009-03-16 22:38:00	0	22	4	10	2
1	2009-03-16 22:39:00	0	22	4	10	2
1	2009-03-16 22:40:00	0	22	4	10	2
1	2009-03-16 22:41:00	0	22	4	10	2
1	2009-03-16 22:42:00	0	22	4	10	2
1	2009-03-16 22:43:00	0	22	4	10	2
1	2009-03-16 22:44:00	0	22	4	10	2
1	2009-03-16 22:45:00	0	22	4	10	2
1	2009-03-16 22:46:00	0	22	4	10	2
1	2009-03-16 22:47:00	21	22	4	10	2
1	2009-03-16 22:48:00	0	22	4	10	2
1	2009-03-16 22:49:00	184	22	4	10	2
1	2009-03-16 22:50:00	299	22	4	10	2
1	2009-03-16 22:51:00	0	22	4	10	2
1	2009-03-16 22:52:00	41	22	4	10	2
1	2009-03-16 22:53:00	124	22	4	10	2
1	2009-03-16 22:54:00	0	22	4	10	2
1	2009-03-16 22:55:00	0	22	4	10	2
1	2009-03-16 22:56:00	0	22	4	10	2
1	2009-03-16 22:57:00	0	22	4	10	2
1	2009-03-16 22:58:00	0	22	4	10	2
1	2009-03-16 22:59:00	0	22	4	10	2
1	2009-03-16 23:00:00	0	22	4	10	2
1	2009-03-16 23:01:00	0	23	4	10	2
1	2009-03-16 23:02:00	0	23	4	10	2
1	2009-03-16 23:03:00	0	23	4	10	2
1	2009-03-16 23:04:00	0	23	4	10	2
1	2009-03-16 23:05:00	0	23	4	10	2
1	2009-03-16 23:06:00	0	23	4	10	2
1	2009-03-16 23:07:00	0	23	4	10	2
1	2009-03-16 23:08:00	0	23	4	10	2
1	2009-03-16 23:09:00	0	23	4	10	2
1	2009-03-16 23:10:00	0	23	4	10	2
1	2009-03-16 23:11:00	0	23	4	10	2
1	2009-03-16 23:12:00	0	23	4	10	2
1	2009-03-16 23:13:00	0	23	4	10	2
1	2009-03-16 23:14:00	0	23	4	10	2
1	2009-03-16 23:15:00	0	23	4	10	2
1	2009-03-16 23:16:00	0	23	4	10	2
1	2009-03-16 23:17:00	0	23	4	10	2
1	2009-03-16 23:18:00	0	23	4	10	2
1	2009-03-16 23:19:00	0	23	4	10	2
1	2009-03-16 23:20:00	0	23	4	10	2
1	2009-03-16 23:21:00	0	23	4	10	2
1	2009-03-16 23:22:00	0	23	4	10	2
1	2009-03-16 23:23:00	0	23	4	10	2
1	2009-03-16 23:24:00	0	23	4	10	2
1	2009-03-16 23:25:00	0	23	4	10	2
1	2009-03-16 23:26:00	0	23	4	10	2
1	2009-03-16 23:27:00	0	23	4	10	2
1	2009-03-16 23:28:00	0	23	4	10	2
1	2009-03-16 23:29:00	10	23	4	10	2
1	2009-03-16 23:30:00	0	23	4	10	2
1	2009-03-16 23:31:00	0	23	4	10	2
1	2009-03-16 23:32:00	0	23	4	10	2
1	2009-03-16 23:33:00	0	23	4	10	2
1	2009-03-16 23:34:00	0	23	4	10	2
1	2009-03-16 23:35:00	0	23	4	10	2
1	2009-03-16 23:36:00	0	23	4	10	2
1	2009-03-16 23:37:00	0	23	4	10	2
1	2009-03-16 23:38:00	0	23	4	10	2
1	2009-03-16 23:39:00	0	23	4	10	2
1	2009-03-16 23:40:00	0	23	4	10	2
1	2009-03-16 23:41:00	0	23	4	10	2
1	2009-03-16 23:42:00	0	23	4	10	2
1	2009-03-16 23:43:00	0	23	4	10	2
1	2009-03-16 23:44:00	0	23	4	10	2
1	2009-03-16 23:45:00	0	23	4	10	2
1	2009-03-16 23:46:00	0	23	4	10	2
1	2009-03-16 23:47:00	0	23	4	10	2
1	2009-03-16 23:48:00	0	23	4	10	2
1	2009-03-16 23:49:00	0	23	4	10	2
1	2009-03-16 23:50:00	0	23	4	10	2
1	2009-03-16 23:51:00	0	23	4	10	2
1	2009-03-16 23:52:00	0	23	4	10	2
1	2009-03-16 23:53:00	0	23	4	10	2
1	2009-03-16 23:54:00	0	23	4	10	2
1	2009-03-16 23:55:00	0	23	4	10	2
1	2009-03-16 23:56:00	0	23	4	10	2
1	2009-03-16 23:57:00	0	23	4	10	2
1	2009-03-16 23:58:00	0	23	4	10	2
1	2009-03-16 23:59:00	0	23	4	10	2
1	2009-03-17	0	23	4	10	2
1	2009-03-17 00:01:00	0	0	1	11	3
1	2009-03-17 00:02:00	0	0	1	11	3
1	2009-03-17 00:03:00	0	0	1	11	3
1	2009-03-17 00:04:00	0	0	1	11	3
1	2009-03-17 00:05:00	41	0	1	11	3
1	2009-03-17 00:06:00	0	0	1	11	3
1	2009-03-17 00:07:00	0	0	1	11	3
1	2009-03-17 00:08:00	93	0	1	11	3
1	2009-03-17 00:09:00	0	0	1	11	3
1	2009-03-17 00:10:00	0	0	1	11	3
1	2009-03-17 00:11:00	0	0	1	11	3
1	2009-03-17 00:12:00	0	0	1	11	3
1	2009-03-17 00:13:00	0	0	1	11	3
1	2009-03-17 00:14:00	0	0	1	11	3
1	2009-03-17 00:15:00	0	0	1	11	3
1	2009-03-17 00:16:00	0	0	1	11	3
1	2009-03-17 00:17:00	0	0	1	11	3
1	2009-03-17 00:18:00	0	0	1	11	3
1	2009-03-17 00:19:00	0	0	1	11	3
1	2009-03-17 00:20:00	0	0	1	11	3
1	2009-03-17 00:21:00	0	0	1	11	3
1	2009-03-17 00:22:00	41	0	1	11	3
1	2009-03-17 00:23:00	0	0	1	11	3
1	2009-03-17 00:24:00	0	0	1	11	3
1	2009-03-17 00:25:00	0	0	1	11	3
1	2009-03-17 00:26:00	0	0	1	11	3
1	2009-03-17 00:27:00	0	0	1	11	3
1	2009-03-17 00:28:00	0	0	1	11	3
1	2009-03-17 00:29:00	0	0	1	11	3
1	2009-03-17 00:30:00	0	0	1	11	3
1	2009-03-17 00:31:00	0	0	1	11	3
1	2009-03-17 00:32:00	0	0	1	11	3
1	2009-03-17 00:33:00	0	0	1	11	3
1	2009-03-17 00:34:00	0	0	1	11	3
1	2009-03-17 00:35:00	0	0	1	11	3
1	2009-03-17 00:36:00	0	0	1	11	3
1	2009-03-17 00:37:00	0	0	1	11	3
1	2009-03-17 00:38:00	0	0	1	11	3
1	2009-03-17 00:39:00	0	0	1	11	3
1	2009-03-17 00:40:00	0	0	1	11	3
1	2009-03-17 00:41:00	0	0	1	11	3
1	2009-03-17 00:42:00	0	0	1	11	3
1	2009-03-17 00:43:00	0	0	1	11	3
1	2009-03-17 00:44:00	0	0	1	11	3
1	2009-03-17 00:45:00	0	0	1	11	3
1	2009-03-17 00:46:00	62	0	1	11	3
1	2009-03-17 00:47:00	0	0	1	11	3
1	2009-03-17 00:48:00	0	0	1	11	3
1	2009-03-17 00:49:00	0	0	1	11	3
1	2009-03-17 00:50:00	0	0	1	11	3
1	2009-03-17 00:51:00	83	0	1	11	3
1	2009-03-17 00:52:00	0	0	1	11	3
1	2009-03-17 00:53:00	0	0	1	11	3
1	2009-03-17 00:54:00	0	0	1	11	3
1	2009-03-17 00:55:00	0	0	1	11	3
1	2009-03-17 00:56:00	0	0	1	11	3
1	2009-03-17 00:57:00	0	0	1	11	3
1	2009-03-17 00:58:00	0	0	1	11	3
1	2009-03-17 00:59:00	0	0	1	11	3
1	2009-03-17 01:00:00	0	0	1	11	3
1	2009-03-17 01:01:00	0	1	1	11	3
1	2009-03-17 01:02:00	0	1	1	11	3
1	2009-03-17 01:03:00	0	1	1	11	3
1	2009-03-17 01:04:00	0	1	1	11	3
1	2009-03-17 01:05:00	0	1	1	11	3
1	2009-03-17 01:06:00	0	1	1	11	3
1	2009-03-17 01:07:00	0	1	1	11	3
1	2009-03-17 01:08:00	0	1	1	11	3
1	2009-03-17 01:09:00	0	1	1	11	3
1	2009-03-17 01:10:00	10	1	1	11	3
1	2009-03-17 01:11:00	10	1	1	11	3
1	2009-03-17 01:12:00	0	1	1	11	3
1	2009-03-17 01:13:00	0	1	1	11	3
1	2009-03-17 01:14:00	0	1	1	11	3
1	2009-03-17 01:15:00	0	1	1	11	3
1	2009-03-17 01:16:00	21	1	1	11	3
1	2009-03-17 01:17:00	0	1	1	11	3
1	2009-03-17 01:18:00	0	1	1	11	3
1	2009-03-17 01:19:00	0	1	1	11	3
1	2009-03-17 01:20:00	0	1	1	11	3
1	2009-03-17 01:21:00	0	1	1	11	3
1	2009-03-17 01:22:00	0	1	1	11	3
1	2009-03-17 01:23:00	0	1	1	11	3
1	2009-03-17 01:24:00	0	1	1	11	3
1	2009-03-17 01:25:00	0	1	1	11	3
1	2009-03-17 01:26:00	0	1	1	11	3
1	2009-03-17 01:27:00	0	1	1	11	3
1	2009-03-17 01:28:00	0	1	1	11	3
1	2009-03-17 01:29:00	0	1	1	11	3
1	2009-03-17 01:30:00	0	1	1	11	3
1	2009-03-17 01:31:00	0	1	1	11	3
1	2009-03-17 01:32:00	0	1	1	11	3
1	2009-03-17 01:33:00	0	1	1	11	3
1	2009-03-17 01:34:00	0	1	1	11	3
1	2009-03-17 01:35:00	0	1	1	11	3
1	2009-03-17 01:36:00	0	1	1	11	3
1	2009-03-17 01:37:00	0	1	1	11	3
1	2009-03-17 01:38:00	0	1	1	11	3
1	2009-03-17 01:39:00	83	1	1	11	3
1	2009-03-17 01:40:00	0	1	1	11	3
1	2009-03-17 01:41:00	21	1	1	11	3
1	2009-03-17 01:42:00	0	1	1	11	3
1	2009-03-17 01:43:00	0	1	1	11	3
1	2009-03-17 01:44:00	0	1	1	11	3
1	2009-03-17 01:45:00	0	1	1	11	3
1	2009-03-17 01:46:00	0	1	1	11	3
1	2009-03-17 01:47:00	0	1	1	11	3
1	2009-03-17 01:48:00	0	1	1	11	3
1	2009-03-17 01:49:00	0	1	1	11	3
1	2009-03-17 01:50:00	0	1	1	11	3
1	2009-03-17 01:51:00	0	1	1	11	3
1	2009-03-17 01:52:00	0	1	1	11	3
1	2009-03-17 01:53:00	0	1	1	11	3
1	2009-03-17 01:54:00	0	1	1	11	3
1	2009-03-17 01:55:00	0	1	1	11	3
1	2009-03-17 01:56:00	0	1	1	11	3
1	2009-03-17 01:57:00	0	1	1	11	3
1	2009-03-17 01:58:00	0	1	1	11	3
1	2009-03-17 01:59:00	0	1	1	11	3
1	2009-03-17 02:00:00	0	1	1	11	3
1	2009-03-17 02:01:00	0	2	1	11	3
1	2009-03-17 02:02:00	0	2	1	11	3
1	2009-03-17 02:03:00	0	2	1	11	3
1	2009-03-17 02:04:00	0	2	1	11	3
1	2009-03-17 02:05:00	0	2	1	11	3
1	2009-03-17 02:06:00	0	2	1	11	3
1	2009-03-17 02:07:00	0	2	1	11	3
1	2009-03-17 02:08:00	0	2	1	11	3
1	2009-03-17 02:09:00	0	2	1	11	3
1	2009-03-17 02:10:00	0	2	1	11	3
1	2009-03-17 02:11:00	0	2	1	11	3
1	2009-03-17 02:12:00	0	2	1	11	3
1	2009-03-17 02:13:00	0	2	1	11	3
1	2009-03-17 02:14:00	0	2	1	11	3
1	2009-03-17 02:15:00	0	2	1	11	3
1	2009-03-17 02:16:00	0	2	1	11	3
1	2009-03-17 02:17:00	0	2	1	11	3
1	2009-03-17 02:18:00	52	2	1	11	3
1	2009-03-17 02:19:00	41	2	1	11	3
1	2009-03-17 02:20:00	0	2	1	11	3
1	2009-03-17 02:21:00	0	2	1	11	3
1	2009-03-17 02:22:00	62	2	1	11	3
1	2009-03-17 02:23:00	0	2	1	11	3
1	2009-03-17 02:24:00	0	2	1	11	3
1	2009-03-17 02:25:00	0	2	1	11	3
1	2009-03-17 02:26:00	0	2	1	11	3
1	2009-03-17 02:27:00	0	2	1	11	3
1	2009-03-17 02:28:00	0	2	1	11	3
1	2009-03-17 02:29:00	0	2	1	11	3
1	2009-03-17 02:30:00	0	2	1	11	3
1	2009-03-17 02:31:00	0	2	1	11	3
1	2009-03-17 02:32:00	0	2	1	11	3
1	2009-03-17 02:33:00	0	2	1	11	3
1	2009-03-17 02:34:00	0	2	1	11	3
1	2009-03-17 02:35:00	0	2	1	11	3
1	2009-03-17 02:36:00	0	2	1	11	3
1	2009-03-17 02:37:00	0	2	1	11	3
1	2009-03-17 02:38:00	0	2	1	11	3
1	2009-03-17 02:39:00	0	2	1	11	3
1	2009-03-17 02:40:00	0	2	1	11	3
1	2009-03-17 02:41:00	0	2	1	11	3
1	2009-03-17 02:42:00	0	2	1	11	3
1	2009-03-17 02:43:00	0	2	1	11	3
1	2009-03-17 02:44:00	0	2	1	11	3
1	2009-03-17 02:45:00	0	2	1	11	3
1	2009-03-17 02:46:00	0	2	1	11	3
1	2009-03-17 02:47:00	0	2	1	11	3
1	2009-03-17 02:48:00	0	2	1	11	3
1	2009-03-17 02:49:00	0	2	1	11	3
1	2009-03-17 02:50:00	0	2	1	11	3
1	2009-03-17 02:51:00	41	2	1	11	3
1	2009-03-17 02:52:00	0	2	1	11	3
1	2009-03-17 02:53:00	0	2	1	11	3
1	2009-03-17 02:54:00	0	2	1	11	3
1	2009-03-17 02:55:00	134	2	1	11	3
1	2009-03-17 02:56:00	0	2	1	11	3
1	2009-03-17 02:57:00	0	2	1	11	3
1	2009-03-17 02:58:00	0	2	1	11	3
1	2009-03-17 02:59:00	0	2	1	11	3
1	2009-03-17 03:00:00	0	2	1	11	3
1	2009-03-17 03:01:00	0	3	1	11	3
1	2009-03-17 03:02:00	0	3	1	11	3
1	2009-03-17 03:03:00	0	3	1	11	3
1	2009-03-17 03:04:00	0	3	1	11	3
1	2009-03-17 03:05:00	0	3	1	11	3
1	2009-03-17 03:06:00	0	3	1	11	3
1	2009-03-17 03:07:00	0	3	1	11	3
1	2009-03-17 03:08:00	0	3	1	11	3
1	2009-03-17 03:09:00	0	3	1	11	3
1	2009-03-17 03:10:00	0	3	1	11	3
1	2009-03-17 03:11:00	0	3	1	11	3
1	2009-03-17 03:12:00	0	3	1	11	3
1	2009-03-17 03:13:00	0	3	1	11	3
1	2009-03-17 03:14:00	0	3	1	11	3
1	2009-03-17 03:15:00	0	3	1	11	3
1	2009-03-17 03:16:00	0	3	1	11	3
1	2009-03-17 03:17:00	0	3	1	11	3
1	2009-03-17 03:18:00	0	3	1	11	3
1	2009-03-17 03:19:00	0	3	1	11	3
1	2009-03-17 03:20:00	21	3	1	11	3
1	2009-03-17 03:21:00	0	3	1	11	3
1	2009-03-17 03:22:00	21	3	1	11	3
1	2009-03-17 03:23:00	0	3	1	11	3
1	2009-03-17 03:24:00	10	3	1	11	3
1	2009-03-17 03:25:00	0	3	1	11	3
1	2009-03-17 03:26:00	0	3	1	11	3
1	2009-03-17 03:27:00	10	3	1	11	3
1	2009-03-17 03:28:00	10	3	1	11	3
1	2009-03-17 03:29:00	0	3	1	11	3
1	2009-03-17 03:30:00	0	3	1	11	3
1	2009-03-17 03:31:00	0	3	1	11	3
1	2009-03-17 03:32:00	0	3	1	11	3
1	2009-03-17 03:33:00	0	3	1	11	3
1	2009-03-17 03:34:00	0	3	1	11	3
1	2009-03-17 03:35:00	0	3	1	11	3
1	2009-03-17 03:36:00	0	3	1	11	3
1	2009-03-17 03:37:00	0	3	1	11	3
1	2009-03-17 03:38:00	0	3	1	11	3
1	2009-03-17 03:39:00	0	3	1	11	3
1	2009-03-17 03:40:00	0	3	1	11	3
1	2009-03-17 03:41:00	0	3	1	11	3
1	2009-03-17 03:42:00	0	3	1	11	3
1	2009-03-17 03:43:00	0	3	1	11	3
1	2009-03-17 03:44:00	0	3	1	11	3
1	2009-03-17 03:45:00	0	3	1	11	3
1	2009-03-17 03:46:00	0	3	1	11	3
1	2009-03-17 03:47:00	21	3	1	11	3
1	2009-03-17 03:48:00	124	3	1	11	3
1	2009-03-17 03:49:00	103	3	1	11	3
1	2009-03-17 03:50:00	62	3	1	11	3
1	2009-03-17 03:51:00	0	3	1	11	3
1	2009-03-17 03:52:00	0	3	1	11	3
1	2009-03-17 03:53:00	0	3	1	11	3
1	2009-03-17 03:54:00	0	3	1	11	3
1	2009-03-17 03:55:00	0	3	1	11	3
1	2009-03-17 03:56:00	0	3	1	11	3
1	2009-03-17 03:57:00	0	3	1	11	3
1	2009-03-17 03:58:00	0	3	1	11	3
1	2009-03-17 03:59:00	0	3	1	11	3
1	2009-03-17 04:00:00	0	3	1	11	3
1	2009-03-17 04:01:00	0	4	1	11	3
1	2009-03-17 04:02:00	0	4	1	11	3
1	2009-03-17 04:03:00	0	4	1	11	3
1	2009-03-17 04:04:00	0	4	1	11	3
1	2009-03-17 04:05:00	0	4	1	11	3
1	2009-03-17 04:06:00	0	4	1	11	3
1	2009-03-17 04:07:00	0	4	1	11	3
1	2009-03-17 04:08:00	0	4	1	11	3
1	2009-03-17 04:09:00	0	4	1	11	3
1	2009-03-17 04:10:00	0	4	1	11	3
1	2009-03-17 04:11:00	0	4	1	11	3
1	2009-03-17 04:12:00	0	4	1	11	3
1	2009-03-17 04:13:00	0	4	1	11	3
1	2009-03-17 04:14:00	114	4	1	11	3
1	2009-03-17 04:15:00	0	4	1	11	3
1	2009-03-17 04:16:00	0	4	1	11	3
1	2009-03-17 04:17:00	0	4	1	11	3
1	2009-03-17 04:18:00	0	4	1	11	3
1	2009-03-17 04:19:00	0	4	1	11	3
1	2009-03-17 04:20:00	0	4	1	11	3
1	2009-03-17 04:21:00	0	4	1	11	3
1	2009-03-17 04:22:00	0	4	1	11	3
1	2009-03-17 04:23:00	0	4	1	11	3
1	2009-03-17 04:24:00	0	4	1	11	3
1	2009-03-17 04:25:00	0	4	1	11	3
1	2009-03-17 04:26:00	0	4	1	11	3
1	2009-03-17 04:27:00	0	4	1	11	3
1	2009-03-17 04:28:00	0	4	1	11	3
1	2009-03-17 04:29:00	0	4	1	11	3
1	2009-03-17 04:30:00	270	4	1	11	3
1	2009-03-17 04:31:00	0	4	1	11	3
1	2009-03-17 04:32:00	0	4	1	11	3
1	2009-03-17 04:33:00	41	4	1	11	3
1	2009-03-17 04:34:00	10	4	1	11	3
1	2009-03-17 04:35:00	159	4	1	11	3
1	2009-03-17 04:36:00	0	4	1	11	3
1	2009-03-17 04:37:00	21	4	1	11	3
1	2009-03-17 04:38:00	0	4	1	11	3
1	2009-03-17 04:39:00	0	4	1	11	3
1	2009-03-17 04:40:00	0	4	1	11	3
1	2009-03-17 04:41:00	41	4	1	11	3
1	2009-03-17 04:42:00	0	4	1	11	3
1	2009-03-17 04:43:00	0	4	1	11	3
1	2009-03-17 04:44:00	0	4	1	11	3
1	2009-03-17 04:45:00	0	4	1	11	3
1	2009-03-17 04:46:00	0	4	1	11	3
1	2009-03-17 04:47:00	0	4	1	11	3
1	2009-03-17 04:48:00	0	4	1	11	3
1	2009-03-17 04:49:00	0	4	1	11	3
1	2009-03-17 04:50:00	0	4	1	11	3
1	2009-03-17 04:51:00	0	4	1	11	3
1	2009-03-17 04:52:00	0	4	1	11	3
1	2009-03-17 04:53:00	0	4	1	11	3
1	2009-03-17 04:54:00	0	4	1	11	3
1	2009-03-17 04:55:00	0	4	1	11	3
1	2009-03-17 04:56:00	0	4	1	11	3
1	2009-03-17 04:57:00	0	4	1	11	3
1	2009-03-17 04:58:00	0	4	1	11	3
1	2009-03-17 04:59:00	21	4	1	11	3
1	2009-03-17 05:00:00	21	4	1	11	3
1	2009-03-17 05:01:00	0	5	1	11	3
1	2009-03-17 05:02:00	0	5	1	11	3
1	2009-03-17 05:03:00	0	5	1	11	3
1	2009-03-17 05:04:00	0	5	1	11	3
1	2009-03-17 05:05:00	0	5	1	11	3
1	2009-03-17 05:06:00	0	5	1	11	3
1	2009-03-17 05:07:00	0	5	1	11	3
1	2009-03-17 05:08:00	0	5	1	11	3
1	2009-03-17 05:09:00	0	5	1	11	3
1	2009-03-17 05:10:00	10	5	1	11	3
1	2009-03-17 05:11:00	0	5	1	11	3
1	2009-03-17 05:12:00	0	5	1	11	3
1	2009-03-17 05:13:00	0	5	1	11	3
1	2009-03-17 05:14:00	0	5	1	11	3
1	2009-03-17 05:15:00	0	5	1	11	3
1	2009-03-17 05:16:00	0	5	1	11	3
1	2009-03-17 05:17:00	0	5	1	11	3
1	2009-03-17 05:18:00	0	5	1	11	3
1	2009-03-17 05:19:00	0	5	1	11	3
1	2009-03-17 05:20:00	0	5	1	11	3
1	2009-03-17 05:21:00	0	5	1	11	3
1	2009-03-17 05:22:00	0	5	1	11	3
1	2009-03-17 05:23:00	0	5	1	11	3
1	2009-03-17 05:24:00	0	5	1	11	3
1	2009-03-17 05:25:00	0	5	1	11	3
1	2009-03-17 05:26:00	0	5	1	11	3
1	2009-03-17 05:27:00	0	5	1	11	3
1	2009-03-17 05:28:00	0	5	1	11	3
1	2009-03-17 05:29:00	0	5	1	11	3
1	2009-03-17 05:30:00	0	5	1	11	3
1	2009-03-17 05:31:00	0	5	1	11	3
1	2009-03-17 05:32:00	0	5	1	11	3
1	2009-03-17 05:33:00	0	5	1	11	3
1	2009-03-17 05:34:00	10	5	1	11	3
1	2009-03-17 05:35:00	0	5	1	11	3
1	2009-03-17 05:36:00	0	5	1	11	3
1	2009-03-17 05:37:00	0	5	1	11	3
1	2009-03-17 05:38:00	0	5	1	11	3
1	2009-03-17 05:39:00	0	5	1	11	3
1	2009-03-17 05:40:00	0	5	1	11	3
1	2009-03-17 05:41:00	0	5	1	11	3
1	2009-03-17 05:42:00	0	5	1	11	3
1	2009-03-17 05:43:00	0	5	1	11	3
1	2009-03-17 05:44:00	0	5	1	11	3
1	2009-03-17 05:45:00	0	5	1	11	3
1	2009-03-17 05:46:00	0	5	1	11	3
1	2009-03-17 05:47:00	0	5	1	11	3
1	2009-03-17 05:48:00	607	5	1	11	3
1	2009-03-17 05:49:00	209	5	1	11	3
1	2009-03-17 05:50:00	683	5	1	11	3
1	2009-03-17 05:51:00	1259	5	1	11	3
1	2009-03-17 05:52:00	1569	5	1	11	3
1	2009-03-17 05:53:00	1602	5	1	11	3
1	2009-03-17 05:54:00	1602	5	1	11	3
1	2009-03-17 05:55:00	1377	5	1	11	3
1	2009-03-17 05:56:00	1503	5	1	11	3
1	2009-03-17 05:57:00	299	5	1	11	3
1	2009-03-17 05:58:00	221	5	1	11	3
1	2009-03-17 05:59:00	103	5	1	11	3
1	2009-03-17 06:00:00	270	5	1	11	3
1	2009-03-17 06:01:00	0	6	2	11	3
1	2009-03-17 06:02:00	10	6	2	11	3
1	2009-03-17 06:03:00	0	6	2	11	3
1	2009-03-17 06:04:00	0	6	2	11	3
1	2009-03-17 06:05:00	31	6	2	11	3
1	2009-03-17 06:06:00	0	6	2	11	3
1	2009-03-17 06:07:00	10	6	2	11	3
1	2009-03-17 06:08:00	0	6	2	11	3
1	2009-03-17 06:09:00	10	6	2	11	3
1	2009-03-17 06:10:00	10	6	2	11	3
1	2009-03-17 06:11:00	10	6	2	11	3
1	2009-03-17 06:12:00	21	6	2	11	3
1	2009-03-17 06:13:00	0	6	2	11	3
1	2009-03-17 06:14:00	21	6	2	11	3
1	2009-03-17 06:15:00	0	6	2	11	3
1	2009-03-17 06:16:00	704	6	2	11	3
1	2009-03-17 06:17:00	467	6	2	11	3
1	2009-03-17 06:18:00	0	6	2	11	3
1	2009-03-17 06:19:00	0	6	2	11	3
1	2009-03-17 06:20:00	0	6	2	11	3
1	2009-03-17 06:21:00	0	6	2	11	3
1	2009-03-17 06:22:00	0	6	2	11	3
1	2009-03-17 06:23:00	0	6	2	11	3
1	2009-03-17 06:24:00	0	6	2	11	3
1	2009-03-17 06:25:00	41	6	2	11	3
1	2009-03-17 06:26:00	0	6	2	11	3
1	2009-03-17 06:27:00	0	6	2	11	3
1	2009-03-17 06:28:00	0	6	2	11	3
1	2009-03-17 06:29:00	0	6	2	11	3
1	2009-03-17 06:30:00	0	6	2	11	3
1	2009-03-17 06:31:00	0	6	2	11	3
1	2009-03-17 06:32:00	0	6	2	11	3
1	2009-03-17 06:33:00	0	6	2	11	3
1	2009-03-17 06:34:00	533	6	2	11	3
1	2009-03-17 06:35:00	725	6	2	11	3
1	2009-03-17 06:36:00	270	6	2	11	3
1	2009-03-17 06:37:00	196	6	2	11	3
1	2009-03-17 06:38:00	588	6	2	11	3
1	2009-03-17 06:39:00	147	6	2	11	3
1	2009-03-17 06:40:00	0	6	2	11	3
1	2009-03-17 06:41:00	0	6	2	11	3
1	2009-03-17 06:42:00	0	6	2	11	3
1	2009-03-17 06:43:00	0	6	2	11	3
1	2009-03-17 06:44:00	0	6	2	11	3
1	2009-03-17 06:45:00	31	6	2	11	3
1	2009-03-17 06:46:00	62	6	2	11	3
1	2009-03-17 06:47:00	0	6	2	11	3
1	2009-03-17 06:48:00	41	6	2	11	3
1	2009-03-17 06:49:00	21	6	2	11	3
1	2009-03-17 06:50:00	114	6	2	11	3
1	2009-03-17 06:51:00	103	6	2	11	3
1	2009-03-17 06:52:00	10	6	2	11	3
1	2009-03-17 06:53:00	0	6	2	11	3
1	2009-03-17 06:54:00	0	6	2	11	3
1	2009-03-17 06:55:00	0	6	2	11	3
1	2009-03-17 06:56:00	0	6	2	11	3
1	2009-03-17 06:57:00	0	6	2	11	3
1	2009-03-17 06:58:00	21	6	2	11	3
1	2009-03-17 06:59:00	233	6	2	11	3
1	2009-03-17 07:00:00	233	6	2	11	3
1	2009-03-17 07:01:00	0	7	2	11	3
1	2009-03-17 07:02:00	171	7	2	11	3
1	2009-03-17 07:03:00	483	7	2	11	3
1	2009-03-17 07:04:00	246	7	2	11	3
1	2009-03-17 07:05:00	0	7	2	11	3
1	2009-03-17 07:06:00	10	7	2	11	3
1	2009-03-17 07:07:00	0	7	2	11	3
1	2009-03-17 07:08:00	0	7	2	11	3
1	2009-03-17 07:09:00	0	7	2	11	3
1	2009-03-17 07:10:00	0	7	2	11	3
1	2009-03-17 07:11:00	0	7	2	11	3
1	2009-03-17 07:12:00	0	7	2	11	3
1	2009-03-17 07:13:00	0	7	2	11	3
1	2009-03-17 07:14:00	0	7	2	11	3
1	2009-03-17 07:15:00	93	7	2	11	3
1	2009-03-17 07:16:00	450	7	2	11	3
1	2009-03-17 07:17:00	644	7	2	11	3
1	2009-03-17 07:18:00	725	7	2	11	3
1	2009-03-17 07:19:00	704	7	2	11	3
1	2009-03-17 07:20:00	626	7	2	11	3
1	2009-03-17 07:21:00	41	7	2	11	3
1	2009-03-17 07:22:00	10	7	2	11	3
1	2009-03-17 07:23:00	10	7	2	11	3
1	2009-03-17 07:24:00	386	7	2	11	3
1	2009-03-17 07:25:00	299	7	2	11	3
1	2009-03-17 07:26:00	31	7	2	11	3
1	2009-03-17 07:27:00	0	7	2	11	3
1	2009-03-17 07:28:00	0	7	2	11	3
1	2009-03-17 07:29:00	0	7	2	11	3
1	2009-03-17 07:30:00	0	7	2	11	3
1	2009-03-17 07:31:00	0	7	2	11	3
1	2009-03-17 07:32:00	0	7	2	11	3
1	2009-03-17 07:33:00	0	7	2	11	3
1	2009-03-17 07:34:00	0	7	2	11	3
1	2009-03-17 07:35:00	10	7	2	11	3
1	2009-03-17 07:36:00	0	7	2	11	3
1	2009-03-17 07:37:00	0	7	2	11	3
1	2009-03-17 07:38:00	0	7	2	11	3
1	2009-03-17 07:39:00	0	7	2	11	3
1	2009-03-17 07:40:00	0	7	2	11	3
1	2009-03-17 07:41:00	0	7	2	11	3
1	2009-03-17 07:42:00	0	7	2	11	3
1	2009-03-17 07:43:00	0	7	2	11	3
1	2009-03-17 07:44:00	0	7	2	11	3
1	2009-03-17 07:45:00	0	7	2	11	3
1	2009-03-17 07:46:00	0	7	2	11	3
1	2009-03-17 07:47:00	0	7	2	11	3
1	2009-03-17 07:48:00	0	7	2	11	3
1	2009-03-17 07:49:00	0	7	2	11	3
1	2009-03-17 07:50:00	0	7	2	11	3
1	2009-03-17 07:51:00	0	7	2	11	3
1	2009-03-17 07:52:00	0	7	2	11	3
1	2009-03-17 07:53:00	0	7	2	11	3
1	2009-03-17 07:54:00	0	7	2	11	3
1	2009-03-17 07:55:00	0	7	2	11	3
1	2009-03-17 07:56:00	0	7	2	11	3
1	2009-03-17 07:57:00	0	7	2	11	3
1	2009-03-17 07:58:00	0	7	2	11	3
1	2009-03-17 07:59:00	184	7	2	11	3
1	2009-03-17 08:00:00	103	7	2	11	3
1	2009-03-17 08:01:00	21	8	2	11	3
1	2009-03-17 08:02:00	0	8	2	11	3
1	2009-03-17 08:03:00	114	8	2	11	3
1	2009-03-17 08:04:00	171	8	2	11	3
1	2009-03-17 08:05:00	21	8	2	11	3
1	2009-03-17 08:06:00	31	8	2	11	3
1	2009-03-17 08:07:00	31	8	2	11	3
1	2009-03-17 08:08:00	0	8	2	11	3
1	2009-03-17 08:09:00	0	8	2	11	3
1	2009-03-17 08:10:00	0	8	2	11	3
1	2009-03-17 08:11:00	0	8	2	11	3
1	2009-03-17 08:12:00	0	8	2	11	3
1	2009-03-17 08:13:00	0	8	2	11	3
1	2009-03-17 08:14:00	0	8	2	11	3
1	2009-03-17 08:15:00	0	8	2	11	3
1	2009-03-17 08:16:00	0	8	2	11	3
1	2009-03-17 08:17:00	0	8	2	11	3
1	2009-03-17 08:18:00	0	8	2	11	3
1	2009-03-17 08:19:00	0	8	2	11	3
1	2009-03-17 08:20:00	0	8	2	11	3
1	2009-03-17 08:21:00	0	8	2	11	3
1	2009-03-17 08:22:00	0	8	2	11	3
1	2009-03-17 08:23:00	0	8	2	11	3
1	2009-03-17 08:24:00	0	8	2	11	3
1	2009-03-17 08:25:00	0	8	2	11	3
1	2009-03-17 08:26:00	0	8	2	11	3
1	2009-03-17 08:27:00	0	8	2	11	3
1	2009-03-17 08:28:00	0	8	2	11	3
1	2009-03-17 08:29:00	0	8	2	11	3
1	2009-03-17 08:30:00	0	8	2	11	3
1	2009-03-17 08:31:00	21	8	2	11	3
1	2009-03-17 08:32:00	0	8	2	11	3
1	2009-03-17 08:33:00	0	8	2	11	3
1	2009-03-17 08:34:00	0	8	2	11	3
1	2009-03-17 08:35:00	0	8	2	11	3
1	2009-03-17 08:36:00	0	8	2	11	3
1	2009-03-17 08:37:00	0	8	2	11	3
1	2009-03-17 08:38:00	0	8	2	11	3
1	2009-03-17 08:39:00	0	8	2	11	3
1	2009-03-17 08:40:00	0	8	2	11	3
1	2009-03-17 08:41:00	0	8	2	11	3
1	2009-03-17 08:42:00	0	8	2	11	3
1	2009-03-17 08:43:00	0	8	2	11	3
1	2009-03-17 08:44:00	0	8	2	11	3
1	2009-03-17 08:45:00	0	8	2	11	3
1	2009-03-17 08:46:00	0	8	2	11	3
1	2009-03-17 08:47:00	0	8	2	11	3
1	2009-03-17 08:48:00	0	8	2	11	3
1	2009-03-17 08:49:00	0	8	2	11	3
1	2009-03-17 08:50:00	0	8	2	11	3
1	2009-03-17 08:51:00	0	8	2	11	3
1	2009-03-17 08:52:00	0	8	2	11	3
1	2009-03-17 08:53:00	0	8	2	11	3
1	2009-03-17 08:54:00	0	8	2	11	3
1	2009-03-17 08:55:00	0	8	2	11	3
1	2009-03-17 08:56:00	0	8	2	11	3
1	2009-03-17 08:57:00	0	8	2	11	3
1	2009-03-17 08:58:00	10	8	2	11	3
1	2009-03-17 08:59:00	0	8	2	11	3
1	2009-03-17 09:00:00	0	8	2	11	3
1	2009-03-17 09:01:00	0	9	2	11	3
1	2009-03-17 09:02:00	0	9	2	11	3
1	2009-03-17 09:03:00	0	9	2	11	3
1	2009-03-17 09:04:00	0	9	2	11	3
1	2009-03-17 09:05:00	0	9	2	11	3
1	2009-03-17 09:06:00	0	9	2	11	3
1	2009-03-17 09:07:00	0	9	2	11	3
1	2009-03-17 09:08:00	0	9	2	11	3
1	2009-03-17 09:09:00	0	9	2	11	3
1	2009-03-17 09:10:00	0	9	2	11	3
1	2009-03-17 09:11:00	0	9	2	11	3
1	2009-03-17 09:12:00	147	9	2	11	3
1	2009-03-17 09:13:00	10	9	2	11	3
1	2009-03-17 09:14:00	52	9	2	11	3
1	2009-03-17 09:15:00	0	9	2	11	3
1	2009-03-17 09:16:00	0	9	2	11	3
1	2009-03-17 09:17:00	0	9	2	11	3
1	2009-03-17 09:18:00	0	9	2	11	3
1	2009-03-17 09:19:00	0	9	2	11	3
1	2009-03-17 09:20:00	0	9	2	11	3
1	2009-03-17 09:21:00	0	9	2	11	3
1	2009-03-17 09:22:00	0	9	2	11	3
1	2009-03-17 09:23:00	0	9	2	11	3
1	2009-03-17 09:24:00	0	9	2	11	3
1	2009-03-17 09:25:00	0	9	2	11	3
1	2009-03-17 09:26:00	0	9	2	11	3
1	2009-03-17 09:27:00	0	9	2	11	3
1	2009-03-17 09:28:00	0	9	2	11	3
1	2009-03-17 09:29:00	0	9	2	11	3
1	2009-03-17 09:30:00	0	9	2	11	3
1	2009-03-17 09:31:00	31	9	2	11	3
1	2009-03-17 09:32:00	0	9	2	11	3
1	2009-03-17 09:33:00	0	9	2	11	3
1	2009-03-17 09:34:00	0	9	2	11	3
1	2009-03-17 09:35:00	0	9	2	11	3
1	2009-03-17 09:36:00	0	9	2	11	3
1	2009-03-17 09:37:00	0	9	2	11	3
1	2009-03-17 09:38:00	0	9	2	11	3
1	2009-03-17 09:39:00	0	9	2	11	3
1	2009-03-17 09:40:00	0	9	2	11	3
1	2009-03-17 09:41:00	0	9	2	11	3
1	2009-03-17 09:42:00	0	9	2	11	3
1	2009-03-17 09:43:00	0	9	2	11	3
1	2009-03-17 09:44:00	0	9	2	11	3
1	2009-03-17 09:45:00	0	9	2	11	3
1	2009-03-17 09:46:00	0	9	2	11	3
1	2009-03-17 09:47:00	0	9	2	11	3
1	2009-03-17 09:48:00	0	9	2	11	3
1	2009-03-17 09:49:00	0	9	2	11	3
1	2009-03-17 09:50:00	0	9	2	11	3
1	2009-03-17 09:51:00	0	9	2	11	3
1	2009-03-17 09:52:00	0	9	2	11	3
1	2009-03-17 09:53:00	0	9	2	11	3
1	2009-03-17 09:54:00	0	9	2	11	3
1	2009-03-17 09:55:00	0	9	2	11	3
1	2009-03-17 09:56:00	0	9	2	11	3
1	2009-03-17 09:57:00	0	9	2	11	3
1	2009-03-17 09:58:00	52	9	2	11	3
1	2009-03-17 09:59:00	0	9	2	11	3
1	2009-03-17 10:00:00	0	9	2	11	3
1	2009-03-17 10:01:00	0	10	2	11	3
1	2009-03-17 10:02:00	0	10	2	11	3
1	2009-03-17 10:03:00	0	10	2	11	3
1	2009-03-17 10:04:00	0	10	2	11	3
1	2009-03-17 10:05:00	0	10	2	11	3
1	2009-03-17 10:06:00	0	10	2	11	3
1	2009-03-17 10:07:00	0	10	2	11	3
1	2009-03-17 10:08:00	0	10	2	11	3
1	2009-03-17 10:09:00	0	10	2	11	3
1	2009-03-17 10:10:00	0	10	2	11	3
1	2009-03-17 10:11:00	0	10	2	11	3
1	2009-03-17 10:12:00	0	10	2	11	3
1	2009-03-17 10:13:00	0	10	2	11	3
1	2009-03-17 10:14:00	0	10	2	11	3
1	2009-03-17 10:15:00	0	10	2	11	3
1	2009-03-17 10:16:00	0	10	2	11	3
1	2009-03-17 10:17:00	0	10	2	11	3
1	2009-03-17 10:18:00	0	10	2	11	3
1	2009-03-17 10:19:00	0	10	2	11	3
1	2009-03-17 10:20:00	0	10	2	11	3
1	2009-03-17 10:21:00	0	10	2	11	3
1	2009-03-17 10:22:00	0	10	2	11	3
1	2009-03-17 10:23:00	0	10	2	11	3
1	2009-03-17 10:24:00	0	10	2	11	3
1	2009-03-17 10:25:00	0	10	2	11	3
1	2009-03-17 10:26:00	10	10	2	11	3
1	2009-03-17 10:27:00	10	10	2	11	3
1	2009-03-17 10:28:00	184	10	2	11	3
1	2009-03-17 10:29:00	0	10	2	11	3
1	2009-03-17 10:30:00	0	10	2	11	3
1	2009-03-17 10:31:00	0	10	2	11	3
1	2009-03-17 10:32:00	31	10	2	11	3
1	2009-03-17 10:33:00	0	10	2	11	3
1	2009-03-17 10:34:00	0	10	2	11	3
1	2009-03-17 10:35:00	0	10	2	11	3
1	2009-03-17 10:36:00	0	10	2	11	3
1	2009-03-17 10:37:00	0	10	2	11	3
1	2009-03-17 10:38:00	31	10	2	11	3
1	2009-03-17 10:39:00	0	10	2	11	3
1	2009-03-17 10:40:00	0	10	2	11	3
1	2009-03-17 10:41:00	0	10	2	11	3
1	2009-03-17 10:42:00	0	10	2	11	3
1	2009-03-17 10:43:00	21	10	2	11	3
1	2009-03-17 10:44:00	0	10	2	11	3
1	2009-03-17 10:45:00	21	10	2	11	3
1	2009-03-17 10:46:00	41	10	2	11	3
1	2009-03-17 10:47:00	830	10	2	11	3
1	2009-03-17 10:48:00	93	10	2	11	3
1	2009-03-17 10:49:00	551	10	2	11	3
1	2009-03-17 10:50:00	467	10	2	11	3
1	2009-03-17 10:51:00	285	10	2	11	3
1	2009-03-17 10:52:00	21	10	2	11	3
1	2009-03-17 10:53:00	10	10	2	11	3
1	2009-03-17 10:54:00	10	10	2	11	3
1	2009-03-17 10:55:00	10	10	2	11	3
1	2009-03-17 10:56:00	0	10	2	11	3
1	2009-03-17 10:57:00	0	10	2	11	3
1	2009-03-17 10:58:00	10	10	2	11	3
1	2009-03-17 10:59:00	0	10	2	11	3
1	2009-03-17 11:00:00	0	10	2	11	3
1	2009-03-17 11:01:00	0	11	2	11	3
1	2009-03-17 11:02:00	0	11	2	11	3
1	2009-03-17 11:03:00	10	11	2	11	3
1	2009-03-17 11:04:00	0	11	2	11	3
1	2009-03-17 11:05:00	0	11	2	11	3
1	2009-03-17 11:06:00	0	11	2	11	3
1	2009-03-17 11:07:00	0	11	2	11	3
1	2009-03-17 11:08:00	0	11	2	11	3
1	2009-03-17 11:09:00	10	11	2	11	3
1	2009-03-17 11:10:00	0	11	2	11	3
1	2009-03-17 11:11:00	0	11	2	11	3
1	2009-03-17 11:12:00	0	11	2	11	3
1	2009-03-17 11:13:00	0	11	2	11	3
1	2009-03-17 11:14:00	0	11	2	11	3
1	2009-03-17 11:15:00	0	11	2	11	3
1	2009-03-17 11:16:00	0	11	2	11	3
1	2009-03-17 11:17:00	0	11	2	11	3
1	2009-03-17 11:18:00	0	11	2	11	3
1	2009-03-17 11:19:00	0	11	2	11	3
1	2009-03-17 11:20:00	0	11	2	11	3
1	2009-03-17 11:21:00	0	11	2	11	3
1	2009-03-17 11:22:00	0	11	2	11	3
1	2009-03-17 11:23:00	0	11	2	11	3
1	2009-03-17 11:24:00	0	11	2	11	3
1	2009-03-17 11:25:00	0	11	2	11	3
1	2009-03-17 11:26:00	10	11	2	11	3
1	2009-03-17 11:27:00	0	11	2	11	3
1	2009-03-17 11:28:00	0	11	2	11	3
1	2009-03-17 11:29:00	0	11	2	11	3
1	2009-03-17 11:30:00	21	11	2	11	3
1	2009-03-17 11:31:00	663	11	2	11	3
1	2009-03-17 11:32:00	875	11	2	11	3
1	2009-03-17 11:33:00	516	11	2	11	3
1	2009-03-17 11:34:00	62	11	2	11	3
1	2009-03-17 11:35:00	343	11	2	11	3
1	2009-03-17 11:36:00	1672	11	2	11	3
1	2009-03-17 11:37:00	1972	11	2	11	3
1	2009-03-17 11:38:00	2221	11	2	11	3
1	2009-03-17 11:39:00	483	11	2	11	3
1	2009-03-17 11:40:00	314	11	2	11	3
1	2009-03-17 11:41:00	246	11	2	11	3
1	2009-03-17 11:42:00	184	11	2	11	3
1	2009-03-17 11:43:00	159	11	2	11	3
1	2009-03-17 11:44:00	147	11	2	11	3
1	2009-03-17 11:45:00	0	11	2	11	3
1	2009-03-17 11:46:00	0	11	2	11	3
1	2009-03-17 11:47:00	0	11	2	11	3
1	2009-03-17 11:48:00	0	11	2	11	3
1	2009-03-17 11:49:00	10	11	2	11	3
1	2009-03-17 11:50:00	0	11	2	11	3
1	2009-03-17 11:51:00	0	11	2	11	3
1	2009-03-17 11:52:00	0	11	2	11	3
1	2009-03-17 11:53:00	0	11	2	11	3
1	2009-03-17 11:54:00	0	11	2	11	3
1	2009-03-17 11:55:00	0	11	2	11	3
1	2009-03-17 11:56:00	0	11	2	11	3
1	2009-03-17 11:57:00	0	11	2	11	3
1	2009-03-17 11:58:00	10	11	2	11	3
1	2009-03-17 11:59:00	0	11	2	11	3
1	2009-03-17 12:00:00	62	11	2	11	3
1	2009-03-17 12:01:00	0	12	3	11	3
1	2009-03-17 12:02:00	0	12	3	11	3
1	2009-03-17 12:03:00	0	12	3	11	3
1	2009-03-17 12:04:00	0	12	3	11	3
1	2009-03-17 12:05:00	0	12	3	11	3
1	2009-03-17 12:06:00	0	12	3	11	3
1	2009-03-17 12:07:00	0	12	3	11	3
1	2009-03-17 12:08:00	0	12	3	11	3
1	2009-03-17 12:09:00	0	12	3	11	3
1	2009-03-17 12:10:00	0	12	3	11	3
1	2009-03-17 12:11:00	0	12	3	11	3
1	2009-03-17 12:12:00	31	12	3	11	3
1	2009-03-17 12:13:00	0	12	3	11	3
1	2009-03-17 12:14:00	10	12	3	11	3
1	2009-03-17 12:15:00	0	12	3	11	3
1	2009-03-17 12:16:00	31	12	3	11	3
1	2009-03-17 12:17:00	0	12	3	11	3
1	2009-03-17 12:18:00	0	12	3	11	3
1	2009-03-17 12:19:00	21	12	3	11	3
1	2009-03-17 12:20:00	0	12	3	11	3
1	2009-03-17 12:21:00	0	12	3	11	3
1	2009-03-17 12:22:00	10	12	3	11	3
1	2009-03-17 12:23:00	0	12	3	11	3
1	2009-03-17 12:24:00	0	12	3	11	3
1	2009-03-17 12:25:00	0	12	3	11	3
1	2009-03-17 12:26:00	0	12	3	11	3
1	2009-03-17 12:27:00	0	12	3	11	3
1	2009-03-17 12:28:00	0	12	3	11	3
1	2009-03-17 12:29:00	417	12	3	11	3
1	2009-03-17 12:30:00	921	12	3	11	3
1	2009-03-17 12:31:00	830	12	3	11	3
1	2009-03-17 12:32:00	921	12	3	11	3
1	2009-03-17 12:33:00	417	12	3	11	3
1	2009-03-17 12:34:00	417	12	3	11	3
1	2009-03-17 12:35:00	314	12	3	11	3
1	2009-03-17 12:36:00	270	12	3	11	3
1	2009-03-17 12:37:00	299	12	3	11	3
1	2009-03-17 12:38:00	62	12	3	11	3
1	2009-03-17 12:39:00	159	12	3	11	3
1	2009-03-17 12:40:00	467	12	3	11	3
1	2009-03-17 12:41:00	0	12	3	11	3
1	2009-03-17 12:42:00	10	12	3	11	3
1	2009-03-17 12:43:00	0	12	3	11	3
1	2009-03-17 12:44:00	0	12	3	11	3
1	2009-03-17 12:45:00	52	12	3	11	3
1	2009-03-17 12:46:00	10	12	3	11	3
1	2009-03-17 12:47:00	41	12	3	11	3
1	2009-03-17 12:48:00	0	12	3	11	3
1	2009-03-17 12:49:00	0	12	3	11	3
1	2009-03-17 12:50:00	0	12	3	11	3
1	2009-03-17 12:51:00	31	12	3	11	3
1	2009-03-17 12:52:00	0	12	3	11	3
1	2009-03-17 12:53:00	0	12	3	11	3
1	2009-03-17 12:54:00	0	12	3	11	3
1	2009-03-17 12:55:00	0	12	3	11	3
1	2009-03-17 12:56:00	21	12	3	11	3
1	2009-03-17 12:57:00	0	12	3	11	3
1	2009-03-17 12:58:00	0	12	3	11	3
1	2009-03-17 12:59:00	0	12	3	11	3
1	2009-03-17 13:00:00	0	12	3	11	3
1	2009-03-17 13:01:00	0	13	3	11	3
1	2009-03-17 13:02:00	0	13	3	11	3
1	2009-03-17 13:03:00	0	13	3	11	3
1	2009-03-17 13:04:00	0	13	3	11	3
1	2009-03-17 13:05:00	0	13	3	11	3
1	2009-03-17 13:06:00	0	13	3	11	3
1	2009-03-17 13:07:00	0	13	3	11	3
1	2009-03-17 13:08:00	52	13	3	11	3
1	2009-03-17 13:09:00	0	13	3	11	3
1	2009-03-17 13:10:00	0	13	3	11	3
1	2009-03-17 13:11:00	0	13	3	11	3
1	2009-03-17 13:12:00	52	13	3	11	3
1	2009-03-17 13:13:00	21	13	3	11	3
1	2009-03-17 13:14:00	0	13	3	11	3
1	2009-03-17 13:15:00	0	13	3	11	3
1	2009-03-17 13:16:00	0	13	3	11	3
1	2009-03-17 13:17:00	0	13	3	11	3
1	2009-03-17 13:18:00	0	13	3	11	3
1	2009-03-17 13:19:00	0	13	3	11	3
1	2009-03-17 13:20:00	0	13	3	11	3
1	2009-03-17 13:21:00	0	13	3	11	3
1	2009-03-17 13:22:00	0	13	3	11	3
1	2009-03-17 13:23:00	0	13	3	11	3
1	2009-03-17 13:24:00	0	13	3	11	3
1	2009-03-17 13:25:00	0	13	3	11	3
1	2009-03-17 13:26:00	0	13	3	11	3
1	2009-03-17 13:27:00	0	13	3	11	3
1	2009-03-17 13:28:00	0	13	3	11	3
1	2009-03-17 13:29:00	0	13	3	11	3
1	2009-03-17 13:30:00	0	13	3	11	3
1	2009-03-17 13:31:00	0	13	3	11	3
1	2009-03-17 13:32:00	0	13	3	11	3
1	2009-03-17 13:33:00	0	13	3	11	3
1	2009-03-17 13:34:00	0	13	3	11	3
1	2009-03-17 13:35:00	0	13	3	11	3
1	2009-03-17 13:36:00	0	13	3	11	3
1	2009-03-17 13:37:00	0	13	3	11	3
1	2009-03-17 13:38:00	0	13	3	11	3
1	2009-03-17 13:39:00	0	13	3	11	3
1	2009-03-17 13:40:00	0	13	3	11	3
1	2009-03-17 13:41:00	0	13	3	11	3
1	2009-03-17 13:42:00	0	13	3	11	3
1	2009-03-17 13:43:00	0	13	3	11	3
1	2009-03-17 13:44:00	0	13	3	11	3
1	2009-03-17 13:45:00	0	13	3	11	3
1	2009-03-17 13:46:00	0	13	3	11	3
1	2009-03-17 13:47:00	41	13	3	11	3
1	2009-03-17 13:48:00	147	13	3	11	3
1	2009-03-17 13:49:00	0	13	3	11	3
1	2009-03-17 13:50:00	0	13	3	11	3
1	2009-03-17 13:51:00	31	13	3	11	3
1	2009-03-17 13:52:00	0	13	3	11	3
1	2009-03-17 13:53:00	0	13	3	11	3
1	2009-03-17 13:54:00	0	13	3	11	3
1	2009-03-17 13:55:00	0	13	3	11	3
1	2009-03-17 13:56:00	0	13	3	11	3
1	2009-03-17 13:57:00	0	13	3	11	3
1	2009-03-17 13:58:00	0	13	3	11	3
1	2009-03-17 13:59:00	0	13	3	11	3
1	2009-03-17 14:00:00	0	13	3	11	3
1	2009-03-17 14:01:00	0	14	3	11	3
1	2009-03-17 14:02:00	0	14	3	11	3
1	2009-03-17 14:03:00	0	14	3	11	3
1	2009-03-17 14:04:00	0	14	3	11	3
1	2009-03-17 14:05:00	0	14	3	11	3
1	2009-03-17 14:06:00	0	14	3	11	3
1	2009-03-17 14:07:00	0	14	3	11	3
1	2009-03-17 14:08:00	0	14	3	11	3
1	2009-03-17 14:09:00	10	14	3	11	3
1	2009-03-17 14:10:00	0	14	3	11	3
1	2009-03-17 14:11:00	31	14	3	11	3
1	2009-03-17 14:12:00	41	14	3	11	3
1	2009-03-17 14:13:00	0	14	3	11	3
1	2009-03-17 14:14:00	0	14	3	11	3
1	2009-03-17 14:15:00	52	14	3	11	3
1	2009-03-17 14:16:00	10	14	3	11	3
1	2009-03-17 14:17:00	93	14	3	11	3
1	2009-03-17 14:18:00	0	14	3	11	3
1	2009-03-17 14:19:00	124	14	3	11	3
1	2009-03-17 14:20:00	10	14	3	11	3
1	2009-03-17 14:21:00	0	14	3	11	3
1	2009-03-17 14:22:00	0	14	3	11	3
1	2009-03-17 14:23:00	0	14	3	11	3
1	2009-03-17 14:24:00	0	14	3	11	3
1	2009-03-17 14:25:00	0	14	3	11	3
1	2009-03-17 14:26:00	0	14	3	11	3
1	2009-03-17 14:27:00	0	14	3	11	3
1	2009-03-17 14:28:00	0	14	3	11	3
1	2009-03-17 14:29:00	0	14	3	11	3
1	2009-03-17 14:30:00	0	14	3	11	3
1	2009-03-17 14:31:00	0	14	3	11	3
1	2009-03-17 14:32:00	0	14	3	11	3
1	2009-03-17 14:33:00	0	14	3	11	3
1	2009-03-17 14:34:00	0	14	3	11	3
1	2009-03-17 14:35:00	0	14	3	11	3
1	2009-03-17 14:36:00	0	14	3	11	3
1	2009-03-17 14:37:00	0	14	3	11	3
1	2009-03-17 14:38:00	0	14	3	11	3
1	2009-03-17 14:39:00	0	14	3	11	3
1	2009-03-17 14:40:00	0	14	3	11	3
1	2009-03-17 14:41:00	0	14	3	11	3
1	2009-03-17 14:42:00	0	14	3	11	3
1	2009-03-17 14:43:00	0	14	3	11	3
1	2009-03-17 14:44:00	0	14	3	11	3
1	2009-03-17 14:45:00	10	14	3	11	3
1	2009-03-17 14:46:00	0	14	3	11	3
1	2009-03-17 14:47:00	0	14	3	11	3
1	2009-03-17 14:48:00	0	14	3	11	3
1	2009-03-17 14:49:00	0	14	3	11	3
1	2009-03-17 14:50:00	0	14	3	11	3
1	2009-03-17 14:51:00	21	14	3	11	3
1	2009-03-17 14:52:00	0	14	3	11	3
1	2009-03-17 14:53:00	0	14	3	11	3
1	2009-03-17 14:54:00	0	14	3	11	3
1	2009-03-17 14:55:00	159	14	3	11	3
1	2009-03-17 14:56:00	10	14	3	11	3
1	2009-03-17 14:57:00	21	14	3	11	3
1	2009-03-17 14:58:00	10	14	3	11	3
1	2009-03-17 14:59:00	0	14	3	11	3
1	2009-03-17 15:00:00	10	14	3	11	3
1	2009-03-17 15:01:00	0	15	3	11	3
1	2009-03-17 15:02:00	0	15	3	11	3
1	2009-03-17 15:03:00	0	15	3	11	3
1	2009-03-17 15:04:00	0	15	3	11	3
1	2009-03-17 15:05:00	0	15	3	11	3
1	2009-03-17 15:06:00	0	15	3	11	3
1	2009-03-17 15:07:00	0	15	3	11	3
1	2009-03-17 15:08:00	21	15	3	11	3
1	2009-03-17 15:09:00	10	15	3	11	3
1	2009-03-17 15:10:00	0	15	3	11	3
1	2009-03-17 15:11:00	10	15	3	11	3
1	2009-03-17 15:12:00	0	15	3	11	3
1	2009-03-17 15:13:00	31	15	3	11	3
1	2009-03-17 15:14:00	0	15	3	11	3
1	2009-03-17 15:15:00	0	15	3	11	3
1	2009-03-17 15:16:00	0	15	3	11	3
1	2009-03-17 15:17:00	0	15	3	11	3
1	2009-03-17 15:18:00	0	15	3	11	3
1	2009-03-17 15:19:00	0	15	3	11	3
[truncated: 58,481 more rows]

## Sheet: Pivot Segment
Multiplier	2
x (Low Intensity)	764.159
y (High Intensity)	754.894
	Column Labels
Values	1	2	3	4	5	6	Grand Total
Average of Activity	114.077	111.581	116.488	105.842	137.23	112.987	116.284
StdDev of Activity	325.041	321.656	339.957	309.076	365.979	364.181	338.338
Count of Activity	10080	10080	10080	10080	9840	10080	60240
Count Above x	365	312	380	336	480	374
% Above x	0.0362103	0.0309524	0.0376984	0.0333333	0.0487805	0.0371032
Count Above y		312	380	336	480	374
% Above y		0.0309524	0.0376984	0.0333333	0.0487805	0.0371032

## Sheet: Pivot Weekday
Sum of Activity	Column Labels
Row Labels	1	2	3	4	5	6	Grand Total
1	201644	162912	176885	203352	196198	153447	1094438
2	167858	188531	144970	172813	172366	165788	1012326
3	127191	154063	149340	153107	142054	291984	1017739
4	182299	124961	170150	157000	275453	140001	1049864
5	142503	162621	144523	176322	184352	148314	958635
6	155179	149108	214410	81683	194394	71990	866764
7	173226	182544	173917	122608	185531	167386	1005212
Grand Total	1149900	1124740	1174195	1066885	1350348	1138910	7004978
Count of Activity	Column Labels
Row Labels	1	2	3	4	5	6	Grand Total
1	1440	1440	1440	1440	1440	1440	8640
2	1440	1440	1440	1440	1440	1440	8640
3	1440	1440	1440	1440	1200	1440	8400
4	1440	1440	1440	1440	1440	1440	8640
5	1440	1440	1440	1440	1440	1440	8640
6	1440	1440	1440	1440	1440	1440	8640
7	1440	1440	1440	1440	1440	1440	8640
Grand Total	10080	10080	10080	10080	9840	10080	60240

## Sheet: Pivot Quadrant
Sum of Activity	Column Labels
Row Labels	1	2	3	4	5	6	Grand Total
1	33028	13869	18210	23222	22093	12185	122607
2	384687	314123	347218	294090	385473	286062	2011653
3	479696	430810	369874	276047	424614	345147	2326188
4	252489	365938	438893	473526	518168	495516	2544530
Grand Total	1149900	1124740	1174195	1066885	1350348	1138910	7004978
Average	287475	281185	293549	266721	337587	284728
Count of Activity	Column Labels
Row Labels	1	2	3	4	5	6	Grand Total
1	2520	2520	2520	2520	2520	2520	15120
2	2520	2520	2520	2520	2280	2520	14880
3	2520	2520	2520	2520	2520	2520	15120
4	2520	2520	2520	2520	2520	2520	15120
Grand Total	10080	10080	10080	10080	9840	10080	60240

## Sheet: 3.6.09
Actogram, Copy Raw Data, All Days
Identity:	Cooper Rios
Filename:	E:\Active Research Files\meloxicam titre canine\cases\cooper\Cooper Rios 3.6.09.AWC
Gender:	M
Age:	4
Height:	35.0 cm	13.8 in
Weight:	11.6 kg	25.6 lbs
Start Date:	06-Mar-2009 (Fri)
Start Time:	17:00:00
Interval:	1.00 mins
Date Stamp:	Time Stamp:	Activity Data:	Marker Press:
2009-03-06	00:00:00	0
2009-03-06	00:01:00	0
2009-03-06	00:02:00	0
2009-03-06	00:03:00	0
2009-03-06	00:04:00	0
2009-03-06	00:05:00	0
2009-03-06	00:06:00	0
2009-03-06	00:07:00	0
2009-03-06	00:08:00	0
2009-03-06	00:09:00	0
2009-03-06	00:10:00	0
2009-03-06	00:11:00	0
2009-03-06	00:12:00	0
2009-03-06	00:13:00	0
2009-03-06	00:14:00	0
2009-03-06	00:15:00	0
2009-03-06	00:16:00	0
2009-03-06	00:17:00	0
2009-03-06	00:18:00	0
2009-03-06	00:19:00	0
2009-03-06	00:20:00	0
2009-03-06	00:21:00	0
2009-03-06	00:22:00	0
2009-03-06	00:23:00	0
2009-03-06	00:24:00	0
2009-03-06	00:25:00	0
2009-03-06	00:26:00	0
2009-03-06	00:27:00	0
2009-03-06	00:28:00	0
2009-03-06	00:29:00	0
2009-03-06	00:30:00	0
2009-03-06	00:31:00	0
2009-03-06	00:32:00	0
2009-03-06	00:33:00	0
2009-03-06	00:34:00	0
2009-03-06	00:35:00	0
2009-03-06	00:36:00	0
2009-03-06	00:37:00	0
2009-03-06	00:38:00	0
2009-03-06	00:39:00	0
2009-03-06	00:40:00	0
2009-03-06	00:41:00	0
2009-03-06	00:42:00	0
2009-03-06	00:43:00	0
2009-03-06	00:44:00	0
2009-03-06	00:45:00	0
2009-03-06	00:46:00	0
2009-03-06	00:47:00	0
2009-03-06	00:48:00	0
2009-03-06	00:49:00	0
2009-03-06	00:50:00	0
2009-03-06	00:51:00	0
2009-03-06	00:52:00	0
2009-03-06	00:53:00	0
2009-03-06	00:54:00	0
2009-03-06	00:55:00	0
2009-03-06	00:56:00	0
2009-03-06	00:57:00	0
2009-03-06	00:58:00	0
2009-03-06	00:59:00	0
2009-03-06	01:00:00	0
2009-03-06	01:01:00	0
2009-03-06	01:02:00	0
2009-03-06	01:03:00	0
2009-03-06	01:04:00	0
2009-03-06	01:05:00	0
2009-03-06	01:06:00	0
2009-03-06	01:07:00	0
2009-03-06	01:08:00	0
2009-03-06	01:09:00	0
2009-03-06	01:10:00	0
2009-03-06	01:11:00	0
2009-03-06	01:12:00	0
2009-03-06	01:13:00	0
2009-03-06	01:14:00	0
2009-03-06	01:15:00	0
2009-03-06	01:16:00	0
2009-03-06	01:17:00	0
2009-03-06	01:18:00	0
2009-03-06	01:19:00	0
2009-03-06	01:20:00	0
2009-03-06	01:21:00	0
2009-03-06	01:22:00	0
2009-03-06	01:23:00	0
2009-03-06	01:24:00	0
2009-03-06	01:25:00	0
2009-03-06	01:26:00	0
2009-03-06	01:27:00	0
2009-03-06	01:28:00	0
2009-03-06	01:29:00	0
2009-03-06	01:30:00	0
2009-03-06	01:31:00	0
2009-03-06	01:32:00	0
2009-03-06	01:33:00	0
2009-03-06	01:34:00	0
2009-03-06	01:35:00	0
2009-03-06	01:36:00	0
2009-03-06	01:37:00	0
2009-03-06	01:38:00	0
2009-03-06	01:39:00	0
2009-03-06	01:40:00	0
2009-03-06	01:41:00	0
2009-03-06	01:42:00	0
2009-03-06	01:43:00	0
2009-03-06	01:44:00	0
2009-03-06	01:45:00	0
2009-03-06	01:46:00	0
2009-03-06	01:47:00	0
2009-03-06	01:48:00	0
2009-03-06	01:49:00	0
2009-03-06	01:50:00	0
2009-03-06	01:51:00	0
2009-03-06	01:52:00	0
2009-03-06	01:53:00	0
2009-03-06	01:54:00	0
2009-03-06	01:55:00	0
2009-03-06	01:56:00	0
2009-03-06	01:57:00	0
2009-03-06	01:58:00	0
2009-03-06	01:59:00	0
2009-03-06	02:00:00	0
2009-03-06	02:01:00	0
2009-03-06	02:02:00	0
2009-03-06	02:03:00	0
2009-03-06	02:04:00	0
2009-03-06	02:05:00	0
2009-03-06	02:06:00	0
2009-03-06	02:07:00	0
2009-03-06	02:08:00	0
2009-03-06	02:09:00	0
2009-03-06	02:10:00	0
2009-03-06	02:11:00	0
2009-03-06	02:12:00	0
2009-03-06	02:13:00	0
2009-03-06	02:14:00	0
2009-03-06	02:15:00	0
2009-03-06	02:16:00	0
2009-03-06	02:17:00	0
2009-03-06	02:18:00	0
2009-03-06	02:19:00	0
2009-03-06	02:20:00	0
2009-03-06	02:21:00	0
2009-03-06	02:22:00	0
2009-03-06	02:23:00	0
2009-03-06	02:24:00	0
2009-03-06	02:25:00	0
2009-03-06	02:26:00	0
2009-03-06	02:27:00	0
2009-03-06	02:28:00	0
2009-03-06	02:29:00	0
2009-03-06	02:30:00	0
2009-03-06	02:31:00	0
2009-03-06	02:32:00	0
2009-03-06	02:33:00	0
2009-03-06	02:34:00	0
2009-03-06	02:35:00	0
2009-03-06	02:36:00	0
2009-03-06	02:37:00	0
2009-03-06	02:38:00	0
2009-03-06	02:39:00	0
2009-03-06	02:40:00	0
2009-03-06	02:41:00	0
2009-03-06	02:42:00	0
2009-03-06	02:43:00	0
2009-03-06	02:44:00	0
2009-03-06	02:45:00	0
2009-03-06	02:46:00	0
2009-03-06	02:47:00	0
2009-03-06	02:48:00	0
2009-03-06	02:49:00	0
2009-03-06	02:50:00	0
2009-03-06	02:51:00	0
2009-03-06	02:52:00	0
2009-03-06	02:53:00	0
2009-03-06	02:54:00	0
2009-03-06	02:55:00	0
2009-03-06	02:56:00	0
2009-03-06	02:57:00	0
2009-03-06	02:58:00	0
2009-03-06	02:59:00	0
2009-03-06	03:00:00	0
2009-03-06	03:01:00	0
2009-03-06	03:02:00	0
2009-03-06	03:03:00	0
2009-03-06	03:04:00	0
2009-03-06	03:05:00	0
2009-03-06	03:06:00	0
2009-03-06	03:07:00	0
2009-03-06	03:08:00	0
2009-03-06	03:09:00	0
2009-03-06	03:10:00	0
2009-03-06	03:11:00	0
2009-03-06	03:12:00	0
2009-03-06	03:13:00	0
2009-03-06	03:14:00	0
2009-03-06	03:15:00	0
2009-03-06	03:16:00	0
2009-03-06	03:17:00	0
2009-03-06	03:18:00	0
2009-03-06	03:19:00	0
2009-03-06	03:20:00	0
2009-03-06	03:21:00	0
2009-03-06	03:22:00	0
2009-03-06	03:23:00	0
2009-03-06	03:24:00	0
2009-03-06	03:25:00	0
2009-03-06	03:26:00	0
2009-03-06	03:27:00	0
2009-03-06	03:28:00	0
2009-03-06	03:29:00	0
2009-03-06	03:30:00	0
2009-03-06	03:31:00	0
2009-03-06	03:32:00	0
2009-03-06	03:33:00	0
2009-03-06	03:34:00	0
2009-03-06	03:35:00	0
2009-03-06	03:36:00	0
2009-03-06	03:37:00	0
2009-03-06	03:38:00	0
2009-03-06	03:39:00	0
2009-03-06	03:40:00	0
2009-03-06	03:41:00	0
2009-03-06	03:42:00	0
2009-03-06	03:43:00	0
2009-03-06	03:44:00	0
2009-03-06	03:45:00	0
2009-03-06	03:46:00	0
2009-03-06	03:47:00	0
2009-03-06	03:48:00	0
2009-03-06	03:49:00	0
2009-03-06	03:50:00	0
2009-03-06	03:51:00	0
2009-03-06	03:52:00	0
2009-03-06	03:53:00	0
2009-03-06	03:54:00	0
2009-03-06	03:55:00	0
2009-03-06	03:56:00	0
2009-03-06	03:57:00	0
2009-03-06	03:58:00	0
2009-03-06	03:59:00	0
2009-03-06	04:00:00	0
2009-03-06	04:01:00	0
2009-03-06	04:02:00	0
2009-03-06	04:03:00	0
2009-03-06	04:04:00	0
2009-03-06	04:05:00	0
2009-03-06	04:06:00	0
2009-03-06	04:07:00	0
2009-03-06	04:08:00	0
2009-03-06	04:09:00	0
2009-03-06	04:10:00	0
2009-03-06	04:11:00	0
2009-03-06	04:12:00	0
2009-03-06	04:13:00	0
2009-03-06	04:14:00	0
2009-03-06	04:15:00	0
2009-03-06	04:16:00	0
2009-03-06	04:17:00	0
2009-03-06	04:18:00	0
2009-03-06	04:19:00	0
2009-03-06	04:20:00	0
2009-03-06	04:21:00	0
2009-03-06	04:22:00	0
2009-03-06	04:23:00	0
2009-03-06	04:24:00	0
2009-03-06	04:25:00	0
2009-03-06	04:26:00	0
2009-03-06	04:27:00	0
2009-03-06	04:28:00	0
2009-03-06	04:29:00	0
2009-03-06	04:30:00	0
2009-03-06	04:31:00	0
2009-03-06	04:32:00	0
2009-03-06	04:33:00	0
2009-03-06	04:34:00	0
2009-03-06	04:35:00	0
2009-03-06	04:36:00	0
2009-03-06	04:37:00	0
2009-03-06	04:38:00	0
2009-03-06	04:39:00	0
2009-03-06	04:40:00	0
2009-03-06	04:41:00	0
2009-03-06	04:42:00	0
2009-03-06	04:43:00	0
2009-03-06	04:44:00	0
2009-03-06	04:45:00	0
2009-03-06	04:46:00	0
2009-03-06	04:47:00	0
2009-03-06	04:48:00	0
2009-03-06	04:49:00	0
2009-03-06	04:50:00	0
2009-03-06	04:51:00	0
2009-03-06	04:52:00	0
2009-03-06	04:53:00	0
2009-03-06	04:54:00	0
2009-03-06	04:55:00	0
2009-03-06	04:56:00	0
2009-03-06	04:57:00	0
2009-03-06	04:58:00	0
2009-03-06	04:59:00	0
2009-03-06	05:00:00	0
2009-03-06	05:01:00	0
2009-03-06	05:02:00	0
2009-03-06	05:03:00	0
2009-03-06	05:04:00	0
2009-03-06	05:05:00	0
2009-03-06	05:06:00	0
2009-03-06	05:07:00	0
2009-03-06	05:08:00	0
2009-03-06	05:09:00	0
2009-03-06	05:10:00	0
2009-03-06	05:11:00	0
2009-03-06	05:12:00	0
2009-03-06	05:13:00	0
2009-03-06	05:14:00	0
2009-03-06	05:15:00	0
2009-03-06	05:16:00	0
2009-03-06	05:17:00	0
2009-03-06	05:18:00	0
2009-03-06	05:19:00	0
2009-03-06	05:20:00	0
2009-03-06	05:21:00	0
2009-03-06	05:22:00	0
2009-03-06	05:23:00	0
2009-03-06	05:24:00	0
2009-03-06	05:25:00	0
2009-03-06	05:26:00	0
2009-03-06	05:27:00	0
2009-03-06	05:28:00	0
2009-03-06	05:29:00	0
2009-03-06	05:30:00	0
2009-03-06	05:31:00	0
2009-03-06	05:32:00	0
2009-03-06	05:33:00	0
2009-03-06	05:34:00	0
2009-03-06	05:35:00	0
2009-03-06	05:36:00	0
2009-03-06	05:37:00	0
2009-03-06	05:38:00	0
2009-03-06	05:39:00	0
2009-03-06	05:40:00	0
2009-03-06	05:41:00	0
2009-03-06	05:42:00	0
2009-03-06	05:43:00	0
2009-03-06	05:44:00	0
2009-03-06	05:45:00	0
2009-03-06	05:46:00	0
2009-03-06	05:47:00	0
2009-03-06	05:48:00	0
2009-03-06	05:49:00	0
2009-03-06	05:50:00	0
2009-03-06	05:51:00	0
2009-03-06	05:52:00	0
2009-03-06	05:53:00	0
2009-03-06	05:54:00	0
2009-03-06	05:55:00	0
2009-03-06	05:56:00	0
2009-03-06	05:57:00	0
2009-03-06	05:58:00	0
2009-03-06	05:59:00	0
2009-03-06	06:00:00	0
2009-03-06	06:01:00	0
2009-03-06	06:02:00	0
2009-03-06	06:03:00	0
2009-03-06	06:04:00	0
2009-03-06	06:05:00	0
2009-03-06	06:06:00	0
2009-03-06	06:07:00	0
2009-03-06	06:08:00	0
2009-03-06	06:09:00	0
2009-03-06	06:10:00	0
2009-03-06	06:11:00	0
2009-03-06	06:12:00	0
2009-03-06	06:13:00	0
2009-03-06	06:14:00	0
2009-03-06	06:15:00	0
2009-03-06	06:16:00	0
2009-03-06	06:17:00	0
2009-03-06	06:18:00	0
2009-03-06	06:19:00	0
2009-03-06	06:20:00	0
2009-03-06	06:21:00	0
2009-03-06	06:22:00	0
2009-03-06	06:23:00	0
2009-03-06	06:24:00	0
2009-03-06	06:25:00	0
2009-03-06	06:26:00	0
2009-03-06	06:27:00	0
2009-03-06	06:28:00	0
2009-03-06	06:29:00	0
2009-03-06	06:30:00	0
2009-03-06	06:31:00	0
2009-03-06	06:32:00	0
2009-03-06	06:33:00	0
2009-03-06	06:34:00	0
2009-03-06	06:35:00	0
2009-03-06	06:36:00	0
2009-03-06	06:37:00	0
2009-03-06	06:38:00	0
2009-03-06	06:39:00	0
2009-03-06	06:40:00	0
2009-03-06	06:41:00	0
2009-03-06	06:42:00	0
2009-03-06	06:43:00	0
2009-03-06	06:44:00	0
2009-03-06	06:45:00	0
2009-03-06	06:46:00	0
2009-03-06	06:47:00	0
2009-03-06	06:48:00	0
2009-03-06	06:49:00	0
2009-03-06	06:50:00	0
2009-03-06	06:51:00	0
2009-03-06	06:52:00	0
2009-03-06	06:53:00	0
2009-03-06	06:54:00	0
2009-03-06	06:55:00	0
2009-03-06	06:56:00	0
2009-03-06	06:57:00	0
2009-03-06	06:58:00	0
2009-03-06	06:59:00	0
2009-03-06	07:00:00	0
2009-03-06	07:01:00	0
2009-03-06	07:02:00	0
2009-03-06	07:03:00	0
2009-03-06	07:04:00	0
2009-03-06	07:05:00	0
2009-03-06	07:06:00	0
2009-03-06	07:07:00	0
2009-03-06	07:08:00	0
2009-03-06	07:09:00	0
2009-03-06	07:10:00	0
2009-03-06	07:11:00	0
2009-03-06	07:12:00	0
2009-03-06	07:13:00	0
2009-03-06	07:14:00	0
2009-03-06	07:15:00	0
2009-03-06	07:16:00	0
2009-03-06	07:17:00	0
2009-03-06	07:18:00	0
2009-03-06	07:19:00	0
2009-03-06	07:20:00	0
2009-03-06	07:21:00	0
2009-03-06	07:22:00	0
2009-03-06	07:23:00	0
2009-03-06	07:24:00	0
2009-03-06	07:25:00	0
2009-03-06	07:26:00	0
2009-03-06	07:27:00	0
2009-03-06	07:28:00	0
2009-03-06	07:29:00	0
2009-03-06	07:30:00	0
2009-03-06	07:31:00	0
2009-03-06	07:32:00	0
2009-03-06	07:33:00	0
2009-03-06	07:34:00	0
2009-03-06	07:35:00	0
2009-03-06	07:36:00	0
2009-03-06	07:37:00	0
2009-03-06	07:38:00	0
2009-03-06	07:39:00	0
2009-03-06	07:40:00	0
2009-03-06	07:41:00	0
2009-03-06	07:42:00	0
2009-03-06	07:43:00	0
2009-03-06	07:44:00	0
2009-03-06	07:45:00	0
2009-03-06	07:46:00	0
2009-03-06	07:47:00	0
2009-03-06	07:48:00	0
2009-03-06	07:49:00	0
2009-03-06	07:50:00	0
2009-03-06	07:51:00	0
2009-03-06	07:52:00	0
2009-03-06	07:53:00	0
2009-03-06	07:54:00	0
2009-03-06	07:55:00	0
2009-03-06	07:56:00	0
2009-03-06	07:57:00	0
2009-03-06	07:58:00	0
2009-03-06	07:59:00	0
2009-03-06	08:00:00	0
2009-03-06	08:01:00	0
2009-03-06	08:02:00	0
2009-03-06	08:03:00	0
2009-03-06	08:04:00	0
2009-03-06	08:05:00	0
2009-03-06	08:06:00	0
2009-03-06	08:07:00	0
2009-03-06	08:08:00	0
2009-03-06	08:09:00	0
2009-03-06	08:10:00	0
2009-03-06	08:11:00	0
2009-03-06	08:12:00	0
2009-03-06	08:13:00	0
2009-03-06	08:14:00	0
2009-03-06	08:15:00	0
2009-03-06	08:16:00	0
2009-03-06	08:17:00	0
2009-03-06	08:18:00	0
2009-03-06	08:19:00	0
2009-03-06	08:20:00	0
2009-03-06	08:21:00	0
2009-03-06	08:22:00	0
2009-03-06	08:23:00	0
2009-03-06	08:24:00	0
2009-03-06	08:25:00	0
2009-03-06	08:26:00	0
2009-03-06	08:27:00	0
2009-03-06	08:28:00	0
2009-03-06	08:29:00	0
2009-03-06	08:30:00	0
2009-03-06	08:31:00	0
2009-03-06	08:32:00	0
2009-03-06	08:33:00	0
2009-03-06	08:34:00	0
2009-03-06	08:35:00	0
2009-03-06	08:36:00	0
2009-03-06	08:37:00	0
2009-03-06	08:38:00	0
2009-03-06	08:39:00	0
2009-03-06	08:40:00	0
2009-03-06	08:41:00	0
2009-03-06	08:42:00	0
2009-03-06	08:43:00	0
2009-03-06	08:44:00	0
2009-03-06	08:45:00	0
2009-03-06	08:46:00	0
2009-03-06	08:47:00	0
2009-03-06	08:48:00	0
2009-03-06	08:49:00	0
2009-03-06	08:50:00	0
2009-03-06	08:51:00	0
2009-03-06	08:52:00	0
2009-03-06	08:53:00	0
2009-03-06	08:54:00	0
2009-03-06	08:55:00	0
2009-03-06	08:56:00	0
2009-03-06	08:57:00	0
2009-03-06	08:58:00	0
2009-03-06	08:59:00	0
2009-03-06	09:00:00	0
2009-03-06	09:01:00	0
2009-03-06	09:02:00	0
2009-03-06	09:03:00	0
2009-03-06	09:04:00	0
2009-03-06	09:05:00	0
2009-03-06	09:06:00	0
2009-03-06	09:07:00	0
2009-03-06	09:08:00	0
2009-03-06	09:09:00	0
2009-03-06	09:10:00	0
2009-03-06	09:11:00	0
2009-03-06	09:12:00	0
2009-03-06	09:13:00	0
2009-03-06	09:14:00	0
2009-03-06	09:15:00	0
2009-03-06	09:16:00	0
2009-03-06	09:17:00	0
2009-03-06	09:18:00	0
2009-03-06	09:19:00	0
2009-03-06	09:20:00	0
2009-03-06	09:21:00	0
2009-03-06	09:22:00	0
2009-03-06	09:23:00	0
2009-03-06	09:24:00	0
2009-03-06	09:25:00	0
2009-03-06	09:26:00	0
2009-03-06	09:27:00	0
2009-03-06	09:28:00	0
2009-03-06	09:29:00	0
2009-03-06	09:30:00	0
2009-03-06	09:31:00	0
2009-03-06	09:32:00	0
2009-03-06	09:33:00	0
2009-03-06	09:34:00	0
2009-03-06	09:35:00	0
2009-03-06	09:36:00	0
2009-03-06	09:37:00	0
2009-03-06	09:38:00	0
2009-03-06	09:39:00	0
2009-03-06	09:40:00	0
2009-03-06	09:41:00	0
2009-03-06	09:42:00	0
2009-03-06	09:43:00	0
2009-03-06	09:44:00	0
2009-03-06	09:45:00	0
2009-03-06	09:46:00	0
2009-03-06	09:47:00	0
2009-03-06	09:48:00	0
2009-03-06	09:49:00	0
2009-03-06	09:50:00	0
2009-03-06	09:51:00	0
2009-03-06	09:52:00	0
2009-03-06	09:53:00	0
2009-03-06	09:54:00	0
2009-03-06	09:55:00	0
2009-03-06	09:56:00	0
2009-03-06	09:57:00	0
2009-03-06	09:58:00	0
2009-03-06	09:59:00	0
2009-03-06	10:00:00	0
2009-03-06	10:01:00	0
2009-03-06	10:02:00	0
2009-03-06	10:03:00	0
2009-03-06	10:04:00	0
2009-03-06	10:05:00	0
2009-03-06	10:06:00	0
2009-03-06	10:07:00	0
2009-03-06	10:08:00	0
2009-03-06	10:09:00	0
2009-03-06	10:10:00	0
2009-03-06	10:11:00	0
2009-03-06	10:12:00	0
2009-03-06	10:13:00	0
2009-03-06	10:14:00	0
2009-03-06	10:15:00	0
2009-03-06	10:16:00	0
2009-03-06	10:17:00	0
2009-03-06	10:18:00	0
2009-03-06	10:19:00	0
2009-03-06	10:20:00	0
2009-03-06	10:21:00	0
2009-03-06	10:22:00	0
2009-03-06	10:23:00	0
2009-03-06	10:24:00	0
2009-03-06	10:25:00	0
2009-03-06	10:26:00	0
2009-03-06	10:27:00	0
2009-03-06	10:28:00	0
2009-03-06	10:29:00	0
2009-03-06	10:30:00	0
2009-03-06	10:31:00	0
2009-03-06	10:32:00	0
2009-03-06	10:33:00	0
2009-03-06	10:34:00	0
2009-03-06	10:35:00	0
2009-03-06	10:36:00	0
2009-03-06	10:37:00	0
2009-03-06	10:38:00	0
2009-03-06	10:39:00	0
2009-03-06	10:40:00	0
2009-03-06	10:41:00	0
2009-03-06	10:42:00	0
2009-03-06	10:43:00	0
2009-03-06	10:44:00	0
2009-03-06	10:45:00	0
2009-03-06	10:46:00	0
2009-03-06	10:47:00	0
2009-03-06	10:48:00	0
2009-03-06	10:49:00	0
2009-03-06	10:50:00	0
2009-03-06	10:51:00	0
2009-03-06	10:52:00	0
2009-03-06	10:53:00	0
2009-03-06	10:54:00	0
2009-03-06	10:55:00	0
2009-03-06	10:56:00	0
2009-03-06	10:57:00	0
2009-03-06	10:58:00	0
2009-03-06	10:59:00	0
2009-03-06	11:00:00	0
2009-03-06	11:01:00	0
2009-03-06	11:02:00	0
2009-03-06	11:03:00	0
2009-03-06	11:04:00	0
2009-03-06	11:05:00	0
2009-03-06	11:06:00	0
2009-03-06	11:07:00	0
2009-03-06	11:08:00	0
2009-03-06	11:09:00	0
2009-03-06	11:10:00	0
2009-03-06	11:11:00	0
2009-03-06	11:12:00	0
2009-03-06	11:13:00	0
2009-03-06	11:14:00	0
2009-03-06	11:15:00	0
2009-03-06	11:16:00	0
2009-03-06	11:17:00	0
2009-03-06	11:18:00	0
2009-03-06	11:19:00	0
2009-03-06	11:20:00	0
2009-03-06	11:21:00	0
2009-03-06	11:22:00	0
2009-03-06	11:23:00	0
2009-03-06	11:24:00	0
2009-03-06	11:25:00	0
2009-03-06	11:26:00	0
2009-03-06	11:27:00	0
2009-03-06	11:28:00	0
2009-03-06	11:29:00	0
2009-03-06	11:30:00	0
2009-03-06	11:31:00	0
2009-03-06	11:32:00	0
2009-03-06	11:33:00	0
2009-03-06	11:34:00	0
2009-03-06	11:35:00	0
2009-03-06	11:36:00	0
2009-03-06	11:37:00	0
2009-03-06	11:38:00	0
2009-03-06	11:39:00	0
2009-03-06	11:40:00	0
2009-03-06	11:41:00	0
2009-03-06	11:42:00	0
2009-03-06	11:43:00	0
2009-03-06	11:44:00	0
2009-03-06	11:45:00	0
2009-03-06	11:46:00	0
2009-03-06	11:47:00	0
2009-03-06	11:48:00	0
2009-03-06	11:49:00	0
2009-03-06	11:50:00	0
2009-03-06	11:51:00	0
2009-03-06	11:52:00	0
2009-03-06	11:53:00	0
2009-03-06	11:54:00	0
2009-03-06	11:55:00	0
2009-03-06	11:56:00	0
2009-03-06	11:57:00	0
2009-03-06	11:58:00	0
2009-03-06	11:59:00	0
2009-03-06	12:00:00	0
2009-03-06	12:01:00	0
2009-03-06	12:02:00	0
2009-03-06	12:03:00	0
2009-03-06	12:04:00	0
2009-03-06	12:05:00	0
2009-03-06	12:06:00	0
2009-03-06	12:07:00	0
2009-03-06	12:08:00	0
2009-03-06	12:09:00	0
2009-03-06	12:10:00	0
2009-03-06	12:11:00	0
2009-03-06	12:12:00	0
2009-03-06	12:13:00	0
2009-03-06	12:14:00	0
2009-03-06	12:15:00	0
2009-03-06	12:16:00	0
2009-03-06	12:17:00	0
2009-03-06	12:18:00	0
2009-03-06	12:19:00	0
2009-03-06	12:20:00	0
2009-03-06	12:21:00	0
2009-03-06	12:22:00	0
2009-03-06	12:23:00	0
2009-03-06	12:24:00	0
2009-03-06	12:25:00	0
2009-03-06	12:26:00	0
2009-03-06	12:27:00	0
2009-03-06	12:28:00	0
2009-03-06	12:29:00	0
2009-03-06	12:30:00	0
2009-03-06	12:31:00	0
2009-03-06	12:32:00	0
2009-03-06	12:33:00	0
2009-03-06	12:34:00	0
2009-03-06	12:35:00	0
2009-03-06	12:36:00	0
2009-03-06	12:37:00	0
2009-03-06	12:38:00	0
2009-03-06	12:39:00	0
2009-03-06	12:40:00	0
2009-03-06	12:41:00	0
2009-03-06	12:42:00	0
2009-03-06	12:43:00	0
2009-03-06	12:44:00	0
2009-03-06	12:45:00	0
2009-03-06	12:46:00	0
2009-03-06	12:47:00	0
2009-03-06	12:48:00	0
2009-03-06	12:49:00	0
2009-03-06	12:50:00	0
2009-03-06	12:51:00	0
2009-03-06	12:52:00	0
2009-03-06	12:53:00	0
2009-03-06	12:54:00	0
2009-03-06	12:55:00	0
2009-03-06	12:56:00	0
2009-03-06	12:57:00	0
2009-03-06	12:58:00	0
2009-03-06	12:59:00	0
2009-03-06	13:00:00	0
2009-03-06	13:01:00	0
2009-03-06	13:02:00	0
2009-03-06	13:03:00	0
2009-03-06	13:04:00	0
2009-03-06	13:05:00	0
2009-03-06	13:06:00	0
2009-03-06	13:07:00	0
2009-03-06	13:08:00	0
2009-03-06	13:09:00	0
2009-03-06	13:10:00	0
2009-03-06	13:11:00	0
2009-03-06	13:12:00	0
2009-03-06	13:13:00	0
2009-03-06	13:14:00	0
2009-03-06	13:15:00	0
2009-03-06	13:16:00	0
2009-03-06	13:17:00	0
2009-03-06	13:18:00	0
2009-03-06	13:19:00	0
2009-03-06	13:20:00	0
2009-03-06	13:21:00	0
2009-03-06	13:22:00	0
2009-03-06	13:23:00	0
2009-03-06	13:24:00	0
2009-03-06	13:25:00	0
2009-03-06	13:26:00	0
2009-03-06	13:27:00	0
2009-03-06	13:28:00	0
2009-03-06	13:29:00	0
2009-03-06	13:30:00	0
2009-03-06	13:31:00	0
2009-03-06	13:32:00	0
2009-03-06	13:33:00	0
2009-03-06	13:34:00	0
2009-03-06	13:35:00	0
2009-03-06	13:36:00	0
2009-03-06	13:37:00	0
2009-03-06	13:38:00	0
2009-03-06	13:39:00	0
2009-03-06	13:40:00	0
2009-03-06	13:41:00	0
2009-03-06	13:42:00	0
2009-03-06	13:43:00	0
2009-03-06	13:44:00	0
2009-03-06	13:45:00	0
2009-03-06	13:46:00	0
2009-03-06	13:47:00	0
2009-03-06	13:48:00	0
2009-03-06	13:49:00	0
2009-03-06	13:50:00	0
2009-03-06	13:51:00	0
2009-03-06	13:52:00	0
2009-03-06	13:53:00	0
2009-03-06	13:54:00	0
2009-03-06	13:55:00	0
2009-03-06	13:56:00	0
2009-03-06	13:57:00	0
2009-03-06	13:58:00	0
2009-03-06	13:59:00	0
2009-03-06	14:00:00	0
2009-03-06	14:01:00	0
2009-03-06	14:02:00	0
2009-03-06	14:03:00	0
2009-03-06	14:04:00	0
2009-03-06	14:05:00	0
2009-03-06	14:06:00	0
2009-03-06	14:07:00	0
2009-03-06	14:08:00	0
2009-03-06	14:09:00	0
2009-03-06	14:10:00	0
2009-03-06	14:11:00	0
2009-03-06	14:12:00	0
2009-03-06	14:13:00	0
2009-03-06	14:14:00	0
2009-03-06	14:15:00	0
2009-03-06	14:16:00	0
2009-03-06	14:17:00	0
2009-03-06	14:18:00	0
2009-03-06	14:19:00	0
2009-03-06	14:20:00	0
2009-03-06	14:21:00	0
2009-03-06	14:22:00	0
2009-03-06	14:23:00	0
2009-03-06	14:24:00	0
2009-03-06	14:25:00	0
2009-03-06	14:26:00	0
2009-03-06	14:27:00	0
2009-03-06	14:28:00	0
2009-03-06	14:29:00	0
2009-03-06	14:30:00	0
2009-03-06	14:31:00	0
2009-03-06	14:32:00	0
2009-03-06	14:33:00	0
2009-03-06	14:34:00	0
2009-03-06	14:35:00	0
2009-03-06	14:36:00	0
2009-03-06	14:37:00	0
2009-03-06	14:38:00	0
2009-03-06	14:39:00	0
2009-03-06	14:40:00	0
2009-03-06	14:41:00	0
2009-03-06	14:42:00	0
2009-03-06	14:43:00	0
2009-03-06	14:44:00	0
2009-03-06	14:45:00	0
2009-03-06	14:46:00	0
2009-03-06	14:47:00	0
2009-03-06	14:48:00	0
2009-03-06	14:49:00	0
2009-03-06	14:50:00	0
2009-03-06	14:51:00	0
2009-03-06	14:52:00	0
2009-03-06	14:53:00	0
2009-03-06	14:54:00	0
2009-03-06	14:55:00	0
2009-03-06	14:56:00	0
2009-03-06	14:57:00	0
2009-03-06	14:58:00	0
2009-03-06	14:59:00	0
2009-03-06	15:00:00	0
2009-03-06	15:01:00	0
2009-03-06	15:02:00	0
2009-03-06	15:03:00	0
2009-03-06	15:04:00	0
2009-03-06	15:05:00	0
2009-03-06	15:06:00	0
2009-03-06	15:07:00	0
2009-03-06	15:08:00	0
2009-03-06	15:09:00	0
2009-03-06	15:10:00	0
2009-03-06	15:11:00	0
2009-03-06	15:12:00	0
2009-03-06	15:13:00	0
2009-03-06	15:14:00	0
2009-03-06	15:15:00	0
2009-03-06	15:16:00	0
2009-03-06	15:17:00	0
2009-03-06	15:18:00	0
2009-03-06	15:19:00	0
2009-03-06	15:20:00	0
2009-03-06	15:21:00	0
2009-03-06	15:22:00	0
2009-03-06	15:23:00	0
2009-03-06	15:24:00	0
2009-03-06	15:25:00	0
2009-03-06	15:26:00	0
2009-03-06	15:27:00	0
2009-03-06	15:28:00	0
2009-03-06	15:29:00	0
2009-03-06	15:30:00	0
2009-03-06	15:31:00	0
2009-03-06	15:32:00	0
2009-03-06	15:33:00	0
2009-03-06	15:34:00	0
2009-03-06	15:35:00	0
2009-03-06	15:36:00	0
2009-03-06	15:37:00	0
2009-03-06	15:38:00	0
2009-03-06	15:39:00	0
2009-03-06	15:40:00	0
2009-03-06	15:41:00	0
2009-03-06	15:42:00	0
2009-03-06	15:43:00	0
2009-03-06	15:44:00	0
2009-03-06	15:45:00	0
2009-03-06	15:46:00	0
2009-03-06	15:47:00	0
2009-03-06	15:48:00	0
2009-03-06	15:49:00	0
2009-03-06	15:50:00	0
2009-03-06	15:51:00	0
2009-03-06	15:52:00	0
2009-03-06	15:53:00	0
2009-03-06	15:54:00	0
2009-03-06	15:55:00	0
2009-03-06	15:56:00	0
2009-03-06	15:57:00	0
2009-03-06	15:58:00	0
2009-03-06	15:59:00	0
2009-03-06	16:00:00	0
2009-03-06	16:01:00	0
2009-03-06	16:02:00	0
2009-03-06	16:03:00	0
2009-03-06	16:04:00	0
2009-03-06	16:05:00	0
2009-03-06	16:06:00	0
2009-03-06	16:07:00	0
2009-03-06	16:08:00	0
2009-03-06	16:09:00	0
2009-03-06	16:10:00	0
2009-03-06	16:11:00	0
2009-03-06	16:12:00	0
2009-03-06	16:13:00	0
2009-03-06	16:14:00	0
2009-03-06	16:15:00	0
2009-03-06	16:16:00	0
2009-03-06	16:17:00	0
2009-03-06	16:18:00	0
2009-03-06	16:19:00	0
2009-03-06	16:20:00	0
2009-03-06	16:21:00	0
2009-03-06	16:22:00	0
2009-03-06	16:23:00	0
2009-03-06	16:24:00	0
2009-03-06	16:25:00	0
2009-03-06	16:26:00	0
2009-03-06	16:27:00	0
2009-03-06	16:28:00	0
2009-03-06	16:29:00	0
2009-03-06	16:30:00	0
2009-03-06	16:31:00	0
2009-03-06	16:32:00	0
2009-03-06	16:33:00	0
2009-03-06	16:34:00	0
2009-03-06	16:35:00	0
2009-03-06	16:36:00	0
2009-03-06	16:37:00	0
2009-03-06	16:38:00	0
2009-03-06	16:39:00	0
2009-03-06	16:40:00	0
2009-03-06	16:41:00	0
2009-03-06	16:42:00	0
2009-03-06	16:43:00	0
2009-03-06	16:44:00	0
2009-03-06	16:45:00	0
2009-03-06	16:46:00	0
2009-03-06	16:47:00	0
2009-03-06	16:48:00	0
2009-03-06	16:49:00	0
2009-03-06	16:50:00	0
2009-03-06	16:51:00	0
2009-03-06	16:52:00	0
2009-03-06	16:53:00	0
2009-03-06	16:54:00	0
2009-03-06	16:55:00	0
2009-03-06	16:56:00	0
2009-03-06	16:57:00	0
2009-03-06	16:58:00	0
2009-03-06	16:59:00	0
2009-03-06	17:00:00	0	M
2009-03-06	17:01:00	0
2009-03-06	17:02:00	0
2009-03-06	17:03:00	0
2009-03-06	17:04:00	0
2009-03-06	17:05:00	0
2009-03-06	17:06:00	0
2009-03-06	17:07:00	0
2009-03-06	17:08:00	0
2009-03-06	17:09:00	0
2009-03-06	17:10:00	0
2009-03-06	17:11:00	171
2009-03-06	17:12:00	31
2009-03-06	17:13:00	434
2009-03-06	17:14:00	551
2009-03-06	17:15:00	1121
2009-03-06	17:16:00	968
2009-03-06	17:17:00	533
2009-03-06	17:18:00	725
2009-03-06	17:19:00	875
2009-03-06	17:20:00	93
2009-03-06	17:21:00	31
2009-03-06	17:22:00	10
2009-03-06	17:23:00	83
2009-03-06	17:24:00	124
2009-03-06	17:25:00	114
2009-03-06	17:26:00	0
2009-03-06	17:27:00	0
2009-03-06	17:28:00	31
2009-03-06	17:29:00	196
2009-03-06	17:30:00	551
2009-03-06	17:31:00	328
2009-03-06	17:32:00	52
2009-03-06	17:33:00	21
2009-03-06	17:34:00	52
2009-03-06	17:35:00	0
2009-03-06	17:36:00	10
2009-03-06	17:37:00	62
2009-03-06	17:38:00	270
2009-03-06	17:39:00	134
2009-03-06	17:40:00	83
2009-03-06	17:41:00	314
2009-03-06	17:42:00	450
2009-03-06	17:43:00	83
2009-03-06	17:44:00	147
2009-03-06	17:45:00	103
2009-03-06	17:46:00	31
2009-03-06	17:47:00	31
2009-03-06	17:48:00	417
2009-03-06	17:49:00	299
2009-03-06	17:50:00	134
2009-03-06	17:51:00	62
2009-03-06	17:52:00	450
2009-03-06	17:53:00	270
2009-03-06	17:54:00	467
2009-03-06	17:55:00	588
2009-03-06	17:56:00	467
2009-03-06	17:57:00	533
2009-03-06	17:58:00	372
2009-03-06	17:59:00	171
2009-03-06	18:00:00	196
2009-03-06	18:01:00	10
2009-03-06	18:02:00	570
2009-03-06	18:03:00	21
2009-03-06	18:04:00	0
2009-03-06	18:05:00	0
2009-03-06	18:06:00	0
2009-03-06	18:07:00	0
2009-03-06	18:08:00	0
2009-03-06	18:09:00	0
2009-03-06	18:10:00	184
2009-03-06	18:11:00	221
2009-03-06	18:12:00	0
2009-03-06	18:13:00	83
2009-03-06	18:14:00	134
2009-03-06	18:15:00	221
2009-03-06	18:16:00	0
2009-03-06	18:17:00	0
2009-03-06	18:18:00	0
2009-03-06	18:19:00	0
2009-03-06	18:20:00	0
2009-03-06	18:21:00	0
2009-03-06	18:22:00	0
2009-03-06	18:23:00	0
2009-03-06	18:24:00	0
2009-03-06	18:25:00	0
2009-03-06	18:26:00	21
2009-03-06	18:27:00	21
2009-03-06	18:28:00	10
2009-03-06	18:29:00	31
2009-03-06	18:30:00	0
2009-03-06	18:31:00	0
2009-03-06	18:32:00	0
2009-03-06	18:33:00	21
2009-03-06	18:34:00	21
2009-03-06	18:35:00	0
2009-03-06	18:36:00	0
2009-03-06	18:37:00	147
2009-03-06	18:38:00	93
2009-03-06	18:39:00	41
2009-03-06	18:40:00	21
2009-03-06	18:41:00	401
2009-03-06	18:42:00	10
2009-03-06	18:43:00	0
2009-03-06	18:44:00	0
2009-03-06	18:45:00	10
2009-03-06	18:46:00	0
2009-03-06	18:47:00	0
2009-03-06	18:48:00	0
2009-03-06	18:49:00	0
2009-03-06	18:50:00	0
2009-03-06	18:51:00	0
2009-03-06	18:52:00	52
2009-03-06	18:53:00	0
2009-03-06	18:54:00	0
2009-03-06	18:55:00	0
2009-03-06	18:56:00	0
2009-03-06	18:57:00	0
2009-03-06	18:58:00	0
2009-03-06	18:59:00	0
2009-03-06	19:00:00	0
2009-03-06	19:01:00	0
2009-03-06	19:02:00	0
2009-03-06	19:03:00	0
2009-03-06	19:04:00	0
2009-03-06	19:05:00	0
2009-03-06	19:06:00	0
2009-03-06	19:07:00	0
2009-03-06	19:08:00	0
2009-03-06	19:09:00	0
2009-03-06	19:10:00	0
2009-03-06	19:11:00	0
2009-03-06	19:12:00	0
2009-03-06	19:13:00	0
2009-03-06	19:14:00	0
2009-03-06	19:15:00	0
2009-03-06	19:16:00	0
2009-03-06	19:17:00	0
2009-03-06	19:18:00	0
2009-03-06	19:19:00	0
2009-03-06	19:20:00	0
2009-03-06	19:21:00	0
2009-03-06	19:22:00	0
2009-03-06	19:23:00	0
2009-03-06	19:24:00	0
2009-03-06	19:25:00	0
2009-03-06	19:26:00	0
2009-03-06	19:27:00	0
2009-03-06	19:28:00	62
2009-03-06	19:29:00	0
2009-03-06	19:30:00	0
2009-03-06	19:31:00	0
2009-03-06	19:32:00	0
2009-03-06	19:33:00	62
2009-03-06	19:34:00	683
2009-03-06	19:35:00	21
2009-03-06	19:36:00	21
2009-03-06	19:37:00	0
2009-03-06	19:38:00	0
2009-03-06	19:39:00	766
2009-03-06	19:40:00	357
2009-03-06	19:41:00	1536
2009-03-06	19:42:00	1817
2009-03-06	19:43:00	1893
2009-03-06	19:44:00	1972
2009-03-06	19:45:00	285
2009-03-06	19:46:00	209
2009-03-06	19:47:00	285
2009-03-06	19:48:00	0
2009-03-06	19:49:00	0
2009-03-06	19:50:00	0
2009-03-06	19:51:00	0
2009-03-06	19:52:00	0
2009-03-06	19:53:00	0
2009-03-06	19:54:00	0
2009-03-06	19:55:00	0
2009-03-06	19:56:00	0
2009-03-06	19:57:00	0
2009-03-06	19:58:00	0
2009-03-06	19:59:00	0
2009-03-06	20:00:00	21
2009-03-06	20:01:00	0
2009-03-06	20:02:00	0
2009-03-06	20:03:00	0
2009-03-06	20:04:00	0
2009-03-06	20:05:00	0
2009-03-06	20:06:00	0
2009-03-06	20:07:00	0
2009-03-06	20:08:00	0
2009-03-06	20:09:00	0
2009-03-06	20:10:00	0
2009-03-06	20:11:00	0
2009-03-06	20:12:00	0
2009-03-06	20:13:00	0
2009-03-06	20:14:00	0
2009-03-06	20:15:00	0
2009-03-06	20:16:00	0
2009-03-06	20:17:00	221
2009-03-06	20:18:00	417
2009-03-06	20:19:00	357
2009-03-06	20:20:00	0
2009-03-06	20:21:00	0
2009-03-06	20:22:00	0
2009-03-06	20:23:00	0
2009-03-06	20:24:00	10
2009-03-06	20:25:00	0
2009-03-06	20:26:00	0
2009-03-06	20:27:00	0
2009-03-06	20:28:00	0
2009-03-06	20:29:00	0
2009-03-06	20:30:00	0
2009-03-06	20:31:00	0
2009-03-06	20:32:00	0
2009-03-06	20:33:00	0
2009-03-06	20:34:00	0
2009-03-06	20:35:00	0
2009-03-06	20:36:00	0
2009-03-06	20:37:00	0
2009-03-06	20:38:00	0
2009-03-06	20:39:00	0
2009-03-06	20:40:00	0
2009-03-06	20:41:00	0
2009-03-06	20:42:00	0
2009-03-06	20:43:00	0
2009-03-06	20:44:00	0
2009-03-06	20:45:00	0
2009-03-06	20:46:00	0
2009-03-06	20:47:00	0
2009-03-06	20:48:00	21
2009-03-06	20:49:00	221
2009-03-06	20:50:00	0
2009-03-06	20:51:00	10
2009-03-06	20:52:00	0
2009-03-06	20:53:00	0
2009-03-06	20:54:00	0
2009-03-06	20:55:00	0
2009-03-06	20:56:00	0
2009-03-06	20:57:00	0
2009-03-06	20:58:00	0
2009-03-06	20:59:00	0
2009-03-06	21:00:00	434
2009-03-06	21:01:00	147
2009-03-06	21:02:00	159
2009-03-06	21:03:00	1043
2009-03-06	21:04:00	1893
2009-03-06	21:05:00	1893
2009-03-06	21:06:00	1972
2009-03-06	21:07:00	2356
2009-03-06	21:08:00	1259
2009-03-06	21:09:00	233
2009-03-06	21:10:00	328
2009-03-06	21:11:00	233
2009-03-06	21:12:00	1148
2009-03-06	21:13:00	853
2009-03-06	21:14:00	516
2009-03-06	21:15:00	343
2009-03-06	21:16:00	62
2009-03-06	21:17:00	134
2009-03-06	21:18:00	10
2009-03-06	21:19:00	0
2009-03-06	21:20:00	0
2009-03-06	21:21:00	0
2009-03-06	21:22:00	0
2009-03-06	21:23:00	31
2009-03-06	21:24:00	83
2009-03-06	21:25:00	31
2009-03-06	21:26:00	246
2009-03-06	21:27:00	467
2009-03-06	21:28:00	467
2009-03-06	21:29:00	0
2009-03-06	21:30:00	0
2009-03-06	21:31:00	21
2009-03-06	21:32:00	0
2009-03-06	21:33:00	31
2009-03-06	21:34:00	0
2009-03-06	21:35:00	31
2009-03-06	21:36:00	21
2009-03-06	21:37:00	0
2009-03-06	21:38:00	0
2009-03-06	21:39:00	0
2009-03-06	21:40:00	0
2009-03-06	21:41:00	31
2009-03-06	21:42:00	0
2009-03-06	21:43:00	41
2009-03-06	21:44:00	0
2009-03-06	21:45:00	0
2009-03-06	21:46:00	0
2009-03-06	21:47:00	0
2009-03-06	21:48:00	0
2009-03-06	21:49:00	0
2009-03-06	21:50:00	0
2009-03-06	21:51:00	0
2009-03-06	21:52:00	0
2009-03-06	21:53:00	0
2009-03-06	21:54:00	0
2009-03-06	21:55:00	0
2009-03-06	21:56:00	0
2009-03-06	21:57:00	0
2009-03-06	21:58:00	0
2009-03-06	21:59:00	0
2009-03-06	22:00:00	0
2009-03-06	22:01:00	0
2009-03-06	22:02:00	0
2009-03-06	22:03:00	0
2009-03-06	22:04:00	10
2009-03-06	22:05:00	0
2009-03-06	22:06:00	10
2009-03-06	22:07:00	0
2009-03-06	22:08:00	0
2009-03-06	22:09:00	0
2009-03-06	22:10:00	0
2009-03-06	22:11:00	31
2009-03-06	22:12:00	21
2009-03-06	22:13:00	0
2009-03-06	22:14:00	0
2009-03-06	22:15:00	21
2009-03-06	22:16:00	0
2009-03-06	22:17:00	0
2009-03-06	22:18:00	0
2009-03-06	22:19:00	0
2009-03-06	22:20:00	0
2009-03-06	22:21:00	0
2009-03-06	22:22:00	0
2009-03-06	22:23:00	0
2009-03-06	22:24:00	0
2009-03-06	22:25:00	0
2009-03-06	22:26:00	0
2009-03-06	22:27:00	0
2009-03-06	22:28:00	0
2009-03-06	22:29:00	0
2009-03-06	22:30:00	0
2009-03-06	22:31:00	0
2009-03-06	22:32:00	0
2009-03-06	22:33:00	0
2009-03-06	22:34:00	0
2009-03-06	22:35:00	0
2009-03-06	22:36:00	0
2009-03-06	22:37:00	0
2009-03-06	22:38:00	0
2009-03-06	22:39:00	0
2009-03-06	22:40:00	0
2009-03-06	22:41:00	0
2009-03-06	22:42:00	0
2009-03-06	22:43:00	0
2009-03-06	22:44:00	0
2009-03-06	22:45:00	0
2009-03-06	22:46:00	0
2009-03-06	22:47:00	0
2009-03-06	22:48:00	0
2009-03-06	22:49:00	0
2009-03-06	22:50:00	0
2009-03-06	22:51:00	10
2009-03-06	22:52:00	0
2009-03-06	22:53:00	41
2009-03-06	22:54:00	93
2009-03-06	22:55:00	233
2009-03-06	22:56:00	0
2009-03-06	22:57:00	41
2009-03-06	22:58:00	0
2009-03-06	22:59:00	0
2009-03-06	23:00:00	0
2009-03-06	23:01:00	0
2009-03-06	23:02:00	0
2009-03-06	23:03:00	0
2009-03-06	23:04:00	0
2009-03-06	23:05:00	10
2009-03-06	23:06:00	0
2009-03-06	23:07:00	0
2009-03-06	23:08:00	0
2009-03-06	23:09:00	0
2009-03-06	23:10:00	0
2009-03-06	23:11:00	0
2009-03-06	23:12:00	0
2009-03-06	23:13:00	0
2009-03-06	23:14:00	0
2009-03-06	23:15:00	0
2009-03-06	23:16:00	0
2009-03-06	23:17:00	0
2009-03-06	23:18:00	209
2009-03-06	23:19:00	62
2009-03-06	23:20:00	62
2009-03-06	23:21:00	0
2009-03-06	23:22:00	0
2009-03-06	23:23:00	31
2009-03-06	23:24:00	0
2009-03-06	23:25:00	0
2009-03-06	23:26:00	0
2009-03-06	23:27:00	0
2009-03-06	23:28:00	10
2009-03-06	23:29:00	21
2009-03-06	23:30:00	0
2009-03-06	23:31:00	0
2009-03-06	23:32:00	0
2009-03-06	23:33:00	10
2009-03-06	23:34:00	0
2009-03-06	23:35:00	0
2009-03-06	23:36:00	0
2009-03-06	23:37:00	0
2009-03-06	23:38:00	0
2009-03-06	23:39:00	0
2009-03-06	23:40:00	0
2009-03-06	23:41:00	0
2009-03-06	23:42:00	0
2009-03-06	23:43:00	0
2009-03-06	23:44:00	0
2009-03-06	23:45:00	0
2009-03-06	23:46:00	0
2009-03-06	23:47:00	0
2009-03-06	23:48:00	0
2009-03-06	23:49:00	0
2009-03-06	23:50:00	0
2009-03-06	23:51:00	0
2009-03-06	23:52:00	0
2009-03-06	23:53:00	0
2009-03-06	23:54:00	0
2009-03-06	23:55:00	0
2009-03-06	23:56:00	0
2009-03-06	23:57:00	10
2009-03-06	23:58:00	171
2009-03-06	23:59:00	83
2009-03-07	00:00:00	21
2009-03-07	00:01:00	0
2009-03-07	00:02:00	0
2009-03-07	00:03:00	0
2009-03-07	00:04:00	10
2009-03-07	00:05:00	0
2009-03-07	00:06:00	0
2009-03-07	00:07:00	0
2009-03-07	00:08:00	0
2009-03-07	00:09:00	0
2009-03-07	00:10:00	31
2009-03-07	00:11:00	62
2009-03-07	00:12:00	0
2009-03-07	00:13:00	0
2009-03-07	00:14:00	21
2009-03-07	00:15:00	0
2009-03-07	00:16:00	0
2009-03-07	00:17:00	0
2009-03-07	00:18:00	0
2009-03-07	00:19:00	10
2009-03-07	00:20:00	0
2009-03-07	00:21:00	62
2009-03-07	00:22:00	0
2009-03-07	00:23:00	0
2009-03-07	00:24:00	0
2009-03-07	00:25:00	0
2009-03-07	00:26:00	0
2009-03-07	00:27:00	0
2009-03-07	00:28:00	52
2009-03-07	00:29:00	209
2009-03-07	00:30:00	103
2009-03-07	00:31:00	41
2009-03-07	00:32:00	0
2009-03-07	00:33:00	0
2009-03-07	00:34:00	0
2009-03-07	00:35:00	0
2009-03-07	00:36:00	0
2009-03-07	00:37:00	0
2009-03-07	00:38:00	0
2009-03-07	00:39:00	21
2009-03-07	00:40:00	0
2009-03-07	00:41:00	0
2009-03-07	00:42:00	0
2009-03-07	00:43:00	0
2009-03-07	00:44:00	0
2009-03-07	00:45:00	0
2009-03-07	00:46:00	0
2009-03-07	00:47:00	0
2009-03-07	00:48:00	0
2009-03-07	00:49:00	0
2009-03-07	00:50:00	0
2009-03-07	00:51:00	0
2009-03-07	00:52:00	0
2009-03-07	00:53:00	0
2009-03-07	00:54:00	0
2009-03-07	00:55:00	0
2009-03-07	00:56:00	0
2009-03-07	00:57:00	0
2009-03-07	00:58:00	0
2009-03-07	00:59:00	0
2009-03-07	01:00:00	0
2009-03-07	01:01:00	0
2009-03-07	01:02:00	0
2009-03-07	01:03:00	0
2009-03-07	01:04:00	0
2009-03-07	01:05:00	0
2009-03-07	01:06:00	0
2009-03-07	01:07:00	0
2009-03-07	01:08:00	0
2009-03-07	01:09:00	0
2009-03-07	01:10:00	0
2009-03-07	01:11:00	0
2009-03-07	01:12:00	0
2009-03-07	01:13:00	0
2009-03-07	01:14:00	0
2009-03-07	01:15:00	0
2009-03-07	01:16:00	0
2009-03-07	01:17:00	0
2009-03-07	01:18:00	21
2009-03-07	01:19:00	0
2009-03-07	01:20:00	0
2009-03-07	01:21:00	0
2009-03-07	01:22:00	0
2009-03-07	01:23:00	0
2009-03-07	01:24:00	0
2009-03-07	01:25:00	0
2009-03-07	01:26:00	0
2009-03-07	01:27:00	0
2009-03-07	01:28:00	0
2009-03-07	01:29:00	0
2009-03-07	01:30:00	0
2009-03-07	01:31:00	0
2009-03-07	01:32:00	0
2009-03-07	01:33:00	0
2009-03-07	01:34:00	10
2009-03-07	01:35:00	10
2009-03-07	01:36:00	0
2009-03-07	01:37:00	0
2009-03-07	01:38:00	0
2009-03-07	01:39:00	0
2009-03-07	01:40:00	0
2009-03-07	01:41:00	0
2009-03-07	01:42:00	0
2009-03-07	01:43:00	0
2009-03-07	01:44:00	0
2009-03-07	01:45:00	10
2009-03-07	01:46:00	221
2009-03-07	01:47:00	134
2009-03-07	01:48:00	21
2009-03-07	01:49:00	10
2009-03-07	01:50:00	31
2009-03-07	01:51:00	0
2009-03-07	01:52:00	0
2009-03-07	01:53:00	0
2009-03-07	01:54:00	0
2009-03-07	01:55:00	0
2009-03-07	01:56:00	0
2009-03-07	01:57:00	0
2009-03-07	01:58:00	10
2009-03-07	01:59:00	0
2009-03-07	02:00:00	0
2009-03-07	02:01:00	0
2009-03-07	02:02:00	0
2009-03-07	02:03:00	0
2009-03-07	02:04:00	0
2009-03-07	02:05:00	0
2009-03-07	02:06:00	0
2009-03-07	02:07:00	0
2009-03-07	02:08:00	0
2009-03-07	02:09:00	0
2009-03-07	02:10:00	0
2009-03-07	02:11:00	0
2009-03-07	02:12:00	31
2009-03-07	02:13:00	0
2009-03-07	02:14:00	0
2009-03-07	02:15:00	0
2009-03-07	02:16:00	0
2009-03-07	02:17:00	52
2009-03-07	02:18:00	0
2009-03-07	02:19:00	0
2009-03-07	02:20:00	0
2009-03-07	02:21:00	0
2009-03-07	02:22:00	0
2009-03-07	02:23:00	21
2009-03-07	02:24:00	21
2009-03-07	02:25:00	0
2009-03-07	02:26:00	124
2009-03-07	02:27:00	83
2009-03-07	02:28:00	184
2009-03-07	02:29:00	246
2009-03-07	02:30:00	0
2009-03-07	02:31:00	10
2009-03-07	02:32:00	21
2009-03-07	02:33:00	21
2009-03-07	02:34:00	0
2009-03-07	02:35:00	0
2009-03-07	02:36:00	0
2009-03-07	02:37:00	0
2009-03-07	02:38:00	0
2009-03-07	02:39:00	0
2009-03-07	02:40:00	0
2009-03-07	02:41:00	10
2009-03-07	02:42:00	0
2009-03-07	02:43:00	0
2009-03-07	02:44:00	0
2009-03-07	02:45:00	0
2009-03-07	02:46:00	0
2009-03-07	02:47:00	0
2009-03-07	02:48:00	0
2009-03-07	02:49:00	0
2009-03-07	02:50:00	0
2009-03-07	02:51:00	0
2009-03-07	02:52:00	0
2009-03-07	02:53:00	41
2009-03-07	02:54:00	0
2009-03-07	02:55:00	103
2009-03-07	02:56:00	0
2009-03-07	02:57:00	0
2009-03-07	02:58:00	0
2009-03-07	02:59:00	62
2009-03-07	03:00:00	62
2009-03-07	03:01:00	0
2009-03-07	03:02:00	0
2009-03-07	03:03:00	0
2009-03-07	03:04:00	0
2009-03-07	03:05:00	0
2009-03-07	03:06:00	0
2009-03-07	03:07:00	0
2009-03-07	03:08:00	10
2009-03-07	03:09:00	0
2009-03-07	03:10:00	41
2009-03-07	03:11:00	0
2009-03-07	03:12:00	0
2009-03-07	03:13:00	0
2009-03-07	03:14:00	0
2009-03-07	03:15:00	0
2009-03-07	03:16:00	0
2009-03-07	03:17:00	0
2009-03-07	03:18:00	0
2009-03-07	03:19:00	0
2009-03-07	03:20:00	0
2009-03-07	03:21:00	0
2009-03-07	03:22:00	0
2009-03-07	03:23:00	0
2009-03-07	03:24:00	0
2009-03-07	03:25:00	0
2009-03-07	03:26:00	0
2009-03-07	03:27:00	0
2009-03-07	03:28:00	0
2009-03-07	03:29:00	0
2009-03-07	03:30:00	0
2009-03-07	03:31:00	0
2009-03-07	03:32:00	0
2009-03-07	03:33:00	72
2009-03-07	03:34:00	0
2009-03-07	03:35:00	0
2009-03-07	03:36:00	0
2009-03-07	03:37:00	0
2009-03-07	03:38:00	0
2009-03-07	03:39:00	10
2009-03-07	03:40:00	10
2009-03-07	03:41:00	0
2009-03-07	03:42:00	0
2009-03-07	03:43:00	0
2009-03-07	03:44:00	0
2009-03-07	03:45:00	0
2009-03-07	03:46:00	0
2009-03-07	03:47:00	0
2009-03-07	03:48:00	0
2009-03-07	03:49:00	0
2009-03-07	03:50:00	0
2009-03-07	03:51:00	0
2009-03-07	03:52:00	0
2009-03-07	03:53:00	0
2009-03-07	03:54:00	0
2009-03-07	03:55:00	0
2009-03-07	03:56:00	0
2009-03-07	03:57:00	0
2009-03-07	03:58:00	0
2009-03-07	03:59:00	0
2009-03-07	04:00:00	0
2009-03-07	04:01:00	0
2009-03-07	04:02:00	0
2009-03-07	04:03:00	0
2009-03-07	04:04:00	0
2009-03-07	04:05:00	0
2009-03-07	04:06:00	0
2009-03-07	04:07:00	0
2009-03-07	04:08:00	0
2009-03-07	04:09:00	0
2009-03-07	04:10:00	0
2009-03-07	04:11:00	0
2009-03-07	04:12:00	0
2009-03-07	04:13:00	0
2009-03-07	04:14:00	10
2009-03-07	04:15:00	0
2009-03-07	04:16:00	0
2009-03-07	04:17:00	0
2009-03-07	04:18:00	0
2009-03-07	04:19:00	0
2009-03-07	04:20:00	0
2009-03-07	04:21:00	0
2009-03-07	04:22:00	0
2009-03-07	04:23:00	0
2009-03-07	04:24:00	0
2009-03-07	04:25:00	0
2009-03-07	04:26:00	0
2009-03-07	04:27:00	0
2009-03-07	04:28:00	31
2009-03-07	04:29:00	0
2009-03-07	04:30:00	0
2009-03-07	04:31:00	0
2009-03-07	04:32:00	0
2009-03-07	04:33:00	0
2009-03-07	04:34:00	0
2009-03-07	04:35:00	0
2009-03-07	04:36:00	0
2009-03-07	04:37:00	0
2009-03-07	04:38:00	0
2009-03-07	04:39:00	0
2009-03-07	04:40:00	0
2009-03-07	04:41:00	0
2009-03-07	04:42:00	0
2009-03-07	04:43:00	0
2009-03-07	04:44:00	0
2009-03-07	04:45:00	0
2009-03-07	04:46:00	0
2009-03-07	04:47:00	0
2009-03-07	04:48:00	0
2009-03-07	04:49:00	0
2009-03-07	04:50:00	0
2009-03-07	04:51:00	0
2009-03-07	04:52:00	0
2009-03-07	04:53:00	0
2009-03-07	04:54:00	0
2009-03-07	04:55:00	0
2009-03-07	04:56:00	0
2009-03-07	04:57:00	0
2009-03-07	04:58:00	0
2009-03-07	04:59:00	0
2009-03-07	05:00:00	0
2009-03-07	05:01:00	0
2009-03-07	05:02:00	0
2009-03-07	05:03:00	0
2009-03-07	05:04:00	0
2009-03-07	05:05:00	0
2009-03-07	05:06:00	0
2009-03-07	05:07:00	0
2009-03-07	05:08:00	0
2009-03-07	05:09:00	0
2009-03-07	05:10:00	0
2009-03-07	05:11:00	0
2009-03-07	05:12:00	0
2009-03-07	05:13:00	0
2009-03-07	05:14:00	0
2009-03-07	05:15:00	41
2009-03-07	05:16:00	0
2009-03-07	05:17:00	0
2009-03-07	05:18:00	0
2009-03-07	05:19:00	0
2009-03-07	05:20:00	0
2009-03-07	05:21:00	0
2009-03-07	05:22:00	0
2009-03-07	05:23:00	0
2009-03-07	05:24:00	0
2009-03-07	05:25:00	0
2009-03-07	05:26:00	0
2009-03-07	05:27:00	0
2009-03-07	05:28:00	0
2009-03-07	05:29:00	0
2009-03-07	05:30:00	0
2009-03-07	05:31:00	0
2009-03-07	05:32:00	0
2009-03-07	05:33:00	0
2009-03-07	05:34:00	0
2009-03-07	05:35:00	0
2009-03-07	05:36:00	0
2009-03-07	05:37:00	52
2009-03-07	05:38:00	0
2009-03-07	05:39:00	0
2009-03-07	05:40:00	0
2009-03-07	05:41:00	93
2009-03-07	05:42:00	0
2009-03-07	05:43:00	0
2009-03-07	05:44:00	0
2009-03-07	05:45:00	0
2009-03-07	05:46:00	0
2009-03-07	05:47:00	0
2009-03-07	05:48:00	0
2009-03-07	05:49:00	0
2009-03-07	05:50:00	10
2009-03-07	05:51:00	21
2009-03-07	05:52:00	0
2009-03-07	05:53:00	0
2009-03-07	05:54:00	0
2009-03-07	05:55:00	0
2009-03-07	05:56:00	0
2009-03-07	05:57:00	0
2009-03-07	05:58:00	0
2009-03-07	05:59:00	31
2009-03-07	06:00:00	41
2009-03-07	06:01:00	0
2009-03-07	06:02:00	0
2009-03-07	06:03:00	0
2009-03-07	06:04:00	0
2009-03-07	06:05:00	0
2009-03-07	06:06:00	0
2009-03-07	06:07:00	0
2009-03-07	06:08:00	0
2009-03-07	06:09:00	0
2009-03-07	06:10:00	0
2009-03-07	06:11:00	0
2009-03-07	06:12:00	0
2009-03-07	06:13:00	0
2009-03-07	06:14:00	0
2009-03-07	06:15:00	10
2009-03-07	06:16:00	0
2009-03-07	06:17:00	0
2009-03-07	06:18:00	0
2009-03-07	06:19:00	0
2009-03-07	06:20:00	0
2009-03-07	06:21:00	0
2009-03-07	06:22:00	0
2009-03-07	06:23:00	0
2009-03-07	06:24:00	0
2009-03-07	06:25:00	0
2009-03-07	06:26:00	0
2009-03-07	06:27:00	0
2009-03-07	06:28:00	0
2009-03-07	06:29:00	52
2009-03-07	06:30:00	0
2009-03-07	06:31:00	0
2009-03-07	06:32:00	0
2009-03-07	06:33:00	0
2009-03-07	06:34:00	0
2009-03-07	06:35:00	0
2009-03-07	06:36:00	0
2009-03-07	06:37:00	0
2009-03-07	06:38:00	0
2009-03-07	06:39:00	0
2009-03-07	06:40:00	0
2009-03-07	06:41:00	0
2009-03-07	06:42:00	0
2009-03-07	06:43:00	0
2009-03-07	06:44:00	0
2009-03-07	06:45:00	0
2009-03-07	06:46:00	0
2009-03-07	06:47:00	0
2009-03-07	06:48:00	0
2009-03-07	06:49:00	0
2009-03-07	06:50:00	0
2009-03-07	06:51:00	0
2009-03-07	06:52:00	0
2009-03-07	06:53:00	0
2009-03-07	06:54:00	0
2009-03-07	06:55:00	0
2009-03-07	06:56:00	0
2009-03-07	06:57:00	0
2009-03-07	06:58:00	0
2009-03-07	06:59:00	0
2009-03-07	07:00:00	0
2009-03-07	07:01:00	0
2009-03-07	07:02:00	0
2009-03-07	07:03:00	0
2009-03-07	07:04:00	62
2009-03-07	07:05:00	41
2009-03-07	07:06:00	0
2009-03-07	07:07:00	0
2009-03-07	07:08:00	0
2009-03-07	07:09:00	0
2009-03-07	07:10:00	21
2009-03-07	07:11:00	0
2009-03-07	07:12:00	0
2009-03-07	07:13:00	0
2009-03-07	07:14:00	72
2009-03-07	07:15:00	0
2009-03-07	07:16:00	0
2009-03-07	07:17:00	0
2009-03-07	07:18:00	0
2009-03-07	07:19:00	0
2009-03-07	07:20:00	21
2009-03-07	07:21:00	0
2009-03-07	07:22:00	0
2009-03-07	07:23:00	0
2009-03-07	07:24:00	0
2009-03-07	07:25:00	10
2009-03-07	07:26:00	0
2009-03-07	07:27:00	0
2009-03-07	07:28:00	0
2009-03-07	07:29:00	0
2009-03-07	07:30:00	0
2009-03-07	07:31:00	0
2009-03-07	07:32:00	0
2009-03-07	07:33:00	0
2009-03-07	07:34:00	0
2009-03-07	07:35:00	0
2009-03-07	07:36:00	0
2009-03-07	07:37:00	0
2009-03-07	07:38:00	31
2009-03-07	07:39:00	0
2009-03-07	07:40:00	0
2009-03-07	07:41:00	0
2009-03-07	07:42:00	0
2009-03-07	07:43:00	10
2009-03-07	07:44:00	0
2009-03-07	07:45:00	0
2009-03-07	07:46:00	0
2009-03-07	07:47:00	0
2009-03-07	07:48:00	0
2009-03-07	07:49:00	0
2009-03-07	07:50:00	0
2009-03-07	07:51:00	0
2009-03-07	07:52:00	0
2009-03-07	07:53:00	0
2009-03-07	07:54:00	0
2009-03-07	07:55:00	0
2009-03-07	07:56:00	0
2009-03-07	07:57:00	0
2009-03-07	07:58:00	0
2009-03-07	07:59:00	0
2009-03-07	08:00:00	0
2009-03-07	08:01:00	0
2009-03-07	08:02:00	0
2009-03-07	08:03:00	0
2009-03-07	08:04:00	0
2009-03-07	08:05:00	10
2009-03-07	08:06:00	417
2009-03-07	08:07:00	299
2009-03-07	08:08:00	386
2009-03-07	08:09:00	533
2009-03-07	08:10:00	1408
2009-03-07	08:11:00	1018
2009-03-07	08:12:00	745
2009-03-07	08:13:00	1094
2009-03-07	08:14:00	1288
2009-03-07	08:15:00	299
2009-03-07	08:16:00	386
2009-03-07	08:17:00	450
2009-03-07	08:18:00	434
2009-03-07	08:19:00	607
2009-03-07	08:20:00	124
2009-03-07	08:21:00	21
2009-03-07	08:22:00	314
2009-03-07	08:23:00	258
2009-03-07	08:24:00	103
2009-03-07	08:25:00	209
2009-03-07	08:26:00	0
2009-03-07	08:27:00	171
2009-03-07	08:28:00	209
2009-03-07	08:29:00	41
2009-03-07	08:30:00	0
2009-03-07	08:31:00	0
2009-03-07	08:32:00	0
2009-03-07	08:33:00	0
2009-03-07	08:34:00	0
2009-03-07	08:35:00	0
2009-03-07	08:36:00	221
2009-03-07	08:37:00	343
2009-03-07	08:38:00	159
2009-03-07	08:39:00	434
2009-03-07	08:40:00	93
2009-03-07	08:41:00	314
2009-03-07	08:42:00	62
2009-03-07	08:43:00	0
2009-03-07	08:44:00	0
2009-03-07	08:45:00	270
2009-03-07	08:46:00	184
2009-03-07	08:47:00	0
2009-03-07	08:48:00	0
2009-03-07	08:49:00	0
2009-03-07	08:50:00	0
2009-03-07	08:51:00	0
2009-03-07	08:52:00	0
2009-03-07	08:53:00	31
2009-03-07	08:54:00	0
2009-03-07	08:55:00	0
2009-03-07	08:56:00	41
2009-03-07	08:57:00	0
2009-03-07	08:58:00	0
2009-03-07	08:59:00	0
2009-03-07	09:00:00	62
2009-03-07	09:01:00	10
2009-03-07	09:02:00	21
2009-03-07	09:03:00	0
2009-03-07	09:04:00	0
2009-03-07	09:05:00	0
2009-03-07	09:06:00	0
2009-03-07	09:07:00	10
2009-03-07	09:08:00	0
[truncated: 23,931 more rows]

## Sheet: 3.23.09
Actogram, Copy Raw Data, All Days
Identity:	Cooper Rios
Filename:	E:\Active Research Files\meloxicam titre canine\cases\cooper\Cooper Rios 3.23.09.AWC
Gender:	M
Age:	4
Height:	35.0 cm	13.8 in
Weight:	11.6 kg	25.6 lbs
Start Date:	23-Mar-2009 (Mon)
Start Time:	18:00:00
Interval:	1.00 mins
Date Stamp:	Time Stamp:	Activity Data:	Marker Press:
2009-03-23	00:00:00	0
2009-03-23	00:01:00	0
2009-03-23	00:02:00	0
2009-03-23	00:03:00	0
2009-03-23	00:04:00	0
2009-03-23	00:05:00	0
2009-03-23	00:06:00	0
2009-03-23	00:07:00	0
2009-03-23	00:08:00	0
2009-03-23	00:09:00	0
2009-03-23	00:10:00	0
2009-03-23	00:11:00	0
2009-03-23	00:12:00	0
2009-03-23	00:13:00	0
2009-03-23	00:14:00	0
2009-03-23	00:15:00	0
2009-03-23	00:16:00	0
2009-03-23	00:17:00	0
2009-03-23	00:18:00	0
2009-03-23	00:19:00	0
2009-03-23	00:20:00	0
2009-03-23	00:21:00	0
2009-03-23	00:22:00	0
2009-03-23	00:23:00	0
2009-03-23	00:24:00	0
2009-03-23	00:25:00	0
2009-03-23	00:26:00	0
2009-03-23	00:27:00	0
2009-03-23	00:28:00	0
2009-03-23	00:29:00	0
2009-03-23	00:30:00	0
2009-03-23	00:31:00	0
2009-03-23	00:32:00	0
2009-03-23	00:33:00	0
2009-03-23	00:34:00	0
2009-03-23	00:35:00	0
2009-03-23	00:36:00	0
2009-03-23	00:37:00	0
2009-03-23	00:38:00	0
2009-03-23	00:39:00	0
2009-03-23	00:40:00	0
2009-03-23	00:41:00	0
2009-03-23	00:42:00	0
2009-03-23	00:43:00	0
2009-03-23	00:44:00	0
2009-03-23	00:45:00	0
2009-03-23	00:46:00	0
2009-03-23	00:47:00	0
2009-03-23	00:48:00	0
2009-03-23	00:49:00	0
2009-03-23	00:50:00	0
2009-03-23	00:51:00	0
2009-03-23	00:52:00	0
2009-03-23	00:53:00	0
2009-03-23	00:54:00	0
2009-03-23	00:55:00	0
2009-03-23	00:56:00	0
2009-03-23	00:57:00	0
2009-03-23	00:58:00	0
2009-03-23	00:59:00	0
2009-03-23	01:00:00	0
2009-03-23	01:01:00	0
2009-03-23	01:02:00	0
2009-03-23	01:03:00	0
2009-03-23	01:04:00	0
2009-03-23	01:05:00	0
2009-03-23	01:06:00	0
2009-03-23	01:07:00	0
2009-03-23	01:08:00	0
2009-03-23	01:09:00	0
2009-03-23	01:10:00	0
2009-03-23	01:11:00	0
2009-03-23	01:12:00	0
2009-03-23	01:13:00	0
2009-03-23	01:14:00	0
2009-03-23	01:15:00	0
2009-03-23	01:16:00	0
2009-03-23	01:17:00	0
2009-03-23	01:18:00	0
2009-03-23	01:19:00	0
2009-03-23	01:20:00	0
2009-03-23	01:21:00	0
2009-03-23	01:22:00	0
2009-03-23	01:23:00	0
2009-03-23	01:24:00	0
2009-03-23	01:25:00	0
2009-03-23	01:26:00	0
2009-03-23	01:27:00	0
2009-03-23	01:28:00	0
2009-03-23	01:29:00	0
2009-03-23	01:30:00	0
2009-03-23	01:31:00	0
2009-03-23	01:32:00	0
2009-03-23	01:33:00	0
2009-03-23	01:34:00	0
2009-03-23	01:35:00	0
2009-03-23	01:36:00	0
2009-03-23	01:37:00	0
2009-03-23	01:38:00	0
2009-03-23	01:39:00	0
2009-03-23	01:40:00	0
2009-03-23	01:41:00	0
2009-03-23	01:42:00	0
2009-03-23	01:43:00	0
2009-03-23	01:44:00	0
2009-03-23	01:45:00	0
2009-03-23	01:46:00	0
2009-03-23	01:47:00	0
2009-03-23	01:48:00	0
2009-03-23	01:49:00	0
2009-03-23	01:50:00	0
2009-03-23	01:51:00	0
2009-03-23	01:52:00	0
2009-03-23	01:53:00	0
2009-03-23	01:54:00	0
2009-03-23	01:55:00	0
2009-03-23	01:56:00	0
2009-03-23	01:57:00	0
2009-03-23	01:58:00	0
2009-03-23	01:59:00	0
2009-03-23	02:00:00	0
2009-03-23	02:01:00	0
2009-03-23	02:02:00	0
2009-03-23	02:03:00	0
2009-03-23	02:04:00	0
2009-03-23	02:05:00	0
2009-03-23	02:06:00	0
2009-03-23	02:07:00	0
2009-03-23	02:08:00	0
2009-03-23	02:09:00	0
2009-03-23	02:10:00	0
2009-03-23	02:11:00	0
2009-03-23	02:12:00	0
2009-03-23	02:13:00	0
2009-03-23	02:14:00	0
2009-03-23	02:15:00	0
2009-03-23	02:16:00	0
2009-03-23	02:17:00	0
2009-03-23	02:18:00	0
2009-03-23	02:19:00	0
2009-03-23	02:20:00	0
2009-03-23	02:21:00	0
2009-03-23	02:22:00	0
2009-03-23	02:23:00	0
2009-03-23	02:24:00	0
2009-03-23	02:25:00	0
2009-03-23	02:26:00	0
2009-03-23	02:27:00	0
2009-03-23	02:28:00	0
2009-03-23	02:29:00	0
2009-03-23	02:30:00	0
2009-03-23	02:31:00	0
2009-03-23	02:32:00	0
2009-03-23	02:33:00	0
2009-03-23	02:34:00	0
2009-03-23	02:35:00	0
2009-03-23	02:36:00	0
2009-03-23	02:37:00	0
2009-03-23	02:38:00	0
2009-03-23	02:39:00	0
2009-03-23	02:40:00	0
2009-03-23	02:41:00	0
2009-03-23	02:42:00	0
2009-03-23	02:43:00	0
2009-03-23	02:44:00	0
2009-03-23	02:45:00	0
2009-03-23	02:46:00	0
2009-03-23	02:47:00	0
2009-03-23	02:48:00	0
2009-03-23	02:49:00	0
2009-03-23	02:50:00	0
2009-03-23	02:51:00	0
2009-03-23	02:52:00	0
2009-03-23	02:53:00	0
2009-03-23	02:54:00	0
2009-03-23	02:55:00	0
2009-03-23	02:56:00	0
2009-03-23	02:57:00	0
2009-03-23	02:58:00	0
2009-03-23	02:59:00	0
2009-03-23	03:00:00	0
2009-03-23	03:01:00	0
2009-03-23	03:02:00	0
2009-03-23	03:03:00	0
2009-03-23	03:04:00	0
2009-03-23	03:05:00	0
2009-03-23	03:06:00	0
2009-03-23	03:07:00	0
2009-03-23	03:08:00	0
2009-03-23	03:09:00	0
2009-03-23	03:10:00	0
2009-03-23	03:11:00	0
2009-03-23	03:12:00	0
2009-03-23	03:13:00	0
2009-03-23	03:14:00	0
2009-03-23	03:15:00	0
2009-03-23	03:16:00	0
2009-03-23	03:17:00	0
2009-03-23	03:18:00	0
2009-03-23	03:19:00	0
2009-03-23	03:20:00	0
2009-03-23	03:21:00	0
2009-03-23	03:22:00	0
2009-03-23	03:23:00	0
2009-03-23	03:24:00	0
2009-03-23	03:25:00	0
2009-03-23	03:26:00	0
2009-03-23	03:27:00	0
2009-03-23	03:28:00	0
2009-03-23	03:29:00	0
2009-03-23	03:30:00	0
2009-03-23	03:31:00	0
2009-03-23	03:32:00	0
2009-03-23	03:33:00	0
2009-03-23	03:34:00	0
2009-03-23	03:35:00	0
2009-03-23	03:36:00	0
2009-03-23	03:37:00	0
2009-03-23	03:38:00	0
2009-03-23	03:39:00	0
2009-03-23	03:40:00	0
2009-03-23	03:41:00	0
2009-03-23	03:42:00	0
2009-03-23	03:43:00	0
2009-03-23	03:44:00	0
2009-03-23	03:45:00	0
2009-03-23	03:46:00	0
2009-03-23	03:47:00	0
2009-03-23	03:48:00	0
2009-03-23	03:49:00	0
2009-03-23	03:50:00	0
2009-03-23	03:51:00	0
2009-03-23	03:52:00	0
2009-03-23	03:53:00	0
2009-03-23	03:54:00	0
2009-03-23	03:55:00	0
2009-03-23	03:56:00	0
2009-03-23	03:57:00	0
2009-03-23	03:58:00	0
2009-03-23	03:59:00	0
2009-03-23	04:00:00	0
2009-03-23	04:01:00	0
2009-03-23	04:02:00	0
2009-03-23	04:03:00	0
2009-03-23	04:04:00	0
2009-03-23	04:05:00	0
2009-03-23	04:06:00	0
2009-03-23	04:07:00	0
2009-03-23	04:08:00	0
2009-03-23	04:09:00	0
2009-03-23	04:10:00	0
2009-03-23	04:11:00	0
2009-03-23	04:12:00	0
2009-03-23	04:13:00	0
2009-03-23	04:14:00	0
2009-03-23	04:15:00	0
2009-03-23	04:16:00	0
2009-03-23	04:17:00	0
2009-03-23	04:18:00	0
2009-03-23	04:19:00	0
2009-03-23	04:20:00	0
2009-03-23	04:21:00	0
2009-03-23	04:22:00	0
2009-03-23	04:23:00	0
2009-03-23	04:24:00	0
2009-03-23	04:25:00	0
2009-03-23	04:26:00	0
2009-03-23	04:27:00	0
2009-03-23	04:28:00	0
2009-03-23	04:29:00	0
2009-03-23	04:30:00	0
2009-03-23	04:31:00	0
2009-03-23	04:32:00	0
2009-03-23	04:33:00	0
2009-03-23	04:34:00	0
2009-03-23	04:35:00	0
2009-03-23	04:36:00	0
2009-03-23	04:37:00	0
2009-03-23	04:38:00	0
2009-03-23	04:39:00	0
2009-03-23	04:40:00	0
2009-03-23	04:41:00	0
2009-03-23	04:42:00	0
2009-03-23	04:43:00	0
2009-03-23	04:44:00	0
2009-03-23	04:45:00	0
2009-03-23	04:46:00	0
2009-03-23	04:47:00	0
2009-03-23	04:48:00	0
2009-03-23	04:49:00	0
2009-03-23	04:50:00	0
2009-03-23	04:51:00	0
2009-03-23	04:52:00	0
2009-03-23	04:53:00	0
2009-03-23	04:54:00	0
2009-03-23	04:55:00	0
2009-03-23	04:56:00	0
2009-03-23	04:57:00	0
2009-03-23	04:58:00	0
2009-03-23	04:59:00	0
2009-03-23	05:00:00	0
2009-03-23	05:01:00	0
2009-03-23	05:02:00	0
2009-03-23	05:03:00	0
2009-03-23	05:04:00	0
2009-03-23	05:05:00	0
2009-03-23	05:06:00	0
2009-03-23	05:07:00	0
2009-03-23	05:08:00	0
2009-03-23	05:09:00	0
2009-03-23	05:10:00	0
2009-03-23	05:11:00	0
2009-03-23	05:12:00	0
2009-03-23	05:13:00	0
2009-03-23	05:14:00	0
2009-03-23	05:15:00	0
2009-03-23	05:16:00	0
2009-03-23	05:17:00	0
2009-03-23	05:18:00	0
2009-03-23	05:19:00	0
2009-03-23	05:20:00	0
2009-03-23	05:21:00	0
2009-03-23	05:22:00	0
2009-03-23	05:23:00	0
2009-03-23	05:24:00	0
2009-03-23	05:25:00	0
2009-03-23	05:26:00	0
2009-03-23	05:27:00	0
2009-03-23	05:28:00	0
2009-03-23	05:29:00	0
2009-03-23	05:30:00	0
2009-03-23	05:31:00	0
2009-03-23	05:32:00	0
2009-03-23	05:33:00	0
2009-03-23	05:34:00	0
2009-03-23	05:35:00	0
2009-03-23	05:36:00	0
2009-03-23	05:37:00	0
2009-03-23	05:38:00	0
2009-03-23	05:39:00	0
2009-03-23	05:40:00	0
2009-03-23	05:41:00	0
2009-03-23	05:42:00	0
2009-03-23	05:43:00	0
2009-03-23	05:44:00	0
2009-03-23	05:45:00	0
2009-03-23	05:46:00	0
2009-03-23	05:47:00	0
2009-03-23	05:48:00	0
2009-03-23	05:49:00	0
2009-03-23	05:50:00	0
2009-03-23	05:51:00	0
2009-03-23	05:52:00	0
2009-03-23	05:53:00	0
2009-03-23	05:54:00	0
2009-03-23	05:55:00	0
2009-03-23	05:56:00	0
2009-03-23	05:57:00	0
2009-03-23	05:58:00	0
2009-03-23	05:59:00	0
2009-03-23	06:00:00	0
2009-03-23	06:01:00	0
2009-03-23	06:02:00	0
2009-03-23	06:03:00	0
2009-03-23	06:04:00	0
2009-03-23	06:05:00	0
2009-03-23	06:06:00	0
2009-03-23	06:07:00	0
2009-03-23	06:08:00	0
2009-03-23	06:09:00	0
2009-03-23	06:10:00	0
2009-03-23	06:11:00	0
2009-03-23	06:12:00	0
2009-03-23	06:13:00	0
2009-03-23	06:14:00	0
2009-03-23	06:15:00	0
2009-03-23	06:16:00	0
2009-03-23	06:17:00	0
2009-03-23	06:18:00	0
2009-03-23	06:19:00	0
2009-03-23	06:20:00	0
2009-03-23	06:21:00	0
2009-03-23	06:22:00	0
2009-03-23	06:23:00	0
2009-03-23	06:24:00	0
2009-03-23	06:25:00	0
2009-03-23	06:26:00	0
2009-03-23	06:27:00	0
2009-03-23	06:28:00	0
2009-03-23	06:29:00	0
2009-03-23	06:30:00	0
2009-03-23	06:31:00	0
2009-03-23	06:32:00	0
2009-03-23	06:33:00	0
2009-03-23	06:34:00	0
2009-03-23	06:35:00	0
2009-03-23	06:36:00	0
2009-03-23	06:37:00	0
2009-03-23	06:38:00	0
2009-03-23	06:39:00	0
2009-03-23	06:40:00	0
2009-03-23	06:41:00	0
2009-03-23	06:42:00	0
2009-03-23	06:43:00	0
2009-03-23	06:44:00	0
2009-03-23	06:45:00	0
2009-03-23	06:46:00	0
2009-03-23	06:47:00	0
2009-03-23	06:48:00	0
2009-03-23	06:49:00	0
2009-03-23	06:50:00	0
2009-03-23	06:51:00	0
2009-03-23	06:52:00	0
2009-03-23	06:53:00	0
2009-03-23	06:54:00	0
2009-03-23	06:55:00	0
2009-03-23	06:56:00	0
2009-03-23	06:57:00	0
2009-03-23	06:58:00	0
2009-03-23	06:59:00	0
2009-03-23	07:00:00	0
2009-03-23	07:01:00	0
2009-03-23	07:02:00	0
2009-03-23	07:03:00	0
2009-03-23	07:04:00	0
2009-03-23	07:05:00	0
2009-03-23	07:06:00	0
2009-03-23	07:07:00	0
2009-03-23	07:08:00	0
2009-03-23	07:09:00	0
2009-03-23	07:10:00	0
2009-03-23	07:11:00	0
2009-03-23	07:12:00	0
2009-03-23	07:13:00	0
2009-03-23	07:14:00	0
2009-03-23	07:15:00	0
2009-03-23	07:16:00	0
2009-03-23	07:17:00	0
2009-03-23	07:18:00	0
2009-03-23	07:19:00	0
2009-03-23	07:20:00	0
2009-03-23	07:21:00	0
2009-03-23	07:22:00	0
2009-03-23	07:23:00	0
2009-03-23	07:24:00	0
2009-03-23	07:25:00	0
2009-03-23	07:26:00	0
2009-03-23	07:27:00	0
2009-03-23	07:28:00	0
2009-03-23	07:29:00	0
2009-03-23	07:30:00	0
2009-03-23	07:31:00	0
2009-03-23	07:32:00	0
2009-03-23	07:33:00	0
2009-03-23	07:34:00	0
2009-03-23	07:35:00	0
2009-03-23	07:36:00	0
2009-03-23	07:37:00	0
2009-03-23	07:38:00	0
2009-03-23	07:39:00	0
2009-03-23	07:40:00	0
2009-03-23	07:41:00	0
2009-03-23	07:42:00	0
2009-03-23	07:43:00	0
2009-03-23	07:44:00	0
2009-03-23	07:45:00	0
2009-03-23	07:46:00	0
2009-03-23	07:47:00	0
2009-03-23	07:48:00	0
2009-03-23	07:49:00	0
2009-03-23	07:50:00	0
2009-03-23	07:51:00	0
2009-03-23	07:52:00	0
2009-03-23	07:53:00	0
2009-03-23	07:54:00	0
2009-03-23	07:55:00	0
2009-03-23	07:56:00	0
2009-03-23	07:57:00	0
2009-03-23	07:58:00	0
2009-03-23	07:59:00	0
2009-03-23	08:00:00	0
2009-03-23	08:01:00	0
2009-03-23	08:02:00	0
2009-03-23	08:03:00	0
2009-03-23	08:04:00	0
2009-03-23	08:05:00	0
2009-03-23	08:06:00	0
2009-03-23	08:07:00	0
2009-03-23	08:08:00	0
2009-03-23	08:09:00	0
2009-03-23	08:10:00	0
2009-03-23	08:11:00	0
2009-03-23	08:12:00	0
2009-03-23	08:13:00	0
2009-03-23	08:14:00	0
2009-03-23	08:15:00	0
2009-03-23	08:16:00	0
2009-03-23	08:17:00	0
2009-03-23	08:18:00	0
2009-03-23	08:19:00	0
2009-03-23	08:20:00	0
2009-03-23	08:21:00	0
2009-03-23	08:22:00	0
2009-03-23	08:23:00	0
2009-03-23	08:24:00	0
2009-03-23	08:25:00	0
2009-03-23	08:26:00	0
2009-03-23	08:27:00	0
2009-03-23	08:28:00	0
2009-03-23	08:29:00	0
2009-03-23	08:30:00	0
2009-03-23	08:31:00	0
2009-03-23	08:32:00	0
2009-03-23	08:33:00	0
2009-03-23	08:34:00	0
2009-03-23	08:35:00	0
2009-03-23	08:36:00	0
2009-03-23	08:37:00	0
2009-03-23	08:38:00	0
2009-03-23	08:39:00	0
2009-03-23	08:40:00	0
2009-03-23	08:41:00	0
2009-03-23	08:42:00	0
2009-03-23	08:43:00	0
2009-03-23	08:44:00	0
2009-03-23	08:45:00	0
2009-03-23	08:46:00	0
2009-03-23	08:47:00	0
2009-03-23	08:48:00	0
2009-03-23	08:49:00	0
2009-03-23	08:50:00	0
2009-03-23	08:51:00	0
2009-03-23	08:52:00	0
2009-03-23	08:53:00	0
2009-03-23	08:54:00	0
2009-03-23	08:55:00	0
2009-03-23	08:56:00	0
2009-03-23	08:57:00	0
2009-03-23	08:58:00	0
2009-03-23	08:59:00	0
2009-03-23	09:00:00	0
2009-03-23	09:01:00	0
2009-03-23	09:02:00	0
2009-03-23	09:03:00	0
2009-03-23	09:04:00	0
2009-03-23	09:05:00	0
2009-03-23	09:06:00	0
2009-03-23	09:07:00	0
2009-03-23	09:08:00	0
2009-03-23	09:09:00	0
2009-03-23	09:10:00	0
2009-03-23	09:11:00	0
2009-03-23	09:12:00	0
2009-03-23	09:13:00	0
2009-03-23	09:14:00	0
2009-03-23	09:15:00	0
2009-03-23	09:16:00	0
2009-03-23	09:17:00	0
2009-03-23	09:18:00	0
2009-03-23	09:19:00	0
2009-03-23	09:20:00	0
2009-03-23	09:21:00	0
2009-03-23	09:22:00	0
2009-03-23	09:23:00	0
2009-03-23	09:24:00	0
2009-03-23	09:25:00	0
2009-03-23	09:26:00	0
2009-03-23	09:27:00	0
2009-03-23	09:28:00	0
2009-03-23	09:29:00	0
2009-03-23	09:30:00	0
2009-03-23	09:31:00	0
2009-03-23	09:32:00	0
2009-03-23	09:33:00	0
2009-03-23	09:34:00	0
2009-03-23	09:35:00	0
2009-03-23	09:36:00	0
2009-03-23	09:37:00	0
2009-03-23	09:38:00	0
2009-03-23	09:39:00	0
2009-03-23	09:40:00	0
2009-03-23	09:41:00	0
2009-03-23	09:42:00	0
2009-03-23	09:43:00	0
2009-03-23	09:44:00	0
2009-03-23	09:45:00	0
2009-03-23	09:46:00	0
2009-03-23	09:47:00	0
2009-03-23	09:48:00	0
2009-03-23	09:49:00	0
2009-03-23	09:50:00	0
2009-03-23	09:51:00	0
2009-03-23	09:52:00	0
2009-03-23	09:53:00	0
2009-03-23	09:54:00	0
2009-03-23	09:55:00	0
2009-03-23	09:56:00	0
2009-03-23	09:57:00	0
2009-03-23	09:58:00	0
2009-03-23	09:59:00	0
2009-03-23	10:00:00	0
2009-03-23	10:01:00	0
2009-03-23	10:02:00	0
2009-03-23	10:03:00	0
2009-03-23	10:04:00	0
2009-03-23	10:05:00	0
2009-03-23	10:06:00	0
2009-03-23	10:07:00	0
2009-03-23	10:08:00	0
2009-03-23	10:09:00	0
2009-03-23	10:10:00	0
2009-03-23	10:11:00	0
2009-03-23	10:12:00	0
2009-03-23	10:13:00	0
2009-03-23	10:14:00	0
2009-03-23	10:15:00	0
2009-03-23	10:16:00	0
2009-03-23	10:17:00	0
2009-03-23	10:18:00	0
2009-03-23	10:19:00	0
2009-03-23	10:20:00	0
2009-03-23	10:21:00	0
2009-03-23	10:22:00	0
2009-03-23	10:23:00	0
2009-03-23	10:24:00	0
2009-03-23	10:25:00	0
2009-03-23	10:26:00	0
2009-03-23	10:27:00	0
2009-03-23	10:28:00	0
2009-03-23	10:29:00	0
2009-03-23	10:30:00	0
2009-03-23	10:31:00	0
2009-03-23	10:32:00	0
2009-03-23	10:33:00	0
2009-03-23	10:34:00	0
2009-03-23	10:35:00	0
2009-03-23	10:36:00	0
2009-03-23	10:37:00	0
2009-03-23	10:38:00	0
2009-03-23	10:39:00	0
2009-03-23	10:40:00	0
2009-03-23	10:41:00	0
2009-03-23	10:42:00	0
2009-03-23	10:43:00	0
2009-03-23	10:44:00	0
2009-03-23	10:45:00	0
2009-03-23	10:46:00	0
2009-03-23	10:47:00	0
2009-03-23	10:48:00	0
2009-03-23	10:49:00	0
2009-03-23	10:50:00	0
2009-03-23	10:51:00	0
2009-03-23	10:52:00	0
2009-03-23	10:53:00	0
2009-03-23	10:54:00	0
2009-03-23	10:55:00	0
2009-03-23	10:56:00	0
2009-03-23	10:57:00	0
2009-03-23	10:58:00	0
2009-03-23	10:59:00	0
2009-03-23	11:00:00	0
2009-03-23	11:01:00	0
2009-03-23	11:02:00	0
2009-03-23	11:03:00	0
2009-03-23	11:04:00	0
2009-03-23	11:05:00	0
2009-03-23	11:06:00	0
2009-03-23	11:07:00	0
2009-03-23	11:08:00	0
2009-03-23	11:09:00	0
2009-03-23	11:10:00	0
2009-03-23	11:11:00	0
2009-03-23	11:12:00	0
2009-03-23	11:13:00	0
2009-03-23	11:14:00	0
2009-03-23	11:15:00	0
2009-03-23	11:16:00	0
2009-03-23	11:17:00	0
2009-03-23	11:18:00	0
2009-03-23	11:19:00	0
2009-03-23	11:20:00	0
2009-03-23	11:21:00	0
2009-03-23	11:22:00	0
2009-03-23	11:23:00	0
2009-03-23	11:24:00	0
2009-03-23	11:25:00	0
2009-03-23	11:26:00	0
2009-03-23	11:27:00	0
2009-03-23	11:28:00	0
2009-03-23	11:29:00	0
2009-03-23	11:30:00	0
2009-03-23	11:31:00	0
2009-03-23	11:32:00	0
2009-03-23	11:33:00	0
2009-03-23	11:34:00	0
2009-03-23	11:35:00	0
2009-03-23	11:36:00	0
2009-03-23	11:37:00	0
2009-03-23	11:38:00	0
2009-03-23	11:39:00	0
2009-03-23	11:40:00	0
2009-03-23	11:41:00	0
2009-03-23	11:42:00	0
2009-03-23	11:43:00	0
2009-03-23	11:44:00	0
2009-03-23	11:45:00	0
2009-03-23	11:46:00	0
2009-03-23	11:47:00	0
2009-03-23	11:48:00	0
2009-03-23	11:49:00	0
2009-03-23	11:50:00	0
2009-03-23	11:51:00	0
2009-03-23	11:52:00	0
2009-03-23	11:53:00	0
2009-03-23	11:54:00	0
2009-03-23	11:55:00	0
2009-03-23	11:56:00	0
2009-03-23	11:57:00	0
2009-03-23	11:58:00	0
2009-03-23	11:59:00	0
2009-03-23	12:00:00	0
2009-03-23	12:01:00	0
2009-03-23	12:02:00	0
2009-03-23	12:03:00	0
2009-03-23	12:04:00	0
2009-03-23	12:05:00	0
2009-03-23	12:06:00	0
2009-03-23	12:07:00	0
2009-03-23	12:08:00	0
2009-03-23	12:09:00	0
2009-03-23	12:10:00	0
2009-03-23	12:11:00	0
2009-03-23	12:12:00	0
2009-03-23	12:13:00	0
2009-03-23	12:14:00	0
2009-03-23	12:15:00	0
2009-03-23	12:16:00	0
2009-03-23	12:17:00	0
2009-03-23	12:18:00	0
2009-03-23	12:19:00	0
2009-03-23	12:20:00	0
2009-03-23	12:21:00	0
2009-03-23	12:22:00	0
2009-03-23	12:23:00	0
2009-03-23	12:24:00	0
2009-03-23	12:25:00	0
2009-03-23	12:26:00	0
2009-03-23	12:27:00	0
2009-03-23	12:28:00	0
2009-03-23	12:29:00	0
2009-03-23	12:30:00	0
2009-03-23	12:31:00	0
2009-03-23	12:32:00	0
2009-03-23	12:33:00	0
2009-03-23	12:34:00	0
2009-03-23	12:35:00	0
2009-03-23	12:36:00	0
2009-03-23	12:37:00	0
2009-03-23	12:38:00	0
2009-03-23	12:39:00	0
2009-03-23	12:40:00	0
2009-03-23	12:41:00	0
2009-03-23	12:42:00	0
2009-03-23	12:43:00	0
2009-03-23	12:44:00	0
2009-03-23	12:45:00	0
2009-03-23	12:46:00	0
2009-03-23	12:47:00	0
2009-03-23	12:48:00	0
2009-03-23	12:49:00	0
2009-03-23	12:50:00	0
2009-03-23	12:51:00	0
2009-03-23	12:52:00	0
2009-03-23	12:53:00	0
2009-03-23	12:54:00	0
2009-03-23	12:55:00	0
2009-03-23	12:56:00	0
2009-03-23	12:57:00	0
2009-03-23	12:58:00	0
2009-03-23	12:59:00	0
2009-03-23	13:00:00	0
2009-03-23	13:01:00	0
2009-03-23	13:02:00	0
2009-03-23	13:03:00	0
2009-03-23	13:04:00	0
2009-03-23	13:05:00	0
2009-03-23	13:06:00	0
2009-03-23	13:07:00	0
2009-03-23	13:08:00	0
2009-03-23	13:09:00	0
2009-03-23	13:10:00	0
2009-03-23	13:11:00	0
2009-03-23	13:12:00	0
2009-03-23	13:13:00	0
2009-03-23	13:14:00	0
2009-03-23	13:15:00	0
2009-03-23	13:16:00	0
2009-03-23	13:17:00	0
2009-03-23	13:18:00	0
2009-03-23	13:19:00	0
2009-03-23	13:20:00	0
2009-03-23	13:21:00	0
2009-03-23	13:22:00	0
2009-03-23	13:23:00	0
2009-03-23	13:24:00	0
2009-03-23	13:25:00	0
2009-03-23	13:26:00	0
2009-03-23	13:27:00	0
2009-03-23	13:28:00	0
2009-03-23	13:29:00	0
2009-03-23	13:30:00	0
2009-03-23	13:31:00	0
2009-03-23	13:32:00	0
2009-03-23	13:33:00	0
2009-03-23	13:34:00	0
2009-03-23	13:35:00	0
2009-03-23	13:36:00	0
2009-03-23	13:37:00	0
2009-03-23	13:38:00	0
2009-03-23	13:39:00	0
2009-03-23	13:40:00	0
2009-03-23	13:41:00	0
2009-03-23	13:42:00	0
2009-03-23	13:43:00	0
2009-03-23	13:44:00	0
2009-03-23	13:45:00	0
2009-03-23	13:46:00	0
2009-03-23	13:47:00	0
2009-03-23	13:48:00	0
2009-03-23	13:49:00	0
2009-03-23	13:50:00	0
2009-03-23	13:51:00	0
2009-03-23	13:52:00	0
2009-03-23	13:53:00	0
2009-03-23	13:54:00	0
2009-03-23	13:55:00	0
2009-03-23	13:56:00	0
2009-03-23	13:57:00	0
2009-03-23	13:58:00	0
2009-03-23	13:59:00	0
2009-03-23	14:00:00	0
2009-03-23	14:01:00	0
2009-03-23	14:02:00	0
2009-03-23	14:03:00	0
2009-03-23	14:04:00	0
2009-03-23	14:05:00	0
2009-03-23	14:06:00	0
2009-03-23	14:07:00	0
2009-03-23	14:08:00	0
2009-03-23	14:09:00	0
2009-03-23	14:10:00	0
2009-03-23	14:11:00	0
2009-03-23	14:12:00	0
2009-03-23	14:13:00	0
2009-03-23	14:14:00	0
2009-03-23	14:15:00	0
2009-03-23	14:16:00	0
2009-03-23	14:17:00	0
2009-03-23	14:18:00	0
2009-03-23	14:19:00	0
2009-03-23	14:20:00	0
2009-03-23	14:21:00	0
2009-03-23	14:22:00	0
2009-03-23	14:23:00	0
2009-03-23	14:24:00	0
2009-03-23	14:25:00	0
2009-03-23	14:26:00	0
2009-03-23	14:27:00	0
2009-03-23	14:28:00	0
2009-03-23	14:29:00	0
2009-03-23	14:30:00	0
2009-03-23	14:31:00	0
2009-03-23	14:32:00	0
2009-03-23	14:33:00	0
2009-03-23	14:34:00	0
2009-03-23	14:35:00	0
2009-03-23	14:36:00	0
2009-03-23	14:37:00	0
2009-03-23	14:38:00	0
2009-03-23	14:39:00	0
2009-03-23	14:40:00	0
2009-03-23	14:41:00	0
2009-03-23	14:42:00	0
2009-03-23	14:43:00	0
2009-03-23	14:44:00	0
2009-03-23	14:45:00	0
2009-03-23	14:46:00	0
2009-03-23	14:47:00	0
2009-03-23	14:48:00	0
2009-03-23	14:49:00	0
2009-03-23	14:50:00	0
2009-03-23	14:51:00	0
2009-03-23	14:52:00	0
2009-03-23	14:53:00	0
2009-03-23	14:54:00	0
2009-03-23	14:55:00	0
2009-03-23	14:56:00	0
2009-03-23	14:57:00	0
2009-03-23	14:58:00	0
2009-03-23	14:59:00	0
2009-03-23	15:00:00	0
2009-03-23	15:01:00	0
2009-03-23	15:02:00	0
2009-03-23	15:03:00	0
2009-03-23	15:04:00	0
2009-03-23	15:05:00	0
2009-03-23	15:06:00	0
2009-03-23	15:07:00	0
2009-03-23	15:08:00	0
2009-03-23	15:09:00	0
2009-03-23	15:10:00	0
2009-03-23	15:11:00	0
2009-03-23	15:12:00	0
2009-03-23	15:13:00	0
2009-03-23	15:14:00	0
2009-03-23	15:15:00	0
2009-03-23	15:16:00	0
2009-03-23	15:17:00	0
2009-03-23	15:18:00	0
2009-03-23	15:19:00	0
2009-03-23	15:20:00	0
2009-03-23	15:21:00	0
2009-03-23	15:22:00	0
2009-03-23	15:23:00	0
2009-03-23	15:24:00	0
2009-03-23	15:25:00	0
2009-03-23	15:26:00	0
2009-03-23	15:27:00	0
2009-03-23	15:28:00	0
2009-03-23	15:29:00	0
2009-03-23	15:30:00	0
2009-03-23	15:31:00	0
2009-03-23	15:32:00	0
2009-03-23	15:33:00	0
2009-03-23	15:34:00	0
2009-03-23	15:35:00	0
2009-03-23	15:36:00	0
2009-03-23	15:37:00	0
2009-03-23	15:38:00	0
2009-03-23	15:39:00	0
2009-03-23	15:40:00	0
2009-03-23	15:41:00	0
2009-03-23	15:42:00	0
2009-03-23	15:43:00	0
2009-03-23	15:44:00	0
2009-03-23	15:45:00	0
2009-03-23	15:46:00	0
2009-03-23	15:47:00	0
2009-03-23	15:48:00	0
2009-03-23	15:49:00	0
2009-03-23	15:50:00	0
2009-03-23	15:51:00	0
2009-03-23	15:52:00	0
2009-03-23	15:53:00	0
2009-03-23	15:54:00	0
2009-03-23	15:55:00	0
2009-03-23	15:56:00	0
2009-03-23	15:57:00	0
2009-03-23	15:58:00	0
2009-03-23	15:59:00	0
2009-03-23	16:00:00	0
2009-03-23	16:01:00	0
2009-03-23	16:02:00	0
2009-03-23	16:03:00	0
2009-03-23	16:04:00	0
2009-03-23	16:05:00	0
2009-03-23	16:06:00	0
2009-03-23	16:07:00	0
2009-03-23	16:08:00	0
2009-03-23	16:09:00	0
2009-03-23	16:10:00	0
2009-03-23	16:11:00	0
2009-03-23	16:12:00	0
2009-03-23	16:13:00	0
2009-03-23	16:14:00	0
2009-03-23	16:15:00	0
2009-03-23	16:16:00	0
2009-03-23	16:17:00	0
2009-03-23	16:18:00	0
2009-03-23	16:19:00	0
2009-03-23	16:20:00	0
2009-03-23	16:21:00	0
2009-03-23	16:22:00	0
2009-03-23	16:23:00	0
2009-03-23	16:24:00	0
2009-03-23	16:25:00	0
2009-03-23	16:26:00	0
2009-03-23	16:27:00	0
2009-03-23	16:28:00	0
2009-03-23	16:29:00	0
2009-03-23	16:30:00	0
2009-03-23	16:31:00	0
2009-03-23	16:32:00	0
2009-03-23	16:33:00	0
2009-03-23	16:34:00	0
2009-03-23	16:35:00	0
2009-03-23	16:36:00	0
2009-03-23	16:37:00	0
2009-03-23	16:38:00	0
2009-03-23	16:39:00	0
2009-03-23	16:40:00	0
2009-03-23	16:41:00	0
2009-03-23	16:42:00	0
2009-03-23	16:43:00	0
2009-03-23	16:44:00	0
2009-03-23	16:45:00	0
2009-03-23	16:46:00	0
2009-03-23	16:47:00	0
2009-03-23	16:48:00	0
2009-03-23	16:49:00	0
2009-03-23	16:50:00	0
2009-03-23	16:51:00	0
2009-03-23	16:52:00	0
2009-03-23	16:53:00	0
2009-03-23	16:54:00	0
2009-03-23	16:55:00	0
2009-03-23	16:56:00	0
2009-03-23	16:57:00	0
2009-03-23	16:58:00	0
2009-03-23	16:59:00	0
2009-03-23	17:00:00	0
2009-03-23	17:01:00	0
2009-03-23	17:02:00	0
2009-03-23	17:03:00	0
2009-03-23	17:04:00	0
2009-03-23	17:05:00	0
2009-03-23	17:06:00	0
2009-03-23	17:07:00	0
2009-03-23	17:08:00	0
2009-03-23	17:09:00	0
2009-03-23	17:10:00	0
2009-03-23	17:11:00	0
2009-03-23	17:12:00	0
2009-03-23	17:13:00	0
2009-03-23	17:14:00	0
2009-03-23	17:15:00	0
2009-03-23	17:16:00	0
2009-03-23	17:17:00	0
2009-03-23	17:18:00	0
2009-03-23	17:19:00	0
2009-03-23	17:20:00	0
2009-03-23	17:21:00	0
2009-03-23	17:22:00	0
2009-03-23	17:23:00	0
2009-03-23	17:24:00	0
2009-03-23	17:25:00	0
2009-03-23	17:26:00	0
2009-03-23	17:27:00	0
2009-03-23	17:28:00	0
2009-03-23	17:29:00	0
2009-03-23	17:30:00	0
2009-03-23	17:31:00	0
2009-03-23	17:32:00	0
2009-03-23	17:33:00	0
2009-03-23	17:34:00	0
2009-03-23	17:35:00	0
2009-03-23	17:36:00	0
2009-03-23	17:37:00	0
2009-03-23	17:38:00	0
2009-03-23	17:39:00	0
2009-03-23	17:40:00	0
2009-03-23	17:41:00	0
2009-03-23	17:42:00	0
2009-03-23	17:43:00	0
2009-03-23	17:44:00	0
2009-03-23	17:45:00	0
2009-03-23	17:46:00	0
2009-03-23	17:47:00	0
2009-03-23	17:48:00	0
2009-03-23	17:49:00	0
2009-03-23	17:50:00	0
2009-03-23	17:51:00	0
2009-03-23	17:52:00	0
2009-03-23	17:53:00	0
2009-03-23	17:54:00	0
2009-03-23	17:55:00	0
2009-03-23	17:56:00	0
2009-03-23	17:57:00	0
2009-03-23	17:58:00	0
2009-03-23	17:59:00	0
2009-03-23	18:00:00	159
2009-03-23	18:01:00	103
2009-03-23	18:02:00	328
2009-03-23	18:03:00	171
2009-03-23	18:04:00	52
2009-03-23	18:05:00	270
2009-03-23	18:06:00	533
2009-03-23	18:07:00	683
2009-03-23	18:08:00	184
2009-03-23	18:09:00	1175
2009-03-23	18:10:00	570
2009-03-23	18:11:00	787
2009-03-23	18:12:00	704
2009-03-23	18:13:00	875
2009-03-23	18:14:00	766
2009-03-23	18:15:00	1202
2009-03-23	18:16:00	626
2009-03-23	18:17:00	52
2009-03-23	18:18:00	626
2009-03-23	18:19:00	766
2009-03-23	18:20:00	450
2009-03-23	18:21:00	807
2009-03-23	18:22:00	533
2009-03-23	18:23:00	401
2009-03-23	18:24:00	551
2009-03-23	18:25:00	745
2009-03-23	18:26:00	516
2009-03-23	18:27:00	787
2009-03-23	18:28:00	270
2009-03-23	18:29:00	72
2009-03-23	18:30:00	233
2009-03-23	18:31:00	246
2009-03-23	18:32:00	2052
2009-03-23	18:33:00	626
2009-03-23	18:34:00	31
2009-03-23	18:35:00	0
2009-03-23	18:36:00	103
2009-03-23	18:37:00	663
2009-03-23	18:38:00	285
2009-03-23	18:39:00	196
2009-03-23	18:40:00	450
2009-03-23	18:41:00	221
2009-03-23	18:42:00	72
2009-03-23	18:43:00	209
2009-03-23	18:44:00	62
2009-03-23	18:45:00	184
2009-03-23	18:46:00	83
2009-03-23	18:47:00	147
2009-03-23	18:48:00	221
2009-03-23	18:49:00	0
2009-03-23	18:50:00	0
2009-03-23	18:51:00	10
2009-03-23	18:52:00	0
2009-03-23	18:53:00	0
2009-03-23	18:54:00	0
2009-03-23	18:55:00	21
2009-03-23	18:56:00	0
2009-03-23	18:57:00	0
2009-03-23	18:58:00	83
2009-03-23	18:59:00	270
2009-03-23	19:00:00	21
2009-03-23	19:01:00	10
2009-03-23	19:02:00	0
2009-03-23	19:03:00	0
2009-03-23	19:04:00	0
2009-03-23	19:05:00	0
2009-03-23	19:06:00	10
2009-03-23	19:07:00	0
2009-03-23	19:08:00	0
2009-03-23	19:09:00	0
2009-03-23	19:10:00	62
2009-03-23	19:11:00	0
2009-03-23	19:12:00	0
2009-03-23	19:13:00	52
2009-03-23	19:14:00	196
2009-03-23	19:15:00	147
2009-03-23	19:16:00	184
2009-03-23	19:17:00	0
2009-03-23	19:18:00	159
2009-03-23	19:19:00	72
2009-03-23	19:20:00	450
2009-03-23	19:21:00	745
2009-03-23	19:22:00	0
2009-03-23	19:23:00	314
2009-03-23	19:24:00	159
2009-03-23	19:25:00	299
2009-03-23	19:26:00	10
2009-03-23	19:27:00	21
2009-03-23	19:28:00	0
2009-03-23	19:29:00	10
2009-03-23	19:30:00	21
2009-03-23	19:31:00	83
2009-03-23	19:32:00	21
2009-03-23	19:33:00	21
2009-03-23	19:34:00	0
2009-03-23	19:35:00	0
2009-03-23	19:36:00	314
2009-03-23	19:37:00	570
2009-03-23	19:38:00	147
2009-03-23	19:39:00	21
2009-03-23	19:40:00	41
2009-03-23	19:41:00	0
2009-03-23	19:42:00	93
2009-03-23	19:43:00	0
2009-03-23	19:44:00	0
2009-03-23	19:45:00	10
2009-03-23	19:46:00	0
2009-03-23	19:47:00	10
2009-03-23	19:48:00	52
2009-03-23	19:49:00	0
2009-03-23	19:50:00	0
2009-03-23	19:51:00	21
2009-03-23	19:52:00	0
2009-03-23	19:53:00	0
2009-03-23	19:54:00	0
2009-03-23	19:55:00	0
2009-03-23	19:56:00	0
2009-03-23	19:57:00	0
2009-03-23	19:58:00	0
2009-03-23	19:59:00	196
2009-03-23	20:00:00	83
2009-03-23	20:01:00	258
2009-03-23	20:02:00	114
2009-03-23	20:03:00	184
2009-03-23	20:04:00	184
2009-03-23	20:05:00	0
2009-03-23	20:06:00	10
2009-03-23	20:07:00	0
2009-03-23	20:08:00	0
2009-03-23	20:09:00	62
2009-03-23	20:10:00	328
2009-03-23	20:11:00	0
2009-03-23	20:12:00	0
2009-03-23	20:13:00	0
2009-03-23	20:14:00	0
2009-03-23	20:15:00	0
2009-03-23	20:16:00	0
2009-03-23	20:17:00	0
2009-03-23	20:18:00	0
2009-03-23	20:19:00	0
2009-03-23	20:20:00	0
2009-03-23	20:21:00	0
2009-03-23	20:22:00	0
2009-03-23	20:23:00	0
2009-03-23	20:24:00	0
2009-03-23	20:25:00	0
2009-03-23	20:26:00	0
2009-03-23	20:27:00	21
2009-03-23	20:28:00	0
2009-03-23	20:29:00	0
2009-03-23	20:30:00	0
2009-03-23	20:31:00	0
2009-03-23	20:32:00	0
2009-03-23	20:33:00	0
2009-03-23	20:34:00	0
2009-03-23	20:35:00	0
2009-03-23	20:36:00	0
2009-03-23	20:37:00	0
2009-03-23	20:38:00	0
2009-03-23	20:39:00	0
2009-03-23	20:40:00	0
2009-03-23	20:41:00	0
2009-03-23	20:42:00	0
2009-03-23	20:43:00	0
2009-03-23	20:44:00	0
2009-03-23	20:45:00	0
2009-03-23	20:46:00	0
2009-03-23	20:47:00	0
2009-03-23	20:48:00	10
2009-03-23	20:49:00	0
2009-03-23	20:50:00	62
2009-03-23	20:51:00	0
2009-03-23	20:52:00	0
2009-03-23	20:53:00	0
2009-03-23	20:54:00	0
2009-03-23	20:55:00	0
2009-03-23	20:56:00	0
2009-03-23	20:57:00	0
2009-03-23	20:58:00	0
2009-03-23	20:59:00	21
2009-03-23	21:00:00	0
2009-03-23	21:01:00	0
2009-03-23	21:02:00	10
2009-03-23	21:03:00	0
2009-03-23	21:04:00	21
2009-03-23	21:05:00	31
2009-03-23	21:06:00	0
2009-03-23	21:07:00	10
2009-03-23	21:08:00	0
2009-03-23	21:09:00	10
2009-03-23	21:10:00	0
2009-03-23	21:11:00	0
2009-03-23	21:12:00	31
2009-03-23	21:13:00	31
2009-03-23	21:14:00	0
2009-03-23	21:15:00	21
2009-03-23	21:16:00	0
2009-03-23	21:17:00	0
2009-03-23	21:18:00	10
2009-03-23	21:19:00	0
2009-03-23	21:20:00	0
2009-03-23	21:21:00	0
2009-03-23	21:22:00	0
2009-03-23	21:23:00	0
2009-03-23	21:24:00	0
2009-03-23	21:25:00	0
2009-03-23	21:26:00	10
2009-03-23	21:27:00	10
2009-03-23	21:28:00	0
2009-03-23	21:29:00	21
2009-03-23	21:30:00	0
2009-03-23	21:31:00	0
2009-03-23	21:32:00	0
2009-03-23	21:33:00	10
2009-03-23	21:34:00	52
2009-03-23	21:35:00	0
2009-03-23	21:36:00	0
2009-03-23	21:37:00	372
2009-03-23	21:38:00	114
2009-03-23	21:39:00	285
2009-03-23	21:40:00	1503
2009-03-23	21:41:00	704
2009-03-23	21:42:00	1346
2009-03-23	21:43:00	1230
2009-03-23	21:44:00	500
2009-03-23	21:45:00	570
2009-03-23	21:46:00	644
2009-03-23	21:47:00	159
2009-03-23	21:48:00	725
2009-03-23	21:49:00	159
2009-03-23	21:50:00	83
2009-03-23	21:51:00	0
2009-03-23	21:52:00	0
2009-03-23	21:53:00	0
2009-03-23	21:54:00	10
2009-03-23	21:55:00	0
2009-03-23	21:56:00	570
2009-03-23	21:57:00	516
2009-03-23	21:58:00	417
2009-03-23	21:59:00	21
2009-03-23	22:00:00	0
2009-03-23	22:01:00	0
2009-03-23	22:02:00	10
2009-03-23	22:03:00	41
2009-03-23	22:04:00	0
2009-03-23	22:05:00	21
2009-03-23	22:06:00	10
2009-03-23	22:07:00	114
2009-03-23	22:08:00	147
2009-03-23	22:09:00	184
2009-03-23	22:10:00	171
2009-03-23	22:11:00	196
2009-03-23	22:12:00	31
2009-03-23	22:13:00	103
2009-03-23	22:14:00	0
2009-03-23	22:15:00	0
2009-03-23	22:16:00	0
2009-03-23	22:17:00	0
2009-03-23	22:18:00	0
2009-03-23	22:19:00	0
2009-03-23	22:20:00	0
2009-03-23	22:21:00	0
2009-03-23	22:22:00	0
2009-03-23	22:23:00	10
2009-03-23	22:24:00	0
2009-03-23	22:25:00	0
2009-03-23	22:26:00	10
2009-03-23	22:27:00	0
2009-03-23	22:28:00	31
2009-03-23	22:29:00	0
2009-03-23	22:30:00	0
2009-03-23	22:31:00	0
2009-03-23	22:32:00	0
2009-03-23	22:33:00	0
2009-03-23	22:34:00	0
2009-03-23	22:35:00	0
2009-03-23	22:36:00	0
2009-03-23	22:37:00	41
2009-03-23	22:38:00	0
2009-03-23	22:39:00	0
2009-03-23	22:40:00	0
2009-03-23	22:41:00	0
2009-03-23	22:42:00	0
2009-03-23	22:43:00	0
2009-03-23	22:44:00	0
2009-03-23	22:45:00	0
2009-03-23	22:46:00	0
2009-03-23	22:47:00	0
2009-03-23	22:48:00	0
2009-03-23	22:49:00	0
2009-03-23	22:50:00	0
2009-03-23	22:51:00	0
2009-03-23	22:52:00	83
2009-03-23	22:53:00	0
2009-03-23	22:54:00	0
2009-03-23	22:55:00	0
2009-03-23	22:56:00	0
2009-03-23	22:57:00	0
2009-03-23	22:58:00	0
2009-03-23	22:59:00	0
2009-03-23	23:00:00	0
2009-03-23	23:01:00	0
2009-03-23	23:02:00	0
2009-03-23	23:03:00	0
2009-03-23	23:04:00	0
2009-03-23	23:05:00	0
2009-03-23	23:06:00	246
2009-03-23	23:07:00	221
2009-03-23	23:08:00	52
2009-03-23	23:09:00	0
2009-03-23	23:10:00	0
2009-03-23	23:11:00	0
2009-03-23	23:12:00	0
2009-03-23	23:13:00	41
2009-03-23	23:14:00	0
2009-03-23	23:15:00	0
2009-03-23	23:16:00	0
2009-03-23	23:17:00	0
2009-03-23	23:18:00	0
2009-03-23	23:19:00	0
2009-03-23	23:20:00	0
2009-03-23	23:21:00	0
2009-03-23	23:22:00	0
2009-03-23	23:23:00	0
2009-03-23	23:24:00	0
2009-03-23	23:25:00	0
2009-03-23	23:26:00	0
2009-03-23	23:27:00	0
2009-03-23	23:28:00	0
2009-03-23	23:29:00	0
2009-03-23	23:30:00	0
2009-03-23	23:31:00	0
2009-03-23	23:32:00	0
2009-03-23	23:33:00	10
2009-03-23	23:34:00	0
2009-03-23	23:35:00	0
2009-03-23	23:36:00	0
2009-03-23	23:37:00	0
2009-03-23	23:38:00	0
2009-03-23	23:39:00	0
2009-03-23	23:40:00	0
2009-03-23	23:41:00	0
2009-03-23	23:42:00	0
2009-03-23	23:43:00	0
2009-03-23	23:44:00	0
2009-03-23	23:45:00	62
2009-03-23	23:46:00	0
2009-03-23	23:47:00	0
2009-03-23	23:48:00	0
2009-03-23	23:49:00	0
2009-03-23	23:50:00	0
2009-03-23	23:51:00	0
2009-03-23	23:52:00	0
2009-03-23	23:53:00	0
2009-03-23	23:54:00	0
2009-03-23	23:55:00	0
2009-03-23	23:56:00	0
2009-03-23	23:57:00	0
2009-03-23	23:58:00	0
2009-03-23	23:59:00	0
2009-03-24	00:00:00	0
2009-03-24	00:01:00	0
2009-03-24	00:02:00	0
2009-03-24	00:03:00	0
2009-03-24	00:04:00	0
2009-03-24	00:05:00	0
2009-03-24	00:06:00	0
2009-03-24	00:07:00	0
2009-03-24	00:08:00	0
2009-03-24	00:09:00	0
2009-03-24	00:10:00	0
2009-03-24	00:11:00	0
2009-03-24	00:12:00	0
2009-03-24	00:13:00	0
2009-03-24	00:14:00	0
2009-03-24	00:15:00	0
2009-03-24	00:16:00	0
2009-03-24	00:17:00	0
2009-03-24	00:18:00	0
2009-03-24	00:19:00	0
2009-03-24	00:20:00	0
2009-03-24	00:21:00	0
2009-03-24	00:22:00	103
2009-03-24	00:23:00	0
2009-03-24	00:24:00	0
2009-03-24	00:25:00	0
2009-03-24	00:26:00	10
2009-03-24	00:27:00	0
2009-03-24	00:28:00	0
2009-03-24	00:29:00	0
2009-03-24	00:30:00	0
2009-03-24	00:31:00	0
2009-03-24	00:32:00	0
2009-03-24	00:33:00	0
2009-03-24	00:34:00	0
2009-03-24	00:35:00	52
2009-03-24	00:36:00	0
2009-03-24	00:37:00	0
2009-03-24	00:38:00	0
2009-03-24	00:39:00	72
2009-03-24	00:40:00	0
2009-03-24	00:41:00	0
2009-03-24	00:42:00	31
2009-03-24	00:43:00	0
2009-03-24	00:44:00	0
2009-03-24	00:45:00	0
2009-03-24	00:46:00	0
2009-03-24	00:47:00	0
2009-03-24	00:48:00	10
2009-03-24	00:49:00	0
2009-03-24	00:50:00	0
2009-03-24	00:51:00	0
2009-03-24	00:52:00	0
2009-03-24	00:53:00	0
2009-03-24	00:54:00	0
2009-03-24	00:55:00	0
2009-03-24	00:56:00	0
2009-03-24	00:57:00	0
2009-03-24	00:58:00	0
2009-03-24	00:59:00	0
2009-03-24	01:00:00	0
2009-03-24	01:01:00	21
2009-03-24	01:02:00	0
2009-03-24	01:03:00	0
2009-03-24	01:04:00	0
2009-03-24	01:05:00	0
2009-03-24	01:06:00	0
2009-03-24	01:07:00	0
2009-03-24	01:08:00	0
2009-03-24	01:09:00	0
2009-03-24	01:10:00	0
2009-03-24	01:11:00	0
2009-03-24	01:12:00	0
2009-03-24	01:13:00	0
2009-03-24	01:14:00	0
2009-03-24	01:15:00	0
2009-03-24	01:16:00	0
2009-03-24	01:17:00	0
2009-03-24	01:18:00	0
2009-03-24	01:19:00	0
2009-03-24	01:20:00	0
2009-03-24	01:21:00	0
2009-03-24	01:22:00	0
2009-03-24	01:23:00	0
2009-03-24	01:24:00	0
2009-03-24	01:25:00	0
2009-03-24	01:26:00	0
2009-03-24	01:27:00	0
2009-03-24	01:28:00	0
2009-03-24	01:29:00	0
2009-03-24	01:30:00	0
2009-03-24	01:31:00	0
2009-03-24	01:32:00	21
2009-03-24	01:33:00	0
2009-03-24	01:34:00	0
2009-03-24	01:35:00	0
2009-03-24	01:36:00	0
2009-03-24	01:37:00	0
2009-03-24	01:38:00	0
2009-03-24	01:39:00	0
2009-03-24	01:40:00	0
2009-03-24	01:41:00	0
2009-03-24	01:42:00	124
2009-03-24	01:43:00	0
2009-03-24	01:44:00	0
2009-03-24	01:45:00	0
2009-03-24	01:46:00	0
2009-03-24	01:47:00	0
2009-03-24	01:48:00	0
2009-03-24	01:49:00	0
2009-03-24	01:50:00	0
2009-03-24	01:51:00	0
2009-03-24	01:52:00	0
2009-03-24	01:53:00	0
2009-03-24	01:54:00	0
2009-03-24	01:55:00	0
2009-03-24	01:56:00	0
2009-03-24	01:57:00	0
2009-03-24	01:58:00	0
2009-03-24	01:59:00	0
2009-03-24	02:00:00	0
2009-03-24	02:01:00	0
2009-03-24	02:02:00	0
2009-03-24	02:03:00	0
2009-03-24	02:04:00	0
2009-03-24	02:05:00	0
2009-03-24	02:06:00	0
2009-03-24	02:07:00	124
2009-03-24	02:08:00	0
2009-03-24	02:09:00	0
2009-03-24	02:10:00	0
2009-03-24	02:11:00	0
2009-03-24	02:12:00	0
2009-03-24	02:13:00	0
2009-03-24	02:14:00	0
2009-03-24	02:15:00	21
2009-03-24	02:16:00	0
2009-03-24	02:17:00	0
2009-03-24	02:18:00	0
2009-03-24	02:19:00	10
2009-03-24	02:20:00	0
2009-03-24	02:21:00	0
2009-03-24	02:22:00	0
2009-03-24	02:23:00	0
2009-03-24	02:24:00	0
2009-03-24	02:25:00	0
2009-03-24	02:26:00	0
2009-03-24	02:27:00	0
2009-03-24	02:28:00	0
2009-03-24	02:29:00	0
2009-03-24	02:30:00	0
2009-03-24	02:31:00	0
2009-03-24	02:32:00	10
2009-03-24	02:33:00	93
2009-03-24	02:34:00	21
2009-03-24	02:35:00	0
2009-03-24	02:36:00	0
2009-03-24	02:37:00	0
2009-03-24	02:38:00	0
2009-03-24	02:39:00	0
2009-03-24	02:40:00	0
2009-03-24	02:41:00	0
2009-03-24	02:42:00	0
2009-03-24	02:43:00	0
2009-03-24	02:44:00	0
2009-03-24	02:45:00	0
2009-03-24	02:46:00	0
2009-03-24	02:47:00	0
2009-03-24	02:48:00	0
2009-03-24	02:49:00	0
2009-03-24	02:50:00	0
2009-03-24	02:51:00	0
2009-03-24	02:52:00	0
2009-03-24	02:53:00	0
2009-03-24	02:54:00	0
2009-03-24	02:55:00	0
2009-03-24	02:56:00	0
2009-03-24	02:57:00	0
2009-03-24	02:58:00	0
2009-03-24	02:59:00	0
2009-03-24	03:00:00	0
2009-03-24	03:01:00	0
2009-03-24	03:02:00	31
2009-03-24	03:03:00	0
2009-03-24	03:04:00	0
2009-03-24	03:05:00	0
2009-03-24	03:06:00	31
2009-03-24	03:07:00	0
2009-03-24	03:08:00	72
2009-03-24	03:09:00	0
2009-03-24	03:10:00	0
2009-03-24	03:11:00	0
2009-03-24	03:12:00	0
2009-03-24	03:13:00	0
2009-03-24	03:14:00	0
2009-03-24	03:15:00	0
2009-03-24	03:16:00	0
2009-03-24	03:17:00	0
2009-03-24	03:18:00	0
2009-03-24	03:19:00	0
2009-03-24	03:20:00	0
2009-03-24	03:21:00	0
2009-03-24	03:22:00	0
2009-03-24	03:23:00	0
2009-03-24	03:24:00	0
2009-03-24	03:25:00	0
2009-03-24	03:26:00	0
2009-03-24	03:27:00	0
2009-03-24	03:28:00	0
2009-03-24	03:29:00	0
2009-03-24	03:30:00	0
2009-03-24	03:31:00	0
2009-03-24	03:32:00	0
2009-03-24	03:33:00	0
2009-03-24	03:34:00	0
2009-03-24	03:35:00	0
2009-03-24	03:36:00	0
2009-03-24	03:37:00	0
2009-03-24	03:38:00	0
2009-03-24	03:39:00	0
2009-03-24	03:40:00	0
2009-03-24	03:41:00	0
2009-03-24	03:42:00	0
2009-03-24	03:43:00	0
2009-03-24	03:44:00	0
2009-03-24	03:45:00	0
2009-03-24	03:46:00	0
2009-03-24	03:47:00	0
2009-03-24	03:48:00	31
2009-03-24	03:49:00	0
2009-03-24	03:50:00	0
2009-03-24	03:51:00	103
2009-03-24	03:52:00	0
2009-03-24	03:53:00	41
2009-03-24	03:54:00	0
2009-03-24	03:55:00	0
2009-03-24	03:56:00	0
2009-03-24	03:57:00	0
2009-03-24	03:58:00	0
2009-03-24	03:59:00	0
2009-03-24	04:00:00	0
2009-03-24	04:01:00	0
2009-03-24	04:02:00	0
2009-03-24	04:03:00	0
2009-03-24	04:04:00	0
2009-03-24	04:05:00	0
2009-03-24	04:06:00	0
2009-03-24	04:07:00	0
2009-03-24	04:08:00	0
2009-03-24	04:09:00	0
2009-03-24	04:10:00	0
2009-03-24	04:11:00	0
2009-03-24	04:12:00	0
2009-03-24	04:13:00	0
2009-03-24	04:14:00	0
2009-03-24	04:15:00	0
2009-03-24	04:16:00	0
2009-03-24	04:17:00	0
2009-03-24	04:18:00	0
2009-03-24	04:19:00	0
2009-03-24	04:20:00	0
2009-03-24	04:21:00	0
2009-03-24	04:22:00	0
2009-03-24	04:23:00	0
2009-03-24	04:24:00	83
2009-03-24	04:25:00	0
2009-03-24	04:26:00	0
2009-03-24	04:27:00	62
2009-03-24	04:28:00	0
2009-03-24	04:29:00	0
2009-03-24	04:30:00	0
2009-03-24	04:31:00	0
2009-03-24	04:32:00	0
2009-03-24	04:33:00	0
2009-03-24	04:34:00	0
2009-03-24	04:35:00	0
2009-03-24	04:36:00	0
2009-03-24	04:37:00	0
2009-03-24	04:38:00	0
2009-03-24	04:39:00	0
2009-03-24	04:40:00	0
2009-03-24	04:41:00	0
2009-03-24	04:42:00	0
2009-03-24	04:43:00	0
2009-03-24	04:44:00	0
2009-03-24	04:45:00	0
2009-03-24	04:46:00	0
2009-03-24	04:47:00	0
2009-03-24	04:48:00	0
2009-03-24	04:49:00	0
2009-03-24	04:50:00	0
2009-03-24	04:51:00	10
2009-03-24	04:52:00	0
2009-03-24	04:53:00	0
2009-03-24	04:54:00	52
2009-03-24	04:55:00	0
2009-03-24	04:56:00	0
2009-03-24	04:57:00	0
2009-03-24	04:58:00	0
2009-03-24	04:59:00	0
2009-03-24	05:00:00	21
2009-03-24	05:01:00	0
2009-03-24	05:02:00	0
2009-03-24	05:03:00	0
2009-03-24	05:04:00	0
2009-03-24	05:05:00	0
2009-03-24	05:06:00	0
2009-03-24	05:07:00	0
2009-03-24	05:08:00	0
2009-03-24	05:09:00	0
2009-03-24	05:10:00	0
2009-03-24	05:11:00	0
2009-03-24	05:12:00	0
2009-03-24	05:13:00	0
2009-03-24	05:14:00	0
2009-03-24	05:15:00	0
2009-03-24	05:16:00	0
2009-03-24	05:17:00	0
2009-03-24	05:18:00	0
2009-03-24	05:19:00	0
2009-03-24	05:20:00	0
2009-03-24	05:21:00	0
2009-03-24	05:22:00	0
2009-03-24	05:23:00	124
2009-03-24	05:24:00	0
2009-03-24	05:25:00	0
2009-03-24	05:26:00	0
2009-03-24	05:27:00	0
2009-03-24	05:28:00	0
2009-03-24	05:29:00	0
2009-03-24	05:30:00	0
2009-03-24	05:31:00	0
2009-03-24	05:32:00	0
2009-03-24	05:33:00	0
2009-03-24	05:34:00	0
2009-03-24	05:35:00	0
2009-03-24	05:36:00	0
2009-03-24	05:37:00	0
2009-03-24	05:38:00	0
2009-03-24	05:39:00	21
2009-03-24	05:40:00	0
2009-03-24	05:41:00	0
2009-03-24	05:42:00	21
2009-03-24	05:43:00	0
2009-03-24	05:44:00	0
2009-03-24	05:45:00	0
2009-03-24	05:46:00	0
2009-03-24	05:47:00	0
2009-03-24	05:48:00	0
2009-03-24	05:49:00	0
2009-03-24	05:50:00	0
2009-03-24	05:51:00	0
2009-03-24	05:52:00	0
2009-03-24	05:53:00	0
2009-03-24	05:54:00	0
2009-03-24	05:55:00	0
2009-03-24	05:56:00	0
2009-03-24	05:57:00	0
2009-03-24	05:58:00	0
2009-03-24	05:59:00	0
2009-03-24	06:00:00	0
2009-03-24	06:01:00	0
2009-03-24	06:02:00	209
2009-03-24	06:03:00	0
2009-03-24	06:04:00	0
2009-03-24	06:05:00	0
2009-03-24	06:06:00	0
2009-03-24	06:07:00	0
2009-03-24	06:08:00	0
2009-03-24	06:09:00	0
2009-03-24	06:10:00	0
2009-03-24	06:11:00	0
2009-03-24	06:12:00	0
2009-03-24	06:13:00	0
2009-03-24	06:14:00	0
2009-03-24	06:15:00	0
2009-03-24	06:16:00	0
2009-03-24	06:17:00	0
2009-03-24	06:18:00	0
2009-03-24	06:19:00	21
2009-03-24	06:20:00	41
2009-03-24	06:21:00	10
2009-03-24	06:22:00	0
2009-03-24	06:23:00	0
2009-03-24	06:24:00	0
2009-03-24	06:25:00	93
2009-03-24	06:26:00	0
2009-03-24	06:27:00	0
2009-03-24	06:28:00	21
2009-03-24	06:29:00	10
2009-03-24	06:30:00	0
2009-03-24	06:31:00	0
2009-03-24	06:32:00	0
2009-03-24	06:33:00	0
2009-03-24	06:34:00	0
2009-03-24	06:35:00	0
2009-03-24	06:36:00	0
2009-03-24	06:37:00	0
2009-03-24	06:38:00	0
2009-03-24	06:39:00	0
2009-03-24	06:40:00	0
2009-03-24	06:41:00	31
2009-03-24	06:42:00	31
2009-03-24	06:43:00	0
2009-03-24	06:44:00	0
2009-03-24	06:45:00	0
2009-03-24	06:46:00	0
2009-03-24	06:47:00	0
2009-03-24	06:48:00	0
2009-03-24	06:49:00	0
2009-03-24	06:50:00	0
2009-03-24	06:51:00	0
2009-03-24	06:52:00	0
2009-03-24	06:53:00	0
2009-03-24	06:54:00	0
2009-03-24	06:55:00	147
2009-03-24	06:56:00	516
2009-03-24	06:57:00	314
2009-03-24	06:58:00	1043
2009-03-24	06:59:00	1408
2009-03-24	07:00:00	2310
2009-03-24	07:01:00	401
2009-03-24	07:02:00	314
2009-03-24	07:03:00	644
2009-03-24	07:04:00	246
2009-03-24	07:05:00	516
2009-03-24	07:06:00	103
2009-03-24	07:07:00	147
2009-03-24	07:08:00	434
2009-03-24	07:09:00	898
2009-03-24	07:10:00	21
2009-03-24	07:11:00	663
2009-03-24	07:12:00	10
2009-03-24	07:13:00	0
2009-03-24	07:14:00	0
2009-03-24	07:15:00	72
2009-03-24	07:16:00	467
2009-03-24	07:17:00	314
2009-03-24	07:18:00	607
2009-03-24	07:19:00	83
2009-03-24	07:20:00	31
2009-03-24	07:21:00	0
2009-03-24	07:22:00	31
2009-03-24	07:23:00	10
2009-03-24	07:24:00	0
2009-03-24	07:25:00	103
2009-03-24	07:26:00	500
2009-03-24	07:27:00	663
2009-03-24	07:28:00	1377
2009-03-24	07:29:00	1230
2009-03-24	07:30:00	993
2009-03-24	07:31:00	10
2009-03-24	07:32:00	0
2009-03-24	07:33:00	10
2009-03-24	07:34:00	0
2009-03-24	07:35:00	41
2009-03-24	07:36:00	0
2009-03-24	07:37:00	0
2009-03-24	07:38:00	725
2009-03-24	07:39:00	1067
2009-03-24	07:40:00	663
2009-03-24	07:41:00	10
2009-03-24	07:42:00	10
2009-03-24	07:43:00	10
2009-03-24	07:44:00	10
2009-03-24	07:45:00	0
2009-03-24	07:46:00	0
2009-03-24	07:47:00	0
2009-03-24	07:48:00	0
2009-03-24	07:49:00	0
2009-03-24	07:50:00	0
2009-03-24	07:51:00	0
2009-03-24	07:52:00	0
2009-03-24	07:53:00	0
2009-03-24	07:54:00	0
2009-03-24	07:55:00	21
2009-03-24	07:56:00	0
2009-03-24	07:57:00	0
2009-03-24	07:58:00	0
2009-03-24	07:59:00	0
2009-03-24	08:00:00	0
2009-03-24	08:01:00	0
2009-03-24	08:02:00	83
2009-03-24	08:03:00	0
2009-03-24	08:04:00	0
2009-03-24	08:05:00	0
2009-03-24	08:06:00	0
2009-03-24	08:07:00	31
2009-03-24	08:08:00	0
2009-03-24	08:09:00	0
2009-03-24	08:10:00	0
2009-03-24	08:11:00	0
2009-03-24	08:12:00	0
2009-03-24	08:13:00	0
2009-03-24	08:14:00	0
2009-03-24	08:15:00	0
2009-03-24	08:16:00	0
2009-03-24	08:17:00	21
2009-03-24	08:18:00	21
2009-03-24	08:19:00	0
2009-03-24	08:20:00	72
2009-03-24	08:21:00	114
2009-03-24	08:22:00	41
2009-03-24	08:23:00	0
2009-03-24	08:24:00	10
2009-03-24	08:25:00	10
2009-03-24	08:26:00	0
2009-03-24	08:27:00	0
2009-03-24	08:28:00	10
2009-03-24	08:29:00	0
2009-03-24	08:30:00	41
2009-03-24	08:31:00	0
2009-03-24	08:32:00	0
2009-03-24	08:33:00	41
2009-03-24	08:34:00	0
2009-03-24	08:35:00	0
2009-03-24	08:36:00	62
2009-03-24	08:37:00	0
2009-03-24	08:38:00	0
2009-03-24	08:39:00	0
2009-03-24	08:40:00	10
2009-03-24	08:41:00	52
2009-03-24	08:42:00	0
2009-03-24	08:43:00	0
2009-03-24	08:44:00	10
2009-03-24	08:45:00	0
2009-03-24	08:46:00	0
2009-03-24	08:47:00	0
2009-03-24	08:48:00	0
2009-03-24	08:49:00	0
2009-03-24	08:50:00	10
2009-03-24	08:51:00	10
2009-03-24	08:52:00	299
2009-03-24	08:53:00	270
2009-03-24	08:54:00	516
2009-03-24	08:55:00	52
2009-03-24	08:56:00	285
2009-03-24	08:57:00	10
2009-03-24	08:58:00	0
2009-03-24	08:59:00	0
2009-03-24	09:00:00	0
2009-03-24	09:01:00	372
2009-03-24	09:02:00	1707
2009-03-24	09:03:00	1893
2009-03-24	09:04:00	1780
2009-03-24	09:05:00	570
2009-03-24	09:06:00	114
2009-03-24	09:07:00	434
2009-03-24	09:08:00	124
[truncated: 19,611 more rows]

## Sheet: 4.6.09
Actogram, Copy Raw Data, All Days
Identity:	Cooper Rios
Filename:	E:\Active Research Files\meloxicam titre canine\cases\cooper\Cooper Rios 4.6.09.AWC
Gender:	M
Age:	4
Height:	35.0 cm	13.8 in
Weight:	11.6 kg	25.6 lbs
Start Date:	06-Apr-2009 (Mon)
Start Time:	18:00:00
Interval:	1.00 mins
Date Stamp:	Time Stamp:	Activity Data:	Marker Press:
2009-04-06	00:00:00	0
2009-04-06	00:01:00	0
2009-04-06	00:02:00	0
2009-04-06	00:03:00	0
2009-04-06	00:04:00	0
2009-04-06	00:05:00	0
2009-04-06	00:06:00	0
2009-04-06	00:07:00	0
2009-04-06	00:08:00	0
2009-04-06	00:09:00	0
2009-04-06	00:10:00	0
2009-04-06	00:11:00	0
2009-04-06	00:12:00	0
2009-04-06	00:13:00	0
2009-04-06	00:14:00	0
2009-04-06	00:15:00	0
2009-04-06	00:16:00	0
2009-04-06	00:17:00	0
2009-04-06	00:18:00	0
2009-04-06	00:19:00	0
2009-04-06	00:20:00	0
2009-04-06	00:21:00	0
2009-04-06	00:22:00	0
2009-04-06	00:23:00	0
2009-04-06	00:24:00	0
2009-04-06	00:25:00	0
2009-04-06	00:26:00	0
2009-04-06	00:27:00	0
2009-04-06	00:28:00	0
2009-04-06	00:29:00	0
2009-04-06	00:30:00	0
2009-04-06	00:31:00	0
2009-04-06	00:32:00	0
2009-04-06	00:33:00	0
2009-04-06	00:34:00	0
2009-04-06	00:35:00	0
2009-04-06	00:36:00	0
2009-04-06	00:37:00	0
2009-04-06	00:38:00	0
2009-04-06	00:39:00	0
2009-04-06	00:40:00	0
2009-04-06	00:41:00	0
2009-04-06	00:42:00	0
2009-04-06	00:43:00	0
2009-04-06	00:44:00	0
2009-04-06	00:45:00	0
2009-04-06	00:46:00	0
2009-04-06	00:47:00	0
2009-04-06	00:48:00	0
2009-04-06	00:49:00	0
2009-04-06	00:50:00	0
2009-04-06	00:51:00	0
2009-04-06	00:52:00	0
2009-04-06	00:53:00	0
2009-04-06	00:54:00	0
2009-04-06	00:55:00	0
2009-04-06	00:56:00	0
2009-04-06	00:57:00	0
2009-04-06	00:58:00	0
2009-04-06	00:59:00	0
2009-04-06	01:00:00	0
2009-04-06	01:01:00	0
2009-04-06	01:02:00	0
2009-04-06	01:03:00	0
2009-04-06	01:04:00	0
2009-04-06	01:05:00	0
2009-04-06	01:06:00	0
2009-04-06	01:07:00	0
2009-04-06	01:08:00	0
2009-04-06	01:09:00	0
2009-04-06	01:10:00	0
2009-04-06	01:11:00	0
2009-04-06	01:12:00	0
2009-04-06	01:13:00	0
2009-04-06	01:14:00	0
2009-04-06	01:15:00	0
2009-04-06	01:16:00	0
2009-04-06	01:17:00	0
2009-04-06	01:18:00	0
2009-04-06	01:19:00	0
2009-04-06	01:20:00	0
2009-04-06	01:21:00	0
2009-04-06	01:22:00	0
2009-04-06	01:23:00	0
2009-04-06	01:24:00	0
2009-04-06	01:25:00	0
2009-04-06	01:26:00	0
2009-04-06	01:27:00	0
2009-04-06	01:28:00	0
2009-04-06	01:29:00	0
2009-04-06	01:30:00	0
2009-04-06	01:31:00	0
2009-04-06	01:32:00	0
2009-04-06	01:33:00	0
2009-04-06	01:34:00	0
2009-04-06	01:35:00	0
2009-04-06	01:36:00	0
2009-04-06	01:37:00	0
2009-04-06	01:38:00	0
2009-04-06	01:39:00	0
2009-04-06	01:40:00	0
2009-04-06	01:41:00	0
2009-04-06	01:42:00	0
2009-04-06	01:43:00	0
2009-04-06	01:44:00	0
2009-04-06	01:45:00	0
2009-04-06	01:46:00	0
2009-04-06	01:47:00	0
2009-04-06	01:48:00	0
2009-04-06	01:49:00	0
2009-04-06	01:50:00	0
2009-04-06	01:51:00	0
2009-04-06	01:52:00	0
2009-04-06	01:53:00	0
2009-04-06	01:54:00	0
2009-04-06	01:55:00	0
2009-04-06	01:56:00	0
2009-04-06	01:57:00	0
2009-04-06	01:58:00	0
2009-04-06	01:59:00	0
2009-04-06	02:00:00	0
2009-04-06	02:01:00	0
2009-04-06	02:02:00	0
2009-04-06	02:03:00	0
2009-04-06	02:04:00	0
2009-04-06	02:05:00	0
2009-04-06	02:06:00	0
2009-04-06	02:07:00	0
2009-04-06	02:08:00	0
2009-04-06	02:09:00	0
2009-04-06	02:10:00	0
2009-04-06	02:11:00	0
2009-04-06	02:12:00	0
2009-04-06	02:13:00	0
2009-04-06	02:14:00	0
2009-04-06	02:15:00	0
2009-04-06	02:16:00	0
2009-04-06	02:17:00	0
2009-04-06	02:18:00	0
2009-04-06	02:19:00	0
2009-04-06	02:20:00	0
2009-04-06	02:21:00	0
2009-04-06	02:22:00	0
2009-04-06	02:23:00	0
2009-04-06	02:24:00	0
2009-04-06	02:25:00	0
2009-04-06	02:26:00	0
2009-04-06	02:27:00	0
2009-04-06	02:28:00	0
2009-04-06	02:29:00	0
2009-04-06	02:30:00	0
2009-04-06	02:31:00	0
2009-04-06	02:32:00	0
2009-04-06	02:33:00	0
2009-04-06	02:34:00	0
2009-04-06	02:35:00	0
2009-04-06	02:36:00	0
2009-04-06	02:37:00	0
2009-04-06	02:38:00	0
2009-04-06	02:39:00	0
2009-04-06	02:40:00	0
2009-04-06	02:41:00	0
2009-04-06	02:42:00	0
2009-04-06	02:43:00	0
2009-04-06	02:44:00	0
2009-04-06	02:45:00	0
2009-04-06	02:46:00	0
2009-04-06	02:47:00	0
2009-04-06	02:48:00	0
2009-04-06	02:49:00	0
2009-04-06	02:50:00	0
2009-04-06	02:51:00	0
2009-04-06	02:52:00	0
2009-04-06	02:53:00	0
2009-04-06	02:54:00	0
2009-04-06	02:55:00	0
2009-04-06	02:56:00	0
2009-04-06	02:57:00	0
2009-04-06	02:58:00	0
2009-04-06	02:59:00	0
2009-04-06	03:00:00	0
2009-04-06	03:01:00	0
2009-04-06	03:02:00	0
2009-04-06	03:03:00	0
2009-04-06	03:04:00	0
2009-04-06	03:05:00	0
2009-04-06	03:06:00	0
2009-04-06	03:07:00	0
2009-04-06	03:08:00	0
2009-04-06	03:09:00	0
2009-04-06	03:10:00	0
2009-04-06	03:11:00	0
2009-04-06	03:12:00	0
2009-04-06	03:13:00	0
2009-04-06	03:14:00	0
2009-04-06	03:15:00	0
2009-04-06	03:16:00	0
2009-04-06	03:17:00	0
2009-04-06	03:18:00	0
2009-04-06	03:19:00	0
2009-04-06	03:20:00	0
2009-04-06	03:21:00	0
2009-04-06	03:22:00	0
2009-04-06	03:23:00	0
2009-04-06	03:24:00	0
2009-04-06	03:25:00	0
2009-04-06	03:26:00	0
2009-04-06	03:27:00	0
2009-04-06	03:28:00	0
2009-04-06	03:29:00	0
2009-04-06	03:30:00	0
2009-04-06	03:31:00	0
2009-04-06	03:32:00	0
2009-04-06	03:33:00	0
2009-04-06	03:34:00	0
2009-04-06	03:35:00	0
2009-04-06	03:36:00	0
2009-04-06	03:37:00	0
2009-04-06	03:38:00	0
2009-04-06	03:39:00	0
2009-04-06	03:40:00	0
2009-04-06	03:41:00	0
2009-04-06	03:42:00	0
2009-04-06	03:43:00	0
2009-04-06	03:44:00	0
2009-04-06	03:45:00	0
2009-04-06	03:46:00	0
2009-04-06	03:47:00	0
2009-04-06	03:48:00	0
2009-04-06	03:49:00	0
2009-04-06	03:50:00	0
2009-04-06	03:51:00	0
2009-04-06	03:52:00	0
2009-04-06	03:53:00	0
2009-04-06	03:54:00	0
2009-04-06	03:55:00	0
2009-04-06	03:56:00	0
2009-04-06	03:57:00	0
2009-04-06	03:58:00	0
2009-04-06	03:59:00	0
2009-04-06	04:00:00	0
2009-04-06	04:01:00	0
2009-04-06	04:02:00	0
2009-04-06	04:03:00	0
2009-04-06	04:04:00	0
2009-04-06	04:05:00	0
2009-04-06	04:06:00	0
2009-04-06	04:07:00	0
2009-04-06	04:08:00	0
2009-04-06	04:09:00	0
2009-04-06	04:10:00	0
2009-04-06	04:11:00	0
2009-04-06	04:12:00	0
2009-04-06	04:13:00	0
2009-04-06	04:14:00	0
2009-04-06	04:15:00	0
2009-04-06	04:16:00	0
2009-04-06	04:17:00	0
2009-04-06	04:18:00	0
2009-04-06	04:19:00	0
2009-04-06	04:20:00	0
2009-04-06	04:21:00	0
2009-04-06	04:22:00	0
2009-04-06	04:23:00	0
2009-04-06	04:24:00	0
2009-04-06	04:25:00	0
2009-04-06	04:26:00	0
2009-04-06	04:27:00	0
2009-04-06	04:28:00	0
2009-04-06	04:29:00	0
2009-04-06	04:30:00	0
2009-04-06	04:31:00	0
2009-04-06	04:32:00	0
2009-04-06	04:33:00	0
2009-04-06	04:34:00	0
2009-04-06	04:35:00	0
2009-04-06	04:36:00	0
2009-04-06	04:37:00	0
2009-04-06	04:38:00	0
2009-04-06	04:39:00	0
2009-04-06	04:40:00	0
2009-04-06	04:41:00	0
2009-04-06	04:42:00	0
2009-04-06	04:43:00	0
2009-04-06	04:44:00	0
2009-04-06	04:45:00	0
2009-04-06	04:46:00	0
2009-04-06	04:47:00	0
2009-04-06	04:48:00	0
2009-04-06	04:49:00	0
2009-04-06	04:50:00	0
2009-04-06	04:51:00	0
2009-04-06	04:52:00	0
2009-04-06	04:53:00	0
2009-04-06	04:54:00	0
2009-04-06	04:55:00	0
2009-04-06	04:56:00	0
2009-04-06	04:57:00	0
2009-04-06	04:58:00	0
2009-04-06	04:59:00	0
2009-04-06	05:00:00	0
2009-04-06	05:01:00	0
2009-04-06	05:02:00	0
2009-04-06	05:03:00	0
2009-04-06	05:04:00	0
2009-04-06	05:05:00	0
2009-04-06	05:06:00	0
2009-04-06	05:07:00	0
2009-04-06	05:08:00	0
2009-04-06	05:09:00	0
2009-04-06	05:10:00	0
2009-04-06	05:11:00	0
2009-04-06	05:12:00	0
2009-04-06	05:13:00	0
2009-04-06	05:14:00	0
2009-04-06	05:15:00	0
2009-04-06	05:16:00	0
2009-04-06	05:17:00	0
2009-04-06	05:18:00	0
2009-04-06	05:19:00	0
2009-04-06	05:20:00	0
2009-04-06	05:21:00	0
2009-04-06	05:22:00	0
2009-04-06	05:23:00	0
2009-04-06	05:24:00	0
2009-04-06	05:25:00	0
2009-04-06	05:26:00	0
2009-04-06	05:27:00	0
2009-04-06	05:28:00	0
2009-04-06	05:29:00	0
2009-04-06	05:30:00	0
2009-04-06	05:31:00	0
2009-04-06	05:32:00	0
2009-04-06	05:33:00	0
2009-04-06	05:34:00	0
2009-04-06	05:35:00	0
2009-04-06	05:36:00	0
2009-04-06	05:37:00	0
2009-04-06	05:38:00	0
2009-04-06	05:39:00	0
2009-04-06	05:40:00	0
2009-04-06	05:41:00	0
2009-04-06	05:42:00	0
2009-04-06	05:43:00	0
2009-04-06	05:44:00	0
2009-04-06	05:45:00	0
2009-04-06	05:46:00	0
2009-04-06	05:47:00	0
2009-04-06	05:48:00	0
2009-04-06	05:49:00	0
2009-04-06	05:50:00	0
2009-04-06	05:51:00	0
2009-04-06	05:52:00	0
2009-04-06	05:53:00	0
2009-04-06	05:54:00	0
2009-04-06	05:55:00	0
2009-04-06	05:56:00	0
2009-04-06	05:57:00	0
2009-04-06	05:58:00	0
2009-04-06	05:59:00	0
2009-04-06	06:00:00	0
2009-04-06	06:01:00	0
2009-04-06	06:02:00	0
2009-04-06	06:03:00	0
2009-04-06	06:04:00	0
2009-04-06	06:05:00	0
2009-04-06	06:06:00	0
2009-04-06	06:07:00	0
2009-04-06	06:08:00	0
2009-04-06	06:09:00	0
2009-04-06	06:10:00	0
2009-04-06	06:11:00	0
2009-04-06	06:12:00	0
2009-04-06	06:13:00	0
2009-04-06	06:14:00	0
2009-04-06	06:15:00	0
2009-04-06	06:16:00	0
2009-04-06	06:17:00	0
2009-04-06	06:18:00	0
2009-04-06	06:19:00	0
2009-04-06	06:20:00	0
2009-04-06	06:21:00	0
2009-04-06	06:22:00	0
2009-04-06	06:23:00	0
2009-04-06	06:24:00	0
2009-04-06	06:25:00	0
2009-04-06	06:26:00	0
2009-04-06	06:27:00	0
2009-04-06	06:28:00	0
2009-04-06	06:29:00	0
2009-04-06	06:30:00	0
2009-04-06	06:31:00	0
2009-04-06	06:32:00	0
2009-04-06	06:33:00	0
2009-04-06	06:34:00	0
2009-04-06	06:35:00	0
2009-04-06	06:36:00	0
2009-04-06	06:37:00	0
2009-04-06	06:38:00	0
2009-04-06	06:39:00	0
2009-04-06	06:40:00	0
2009-04-06	06:41:00	0
2009-04-06	06:42:00	0
2009-04-06	06:43:00	0
2009-04-06	06:44:00	0
2009-04-06	06:45:00	0
2009-04-06	06:46:00	0
2009-04-06	06:47:00	0
2009-04-06	06:48:00	0
2009-04-06	06:49:00	0
2009-04-06	06:50:00	0
2009-04-06	06:51:00	0
2009-04-06	06:52:00	0
2009-04-06	06:53:00	0
2009-04-06	06:54:00	0
2009-04-06	06:55:00	0
2009-04-06	06:56:00	0
2009-04-06	06:57:00	0
2009-04-06	06:58:00	0
2009-04-06	06:59:00	0
2009-04-06	07:00:00	0
2009-04-06	07:01:00	0
2009-04-06	07:02:00	0
2009-04-06	07:03:00	0
2009-04-06	07:04:00	0
2009-04-06	07:05:00	0
2009-04-06	07:06:00	0
2009-04-06	07:07:00	0
2009-04-06	07:08:00	0
2009-04-06	07:09:00	0
2009-04-06	07:10:00	0
2009-04-06	07:11:00	0
2009-04-06	07:12:00	0
2009-04-06	07:13:00	0
2009-04-06	07:14:00	0
2009-04-06	07:15:00	0
2009-04-06	07:16:00	0
2009-04-06	07:17:00	0
2009-04-06	07:18:00	0
2009-04-06	07:19:00	0
2009-04-06	07:20:00	0
2009-04-06	07:21:00	0
2009-04-06	07:22:00	0
2009-04-06	07:23:00	0
2009-04-06	07:24:00	0
2009-04-06	07:25:00	0
2009-04-06	07:26:00	0
2009-04-06	07:27:00	0
2009-04-06	07:28:00	0
2009-04-06	07:29:00	0
2009-04-06	07:30:00	0
2009-04-06	07:31:00	0
2009-04-06	07:32:00	0
2009-04-06	07:33:00	0
2009-04-06	07:34:00	0
2009-04-06	07:35:00	0
2009-04-06	07:36:00	0
2009-04-06	07:37:00	0
2009-04-06	07:38:00	0
2009-04-06	07:39:00	0
2009-04-06	07:40:00	0
2009-04-06	07:41:00	0
2009-04-06	07:42:00	0
2009-04-06	07:43:00	0
2009-04-06	07:44:00	0
2009-04-06	07:45:00	0
2009-04-06	07:46:00	0
2009-04-06	07:47:00	0
2009-04-06	07:48:00	0
2009-04-06	07:49:00	0
2009-04-06	07:50:00	0
2009-04-06	07:51:00	0
2009-04-06	07:52:00	0
2009-04-06	07:53:00	0
2009-04-06	07:54:00	0
2009-04-06	07:55:00	0
2009-04-06	07:56:00	0
2009-04-06	07:57:00	0
2009-04-06	07:58:00	0
2009-04-06	07:59:00	0
2009-04-06	08:00:00	0
2009-04-06	08:01:00	0
2009-04-06	08:02:00	0
2009-04-06	08:03:00	0
2009-04-06	08:04:00	0
2009-04-06	08:05:00	0
2009-04-06	08:06:00	0
2009-04-06	08:07:00	0
2009-04-06	08:08:00	0
2009-04-06	08:09:00	0
2009-04-06	08:10:00	0
2009-04-06	08:11:00	0
2009-04-06	08:12:00	0
2009-04-06	08:13:00	0
2009-04-06	08:14:00	0
2009-04-06	08:15:00	0
2009-04-06	08:16:00	0
2009-04-06	08:17:00	0
2009-04-06	08:18:00	0
2009-04-06	08:19:00	0
2009-04-06	08:20:00	0
2009-04-06	08:21:00	0
2009-04-06	08:22:00	0
2009-04-06	08:23:00	0
2009-04-06	08:24:00	0
2009-04-06	08:25:00	0
2009-04-06	08:26:00	0
2009-04-06	08:27:00	0
2009-04-06	08:28:00	0
2009-04-06	08:29:00	0
2009-04-06	08:30:00	0
2009-04-06	08:31:00	0
2009-04-06	08:32:00	0
2009-04-06	08:33:00	0
2009-04-06	08:34:00	0
2009-04-06	08:35:00	0
2009-04-06	08:36:00	0
2009-04-06	08:37:00	0
2009-04-06	08:38:00	0
2009-04-06	08:39:00	0
2009-04-06	08:40:00	0
2009-04-06	08:41:00	0
2009-04-06	08:42:00	0
2009-04-06	08:43:00	0
2009-04-06	08:44:00	0
2009-04-06	08:45:00	0
2009-04-06	08:46:00	0
2009-04-06	08:47:00	0
2009-04-06	08:48:00	0
2009-04-06	08:49:00	0
2009-04-06	08:50:00	0
2009-04-06	08:51:00	0
2009-04-06	08:52:00	0
2009-04-06	08:53:00	0
2009-04-06	08:54:00	0
2009-04-06	08:55:00	0
2009-04-06	08:56:00	0
2009-04-06	08:57:00	0
2009-04-06	08:58:00	0
2009-04-06	08:59:00	0
2009-04-06	09:00:00	0
2009-04-06	09:01:00	0
2009-04-06	09:02:00	0
2009-04-06	09:03:00	0
2009-04-06	09:04:00	0
2009-04-06	09:05:00	0
2009-04-06	09:06:00	0
2009-04-06	09:07:00	0
2009-04-06	09:08:00	0
2009-04-06	09:09:00	0
2009-04-06	09:10:00	0
2009-04-06	09:11:00	0
2009-04-06	09:12:00	0
2009-04-06	09:13:00	0
2009-04-06	09:14:00	0
2009-04-06	09:15:00	0
2009-04-06	09:16:00	0
2009-04-06	09:17:00	0
2009-04-06	09:18:00	0
2009-04-06	09:19:00	0
2009-04-06	09:20:00	0
2009-04-06	09:21:00	0
2009-04-06	09:22:00	0
2009-04-06	09:23:00	0
2009-04-06	09:24:00	0
2009-04-06	09:25:00	0
2009-04-06	09:26:00	0
2009-04-06	09:27:00	0
2009-04-06	09:28:00	0
2009-04-06	09:29:00	0
2009-04-06	09:30:00	0
2009-04-06	09:31:00	0
2009-04-06	09:32:00	0
2009-04-06	09:33:00	0
2009-04-06	09:34:00	0
2009-04-06	09:35:00	0
2009-04-06	09:36:00	0
2009-04-06	09:37:00	0
2009-04-06	09:38:00	0
2009-04-06	09:39:00	0
2009-04-06	09:40:00	0
2009-04-06	09:41:00	0
2009-04-06	09:42:00	0
2009-04-06	09:43:00	0
2009-04-06	09:44:00	0
2009-04-06	09:45:00	0
2009-04-06	09:46:00	0
2009-04-06	09:47:00	0
2009-04-06	09:48:00	0
2009-04-06	09:49:00	0
2009-04-06	09:50:00	0
2009-04-06	09:51:00	0
2009-04-06	09:52:00	0
2009-04-06	09:53:00	0
2009-04-06	09:54:00	0
2009-04-06	09:55:00	0
2009-04-06	09:56:00	0
2009-04-06	09:57:00	0
2009-04-06	09:58:00	0
2009-04-06	09:59:00	0
2009-04-06	10:00:00	0
2009-04-06	10:01:00	0
2009-04-06	10:02:00	0
2009-04-06	10:03:00	0
2009-04-06	10:04:00	0
2009-04-06	10:05:00	0
2009-04-06	10:06:00	0
2009-04-06	10:07:00	0
2009-04-06	10:08:00	0
2009-04-06	10:09:00	0
2009-04-06	10:10:00	0
2009-04-06	10:11:00	0
2009-04-06	10:12:00	0
2009-04-06	10:13:00	0
2009-04-06	10:14:00	0
2009-04-06	10:15:00	0
2009-04-06	10:16:00	0
2009-04-06	10:17:00	0
2009-04-06	10:18:00	0
2009-04-06	10:19:00	0
2009-04-06	10:20:00	0
2009-04-06	10:21:00	0
2009-04-06	10:22:00	0
2009-04-06	10:23:00	0
2009-04-06	10:24:00	0
2009-04-06	10:25:00	0
2009-04-06	10:26:00	0
2009-04-06	10:27:00	0
2009-04-06	10:28:00	0
2009-04-06	10:29:00	0
2009-04-06	10:30:00	0
2009-04-06	10:31:00	0
2009-04-06	10:32:00	0
2009-04-06	10:33:00	0
2009-04-06	10:34:00	0
2009-04-06	10:35:00	0
2009-04-06	10:36:00	0
2009-04-06	10:37:00	0
2009-04-06	10:38:00	0
2009-04-06	10:39:00	0
2009-04-06	10:40:00	0
2009-04-06	10:41:00	0
2009-04-06	10:42:00	0
2009-04-06	10:43:00	0
2009-04-06	10:44:00	0
2009-04-06	10:45:00	0
2009-04-06	10:46:00	0
2009-04-06	10:47:00	0
2009-04-06	10:48:00	0
2009-04-06	10:49:00	0
2009-04-06	10:50:00	0
2009-04-06	10:51:00	0
2009-04-06	10:52:00	0
2009-04-06	10:53:00	0
2009-04-06	10:54:00	0
2009-04-06	10:55:00	0
2009-04-06	10:56:00	0
2009-04-06	10:57:00	0
2009-04-06	10:58:00	0
2009-04-06	10:59:00	0
2009-04-06	11:00:00	0
2009-04-06	11:01:00	0
2009-04-06	11:02:00	0
2009-04-06	11:03:00	0
2009-04-06	11:04:00	0
2009-04-06	11:05:00	0
2009-04-06	11:06:00	0
2009-04-06	11:07:00	0
2009-04-06	11:08:00	0
2009-04-06	11:09:00	0
2009-04-06	11:10:00	0
2009-04-06	11:11:00	0
2009-04-06	11:12:00	0
2009-04-06	11:13:00	0
2009-04-06	11:14:00	0
2009-04-06	11:15:00	0
2009-04-06	11:16:00	0
2009-04-06	11:17:00	0
2009-04-06	11:18:00	0
2009-04-06	11:19:00	0
2009-04-06	11:20:00	0
2009-04-06	11:21:00	0
2009-04-06	11:22:00	0
2009-04-06	11:23:00	0
2009-04-06	11:24:00	0
2009-04-06	11:25:00	0
2009-04-06	11:26:00	0
2009-04-06	11:27:00	0
2009-04-06	11:28:00	0
2009-04-06	11:29:00	0
2009-04-06	11:30:00	0
2009-04-06	11:31:00	0
2009-04-06	11:32:00	0
2009-04-06	11:33:00	0
2009-04-06	11:34:00	0
2009-04-06	11:35:00	0
2009-04-06	11:36:00	0
2009-04-06	11:37:00	0
2009-04-06	11:38:00	0
2009-04-06	11:39:00	0
2009-04-06	11:40:00	0
2009-04-06	11:41:00	0
2009-04-06	11:42:00	0
2009-04-06	11:43:00	0
2009-04-06	11:44:00	0
2009-04-06	11:45:00	0
2009-04-06	11:46:00	0
2009-04-06	11:47:00	0
2009-04-06	11:48:00	0
2009-04-06	11:49:00	0
2009-04-06	11:50:00	0
2009-04-06	11:51:00	0
2009-04-06	11:52:00	0
2009-04-06	11:53:00	0
2009-04-06	11:54:00	0
2009-04-06	11:55:00	0
2009-04-06	11:56:00	0
2009-04-06	11:57:00	0
2009-04-06	11:58:00	0
2009-04-06	11:59:00	0
2009-04-06	12:00:00	0
2009-04-06	12:01:00	0
2009-04-06	12:02:00	0
2009-04-06	12:03:00	0
2009-04-06	12:04:00	0
2009-04-06	12:05:00	0
2009-04-06	12:06:00	0
2009-04-06	12:07:00	0
2009-04-06	12:08:00	0
2009-04-06	12:09:00	0
2009-04-06	12:10:00	0
2009-04-06	12:11:00	0
2009-04-06	12:12:00	0
2009-04-06	12:13:00	0
2009-04-06	12:14:00	0
2009-04-06	12:15:00	0
2009-04-06	12:16:00	0
2009-04-06	12:17:00	0
2009-04-06	12:18:00	0
2009-04-06	12:19:00	0
2009-04-06	12:20:00	0
2009-04-06	12:21:00	0
2009-04-06	12:22:00	0
2009-04-06	12:23:00	0
2009-04-06	12:24:00	0
2009-04-06	12:25:00	0
2009-04-06	12:26:00	0
2009-04-06	12:27:00	0
2009-04-06	12:28:00	0
2009-04-06	12:29:00	0
2009-04-06	12:30:00	0
2009-04-06	12:31:00	0
2009-04-06	12:32:00	0
2009-04-06	12:33:00	0
2009-04-06	12:34:00	0
2009-04-06	12:35:00	0
2009-04-06	12:36:00	0
2009-04-06	12:37:00	0
2009-04-06	12:38:00	0
2009-04-06	12:39:00	0
2009-04-06	12:40:00	0
2009-04-06	12:41:00	0
2009-04-06	12:42:00	0
2009-04-06	12:43:00	0
2009-04-06	12:44:00	0
2009-04-06	12:45:00	0
2009-04-06	12:46:00	0
2009-04-06	12:47:00	0
2009-04-06	12:48:00	0
2009-04-06	12:49:00	0
2009-04-06	12:50:00	0
2009-04-06	12:51:00	0
2009-04-06	12:52:00	0
2009-04-06	12:53:00	0
2009-04-06	12:54:00	0
2009-04-06	12:55:00	0
2009-04-06	12:56:00	0
2009-04-06	12:57:00	0
2009-04-06	12:58:00	0
2009-04-06	12:59:00	0
2009-04-06	13:00:00	0
2009-04-06	13:01:00	0
2009-04-06	13:02:00	0
2009-04-06	13:03:00	0
2009-04-06	13:04:00	0
2009-04-06	13:05:00	0
2009-04-06	13:06:00	0
2009-04-06	13:07:00	0
2009-04-06	13:08:00	0
2009-04-06	13:09:00	0
2009-04-06	13:10:00	0
2009-04-06	13:11:00	0
2009-04-06	13:12:00	0
2009-04-06	13:13:00	0
2009-04-06	13:14:00	0
2009-04-06	13:15:00	0
2009-04-06	13:16:00	0
2009-04-06	13:17:00	0
2009-04-06	13:18:00	0
2009-04-06	13:19:00	0
2009-04-06	13:20:00	0
2009-04-06	13:21:00	0
2009-04-06	13:22:00	0
2009-04-06	13:23:00	0
2009-04-06	13:24:00	0
2009-04-06	13:25:00	0
2009-04-06	13:26:00	0
2009-04-06	13:27:00	0
2009-04-06	13:28:00	0
2009-04-06	13:29:00	0
2009-04-06	13:30:00	0
2009-04-06	13:31:00	0
2009-04-06	13:32:00	0
2009-04-06	13:33:00	0
2009-04-06	13:34:00	0
2009-04-06	13:35:00	0
2009-04-06	13:36:00	0
2009-04-06	13:37:00	0
2009-04-06	13:38:00	0
2009-04-06	13:39:00	0
2009-04-06	13:40:00	0
2009-04-06	13:41:00	0
2009-04-06	13:42:00	0
2009-04-06	13:43:00	0
2009-04-06	13:44:00	0
2009-04-06	13:45:00	0
2009-04-06	13:46:00	0
2009-04-06	13:47:00	0
2009-04-06	13:48:00	0
2009-04-06	13:49:00	0
2009-04-06	13:50:00	0
2009-04-06	13:51:00	0
2009-04-06	13:52:00	0
2009-04-06	13:53:00	0
2009-04-06	13:54:00	0
2009-04-06	13:55:00	0
2009-04-06	13:56:00	0
2009-04-06	13:57:00	0
2009-04-06	13:58:00	0
2009-04-06	13:59:00	0
2009-04-06	14:00:00	0
2009-04-06	14:01:00	0
2009-04-06	14:02:00	0
2009-04-06	14:03:00	0
2009-04-06	14:04:00	0
2009-04-06	14:05:00	0
2009-04-06	14:06:00	0
2009-04-06	14:07:00	0
2009-04-06	14:08:00	0
2009-04-06	14:09:00	0
2009-04-06	14:10:00	0
2009-04-06	14:11:00	0
2009-04-06	14:12:00	0
2009-04-06	14:13:00	0
2009-04-06	14:14:00	0
2009-04-06	14:15:00	0
2009-04-06	14:16:00	0
2009-04-06	14:17:00	0
2009-04-06	14:18:00	0
2009-04-06	14:19:00	0
2009-04-06	14:20:00	0
2009-04-06	14:21:00	0
2009-04-06	14:22:00	0
2009-04-06	14:23:00	0
2009-04-06	14:24:00	0
2009-04-06	14:25:00	0
2009-04-06	14:26:00	0
2009-04-06	14:27:00	0
2009-04-06	14:28:00	0
2009-04-06	14:29:00	0
2009-04-06	14:30:00	0
2009-04-06	14:31:00	0
2009-04-06	14:32:00	0
2009-04-06	14:33:00	0
2009-04-06	14:34:00	0
2009-04-06	14:35:00	0
2009-04-06	14:36:00	0
2009-04-06	14:37:00	0
2009-04-06	14:38:00	0
2009-04-06	14:39:00	0
2009-04-06	14:40:00	0
2009-04-06	14:41:00	0
2009-04-06	14:42:00	0
2009-04-06	14:43:00	0
2009-04-06	14:44:00	0
2009-04-06	14:45:00	0
2009-04-06	14:46:00	0
2009-04-06	14:47:00	0
2009-04-06	14:48:00	0
2009-04-06	14:49:00	0
2009-04-06	14:50:00	0
2009-04-06	14:51:00	0
2009-04-06	14:52:00	0
2009-04-06	14:53:00	0
2009-04-06	14:54:00	0
2009-04-06	14:55:00	0
2009-04-06	14:56:00	0
2009-04-06	14:57:00	0
2009-04-06	14:58:00	0
2009-04-06	14:59:00	0
2009-04-06	15:00:00	0
2009-04-06	15:01:00	0
2009-04-06	15:02:00	0
2009-04-06	15:03:00	0
2009-04-06	15:04:00	0
2009-04-06	15:05:00	0
2009-04-06	15:06:00	0
2009-04-06	15:07:00	0
2009-04-06	15:08:00	0
2009-04-06	15:09:00	0
2009-04-06	15:10:00	0
2009-04-06	15:11:00	0
2009-04-06	15:12:00	0
2009-04-06	15:13:00	0
2009-04-06	15:14:00	0
2009-04-06	15:15:00	0
2009-04-06	15:16:00	0
2009-04-06	15:17:00	0
2009-04-06	15:18:00	0
2009-04-06	15:19:00	0
2009-04-06	15:20:00	0
2009-04-06	15:21:00	0
2009-04-06	15:22:00	0
2009-04-06	15:23:00	0
2009-04-06	15:24:00	0
2009-04-06	15:25:00	0
2009-04-06	15:26:00	0
2009-04-06	15:27:00	0
2009-04-06	15:28:00	0
2009-04-06	15:29:00	0
2009-04-06	15:30:00	0
2009-04-06	15:31:00	0
2009-04-06	15:32:00	0
2009-04-06	15:33:00	0
2009-04-06	15:34:00	0
2009-04-06	15:35:00	0
2009-04-06	15:36:00	0
2009-04-06	15:37:00	0
2009-04-06	15:38:00	0
2009-04-06	15:39:00	0
2009-04-06	15:40:00	0
2009-04-06	15:41:00	0
2009-04-06	15:42:00	0
2009-04-06	15:43:00	0
2009-04-06	15:44:00	0
2009-04-06	15:45:00	0
2009-04-06	15:46:00	0
2009-04-06	15:47:00	0
2009-04-06	15:48:00	0
2009-04-06	15:49:00	0
2009-04-06	15:50:00	0
2009-04-06	15:51:00	0
2009-04-06	15:52:00	0
2009-04-06	15:53:00	0
2009-04-06	15:54:00	0
2009-04-06	15:55:00	0
2009-04-06	15:56:00	0
2009-04-06	15:57:00	0
2009-04-06	15:58:00	0
2009-04-06	15:59:00	0
2009-04-06	16:00:00	0
2009-04-06	16:01:00	0
2009-04-06	16:02:00	0
2009-04-06	16:03:00	0
2009-04-06	16:04:00	0
2009-04-06	16:05:00	0
2009-04-06	16:06:00	0
2009-04-06	16:07:00	0
2009-04-06	16:08:00	0
2009-04-06	16:09:00	0
2009-04-06	16:10:00	0
2009-04-06	16:11:00	0
2009-04-06	16:12:00	0
2009-04-06	16:13:00	0
2009-04-06	16:14:00	0
2009-04-06	16:15:00	0
2009-04-06	16:16:00	0
2009-04-06	16:17:00	0
2009-04-06	16:18:00	0
2009-04-06	16:19:00	0
2009-04-06	16:20:00	0
2009-04-06	16:21:00	0
2009-04-06	16:22:00	0
2009-04-06	16:23:00	0
2009-04-06	16:24:00	0
2009-04-06	16:25:00	0
2009-04-06	16:26:00	0
2009-04-06	16:27:00	0
2009-04-06	16:28:00	0
2009-04-06	16:29:00	0
2009-04-06	16:30:00	0
2009-04-06	16:31:00	0
2009-04-06	16:32:00	0
2009-04-06	16:33:00	0
2009-04-06	16:34:00	0
2009-04-06	16:35:00	0
2009-04-06	16:36:00	0
2009-04-06	16:37:00	0
2009-04-06	16:38:00	0
2009-04-06	16:39:00	0
2009-04-06	16:40:00	0
2009-04-06	16:41:00	0
2009-04-06	16:42:00	0
2009-04-06	16:43:00	0
2009-04-06	16:44:00	0
2009-04-06	16:45:00	0
2009-04-06	16:46:00	0
2009-04-06	16:47:00	0
2009-04-06	16:48:00	0
2009-04-06	16:49:00	0
2009-04-06	16:50:00	0
2009-04-06	16:51:00	0
2009-04-06	16:52:00	0
2009-04-06	16:53:00	0
2009-04-06	16:54:00	0
2009-04-06	16:55:00	0
2009-04-06	16:56:00	0
2009-04-06	16:57:00	0
2009-04-06	16:58:00	0
2009-04-06	16:59:00	0
2009-04-06	17:00:00	0
2009-04-06	17:01:00	0
2009-04-06	17:02:00	0
2009-04-06	17:03:00	0
2009-04-06	17:04:00	0
2009-04-06	17:05:00	0
2009-04-06	17:06:00	0
2009-04-06	17:07:00	0
2009-04-06	17:08:00	0
2009-04-06	17:09:00	0
2009-04-06	17:10:00	0
2009-04-06	17:11:00	0
2009-04-06	17:12:00	0
2009-04-06	17:13:00	0
2009-04-06	17:14:00	0
2009-04-06	17:15:00	0
2009-04-06	17:16:00	0
2009-04-06	17:17:00	0
2009-04-06	17:18:00	0
2009-04-06	17:19:00	0
2009-04-06	17:20:00	0
2009-04-06	17:21:00	0
2009-04-06	17:22:00	0
2009-04-06	17:23:00	0
2009-04-06	17:24:00	0
2009-04-06	17:25:00	0
2009-04-06	17:26:00	0
2009-04-06	17:27:00	0
2009-04-06	17:28:00	0
2009-04-06	17:29:00	0
2009-04-06	17:30:00	0
2009-04-06	17:31:00	0
2009-04-06	17:32:00	0
2009-04-06	17:33:00	0
2009-04-06	17:34:00	0
2009-04-06	17:35:00	0
2009-04-06	17:36:00	0
2009-04-06	17:37:00	0
2009-04-06	17:38:00	0
2009-04-06	17:39:00	0
2009-04-06	17:40:00	0
2009-04-06	17:41:00	0
2009-04-06	17:42:00	0
2009-04-06	17:43:00	0
2009-04-06	17:44:00	0
2009-04-06	17:45:00	0
2009-04-06	17:46:00	0
2009-04-06	17:47:00	0
2009-04-06	17:48:00	0
2009-04-06	17:49:00	0
2009-04-06	17:50:00	0
2009-04-06	17:51:00	0
2009-04-06	17:52:00	0
2009-04-06	17:53:00	0
2009-04-06	17:54:00	0
2009-04-06	17:55:00	0
2009-04-06	17:56:00	0
2009-04-06	17:57:00	0
2009-04-06	17:58:00	0
2009-04-06	17:59:00	0
2009-04-06	18:00:00	0	M
2009-04-06	18:01:00	588
2009-04-06	18:02:00	663
2009-04-06	18:03:00	417
2009-04-06	18:04:00	114
2009-04-06	18:05:00	171
2009-04-06	18:06:00	147
2009-04-06	18:07:00	0
2009-04-06	18:08:00	0
2009-04-06	18:09:00	21
2009-04-06	18:10:00	0
2009-04-06	18:11:00	0
2009-04-06	18:12:00	0
2009-04-06	18:13:00	10
2009-04-06	18:14:00	0
2009-04-06	18:15:00	0
2009-04-06	18:16:00	21
2009-04-06	18:17:00	31
2009-04-06	18:18:00	0
2009-04-06	18:19:00	0
2009-04-06	18:20:00	196
2009-04-06	18:21:00	343
2009-04-06	18:22:00	221
2009-04-06	18:23:00	10
2009-04-06	18:24:00	0
2009-04-06	18:25:00	10
2009-04-06	18:26:00	285
2009-04-06	18:27:00	41
2009-04-06	18:28:00	258
2009-04-06	18:29:00	221
2009-04-06	18:30:00	103
2009-04-06	18:31:00	134
2009-04-06	18:32:00	114
2009-04-06	18:33:00	184
2009-04-06	18:34:00	1742
2009-04-06	18:35:00	1707
2009-04-06	18:36:00	3186
2009-04-06	18:37:00	1439
2009-04-06	18:38:00	551
2009-04-06	18:39:00	516
2009-04-06	18:40:00	704
2009-04-06	18:41:00	147
2009-04-06	18:42:00	62
2009-04-06	18:43:00	209
2009-04-06	18:44:00	41
2009-04-06	18:45:00	0
2009-04-06	18:46:00	0
2009-04-06	18:47:00	0
2009-04-06	18:48:00	0
2009-04-06	18:49:00	0
2009-04-06	18:50:00	0
2009-04-06	18:51:00	0
2009-04-06	18:52:00	0
2009-04-06	18:53:00	357
2009-04-06	18:54:00	124
2009-04-06	18:55:00	1202
2009-04-06	18:56:00	1067
2009-04-06	18:57:00	1377
2009-04-06	18:58:00	299
2009-04-06	18:59:00	343
2009-04-06	19:00:00	417
2009-04-06	19:01:00	314
2009-04-06	19:02:00	134
2009-04-06	19:03:00	246
2009-04-06	19:04:00	184
2009-04-06	19:05:00	147
2009-04-06	19:06:00	853
2009-04-06	19:07:00	500
2009-04-06	19:08:00	196
2009-04-06	19:09:00	159
2009-04-06	19:10:00	372
2009-04-06	19:11:00	0
2009-04-06	19:12:00	171
2009-04-06	19:13:00	93
2009-04-06	19:14:00	134
2009-04-06	19:15:00	10
2009-04-06	19:16:00	0
2009-04-06	19:17:00	10
2009-04-06	19:18:00	21
2009-04-06	19:19:00	0
2009-04-06	19:20:00	10
2009-04-06	19:21:00	0
2009-04-06	19:22:00	83
2009-04-06	19:23:00	21
2009-04-06	19:24:00	0
2009-04-06	19:25:00	103
2009-04-06	19:26:00	21
2009-04-06	19:27:00	41
2009-04-06	19:28:00	285
2009-04-06	19:29:00	103
2009-04-06	19:30:00	72
2009-04-06	19:31:00	10
2009-04-06	19:32:00	10
2009-04-06	19:33:00	0
2009-04-06	19:34:00	0
2009-04-06	19:35:00	41
2009-04-06	19:36:00	21
2009-04-06	19:37:00	0
2009-04-06	19:38:00	0
2009-04-06	19:39:00	0
2009-04-06	19:40:00	0
2009-04-06	19:41:00	0
2009-04-06	19:42:00	0
2009-04-06	19:43:00	0
2009-04-06	19:44:00	0
2009-04-06	19:45:00	0
2009-04-06	19:46:00	0
2009-04-06	19:47:00	0
2009-04-06	19:48:00	0
2009-04-06	19:49:00	0
2009-04-06	19:50:00	0
2009-04-06	19:51:00	0
2009-04-06	19:52:00	0
2009-04-06	19:53:00	0
2009-04-06	19:54:00	0
2009-04-06	19:55:00	209
2009-04-06	19:56:00	171
2009-04-06	19:57:00	10
2009-04-06	19:58:00	0
2009-04-06	19:59:00	72
2009-04-06	20:00:00	83
2009-04-06	20:01:00	171
2009-04-06	20:02:00	10
2009-04-06	20:03:00	21
2009-04-06	20:04:00	0
2009-04-06	20:05:00	0
2009-04-06	20:06:00	0
2009-04-06	20:07:00	41
2009-04-06	20:08:00	299
2009-04-06	20:09:00	159
2009-04-06	20:10:00	83
2009-04-06	20:11:00	171
2009-04-06	20:12:00	787
2009-04-06	20:13:00	314
2009-04-06	20:14:00	21
2009-04-06	20:15:00	0
2009-04-06	20:16:00	21
2009-04-06	20:17:00	72
2009-04-06	20:18:00	607
2009-04-06	20:19:00	159
2009-04-06	20:20:00	184
2009-04-06	20:21:00	124
2009-04-06	20:22:00	196
2009-04-06	20:23:00	467
2009-04-06	20:24:00	159
2009-04-06	20:25:00	285
2009-04-06	20:26:00	147
2009-04-06	20:27:00	72
2009-04-06	20:28:00	21
2009-04-06	20:29:00	41
2009-04-06	20:30:00	62
2009-04-06	20:31:00	147
2009-04-06	20:32:00	607
2009-04-06	20:33:00	221
2009-04-06	20:34:00	159
2009-04-06	20:35:00	41
2009-04-06	20:36:00	0
2009-04-06	20:37:00	221
2009-04-06	20:38:00	258
2009-04-06	20:39:00	159
2009-04-06	20:40:00	103
2009-04-06	20:41:00	159
2009-04-06	20:42:00	103
2009-04-06	20:43:00	0
2009-04-06	20:44:00	41
2009-04-06	20:45:00	258
2009-04-06	20:46:00	0
2009-04-06	20:47:00	0
2009-04-06	20:48:00	0
2009-04-06	20:49:00	0
2009-04-06	20:50:00	0
2009-04-06	20:51:00	0
2009-04-06	20:52:00	0
2009-04-06	20:53:00	0
2009-04-06	20:54:00	0
2009-04-06	20:55:00	0
2009-04-06	20:56:00	0
2009-04-06	20:57:00	52
2009-04-06	20:58:00	0
2009-04-06	20:59:00	41
2009-04-06	21:00:00	0
2009-04-06	21:01:00	0
2009-04-06	21:02:00	0
2009-04-06	21:03:00	196
2009-04-06	21:04:00	134
2009-04-06	21:05:00	0
2009-04-06	21:06:00	0
2009-04-06	21:07:00	0
2009-04-06	21:08:00	0
2009-04-06	21:09:00	0
2009-04-06	21:10:00	0
2009-04-06	21:11:00	21
2009-04-06	21:12:00	483
2009-04-06	21:13:00	343
2009-04-06	21:14:00	124
2009-04-06	21:15:00	171
2009-04-06	21:16:00	417
2009-04-06	21:17:00	357
2009-04-06	21:18:00	171
2009-04-06	21:19:00	124
2009-04-06	21:20:00	898
2009-04-06	21:21:00	1377
2009-04-06	21:22:00	943
2009-04-06	21:23:00	2052
2009-04-06	21:24:00	1817
2009-04-06	21:25:00	1602
2009-04-06	21:26:00	626
2009-04-06	21:27:00	171
2009-04-06	21:28:00	0
2009-04-06	21:29:00	21
2009-04-06	21:30:00	570
2009-04-06	21:31:00	258
2009-04-06	21:32:00	159
2009-04-06	21:33:00	270
2009-04-06	21:34:00	171
2009-04-06	21:35:00	1972
2009-04-06	21:36:00	921
2009-04-06	21:37:00	10
2009-04-06	21:38:00	0
2009-04-06	21:39:00	21
2009-04-06	21:40:00	0
2009-04-06	21:41:00	0
2009-04-06	21:42:00	0
2009-04-06	21:43:00	0
2009-04-06	21:44:00	0
2009-04-06	21:45:00	0
2009-04-06	21:46:00	0
2009-04-06	21:47:00	0
2009-04-06	21:48:00	0
2009-04-06	21:49:00	0
2009-04-06	21:50:00	0
2009-04-06	21:51:00	0
2009-04-06	21:52:00	0
2009-04-06	21:53:00	21
2009-04-06	21:54:00	0
2009-04-06	21:55:00	0
2009-04-06	21:56:00	0
2009-04-06	21:57:00	0
2009-04-06	21:58:00	0
2009-04-06	21:59:00	62
2009-04-06	22:00:00	10
2009-04-06	22:01:00	31
2009-04-06	22:02:00	0
2009-04-06	22:03:00	0
2009-04-06	22:04:00	0
2009-04-06	22:05:00	0
2009-04-06	22:06:00	0
2009-04-06	22:07:00	0
2009-04-06	22:08:00	0
2009-04-06	22:09:00	0
2009-04-06	22:10:00	0
2009-04-06	22:11:00	0
2009-04-06	22:12:00	0
2009-04-06	22:13:00	0
2009-04-06	22:14:00	0
2009-04-06	22:15:00	0
2009-04-06	22:16:00	0
2009-04-06	22:17:00	0
2009-04-06	22:18:00	0
2009-04-06	22:19:00	0
2009-04-06	22:20:00	0
2009-04-06	22:21:00	0
2009-04-06	22:22:00	0
2009-04-06	22:23:00	372
2009-04-06	22:24:00	357
2009-04-06	22:25:00	103
2009-04-06	22:26:00	0
2009-04-06	22:27:00	0
2009-04-06	22:28:00	0
2009-04-06	22:29:00	0
2009-04-06	22:30:00	0
2009-04-06	22:31:00	0
2009-04-06	22:32:00	0
2009-04-06	22:33:00	0
2009-04-06	22:34:00	0
2009-04-06	22:35:00	0
2009-04-06	22:36:00	0
2009-04-06	22:37:00	0
2009-04-06	22:38:00	0
2009-04-06	22:39:00	0
2009-04-06	22:40:00	0
2009-04-06	22:41:00	0
2009-04-06	22:42:00	0
2009-04-06	22:43:00	0
2009-04-06	22:44:00	0
2009-04-06	22:45:00	0
2009-04-06	22:46:00	0
2009-04-06	22:47:00	0
2009-04-06	22:48:00	0
2009-04-06	22:49:00	0
2009-04-06	22:50:00	0
2009-04-06	22:51:00	0
2009-04-06	22:52:00	0
2009-04-06	22:53:00	0
2009-04-06	22:54:00	0
2009-04-06	22:55:00	0
2009-04-06	22:56:00	0
2009-04-06	22:57:00	0
2009-04-06	22:58:00	0
2009-04-06	22:59:00	0
2009-04-06	23:00:00	0
2009-04-06	23:01:00	0
2009-04-06	23:02:00	0
2009-04-06	23:03:00	0
2009-04-06	23:04:00	0
2009-04-06	23:05:00	0
2009-04-06	23:06:00	0
2009-04-06	23:07:00	0
2009-04-06	23:08:00	0
2009-04-06	23:09:00	0
2009-04-06	23:10:00	0
2009-04-06	23:11:00	0
2009-04-06	23:12:00	0
2009-04-06	23:13:00	0
2009-04-06	23:14:00	0
2009-04-06	23:15:00	0
2009-04-06	23:16:00	0
2009-04-06	23:17:00	0
2009-04-06	23:18:00	0
2009-04-06	23:19:00	0
2009-04-06	23:20:00	0
2009-04-06	23:21:00	0
2009-04-06	23:22:00	0
2009-04-06	23:23:00	0
2009-04-06	23:24:00	0
2009-04-06	23:25:00	0
2009-04-06	23:26:00	0
2009-04-06	23:27:00	0
2009-04-06	23:28:00	0
2009-04-06	23:29:00	0
2009-04-06	23:30:00	0
2009-04-06	23:31:00	0
2009-04-06	23:32:00	0
2009-04-06	23:33:00	0
2009-04-06	23:34:00	0
2009-04-06	23:35:00	0
2009-04-06	23:36:00	0
2009-04-06	23:37:00	0
2009-04-06	23:38:00	0
2009-04-06	23:39:00	0
2009-04-06	23:40:00	0
2009-04-06	23:41:00	0
2009-04-06	23:42:00	10
2009-04-06	23:43:00	0
2009-04-06	23:44:00	0
2009-04-06	23:45:00	0
2009-04-06	23:46:00	0
2009-04-06	23:47:00	0
2009-04-06	23:48:00	0
2009-04-06	23:49:00	0
2009-04-06	23:50:00	0
2009-04-06	23:51:00	0
2009-04-06	23:52:00	0
2009-04-06	23:53:00	0
2009-04-06	23:54:00	0
2009-04-06	23:55:00	0
2009-04-06	23:56:00	0
2009-04-06	23:57:00	0
2009-04-06	23:58:00	0
2009-04-06	23:59:00	0
2009-04-07	00:00:00	0
2009-04-07	00:01:00	0
2009-04-07	00:02:00	0
2009-04-07	00:03:00	0
2009-04-07	00:04:00	0
2009-04-07	00:05:00	0
2009-04-07	00:06:00	0
2009-04-07	00:07:00	0
2009-04-07	00:08:00	0
2009-04-07	00:09:00	0
2009-04-07	00:10:00	0
2009-04-07	00:11:00	0
2009-04-07	00:12:00	0
2009-04-07	00:13:00	72
2009-04-07	00:14:00	21
2009-04-07	00:15:00	21
2009-04-07	00:16:00	0
2009-04-07	00:17:00	0
2009-04-07	00:18:00	0
2009-04-07	00:19:00	0
2009-04-07	00:20:00	0
2009-04-07	00:21:00	0
2009-04-07	00:22:00	0
2009-04-07	00:23:00	0
2009-04-07	00:24:00	0
2009-04-07	00:25:00	0
2009-04-07	00:26:00	0
2009-04-07	00:27:00	0
2009-04-07	00:28:00	0
2009-04-07	00:29:00	0
2009-04-07	00:30:00	0
2009-04-07	00:31:00	0
2009-04-07	00:32:00	0
2009-04-07	00:33:00	0
2009-04-07	00:34:00	0
2009-04-07	00:35:00	0
2009-04-07	00:36:00	0
2009-04-07	00:37:00	0
2009-04-07	00:38:00	0
2009-04-07	00:39:00	0
2009-04-07	00:40:00	0
2009-04-07	00:41:00	0
2009-04-07	00:42:00	0
2009-04-07	00:43:00	0
2009-04-07	00:44:00	0
2009-04-07	00:45:00	0
2009-04-07	00:46:00	0
2009-04-07	00:47:00	0
2009-04-07	00:48:00	0
2009-04-07	00:49:00	0
2009-04-07	00:50:00	0
2009-04-07	00:51:00	0
2009-04-07	00:52:00	0
2009-04-07	00:53:00	41
2009-04-07	00:54:00	0
2009-04-07	00:55:00	0
2009-04-07	00:56:00	0
2009-04-07	00:57:00	0
2009-04-07	00:58:00	0
2009-04-07	00:59:00	0
2009-04-07	01:00:00	0
2009-04-07	01:01:00	0
2009-04-07	01:02:00	0
2009-04-07	01:03:00	0
2009-04-07	01:04:00	0
2009-04-07	01:05:00	0
2009-04-07	01:06:00	0
2009-04-07	01:07:00	0
2009-04-07	01:08:00	0
2009-04-07	01:09:00	0
2009-04-07	01:10:00	0
2009-04-07	01:11:00	0
2009-04-07	01:12:00	0
2009-04-07	01:13:00	62
2009-04-07	01:14:00	0
2009-04-07	01:15:00	0
2009-04-07	01:16:00	0
2009-04-07	01:17:00	0
2009-04-07	01:18:00	0
2009-04-07	01:19:00	0
2009-04-07	01:20:00	0
2009-04-07	01:21:00	0
2009-04-07	01:22:00	0
2009-04-07	01:23:00	0
2009-04-07	01:24:00	0
2009-04-07	01:25:00	0
2009-04-07	01:26:00	0
2009-04-07	01:27:00	0
2009-04-07	01:28:00	0
2009-04-07	01:29:00	0
2009-04-07	01:30:00	0
2009-04-07	01:31:00	0
2009-04-07	01:32:00	0
2009-04-07	01:33:00	0
2009-04-07	01:34:00	0
2009-04-07	01:35:00	0
2009-04-07	01:36:00	0
2009-04-07	01:37:00	0
2009-04-07	01:38:00	0
2009-04-07	01:39:00	0
2009-04-07	01:40:00	0
2009-04-07	01:41:00	93
2009-04-07	01:42:00	0
2009-04-07	01:43:00	0
2009-04-07	01:44:00	0
2009-04-07	01:45:00	10
2009-04-07	01:46:00	0
2009-04-07	01:47:00	0
2009-04-07	01:48:00	0
2009-04-07	01:49:00	93
2009-04-07	01:50:00	0
2009-04-07	01:51:00	0
2009-04-07	01:52:00	0
2009-04-07	01:53:00	0
2009-04-07	01:54:00	0
2009-04-07	01:55:00	0
2009-04-07	01:56:00	0
2009-04-07	01:57:00	0
2009-04-07	01:58:00	0
2009-04-07	01:59:00	0
2009-04-07	02:00:00	0
2009-04-07	02:01:00	0
2009-04-07	02:02:00	0
2009-04-07	02:03:00	0
2009-04-07	02:04:00	0
2009-04-07	02:05:00	0
2009-04-07	02:06:00	0
2009-04-07	02:07:00	0
2009-04-07	02:08:00	0
2009-04-07	02:09:00	0
2009-04-07	02:10:00	0
2009-04-07	02:11:00	0
2009-04-07	02:12:00	0
2009-04-07	02:13:00	0
2009-04-07	02:14:00	0
2009-04-07	02:15:00	0
2009-04-07	02:16:00	0
2009-04-07	02:17:00	0
2009-04-07	02:18:00	62
2009-04-07	02:19:00	0
2009-04-07	02:20:00	10
2009-04-07	02:21:00	0
2009-04-07	02:22:00	0
2009-04-07	02:23:00	0
2009-04-07	02:24:00	0
2009-04-07	02:25:00	0
2009-04-07	02:26:00	0
2009-04-07	02:27:00	0
2009-04-07	02:28:00	0
2009-04-07	02:29:00	0
2009-04-07	02:30:00	0
2009-04-07	02:31:00	0
2009-04-07	02:32:00	0
2009-04-07	02:33:00	0
2009-04-07	02:34:00	0
2009-04-07	02:35:00	0
2009-04-07	02:36:00	0
2009-04-07	02:37:00	0
2009-04-07	02:38:00	0
2009-04-07	02:39:00	0
2009-04-07	02:40:00	0
2009-04-07	02:41:00	0
2009-04-07	02:42:00	0
2009-04-07	02:43:00	0
2009-04-07	02:44:00	0
2009-04-07	02:45:00	0
2009-04-07	02:46:00	0
2009-04-07	02:47:00	10
2009-04-07	02:48:00	0
2009-04-07	02:49:00	0
2009-04-07	02:50:00	0
2009-04-07	02:51:00	0
2009-04-07	02:52:00	0
2009-04-07	02:53:00	0
2009-04-07	02:54:00	0
2009-04-07	02:55:00	0
2009-04-07	02:56:00	0
2009-04-07	02:57:00	0
2009-04-07	02:58:00	0
2009-04-07	02:59:00	0
2009-04-07	03:00:00	0
2009-04-07	03:01:00	0
2009-04-07	03:02:00	0
2009-04-07	03:03:00	0
2009-04-07	03:04:00	0
2009-04-07	03:05:00	0
2009-04-07	03:06:00	0
2009-04-07	03:07:00	0
2009-04-07	03:08:00	0
2009-04-07	03:09:00	0
2009-04-07	03:10:00	0
2009-04-07	03:11:00	0
2009-04-07	03:12:00	0
2009-04-07	03:13:00	0
2009-04-07	03:14:00	0
2009-04-07	03:15:00	0
2009-04-07	03:16:00	0
2009-04-07	03:17:00	0
2009-04-07	03:18:00	0
2009-04-07	03:19:00	0
2009-04-07	03:20:00	0
2009-04-07	03:21:00	0
2009-04-07	03:22:00	0
2009-04-07	03:23:00	0
2009-04-07	03:24:00	0
2009-04-07	03:25:00	0
2009-04-07	03:26:00	0
2009-04-07	03:27:00	0
2009-04-07	03:28:00	0
2009-04-07	03:29:00	0
2009-04-07	03:30:00	0
2009-04-07	03:31:00	41
2009-04-07	03:32:00	0
2009-04-07	03:33:00	0
2009-04-07	03:34:00	0
2009-04-07	03:35:00	0
2009-04-07	03:36:00	0
2009-04-07	03:37:00	31
2009-04-07	03:38:00	0
2009-04-07	03:39:00	0
2009-04-07	03:40:00	0
2009-04-07	03:41:00	0
2009-04-07	03:42:00	0
2009-04-07	03:43:00	0
2009-04-07	03:44:00	0
2009-04-07	03:45:00	0
2009-04-07	03:46:00	0
2009-04-07	03:47:00	0
2009-04-07	03:48:00	0
2009-04-07	03:49:00	0
2009-04-07	03:50:00	0
2009-04-07	03:51:00	0
2009-04-07	03:52:00	0
2009-04-07	03:53:00	0
2009-04-07	03:54:00	10
2009-04-07	03:55:00	0
2009-04-07	03:56:00	41
2009-04-07	03:57:00	0
2009-04-07	03:58:00	10
2009-04-07	03:59:00	0
2009-04-07	04:00:00	0
2009-04-07	04:01:00	41
2009-04-07	04:02:00	83
2009-04-07	04:03:00	0
2009-04-07	04:04:00	0
2009-04-07	04:05:00	0
2009-04-07	04:06:00	0
2009-04-07	04:07:00	0
2009-04-07	04:08:00	0
2009-04-07	04:09:00	0
2009-04-07	04:10:00	0
2009-04-07	04:11:00	0
2009-04-07	04:12:00	21
2009-04-07	04:13:00	0
2009-04-07	04:14:00	0
2009-04-07	04:15:00	0
2009-04-07	04:16:00	0
2009-04-07	04:17:00	0
2009-04-07	04:18:00	0
2009-04-07	04:19:00	0
2009-04-07	04:20:00	0
2009-04-07	04:21:00	0
2009-04-07	04:22:00	0
2009-04-07	04:23:00	0
2009-04-07	04:24:00	31
2009-04-07	04:25:00	0
2009-04-07	04:26:00	0
2009-04-07	04:27:00	52
2009-04-07	04:28:00	83
2009-04-07	04:29:00	0
2009-04-07	04:30:00	0
2009-04-07	04:31:00	21
2009-04-07	04:32:00	0
2009-04-07	04:33:00	0
2009-04-07	04:34:00	159
2009-04-07	04:35:00	0
2009-04-07	04:36:00	41
2009-04-07	04:37:00	41
2009-04-07	04:38:00	10
2009-04-07	04:39:00	0
2009-04-07	04:40:00	0
2009-04-07	04:41:00	0
2009-04-07	04:42:00	0
2009-04-07	04:43:00	0
2009-04-07	04:44:00	0
2009-04-07	04:45:00	31
2009-04-07	04:46:00	0
2009-04-07	04:47:00	0
2009-04-07	04:48:00	0
2009-04-07	04:49:00	72
2009-04-07	04:50:00	0
2009-04-07	04:51:00	0
2009-04-07	04:52:00	0
2009-04-07	04:53:00	0
2009-04-07	04:54:00	0
2009-04-07	04:55:00	0
2009-04-07	04:56:00	0
2009-04-07	04:57:00	0
2009-04-07	04:58:00	0
2009-04-07	04:59:00	10
2009-04-07	05:00:00	0
2009-04-07	05:01:00	0
2009-04-07	05:02:00	10
2009-04-07	05:03:00	0
2009-04-07	05:04:00	0
2009-04-07	05:05:00	0
2009-04-07	05:06:00	0
2009-04-07	05:07:00	0
2009-04-07	05:08:00	0
2009-04-07	05:09:00	0
2009-04-07	05:10:00	0
2009-04-07	05:11:00	0
2009-04-07	05:12:00	0
2009-04-07	05:13:00	0
2009-04-07	05:14:00	0
2009-04-07	05:15:00	0
2009-04-07	05:16:00	0
2009-04-07	05:17:00	0
2009-04-07	05:18:00	0
2009-04-07	05:19:00	0
2009-04-07	05:20:00	0
2009-04-07	05:21:00	0
2009-04-07	05:22:00	0
2009-04-07	05:23:00	0
2009-04-07	05:24:00	0
2009-04-07	05:25:00	0
2009-04-07	05:26:00	0
2009-04-07	05:27:00	0
2009-04-07	05:28:00	0
2009-04-07	05:29:00	0
2009-04-07	05:30:00	0
2009-04-07	05:31:00	0
2009-04-07	05:32:00	0
2009-04-07	05:33:00	62
2009-04-07	05:34:00	0
2009-04-07	05:35:00	0
2009-04-07	05:36:00	0
2009-04-07	05:37:00	0
2009-04-07	05:38:00	0
2009-04-07	05:39:00	0
2009-04-07	05:40:00	0
2009-04-07	05:41:00	0
2009-04-07	05:42:00	0
2009-04-07	05:43:00	0
2009-04-07	05:44:00	0
2009-04-07	05:45:00	0
2009-04-07	05:46:00	0
2009-04-07	05:47:00	0
2009-04-07	05:48:00	0
2009-04-07	05:49:00	0
2009-04-07	05:50:00	0
2009-04-07	05:51:00	0
2009-04-07	05:52:00	0
2009-04-07	05:53:00	0
2009-04-07	05:54:00	0
2009-04-07	05:55:00	0
2009-04-07	05:56:00	0
2009-04-07	05:57:00	0
2009-04-07	05:58:00	0
2009-04-07	05:59:00	0
2009-04-07	06:00:00	0
2009-04-07	06:01:00	0
2009-04-07	06:02:00	0
2009-04-07	06:03:00	0
2009-04-07	06:04:00	0
2009-04-07	06:05:00	0
2009-04-07	06:06:00	0
2009-04-07	06:07:00	386
2009-04-07	06:08:00	0
2009-04-07	06:09:00	0
2009-04-07	06:10:00	0
2009-04-07	06:11:00	0
2009-04-07	06:12:00	0
2009-04-07	06:13:00	0
2009-04-07	06:14:00	0
2009-04-07	06:15:00	0
2009-04-07	06:16:00	0
2009-04-07	06:17:00	0
2009-04-07	06:18:00	0
2009-04-07	06:19:00	0
2009-04-07	06:20:00	0
2009-04-07	06:21:00	0
2009-04-07	06:22:00	0
2009-04-07	06:23:00	10
2009-04-07	06:24:00	0
2009-04-07	06:25:00	10
2009-04-07	06:26:00	0
2009-04-07	06:27:00	0
2009-04-07	06:28:00	0
2009-04-07	06:29:00	0
2009-04-07	06:30:00	0
2009-04-07	06:31:00	0
2009-04-07	06:32:00	52
2009-04-07	06:33:00	0
2009-04-07	06:34:00	0
2009-04-07	06:35:00	0
2009-04-07	06:36:00	0
2009-04-07	06:37:00	0
2009-04-07	06:38:00	0
2009-04-07	06:39:00	0
2009-04-07	06:40:00	0
2009-04-07	06:41:00	0
2009-04-07	06:42:00	0
2009-04-07	06:43:00	0
2009-04-07	06:44:00	0
2009-04-07	06:45:00	0
2009-04-07	06:46:00	0
2009-04-07	06:47:00	0
2009-04-07	06:48:00	0
2009-04-07	06:49:00	0
2009-04-07	06:50:00	0
2009-04-07	06:51:00	0
2009-04-07	06:52:00	0
2009-04-07	06:53:00	0
2009-04-07	06:54:00	0
2009-04-07	06:55:00	0
2009-04-07	06:56:00	0
2009-04-07	06:57:00	0
2009-04-07	06:58:00	52
2009-04-07	06:59:00	0
2009-04-07	07:00:00	0
2009-04-07	07:01:00	0
2009-04-07	07:02:00	0
2009-04-07	07:03:00	0
2009-04-07	07:04:00	0
2009-04-07	07:05:00	10
2009-04-07	07:06:00	0
2009-04-07	07:07:00	41
2009-04-07	07:08:00	0
2009-04-07	07:09:00	0
2009-04-07	07:10:00	10
2009-04-07	07:11:00	0
2009-04-07	07:12:00	0
2009-04-07	07:13:00	0
2009-04-07	07:14:00	0
2009-04-07	07:15:00	0
2009-04-07	07:16:00	0
2009-04-07	07:17:00	0
2009-04-07	07:18:00	0
2009-04-07	07:19:00	0
2009-04-07	07:20:00	0
2009-04-07	07:21:00	386
2009-04-07	07:22:00	401
2009-04-07	07:23:00	551
2009-04-07	07:24:00	171
2009-04-07	07:25:00	258
2009-04-07	07:26:00	1094
2009-04-07	07:27:00	2093
2009-04-07	07:28:00	830
2009-04-07	07:29:00	328
2009-04-07	07:30:00	766
2009-04-07	07:31:00	725
2009-04-07	07:32:00	258
2009-04-07	07:33:00	372
2009-04-07	07:34:00	386
2009-04-07	07:35:00	725
2009-04-07	07:36:00	196
2009-04-07	07:37:00	31
2009-04-07	07:38:00	483
2009-04-07	07:39:00	343
2009-04-07	07:40:00	41
2009-04-07	07:41:00	704
2009-04-07	07:42:00	626
2009-04-07	07:43:00	314
2009-04-07	07:44:00	533
2009-04-07	07:45:00	209
2009-04-07	07:46:00	31
2009-04-07	07:47:00	103
2009-04-07	07:48:00	41
2009-04-07	07:49:00	10
2009-04-07	07:50:00	853
2009-04-07	07:51:00	401
2009-04-07	07:52:00	10
2009-04-07	07:53:00	0
2009-04-07	07:54:00	21
2009-04-07	07:55:00	221
2009-04-07	07:56:00	644
2009-04-07	07:57:00	830
2009-04-07	07:58:00	626
2009-04-07	07:59:00	41
2009-04-07	08:00:00	10
2009-04-07	08:01:00	159
2009-04-07	08:02:00	233
2009-04-07	08:03:00	853
2009-04-07	08:04:00	41
2009-04-07	08:05:00	0
2009-04-07	08:06:00	0
2009-04-07	08:07:00	0
2009-04-07	08:08:00	31
2009-04-07	08:09:00	0
2009-04-07	08:10:00	0
2009-04-07	08:11:00	10
2009-04-07	08:12:00	0
2009-04-07	08:13:00	0
2009-04-07	08:14:00	0
2009-04-07	08:15:00	0
2009-04-07	08:16:00	0
2009-04-07	08:17:00	0
2009-04-07	08:18:00	0
2009-04-07	08:19:00	0
2009-04-07	08:20:00	0
2009-04-07	08:21:00	0
2009-04-07	08:22:00	0
2009-04-07	08:23:00	0
2009-04-07	08:24:00	10
2009-04-07	08:25:00	0
2009-04-07	08:26:00	0
2009-04-07	08:27:00	41
2009-04-07	08:28:00	0
2009-04-07	08:29:00	0
2009-04-07	08:30:00	0
2009-04-07	08:31:00	0
2009-04-07	08:32:00	41
2009-04-07	08:33:00	0
2009-04-07	08:34:00	0
2009-04-07	08:35:00	0
2009-04-07	08:36:00	0
2009-04-07	08:37:00	0
2009-04-07	08:38:00	0
2009-04-07	08:39:00	0
2009-04-07	08:40:00	52
2009-04-07	08:41:00	147
2009-04-07	08:42:00	21
2009-04-07	08:43:00	41
2009-04-07	08:44:00	93
2009-04-07	08:45:00	83
2009-04-07	08:46:00	0
2009-04-07	08:47:00	10
2009-04-07	08:48:00	0
2009-04-07	08:49:00	0
2009-04-07	08:50:00	0
2009-04-07	08:51:00	10
2009-04-07	08:52:00	41
2009-04-07	08:53:00	21
2009-04-07	08:54:00	0
2009-04-07	08:55:00	10
2009-04-07	08:56:00	0
2009-04-07	08:57:00	41
2009-04-07	08:58:00	0
2009-04-07	08:59:00	0
2009-04-07	09:00:00	0
2009-04-07	09:01:00	0
2009-04-07	09:02:00	0
2009-04-07	09:03:00	0
2009-04-07	09:04:00	0
2009-04-07	09:05:00	0
2009-04-07	09:06:00	0
2009-04-07	09:07:00	0
2009-04-07	09:08:00	0
[truncated: 19,611 more rows]

## Sheet: 4.20.09
Actogram, Copy Raw Data, All Days
Identity:	Cooper Rios
Filename:	E:\Active Research Files\meloxicam titre canine\cases\cooper\Cooper Rios 4.20.09.AWC
Gender:	M
Age:	4
Height:	35.0 cm	13.8 in
Weight:	11.6 kg	25.6 lbs
Start Date:	20-Apr-2009 (Mon)
Start Time:	18:00:00
Interval:	1.00 mins
Date Stamp:	Time Stamp:	Activity Data:	Marker Press:
2009-04-20	00:00:00	0
2009-04-20	00:01:00	0
2009-04-20	00:02:00	0
2009-04-20	00:03:00	0
2009-04-20	00:04:00	0
2009-04-20	00:05:00	0
2009-04-20	00:06:00	0
2009-04-20	00:07:00	0
2009-04-20	00:08:00	0
2009-04-20	00:09:00	0
2009-04-20	00:10:00	0
2009-04-20	00:11:00	0
2009-04-20	00:12:00	0
2009-04-20	00:13:00	0
2009-04-20	00:14:00	0
2009-04-20	00:15:00	0
2009-04-20	00:16:00	0
2009-04-20	00:17:00	0
2009-04-20	00:18:00	0
2009-04-20	00:19:00	0
2009-04-20	00:20:00	0
2009-04-20	00:21:00	0
2009-04-20	00:22:00	0
2009-04-20	00:23:00	0
2009-04-20	00:24:00	0
2009-04-20	00:25:00	0
2009-04-20	00:26:00	0
2009-04-20	00:27:00	0
2009-04-20	00:28:00	0
2009-04-20	00:29:00	0
2009-04-20	00:30:00	0
2009-04-20	00:31:00	0
2009-04-20	00:32:00	0
2009-04-20	00:33:00	0
2009-04-20	00:34:00	0
2009-04-20	00:35:00	0
2009-04-20	00:36:00	0
2009-04-20	00:37:00	0
2009-04-20	00:38:00	0
2009-04-20	00:39:00	0
2009-04-20	00:40:00	0
2009-04-20	00:41:00	0
2009-04-20	00:42:00	0
2009-04-20	00:43:00	0
2009-04-20	00:44:00	0
2009-04-20	00:45:00	0
2009-04-20	00:46:00	0
2009-04-20	00:47:00	0
2009-04-20	00:48:00	0
2009-04-20	00:49:00	0
2009-04-20	00:50:00	0
2009-04-20	00:51:00	0
2009-04-20	00:52:00	0
2009-04-20	00:53:00	0
2009-04-20	00:54:00	0
2009-04-20	00:55:00	0
2009-04-20	00:56:00	0
2009-04-20	00:57:00	0
2009-04-20	00:58:00	0
2009-04-20	00:59:00	0
2009-04-20	01:00:00	0
2009-04-20	01:01:00	0
2009-04-20	01:02:00	0
2009-04-20	01:03:00	0
2009-04-20	01:04:00	0
2009-04-20	01:05:00	0
2009-04-20	01:06:00	0
2009-04-20	01:07:00	0
2009-04-20	01:08:00	0
2009-04-20	01:09:00	0
2009-04-20	01:10:00	0
2009-04-20	01:11:00	0
2009-04-20	01:12:00	0
2009-04-20	01:13:00	0
2009-04-20	01:14:00	0
2009-04-20	01:15:00	0
2009-04-20	01:16:00	0
2009-04-20	01:17:00	0
2009-04-20	01:18:00	0
2009-04-20	01:19:00	0
2009-04-20	01:20:00	0
2009-04-20	01:21:00	0
2009-04-20	01:22:00	0
2009-04-20	01:23:00	0
2009-04-20	01:24:00	0
2009-04-20	01:25:00	0
2009-04-20	01:26:00	0
2009-04-20	01:27:00	0
2009-04-20	01:28:00	0
2009-04-20	01:29:00	0
2009-04-20	01:30:00	0
2009-04-20	01:31:00	0
2009-04-20	01:32:00	0
2009-04-20	01:33:00	0
2009-04-20	01:34:00	0
2009-04-20	01:35:00	0
2009-04-20	01:36:00	0
2009-04-20	01:37:00	0
2009-04-20	01:38:00	0
2009-04-20	01:39:00	0
2009-04-20	01:40:00	0
2009-04-20	01:41:00	0
2009-04-20	01:42:00	0
2009-04-20	01:43:00	0
2009-04-20	01:44:00	0
2009-04-20	01:45:00	0
2009-04-20	01:46:00	0
2009-04-20	01:47:00	0
2009-04-20	01:48:00	0
2009-04-20	01:49:00	0
2009-04-20	01:50:00	0
2009-04-20	01:51:00	0
2009-04-20	01:52:00	0
2009-04-20	01:53:00	0
2009-04-20	01:54:00	0
2009-04-20	01:55:00	0
2009-04-20	01:56:00	0
2009-04-20	01:57:00	0
2009-04-20	01:58:00	0
2009-04-20	01:59:00	0
2009-04-20	02:00:00	0
2009-04-20	02:01:00	0
2009-04-20	02:02:00	0
2009-04-20	02:03:00	0
2009-04-20	02:04:00	0
2009-04-20	02:05:00	0
2009-04-20	02:06:00	0
2009-04-20	02:07:00	0
2009-04-20	02:08:00	0
2009-04-20	02:09:00	0
2009-04-20	02:10:00	0
2009-04-20	02:11:00	0
2009-04-20	02:12:00	0
2009-04-20	02:13:00	0
2009-04-20	02:14:00	0
2009-04-20	02:15:00	0
2009-04-20	02:16:00	0
2009-04-20	02:17:00	0
2009-04-20	02:18:00	0
2009-04-20	02:19:00	0
2009-04-20	02:20:00	0
2009-04-20	02:21:00	0
2009-04-20	02:22:00	0
2009-04-20	02:23:00	0
2009-04-20	02:24:00	0
2009-04-20	02:25:00	0
2009-04-20	02:26:00	0
2009-04-20	02:27:00	0
2009-04-20	02:28:00	0
2009-04-20	02:29:00	0
2009-04-20	02:30:00	0
2009-04-20	02:31:00	0
2009-04-20	02:32:00	0
2009-04-20	02:33:00	0
2009-04-20	02:34:00	0
2009-04-20	02:35:00	0
2009-04-20	02:36:00	0
2009-04-20	02:37:00	0
2009-04-20	02:38:00	0
2009-04-20	02:39:00	0
2009-04-20	02:40:00	0
2009-04-20	02:41:00	0
2009-04-20	02:42:00	0
2009-04-20	02:43:00	0
2009-04-20	02:44:00	0
2009-04-20	02:45:00	0
2009-04-20	02:46:00	0
2009-04-20	02:47:00	0
2009-04-20	02:48:00	0
2009-04-20	02:49:00	0
2009-04-20	02:50:00	0
2009-04-20	02:51:00	0
2009-04-20	02:52:00	0
2009-04-20	02:53:00	0
2009-04-20	02:54:00	0
2009-04-20	02:55:00	0
2009-04-20	02:56:00	0
2009-04-20	02:57:00	0
2009-04-20	02:58:00	0
2009-04-20	02:59:00	0
2009-04-20	03:00:00	0
2009-04-20	03:01:00	0
2009-04-20	03:02:00	0
2009-04-20	03:03:00	0
2009-04-20	03:04:00	0
2009-04-20	03:05:00	0
2009-04-20	03:06:00	0
2009-04-20	03:07:00	0
2009-04-20	03:08:00	0
2009-04-20	03:09:00	0
2009-04-20	03:10:00	0
2009-04-20	03:11:00	0
2009-04-20	03:12:00	0
2009-04-20	03:13:00	0
2009-04-20	03:14:00	0
2009-04-20	03:15:00	0
2009-04-20	03:16:00	0
2009-04-20	03:17:00	0
2009-04-20	03:18:00	0
2009-04-20	03:19:00	0
2009-04-20	03:20:00	0
2009-04-20	03:21:00	0
2009-04-20	03:22:00	0
2009-04-20	03:23:00	0
2009-04-20	03:24:00	0
2009-04-20	03:25:00	0
2009-04-20	03:26:00	0
2009-04-20	03:27:00	0
2009-04-20	03:28:00	0
2009-04-20	03:29:00	0
2009-04-20	03:30:00	0
2009-04-20	03:31:00	0
2009-04-20	03:32:00	0
2009-04-20	03:33:00	0
2009-04-20	03:34:00	0
2009-04-20	03:35:00	0
2009-04-20	03:36:00	0
2009-04-20	03:37:00	0
2009-04-20	03:38:00	0
2009-04-20	03:39:00	0
2009-04-20	03:40:00	0
2009-04-20	03:41:00	0
2009-04-20	03:42:00	0
2009-04-20	03:43:00	0
2009-04-20	03:44:00	0
2009-04-20	03:45:00	0
2009-04-20	03:46:00	0
2009-04-20	03:47:00	0
2009-04-20	03:48:00	0
2009-04-20	03:49:00	0
2009-04-20	03:50:00	0
2009-04-20	03:51:00	0
2009-04-20	03:52:00	0
2009-04-20	03:53:00	0
2009-04-20	03:54:00	0
2009-04-20	03:55:00	0
2009-04-20	03:56:00	0
2009-04-20	03:57:00	0
2009-04-20	03:58:00	0
2009-04-20	03:59:00	0
2009-04-20	04:00:00	0
2009-04-20	04:01:00	0
2009-04-20	04:02:00	0
2009-04-20	04:03:00	0
2009-04-20	04:04:00	0
2009-04-20	04:05:00	0
2009-04-20	04:06:00	0
2009-04-20	04:07:00	0
2009-04-20	04:08:00	0
2009-04-20	04:09:00	0
2009-04-20	04:10:00	0
2009-04-20	04:11:00	0
2009-04-20	04:12:00	0
2009-04-20	04:13:00	0
2009-04-20	04:14:00	0
2009-04-20	04:15:00	0
2009-04-20	04:16:00	0
2009-04-20	04:17:00	0
2009-04-20	04:18:00	0
2009-04-20	04:19:00	0
2009-04-20	04:20:00	0
2009-04-20	04:21:00	0
2009-04-20	04:22:00	0
2009-04-20	04:23:00	0
2009-04-20	04:24:00	0
2009-04-20	04:25:00	0
2009-04-20	04:26:00	0
2009-04-20	04:27:00	0
2009-04-20	04:28:00	0
2009-04-20	04:29:00	0
2009-04-20	04:30:00	0
2009-04-20	04:31:00	0
2009-04-20	04:32:00	0
2009-04-20	04:33:00	0
2009-04-20	04:34:00	0
2009-04-20	04:35:00	0
2009-04-20	04:36:00	0
2009-04-20	04:37:00	0
2009-04-20	04:38:00	0
2009-04-20	04:39:00	0
2009-04-20	04:40:00	0
2009-04-20	04:41:00	0
2009-04-20	04:42:00	0
2009-04-20	04:43:00	0
2009-04-20	04:44:00	0
2009-04-20	04:45:00	0
2009-04-20	04:46:00	0
2009-04-20	04:47:00	0
2009-04-20	04:48:00	0
2009-04-20	04:49:00	0
2009-04-20	04:50:00	0
2009-04-20	04:51:00	0
2009-04-20	04:52:00	0
2009-04-20	04:53:00	0
2009-04-20	04:54:00	0
2009-04-20	04:55:00	0
2009-04-20	04:56:00	0
2009-04-20	04:57:00	0
2009-04-20	04:58:00	0
2009-04-20	04:59:00	0
2009-04-20	05:00:00	0
2009-04-20	05:01:00	0
2009-04-20	05:02:00	0
2009-04-20	05:03:00	0
2009-04-20	05:04:00	0
2009-04-20	05:05:00	0
2009-04-20	05:06:00	0
2009-04-20	05:07:00	0
2009-04-20	05:08:00	0
2009-04-20	05:09:00	0
2009-04-20	05:10:00	0
2009-04-20	05:11:00	0
2009-04-20	05:12:00	0
2009-04-20	05:13:00	0
2009-04-20	05:14:00	0
2009-04-20	05:15:00	0
2009-04-20	05:16:00	0
2009-04-20	05:17:00	0
2009-04-20	05:18:00	0
2009-04-20	05:19:00	0
2009-04-20	05:20:00	0
2009-04-20	05:21:00	0
2009-04-20	05:22:00	0
2009-04-20	05:23:00	0
2009-04-20	05:24:00	0
2009-04-20	05:25:00	0
2009-04-20	05:26:00	0
2009-04-20	05:27:00	0
2009-04-20	05:28:00	0
2009-04-20	05:29:00	0
2009-04-20	05:30:00	0
2009-04-20	05:31:00	0
2009-04-20	05:32:00	0
2009-04-20	05:33:00	0
2009-04-20	05:34:00	0
2009-04-20	05:35:00	0
2009-04-20	05:36:00	0
2009-04-20	05:37:00	0
2009-04-20	05:38:00	0
2009-04-20	05:39:00	0
2009-04-20	05:40:00	0
2009-04-20	05:41:00	0
2009-04-20	05:42:00	0
2009-04-20	05:43:00	0
2009-04-20	05:44:00	0
2009-04-20	05:45:00	0
2009-04-20	05:46:00	0
2009-04-20	05:47:00	0
2009-04-20	05:48:00	0
2009-04-20	05:49:00	0
2009-04-20	05:50:00	0
2009-04-20	05:51:00	0
2009-04-20	05:52:00	0
2009-04-20	05:53:00	0
2009-04-20	05:54:00	0
2009-04-20	05:55:00	0
2009-04-20	05:56:00	0
2009-04-20	05:57:00	0
2009-04-20	05:58:00	0
2009-04-20	05:59:00	0
2009-04-20	06:00:00	0
2009-04-20	06:01:00	0
2009-04-20	06:02:00	0
2009-04-20	06:03:00	0
2009-04-20	06:04:00	0
2009-04-20	06:05:00	0
2009-04-20	06:06:00	0
2009-04-20	06:07:00	0
2009-04-20	06:08:00	0
2009-04-20	06:09:00	0
2009-04-20	06:10:00	0
2009-04-20	06:11:00	0
2009-04-20	06:12:00	0
2009-04-20	06:13:00	0
2009-04-20	06:14:00	0
2009-04-20	06:15:00	0
2009-04-20	06:16:00	0
2009-04-20	06:17:00	0
2009-04-20	06:18:00	0
2009-04-20	06:19:00	0
2009-04-20	06:20:00	0
2009-04-20	06:21:00	0
2009-04-20	06:22:00	0
2009-04-20	06:23:00	0
2009-04-20	06:24:00	0
2009-04-20	06:25:00	0
2009-04-20	06:26:00	0
2009-04-20	06:27:00	0
2009-04-20	06:28:00	0
2009-04-20	06:29:00	0
2009-04-20	06:30:00	0
2009-04-20	06:31:00	0
2009-04-20	06:32:00	0
2009-04-20	06:33:00	0
2009-04-20	06:34:00	0
2009-04-20	06:35:00	0
2009-04-20	06:36:00	0
2009-04-20	06:37:00	0
2009-04-20	06:38:00	0
2009-04-20	06:39:00	0
2009-04-20	06:40:00	0
2009-04-20	06:41:00	0
2009-04-20	06:42:00	0
2009-04-20	06:43:00	0
2009-04-20	06:44:00	0
2009-04-20	06:45:00	0
2009-04-20	06:46:00	0
2009-04-20	06:47:00	0
2009-04-20	06:48:00	0
2009-04-20	06:49:00	0
2009-04-20	06:50:00	0
2009-04-20	06:51:00	0
2009-04-20	06:52:00	0
2009-04-20	06:53:00	0
2009-04-20	06:54:00	0
2009-04-20	06:55:00	0
2009-04-20	06:56:00	0
2009-04-20	06:57:00	0
2009-04-20	06:58:00	0
2009-04-20	06:59:00	0
2009-04-20	07:00:00	0
2009-04-20	07:01:00	0
2009-04-20	07:02:00	0
2009-04-20	07:03:00	0
2009-04-20	07:04:00	0
2009-04-20	07:05:00	0
2009-04-20	07:06:00	0
2009-04-20	07:07:00	0
2009-04-20	07:08:00	0
2009-04-20	07:09:00	0
2009-04-20	07:10:00	0
2009-04-20	07:11:00	0
2009-04-20	07:12:00	0
2009-04-20	07:13:00	0
2009-04-20	07:14:00	0
2009-04-20	07:15:00	0
2009-04-20	07:16:00	0
2009-04-20	07:17:00	0
2009-04-20	07:18:00	0
2009-04-20	07:19:00	0
2009-04-20	07:20:00	0
2009-04-20	07:21:00	0
2009-04-20	07:22:00	0
2009-04-20	07:23:00	0
2009-04-20	07:24:00	0
2009-04-20	07:25:00	0
2009-04-20	07:26:00	0
2009-04-20	07:27:00	0
2009-04-20	07:28:00	0
2009-04-20	07:29:00	0
2009-04-20	07:30:00	0
2009-04-20	07:31:00	0
2009-04-20	07:32:00	0
2009-04-20	07:33:00	0
2009-04-20	07:34:00	0
2009-04-20	07:35:00	0
2009-04-20	07:36:00	0
2009-04-20	07:37:00	0
2009-04-20	07:38:00	0
2009-04-20	07:39:00	0
2009-04-20	07:40:00	0
2009-04-20	07:41:00	0
2009-04-20	07:42:00	0
2009-04-20	07:43:00	0
2009-04-20	07:44:00	0
2009-04-20	07:45:00	0
2009-04-20	07:46:00	0
2009-04-20	07:47:00	0
2009-04-20	07:48:00	0
2009-04-20	07:49:00	0
2009-04-20	07:50:00	0
2009-04-20	07:51:00	0
2009-04-20	07:52:00	0
2009-04-20	07:53:00	0
2009-04-20	07:54:00	0
2009-04-20	07:55:00	0
2009-04-20	07:56:00	0
2009-04-20	07:57:00	0
2009-04-20	07:58:00	0
2009-04-20	07:59:00	0
2009-04-20	08:00:00	0
2009-04-20	08:01:00	0
2009-04-20	08:02:00	0
2009-04-20	08:03:00	0
2009-04-20	08:04:00	0
2009-04-20	08:05:00	0
2009-04-20	08:06:00	0
2009-04-20	08:07:00	0
2009-04-20	08:08:00	0
2009-04-20	08:09:00	0
2009-04-20	08:10:00	0
2009-04-20	08:11:00	0
2009-04-20	08:12:00	0
2009-04-20	08:13:00	0
2009-04-20	08:14:00	0
2009-04-20	08:15:00	0
2009-04-20	08:16:00	0
2009-04-20	08:17:00	0
2009-04-20	08:18:00	0
2009-04-20	08:19:00	0
2009-04-20	08:20:00	0
2009-04-20	08:21:00	0
2009-04-20	08:22:00	0
2009-04-20	08:23:00	0
2009-04-20	08:24:00	0
2009-04-20	08:25:00	0
2009-04-20	08:26:00	0
2009-04-20	08:27:00	0
2009-04-20	08:28:00	0
2009-04-20	08:29:00	0
2009-04-20	08:30:00	0
2009-04-20	08:31:00	0
2009-04-20	08:32:00	0
2009-04-20	08:33:00	0
2009-04-20	08:34:00	0
2009-04-20	08:35:00	0
2009-04-20	08:36:00	0
2009-04-20	08:37:00	0
2009-04-20	08:38:00	0
2009-04-20	08:39:00	0
2009-04-20	08:40:00	0
2009-04-20	08:41:00	0
2009-04-20	08:42:00	0
2009-04-20	08:43:00	0
2009-04-20	08:44:00	0
2009-04-20	08:45:00	0
2009-04-20	08:46:00	0
2009-04-20	08:47:00	0
2009-04-20	08:48:00	0
2009-04-20	08:49:00	0
2009-04-20	08:50:00	0
2009-04-20	08:51:00	0
2009-04-20	08:52:00	0
2009-04-20	08:53:00	0
2009-04-20	08:54:00	0
2009-04-20	08:55:00	0
2009-04-20	08:56:00	0
2009-04-20	08:57:00	0
2009-04-20	08:58:00	0
2009-04-20	08:59:00	0
2009-04-20	09:00:00	0
2009-04-20	09:01:00	0
2009-04-20	09:02:00	0
2009-04-20	09:03:00	0
2009-04-20	09:04:00	0
2009-04-20	09:05:00	0
2009-04-20	09:06:00	0
2009-04-20	09:07:00	0
2009-04-20	09:08:00	0
2009-04-20	09:09:00	0
2009-04-20	09:10:00	0
2009-04-20	09:11:00	0
2009-04-20	09:12:00	0
2009-04-20	09:13:00	0
2009-04-20	09:14:00	0
2009-04-20	09:15:00	0
2009-04-20	09:16:00	0
2009-04-20	09:17:00	0
2009-04-20	09:18:00	0
2009-04-20	09:19:00	0
2009-04-20	09:20:00	0
2009-04-20	09:21:00	0
2009-04-20	09:22:00	0
2009-04-20	09:23:00	0
2009-04-20	09:24:00	0
2009-04-20	09:25:00	0
2009-04-20	09:26:00	0
2009-04-20	09:27:00	0
2009-04-20	09:28:00	0
2009-04-20	09:29:00	0
2009-04-20	09:30:00	0
2009-04-20	09:31:00	0
2009-04-20	09:32:00	0
2009-04-20	09:33:00	0
2009-04-20	09:34:00	0
2009-04-20	09:35:00	0
2009-04-20	09:36:00	0
2009-04-20	09:37:00	0
2009-04-20	09:38:00	0
2009-04-20	09:39:00	0
2009-04-20	09:40:00	0
2009-04-20	09:41:00	0
2009-04-20	09:42:00	0
2009-04-20	09:43:00	0
2009-04-20	09:44:00	0
2009-04-20	09:45:00	0
2009-04-20	09:46:00	0
2009-04-20	09:47:00	0
2009-04-20	09:48:00	0
2009-04-20	09:49:00	0
2009-04-20	09:50:00	0
2009-04-20	09:51:00	0
2009-04-20	09:52:00	0
2009-04-20	09:53:00	0
2009-04-20	09:54:00	0
2009-04-20	09:55:00	0
2009-04-20	09:56:00	0
2009-04-20	09:57:00	0
2009-04-20	09:58:00	0
2009-04-20	09:59:00	0
2009-04-20	10:00:00	0
2009-04-20	10:01:00	0
2009-04-20	10:02:00	0
2009-04-20	10:03:00	0
2009-04-20	10:04:00	0
2009-04-20	10:05:00	0
2009-04-20	10:06:00	0
2009-04-20	10:07:00	0
2009-04-20	10:08:00	0
2009-04-20	10:09:00	0
2009-04-20	10:10:00	0
2009-04-20	10:11:00	0
2009-04-20	10:12:00	0
2009-04-20	10:13:00	0
2009-04-20	10:14:00	0
2009-04-20	10:15:00	0
2009-04-20	10:16:00	0
2009-04-20	10:17:00	0
2009-04-20	10:18:00	0
2009-04-20	10:19:00	0
2009-04-20	10:20:00	0
2009-04-20	10:21:00	0
2009-04-20	10:22:00	0
2009-04-20	10:23:00	0
2009-04-20	10:24:00	0
2009-04-20	10:25:00	0
2009-04-20	10:26:00	0
2009-04-20	10:27:00	0
2009-04-20	10:28:00	0
2009-04-20	10:29:00	0
2009-04-20	10:30:00	0
2009-04-20	10:31:00	0
2009-04-20	10:32:00	0
2009-04-20	10:33:00	0
2009-04-20	10:34:00	0
2009-04-20	10:35:00	0
2009-04-20	10:36:00	0
2009-04-20	10:37:00	0
2009-04-20	10:38:00	0
2009-04-20	10:39:00	0
2009-04-20	10:40:00	0
2009-04-20	10:41:00	0
2009-04-20	10:42:00	0
2009-04-20	10:43:00	0
2009-04-20	10:44:00	0
2009-04-20	10:45:00	0
2009-04-20	10:46:00	0
2009-04-20	10:47:00	0
2009-04-20	10:48:00	0
2009-04-20	10:49:00	0
2009-04-20	10:50:00	0
2009-04-20	10:51:00	0
2009-04-20	10:52:00	0
2009-04-20	10:53:00	0
2009-04-20	10:54:00	0
2009-04-20	10:55:00	0
2009-04-20	10:56:00	0
2009-04-20	10:57:00	0
2009-04-20	10:58:00	0
2009-04-20	10:59:00	0
2009-04-20	11:00:00	0
2009-04-20	11:01:00	0
2009-04-20	11:02:00	0
2009-04-20	11:03:00	0
2009-04-20	11:04:00	0
2009-04-20	11:05:00	0
2009-04-20	11:06:00	0
2009-04-20	11:07:00	0
2009-04-20	11:08:00	0
2009-04-20	11:09:00	0
2009-04-20	11:10:00	0
2009-04-20	11:11:00	0
2009-04-20	11:12:00	0
2009-04-20	11:13:00	0
2009-04-20	11:14:00	0
2009-04-20	11:15:00	0
2009-04-20	11:16:00	0
2009-04-20	11:17:00	0
2009-04-20	11:18:00	0
2009-04-20	11:19:00	0
2009-04-20	11:20:00	0
2009-04-20	11:21:00	0
2009-04-20	11:22:00	0
2009-04-20	11:23:00	0
2009-04-20	11:24:00	0
2009-04-20	11:25:00	0
2009-04-20	11:26:00	0
2009-04-20	11:27:00	0
2009-04-20	11:28:00	0
2009-04-20	11:29:00	0
2009-04-20	11:30:00	0
2009-04-20	11:31:00	0
2009-04-20	11:32:00	0
2009-04-20	11:33:00	0
2009-04-20	11:34:00	0
2009-04-20	11:35:00	0
2009-04-20	11:36:00	0
2009-04-20	11:37:00	0
2009-04-20	11:38:00	0
2009-04-20	11:39:00	0
2009-04-20	11:40:00	0
2009-04-20	11:41:00	0
2009-04-20	11:42:00	0
2009-04-20	11:43:00	0
2009-04-20	11:44:00	0
2009-04-20	11:45:00	0
2009-04-20	11:46:00	0
2009-04-20	11:47:00	0
2009-04-20	11:48:00	0
2009-04-20	11:49:00	0
2009-04-20	11:50:00	0
2009-04-20	11:51:00	0
2009-04-20	11:52:00	0
2009-04-20	11:53:00	0
2009-04-20	11:54:00	0
2009-04-20	11:55:00	0
2009-04-20	11:56:00	0
2009-04-20	11:57:00	0
2009-04-20	11:58:00	0
2009-04-20	11:59:00	0
2009-04-20	12:00:00	0
2009-04-20	12:01:00	0
2009-04-20	12:02:00	0
2009-04-20	12:03:00	0
2009-04-20	12:04:00	0
2009-04-20	12:05:00	0
2009-04-20	12:06:00	0
2009-04-20	12:07:00	0
2009-04-20	12:08:00	0
2009-04-20	12:09:00	0
2009-04-20	12:10:00	0
2009-04-20	12:11:00	0
2009-04-20	12:12:00	0
2009-04-20	12:13:00	0
2009-04-20	12:14:00	0
2009-04-20	12:15:00	0
2009-04-20	12:16:00	0
2009-04-20	12:17:00	0
2009-04-20	12:18:00	0
2009-04-20	12:19:00	0
2009-04-20	12:20:00	0
2009-04-20	12:21:00	0
2009-04-20	12:22:00	0
2009-04-20	12:23:00	0
2009-04-20	12:24:00	0
2009-04-20	12:25:00	0
2009-04-20	12:26:00	0
2009-04-20	12:27:00	0
2009-04-20	12:28:00	0
2009-04-20	12:29:00	0
2009-04-20	12:30:00	0
2009-04-20	12:31:00	0
2009-04-20	12:32:00	0
2009-04-20	12:33:00	0
2009-04-20	12:34:00	0
2009-04-20	12:35:00	0
2009-04-20	12:36:00	0
2009-04-20	12:37:00	0
2009-04-20	12:38:00	0
2009-04-20	12:39:00	0
2009-04-20	12:40:00	0
2009-04-20	12:41:00	0
2009-04-20	12:42:00	0
2009-04-20	12:43:00	0
2009-04-20	12:44:00	0
2009-04-20	12:45:00	0
2009-04-20	12:46:00	0
2009-04-20	12:47:00	0
2009-04-20	12:48:00	0
2009-04-20	12:49:00	0
2009-04-20	12:50:00	0
2009-04-20	12:51:00	0
2009-04-20	12:52:00	0
2009-04-20	12:53:00	0
2009-04-20	12:54:00	0
2009-04-20	12:55:00	0
2009-04-20	12:56:00	0
2009-04-20	12:57:00	0
2009-04-20	12:58:00	0
2009-04-20	12:59:00	0
2009-04-20	13:00:00	0
2009-04-20	13:01:00	0
2009-04-20	13:02:00	0
2009-04-20	13:03:00	0
2009-04-20	13:04:00	0
2009-04-20	13:05:00	0
2009-04-20	13:06:00	0
2009-04-20	13:07:00	0
2009-04-20	13:08:00	0
2009-04-20	13:09:00	0
2009-04-20	13:10:00	0
2009-04-20	13:11:00	0
2009-04-20	13:12:00	0
2009-04-20	13:13:00	0
2009-04-20	13:14:00	0
2009-04-20	13:15:00	0
2009-04-20	13:16:00	0
2009-04-20	13:17:00	0
2009-04-20	13:18:00	0
2009-04-20	13:19:00	0
2009-04-20	13:20:00	0
2009-04-20	13:21:00	0
2009-04-20	13:22:00	0
2009-04-20	13:23:00	0
2009-04-20	13:24:00	0
2009-04-20	13:25:00	0
2009-04-20	13:26:00	0
2009-04-20	13:27:00	0
2009-04-20	13:28:00	0
2009-04-20	13:29:00	0
2009-04-20	13:30:00	0
2009-04-20	13:31:00	0
2009-04-20	13:32:00	0
2009-04-20	13:33:00	0
2009-04-20	13:34:00	0
2009-04-20	13:35:00	0
2009-04-20	13:36:00	0
2009-04-20	13:37:00	0
2009-04-20	13:38:00	0
2009-04-20	13:39:00	0
2009-04-20	13:40:00	0
2009-04-20	13:41:00	0
2009-04-20	13:42:00	0
2009-04-20	13:43:00	0
2009-04-20	13:44:00	0
2009-04-20	13:45:00	0
2009-04-20	13:46:00	0
2009-04-20	13:47:00	0
2009-04-20	13:48:00	0
2009-04-20	13:49:00	0
2009-04-20	13:50:00	0
2009-04-20	13:51:00	0
2009-04-20	13:52:00	0
2009-04-20	13:53:00	0
2009-04-20	13:54:00	0
2009-04-20	13:55:00	0
2009-04-20	13:56:00	0
2009-04-20	13:57:00	0
2009-04-20	13:58:00	0
2009-04-20	13:59:00	0
2009-04-20	14:00:00	0
2009-04-20	14:01:00	0
2009-04-20	14:02:00	0
2009-04-20	14:03:00	0
2009-04-20	14:04:00	0
2009-04-20	14:05:00	0
2009-04-20	14:06:00	0
2009-04-20	14:07:00	0
2009-04-20	14:08:00	0
2009-04-20	14:09:00	0
2009-04-20	14:10:00	0
2009-04-20	14:11:00	0
2009-04-20	14:12:00	0
2009-04-20	14:13:00	0
2009-04-20	14:14:00	0
2009-04-20	14:15:00	0
2009-04-20	14:16:00	0
2009-04-20	14:17:00	0
2009-04-20	14:18:00	0
2009-04-20	14:19:00	0
2009-04-20	14:20:00	0
2009-04-20	14:21:00	0
2009-04-20	14:22:00	0
2009-04-20	14:23:00	0
2009-04-20	14:24:00	0
2009-04-20	14:25:00	0
2009-04-20	14:26:00	0
2009-04-20	14:27:00	0
2009-04-20	14:28:00	0
2009-04-20	14:29:00	0
2009-04-20	14:30:00	0
2009-04-20	14:31:00	0
2009-04-20	14:32:00	0
2009-04-20	14:33:00	0
2009-04-20	14:34:00	0
2009-04-20	14:35:00	0
2009-04-20	14:36:00	0
2009-04-20	14:37:00	0
2009-04-20	14:38:00	0
2009-04-20	14:39:00	0
2009-04-20	14:40:00	0
2009-04-20	14:41:00	0
2009-04-20	14:42:00	0
2009-04-20	14:43:00	0
2009-04-20	14:44:00	0
2009-04-20	14:45:00	0
2009-04-20	14:46:00	0
2009-04-20	14:47:00	0
2009-04-20	14:48:00	0
2009-04-20	14:49:00	0
2009-04-20	14:50:00	0
2009-04-20	14:51:00	0
2009-04-20	14:52:00	0
2009-04-20	14:53:00	0
2009-04-20	14:54:00	0
2009-04-20	14:55:00	0
2009-04-20	14:56:00	0
2009-04-20	14:57:00	0
2009-04-20	14:58:00	0
2009-04-20	14:59:00	0
2009-04-20	15:00:00	0
2009-04-20	15:01:00	0
2009-04-20	15:02:00	0
2009-04-20	15:03:00	0
2009-04-20	15:04:00	0
2009-04-20	15:05:00	0
2009-04-20	15:06:00	0
2009-04-20	15:07:00	0
2009-04-20	15:08:00	0
2009-04-20	15:09:00	0
2009-04-20	15:10:00	0
2009-04-20	15:11:00	0
2009-04-20	15:12:00	0
2009-04-20	15:13:00	0
2009-04-20	15:14:00	0
2009-04-20	15:15:00	0
2009-04-20	15:16:00	0
2009-04-20	15:17:00	0
2009-04-20	15:18:00	0
2009-04-20	15:19:00	0
2009-04-20	15:20:00	0
2009-04-20	15:21:00	0
2009-04-20	15:22:00	0
2009-04-20	15:23:00	0
2009-04-20	15:24:00	0
2009-04-20	15:25:00	0
2009-04-20	15:26:00	0
2009-04-20	15:27:00	0
2009-04-20	15:28:00	0
2009-04-20	15:29:00	0
2009-04-20	15:30:00	0
2009-04-20	15:31:00	0
2009-04-20	15:32:00	0
2009-04-20	15:33:00	0
2009-04-20	15:34:00	0
2009-04-20	15:35:00	0
2009-04-20	15:36:00	0
2009-04-20	15:37:00	0
2009-04-20	15:38:00	0
2009-04-20	15:39:00	0
2009-04-20	15:40:00	0
2009-04-20	15:41:00	0
2009-04-20	15:42:00	0
2009-04-20	15:43:00	0
2009-04-20	15:44:00	0
2009-04-20	15:45:00	0
2009-04-20	15:46:00	0
2009-04-20	15:47:00	0
2009-04-20	15:48:00	0
2009-04-20	15:49:00	0
2009-04-20	15:50:00	0
2009-04-20	15:51:00	0
2009-04-20	15:52:00	0
2009-04-20	15:53:00	0
2009-04-20	15:54:00	0
2009-04-20	15:55:00	0
2009-04-20	15:56:00	0
2009-04-20	15:57:00	0
2009-04-20	15:58:00	0
2009-04-20	15:59:00	0
2009-04-20	16:00:00	0
2009-04-20	16:01:00	0
2009-04-20	16:02:00	0
2009-04-20	16:03:00	0
2009-04-20	16:04:00	0
2009-04-20	16:05:00	0
2009-04-20	16:06:00	0
2009-04-20	16:07:00	0
2009-04-20	16:08:00	0
2009-04-20	16:09:00	0
2009-04-20	16:10:00	0
2009-04-20	16:11:00	0
2009-04-20	16:12:00	0
2009-04-20	16:13:00	0
2009-04-20	16:14:00	0
2009-04-20	16:15:00	0
2009-04-20	16:16:00	0
2009-04-20	16:17:00	0
2009-04-20	16:18:00	0
2009-04-20	16:19:00	0
2009-04-20	16:20:00	0
2009-04-20	16:21:00	0
2009-04-20	16:22:00	0
2009-04-20	16:23:00	0
2009-04-20	16:24:00	0
2009-04-20	16:25:00	0
2009-04-20	16:26:00	0
2009-04-20	16:27:00	0
2009-04-20	16:28:00	0
2009-04-20	16:29:00	0
2009-04-20	16:30:00	0
2009-04-20	16:31:00	0
2009-04-20	16:32:00	0
2009-04-20	16:33:00	0
2009-04-20	16:34:00	0
2009-04-20	16:35:00	0
2009-04-20	16:36:00	0
2009-04-20	16:37:00	0
2009-04-20	16:38:00	0
2009-04-20	16:39:00	0
2009-04-20	16:40:00	0
2009-04-20	16:41:00	0
2009-04-20	16:42:00	0
2009-04-20	16:43:00	0
2009-04-20	16:44:00	0
2009-04-20	16:45:00	0
2009-04-20	16:46:00	0
2009-04-20	16:47:00	0
2009-04-20	16:48:00	0
2009-04-20	16:49:00	0
2009-04-20	16:50:00	0
2009-04-20	16:51:00	0
2009-04-20	16:52:00	0
2009-04-20	16:53:00	0
2009-04-20	16:54:00	0
2009-04-20	16:55:00	0
2009-04-20	16:56:00	0
2009-04-20	16:57:00	0
2009-04-20	16:58:00	0
2009-04-20	16:59:00	0
2009-04-20	17:00:00	0
2009-04-20	17:01:00	0
2009-04-20	17:02:00	0
2009-04-20	17:03:00	0
2009-04-20	17:04:00	0
2009-04-20	17:05:00	0
2009-04-20	17:06:00	0
2009-04-20	17:07:00	0
2009-04-20	17:08:00	0
2009-04-20	17:09:00	0
2009-04-20	17:10:00	0
2009-04-20	17:11:00	0
2009-04-20	17:12:00	0
2009-04-20	17:13:00	0
2009-04-20	17:14:00	0
2009-04-20	17:15:00	0
2009-04-20	17:16:00	0
2009-04-20	17:17:00	0
2009-04-20	17:18:00	0
2009-04-20	17:19:00	0
2009-04-20	17:20:00	0
2009-04-20	17:21:00	0
2009-04-20	17:22:00	0
2009-04-20	17:23:00	0
2009-04-20	17:24:00	0
2009-04-20	17:25:00	0
2009-04-20	17:26:00	0
2009-04-20	17:27:00	0
2009-04-20	17:28:00	0
2009-04-20	17:29:00	0
2009-04-20	17:30:00	0
2009-04-20	17:31:00	0
2009-04-20	17:32:00	0
2009-04-20	17:33:00	0
2009-04-20	17:34:00	0
2009-04-20	17:35:00	0
2009-04-20	17:36:00	0
2009-04-20	17:37:00	0
2009-04-20	17:38:00	0
2009-04-20	17:39:00	0
2009-04-20	17:40:00	0
2009-04-20	17:41:00	0
2009-04-20	17:42:00	0
2009-04-20	17:43:00	0
2009-04-20	17:44:00	0
2009-04-20	17:45:00	0
2009-04-20	17:46:00	0
2009-04-20	17:47:00	0
2009-04-20	17:48:00	0
2009-04-20	17:49:00	0
2009-04-20	17:50:00	0
2009-04-20	17:51:00	0
2009-04-20	17:52:00	0
2009-04-20	17:53:00	0
2009-04-20	17:54:00	0
2009-04-20	17:55:00	0
2009-04-20	17:56:00	0
2009-04-20	17:57:00	0
2009-04-20	17:58:00	0
2009-04-20	17:59:00	0
2009-04-20	18:00:00	0	M
2009-04-20	18:01:00	147
2009-04-20	18:02:00	516
2009-04-20	18:03:00	10
2009-04-20	18:04:00	0
2009-04-20	18:05:00	103
2009-04-20	18:06:00	417
2009-04-20	18:07:00	328
2009-04-20	18:08:00	0
2009-04-20	18:09:00	0
2009-04-20	18:10:00	434
2009-04-20	18:11:00	570
2009-04-20	18:12:00	0
2009-04-20	18:13:00	0
2009-04-20	18:14:00	10
2009-04-20	18:15:00	0
2009-04-20	18:16:00	10
2009-04-20	18:17:00	0
2009-04-20	18:18:00	10
2009-04-20	18:19:00	147
2009-04-20	18:20:00	31
2009-04-20	18:21:00	0
2009-04-20	18:22:00	21
2009-04-20	18:23:00	467
2009-04-20	18:24:00	663
2009-04-20	18:25:00	246
2009-04-20	18:26:00	221
2009-04-20	18:27:00	233
2009-04-20	18:28:00	328
2009-04-20	18:29:00	246
2009-04-20	18:30:00	21
2009-04-20	18:31:00	31
2009-04-20	18:32:00	0
2009-04-20	18:33:00	31
2009-04-20	18:34:00	246
2009-04-20	18:35:00	83
2009-04-20	18:36:00	0
2009-04-20	18:37:00	31
2009-04-20	18:38:00	0
2009-04-20	18:39:00	0
2009-04-20	18:40:00	0
2009-04-20	18:41:00	31
2009-04-20	18:42:00	0
2009-04-20	18:43:00	93
2009-04-20	18:44:00	41
2009-04-20	18:45:00	31
2009-04-20	18:46:00	0
2009-04-20	18:47:00	0
2009-04-20	18:48:00	21
2009-04-20	18:49:00	10
2009-04-20	18:50:00	31
2009-04-20	18:51:00	31
2009-04-20	18:52:00	103
2009-04-20	18:53:00	21
2009-04-20	18:54:00	31
2009-04-20	18:55:00	31
2009-04-20	18:56:00	0
2009-04-20	18:57:00	124
2009-04-20	18:58:00	93
2009-04-20	18:59:00	467
2009-04-20	19:00:00	1569
2009-04-20	19:01:00	898
2009-04-20	19:02:00	663
2009-04-20	19:03:00	221
2009-04-20	19:04:00	233
2009-04-20	19:05:00	270
2009-04-20	19:06:00	343
2009-04-20	19:07:00	258
2009-04-20	19:08:00	434
2009-04-20	19:09:00	0
2009-04-20	19:10:00	52
2009-04-20	19:11:00	270
2009-04-20	19:12:00	72
2009-04-20	19:13:00	270
2009-04-20	19:14:00	467
2009-04-20	19:15:00	10
2009-04-20	19:16:00	270
2009-04-20	19:17:00	114
2009-04-20	19:18:00	147
2009-04-20	19:19:00	328
2009-04-20	19:20:00	124
2009-04-20	19:21:00	10
2009-04-20	19:22:00	31
2009-04-20	19:23:00	0
2009-04-20	19:24:00	0
2009-04-20	19:25:00	221
2009-04-20	19:26:00	41
2009-04-20	19:27:00	21
2009-04-20	19:28:00	62
2009-04-20	19:29:00	31
2009-04-20	19:30:00	0
2009-04-20	19:31:00	0
2009-04-20	19:32:00	0
2009-04-20	19:33:00	0
2009-04-20	19:34:00	31
2009-04-20	19:35:00	0
2009-04-20	19:36:00	0
2009-04-20	19:37:00	0
2009-04-20	19:38:00	0
2009-04-20	19:39:00	0
2009-04-20	19:40:00	72
2009-04-20	19:41:00	21
2009-04-20	19:42:00	246
2009-04-20	19:43:00	93
2009-04-20	19:44:00	209
2009-04-20	19:45:00	0
2009-04-20	19:46:00	0
2009-04-20	19:47:00	134
2009-04-20	19:48:00	704
2009-04-20	19:49:00	853
2009-04-20	19:50:00	807
2009-04-20	19:51:00	766
2009-04-20	19:52:00	968
2009-04-20	19:53:00	787
2009-04-20	19:54:00	500
2009-04-20	19:55:00	663
2009-04-20	19:56:00	83
2009-04-20	19:57:00	103
2009-04-20	19:58:00	134
2009-04-20	19:59:00	72
2009-04-20	20:00:00	134
2009-04-20	20:01:00	83
2009-04-20	20:02:00	93
2009-04-20	20:03:00	31
2009-04-20	20:04:00	31
2009-04-20	20:05:00	10
2009-04-20	20:06:00	21
2009-04-20	20:07:00	401
2009-04-20	20:08:00	0
2009-04-20	20:09:00	21
2009-04-20	20:10:00	10
2009-04-20	20:11:00	0
2009-04-20	20:12:00	10
2009-04-20	20:13:00	0
2009-04-20	20:14:00	0
2009-04-20	20:15:00	0
2009-04-20	20:16:00	0
2009-04-20	20:17:00	0
2009-04-20	20:18:00	0
2009-04-20	20:19:00	0
2009-04-20	20:20:00	0
2009-04-20	20:21:00	0
2009-04-20	20:22:00	0
2009-04-20	20:23:00	0
2009-04-20	20:24:00	0
2009-04-20	20:25:00	0
2009-04-20	20:26:00	0
2009-04-20	20:27:00	0
2009-04-20	20:28:00	0
2009-04-20	20:29:00	62
2009-04-20	20:30:00	386
2009-04-20	20:31:00	221
2009-04-20	20:32:00	52
2009-04-20	20:33:00	184
2009-04-20	20:34:00	644
2009-04-20	20:35:00	1854
2009-04-20	20:36:00	1408
2009-04-20	20:37:00	2135
2009-04-20	20:38:00	258
2009-04-20	20:39:00	246
2009-04-20	20:40:00	343
2009-04-20	20:41:00	171
2009-04-20	20:42:00	588
2009-04-20	20:43:00	314
2009-04-20	20:44:00	21
2009-04-20	20:45:00	0
2009-04-20	20:46:00	0
2009-04-20	20:47:00	0
2009-04-20	20:48:00	31
2009-04-20	20:49:00	41
2009-04-20	20:50:00	93
2009-04-20	20:51:00	357
2009-04-20	20:52:00	683
2009-04-20	20:53:00	221
2009-04-20	20:54:00	10
2009-04-20	20:55:00	0
2009-04-20	20:56:00	41
2009-04-20	20:57:00	0
2009-04-20	20:58:00	10
2009-04-20	20:59:00	0
2009-04-20	21:00:00	0
2009-04-20	21:01:00	0
2009-04-20	21:02:00	41
2009-04-20	21:03:00	0
2009-04-20	21:04:00	0
2009-04-20	21:05:00	21
2009-04-20	21:06:00	0
2009-04-20	21:07:00	52
2009-04-20	21:08:00	0
2009-04-20	21:09:00	21
2009-04-20	21:10:00	0
2009-04-20	21:11:00	0
2009-04-20	21:12:00	31
2009-04-20	21:13:00	171
2009-04-20	21:14:00	83
2009-04-20	21:15:00	233
2009-04-20	21:16:00	10
2009-04-20	21:17:00	0
2009-04-20	21:18:00	0
2009-04-20	21:19:00	52
2009-04-20	21:20:00	0
2009-04-20	21:21:00	21
2009-04-20	21:22:00	41
2009-04-20	21:23:00	0
2009-04-20	21:24:00	0
2009-04-20	21:25:00	0
2009-04-20	21:26:00	31
2009-04-20	21:27:00	31
2009-04-20	21:28:00	0
2009-04-20	21:29:00	0
2009-04-20	21:30:00	0
2009-04-20	21:31:00	0
2009-04-20	21:32:00	52
2009-04-20	21:33:00	0
2009-04-20	21:34:00	0
2009-04-20	21:35:00	0
2009-04-20	21:36:00	0
2009-04-20	21:37:00	0
2009-04-20	21:38:00	0
2009-04-20	21:39:00	0
2009-04-20	21:40:00	0
2009-04-20	21:41:00	0
2009-04-20	21:42:00	0
2009-04-20	21:43:00	0
2009-04-20	21:44:00	0
2009-04-20	21:45:00	0
2009-04-20	21:46:00	0
2009-04-20	21:47:00	0
2009-04-20	21:48:00	0
2009-04-20	21:49:00	0
2009-04-20	21:50:00	0
2009-04-20	21:51:00	0
2009-04-20	21:52:00	0
2009-04-20	21:53:00	0
2009-04-20	21:54:00	0
2009-04-20	21:55:00	0
2009-04-20	21:56:00	551
2009-04-20	21:57:00	1259
2009-04-20	21:58:00	626
2009-04-20	21:59:00	2011
2009-04-20	22:00:00	683
2009-04-20	22:01:00	134
2009-04-20	22:02:00	114
2009-04-20	22:03:00	285
2009-04-20	22:04:00	209
2009-04-20	22:05:00	52
2009-04-20	22:06:00	725
2009-04-20	22:07:00	450
2009-04-20	22:08:00	233
2009-04-20	22:09:00	184
2009-04-20	22:10:00	114
2009-04-20	22:11:00	114
2009-04-20	22:12:00	10
2009-04-20	22:13:00	10
2009-04-20	22:14:00	41
2009-04-20	22:15:00	21
2009-04-20	22:16:00	0
2009-04-20	22:17:00	21
2009-04-20	22:18:00	21
2009-04-20	22:19:00	52
2009-04-20	22:20:00	62
2009-04-20	22:21:00	314
2009-04-20	22:22:00	52
2009-04-20	22:23:00	21
2009-04-20	22:24:00	31
2009-04-20	22:25:00	31
2009-04-20	22:26:00	10
2009-04-20	22:27:00	0
2009-04-20	22:28:00	0
2009-04-20	22:29:00	209
2009-04-20	22:30:00	62
2009-04-20	22:31:00	0
2009-04-20	22:32:00	0
2009-04-20	22:33:00	0
2009-04-20	22:34:00	0
2009-04-20	22:35:00	0
2009-04-20	22:36:00	10
2009-04-20	22:37:00	0
2009-04-20	22:38:00	0
2009-04-20	22:39:00	0
2009-04-20	22:40:00	0
2009-04-20	22:41:00	83
2009-04-20	22:42:00	0
2009-04-20	22:43:00	0
2009-04-20	22:44:00	62
2009-04-20	22:45:00	159
2009-04-20	22:46:00	386
2009-04-20	22:47:00	31
2009-04-20	22:48:00	0
2009-04-20	22:49:00	0
2009-04-20	22:50:00	21
2009-04-20	22:51:00	0
2009-04-20	22:52:00	0
2009-04-20	22:53:00	0
2009-04-20	22:54:00	0
2009-04-20	22:55:00	0
2009-04-20	22:56:00	31
2009-04-20	22:57:00	0
2009-04-20	22:58:00	0
2009-04-20	22:59:00	0
2009-04-20	23:00:00	0
2009-04-20	23:01:00	0
2009-04-20	23:02:00	0
2009-04-20	23:03:00	0
2009-04-20	23:04:00	0
2009-04-20	23:05:00	0
2009-04-20	23:06:00	0
2009-04-20	23:07:00	0
2009-04-20	23:08:00	52
2009-04-20	23:09:00	10
2009-04-20	23:10:00	52
2009-04-20	23:11:00	0
2009-04-20	23:12:00	41
2009-04-20	23:13:00	0
2009-04-20	23:14:00	0
2009-04-20	23:15:00	0
2009-04-20	23:16:00	0
2009-04-20	23:17:00	0
2009-04-20	23:18:00	0
2009-04-20	23:19:00	0
2009-04-20	23:20:00	0
2009-04-20	23:21:00	0
2009-04-20	23:22:00	0
2009-04-20	23:23:00	0
2009-04-20	23:24:00	0
2009-04-20	23:25:00	0
2009-04-20	23:26:00	0
2009-04-20	23:27:00	0
2009-04-20	23:28:00	0
2009-04-20	23:29:00	0
2009-04-20	23:30:00	0
2009-04-20	23:31:00	0
2009-04-20	23:32:00	0
2009-04-20	23:33:00	0
2009-04-20	23:34:00	0
2009-04-20	23:35:00	0
2009-04-20	23:36:00	0
2009-04-20	23:37:00	0
2009-04-20	23:38:00	0
2009-04-20	23:39:00	0
2009-04-20	23:40:00	0
2009-04-20	23:41:00	0
2009-04-20	23:42:00	0
2009-04-20	23:43:00	0
2009-04-20	23:44:00	0
2009-04-20	23:45:00	0
2009-04-20	23:46:00	0
2009-04-20	23:47:00	0
2009-04-20	23:48:00	0
2009-04-20	23:49:00	0
2009-04-20	23:50:00	0
2009-04-20	23:51:00	0
2009-04-20	23:52:00	0
2009-04-20	23:53:00	0
2009-04-20	23:54:00	147
2009-04-20	23:55:00	10
2009-04-20	23:56:00	0
2009-04-20	23:57:00	52
2009-04-20	23:58:00	124
2009-04-20	23:59:00	159
2009-04-21	00:00:00	0
2009-04-21	00:01:00	0
2009-04-21	00:02:00	10
2009-04-21	00:03:00	0
2009-04-21	00:04:00	0
2009-04-21	00:05:00	0
2009-04-21	00:06:00	0
2009-04-21	00:07:00	0
2009-04-21	00:08:00	0
2009-04-21	00:09:00	0
2009-04-21	00:10:00	21
2009-04-21	00:11:00	0
2009-04-21	00:12:00	0
2009-04-21	00:13:00	0
2009-04-21	00:14:00	0
2009-04-21	00:15:00	0
2009-04-21	00:16:00	0
2009-04-21	00:17:00	0
2009-04-21	00:18:00	10
2009-04-21	00:19:00	31
2009-04-21	00:20:00	0
2009-04-21	00:21:00	0
2009-04-21	00:22:00	0
2009-04-21	00:23:00	0
2009-04-21	00:24:00	0
2009-04-21	00:25:00	0
2009-04-21	00:26:00	0
2009-04-21	00:27:00	0
2009-04-21	00:28:00	0
2009-04-21	00:29:00	0
2009-04-21	00:30:00	0
2009-04-21	00:31:00	0
2009-04-21	00:32:00	0
2009-04-21	00:33:00	0
2009-04-21	00:34:00	0
2009-04-21	00:35:00	0
2009-04-21	00:36:00	0
2009-04-21	00:37:00	0
2009-04-21	00:38:00	0
2009-04-21	00:39:00	0
2009-04-21	00:40:00	0
2009-04-21	00:41:00	0
2009-04-21	00:42:00	0
2009-04-21	00:43:00	0
2009-04-21	00:44:00	0
2009-04-21	00:45:00	0
2009-04-21	00:46:00	0
2009-04-21	00:47:00	0
2009-04-21	00:48:00	0
2009-04-21	00:49:00	0
2009-04-21	00:50:00	21
2009-04-21	00:51:00	0
2009-04-21	00:52:00	0
2009-04-21	00:53:00	0
2009-04-21	00:54:00	0
2009-04-21	00:55:00	0
2009-04-21	00:56:00	0
2009-04-21	00:57:00	0
2009-04-21	00:58:00	0
2009-04-21	00:59:00	0
2009-04-21	01:00:00	0
2009-04-21	01:01:00	0
2009-04-21	01:02:00	0
2009-04-21	01:03:00	0
2009-04-21	01:04:00	328
2009-04-21	01:05:00	0
2009-04-21	01:06:00	0
2009-04-21	01:07:00	10
2009-04-21	01:08:00	0
2009-04-21	01:09:00	0
2009-04-21	01:10:00	0
2009-04-21	01:11:00	0
2009-04-21	01:12:00	0
2009-04-21	01:13:00	0
2009-04-21	01:14:00	0
2009-04-21	01:15:00	0
2009-04-21	01:16:00	0
2009-04-21	01:17:00	0
2009-04-21	01:18:00	0
2009-04-21	01:19:00	0
2009-04-21	01:20:00	0
2009-04-21	01:21:00	0
2009-04-21	01:22:00	0
2009-04-21	01:23:00	0
2009-04-21	01:24:00	0
2009-04-21	01:25:00	0
2009-04-21	01:26:00	0
2009-04-21	01:27:00	0
2009-04-21	01:28:00	0
2009-04-21	01:29:00	0
2009-04-21	01:30:00	0
2009-04-21	01:31:00	0
2009-04-21	01:32:00	0
2009-04-21	01:33:00	0
2009-04-21	01:34:00	0
2009-04-21	01:35:00	0
2009-04-21	01:36:00	0
2009-04-21	01:37:00	0
2009-04-21	01:38:00	0
2009-04-21	01:39:00	0
2009-04-21	01:40:00	0
2009-04-21	01:41:00	10
2009-04-21	01:42:00	0
2009-04-21	01:43:00	10
2009-04-21	01:44:00	0
2009-04-21	01:45:00	0
2009-04-21	01:46:00	0
2009-04-21	01:47:00	0
2009-04-21	01:48:00	0
2009-04-21	01:49:00	0
2009-04-21	01:50:00	0
2009-04-21	01:51:00	0
2009-04-21	01:52:00	0
2009-04-21	01:53:00	0
2009-04-21	01:54:00	0
2009-04-21	01:55:00	0
2009-04-21	01:56:00	0
2009-04-21	01:57:00	0
2009-04-21	01:58:00	0
2009-04-21	01:59:00	0
2009-04-21	02:00:00	0
2009-04-21	02:01:00	0
2009-04-21	02:02:00	0
2009-04-21	02:03:00	0
2009-04-21	02:04:00	0
2009-04-21	02:05:00	0
2009-04-21	02:06:00	0
2009-04-21	02:07:00	0
2009-04-21	02:08:00	0
2009-04-21	02:09:00	0
2009-04-21	02:10:00	0
2009-04-21	02:11:00	0
2009-04-21	02:12:00	0
2009-04-21	02:13:00	0
2009-04-21	02:14:00	0
2009-04-21	02:15:00	0
2009-04-21	02:16:00	0
2009-04-21	02:17:00	134
2009-04-21	02:18:00	41
2009-04-21	02:19:00	0
2009-04-21	02:20:00	0
2009-04-21	02:21:00	62
2009-04-21	02:22:00	41
2009-04-21	02:23:00	0
2009-04-21	02:24:00	31
2009-04-21	02:25:00	0
2009-04-21	02:26:00	0
2009-04-21	02:27:00	0
2009-04-21	02:28:00	0
2009-04-21	02:29:00	0
2009-04-21	02:30:00	0
2009-04-21	02:31:00	0
2009-04-21	02:32:00	0
2009-04-21	02:33:00	0
2009-04-21	02:34:00	0
2009-04-21	02:35:00	0
2009-04-21	02:36:00	0
2009-04-21	02:37:00	0
2009-04-21	02:38:00	0
2009-04-21	02:39:00	0
2009-04-21	02:40:00	0
2009-04-21	02:41:00	0
2009-04-21	02:42:00	0
2009-04-21	02:43:00	0
2009-04-21	02:44:00	0
2009-04-21	02:45:00	0
2009-04-21	02:46:00	0
2009-04-21	02:47:00	0
2009-04-21	02:48:00	0
2009-04-21	02:49:00	0
2009-04-21	02:50:00	0
2009-04-21	02:51:00	0
2009-04-21	02:52:00	0
2009-04-21	02:53:00	0
2009-04-21	02:54:00	0
2009-04-21	02:55:00	21
2009-04-21	02:56:00	0
2009-04-21	02:57:00	0
2009-04-21	02:58:00	0
2009-04-21	02:59:00	0
2009-04-21	03:00:00	0
2009-04-21	03:01:00	0
2009-04-21	03:02:00	0
2009-04-21	03:03:00	0
2009-04-21	03:04:00	0
2009-04-21	03:05:00	0
2009-04-21	03:06:00	0
2009-04-21	03:07:00	0
2009-04-21	03:08:00	0
2009-04-21	03:09:00	0
2009-04-21	03:10:00	0
2009-04-21	03:11:00	0
2009-04-21	03:12:00	0
2009-04-21	03:13:00	0
2009-04-21	03:14:00	0
2009-04-21	03:15:00	0
2009-04-21	03:16:00	0
2009-04-21	03:17:00	62
2009-04-21	03:18:00	0
2009-04-21	03:19:00	0
2009-04-21	03:20:00	0
2009-04-21	03:21:00	0
2009-04-21	03:22:00	0
2009-04-21	03:23:00	0
2009-04-21	03:24:00	0
2009-04-21	03:25:00	0
2009-04-21	03:26:00	0
2009-04-21	03:27:00	0
2009-04-21	03:28:00	0
2009-04-21	03:29:00	0
2009-04-21	03:30:00	0
2009-04-21	03:31:00	0
2009-04-21	03:32:00	0
2009-04-21	03:33:00	0
2009-04-21	03:34:00	0
2009-04-21	03:35:00	0
2009-04-21	03:36:00	0
2009-04-21	03:37:00	0
2009-04-21	03:38:00	0
2009-04-21	03:39:00	0
2009-04-21	03:40:00	0
2009-04-21	03:41:00	0
2009-04-21	03:42:00	0
2009-04-21	03:43:00	21
2009-04-21	03:44:00	83
2009-04-21	03:45:00	0
2009-04-21	03:46:00	0
2009-04-21	03:47:00	72
2009-04-21	03:48:00	0
2009-04-21	03:49:00	0
2009-04-21	03:50:00	0
2009-04-21	03:51:00	0
2009-04-21	03:52:00	0
2009-04-21	03:53:00	0
2009-04-21	03:54:00	0
2009-04-21	03:55:00	0
2009-04-21	03:56:00	0
2009-04-21	03:57:00	0
2009-04-21	03:58:00	0
2009-04-21	03:59:00	0
2009-04-21	04:00:00	0
2009-04-21	04:01:00	0
2009-04-21	04:02:00	0
2009-04-21	04:03:00	0
2009-04-21	04:04:00	31
2009-04-21	04:05:00	0
2009-04-21	04:06:00	0
2009-04-21	04:07:00	0
2009-04-21	04:08:00	0
2009-04-21	04:09:00	0
2009-04-21	04:10:00	0
2009-04-21	04:11:00	0
2009-04-21	04:12:00	0
2009-04-21	04:13:00	0
2009-04-21	04:14:00	0
2009-04-21	04:15:00	0
2009-04-21	04:16:00	0
2009-04-21	04:17:00	0
2009-04-21	04:18:00	0
2009-04-21	04:19:00	0
2009-04-21	04:20:00	0
2009-04-21	04:21:00	0
2009-04-21	04:22:00	0
2009-04-21	04:23:00	0
2009-04-21	04:24:00	0
2009-04-21	04:25:00	0
2009-04-21	04:26:00	0
2009-04-21	04:27:00	62
2009-04-21	04:28:00	0
2009-04-21	04:29:00	0
2009-04-21	04:30:00	41
2009-04-21	04:31:00	21
2009-04-21	04:32:00	0
2009-04-21	04:33:00	0
2009-04-21	04:34:00	0
2009-04-21	04:35:00	0
2009-04-21	04:36:00	0
2009-04-21	04:37:00	0
2009-04-21	04:38:00	0
2009-04-21	04:39:00	52
2009-04-21	04:40:00	0
2009-04-21	04:41:00	0
2009-04-21	04:42:00	0
2009-04-21	04:43:00	0
2009-04-21	04:44:00	0
2009-04-21	04:45:00	0
2009-04-21	04:46:00	0
2009-04-21	04:47:00	0
2009-04-21	04:48:00	0
2009-04-21	04:49:00	0
2009-04-21	04:50:00	0
2009-04-21	04:51:00	0
2009-04-21	04:52:00	0
2009-04-21	04:53:00	0
2009-04-21	04:54:00	0
2009-04-21	04:55:00	0
2009-04-21	04:56:00	0
2009-04-21	04:57:00	0
2009-04-21	04:58:00	0
2009-04-21	04:59:00	0
2009-04-21	05:00:00	10
2009-04-21	05:01:00	0
2009-04-21	05:02:00	0
2009-04-21	05:03:00	0
2009-04-21	05:04:00	0
2009-04-21	05:05:00	0
2009-04-21	05:06:00	41
2009-04-21	05:07:00	0
2009-04-21	05:08:00	0
2009-04-21	05:09:00	0
2009-04-21	05:10:00	0
2009-04-21	05:11:00	0
2009-04-21	05:12:00	0
2009-04-21	05:13:00	0
2009-04-21	05:14:00	0
2009-04-21	05:15:00	0
2009-04-21	05:16:00	0
2009-04-21	05:17:00	0
2009-04-21	05:18:00	0
2009-04-21	05:19:00	0
2009-04-21	05:20:00	0
2009-04-21	05:21:00	0
2009-04-21	05:22:00	0
2009-04-21	05:23:00	0
2009-04-21	05:24:00	0
2009-04-21	05:25:00	0
2009-04-21	05:26:00	0
2009-04-21	05:27:00	0
2009-04-21	05:28:00	21
2009-04-21	05:29:00	0
2009-04-21	05:30:00	0
2009-04-21	05:31:00	72
2009-04-21	05:32:00	0
2009-04-21	05:33:00	0
2009-04-21	05:34:00	0
2009-04-21	05:35:00	0
2009-04-21	05:36:00	0
2009-04-21	05:37:00	0
2009-04-21	05:38:00	0
2009-04-21	05:39:00	0
2009-04-21	05:40:00	0
2009-04-21	05:41:00	0
2009-04-21	05:42:00	0
2009-04-21	05:43:00	0
2009-04-21	05:44:00	0
2009-04-21	05:45:00	0
2009-04-21	05:46:00	0
2009-04-21	05:47:00	0
2009-04-21	05:48:00	0
2009-04-21	05:49:00	0
2009-04-21	05:50:00	0
2009-04-21	05:51:00	0
2009-04-21	05:52:00	0
2009-04-21	05:53:00	0
2009-04-21	05:54:00	0
2009-04-21	05:55:00	0
2009-04-21	05:56:00	10
2009-04-21	05:57:00	0
2009-04-21	05:58:00	0
2009-04-21	05:59:00	0
2009-04-21	06:00:00	21
2009-04-21	06:01:00	31
2009-04-21	06:02:00	0
2009-04-21	06:03:00	184
2009-04-21	06:04:00	0
2009-04-21	06:05:00	0
2009-04-21	06:06:00	0
2009-04-21	06:07:00	0
2009-04-21	06:08:00	0
2009-04-21	06:09:00	0
2009-04-21	06:10:00	0
2009-04-21	06:11:00	0
2009-04-21	06:12:00	0
2009-04-21	06:13:00	0
2009-04-21	06:14:00	0
2009-04-21	06:15:00	0
2009-04-21	06:16:00	0
2009-04-21	06:17:00	0
2009-04-21	06:18:00	0
2009-04-21	06:19:00	0
2009-04-21	06:20:00	0
2009-04-21	06:21:00	0
2009-04-21	06:22:00	0
2009-04-21	06:23:00	0
2009-04-21	06:24:00	0
2009-04-21	06:25:00	0
2009-04-21	06:26:00	0
2009-04-21	06:27:00	0
2009-04-21	06:28:00	0
2009-04-21	06:29:00	0
2009-04-21	06:30:00	0
2009-04-21	06:31:00	0
2009-04-21	06:32:00	0
2009-04-21	06:33:00	41
2009-04-21	06:34:00	0
2009-04-21	06:35:00	0
2009-04-21	06:36:00	0
2009-04-21	06:37:00	0
2009-04-21	06:38:00	0
2009-04-21	06:39:00	10
2009-04-21	06:40:00	31
2009-04-21	06:41:00	0
2009-04-21	06:42:00	0
2009-04-21	06:43:00	0
2009-04-21	06:44:00	0
2009-04-21	06:45:00	0
2009-04-21	06:46:00	0
2009-04-21	06:47:00	0
2009-04-21	06:48:00	0
2009-04-21	06:49:00	0
2009-04-21	06:50:00	31
2009-04-21	06:51:00	0
2009-04-21	06:52:00	0
2009-04-21	06:53:00	0
2009-04-21	06:54:00	0
2009-04-21	06:55:00	0
2009-04-21	06:56:00	31
2009-04-21	06:57:00	147
2009-04-21	06:58:00	314
2009-04-21	06:59:00	343
2009-04-21	07:00:00	766
2009-04-21	07:01:00	500
2009-04-21	07:02:00	570
2009-04-21	07:03:00	853
2009-04-21	07:04:00	450
2009-04-21	07:05:00	533
2009-04-21	07:06:00	570
2009-04-21	07:07:00	725
2009-04-21	07:08:00	725
2009-04-21	07:09:00	766
2009-04-21	07:10:00	171
2009-04-21	07:11:00	401
2009-04-21	07:12:00	533
2009-04-21	07:13:00	285
2009-04-21	07:14:00	0
2009-04-21	07:15:00	607
2009-04-21	07:16:00	314
2009-04-21	07:17:00	0
2009-04-21	07:18:00	0
2009-04-21	07:19:00	0
2009-04-21	07:20:00	0
2009-04-21	07:21:00	386
2009-04-21	07:22:00	683
2009-04-21	07:23:00	246
2009-04-21	07:24:00	787
2009-04-21	07:25:00	1018
2009-04-21	07:26:00	1094
2009-04-21	07:27:00	31
2009-04-21	07:28:00	21
2009-04-21	07:29:00	0
2009-04-21	07:30:00	21
2009-04-21	07:31:00	0
2009-04-21	07:32:00	21
2009-04-21	07:33:00	663
2009-04-21	07:34:00	372
2009-04-21	07:35:00	434
2009-04-21	07:36:00	704
2009-04-21	07:37:00	31
2009-04-21	07:38:00	10
2009-04-21	07:39:00	10
2009-04-21	07:40:00	52
2009-04-21	07:41:00	62
2009-04-21	07:42:00	0
2009-04-21	07:43:00	10
2009-04-21	07:44:00	0
2009-04-21	07:45:00	10
2009-04-21	07:46:00	10
2009-04-21	07:47:00	551
2009-04-21	07:48:00	21
2009-04-21	07:49:00	0
2009-04-21	07:50:00	0
2009-04-21	07:51:00	0
2009-04-21	07:52:00	83
2009-04-21	07:53:00	0
2009-04-21	07:54:00	570
2009-04-21	07:55:00	588
2009-04-21	07:56:00	551
2009-04-21	07:57:00	10
2009-04-21	07:58:00	10
2009-04-21	07:59:00	0
2009-04-21	08:00:00	875
2009-04-21	08:01:00	533
2009-04-21	08:02:00	357
2009-04-21	08:03:00	4480
2009-04-21	08:04:00	2797
2009-04-21	08:05:00	343
2009-04-21	08:06:00	10
2009-04-21	08:07:00	0
2009-04-21	08:08:00	10
2009-04-21	08:09:00	0
2009-04-21	08:10:00	0
2009-04-21	08:11:00	0
2009-04-21	08:12:00	0
2009-04-21	08:13:00	10
2009-04-21	08:14:00	0
2009-04-21	08:15:00	0
2009-04-21	08:16:00	10
2009-04-21	08:17:00	10
2009-04-21	08:18:00	0
2009-04-21	08:19:00	10
2009-04-21	08:20:00	10
2009-04-21	08:21:00	0
2009-04-21	08:22:00	258
2009-04-21	08:23:00	533
2009-04-21	08:24:00	401
2009-04-21	08:25:00	233
2009-04-21	08:26:00	72
2009-04-21	08:27:00	285
2009-04-21	08:28:00	184
2009-04-21	08:29:00	171
2009-04-21	08:30:00	328
2009-04-21	08:31:00	246
2009-04-21	08:32:00	171
2009-04-21	08:33:00	285
2009-04-21	08:34:00	0
2009-04-21	08:35:00	10
2009-04-21	08:36:00	10
2009-04-21	08:37:00	372
2009-04-21	08:38:00	0
2009-04-21	08:39:00	31
2009-04-21	08:40:00	0
2009-04-21	08:41:00	21
2009-04-21	08:42:00	0
2009-04-21	08:43:00	0
2009-04-21	08:44:00	10
2009-04-21	08:45:00	10
2009-04-21	08:46:00	10
2009-04-21	08:47:00	0
2009-04-21	08:48:00	31
2009-04-21	08:49:00	0
2009-04-21	08:50:00	0
2009-04-21	08:51:00	0
2009-04-21	08:52:00	62
2009-04-21	08:53:00	72
2009-04-21	08:54:00	10
2009-04-21	08:55:00	31
2009-04-21	08:56:00	31
2009-04-21	08:57:00	10
2009-04-21	08:58:00	31
2009-04-21	08:59:00	52
2009-04-21	09:00:00	31
2009-04-21	09:01:00	0
2009-04-21	09:02:00	0
2009-04-21	09:03:00	0
2009-04-21	09:04:00	0
2009-04-21	09:05:00	21
2009-04-21	09:06:00	0
2009-04-21	09:07:00	10
2009-04-21	09:08:00	21
[truncated: 15,291 more rows]

## Sheet: 5.1.09
Actogram, Copy Raw Data, All Days
Identity:	Cooper Rios
Filename:	E:\Active Research Files\meloxicam titre canine\cases\cooper\Cooper Rios 5.1.09.AWC
Gender:	M
Age:	4
Height:	35.0 cm	13.8 in
Weight:	11.6 kg	25.6 lbs
Start Date:	01-May-2009 (Fri)
Start Time:	18:00:00
Interval:	1.00 mins
Date Stamp:	Time Stamp:	Activity Data:	Marker Press:
2009-05-01	00:00:00	0
2009-05-01	00:01:00	0
2009-05-01	00:02:00	0
2009-05-01	00:03:00	0
2009-05-01	00:04:00	0
2009-05-01	00:05:00	0
2009-05-01	00:06:00	0
2009-05-01	00:07:00	0
2009-05-01	00:08:00	0
2009-05-01	00:09:00	0
2009-05-01	00:10:00	0
2009-05-01	00:11:00	0
2009-05-01	00:12:00	0
2009-05-01	00:13:00	0
2009-05-01	00:14:00	0
2009-05-01	00:15:00	0
2009-05-01	00:16:00	0
2009-05-01	00:17:00	0
2009-05-01	00:18:00	0
2009-05-01	00:19:00	0
2009-05-01	00:20:00	0
2009-05-01	00:21:00	0
2009-05-01	00:22:00	0
2009-05-01	00:23:00	0
2009-05-01	00:24:00	0
2009-05-01	00:25:00	0
2009-05-01	00:26:00	0
2009-05-01	00:27:00	0
2009-05-01	00:28:00	0
2009-05-01	00:29:00	0
2009-05-01	00:30:00	0
2009-05-01	00:31:00	0
2009-05-01	00:32:00	0
2009-05-01	00:33:00	0
2009-05-01	00:34:00	0
2009-05-01	00:35:00	0
2009-05-01	00:36:00	0
2009-05-01	00:37:00	0
2009-05-01	00:38:00	0
2009-05-01	00:39:00	0
2009-05-01	00:40:00	0
2009-05-01	00:41:00	0
2009-05-01	00:42:00	0
2009-05-01	00:43:00	0
2009-05-01	00:44:00	0
2009-05-01	00:45:00	0
2009-05-01	00:46:00	0
2009-05-01	00:47:00	0
2009-05-01	00:48:00	0
2009-05-01	00:49:00	0
2009-05-01	00:50:00	0
2009-05-01	00:51:00	0
2009-05-01	00:52:00	0
2009-05-01	00:53:00	0
2009-05-01	00:54:00	0
2009-05-01	00:55:00	0
2009-05-01	00:56:00	0
2009-05-01	00:57:00	0
2009-05-01	00:58:00	0
2009-05-01	00:59:00	0
2009-05-01	01:00:00	0
2009-05-01	01:01:00	0
2009-05-01	01:02:00	0
2009-05-01	01:03:00	0
2009-05-01	01:04:00	0
2009-05-01	01:05:00	0
2009-05-01	01:06:00	0
2009-05-01	01:07:00	0
2009-05-01	01:08:00	0
2009-05-01	01:09:00	0
2009-05-01	01:10:00	0
2009-05-01	01:11:00	0
2009-05-01	01:12:00	0
2009-05-01	01:13:00	0
2009-05-01	01:14:00	0
2009-05-01	01:15:00	0
2009-05-01	01:16:00	0
2009-05-01	01:17:00	0
2009-05-01	01:18:00	0
2009-05-01	01:19:00	0
2009-05-01	01:20:00	0
2009-05-01	01:21:00	0
2009-05-01	01:22:00	0
2009-05-01	01:23:00	0
2009-05-01	01:24:00	0
2009-05-01	01:25:00	0
2009-05-01	01:26:00	0
2009-05-01	01:27:00	0
2009-05-01	01:28:00	0
2009-05-01	01:29:00	0
2009-05-01	01:30:00	0
2009-05-01	01:31:00	0
2009-05-01	01:32:00	0
2009-05-01	01:33:00	0
2009-05-01	01:34:00	0
2009-05-01	01:35:00	0
2009-05-01	01:36:00	0
2009-05-01	01:37:00	0
2009-05-01	01:38:00	0
2009-05-01	01:39:00	0
2009-05-01	01:40:00	0
2009-05-01	01:41:00	0
2009-05-01	01:42:00	0
2009-05-01	01:43:00	0
2009-05-01	01:44:00	0
2009-05-01	01:45:00	0
2009-05-01	01:46:00	0
2009-05-01	01:47:00	0
2009-05-01	01:48:00	0
2009-05-01	01:49:00	0
2009-05-01	01:50:00	0
2009-05-01	01:51:00	0
2009-05-01	01:52:00	0
2009-05-01	01:53:00	0
2009-05-01	01:54:00	0
2009-05-01	01:55:00	0
2009-05-01	01:56:00	0
2009-05-01	01:57:00	0
2009-05-01	01:58:00	0
2009-05-01	01:59:00	0
2009-05-01	02:00:00	0
2009-05-01	02:01:00	0
2009-05-01	02:02:00	0
2009-05-01	02:03:00	0
2009-05-01	02:04:00	0
2009-05-01	02:05:00	0
2009-05-01	02:06:00	0
2009-05-01	02:07:00	0
2009-05-01	02:08:00	0
2009-05-01	02:09:00	0
2009-05-01	02:10:00	0
2009-05-01	02:11:00	0
2009-05-01	02:12:00	0
2009-05-01	02:13:00	0
2009-05-01	02:14:00	0
2009-05-01	02:15:00	0
2009-05-01	02:16:00	0
2009-05-01	02:17:00	0
2009-05-01	02:18:00	0
2009-05-01	02:19:00	0
2009-05-01	02:20:00	0
2009-05-01	02:21:00	0
2009-05-01	02:22:00	0
2009-05-01	02:23:00	0
2009-05-01	02:24:00	0
2009-05-01	02:25:00	0
2009-05-01	02:26:00	0
2009-05-01	02:27:00	0
2009-05-01	02:28:00	0
2009-05-01	02:29:00	0
2009-05-01	02:30:00	0
2009-05-01	02:31:00	0
2009-05-01	02:32:00	0
2009-05-01	02:33:00	0
2009-05-01	02:34:00	0
2009-05-01	02:35:00	0
2009-05-01	02:36:00	0
2009-05-01	02:37:00	0
2009-05-01	02:38:00	0
2009-05-01	02:39:00	0
2009-05-01	02:40:00	0
2009-05-01	02:41:00	0
2009-05-01	02:42:00	0
2009-05-01	02:43:00	0
2009-05-01	02:44:00	0
2009-05-01	02:45:00	0
2009-05-01	02:46:00	0
2009-05-01	02:47:00	0
2009-05-01	02:48:00	0
2009-05-01	02:49:00	0
2009-05-01	02:50:00	0
2009-05-01	02:51:00	0
2009-05-01	02:52:00	0
2009-05-01	02:53:00	0
2009-05-01	02:54:00	0
2009-05-01	02:55:00	0
2009-05-01	02:56:00	0
2009-05-01	02:57:00	0
2009-05-01	02:58:00	0
2009-05-01	02:59:00	0
2009-05-01	03:00:00	0
2009-05-01	03:01:00	0
2009-05-01	03:02:00	0
2009-05-01	03:03:00	0
2009-05-01	03:04:00	0
2009-05-01	03:05:00	0
2009-05-01	03:06:00	0
2009-05-01	03:07:00	0
2009-05-01	03:08:00	0
2009-05-01	03:09:00	0
2009-05-01	03:10:00	0
2009-05-01	03:11:00	0
2009-05-01	03:12:00	0
2009-05-01	03:13:00	0
2009-05-01	03:14:00	0
2009-05-01	03:15:00	0
2009-05-01	03:16:00	0
2009-05-01	03:17:00	0
2009-05-01	03:18:00	0
2009-05-01	03:19:00	0
2009-05-01	03:20:00	0
2009-05-01	03:21:00	0
2009-05-01	03:22:00	0
2009-05-01	03:23:00	0
2009-05-01	03:24:00	0
2009-05-01	03:25:00	0
2009-05-01	03:26:00	0
2009-05-01	03:27:00	0
2009-05-01	03:28:00	0
2009-05-01	03:29:00	0
2009-05-01	03:30:00	0
2009-05-01	03:31:00	0
2009-05-01	03:32:00	0
2009-05-01	03:33:00	0
2009-05-01	03:34:00	0
2009-05-01	03:35:00	0
2009-05-01	03:36:00	0
2009-05-01	03:37:00	0
2009-05-01	03:38:00	0
2009-05-01	03:39:00	0
2009-05-01	03:40:00	0
2009-05-01	03:41:00	0
2009-05-01	03:42:00	0
2009-05-01	03:43:00	0
2009-05-01	03:44:00	0
2009-05-01	03:45:00	0
2009-05-01	03:46:00	0
2009-05-01	03:47:00	0
2009-05-01	03:48:00	0
2009-05-01	03:49:00	0
2009-05-01	03:50:00	0
2009-05-01	03:51:00	0
2009-05-01	03:52:00	0
2009-05-01	03:53:00	0
2009-05-01	03:54:00	0
2009-05-01	03:55:00	0
2009-05-01	03:56:00	0
2009-05-01	03:57:00	0
2009-05-01	03:58:00	0
2009-05-01	03:59:00	0
2009-05-01	04:00:00	0
2009-05-01	04:01:00	0
2009-05-01	04:02:00	0
2009-05-01	04:03:00	0
2009-05-01	04:04:00	0
2009-05-01	04:05:00	0
2009-05-01	04:06:00	0
2009-05-01	04:07:00	0
2009-05-01	04:08:00	0
2009-05-01	04:09:00	0
2009-05-01	04:10:00	0
2009-05-01	04:11:00	0
2009-05-01	04:12:00	0
2009-05-01	04:13:00	0
2009-05-01	04:14:00	0
2009-05-01	04:15:00	0
2009-05-01	04:16:00	0
2009-05-01	04:17:00	0
2009-05-01	04:18:00	0
2009-05-01	04:19:00	0
2009-05-01	04:20:00	0
2009-05-01	04:21:00	0
2009-05-01	04:22:00	0
2009-05-01	04:23:00	0
2009-05-01	04:24:00	0
2009-05-01	04:25:00	0
2009-05-01	04:26:00	0
2009-05-01	04:27:00	0
2009-05-01	04:28:00	0
2009-05-01	04:29:00	0
2009-05-01	04:30:00	0
2009-05-01	04:31:00	0
2009-05-01	04:32:00	0
2009-05-01	04:33:00	0
2009-05-01	04:34:00	0
2009-05-01	04:35:00	0
2009-05-01	04:36:00	0
2009-05-01	04:37:00	0
2009-05-01	04:38:00	0
2009-05-01	04:39:00	0
2009-05-01	04:40:00	0
2009-05-01	04:41:00	0
2009-05-01	04:42:00	0
2009-05-01	04:43:00	0
2009-05-01	04:44:00	0
2009-05-01	04:45:00	0
2009-05-01	04:46:00	0
2009-05-01	04:47:00	0
2009-05-01	04:48:00	0
2009-05-01	04:49:00	0
2009-05-01	04:50:00	0
2009-05-01	04:51:00	0
2009-05-01	04:52:00	0
2009-05-01	04:53:00	0
2009-05-01	04:54:00	0
2009-05-01	04:55:00	0
2009-05-01	04:56:00	0
2009-05-01	04:57:00	0
2009-05-01	04:58:00	0
2009-05-01	04:59:00	0
2009-05-01	05:00:00	0
2009-05-01	05:01:00	0
2009-05-01	05:02:00	0
2009-05-01	05:03:00	0
2009-05-01	05:04:00	0
2009-05-01	05:05:00	0
2009-05-01	05:06:00	0
2009-05-01	05:07:00	0
2009-05-01	05:08:00	0
2009-05-01	05:09:00	0
2009-05-01	05:10:00	0
2009-05-01	05:11:00	0
2009-05-01	05:12:00	0
2009-05-01	05:13:00	0
2009-05-01	05:14:00	0
2009-05-01	05:15:00	0
2009-05-01	05:16:00	0
2009-05-01	05:17:00	0
2009-05-01	05:18:00	0
2009-05-01	05:19:00	0
2009-05-01	05:20:00	0
2009-05-01	05:21:00	0
2009-05-01	05:22:00	0
2009-05-01	05:23:00	0
2009-05-01	05:24:00	0
2009-05-01	05:25:00	0
2009-05-01	05:26:00	0
2009-05-01	05:27:00	0
2009-05-01	05:28:00	0
2009-05-01	05:29:00	0
2009-05-01	05:30:00	0
2009-05-01	05:31:00	0
2009-05-01	05:32:00	0
2009-05-01	05:33:00	0
2009-05-01	05:34:00	0
2009-05-01	05:35:00	0
2009-05-01	05:36:00	0
2009-05-01	05:37:00	0
2009-05-01	05:38:00	0
2009-05-01	05:39:00	0
2009-05-01	05:40:00	0
2009-05-01	05:41:00	0
2009-05-01	05:42:00	0
2009-05-01	05:43:00	0
2009-05-01	05:44:00	0
2009-05-01	05:45:00	0
2009-05-01	05:46:00	0
2009-05-01	05:47:00	0
2009-05-01	05:48:00	0
2009-05-01	05:49:00	0
2009-05-01	05:50:00	0
2009-05-01	05:51:00	0
2009-05-01	05:52:00	0
2009-05-01	05:53:00	0
2009-05-01	05:54:00	0
2009-05-01	05:55:00	0
2009-05-01	05:56:00	0
2009-05-01	05:57:00	0
2009-05-01	05:58:00	0
2009-05-01	05:59:00	0
2009-05-01	06:00:00	0
2009-05-01	06:01:00	0
2009-05-01	06:02:00	0
2009-05-01	06:03:00	0
2009-05-01	06:04:00	0
2009-05-01	06:05:00	0
2009-05-01	06:06:00	0
2009-05-01	06:07:00	0
2009-05-01	06:08:00	0
2009-05-01	06:09:00	0
2009-05-01	06:10:00	0
2009-05-01	06:11:00	0
2009-05-01	06:12:00	0
2009-05-01	06:13:00	0
2009-05-01	06:14:00	0
2009-05-01	06:15:00	0
2009-05-01	06:16:00	0
2009-05-01	06:17:00	0
2009-05-01	06:18:00	0
2009-05-01	06:19:00	0
2009-05-01	06:20:00	0
2009-05-01	06:21:00	0
2009-05-01	06:22:00	0
2009-05-01	06:23:00	0
2009-05-01	06:24:00	0
2009-05-01	06:25:00	0
2009-05-01	06:26:00	0
2009-05-01	06:27:00	0
2009-05-01	06:28:00	0
2009-05-01	06:29:00	0
2009-05-01	06:30:00	0
2009-05-01	06:31:00	0
2009-05-01	06:32:00	0
2009-05-01	06:33:00	0
2009-05-01	06:34:00	0
2009-05-01	06:35:00	0
2009-05-01	06:36:00	0
2009-05-01	06:37:00	0
2009-05-01	06:38:00	0
2009-05-01	06:39:00	0
2009-05-01	06:40:00	0
2009-05-01	06:41:00	0
2009-05-01	06:42:00	0
2009-05-01	06:43:00	0
2009-05-01	06:44:00	0
2009-05-01	06:45:00	0
2009-05-01	06:46:00	0
2009-05-01	06:47:00	0
2009-05-01	06:48:00	0
2009-05-01	06:49:00	0
2009-05-01	06:50:00	0
2009-05-01	06:51:00	0
2009-05-01	06:52:00	0
2009-05-01	06:53:00	0
2009-05-01	06:54:00	0
2009-05-01	06:55:00	0
2009-05-01	06:56:00	0
2009-05-01	06:57:00	0
2009-05-01	06:58:00	0
2009-05-01	06:59:00	0
2009-05-01	07:00:00	0
2009-05-01	07:01:00	0
2009-05-01	07:02:00	0
2009-05-01	07:03:00	0
2009-05-01	07:04:00	0
2009-05-01	07:05:00	0
2009-05-01	07:06:00	0
2009-05-01	07:07:00	0
2009-05-01	07:08:00	0
2009-05-01	07:09:00	0
2009-05-01	07:10:00	0
2009-05-01	07:11:00	0
2009-05-01	07:12:00	0
2009-05-01	07:13:00	0
2009-05-01	07:14:00	0
2009-05-01	07:15:00	0
2009-05-01	07:16:00	0
2009-05-01	07:17:00	0
2009-05-01	07:18:00	0
2009-05-01	07:19:00	0
2009-05-01	07:20:00	0
2009-05-01	07:21:00	0
2009-05-01	07:22:00	0
2009-05-01	07:23:00	0
2009-05-01	07:24:00	0
2009-05-01	07:25:00	0
2009-05-01	07:26:00	0
2009-05-01	07:27:00	0
2009-05-01	07:28:00	0
2009-05-01	07:29:00	0
2009-05-01	07:30:00	0
2009-05-01	07:31:00	0
2009-05-01	07:32:00	0
2009-05-01	07:33:00	0
2009-05-01	07:34:00	0
2009-05-01	07:35:00	0
2009-05-01	07:36:00	0
2009-05-01	07:37:00	0
2009-05-01	07:38:00	0
2009-05-01	07:39:00	0
2009-05-01	07:40:00	0
2009-05-01	07:41:00	0
2009-05-01	07:42:00	0
2009-05-01	07:43:00	0
2009-05-01	07:44:00	0
2009-05-01	07:45:00	0
2009-05-01	07:46:00	0
2009-05-01	07:47:00	0
2009-05-01	07:48:00	0
2009-05-01	07:49:00	0
2009-05-01	07:50:00	0
2009-05-01	07:51:00	0
2009-05-01	07:52:00	0
2009-05-01	07:53:00	0
2009-05-01	07:54:00	0
2009-05-01	07:55:00	0
2009-05-01	07:56:00	0
2009-05-01	07:57:00	0
2009-05-01	07:58:00	0
2009-05-01	07:59:00	0
2009-05-01	08:00:00	0
2009-05-01	08:01:00	0
2009-05-01	08:02:00	0
2009-05-01	08:03:00	0
2009-05-01	08:04:00	0
2009-05-01	08:05:00	0
2009-05-01	08:06:00	0
2009-05-01	08:07:00	0
2009-05-01	08:08:00	0
2009-05-01	08:09:00	0
2009-05-01	08:10:00	0
2009-05-01	08:11:00	0
2009-05-01	08:12:00	0
2009-05-01	08:13:00	0
2009-05-01	08:14:00	0
2009-05-01	08:15:00	0
2009-05-01	08:16:00	0
2009-05-01	08:17:00	0
2009-05-01	08:18:00	0
2009-05-01	08:19:00	0
2009-05-01	08:20:00	0
2009-05-01	08:21:00	0
2009-05-01	08:22:00	0
2009-05-01	08:23:00	0
2009-05-01	08:24:00	0
2009-05-01	08:25:00	0
2009-05-01	08:26:00	0
2009-05-01	08:27:00	0
2009-05-01	08:28:00	0
2009-05-01	08:29:00	0
2009-05-01	08:30:00	0
2009-05-01	08:31:00	0
2009-05-01	08:32:00	0
2009-05-01	08:33:00	0
2009-05-01	08:34:00	0
2009-05-01	08:35:00	0
2009-05-01	08:36:00	0
2009-05-01	08:37:00	0
2009-05-01	08:38:00	0
2009-05-01	08:39:00	0
2009-05-01	08:40:00	0
2009-05-01	08:41:00	0
2009-05-01	08:42:00	0
2009-05-01	08:43:00	0
2009-05-01	08:44:00	0
2009-05-01	08:45:00	0
2009-05-01	08:46:00	0
2009-05-01	08:47:00	0
2009-05-01	08:48:00	0
2009-05-01	08:49:00	0
2009-05-01	08:50:00	0
2009-05-01	08:51:00	0
2009-05-01	08:52:00	0
2009-05-01	08:53:00	0
2009-05-01	08:54:00	0
2009-05-01	08:55:00	0
2009-05-01	08:56:00	0
2009-05-01	08:57:00	0
2009-05-01	08:58:00	0
2009-05-01	08:59:00	0
2009-05-01	09:00:00	0
2009-05-01	09:01:00	0
2009-05-01	09:02:00	0
2009-05-01	09:03:00	0
2009-05-01	09:04:00	0
2009-05-01	09:05:00	0
2009-05-01	09:06:00	0
2009-05-01	09:07:00	0
2009-05-01	09:08:00	0
2009-05-01	09:09:00	0
2009-05-01	09:10:00	0
2009-05-01	09:11:00	0
2009-05-01	09:12:00	0
2009-05-01	09:13:00	0
2009-05-01	09:14:00	0
2009-05-01	09:15:00	0
2009-05-01	09:16:00	0
2009-05-01	09:17:00	0
2009-05-01	09:18:00	0
2009-05-01	09:19:00	0
2009-05-01	09:20:00	0
2009-05-01	09:21:00	0
2009-05-01	09:22:00	0
2009-05-01	09:23:00	0
2009-05-01	09:24:00	0
2009-05-01	09:25:00	0
2009-05-01	09:26:00	0
2009-05-01	09:27:00	0
2009-05-01	09:28:00	0
2009-05-01	09:29:00	0
2009-05-01	09:30:00	0
2009-05-01	09:31:00	0
2009-05-01	09:32:00	0
2009-05-01	09:33:00	0
2009-05-01	09:34:00	0
2009-05-01	09:35:00	0
2009-05-01	09:36:00	0
2009-05-01	09:37:00	0
2009-05-01	09:38:00	0
2009-05-01	09:39:00	0
2009-05-01	09:40:00	0
2009-05-01	09:41:00	0
2009-05-01	09:42:00	0
2009-05-01	09:43:00	0
2009-05-01	09:44:00	0
2009-05-01	09:45:00	0
2009-05-01	09:46:00	0
2009-05-01	09:47:00	0
2009-05-01	09:48:00	0
2009-05-01	09:49:00	0
2009-05-01	09:50:00	0
2009-05-01	09:51:00	0
2009-05-01	09:52:00	0
2009-05-01	09:53:00	0
2009-05-01	09:54:00	0
2009-05-01	09:55:00	0
2009-05-01	09:56:00	0
2009-05-01	09:57:00	0
2009-05-01	09:58:00	0
2009-05-01	09:59:00	0
2009-05-01	10:00:00	0
2009-05-01	10:01:00	0
2009-05-01	10:02:00	0
2009-05-01	10:03:00	0
2009-05-01	10:04:00	0
2009-05-01	10:05:00	0
2009-05-01	10:06:00	0
2009-05-01	10:07:00	0
2009-05-01	10:08:00	0
2009-05-01	10:09:00	0
2009-05-01	10:10:00	0
2009-05-01	10:11:00	0
2009-05-01	10:12:00	0
2009-05-01	10:13:00	0
2009-05-01	10:14:00	0
2009-05-01	10:15:00	0
2009-05-01	10:16:00	0
2009-05-01	10:17:00	0
2009-05-01	10:18:00	0
2009-05-01	10:19:00	0
2009-05-01	10:20:00	0
2009-05-01	10:21:00	0
2009-05-01	10:22:00	0
2009-05-01	10:23:00	0
2009-05-01	10:24:00	0
2009-05-01	10:25:00	0
2009-05-01	10:26:00	0
2009-05-01	10:27:00	0
2009-05-01	10:28:00	0
2009-05-01	10:29:00	0
2009-05-01	10:30:00	0
2009-05-01	10:31:00	0
2009-05-01	10:32:00	0
2009-05-01	10:33:00	0
2009-05-01	10:34:00	0
2009-05-01	10:35:00	0
2009-05-01	10:36:00	0
2009-05-01	10:37:00	0
2009-05-01	10:38:00	0
2009-05-01	10:39:00	0
2009-05-01	10:40:00	0
2009-05-01	10:41:00	0
2009-05-01	10:42:00	0
2009-05-01	10:43:00	0
2009-05-01	10:44:00	0
2009-05-01	10:45:00	0
2009-05-01	10:46:00	0
2009-05-01	10:47:00	0
2009-05-01	10:48:00	0
2009-05-01	10:49:00	0
2009-05-01	10:50:00	0
2009-05-01	10:51:00	0
2009-05-01	10:52:00	0
2009-05-01	10:53:00	0
2009-05-01	10:54:00	0
2009-05-01	10:55:00	0
2009-05-01	10:56:00	0
2009-05-01	10:57:00	0
2009-05-01	10:58:00	0
2009-05-01	10:59:00	0
2009-05-01	11:00:00	0
2009-05-01	11:01:00	0
2009-05-01	11:02:00	0
2009-05-01	11:03:00	0
2009-05-01	11:04:00	0
2009-05-01	11:05:00	0
2009-05-01	11:06:00	0
2009-05-01	11:07:00	0
2009-05-01	11:08:00	0
2009-05-01	11:09:00	0
2009-05-01	11:10:00	0
2009-05-01	11:11:00	0
2009-05-01	11:12:00	0
2009-05-01	11:13:00	0
2009-05-01	11:14:00	0
2009-05-01	11:15:00	0
2009-05-01	11:16:00	0
2009-05-01	11:17:00	0
2009-05-01	11:18:00	0
2009-05-01	11:19:00	0
2009-05-01	11:20:00	0
2009-05-01	11:21:00	0
2009-05-01	11:22:00	0
2009-05-01	11:23:00	0
2009-05-01	11:24:00	0
2009-05-01	11:25:00	0
2009-05-01	11:26:00	0
2009-05-01	11:27:00	0
2009-05-01	11:28:00	0
2009-05-01	11:29:00	0
2009-05-01	11:30:00	0
2009-05-01	11:31:00	0
2009-05-01	11:32:00	0
2009-05-01	11:33:00	0
2009-05-01	11:34:00	0
2009-05-01	11:35:00	0
2009-05-01	11:36:00	0
2009-05-01	11:37:00	0
2009-05-01	11:38:00	0
2009-05-01	11:39:00	0
2009-05-01	11:40:00	0
2009-05-01	11:41:00	0
2009-05-01	11:42:00	0
2009-05-01	11:43:00	0
2009-05-01	11:44:00	0
2009-05-01	11:45:00	0
2009-05-01	11:46:00	0
2009-05-01	11:47:00	0
2009-05-01	11:48:00	0
2009-05-01	11:49:00	0
2009-05-01	11:50:00	0
2009-05-01	11:51:00	0
2009-05-01	11:52:00	0
2009-05-01	11:53:00	0
2009-05-01	11:54:00	0
2009-05-01	11:55:00	0
2009-05-01	11:56:00	0
2009-05-01	11:57:00	0
2009-05-01	11:58:00	0
2009-05-01	11:59:00	0
2009-05-01	12:00:00	0
2009-05-01	12:01:00	0
2009-05-01	12:02:00	0
2009-05-01	12:03:00	0
2009-05-01	12:04:00	0
2009-05-01	12:05:00	0
2009-05-01	12:06:00	0
2009-05-01	12:07:00	0
2009-05-01	12:08:00	0
2009-05-01	12:09:00	0
2009-05-01	12:10:00	0
2009-05-01	12:11:00	0
2009-05-01	12:12:00	0
2009-05-01	12:13:00	0
2009-05-01	12:14:00	0
2009-05-01	12:15:00	0
2009-05-01	12:16:00	0
2009-05-01	12:17:00	0
2009-05-01	12:18:00	0
2009-05-01	12:19:00	0
2009-05-01	12:20:00	0
2009-05-01	12:21:00	0
2009-05-01	12:22:00	0
2009-05-01	12:23:00	0
2009-05-01	12:24:00	0
2009-05-01	12:25:00	0
2009-05-01	12:26:00	0
2009-05-01	12:27:00	0
2009-05-01	12:28:00	0
2009-05-01	12:29:00	0
2009-05-01	12:30:00	0
2009-05-01	12:31:00	0
2009-05-01	12:32:00	0
2009-05-01	12:33:00	0
2009-05-01	12:34:00	0
2009-05-01	12:35:00	0
2009-05-01	12:36:00	0
2009-05-01	12:37:00	0
2009-05-01	12:38:00	0
2009-05-01	12:39:00	0
2009-05-01	12:40:00	0
2009-05-01	12:41:00	0
2009-05-01	12:42:00	0
2009-05-01	12:43:00	0
2009-05-01	12:44:00	0
2009-05-01	12:45:00	0
2009-05-01	12:46:00	0
2009-05-01	12:47:00	0
2009-05-01	12:48:00	0
2009-05-01	12:49:00	0
2009-05-01	12:50:00	0
2009-05-01	12:51:00	0
2009-05-01	12:52:00	0
2009-05-01	12:53:00	0
2009-05-01	12:54:00	0
2009-05-01	12:55:00	0
2009-05-01	12:56:00	0
2009-05-01	12:57:00	0
2009-05-01	12:58:00	0
2009-05-01	12:59:00	0
2009-05-01	13:00:00	0
2009-05-01	13:01:00	0
2009-05-01	13:02:00	0
2009-05-01	13:03:00	0
2009-05-01	13:04:00	0
2009-05-01	13:05:00	0
2009-05-01	13:06:00	0
2009-05-01	13:07:00	0
2009-05-01	13:08:00	0
2009-05-01	13:09:00	0
2009-05-01	13:10:00	0
2009-05-01	13:11:00	0
2009-05-01	13:12:00	0
2009-05-01	13:13:00	0
2009-05-01	13:14:00	0
2009-05-01	13:15:00	0
2009-05-01	13:16:00	0
2009-05-01	13:17:00	0
2009-05-01	13:18:00	0
2009-05-01	13:19:00	0
2009-05-01	13:20:00	0
2009-05-01	13:21:00	0
2009-05-01	13:22:00	0
2009-05-01	13:23:00	0
2009-05-01	13:24:00	0
2009-05-01	13:25:00	0
2009-05-01	13:26:00	0
2009-05-01	13:27:00	0
2009-05-01	13:28:00	0
2009-05-01	13:29:00	0
2009-05-01	13:30:00	0
2009-05-01	13:31:00	0
2009-05-01	13:32:00	0
2009-05-01	13:33:00	0
2009-05-01	13:34:00	0
2009-05-01	13:35:00	0
2009-05-01	13:36:00	0
2009-05-01	13:37:00	0
2009-05-01	13:38:00	0
2009-05-01	13:39:00	0
2009-05-01	13:40:00	0
2009-05-01	13:41:00	0
2009-05-01	13:42:00	0
2009-05-01	13:43:00	0
2009-05-01	13:44:00	0
2009-05-01	13:45:00	0
2009-05-01	13:46:00	0
2009-05-01	13:47:00	0
2009-05-01	13:48:00	0
2009-05-01	13:49:00	0
2009-05-01	13:50:00	0
2009-05-01	13:51:00	0
2009-05-01	13:52:00	0
2009-05-01	13:53:00	0
2009-05-01	13:54:00	0
2009-05-01	13:55:00	0
2009-05-01	13:56:00	0
2009-05-01	13:57:00	0
2009-05-01	13:58:00	0
2009-05-01	13:59:00	0
2009-05-01	14:00:00	0
2009-05-01	14:01:00	0
2009-05-01	14:02:00	0
2009-05-01	14:03:00	0
2009-05-01	14:04:00	0
2009-05-01	14:05:00	0
2009-05-01	14:06:00	0
2009-05-01	14:07:00	0
2009-05-01	14:08:00	0
2009-05-01	14:09:00	0
2009-05-01	14:10:00	0
2009-05-01	14:11:00	0
2009-05-01	14:12:00	0
2009-05-01	14:13:00	0
2009-05-01	14:14:00	0
2009-05-01	14:15:00	0
2009-05-01	14:16:00	0
2009-05-01	14:17:00	0
2009-05-01	14:18:00	0
2009-05-01	14:19:00	0
2009-05-01	14:20:00	0
2009-05-01	14:21:00	0
2009-05-01	14:22:00	0
2009-05-01	14:23:00	0
2009-05-01	14:24:00	0
2009-05-01	14:25:00	0
2009-05-01	14:26:00	0
2009-05-01	14:27:00	0
2009-05-01	14:28:00	0
2009-05-01	14:29:00	0
2009-05-01	14:30:00	0
2009-05-01	14:31:00	0
2009-05-01	14:32:00	0
2009-05-01	14:33:00	0
2009-05-01	14:34:00	0
2009-05-01	14:35:00	0
2009-05-01	14:36:00	0
2009-05-01	14:37:00	0
2009-05-01	14:38:00	0
2009-05-01	14:39:00	0
2009-05-01	14:40:00	0
2009-05-01	14:41:00	0
2009-05-01	14:42:00	0
2009-05-01	14:43:00	0
2009-05-01	14:44:00	0
2009-05-01	14:45:00	0
2009-05-01	14:46:00	0
2009-05-01	14:47:00	0
2009-05-01	14:48:00	0
2009-05-01	14:49:00	0
2009-05-01	14:50:00	0
2009-05-01	14:51:00	0
2009-05-01	14:52:00	0
2009-05-01	14:53:00	0
2009-05-01	14:54:00	0
2009-05-01	14:55:00	0
2009-05-01	14:56:00	0
2009-05-01	14:57:00	0
2009-05-01	14:58:00	0
2009-05-01	14:59:00	0
2009-05-01	15:00:00	0
2009-05-01	15:01:00	0
2009-05-01	15:02:00	0
2009-05-01	15:03:00	0
2009-05-01	15:04:00	0
2009-05-01	15:05:00	0
2009-05-01	15:06:00	0
2009-05-01	15:07:00	0
2009-05-01	15:08:00	0
2009-05-01	15:09:00	0
2009-05-01	15:10:00	0
2009-05-01	15:11:00	0
2009-05-01	15:12:00	0
2009-05-01	15:13:00	0
2009-05-01	15:14:00	0
2009-05-01	15:15:00	0
2009-05-01	15:16:00	0
2009-05-01	15:17:00	0
2009-05-01	15:18:00	0
2009-05-01	15:19:00	0
2009-05-01	15:20:00	0
2009-05-01	15:21:00	0
2009-05-01	15:22:00	0
2009-05-01	15:23:00	0
2009-05-01	15:24:00	0
2009-05-01	15:25:00	0
2009-05-01	15:26:00	0
2009-05-01	15:27:00	0
2009-05-01	15:28:00	0
2009-05-01	15:29:00	0
2009-05-01	15:30:00	0
2009-05-01	15:31:00	0
2009-05-01	15:32:00	0
2009-05-01	15:33:00	0
2009-05-01	15:34:00	0
2009-05-01	15:35:00	0
2009-05-01	15:36:00	0
2009-05-01	15:37:00	0
2009-05-01	15:38:00	0
2009-05-01	15:39:00	0
2009-05-01	15:40:00	0
2009-05-01	15:41:00	0
2009-05-01	15:42:00	0
2009-05-01	15:43:00	0
2009-05-01	15:44:00	0
2009-05-01	15:45:00	0
2009-05-01	15:46:00	0
2009-05-01	15:47:00	0
2009-05-01	15:48:00	0
2009-05-01	15:49:00	0
2009-05-01	15:50:00	0
2009-05-01	15:51:00	0
2009-05-01	15:52:00	0
2009-05-01	15:53:00	0
2009-05-01	15:54:00	0
2009-05-01	15:55:00	0
2009-05-01	15:56:00	0
2009-05-01	15:57:00	0
2009-05-01	15:58:00	0
2009-05-01	15:59:00	0
2009-05-01	16:00:00	0
2009-05-01	16:01:00	0
2009-05-01	16:02:00	0
2009-05-01	16:03:00	0
2009-05-01	16:04:00	0
2009-05-01	16:05:00	0
2009-05-01	16:06:00	0
2009-05-01	16:07:00	0
2009-05-01	16:08:00	0
2009-05-01	16:09:00	0
2009-05-01	16:10:00	0
2009-05-01	16:11:00	0
2009-05-01	16:12:00	0
2009-05-01	16:13:00	0
2009-05-01	16:14:00	0
2009-05-01	16:15:00	0
2009-05-01	16:16:00	0
2009-05-01	16:17:00	0
2009-05-01	16:18:00	0
2009-05-01	16:19:00	0
2009-05-01	16:20:00	0
2009-05-01	16:21:00	0
2009-05-01	16:22:00	0
2009-05-01	16:23:00	0
2009-05-01	16:24:00	0
2009-05-01	16:25:00	0
2009-05-01	16:26:00	0
2009-05-01	16:27:00	0
2009-05-01	16:28:00	0
2009-05-01	16:29:00	0
2009-05-01	16:30:00	0
2009-05-01	16:31:00	0
2009-05-01	16:32:00	0
2009-05-01	16:33:00	0
2009-05-01	16:34:00	0
2009-05-01	16:35:00	0
2009-05-01	16:36:00	0
2009-05-01	16:37:00	0
2009-05-01	16:38:00	0
2009-05-01	16:39:00	0
2009-05-01	16:40:00	0
2009-05-01	16:41:00	0
2009-05-01	16:42:00	0
2009-05-01	16:43:00	0
2009-05-01	16:44:00	0
2009-05-01	16:45:00	0
2009-05-01	16:46:00	0
2009-05-01	16:47:00	0
2009-05-01	16:48:00	0
2009-05-01	16:49:00	0
2009-05-01	16:50:00	0
2009-05-01	16:51:00	0
2009-05-01	16:52:00	0
2009-05-01	16:53:00	0
2009-05-01	16:54:00	0
2009-05-01	16:55:00	0
2009-05-01	16:56:00	0
2009-05-01	16:57:00	0
2009-05-01	16:58:00	0
2009-05-01	16:59:00	0
2009-05-01	17:00:00	0
2009-05-01	17:01:00	0
2009-05-01	17:02:00	0
2009-05-01	17:03:00	0
2009-05-01	17:04:00	0
2009-05-01	17:05:00	0
2009-05-01	17:06:00	0
2009-05-01	17:07:00	0
2009-05-01	17:08:00	0
2009-05-01	17:09:00	0
2009-05-01	17:10:00	0
2009-05-01	17:11:00	0
2009-05-01	17:12:00	0
2009-05-01	17:13:00	0
2009-05-01	17:14:00	0
2009-05-01	17:15:00	0
2009-05-01	17:16:00	0
2009-05-01	17:17:00	0
2009-05-01	17:18:00	0
2009-05-01	17:19:00	0
2009-05-01	17:20:00	0
2009-05-01	17:21:00	0
2009-05-01	17:22:00	0
2009-05-01	17:23:00	0
2009-05-01	17:24:00	0
2009-05-01	17:25:00	0
2009-05-01	17:26:00	0
2009-05-01	17:27:00	0
2009-05-01	17:28:00	0
2009-05-01	17:29:00	0
2009-05-01	17:30:00	0
2009-05-01	17:31:00	0
2009-05-01	17:32:00	0
2009-05-01	17:33:00	0
2009-05-01	17:34:00	0
2009-05-01	17:35:00	0
2009-05-01	17:36:00	0
2009-05-01	17:37:00	0
2009-05-01	17:38:00	0
2009-05-01	17:39:00	0
2009-05-01	17:40:00	0
2009-05-01	17:41:00	0
2009-05-01	17:42:00	0
2009-05-01	17:43:00	0
2009-05-01	17:44:00	0
2009-05-01	17:45:00	0
2009-05-01	17:46:00	0
2009-05-01	17:47:00	0
2009-05-01	17:48:00	0
2009-05-01	17:49:00	0
2009-05-01	17:50:00	0
2009-05-01	17:51:00	0
2009-05-01	17:52:00	0
2009-05-01	17:53:00	0
2009-05-01	17:54:00	0
2009-05-01	17:55:00	0
2009-05-01	17:56:00	0
2009-05-01	17:57:00	0
2009-05-01	17:58:00	0
2009-05-01	17:59:00	0
2009-05-01	18:00:00	147
2009-05-01	18:01:00	0
2009-05-01	18:02:00	246
2009-05-01	18:03:00	328
2009-05-01	18:04:00	114
2009-05-01	18:05:00	0
2009-05-01	18:06:00	0
2009-05-01	18:07:00	0
2009-05-01	18:08:00	0
2009-05-01	18:09:00	246
2009-05-01	18:10:00	450
2009-05-01	18:11:00	299
2009-05-01	18:12:00	184
2009-05-01	18:13:00	159
2009-05-01	18:14:00	52
2009-05-01	18:15:00	10
2009-05-01	18:16:00	31
2009-05-01	18:17:00	0
2009-05-01	18:18:00	258
2009-05-01	18:19:00	270
2009-05-01	18:20:00	93
2009-05-01	18:21:00	124
2009-05-01	18:22:00	196
2009-05-01	18:23:00	0
2009-05-01	18:24:00	31
2009-05-01	18:25:00	1503
2009-05-01	18:26:00	626
2009-05-01	18:27:00	1470
2009-05-01	18:28:00	434
2009-05-01	18:29:00	328
2009-05-01	18:30:00	467
2009-05-01	18:31:00	434
2009-05-01	18:32:00	209
2009-05-01	18:33:00	299
2009-05-01	18:34:00	103
2009-05-01	18:35:00	134
2009-05-01	18:36:00	134
2009-05-01	18:37:00	10
2009-05-01	18:38:00	10
2009-05-01	18:39:00	0
2009-05-01	18:40:00	233
2009-05-01	18:41:00	386
2009-05-01	18:42:00	299
2009-05-01	18:43:00	221
2009-05-01	18:44:00	159
2009-05-01	18:45:00	299
2009-05-01	18:46:00	72
2009-05-01	18:47:00	467
2009-05-01	18:48:00	417
2009-05-01	18:49:00	41
2009-05-01	18:50:00	159
2009-05-01	18:51:00	147
2009-05-01	18:52:00	147
2009-05-01	18:53:00	0
2009-05-01	18:54:00	147
2009-05-01	18:55:00	196
2009-05-01	18:56:00	209
2009-05-01	18:57:00	417
2009-05-01	18:58:00	171
2009-05-01	18:59:00	467
2009-05-01	19:00:00	83
2009-05-01	19:01:00	21
2009-05-01	19:02:00	0
2009-05-01	19:03:00	0
2009-05-01	19:04:00	10
2009-05-01	19:05:00	0
2009-05-01	19:06:00	21
2009-05-01	19:07:00	0
2009-05-01	19:08:00	0
2009-05-01	19:09:00	0
2009-05-01	19:10:00	0
2009-05-01	19:11:00	0
2009-05-01	19:12:00	31
2009-05-01	19:13:00	21
2009-05-01	19:14:00	0
2009-05-01	19:15:00	0
2009-05-01	19:16:00	0
2009-05-01	19:17:00	0
2009-05-01	19:18:00	52
2009-05-01	19:19:00	0
2009-05-01	19:20:00	134
2009-05-01	19:21:00	103
2009-05-01	19:22:00	343
2009-05-01	19:23:00	607
2009-05-01	19:24:00	1018
2009-05-01	19:25:00	171
2009-05-01	19:26:00	270
2009-05-01	19:27:00	0
2009-05-01	19:28:00	124
2009-05-01	19:29:00	196
2009-05-01	19:30:00	52
2009-05-01	19:31:00	0
2009-05-01	19:32:00	21
2009-05-01	19:33:00	52
2009-05-01	19:34:00	21
2009-05-01	19:35:00	41
2009-05-01	19:36:00	0
2009-05-01	19:37:00	41
2009-05-01	19:38:00	221
2009-05-01	19:39:00	0
2009-05-01	19:40:00	607
2009-05-01	19:41:00	725
2009-05-01	19:42:00	683
2009-05-01	19:43:00	357
2009-05-01	19:44:00	328
2009-05-01	19:45:00	434
2009-05-01	19:46:00	787
2009-05-01	19:47:00	246
2009-05-01	19:48:00	258
2009-05-01	19:49:00	196
2009-05-01	19:50:00	745
2009-05-01	19:51:00	644
2009-05-01	19:52:00	357
2009-05-01	19:53:00	570
2009-05-01	19:54:00	246
2009-05-01	19:55:00	357
2009-05-01	19:56:00	0
2009-05-01	19:57:00	103
2009-05-01	19:58:00	134
2009-05-01	19:59:00	209
2009-05-01	20:00:00	221
2009-05-01	20:01:00	570
2009-05-01	20:02:00	159
2009-05-01	20:03:00	124
2009-05-01	20:04:00	386
2009-05-01	20:05:00	134
2009-05-01	20:06:00	10
2009-05-01	20:07:00	0
2009-05-01	20:08:00	10
2009-05-01	20:09:00	0
2009-05-01	20:10:00	0
2009-05-01	20:11:00	285
2009-05-01	20:12:00	31
2009-05-01	20:13:00	41
2009-05-01	20:14:00	31
2009-05-01	20:15:00	134
2009-05-01	20:16:00	0
2009-05-01	20:17:00	0
2009-05-01	20:18:00	0
2009-05-01	20:19:00	0
2009-05-01	20:20:00	0
2009-05-01	20:21:00	0
2009-05-01	20:22:00	52
2009-05-01	20:23:00	0
2009-05-01	20:24:00	0
2009-05-01	20:25:00	0
2009-05-01	20:26:00	0
2009-05-01	20:27:00	0
2009-05-01	20:28:00	41
2009-05-01	20:29:00	0
2009-05-01	20:30:00	0
2009-05-01	20:31:00	0
2009-05-01	20:32:00	62
2009-05-01	20:33:00	41
2009-05-01	20:34:00	31
2009-05-01	20:35:00	103
2009-05-01	20:36:00	0
2009-05-01	20:37:00	93
2009-05-01	20:38:00	0
2009-05-01	20:39:00	0
2009-05-01	20:40:00	0
2009-05-01	20:41:00	0
2009-05-01	20:42:00	0
2009-05-01	20:43:00	0
2009-05-01	20:44:00	0
2009-05-01	20:45:00	0
2009-05-01	20:46:00	0
2009-05-01	20:47:00	0
2009-05-01	20:48:00	0
2009-05-01	20:49:00	0
2009-05-01	20:50:00	0
2009-05-01	20:51:00	0
2009-05-01	20:52:00	0
2009-05-01	20:53:00	0
2009-05-01	20:54:00	0
2009-05-01	20:55:00	0
2009-05-01	20:56:00	72
2009-05-01	20:57:00	0
2009-05-01	20:58:00	0
2009-05-01	20:59:00	0
2009-05-01	21:00:00	171
2009-05-01	21:01:00	233
2009-05-01	21:02:00	0
2009-05-01	21:03:00	830
2009-05-01	21:04:00	62
2009-05-01	21:05:00	62
2009-05-01	21:06:00	401
2009-05-01	21:07:00	1148
2009-05-01	21:08:00	372
2009-05-01	21:09:00	588
2009-05-01	21:10:00	83
2009-05-01	21:11:00	124
2009-05-01	21:12:00	233
2009-05-01	21:13:00	898
2009-05-01	21:14:00	233
2009-05-01	21:15:00	0
2009-05-01	21:16:00	0
2009-05-01	21:17:00	0
2009-05-01	21:18:00	21
2009-05-01	21:19:00	93
2009-05-01	21:20:00	258
2009-05-01	21:21:00	745
2009-05-01	21:22:00	314
2009-05-01	21:23:00	1408
2009-05-01	21:24:00	1346
2009-05-01	21:25:00	1317
2009-05-01	21:26:00	1707
2009-05-01	21:27:00	787
2009-05-01	21:28:00	171
2009-05-01	21:29:00	328
2009-05-01	21:30:00	551
2009-05-01	21:31:00	171
2009-05-01	21:32:00	299
2009-05-01	21:33:00	209
2009-05-01	21:34:00	171
2009-05-01	21:35:00	124
2009-05-01	21:36:00	114
2009-05-01	21:37:00	258
2009-05-01	21:38:00	124
2009-05-01	21:39:00	10
2009-05-01	21:40:00	159
2009-05-01	21:41:00	417
2009-05-01	21:42:00	233
2009-05-01	21:43:00	285
2009-05-01	21:44:00	386
2009-05-01	21:45:00	386
2009-05-01	21:46:00	171
2009-05-01	21:47:00	1288
2009-05-01	21:48:00	258
2009-05-01	21:49:00	21
2009-05-01	21:50:00	10
2009-05-01	21:51:00	31
2009-05-01	21:52:00	0
2009-05-01	21:53:00	21
2009-05-01	21:54:00	114
2009-05-01	21:55:00	21
2009-05-01	21:56:00	52
2009-05-01	21:57:00	196
2009-05-01	21:58:00	0
2009-05-01	21:59:00	0
2009-05-01	22:00:00	10
2009-05-01	22:01:00	31
2009-05-01	22:02:00	0
2009-05-01	22:03:00	0
2009-05-01	22:04:00	0
2009-05-01	22:05:00	31
2009-05-01	22:06:00	114
2009-05-01	22:07:00	124
2009-05-01	22:08:00	41
2009-05-01	22:09:00	171
2009-05-01	22:10:00	52
2009-05-01	22:11:00	233
2009-05-01	22:12:00	10
2009-05-01	22:13:00	0
2009-05-01	22:14:00	0
2009-05-01	22:15:00	0
2009-05-01	22:16:00	0
2009-05-01	22:17:00	0
2009-05-01	22:18:00	0
2009-05-01	22:19:00	0
2009-05-01	22:20:00	0
2009-05-01	22:21:00	0
2009-05-01	22:22:00	0
2009-05-01	22:23:00	0
2009-05-01	22:24:00	10
2009-05-01	22:25:00	0
2009-05-01	22:26:00	0
2009-05-01	22:27:00	31
2009-05-01	22:28:00	0
2009-05-01	22:29:00	52
2009-05-01	22:30:00	52
2009-05-01	22:31:00	0
2009-05-01	22:32:00	147
2009-05-01	22:33:00	21
2009-05-01	22:34:00	0
2009-05-01	22:35:00	0
2009-05-01	22:36:00	0
2009-05-01	22:37:00	0
2009-05-01	22:38:00	0
2009-05-01	22:39:00	0
2009-05-01	22:40:00	0
2009-05-01	22:41:00	0
2009-05-01	22:42:00	0
2009-05-01	22:43:00	0
2009-05-01	22:44:00	0
2009-05-01	22:45:00	83
2009-05-01	22:46:00	258
2009-05-01	22:47:00	209
2009-05-01	22:48:00	21
2009-05-01	22:49:00	10
2009-05-01	22:50:00	10
2009-05-01	22:51:00	0
2009-05-01	22:52:00	0
2009-05-01	22:53:00	0
2009-05-01	22:54:00	0
2009-05-01	22:55:00	0
2009-05-01	22:56:00	0
2009-05-01	22:57:00	0
2009-05-01	22:58:00	0
2009-05-01	22:59:00	0
2009-05-01	23:00:00	0
2009-05-01	23:01:00	0
2009-05-01	23:02:00	0
2009-05-01	23:03:00	0
2009-05-01	23:04:00	0
2009-05-01	23:05:00	0
2009-05-01	23:06:00	0
2009-05-01	23:07:00	0
2009-05-01	23:08:00	0
2009-05-01	23:09:00	0
2009-05-01	23:10:00	0
2009-05-01	23:11:00	0
2009-05-01	23:12:00	0
2009-05-01	23:13:00	0
2009-05-01	23:14:00	0
2009-05-01	23:15:00	0
2009-05-01	23:16:00	0
2009-05-01	23:17:00	0
2009-05-01	23:18:00	0
2009-05-01	23:19:00	0
2009-05-01	23:20:00	0
2009-05-01	23:21:00	0
2009-05-01	23:22:00	0
2009-05-01	23:23:00	0
2009-05-01	23:24:00	0
2009-05-01	23:25:00	0
2009-05-01	23:26:00	0
2009-05-01	23:27:00	0
2009-05-01	23:28:00	0
2009-05-01	23:29:00	0
2009-05-01	23:30:00	0
2009-05-01	23:31:00	0
2009-05-01	23:32:00	0
2009-05-01	23:33:00	0
2009-05-01	23:34:00	0
2009-05-01	23:35:00	62
2009-05-01	23:36:00	0
2009-05-01	23:37:00	0
2009-05-01	23:38:00	0
2009-05-01	23:39:00	0
2009-05-01	23:40:00	0
2009-05-01	23:41:00	0
2009-05-01	23:42:00	0
2009-05-01	23:43:00	0
2009-05-01	23:44:00	0
2009-05-01	23:45:00	0
2009-05-01	23:46:00	0
2009-05-01	23:47:00	0
2009-05-01	23:48:00	0
2009-05-01	23:49:00	0
2009-05-01	23:50:00	0
2009-05-01	23:51:00	0
2009-05-01	23:52:00	0
2009-05-01	23:53:00	0
2009-05-01	23:54:00	0
2009-05-01	23:55:00	0
2009-05-01	23:56:00	0
2009-05-01	23:57:00	0
2009-05-01	23:58:00	0
2009-05-01	23:59:00	0
2009-05-02	00:00:00	0
2009-05-02	00:01:00	0
2009-05-02	00:02:00	0
2009-05-02	00:03:00	0
2009-05-02	00:04:00	0
2009-05-02	00:05:00	10
2009-05-02	00:06:00	0
2009-05-02	00:07:00	0
2009-05-02	00:08:00	124
2009-05-02	00:09:00	0
2009-05-02	00:10:00	0
2009-05-02	00:11:00	0
2009-05-02	00:12:00	0
2009-05-02	00:13:00	0
2009-05-02	00:14:00	0
2009-05-02	00:15:00	0
2009-05-02	00:16:00	0
2009-05-02	00:17:00	10
2009-05-02	00:18:00	0
2009-05-02	00:19:00	0
2009-05-02	00:20:00	31
2009-05-02	00:21:00	0
2009-05-02	00:22:00	0
2009-05-02	00:23:00	0
2009-05-02	00:24:00	0
2009-05-02	00:25:00	0
2009-05-02	00:26:00	0
2009-05-02	00:27:00	0
2009-05-02	00:28:00	0
2009-05-02	00:29:00	0
2009-05-02	00:30:00	0
2009-05-02	00:31:00	0
2009-05-02	00:32:00	0
2009-05-02	00:33:00	0
2009-05-02	00:34:00	0
2009-05-02	00:35:00	0
2009-05-02	00:36:00	0
2009-05-02	00:37:00	0
2009-05-02	00:38:00	0
2009-05-02	00:39:00	0
2009-05-02	00:40:00	0
2009-05-02	00:41:00	0
2009-05-02	00:42:00	0
2009-05-02	00:43:00	0
2009-05-02	00:44:00	0
2009-05-02	00:45:00	0
2009-05-02	00:46:00	21
2009-05-02	00:47:00	0
2009-05-02	00:48:00	0
2009-05-02	00:49:00	357
2009-05-02	00:50:00	209
2009-05-02	00:51:00	52
2009-05-02	00:52:00	0
2009-05-02	00:53:00	0
2009-05-02	00:54:00	0
2009-05-02	00:55:00	0
2009-05-02	00:56:00	31
2009-05-02	00:57:00	0
2009-05-02	00:58:00	0
2009-05-02	00:59:00	0
2009-05-02	01:00:00	0
2009-05-02	01:01:00	21
2009-05-02	01:02:00	52
2009-05-02	01:03:00	0
2009-05-02	01:04:00	41
2009-05-02	01:05:00	0
2009-05-02	01:06:00	0
2009-05-02	01:07:00	0
2009-05-02	01:08:00	0
2009-05-02	01:09:00	0
2009-05-02	01:10:00	0
2009-05-02	01:11:00	0
2009-05-02	01:12:00	0
2009-05-02	01:13:00	0
2009-05-02	01:14:00	0
2009-05-02	01:15:00	0
2009-05-02	01:16:00	0
2009-05-02	01:17:00	0
2009-05-02	01:18:00	0
2009-05-02	01:19:00	0
2009-05-02	01:20:00	0
2009-05-02	01:21:00	10
2009-05-02	01:22:00	0
2009-05-02	01:23:00	0
2009-05-02	01:24:00	0
2009-05-02	01:25:00	21
2009-05-02	01:26:00	0
2009-05-02	01:27:00	0
2009-05-02	01:28:00	0
2009-05-02	01:29:00	0
2009-05-02	01:30:00	0
2009-05-02	01:31:00	0
2009-05-02	01:32:00	0
2009-05-02	01:33:00	0
2009-05-02	01:34:00	0
2009-05-02	01:35:00	0
2009-05-02	01:36:00	0
2009-05-02	01:37:00	0
2009-05-02	01:38:00	0
2009-05-02	01:39:00	0
2009-05-02	01:40:00	0
2009-05-02	01:41:00	0
2009-05-02	01:42:00	0
2009-05-02	01:43:00	0
2009-05-02	01:44:00	0
2009-05-02	01:45:00	0
2009-05-02	01:46:00	0
2009-05-02	01:47:00	0
2009-05-02	01:48:00	0
2009-05-02	01:49:00	0
2009-05-02	01:50:00	0
2009-05-02	01:51:00	0
2009-05-02	01:52:00	0
2009-05-02	01:53:00	0
2009-05-02	01:54:00	0
2009-05-02	01:55:00	0
2009-05-02	01:56:00	0
2009-05-02	01:57:00	0
2009-05-02	01:58:00	0
2009-05-02	01:59:00	0
2009-05-02	02:00:00	0
2009-05-02	02:01:00	0
2009-05-02	02:02:00	0
2009-05-02	02:03:00	0
2009-05-02	02:04:00	0
2009-05-02	02:05:00	0
2009-05-02	02:06:00	0
2009-05-02	02:07:00	0
2009-05-02	02:08:00	0
2009-05-02	02:09:00	0
2009-05-02	02:10:00	0
2009-05-02	02:11:00	0
2009-05-02	02:12:00	0
2009-05-02	02:13:00	0
2009-05-02	02:14:00	0
2009-05-02	02:15:00	0
2009-05-02	02:16:00	0
2009-05-02	02:17:00	0
2009-05-02	02:18:00	0
2009-05-02	02:19:00	0
2009-05-02	02:20:00	0
2009-05-02	02:21:00	0
2009-05-02	02:22:00	0
2009-05-02	02:23:00	0
2009-05-02	02:24:00	0
2009-05-02	02:25:00	0
2009-05-02	02:26:00	0
2009-05-02	02:27:00	0
2009-05-02	02:28:00	0
2009-05-02	02:29:00	0
2009-05-02	02:30:00	0
2009-05-02	02:31:00	0
2009-05-02	02:32:00	10
2009-05-02	02:33:00	83
2009-05-02	02:34:00	0
2009-05-02	02:35:00	0
2009-05-02	02:36:00	0
2009-05-02	02:37:00	0
2009-05-02	02:38:00	0
2009-05-02	02:39:00	0
2009-05-02	02:40:00	0
2009-05-02	02:41:00	0
2009-05-02	02:42:00	0
2009-05-02	02:43:00	0
2009-05-02	02:44:00	10
2009-05-02	02:45:00	0
2009-05-02	02:46:00	0
2009-05-02	02:47:00	0
2009-05-02	02:48:00	0
2009-05-02	02:49:00	0
2009-05-02	02:50:00	0
2009-05-02	02:51:00	10
2009-05-02	02:52:00	0
2009-05-02	02:53:00	0
2009-05-02	02:54:00	0
2009-05-02	02:55:00	0
2009-05-02	02:56:00	0
2009-05-02	02:57:00	0
2009-05-02	02:58:00	0
2009-05-02	02:59:00	0
2009-05-02	03:00:00	0
2009-05-02	03:01:00	0
2009-05-02	03:02:00	0
2009-05-02	03:03:00	0
2009-05-02	03:04:00	0
2009-05-02	03:05:00	0
2009-05-02	03:06:00	0
2009-05-02	03:07:00	0
2009-05-02	03:08:00	0
2009-05-02	03:09:00	10
2009-05-02	03:10:00	0
2009-05-02	03:11:00	83
2009-05-02	03:12:00	0
2009-05-02	03:13:00	0
2009-05-02	03:14:00	21
2009-05-02	03:15:00	21
2009-05-02	03:16:00	10
2009-05-02	03:17:00	0
2009-05-02	03:18:00	21
2009-05-02	03:19:00	0
2009-05-02	03:20:00	0
2009-05-02	03:21:00	0
2009-05-02	03:22:00	0
2009-05-02	03:23:00	0
2009-05-02	03:24:00	0
2009-05-02	03:25:00	0
2009-05-02	03:26:00	83
2009-05-02	03:27:00	31
2009-05-02	03:28:00	0
2009-05-02	03:29:00	0
2009-05-02	03:30:00	0
2009-05-02	03:31:00	0
2009-05-02	03:32:00	0
2009-05-02	03:33:00	0
2009-05-02	03:34:00	0
2009-05-02	03:35:00	0
2009-05-02	03:36:00	0
2009-05-02	03:37:00	0
2009-05-02	03:38:00	0
2009-05-02	03:39:00	0
2009-05-02	03:40:00	31
2009-05-02	03:41:00	31
2009-05-02	03:42:00	52
2009-05-02	03:43:00	0
2009-05-02	03:44:00	0
2009-05-02	03:45:00	0
2009-05-02	03:46:00	0
2009-05-02	03:47:00	0
2009-05-02	03:48:00	0
2009-05-02	03:49:00	0
2009-05-02	03:50:00	0
2009-05-02	03:51:00	0
2009-05-02	03:52:00	0
2009-05-02	03:53:00	0
2009-05-02	03:54:00	0
2009-05-02	03:55:00	0
2009-05-02	03:56:00	0
2009-05-02	03:57:00	0
2009-05-02	03:58:00	0
2009-05-02	03:59:00	0
2009-05-02	04:00:00	41
2009-05-02	04:01:00	0
2009-05-02	04:02:00	0
2009-05-02	04:03:00	0
2009-05-02	04:04:00	0
2009-05-02	04:05:00	0
2009-05-02	04:06:00	0
2009-05-02	04:07:00	0
2009-05-02	04:08:00	0
2009-05-02	04:09:00	0
2009-05-02	04:10:00	0
2009-05-02	04:11:00	0
2009-05-02	04:12:00	0
2009-05-02	04:13:00	72
2009-05-02	04:14:00	0
2009-05-02	04:15:00	299
2009-05-02	04:16:00	21
2009-05-02	04:17:00	52
2009-05-02	04:18:00	52
2009-05-02	04:19:00	93
2009-05-02	04:20:00	21
2009-05-02	04:21:00	72
2009-05-02	04:22:00	0
2009-05-02	04:23:00	0
2009-05-02	04:24:00	0
2009-05-02	04:25:00	0
2009-05-02	04:26:00	0
2009-05-02	04:27:00	0
2009-05-02	04:28:00	0
2009-05-02	04:29:00	0
2009-05-02	04:30:00	0
2009-05-02	04:31:00	0
2009-05-02	04:32:00	21
2009-05-02	04:33:00	0
2009-05-02	04:34:00	0
2009-05-02	04:35:00	0
2009-05-02	04:36:00	0
2009-05-02	04:37:00	0
2009-05-02	04:38:00	0
2009-05-02	04:39:00	0
2009-05-02	04:40:00	0
2009-05-02	04:41:00	0
2009-05-02	04:42:00	0
2009-05-02	04:43:00	0
2009-05-02	04:44:00	0
2009-05-02	04:45:00	0
2009-05-02	04:46:00	0
2009-05-02	04:47:00	0
2009-05-02	04:48:00	0
2009-05-02	04:49:00	0
2009-05-02	04:50:00	31
2009-05-02	04:51:00	0
2009-05-02	04:52:00	0
2009-05-02	04:53:00	21
2009-05-02	04:54:00	0
2009-05-02	04:55:00	0
2009-05-02	04:56:00	0
2009-05-02	04:57:00	0
2009-05-02	04:58:00	0
2009-05-02	04:59:00	0
2009-05-02	05:00:00	0
2009-05-02	05:01:00	0
2009-05-02	05:02:00	0
2009-05-02	05:03:00	0
2009-05-02	05:04:00	0
2009-05-02	05:05:00	0
2009-05-02	05:06:00	0
2009-05-02	05:07:00	0
2009-05-02	05:08:00	0
2009-05-02	05:09:00	0
2009-05-02	05:10:00	0
2009-05-02	05:11:00	0
2009-05-02	05:12:00	0
2009-05-02	05:13:00	0
2009-05-02	05:14:00	0
2009-05-02	05:15:00	0
2009-05-02	05:16:00	0
2009-05-02	05:17:00	0
2009-05-02	05:18:00	0
2009-05-02	05:19:00	0
2009-05-02	05:20:00	0
2009-05-02	05:21:00	0
2009-05-02	05:22:00	0
2009-05-02	05:23:00	0
2009-05-02	05:24:00	0
2009-05-02	05:25:00	0
2009-05-02	05:26:00	0
2009-05-02	05:27:00	0
2009-05-02	05:28:00	0
2009-05-02	05:29:00	0
2009-05-02	05:30:00	0
2009-05-02	05:31:00	0
2009-05-02	05:32:00	0
2009-05-02	05:33:00	0
2009-05-02	05:34:00	0
2009-05-02	05:35:00	0
2009-05-02	05:36:00	0
2009-05-02	05:37:00	0
2009-05-02	05:38:00	0
2009-05-02	05:39:00	0
2009-05-02	05:40:00	0
2009-05-02	05:41:00	0
2009-05-02	05:42:00	31
2009-05-02	05:43:00	0
2009-05-02	05:44:00	0
2009-05-02	05:45:00	0
2009-05-02	05:46:00	0
2009-05-02	05:47:00	0
2009-05-02	05:48:00	0
2009-05-02	05:49:00	0
2009-05-02	05:50:00	0
2009-05-02	05:51:00	0
2009-05-02	05:52:00	0
2009-05-02	05:53:00	0
2009-05-02	05:54:00	0
2009-05-02	05:55:00	0
2009-05-02	05:56:00	83
2009-05-02	05:57:00	0
2009-05-02	05:58:00	0
2009-05-02	05:59:00	0
2009-05-02	06:00:00	52
2009-05-02	06:01:00	0
2009-05-02	06:02:00	0
2009-05-02	06:03:00	0
2009-05-02	06:04:00	0
2009-05-02	06:05:00	0
2009-05-02	06:06:00	0
2009-05-02	06:07:00	0
2009-05-02	06:08:00	0
2009-05-02	06:09:00	0
2009-05-02	06:10:00	0
2009-05-02	06:11:00	0
2009-05-02	06:12:00	0
2009-05-02	06:13:00	0
2009-05-02	06:14:00	0
2009-05-02	06:15:00	0
2009-05-02	06:16:00	0
2009-05-02	06:17:00	0
2009-05-02	06:18:00	10
2009-05-02	06:19:00	0
2009-05-02	06:20:00	31
2009-05-02	06:21:00	0
2009-05-02	06:22:00	0
2009-05-02	06:23:00	0
2009-05-02	06:24:00	0
2009-05-02	06:25:00	0
2009-05-02	06:26:00	0
2009-05-02	06:27:00	0
2009-05-02	06:28:00	62
2009-05-02	06:29:00	0
2009-05-02	06:30:00	0
2009-05-02	06:31:00	52
2009-05-02	06:32:00	0
2009-05-02	06:33:00	0
2009-05-02	06:34:00	0
2009-05-02	06:35:00	0
2009-05-02	06:36:00	0
2009-05-02	06:37:00	0
2009-05-02	06:38:00	0
2009-05-02	06:39:00	0
2009-05-02	06:40:00	0
2009-05-02	06:41:00	0
2009-05-02	06:42:00	0
2009-05-02	06:43:00	0
2009-05-02	06:44:00	0
2009-05-02	06:45:00	0
2009-05-02	06:46:00	0
2009-05-02	06:47:00	21
2009-05-02	06:48:00	124
2009-05-02	06:49:00	10
2009-05-02	06:50:00	21
2009-05-02	06:51:00	52
2009-05-02	06:52:00	0
2009-05-02	06:53:00	0
2009-05-02	06:54:00	0
2009-05-02	06:55:00	0
2009-05-02	06:56:00	93
2009-05-02	06:57:00	0
2009-05-02	06:58:00	10
2009-05-02	06:59:00	0
2009-05-02	07:00:00	0
2009-05-02	07:01:00	0
2009-05-02	07:02:00	0
2009-05-02	07:03:00	0
2009-05-02	07:04:00	0
2009-05-02	07:05:00	0
2009-05-02	07:06:00	41
2009-05-02	07:07:00	0
2009-05-02	07:08:00	0
2009-05-02	07:09:00	0
2009-05-02	07:10:00	0
2009-05-02	07:11:00	0
2009-05-02	07:12:00	171
2009-05-02	07:13:00	588
2009-05-02	07:14:00	401
2009-05-02	07:15:00	209
2009-05-02	07:16:00	551
2009-05-02	07:17:00	417
2009-05-02	07:18:00	921
2009-05-02	07:19:00	1408
2009-05-02	07:20:00	1377
2009-05-02	07:21:00	551
2009-05-02	07:22:00	114
2009-05-02	07:23:00	233
2009-05-02	07:24:00	147
2009-05-02	07:25:00	683
2009-05-02	07:26:00	184
2009-05-02	07:27:00	644
2009-05-02	07:28:00	314
2009-05-02	07:29:00	10
2009-05-02	07:30:00	10
2009-05-02	07:31:00	500
2009-05-02	07:32:00	725
2009-05-02	07:33:00	766
2009-05-02	07:34:00	134
2009-05-02	07:35:00	0
2009-05-02	07:36:00	159
2009-05-02	07:37:00	10
2009-05-02	07:38:00	0
2009-05-02	07:39:00	450
2009-05-02	07:40:00	21
2009-05-02	07:41:00	0
2009-05-02	07:42:00	21
2009-05-02	07:43:00	31
2009-05-02	07:44:00	31
2009-05-02	07:45:00	766
2009-05-02	07:46:00	52
2009-05-02	07:47:00	31
2009-05-02	07:48:00	0
2009-05-02	07:49:00	10
2009-05-02	07:50:00	41
2009-05-02	07:51:00	221
2009-05-02	07:52:00	10
2009-05-02	07:53:00	10
2009-05-02	07:54:00	159
2009-05-02	07:55:00	124
2009-05-02	07:56:00	21
2009-05-02	07:57:00	10
2009-05-02	07:58:00	31
2009-05-02	07:59:00	787
2009-05-02	08:00:00	171
2009-05-02	08:01:00	0
2009-05-02	08:02:00	0
2009-05-02	08:03:00	0
2009-05-02	08:04:00	745
2009-05-02	08:05:00	299
2009-05-02	08:06:00	31
2009-05-02	08:07:00	0
2009-05-02	08:08:00	0
2009-05-02	08:09:00	21
2009-05-02	08:10:00	0
2009-05-02	08:11:00	184
2009-05-02	08:12:00	171
2009-05-02	08:13:00	314
2009-05-02	08:14:00	196
2009-05-02	08:15:00	31
2009-05-02	08:16:00	570
2009-05-02	08:17:00	401
2009-05-02	08:18:00	683
2009-05-02	08:19:00	570
2009-05-02	08:20:00	607
2009-05-02	08:21:00	314
2009-05-02	08:22:00	551
2009-05-02	08:23:00	21
2009-05-02	08:24:00	0
2009-05-02	08:25:00	0
2009-05-02	08:26:00	0
2009-05-02	08:27:00	0
2009-05-02	08:28:00	0
2009-05-02	08:29:00	21
2009-05-02	08:30:00	0
2009-05-02	08:31:00	0
2009-05-02	08:32:00	0
2009-05-02	08:33:00	21
2009-05-02	08:34:00	124
2009-05-02	08:35:00	31
2009-05-02	08:36:00	31
2009-05-02	08:37:00	10
2009-05-02	08:38:00	10
2009-05-02	08:39:00	41
2009-05-02	08:40:00	434
2009-05-02	08:41:00	21
2009-05-02	08:42:00	467
2009-05-02	08:43:00	0
2009-05-02	08:44:00	0
2009-05-02	08:45:00	10
2009-05-02	08:46:00	0
2009-05-02	08:47:00	0
2009-05-02	08:48:00	0
2009-05-02	08:49:00	0
2009-05-02	08:50:00	0
2009-05-02	08:51:00	0
2009-05-02	08:52:00	0
2009-05-02	08:53:00	103
2009-05-02	08:54:00	0
2009-05-02	08:55:00	31
2009-05-02	08:56:00	10
2009-05-02	08:57:00	10
2009-05-02	08:58:00	0
2009-05-02	08:59:00	114
2009-05-02	09:00:00	41
2009-05-02	09:01:00	0
2009-05-02	09:02:00	41
2009-05-02	09:03:00	0
2009-05-02	09:04:00	258
2009-05-02	09:05:00	372
2009-05-02	09:06:00	467
2009-05-02	09:07:00	1018
2009-05-02	09:08:00	875
[truncated: 19,611 more rows]

[truncated: 1 more sheets: 5.15.09]
