# Supplementary material for: Initial evaluation of nighttime restlessness in a naturally occurring canine model of osteoarthritis pain
Source: PeerJ. 2015 Feb 17;3:e772. doi: 10.7717/peerj.772 (PMC4340376; doi:10.7717/peerj.772)
Supplement: Supplemental Information 39 [file peerj-03-772-s039.xlsx]

## Sheet: Office Visits
Visit Date	Visit Number
2009-03-06 06:00:00	1
2009-03-20 06:00:00	2
2009-04-03 06:00:00	3
2009-04-17 06:00:00	4
2009-05-01 06:00:00	5
2009-05-15 06:00:00	6
2009-06-01 06:00:00	7
2009-06-15 06:00:00	8
2009-06-29 06:00:00	9

## Sheet: 39_Data
Segment	DateTime	Activity	Hour	Quadrant	Study Day	Weekday
1	2009-03-13 06:01:00	0	6	2	7	6
1	2009-03-13 06:02:00	0	6	2	7	6
1	2009-03-13 06:03:00	0	6	2	7	6
1	2009-03-13 06:04:00	0	6	2	7	6
1	2009-03-13 06:05:00	0	6	2	7	6
1	2009-03-13 06:06:00	0	6	2	7	6
1	2009-03-13 06:07:00	0	6	2	7	6
1	2009-03-13 06:08:00	0	6	2	7	6
1	2009-03-13 06:09:00	0	6	2	7	6
1	2009-03-13 06:10:00	0	6	2	7	6
1	2009-03-13 06:11:00	80	6	2	7	6
1	2009-03-13 06:12:00	10	6	2	7	6
1	2009-03-13 06:13:00	0	6	2	7	6
1	2009-03-13 06:14:00	151	6	2	7	6
1	2009-03-13 06:15:00	5	6	2	7	6
1	2009-03-13 06:16:00	0	6	2	7	6
1	2009-03-13 06:17:00	0	6	2	7	6
1	2009-03-13 06:18:00	0	6	2	7	6
1	2009-03-13 06:19:00	0	6	2	7	6
1	2009-03-13 06:20:00	0	6	2	7	6
1	2009-03-13 06:21:00	0	6	2	7	6
1	2009-03-13 06:22:00	0	6	2	7	6
1	2009-03-13 06:23:00	111	6	2	7	6
1	2009-03-13 06:24:00	10	6	2	7	6
1	2009-03-13 06:25:00	0	6	2	7	6
1	2009-03-13 06:26:00	334	6	2	7	6
1	2009-03-13 06:27:00	21	6	2	7	6
1	2009-03-13 06:28:00	0	6	2	7	6
1	2009-03-13 06:29:00	0	6	2	7	6
1	2009-03-13 06:30:00	0	6	2	7	6
1	2009-03-13 06:31:00	5	6	2	7	6
1	2009-03-13 06:32:00	0	6	2	7	6
1	2009-03-13 06:33:00	0	6	2	7	6
1	2009-03-13 06:34:00	0	6	2	7	6
1	2009-03-13 06:35:00	0	6	2	7	6
1	2009-03-13 06:36:00	0	6	2	7	6
1	2009-03-13 06:37:00	0	6	2	7	6
1	2009-03-13 06:38:00	0	6	2	7	6
1	2009-03-13 06:39:00	62	6	2	7	6
1	2009-03-13 06:40:00	151	6	2	7	6
1	2009-03-13 06:41:00	0	6	2	7	6
1	2009-03-13 06:42:00	0	6	2	7	6
1	2009-03-13 06:43:00	0	6	2	7	6
1	2009-03-13 06:44:00	0	6	2	7	6
1	2009-03-13 06:45:00	0	6	2	7	6
1	2009-03-13 06:46:00	0	6	2	7	6
1	2009-03-13 06:47:00	0	6	2	7	6
1	2009-03-13 06:48:00	0	6	2	7	6
1	2009-03-13 06:49:00	5	6	2	7	6
1	2009-03-13 06:50:00	0	6	2	7	6
1	2009-03-13 06:51:00	0	6	2	7	6
1	2009-03-13 06:52:00	0	6	2	7	6
1	2009-03-13 06:53:00	0	6	2	7	6
1	2009-03-13 06:54:00	0	6	2	7	6
1	2009-03-13 06:55:00	36	6	2	7	6
1	2009-03-13 06:56:00	99	6	2	7	6
1	2009-03-13 06:57:00	0	6	2	7	6
1	2009-03-13 06:58:00	0	6	2	7	6
1	2009-03-13 06:59:00	0	6	2	7	6
1	2009-03-13 07:00:00	0	6	2	7	6
1	2009-03-13 07:01:00	0	7	2	7	6
1	2009-03-13 07:02:00	0	7	2	7	6
1	2009-03-13 07:03:00	0	7	2	7	6
1	2009-03-13 07:04:00	0	7	2	7	6
1	2009-03-13 07:05:00	0	7	2	7	6
1	2009-03-13 07:06:00	0	7	2	7	6
1	2009-03-13 07:07:00	0	7	2	7	6
1	2009-03-13 07:08:00	0	7	2	7	6
1	2009-03-13 07:09:00	0	7	2	7	6
1	2009-03-13 07:10:00	0	7	2	7	6
1	2009-03-13 07:11:00	0	7	2	7	6
1	2009-03-13 07:12:00	0	7	2	7	6
1	2009-03-13 07:13:00	105	7	2	7	6
1	2009-03-13 07:14:00	0	7	2	7	6
1	2009-03-13 07:15:00	0	7	2	7	6
1	2009-03-13 07:16:00	0	7	2	7	6
1	2009-03-13 07:17:00	31	7	2	7	6
1	2009-03-13 07:18:00	5	7	2	7	6
1	2009-03-13 07:19:00	0	7	2	7	6
1	2009-03-13 07:20:00	0	7	2	7	6
1	2009-03-13 07:21:00	0	7	2	7	6
1	2009-03-13 07:22:00	0	7	2	7	6
1	2009-03-13 07:23:00	0	7	2	7	6
1	2009-03-13 07:24:00	0	7	2	7	6
1	2009-03-13 07:25:00	0	7	2	7	6
1	2009-03-13 07:26:00	0	7	2	7	6
1	2009-03-13 07:27:00	0	7	2	7	6
1	2009-03-13 07:28:00	0	7	2	7	6
1	2009-03-13 07:29:00	0	7	2	7	6
1	2009-03-13 07:30:00	0	7	2	7	6
1	2009-03-13 07:31:00	10	7	2	7	6
1	2009-03-13 07:32:00	74	7	2	7	6
1	2009-03-13 07:33:00	0	7	2	7	6
1	2009-03-13 07:34:00	0	7	2	7	6
1	2009-03-13 07:35:00	0	7	2	7	6
1	2009-03-13 07:36:00	0	7	2	7	6
1	2009-03-13 07:37:00	0	7	2	7	6
1	2009-03-13 07:38:00	0	7	2	7	6
1	2009-03-13 07:39:00	0	7	2	7	6
1	2009-03-13 07:40:00	0	7	2	7	6
1	2009-03-13 07:41:00	0	7	2	7	6
1	2009-03-13 07:42:00	0	7	2	7	6
1	2009-03-13 07:43:00	0	7	2	7	6
1	2009-03-13 07:44:00	10	7	2	7	6
1	2009-03-13 07:45:00	10	7	2	7	6
1	2009-03-13 07:46:00	0	7	2	7	6
1	2009-03-13 07:47:00	0	7	2	7	6
1	2009-03-13 07:48:00	0	7	2	7	6
1	2009-03-13 07:49:00	10	7	2	7	6
1	2009-03-13 07:50:00	0	7	2	7	6
1	2009-03-13 07:51:00	376	7	2	7	6
1	2009-03-13 07:52:00	31	7	2	7	6
1	2009-03-13 07:53:00	0	7	2	7	6
1	2009-03-13 07:54:00	0	7	2	7	6
1	2009-03-13 07:55:00	0	7	2	7	6
1	2009-03-13 07:56:00	0	7	2	7	6
1	2009-03-13 07:57:00	0	7	2	7	6
1	2009-03-13 07:58:00	0	7	2	7	6
1	2009-03-13 07:59:00	0	7	2	7	6
1	2009-03-13 08:00:00	0	7	2	7	6
1	2009-03-13 08:01:00	0	8	2	7	6
1	2009-03-13 08:02:00	0	8	2	7	6
1	2009-03-13 08:03:00	0	8	2	7	6
1	2009-03-13 08:04:00	0	8	2	7	6
1	2009-03-13 08:05:00	0	8	2	7	6
1	2009-03-13 08:06:00	0	8	2	7	6
1	2009-03-13 08:07:00	0	8	2	7	6
1	2009-03-13 08:08:00	105	8	2	7	6
1	2009-03-13 08:09:00	0	8	2	7	6
1	2009-03-13 08:10:00	0	8	2	7	6
1	2009-03-13 08:11:00	0	8	2	7	6
1	2009-03-13 08:12:00	0	8	2	7	6
1	2009-03-13 08:13:00	0	8	2	7	6
1	2009-03-13 08:14:00	16	8	2	7	6
1	2009-03-13 08:15:00	315	8	2	7	6
1	2009-03-13 08:16:00	5	8	2	7	6
1	2009-03-13 08:17:00	0	8	2	7	6
1	2009-03-13 08:18:00	0	8	2	7	6
1	2009-03-13 08:19:00	0	8	2	7	6
1	2009-03-13 08:20:00	0	8	2	7	6
1	2009-03-13 08:21:00	0	8	2	7	6
1	2009-03-13 08:22:00	0	8	2	7	6
1	2009-03-13 08:23:00	0	8	2	7	6
1	2009-03-13 08:24:00	0	8	2	7	6
1	2009-03-13 08:25:00	0	8	2	7	6
1	2009-03-13 08:26:00	0	8	2	7	6
1	2009-03-13 08:27:00	0	8	2	7	6
1	2009-03-13 08:28:00	0	8	2	7	6
1	2009-03-13 08:29:00	0	8	2	7	6
1	2009-03-13 08:30:00	0	8	2	7	6
1	2009-03-13 08:31:00	0	8	2	7	6
1	2009-03-13 08:32:00	0	8	2	7	6
1	2009-03-13 08:33:00	0	8	2	7	6
1	2009-03-13 08:34:00	0	8	2	7	6
1	2009-03-13 08:35:00	0	8	2	7	6
1	2009-03-13 08:36:00	42	8	2	7	6
1	2009-03-13 08:37:00	52	8	2	7	6
1	2009-03-13 08:38:00	0	8	2	7	6
1	2009-03-13 08:39:00	0	8	2	7	6
1	2009-03-13 08:40:00	0	8	2	7	6
1	2009-03-13 08:41:00	0	8	2	7	6
1	2009-03-13 08:42:00	0	8	2	7	6
1	2009-03-13 08:43:00	0	8	2	7	6
1	2009-03-13 08:44:00	0	8	2	7	6
1	2009-03-13 08:45:00	0	8	2	7	6
1	2009-03-13 08:46:00	0	8	2	7	6
1	2009-03-13 08:47:00	0	8	2	7	6
1	2009-03-13 08:48:00	0	8	2	7	6
1	2009-03-13 08:49:00	0	8	2	7	6
1	2009-03-13 08:50:00	0	8	2	7	6
1	2009-03-13 08:51:00	0	8	2	7	6
1	2009-03-13 08:52:00	0	8	2	7	6
1	2009-03-13 08:53:00	0	8	2	7	6
1	2009-03-13 08:54:00	0	8	2	7	6
1	2009-03-13 08:55:00	31	8	2	7	6
1	2009-03-13 08:56:00	0	8	2	7	6
1	2009-03-13 08:57:00	0	8	2	7	6
1	2009-03-13 08:58:00	0	8	2	7	6
1	2009-03-13 08:59:00	0	8	2	7	6
1	2009-03-13 09:00:00	42	8	2	7	6
1	2009-03-13 09:01:00	36	9	2	7	6
1	2009-03-13 09:02:00	5	9	2	7	6
1	2009-03-13 09:03:00	5	9	2	7	6
1	2009-03-13 09:04:00	0	9	2	7	6
1	2009-03-13 09:05:00	0	9	2	7	6
1	2009-03-13 09:06:00	36	9	2	7	6
1	2009-03-13 09:07:00	16	9	2	7	6
1	2009-03-13 09:08:00	0	9	2	7	6
1	2009-03-13 09:09:00	0	9	2	7	6
1	2009-03-13 09:10:00	0	9	2	7	6
1	2009-03-13 09:11:00	0	9	2	7	6
1	2009-03-13 09:12:00	0	9	2	7	6
1	2009-03-13 09:13:00	0	9	2	7	6
1	2009-03-13 09:14:00	0	9	2	7	6
1	2009-03-13 09:15:00	0	9	2	7	6
1	2009-03-13 09:16:00	5	9	2	7	6
1	2009-03-13 09:17:00	0	9	2	7	6
1	2009-03-13 09:18:00	0	9	2	7	6
1	2009-03-13 09:19:00	0	9	2	7	6
1	2009-03-13 09:20:00	0	9	2	7	6
1	2009-03-13 09:21:00	0	9	2	7	6
1	2009-03-13 09:22:00	0	9	2	7	6
1	2009-03-13 09:23:00	0	9	2	7	6
1	2009-03-13 09:24:00	5	9	2	7	6
1	2009-03-13 09:25:00	0	9	2	7	6
1	2009-03-13 09:26:00	0	9	2	7	6
1	2009-03-13 09:27:00	0	9	2	7	6
1	2009-03-13 09:28:00	0	9	2	7	6
1	2009-03-13 09:29:00	0	9	2	7	6
1	2009-03-13 09:30:00	0	9	2	7	6
1	2009-03-13 09:31:00	47	9	2	7	6
1	2009-03-13 09:32:00	0	9	2	7	6
1	2009-03-13 09:33:00	0	9	2	7	6
1	2009-03-13 09:34:00	0	9	2	7	6
1	2009-03-13 09:35:00	0	9	2	7	6
1	2009-03-13 09:36:00	0	9	2	7	6
1	2009-03-13 09:37:00	0	9	2	7	6
1	2009-03-13 09:38:00	0	9	2	7	6
1	2009-03-13 09:39:00	0	9	2	7	6
1	2009-03-13 09:40:00	0	9	2	7	6
1	2009-03-13 09:41:00	0	9	2	7	6
1	2009-03-13 09:42:00	0	9	2	7	6
1	2009-03-13 09:43:00	0	9	2	7	6
1	2009-03-13 09:44:00	0	9	2	7	6
1	2009-03-13 09:45:00	0	9	2	7	6
1	2009-03-13 09:46:00	0	9	2	7	6
1	2009-03-13 09:47:00	0	9	2	7	6
1	2009-03-13 09:48:00	5	9	2	7	6
1	2009-03-13 09:49:00	1055	9	2	7	6
1	2009-03-13 09:50:00	1925	9	2	7	6
1	2009-03-13 09:51:00	664	9	2	7	6
1	2009-03-13 09:52:00	825	9	2	7	6
1	2009-03-13 09:53:00	954	9	2	7	6
1	2009-03-13 09:54:00	1210	9	2	7	6
1	2009-03-13 09:55:00	151	9	2	7	6
1	2009-03-13 09:56:00	42	9	2	7	6
1	2009-03-13 09:57:00	31	9	2	7	6
1	2009-03-13 09:58:00	10	9	2	7	6
1	2009-03-13 09:59:00	0	9	2	7	6
1	2009-03-13 10:00:00	10	9	2	7	6
1	2009-03-13 10:01:00	5	10	2	7	6
1	2009-03-13 10:02:00	0	10	2	7	6
1	2009-03-13 10:03:00	62	10	2	7	6
1	2009-03-13 10:04:00	195	10	2	7	6
1	2009-03-13 10:05:00	620	10	2	7	6
1	2009-03-13 10:06:00	315	10	2	7	6
1	2009-03-13 10:07:00	165	10	2	7	6
1	2009-03-13 10:08:00	430	10	2	7	6
1	2009-03-13 10:09:00	195	10	2	7	6
1	2009-03-13 10:10:00	252	10	2	7	6
1	2009-03-13 10:11:00	1307	10	2	7	6
1	2009-03-13 10:12:00	407	10	2	7	6
1	2009-03-13 10:13:00	694	10	2	7	6
1	2009-03-13 10:14:00	1120	10	2	7	6
1	2009-03-13 10:15:00	99	10	2	7	6
1	2009-03-13 10:16:00	501	10	2	7	6
1	2009-03-13 10:17:00	396	10	2	7	6
1	2009-03-13 10:18:00	165	10	2	7	6
1	2009-03-13 10:19:00	488	10	2	7	6
1	2009-03-13 10:20:00	62	10	2	7	6
1	2009-03-13 10:21:00	180	10	2	7	6
1	2009-03-13 10:22:00	441	10	2	7	6
1	2009-03-13 10:23:00	278	10	2	7	6
1	2009-03-13 10:24:00	278	10	2	7	6
1	2009-03-13 10:25:00	592	10	2	7	6
1	2009-03-13 10:26:00	5	10	2	7	6
1	2009-03-13 10:27:00	57	10	2	7	6
1	2009-03-13 10:28:00	0	10	2	7	6
1	2009-03-13 10:29:00	158	10	2	7	6
1	2009-03-13 10:30:00	180	10	2	7	6
1	2009-03-13 10:31:00	105	10	2	7	6
1	2009-03-13 10:32:00	725	10	2	7	6
1	2009-03-13 10:33:00	861	10	2	7	6
1	2009-03-13 10:34:00	268	10	2	7	6
1	2009-03-13 10:35:00	219	10	2	7	6
1	2009-03-13 10:36:00	664	10	2	7	6
1	2009-03-13 10:37:00	57	10	2	7	6
1	2009-03-13 10:38:00	2422	10	2	7	6
1	2009-03-13 10:39:00	791	10	2	7	6
1	2009-03-13 10:40:00	741	10	2	7	6
1	2009-03-13 10:41:00	355	10	2	7	6
1	2009-03-13 10:42:00	430	10	2	7	6
1	2009-03-13 10:43:00	488	10	2	7	6
1	2009-03-13 10:44:00	144	10	2	7	6
1	2009-03-13 10:45:00	10	10	2	7	6
1	2009-03-13 10:46:00	0	10	2	7	6
1	2009-03-13 10:47:00	10	10	2	7	6
1	2009-03-13 10:48:00	10	10	2	7	6
1	2009-03-13 10:49:00	52	10	2	7	6
1	2009-03-13 10:50:00	0	10	2	7	6
1	2009-03-13 10:51:00	0	10	2	7	6
1	2009-03-13 10:52:00	0	10	2	7	6
1	2009-03-13 10:53:00	0	10	2	7	6
1	2009-03-13 10:54:00	16	10	2	7	6
1	2009-03-13 10:55:00	0	10	2	7	6
1	2009-03-13 10:56:00	0	10	2	7	6
1	2009-03-13 10:57:00	74	10	2	7	6
1	2009-03-13 10:58:00	0	10	2	7	6
1	2009-03-13 10:59:00	0	10	2	7	6
1	2009-03-13 11:00:00	52	10	2	7	6
1	2009-03-13 11:01:00	0	11	2	7	6
1	2009-03-13 11:02:00	26	11	2	7	6
1	2009-03-13 11:03:00	0	11	2	7	6
1	2009-03-13 11:04:00	0	11	2	7	6
1	2009-03-13 11:05:00	0	11	2	7	6
1	2009-03-13 11:06:00	0	11	2	7	6
1	2009-03-13 11:07:00	0	11	2	7	6
1	2009-03-13 11:08:00	0	11	2	7	6
1	2009-03-13 11:09:00	0	11	2	7	6
1	2009-03-13 11:10:00	0	11	2	7	6
1	2009-03-13 11:11:00	0	11	2	7	6
1	2009-03-13 11:12:00	26	11	2	7	6
1	2009-03-13 11:13:00	0	11	2	7	6
1	2009-03-13 11:14:00	0	11	2	7	6
1	2009-03-13 11:15:00	80	11	2	7	6
1	2009-03-13 11:16:00	0	11	2	7	6
1	2009-03-13 11:17:00	0	11	2	7	6
1	2009-03-13 11:18:00	0	11	2	7	6
1	2009-03-13 11:19:00	0	11	2	7	6
1	2009-03-13 11:20:00	0	11	2	7	6
1	2009-03-13 11:21:00	0	11	2	7	6
1	2009-03-13 11:22:00	0	11	2	7	6
1	2009-03-13 11:23:00	0	11	2	7	6
1	2009-03-13 11:24:00	68	11	2	7	6
1	2009-03-13 11:25:00	5	11	2	7	6
1	2009-03-13 11:26:00	0	11	2	7	6
1	2009-03-13 11:27:00	42	11	2	7	6
1	2009-03-13 11:28:00	10	11	2	7	6
1	2009-03-13 11:29:00	0	11	2	7	6
1	2009-03-13 11:30:00	130	11	2	7	6
1	2009-03-13 11:31:00	0	11	2	7	6
1	2009-03-13 11:32:00	62	11	2	7	6
1	2009-03-13 11:33:00	26	11	2	7	6
1	2009-03-13 11:34:00	10	11	2	7	6
1	2009-03-13 11:35:00	0	11	2	7	6
1	2009-03-13 11:36:00	36	11	2	7	6
1	2009-03-13 11:37:00	80	11	2	7	6
1	2009-03-13 11:38:00	0	11	2	7	6
1	2009-03-13 11:39:00	130	11	2	7	6
1	2009-03-13 11:40:00	80	11	2	7	6
1	2009-03-13 11:41:00	0	11	2	7	6
1	2009-03-13 11:42:00	0	11	2	7	6
1	2009-03-13 11:43:00	68	11	2	7	6
1	2009-03-13 11:44:00	0	11	2	7	6
1	2009-03-13 11:45:00	0	11	2	7	6
1	2009-03-13 11:46:00	0	11	2	7	6
1	2009-03-13 11:47:00	0	11	2	7	6
1	2009-03-13 11:48:00	0	11	2	7	6
1	2009-03-13 11:49:00	0	11	2	7	6
1	2009-03-13 11:50:00	0	11	2	7	6
1	2009-03-13 11:51:00	0	11	2	7	6
1	2009-03-13 11:52:00	0	11	2	7	6
1	2009-03-13 11:53:00	0	11	2	7	6
1	2009-03-13 11:54:00	0	11	2	7	6
1	2009-03-13 11:55:00	0	11	2	7	6
1	2009-03-13 11:56:00	0	11	2	7	6
1	2009-03-13 11:57:00	0	11	2	7	6
1	2009-03-13 11:58:00	74	11	2	7	6
1	2009-03-13 11:59:00	0	11	2	7	6
1	2009-03-13 12:00:00	0	11	2	7	6
1	2009-03-13 12:01:00	0	12	3	7	6
1	2009-03-13 12:02:00	0	12	3	7	6
1	2009-03-13 12:03:00	0	12	3	7	6
1	2009-03-13 12:04:00	0	12	3	7	6
1	2009-03-13 12:05:00	0	12	3	7	6
1	2009-03-13 12:06:00	0	12	3	7	6
1	2009-03-13 12:07:00	21	12	3	7	6
1	2009-03-13 12:08:00	0	12	3	7	6
1	2009-03-13 12:09:00	42	12	3	7	6
1	2009-03-13 12:10:00	5	12	3	7	6
1	2009-03-13 12:11:00	0	12	3	7	6
1	2009-03-13 12:12:00	0	12	3	7	6
1	2009-03-13 12:13:00	0	12	3	7	6
1	2009-03-13 12:14:00	0	12	3	7	6
1	2009-03-13 12:15:00	0	12	3	7	6
1	2009-03-13 12:16:00	0	12	3	7	6
1	2009-03-13 12:17:00	0	12	3	7	6
1	2009-03-13 12:18:00	0	12	3	7	6
1	2009-03-13 12:19:00	0	12	3	7	6
1	2009-03-13 12:20:00	0	12	3	7	6
1	2009-03-13 12:21:00	42	12	3	7	6
1	2009-03-13 12:22:00	0	12	3	7	6
1	2009-03-13 12:23:00	0	12	3	7	6
1	2009-03-13 12:24:00	0	12	3	7	6
1	2009-03-13 12:25:00	0	12	3	7	6
1	2009-03-13 12:26:00	0	12	3	7	6
1	2009-03-13 12:27:00	0	12	3	7	6
1	2009-03-13 12:28:00	0	12	3	7	6
1	2009-03-13 12:29:00	0	12	3	7	6
1	2009-03-13 12:30:00	0	12	3	7	6
1	2009-03-13 12:31:00	0	12	3	7	6
1	2009-03-13 12:32:00	0	12	3	7	6
1	2009-03-13 12:33:00	0	12	3	7	6
1	2009-03-13 12:34:00	0	12	3	7	6
1	2009-03-13 12:35:00	0	12	3	7	6
1	2009-03-13 12:36:00	57	12	3	7	6
1	2009-03-13 12:37:00	57	12	3	7	6
1	2009-03-13 12:38:00	118	12	3	7	6
1	2009-03-13 12:39:00	0	12	3	7	6
1	2009-03-13 12:40:00	0	12	3	7	6
1	2009-03-13 12:41:00	0	12	3	7	6
1	2009-03-13 12:42:00	0	12	3	7	6
1	2009-03-13 12:43:00	0	12	3	7	6
1	2009-03-13 12:44:00	0	12	3	7	6
1	2009-03-13 12:45:00	0	12	3	7	6
1	2009-03-13 12:46:00	0	12	3	7	6
1	2009-03-13 12:47:00	0	12	3	7	6
1	2009-03-13 12:48:00	0	12	3	7	6
1	2009-03-13 12:49:00	0	12	3	7	6
1	2009-03-13 12:50:00	0	12	3	7	6
1	2009-03-13 12:51:00	0	12	3	7	6
1	2009-03-13 12:52:00	0	12	3	7	6
1	2009-03-13 12:53:00	0	12	3	7	6
1	2009-03-13 12:54:00	0	12	3	7	6
1	2009-03-13 12:55:00	0	12	3	7	6
1	2009-03-13 12:56:00	0	12	3	7	6
1	2009-03-13 12:57:00	0	12	3	7	6
1	2009-03-13 12:58:00	0	12	3	7	6
1	2009-03-13 12:59:00	0	12	3	7	6
1	2009-03-13 13:00:00	0	12	3	7	6
1	2009-03-13 13:01:00	0	13	3	7	6
1	2009-03-13 13:02:00	0	13	3	7	6
1	2009-03-13 13:03:00	10	13	3	7	6
1	2009-03-13 13:04:00	0	13	3	7	6
1	2009-03-13 13:05:00	0	13	3	7	6
1	2009-03-13 13:06:00	0	13	3	7	6
1	2009-03-13 13:07:00	0	13	3	7	6
1	2009-03-13 13:08:00	0	13	3	7	6
1	2009-03-13 13:09:00	0	13	3	7	6
1	2009-03-13 13:10:00	0	13	3	7	6
1	2009-03-13 13:11:00	0	13	3	7	6
1	2009-03-13 13:12:00	0	13	3	7	6
1	2009-03-13 13:13:00	0	13	3	7	6
1	2009-03-13 13:14:00	0	13	3	7	6
1	2009-03-13 13:15:00	0	13	3	7	6
1	2009-03-13 13:16:00	0	13	3	7	6
1	2009-03-13 13:17:00	0	13	3	7	6
1	2009-03-13 13:18:00	0	13	3	7	6
1	2009-03-13 13:19:00	0	13	3	7	6
1	2009-03-13 13:20:00	0	13	3	7	6
1	2009-03-13 13:21:00	0	13	3	7	6
1	2009-03-13 13:22:00	0	13	3	7	6
1	2009-03-13 13:23:00	5	13	3	7	6
1	2009-03-13 13:24:00	0	13	3	7	6
1	2009-03-13 13:25:00	0	13	3	7	6
1	2009-03-13 13:26:00	0	13	3	7	6
1	2009-03-13 13:27:00	0	13	3	7	6
1	2009-03-13 13:28:00	0	13	3	7	6
1	2009-03-13 13:29:00	0	13	3	7	6
1	2009-03-13 13:30:00	0	13	3	7	6
1	2009-03-13 13:31:00	0	13	3	7	6
1	2009-03-13 13:32:00	0	13	3	7	6
1	2009-03-13 13:33:00	0	13	3	7	6
1	2009-03-13 13:34:00	80	13	3	7	6
1	2009-03-13 13:35:00	0	13	3	7	6
1	2009-03-13 13:36:00	0	13	3	7	6
1	2009-03-13 13:37:00	0	13	3	7	6
1	2009-03-13 13:38:00	0	13	3	7	6
1	2009-03-13 13:39:00	0	13	3	7	6
1	2009-03-13 13:40:00	0	13	3	7	6
1	2009-03-13 13:41:00	0	13	3	7	6
1	2009-03-13 13:42:00	0	13	3	7	6
1	2009-03-13 13:43:00	0	13	3	7	6
1	2009-03-13 13:44:00	5	13	3	7	6
1	2009-03-13 13:45:00	0	13	3	7	6
1	2009-03-13 13:46:00	151	13	3	7	6
1	2009-03-13 13:47:00	31	13	3	7	6
1	2009-03-13 13:48:00	0	13	3	7	6
1	2009-03-13 13:49:00	68	13	3	7	6
1	2009-03-13 13:50:00	0	13	3	7	6
1	2009-03-13 13:51:00	0	13	3	7	6
1	2009-03-13 13:52:00	0	13	3	7	6
1	2009-03-13 13:53:00	0	13	3	7	6
1	2009-03-13 13:54:00	0	13	3	7	6
1	2009-03-13 13:55:00	0	13	3	7	6
1	2009-03-13 13:56:00	0	13	3	7	6
1	2009-03-13 13:57:00	0	13	3	7	6
1	2009-03-13 13:58:00	0	13	3	7	6
1	2009-03-13 13:59:00	0	13	3	7	6
1	2009-03-13 14:00:00	0	13	3	7	6
1	2009-03-13 14:01:00	5	14	3	7	6
1	2009-03-13 14:02:00	0	14	3	7	6
1	2009-03-13 14:03:00	0	14	3	7	6
1	2009-03-13 14:04:00	10	14	3	7	6
1	2009-03-13 14:05:00	0	14	3	7	6
1	2009-03-13 14:06:00	0	14	3	7	6
1	2009-03-13 14:07:00	0	14	3	7	6
1	2009-03-13 14:08:00	0	14	3	7	6
1	2009-03-13 14:09:00	0	14	3	7	6
1	2009-03-13 14:10:00	0	14	3	7	6
1	2009-03-13 14:11:00	0	14	3	7	6
1	2009-03-13 14:12:00	0	14	3	7	6
1	2009-03-13 14:13:00	0	14	3	7	6
1	2009-03-13 14:14:00	0	14	3	7	6
1	2009-03-13 14:15:00	0	14	3	7	6
1	2009-03-13 14:16:00	0	14	3	7	6
1	2009-03-13 14:17:00	0	14	3	7	6
1	2009-03-13 14:18:00	0	14	3	7	6
1	2009-03-13 14:19:00	16	14	3	7	6
1	2009-03-13 14:20:00	47	14	3	7	6
1	2009-03-13 14:21:00	21	14	3	7	6
1	2009-03-13 14:22:00	10	14	3	7	6
1	2009-03-13 14:23:00	0	14	3	7	6
1	2009-03-13 14:24:00	68	14	3	7	6
1	2009-03-13 14:25:00	57	14	3	7	6
1	2009-03-13 14:26:00	10	14	3	7	6
1	2009-03-13 14:27:00	124	14	3	7	6
1	2009-03-13 14:28:00	5	14	3	7	6
1	2009-03-13 14:29:00	31	14	3	7	6
1	2009-03-13 14:30:00	0	14	3	7	6
1	2009-03-13 14:31:00	0	14	3	7	6
1	2009-03-13 14:32:00	0	14	3	7	6
1	2009-03-13 14:33:00	74	14	3	7	6
1	2009-03-13 14:34:00	0	14	3	7	6
1	2009-03-13 14:35:00	0	14	3	7	6
1	2009-03-13 14:36:00	0	14	3	7	6
1	2009-03-13 14:37:00	0	14	3	7	6
1	2009-03-13 14:38:00	0	14	3	7	6
1	2009-03-13 14:39:00	0	14	3	7	6
1	2009-03-13 14:40:00	0	14	3	7	6
1	2009-03-13 14:41:00	0	14	3	7	6
1	2009-03-13 14:42:00	0	14	3	7	6
1	2009-03-13 14:43:00	0	14	3	7	6
1	2009-03-13 14:44:00	0	14	3	7	6
1	2009-03-13 14:45:00	0	14	3	7	6
1	2009-03-13 14:46:00	0	14	3	7	6
1	2009-03-13 14:47:00	0	14	3	7	6
1	2009-03-13 14:48:00	0	14	3	7	6
1	2009-03-13 14:49:00	0	14	3	7	6
1	2009-03-13 14:50:00	0	14	3	7	6
1	2009-03-13 14:51:00	0	14	3	7	6
1	2009-03-13 14:52:00	0	14	3	7	6
1	2009-03-13 14:53:00	0	14	3	7	6
1	2009-03-13 14:54:00	0	14	3	7	6
1	2009-03-13 14:55:00	0	14	3	7	6
1	2009-03-13 14:56:00	0	14	3	7	6
1	2009-03-13 14:57:00	0	14	3	7	6
1	2009-03-13 14:58:00	0	14	3	7	6
1	2009-03-13 14:59:00	0	14	3	7	6
1	2009-03-13 15:00:00	0	14	3	7	6
1	2009-03-13 15:01:00	0	15	3	7	6
1	2009-03-13 15:02:00	0	15	3	7	6
1	2009-03-13 15:03:00	0	15	3	7	6
1	2009-03-13 15:04:00	0	15	3	7	6
1	2009-03-13 15:05:00	0	15	3	7	6
1	2009-03-13 15:06:00	0	15	3	7	6
1	2009-03-13 15:07:00	0	15	3	7	6
1	2009-03-13 15:08:00	0	15	3	7	6
1	2009-03-13 15:09:00	0	15	3	7	6
1	2009-03-13 15:10:00	0	15	3	7	6
1	2009-03-13 15:11:00	0	15	3	7	6
1	2009-03-13 15:12:00	0	15	3	7	6
1	2009-03-13 15:13:00	0	15	3	7	6
1	2009-03-13 15:14:00	0	15	3	7	6
1	2009-03-13 15:15:00	0	15	3	7	6
1	2009-03-13 15:16:00	0	15	3	7	6
1	2009-03-13 15:17:00	0	15	3	7	6
1	2009-03-13 15:18:00	0	15	3	7	6
1	2009-03-13 15:19:00	0	15	3	7	6
1	2009-03-13 15:20:00	0	15	3	7	6
1	2009-03-13 15:21:00	0	15	3	7	6
1	2009-03-13 15:22:00	5	15	3	7	6
1	2009-03-13 15:23:00	0	15	3	7	6
1	2009-03-13 15:24:00	0	15	3	7	6
1	2009-03-13 15:25:00	0	15	3	7	6
1	2009-03-13 15:26:00	0	15	3	7	6
1	2009-03-13 15:27:00	0	15	3	7	6
1	2009-03-13 15:28:00	0	15	3	7	6
1	2009-03-13 15:29:00	0	15	3	7	6
1	2009-03-13 15:30:00	0	15	3	7	6
1	2009-03-13 15:31:00	0	15	3	7	6
1	2009-03-13 15:32:00	0	15	3	7	6
1	2009-03-13 15:33:00	0	15	3	7	6
1	2009-03-13 15:34:00	74	15	3	7	6
1	2009-03-13 15:35:00	180	15	3	7	6
1	2009-03-13 15:36:00	21	15	3	7	6
1	2009-03-13 15:37:00	0	15	3	7	6
1	2009-03-13 15:38:00	0	15	3	7	6
1	2009-03-13 15:39:00	0	15	3	7	6
1	2009-03-13 15:40:00	0	15	3	7	6
1	2009-03-13 15:41:00	0	15	3	7	6
1	2009-03-13 15:42:00	0	15	3	7	6
1	2009-03-13 15:43:00	0	15	3	7	6
1	2009-03-13 15:44:00	0	15	3	7	6
1	2009-03-13 15:45:00	0	15	3	7	6
1	2009-03-13 15:46:00	0	15	3	7	6
1	2009-03-13 15:47:00	0	15	3	7	6
1	2009-03-13 15:48:00	0	15	3	7	6
1	2009-03-13 15:49:00	0	15	3	7	6
1	2009-03-13 15:50:00	0	15	3	7	6
1	2009-03-13 15:51:00	31	15	3	7	6
1	2009-03-13 15:52:00	10	15	3	7	6
1	2009-03-13 15:53:00	0	15	3	7	6
1	2009-03-13 15:54:00	0	15	3	7	6
1	2009-03-13 15:55:00	0	15	3	7	6
1	2009-03-13 15:56:00	0	15	3	7	6
1	2009-03-13 15:57:00	0	15	3	7	6
1	2009-03-13 15:58:00	0	15	3	7	6
1	2009-03-13 15:59:00	0	15	3	7	6
1	2009-03-13 16:00:00	0	15	3	7	6
1	2009-03-13 16:01:00	0	16	3	7	6
1	2009-03-13 16:02:00	0	16	3	7	6
1	2009-03-13 16:03:00	0	16	3	7	6
1	2009-03-13 16:04:00	0	16	3	7	6
1	2009-03-13 16:05:00	0	16	3	7	6
1	2009-03-13 16:06:00	0	16	3	7	6
1	2009-03-13 16:07:00	0	16	3	7	6
1	2009-03-13 16:08:00	26	16	3	7	6
1	2009-03-13 16:09:00	57	16	3	7	6
1	2009-03-13 16:10:00	0	16	3	7	6
1	2009-03-13 16:11:00	0	16	3	7	6
1	2009-03-13 16:12:00	0	16	3	7	6
1	2009-03-13 16:13:00	0	16	3	7	6
1	2009-03-13 16:14:00	0	16	3	7	6
1	2009-03-13 16:15:00	0	16	3	7	6
1	2009-03-13 16:16:00	0	16	3	7	6
1	2009-03-13 16:17:00	0	16	3	7	6
1	2009-03-13 16:18:00	0	16	3	7	6
1	2009-03-13 16:19:00	0	16	3	7	6
1	2009-03-13 16:20:00	0	16	3	7	6
1	2009-03-13 16:21:00	0	16	3	7	6
1	2009-03-13 16:22:00	0	16	3	7	6
1	2009-03-13 16:23:00	0	16	3	7	6
1	2009-03-13 16:24:00	0	16	3	7	6
1	2009-03-13 16:25:00	0	16	3	7	6
1	2009-03-13 16:26:00	0	16	3	7	6
1	2009-03-13 16:27:00	0	16	3	7	6
1	2009-03-13 16:28:00	0	16	3	7	6
1	2009-03-13 16:29:00	0	16	3	7	6
1	2009-03-13 16:30:00	0	16	3	7	6
1	2009-03-13 16:31:00	0	16	3	7	6
1	2009-03-13 16:32:00	0	16	3	7	6
1	2009-03-13 16:33:00	31	16	3	7	6
1	2009-03-13 16:34:00	0	16	3	7	6
1	2009-03-13 16:35:00	36	16	3	7	6
1	2009-03-13 16:36:00	430	16	3	7	6
1	2009-03-13 16:37:00	31	16	3	7	6
1	2009-03-13 16:38:00	0	16	3	7	6
1	2009-03-13 16:39:00	0	16	3	7	6
1	2009-03-13 16:40:00	0	16	3	7	6
1	2009-03-13 16:41:00	0	16	3	7	6
1	2009-03-13 16:42:00	0	16	3	7	6
1	2009-03-13 16:43:00	0	16	3	7	6
1	2009-03-13 16:44:00	0	16	3	7	6
1	2009-03-13 16:45:00	5	16	3	7	6
1	2009-03-13 16:46:00	0	16	3	7	6
1	2009-03-13 16:47:00	0	16	3	7	6
1	2009-03-13 16:48:00	0	16	3	7	6
1	2009-03-13 16:49:00	0	16	3	7	6
1	2009-03-13 16:50:00	0	16	3	7	6
1	2009-03-13 16:51:00	0	16	3	7	6
1	2009-03-13 16:52:00	0	16	3	7	6
1	2009-03-13 16:53:00	0	16	3	7	6
1	2009-03-13 16:54:00	0	16	3	7	6
1	2009-03-13 16:55:00	0	16	3	7	6
1	2009-03-13 16:56:00	0	16	3	7	6
1	2009-03-13 16:57:00	0	16	3	7	6
1	2009-03-13 16:58:00	0	16	3	7	6
1	2009-03-13 16:59:00	0	16	3	7	6
1	2009-03-13 17:00:00	0	16	3	7	6
1	2009-03-13 17:01:00	111	17	3	7	6
1	2009-03-13 17:02:00	57	17	3	7	6
1	2009-03-13 17:03:00	0	17	3	7	6
1	2009-03-13 17:04:00	244	17	3	7	6
1	2009-03-13 17:05:00	187	17	3	7	6
1	2009-03-13 17:06:00	52	17	3	7	6
1	2009-03-13 17:07:00	10	17	3	7	6
1	2009-03-13 17:08:00	80	17	3	7	6
1	2009-03-13 17:09:00	0	17	3	7	6
1	2009-03-13 17:10:00	0	17	3	7	6
1	2009-03-13 17:11:00	31	17	3	7	6
1	2009-03-13 17:12:00	111	17	3	7	6
1	2009-03-13 17:13:00	10	17	3	7	6
1	2009-03-13 17:14:00	0	17	3	7	6
1	2009-03-13 17:15:00	0	17	3	7	6
1	2009-03-13 17:16:00	0	17	3	7	6
1	2009-03-13 17:17:00	0	17	3	7	6
1	2009-03-13 17:18:00	0	17	3	7	6
1	2009-03-13 17:19:00	0	17	3	7	6
1	2009-03-13 17:20:00	0	17	3	7	6
1	2009-03-13 17:21:00	0	17	3	7	6
1	2009-03-13 17:22:00	0	17	3	7	6
1	2009-03-13 17:23:00	0	17	3	7	6
1	2009-03-13 17:24:00	0	17	3	7	6
1	2009-03-13 17:25:00	0	17	3	7	6
1	2009-03-13 17:26:00	0	17	3	7	6
1	2009-03-13 17:27:00	0	17	3	7	6
1	2009-03-13 17:28:00	0	17	3	7	6
1	2009-03-13 17:29:00	0	17	3	7	6
1	2009-03-13 17:30:00	0	17	3	7	6
1	2009-03-13 17:31:00	0	17	3	7	6
1	2009-03-13 17:32:00	0	17	3	7	6
1	2009-03-13 17:33:00	0	17	3	7	6
1	2009-03-13 17:34:00	0	17	3	7	6
1	2009-03-13 17:35:00	0	17	3	7	6
1	2009-03-13 17:36:00	0	17	3	7	6
1	2009-03-13 17:37:00	10	17	3	7	6
1	2009-03-13 17:38:00	0	17	3	7	6
1	2009-03-13 17:39:00	0	17	3	7	6
1	2009-03-13 17:40:00	0	17	3	7	6
1	2009-03-13 17:41:00	0	17	3	7	6
1	2009-03-13 17:42:00	0	17	3	7	6
1	2009-03-13 17:43:00	0	17	3	7	6
1	2009-03-13 17:44:00	0	17	3	7	6
1	2009-03-13 17:45:00	144	17	3	7	6
1	2009-03-13 17:46:00	592	17	3	7	6
1	2009-03-13 17:47:00	1437	17	3	7	6
1	2009-03-13 17:48:00	1307	17	3	7	6
1	2009-03-13 17:49:00	843	17	3	7	6
1	2009-03-13 17:50:00	664	17	3	7	6
1	2009-03-13 17:51:00	808	17	3	7	6
1	2009-03-13 17:52:00	861	17	3	7	6
1	2009-03-13 17:53:00	418	17	3	7	6
1	2009-03-13 17:54:00	1858	17	3	7	6
1	2009-03-13 17:55:00	1960	17	3	7	6
1	2009-03-13 17:56:00	897	17	3	7	6
1	2009-03-13 17:57:00	0	17	3	7	6
1	2009-03-13 17:58:00	315	17	3	7	6
1	2009-03-13 17:59:00	710	17	3	7	6
1	2009-03-13 18:00:00	68	17	3	7	6
1	2009-03-13 18:01:00	297	18	4	7	6
1	2009-03-13 18:02:00	16	18	4	7	6
1	2009-03-13 18:03:00	31	18	4	7	6
1	2009-03-13 18:04:00	679	18	4	7	6
1	2009-03-13 18:05:00	1697	18	4	7	6
1	2009-03-13 18:06:00	606	18	4	7	6
1	2009-03-13 18:07:00	725	18	4	7	6
1	2009-03-13 18:08:00	774	18	4	7	6
1	2009-03-13 18:09:00	430	18	4	7	6
1	2009-03-13 18:10:00	144	18	4	7	6
1	2009-03-13 18:11:00	0	18	4	7	6
1	2009-03-13 18:12:00	0	18	4	7	6
1	2009-03-13 18:13:00	244	18	4	7	6
1	2009-03-13 18:14:00	47	18	4	7	6
1	2009-03-13 18:15:00	21	18	4	7	6
1	2009-03-13 18:16:00	62	18	4	7	6
1	2009-03-13 18:17:00	36	18	4	7	6
1	2009-03-13 18:18:00	118	18	4	7	6
1	2009-03-13 18:19:00	144	18	4	7	6
1	2009-03-13 18:20:00	0	18	4	7	6
1	2009-03-13 18:21:00	10	18	4	7	6
1	2009-03-13 18:22:00	80	18	4	7	6
1	2009-03-13 18:23:00	0	18	4	7	6
1	2009-03-13 18:24:00	0	18	4	7	6
1	2009-03-13 18:25:00	0	18	4	7	6
1	2009-03-13 18:26:00	0	18	4	7	6
1	2009-03-13 18:27:00	74	18	4	7	6
1	2009-03-13 18:28:00	52	18	4	7	6
1	2009-03-13 18:29:00	741	18	4	7	6
1	2009-03-13 18:30:00	620	18	4	7	6
1	2009-03-13 18:31:00	210	18	4	7	6
1	2009-03-13 18:32:00	16	18	4	7	6
1	2009-03-13 18:33:00	52	18	4	7	6
1	2009-03-13 18:34:00	26	18	4	7	6
1	2009-03-13 18:35:00	62	18	4	7	6
1	2009-03-13 18:36:00	5	18	4	7	6
1	2009-03-13 18:37:00	0	18	4	7	6
1	2009-03-13 18:38:00	0	18	4	7	6
1	2009-03-13 18:39:00	0	18	4	7	6
1	2009-03-13 18:40:00	0	18	4	7	6
1	2009-03-13 18:41:00	47	18	4	7	6
1	2009-03-13 18:42:00	0	18	4	7	6
1	2009-03-13 18:43:00	36	18	4	7	6
1	2009-03-13 18:44:00	57	18	4	7	6
1	2009-03-13 18:45:00	0	18	4	7	6
1	2009-03-13 18:46:00	31	18	4	7	6
1	2009-03-13 18:47:00	0	18	4	7	6
1	2009-03-13 18:48:00	0	18	4	7	6
1	2009-03-13 18:49:00	80	18	4	7	6
1	2009-03-13 18:50:00	16	18	4	7	6
1	2009-03-13 18:51:00	42	18	4	7	6
1	2009-03-13 18:52:00	0	18	4	7	6
1	2009-03-13 18:53:00	0	18	4	7	6
1	2009-03-13 18:54:00	0	18	4	7	6
1	2009-03-13 18:55:00	0	18	4	7	6
1	2009-03-13 18:56:00	74	18	4	7	6
1	2009-03-13 18:57:00	0	18	4	7	6
1	2009-03-13 18:58:00	0	18	4	7	6
1	2009-03-13 18:59:00	0	18	4	7	6
1	2009-03-13 19:00:00	0	18	4	7	6
1	2009-03-13 19:01:00	0	19	4	7	6
1	2009-03-13 19:02:00	0	19	4	7	6
1	2009-03-13 19:03:00	0	19	4	7	6
1	2009-03-13 19:04:00	0	19	4	7	6
1	2009-03-13 19:05:00	62	19	4	7	6
1	2009-03-13 19:06:00	144	19	4	7	6
1	2009-03-13 19:07:00	16	19	4	7	6
1	2009-03-13 19:08:00	5	19	4	7	6
1	2009-03-13 19:09:00	0	19	4	7	6
1	2009-03-13 19:10:00	0	19	4	7	6
1	2009-03-13 19:11:00	0	19	4	7	6
1	2009-03-13 19:12:00	0	19	4	7	6
1	2009-03-13 19:13:00	0	19	4	7	6
1	2009-03-13 19:14:00	0	19	4	7	6
1	2009-03-13 19:15:00	36	19	4	7	6
1	2009-03-13 19:16:00	0	19	4	7	6
1	2009-03-13 19:17:00	0	19	4	7	6
1	2009-03-13 19:18:00	0	19	4	7	6
1	2009-03-13 19:19:00	0	19	4	7	6
1	2009-03-13 19:20:00	0	19	4	7	6
1	2009-03-13 19:21:00	0	19	4	7	6
1	2009-03-13 19:22:00	0	19	4	7	6
1	2009-03-13 19:23:00	0	19	4	7	6
1	2009-03-13 19:24:00	0	19	4	7	6
1	2009-03-13 19:25:00	0	19	4	7	6
1	2009-03-13 19:26:00	0	19	4	7	6
1	2009-03-13 19:27:00	0	19	4	7	6
1	2009-03-13 19:28:00	0	19	4	7	6
1	2009-03-13 19:29:00	0	19	4	7	6
1	2009-03-13 19:30:00	0	19	4	7	6
1	2009-03-13 19:31:00	0	19	4	7	6
1	2009-03-13 19:32:00	0	19	4	7	6
1	2009-03-13 19:33:00	0	19	4	7	6
1	2009-03-13 19:34:00	0	19	4	7	6
1	2009-03-13 19:35:00	0	19	4	7	6
1	2009-03-13 19:36:00	0	19	4	7	6
1	2009-03-13 19:37:00	0	19	4	7	6
1	2009-03-13 19:38:00	5	19	4	7	6
1	2009-03-13 19:39:00	0	19	4	7	6
1	2009-03-13 19:40:00	0	19	4	7	6
1	2009-03-13 19:41:00	0	19	4	7	6
1	2009-03-13 19:42:00	0	19	4	7	6
1	2009-03-13 19:43:00	0	19	4	7	6
1	2009-03-13 19:44:00	26	19	4	7	6
1	2009-03-13 19:45:00	606	19	4	7	6
1	2009-03-13 19:46:00	758	19	4	7	6
1	2009-03-13 19:47:00	758	19	4	7	6
1	2009-03-13 19:48:00	1034	19	4	7	6
1	2009-03-13 19:49:00	1014	19	4	7	6
1	2009-03-13 19:50:00	501	19	4	7	6
1	2009-03-13 19:51:00	649	19	4	7	6
1	2009-03-13 19:52:00	552	19	4	7	6
1	2009-03-13 19:53:00	552	19	4	7	6
1	2009-03-13 19:54:00	526	19	4	7	6
1	2009-03-13 19:55:00	513	19	4	7	6
1	2009-03-13 19:56:00	476	19	4	7	6
1	2009-03-13 19:57:00	664	19	4	7	6
1	2009-03-13 19:58:00	694	19	4	7	6
1	2009-03-13 19:59:00	538	19	4	7	6
1	2009-03-13 20:00:00	355	19	4	7	6
1	2009-03-13 20:01:00	21	20	4	7	6
1	2009-03-13 20:02:00	0	20	4	7	6
1	2009-03-13 20:03:00	68	20	4	7	6
1	2009-03-13 20:04:00	165	20	4	7	6
1	2009-03-13 20:05:00	10	20	4	7	6
1	2009-03-13 20:06:00	5	20	4	7	6
1	2009-03-13 20:07:00	57	20	4	7	6
1	2009-03-13 20:08:00	0	20	4	7	6
1	2009-03-13 20:09:00	0	20	4	7	6
1	2009-03-13 20:10:00	5	20	4	7	6
1	2009-03-13 20:11:00	334	20	4	7	6
1	2009-03-13 20:12:00	158	20	4	7	6
1	2009-03-13 20:13:00	173	20	4	7	6
1	2009-03-13 20:14:00	42	20	4	7	6
1	2009-03-13 20:15:00	0	20	4	7	6
1	2009-03-13 20:16:00	0	20	4	7	6
1	2009-03-13 20:17:00	0	20	4	7	6
1	2009-03-13 20:18:00	0	20	4	7	6
1	2009-03-13 20:19:00	0	20	4	7	6
1	2009-03-13 20:20:00	16	20	4	7	6
1	2009-03-13 20:21:00	725	20	4	7	6
1	2009-03-13 20:22:00	227	20	4	7	6
1	2009-03-13 20:23:00	36	20	4	7	6
1	2009-03-13 20:24:00	0	20	4	7	6
1	2009-03-13 20:25:00	0	20	4	7	6
1	2009-03-13 20:26:00	5	20	4	7	6
1	2009-03-13 20:27:00	16	20	4	7	6
1	2009-03-13 20:28:00	5	20	4	7	6
1	2009-03-13 20:29:00	0	20	4	7	6
1	2009-03-13 20:30:00	0	20	4	7	6
1	2009-03-13 20:31:00	0	20	4	7	6
1	2009-03-13 20:32:00	5	20	4	7	6
1	2009-03-13 20:33:00	0	20	4	7	6
1	2009-03-13 20:34:00	0	20	4	7	6
1	2009-03-13 20:35:00	0	20	4	7	6
1	2009-03-13 20:36:00	0	20	4	7	6
1	2009-03-13 20:37:00	47	20	4	7	6
1	2009-03-13 20:38:00	0	20	4	7	6
1	2009-03-13 20:39:00	0	20	4	7	6
1	2009-03-13 20:40:00	0	20	4	7	6
1	2009-03-13 20:41:00	0	20	4	7	6
1	2009-03-13 20:42:00	0	20	4	7	6
1	2009-03-13 20:43:00	0	20	4	7	6
1	2009-03-13 20:44:00	861	20	4	7	6
1	2009-03-13 20:45:00	1491	20	4	7	6
1	2009-03-13 20:46:00	620	20	4	7	6
1	2009-03-13 20:47:00	219	20	4	7	6
1	2009-03-13 20:48:00	52	20	4	7	6
1	2009-03-13 20:49:00	42	20	4	7	6
1	2009-03-13 20:50:00	464	20	4	7	6
1	2009-03-13 20:51:00	1464	20	4	7	6
1	2009-03-13 20:52:00	1076	20	4	7	6
1	2009-03-13 20:53:00	664	20	4	7	6
1	2009-03-13 20:54:00	99	20	4	7	6
1	2009-03-13 20:55:00	861	20	4	7	6
1	2009-03-13 20:56:00	80	20	4	7	6
1	2009-03-13 20:57:00	725	20	4	7	6
1	2009-03-13 20:58:00	1332	20	4	7	6
1	2009-03-13 20:59:00	774	20	4	7	6
1	2009-03-13 21:00:00	278	20	4	7	6
1	2009-03-13 21:01:00	16	21	4	7	6
1	2009-03-13 21:02:00	0	21	4	7	6
1	2009-03-13 21:03:00	0	21	4	7	6
1	2009-03-13 21:04:00	0	21	4	7	6
1	2009-03-13 21:05:00	47	21	4	7	6
1	2009-03-13 21:06:00	16	21	4	7	6
1	2009-03-13 21:07:00	10	21	4	7	6
1	2009-03-13 21:08:00	93	21	4	7	6
1	2009-03-13 21:09:00	0	21	4	7	6
1	2009-03-13 21:10:00	0	21	4	7	6
1	2009-03-13 21:11:00	0	21	4	7	6
1	2009-03-13 21:12:00	0	21	4	7	6
1	2009-03-13 21:13:00	0	21	4	7	6
1	2009-03-13 21:14:00	0	21	4	7	6
1	2009-03-13 21:15:00	0	21	4	7	6
1	2009-03-13 21:16:00	0	21	4	7	6
1	2009-03-13 21:17:00	16	21	4	7	6
1	2009-03-13 21:18:00	26	21	4	7	6
1	2009-03-13 21:19:00	26	21	4	7	6
1	2009-03-13 21:20:00	10	21	4	7	6
1	2009-03-13 21:21:00	0	21	4	7	6
1	2009-03-13 21:22:00	0	21	4	7	6
1	2009-03-13 21:23:00	0	21	4	7	6
1	2009-03-13 21:24:00	0	21	4	7	6
1	2009-03-13 21:25:00	0	21	4	7	6
1	2009-03-13 21:26:00	0	21	4	7	6
1	2009-03-13 21:27:00	42	21	4	7	6
1	2009-03-13 21:28:00	0	21	4	7	6
1	2009-03-13 21:29:00	0	21	4	7	6
1	2009-03-13 21:30:00	0	21	4	7	6
1	2009-03-13 21:31:00	0	21	4	7	6
1	2009-03-13 21:32:00	0	21	4	7	6
1	2009-03-13 21:33:00	0	21	4	7	6
1	2009-03-13 21:34:00	0	21	4	7	6
1	2009-03-13 21:35:00	0	21	4	7	6
1	2009-03-13 21:36:00	0	21	4	7	6
1	2009-03-13 21:37:00	0	21	4	7	6
1	2009-03-13 21:38:00	16	21	4	7	6
1	2009-03-13 21:39:00	0	21	4	7	6
1	2009-03-13 21:40:00	0	21	4	7	6
1	2009-03-13 21:41:00	0	21	4	7	6
1	2009-03-13 21:42:00	0	21	4	7	6
1	2009-03-13 21:43:00	0	21	4	7	6
1	2009-03-13 21:44:00	0	21	4	7	6
1	2009-03-13 21:45:00	0	21	4	7	6
1	2009-03-13 21:46:00	26	21	4	7	6
1	2009-03-13 21:47:00	386	21	4	7	6
1	2009-03-13 21:48:00	791	21	4	7	6
1	2009-03-13 21:49:00	513	21	4	7	6
1	2009-03-13 21:50:00	42	21	4	7	6
1	2009-03-13 21:51:00	16	21	4	7	6
1	2009-03-13 21:52:00	315	21	4	7	6
1	2009-03-13 21:53:00	0	21	4	7	6
1	2009-03-13 21:54:00	16	21	4	7	6
1	2009-03-13 21:55:00	42	21	4	7	6
1	2009-03-13 21:56:00	47	21	4	7	6
1	2009-03-13 21:57:00	0	21	4	7	6
1	2009-03-13 21:58:00	86	21	4	7	6
1	2009-03-13 21:59:00	0	21	4	7	6
1	2009-03-13 22:00:00	151	21	4	7	6
1	2009-03-13 22:01:00	0	22	4	7	6
1	2009-03-13 22:02:00	0	22	4	7	6
1	2009-03-13 22:03:00	0	22	4	7	6
1	2009-03-13 22:04:00	0	22	4	7	6
1	2009-03-13 22:05:00	0	22	4	7	6
1	2009-03-13 22:06:00	0	22	4	7	6
1	2009-03-13 22:07:00	0	22	4	7	6
1	2009-03-13 22:08:00	0	22	4	7	6
1	2009-03-13 22:09:00	0	22	4	7	6
1	2009-03-13 22:10:00	0	22	4	7	6
1	2009-03-13 22:11:00	21	22	4	7	6
1	2009-03-13 22:12:00	0	22	4	7	6
1	2009-03-13 22:13:00	5	22	4	7	6
1	2009-03-13 22:14:00	1606	22	4	7	6
1	2009-03-13 22:15:00	355	22	4	7	6
1	2009-03-13 22:16:00	334	22	4	7	6
1	2009-03-13 22:17:00	476	22	4	7	6
1	2009-03-13 22:18:00	513	22	4	7	6
1	2009-03-13 22:19:00	758	22	4	7	6
1	2009-03-13 22:20:00	679	22	4	7	6
1	2009-03-13 22:21:00	386	22	4	7	6
1	2009-03-13 22:22:00	86	22	4	7	6
1	2009-03-13 22:23:00	10	22	4	7	6
1	2009-03-13 22:24:00	235	22	4	7	6
1	2009-03-13 22:25:00	47	22	4	7	6
1	2009-03-13 22:26:00	57	22	4	7	6
1	2009-03-13 22:27:00	878	22	4	7	6
1	2009-03-13 22:28:00	5	22	4	7	6
1	2009-03-13 22:29:00	118	22	4	7	6
1	2009-03-13 22:30:00	10	22	4	7	6
1	2009-03-13 22:31:00	0	22	4	7	6
1	2009-03-13 22:32:00	99	22	4	7	6
1	2009-03-13 22:33:00	334	22	4	7	6
1	2009-03-13 22:34:00	552	22	4	7	6
1	2009-03-13 22:35:00	260	22	4	7	6
1	2009-03-13 22:36:00	16	22	4	7	6
1	2009-03-13 22:37:00	5	22	4	7	6
1	2009-03-13 22:38:00	21	22	4	7	6
1	2009-03-13 22:39:00	0	22	4	7	6
1	2009-03-13 22:40:00	5	22	4	7	6
1	2009-03-13 22:41:00	57	22	4	7	6
1	2009-03-13 22:42:00	0	22	4	7	6
1	2009-03-13 22:43:00	0	22	4	7	6
1	2009-03-13 22:44:00	31	22	4	7	6
1	2009-03-13 22:45:00	0	22	4	7	6
1	2009-03-13 22:46:00	0	22	4	7	6
1	2009-03-13 22:47:00	0	22	4	7	6
1	2009-03-13 22:48:00	0	22	4	7	6
1	2009-03-13 22:49:00	0	22	4	7	6
1	2009-03-13 22:50:00	16	22	4	7	6
1	2009-03-13 22:51:00	526	22	4	7	6
1	2009-03-13 22:52:00	26	22	4	7	6
1	2009-03-13 22:53:00	0	22	4	7	6
1	2009-03-13 22:54:00	124	22	4	7	6
1	2009-03-13 22:55:00	62	22	4	7	6
1	2009-03-13 22:56:00	0	22	4	7	6
1	2009-03-13 22:57:00	0	22	4	7	6
1	2009-03-13 22:58:00	16	22	4	7	6
1	2009-03-13 22:59:00	0	22	4	7	6
1	2009-03-13 23:00:00	118	22	4	7	6
1	2009-03-13 23:01:00	710	23	4	7	6
1	2009-03-13 23:02:00	0	23	4	7	6
1	2009-03-13 23:03:00	21	23	4	7	6
1	2009-03-13 23:04:00	0	23	4	7	6
1	2009-03-13 23:05:00	0	23	4	7	6
1	2009-03-13 23:06:00	0	23	4	7	6
1	2009-03-13 23:07:00	0	23	4	7	6
1	2009-03-13 23:08:00	0	23	4	7	6
1	2009-03-13 23:09:00	0	23	4	7	6
1	2009-03-13 23:10:00	0	23	4	7	6
1	2009-03-13 23:11:00	0	23	4	7	6
1	2009-03-13 23:12:00	0	23	4	7	6
1	2009-03-13 23:13:00	0	23	4	7	6
1	2009-03-13 23:14:00	0	23	4	7	6
1	2009-03-13 23:15:00	0	23	4	7	6
1	2009-03-13 23:16:00	0	23	4	7	6
1	2009-03-13 23:17:00	0	23	4	7	6
1	2009-03-13 23:18:00	0	23	4	7	6
1	2009-03-13 23:19:00	0	23	4	7	6
1	2009-03-13 23:20:00	0	23	4	7	6
1	2009-03-13 23:21:00	0	23	4	7	6
1	2009-03-13 23:22:00	68	23	4	7	6
1	2009-03-13 23:23:00	5	23	4	7	6
1	2009-03-13 23:24:00	0	23	4	7	6
1	2009-03-13 23:25:00	0	23	4	7	6
1	2009-03-13 23:26:00	42	23	4	7	6
1	2009-03-13 23:27:00	26	23	4	7	6
1	2009-03-13 23:28:00	93	23	4	7	6
1	2009-03-13 23:29:00	0	23	4	7	6
1	2009-03-13 23:30:00	0	23	4	7	6
1	2009-03-13 23:31:00	0	23	4	7	6
1	2009-03-13 23:32:00	0	23	4	7	6
1	2009-03-13 23:33:00	0	23	4	7	6
1	2009-03-13 23:34:00	0	23	4	7	6
1	2009-03-13 23:35:00	0	23	4	7	6
1	2009-03-13 23:36:00	0	23	4	7	6
1	2009-03-13 23:37:00	0	23	4	7	6
1	2009-03-13 23:38:00	0	23	4	7	6
1	2009-03-13 23:39:00	93	23	4	7	6
1	2009-03-13 23:40:00	0	23	4	7	6
1	2009-03-13 23:41:00	0	23	4	7	6
1	2009-03-13 23:42:00	0	23	4	7	6
1	2009-03-13 23:43:00	0	23	4	7	6
1	2009-03-13 23:44:00	0	23	4	7	6
1	2009-03-13 23:45:00	0	23	4	7	6
1	2009-03-13 23:46:00	0	23	4	7	6
1	2009-03-13 23:47:00	0	23	4	7	6
1	2009-03-13 23:48:00	0	23	4	7	6
1	2009-03-13 23:49:00	0	23	4	7	6
1	2009-03-13 23:50:00	0	23	4	7	6
1	2009-03-13 23:51:00	0	23	4	7	6
1	2009-03-13 23:52:00	105	23	4	7	6
1	2009-03-13 23:53:00	5	23	4	7	6
1	2009-03-13 23:54:00	0	23	4	7	6
1	2009-03-13 23:55:00	21	23	4	7	6
1	2009-03-13 23:56:00	26	23	4	7	6
1	2009-03-13 23:57:00	180	23	4	7	6
1	2009-03-13 23:58:00	0	23	4	7	6
1	2009-03-13 23:59:00	0	23	4	7	6
1	2009-03-14	0	23	4	7	6
1	2009-03-14 00:01:00	0	0	1	8	7
1	2009-03-14 00:02:00	0	0	1	8	7
1	2009-03-14 00:03:00	0	0	1	8	7
1	2009-03-14 00:04:00	0	0	1	8	7
1	2009-03-14 00:05:00	0	0	1	8	7
1	2009-03-14 00:06:00	0	0	1	8	7
1	2009-03-14 00:07:00	0	0	1	8	7
1	2009-03-14 00:08:00	0	0	1	8	7
1	2009-03-14 00:09:00	0	0	1	8	7
1	2009-03-14 00:10:00	0	0	1	8	7
1	2009-03-14 00:11:00	0	0	1	8	7
1	2009-03-14 00:12:00	0	0	1	8	7
1	2009-03-14 00:13:00	0	0	1	8	7
1	2009-03-14 00:14:00	0	0	1	8	7
1	2009-03-14 00:15:00	0	0	1	8	7
1	2009-03-14 00:16:00	0	0	1	8	7
1	2009-03-14 00:17:00	16	0	1	8	7
1	2009-03-14 00:18:00	0	0	1	8	7
1	2009-03-14 00:19:00	26	0	1	8	7
1	2009-03-14 00:20:00	0	0	1	8	7
1	2009-03-14 00:21:00	0	0	1	8	7
1	2009-03-14 00:22:00	0	0	1	8	7
1	2009-03-14 00:23:00	0	0	1	8	7
1	2009-03-14 00:24:00	0	0	1	8	7
1	2009-03-14 00:25:00	0	0	1	8	7
1	2009-03-14 00:26:00	0	0	1	8	7
1	2009-03-14 00:27:00	0	0	1	8	7
1	2009-03-14 00:28:00	0	0	1	8	7
1	2009-03-14 00:29:00	0	0	1	8	7
1	2009-03-14 00:30:00	0	0	1	8	7
1	2009-03-14 00:31:00	0	0	1	8	7
1	2009-03-14 00:32:00	0	0	1	8	7
1	2009-03-14 00:33:00	0	0	1	8	7
1	2009-03-14 00:34:00	47	0	1	8	7
1	2009-03-14 00:35:00	31	0	1	8	7
1	2009-03-14 00:36:00	0	0	1	8	7
1	2009-03-14 00:37:00	0	0	1	8	7
1	2009-03-14 00:38:00	0	0	1	8	7
1	2009-03-14 00:39:00	0	0	1	8	7
1	2009-03-14 00:40:00	0	0	1	8	7
1	2009-03-14 00:41:00	16	0	1	8	7
1	2009-03-14 00:42:00	21	0	1	8	7
1	2009-03-14 00:43:00	0	0	1	8	7
1	2009-03-14 00:44:00	0	0	1	8	7
1	2009-03-14 00:45:00	0	0	1	8	7
1	2009-03-14 00:46:00	0	0	1	8	7
1	2009-03-14 00:47:00	0	0	1	8	7
1	2009-03-14 00:48:00	26	0	1	8	7
1	2009-03-14 00:49:00	99	0	1	8	7
1	2009-03-14 00:50:00	0	0	1	8	7
1	2009-03-14 00:51:00	0	0	1	8	7
1	2009-03-14 00:52:00	0	0	1	8	7
1	2009-03-14 00:53:00	0	0	1	8	7
1	2009-03-14 00:54:00	0	0	1	8	7
1	2009-03-14 00:55:00	0	0	1	8	7
1	2009-03-14 00:56:00	0	0	1	8	7
1	2009-03-14 00:57:00	0	0	1	8	7
1	2009-03-14 00:58:00	0	0	1	8	7
1	2009-03-14 00:59:00	0	0	1	8	7
1	2009-03-14 01:00:00	10	0	1	8	7
1	2009-03-14 01:01:00	0	1	1	8	7
1	2009-03-14 01:02:00	0	1	1	8	7
1	2009-03-14 01:03:00	26	1	1	8	7
1	2009-03-14 01:04:00	2067	1	1	8	7
1	2009-03-14 01:05:00	1142	1	1	8	7
1	2009-03-14 01:06:00	1014	1	1	8	7
1	2009-03-14 01:07:00	2030	1	1	8	7
1	2009-03-14 01:08:00	1210	1	1	8	7
1	2009-03-14 01:09:00	21	1	1	8	7
1	2009-03-14 01:10:00	16	1	1	8	7
1	2009-03-14 01:11:00	99	1	1	8	7
1	2009-03-14 01:12:00	47	1	1	8	7
1	2009-03-14 01:13:00	62	1	1	8	7
1	2009-03-14 01:14:00	0	1	1	8	7
1	2009-03-14 01:15:00	26	1	1	8	7
1	2009-03-14 01:16:00	42	1	1	8	7
1	2009-03-14 01:17:00	0	1	1	8	7
1	2009-03-14 01:18:00	74	1	1	8	7
1	2009-03-14 01:19:00	144	1	1	8	7
1	2009-03-14 01:20:00	26	1	1	8	7
1	2009-03-14 01:21:00	10	1	1	8	7
1	2009-03-14 01:22:00	0	1	1	8	7
1	2009-03-14 01:23:00	0	1	1	8	7
1	2009-03-14 01:24:00	0	1	1	8	7
1	2009-03-14 01:25:00	0	1	1	8	7
1	2009-03-14 01:26:00	0	1	1	8	7
1	2009-03-14 01:27:00	0	1	1	8	7
1	2009-03-14 01:28:00	0	1	1	8	7
1	2009-03-14 01:29:00	0	1	1	8	7
1	2009-03-14 01:30:00	202	1	1	8	7
1	2009-03-14 01:31:00	0	1	1	8	7
1	2009-03-14 01:32:00	0	1	1	8	7
1	2009-03-14 01:33:00	0	1	1	8	7
1	2009-03-14 01:34:00	0	1	1	8	7
1	2009-03-14 01:35:00	0	1	1	8	7
1	2009-03-14 01:36:00	0	1	1	8	7
1	2009-03-14 01:37:00	0	1	1	8	7
1	2009-03-14 01:38:00	0	1	1	8	7
1	2009-03-14 01:39:00	0	1	1	8	7
1	2009-03-14 01:40:00	0	1	1	8	7
1	2009-03-14 01:41:00	0	1	1	8	7
1	2009-03-14 01:42:00	0	1	1	8	7
1	2009-03-14 01:43:00	10	1	1	8	7
1	2009-03-14 01:44:00	0	1	1	8	7
1	2009-03-14 01:45:00	0	1	1	8	7
1	2009-03-14 01:46:00	0	1	1	8	7
1	2009-03-14 01:47:00	0	1	1	8	7
1	2009-03-14 01:48:00	0	1	1	8	7
1	2009-03-14 01:49:00	0	1	1	8	7
1	2009-03-14 01:50:00	0	1	1	8	7
1	2009-03-14 01:51:00	0	1	1	8	7
1	2009-03-14 01:52:00	31	1	1	8	7
1	2009-03-14 01:53:00	0	1	1	8	7
1	2009-03-14 01:54:00	0	1	1	8	7
1	2009-03-14 01:55:00	0	1	1	8	7
1	2009-03-14 01:56:00	0	1	1	8	7
1	2009-03-14 01:57:00	0	1	1	8	7
1	2009-03-14 01:58:00	0	1	1	8	7
1	2009-03-14 01:59:00	0	1	1	8	7
1	2009-03-14 02:00:00	0	1	1	8	7
1	2009-03-14 02:01:00	0	2	1	8	7
1	2009-03-14 02:02:00	0	2	1	8	7
1	2009-03-14 02:03:00	0	2	1	8	7
1	2009-03-14 02:04:00	0	2	1	8	7
1	2009-03-14 02:05:00	0	2	1	8	7
1	2009-03-14 02:06:00	0	2	1	8	7
1	2009-03-14 02:07:00	0	2	1	8	7
1	2009-03-14 02:08:00	0	2	1	8	7
1	2009-03-14 02:09:00	0	2	1	8	7
1	2009-03-14 02:10:00	0	2	1	8	7
1	2009-03-14 02:11:00	47	2	1	8	7
1	2009-03-14 02:12:00	105	2	1	8	7
1	2009-03-14 02:13:00	10	2	1	8	7
1	2009-03-14 02:14:00	0	2	1	8	7
1	2009-03-14 02:15:00	36	2	1	8	7
1	2009-03-14 02:16:00	0	2	1	8	7
1	2009-03-14 02:17:00	0	2	1	8	7
1	2009-03-14 02:18:00	0	2	1	8	7
1	2009-03-14 02:19:00	0	2	1	8	7
1	2009-03-14 02:20:00	0	2	1	8	7
1	2009-03-14 02:21:00	0	2	1	8	7
1	2009-03-14 02:22:00	0	2	1	8	7
1	2009-03-14 02:23:00	0	2	1	8	7
1	2009-03-14 02:24:00	0	2	1	8	7
1	2009-03-14 02:25:00	0	2	1	8	7
1	2009-03-14 02:26:00	0	2	1	8	7
1	2009-03-14 02:27:00	0	2	1	8	7
1	2009-03-14 02:28:00	5	2	1	8	7
1	2009-03-14 02:29:00	0	2	1	8	7
1	2009-03-14 02:30:00	0	2	1	8	7
1	2009-03-14 02:31:00	0	2	1	8	7
1	2009-03-14 02:32:00	16	2	1	8	7
1	2009-03-14 02:33:00	0	2	1	8	7
1	2009-03-14 02:34:00	0	2	1	8	7
1	2009-03-14 02:35:00	0	2	1	8	7
1	2009-03-14 02:36:00	0	2	1	8	7
1	2009-03-14 02:37:00	0	2	1	8	7
1	2009-03-14 02:38:00	0	2	1	8	7
1	2009-03-14 02:39:00	0	2	1	8	7
1	2009-03-14 02:40:00	47	2	1	8	7
1	2009-03-14 02:41:00	0	2	1	8	7
1	2009-03-14 02:42:00	0	2	1	8	7
1	2009-03-14 02:43:00	0	2	1	8	7
1	2009-03-14 02:44:00	5	2	1	8	7
1	2009-03-14 02:45:00	26	2	1	8	7
1	2009-03-14 02:46:00	31	2	1	8	7
1	2009-03-14 02:47:00	0	2	1	8	7
1	2009-03-14 02:48:00	0	2	1	8	7
1	2009-03-14 02:49:00	21	2	1	8	7
1	2009-03-14 02:50:00	0	2	1	8	7
1	2009-03-14 02:51:00	10	2	1	8	7
1	2009-03-14 02:52:00	0	2	1	8	7
1	2009-03-14 02:53:00	0	2	1	8	7
1	2009-03-14 02:54:00	0	2	1	8	7
1	2009-03-14 02:55:00	0	2	1	8	7
1	2009-03-14 02:56:00	47	2	1	8	7
1	2009-03-14 02:57:00	74	2	1	8	7
1	2009-03-14 02:58:00	476	2	1	8	7
1	2009-03-14 02:59:00	0	2	1	8	7
1	2009-03-14 03:00:00	0	2	1	8	7
1	2009-03-14 03:01:00	0	3	1	8	7
1	2009-03-14 03:02:00	0	3	1	8	7
1	2009-03-14 03:03:00	0	3	1	8	7
1	2009-03-14 03:04:00	0	3	1	8	7
1	2009-03-14 03:05:00	0	3	1	8	7
1	2009-03-14 03:06:00	0	3	1	8	7
1	2009-03-14 03:07:00	0	3	1	8	7
1	2009-03-14 03:08:00	0	3	1	8	7
1	2009-03-14 03:09:00	0	3	1	8	7
1	2009-03-14 03:10:00	0	3	1	8	7
1	2009-03-14 03:11:00	0	3	1	8	7
1	2009-03-14 03:12:00	0	3	1	8	7
1	2009-03-14 03:13:00	0	3	1	8	7
1	2009-03-14 03:14:00	0	3	1	8	7
1	2009-03-14 03:15:00	0	3	1	8	7
1	2009-03-14 03:16:00	130	3	1	8	7
1	2009-03-14 03:17:00	0	3	1	8	7
1	2009-03-14 03:18:00	0	3	1	8	7
1	2009-03-14 03:19:00	0	3	1	8	7
1	2009-03-14 03:20:00	0	3	1	8	7
1	2009-03-14 03:21:00	5	3	1	8	7
1	2009-03-14 03:22:00	0	3	1	8	7
1	2009-03-14 03:23:00	0	3	1	8	7
1	2009-03-14 03:24:00	0	3	1	8	7
1	2009-03-14 03:25:00	0	3	1	8	7
1	2009-03-14 03:26:00	0	3	1	8	7
1	2009-03-14 03:27:00	26	3	1	8	7
1	2009-03-14 03:28:00	187	3	1	8	7
1	2009-03-14 03:29:00	0	3	1	8	7
1	2009-03-14 03:30:00	0	3	1	8	7
1	2009-03-14 03:31:00	144	3	1	8	7
1	2009-03-14 03:32:00	0	3	1	8	7
1	2009-03-14 03:33:00	0	3	1	8	7
1	2009-03-14 03:34:00	0	3	1	8	7
1	2009-03-14 03:35:00	0	3	1	8	7
1	2009-03-14 03:36:00	0	3	1	8	7
1	2009-03-14 03:37:00	0	3	1	8	7
1	2009-03-14 03:38:00	0	3	1	8	7
1	2009-03-14 03:39:00	86	3	1	8	7
1	2009-03-14 03:40:00	93	3	1	8	7
1	2009-03-14 03:41:00	99	3	1	8	7
1	2009-03-14 03:42:00	0	3	1	8	7
1	2009-03-14 03:43:00	0	3	1	8	7
1	2009-03-14 03:44:00	180	3	1	8	7
1	2009-03-14 03:45:00	396	3	1	8	7
1	2009-03-14 03:46:00	0	3	1	8	7
1	2009-03-14 03:47:00	0	3	1	8	7
1	2009-03-14 03:48:00	0	3	1	8	7
1	2009-03-14 03:49:00	0	3	1	8	7
1	2009-03-14 03:50:00	0	3	1	8	7
1	2009-03-14 03:51:00	0	3	1	8	7
1	2009-03-14 03:52:00	0	3	1	8	7
1	2009-03-14 03:53:00	0	3	1	8	7
1	2009-03-14 03:54:00	10	3	1	8	7
1	2009-03-14 03:55:00	0	3	1	8	7
1	2009-03-14 03:56:00	0	3	1	8	7
1	2009-03-14 03:57:00	0	3	1	8	7
1	2009-03-14 03:58:00	0	3	1	8	7
1	2009-03-14 03:59:00	0	3	1	8	7
1	2009-03-14 04:00:00	0	3	1	8	7
1	2009-03-14 04:01:00	0	4	1	8	7
1	2009-03-14 04:02:00	0	4	1	8	7
1	2009-03-14 04:03:00	0	4	1	8	7
1	2009-03-14 04:04:00	36	4	1	8	7
1	2009-03-14 04:05:00	0	4	1	8	7
1	2009-03-14 04:06:00	0	4	1	8	7
1	2009-03-14 04:07:00	16	4	1	8	7
1	2009-03-14 04:08:00	0	4	1	8	7
1	2009-03-14 04:09:00	0	4	1	8	7
1	2009-03-14 04:10:00	0	4	1	8	7
1	2009-03-14 04:11:00	0	4	1	8	7
1	2009-03-14 04:12:00	0	4	1	8	7
1	2009-03-14 04:13:00	31	4	1	8	7
1	2009-03-14 04:14:00	0	4	1	8	7
1	2009-03-14 04:15:00	0	4	1	8	7
1	2009-03-14 04:16:00	0	4	1	8	7
1	2009-03-14 04:17:00	0	4	1	8	7
1	2009-03-14 04:18:00	0	4	1	8	7
1	2009-03-14 04:19:00	0	4	1	8	7
1	2009-03-14 04:20:00	0	4	1	8	7
1	2009-03-14 04:21:00	0	4	1	8	7
1	2009-03-14 04:22:00	0	4	1	8	7
1	2009-03-14 04:23:00	0	4	1	8	7
1	2009-03-14 04:24:00	0	4	1	8	7
1	2009-03-14 04:25:00	0	4	1	8	7
1	2009-03-14 04:26:00	21	4	1	8	7
1	2009-03-14 04:27:00	0	4	1	8	7
1	2009-03-14 04:28:00	0	4	1	8	7
1	2009-03-14 04:29:00	0	4	1	8	7
1	2009-03-14 04:30:00	0	4	1	8	7
1	2009-03-14 04:31:00	0	4	1	8	7
1	2009-03-14 04:32:00	0	4	1	8	7
1	2009-03-14 04:33:00	5	4	1	8	7
1	2009-03-14 04:34:00	0	4	1	8	7
1	2009-03-14 04:35:00	0	4	1	8	7
1	2009-03-14 04:36:00	99	4	1	8	7
1	2009-03-14 04:37:00	0	4	1	8	7
1	2009-03-14 04:38:00	0	4	1	8	7
1	2009-03-14 04:39:00	0	4	1	8	7
1	2009-03-14 04:40:00	0	4	1	8	7
1	2009-03-14 04:41:00	62	4	1	8	7
1	2009-03-14 04:42:00	0	4	1	8	7
1	2009-03-14 04:43:00	10	4	1	8	7
1	2009-03-14 04:44:00	0	4	1	8	7
1	2009-03-14 04:45:00	0	4	1	8	7
1	2009-03-14 04:46:00	0	4	1	8	7
1	2009-03-14 04:47:00	0	4	1	8	7
1	2009-03-14 04:48:00	21	4	1	8	7
1	2009-03-14 04:49:00	0	4	1	8	7
1	2009-03-14 04:50:00	0	4	1	8	7
1	2009-03-14 04:51:00	0	4	1	8	7
1	2009-03-14 04:52:00	10	4	1	8	7
1	2009-03-14 04:53:00	26	4	1	8	7
1	2009-03-14 04:54:00	0	4	1	8	7
1	2009-03-14 04:55:00	0	4	1	8	7
1	2009-03-14 04:56:00	0	4	1	8	7
1	2009-03-14 04:57:00	62	4	1	8	7
1	2009-03-14 04:58:00	407	4	1	8	7
1	2009-03-14 04:59:00	0	4	1	8	7
1	2009-03-14 05:00:00	0	4	1	8	7
1	2009-03-14 05:01:00	0	5	1	8	7
1	2009-03-14 05:02:00	0	5	1	8	7
1	2009-03-14 05:03:00	0	5	1	8	7
1	2009-03-14 05:04:00	0	5	1	8	7
1	2009-03-14 05:05:00	0	5	1	8	7
1	2009-03-14 05:06:00	0	5	1	8	7
1	2009-03-14 05:07:00	0	5	1	8	7
1	2009-03-14 05:08:00	0	5	1	8	7
1	2009-03-14 05:09:00	0	5	1	8	7
1	2009-03-14 05:10:00	0	5	1	8	7
1	2009-03-14 05:11:00	0	5	1	8	7
1	2009-03-14 05:12:00	57	5	1	8	7
1	2009-03-14 05:13:00	47	5	1	8	7
1	2009-03-14 05:14:00	16	5	1	8	7
1	2009-03-14 05:15:00	260	5	1	8	7
1	2009-03-14 05:16:00	52	5	1	8	7
1	2009-03-14 05:17:00	0	5	1	8	7
1	2009-03-14 05:18:00	0	5	1	8	7
1	2009-03-14 05:19:00	0	5	1	8	7
1	2009-03-14 05:20:00	0	5	1	8	7
1	2009-03-14 05:21:00	0	5	1	8	7
1	2009-03-14 05:22:00	5	5	1	8	7
1	2009-03-14 05:23:00	0	5	1	8	7
1	2009-03-14 05:24:00	0	5	1	8	7
1	2009-03-14 05:25:00	0	5	1	8	7
1	2009-03-14 05:26:00	0	5	1	8	7
1	2009-03-14 05:27:00	0	5	1	8	7
1	2009-03-14 05:28:00	5	5	1	8	7
1	2009-03-14 05:29:00	0	5	1	8	7
1	2009-03-14 05:30:00	21	5	1	8	7
1	2009-03-14 05:31:00	5	5	1	8	7
1	2009-03-14 05:32:00	0	5	1	8	7
1	2009-03-14 05:33:00	0	5	1	8	7
1	2009-03-14 05:34:00	68	5	1	8	7
1	2009-03-14 05:35:00	0	5	1	8	7
1	2009-03-14 05:36:00	0	5	1	8	7
1	2009-03-14 05:37:00	0	5	1	8	7
1	2009-03-14 05:38:00	0	5	1	8	7
1	2009-03-14 05:39:00	0	5	1	8	7
1	2009-03-14 05:40:00	0	5	1	8	7
1	2009-03-14 05:41:00	0	5	1	8	7
1	2009-03-14 05:42:00	0	5	1	8	7
1	2009-03-14 05:43:00	0	5	1	8	7
1	2009-03-14 05:44:00	0	5	1	8	7
1	2009-03-14 05:45:00	0	5	1	8	7
1	2009-03-14 05:46:00	31	5	1	8	7
1	2009-03-14 05:47:00	36	5	1	8	7
1	2009-03-14 05:48:00	0	5	1	8	7
1	2009-03-14 05:49:00	0	5	1	8	7
1	2009-03-14 05:50:00	36	5	1	8	7
1	2009-03-14 05:51:00	5	5	1	8	7
1	2009-03-14 05:52:00	80	5	1	8	7
1	2009-03-14 05:53:00	62	5	1	8	7
1	2009-03-14 05:54:00	0	5	1	8	7
1	2009-03-14 05:55:00	0	5	1	8	7
1	2009-03-14 05:56:00	0	5	1	8	7
1	2009-03-14 05:57:00	0	5	1	8	7
1	2009-03-14 05:58:00	5	5	1	8	7
1	2009-03-14 05:59:00	5	5	1	8	7
1	2009-03-14 06:00:00	0	5	1	8	7
1	2009-03-14 06:01:00	36	6	2	8	7
1	2009-03-14 06:02:00	0	6	2	8	7
1	2009-03-14 06:03:00	0	6	2	8	7
1	2009-03-14 06:04:00	0	6	2	8	7
1	2009-03-14 06:05:00	0	6	2	8	7
1	2009-03-14 06:06:00	5	6	2	8	7
1	2009-03-14 06:07:00	0	6	2	8	7
1	2009-03-14 06:08:00	5	6	2	8	7
1	2009-03-14 06:09:00	10	6	2	8	7
1	2009-03-14 06:10:00	5	6	2	8	7
1	2009-03-14 06:11:00	74	6	2	8	7
1	2009-03-14 06:12:00	31	6	2	8	7
1	2009-03-14 06:13:00	26	6	2	8	7
1	2009-03-14 06:14:00	5	6	2	8	7
1	2009-03-14 06:15:00	268	6	2	8	7
1	2009-03-14 06:16:00	80	6	2	8	7
1	2009-03-14 06:17:00	0	6	2	8	7
1	2009-03-14 06:18:00	0	6	2	8	7
1	2009-03-14 06:19:00	0	6	2	8	7
1	2009-03-14 06:20:00	0	6	2	8	7
1	2009-03-14 06:21:00	0	6	2	8	7
1	2009-03-14 06:22:00	0	6	2	8	7
1	2009-03-14 06:23:00	0	6	2	8	7
1	2009-03-14 06:24:00	0	6	2	8	7
1	2009-03-14 06:25:00	0	6	2	8	7
1	2009-03-14 06:26:00	42	6	2	8	7
1	2009-03-14 06:27:00	36	6	2	8	7
1	2009-03-14 06:28:00	93	6	2	8	7
1	2009-03-14 06:29:00	0	6	2	8	7
1	2009-03-14 06:30:00	0	6	2	8	7
1	2009-03-14 06:31:00	0	6	2	8	7
1	2009-03-14 06:32:00	16	6	2	8	7
1	2009-03-14 06:33:00	0	6	2	8	7
1	2009-03-14 06:34:00	0	6	2	8	7
1	2009-03-14 06:35:00	0	6	2	8	7
1	2009-03-14 06:36:00	0	6	2	8	7
1	2009-03-14 06:37:00	36	6	2	8	7
1	2009-03-14 06:38:00	144	6	2	8	7
1	2009-03-14 06:39:00	0	6	2	8	7
1	2009-03-14 06:40:00	0	6	2	8	7
1	2009-03-14 06:41:00	0	6	2	8	7
1	2009-03-14 06:42:00	0	6	2	8	7
1	2009-03-14 06:43:00	0	6	2	8	7
1	2009-03-14 06:44:00	180	6	2	8	7
1	2009-03-14 06:45:00	0	6	2	8	7
1	2009-03-14 06:46:00	0	6	2	8	7
1	2009-03-14 06:47:00	0	6	2	8	7
1	2009-03-14 06:48:00	16	6	2	8	7
1	2009-03-14 06:49:00	16	6	2	8	7
1	2009-03-14 06:50:00	0	6	2	8	7
1	2009-03-14 06:51:00	5	6	2	8	7
1	2009-03-14 06:52:00	93	6	2	8	7
1	2009-03-14 06:53:00	99	6	2	8	7
1	2009-03-14 06:54:00	10	6	2	8	7
1	2009-03-14 06:55:00	0	6	2	8	7
1	2009-03-14 06:56:00	0	6	2	8	7
1	2009-03-14 06:57:00	0	6	2	8	7
1	2009-03-14 06:58:00	0	6	2	8	7
1	2009-03-14 06:59:00	0	6	2	8	7
1	2009-03-14 07:00:00	0	6	2	8	7
1	2009-03-14 07:01:00	0	7	2	8	7
1	2009-03-14 07:02:00	0	7	2	8	7
1	2009-03-14 07:03:00	0	7	2	8	7
1	2009-03-14 07:04:00	0	7	2	8	7
1	2009-03-14 07:05:00	0	7	2	8	7
1	2009-03-14 07:06:00	5	7	2	8	7
1	2009-03-14 07:07:00	105	7	2	8	7
1	2009-03-14 07:08:00	80	7	2	8	7
1	2009-03-14 07:09:00	31	7	2	8	7
1	2009-03-14 07:10:00	0	7	2	8	7
1	2009-03-14 07:11:00	0	7	2	8	7
1	2009-03-14 07:12:00	0	7	2	8	7
1	2009-03-14 07:13:00	158	7	2	8	7
1	2009-03-14 07:14:00	0	7	2	8	7
1	2009-03-14 07:15:00	0	7	2	8	7
1	2009-03-14 07:16:00	0	7	2	8	7
1	2009-03-14 07:17:00	0	7	2	8	7
1	2009-03-14 07:18:00	5	7	2	8	7
1	2009-03-14 07:19:00	0	7	2	8	7
1	2009-03-14 07:20:00	0	7	2	8	7
1	2009-03-14 07:21:00	105	7	2	8	7
1	2009-03-14 07:22:00	5	7	2	8	7
1	2009-03-14 07:23:00	0	7	2	8	7
1	2009-03-14 07:24:00	0	7	2	8	7
1	2009-03-14 07:25:00	0	7	2	8	7
1	2009-03-14 07:26:00	0	7	2	8	7
1	2009-03-14 07:27:00	0	7	2	8	7
1	2009-03-14 07:28:00	99	7	2	8	7
1	2009-03-14 07:29:00	538	7	2	8	7
1	2009-03-14 07:30:00	5	7	2	8	7
1	2009-03-14 07:31:00	0	7	2	8	7
1	2009-03-14 07:32:00	0	7	2	8	7
1	2009-03-14 07:33:00	0	7	2	8	7
1	2009-03-14 07:34:00	0	7	2	8	7
1	2009-03-14 07:35:00	0	7	2	8	7
1	2009-03-14 07:36:00	0	7	2	8	7
1	2009-03-14 07:37:00	0	7	2	8	7
1	2009-03-14 07:38:00	0	7	2	8	7
1	2009-03-14 07:39:00	10	7	2	8	7
1	2009-03-14 07:40:00	52	7	2	8	7
1	2009-03-14 07:41:00	0	7	2	8	7
1	2009-03-14 07:42:00	0	7	2	8	7
1	2009-03-14 07:43:00	5	7	2	8	7
1	2009-03-14 07:44:00	0	7	2	8	7
1	2009-03-14 07:45:00	0	7	2	8	7
1	2009-03-14 07:46:00	10	7	2	8	7
1	2009-03-14 07:47:00	0	7	2	8	7
1	2009-03-14 07:48:00	5	7	2	8	7
1	2009-03-14 07:49:00	10	7	2	8	7
1	2009-03-14 07:50:00	5	7	2	8	7
1	2009-03-14 07:51:00	5	7	2	8	7
1	2009-03-14 07:52:00	36	7	2	8	7
1	2009-03-14 07:53:00	0	7	2	8	7
1	2009-03-14 07:54:00	0	7	2	8	7
1	2009-03-14 07:55:00	10	7	2	8	7
1	2009-03-14 07:56:00	21	7	2	8	7
1	2009-03-14 07:57:00	31	7	2	8	7
1	2009-03-14 07:58:00	0	7	2	8	7
1	2009-03-14 07:59:00	0	7	2	8	7
1	2009-03-14 08:00:00	0	7	2	8	7
1	2009-03-14 08:01:00	0	8	2	8	7
1	2009-03-14 08:02:00	0	8	2	8	7
1	2009-03-14 08:03:00	0	8	2	8	7
1	2009-03-14 08:04:00	0	8	2	8	7
1	2009-03-14 08:05:00	0	8	2	8	7
1	2009-03-14 08:06:00	0	8	2	8	7
1	2009-03-14 08:07:00	0	8	2	8	7
1	2009-03-14 08:08:00	0	8	2	8	7
1	2009-03-14 08:09:00	0	8	2	8	7
1	2009-03-14 08:10:00	31	8	2	8	7
1	2009-03-14 08:11:00	74	8	2	8	7
1	2009-03-14 08:12:00	0	8	2	8	7
1	2009-03-14 08:13:00	0	8	2	8	7
1	2009-03-14 08:14:00	0	8	2	8	7
1	2009-03-14 08:15:00	21	8	2	8	7
1	2009-03-14 08:16:00	42	8	2	8	7
1	2009-03-14 08:17:00	0	8	2	8	7
1	2009-03-14 08:18:00	0	8	2	8	7
1	2009-03-14 08:19:00	0	8	2	8	7
1	2009-03-14 08:20:00	0	8	2	8	7
1	2009-03-14 08:21:00	0	8	2	8	7
1	2009-03-14 08:22:00	0	8	2	8	7
1	2009-03-14 08:23:00	0	8	2	8	7
1	2009-03-14 08:24:00	0	8	2	8	7
1	2009-03-14 08:25:00	0	8	2	8	7
1	2009-03-14 08:26:00	0	8	2	8	7
1	2009-03-14 08:27:00	0	8	2	8	7
1	2009-03-14 08:28:00	0	8	2	8	7
1	2009-03-14 08:29:00	21	8	2	8	7
1	2009-03-14 08:30:00	0	8	2	8	7
1	2009-03-14 08:31:00	0	8	2	8	7
1	2009-03-14 08:32:00	0	8	2	8	7
1	2009-03-14 08:33:00	0	8	2	8	7
1	2009-03-14 08:34:00	0	8	2	8	7
1	2009-03-14 08:35:00	0	8	2	8	7
1	2009-03-14 08:36:00	0	8	2	8	7
1	2009-03-14 08:37:00	10	8	2	8	7
1	2009-03-14 08:38:00	0	8	2	8	7
1	2009-03-14 08:39:00	0	8	2	8	7
1	2009-03-14 08:40:00	0	8	2	8	7
1	2009-03-14 08:41:00	0	8	2	8	7
1	2009-03-14 08:42:00	0	8	2	8	7
1	2009-03-14 08:43:00	16	8	2	8	7
1	2009-03-14 08:44:00	93	8	2	8	7
1	2009-03-14 08:45:00	5	8	2	8	7
1	2009-03-14 08:46:00	0	8	2	8	7
1	2009-03-14 08:47:00	36	8	2	8	7
1	2009-03-14 08:48:00	0	8	2	8	7
1	2009-03-14 08:49:00	0	8	2	8	7
1	2009-03-14 08:50:00	21	8	2	8	7
1	2009-03-14 08:51:00	355	8	2	8	7
1	2009-03-14 08:52:00	10	8	2	8	7
1	2009-03-14 08:53:00	758	8	2	8	7
1	2009-03-14 08:54:00	355	8	2	8	7
1	2009-03-14 08:55:00	173	8	2	8	7
1	2009-03-14 08:56:00	791	8	2	8	7
1	2009-03-14 08:57:00	758	8	2	8	7
1	2009-03-14 08:58:00	453	8	2	8	7
1	2009-03-14 08:59:00	679	8	2	8	7
1	2009-03-14 09:00:00	297	8	2	8	7
1	2009-03-14 09:01:00	418	9	2	8	7
1	2009-03-14 09:02:00	16	9	2	8	7
1	2009-03-14 09:03:00	62	9	2	8	7
1	2009-03-14 09:04:00	0	9	2	8	7
1	2009-03-14 09:05:00	501	9	2	8	7
1	2009-03-14 09:06:00	344	9	2	8	7
1	2009-03-14 09:07:00	376	9	2	8	7
1	2009-03-14 09:08:00	476	9	2	8	7
1	2009-03-14 09:09:00	0	9	2	8	7
1	2009-03-14 09:10:00	10	9	2	8	7
1	2009-03-14 09:11:00	0	9	2	8	7
1	2009-03-14 09:12:00	0	9	2	8	7
1	2009-03-14 09:13:00	0	9	2	8	7
1	2009-03-14 09:14:00	0	9	2	8	7
1	2009-03-14 09:15:00	0	9	2	8	7
1	2009-03-14 09:16:00	0	9	2	8	7
1	2009-03-14 09:17:00	0	9	2	8	7
1	2009-03-14 09:18:00	0	9	2	8	7
1	2009-03-14 09:19:00	0	9	2	8	7
1	2009-03-14 09:20:00	0	9	2	8	7
1	2009-03-14 09:21:00	0	9	2	8	7
1	2009-03-14 09:22:00	0	9	2	8	7
1	2009-03-14 09:23:00	0	9	2	8	7
1	2009-03-14 09:24:00	0	9	2	8	7
1	2009-03-14 09:25:00	0	9	2	8	7
1	2009-03-14 09:26:00	86	9	2	8	7
1	2009-03-14 09:27:00	80	9	2	8	7
1	2009-03-14 09:28:00	0	9	2	8	7
1	2009-03-14 09:29:00	0	9	2	8	7
1	2009-03-14 09:30:00	0	9	2	8	7
1	2009-03-14 09:31:00	0	9	2	8	7
1	2009-03-14 09:32:00	0	9	2	8	7
1	2009-03-14 09:33:00	93	9	2	8	7
1	2009-03-14 09:34:00	0	9	2	8	7
1	2009-03-14 09:35:00	297	9	2	8	7
1	2009-03-14 09:36:00	464	9	2	8	7
1	2009-03-14 09:37:00	0	9	2	8	7
1	2009-03-14 09:38:00	0	9	2	8	7
1	2009-03-14 09:39:00	0	9	2	8	7
1	2009-03-14 09:40:00	0	9	2	8	7
1	2009-03-14 09:41:00	0	9	2	8	7
1	2009-03-14 09:42:00	74	9	2	8	7
1	2009-03-14 09:43:00	235	9	2	8	7
1	2009-03-14 09:44:00	0	9	2	8	7
1	2009-03-14 09:45:00	0	9	2	8	7
1	2009-03-14 09:46:00	0	9	2	8	7
1	2009-03-14 09:47:00	0	9	2	8	7
1	2009-03-14 09:48:00	0	9	2	8	7
1	2009-03-14 09:49:00	0	9	2	8	7
1	2009-03-14 09:50:00	5	9	2	8	7
1	2009-03-14 09:51:00	0	9	2	8	7
1	2009-03-14 09:52:00	0	9	2	8	7
1	2009-03-14 09:53:00	0	9	2	8	7
1	2009-03-14 09:54:00	0	9	2	8	7
1	2009-03-14 09:55:00	68	9	2	8	7
1	2009-03-14 09:56:00	111	9	2	8	7
1	2009-03-14 09:57:00	31	9	2	8	7
1	2009-03-14 09:58:00	0	9	2	8	7
1	2009-03-14 09:59:00	0	9	2	8	7
1	2009-03-14 10:00:00	0	9	2	8	7
1	2009-03-14 10:01:00	501	10	2	8	7
1	2009-03-14 10:02:00	0	10	2	8	7
1	2009-03-14 10:03:00	0	10	2	8	7
1	2009-03-14 10:04:00	0	10	2	8	7
1	2009-03-14 10:05:00	21	10	2	8	7
1	2009-03-14 10:06:00	0	10	2	8	7
1	2009-03-14 10:07:00	0	10	2	8	7
1	2009-03-14 10:08:00	0	10	2	8	7
1	2009-03-14 10:09:00	16	10	2	8	7
1	2009-03-14 10:10:00	0	10	2	8	7
1	2009-03-14 10:11:00	86	10	2	8	7
1	2009-03-14 10:12:00	227	10	2	8	7
1	2009-03-14 10:13:00	0	10	2	8	7
1	2009-03-14 10:14:00	10	10	2	8	7
1	2009-03-14 10:15:00	10	10	2	8	7
1	2009-03-14 10:16:00	0	10	2	8	7
1	2009-03-14 10:17:00	0	10	2	8	7
1	2009-03-14 10:18:00	10	10	2	8	7
1	2009-03-14 10:19:00	26	10	2	8	7
1	2009-03-14 10:20:00	5	10	2	8	7
1	2009-03-14 10:21:00	954	10	2	8	7
1	2009-03-14 10:22:00	1792	10	2	8	7
1	2009-03-14 10:23:00	565	10	2	8	7
1	2009-03-14 10:24:00	42	10	2	8	7
1	2009-03-14 10:25:00	0	10	2	8	7
1	2009-03-14 10:26:00	16	10	2	8	7
1	2009-03-14 10:27:00	36	10	2	8	7
1	2009-03-14 10:28:00	16	10	2	8	7
1	2009-03-14 10:29:00	31	10	2	8	7
1	2009-03-14 10:30:00	0	10	2	8	7
1	2009-03-14 10:31:00	10	10	2	8	7
1	2009-03-14 10:32:00	68	10	2	8	7
1	2009-03-14 10:33:00	36	10	2	8	7
1	2009-03-14 10:34:00	0	10	2	8	7
1	2009-03-14 10:35:00	0	10	2	8	7
1	2009-03-14 10:36:00	0	10	2	8	7
1	2009-03-14 10:37:00	287	10	2	8	7
1	2009-03-14 10:38:00	93	10	2	8	7
1	2009-03-14 10:39:00	227	10	2	8	7
1	2009-03-14 10:40:00	187	10	2	8	7
1	2009-03-14 10:41:00	195	10	2	8	7
1	2009-03-14 10:42:00	0	10	2	8	7
1	2009-03-14 10:43:00	0	10	2	8	7
1	2009-03-14 10:44:00	0	10	2	8	7
1	2009-03-14 10:45:00	21	10	2	8	7
1	2009-03-14 10:46:00	16	10	2	8	7
1	2009-03-14 10:47:00	0	10	2	8	7
1	2009-03-14 10:48:00	0	10	2	8	7
1	2009-03-14 10:49:00	36	10	2	8	7
1	2009-03-14 10:50:00	195	10	2	8	7
1	2009-03-14 10:51:00	57	10	2	8	7
1	2009-03-14 10:52:00	158	10	2	8	7
1	2009-03-14 10:53:00	47	10	2	8	7
1	2009-03-14 10:54:00	195	10	2	8	7
1	2009-03-14 10:55:00	74	10	2	8	7
1	2009-03-14 10:56:00	0	10	2	8	7
1	2009-03-14 10:57:00	5	10	2	8	7
1	2009-03-14 10:58:00	488	10	2	8	7
1	2009-03-14 10:59:00	0	10	2	8	7
1	2009-03-14 11:00:00	99	10	2	8	7
1	2009-03-14 11:01:00	219	11	2	8	7
1	2009-03-14 11:02:00	10	11	2	8	7
1	2009-03-14 11:03:00	0	11	2	8	7
1	2009-03-14 11:04:00	16	11	2	8	7
1	2009-03-14 11:05:00	52	11	2	8	7
1	2009-03-14 11:06:00	202	11	2	8	7
1	2009-03-14 11:07:00	710	11	2	8	7
1	2009-03-14 11:08:00	386	11	2	8	7
1	2009-03-14 11:09:00	758	11	2	8	7
1	2009-03-14 11:10:00	334	11	2	8	7
1	2009-03-14 11:11:00	268	11	2	8	7
1	2009-03-14 11:12:00	68	11	2	8	7
1	2009-03-14 11:13:00	0	11	2	8	7
1	2009-03-14 11:14:00	0	11	2	8	7
1	2009-03-14 11:15:00	0	11	2	8	7
1	2009-03-14 11:16:00	5	11	2	8	7
1	2009-03-14 11:17:00	80	11	2	8	7
1	2009-03-14 11:18:00	52	11	2	8	7
1	2009-03-14 11:19:00	52	11	2	8	7
1	2009-03-14 11:20:00	5	11	2	8	7
1	2009-03-14 11:21:00	86	11	2	8	7
1	2009-03-14 11:22:00	118	11	2	8	7
1	2009-03-14 11:23:00	16	11	2	8	7
1	2009-03-14 11:24:00	118	11	2	8	7
1	2009-03-14 11:25:00	202	11	2	8	7
1	2009-03-14 11:26:00	195	11	2	8	7
1	2009-03-14 11:27:00	80	11	2	8	7
1	2009-03-14 11:28:00	315	11	2	8	7
1	2009-03-14 11:29:00	664	11	2	8	7
1	2009-03-14 11:30:00	202	11	2	8	7
1	2009-03-14 11:31:00	430	11	2	8	7
1	2009-03-14 11:32:00	235	11	2	8	7
1	2009-03-14 11:33:00	268	11	2	8	7
1	2009-03-14 11:34:00	774	11	2	8	7
1	2009-03-14 11:35:00	974	11	2	8	7
1	2009-03-14 11:36:00	195	11	2	8	7
1	2009-03-14 11:37:00	74	11	2	8	7
1	2009-03-14 11:38:00	36	11	2	8	7
1	2009-03-14 11:39:00	252	11	2	8	7
1	2009-03-14 11:40:00	105	11	2	8	7
1	2009-03-14 11:41:00	86	11	2	8	7
1	2009-03-14 11:42:00	47	11	2	8	7
1	2009-03-14 11:43:00	649	11	2	8	7
1	2009-03-14 11:44:00	5	11	2	8	7
1	2009-03-14 11:45:00	355	11	2	8	7
1	2009-03-14 11:46:00	42	11	2	8	7
1	2009-03-14 11:47:00	16	11	2	8	7
1	2009-03-14 11:48:00	5	11	2	8	7
1	2009-03-14 11:49:00	0	11	2	8	7
1	2009-03-14 11:50:00	0	11	2	8	7
1	2009-03-14 11:51:00	21	11	2	8	7
1	2009-03-14 11:52:00	0	11	2	8	7
1	2009-03-14 11:53:00	5	11	2	8	7
1	2009-03-14 11:54:00	0	11	2	8	7
1	2009-03-14 11:55:00	16	11	2	8	7
1	2009-03-14 11:56:00	144	11	2	8	7
1	2009-03-14 11:57:00	0	11	2	8	7
1	2009-03-14 11:58:00	0	11	2	8	7
1	2009-03-14 11:59:00	235	11	2	8	7
1	2009-03-14 12:00:00	741	11	2	8	7
1	2009-03-14 12:01:00	0	12	3	8	7
1	2009-03-14 12:02:00	10	12	3	8	7
1	2009-03-14 12:03:00	36	12	3	8	7
1	2009-03-14 12:04:00	173	12	3	8	7
1	2009-03-14 12:05:00	36	12	3	8	7
1	2009-03-14 12:06:00	260	12	3	8	7
1	2009-03-14 12:07:00	355	12	3	8	7
1	2009-03-14 12:08:00	118	12	3	8	7
1	2009-03-14 12:09:00	16	12	3	8	7
1	2009-03-14 12:10:00	173	12	3	8	7
1	2009-03-14 12:11:00	165	12	3	8	7
1	2009-03-14 12:12:00	31	12	3	8	7
1	2009-03-14 12:13:00	86	12	3	8	7
1	2009-03-14 12:14:00	0	12	3	8	7
1	2009-03-14 12:15:00	774	12	3	8	7
1	2009-03-14 12:16:00	219	12	3	8	7
1	2009-03-14 12:17:00	0	12	3	8	7
1	2009-03-14 12:18:00	26	12	3	8	7
1	2009-03-14 12:19:00	0	12	3	8	7
1	2009-03-14 12:20:00	21	12	3	8	7
1	2009-03-14 12:21:00	0	12	3	8	7
1	2009-03-14 12:22:00	0	12	3	8	7
1	2009-03-14 12:23:00	16	12	3	8	7
1	2009-03-14 12:24:00	0	12	3	8	7
1	2009-03-14 12:25:00	0	12	3	8	7
1	2009-03-14 12:26:00	10	12	3	8	7
1	2009-03-14 12:27:00	0	12	3	8	7
1	2009-03-14 12:28:00	0	12	3	8	7
1	2009-03-14 12:29:00	0	12	3	8	7
1	2009-03-14 12:30:00	0	12	3	8	7
1	2009-03-14 12:31:00	0	12	3	8	7
1	2009-03-14 12:32:00	0	12	3	8	7
1	2009-03-14 12:33:00	244	12	3	8	7
1	2009-03-14 12:34:00	57	12	3	8	7
1	2009-03-14 12:35:00	0	12	3	8	7
1	2009-03-14 12:36:00	694	12	3	8	7
1	2009-03-14 12:37:00	725	12	3	8	7
1	2009-03-14 12:38:00	453	12	3	8	7
1	2009-03-14 12:39:00	476	12	3	8	7
1	2009-03-14 12:40:00	278	12	3	8	7
1	2009-03-14 12:41:00	453	12	3	8	7
1	2009-03-14 12:42:00	278	12	3	8	7
1	2009-03-14 12:43:00	74	12	3	8	7
1	2009-03-14 12:44:00	0	12	3	8	7
1	2009-03-14 12:45:00	16	12	3	8	7
1	2009-03-14 12:46:00	5	12	3	8	7
1	2009-03-14 12:47:00	0	12	3	8	7
1	2009-03-14 12:48:00	10	12	3	8	7
1	2009-03-14 12:49:00	0	12	3	8	7
1	2009-03-14 12:50:00	0	12	3	8	7
1	2009-03-14 12:51:00	10	12	3	8	7
1	2009-03-14 12:52:00	16	12	3	8	7
1	2009-03-14 12:53:00	16	12	3	8	7
1	2009-03-14 12:54:00	21	12	3	8	7
1	2009-03-14 12:55:00	0	12	3	8	7
1	2009-03-14 12:56:00	10	12	3	8	7
1	2009-03-14 12:57:00	0	12	3	8	7
1	2009-03-14 12:58:00	0	12	3	8	7
1	2009-03-14 12:59:00	0	12	3	8	7
1	2009-03-14 13:00:00	16	12	3	8	7
1	2009-03-14 13:01:00	0	13	3	8	7
1	2009-03-14 13:02:00	21	13	3	8	7
1	2009-03-14 13:03:00	0	13	3	8	7
1	2009-03-14 13:04:00	0	13	3	8	7
1	2009-03-14 13:05:00	0	13	3	8	7
1	2009-03-14 13:06:00	0	13	3	8	7
1	2009-03-14 13:07:00	0	13	3	8	7
1	2009-03-14 13:08:00	0	13	3	8	7
1	2009-03-14 13:09:00	0	13	3	8	7
1	2009-03-14 13:10:00	0	13	3	8	7
1	2009-03-14 13:11:00	0	13	3	8	7
1	2009-03-14 13:12:00	0	13	3	8	7
1	2009-03-14 13:13:00	0	13	3	8	7
1	2009-03-14 13:14:00	0	13	3	8	7
1	2009-03-14 13:15:00	0	13	3	8	7
1	2009-03-14 13:16:00	0	13	3	8	7
1	2009-03-14 13:17:00	0	13	3	8	7
1	2009-03-14 13:18:00	0	13	3	8	7
1	2009-03-14 13:19:00	0	13	3	8	7
1	2009-03-14 13:20:00	0	13	3	8	7
1	2009-03-14 13:21:00	0	13	3	8	7
1	2009-03-14 13:22:00	825	13	3	8	7
1	2009-03-14 13:23:00	1577	13	3	8	7
1	2009-03-14 13:24:00	694	13	3	8	7
1	2009-03-14 13:25:00	592	13	3	8	7
1	2009-03-14 13:26:00	441	13	3	8	7
1	2009-03-14 13:27:00	396	13	3	8	7
1	2009-03-14 13:28:00	635	13	3	8	7
1	2009-03-14 13:29:00	355	13	3	8	7
1	2009-03-14 13:30:00	36	13	3	8	7
1	2009-03-14 13:31:00	52	13	3	8	7
1	2009-03-14 13:32:00	93	13	3	8	7
1	2009-03-14 13:33:00	227	13	3	8	7
1	2009-03-14 13:34:00	165	13	3	8	7
1	2009-03-14 13:35:00	0	13	3	8	7
1	2009-03-14 13:36:00	0	13	3	8	7
1	2009-03-14 13:37:00	31	13	3	8	7
1	2009-03-14 13:38:00	5	13	3	8	7
1	2009-03-14 13:39:00	5	13	3	8	7
1	2009-03-14 13:40:00	16	13	3	8	7
1	2009-03-14 13:41:00	0	13	3	8	7
1	2009-03-14 13:42:00	0	13	3	8	7
1	2009-03-14 13:43:00	0	13	3	8	7
1	2009-03-14 13:44:00	0	13	3	8	7
1	2009-03-14 13:45:00	0	13	3	8	7
1	2009-03-14 13:46:00	0	13	3	8	7
1	2009-03-14 13:47:00	0	13	3	8	7
1	2009-03-14 13:48:00	0	13	3	8	7
1	2009-03-14 13:49:00	0	13	3	8	7
1	2009-03-14 13:50:00	0	13	3	8	7
1	2009-03-14 13:51:00	0	13	3	8	7
1	2009-03-14 13:52:00	21	13	3	8	7
1	2009-03-14 13:53:00	0	13	3	8	7
1	2009-03-14 13:54:00	10	13	3	8	7
1	2009-03-14 13:55:00	16	13	3	8	7
1	2009-03-14 13:56:00	210	13	3	8	7
1	2009-03-14 13:57:00	10	13	3	8	7
1	2009-03-14 13:58:00	0	13	3	8	7
1	2009-03-14 13:59:00	26	13	3	8	7
1	2009-03-14 14:00:00	86	13	3	8	7
1	2009-03-14 14:01:00	31	14	3	8	7
1	2009-03-14 14:02:00	526	14	3	8	7
1	2009-03-14 14:03:00	407	14	3	8	7
1	2009-03-14 14:04:00	0	14	3	8	7
1	2009-03-14 14:05:00	0	14	3	8	7
1	2009-03-14 14:06:00	74	14	3	8	7
1	2009-03-14 14:07:00	260	14	3	8	7
1	2009-03-14 14:08:00	0	14	3	8	7
1	2009-03-14 14:09:00	0	14	3	8	7
1	2009-03-14 14:10:00	0	14	3	8	7
1	2009-03-14 14:11:00	0	14	3	8	7
1	2009-03-14 14:12:00	0	14	3	8	7
1	2009-03-14 14:13:00	0	14	3	8	7
1	2009-03-14 14:14:00	0	14	3	8	7
1	2009-03-14 14:15:00	0	14	3	8	7
1	2009-03-14 14:16:00	0	14	3	8	7
1	2009-03-14 14:17:00	0	14	3	8	7
1	2009-03-14 14:18:00	0	14	3	8	7
1	2009-03-14 14:19:00	0	14	3	8	7
1	2009-03-14 14:20:00	0	14	3	8	7
1	2009-03-14 14:21:00	0	14	3	8	7
1	2009-03-14 14:22:00	0	14	3	8	7
1	2009-03-14 14:23:00	0	14	3	8	7
1	2009-03-14 14:24:00	36	14	3	8	7
1	2009-03-14 14:25:00	0	14	3	8	7
1	2009-03-14 14:26:00	0	14	3	8	7
1	2009-03-14 14:27:00	0	14	3	8	7
1	2009-03-14 14:28:00	0	14	3	8	7
1	2009-03-14 14:29:00	0	14	3	8	7
1	2009-03-14 14:30:00	0	14	3	8	7
1	2009-03-14 14:31:00	0	14	3	8	7
1	2009-03-14 14:32:00	0	14	3	8	7
1	2009-03-14 14:33:00	0	14	3	8	7
1	2009-03-14 14:34:00	0	14	3	8	7
1	2009-03-14 14:35:00	74	14	3	8	7
1	2009-03-14 14:36:00	0	14	3	8	7
1	2009-03-14 14:37:00	10	14	3	8	7
1	2009-03-14 14:38:00	31	14	3	8	7
1	2009-03-14 14:39:00	0	14	3	8	7
1	2009-03-14 14:40:00	0	14	3	8	7
1	2009-03-14 14:41:00	0	14	3	8	7
1	2009-03-14 14:42:00	0	14	3	8	7
1	2009-03-14 14:43:00	0	14	3	8	7
1	2009-03-14 14:44:00	0	14	3	8	7
1	2009-03-14 14:45:00	0	14	3	8	7
1	2009-03-14 14:46:00	0	14	3	8	7
1	2009-03-14 14:47:00	0	14	3	8	7
1	2009-03-14 14:48:00	0	14	3	8	7
1	2009-03-14 14:49:00	0	14	3	8	7
1	2009-03-14 14:50:00	0	14	3	8	7
1	2009-03-14 14:51:00	0	14	3	8	7
1	2009-03-14 14:52:00	0	14	3	8	7
1	2009-03-14 14:53:00	0	14	3	8	7
1	2009-03-14 14:54:00	0	14	3	8	7
1	2009-03-14 14:55:00	0	14	3	8	7
1	2009-03-14 14:56:00	21	14	3	8	7
1	2009-03-14 14:57:00	0	14	3	8	7
1	2009-03-14 14:58:00	0	14	3	8	7
1	2009-03-14 14:59:00	0	14	3	8	7
1	2009-03-14 15:00:00	0	14	3	8	7
1	2009-03-14 15:01:00	0	15	3	8	7
1	2009-03-14 15:02:00	0	15	3	8	7
1	2009-03-14 15:03:00	0	15	3	8	7
1	2009-03-14 15:04:00	0	15	3	8	7
1	2009-03-14 15:05:00	0	15	3	8	7
1	2009-03-14 15:06:00	0	15	3	8	7
1	2009-03-14 15:07:00	0	15	3	8	7
1	2009-03-14 15:08:00	0	15	3	8	7
1	2009-03-14 15:09:00	0	15	3	8	7
1	2009-03-14 15:10:00	0	15	3	8	7
1	2009-03-14 15:11:00	0	15	3	8	7
1	2009-03-14 15:12:00	0	15	3	8	7
1	2009-03-14 15:13:00	0	15	3	8	7
1	2009-03-14 15:14:00	0	15	3	8	7
1	2009-03-14 15:15:00	0	15	3	8	7
1	2009-03-14 15:16:00	0	15	3	8	7
1	2009-03-14 15:17:00	0	15	3	8	7
1	2009-03-14 15:18:00	0	15	3	8	7
1	2009-03-14 15:19:00	0	15	3	8	7
[truncated: 68,561 more rows]

## Sheet: Pivot Segment
Multiplier	2
x (Low Intensity)	748.483
y (High Intensity)	965.591
	Column Labels
Values	1	2	3	4	6	7	8	Grand Total
Average of Activity	83.4351	115.416	124.061	119.085	69.2348	102.128	92.7319	100.87
StdDev of Activity	332.524	425.088	437.437	425.742	301.528	352.264	364.229	380.586
Count of Activity	10080	10080	10080	10080	10080	10080	10080	70560
Count Above x	299	469	487	489	251	412	367
% Above x	0.0296627	0.0465278	0.0483135	0.0485119	0.0249008	0.040873	0.0364087
Count Above y		391	408	396	195	344	304
% Above y		0.0387897	0.0404762	0.0392857	0.0193452	0.034127	0.0301587

## Sheet: Pivot Weekday
Sum of Activity	Column Labels
Row Labels	1	2	3	4	6	7	8	Grand Total
1	74575	199468	196959	196010	86537	47121	174760	975430
2	86512	189496	223204	54612	63782	159040	60462	837108
3	215322	94093	183297	191544	168955	290519	162537	1306267
4	84134	83074	71984	211535	62893	291798	171242	976660
5	190473	184224	204445	68792	64535	103375	72057	887901
6	102908	192585	189662	178045	50411	76731	63993	854335
7	87102	220451	180986	299843	200774	60867	229687	1279710
Grand Total	841026	1163391	1250537	1200381	697887	1029451	934738	7117411
Count of Activity	Column Labels
Row Labels	1	2	3	4	6	7	8	Grand Total
1	1440	1440	1440	1440	1440	1440	1440	10080
2	1440	1440	1440	1440	1440	1440	1440	10080
3	1440	1440	1440	1440	1440	1440	1440	10080
4	1440	1440	1440	1440	1440	1440	1440	10080
5	1440	1440	1440	1440	1440	1440	1440	10080
6	1440	1440	1440	1440	1440	1440	1440	10080
7	1440	1440	1440	1440	1440	1440	1440	10080
Grand Total	10080	10080	10080	10080	10080	10080	10080	70560

## Sheet: Pivot Quadrant
Sum of Activity	Column Labels
Row Labels	1	2	3	4	6	7	8	Grand Total
1	88964	45319	42425	33770	29309	58636	30683	329106
2	156084	517354	569420	515348	190854	525102	382995	2857157
3	397259	485362	513633	274256	257419	270171	273338	2471438
4	198719	115356	125059	377007	220305	175542	247722	1459710
Grand Total	841026	1163391	1250537	1200381	697887	1029451	934738	7117411
Average	210256	290848	312634	300095	174472	257363	233684
Count of Activity	Column Labels
Row Labels	1	2	3	4	6	7	8	Grand Total
1	2520	2520	2520	2520	2520	2520	2520	17640
2	2520	2520	2520	2520	2520	2520	2520	17640
3	2520	2520	2520	2520	2520	2520	2520	17640
4	2520	2520	2520	2520	2520	2520	2520	17640
Grand Total	10080	10080	10080	10080	10080	10080	10080	70560

## Sheet: 3.6.09
Actogram, Copy Raw Data, All Days
Identity:	Dakota Hunter
Filename:	E:\Active Research Files\meloxicam titre canine\cases\dakota\Dakota Hunter 3.6.09.AWC
Gender:	M
Age:	10
Height:	55.0 cm	21.7 in
Weight:	32.6 kg	71.9 lbs
Start Date:	06-Mar-2009 (Fri)
Start Time:	17:00:00
Interval:	1.00 mins
Date Stamp:	Time Stamp:	Activity Data:	Marker Press:
2009-03-06	00:00:00	0
2009-03-06	00:01:00	0
2009-03-06	00:02:00	0
2009-03-06	00:03:00	0
2009-03-06	00:04:00	0
2009-03-06	00:05:00	0
2009-03-06	00:06:00	0
2009-03-06	00:07:00	0
2009-03-06	00:08:00	0
2009-03-06	00:09:00	0
2009-03-06	00:10:00	0
2009-03-06	00:11:00	0
2009-03-06	00:12:00	0
2009-03-06	00:13:00	0
2009-03-06	00:14:00	0
2009-03-06	00:15:00	0
2009-03-06	00:16:00	0
2009-03-06	00:17:00	0
2009-03-06	00:18:00	0
2009-03-06	00:19:00	0
2009-03-06	00:20:00	0
2009-03-06	00:21:00	0
2009-03-06	00:22:00	0
2009-03-06	00:23:00	0
2009-03-06	00:24:00	0
2009-03-06	00:25:00	0
2009-03-06	00:26:00	0
2009-03-06	00:27:00	0
2009-03-06	00:28:00	0
2009-03-06	00:29:00	0
2009-03-06	00:30:00	0
2009-03-06	00:31:00	0
2009-03-06	00:32:00	0
2009-03-06	00:33:00	0
2009-03-06	00:34:00	0
2009-03-06	00:35:00	0
2009-03-06	00:36:00	0
2009-03-06	00:37:00	0
2009-03-06	00:38:00	0
2009-03-06	00:39:00	0
2009-03-06	00:40:00	0
2009-03-06	00:41:00	0
2009-03-06	00:42:00	0
2009-03-06	00:43:00	0
2009-03-06	00:44:00	0
2009-03-06	00:45:00	0
2009-03-06	00:46:00	0
2009-03-06	00:47:00	0
2009-03-06	00:48:00	0
2009-03-06	00:49:00	0
2009-03-06	00:50:00	0
2009-03-06	00:51:00	0
2009-03-06	00:52:00	0
2009-03-06	00:53:00	0
2009-03-06	00:54:00	0
2009-03-06	00:55:00	0
2009-03-06	00:56:00	0
2009-03-06	00:57:00	0
2009-03-06	00:58:00	0
2009-03-06	00:59:00	0
2009-03-06	01:00:00	0
2009-03-06	01:01:00	0
2009-03-06	01:02:00	0
2009-03-06	01:03:00	0
2009-03-06	01:04:00	0
2009-03-06	01:05:00	0
2009-03-06	01:06:00	0
2009-03-06	01:07:00	0
2009-03-06	01:08:00	0
2009-03-06	01:09:00	0
2009-03-06	01:10:00	0
2009-03-06	01:11:00	0
2009-03-06	01:12:00	0
2009-03-06	01:13:00	0
2009-03-06	01:14:00	0
2009-03-06	01:15:00	0
2009-03-06	01:16:00	0
2009-03-06	01:17:00	0
2009-03-06	01:18:00	0
2009-03-06	01:19:00	0
2009-03-06	01:20:00	0
2009-03-06	01:21:00	0
2009-03-06	01:22:00	0
2009-03-06	01:23:00	0
2009-03-06	01:24:00	0
2009-03-06	01:25:00	0
2009-03-06	01:26:00	0
2009-03-06	01:27:00	0
2009-03-06	01:28:00	0
2009-03-06	01:29:00	0
2009-03-06	01:30:00	0
2009-03-06	01:31:00	0
2009-03-06	01:32:00	0
2009-03-06	01:33:00	0
2009-03-06	01:34:00	0
2009-03-06	01:35:00	0
2009-03-06	01:36:00	0
2009-03-06	01:37:00	0
2009-03-06	01:38:00	0
2009-03-06	01:39:00	0
2009-03-06	01:40:00	0
2009-03-06	01:41:00	0
2009-03-06	01:42:00	0
2009-03-06	01:43:00	0
2009-03-06	01:44:00	0
2009-03-06	01:45:00	0
2009-03-06	01:46:00	0
2009-03-06	01:47:00	0
2009-03-06	01:48:00	0
2009-03-06	01:49:00	0
2009-03-06	01:50:00	0
2009-03-06	01:51:00	0
2009-03-06	01:52:00	0
2009-03-06	01:53:00	0
2009-03-06	01:54:00	0
2009-03-06	01:55:00	0
2009-03-06	01:56:00	0
2009-03-06	01:57:00	0
2009-03-06	01:58:00	0
2009-03-06	01:59:00	0
2009-03-06	02:00:00	0
2009-03-06	02:01:00	0
2009-03-06	02:02:00	0
2009-03-06	02:03:00	0
2009-03-06	02:04:00	0
2009-03-06	02:05:00	0
2009-03-06	02:06:00	0
2009-03-06	02:07:00	0
2009-03-06	02:08:00	0
2009-03-06	02:09:00	0
2009-03-06	02:10:00	0
2009-03-06	02:11:00	0
2009-03-06	02:12:00	0
2009-03-06	02:13:00	0
2009-03-06	02:14:00	0
2009-03-06	02:15:00	0
2009-03-06	02:16:00	0
2009-03-06	02:17:00	0
2009-03-06	02:18:00	0
2009-03-06	02:19:00	0
2009-03-06	02:20:00	0
2009-03-06	02:21:00	0
2009-03-06	02:22:00	0
2009-03-06	02:23:00	0
2009-03-06	02:24:00	0
2009-03-06	02:25:00	0
2009-03-06	02:26:00	0
2009-03-06	02:27:00	0
2009-03-06	02:28:00	0
2009-03-06	02:29:00	0
2009-03-06	02:30:00	0
2009-03-06	02:31:00	0
2009-03-06	02:32:00	0
2009-03-06	02:33:00	0
2009-03-06	02:34:00	0
2009-03-06	02:35:00	0
2009-03-06	02:36:00	0
2009-03-06	02:37:00	0
2009-03-06	02:38:00	0
2009-03-06	02:39:00	0
2009-03-06	02:40:00	0
2009-03-06	02:41:00	0
2009-03-06	02:42:00	0
2009-03-06	02:43:00	0
2009-03-06	02:44:00	0
2009-03-06	02:45:00	0
2009-03-06	02:46:00	0
2009-03-06	02:47:00	0
2009-03-06	02:48:00	0
2009-03-06	02:49:00	0
2009-03-06	02:50:00	0
2009-03-06	02:51:00	0
2009-03-06	02:52:00	0
2009-03-06	02:53:00	0
2009-03-06	02:54:00	0
2009-03-06	02:55:00	0
2009-03-06	02:56:00	0
2009-03-06	02:57:00	0
2009-03-06	02:58:00	0
2009-03-06	02:59:00	0
2009-03-06	03:00:00	0
2009-03-06	03:01:00	0
2009-03-06	03:02:00	0
2009-03-06	03:03:00	0
2009-03-06	03:04:00	0
2009-03-06	03:05:00	0
2009-03-06	03:06:00	0
2009-03-06	03:07:00	0
2009-03-06	03:08:00	0
2009-03-06	03:09:00	0
2009-03-06	03:10:00	0
2009-03-06	03:11:00	0
2009-03-06	03:12:00	0
2009-03-06	03:13:00	0
2009-03-06	03:14:00	0
2009-03-06	03:15:00	0
2009-03-06	03:16:00	0
2009-03-06	03:17:00	0
2009-03-06	03:18:00	0
2009-03-06	03:19:00	0
2009-03-06	03:20:00	0
2009-03-06	03:21:00	0
2009-03-06	03:22:00	0
2009-03-06	03:23:00	0
2009-03-06	03:24:00	0
2009-03-06	03:25:00	0
2009-03-06	03:26:00	0
2009-03-06	03:27:00	0
2009-03-06	03:28:00	0
2009-03-06	03:29:00	0
2009-03-06	03:30:00	0
2009-03-06	03:31:00	0
2009-03-06	03:32:00	0
2009-03-06	03:33:00	0
2009-03-06	03:34:00	0
2009-03-06	03:35:00	0
2009-03-06	03:36:00	0
2009-03-06	03:37:00	0
2009-03-06	03:38:00	0
2009-03-06	03:39:00	0
2009-03-06	03:40:00	0
2009-03-06	03:41:00	0
2009-03-06	03:42:00	0
2009-03-06	03:43:00	0
2009-03-06	03:44:00	0
2009-03-06	03:45:00	0
2009-03-06	03:46:00	0
2009-03-06	03:47:00	0
2009-03-06	03:48:00	0
2009-03-06	03:49:00	0
2009-03-06	03:50:00	0
2009-03-06	03:51:00	0
2009-03-06	03:52:00	0
2009-03-06	03:53:00	0
2009-03-06	03:54:00	0
2009-03-06	03:55:00	0
2009-03-06	03:56:00	0
2009-03-06	03:57:00	0
2009-03-06	03:58:00	0
2009-03-06	03:59:00	0
2009-03-06	04:00:00	0
2009-03-06	04:01:00	0
2009-03-06	04:02:00	0
2009-03-06	04:03:00	0
2009-03-06	04:04:00	0
2009-03-06	04:05:00	0
2009-03-06	04:06:00	0
2009-03-06	04:07:00	0
2009-03-06	04:08:00	0
2009-03-06	04:09:00	0
2009-03-06	04:10:00	0
2009-03-06	04:11:00	0
2009-03-06	04:12:00	0
2009-03-06	04:13:00	0
2009-03-06	04:14:00	0
2009-03-06	04:15:00	0
2009-03-06	04:16:00	0
2009-03-06	04:17:00	0
2009-03-06	04:18:00	0
2009-03-06	04:19:00	0
2009-03-06	04:20:00	0
2009-03-06	04:21:00	0
2009-03-06	04:22:00	0
2009-03-06	04:23:00	0
2009-03-06	04:24:00	0
2009-03-06	04:25:00	0
2009-03-06	04:26:00	0
2009-03-06	04:27:00	0
2009-03-06	04:28:00	0
2009-03-06	04:29:00	0
2009-03-06	04:30:00	0
2009-03-06	04:31:00	0
2009-03-06	04:32:00	0
2009-03-06	04:33:00	0
2009-03-06	04:34:00	0
2009-03-06	04:35:00	0
2009-03-06	04:36:00	0
2009-03-06	04:37:00	0
2009-03-06	04:38:00	0
2009-03-06	04:39:00	0
2009-03-06	04:40:00	0
2009-03-06	04:41:00	0
2009-03-06	04:42:00	0
2009-03-06	04:43:00	0
2009-03-06	04:44:00	0
2009-03-06	04:45:00	0
2009-03-06	04:46:00	0
2009-03-06	04:47:00	0
2009-03-06	04:48:00	0
2009-03-06	04:49:00	0
2009-03-06	04:50:00	0
2009-03-06	04:51:00	0
2009-03-06	04:52:00	0
2009-03-06	04:53:00	0
2009-03-06	04:54:00	0
2009-03-06	04:55:00	0
2009-03-06	04:56:00	0
2009-03-06	04:57:00	0
2009-03-06	04:58:00	0
2009-03-06	04:59:00	0
2009-03-06	05:00:00	0
2009-03-06	05:01:00	0
2009-03-06	05:02:00	0
2009-03-06	05:03:00	0
2009-03-06	05:04:00	0
2009-03-06	05:05:00	0
2009-03-06	05:06:00	0
2009-03-06	05:07:00	0
2009-03-06	05:08:00	0
2009-03-06	05:09:00	0
2009-03-06	05:10:00	0
2009-03-06	05:11:00	0
2009-03-06	05:12:00	0
2009-03-06	05:13:00	0
2009-03-06	05:14:00	0
2009-03-06	05:15:00	0
2009-03-06	05:16:00	0
2009-03-06	05:17:00	0
2009-03-06	05:18:00	0
2009-03-06	05:19:00	0
2009-03-06	05:20:00	0
2009-03-06	05:21:00	0
2009-03-06	05:22:00	0
2009-03-06	05:23:00	0
2009-03-06	05:24:00	0
2009-03-06	05:25:00	0
2009-03-06	05:26:00	0
2009-03-06	05:27:00	0
2009-03-06	05:28:00	0
2009-03-06	05:29:00	0
2009-03-06	05:30:00	0
2009-03-06	05:31:00	0
2009-03-06	05:32:00	0
2009-03-06	05:33:00	0
2009-03-06	05:34:00	0
2009-03-06	05:35:00	0
2009-03-06	05:36:00	0
2009-03-06	05:37:00	0
2009-03-06	05:38:00	0
2009-03-06	05:39:00	0
2009-03-06	05:40:00	0
2009-03-06	05:41:00	0
2009-03-06	05:42:00	0
2009-03-06	05:43:00	0
2009-03-06	05:44:00	0
2009-03-06	05:45:00	0
2009-03-06	05:46:00	0
2009-03-06	05:47:00	0
2009-03-06	05:48:00	0
2009-03-06	05:49:00	0
2009-03-06	05:50:00	0
2009-03-06	05:51:00	0
2009-03-06	05:52:00	0
2009-03-06	05:53:00	0
2009-03-06	05:54:00	0
2009-03-06	05:55:00	0
2009-03-06	05:56:00	0
2009-03-06	05:57:00	0
2009-03-06	05:58:00	0
2009-03-06	05:59:00	0
2009-03-06	06:00:00	0
2009-03-06	06:01:00	0
2009-03-06	06:02:00	0
2009-03-06	06:03:00	0
2009-03-06	06:04:00	0
2009-03-06	06:05:00	0
2009-03-06	06:06:00	0
2009-03-06	06:07:00	0
2009-03-06	06:08:00	0
2009-03-06	06:09:00	0
2009-03-06	06:10:00	0
2009-03-06	06:11:00	0
2009-03-06	06:12:00	0
2009-03-06	06:13:00	0
2009-03-06	06:14:00	0
2009-03-06	06:15:00	0
2009-03-06	06:16:00	0
2009-03-06	06:17:00	0
2009-03-06	06:18:00	0
2009-03-06	06:19:00	0
2009-03-06	06:20:00	0
2009-03-06	06:21:00	0
2009-03-06	06:22:00	0
2009-03-06	06:23:00	0
2009-03-06	06:24:00	0
2009-03-06	06:25:00	0
2009-03-06	06:26:00	0
2009-03-06	06:27:00	0
2009-03-06	06:28:00	0
2009-03-06	06:29:00	0
2009-03-06	06:30:00	0
2009-03-06	06:31:00	0
2009-03-06	06:32:00	0
2009-03-06	06:33:00	0
2009-03-06	06:34:00	0
2009-03-06	06:35:00	0
2009-03-06	06:36:00	0
2009-03-06	06:37:00	0
2009-03-06	06:38:00	0
2009-03-06	06:39:00	0
2009-03-06	06:40:00	0
2009-03-06	06:41:00	0
2009-03-06	06:42:00	0
2009-03-06	06:43:00	0
2009-03-06	06:44:00	0
2009-03-06	06:45:00	0
2009-03-06	06:46:00	0
2009-03-06	06:47:00	0
2009-03-06	06:48:00	0
2009-03-06	06:49:00	0
2009-03-06	06:50:00	0
2009-03-06	06:51:00	0
2009-03-06	06:52:00	0
2009-03-06	06:53:00	0
2009-03-06	06:54:00	0
2009-03-06	06:55:00	0
2009-03-06	06:56:00	0
2009-03-06	06:57:00	0
2009-03-06	06:58:00	0
2009-03-06	06:59:00	0
2009-03-06	07:00:00	0
2009-03-06	07:01:00	0
2009-03-06	07:02:00	0
2009-03-06	07:03:00	0
2009-03-06	07:04:00	0
2009-03-06	07:05:00	0
2009-03-06	07:06:00	0
2009-03-06	07:07:00	0
2009-03-06	07:08:00	0
2009-03-06	07:09:00	0
2009-03-06	07:10:00	0
2009-03-06	07:11:00	0
2009-03-06	07:12:00	0
2009-03-06	07:13:00	0
2009-03-06	07:14:00	0
2009-03-06	07:15:00	0
2009-03-06	07:16:00	0
2009-03-06	07:17:00	0
2009-03-06	07:18:00	0
2009-03-06	07:19:00	0
2009-03-06	07:20:00	0
2009-03-06	07:21:00	0
2009-03-06	07:22:00	0
2009-03-06	07:23:00	0
2009-03-06	07:24:00	0
2009-03-06	07:25:00	0
2009-03-06	07:26:00	0
2009-03-06	07:27:00	0
2009-03-06	07:28:00	0
2009-03-06	07:29:00	0
2009-03-06	07:30:00	0
2009-03-06	07:31:00	0
2009-03-06	07:32:00	0
2009-03-06	07:33:00	0
2009-03-06	07:34:00	0
2009-03-06	07:35:00	0
2009-03-06	07:36:00	0
2009-03-06	07:37:00	0
2009-03-06	07:38:00	0
2009-03-06	07:39:00	0
2009-03-06	07:40:00	0
2009-03-06	07:41:00	0
2009-03-06	07:42:00	0
2009-03-06	07:43:00	0
2009-03-06	07:44:00	0
2009-03-06	07:45:00	0
2009-03-06	07:46:00	0
2009-03-06	07:47:00	0
2009-03-06	07:48:00	0
2009-03-06	07:49:00	0
2009-03-06	07:50:00	0
2009-03-06	07:51:00	0
2009-03-06	07:52:00	0
2009-03-06	07:53:00	0
2009-03-06	07:54:00	0
2009-03-06	07:55:00	0
2009-03-06	07:56:00	0
2009-03-06	07:57:00	0
2009-03-06	07:58:00	0
2009-03-06	07:59:00	0
2009-03-06	08:00:00	0
2009-03-06	08:01:00	0
2009-03-06	08:02:00	0
2009-03-06	08:03:00	0
2009-03-06	08:04:00	0
2009-03-06	08:05:00	0
2009-03-06	08:06:00	0
2009-03-06	08:07:00	0
2009-03-06	08:08:00	0
2009-03-06	08:09:00	0
2009-03-06	08:10:00	0
2009-03-06	08:11:00	0
2009-03-06	08:12:00	0
2009-03-06	08:13:00	0
2009-03-06	08:14:00	0
2009-03-06	08:15:00	0
2009-03-06	08:16:00	0
2009-03-06	08:17:00	0
2009-03-06	08:18:00	0
2009-03-06	08:19:00	0
2009-03-06	08:20:00	0
2009-03-06	08:21:00	0
2009-03-06	08:22:00	0
2009-03-06	08:23:00	0
2009-03-06	08:24:00	0
2009-03-06	08:25:00	0
2009-03-06	08:26:00	0
2009-03-06	08:27:00	0
2009-03-06	08:28:00	0
2009-03-06	08:29:00	0
2009-03-06	08:30:00	0
2009-03-06	08:31:00	0
2009-03-06	08:32:00	0
2009-03-06	08:33:00	0
2009-03-06	08:34:00	0
2009-03-06	08:35:00	0
2009-03-06	08:36:00	0
2009-03-06	08:37:00	0
2009-03-06	08:38:00	0
2009-03-06	08:39:00	0
2009-03-06	08:40:00	0
2009-03-06	08:41:00	0
2009-03-06	08:42:00	0
2009-03-06	08:43:00	0
2009-03-06	08:44:00	0
2009-03-06	08:45:00	0
2009-03-06	08:46:00	0
2009-03-06	08:47:00	0
2009-03-06	08:48:00	0
2009-03-06	08:49:00	0
2009-03-06	08:50:00	0
2009-03-06	08:51:00	0
2009-03-06	08:52:00	0
2009-03-06	08:53:00	0
2009-03-06	08:54:00	0
2009-03-06	08:55:00	0
2009-03-06	08:56:00	0
2009-03-06	08:57:00	0
2009-03-06	08:58:00	0
2009-03-06	08:59:00	0
2009-03-06	09:00:00	0
2009-03-06	09:01:00	0
2009-03-06	09:02:00	0
2009-03-06	09:03:00	0
2009-03-06	09:04:00	0
2009-03-06	09:05:00	0
2009-03-06	09:06:00	0
2009-03-06	09:07:00	0
2009-03-06	09:08:00	0
2009-03-06	09:09:00	0
2009-03-06	09:10:00	0
2009-03-06	09:11:00	0
2009-03-06	09:12:00	0
2009-03-06	09:13:00	0
2009-03-06	09:14:00	0
2009-03-06	09:15:00	0
2009-03-06	09:16:00	0
2009-03-06	09:17:00	0
2009-03-06	09:18:00	0
2009-03-06	09:19:00	0
2009-03-06	09:20:00	0
2009-03-06	09:21:00	0
2009-03-06	09:22:00	0
2009-03-06	09:23:00	0
2009-03-06	09:24:00	0
2009-03-06	09:25:00	0
2009-03-06	09:26:00	0
2009-03-06	09:27:00	0
2009-03-06	09:28:00	0
2009-03-06	09:29:00	0
2009-03-06	09:30:00	0
2009-03-06	09:31:00	0
2009-03-06	09:32:00	0
2009-03-06	09:33:00	0
2009-03-06	09:34:00	0
2009-03-06	09:35:00	0
2009-03-06	09:36:00	0
2009-03-06	09:37:00	0
2009-03-06	09:38:00	0
2009-03-06	09:39:00	0
2009-03-06	09:40:00	0
2009-03-06	09:41:00	0
2009-03-06	09:42:00	0
2009-03-06	09:43:00	0
2009-03-06	09:44:00	0
2009-03-06	09:45:00	0
2009-03-06	09:46:00	0
2009-03-06	09:47:00	0
2009-03-06	09:48:00	0
2009-03-06	09:49:00	0
2009-03-06	09:50:00	0
2009-03-06	09:51:00	0
2009-03-06	09:52:00	0
2009-03-06	09:53:00	0
2009-03-06	09:54:00	0
2009-03-06	09:55:00	0
2009-03-06	09:56:00	0
2009-03-06	09:57:00	0
2009-03-06	09:58:00	0
2009-03-06	09:59:00	0
2009-03-06	10:00:00	0
2009-03-06	10:01:00	0
2009-03-06	10:02:00	0
2009-03-06	10:03:00	0
2009-03-06	10:04:00	0
2009-03-06	10:05:00	0
2009-03-06	10:06:00	0
2009-03-06	10:07:00	0
2009-03-06	10:08:00	0
2009-03-06	10:09:00	0
2009-03-06	10:10:00	0
2009-03-06	10:11:00	0
2009-03-06	10:12:00	0
2009-03-06	10:13:00	0
2009-03-06	10:14:00	0
2009-03-06	10:15:00	0
2009-03-06	10:16:00	0
2009-03-06	10:17:00	0
2009-03-06	10:18:00	0
2009-03-06	10:19:00	0
2009-03-06	10:20:00	0
2009-03-06	10:21:00	0
2009-03-06	10:22:00	0
2009-03-06	10:23:00	0
2009-03-06	10:24:00	0
2009-03-06	10:25:00	0
2009-03-06	10:26:00	0
2009-03-06	10:27:00	0
2009-03-06	10:28:00	0
2009-03-06	10:29:00	0
2009-03-06	10:30:00	0
2009-03-06	10:31:00	0
2009-03-06	10:32:00	0
2009-03-06	10:33:00	0
2009-03-06	10:34:00	0
2009-03-06	10:35:00	0
2009-03-06	10:36:00	0
2009-03-06	10:37:00	0
2009-03-06	10:38:00	0
2009-03-06	10:39:00	0
2009-03-06	10:40:00	0
2009-03-06	10:41:00	0
2009-03-06	10:42:00	0
2009-03-06	10:43:00	0
2009-03-06	10:44:00	0
2009-03-06	10:45:00	0
2009-03-06	10:46:00	0
2009-03-06	10:47:00	0
2009-03-06	10:48:00	0
2009-03-06	10:49:00	0
2009-03-06	10:50:00	0
2009-03-06	10:51:00	0
2009-03-06	10:52:00	0
2009-03-06	10:53:00	0
2009-03-06	10:54:00	0
2009-03-06	10:55:00	0
2009-03-06	10:56:00	0
2009-03-06	10:57:00	0
2009-03-06	10:58:00	0
2009-03-06	10:59:00	0
2009-03-06	11:00:00	0
2009-03-06	11:01:00	0
2009-03-06	11:02:00	0
2009-03-06	11:03:00	0
2009-03-06	11:04:00	0
2009-03-06	11:05:00	0
2009-03-06	11:06:00	0
2009-03-06	11:07:00	0
2009-03-06	11:08:00	0
2009-03-06	11:09:00	0
2009-03-06	11:10:00	0
2009-03-06	11:11:00	0
2009-03-06	11:12:00	0
2009-03-06	11:13:00	0
2009-03-06	11:14:00	0
2009-03-06	11:15:00	0
2009-03-06	11:16:00	0
2009-03-06	11:17:00	0
2009-03-06	11:18:00	0
2009-03-06	11:19:00	0
2009-03-06	11:20:00	0
2009-03-06	11:21:00	0
2009-03-06	11:22:00	0
2009-03-06	11:23:00	0
2009-03-06	11:24:00	0
2009-03-06	11:25:00	0
2009-03-06	11:26:00	0
2009-03-06	11:27:00	0
2009-03-06	11:28:00	0
2009-03-06	11:29:00	0
2009-03-06	11:30:00	0
2009-03-06	11:31:00	0
2009-03-06	11:32:00	0
2009-03-06	11:33:00	0
2009-03-06	11:34:00	0
2009-03-06	11:35:00	0
2009-03-06	11:36:00	0
2009-03-06	11:37:00	0
2009-03-06	11:38:00	0
2009-03-06	11:39:00	0
2009-03-06	11:40:00	0
2009-03-06	11:41:00	0
2009-03-06	11:42:00	0
2009-03-06	11:43:00	0
2009-03-06	11:44:00	0
2009-03-06	11:45:00	0
2009-03-06	11:46:00	0
2009-03-06	11:47:00	0
2009-03-06	11:48:00	0
2009-03-06	11:49:00	0
2009-03-06	11:50:00	0
2009-03-06	11:51:00	0
2009-03-06	11:52:00	0
2009-03-06	11:53:00	0
2009-03-06	11:54:00	0
2009-03-06	11:55:00	0
2009-03-06	11:56:00	0
2009-03-06	11:57:00	0
2009-03-06	11:58:00	0
2009-03-06	11:59:00	0
2009-03-06	12:00:00	0
2009-03-06	12:01:00	0
2009-03-06	12:02:00	0
2009-03-06	12:03:00	0
2009-03-06	12:04:00	0
2009-03-06	12:05:00	0
2009-03-06	12:06:00	0
2009-03-06	12:07:00	0
2009-03-06	12:08:00	0
2009-03-06	12:09:00	0
2009-03-06	12:10:00	0
2009-03-06	12:11:00	0
2009-03-06	12:12:00	0
2009-03-06	12:13:00	0
2009-03-06	12:14:00	0
2009-03-06	12:15:00	0
2009-03-06	12:16:00	0
2009-03-06	12:17:00	0
2009-03-06	12:18:00	0
2009-03-06	12:19:00	0
2009-03-06	12:20:00	0
2009-03-06	12:21:00	0
2009-03-06	12:22:00	0
2009-03-06	12:23:00	0
2009-03-06	12:24:00	0
2009-03-06	12:25:00	0
2009-03-06	12:26:00	0
2009-03-06	12:27:00	0
2009-03-06	12:28:00	0
2009-03-06	12:29:00	0
2009-03-06	12:30:00	0
2009-03-06	12:31:00	0
2009-03-06	12:32:00	0
2009-03-06	12:33:00	0
2009-03-06	12:34:00	0
2009-03-06	12:35:00	0
2009-03-06	12:36:00	0
2009-03-06	12:37:00	0
2009-03-06	12:38:00	0
2009-03-06	12:39:00	0
2009-03-06	12:40:00	0
2009-03-06	12:41:00	0
2009-03-06	12:42:00	0
2009-03-06	12:43:00	0
2009-03-06	12:44:00	0
2009-03-06	12:45:00	0
2009-03-06	12:46:00	0
2009-03-06	12:47:00	0
2009-03-06	12:48:00	0
2009-03-06	12:49:00	0
2009-03-06	12:50:00	0
2009-03-06	12:51:00	0
2009-03-06	12:52:00	0
2009-03-06	12:53:00	0
2009-03-06	12:54:00	0
2009-03-06	12:55:00	0
2009-03-06	12:56:00	0
2009-03-06	12:57:00	0
2009-03-06	12:58:00	0
2009-03-06	12:59:00	0
2009-03-06	13:00:00	0
2009-03-06	13:01:00	0
2009-03-06	13:02:00	0
2009-03-06	13:03:00	0
2009-03-06	13:04:00	0
2009-03-06	13:05:00	0
2009-03-06	13:06:00	0
2009-03-06	13:07:00	0
2009-03-06	13:08:00	0
2009-03-06	13:09:00	0
2009-03-06	13:10:00	0
2009-03-06	13:11:00	0
2009-03-06	13:12:00	0
2009-03-06	13:13:00	0
2009-03-06	13:14:00	0
2009-03-06	13:15:00	0
2009-03-06	13:16:00	0
2009-03-06	13:17:00	0
2009-03-06	13:18:00	0
2009-03-06	13:19:00	0
2009-03-06	13:20:00	0
2009-03-06	13:21:00	0
2009-03-06	13:22:00	0
2009-03-06	13:23:00	0
2009-03-06	13:24:00	0
2009-03-06	13:25:00	0
2009-03-06	13:26:00	0
2009-03-06	13:27:00	0
2009-03-06	13:28:00	0
2009-03-06	13:29:00	0
2009-03-06	13:30:00	0
2009-03-06	13:31:00	0
2009-03-06	13:32:00	0
2009-03-06	13:33:00	0
2009-03-06	13:34:00	0
2009-03-06	13:35:00	0
2009-03-06	13:36:00	0
2009-03-06	13:37:00	0
2009-03-06	13:38:00	0
2009-03-06	13:39:00	0
2009-03-06	13:40:00	0
2009-03-06	13:41:00	0
2009-03-06	13:42:00	0
2009-03-06	13:43:00	0
2009-03-06	13:44:00	0
2009-03-06	13:45:00	0
2009-03-06	13:46:00	0
2009-03-06	13:47:00	0
2009-03-06	13:48:00	0
2009-03-06	13:49:00	0
2009-03-06	13:50:00	0
2009-03-06	13:51:00	0
2009-03-06	13:52:00	0
2009-03-06	13:53:00	0
2009-03-06	13:54:00	0
2009-03-06	13:55:00	0
2009-03-06	13:56:00	0
2009-03-06	13:57:00	0
2009-03-06	13:58:00	0
2009-03-06	13:59:00	0
2009-03-06	14:00:00	0
2009-03-06	14:01:00	0
2009-03-06	14:02:00	0
2009-03-06	14:03:00	0
2009-03-06	14:04:00	0
2009-03-06	14:05:00	0
2009-03-06	14:06:00	0
2009-03-06	14:07:00	0
2009-03-06	14:08:00	0
2009-03-06	14:09:00	0
2009-03-06	14:10:00	0
2009-03-06	14:11:00	0
2009-03-06	14:12:00	0
2009-03-06	14:13:00	0
2009-03-06	14:14:00	0
2009-03-06	14:15:00	0
2009-03-06	14:16:00	0
2009-03-06	14:17:00	0
2009-03-06	14:18:00	0
2009-03-06	14:19:00	0
2009-03-06	14:20:00	0
2009-03-06	14:21:00	0
2009-03-06	14:22:00	0
2009-03-06	14:23:00	0
2009-03-06	14:24:00	0
2009-03-06	14:25:00	0
2009-03-06	14:26:00	0
2009-03-06	14:27:00	0
2009-03-06	14:28:00	0
2009-03-06	14:29:00	0
2009-03-06	14:30:00	0
2009-03-06	14:31:00	0
2009-03-06	14:32:00	0
2009-03-06	14:33:00	0
2009-03-06	14:34:00	0
2009-03-06	14:35:00	0
2009-03-06	14:36:00	0
2009-03-06	14:37:00	0
2009-03-06	14:38:00	0
2009-03-06	14:39:00	0
2009-03-06	14:40:00	0
2009-03-06	14:41:00	0
2009-03-06	14:42:00	0
2009-03-06	14:43:00	0
2009-03-06	14:44:00	0
2009-03-06	14:45:00	0
2009-03-06	14:46:00	0
2009-03-06	14:47:00	0
2009-03-06	14:48:00	0
2009-03-06	14:49:00	0
2009-03-06	14:50:00	0
2009-03-06	14:51:00	0
2009-03-06	14:52:00	0
2009-03-06	14:53:00	0
2009-03-06	14:54:00	0
2009-03-06	14:55:00	0
2009-03-06	14:56:00	0
2009-03-06	14:57:00	0
2009-03-06	14:58:00	0
2009-03-06	14:59:00	0
2009-03-06	15:00:00	0
2009-03-06	15:01:00	0
2009-03-06	15:02:00	0
2009-03-06	15:03:00	0
2009-03-06	15:04:00	0
2009-03-06	15:05:00	0
2009-03-06	15:06:00	0
2009-03-06	15:07:00	0
2009-03-06	15:08:00	0
2009-03-06	15:09:00	0
2009-03-06	15:10:00	0
2009-03-06	15:11:00	0
2009-03-06	15:12:00	0
2009-03-06	15:13:00	0
2009-03-06	15:14:00	0
2009-03-06	15:15:00	0
2009-03-06	15:16:00	0
2009-03-06	15:17:00	0
2009-03-06	15:18:00	0
2009-03-06	15:19:00	0
2009-03-06	15:20:00	0
2009-03-06	15:21:00	0
2009-03-06	15:22:00	0
2009-03-06	15:23:00	0
2009-03-06	15:24:00	0
2009-03-06	15:25:00	0
2009-03-06	15:26:00	0
2009-03-06	15:27:00	0
2009-03-06	15:28:00	0
2009-03-06	15:29:00	0
2009-03-06	15:30:00	0
2009-03-06	15:31:00	0
2009-03-06	15:32:00	0
2009-03-06	15:33:00	0
2009-03-06	15:34:00	0
2009-03-06	15:35:00	0
2009-03-06	15:36:00	0
2009-03-06	15:37:00	0
2009-03-06	15:38:00	0
2009-03-06	15:39:00	0
2009-03-06	15:40:00	0
2009-03-06	15:41:00	0
2009-03-06	15:42:00	0
2009-03-06	15:43:00	0
2009-03-06	15:44:00	0
2009-03-06	15:45:00	0
2009-03-06	15:46:00	0
2009-03-06	15:47:00	0
2009-03-06	15:48:00	0
2009-03-06	15:49:00	0
2009-03-06	15:50:00	0
2009-03-06	15:51:00	0
2009-03-06	15:52:00	0
2009-03-06	15:53:00	0
2009-03-06	15:54:00	0
2009-03-06	15:55:00	0
2009-03-06	15:56:00	0
2009-03-06	15:57:00	0
2009-03-06	15:58:00	0
2009-03-06	15:59:00	0
2009-03-06	16:00:00	0
2009-03-06	16:01:00	0
2009-03-06	16:02:00	0
2009-03-06	16:03:00	0
2009-03-06	16:04:00	0
2009-03-06	16:05:00	0
2009-03-06	16:06:00	0
2009-03-06	16:07:00	0
2009-03-06	16:08:00	0
2009-03-06	16:09:00	0
2009-03-06	16:10:00	0
2009-03-06	16:11:00	0
2009-03-06	16:12:00	0
2009-03-06	16:13:00	0
2009-03-06	16:14:00	0
2009-03-06	16:15:00	0
2009-03-06	16:16:00	0
2009-03-06	16:17:00	0
2009-03-06	16:18:00	0
2009-03-06	16:19:00	0
2009-03-06	16:20:00	0
2009-03-06	16:21:00	0
2009-03-06	16:22:00	0
2009-03-06	16:23:00	0
2009-03-06	16:24:00	0
2009-03-06	16:25:00	0
2009-03-06	16:26:00	0
2009-03-06	16:27:00	0
2009-03-06	16:28:00	0
2009-03-06	16:29:00	0
2009-03-06	16:30:00	0
2009-03-06	16:31:00	0
2009-03-06	16:32:00	0
2009-03-06	16:33:00	0
2009-03-06	16:34:00	0
2009-03-06	16:35:00	0
2009-03-06	16:36:00	0
2009-03-06	16:37:00	0
2009-03-06	16:38:00	0
2009-03-06	16:39:00	0
2009-03-06	16:40:00	0
2009-03-06	16:41:00	0
2009-03-06	16:42:00	0
2009-03-06	16:43:00	0
2009-03-06	16:44:00	0
2009-03-06	16:45:00	0
2009-03-06	16:46:00	0
2009-03-06	16:47:00	0
2009-03-06	16:48:00	0
2009-03-06	16:49:00	0
2009-03-06	16:50:00	0
2009-03-06	16:51:00	0
2009-03-06	16:52:00	0
2009-03-06	16:53:00	0
2009-03-06	16:54:00	0
2009-03-06	16:55:00	0
2009-03-06	16:56:00	0
2009-03-06	16:57:00	0
2009-03-06	16:58:00	0
2009-03-06	16:59:00	0
2009-03-06	17:00:00	0
2009-03-06	17:01:00	0
2009-03-06	17:02:00	0
2009-03-06	17:03:00	0
2009-03-06	17:04:00	0
2009-03-06	17:05:00	0
2009-03-06	17:06:00	0
2009-03-06	17:07:00	0
2009-03-06	17:08:00	0
2009-03-06	17:09:00	0
2009-03-06	17:10:00	0
2009-03-06	17:11:00	0
2009-03-06	17:12:00	0
2009-03-06	17:13:00	0
2009-03-06	17:14:00	0
2009-03-06	17:15:00	0
2009-03-06	17:16:00	0
2009-03-06	17:17:00	0
2009-03-06	17:18:00	0
2009-03-06	17:19:00	0
2009-03-06	17:20:00	0
2009-03-06	17:21:00	0
2009-03-06	17:22:00	0
2009-03-06	17:23:00	0
2009-03-06	17:24:00	0
2009-03-06	17:25:00	0
2009-03-06	17:26:00	0
2009-03-06	17:27:00	0
2009-03-06	17:28:00	0
2009-03-06	17:29:00	0
2009-03-06	17:30:00	0
2009-03-06	17:31:00	0
2009-03-06	17:32:00	0
2009-03-06	17:33:00	0
2009-03-06	17:34:00	0
2009-03-06	17:35:00	0
2009-03-06	17:36:00	0
2009-03-06	17:37:00	0
2009-03-06	17:38:00	0
2009-03-06	17:39:00	0
2009-03-06	17:40:00	0
2009-03-06	17:41:00	0
2009-03-06	17:42:00	0
2009-03-06	17:43:00	0
2009-03-06	17:44:00	0
2009-03-06	17:45:00	0
2009-03-06	17:46:00	0
2009-03-06	17:47:00	0
2009-03-06	17:48:00	0
2009-03-06	17:49:00	0
2009-03-06	17:50:00	0
2009-03-06	17:51:00	0
2009-03-06	17:52:00	0
2009-03-06	17:53:00	0
2009-03-06	17:54:00	0
2009-03-06	17:55:00	0
2009-03-06	17:56:00	0
2009-03-06	17:57:00	0
2009-03-06	17:58:00	0
2009-03-06	17:59:00	0
2009-03-06	18:00:00	0
2009-03-06	18:01:00	0
2009-03-06	18:02:00	0
2009-03-06	18:03:00	0
2009-03-06	18:04:00	0
2009-03-06	18:05:00	0
2009-03-06	18:06:00	0
2009-03-06	18:07:00	0
2009-03-06	18:08:00	0
2009-03-06	18:09:00	0
2009-03-06	18:10:00	0
2009-03-06	18:11:00	0
2009-03-06	18:12:00	0
2009-03-06	18:13:00	0
2009-03-06	18:14:00	0
2009-03-06	18:15:00	0
2009-03-06	18:16:00	0
2009-03-06	18:17:00	0
2009-03-06	18:18:00	0
2009-03-06	18:19:00	0
2009-03-06	18:20:00	0
2009-03-06	18:21:00	0
2009-03-06	18:22:00	0
2009-03-06	18:23:00	0
2009-03-06	18:24:00	0
2009-03-06	18:25:00	0
2009-03-06	18:26:00	0
2009-03-06	18:27:00	0
2009-03-06	18:28:00	0
2009-03-06	18:29:00	0
2009-03-06	18:30:00	0
2009-03-06	18:31:00	0
2009-03-06	18:32:00	0
2009-03-06	18:33:00	0
2009-03-06	18:34:00	0
2009-03-06	18:35:00	0
2009-03-06	18:36:00	0
2009-03-06	18:37:00	0
2009-03-06	18:38:00	0
2009-03-06	18:39:00	0
2009-03-06	18:40:00	0
2009-03-06	18:41:00	0
2009-03-06	18:42:00	0
2009-03-06	18:43:00	0
2009-03-06	18:44:00	0
2009-03-06	18:45:00	0
2009-03-06	18:46:00	0
2009-03-06	18:47:00	0
2009-03-06	18:48:00	0
2009-03-06	18:49:00	0
2009-03-06	18:50:00	0
2009-03-06	18:51:00	0
2009-03-06	18:52:00	0
2009-03-06	18:53:00	0
2009-03-06	18:54:00	0
2009-03-06	18:55:00	0
2009-03-06	18:56:00	0
2009-03-06	18:57:00	14675
2009-03-06	18:58:00	0
2009-03-06	18:59:00	0
2009-03-06	19:00:00	0
2009-03-06	19:01:00	0
2009-03-06	19:02:00	758
2009-03-06	19:03:00	1234
2009-03-06	19:04:00	635
2009-03-06	19:05:00	1098
2009-03-06	19:06:00	679
2009-03-06	19:07:00	235
2009-03-06	19:08:00	0
2009-03-06	19:09:00	0
2009-03-06	19:10:00	0
2009-03-06	19:11:00	5
2009-03-06	19:12:00	0
2009-03-06	19:13:00	5
2009-03-06	19:14:00	0
2009-03-06	19:15:00	0
2009-03-06	19:16:00	0
2009-03-06	19:17:00	5
2009-03-06	19:18:00	0
2009-03-06	19:19:00	0
2009-03-06	19:20:00	5
2009-03-06	19:21:00	0
2009-03-06	19:22:00	0
2009-03-06	19:23:00	0
2009-03-06	19:24:00	0
2009-03-06	19:25:00	0
2009-03-06	19:26:00	0
2009-03-06	19:27:00	0
2009-03-06	19:28:00	5
2009-03-06	19:29:00	0
2009-03-06	19:30:00	0
2009-03-06	19:31:00	0
2009-03-06	19:32:00	0
2009-03-06	19:33:00	0
2009-03-06	19:34:00	16
2009-03-06	19:35:00	0
2009-03-06	19:36:00	5
2009-03-06	19:37:00	0
2009-03-06	19:38:00	0
2009-03-06	19:39:00	0
2009-03-06	19:40:00	0
2009-03-06	19:41:00	0
2009-03-06	19:42:00	21
2009-03-06	19:43:00	0
2009-03-06	19:44:00	0
2009-03-06	19:45:00	0
2009-03-06	19:46:00	5
2009-03-06	19:47:00	0
2009-03-06	19:48:00	0
2009-03-06	19:49:00	407
2009-03-06	19:50:00	1384
2009-03-06	19:51:00	0	M
2009-03-06	19:52:00	105
2009-03-06	19:53:00	1164
2009-03-06	19:54:00	649
2009-03-06	19:55:00	252
2009-03-06	19:56:00	0
2009-03-06	19:57:00	10
2009-03-06	19:58:00	26
2009-03-06	19:59:00	86
2009-03-06	20:00:00	21
2009-03-06	20:01:00	86
2009-03-06	20:02:00	62
2009-03-06	20:03:00	0
2009-03-06	20:04:00	0
2009-03-06	20:05:00	0
2009-03-06	20:06:00	0
2009-03-06	20:07:00	0
2009-03-06	20:08:00	0
2009-03-06	20:09:00	0
2009-03-06	20:10:00	0
2009-03-06	20:11:00	0
2009-03-06	20:12:00	0
2009-03-06	20:13:00	0
2009-03-06	20:14:00	0
2009-03-06	20:15:00	0
2009-03-06	20:16:00	26
2009-03-06	20:17:00	0
2009-03-06	20:18:00	0
2009-03-06	20:19:00	0
2009-03-06	20:20:00	0
2009-03-06	20:21:00	0
2009-03-06	20:22:00	0
2009-03-06	20:23:00	0
2009-03-06	20:24:00	0
2009-03-06	20:25:00	0
2009-03-06	20:26:00	0
2009-03-06	20:27:00	0
2009-03-06	20:28:00	0
2009-03-06	20:29:00	0
2009-03-06	20:30:00	0
2009-03-06	20:31:00	0
2009-03-06	20:32:00	0
2009-03-06	20:33:00	0
2009-03-06	20:34:00	0
2009-03-06	20:35:00	0
2009-03-06	20:36:00	16
2009-03-06	20:37:00	0
2009-03-06	20:38:00	0
2009-03-06	20:39:00	5
2009-03-06	20:40:00	0
2009-03-06	20:41:00	0
2009-03-06	20:42:00	0
2009-03-06	20:43:00	0
2009-03-06	20:44:00	0
2009-03-06	20:45:00	0
2009-03-06	20:46:00	0
2009-03-06	20:47:00	664
2009-03-06	20:48:00	679
2009-03-06	20:49:00	878
2009-03-06	20:50:00	464
2009-03-06	20:51:00	1098
2009-03-06	20:52:00	513
2009-03-06	20:53:00	136
2009-03-06	20:54:00	268
2009-03-06	20:55:00	210
2009-03-06	20:56:00	99
2009-03-06	20:57:00	86
2009-03-06	20:58:00	297
2009-03-06	20:59:00	287
2009-03-06	21:00:00	334
2009-03-06	21:01:00	118
2009-03-06	21:02:00	268
2009-03-06	21:03:00	130
2009-03-06	21:04:00	180
2009-03-06	21:05:00	202
2009-03-06	21:06:00	252
2009-03-06	21:07:00	151
2009-03-06	21:08:00	68
2009-03-06	21:09:00	136
2009-03-06	21:10:00	165
2009-03-06	21:11:00	111
2009-03-06	21:12:00	86
2009-03-06	21:13:00	62
2009-03-06	21:14:00	173
2009-03-06	21:15:00	252
2009-03-06	21:16:00	260
2009-03-06	21:17:00	297
2009-03-06	21:18:00	315
2009-03-06	21:19:00	210
2009-03-06	21:20:00	407
2009-03-06	21:21:00	694
2009-03-06	21:22:00	74
2009-03-06	21:23:00	825
2009-03-06	21:24:00	861
2009-03-06	21:25:00	606
2009-03-06	21:26:00	526
2009-03-06	21:27:00	287
2009-03-06	21:28:00	202
2009-03-06	21:29:00	315
2009-03-06	21:30:00	0
2009-03-06	21:31:00	180
2009-03-06	21:32:00	151
2009-03-06	21:33:00	80
2009-03-06	21:34:00	227
2009-03-06	21:35:00	99
2009-03-06	21:36:00	47
2009-03-06	21:37:00	62
2009-03-06	21:38:00	42
2009-03-06	21:39:00	202
2009-03-06	21:40:00	111
2009-03-06	21:41:00	93
2009-03-06	21:42:00	52
2009-03-06	21:43:00	5
2009-03-06	21:44:00	180
2009-03-06	21:45:00	0
2009-03-06	21:46:00	0
2009-03-06	21:47:00	0
2009-03-06	21:48:00	0
2009-03-06	21:49:00	0
2009-03-06	21:50:00	0
2009-03-06	21:51:00	0
2009-03-06	21:52:00	0
2009-03-06	21:53:00	10
2009-03-06	21:54:00	80
2009-03-06	21:55:00	0
2009-03-06	21:56:00	62
2009-03-06	21:57:00	74
2009-03-06	21:58:00	52
2009-03-06	21:59:00	0
2009-03-06	22:00:00	10
2009-03-06	22:01:00	74
2009-03-06	22:02:00	105
2009-03-06	22:03:00	0
2009-03-06	22:04:00	0
2009-03-06	22:05:00	16
2009-03-06	22:06:00	0
2009-03-06	22:07:00	0
2009-03-06	22:08:00	0
2009-03-06	22:09:00	0
2009-03-06	22:10:00	5
2009-03-06	22:11:00	10
2009-03-06	22:12:00	5
2009-03-06	22:13:00	0
2009-03-06	22:14:00	0
2009-03-06	22:15:00	0
2009-03-06	22:16:00	0
2009-03-06	22:17:00	5
2009-03-06	22:18:00	10
2009-03-06	22:19:00	0
2009-03-06	22:20:00	130
2009-03-06	22:21:00	144
2009-03-06	22:22:00	68
2009-03-06	22:23:00	47
2009-03-06	22:24:00	62
2009-03-06	22:25:00	62
2009-03-06	22:26:00	130
2009-03-06	22:27:00	0
2009-03-06	22:28:00	0
2009-03-06	22:29:00	10
2009-03-06	22:30:00	0
2009-03-06	22:31:00	0
2009-03-06	22:32:00	10
2009-03-06	22:33:00	74
2009-03-06	22:34:00	0
2009-03-06	22:35:00	26
2009-03-06	22:36:00	180
2009-03-06	22:37:00	5
2009-03-06	22:38:00	0
2009-03-06	22:39:00	0
2009-03-06	22:40:00	0
2009-03-06	22:41:00	111
2009-03-06	22:42:00	10
2009-03-06	22:43:00	86
2009-03-06	22:44:00	144
2009-03-06	22:45:00	0
2009-03-06	22:46:00	0
2009-03-06	22:47:00	0
2009-03-06	22:48:00	0
2009-03-06	22:49:00	0
2009-03-06	22:50:00	0
2009-03-06	22:51:00	0
2009-03-06	22:52:00	0
2009-03-06	22:53:00	0
2009-03-06	22:54:00	16
2009-03-06	22:55:00	5
2009-03-06	22:56:00	0
2009-03-06	22:57:00	0
2009-03-06	22:58:00	0
2009-03-06	22:59:00	0
2009-03-06	23:00:00	0
2009-03-06	23:01:00	0
2009-03-06	23:02:00	0
2009-03-06	23:03:00	0
2009-03-06	23:04:00	0
2009-03-06	23:05:00	99
2009-03-06	23:06:00	124
2009-03-06	23:07:00	62
2009-03-06	23:08:00	195
2009-03-06	23:09:00	0
2009-03-06	23:10:00	0
2009-03-06	23:11:00	0
2009-03-06	23:12:00	0
2009-03-06	23:13:00	0
2009-03-06	23:14:00	0
2009-03-06	23:15:00	0
2009-03-06	23:16:00	0
2009-03-06	23:17:00	0
2009-03-06	23:18:00	0
2009-03-06	23:19:00	0
2009-03-06	23:20:00	0
2009-03-06	23:21:00	0
2009-03-06	23:22:00	16
2009-03-06	23:23:00	10
2009-03-06	23:24:00	0
2009-03-06	23:25:00	0
2009-03-06	23:26:00	0
2009-03-06	23:27:00	0
2009-03-06	23:28:00	0
2009-03-06	23:29:00	0
2009-03-06	23:30:00	0
2009-03-06	23:31:00	0
2009-03-06	23:32:00	0
2009-03-06	23:33:00	0
2009-03-06	23:34:00	5
2009-03-06	23:35:00	5
2009-03-06	23:36:00	0
2009-03-06	23:37:00	0
2009-03-06	23:38:00	0
2009-03-06	23:39:00	0
2009-03-06	23:40:00	0
2009-03-06	23:41:00	0
2009-03-06	23:42:00	0
2009-03-06	23:43:00	0
2009-03-06	23:44:00	0
2009-03-06	23:45:00	0
2009-03-06	23:46:00	0
2009-03-06	23:47:00	0
2009-03-06	23:48:00	0
2009-03-06	23:49:00	0
2009-03-06	23:50:00	0
2009-03-06	23:51:00	0
2009-03-06	23:52:00	0
2009-03-06	23:53:00	0
2009-03-06	23:54:00	0
2009-03-06	23:55:00	0
2009-03-06	23:56:00	0
2009-03-06	23:57:00	0
2009-03-06	23:58:00	0
2009-03-06	23:59:00	0
2009-03-07	00:00:00	0
2009-03-07	00:01:00	0
2009-03-07	00:02:00	0
2009-03-07	00:03:00	0
2009-03-07	00:04:00	0
2009-03-07	00:05:00	0
2009-03-07	00:06:00	0
2009-03-07	00:07:00	0
2009-03-07	00:08:00	0
2009-03-07	00:09:00	0
2009-03-07	00:10:00	0
2009-03-07	00:11:00	0
2009-03-07	00:12:00	0
2009-03-07	00:13:00	0
2009-03-07	00:14:00	130
2009-03-07	00:15:00	0
2009-03-07	00:16:00	252
2009-03-07	00:17:00	68
2009-03-07	00:18:00	68
2009-03-07	00:19:00	173
2009-03-07	00:20:00	0
2009-03-07	00:21:00	0
2009-03-07	00:22:00	0
2009-03-07	00:23:00	0
2009-03-07	00:24:00	0
2009-03-07	00:25:00	0
2009-03-07	00:26:00	0
2009-03-07	00:27:00	0
2009-03-07	00:28:00	0
2009-03-07	00:29:00	0
2009-03-07	00:30:00	0
2009-03-07	00:31:00	0
2009-03-07	00:32:00	0
2009-03-07	00:33:00	0
2009-03-07	00:34:00	0
2009-03-07	00:35:00	0
2009-03-07	00:36:00	0
2009-03-07	00:37:00	0
2009-03-07	00:38:00	0
2009-03-07	00:39:00	0
2009-03-07	00:40:00	0
2009-03-07	00:41:00	0
2009-03-07	00:42:00	0
2009-03-07	00:43:00	0
2009-03-07	00:44:00	0
2009-03-07	00:45:00	21
2009-03-07	00:46:00	5
2009-03-07	00:47:00	0
2009-03-07	00:48:00	0
2009-03-07	00:49:00	0
2009-03-07	00:50:00	111
2009-03-07	00:51:00	244
2009-03-07	00:52:00	62
2009-03-07	00:53:00	62
2009-03-07	00:54:00	187
2009-03-07	00:55:00	0
2009-03-07	00:56:00	0
2009-03-07	00:57:00	0
2009-03-07	00:58:00	0
2009-03-07	00:59:00	0
2009-03-07	01:00:00	0
2009-03-07	01:01:00	21
2009-03-07	01:02:00	0
2009-03-07	01:03:00	0
2009-03-07	01:04:00	0
2009-03-07	01:05:00	124
2009-03-07	01:06:00	843
2009-03-07	01:07:00	325
2009-03-07	01:08:00	227
2009-03-07	01:09:00	118
2009-03-07	01:10:00	0
2009-03-07	01:11:00	0
2009-03-07	01:12:00	0
2009-03-07	01:13:00	0
2009-03-07	01:14:00	0
2009-03-07	01:15:00	0
2009-03-07	01:16:00	0
2009-03-07	01:17:00	0
2009-03-07	01:18:00	111
2009-03-07	01:19:00	0
2009-03-07	01:20:00	16
2009-03-07	01:21:00	0
2009-03-07	01:22:00	0
2009-03-07	01:23:00	0
2009-03-07	01:24:00	0
2009-03-07	01:25:00	0
2009-03-07	01:26:00	0
2009-03-07	01:27:00	0
2009-03-07	01:28:00	0
2009-03-07	01:29:00	0
2009-03-07	01:30:00	0
2009-03-07	01:31:00	0
2009-03-07	01:32:00	0
2009-03-07	01:33:00	0
2009-03-07	01:34:00	0
2009-03-07	01:35:00	0
2009-03-07	01:36:00	0
2009-03-07	01:37:00	0
2009-03-07	01:38:00	0
2009-03-07	01:39:00	0
2009-03-07	01:40:00	0
2009-03-07	01:41:00	0
2009-03-07	01:42:00	0
2009-03-07	01:43:00	0
2009-03-07	01:44:00	0
2009-03-07	01:45:00	0
2009-03-07	01:46:00	0
2009-03-07	01:47:00	0
2009-03-07	01:48:00	0
2009-03-07	01:49:00	0
2009-03-07	01:50:00	16
2009-03-07	01:51:00	57
2009-03-07	01:52:00	202
2009-03-07	01:53:00	21
2009-03-07	01:54:00	235
2009-03-07	01:55:00	10
2009-03-07	01:56:00	36
2009-03-07	01:57:00	0
2009-03-07	01:58:00	0
2009-03-07	01:59:00	16
2009-03-07	02:00:00	0
2009-03-07	02:01:00	0
2009-03-07	02:02:00	0
2009-03-07	02:03:00	0
2009-03-07	02:04:00	0
2009-03-07	02:05:00	99
2009-03-07	02:06:00	5
2009-03-07	02:07:00	74
2009-03-07	02:08:00	0
2009-03-07	02:09:00	252
2009-03-07	02:10:00	0
2009-03-07	02:11:00	0
2009-03-07	02:12:00	0
2009-03-07	02:13:00	0
2009-03-07	02:14:00	0
2009-03-07	02:15:00	0
2009-03-07	02:16:00	0
2009-03-07	02:17:00	0
2009-03-07	02:18:00	0
2009-03-07	02:19:00	0
2009-03-07	02:20:00	0
2009-03-07	02:21:00	26
2009-03-07	02:22:00	5
2009-03-07	02:23:00	0
2009-03-07	02:24:00	0
2009-03-07	02:25:00	0
2009-03-07	02:26:00	0
2009-03-07	02:27:00	0
2009-03-07	02:28:00	0
2009-03-07	02:29:00	0
2009-03-07	02:30:00	0
2009-03-07	02:31:00	0
2009-03-07	02:32:00	0
2009-03-07	02:33:00	0
2009-03-07	02:34:00	0
2009-03-07	02:35:00	0
2009-03-07	02:36:00	0
2009-03-07	02:37:00	0
2009-03-07	02:38:00	0
2009-03-07	02:39:00	0
2009-03-07	02:40:00	0
2009-03-07	02:41:00	0
2009-03-07	02:42:00	0
2009-03-07	02:43:00	0
2009-03-07	02:44:00	0
2009-03-07	02:45:00	5
2009-03-07	02:46:00	0
2009-03-07	02:47:00	0
2009-03-07	02:48:00	0
2009-03-07	02:49:00	0
2009-03-07	02:50:00	0
2009-03-07	02:51:00	0
2009-03-07	02:52:00	0
2009-03-07	02:53:00	0
2009-03-07	02:54:00	0
2009-03-07	02:55:00	0
2009-03-07	02:56:00	0
2009-03-07	02:57:00	0
2009-03-07	02:58:00	0
2009-03-07	02:59:00	0
2009-03-07	03:00:00	0
2009-03-07	03:01:00	105
2009-03-07	03:02:00	620
2009-03-07	03:03:00	396
2009-03-07	03:04:00	0
2009-03-07	03:05:00	5
2009-03-07	03:06:00	0
2009-03-07	03:07:00	0
2009-03-07	03:08:00	0
2009-03-07	03:09:00	0
2009-03-07	03:10:00	47
2009-03-07	03:11:00	758
2009-03-07	03:12:00	664
2009-03-07	03:13:00	635
2009-03-07	03:14:00	315
2009-03-07	03:15:00	36
2009-03-07	03:16:00	0
2009-03-07	03:17:00	0
2009-03-07	03:18:00	0
2009-03-07	03:19:00	0
2009-03-07	03:20:00	0
2009-03-07	03:21:00	0
2009-03-07	03:22:00	0
2009-03-07	03:23:00	0
2009-03-07	03:24:00	0
2009-03-07	03:25:00	0
2009-03-07	03:26:00	0
2009-03-07	03:27:00	0
2009-03-07	03:28:00	0
2009-03-07	03:29:00	5
2009-03-07	03:30:00	0
2009-03-07	03:31:00	0
2009-03-07	03:32:00	0
2009-03-07	03:33:00	0
2009-03-07	03:34:00	0
2009-03-07	03:35:00	0
2009-03-07	03:36:00	0
2009-03-07	03:37:00	0
2009-03-07	03:38:00	0
2009-03-07	03:39:00	0
2009-03-07	03:40:00	0
2009-03-07	03:41:00	0
2009-03-07	03:42:00	0
2009-03-07	03:43:00	0
2009-03-07	03:44:00	0
2009-03-07	03:45:00	0
2009-03-07	03:46:00	0
2009-03-07	03:47:00	0
2009-03-07	03:48:00	0
2009-03-07	03:49:00	0
2009-03-07	03:50:00	0
2009-03-07	03:51:00	0
2009-03-07	03:52:00	0
2009-03-07	03:53:00	0
2009-03-07	03:54:00	0
2009-03-07	03:55:00	0
2009-03-07	03:56:00	0
2009-03-07	03:57:00	0
2009-03-07	03:58:00	5
2009-03-07	03:59:00	0
2009-03-07	04:00:00	36
2009-03-07	04:01:00	0
2009-03-07	04:02:00	0
2009-03-07	04:03:00	0
2009-03-07	04:04:00	0
2009-03-07	04:05:00	0
2009-03-07	04:06:00	0
2009-03-07	04:07:00	0
2009-03-07	04:08:00	0
2009-03-07	04:09:00	0
2009-03-07	04:10:00	0
2009-03-07	04:11:00	0
2009-03-07	04:12:00	0
2009-03-07	04:13:00	0
2009-03-07	04:14:00	0
2009-03-07	04:15:00	10
2009-03-07	04:16:00	0
2009-03-07	04:17:00	0
2009-03-07	04:18:00	0
2009-03-07	04:19:00	0
2009-03-07	04:20:00	0
2009-03-07	04:21:00	0
2009-03-07	04:22:00	0
2009-03-07	04:23:00	0
2009-03-07	04:24:00	0
2009-03-07	04:25:00	0
2009-03-07	04:26:00	0
2009-03-07	04:27:00	0
2009-03-07	04:28:00	0
2009-03-07	04:29:00	0
2009-03-07	04:30:00	0
2009-03-07	04:31:00	0
2009-03-07	04:32:00	10
2009-03-07	04:33:00	0
2009-03-07	04:34:00	0
2009-03-07	04:35:00	0
2009-03-07	04:36:00	62
2009-03-07	04:37:00	227
2009-03-07	04:38:00	21
2009-03-07	04:39:00	843
2009-03-07	04:40:00	606
2009-03-07	04:41:00	501
2009-03-07	04:42:00	344
2009-03-07	04:43:00	0
2009-03-07	04:44:00	0
2009-03-07	04:45:00	0
2009-03-07	04:46:00	0
2009-03-07	04:47:00	0
2009-03-07	04:48:00	0
2009-03-07	04:49:00	0
2009-03-07	04:50:00	0
2009-03-07	04:51:00	0
2009-03-07	04:52:00	0
2009-03-07	04:53:00	0
2009-03-07	04:54:00	0
2009-03-07	04:55:00	31
2009-03-07	04:56:00	252
2009-03-07	04:57:00	99
2009-03-07	04:58:00	0
2009-03-07	04:59:00	0
2009-03-07	05:00:00	0
2009-03-07	05:01:00	10
2009-03-07	05:02:00	244
2009-03-07	05:03:00	5
2009-03-07	05:04:00	0
2009-03-07	05:05:00	0
2009-03-07	05:06:00	0
2009-03-07	05:07:00	315
2009-03-07	05:08:00	0
2009-03-07	05:09:00	0
2009-03-07	05:10:00	0
2009-03-07	05:11:00	0
2009-03-07	05:12:00	0
2009-03-07	05:13:00	0
2009-03-07	05:14:00	0
2009-03-07	05:15:00	0
2009-03-07	05:16:00	0
2009-03-07	05:17:00	0
2009-03-07	05:18:00	0
2009-03-07	05:19:00	0
2009-03-07	05:20:00	0
2009-03-07	05:21:00	0
2009-03-07	05:22:00	0
2009-03-07	05:23:00	5
2009-03-07	05:24:00	0
2009-03-07	05:25:00	0
2009-03-07	05:26:00	0
2009-03-07	05:27:00	0
2009-03-07	05:28:00	0
2009-03-07	05:29:00	5
2009-03-07	05:30:00	0
2009-03-07	05:31:00	5
2009-03-07	05:32:00	10
2009-03-07	05:33:00	5
2009-03-07	05:34:00	42
2009-03-07	05:35:00	0
2009-03-07	05:36:00	0
2009-03-07	05:37:00	0
2009-03-07	05:38:00	0
2009-03-07	05:39:00	0
2009-03-07	05:40:00	0
2009-03-07	05:41:00	0
2009-03-07	05:42:00	0
2009-03-07	05:43:00	0
2009-03-07	05:44:00	0
2009-03-07	05:45:00	0
2009-03-07	05:46:00	0
2009-03-07	05:47:00	0
2009-03-07	05:48:00	0
2009-03-07	05:49:00	0
2009-03-07	05:50:00	0
2009-03-07	05:51:00	0
2009-03-07	05:52:00	0
2009-03-07	05:53:00	0
2009-03-07	05:54:00	0
2009-03-07	05:55:00	0
2009-03-07	05:56:00	0
2009-03-07	05:57:00	21
2009-03-07	05:58:00	0
2009-03-07	05:59:00	0
2009-03-07	06:00:00	0
2009-03-07	06:01:00	57
2009-03-07	06:02:00	0
2009-03-07	06:03:00	0
2009-03-07	06:04:00	0
2009-03-07	06:05:00	0
2009-03-07	06:06:00	0
2009-03-07	06:07:00	0
2009-03-07	06:08:00	0
2009-03-07	06:09:00	0
2009-03-07	06:10:00	0
2009-03-07	06:11:00	0
2009-03-07	06:12:00	0
2009-03-07	06:13:00	0
2009-03-07	06:14:00	0
2009-03-07	06:15:00	0
2009-03-07	06:16:00	118
2009-03-07	06:17:00	136
2009-03-07	06:18:00	111
2009-03-07	06:19:00	0
2009-03-07	06:20:00	0
2009-03-07	06:21:00	0
2009-03-07	06:22:00	0
2009-03-07	06:23:00	0
2009-03-07	06:24:00	0
2009-03-07	06:25:00	0
2009-03-07	06:26:00	0
2009-03-07	06:27:00	0
2009-03-07	06:28:00	0
2009-03-07	06:29:00	0
2009-03-07	06:30:00	0
2009-03-07	06:31:00	0
2009-03-07	06:32:00	80
2009-03-07	06:33:00	195
2009-03-07	06:34:00	5
2009-03-07	06:35:00	21
2009-03-07	06:36:00	0
2009-03-07	06:37:00	0
2009-03-07	06:38:00	0
2009-03-07	06:39:00	0
2009-03-07	06:40:00	0
2009-03-07	06:41:00	0
2009-03-07	06:42:00	0
2009-03-07	06:43:00	0
2009-03-07	06:44:00	0
2009-03-07	06:45:00	5
2009-03-07	06:46:00	0
2009-03-07	06:47:00	0
2009-03-07	06:48:00	0
2009-03-07	06:49:00	5
2009-03-07	06:50:00	0
2009-03-07	06:51:00	10
2009-03-07	06:52:00	0
2009-03-07	06:53:00	0
2009-03-07	06:54:00	0
2009-03-07	06:55:00	0
2009-03-07	06:56:00	0
2009-03-07	06:57:00	0
2009-03-07	06:58:00	0
2009-03-07	06:59:00	0
2009-03-07	07:00:00	0
2009-03-07	07:01:00	0
2009-03-07	07:02:00	0
2009-03-07	07:03:00	0
2009-03-07	07:04:00	0
2009-03-07	07:05:00	0
2009-03-07	07:06:00	0
2009-03-07	07:07:00	0
2009-03-07	07:08:00	0
2009-03-07	07:09:00	0
2009-03-07	07:10:00	0
2009-03-07	07:11:00	0
2009-03-07	07:12:00	0
2009-03-07	07:13:00	0
2009-03-07	07:14:00	0
2009-03-07	07:15:00	0
2009-03-07	07:16:00	0
2009-03-07	07:17:00	0
2009-03-07	07:18:00	99
2009-03-07	07:19:00	386
2009-03-07	07:20:00	0
2009-03-07	07:21:00	0
2009-03-07	07:22:00	0
2009-03-07	07:23:00	0
2009-03-07	07:24:00	0
2009-03-07	07:25:00	0
2009-03-07	07:26:00	0
2009-03-07	07:27:00	52
2009-03-07	07:28:00	235
2009-03-07	07:29:00	0
2009-03-07	07:30:00	0
2009-03-07	07:31:00	0
2009-03-07	07:32:00	0
2009-03-07	07:33:00	0
2009-03-07	07:34:00	0
2009-03-07	07:35:00	0
2009-03-07	07:36:00	0
2009-03-07	07:37:00	0
2009-03-07	07:38:00	252
2009-03-07	07:39:00	5
2009-03-07	07:40:00	5
2009-03-07	07:41:00	5
2009-03-07	07:42:00	0
2009-03-07	07:43:00	0
2009-03-07	07:44:00	5
2009-03-07	07:45:00	5
2009-03-07	07:46:00	5
2009-03-07	07:47:00	5
2009-03-07	07:48:00	5
2009-03-07	07:49:00	5
2009-03-07	07:50:00	5
2009-03-07	07:51:00	0
2009-03-07	07:52:00	16
2009-03-07	07:53:00	5
2009-03-07	07:54:00	10
2009-03-07	07:55:00	5
2009-03-07	07:56:00	5
2009-03-07	07:57:00	124
2009-03-07	07:58:00	0
2009-03-07	07:59:00	5
2009-03-07	08:00:00	5
2009-03-07	08:01:00	5
2009-03-07	08:02:00	5
2009-03-07	08:03:00	0
2009-03-07	08:04:00	10
2009-03-07	08:05:00	5
2009-03-07	08:06:00	0
2009-03-07	08:07:00	10
2009-03-07	08:08:00	31
2009-03-07	08:09:00	5
2009-03-07	08:10:00	105
2009-03-07	08:11:00	0
2009-03-07	08:12:00	0
2009-03-07	08:13:00	0
2009-03-07	08:14:00	0
2009-03-07	08:15:00	0
2009-03-07	08:16:00	0
2009-03-07	08:17:00	0
2009-03-07	08:18:00	0
2009-03-07	08:19:00	0
2009-03-07	08:20:00	0
2009-03-07	08:21:00	0
2009-03-07	08:22:00	0
2009-03-07	08:23:00	0
2009-03-07	08:24:00	0
2009-03-07	08:25:00	0
2009-03-07	08:26:00	0
2009-03-07	08:27:00	0
2009-03-07	08:28:00	47
2009-03-07	08:29:00	0
2009-03-07	08:30:00	0
2009-03-07	08:31:00	0
2009-03-07	08:32:00	0
2009-03-07	08:33:00	0
2009-03-07	08:34:00	0
2009-03-07	08:35:00	0
2009-03-07	08:36:00	62
2009-03-07	08:37:00	0
2009-03-07	08:38:00	0
2009-03-07	08:39:00	0
2009-03-07	08:40:00	0
2009-03-07	08:41:00	0
2009-03-07	08:42:00	0
2009-03-07	08:43:00	0
2009-03-07	08:44:00	0
2009-03-07	08:45:00	0
2009-03-07	08:46:00	0
2009-03-07	08:47:00	0
2009-03-07	08:48:00	5
2009-03-07	08:49:00	0
2009-03-07	08:50:00	0
2009-03-07	08:51:00	0
2009-03-07	08:52:00	31
2009-03-07	08:53:00	0
2009-03-07	08:54:00	0
2009-03-07	08:55:00	0
2009-03-07	08:56:00	0
2009-03-07	08:57:00	376
2009-03-07	08:58:00	26
2009-03-07	08:59:00	0
2009-03-07	09:00:00	0
2009-03-07	09:01:00	0
2009-03-07	09:02:00	0
2009-03-07	09:03:00	0
2009-03-07	09:04:00	0
2009-03-07	09:05:00	0
2009-03-07	09:06:00	0
2009-03-07	09:07:00	0
2009-03-07	09:08:00	0
[truncated: 19,611 more rows]

## Sheet: 3.20.09
Actogram, Copy Raw Data, All Days
Identity:	Dakota Hunter
Filename:	E:\Active Research Files\meloxicam titre canine\cases\dakota\Dakota Hunter 3.20.09.AWC
Gender:	M
Age:	10
Height:	55.0 cm	21.7 in
Weight:	32.6 kg	71.9 lbs
Start Date:	20-Mar-2009 (Fri)
Start Time:	18:00:00
Interval:	1.00 mins
Date Stamp:	Time Stamp:	Activity Data:	Marker Press:
2009-03-20	00:00:00	0
2009-03-20	00:01:00	0
2009-03-20	00:02:00	0
2009-03-20	00:03:00	0
2009-03-20	00:04:00	0
2009-03-20	00:05:00	0
2009-03-20	00:06:00	0
2009-03-20	00:07:00	0
2009-03-20	00:08:00	0
2009-03-20	00:09:00	0
2009-03-20	00:10:00	0
2009-03-20	00:11:00	0
2009-03-20	00:12:00	0
2009-03-20	00:13:00	0
2009-03-20	00:14:00	0
2009-03-20	00:15:00	0
2009-03-20	00:16:00	0
2009-03-20	00:17:00	0
2009-03-20	00:18:00	0
2009-03-20	00:19:00	0
2009-03-20	00:20:00	0
2009-03-20	00:21:00	0
2009-03-20	00:22:00	0
2009-03-20	00:23:00	0
2009-03-20	00:24:00	0
2009-03-20	00:25:00	0
2009-03-20	00:26:00	0
2009-03-20	00:27:00	0
2009-03-20	00:28:00	0
2009-03-20	00:29:00	0
2009-03-20	00:30:00	0
2009-03-20	00:31:00	0
2009-03-20	00:32:00	0
2009-03-20	00:33:00	0
2009-03-20	00:34:00	0
2009-03-20	00:35:00	0
2009-03-20	00:36:00	0
2009-03-20	00:37:00	0
2009-03-20	00:38:00	0
2009-03-20	00:39:00	0
2009-03-20	00:40:00	0
2009-03-20	00:41:00	0
2009-03-20	00:42:00	0
2009-03-20	00:43:00	0
2009-03-20	00:44:00	0
2009-03-20	00:45:00	0
2009-03-20	00:46:00	0
2009-03-20	00:47:00	0
2009-03-20	00:48:00	0
2009-03-20	00:49:00	0
2009-03-20	00:50:00	0
2009-03-20	00:51:00	0
2009-03-20	00:52:00	0
2009-03-20	00:53:00	0
2009-03-20	00:54:00	0
2009-03-20	00:55:00	0
2009-03-20	00:56:00	0
2009-03-20	00:57:00	0
2009-03-20	00:58:00	0
2009-03-20	00:59:00	0
2009-03-20	01:00:00	0
2009-03-20	01:01:00	0
2009-03-20	01:02:00	0
2009-03-20	01:03:00	0
2009-03-20	01:04:00	0
2009-03-20	01:05:00	0
2009-03-20	01:06:00	0
2009-03-20	01:07:00	0
2009-03-20	01:08:00	0
2009-03-20	01:09:00	0
2009-03-20	01:10:00	0
2009-03-20	01:11:00	0
2009-03-20	01:12:00	0
2009-03-20	01:13:00	0
2009-03-20	01:14:00	0
2009-03-20	01:15:00	0
2009-03-20	01:16:00	0
2009-03-20	01:17:00	0
2009-03-20	01:18:00	0
2009-03-20	01:19:00	0
2009-03-20	01:20:00	0
2009-03-20	01:21:00	0
2009-03-20	01:22:00	0
2009-03-20	01:23:00	0
2009-03-20	01:24:00	0
2009-03-20	01:25:00	0
2009-03-20	01:26:00	0
2009-03-20	01:27:00	0
2009-03-20	01:28:00	0
2009-03-20	01:29:00	0
2009-03-20	01:30:00	0
2009-03-20	01:31:00	0
2009-03-20	01:32:00	0
2009-03-20	01:33:00	0
2009-03-20	01:34:00	0
2009-03-20	01:35:00	0
2009-03-20	01:36:00	0
2009-03-20	01:37:00	0
2009-03-20	01:38:00	0
2009-03-20	01:39:00	0
2009-03-20	01:40:00	0
2009-03-20	01:41:00	0
2009-03-20	01:42:00	0
2009-03-20	01:43:00	0
2009-03-20	01:44:00	0
2009-03-20	01:45:00	0
2009-03-20	01:46:00	0
2009-03-20	01:47:00	0
2009-03-20	01:48:00	0
2009-03-20	01:49:00	0
2009-03-20	01:50:00	0
2009-03-20	01:51:00	0
2009-03-20	01:52:00	0
2009-03-20	01:53:00	0
2009-03-20	01:54:00	0
2009-03-20	01:55:00	0
2009-03-20	01:56:00	0
2009-03-20	01:57:00	0
2009-03-20	01:58:00	0
2009-03-20	01:59:00	0
2009-03-20	02:00:00	0
2009-03-20	02:01:00	0
2009-03-20	02:02:00	0
2009-03-20	02:03:00	0
2009-03-20	02:04:00	0
2009-03-20	02:05:00	0
2009-03-20	02:06:00	0
2009-03-20	02:07:00	0
2009-03-20	02:08:00	0
2009-03-20	02:09:00	0
2009-03-20	02:10:00	0
2009-03-20	02:11:00	0
2009-03-20	02:12:00	0
2009-03-20	02:13:00	0
2009-03-20	02:14:00	0
2009-03-20	02:15:00	0
2009-03-20	02:16:00	0
2009-03-20	02:17:00	0
2009-03-20	02:18:00	0
2009-03-20	02:19:00	0
2009-03-20	02:20:00	0
2009-03-20	02:21:00	0
2009-03-20	02:22:00	0
2009-03-20	02:23:00	0
2009-03-20	02:24:00	0
2009-03-20	02:25:00	0
2009-03-20	02:26:00	0
2009-03-20	02:27:00	0
2009-03-20	02:28:00	0
2009-03-20	02:29:00	0
2009-03-20	02:30:00	0
2009-03-20	02:31:00	0
2009-03-20	02:32:00	0
2009-03-20	02:33:00	0
2009-03-20	02:34:00	0
2009-03-20	02:35:00	0
2009-03-20	02:36:00	0
2009-03-20	02:37:00	0
2009-03-20	02:38:00	0
2009-03-20	02:39:00	0
2009-03-20	02:40:00	0
2009-03-20	02:41:00	0
2009-03-20	02:42:00	0
2009-03-20	02:43:00	0
2009-03-20	02:44:00	0
2009-03-20	02:45:00	0
2009-03-20	02:46:00	0
2009-03-20	02:47:00	0
2009-03-20	02:48:00	0
2009-03-20	02:49:00	0
2009-03-20	02:50:00	0
2009-03-20	02:51:00	0
2009-03-20	02:52:00	0
2009-03-20	02:53:00	0
2009-03-20	02:54:00	0
2009-03-20	02:55:00	0
2009-03-20	02:56:00	0
2009-03-20	02:57:00	0
2009-03-20	02:58:00	0
2009-03-20	02:59:00	0
2009-03-20	03:00:00	0
2009-03-20	03:01:00	0
2009-03-20	03:02:00	0
2009-03-20	03:03:00	0
2009-03-20	03:04:00	0
2009-03-20	03:05:00	0
2009-03-20	03:06:00	0
2009-03-20	03:07:00	0
2009-03-20	03:08:00	0
2009-03-20	03:09:00	0
2009-03-20	03:10:00	0
2009-03-20	03:11:00	0
2009-03-20	03:12:00	0
2009-03-20	03:13:00	0
2009-03-20	03:14:00	0
2009-03-20	03:15:00	0
2009-03-20	03:16:00	0
2009-03-20	03:17:00	0
2009-03-20	03:18:00	0
2009-03-20	03:19:00	0
2009-03-20	03:20:00	0
2009-03-20	03:21:00	0
2009-03-20	03:22:00	0
2009-03-20	03:23:00	0
2009-03-20	03:24:00	0
2009-03-20	03:25:00	0
2009-03-20	03:26:00	0
2009-03-20	03:27:00	0
2009-03-20	03:28:00	0
2009-03-20	03:29:00	0
2009-03-20	03:30:00	0
2009-03-20	03:31:00	0
2009-03-20	03:32:00	0
2009-03-20	03:33:00	0
2009-03-20	03:34:00	0
2009-03-20	03:35:00	0
2009-03-20	03:36:00	0
2009-03-20	03:37:00	0
2009-03-20	03:38:00	0
2009-03-20	03:39:00	0
2009-03-20	03:40:00	0
2009-03-20	03:41:00	0
2009-03-20	03:42:00	0
2009-03-20	03:43:00	0
2009-03-20	03:44:00	0
2009-03-20	03:45:00	0
2009-03-20	03:46:00	0
2009-03-20	03:47:00	0
2009-03-20	03:48:00	0
2009-03-20	03:49:00	0
2009-03-20	03:50:00	0
2009-03-20	03:51:00	0
2009-03-20	03:52:00	0
2009-03-20	03:53:00	0
2009-03-20	03:54:00	0
2009-03-20	03:55:00	0
2009-03-20	03:56:00	0
2009-03-20	03:57:00	0
2009-03-20	03:58:00	0
2009-03-20	03:59:00	0
2009-03-20	04:00:00	0
2009-03-20	04:01:00	0
2009-03-20	04:02:00	0
2009-03-20	04:03:00	0
2009-03-20	04:04:00	0
2009-03-20	04:05:00	0
2009-03-20	04:06:00	0
2009-03-20	04:07:00	0
2009-03-20	04:08:00	0
2009-03-20	04:09:00	0
2009-03-20	04:10:00	0
2009-03-20	04:11:00	0
2009-03-20	04:12:00	0
2009-03-20	04:13:00	0
2009-03-20	04:14:00	0
2009-03-20	04:15:00	0
2009-03-20	04:16:00	0
2009-03-20	04:17:00	0
2009-03-20	04:18:00	0
2009-03-20	04:19:00	0
2009-03-20	04:20:00	0
2009-03-20	04:21:00	0
2009-03-20	04:22:00	0
2009-03-20	04:23:00	0
2009-03-20	04:24:00	0
2009-03-20	04:25:00	0
2009-03-20	04:26:00	0
2009-03-20	04:27:00	0
2009-03-20	04:28:00	0
2009-03-20	04:29:00	0
2009-03-20	04:30:00	0
2009-03-20	04:31:00	0
2009-03-20	04:32:00	0
2009-03-20	04:33:00	0
2009-03-20	04:34:00	0
2009-03-20	04:35:00	0
2009-03-20	04:36:00	0
2009-03-20	04:37:00	0
2009-03-20	04:38:00	0
2009-03-20	04:39:00	0
2009-03-20	04:40:00	0
2009-03-20	04:41:00	0
2009-03-20	04:42:00	0
2009-03-20	04:43:00	0
2009-03-20	04:44:00	0
2009-03-20	04:45:00	0
2009-03-20	04:46:00	0
2009-03-20	04:47:00	0
2009-03-20	04:48:00	0
2009-03-20	04:49:00	0
2009-03-20	04:50:00	0
2009-03-20	04:51:00	0
2009-03-20	04:52:00	0
2009-03-20	04:53:00	0
2009-03-20	04:54:00	0
2009-03-20	04:55:00	0
2009-03-20	04:56:00	0
2009-03-20	04:57:00	0
2009-03-20	04:58:00	0
2009-03-20	04:59:00	0
2009-03-20	05:00:00	0
2009-03-20	05:01:00	0
2009-03-20	05:02:00	0
2009-03-20	05:03:00	0
2009-03-20	05:04:00	0
2009-03-20	05:05:00	0
2009-03-20	05:06:00	0
2009-03-20	05:07:00	0
2009-03-20	05:08:00	0
2009-03-20	05:09:00	0
2009-03-20	05:10:00	0
2009-03-20	05:11:00	0
2009-03-20	05:12:00	0
2009-03-20	05:13:00	0
2009-03-20	05:14:00	0
2009-03-20	05:15:00	0
2009-03-20	05:16:00	0
2009-03-20	05:17:00	0
2009-03-20	05:18:00	0
2009-03-20	05:19:00	0
2009-03-20	05:20:00	0
2009-03-20	05:21:00	0
2009-03-20	05:22:00	0
2009-03-20	05:23:00	0
2009-03-20	05:24:00	0
2009-03-20	05:25:00	0
2009-03-20	05:26:00	0
2009-03-20	05:27:00	0
2009-03-20	05:28:00	0
2009-03-20	05:29:00	0
2009-03-20	05:30:00	0
2009-03-20	05:31:00	0
2009-03-20	05:32:00	0
2009-03-20	05:33:00	0
2009-03-20	05:34:00	0
2009-03-20	05:35:00	0
2009-03-20	05:36:00	0
2009-03-20	05:37:00	0
2009-03-20	05:38:00	0
2009-03-20	05:39:00	0
2009-03-20	05:40:00	0
2009-03-20	05:41:00	0
2009-03-20	05:42:00	0
2009-03-20	05:43:00	0
2009-03-20	05:44:00	0
2009-03-20	05:45:00	0
2009-03-20	05:46:00	0
2009-03-20	05:47:00	0
2009-03-20	05:48:00	0
2009-03-20	05:49:00	0
2009-03-20	05:50:00	0
2009-03-20	05:51:00	0
2009-03-20	05:52:00	0
2009-03-20	05:53:00	0
2009-03-20	05:54:00	0
2009-03-20	05:55:00	0
2009-03-20	05:56:00	0
2009-03-20	05:57:00	0
2009-03-20	05:58:00	0
2009-03-20	05:59:00	0
2009-03-20	06:00:00	0
2009-03-20	06:01:00	0
2009-03-20	06:02:00	0
2009-03-20	06:03:00	0
2009-03-20	06:04:00	0
2009-03-20	06:05:00	0
2009-03-20	06:06:00	0
2009-03-20	06:07:00	0
2009-03-20	06:08:00	0
2009-03-20	06:09:00	0
2009-03-20	06:10:00	0
2009-03-20	06:11:00	0
2009-03-20	06:12:00	0
2009-03-20	06:13:00	0
2009-03-20	06:14:00	0
2009-03-20	06:15:00	0
2009-03-20	06:16:00	0
2009-03-20	06:17:00	0
2009-03-20	06:18:00	0
2009-03-20	06:19:00	0
2009-03-20	06:20:00	0
2009-03-20	06:21:00	0
2009-03-20	06:22:00	0
2009-03-20	06:23:00	0
2009-03-20	06:24:00	0
2009-03-20	06:25:00	0
2009-03-20	06:26:00	0
2009-03-20	06:27:00	0
2009-03-20	06:28:00	0
2009-03-20	06:29:00	0
2009-03-20	06:30:00	0
2009-03-20	06:31:00	0
2009-03-20	06:32:00	0
2009-03-20	06:33:00	0
2009-03-20	06:34:00	0
2009-03-20	06:35:00	0
2009-03-20	06:36:00	0
2009-03-20	06:37:00	0
2009-03-20	06:38:00	0
2009-03-20	06:39:00	0
2009-03-20	06:40:00	0
2009-03-20	06:41:00	0
2009-03-20	06:42:00	0
2009-03-20	06:43:00	0
2009-03-20	06:44:00	0
2009-03-20	06:45:00	0
2009-03-20	06:46:00	0
2009-03-20	06:47:00	0
2009-03-20	06:48:00	0
2009-03-20	06:49:00	0
2009-03-20	06:50:00	0
2009-03-20	06:51:00	0
2009-03-20	06:52:00	0
2009-03-20	06:53:00	0
2009-03-20	06:54:00	0
2009-03-20	06:55:00	0
2009-03-20	06:56:00	0
2009-03-20	06:57:00	0
2009-03-20	06:58:00	0
2009-03-20	06:59:00	0
2009-03-20	07:00:00	0
2009-03-20	07:01:00	0
2009-03-20	07:02:00	0
2009-03-20	07:03:00	0
2009-03-20	07:04:00	0
2009-03-20	07:05:00	0
2009-03-20	07:06:00	0
2009-03-20	07:07:00	0
2009-03-20	07:08:00	0
2009-03-20	07:09:00	0
2009-03-20	07:10:00	0
2009-03-20	07:11:00	0
2009-03-20	07:12:00	0
2009-03-20	07:13:00	0
2009-03-20	07:14:00	0
2009-03-20	07:15:00	0
2009-03-20	07:16:00	0
2009-03-20	07:17:00	0
2009-03-20	07:18:00	0
2009-03-20	07:19:00	0
2009-03-20	07:20:00	0
2009-03-20	07:21:00	0
2009-03-20	07:22:00	0
2009-03-20	07:23:00	0
2009-03-20	07:24:00	0
2009-03-20	07:25:00	0
2009-03-20	07:26:00	0
2009-03-20	07:27:00	0
2009-03-20	07:28:00	0
2009-03-20	07:29:00	0
2009-03-20	07:30:00	0
2009-03-20	07:31:00	0
2009-03-20	07:32:00	0
2009-03-20	07:33:00	0
2009-03-20	07:34:00	0
2009-03-20	07:35:00	0
2009-03-20	07:36:00	0
2009-03-20	07:37:00	0
2009-03-20	07:38:00	0
2009-03-20	07:39:00	0
2009-03-20	07:40:00	0
2009-03-20	07:41:00	0
2009-03-20	07:42:00	0
2009-03-20	07:43:00	0
2009-03-20	07:44:00	0
2009-03-20	07:45:00	0
2009-03-20	07:46:00	0
2009-03-20	07:47:00	0
2009-03-20	07:48:00	0
2009-03-20	07:49:00	0
2009-03-20	07:50:00	0
2009-03-20	07:51:00	0
2009-03-20	07:52:00	0
2009-03-20	07:53:00	0
2009-03-20	07:54:00	0
2009-03-20	07:55:00	0
2009-03-20	07:56:00	0
2009-03-20	07:57:00	0
2009-03-20	07:58:00	0
2009-03-20	07:59:00	0
2009-03-20	08:00:00	0
2009-03-20	08:01:00	0
2009-03-20	08:02:00	0
2009-03-20	08:03:00	0
2009-03-20	08:04:00	0
2009-03-20	08:05:00	0
2009-03-20	08:06:00	0
2009-03-20	08:07:00	0
2009-03-20	08:08:00	0
2009-03-20	08:09:00	0
2009-03-20	08:10:00	0
2009-03-20	08:11:00	0
2009-03-20	08:12:00	0
2009-03-20	08:13:00	0
2009-03-20	08:14:00	0
2009-03-20	08:15:00	0
2009-03-20	08:16:00	0
2009-03-20	08:17:00	0
2009-03-20	08:18:00	0
2009-03-20	08:19:00	0
2009-03-20	08:20:00	0
2009-03-20	08:21:00	0
2009-03-20	08:22:00	0
2009-03-20	08:23:00	0
2009-03-20	08:24:00	0
2009-03-20	08:25:00	0
2009-03-20	08:26:00	0
2009-03-20	08:27:00	0
2009-03-20	08:28:00	0
2009-03-20	08:29:00	0
2009-03-20	08:30:00	0
2009-03-20	08:31:00	0
2009-03-20	08:32:00	0
2009-03-20	08:33:00	0
2009-03-20	08:34:00	0
2009-03-20	08:35:00	0
2009-03-20	08:36:00	0
2009-03-20	08:37:00	0
2009-03-20	08:38:00	0
2009-03-20	08:39:00	0
2009-03-20	08:40:00	0
2009-03-20	08:41:00	0
2009-03-20	08:42:00	0
2009-03-20	08:43:00	0
2009-03-20	08:44:00	0
2009-03-20	08:45:00	0
2009-03-20	08:46:00	0
2009-03-20	08:47:00	0
2009-03-20	08:48:00	0
2009-03-20	08:49:00	0
2009-03-20	08:50:00	0
2009-03-20	08:51:00	0
2009-03-20	08:52:00	0
2009-03-20	08:53:00	0
2009-03-20	08:54:00	0
2009-03-20	08:55:00	0
2009-03-20	08:56:00	0
2009-03-20	08:57:00	0
2009-03-20	08:58:00	0
2009-03-20	08:59:00	0
2009-03-20	09:00:00	0
2009-03-20	09:01:00	0
2009-03-20	09:02:00	0
2009-03-20	09:03:00	0
2009-03-20	09:04:00	0
2009-03-20	09:05:00	0
2009-03-20	09:06:00	0
2009-03-20	09:07:00	0
2009-03-20	09:08:00	0
2009-03-20	09:09:00	0
2009-03-20	09:10:00	0
2009-03-20	09:11:00	0
2009-03-20	09:12:00	0
2009-03-20	09:13:00	0
2009-03-20	09:14:00	0
2009-03-20	09:15:00	0
2009-03-20	09:16:00	0
2009-03-20	09:17:00	0
2009-03-20	09:18:00	0
2009-03-20	09:19:00	0
2009-03-20	09:20:00	0
2009-03-20	09:21:00	0
2009-03-20	09:22:00	0
2009-03-20	09:23:00	0
2009-03-20	09:24:00	0
2009-03-20	09:25:00	0
2009-03-20	09:26:00	0
2009-03-20	09:27:00	0
2009-03-20	09:28:00	0
2009-03-20	09:29:00	0
2009-03-20	09:30:00	0
2009-03-20	09:31:00	0
2009-03-20	09:32:00	0
2009-03-20	09:33:00	0
2009-03-20	09:34:00	0
2009-03-20	09:35:00	0
2009-03-20	09:36:00	0
2009-03-20	09:37:00	0
2009-03-20	09:38:00	0
2009-03-20	09:39:00	0
2009-03-20	09:40:00	0
2009-03-20	09:41:00	0
2009-03-20	09:42:00	0
2009-03-20	09:43:00	0
2009-03-20	09:44:00	0
2009-03-20	09:45:00	0
2009-03-20	09:46:00	0
2009-03-20	09:47:00	0
2009-03-20	09:48:00	0
2009-03-20	09:49:00	0
2009-03-20	09:50:00	0
2009-03-20	09:51:00	0
2009-03-20	09:52:00	0
2009-03-20	09:53:00	0
2009-03-20	09:54:00	0
2009-03-20	09:55:00	0
2009-03-20	09:56:00	0
2009-03-20	09:57:00	0
2009-03-20	09:58:00	0
2009-03-20	09:59:00	0
2009-03-20	10:00:00	0
2009-03-20	10:01:00	0
2009-03-20	10:02:00	0
2009-03-20	10:03:00	0
2009-03-20	10:04:00	0
2009-03-20	10:05:00	0
2009-03-20	10:06:00	0
2009-03-20	10:07:00	0
2009-03-20	10:08:00	0
2009-03-20	10:09:00	0
2009-03-20	10:10:00	0
2009-03-20	10:11:00	0
2009-03-20	10:12:00	0
2009-03-20	10:13:00	0
2009-03-20	10:14:00	0
2009-03-20	10:15:00	0
2009-03-20	10:16:00	0
2009-03-20	10:17:00	0
2009-03-20	10:18:00	0
2009-03-20	10:19:00	0
2009-03-20	10:20:00	0
2009-03-20	10:21:00	0
2009-03-20	10:22:00	0
2009-03-20	10:23:00	0
2009-03-20	10:24:00	0
2009-03-20	10:25:00	0
2009-03-20	10:26:00	0
2009-03-20	10:27:00	0
2009-03-20	10:28:00	0
2009-03-20	10:29:00	0
2009-03-20	10:30:00	0
2009-03-20	10:31:00	0
2009-03-20	10:32:00	0
2009-03-20	10:33:00	0
2009-03-20	10:34:00	0
2009-03-20	10:35:00	0
2009-03-20	10:36:00	0
2009-03-20	10:37:00	0
2009-03-20	10:38:00	0
2009-03-20	10:39:00	0
2009-03-20	10:40:00	0
2009-03-20	10:41:00	0
2009-03-20	10:42:00	0
2009-03-20	10:43:00	0
2009-03-20	10:44:00	0
2009-03-20	10:45:00	0
2009-03-20	10:46:00	0
2009-03-20	10:47:00	0
2009-03-20	10:48:00	0
2009-03-20	10:49:00	0
2009-03-20	10:50:00	0
2009-03-20	10:51:00	0
2009-03-20	10:52:00	0
2009-03-20	10:53:00	0
2009-03-20	10:54:00	0
2009-03-20	10:55:00	0
2009-03-20	10:56:00	0
2009-03-20	10:57:00	0
2009-03-20	10:58:00	0
2009-03-20	10:59:00	0
2009-03-20	11:00:00	0
2009-03-20	11:01:00	0
2009-03-20	11:02:00	0
2009-03-20	11:03:00	0
2009-03-20	11:04:00	0
2009-03-20	11:05:00	0
2009-03-20	11:06:00	0
2009-03-20	11:07:00	0
2009-03-20	11:08:00	0
2009-03-20	11:09:00	0
2009-03-20	11:10:00	0
2009-03-20	11:11:00	0
2009-03-20	11:12:00	0
2009-03-20	11:13:00	0
2009-03-20	11:14:00	0
2009-03-20	11:15:00	0
2009-03-20	11:16:00	0
2009-03-20	11:17:00	0
2009-03-20	11:18:00	0
2009-03-20	11:19:00	0
2009-03-20	11:20:00	0
2009-03-20	11:21:00	0
2009-03-20	11:22:00	0
2009-03-20	11:23:00	0
2009-03-20	11:24:00	0
2009-03-20	11:25:00	0
2009-03-20	11:26:00	0
2009-03-20	11:27:00	0
2009-03-20	11:28:00	0
2009-03-20	11:29:00	0
2009-03-20	11:30:00	0
2009-03-20	11:31:00	0
2009-03-20	11:32:00	0
2009-03-20	11:33:00	0
2009-03-20	11:34:00	0
2009-03-20	11:35:00	0
2009-03-20	11:36:00	0
2009-03-20	11:37:00	0
2009-03-20	11:38:00	0
2009-03-20	11:39:00	0
2009-03-20	11:40:00	0
2009-03-20	11:41:00	0
2009-03-20	11:42:00	0
2009-03-20	11:43:00	0
2009-03-20	11:44:00	0
2009-03-20	11:45:00	0
2009-03-20	11:46:00	0
2009-03-20	11:47:00	0
2009-03-20	11:48:00	0
2009-03-20	11:49:00	0
2009-03-20	11:50:00	0
2009-03-20	11:51:00	0
2009-03-20	11:52:00	0
2009-03-20	11:53:00	0
2009-03-20	11:54:00	0
2009-03-20	11:55:00	0
2009-03-20	11:56:00	0
2009-03-20	11:57:00	0
2009-03-20	11:58:00	0
2009-03-20	11:59:00	0
2009-03-20	12:00:00	0
2009-03-20	12:01:00	0
2009-03-20	12:02:00	0
2009-03-20	12:03:00	0
2009-03-20	12:04:00	0
2009-03-20	12:05:00	0
2009-03-20	12:06:00	0
2009-03-20	12:07:00	0
2009-03-20	12:08:00	0
2009-03-20	12:09:00	0
2009-03-20	12:10:00	0
2009-03-20	12:11:00	0
2009-03-20	12:12:00	0
2009-03-20	12:13:00	0
2009-03-20	12:14:00	0
2009-03-20	12:15:00	0
2009-03-20	12:16:00	0
2009-03-20	12:17:00	0
2009-03-20	12:18:00	0
2009-03-20	12:19:00	0
2009-03-20	12:20:00	0
2009-03-20	12:21:00	0
2009-03-20	12:22:00	0
2009-03-20	12:23:00	0
2009-03-20	12:24:00	0
2009-03-20	12:25:00	0
2009-03-20	12:26:00	0
2009-03-20	12:27:00	0
2009-03-20	12:28:00	0
2009-03-20	12:29:00	0
2009-03-20	12:30:00	0
2009-03-20	12:31:00	0
2009-03-20	12:32:00	0
2009-03-20	12:33:00	0
2009-03-20	12:34:00	0
2009-03-20	12:35:00	0
2009-03-20	12:36:00	0
2009-03-20	12:37:00	0
2009-03-20	12:38:00	0
2009-03-20	12:39:00	0
2009-03-20	12:40:00	0
2009-03-20	12:41:00	0
2009-03-20	12:42:00	0
2009-03-20	12:43:00	0
2009-03-20	12:44:00	0
2009-03-20	12:45:00	0
2009-03-20	12:46:00	0
2009-03-20	12:47:00	0
2009-03-20	12:48:00	0
2009-03-20	12:49:00	0
2009-03-20	12:50:00	0
2009-03-20	12:51:00	0
2009-03-20	12:52:00	0
2009-03-20	12:53:00	0
2009-03-20	12:54:00	0
2009-03-20	12:55:00	0
2009-03-20	12:56:00	0
2009-03-20	12:57:00	0
2009-03-20	12:58:00	0
2009-03-20	12:59:00	0
2009-03-20	13:00:00	0
2009-03-20	13:01:00	0
2009-03-20	13:02:00	0
2009-03-20	13:03:00	0
2009-03-20	13:04:00	0
2009-03-20	13:05:00	0
2009-03-20	13:06:00	0
2009-03-20	13:07:00	0
2009-03-20	13:08:00	0
2009-03-20	13:09:00	0
2009-03-20	13:10:00	0
2009-03-20	13:11:00	0
2009-03-20	13:12:00	0
2009-03-20	13:13:00	0
2009-03-20	13:14:00	0
2009-03-20	13:15:00	0
2009-03-20	13:16:00	0
2009-03-20	13:17:00	0
2009-03-20	13:18:00	0
2009-03-20	13:19:00	0
2009-03-20	13:20:00	0
2009-03-20	13:21:00	0
2009-03-20	13:22:00	0
2009-03-20	13:23:00	0
2009-03-20	13:24:00	0
2009-03-20	13:25:00	0
2009-03-20	13:26:00	0
2009-03-20	13:27:00	0
2009-03-20	13:28:00	0
2009-03-20	13:29:00	0
2009-03-20	13:30:00	0
2009-03-20	13:31:00	0
2009-03-20	13:32:00	0
2009-03-20	13:33:00	0
2009-03-20	13:34:00	0
2009-03-20	13:35:00	0
2009-03-20	13:36:00	0
2009-03-20	13:37:00	0
2009-03-20	13:38:00	0
2009-03-20	13:39:00	0
2009-03-20	13:40:00	0
2009-03-20	13:41:00	0
2009-03-20	13:42:00	0
2009-03-20	13:43:00	0
2009-03-20	13:44:00	0
2009-03-20	13:45:00	0
2009-03-20	13:46:00	0
2009-03-20	13:47:00	0
2009-03-20	13:48:00	0
2009-03-20	13:49:00	0
2009-03-20	13:50:00	0
2009-03-20	13:51:00	0
2009-03-20	13:52:00	0
2009-03-20	13:53:00	0
2009-03-20	13:54:00	0
2009-03-20	13:55:00	0
2009-03-20	13:56:00	0
2009-03-20	13:57:00	0
2009-03-20	13:58:00	0
2009-03-20	13:59:00	0
2009-03-20	14:00:00	0
2009-03-20	14:01:00	0
2009-03-20	14:02:00	0
2009-03-20	14:03:00	0
2009-03-20	14:04:00	0
2009-03-20	14:05:00	0
2009-03-20	14:06:00	0
2009-03-20	14:07:00	0
2009-03-20	14:08:00	0
2009-03-20	14:09:00	0
2009-03-20	14:10:00	0
2009-03-20	14:11:00	0
2009-03-20	14:12:00	0
2009-03-20	14:13:00	0
2009-03-20	14:14:00	0
2009-03-20	14:15:00	0
2009-03-20	14:16:00	0
2009-03-20	14:17:00	0
2009-03-20	14:18:00	0
2009-03-20	14:19:00	0
2009-03-20	14:20:00	0
2009-03-20	14:21:00	0
2009-03-20	14:22:00	0
2009-03-20	14:23:00	0
2009-03-20	14:24:00	0
2009-03-20	14:25:00	0
2009-03-20	14:26:00	0
2009-03-20	14:27:00	0
2009-03-20	14:28:00	0
2009-03-20	14:29:00	0
2009-03-20	14:30:00	0
2009-03-20	14:31:00	0
2009-03-20	14:32:00	0
2009-03-20	14:33:00	0
2009-03-20	14:34:00	0
2009-03-20	14:35:00	0
2009-03-20	14:36:00	0
2009-03-20	14:37:00	0
2009-03-20	14:38:00	0
2009-03-20	14:39:00	0
2009-03-20	14:40:00	0
2009-03-20	14:41:00	0
2009-03-20	14:42:00	0
2009-03-20	14:43:00	0
2009-03-20	14:44:00	0
2009-03-20	14:45:00	0
2009-03-20	14:46:00	0
2009-03-20	14:47:00	0
2009-03-20	14:48:00	0
2009-03-20	14:49:00	0
2009-03-20	14:50:00	0
2009-03-20	14:51:00	0
2009-03-20	14:52:00	0
2009-03-20	14:53:00	0
2009-03-20	14:54:00	0
2009-03-20	14:55:00	0
2009-03-20	14:56:00	0
2009-03-20	14:57:00	0
2009-03-20	14:58:00	0
2009-03-20	14:59:00	0
2009-03-20	15:00:00	0
2009-03-20	15:01:00	0
2009-03-20	15:02:00	0
2009-03-20	15:03:00	0
2009-03-20	15:04:00	0
2009-03-20	15:05:00	0
2009-03-20	15:06:00	0
2009-03-20	15:07:00	0
2009-03-20	15:08:00	0
2009-03-20	15:09:00	0
2009-03-20	15:10:00	0
2009-03-20	15:11:00	0
2009-03-20	15:12:00	0
2009-03-20	15:13:00	0
2009-03-20	15:14:00	0
2009-03-20	15:15:00	0
2009-03-20	15:16:00	0
2009-03-20	15:17:00	0
2009-03-20	15:18:00	0
2009-03-20	15:19:00	0
2009-03-20	15:20:00	0
2009-03-20	15:21:00	0
2009-03-20	15:22:00	0
2009-03-20	15:23:00	0
2009-03-20	15:24:00	0
2009-03-20	15:25:00	0
2009-03-20	15:26:00	0
2009-03-20	15:27:00	0
2009-03-20	15:28:00	0
2009-03-20	15:29:00	0
2009-03-20	15:30:00	0
2009-03-20	15:31:00	0
2009-03-20	15:32:00	0
2009-03-20	15:33:00	0
2009-03-20	15:34:00	0
2009-03-20	15:35:00	0
2009-03-20	15:36:00	0
2009-03-20	15:37:00	0
2009-03-20	15:38:00	0
2009-03-20	15:39:00	0
2009-03-20	15:40:00	0
2009-03-20	15:41:00	0
2009-03-20	15:42:00	0
2009-03-20	15:43:00	0
2009-03-20	15:44:00	0
2009-03-20	15:45:00	0
2009-03-20	15:46:00	0
2009-03-20	15:47:00	0
2009-03-20	15:48:00	0
2009-03-20	15:49:00	0
2009-03-20	15:50:00	0
2009-03-20	15:51:00	0
2009-03-20	15:52:00	0
2009-03-20	15:53:00	0
2009-03-20	15:54:00	0
2009-03-20	15:55:00	0
2009-03-20	15:56:00	0
2009-03-20	15:57:00	0
2009-03-20	15:58:00	0
2009-03-20	15:59:00	0
2009-03-20	16:00:00	0
2009-03-20	16:01:00	0
2009-03-20	16:02:00	0
2009-03-20	16:03:00	0
2009-03-20	16:04:00	0
2009-03-20	16:05:00	0
2009-03-20	16:06:00	0
2009-03-20	16:07:00	0
2009-03-20	16:08:00	0
2009-03-20	16:09:00	0
2009-03-20	16:10:00	0
2009-03-20	16:11:00	0
2009-03-20	16:12:00	0
2009-03-20	16:13:00	0
2009-03-20	16:14:00	0
2009-03-20	16:15:00	0
2009-03-20	16:16:00	0
2009-03-20	16:17:00	0
2009-03-20	16:18:00	0
2009-03-20	16:19:00	0
2009-03-20	16:20:00	0
2009-03-20	16:21:00	0
2009-03-20	16:22:00	0
2009-03-20	16:23:00	0
2009-03-20	16:24:00	0
2009-03-20	16:25:00	0
2009-03-20	16:26:00	0
2009-03-20	16:27:00	0
2009-03-20	16:28:00	0
2009-03-20	16:29:00	0
2009-03-20	16:30:00	0
2009-03-20	16:31:00	0
2009-03-20	16:32:00	0
2009-03-20	16:33:00	0
2009-03-20	16:34:00	0
2009-03-20	16:35:00	0
2009-03-20	16:36:00	0
2009-03-20	16:37:00	0
2009-03-20	16:38:00	0
2009-03-20	16:39:00	0
2009-03-20	16:40:00	0
2009-03-20	16:41:00	0
2009-03-20	16:42:00	0
2009-03-20	16:43:00	0
2009-03-20	16:44:00	0
2009-03-20	16:45:00	0
2009-03-20	16:46:00	0
2009-03-20	16:47:00	0
2009-03-20	16:48:00	0
2009-03-20	16:49:00	0
2009-03-20	16:50:00	0
2009-03-20	16:51:00	0
2009-03-20	16:52:00	0
2009-03-20	16:53:00	0
2009-03-20	16:54:00	0
2009-03-20	16:55:00	0
2009-03-20	16:56:00	0
2009-03-20	16:57:00	0
2009-03-20	16:58:00	0
2009-03-20	16:59:00	0
2009-03-20	17:00:00	0
2009-03-20	17:01:00	0
2009-03-20	17:02:00	0
2009-03-20	17:03:00	0
2009-03-20	17:04:00	0
2009-03-20	17:05:00	0
2009-03-20	17:06:00	0
2009-03-20	17:07:00	0
2009-03-20	17:08:00	0
2009-03-20	17:09:00	0
2009-03-20	17:10:00	0
2009-03-20	17:11:00	0
2009-03-20	17:12:00	0
2009-03-20	17:13:00	0
2009-03-20	17:14:00	0
2009-03-20	17:15:00	0
2009-03-20	17:16:00	0
2009-03-20	17:17:00	0
2009-03-20	17:18:00	0
2009-03-20	17:19:00	0
2009-03-20	17:20:00	0
2009-03-20	17:21:00	0
2009-03-20	17:22:00	0
2009-03-20	17:23:00	0
2009-03-20	17:24:00	0
2009-03-20	17:25:00	0
2009-03-20	17:26:00	0
2009-03-20	17:27:00	0
2009-03-20	17:28:00	0
2009-03-20	17:29:00	0
2009-03-20	17:30:00	0
2009-03-20	17:31:00	0
2009-03-20	17:32:00	0
2009-03-20	17:33:00	0
2009-03-20	17:34:00	0
2009-03-20	17:35:00	0
2009-03-20	17:36:00	0
2009-03-20	17:37:00	0
2009-03-20	17:38:00	0
2009-03-20	17:39:00	0
2009-03-20	17:40:00	0
2009-03-20	17:41:00	0
2009-03-20	17:42:00	0
2009-03-20	17:43:00	0
2009-03-20	17:44:00	0
2009-03-20	17:45:00	0
2009-03-20	17:46:00	0
2009-03-20	17:47:00	0
2009-03-20	17:48:00	0
2009-03-20	17:49:00	0
2009-03-20	17:50:00	0
2009-03-20	17:51:00	0
2009-03-20	17:52:00	0
2009-03-20	17:53:00	0
2009-03-20	17:54:00	0
2009-03-20	17:55:00	0
2009-03-20	17:56:00	0
2009-03-20	17:57:00	0
2009-03-20	17:58:00	0
2009-03-20	17:59:00	0
2009-03-20	18:00:00	52
2009-03-20	18:01:00	62
2009-03-20	18:02:00	68
2009-03-20	18:03:00	42
2009-03-20	18:04:00	21
2009-03-20	18:05:00	0
2009-03-20	18:06:00	0
2009-03-20	18:07:00	0
2009-03-20	18:08:00	0
2009-03-20	18:09:00	0
2009-03-20	18:10:00	52
2009-03-20	18:11:00	0
2009-03-20	18:12:00	0
2009-03-20	18:13:00	210
2009-03-20	18:14:00	151
2009-03-20	18:15:00	0
2009-03-20	18:16:00	0
2009-03-20	18:17:00	5
2009-03-20	18:18:00	0
2009-03-20	18:19:00	0
2009-03-20	18:20:00	21
2009-03-20	18:21:00	0
2009-03-20	18:22:00	0
2009-03-20	18:23:00	0
2009-03-20	18:24:00	0
2009-03-20	18:25:00	0
2009-03-20	18:26:00	0
2009-03-20	18:27:00	16
2009-03-20	18:28:00	0
2009-03-20	18:29:00	31
2009-03-20	18:30:00	0
2009-03-20	18:31:00	0
2009-03-20	18:32:00	0
2009-03-20	18:33:00	0
2009-03-20	18:34:00	0
2009-03-20	18:35:00	0
2009-03-20	18:36:00	0
2009-03-20	18:37:00	0
2009-03-20	18:38:00	21
2009-03-20	18:39:00	62
2009-03-20	18:40:00	57
2009-03-20	18:41:00	453
2009-03-20	18:42:00	453
2009-03-20	18:43:00	99
2009-03-20	18:44:00	791
2009-03-20	18:45:00	579
2009-03-20	18:46:00	287
2009-03-20	18:47:00	144
2009-03-20	18:48:00	0
2009-03-20	18:49:00	0
2009-03-20	18:50:00	16
2009-03-20	18:51:00	0
2009-03-20	18:52:00	0
2009-03-20	18:53:00	21
2009-03-20	18:54:00	21
2009-03-20	18:55:00	57
2009-03-20	18:56:00	5
2009-03-20	18:57:00	0
2009-03-20	18:58:00	0
2009-03-20	18:59:00	36
2009-03-20	19:00:00	0
2009-03-20	19:01:00	0
2009-03-20	19:02:00	0
2009-03-20	19:03:00	0
2009-03-20	19:04:00	0
2009-03-20	19:05:00	0
2009-03-20	19:06:00	0
2009-03-20	19:07:00	0
2009-03-20	19:08:00	21
2009-03-20	19:09:00	0
2009-03-20	19:10:00	21
2009-03-20	19:11:00	0
2009-03-20	19:12:00	0
2009-03-20	19:13:00	16
2009-03-20	19:14:00	0
2009-03-20	19:15:00	0
2009-03-20	19:16:00	0
2009-03-20	19:17:00	0
2009-03-20	19:18:00	0
2009-03-20	19:19:00	0
2009-03-20	19:20:00	0
2009-03-20	19:21:00	0
2009-03-20	19:22:00	0
2009-03-20	19:23:00	0
2009-03-20	19:24:00	0
2009-03-20	19:25:00	0
2009-03-20	19:26:00	0
2009-03-20	19:27:00	0
2009-03-20	19:28:00	0
2009-03-20	19:29:00	0
2009-03-20	19:30:00	0
2009-03-20	19:31:00	0
2009-03-20	19:32:00	0
2009-03-20	19:33:00	0
2009-03-20	19:34:00	80
2009-03-20	19:35:00	0
2009-03-20	19:36:00	47
2009-03-20	19:37:00	0
2009-03-20	19:38:00	68
2009-03-20	19:39:00	52
2009-03-20	19:40:00	0
2009-03-20	19:41:00	0
2009-03-20	19:42:00	0
2009-03-20	19:43:00	0
2009-03-20	19:44:00	0
2009-03-20	19:45:00	0
2009-03-20	19:46:00	0
2009-03-20	19:47:00	0
2009-03-20	19:48:00	0
2009-03-20	19:49:00	0
2009-03-20	19:50:00	0
2009-03-20	19:51:00	0
2009-03-20	19:52:00	0
2009-03-20	19:53:00	0
2009-03-20	19:54:00	0
2009-03-20	19:55:00	0
2009-03-20	19:56:00	0
2009-03-20	19:57:00	0
2009-03-20	19:58:00	0
2009-03-20	19:59:00	0
2009-03-20	20:00:00	0
2009-03-20	20:01:00	287
2009-03-20	20:02:00	1729
2009-03-20	20:03:00	1164
2009-03-20	20:04:00	418
2009-03-20	20:05:00	396
2009-03-20	20:06:00	5
2009-03-20	20:07:00	592
2009-03-20	20:08:00	664
2009-03-20	20:09:00	252
2009-03-20	20:10:00	80
2009-03-20	20:11:00	0
2009-03-20	20:12:00	0
2009-03-20	20:13:00	5
2009-03-20	20:14:00	0
2009-03-20	20:15:00	0
2009-03-20	20:16:00	52
2009-03-20	20:17:00	0
2009-03-20	20:18:00	0
2009-03-20	20:19:00	0
2009-03-20	20:20:00	0
2009-03-20	20:21:00	0
2009-03-20	20:22:00	0
2009-03-20	20:23:00	0
2009-03-20	20:24:00	0
2009-03-20	20:25:00	0
2009-03-20	20:26:00	0
2009-03-20	20:27:00	0
2009-03-20	20:28:00	0
2009-03-20	20:29:00	0
2009-03-20	20:30:00	0
2009-03-20	20:31:00	0
2009-03-20	20:32:00	0
2009-03-20	20:33:00	0
2009-03-20	20:34:00	0
2009-03-20	20:35:00	0
2009-03-20	20:36:00	0
2009-03-20	20:37:00	0
2009-03-20	20:38:00	0
2009-03-20	20:39:00	0
2009-03-20	20:40:00	0
2009-03-20	20:41:00	0
2009-03-20	20:42:00	0
2009-03-20	20:43:00	93
2009-03-20	20:44:00	552
2009-03-20	20:45:00	464
2009-03-20	20:46:00	325
2009-03-20	20:47:00	664
2009-03-20	20:48:00	606
2009-03-20	20:49:00	0
2009-03-20	20:50:00	0
2009-03-20	20:51:00	0
2009-03-20	20:52:00	0
2009-03-20	20:53:00	0
2009-03-20	20:54:00	0
2009-03-20	20:55:00	10
2009-03-20	20:56:00	0
2009-03-20	20:57:00	0
2009-03-20	20:58:00	0
2009-03-20	20:59:00	0
2009-03-20	21:00:00	0
2009-03-20	21:01:00	0
2009-03-20	21:02:00	0
2009-03-20	21:03:00	0
2009-03-20	21:04:00	0
2009-03-20	21:05:00	0
2009-03-20	21:06:00	0
2009-03-20	21:07:00	0
2009-03-20	21:08:00	0
2009-03-20	21:09:00	0
2009-03-20	21:10:00	0
2009-03-20	21:11:00	0
2009-03-20	21:12:00	0
2009-03-20	21:13:00	0
2009-03-20	21:14:00	0
2009-03-20	21:15:00	10
2009-03-20	21:16:00	0
2009-03-20	21:17:00	0
2009-03-20	21:18:00	0
2009-03-20	21:19:00	0
2009-03-20	21:20:00	0
2009-03-20	21:21:00	0
2009-03-20	21:22:00	0
2009-03-20	21:23:00	0
2009-03-20	21:24:00	0
2009-03-20	21:25:00	42
2009-03-20	21:26:00	36
2009-03-20	21:27:00	0
2009-03-20	21:28:00	0
2009-03-20	21:29:00	0
2009-03-20	21:30:00	0
2009-03-20	21:31:00	0
2009-03-20	21:32:00	5
2009-03-20	21:33:00	0
2009-03-20	21:34:00	0
2009-03-20	21:35:00	0
2009-03-20	21:36:00	0
2009-03-20	21:37:00	0
2009-03-20	21:38:00	0
2009-03-20	21:39:00	0
2009-03-20	21:40:00	0
2009-03-20	21:41:00	0
2009-03-20	21:42:00	0
2009-03-20	21:43:00	0
2009-03-20	21:44:00	0
2009-03-20	21:45:00	0
2009-03-20	21:46:00	0
2009-03-20	21:47:00	0
2009-03-20	21:48:00	0
2009-03-20	21:49:00	0
2009-03-20	21:50:00	0
2009-03-20	21:51:00	0
2009-03-20	21:52:00	0
2009-03-20	21:53:00	0
2009-03-20	21:54:00	0
2009-03-20	21:55:00	124
2009-03-20	21:56:00	5
2009-03-20	21:57:00	0
2009-03-20	21:58:00	0
2009-03-20	21:59:00	0
2009-03-20	22:00:00	0
2009-03-20	22:01:00	0
2009-03-20	22:02:00	0
2009-03-20	22:03:00	0
2009-03-20	22:04:00	0
2009-03-20	22:05:00	0
2009-03-20	22:06:00	0
2009-03-20	22:07:00	0
2009-03-20	22:08:00	0
2009-03-20	22:09:00	0
2009-03-20	22:10:00	0
2009-03-20	22:11:00	10
2009-03-20	22:12:00	0
2009-03-20	22:13:00	0
2009-03-20	22:14:00	5
2009-03-20	22:15:00	0
2009-03-20	22:16:00	0
2009-03-20	22:17:00	0
2009-03-20	22:18:00	0
2009-03-20	22:19:00	10
2009-03-20	22:20:00	0
2009-03-20	22:21:00	0
2009-03-20	22:22:00	0
2009-03-20	22:23:00	0
2009-03-20	22:24:00	0
2009-03-20	22:25:00	0
2009-03-20	22:26:00	0
2009-03-20	22:27:00	0
2009-03-20	22:28:00	0
2009-03-20	22:29:00	0
2009-03-20	22:30:00	0
2009-03-20	22:31:00	0
2009-03-20	22:32:00	0
2009-03-20	22:33:00	0
2009-03-20	22:34:00	0
2009-03-20	22:35:00	0
2009-03-20	22:36:00	0
2009-03-20	22:37:00	0
2009-03-20	22:38:00	0
2009-03-20	22:39:00	0
2009-03-20	22:40:00	10
2009-03-20	22:41:00	62
2009-03-20	22:42:00	5
2009-03-20	22:43:00	0
2009-03-20	22:44:00	0
2009-03-20	22:45:00	0
2009-03-20	22:46:00	0
2009-03-20	22:47:00	0
2009-03-20	22:48:00	80
2009-03-20	22:49:00	0
2009-03-20	22:50:00	0
2009-03-20	22:51:00	0
2009-03-20	22:52:00	187
2009-03-20	22:53:00	0
2009-03-20	22:54:00	0
2009-03-20	22:55:00	0
2009-03-20	22:56:00	0
2009-03-20	22:57:00	0
2009-03-20	22:58:00	0
2009-03-20	22:59:00	10
2009-03-20	23:00:00	0
2009-03-20	23:01:00	52
2009-03-20	23:02:00	0
2009-03-20	23:03:00	0
2009-03-20	23:04:00	0
2009-03-20	23:05:00	0
2009-03-20	23:06:00	0
2009-03-20	23:07:00	0
2009-03-20	23:08:00	0
2009-03-20	23:09:00	0
2009-03-20	23:10:00	0
2009-03-20	23:11:00	36
2009-03-20	23:12:00	0
2009-03-20	23:13:00	1729
2009-03-20	23:14:00	1120
2009-03-20	23:15:00	861
2009-03-20	23:16:00	1120
2009-03-20	23:17:00	376
2009-03-20	23:18:00	62
2009-03-20	23:19:00	0
2009-03-20	23:20:00	0
2009-03-20	23:21:00	0
2009-03-20	23:22:00	0
2009-03-20	23:23:00	0
2009-03-20	23:24:00	0
2009-03-20	23:25:00	0
2009-03-20	23:26:00	0
2009-03-20	23:27:00	418
2009-03-20	23:28:00	725
2009-03-20	23:29:00	843
2009-03-20	23:30:00	0
2009-03-20	23:31:00	0
2009-03-20	23:32:00	26
2009-03-20	23:33:00	5
2009-03-20	23:34:00	52
2009-03-20	23:35:00	57
2009-03-20	23:36:00	10
2009-03-20	23:37:00	5
2009-03-20	23:38:00	0
2009-03-20	23:39:00	0
2009-03-20	23:40:00	0
2009-03-20	23:41:00	0
2009-03-20	23:42:00	31
2009-03-20	23:43:00	1858
2009-03-20	23:44:00	1491
2009-03-20	23:45:00	1410
2009-03-20	23:46:00	954
2009-03-20	23:47:00	808
2009-03-20	23:48:00	897
2009-03-20	23:49:00	878
2009-03-20	23:50:00	897
2009-03-20	23:51:00	355
2009-03-20	23:52:00	0
2009-03-20	23:53:00	0
2009-03-20	23:54:00	0
2009-03-20	23:55:00	0
2009-03-20	23:56:00	0
2009-03-20	23:57:00	0
2009-03-20	23:58:00	21
2009-03-20	23:59:00	0
2009-03-21	00:00:00	0
2009-03-21	00:01:00	0
2009-03-21	00:02:00	0
2009-03-21	00:03:00	0
2009-03-21	00:04:00	0
2009-03-21	00:05:00	0
2009-03-21	00:06:00	0
2009-03-21	00:07:00	0
2009-03-21	00:08:00	0
2009-03-21	00:09:00	0
2009-03-21	00:10:00	31
2009-03-21	00:11:00	52
2009-03-21	00:12:00	5
2009-03-21	00:13:00	16
2009-03-21	00:14:00	0
2009-03-21	00:15:00	0
2009-03-21	00:16:00	0
2009-03-21	00:17:00	0
2009-03-21	00:18:00	0
2009-03-21	00:19:00	0
2009-03-21	00:20:00	0
2009-03-21	00:21:00	36
2009-03-21	00:22:00	68
2009-03-21	00:23:00	195
2009-03-21	00:24:00	52
2009-03-21	00:25:00	0
2009-03-21	00:26:00	0
2009-03-21	00:27:00	0
2009-03-21	00:28:00	0
2009-03-21	00:29:00	0
2009-03-21	00:30:00	0
2009-03-21	00:31:00	0
2009-03-21	00:32:00	0
2009-03-21	00:33:00	0
2009-03-21	00:34:00	0
2009-03-21	00:35:00	0
2009-03-21	00:36:00	0
2009-03-21	00:37:00	0
2009-03-21	00:38:00	0
2009-03-21	00:39:00	0
2009-03-21	00:40:00	0
2009-03-21	00:41:00	0
2009-03-21	00:42:00	0
2009-03-21	00:43:00	0
2009-03-21	00:44:00	0
2009-03-21	00:45:00	0
2009-03-21	00:46:00	0
2009-03-21	00:47:00	0
2009-03-21	00:48:00	0
2009-03-21	00:49:00	0
2009-03-21	00:50:00	0
2009-03-21	00:51:00	0
2009-03-21	00:52:00	0
2009-03-21	00:53:00	0
2009-03-21	00:54:00	0
2009-03-21	00:55:00	0
2009-03-21	00:56:00	0
2009-03-21	00:57:00	0
2009-03-21	00:58:00	0
2009-03-21	00:59:00	0
2009-03-21	01:00:00	0
2009-03-21	01:01:00	0
2009-03-21	01:02:00	0
2009-03-21	01:03:00	0
2009-03-21	01:04:00	10
2009-03-21	01:05:00	0
2009-03-21	01:06:00	36
2009-03-21	01:07:00	0
2009-03-21	01:08:00	0
2009-03-21	01:09:00	0
2009-03-21	01:10:00	0
2009-03-21	01:11:00	0
2009-03-21	01:12:00	0
2009-03-21	01:13:00	0
2009-03-21	01:14:00	0
2009-03-21	01:15:00	0
2009-03-21	01:16:00	0
2009-03-21	01:17:00	0
2009-03-21	01:18:00	0
2009-03-21	01:19:00	0
2009-03-21	01:20:00	0
2009-03-21	01:21:00	0
2009-03-21	01:22:00	0
2009-03-21	01:23:00	0
2009-03-21	01:24:00	0
2009-03-21	01:25:00	791
2009-03-21	01:26:00	741
2009-03-21	01:27:00	36
2009-03-21	01:28:00	0
2009-03-21	01:29:00	0
2009-03-21	01:30:00	0
2009-03-21	01:31:00	0
2009-03-21	01:32:00	0
2009-03-21	01:33:00	0
2009-03-21	01:34:00	0
2009-03-21	01:35:00	0
2009-03-21	01:36:00	0
2009-03-21	01:37:00	0
2009-03-21	01:38:00	0
2009-03-21	01:39:00	0
2009-03-21	01:40:00	74
2009-03-21	01:41:00	0
2009-03-21	01:42:00	0
2009-03-21	01:43:00	0
2009-03-21	01:44:00	0
2009-03-21	01:45:00	0
2009-03-21	01:46:00	0
2009-03-21	01:47:00	0
2009-03-21	01:48:00	0
2009-03-21	01:49:00	0
2009-03-21	01:50:00	0
2009-03-21	01:51:00	0
2009-03-21	01:52:00	0
2009-03-21	01:53:00	0
2009-03-21	01:54:00	0
2009-03-21	01:55:00	0
2009-03-21	01:56:00	0
2009-03-21	01:57:00	0
2009-03-21	01:58:00	0
2009-03-21	01:59:00	0
2009-03-21	02:00:00	0
2009-03-21	02:01:00	5
2009-03-21	02:02:00	0
2009-03-21	02:03:00	0
2009-03-21	02:04:00	0
2009-03-21	02:05:00	0
2009-03-21	02:06:00	0
2009-03-21	02:07:00	0
2009-03-21	02:08:00	0
2009-03-21	02:09:00	0
2009-03-21	02:10:00	31
2009-03-21	02:11:00	0
2009-03-21	02:12:00	0
2009-03-21	02:13:00	0
2009-03-21	02:14:00	0
2009-03-21	02:15:00	0
2009-03-21	02:16:00	0
2009-03-21	02:17:00	0
2009-03-21	02:18:00	0
2009-03-21	02:19:00	0
2009-03-21	02:20:00	0
2009-03-21	02:21:00	0
2009-03-21	02:22:00	0
2009-03-21	02:23:00	0
2009-03-21	02:24:00	0
2009-03-21	02:25:00	31
2009-03-21	02:26:00	62
2009-03-21	02:27:00	0
2009-03-21	02:28:00	0
2009-03-21	02:29:00	0
2009-03-21	02:30:00	0
2009-03-21	02:31:00	0
2009-03-21	02:32:00	0
2009-03-21	02:33:00	0
2009-03-21	02:34:00	0
2009-03-21	02:35:00	0
2009-03-21	02:36:00	0
2009-03-21	02:37:00	0
2009-03-21	02:38:00	0
2009-03-21	02:39:00	0
2009-03-21	02:40:00	5
2009-03-21	02:41:00	57
2009-03-21	02:42:00	0
2009-03-21	02:43:00	0
2009-03-21	02:44:00	0
2009-03-21	02:45:00	0
2009-03-21	02:46:00	0
2009-03-21	02:47:00	0
2009-03-21	02:48:00	0
2009-03-21	02:49:00	0
2009-03-21	02:50:00	0
2009-03-21	02:51:00	0
2009-03-21	02:52:00	0
2009-03-21	02:53:00	0
2009-03-21	02:54:00	0
2009-03-21	02:55:00	0
2009-03-21	02:56:00	0
2009-03-21	02:57:00	0
2009-03-21	02:58:00	0
2009-03-21	02:59:00	0
2009-03-21	03:00:00	0
2009-03-21	03:01:00	0
2009-03-21	03:02:00	0
2009-03-21	03:03:00	0
2009-03-21	03:04:00	0
2009-03-21	03:05:00	0
2009-03-21	03:06:00	0
2009-03-21	03:07:00	26
2009-03-21	03:08:00	68
2009-03-21	03:09:00	0
2009-03-21	03:10:00	180
2009-03-21	03:11:00	210
2009-03-21	03:12:00	74
2009-03-21	03:13:00	0
2009-03-21	03:14:00	0
2009-03-21	03:15:00	0
2009-03-21	03:16:00	0
2009-03-21	03:17:00	0
2009-03-21	03:18:00	0
2009-03-21	03:19:00	0
2009-03-21	03:20:00	0
2009-03-21	03:21:00	0
2009-03-21	03:22:00	0
2009-03-21	03:23:00	0
2009-03-21	03:24:00	10
2009-03-21	03:25:00	0
2009-03-21	03:26:00	0
2009-03-21	03:27:00	0
2009-03-21	03:28:00	0
2009-03-21	03:29:00	0
2009-03-21	03:30:00	0
2009-03-21	03:31:00	0
2009-03-21	03:32:00	0
2009-03-21	03:33:00	0
2009-03-21	03:34:00	0
2009-03-21	03:35:00	0
2009-03-21	03:36:00	0
2009-03-21	03:37:00	0
2009-03-21	03:38:00	0
2009-03-21	03:39:00	0
2009-03-21	03:40:00	0
2009-03-21	03:41:00	0
2009-03-21	03:42:00	0
2009-03-21	03:43:00	0
2009-03-21	03:44:00	0
2009-03-21	03:45:00	21
2009-03-21	03:46:00	0
2009-03-21	03:47:00	0
2009-03-21	03:48:00	0
2009-03-21	03:49:00	0
2009-03-21	03:50:00	0
2009-03-21	03:51:00	0
2009-03-21	03:52:00	0
2009-03-21	03:53:00	0
2009-03-21	03:54:00	0
2009-03-21	03:55:00	0
2009-03-21	03:56:00	0
2009-03-21	03:57:00	0
2009-03-21	03:58:00	0
2009-03-21	03:59:00	5
2009-03-21	04:00:00	0
2009-03-21	04:01:00	47
2009-03-21	04:02:00	0
2009-03-21	04:03:00	0
2009-03-21	04:04:00	0
2009-03-21	04:05:00	0
2009-03-21	04:06:00	80
2009-03-21	04:07:00	16
2009-03-21	04:08:00	0
2009-03-21	04:09:00	0
2009-03-21	04:10:00	0
2009-03-21	04:11:00	0
2009-03-21	04:12:00	0
2009-03-21	04:13:00	10
2009-03-21	04:14:00	0
2009-03-21	04:15:00	0
2009-03-21	04:16:00	0
2009-03-21	04:17:00	0
2009-03-21	04:18:00	0
2009-03-21	04:19:00	0
2009-03-21	04:20:00	0
2009-03-21	04:21:00	0
2009-03-21	04:22:00	0
2009-03-21	04:23:00	0
2009-03-21	04:24:00	0
2009-03-21	04:25:00	0
2009-03-21	04:26:00	0
2009-03-21	04:27:00	0
2009-03-21	04:28:00	0
2009-03-21	04:29:00	0
2009-03-21	04:30:00	0
2009-03-21	04:31:00	0
2009-03-21	04:32:00	0
2009-03-21	04:33:00	0
2009-03-21	04:34:00	0
2009-03-21	04:35:00	396
2009-03-21	04:36:00	47
2009-03-21	04:37:00	16
2009-03-21	04:38:00	0
2009-03-21	04:39:00	0
2009-03-21	04:40:00	0
2009-03-21	04:41:00	0
2009-03-21	04:42:00	0
2009-03-21	04:43:00	0
2009-03-21	04:44:00	0
2009-03-21	04:45:00	0
2009-03-21	04:46:00	0
2009-03-21	04:47:00	0
2009-03-21	04:48:00	0
2009-03-21	04:49:00	0
2009-03-21	04:50:00	0
2009-03-21	04:51:00	0
2009-03-21	04:52:00	0
2009-03-21	04:53:00	0
2009-03-21	04:54:00	0
2009-03-21	04:55:00	0
2009-03-21	04:56:00	0
2009-03-21	04:57:00	0
2009-03-21	04:58:00	0
2009-03-21	04:59:00	0
2009-03-21	05:00:00	0
2009-03-21	05:01:00	0
2009-03-21	05:02:00	0
2009-03-21	05:03:00	0
2009-03-21	05:04:00	0
2009-03-21	05:05:00	0
2009-03-21	05:06:00	0
2009-03-21	05:07:00	0
2009-03-21	05:08:00	0
2009-03-21	05:09:00	0
2009-03-21	05:10:00	0
2009-03-21	05:11:00	0
2009-03-21	05:12:00	0
2009-03-21	05:13:00	0
2009-03-21	05:14:00	10
2009-03-21	05:15:00	36
2009-03-21	05:16:00	0
2009-03-21	05:17:00	0
2009-03-21	05:18:00	0
2009-03-21	05:19:00	0
2009-03-21	05:20:00	0
2009-03-21	05:21:00	0
2009-03-21	05:22:00	0
2009-03-21	05:23:00	0
2009-03-21	05:24:00	10
2009-03-21	05:25:00	80
2009-03-21	05:26:00	0
2009-03-21	05:27:00	0
2009-03-21	05:28:00	0
2009-03-21	05:29:00	0
2009-03-21	05:30:00	0
2009-03-21	05:31:00	0
2009-03-21	05:32:00	0
2009-03-21	05:33:00	0
2009-03-21	05:34:00	0
2009-03-21	05:35:00	0
2009-03-21	05:36:00	0
2009-03-21	05:37:00	0
2009-03-21	05:38:00	26
2009-03-21	05:39:00	57
2009-03-21	05:40:00	0
2009-03-21	05:41:00	0
2009-03-21	05:42:00	0
2009-03-21	05:43:00	0
2009-03-21	05:44:00	0
2009-03-21	05:45:00	0
2009-03-21	05:46:00	0
2009-03-21	05:47:00	0
2009-03-21	05:48:00	0
2009-03-21	05:49:00	0
2009-03-21	05:50:00	5
2009-03-21	05:51:00	62
2009-03-21	05:52:00	0
2009-03-21	05:53:00	0
2009-03-21	05:54:00	0
2009-03-21	05:55:00	0
2009-03-21	05:56:00	0
2009-03-21	05:57:00	0
2009-03-21	05:58:00	26
2009-03-21	05:59:00	0
2009-03-21	06:00:00	0
2009-03-21	06:01:00	0
2009-03-21	06:02:00	0
2009-03-21	06:03:00	0
2009-03-21	06:04:00	0
2009-03-21	06:05:00	0
2009-03-21	06:06:00	0
2009-03-21	06:07:00	36
2009-03-21	06:08:00	52
2009-03-21	06:09:00	0
2009-03-21	06:10:00	0
2009-03-21	06:11:00	0
2009-03-21	06:12:00	0
2009-03-21	06:13:00	0
2009-03-21	06:14:00	0
2009-03-21	06:15:00	0
2009-03-21	06:16:00	0
2009-03-21	06:17:00	0
2009-03-21	06:18:00	0
2009-03-21	06:19:00	16
2009-03-21	06:20:00	5
2009-03-21	06:21:00	0
2009-03-21	06:22:00	0
2009-03-21	06:23:00	0
2009-03-21	06:24:00	0
2009-03-21	06:25:00	0
2009-03-21	06:26:00	0
2009-03-21	06:27:00	21
2009-03-21	06:28:00	10
2009-03-21	06:29:00	0
2009-03-21	06:30:00	0
2009-03-21	06:31:00	36
2009-03-21	06:32:00	42
2009-03-21	06:33:00	0
2009-03-21	06:34:00	0
2009-03-21	06:35:00	0
2009-03-21	06:36:00	0
2009-03-21	06:37:00	710
2009-03-21	06:38:00	5
2009-03-21	06:39:00	0
2009-03-21	06:40:00	0
2009-03-21	06:41:00	16
2009-03-21	06:42:00	0
2009-03-21	06:43:00	0
2009-03-21	06:44:00	0
2009-03-21	06:45:00	0
2009-03-21	06:46:00	0
2009-03-21	06:47:00	0
2009-03-21	06:48:00	0
2009-03-21	06:49:00	0
2009-03-21	06:50:00	0
2009-03-21	06:51:00	0
2009-03-21	06:52:00	0
2009-03-21	06:53:00	0
2009-03-21	06:54:00	0
2009-03-21	06:55:00	0
2009-03-21	06:56:00	36
2009-03-21	06:57:00	0
2009-03-21	06:58:00	0
2009-03-21	06:59:00	0
2009-03-21	07:00:00	0
2009-03-21	07:01:00	0
2009-03-21	07:02:00	0
2009-03-21	07:03:00	0
2009-03-21	07:04:00	0
2009-03-21	07:05:00	47
2009-03-21	07:06:00	878
2009-03-21	07:07:00	1606
2009-03-21	07:08:00	227
2009-03-21	07:09:00	165
2009-03-21	07:10:00	118
2009-03-21	07:11:00	2830
2009-03-21	07:12:00	1384
2009-03-21	07:13:00	210
2009-03-21	07:14:00	180
2009-03-21	07:15:00	843
2009-03-21	07:16:00	974
2009-03-21	07:17:00	396
2009-03-21	07:18:00	649
2009-03-21	07:19:00	187
2009-03-21	07:20:00	68
2009-03-21	07:21:00	99
2009-03-21	07:22:00	10
2009-03-21	07:23:00	0
2009-03-21	07:24:00	10
2009-03-21	07:25:00	16
2009-03-21	07:26:00	5
2009-03-21	07:27:00	0
2009-03-21	07:28:00	5
2009-03-21	07:29:00	16
2009-03-21	07:30:00	0
2009-03-21	07:31:00	0
2009-03-21	07:32:00	0
2009-03-21	07:33:00	31
2009-03-21	07:34:00	0
2009-03-21	07:35:00	0
2009-03-21	07:36:00	0
2009-03-21	07:37:00	0
2009-03-21	07:38:00	0
2009-03-21	07:39:00	0
2009-03-21	07:40:00	0
2009-03-21	07:41:00	0
2009-03-21	07:42:00	0
2009-03-21	07:43:00	0
2009-03-21	07:44:00	0
2009-03-21	07:45:00	0
2009-03-21	07:46:00	0
2009-03-21	07:47:00	0
2009-03-21	07:48:00	0
2009-03-21	07:49:00	0
2009-03-21	07:50:00	0
2009-03-21	07:51:00	0
2009-03-21	07:52:00	0
2009-03-21	07:53:00	0
2009-03-21	07:54:00	0
2009-03-21	07:55:00	0
2009-03-21	07:56:00	0
2009-03-21	07:57:00	144
2009-03-21	07:58:00	105
2009-03-21	07:59:00	0
2009-03-21	08:00:00	0
2009-03-21	08:01:00	0
2009-03-21	08:02:00	0
2009-03-21	08:03:00	0
2009-03-21	08:04:00	0
2009-03-21	08:05:00	0
2009-03-21	08:06:00	0
2009-03-21	08:07:00	0
2009-03-21	08:08:00	0
2009-03-21	08:09:00	0
2009-03-21	08:10:00	0
2009-03-21	08:11:00	0
2009-03-21	08:12:00	0
2009-03-21	08:13:00	5
2009-03-21	08:14:00	26
2009-03-21	08:15:00	16
2009-03-21	08:16:00	42
2009-03-21	08:17:00	0
2009-03-21	08:18:00	0
2009-03-21	08:19:00	0
2009-03-21	08:20:00	0
2009-03-21	08:21:00	0
2009-03-21	08:22:00	36
2009-03-21	08:23:00	0
2009-03-21	08:24:00	0
2009-03-21	08:25:00	0
2009-03-21	08:26:00	0
2009-03-21	08:27:00	0
2009-03-21	08:28:00	0
2009-03-21	08:29:00	0
2009-03-21	08:30:00	0
2009-03-21	08:31:00	0
2009-03-21	08:32:00	0
2009-03-21	08:33:00	0
2009-03-21	08:34:00	0
2009-03-21	08:35:00	0
2009-03-21	08:36:00	0
2009-03-21	08:37:00	0
2009-03-21	08:38:00	0
2009-03-21	08:39:00	0
2009-03-21	08:40:00	0
2009-03-21	08:41:00	0
2009-03-21	08:42:00	0
2009-03-21	08:43:00	0
2009-03-21	08:44:00	0
2009-03-21	08:45:00	0
2009-03-21	08:46:00	0
2009-03-21	08:47:00	0
2009-03-21	08:48:00	0
2009-03-21	08:49:00	0
2009-03-21	08:50:00	0
2009-03-21	08:51:00	52
2009-03-21	08:52:00	0
2009-03-21	08:53:00	0
2009-03-21	08:54:00	0
2009-03-21	08:55:00	0
2009-03-21	08:56:00	0
2009-03-21	08:57:00	0
2009-03-21	08:58:00	0
2009-03-21	08:59:00	0
2009-03-21	09:00:00	0
2009-03-21	09:01:00	0
2009-03-21	09:02:00	0
2009-03-21	09:03:00	0
2009-03-21	09:04:00	0
2009-03-21	09:05:00	0
2009-03-21	09:06:00	0
2009-03-21	09:07:00	0
2009-03-21	09:08:00	31
[truncated: 19,611 more rows]

## Sheet: 4.3.09
Actogram, Copy Raw Data, All Days
Identity:	Dakota Hunter
Filename:	E:\Active Research Files\meloxicam titre canine\cases\dakota\Dakota Hunter 4.3.09.AWC
Gender:	M
Age:	10
Height:	55.0 cm	21.7 in
Weight:	32.6 kg	71.9 lbs
Start Date:	03-Apr-2009 (Fri)
Start Time:	18:00:00
Interval:	1.00 mins
Date Stamp:	Time Stamp:	Activity Data:	Marker Press:
2009-04-03	00:00:00	0
2009-04-03	00:01:00	0
2009-04-03	00:02:00	0
2009-04-03	00:03:00	0
2009-04-03	00:04:00	0
2009-04-03	00:05:00	0
2009-04-03	00:06:00	0
2009-04-03	00:07:00	0
2009-04-03	00:08:00	0
2009-04-03	00:09:00	0
2009-04-03	00:10:00	0
2009-04-03	00:11:00	0
2009-04-03	00:12:00	0
2009-04-03	00:13:00	0
2009-04-03	00:14:00	0
2009-04-03	00:15:00	0
2009-04-03	00:16:00	0
2009-04-03	00:17:00	0
2009-04-03	00:18:00	0
2009-04-03	00:19:00	0
2009-04-03	00:20:00	0
2009-04-03	00:21:00	0
2009-04-03	00:22:00	0
2009-04-03	00:23:00	0
2009-04-03	00:24:00	0
2009-04-03	00:25:00	0
2009-04-03	00:26:00	0
2009-04-03	00:27:00	0
2009-04-03	00:28:00	0
2009-04-03	00:29:00	0
2009-04-03	00:30:00	0
2009-04-03	00:31:00	0
2009-04-03	00:32:00	0
2009-04-03	00:33:00	0
2009-04-03	00:34:00	0
2009-04-03	00:35:00	0
2009-04-03	00:36:00	0
2009-04-03	00:37:00	0
2009-04-03	00:38:00	0
2009-04-03	00:39:00	0
2009-04-03	00:40:00	0
2009-04-03	00:41:00	0
2009-04-03	00:42:00	0
2009-04-03	00:43:00	0
2009-04-03	00:44:00	0
2009-04-03	00:45:00	0
2009-04-03	00:46:00	0
2009-04-03	00:47:00	0
2009-04-03	00:48:00	0
2009-04-03	00:49:00	0
2009-04-03	00:50:00	0
2009-04-03	00:51:00	0
2009-04-03	00:52:00	0
2009-04-03	00:53:00	0
2009-04-03	00:54:00	0
2009-04-03	00:55:00	0
2009-04-03	00:56:00	0
2009-04-03	00:57:00	0
2009-04-03	00:58:00	0
2009-04-03	00:59:00	0
2009-04-03	01:00:00	0
2009-04-03	01:01:00	0
2009-04-03	01:02:00	0
2009-04-03	01:03:00	0
2009-04-03	01:04:00	0
2009-04-03	01:05:00	0
2009-04-03	01:06:00	0
2009-04-03	01:07:00	0
2009-04-03	01:08:00	0
2009-04-03	01:09:00	0
2009-04-03	01:10:00	0
2009-04-03	01:11:00	0
2009-04-03	01:12:00	0
2009-04-03	01:13:00	0
2009-04-03	01:14:00	0
2009-04-03	01:15:00	0
2009-04-03	01:16:00	0
2009-04-03	01:17:00	0
2009-04-03	01:18:00	0
2009-04-03	01:19:00	0
2009-04-03	01:20:00	0
2009-04-03	01:21:00	0
2009-04-03	01:22:00	0
2009-04-03	01:23:00	0
2009-04-03	01:24:00	0
2009-04-03	01:25:00	0
2009-04-03	01:26:00	0
2009-04-03	01:27:00	0
2009-04-03	01:28:00	0
2009-04-03	01:29:00	0
2009-04-03	01:30:00	0
2009-04-03	01:31:00	0
2009-04-03	01:32:00	0
2009-04-03	01:33:00	0
2009-04-03	01:34:00	0
2009-04-03	01:35:00	0
2009-04-03	01:36:00	0
2009-04-03	01:37:00	0
2009-04-03	01:38:00	0
2009-04-03	01:39:00	0
2009-04-03	01:40:00	0
2009-04-03	01:41:00	0
2009-04-03	01:42:00	0
2009-04-03	01:43:00	0
2009-04-03	01:44:00	0
2009-04-03	01:45:00	0
2009-04-03	01:46:00	0
2009-04-03	01:47:00	0
2009-04-03	01:48:00	0
2009-04-03	01:49:00	0
2009-04-03	01:50:00	0
2009-04-03	01:51:00	0
2009-04-03	01:52:00	0
2009-04-03	01:53:00	0
2009-04-03	01:54:00	0
2009-04-03	01:55:00	0
2009-04-03	01:56:00	0
2009-04-03	01:57:00	0
2009-04-03	01:58:00	0
2009-04-03	01:59:00	0
2009-04-03	02:00:00	0
2009-04-03	02:01:00	0
2009-04-03	02:02:00	0
2009-04-03	02:03:00	0
2009-04-03	02:04:00	0
2009-04-03	02:05:00	0
2009-04-03	02:06:00	0
2009-04-03	02:07:00	0
2009-04-03	02:08:00	0
2009-04-03	02:09:00	0
2009-04-03	02:10:00	0
2009-04-03	02:11:00	0
2009-04-03	02:12:00	0
2009-04-03	02:13:00	0
2009-04-03	02:14:00	0
2009-04-03	02:15:00	0
2009-04-03	02:16:00	0
2009-04-03	02:17:00	0
2009-04-03	02:18:00	0
2009-04-03	02:19:00	0
2009-04-03	02:20:00	0
2009-04-03	02:21:00	0
2009-04-03	02:22:00	0
2009-04-03	02:23:00	0
2009-04-03	02:24:00	0
2009-04-03	02:25:00	0
2009-04-03	02:26:00	0
2009-04-03	02:27:00	0
2009-04-03	02:28:00	0
2009-04-03	02:29:00	0
2009-04-03	02:30:00	0
2009-04-03	02:31:00	0
2009-04-03	02:32:00	0
2009-04-03	02:33:00	0
2009-04-03	02:34:00	0
2009-04-03	02:35:00	0
2009-04-03	02:36:00	0
2009-04-03	02:37:00	0
2009-04-03	02:38:00	0
2009-04-03	02:39:00	0
2009-04-03	02:40:00	0
2009-04-03	02:41:00	0
2009-04-03	02:42:00	0
2009-04-03	02:43:00	0
2009-04-03	02:44:00	0
2009-04-03	02:45:00	0
2009-04-03	02:46:00	0
2009-04-03	02:47:00	0
2009-04-03	02:48:00	0
2009-04-03	02:49:00	0
2009-04-03	02:50:00	0
2009-04-03	02:51:00	0
2009-04-03	02:52:00	0
2009-04-03	02:53:00	0
2009-04-03	02:54:00	0
2009-04-03	02:55:00	0
2009-04-03	02:56:00	0
2009-04-03	02:57:00	0
2009-04-03	02:58:00	0
2009-04-03	02:59:00	0
2009-04-03	03:00:00	0
2009-04-03	03:01:00	0
2009-04-03	03:02:00	0
2009-04-03	03:03:00	0
2009-04-03	03:04:00	0
2009-04-03	03:05:00	0
2009-04-03	03:06:00	0
2009-04-03	03:07:00	0
2009-04-03	03:08:00	0
2009-04-03	03:09:00	0
2009-04-03	03:10:00	0
2009-04-03	03:11:00	0
2009-04-03	03:12:00	0
2009-04-03	03:13:00	0
2009-04-03	03:14:00	0
2009-04-03	03:15:00	0
2009-04-03	03:16:00	0
2009-04-03	03:17:00	0
2009-04-03	03:18:00	0
2009-04-03	03:19:00	0
2009-04-03	03:20:00	0
2009-04-03	03:21:00	0
2009-04-03	03:22:00	0
2009-04-03	03:23:00	0
2009-04-03	03:24:00	0
2009-04-03	03:25:00	0
2009-04-03	03:26:00	0
2009-04-03	03:27:00	0
2009-04-03	03:28:00	0
2009-04-03	03:29:00	0
2009-04-03	03:30:00	0
2009-04-03	03:31:00	0
2009-04-03	03:32:00	0
2009-04-03	03:33:00	0
2009-04-03	03:34:00	0
2009-04-03	03:35:00	0
2009-04-03	03:36:00	0
2009-04-03	03:37:00	0
2009-04-03	03:38:00	0
2009-04-03	03:39:00	0
2009-04-03	03:40:00	0
2009-04-03	03:41:00	0
2009-04-03	03:42:00	0
2009-04-03	03:43:00	0
2009-04-03	03:44:00	0
2009-04-03	03:45:00	0
2009-04-03	03:46:00	0
2009-04-03	03:47:00	0
2009-04-03	03:48:00	0
2009-04-03	03:49:00	0
2009-04-03	03:50:00	0
2009-04-03	03:51:00	0
2009-04-03	03:52:00	0
2009-04-03	03:53:00	0
2009-04-03	03:54:00	0
2009-04-03	03:55:00	0
2009-04-03	03:56:00	0
2009-04-03	03:57:00	0
2009-04-03	03:58:00	0
2009-04-03	03:59:00	0
2009-04-03	04:00:00	0
2009-04-03	04:01:00	0
2009-04-03	04:02:00	0
2009-04-03	04:03:00	0
2009-04-03	04:04:00	0
2009-04-03	04:05:00	0
2009-04-03	04:06:00	0
2009-04-03	04:07:00	0
2009-04-03	04:08:00	0
2009-04-03	04:09:00	0
2009-04-03	04:10:00	0
2009-04-03	04:11:00	0
2009-04-03	04:12:00	0
2009-04-03	04:13:00	0
2009-04-03	04:14:00	0
2009-04-03	04:15:00	0
2009-04-03	04:16:00	0
2009-04-03	04:17:00	0
2009-04-03	04:18:00	0
2009-04-03	04:19:00	0
2009-04-03	04:20:00	0
2009-04-03	04:21:00	0
2009-04-03	04:22:00	0
2009-04-03	04:23:00	0
2009-04-03	04:24:00	0
2009-04-03	04:25:00	0
2009-04-03	04:26:00	0
2009-04-03	04:27:00	0
2009-04-03	04:28:00	0
2009-04-03	04:29:00	0
2009-04-03	04:30:00	0
2009-04-03	04:31:00	0
2009-04-03	04:32:00	0
2009-04-03	04:33:00	0
2009-04-03	04:34:00	0
2009-04-03	04:35:00	0
2009-04-03	04:36:00	0
2009-04-03	04:37:00	0
2009-04-03	04:38:00	0
2009-04-03	04:39:00	0
2009-04-03	04:40:00	0
2009-04-03	04:41:00	0
2009-04-03	04:42:00	0
2009-04-03	04:43:00	0
2009-04-03	04:44:00	0
2009-04-03	04:45:00	0
2009-04-03	04:46:00	0
2009-04-03	04:47:00	0
2009-04-03	04:48:00	0
2009-04-03	04:49:00	0
2009-04-03	04:50:00	0
2009-04-03	04:51:00	0
2009-04-03	04:52:00	0
2009-04-03	04:53:00	0
2009-04-03	04:54:00	0
2009-04-03	04:55:00	0
2009-04-03	04:56:00	0
2009-04-03	04:57:00	0
2009-04-03	04:58:00	0
2009-04-03	04:59:00	0
2009-04-03	05:00:00	0
2009-04-03	05:01:00	0
2009-04-03	05:02:00	0
2009-04-03	05:03:00	0
2009-04-03	05:04:00	0
2009-04-03	05:05:00	0
2009-04-03	05:06:00	0
2009-04-03	05:07:00	0
2009-04-03	05:08:00	0
2009-04-03	05:09:00	0
2009-04-03	05:10:00	0
2009-04-03	05:11:00	0
2009-04-03	05:12:00	0
2009-04-03	05:13:00	0
2009-04-03	05:14:00	0
2009-04-03	05:15:00	0
2009-04-03	05:16:00	0
2009-04-03	05:17:00	0
2009-04-03	05:18:00	0
2009-04-03	05:19:00	0
2009-04-03	05:20:00	0
2009-04-03	05:21:00	0
2009-04-03	05:22:00	0
2009-04-03	05:23:00	0
2009-04-03	05:24:00	0
2009-04-03	05:25:00	0
2009-04-03	05:26:00	0
2009-04-03	05:27:00	0
2009-04-03	05:28:00	0
2009-04-03	05:29:00	0
2009-04-03	05:30:00	0
2009-04-03	05:31:00	0
2009-04-03	05:32:00	0
2009-04-03	05:33:00	0
2009-04-03	05:34:00	0
2009-04-03	05:35:00	0
2009-04-03	05:36:00	0
2009-04-03	05:37:00	0
2009-04-03	05:38:00	0
2009-04-03	05:39:00	0
2009-04-03	05:40:00	0
2009-04-03	05:41:00	0
2009-04-03	05:42:00	0
2009-04-03	05:43:00	0
2009-04-03	05:44:00	0
2009-04-03	05:45:00	0
2009-04-03	05:46:00	0
2009-04-03	05:47:00	0
2009-04-03	05:48:00	0
2009-04-03	05:49:00	0
2009-04-03	05:50:00	0
2009-04-03	05:51:00	0
2009-04-03	05:52:00	0
2009-04-03	05:53:00	0
2009-04-03	05:54:00	0
2009-04-03	05:55:00	0
2009-04-03	05:56:00	0
2009-04-03	05:57:00	0
2009-04-03	05:58:00	0
2009-04-03	05:59:00	0
2009-04-03	06:00:00	0
2009-04-03	06:01:00	0
2009-04-03	06:02:00	0
2009-04-03	06:03:00	0
2009-04-03	06:04:00	0
2009-04-03	06:05:00	0
2009-04-03	06:06:00	0
2009-04-03	06:07:00	0
2009-04-03	06:08:00	0
2009-04-03	06:09:00	0
2009-04-03	06:10:00	0
2009-04-03	06:11:00	0
2009-04-03	06:12:00	0
2009-04-03	06:13:00	0
2009-04-03	06:14:00	0
2009-04-03	06:15:00	0
2009-04-03	06:16:00	0
2009-04-03	06:17:00	0
2009-04-03	06:18:00	0
2009-04-03	06:19:00	0
2009-04-03	06:20:00	0
2009-04-03	06:21:00	0
2009-04-03	06:22:00	0
2009-04-03	06:23:00	0
2009-04-03	06:24:00	0
2009-04-03	06:25:00	0
2009-04-03	06:26:00	0
2009-04-03	06:27:00	0
2009-04-03	06:28:00	0
2009-04-03	06:29:00	0
2009-04-03	06:30:00	0
2009-04-03	06:31:00	0
2009-04-03	06:32:00	0
2009-04-03	06:33:00	0
2009-04-03	06:34:00	0
2009-04-03	06:35:00	0
2009-04-03	06:36:00	0
2009-04-03	06:37:00	0
2009-04-03	06:38:00	0
2009-04-03	06:39:00	0
2009-04-03	06:40:00	0
2009-04-03	06:41:00	0
2009-04-03	06:42:00	0
2009-04-03	06:43:00	0
2009-04-03	06:44:00	0
2009-04-03	06:45:00	0
2009-04-03	06:46:00	0
2009-04-03	06:47:00	0
2009-04-03	06:48:00	0
2009-04-03	06:49:00	0
2009-04-03	06:50:00	0
2009-04-03	06:51:00	0
2009-04-03	06:52:00	0
2009-04-03	06:53:00	0
2009-04-03	06:54:00	0
2009-04-03	06:55:00	0
2009-04-03	06:56:00	0
2009-04-03	06:57:00	0
2009-04-03	06:58:00	0
2009-04-03	06:59:00	0
2009-04-03	07:00:00	0
2009-04-03	07:01:00	0
2009-04-03	07:02:00	0
2009-04-03	07:03:00	0
2009-04-03	07:04:00	0
2009-04-03	07:05:00	0
2009-04-03	07:06:00	0
2009-04-03	07:07:00	0
2009-04-03	07:08:00	0
2009-04-03	07:09:00	0
2009-04-03	07:10:00	0
2009-04-03	07:11:00	0
2009-04-03	07:12:00	0
2009-04-03	07:13:00	0
2009-04-03	07:14:00	0
2009-04-03	07:15:00	0
2009-04-03	07:16:00	0
2009-04-03	07:17:00	0
2009-04-03	07:18:00	0
2009-04-03	07:19:00	0
2009-04-03	07:20:00	0
2009-04-03	07:21:00	0
2009-04-03	07:22:00	0
2009-04-03	07:23:00	0
2009-04-03	07:24:00	0
2009-04-03	07:25:00	0
2009-04-03	07:26:00	0
2009-04-03	07:27:00	0
2009-04-03	07:28:00	0
2009-04-03	07:29:00	0
2009-04-03	07:30:00	0
2009-04-03	07:31:00	0
2009-04-03	07:32:00	0
2009-04-03	07:33:00	0
2009-04-03	07:34:00	0
2009-04-03	07:35:00	0
2009-04-03	07:36:00	0
2009-04-03	07:37:00	0
2009-04-03	07:38:00	0
2009-04-03	07:39:00	0
2009-04-03	07:40:00	0
2009-04-03	07:41:00	0
2009-04-03	07:42:00	0
2009-04-03	07:43:00	0
2009-04-03	07:44:00	0
2009-04-03	07:45:00	0
2009-04-03	07:46:00	0
2009-04-03	07:47:00	0
2009-04-03	07:48:00	0
2009-04-03	07:49:00	0
2009-04-03	07:50:00	0
2009-04-03	07:51:00	0
2009-04-03	07:52:00	0
2009-04-03	07:53:00	0
2009-04-03	07:54:00	0
2009-04-03	07:55:00	0
2009-04-03	07:56:00	0
2009-04-03	07:57:00	0
2009-04-03	07:58:00	0
2009-04-03	07:59:00	0
2009-04-03	08:00:00	0
2009-04-03	08:01:00	0
2009-04-03	08:02:00	0
2009-04-03	08:03:00	0
2009-04-03	08:04:00	0
2009-04-03	08:05:00	0
2009-04-03	08:06:00	0
2009-04-03	08:07:00	0
2009-04-03	08:08:00	0
2009-04-03	08:09:00	0
2009-04-03	08:10:00	0
2009-04-03	08:11:00	0
2009-04-03	08:12:00	0
2009-04-03	08:13:00	0
2009-04-03	08:14:00	0
2009-04-03	08:15:00	0
2009-04-03	08:16:00	0
2009-04-03	08:17:00	0
2009-04-03	08:18:00	0
2009-04-03	08:19:00	0
2009-04-03	08:20:00	0
2009-04-03	08:21:00	0
2009-04-03	08:22:00	0
2009-04-03	08:23:00	0
2009-04-03	08:24:00	0
2009-04-03	08:25:00	0
2009-04-03	08:26:00	0
2009-04-03	08:27:00	0
2009-04-03	08:28:00	0
2009-04-03	08:29:00	0
2009-04-03	08:30:00	0
2009-04-03	08:31:00	0
2009-04-03	08:32:00	0
2009-04-03	08:33:00	0
2009-04-03	08:34:00	0
2009-04-03	08:35:00	0
2009-04-03	08:36:00	0
2009-04-03	08:37:00	0
2009-04-03	08:38:00	0
2009-04-03	08:39:00	0
2009-04-03	08:40:00	0
2009-04-03	08:41:00	0
2009-04-03	08:42:00	0
2009-04-03	08:43:00	0
2009-04-03	08:44:00	0
2009-04-03	08:45:00	0
2009-04-03	08:46:00	0
2009-04-03	08:47:00	0
2009-04-03	08:48:00	0
2009-04-03	08:49:00	0
2009-04-03	08:50:00	0
2009-04-03	08:51:00	0
2009-04-03	08:52:00	0
2009-04-03	08:53:00	0
2009-04-03	08:54:00	0
2009-04-03	08:55:00	0
2009-04-03	08:56:00	0
2009-04-03	08:57:00	0
2009-04-03	08:58:00	0
2009-04-03	08:59:00	0
2009-04-03	09:00:00	0
2009-04-03	09:01:00	0
2009-04-03	09:02:00	0
2009-04-03	09:03:00	0
2009-04-03	09:04:00	0
2009-04-03	09:05:00	0
2009-04-03	09:06:00	0
2009-04-03	09:07:00	0
2009-04-03	09:08:00	0
2009-04-03	09:09:00	0
2009-04-03	09:10:00	0
2009-04-03	09:11:00	0
2009-04-03	09:12:00	0
2009-04-03	09:13:00	0
2009-04-03	09:14:00	0
2009-04-03	09:15:00	0
2009-04-03	09:16:00	0
2009-04-03	09:17:00	0
2009-04-03	09:18:00	0
2009-04-03	09:19:00	0
2009-04-03	09:20:00	0
2009-04-03	09:21:00	0
2009-04-03	09:22:00	0
2009-04-03	09:23:00	0
2009-04-03	09:24:00	0
2009-04-03	09:25:00	0
2009-04-03	09:26:00	0
2009-04-03	09:27:00	0
2009-04-03	09:28:00	0
2009-04-03	09:29:00	0
2009-04-03	09:30:00	0
2009-04-03	09:31:00	0
2009-04-03	09:32:00	0
2009-04-03	09:33:00	0
2009-04-03	09:34:00	0
2009-04-03	09:35:00	0
2009-04-03	09:36:00	0
2009-04-03	09:37:00	0
2009-04-03	09:38:00	0
2009-04-03	09:39:00	0
2009-04-03	09:40:00	0
2009-04-03	09:41:00	0
2009-04-03	09:42:00	0
2009-04-03	09:43:00	0
2009-04-03	09:44:00	0
2009-04-03	09:45:00	0
2009-04-03	09:46:00	0
2009-04-03	09:47:00	0
2009-04-03	09:48:00	0
2009-04-03	09:49:00	0
2009-04-03	09:50:00	0
2009-04-03	09:51:00	0
2009-04-03	09:52:00	0
2009-04-03	09:53:00	0
2009-04-03	09:54:00	0
2009-04-03	09:55:00	0
2009-04-03	09:56:00	0
2009-04-03	09:57:00	0
2009-04-03	09:58:00	0
2009-04-03	09:59:00	0
2009-04-03	10:00:00	0
2009-04-03	10:01:00	0
2009-04-03	10:02:00	0
2009-04-03	10:03:00	0
2009-04-03	10:04:00	0
2009-04-03	10:05:00	0
2009-04-03	10:06:00	0
2009-04-03	10:07:00	0
2009-04-03	10:08:00	0
2009-04-03	10:09:00	0
2009-04-03	10:10:00	0
2009-04-03	10:11:00	0
2009-04-03	10:12:00	0
2009-04-03	10:13:00	0
2009-04-03	10:14:00	0
2009-04-03	10:15:00	0
2009-04-03	10:16:00	0
2009-04-03	10:17:00	0
2009-04-03	10:18:00	0
2009-04-03	10:19:00	0
2009-04-03	10:20:00	0
2009-04-03	10:21:00	0
2009-04-03	10:22:00	0
2009-04-03	10:23:00	0
2009-04-03	10:24:00	0
2009-04-03	10:25:00	0
2009-04-03	10:26:00	0
2009-04-03	10:27:00	0
2009-04-03	10:28:00	0
2009-04-03	10:29:00	0
2009-04-03	10:30:00	0
2009-04-03	10:31:00	0
2009-04-03	10:32:00	0
2009-04-03	10:33:00	0
2009-04-03	10:34:00	0
2009-04-03	10:35:00	0
2009-04-03	10:36:00	0
2009-04-03	10:37:00	0
2009-04-03	10:38:00	0
2009-04-03	10:39:00	0
2009-04-03	10:40:00	0
2009-04-03	10:41:00	0
2009-04-03	10:42:00	0
2009-04-03	10:43:00	0
2009-04-03	10:44:00	0
2009-04-03	10:45:00	0
2009-04-03	10:46:00	0
2009-04-03	10:47:00	0
2009-04-03	10:48:00	0
2009-04-03	10:49:00	0
2009-04-03	10:50:00	0
2009-04-03	10:51:00	0
2009-04-03	10:52:00	0
2009-04-03	10:53:00	0
2009-04-03	10:54:00	0
2009-04-03	10:55:00	0
2009-04-03	10:56:00	0
2009-04-03	10:57:00	0
2009-04-03	10:58:00	0
2009-04-03	10:59:00	0
2009-04-03	11:00:00	0
2009-04-03	11:01:00	0
2009-04-03	11:02:00	0
2009-04-03	11:03:00	0
2009-04-03	11:04:00	0
2009-04-03	11:05:00	0
2009-04-03	11:06:00	0
2009-04-03	11:07:00	0
2009-04-03	11:08:00	0
2009-04-03	11:09:00	0
2009-04-03	11:10:00	0
2009-04-03	11:11:00	0
2009-04-03	11:12:00	0
2009-04-03	11:13:00	0
2009-04-03	11:14:00	0
2009-04-03	11:15:00	0
2009-04-03	11:16:00	0
2009-04-03	11:17:00	0
2009-04-03	11:18:00	0
2009-04-03	11:19:00	0
2009-04-03	11:20:00	0
2009-04-03	11:21:00	0
2009-04-03	11:22:00	0
2009-04-03	11:23:00	0
2009-04-03	11:24:00	0
2009-04-03	11:25:00	0
2009-04-03	11:26:00	0
2009-04-03	11:27:00	0
2009-04-03	11:28:00	0
2009-04-03	11:29:00	0
2009-04-03	11:30:00	0
2009-04-03	11:31:00	0
2009-04-03	11:32:00	0
2009-04-03	11:33:00	0
2009-04-03	11:34:00	0
2009-04-03	11:35:00	0
2009-04-03	11:36:00	0
2009-04-03	11:37:00	0
2009-04-03	11:38:00	0
2009-04-03	11:39:00	0
2009-04-03	11:40:00	0
2009-04-03	11:41:00	0
2009-04-03	11:42:00	0
2009-04-03	11:43:00	0
2009-04-03	11:44:00	0
2009-04-03	11:45:00	0
2009-04-03	11:46:00	0
2009-04-03	11:47:00	0
2009-04-03	11:48:00	0
2009-04-03	11:49:00	0
2009-04-03	11:50:00	0
2009-04-03	11:51:00	0
2009-04-03	11:52:00	0
2009-04-03	11:53:00	0
2009-04-03	11:54:00	0
2009-04-03	11:55:00	0
2009-04-03	11:56:00	0
2009-04-03	11:57:00	0
2009-04-03	11:58:00	0
2009-04-03	11:59:00	0
2009-04-03	12:00:00	0
2009-04-03	12:01:00	0
2009-04-03	12:02:00	0
2009-04-03	12:03:00	0
2009-04-03	12:04:00	0
2009-04-03	12:05:00	0
2009-04-03	12:06:00	0
2009-04-03	12:07:00	0
2009-04-03	12:08:00	0
2009-04-03	12:09:00	0
2009-04-03	12:10:00	0
2009-04-03	12:11:00	0
2009-04-03	12:12:00	0
2009-04-03	12:13:00	0
2009-04-03	12:14:00	0
2009-04-03	12:15:00	0
2009-04-03	12:16:00	0
2009-04-03	12:17:00	0
2009-04-03	12:18:00	0
2009-04-03	12:19:00	0
2009-04-03	12:20:00	0
2009-04-03	12:21:00	0
2009-04-03	12:22:00	0
2009-04-03	12:23:00	0
2009-04-03	12:24:00	0
2009-04-03	12:25:00	0
2009-04-03	12:26:00	0
2009-04-03	12:27:00	0
2009-04-03	12:28:00	0
2009-04-03	12:29:00	0
2009-04-03	12:30:00	0
2009-04-03	12:31:00	0
2009-04-03	12:32:00	0
2009-04-03	12:33:00	0
2009-04-03	12:34:00	0
2009-04-03	12:35:00	0
2009-04-03	12:36:00	0
2009-04-03	12:37:00	0
2009-04-03	12:38:00	0
2009-04-03	12:39:00	0
2009-04-03	12:40:00	0
2009-04-03	12:41:00	0
2009-04-03	12:42:00	0
2009-04-03	12:43:00	0
2009-04-03	12:44:00	0
2009-04-03	12:45:00	0
2009-04-03	12:46:00	0
2009-04-03	12:47:00	0
2009-04-03	12:48:00	0
2009-04-03	12:49:00	0
2009-04-03	12:50:00	0
2009-04-03	12:51:00	0
2009-04-03	12:52:00	0
2009-04-03	12:53:00	0
2009-04-03	12:54:00	0
2009-04-03	12:55:00	0
2009-04-03	12:56:00	0
2009-04-03	12:57:00	0
2009-04-03	12:58:00	0
2009-04-03	12:59:00	0
2009-04-03	13:00:00	0
2009-04-03	13:01:00	0
2009-04-03	13:02:00	0
2009-04-03	13:03:00	0
2009-04-03	13:04:00	0
2009-04-03	13:05:00	0
2009-04-03	13:06:00	0
2009-04-03	13:07:00	0
2009-04-03	13:08:00	0
2009-04-03	13:09:00	0
2009-04-03	13:10:00	0
2009-04-03	13:11:00	0
2009-04-03	13:12:00	0
2009-04-03	13:13:00	0
2009-04-03	13:14:00	0
2009-04-03	13:15:00	0
2009-04-03	13:16:00	0
2009-04-03	13:17:00	0
2009-04-03	13:18:00	0
2009-04-03	13:19:00	0
2009-04-03	13:20:00	0
2009-04-03	13:21:00	0
2009-04-03	13:22:00	0
2009-04-03	13:23:00	0
2009-04-03	13:24:00	0
2009-04-03	13:25:00	0
2009-04-03	13:26:00	0
2009-04-03	13:27:00	0
2009-04-03	13:28:00	0
2009-04-03	13:29:00	0
2009-04-03	13:30:00	0
2009-04-03	13:31:00	0
2009-04-03	13:32:00	0
2009-04-03	13:33:00	0
2009-04-03	13:34:00	0
2009-04-03	13:35:00	0
2009-04-03	13:36:00	0
2009-04-03	13:37:00	0
2009-04-03	13:38:00	0
2009-04-03	13:39:00	0
2009-04-03	13:40:00	0
2009-04-03	13:41:00	0
2009-04-03	13:42:00	0
2009-04-03	13:43:00	0
2009-04-03	13:44:00	0
2009-04-03	13:45:00	0
2009-04-03	13:46:00	0
2009-04-03	13:47:00	0
2009-04-03	13:48:00	0
2009-04-03	13:49:00	0
2009-04-03	13:50:00	0
2009-04-03	13:51:00	0
2009-04-03	13:52:00	0
2009-04-03	13:53:00	0
2009-04-03	13:54:00	0
2009-04-03	13:55:00	0
2009-04-03	13:56:00	0
2009-04-03	13:57:00	0
2009-04-03	13:58:00	0
2009-04-03	13:59:00	0
2009-04-03	14:00:00	0
2009-04-03	14:01:00	0
2009-04-03	14:02:00	0
2009-04-03	14:03:00	0
2009-04-03	14:04:00	0
2009-04-03	14:05:00	0
2009-04-03	14:06:00	0
2009-04-03	14:07:00	0
2009-04-03	14:08:00	0
2009-04-03	14:09:00	0
2009-04-03	14:10:00	0
2009-04-03	14:11:00	0
2009-04-03	14:12:00	0
2009-04-03	14:13:00	0
2009-04-03	14:14:00	0
2009-04-03	14:15:00	0
2009-04-03	14:16:00	0
2009-04-03	14:17:00	0
2009-04-03	14:18:00	0
2009-04-03	14:19:00	0
2009-04-03	14:20:00	0
2009-04-03	14:21:00	0
2009-04-03	14:22:00	0
2009-04-03	14:23:00	0
2009-04-03	14:24:00	0
2009-04-03	14:25:00	0
2009-04-03	14:26:00	0
2009-04-03	14:27:00	0
2009-04-03	14:28:00	0
2009-04-03	14:29:00	0
2009-04-03	14:30:00	0
2009-04-03	14:31:00	0
2009-04-03	14:32:00	0
2009-04-03	14:33:00	0
2009-04-03	14:34:00	0
2009-04-03	14:35:00	0
2009-04-03	14:36:00	0
2009-04-03	14:37:00	0
2009-04-03	14:38:00	0
2009-04-03	14:39:00	0
2009-04-03	14:40:00	0
2009-04-03	14:41:00	0
2009-04-03	14:42:00	0
2009-04-03	14:43:00	0
2009-04-03	14:44:00	0
2009-04-03	14:45:00	0
2009-04-03	14:46:00	0
2009-04-03	14:47:00	0
2009-04-03	14:48:00	0
2009-04-03	14:49:00	0
2009-04-03	14:50:00	0
2009-04-03	14:51:00	0
2009-04-03	14:52:00	0
2009-04-03	14:53:00	0
2009-04-03	14:54:00	0
2009-04-03	14:55:00	0
2009-04-03	14:56:00	0
2009-04-03	14:57:00	0
2009-04-03	14:58:00	0
2009-04-03	14:59:00	0
2009-04-03	15:00:00	0
2009-04-03	15:01:00	0
2009-04-03	15:02:00	0
2009-04-03	15:03:00	0
2009-04-03	15:04:00	0
2009-04-03	15:05:00	0
2009-04-03	15:06:00	0
2009-04-03	15:07:00	0
2009-04-03	15:08:00	0
2009-04-03	15:09:00	0
2009-04-03	15:10:00	0
2009-04-03	15:11:00	0
2009-04-03	15:12:00	0
2009-04-03	15:13:00	0
2009-04-03	15:14:00	0
2009-04-03	15:15:00	0
2009-04-03	15:16:00	0
2009-04-03	15:17:00	0
2009-04-03	15:18:00	0
2009-04-03	15:19:00	0
2009-04-03	15:20:00	0
2009-04-03	15:21:00	0
2009-04-03	15:22:00	0
2009-04-03	15:23:00	0
2009-04-03	15:24:00	0
2009-04-03	15:25:00	0
2009-04-03	15:26:00	0
2009-04-03	15:27:00	0
2009-04-03	15:28:00	0
2009-04-03	15:29:00	0
2009-04-03	15:30:00	0
2009-04-03	15:31:00	0
2009-04-03	15:32:00	0
2009-04-03	15:33:00	0
2009-04-03	15:34:00	0
2009-04-03	15:35:00	0
2009-04-03	15:36:00	0
2009-04-03	15:37:00	0
2009-04-03	15:38:00	0
2009-04-03	15:39:00	0
2009-04-03	15:40:00	0
2009-04-03	15:41:00	0
2009-04-03	15:42:00	0
2009-04-03	15:43:00	0
2009-04-03	15:44:00	0
2009-04-03	15:45:00	0
2009-04-03	15:46:00	0
2009-04-03	15:47:00	0
2009-04-03	15:48:00	0
2009-04-03	15:49:00	0
2009-04-03	15:50:00	0
2009-04-03	15:51:00	0
2009-04-03	15:52:00	0
2009-04-03	15:53:00	0
2009-04-03	15:54:00	0
2009-04-03	15:55:00	0
2009-04-03	15:56:00	0
2009-04-03	15:57:00	0
2009-04-03	15:58:00	0
2009-04-03	15:59:00	0
2009-04-03	16:00:00	0
2009-04-03	16:01:00	0
2009-04-03	16:02:00	0
2009-04-03	16:03:00	0
2009-04-03	16:04:00	0
2009-04-03	16:05:00	0
2009-04-03	16:06:00	0
2009-04-03	16:07:00	0
2009-04-03	16:08:00	0
2009-04-03	16:09:00	0
2009-04-03	16:10:00	0
2009-04-03	16:11:00	0
2009-04-03	16:12:00	0
2009-04-03	16:13:00	0
2009-04-03	16:14:00	0
2009-04-03	16:15:00	0
2009-04-03	16:16:00	0
2009-04-03	16:17:00	0
2009-04-03	16:18:00	0
2009-04-03	16:19:00	0
2009-04-03	16:20:00	0
2009-04-03	16:21:00	0
2009-04-03	16:22:00	0
2009-04-03	16:23:00	0
2009-04-03	16:24:00	0
2009-04-03	16:25:00	0
2009-04-03	16:26:00	0
2009-04-03	16:27:00	0
2009-04-03	16:28:00	0
2009-04-03	16:29:00	0
2009-04-03	16:30:00	0
2009-04-03	16:31:00	0
2009-04-03	16:32:00	0
2009-04-03	16:33:00	0
2009-04-03	16:34:00	0
2009-04-03	16:35:00	0
2009-04-03	16:36:00	0
2009-04-03	16:37:00	0
2009-04-03	16:38:00	0
2009-04-03	16:39:00	0
2009-04-03	16:40:00	0
2009-04-03	16:41:00	0
2009-04-03	16:42:00	0
2009-04-03	16:43:00	0
2009-04-03	16:44:00	0
2009-04-03	16:45:00	0
2009-04-03	16:46:00	0
2009-04-03	16:47:00	0
2009-04-03	16:48:00	0
2009-04-03	16:49:00	0
2009-04-03	16:50:00	0
2009-04-03	16:51:00	0
2009-04-03	16:52:00	0
2009-04-03	16:53:00	0
2009-04-03	16:54:00	0
2009-04-03	16:55:00	0
2009-04-03	16:56:00	0
2009-04-03	16:57:00	0
2009-04-03	16:58:00	0
2009-04-03	16:59:00	0
2009-04-03	17:00:00	0
2009-04-03	17:01:00	0
2009-04-03	17:02:00	0
2009-04-03	17:03:00	0
2009-04-03	17:04:00	0
2009-04-03	17:05:00	0
2009-04-03	17:06:00	0
2009-04-03	17:07:00	0
2009-04-03	17:08:00	0
2009-04-03	17:09:00	0
2009-04-03	17:10:00	0
2009-04-03	17:11:00	0
2009-04-03	17:12:00	0
2009-04-03	17:13:00	0
2009-04-03	17:14:00	0
2009-04-03	17:15:00	0
2009-04-03	17:16:00	0
2009-04-03	17:17:00	0
2009-04-03	17:18:00	0
2009-04-03	17:19:00	0
2009-04-03	17:20:00	0
2009-04-03	17:21:00	0
2009-04-03	17:22:00	0
2009-04-03	17:23:00	0
2009-04-03	17:24:00	0
2009-04-03	17:25:00	0
2009-04-03	17:26:00	0
2009-04-03	17:27:00	0
2009-04-03	17:28:00	0
2009-04-03	17:29:00	0
2009-04-03	17:30:00	0
2009-04-03	17:31:00	0
2009-04-03	17:32:00	0
2009-04-03	17:33:00	0
2009-04-03	17:34:00	0
2009-04-03	17:35:00	0
2009-04-03	17:36:00	0
2009-04-03	17:37:00	0
2009-04-03	17:38:00	0
2009-04-03	17:39:00	0
2009-04-03	17:40:00	0
2009-04-03	17:41:00	0
2009-04-03	17:42:00	0
2009-04-03	17:43:00	0
2009-04-03	17:44:00	0
2009-04-03	17:45:00	0
2009-04-03	17:46:00	0
2009-04-03	17:47:00	0
2009-04-03	17:48:00	0
2009-04-03	17:49:00	0
2009-04-03	17:50:00	0
2009-04-03	17:51:00	0
2009-04-03	17:52:00	0
2009-04-03	17:53:00	0
2009-04-03	17:54:00	0
2009-04-03	17:55:00	0
2009-04-03	17:56:00	0
2009-04-03	17:57:00	0
2009-04-03	17:58:00	0
2009-04-03	17:59:00	0
2009-04-03	18:00:00	0	M
2009-04-03	18:01:00	0
2009-04-03	18:02:00	0
2009-04-03	18:03:00	0
2009-04-03	18:04:00	0
2009-04-03	18:05:00	0
2009-04-03	18:06:00	0
2009-04-03	18:07:00	0
2009-04-03	18:08:00	26
2009-04-03	18:09:00	0
2009-04-03	18:10:00	0
2009-04-03	18:11:00	710
2009-04-03	18:12:00	355
2009-04-03	18:13:00	173
2009-04-03	18:14:00	386
2009-04-03	18:15:00	124
2009-04-03	18:16:00	315
2009-04-03	18:17:00	0
2009-04-03	18:18:00	16
2009-04-03	18:19:00	26
2009-04-03	18:20:00	244
2009-04-03	18:21:00	0
2009-04-03	18:22:00	0
2009-04-03	18:23:00	0
2009-04-03	18:24:00	57
2009-04-03	18:25:00	42
2009-04-03	18:26:00	0
2009-04-03	18:27:00	158
2009-04-03	18:28:00	74
2009-04-03	18:29:00	26
2009-04-03	18:30:00	52
2009-04-03	18:31:00	62
2009-04-03	18:32:00	0
2009-04-03	18:33:00	0
2009-04-03	18:34:00	0
2009-04-03	18:35:00	0
2009-04-03	18:36:00	0
2009-04-03	18:37:00	0
2009-04-03	18:38:00	0
2009-04-03	18:39:00	0
2009-04-03	18:40:00	0
2009-04-03	18:41:00	0
2009-04-03	18:42:00	31
2009-04-03	18:43:00	0
2009-04-03	18:44:00	31
2009-04-03	18:45:00	10
2009-04-03	18:46:00	0
2009-04-03	18:47:00	21
2009-04-03	18:48:00	5
2009-04-03	18:49:00	47
2009-04-03	18:50:00	0
2009-04-03	18:51:00	5
2009-04-03	18:52:00	80
2009-04-03	18:53:00	165
2009-04-03	18:54:00	36
2009-04-03	18:55:00	0
2009-04-03	18:56:00	36
2009-04-03	18:57:00	36
2009-04-03	18:58:00	5
2009-04-03	18:59:00	86
2009-04-03	19:00:00	5
2009-04-03	19:01:00	0
2009-04-03	19:02:00	0
2009-04-03	19:03:00	10
2009-04-03	19:04:00	68
2009-04-03	19:05:00	0
2009-04-03	19:06:00	0
2009-04-03	19:07:00	0
2009-04-03	19:08:00	0
2009-04-03	19:09:00	268
2009-04-03	19:10:00	1282
2009-04-03	19:11:00	306
2009-04-03	19:12:00	36
2009-04-03	19:13:00	180
2009-04-03	19:14:00	1142
2009-04-03	19:15:00	1076
2009-04-03	19:16:00	878
2009-04-03	19:17:00	1258
2009-04-03	19:18:00	552
2009-04-03	19:19:00	635
2009-04-03	19:20:00	606
2009-04-03	19:21:00	825
2009-04-03	19:22:00	808
2009-04-03	19:23:00	954
2009-04-03	19:24:00	86
2009-04-03	19:25:00	315
2009-04-03	19:26:00	606
2009-04-03	19:27:00	679
2009-04-03	19:28:00	68
2009-04-03	19:29:00	758
2009-04-03	19:30:00	315
2009-04-03	19:31:00	306
2009-04-03	19:32:00	219
2009-04-03	19:33:00	260
2009-04-03	19:34:00	74
2009-04-03	19:35:00	180
2009-04-03	19:36:00	268
2009-04-03	19:37:00	124
2009-04-03	19:38:00	173
2009-04-03	19:39:00	620
2009-04-03	19:40:00	151
2009-04-03	19:41:00	10
2009-04-03	19:42:00	1258
2009-04-03	19:43:00	325
2009-04-03	19:44:00	0
2009-04-03	19:45:00	0
2009-04-03	19:46:00	0
2009-04-03	19:47:00	21
2009-04-03	19:48:00	10
2009-04-03	19:49:00	0
2009-04-03	19:50:00	0
2009-04-03	19:51:00	0
2009-04-03	19:52:00	0
2009-04-03	19:53:00	16
2009-04-03	19:54:00	0
2009-04-03	19:55:00	31
2009-04-03	19:56:00	26
2009-04-03	19:57:00	606
2009-04-03	19:58:00	10
2009-04-03	19:59:00	0
2009-04-03	20:00:00	5
2009-04-03	20:01:00	42
2009-04-03	20:02:00	0
2009-04-03	20:03:00	0
2009-04-03	20:04:00	0
2009-04-03	20:05:00	21
2009-04-03	20:06:00	0
2009-04-03	20:07:00	21
2009-04-03	20:08:00	0
2009-04-03	20:09:00	26
2009-04-03	20:10:00	0
2009-04-03	20:11:00	21
2009-04-03	20:12:00	0
2009-04-03	20:13:00	0
2009-04-03	20:14:00	16
2009-04-03	20:15:00	42
2009-04-03	20:16:00	0
2009-04-03	20:17:00	0
2009-04-03	20:18:00	0
2009-04-03	20:19:00	0
2009-04-03	20:20:00	0
2009-04-03	20:21:00	0
2009-04-03	20:22:00	10
2009-04-03	20:23:00	1332
2009-04-03	20:24:00	861
2009-04-03	20:25:00	268
2009-04-03	20:26:00	26
2009-04-03	20:27:00	16
2009-04-03	20:28:00	36
2009-04-03	20:29:00	36
2009-04-03	20:30:00	0
2009-04-03	20:31:00	0
2009-04-03	20:32:00	0
2009-04-03	20:33:00	0
2009-04-03	20:34:00	0
2009-04-03	20:35:00	0
2009-04-03	20:36:00	0
2009-04-03	20:37:00	0
2009-04-03	20:38:00	0
2009-04-03	20:39:00	0
2009-04-03	20:40:00	0
2009-04-03	20:41:00	0
2009-04-03	20:42:00	0
2009-04-03	20:43:00	0
2009-04-03	20:44:00	0
2009-04-03	20:45:00	0
2009-04-03	20:46:00	0
2009-04-03	20:47:00	26
2009-04-03	20:48:00	0
2009-04-03	20:49:00	0
2009-04-03	20:50:00	0
2009-04-03	20:51:00	5
2009-04-03	20:52:00	5
2009-04-03	20:53:00	0
2009-04-03	20:54:00	10
2009-04-03	20:55:00	0
2009-04-03	20:56:00	0
2009-04-03	20:57:00	0
2009-04-03	20:58:00	0
2009-04-03	20:59:00	0
2009-04-03	21:00:00	16
2009-04-03	21:01:00	5
2009-04-03	21:02:00	0
2009-04-03	21:03:00	0
2009-04-03	21:04:00	0
2009-04-03	21:05:00	0
2009-04-03	21:06:00	0
2009-04-03	21:07:00	1034
2009-04-03	21:08:00	791
2009-04-03	21:09:00	664
2009-04-03	21:10:00	278
2009-04-03	21:11:00	0
2009-04-03	21:12:00	0
2009-04-03	21:13:00	0
2009-04-03	21:14:00	0
2009-04-03	21:15:00	0
2009-04-03	21:16:00	0
2009-04-03	21:17:00	42
2009-04-03	21:18:00	0
2009-04-03	21:19:00	0
2009-04-03	21:20:00	0
2009-04-03	21:21:00	52
2009-04-03	21:22:00	0
2009-04-03	21:23:00	0
2009-04-03	21:24:00	0
2009-04-03	21:25:00	0
2009-04-03	21:26:00	0
2009-04-03	21:27:00	287
2009-04-03	21:28:00	1307
2009-04-03	21:29:00	365
2009-04-03	21:30:00	173
2009-04-03	21:31:00	219
2009-04-03	21:32:00	219
2009-04-03	21:33:00	227
2009-04-03	21:34:00	16
2009-04-03	21:35:00	0
2009-04-03	21:36:00	16
2009-04-03	21:37:00	0
2009-04-03	21:38:00	36
2009-04-03	21:39:00	0
2009-04-03	21:40:00	0
2009-04-03	21:41:00	0
2009-04-03	21:42:00	0
2009-04-03	21:43:00	0
2009-04-03	21:44:00	0
2009-04-03	21:45:00	0
2009-04-03	21:46:00	0
2009-04-03	21:47:00	0
2009-04-03	21:48:00	0
2009-04-03	21:49:00	21
2009-04-03	21:50:00	0
2009-04-03	21:51:00	0
2009-04-03	21:52:00	36
2009-04-03	21:53:00	0
2009-04-03	21:54:00	0
2009-04-03	21:55:00	16
2009-04-03	21:56:00	0
2009-04-03	21:57:00	0
2009-04-03	21:58:00	0
2009-04-03	21:59:00	0
2009-04-03	22:00:00	0
2009-04-03	22:01:00	16
2009-04-03	22:02:00	0
2009-04-03	22:03:00	0
2009-04-03	22:04:00	0
2009-04-03	22:05:00	0
2009-04-03	22:06:00	0
2009-04-03	22:07:00	0
2009-04-03	22:08:00	0
2009-04-03	22:09:00	0
2009-04-03	22:10:00	0
2009-04-03	22:11:00	0
2009-04-03	22:12:00	0
2009-04-03	22:13:00	0
2009-04-03	22:14:00	0
2009-04-03	22:15:00	0
2009-04-03	22:16:00	0
2009-04-03	22:17:00	0
2009-04-03	22:18:00	0
2009-04-03	22:19:00	42
2009-04-03	22:20:00	0
2009-04-03	22:21:00	0
2009-04-03	22:22:00	0
2009-04-03	22:23:00	0
2009-04-03	22:24:00	0
2009-04-03	22:25:00	0
2009-04-03	22:26:00	0
2009-04-03	22:27:00	0
2009-04-03	22:28:00	0
2009-04-03	22:29:00	0
2009-04-03	22:30:00	0
2009-04-03	22:31:00	0
2009-04-03	22:32:00	0
2009-04-03	22:33:00	0
2009-04-03	22:34:00	0
2009-04-03	22:35:00	0
2009-04-03	22:36:00	365
2009-04-03	22:37:00	565
2009-04-03	22:38:00	16
2009-04-03	22:39:00	0
2009-04-03	22:40:00	5
2009-04-03	22:41:00	26
2009-04-03	22:42:00	195
2009-04-03	22:43:00	158
2009-04-03	22:44:00	5
2009-04-03	22:45:00	5
2009-04-03	22:46:00	0
2009-04-03	22:47:00	0
2009-04-03	22:48:00	0
2009-04-03	22:49:00	0
2009-04-03	22:50:00	0
2009-04-03	22:51:00	0
2009-04-03	22:52:00	0
2009-04-03	22:53:00	0
2009-04-03	22:54:00	0
2009-04-03	22:55:00	0
2009-04-03	22:56:00	0
2009-04-03	22:57:00	0
2009-04-03	22:58:00	0
2009-04-03	22:59:00	0
2009-04-03	23:00:00	31
2009-04-03	23:01:00	10
2009-04-03	23:02:00	42
2009-04-03	23:03:00	0
2009-04-03	23:04:00	0
2009-04-03	23:05:00	0
2009-04-03	23:06:00	0
2009-04-03	23:07:00	0
2009-04-03	23:08:00	0
2009-04-03	23:09:00	0
2009-04-03	23:10:00	0
2009-04-03	23:11:00	0
2009-04-03	23:12:00	0
2009-04-03	23:13:00	0
2009-04-03	23:14:00	0
2009-04-03	23:15:00	0
2009-04-03	23:16:00	0
2009-04-03	23:17:00	0
2009-04-03	23:18:00	0
2009-04-03	23:19:00	0
2009-04-03	23:20:00	0
2009-04-03	23:21:00	0
2009-04-03	23:22:00	0
2009-04-03	23:23:00	0
2009-04-03	23:24:00	57
2009-04-03	23:25:00	0
2009-04-03	23:26:00	0
2009-04-03	23:27:00	0
2009-04-03	23:28:00	0
2009-04-03	23:29:00	0
2009-04-03	23:30:00	0
2009-04-03	23:31:00	0
2009-04-03	23:32:00	0
2009-04-03	23:33:00	0
2009-04-03	23:34:00	0
2009-04-03	23:35:00	0
2009-04-03	23:36:00	0
2009-04-03	23:37:00	26
2009-04-03	23:38:00	430
2009-04-03	23:39:00	396
2009-04-03	23:40:00	0
2009-04-03	23:41:00	0
2009-04-03	23:42:00	0
2009-04-03	23:43:00	0
2009-04-03	23:44:00	0
2009-04-03	23:45:00	0
2009-04-03	23:46:00	0
2009-04-03	23:47:00	0
2009-04-03	23:48:00	0
2009-04-03	23:49:00	0
2009-04-03	23:50:00	0
2009-04-03	23:51:00	0
2009-04-03	23:52:00	0
2009-04-03	23:53:00	10
2009-04-03	23:54:00	5
2009-04-03	23:55:00	0
2009-04-03	23:56:00	0
2009-04-03	23:57:00	0
2009-04-03	23:58:00	0
2009-04-03	23:59:00	26
2009-04-04	00:00:00	0
2009-04-04	00:01:00	0
2009-04-04	00:02:00	0
2009-04-04	00:03:00	0
2009-04-04	00:04:00	5
2009-04-04	00:05:00	31
2009-04-04	00:06:00	0
2009-04-04	00:07:00	0
2009-04-04	00:08:00	0
2009-04-04	00:09:00	0
2009-04-04	00:10:00	0
2009-04-04	00:11:00	0
2009-04-04	00:12:00	0
2009-04-04	00:13:00	0
2009-04-04	00:14:00	0
2009-04-04	00:15:00	0
2009-04-04	00:16:00	0
2009-04-04	00:17:00	1098
2009-04-04	00:18:00	227
2009-04-04	00:19:00	501
2009-04-04	00:20:00	287
2009-04-04	00:21:00	0
2009-04-04	00:22:00	10
2009-04-04	00:23:00	0
2009-04-04	00:24:00	21
2009-04-04	00:25:00	16
2009-04-04	00:26:00	0
2009-04-04	00:27:00	0
2009-04-04	00:28:00	0
2009-04-04	00:29:00	0
2009-04-04	00:30:00	10
2009-04-04	00:31:00	5
2009-04-04	00:32:00	0
2009-04-04	00:33:00	16
2009-04-04	00:34:00	16
2009-04-04	00:35:00	0
2009-04-04	00:36:00	0
2009-04-04	00:37:00	0
2009-04-04	00:38:00	0
2009-04-04	00:39:00	278
2009-04-04	00:40:00	0
2009-04-04	00:41:00	0
2009-04-04	00:42:00	0
2009-04-04	00:43:00	0
2009-04-04	00:44:00	0
2009-04-04	00:45:00	0
2009-04-04	00:46:00	0
2009-04-04	00:47:00	0
2009-04-04	00:48:00	0
2009-04-04	00:49:00	0
2009-04-04	00:50:00	0
2009-04-04	00:51:00	0
2009-04-04	00:52:00	0
2009-04-04	00:53:00	0
2009-04-04	00:54:00	0
2009-04-04	00:55:00	0
2009-04-04	00:56:00	0
2009-04-04	00:57:00	0
2009-04-04	00:58:00	0
2009-04-04	00:59:00	0
2009-04-04	01:00:00	0
2009-04-04	01:01:00	0
2009-04-04	01:02:00	0
2009-04-04	01:03:00	0
2009-04-04	01:04:00	0
2009-04-04	01:05:00	0
2009-04-04	01:06:00	0
2009-04-04	01:07:00	52
2009-04-04	01:08:00	0
2009-04-04	01:09:00	0
2009-04-04	01:10:00	0
2009-04-04	01:11:00	0
2009-04-04	01:12:00	0
2009-04-04	01:13:00	0
2009-04-04	01:14:00	0
2009-04-04	01:15:00	0
2009-04-04	01:16:00	0
2009-04-04	01:17:00	0
2009-04-04	01:18:00	0
2009-04-04	01:19:00	0
2009-04-04	01:20:00	0
2009-04-04	01:21:00	0
2009-04-04	01:22:00	0
2009-04-04	01:23:00	0
2009-04-04	01:24:00	0
2009-04-04	01:25:00	10
2009-04-04	01:26:00	0
2009-04-04	01:27:00	0
2009-04-04	01:28:00	0
2009-04-04	01:29:00	0
2009-04-04	01:30:00	0
2009-04-04	01:31:00	0
2009-04-04	01:32:00	0
2009-04-04	01:33:00	0
2009-04-04	01:34:00	0
2009-04-04	01:35:00	0
2009-04-04	01:36:00	0
2009-04-04	01:37:00	0
2009-04-04	01:38:00	0
2009-04-04	01:39:00	0
2009-04-04	01:40:00	0
2009-04-04	01:41:00	0
2009-04-04	01:42:00	0
2009-04-04	01:43:00	0
2009-04-04	01:44:00	0
2009-04-04	01:45:00	99
2009-04-04	01:46:00	0
2009-04-04	01:47:00	0
2009-04-04	01:48:00	0
2009-04-04	01:49:00	0
2009-04-04	01:50:00	0
2009-04-04	01:51:00	0
2009-04-04	01:52:00	0
2009-04-04	01:53:00	0
2009-04-04	01:54:00	0
2009-04-04	01:55:00	0
2009-04-04	01:56:00	0
2009-04-04	01:57:00	0
2009-04-04	01:58:00	26
2009-04-04	01:59:00	0
2009-04-04	02:00:00	0
2009-04-04	02:01:00	21
2009-04-04	02:02:00	0
2009-04-04	02:03:00	0
2009-04-04	02:04:00	0
2009-04-04	02:05:00	0
2009-04-04	02:06:00	0
2009-04-04	02:07:00	0
2009-04-04	02:08:00	5
2009-04-04	02:09:00	0
2009-04-04	02:10:00	0
2009-04-04	02:11:00	0
2009-04-04	02:12:00	0
2009-04-04	02:13:00	0
2009-04-04	02:14:00	0
2009-04-04	02:15:00	0
2009-04-04	02:16:00	0
2009-04-04	02:17:00	0
2009-04-04	02:18:00	0
2009-04-04	02:19:00	47
2009-04-04	02:20:00	0
2009-04-04	02:21:00	0
2009-04-04	02:22:00	0
2009-04-04	02:23:00	0
2009-04-04	02:24:00	0
2009-04-04	02:25:00	42
2009-04-04	02:26:00	252
2009-04-04	02:27:00	0
2009-04-04	02:28:00	0
2009-04-04	02:29:00	0
2009-04-04	02:30:00	0
2009-04-04	02:31:00	0
2009-04-04	02:32:00	0
2009-04-04	02:33:00	0
2009-04-04	02:34:00	0
2009-04-04	02:35:00	0
2009-04-04	02:36:00	0
2009-04-04	02:37:00	0
2009-04-04	02:38:00	0
2009-04-04	02:39:00	0
2009-04-04	02:40:00	0
2009-04-04	02:41:00	5
2009-04-04	02:42:00	897
2009-04-04	02:43:00	0
2009-04-04	02:44:00	16
2009-04-04	02:45:00	0
2009-04-04	02:46:00	0
2009-04-04	02:47:00	0
2009-04-04	02:48:00	0
2009-04-04	02:49:00	0
2009-04-04	02:50:00	0
2009-04-04	02:51:00	0
2009-04-04	02:52:00	0
2009-04-04	02:53:00	0
2009-04-04	02:54:00	0
2009-04-04	02:55:00	0
2009-04-04	02:56:00	0
2009-04-04	02:57:00	0
2009-04-04	02:58:00	0
2009-04-04	02:59:00	0
2009-04-04	03:00:00	0
2009-04-04	03:01:00	0
2009-04-04	03:02:00	0
2009-04-04	03:03:00	0
2009-04-04	03:04:00	0
2009-04-04	03:05:00	0
2009-04-04	03:06:00	0
2009-04-04	03:07:00	16
2009-04-04	03:08:00	0
2009-04-04	03:09:00	0
2009-04-04	03:10:00	5
2009-04-04	03:11:00	0
2009-04-04	03:12:00	0
2009-04-04	03:13:00	0
2009-04-04	03:14:00	0
2009-04-04	03:15:00	0
2009-04-04	03:16:00	0
2009-04-04	03:17:00	21
2009-04-04	03:18:00	0
2009-04-04	03:19:00	36
2009-04-04	03:20:00	0
2009-04-04	03:21:00	0
2009-04-04	03:22:00	0
2009-04-04	03:23:00	0
2009-04-04	03:24:00	0
2009-04-04	03:25:00	0
2009-04-04	03:26:00	0
2009-04-04	03:27:00	21
2009-04-04	03:28:00	52
2009-04-04	03:29:00	0
2009-04-04	03:30:00	0
2009-04-04	03:31:00	0
2009-04-04	03:32:00	0
2009-04-04	03:33:00	0
2009-04-04	03:34:00	0
2009-04-04	03:35:00	0
2009-04-04	03:36:00	0
2009-04-04	03:37:00	0
2009-04-04	03:38:00	0
2009-04-04	03:39:00	0
2009-04-04	03:40:00	0
2009-04-04	03:41:00	0
2009-04-04	03:42:00	0
2009-04-04	03:43:00	0
2009-04-04	03:44:00	0
2009-04-04	03:45:00	0
2009-04-04	03:46:00	0
2009-04-04	03:47:00	62
2009-04-04	03:48:00	0
2009-04-04	03:49:00	0
2009-04-04	03:50:00	0
2009-04-04	03:51:00	0
2009-04-04	03:52:00	0
2009-04-04	03:53:00	0
2009-04-04	03:54:00	0
2009-04-04	03:55:00	0
2009-04-04	03:56:00	0
2009-04-04	03:57:00	0
2009-04-04	03:58:00	0
2009-04-04	03:59:00	0
2009-04-04	04:00:00	0
2009-04-04	04:01:00	0
2009-04-04	04:02:00	0
2009-04-04	04:03:00	0
2009-04-04	04:04:00	0
2009-04-04	04:05:00	0
2009-04-04	04:06:00	0
2009-04-04	04:07:00	80
2009-04-04	04:08:00	0
2009-04-04	04:09:00	10
2009-04-04	04:10:00	5
2009-04-04	04:11:00	0
2009-04-04	04:12:00	0
2009-04-04	04:13:00	0
2009-04-04	04:14:00	0
2009-04-04	04:15:00	0
2009-04-04	04:16:00	0
2009-04-04	04:17:00	0
2009-04-04	04:18:00	0
2009-04-04	04:19:00	0
2009-04-04	04:20:00	0
2009-04-04	04:21:00	0
2009-04-04	04:22:00	0
2009-04-04	04:23:00	0
2009-04-04	04:24:00	0
2009-04-04	04:25:00	0
2009-04-04	04:26:00	0
2009-04-04	04:27:00	0
2009-04-04	04:28:00	0
2009-04-04	04:29:00	0
2009-04-04	04:30:00	93
2009-04-04	04:31:00	210
2009-04-04	04:32:00	0
2009-04-04	04:33:00	0
2009-04-04	04:34:00	0
2009-04-04	04:35:00	0
2009-04-04	04:36:00	0
2009-04-04	04:37:00	0
2009-04-04	04:38:00	0
2009-04-04	04:39:00	0
2009-04-04	04:40:00	0
2009-04-04	04:41:00	0
2009-04-04	04:42:00	0
2009-04-04	04:43:00	0
2009-04-04	04:44:00	0
2009-04-04	04:45:00	0
2009-04-04	04:46:00	0
2009-04-04	04:47:00	0
2009-04-04	04:48:00	0
2009-04-04	04:49:00	0
2009-04-04	04:50:00	74
2009-04-04	04:51:00	26
2009-04-04	04:52:00	0
2009-04-04	04:53:00	68
2009-04-04	04:54:00	0
2009-04-04	04:55:00	0
2009-04-04	04:56:00	0
2009-04-04	04:57:00	0
2009-04-04	04:58:00	0
2009-04-04	04:59:00	57
2009-04-04	05:00:00	278
2009-04-04	05:01:00	10
2009-04-04	05:02:00	16
2009-04-04	05:03:00	10
2009-04-04	05:04:00	16
2009-04-04	05:05:00	0
2009-04-04	05:06:00	0
2009-04-04	05:07:00	0
2009-04-04	05:08:00	0
2009-04-04	05:09:00	0
2009-04-04	05:10:00	0
2009-04-04	05:11:00	0
2009-04-04	05:12:00	0
2009-04-04	05:13:00	0
2009-04-04	05:14:00	0
2009-04-04	05:15:00	0
2009-04-04	05:16:00	0
2009-04-04	05:17:00	0
2009-04-04	05:18:00	5
2009-04-04	05:19:00	0
2009-04-04	05:20:00	0
2009-04-04	05:21:00	10
2009-04-04	05:22:00	5
2009-04-04	05:23:00	10
2009-04-04	05:24:00	441
2009-04-04	05:25:00	5
2009-04-04	05:26:00	0
2009-04-04	05:27:00	0
2009-04-04	05:28:00	0
2009-04-04	05:29:00	0
2009-04-04	05:30:00	0
2009-04-04	05:31:00	0
2009-04-04	05:32:00	0
2009-04-04	05:33:00	0
2009-04-04	05:34:00	0
2009-04-04	05:35:00	0
2009-04-04	05:36:00	0
2009-04-04	05:37:00	0
2009-04-04	05:38:00	0
2009-04-04	05:39:00	0
2009-04-04	05:40:00	0
2009-04-04	05:41:00	0
2009-04-04	05:42:00	0
2009-04-04	05:43:00	10
2009-04-04	05:44:00	5
2009-04-04	05:45:00	10
2009-04-04	05:46:00	16
2009-04-04	05:47:00	0
2009-04-04	05:48:00	0
2009-04-04	05:49:00	0
2009-04-04	05:50:00	0
2009-04-04	05:51:00	0
2009-04-04	05:52:00	0
2009-04-04	05:53:00	0
2009-04-04	05:54:00	0
2009-04-04	05:55:00	0
2009-04-04	05:56:00	0
2009-04-04	05:57:00	0
2009-04-04	05:58:00	0
2009-04-04	05:59:00	0
2009-04-04	06:00:00	26
2009-04-04	06:01:00	0
2009-04-04	06:02:00	0
2009-04-04	06:03:00	0
2009-04-04	06:04:00	0
2009-04-04	06:05:00	0
2009-04-04	06:06:00	0
2009-04-04	06:07:00	0
2009-04-04	06:08:00	0
2009-04-04	06:09:00	0
2009-04-04	06:10:00	0
2009-04-04	06:11:00	0
2009-04-04	06:12:00	0
2009-04-04	06:13:00	365
2009-04-04	06:14:00	1120
2009-04-04	06:15:00	1332
2009-04-04	06:16:00	334
2009-04-04	06:17:00	635
2009-04-04	06:18:00	260
2009-04-04	06:19:00	74
2009-04-04	06:20:00	0
2009-04-04	06:21:00	0
2009-04-04	06:22:00	0
2009-04-04	06:23:00	0
2009-04-04	06:24:00	0
2009-04-04	06:25:00	0
2009-04-04	06:26:00	0
2009-04-04	06:27:00	0
2009-04-04	06:28:00	0
2009-04-04	06:29:00	649
2009-04-04	06:30:00	916
2009-04-04	06:31:00	195
2009-04-04	06:32:00	57
2009-04-04	06:33:00	0
2009-04-04	06:34:00	0
2009-04-04	06:35:00	0
2009-04-04	06:36:00	0
2009-04-04	06:37:00	0
2009-04-04	06:38:00	0
2009-04-04	06:39:00	21
2009-04-04	06:40:00	0
2009-04-04	06:41:00	0
2009-04-04	06:42:00	0
2009-04-04	06:43:00	5
2009-04-04	06:44:00	0
2009-04-04	06:45:00	57
2009-04-04	06:46:00	0
2009-04-04	06:47:00	5
2009-04-04	06:48:00	124
2009-04-04	06:49:00	118
2009-04-04	06:50:00	105
2009-04-04	06:51:00	74
2009-04-04	06:52:00	21
2009-04-04	06:53:00	31
2009-04-04	06:54:00	0
2009-04-04	06:55:00	0
2009-04-04	06:56:00	501
2009-04-04	06:57:00	26
2009-04-04	06:58:00	0
2009-04-04	06:59:00	5
2009-04-04	07:00:00	21
2009-04-04	07:01:00	0
2009-04-04	07:02:00	0
2009-04-04	07:03:00	0
2009-04-04	07:04:00	5
2009-04-04	07:05:00	0
2009-04-04	07:06:00	10
2009-04-04	07:07:00	10
2009-04-04	07:08:00	0
2009-04-04	07:09:00	0
2009-04-04	07:10:00	118
2009-04-04	07:11:00	21
2009-04-04	07:12:00	57
2009-04-04	07:13:00	0
2009-04-04	07:14:00	0
2009-04-04	07:15:00	0
2009-04-04	07:16:00	0
2009-04-04	07:17:00	62
2009-04-04	07:18:00	0
2009-04-04	07:19:00	5
2009-04-04	07:20:00	124
2009-04-04	07:21:00	0
2009-04-04	07:22:00	0
2009-04-04	07:23:00	0
2009-04-04	07:24:00	0
2009-04-04	07:25:00	31
2009-04-04	07:26:00	0
2009-04-04	07:27:00	5
2009-04-04	07:28:00	5
2009-04-04	07:29:00	0
2009-04-04	07:30:00	10
2009-04-04	07:31:00	16
2009-04-04	07:32:00	5
2009-04-04	07:33:00	0
2009-04-04	07:34:00	31
2009-04-04	07:35:00	0
2009-04-04	07:36:00	0
2009-04-04	07:37:00	0
2009-04-04	07:38:00	0
2009-04-04	07:39:00	187
2009-04-04	07:40:00	42
2009-04-04	07:41:00	93
2009-04-04	07:42:00	144
2009-04-04	07:43:00	2464
2009-04-04	07:44:00	2422
2009-04-04	07:45:00	355
2009-04-04	07:46:00	195
2009-04-04	07:47:00	710
2009-04-04	07:48:00	592
2009-04-04	07:49:00	649
2009-04-04	07:50:00	268
2009-04-04	07:51:00	664
2009-04-04	07:52:00	287
2009-04-04	07:53:00	16
2009-04-04	07:54:00	488
2009-04-04	07:55:00	244
2009-04-04	07:56:00	0
2009-04-04	07:57:00	0
2009-04-04	07:58:00	0
2009-04-04	07:59:00	16
2009-04-04	08:00:00	0
2009-04-04	08:01:00	5
2009-04-04	08:02:00	5
2009-04-04	08:03:00	0
2009-04-04	08:04:00	10
2009-04-04	08:05:00	0
2009-04-04	08:06:00	0
2009-04-04	08:07:00	0
2009-04-04	08:08:00	0
2009-04-04	08:09:00	0
2009-04-04	08:10:00	0
2009-04-04	08:11:00	0
2009-04-04	08:12:00	0
2009-04-04	08:13:00	5
2009-04-04	08:14:00	0
2009-04-04	08:15:00	0
2009-04-04	08:16:00	21
2009-04-04	08:17:00	5
2009-04-04	08:18:00	0
2009-04-04	08:19:00	52
2009-04-04	08:20:00	52
2009-04-04	08:21:00	0
2009-04-04	08:22:00	0
2009-04-04	08:23:00	0
2009-04-04	08:24:00	0
2009-04-04	08:25:00	16
2009-04-04	08:26:00	57
2009-04-04	08:27:00	0
2009-04-04	08:28:00	0
2009-04-04	08:29:00	0
2009-04-04	08:30:00	0
2009-04-04	08:31:00	0
2009-04-04	08:32:00	0
2009-04-04	08:33:00	0
2009-04-04	08:34:00	0
2009-04-04	08:35:00	0
2009-04-04	08:36:00	0
2009-04-04	08:37:00	0
2009-04-04	08:38:00	0
2009-04-04	08:39:00	93
2009-04-04	08:40:00	0
2009-04-04	08:41:00	0
2009-04-04	08:42:00	165
2009-04-04	08:43:00	0
2009-04-04	08:44:00	0
2009-04-04	08:45:00	16
2009-04-04	08:46:00	0
2009-04-04	08:47:00	0
2009-04-04	08:48:00	0
2009-04-04	08:49:00	5
2009-04-04	08:50:00	0
2009-04-04	08:51:00	80
2009-04-04	08:52:00	10
2009-04-04	08:53:00	47
2009-04-04	08:54:00	5
2009-04-04	08:55:00	0
2009-04-04	08:56:00	0
2009-04-04	08:57:00	0
2009-04-04	08:58:00	0
2009-04-04	08:59:00	0
2009-04-04	09:00:00	0
2009-04-04	09:01:00	0
2009-04-04	09:02:00	0
2009-04-04	09:03:00	0
2009-04-04	09:04:00	0
2009-04-04	09:05:00	0
2009-04-04	09:06:00	0
2009-04-04	09:07:00	0
2009-04-04	09:08:00	0
[truncated: 19,611 more rows]

## Sheet: 4.17.09
Actogram, Copy Raw Data, All Days
Identity:	Dakota Hunter
Filename:	E:\Active Research Files\meloxicam titre canine\cases\dakota\Dakota Hunter 4.17.09.AWC
Gender:	M
Age:	10
Height:	55.0 cm	21.7 in
Weight:	32.6 kg	71.9 lbs
Start Date:	17-Apr-2009 (Fri)
Start Time:	18:00:00
Interval:	1.00 mins
Date Stamp:	Time Stamp:	Activity Data:	Marker Press:
2009-04-17	00:00:00	0
2009-04-17	00:01:00	0
2009-04-17	00:02:00	0
2009-04-17	00:03:00	0
2009-04-17	00:04:00	0
2009-04-17	00:05:00	0
2009-04-17	00:06:00	0
2009-04-17	00:07:00	0
2009-04-17	00:08:00	0
2009-04-17	00:09:00	0
2009-04-17	00:10:00	0
2009-04-17	00:11:00	0
2009-04-17	00:12:00	0
2009-04-17	00:13:00	0
2009-04-17	00:14:00	0
2009-04-17	00:15:00	0
2009-04-17	00:16:00	0
2009-04-17	00:17:00	0
2009-04-17	00:18:00	0
2009-04-17	00:19:00	0
2009-04-17	00:20:00	0
2009-04-17	00:21:00	0
2009-04-17	00:22:00	0
2009-04-17	00:23:00	0
2009-04-17	00:24:00	0
2009-04-17	00:25:00	0
2009-04-17	00:26:00	0
2009-04-17	00:27:00	0
2009-04-17	00:28:00	0
2009-04-17	00:29:00	0
2009-04-17	00:30:00	0
2009-04-17	00:31:00	0
2009-04-17	00:32:00	0
2009-04-17	00:33:00	0
2009-04-17	00:34:00	0
2009-04-17	00:35:00	0
2009-04-17	00:36:00	0
2009-04-17	00:37:00	0
2009-04-17	00:38:00	0
2009-04-17	00:39:00	0
2009-04-17	00:40:00	0
2009-04-17	00:41:00	0
2009-04-17	00:42:00	0
2009-04-17	00:43:00	0
2009-04-17	00:44:00	0
2009-04-17	00:45:00	0
2009-04-17	00:46:00	0
2009-04-17	00:47:00	0
2009-04-17	00:48:00	0
2009-04-17	00:49:00	0
2009-04-17	00:50:00	0
2009-04-17	00:51:00	0
2009-04-17	00:52:00	0
2009-04-17	00:53:00	0
2009-04-17	00:54:00	0
2009-04-17	00:55:00	0
2009-04-17	00:56:00	0
2009-04-17	00:57:00	0
2009-04-17	00:58:00	0
2009-04-17	00:59:00	0
2009-04-17	01:00:00	0
2009-04-17	01:01:00	0
2009-04-17	01:02:00	0
2009-04-17	01:03:00	0
2009-04-17	01:04:00	0
2009-04-17	01:05:00	0
2009-04-17	01:06:00	0
2009-04-17	01:07:00	0
2009-04-17	01:08:00	0
2009-04-17	01:09:00	0
2009-04-17	01:10:00	0
2009-04-17	01:11:00	0
2009-04-17	01:12:00	0
2009-04-17	01:13:00	0
2009-04-17	01:14:00	0
2009-04-17	01:15:00	0
2009-04-17	01:16:00	0
2009-04-17	01:17:00	0
2009-04-17	01:18:00	0
2009-04-17	01:19:00	0
2009-04-17	01:20:00	0
2009-04-17	01:21:00	0
2009-04-17	01:22:00	0
2009-04-17	01:23:00	0
2009-04-17	01:24:00	0
2009-04-17	01:25:00	0
2009-04-17	01:26:00	0
2009-04-17	01:27:00	0
2009-04-17	01:28:00	0
2009-04-17	01:29:00	0
2009-04-17	01:30:00	0
2009-04-17	01:31:00	0
2009-04-17	01:32:00	0
2009-04-17	01:33:00	0
2009-04-17	01:34:00	0
2009-04-17	01:35:00	0
2009-04-17	01:36:00	0
2009-04-17	01:37:00	0
2009-04-17	01:38:00	0
2009-04-17	01:39:00	0
2009-04-17	01:40:00	0
2009-04-17	01:41:00	0
2009-04-17	01:42:00	0
2009-04-17	01:43:00	0
2009-04-17	01:44:00	0
2009-04-17	01:45:00	0
2009-04-17	01:46:00	0
2009-04-17	01:47:00	0
2009-04-17	01:48:00	0
2009-04-17	01:49:00	0
2009-04-17	01:50:00	0
2009-04-17	01:51:00	0
2009-04-17	01:52:00	0
2009-04-17	01:53:00	0
2009-04-17	01:54:00	0
2009-04-17	01:55:00	0
2009-04-17	01:56:00	0
2009-04-17	01:57:00	0
2009-04-17	01:58:00	0
2009-04-17	01:59:00	0
2009-04-17	02:00:00	0
2009-04-17	02:01:00	0
2009-04-17	02:02:00	0
2009-04-17	02:03:00	0
2009-04-17	02:04:00	0
2009-04-17	02:05:00	0
2009-04-17	02:06:00	0
2009-04-17	02:07:00	0
2009-04-17	02:08:00	0
2009-04-17	02:09:00	0
2009-04-17	02:10:00	0
2009-04-17	02:11:00	0
2009-04-17	02:12:00	0
2009-04-17	02:13:00	0
2009-04-17	02:14:00	0
2009-04-17	02:15:00	0
2009-04-17	02:16:00	0
2009-04-17	02:17:00	0
2009-04-17	02:18:00	0
2009-04-17	02:19:00	0
2009-04-17	02:20:00	0
2009-04-17	02:21:00	0
2009-04-17	02:22:00	0
2009-04-17	02:23:00	0
2009-04-17	02:24:00	0
2009-04-17	02:25:00	0
2009-04-17	02:26:00	0
2009-04-17	02:27:00	0
2009-04-17	02:28:00	0
2009-04-17	02:29:00	0
2009-04-17	02:30:00	0
2009-04-17	02:31:00	0
2009-04-17	02:32:00	0
2009-04-17	02:33:00	0
2009-04-17	02:34:00	0
2009-04-17	02:35:00	0
2009-04-17	02:36:00	0
2009-04-17	02:37:00	0
2009-04-17	02:38:00	0
2009-04-17	02:39:00	0
2009-04-17	02:40:00	0
2009-04-17	02:41:00	0
2009-04-17	02:42:00	0
2009-04-17	02:43:00	0
2009-04-17	02:44:00	0
2009-04-17	02:45:00	0
2009-04-17	02:46:00	0
2009-04-17	02:47:00	0
2009-04-17	02:48:00	0
2009-04-17	02:49:00	0
2009-04-17	02:50:00	0
2009-04-17	02:51:00	0
2009-04-17	02:52:00	0
2009-04-17	02:53:00	0
2009-04-17	02:54:00	0
2009-04-17	02:55:00	0
2009-04-17	02:56:00	0
2009-04-17	02:57:00	0
2009-04-17	02:58:00	0
2009-04-17	02:59:00	0
2009-04-17	03:00:00	0
2009-04-17	03:01:00	0
2009-04-17	03:02:00	0
2009-04-17	03:03:00	0
2009-04-17	03:04:00	0
2009-04-17	03:05:00	0
2009-04-17	03:06:00	0
2009-04-17	03:07:00	0
2009-04-17	03:08:00	0
2009-04-17	03:09:00	0
2009-04-17	03:10:00	0
2009-04-17	03:11:00	0
2009-04-17	03:12:00	0
2009-04-17	03:13:00	0
2009-04-17	03:14:00	0
2009-04-17	03:15:00	0
2009-04-17	03:16:00	0
2009-04-17	03:17:00	0
2009-04-17	03:18:00	0
2009-04-17	03:19:00	0
2009-04-17	03:20:00	0
2009-04-17	03:21:00	0
2009-04-17	03:22:00	0
2009-04-17	03:23:00	0
2009-04-17	03:24:00	0
2009-04-17	03:25:00	0
2009-04-17	03:26:00	0
2009-04-17	03:27:00	0
2009-04-17	03:28:00	0
2009-04-17	03:29:00	0
2009-04-17	03:30:00	0
2009-04-17	03:31:00	0
2009-04-17	03:32:00	0
2009-04-17	03:33:00	0
2009-04-17	03:34:00	0
2009-04-17	03:35:00	0
2009-04-17	03:36:00	0
2009-04-17	03:37:00	0
2009-04-17	03:38:00	0
2009-04-17	03:39:00	0
2009-04-17	03:40:00	0
2009-04-17	03:41:00	0
2009-04-17	03:42:00	0
2009-04-17	03:43:00	0
2009-04-17	03:44:00	0
2009-04-17	03:45:00	0
2009-04-17	03:46:00	0
2009-04-17	03:47:00	0
2009-04-17	03:48:00	0
2009-04-17	03:49:00	0
2009-04-17	03:50:00	0
2009-04-17	03:51:00	0
2009-04-17	03:52:00	0
2009-04-17	03:53:00	0
2009-04-17	03:54:00	0
2009-04-17	03:55:00	0
2009-04-17	03:56:00	0
2009-04-17	03:57:00	0
2009-04-17	03:58:00	0
2009-04-17	03:59:00	0
2009-04-17	04:00:00	0
2009-04-17	04:01:00	0
2009-04-17	04:02:00	0
2009-04-17	04:03:00	0
2009-04-17	04:04:00	0
2009-04-17	04:05:00	0
2009-04-17	04:06:00	0
2009-04-17	04:07:00	0
2009-04-17	04:08:00	0
2009-04-17	04:09:00	0
2009-04-17	04:10:00	0
2009-04-17	04:11:00	0
2009-04-17	04:12:00	0
2009-04-17	04:13:00	0
2009-04-17	04:14:00	0
2009-04-17	04:15:00	0
2009-04-17	04:16:00	0
2009-04-17	04:17:00	0
2009-04-17	04:18:00	0
2009-04-17	04:19:00	0
2009-04-17	04:20:00	0
2009-04-17	04:21:00	0
2009-04-17	04:22:00	0
2009-04-17	04:23:00	0
2009-04-17	04:24:00	0
2009-04-17	04:25:00	0
2009-04-17	04:26:00	0
2009-04-17	04:27:00	0
2009-04-17	04:28:00	0
2009-04-17	04:29:00	0
2009-04-17	04:30:00	0
2009-04-17	04:31:00	0
2009-04-17	04:32:00	0
2009-04-17	04:33:00	0
2009-04-17	04:34:00	0
2009-04-17	04:35:00	0
2009-04-17	04:36:00	0
2009-04-17	04:37:00	0
2009-04-17	04:38:00	0
2009-04-17	04:39:00	0
2009-04-17	04:40:00	0
2009-04-17	04:41:00	0
2009-04-17	04:42:00	0
2009-04-17	04:43:00	0
2009-04-17	04:44:00	0
2009-04-17	04:45:00	0
2009-04-17	04:46:00	0
2009-04-17	04:47:00	0
2009-04-17	04:48:00	0
2009-04-17	04:49:00	0
2009-04-17	04:50:00	0
2009-04-17	04:51:00	0
2009-04-17	04:52:00	0
2009-04-17	04:53:00	0
2009-04-17	04:54:00	0
2009-04-17	04:55:00	0
2009-04-17	04:56:00	0
2009-04-17	04:57:00	0
2009-04-17	04:58:00	0
2009-04-17	04:59:00	0
2009-04-17	05:00:00	0
2009-04-17	05:01:00	0
2009-04-17	05:02:00	0
2009-04-17	05:03:00	0
2009-04-17	05:04:00	0
2009-04-17	05:05:00	0
2009-04-17	05:06:00	0
2009-04-17	05:07:00	0
2009-04-17	05:08:00	0
2009-04-17	05:09:00	0
2009-04-17	05:10:00	0
2009-04-17	05:11:00	0
2009-04-17	05:12:00	0
2009-04-17	05:13:00	0
2009-04-17	05:14:00	0
2009-04-17	05:15:00	0
2009-04-17	05:16:00	0
2009-04-17	05:17:00	0
2009-04-17	05:18:00	0
2009-04-17	05:19:00	0
2009-04-17	05:20:00	0
2009-04-17	05:21:00	0
2009-04-17	05:22:00	0
2009-04-17	05:23:00	0
2009-04-17	05:24:00	0
2009-04-17	05:25:00	0
2009-04-17	05:26:00	0
2009-04-17	05:27:00	0
2009-04-17	05:28:00	0
2009-04-17	05:29:00	0
2009-04-17	05:30:00	0
2009-04-17	05:31:00	0
2009-04-17	05:32:00	0
2009-04-17	05:33:00	0
2009-04-17	05:34:00	0
2009-04-17	05:35:00	0
2009-04-17	05:36:00	0
2009-04-17	05:37:00	0
2009-04-17	05:38:00	0
2009-04-17	05:39:00	0
2009-04-17	05:40:00	0
2009-04-17	05:41:00	0
2009-04-17	05:42:00	0
2009-04-17	05:43:00	0
2009-04-17	05:44:00	0
2009-04-17	05:45:00	0
2009-04-17	05:46:00	0
2009-04-17	05:47:00	0
2009-04-17	05:48:00	0
2009-04-17	05:49:00	0
2009-04-17	05:50:00	0
2009-04-17	05:51:00	0
2009-04-17	05:52:00	0
2009-04-17	05:53:00	0
2009-04-17	05:54:00	0
2009-04-17	05:55:00	0
2009-04-17	05:56:00	0
2009-04-17	05:57:00	0
2009-04-17	05:58:00	0
2009-04-17	05:59:00	0
2009-04-17	06:00:00	0
2009-04-17	06:01:00	0
2009-04-17	06:02:00	0
2009-04-17	06:03:00	0
2009-04-17	06:04:00	0
2009-04-17	06:05:00	0
2009-04-17	06:06:00	0
2009-04-17	06:07:00	0
2009-04-17	06:08:00	0
2009-04-17	06:09:00	0
2009-04-17	06:10:00	0
2009-04-17	06:11:00	0
2009-04-17	06:12:00	0
2009-04-17	06:13:00	0
2009-04-17	06:14:00	0
2009-04-17	06:15:00	0
2009-04-17	06:16:00	0
2009-04-17	06:17:00	0
2009-04-17	06:18:00	0
2009-04-17	06:19:00	0
2009-04-17	06:20:00	0
2009-04-17	06:21:00	0
2009-04-17	06:22:00	0
2009-04-17	06:23:00	0
2009-04-17	06:24:00	0
2009-04-17	06:25:00	0
2009-04-17	06:26:00	0
2009-04-17	06:27:00	0
2009-04-17	06:28:00	0
2009-04-17	06:29:00	0
2009-04-17	06:30:00	0
2009-04-17	06:31:00	0
2009-04-17	06:32:00	0
2009-04-17	06:33:00	0
2009-04-17	06:34:00	0
2009-04-17	06:35:00	0
2009-04-17	06:36:00	0
2009-04-17	06:37:00	0
2009-04-17	06:38:00	0
2009-04-17	06:39:00	0
2009-04-17	06:40:00	0
2009-04-17	06:41:00	0
2009-04-17	06:42:00	0
2009-04-17	06:43:00	0
2009-04-17	06:44:00	0
2009-04-17	06:45:00	0
2009-04-17	06:46:00	0
2009-04-17	06:47:00	0
2009-04-17	06:48:00	0
2009-04-17	06:49:00	0
2009-04-17	06:50:00	0
2009-04-17	06:51:00	0
2009-04-17	06:52:00	0
2009-04-17	06:53:00	0
2009-04-17	06:54:00	0
2009-04-17	06:55:00	0
2009-04-17	06:56:00	0
2009-04-17	06:57:00	0
2009-04-17	06:58:00	0
2009-04-17	06:59:00	0
2009-04-17	07:00:00	0
2009-04-17	07:01:00	0
2009-04-17	07:02:00	0
2009-04-17	07:03:00	0
2009-04-17	07:04:00	0
2009-04-17	07:05:00	0
2009-04-17	07:06:00	0
2009-04-17	07:07:00	0
2009-04-17	07:08:00	0
2009-04-17	07:09:00	0
2009-04-17	07:10:00	0
2009-04-17	07:11:00	0
2009-04-17	07:12:00	0
2009-04-17	07:13:00	0
2009-04-17	07:14:00	0
2009-04-17	07:15:00	0
2009-04-17	07:16:00	0
2009-04-17	07:17:00	0
2009-04-17	07:18:00	0
2009-04-17	07:19:00	0
2009-04-17	07:20:00	0
2009-04-17	07:21:00	0
2009-04-17	07:22:00	0
2009-04-17	07:23:00	0
2009-04-17	07:24:00	0
2009-04-17	07:25:00	0
2009-04-17	07:26:00	0
2009-04-17	07:27:00	0
2009-04-17	07:28:00	0
2009-04-17	07:29:00	0
2009-04-17	07:30:00	0
2009-04-17	07:31:00	0
2009-04-17	07:32:00	0
2009-04-17	07:33:00	0
2009-04-17	07:34:00	0
2009-04-17	07:35:00	0
2009-04-17	07:36:00	0
2009-04-17	07:37:00	0
2009-04-17	07:38:00	0
2009-04-17	07:39:00	0
2009-04-17	07:40:00	0
2009-04-17	07:41:00	0
2009-04-17	07:42:00	0
2009-04-17	07:43:00	0
2009-04-17	07:44:00	0
2009-04-17	07:45:00	0
2009-04-17	07:46:00	0
2009-04-17	07:47:00	0
2009-04-17	07:48:00	0
2009-04-17	07:49:00	0
2009-04-17	07:50:00	0
2009-04-17	07:51:00	0
2009-04-17	07:52:00	0
2009-04-17	07:53:00	0
2009-04-17	07:54:00	0
2009-04-17	07:55:00	0
2009-04-17	07:56:00	0
2009-04-17	07:57:00	0
2009-04-17	07:58:00	0
2009-04-17	07:59:00	0
2009-04-17	08:00:00	0
2009-04-17	08:01:00	0
2009-04-17	08:02:00	0
2009-04-17	08:03:00	0
2009-04-17	08:04:00	0
2009-04-17	08:05:00	0
2009-04-17	08:06:00	0
2009-04-17	08:07:00	0
2009-04-17	08:08:00	0
2009-04-17	08:09:00	0
2009-04-17	08:10:00	0
2009-04-17	08:11:00	0
2009-04-17	08:12:00	0
2009-04-17	08:13:00	0
2009-04-17	08:14:00	0
2009-04-17	08:15:00	0
2009-04-17	08:16:00	0
2009-04-17	08:17:00	0
2009-04-17	08:18:00	0
2009-04-17	08:19:00	0
2009-04-17	08:20:00	0
2009-04-17	08:21:00	0
2009-04-17	08:22:00	0
2009-04-17	08:23:00	0
2009-04-17	08:24:00	0
2009-04-17	08:25:00	0
2009-04-17	08:26:00	0
2009-04-17	08:27:00	0
2009-04-17	08:28:00	0
2009-04-17	08:29:00	0
2009-04-17	08:30:00	0
2009-04-17	08:31:00	0
2009-04-17	08:32:00	0
2009-04-17	08:33:00	0
2009-04-17	08:34:00	0
2009-04-17	08:35:00	0
2009-04-17	08:36:00	0
2009-04-17	08:37:00	0
2009-04-17	08:38:00	0
2009-04-17	08:39:00	0
2009-04-17	08:40:00	0
2009-04-17	08:41:00	0
2009-04-17	08:42:00	0
2009-04-17	08:43:00	0
2009-04-17	08:44:00	0
2009-04-17	08:45:00	0
2009-04-17	08:46:00	0
2009-04-17	08:47:00	0
2009-04-17	08:48:00	0
2009-04-17	08:49:00	0
2009-04-17	08:50:00	0
2009-04-17	08:51:00	0
2009-04-17	08:52:00	0
2009-04-17	08:53:00	0
2009-04-17	08:54:00	0
2009-04-17	08:55:00	0
2009-04-17	08:56:00	0
2009-04-17	08:57:00	0
2009-04-17	08:58:00	0
2009-04-17	08:59:00	0
2009-04-17	09:00:00	0
2009-04-17	09:01:00	0
2009-04-17	09:02:00	0
2009-04-17	09:03:00	0
2009-04-17	09:04:00	0
2009-04-17	09:05:00	0
2009-04-17	09:06:00	0
2009-04-17	09:07:00	0
2009-04-17	09:08:00	0
2009-04-17	09:09:00	0
2009-04-17	09:10:00	0
2009-04-17	09:11:00	0
2009-04-17	09:12:00	0
2009-04-17	09:13:00	0
2009-04-17	09:14:00	0
2009-04-17	09:15:00	0
2009-04-17	09:16:00	0
2009-04-17	09:17:00	0
2009-04-17	09:18:00	0
2009-04-17	09:19:00	0
2009-04-17	09:20:00	0
2009-04-17	09:21:00	0
2009-04-17	09:22:00	0
2009-04-17	09:23:00	0
2009-04-17	09:24:00	0
2009-04-17	09:25:00	0
2009-04-17	09:26:00	0
2009-04-17	09:27:00	0
2009-04-17	09:28:00	0
2009-04-17	09:29:00	0
2009-04-17	09:30:00	0
2009-04-17	09:31:00	0
2009-04-17	09:32:00	0
2009-04-17	09:33:00	0
2009-04-17	09:34:00	0
2009-04-17	09:35:00	0
2009-04-17	09:36:00	0
2009-04-17	09:37:00	0
2009-04-17	09:38:00	0
2009-04-17	09:39:00	0
2009-04-17	09:40:00	0
2009-04-17	09:41:00	0
2009-04-17	09:42:00	0
2009-04-17	09:43:00	0
2009-04-17	09:44:00	0
2009-04-17	09:45:00	0
2009-04-17	09:46:00	0
2009-04-17	09:47:00	0
2009-04-17	09:48:00	0
2009-04-17	09:49:00	0
2009-04-17	09:50:00	0
2009-04-17	09:51:00	0
2009-04-17	09:52:00	0
2009-04-17	09:53:00	0
2009-04-17	09:54:00	0
2009-04-17	09:55:00	0
2009-04-17	09:56:00	0
2009-04-17	09:57:00	0
2009-04-17	09:58:00	0
2009-04-17	09:59:00	0
2009-04-17	10:00:00	0
2009-04-17	10:01:00	0
2009-04-17	10:02:00	0
2009-04-17	10:03:00	0
2009-04-17	10:04:00	0
2009-04-17	10:05:00	0
2009-04-17	10:06:00	0
2009-04-17	10:07:00	0
2009-04-17	10:08:00	0
2009-04-17	10:09:00	0
2009-04-17	10:10:00	0
2009-04-17	10:11:00	0
2009-04-17	10:12:00	0
2009-04-17	10:13:00	0
2009-04-17	10:14:00	0
2009-04-17	10:15:00	0
2009-04-17	10:16:00	0
2009-04-17	10:17:00	0
2009-04-17	10:18:00	0
2009-04-17	10:19:00	0
2009-04-17	10:20:00	0
2009-04-17	10:21:00	0
2009-04-17	10:22:00	0
2009-04-17	10:23:00	0
2009-04-17	10:24:00	0
2009-04-17	10:25:00	0
2009-04-17	10:26:00	0
2009-04-17	10:27:00	0
2009-04-17	10:28:00	0
2009-04-17	10:29:00	0
2009-04-17	10:30:00	0
2009-04-17	10:31:00	0
2009-04-17	10:32:00	0
2009-04-17	10:33:00	0
2009-04-17	10:34:00	0
2009-04-17	10:35:00	0
2009-04-17	10:36:00	0
2009-04-17	10:37:00	0
2009-04-17	10:38:00	0
2009-04-17	10:39:00	0
2009-04-17	10:40:00	0
2009-04-17	10:41:00	0
2009-04-17	10:42:00	0
2009-04-17	10:43:00	0
2009-04-17	10:44:00	0
2009-04-17	10:45:00	0
2009-04-17	10:46:00	0
2009-04-17	10:47:00	0
2009-04-17	10:48:00	0
2009-04-17	10:49:00	0
2009-04-17	10:50:00	0
2009-04-17	10:51:00	0
2009-04-17	10:52:00	0
2009-04-17	10:53:00	0
2009-04-17	10:54:00	0
2009-04-17	10:55:00	0
2009-04-17	10:56:00	0
2009-04-17	10:57:00	0
2009-04-17	10:58:00	0
2009-04-17	10:59:00	0
2009-04-17	11:00:00	0
2009-04-17	11:01:00	0
2009-04-17	11:02:00	0
2009-04-17	11:03:00	0
2009-04-17	11:04:00	0
2009-04-17	11:05:00	0
2009-04-17	11:06:00	0
2009-04-17	11:07:00	0
2009-04-17	11:08:00	0
2009-04-17	11:09:00	0
2009-04-17	11:10:00	0
2009-04-17	11:11:00	0
2009-04-17	11:12:00	0
2009-04-17	11:13:00	0
2009-04-17	11:14:00	0
2009-04-17	11:15:00	0
2009-04-17	11:16:00	0
2009-04-17	11:17:00	0
2009-04-17	11:18:00	0
2009-04-17	11:19:00	0
2009-04-17	11:20:00	0
2009-04-17	11:21:00	0
2009-04-17	11:22:00	0
2009-04-17	11:23:00	0
2009-04-17	11:24:00	0
2009-04-17	11:25:00	0
2009-04-17	11:26:00	0
2009-04-17	11:27:00	0
2009-04-17	11:28:00	0
2009-04-17	11:29:00	0
2009-04-17	11:30:00	0
2009-04-17	11:31:00	0
2009-04-17	11:32:00	0
2009-04-17	11:33:00	0
2009-04-17	11:34:00	0
2009-04-17	11:35:00	0
2009-04-17	11:36:00	0
2009-04-17	11:37:00	0
2009-04-17	11:38:00	0
2009-04-17	11:39:00	0
2009-04-17	11:40:00	0
2009-04-17	11:41:00	0
2009-04-17	11:42:00	0
2009-04-17	11:43:00	0
2009-04-17	11:44:00	0
2009-04-17	11:45:00	0
2009-04-17	11:46:00	0
2009-04-17	11:47:00	0
2009-04-17	11:48:00	0
2009-04-17	11:49:00	0
2009-04-17	11:50:00	0
2009-04-17	11:51:00	0
2009-04-17	11:52:00	0
2009-04-17	11:53:00	0
2009-04-17	11:54:00	0
2009-04-17	11:55:00	0
2009-04-17	11:56:00	0
2009-04-17	11:57:00	0
2009-04-17	11:58:00	0
2009-04-17	11:59:00	0
2009-04-17	12:00:00	0
2009-04-17	12:01:00	0
2009-04-17	12:02:00	0
2009-04-17	12:03:00	0
2009-04-17	12:04:00	0
2009-04-17	12:05:00	0
2009-04-17	12:06:00	0
2009-04-17	12:07:00	0
2009-04-17	12:08:00	0
2009-04-17	12:09:00	0
2009-04-17	12:10:00	0
2009-04-17	12:11:00	0
2009-04-17	12:12:00	0
2009-04-17	12:13:00	0
2009-04-17	12:14:00	0
2009-04-17	12:15:00	0
2009-04-17	12:16:00	0
2009-04-17	12:17:00	0
2009-04-17	12:18:00	0
2009-04-17	12:19:00	0
2009-04-17	12:20:00	0
2009-04-17	12:21:00	0
2009-04-17	12:22:00	0
2009-04-17	12:23:00	0
2009-04-17	12:24:00	0
2009-04-17	12:25:00	0
2009-04-17	12:26:00	0
2009-04-17	12:27:00	0
2009-04-17	12:28:00	0
2009-04-17	12:29:00	0
2009-04-17	12:30:00	0
2009-04-17	12:31:00	0
2009-04-17	12:32:00	0
2009-04-17	12:33:00	0
2009-04-17	12:34:00	0
2009-04-17	12:35:00	0
2009-04-17	12:36:00	0
2009-04-17	12:37:00	0
2009-04-17	12:38:00	0
2009-04-17	12:39:00	0
2009-04-17	12:40:00	0
2009-04-17	12:41:00	0
2009-04-17	12:42:00	0
2009-04-17	12:43:00	0
2009-04-17	12:44:00	0
2009-04-17	12:45:00	0
2009-04-17	12:46:00	0
2009-04-17	12:47:00	0
2009-04-17	12:48:00	0
2009-04-17	12:49:00	0
2009-04-17	12:50:00	0
2009-04-17	12:51:00	0
2009-04-17	12:52:00	0
2009-04-17	12:53:00	0
2009-04-17	12:54:00	0
2009-04-17	12:55:00	0
2009-04-17	12:56:00	0
2009-04-17	12:57:00	0
2009-04-17	12:58:00	0
2009-04-17	12:59:00	0
2009-04-17	13:00:00	0
2009-04-17	13:01:00	0
2009-04-17	13:02:00	0
2009-04-17	13:03:00	0
2009-04-17	13:04:00	0
2009-04-17	13:05:00	0
2009-04-17	13:06:00	0
2009-04-17	13:07:00	0
2009-04-17	13:08:00	0
2009-04-17	13:09:00	0
2009-04-17	13:10:00	0
2009-04-17	13:11:00	0
2009-04-17	13:12:00	0
2009-04-17	13:13:00	0
2009-04-17	13:14:00	0
2009-04-17	13:15:00	0
2009-04-17	13:16:00	0
2009-04-17	13:17:00	0
2009-04-17	13:18:00	0
2009-04-17	13:19:00	0
2009-04-17	13:20:00	0
2009-04-17	13:21:00	0
2009-04-17	13:22:00	0
2009-04-17	13:23:00	0
2009-04-17	13:24:00	0
2009-04-17	13:25:00	0
2009-04-17	13:26:00	0
2009-04-17	13:27:00	0
2009-04-17	13:28:00	0
2009-04-17	13:29:00	0
2009-04-17	13:30:00	0
2009-04-17	13:31:00	0
2009-04-17	13:32:00	0
2009-04-17	13:33:00	0
2009-04-17	13:34:00	0
2009-04-17	13:35:00	0
2009-04-17	13:36:00	0
2009-04-17	13:37:00	0
2009-04-17	13:38:00	0
2009-04-17	13:39:00	0
2009-04-17	13:40:00	0
2009-04-17	13:41:00	0
2009-04-17	13:42:00	0
2009-04-17	13:43:00	0
2009-04-17	13:44:00	0
2009-04-17	13:45:00	0
2009-04-17	13:46:00	0
2009-04-17	13:47:00	0
2009-04-17	13:48:00	0
2009-04-17	13:49:00	0
2009-04-17	13:50:00	0
2009-04-17	13:51:00	0
2009-04-17	13:52:00	0
2009-04-17	13:53:00	0
2009-04-17	13:54:00	0
2009-04-17	13:55:00	0
2009-04-17	13:56:00	0
2009-04-17	13:57:00	0
2009-04-17	13:58:00	0
2009-04-17	13:59:00	0
2009-04-17	14:00:00	0
2009-04-17	14:01:00	0
2009-04-17	14:02:00	0
2009-04-17	14:03:00	0
2009-04-17	14:04:00	0
2009-04-17	14:05:00	0
2009-04-17	14:06:00	0
2009-04-17	14:07:00	0
2009-04-17	14:08:00	0
2009-04-17	14:09:00	0
2009-04-17	14:10:00	0
2009-04-17	14:11:00	0
2009-04-17	14:12:00	0
2009-04-17	14:13:00	0
2009-04-17	14:14:00	0
2009-04-17	14:15:00	0
2009-04-17	14:16:00	0
2009-04-17	14:17:00	0
2009-04-17	14:18:00	0
2009-04-17	14:19:00	0
2009-04-17	14:20:00	0
2009-04-17	14:21:00	0
2009-04-17	14:22:00	0
2009-04-17	14:23:00	0
2009-04-17	14:24:00	0
2009-04-17	14:25:00	0
2009-04-17	14:26:00	0
2009-04-17	14:27:00	0
2009-04-17	14:28:00	0
2009-04-17	14:29:00	0
2009-04-17	14:30:00	0
2009-04-17	14:31:00	0
2009-04-17	14:32:00	0
2009-04-17	14:33:00	0
2009-04-17	14:34:00	0
2009-04-17	14:35:00	0
2009-04-17	14:36:00	0
2009-04-17	14:37:00	0
2009-04-17	14:38:00	0
2009-04-17	14:39:00	0
2009-04-17	14:40:00	0
2009-04-17	14:41:00	0
2009-04-17	14:42:00	0
2009-04-17	14:43:00	0
2009-04-17	14:44:00	0
2009-04-17	14:45:00	0
2009-04-17	14:46:00	0
2009-04-17	14:47:00	0
2009-04-17	14:48:00	0
2009-04-17	14:49:00	0
2009-04-17	14:50:00	0
2009-04-17	14:51:00	0
2009-04-17	14:52:00	0
2009-04-17	14:53:00	0
2009-04-17	14:54:00	0
2009-04-17	14:55:00	0
2009-04-17	14:56:00	0
2009-04-17	14:57:00	0
2009-04-17	14:58:00	0
2009-04-17	14:59:00	0
2009-04-17	15:00:00	0
2009-04-17	15:01:00	0
2009-04-17	15:02:00	0
2009-04-17	15:03:00	0
2009-04-17	15:04:00	0
2009-04-17	15:05:00	0
2009-04-17	15:06:00	0
2009-04-17	15:07:00	0
2009-04-17	15:08:00	0
2009-04-17	15:09:00	0
2009-04-17	15:10:00	0
2009-04-17	15:11:00	0
2009-04-17	15:12:00	0
2009-04-17	15:13:00	0
2009-04-17	15:14:00	0
2009-04-17	15:15:00	0
2009-04-17	15:16:00	0
2009-04-17	15:17:00	0
2009-04-17	15:18:00	0
2009-04-17	15:19:00	0
2009-04-17	15:20:00	0
2009-04-17	15:21:00	0
2009-04-17	15:22:00	0
2009-04-17	15:23:00	0
2009-04-17	15:24:00	0
2009-04-17	15:25:00	0
2009-04-17	15:26:00	0
2009-04-17	15:27:00	0
2009-04-17	15:28:00	0
2009-04-17	15:29:00	0
2009-04-17	15:30:00	0
2009-04-17	15:31:00	0
2009-04-17	15:32:00	0
2009-04-17	15:33:00	0
2009-04-17	15:34:00	0
2009-04-17	15:35:00	0
2009-04-17	15:36:00	0
2009-04-17	15:37:00	0
2009-04-17	15:38:00	0
2009-04-17	15:39:00	0
2009-04-17	15:40:00	0
2009-04-17	15:41:00	0
2009-04-17	15:42:00	0
2009-04-17	15:43:00	0
2009-04-17	15:44:00	0
2009-04-17	15:45:00	0
2009-04-17	15:46:00	0
2009-04-17	15:47:00	0
2009-04-17	15:48:00	0
2009-04-17	15:49:00	0
2009-04-17	15:50:00	0
2009-04-17	15:51:00	0
2009-04-17	15:52:00	0
2009-04-17	15:53:00	0
2009-04-17	15:54:00	0
2009-04-17	15:55:00	0
2009-04-17	15:56:00	0
2009-04-17	15:57:00	0
2009-04-17	15:58:00	0
2009-04-17	15:59:00	0
2009-04-17	16:00:00	0
2009-04-17	16:01:00	0
2009-04-17	16:02:00	0
2009-04-17	16:03:00	0
2009-04-17	16:04:00	0
2009-04-17	16:05:00	0
2009-04-17	16:06:00	0
2009-04-17	16:07:00	0
2009-04-17	16:08:00	0
2009-04-17	16:09:00	0
2009-04-17	16:10:00	0
2009-04-17	16:11:00	0
2009-04-17	16:12:00	0
2009-04-17	16:13:00	0
2009-04-17	16:14:00	0
2009-04-17	16:15:00	0
2009-04-17	16:16:00	0
2009-04-17	16:17:00	0
2009-04-17	16:18:00	0
2009-04-17	16:19:00	0
2009-04-17	16:20:00	0
2009-04-17	16:21:00	0
2009-04-17	16:22:00	0
2009-04-17	16:23:00	0
2009-04-17	16:24:00	0
2009-04-17	16:25:00	0
2009-04-17	16:26:00	0
2009-04-17	16:27:00	0
2009-04-17	16:28:00	0
2009-04-17	16:29:00	0
2009-04-17	16:30:00	0
2009-04-17	16:31:00	0
2009-04-17	16:32:00	0
2009-04-17	16:33:00	0
2009-04-17	16:34:00	0
2009-04-17	16:35:00	0
2009-04-17	16:36:00	0
2009-04-17	16:37:00	0
2009-04-17	16:38:00	0
2009-04-17	16:39:00	0
2009-04-17	16:40:00	0
2009-04-17	16:41:00	0
2009-04-17	16:42:00	0
2009-04-17	16:43:00	0
2009-04-17	16:44:00	0
2009-04-17	16:45:00	0
2009-04-17	16:46:00	0
2009-04-17	16:47:00	0
2009-04-17	16:48:00	0
2009-04-17	16:49:00	0
2009-04-17	16:50:00	0
2009-04-17	16:51:00	0
2009-04-17	16:52:00	0
2009-04-17	16:53:00	0
2009-04-17	16:54:00	0
2009-04-17	16:55:00	0
2009-04-17	16:56:00	0
2009-04-17	16:57:00	0
2009-04-17	16:58:00	0
2009-04-17	16:59:00	0
2009-04-17	17:00:00	0
2009-04-17	17:01:00	0
2009-04-17	17:02:00	0
2009-04-17	17:03:00	0
2009-04-17	17:04:00	0
2009-04-17	17:05:00	0
2009-04-17	17:06:00	0
2009-04-17	17:07:00	0
2009-04-17	17:08:00	0
2009-04-17	17:09:00	0
2009-04-17	17:10:00	0
2009-04-17	17:11:00	0
2009-04-17	17:12:00	0
2009-04-17	17:13:00	0
2009-04-17	17:14:00	0
2009-04-17	17:15:00	0
2009-04-17	17:16:00	0
2009-04-17	17:17:00	0
2009-04-17	17:18:00	0
2009-04-17	17:19:00	0
2009-04-17	17:20:00	0
2009-04-17	17:21:00	0
2009-04-17	17:22:00	0
2009-04-17	17:23:00	0
2009-04-17	17:24:00	0
2009-04-17	17:25:00	0
2009-04-17	17:26:00	0
2009-04-17	17:27:00	0
2009-04-17	17:28:00	0
2009-04-17	17:29:00	0
2009-04-17	17:30:00	0
2009-04-17	17:31:00	0
2009-04-17	17:32:00	0
2009-04-17	17:33:00	0
2009-04-17	17:34:00	0
2009-04-17	17:35:00	0
2009-04-17	17:36:00	0
2009-04-17	17:37:00	0
2009-04-17	17:38:00	0
2009-04-17	17:39:00	0
2009-04-17	17:40:00	0
2009-04-17	17:41:00	0
2009-04-17	17:42:00	0
2009-04-17	17:43:00	0
2009-04-17	17:44:00	0
2009-04-17	17:45:00	0
2009-04-17	17:46:00	0
2009-04-17	17:47:00	0
2009-04-17	17:48:00	0
2009-04-17	17:49:00	0
2009-04-17	17:50:00	0
2009-04-17	17:51:00	0
2009-04-17	17:52:00	0
2009-04-17	17:53:00	0
2009-04-17	17:54:00	0
2009-04-17	17:55:00	0
2009-04-17	17:56:00	0
2009-04-17	17:57:00	0
2009-04-17	17:58:00	0
2009-04-17	17:59:00	0
2009-04-17	18:00:00	0
2009-04-17	18:01:00	0
2009-04-17	18:02:00	0
2009-04-17	18:03:00	0
2009-04-17	18:04:00	0
2009-04-17	18:05:00	0
2009-04-17	18:06:00	0
2009-04-17	18:07:00	0
2009-04-17	18:08:00	0
2009-04-17	18:09:00	144
2009-04-17	18:10:00	187
2009-04-17	18:11:00	0
2009-04-17	18:12:00	0
2009-04-17	18:13:00	0
2009-04-17	18:14:00	74
2009-04-17	18:15:00	0
2009-04-17	18:16:00	0
2009-04-17	18:17:00	0
2009-04-17	18:18:00	0
2009-04-17	18:19:00	74
2009-04-17	18:20:00	0
2009-04-17	18:21:00	0
2009-04-17	18:22:00	10
2009-04-17	18:23:00	5
2009-04-17	18:24:00	0
2009-04-17	18:25:00	21
2009-04-17	18:26:00	0
2009-04-17	18:27:00	0
2009-04-17	18:28:00	68
2009-04-17	18:29:00	538
2009-04-17	18:30:00	606
2009-04-17	18:31:00	710
2009-04-17	18:32:00	235
2009-04-17	18:33:00	5
2009-04-17	18:34:00	16
2009-04-17	18:35:00	68
2009-04-17	18:36:00	93
2009-04-17	18:37:00	10
2009-04-17	18:38:00	5
2009-04-17	18:39:00	0
2009-04-17	18:40:00	5
2009-04-17	18:41:00	26
2009-04-17	18:42:00	0
2009-04-17	18:43:00	0
2009-04-17	18:44:00	21
2009-04-17	18:45:00	0
2009-04-17	18:46:00	5
2009-04-17	18:47:00	0
2009-04-17	18:48:00	21
2009-04-17	18:49:00	0
2009-04-17	18:50:00	5
2009-04-17	18:51:00	36
2009-04-17	18:52:00	0
2009-04-17	18:53:00	0
2009-04-17	18:54:00	52
2009-04-17	18:55:00	0
2009-04-17	18:56:00	5
2009-04-17	18:57:00	118
2009-04-17	18:58:00	173
2009-04-17	18:59:00	10
2009-04-17	19:00:00	0
2009-04-17	19:01:00	16
2009-04-17	19:02:00	0
2009-04-17	19:03:00	5
2009-04-17	19:04:00	5
2009-04-17	19:05:00	47
2009-04-17	19:06:00	21
2009-04-17	19:07:00	26
2009-04-17	19:08:00	565
2009-04-17	19:09:00	1697
2009-04-17	19:10:00	365
2009-04-17	19:11:00	0
2009-04-17	19:12:00	0
2009-04-17	19:13:00	57
2009-04-17	19:14:00	0
2009-04-17	19:15:00	0
2009-04-17	19:16:00	0
2009-04-17	19:17:00	0
2009-04-17	19:18:00	0
2009-04-17	19:19:00	0
2009-04-17	19:20:00	0
2009-04-17	19:21:00	0
2009-04-17	19:22:00	0
2009-04-17	19:23:00	0
2009-04-17	19:24:00	0
2009-04-17	19:25:00	0
2009-04-17	19:26:00	0
2009-04-17	19:27:00	173
2009-04-17	19:28:00	774
2009-04-17	19:29:00	861
2009-04-17	19:30:00	52
2009-04-17	19:31:00	10
2009-04-17	19:32:00	0
2009-04-17	19:33:00	21
2009-04-17	19:34:00	10
2009-04-17	19:35:00	0
2009-04-17	19:36:00	0
2009-04-17	19:37:00	57
2009-04-17	19:38:00	0
2009-04-17	19:39:00	0
2009-04-17	19:40:00	0
2009-04-17	19:41:00	0
2009-04-17	19:42:00	0
2009-04-17	19:43:00	0
2009-04-17	19:44:00	0
2009-04-17	19:45:00	0
2009-04-17	19:46:00	0
2009-04-17	19:47:00	0
2009-04-17	19:48:00	0
2009-04-17	19:49:00	0
2009-04-17	19:50:00	0
2009-04-17	19:51:00	0
2009-04-17	19:52:00	0
2009-04-17	19:53:00	0
2009-04-17	19:54:00	0
2009-04-17	19:55:00	0
2009-04-17	19:56:00	0
2009-04-17	19:57:00	0
2009-04-17	19:58:00	0
2009-04-17	19:59:00	0
2009-04-17	20:00:00	0
2009-04-17	20:01:00	0
2009-04-17	20:02:00	0
2009-04-17	20:03:00	0
2009-04-17	20:04:00	0
2009-04-17	20:05:00	52
2009-04-17	20:06:00	5
2009-04-17	20:07:00	26
2009-04-17	20:08:00	26
2009-04-17	20:09:00	16
2009-04-17	20:10:00	0
2009-04-17	20:11:00	0
2009-04-17	20:12:00	26
2009-04-17	20:13:00	21
2009-04-17	20:14:00	31
2009-04-17	20:15:00	0
2009-04-17	20:16:00	0
2009-04-17	20:17:00	42
2009-04-17	20:18:00	31
2009-04-17	20:19:00	31
2009-04-17	20:20:00	16
2009-04-17	20:21:00	0
2009-04-17	20:22:00	21
2009-04-17	20:23:00	31
2009-04-17	20:24:00	21
2009-04-17	20:25:00	0
2009-04-17	20:26:00	86
2009-04-17	20:27:00	297
2009-04-17	20:28:00	297
2009-04-17	20:29:00	210
2009-04-17	20:30:00	0
2009-04-17	20:31:00	10
2009-04-17	20:32:00	5
2009-04-17	20:33:00	0
2009-04-17	20:34:00	21
2009-04-17	20:35:00	0
2009-04-17	20:36:00	0
2009-04-17	20:37:00	0
2009-04-17	20:38:00	0
2009-04-17	20:39:00	0
2009-04-17	20:40:00	47
2009-04-17	20:41:00	0
2009-04-17	20:42:00	68
2009-04-17	20:43:00	1307
2009-04-17	20:44:00	31
2009-04-17	20:45:00	0
2009-04-17	20:46:00	0
2009-04-17	20:47:00	47
2009-04-17	20:48:00	10
2009-04-17	20:49:00	21
2009-04-17	20:50:00	47
2009-04-17	20:51:00	0
2009-04-17	20:52:00	0
2009-04-17	20:53:00	0
2009-04-17	20:54:00	0
2009-04-17	20:55:00	0
2009-04-17	20:56:00	0
2009-04-17	20:57:00	31
2009-04-17	20:58:00	10
2009-04-17	20:59:00	26
2009-04-17	21:00:00	10
2009-04-17	21:01:00	0
2009-04-17	21:02:00	0
2009-04-17	21:03:00	210
2009-04-17	21:04:00	0
2009-04-17	21:05:00	10
2009-04-17	21:06:00	0
2009-04-17	21:07:00	0
2009-04-17	21:08:00	5
2009-04-17	21:09:00	21
2009-04-17	21:10:00	16
2009-04-17	21:11:00	21
2009-04-17	21:12:00	16
2009-04-17	21:13:00	10
2009-04-17	21:14:00	52
2009-04-17	21:15:00	0
2009-04-17	21:16:00	0
2009-04-17	21:17:00	99
2009-04-17	21:18:00	0
2009-04-17	21:19:00	0
2009-04-17	21:20:00	0
2009-04-17	21:21:00	0
2009-04-17	21:22:00	5
2009-04-17	21:23:00	5
2009-04-17	21:24:00	0
2009-04-17	21:25:00	0
2009-04-17	21:26:00	0
2009-04-17	21:27:00	0
2009-04-17	21:28:00	26
2009-04-17	21:29:00	21
2009-04-17	21:30:00	31
2009-04-17	21:31:00	68
2009-04-17	21:32:00	0
2009-04-17	21:33:00	552
2009-04-17	21:34:00	268
2009-04-17	21:35:00	0
2009-04-17	21:36:00	260
2009-04-17	21:37:00	1034
2009-04-17	21:38:00	878
2009-04-17	21:39:00	36
2009-04-17	21:40:00	1014
2009-04-17	21:41:00	2219
2009-04-17	21:42:00	488
2009-04-17	21:43:00	158
2009-04-17	21:44:00	227
2009-04-17	21:45:00	151
2009-04-17	21:46:00	0
2009-04-17	21:47:00	0
2009-04-17	21:48:00	0
2009-04-17	21:49:00	0
2009-04-17	21:50:00	0
2009-04-17	21:51:00	47
2009-04-17	21:52:00	5
2009-04-17	21:53:00	26
2009-04-17	21:54:00	0
2009-04-17	21:55:00	0
2009-04-17	21:56:00	10
2009-04-17	21:57:00	68
2009-04-17	21:58:00	5
2009-04-17	21:59:00	0
2009-04-17	22:00:00	0
2009-04-17	22:01:00	0
2009-04-17	22:02:00	0
2009-04-17	22:03:00	0
2009-04-17	22:04:00	0
2009-04-17	22:05:00	68
2009-04-17	22:06:00	0
2009-04-17	22:07:00	0
2009-04-17	22:08:00	0
2009-04-17	22:09:00	0
2009-04-17	22:10:00	0
2009-04-17	22:11:00	0
2009-04-17	22:12:00	0
2009-04-17	22:13:00	0
2009-04-17	22:14:00	0
2009-04-17	22:15:00	0
2009-04-17	22:16:00	0
2009-04-17	22:17:00	0
2009-04-17	22:18:00	0
2009-04-17	22:19:00	0
2009-04-17	22:20:00	0
2009-04-17	22:21:00	0
2009-04-17	22:22:00	0
2009-04-17	22:23:00	74
2009-04-17	22:24:00	0
2009-04-17	22:25:00	0
2009-04-17	22:26:00	0
2009-04-17	22:27:00	52
2009-04-17	22:28:00	0
2009-04-17	22:29:00	0
2009-04-17	22:30:00	0
2009-04-17	22:31:00	0
2009-04-17	22:32:00	0
2009-04-17	22:33:00	0
2009-04-17	22:34:00	0
2009-04-17	22:35:00	0
2009-04-17	22:36:00	0
2009-04-17	22:37:00	0
2009-04-17	22:38:00	0
2009-04-17	22:39:00	0
2009-04-17	22:40:00	0
2009-04-17	22:41:00	0
2009-04-17	22:42:00	0
2009-04-17	22:43:00	10
2009-04-17	22:44:00	0
2009-04-17	22:45:00	0
2009-04-17	22:46:00	0
2009-04-17	22:47:00	0
2009-04-17	22:48:00	0
2009-04-17	22:49:00	0
2009-04-17	22:50:00	0
2009-04-17	22:51:00	0
2009-04-17	22:52:00	0
2009-04-17	22:53:00	0
2009-04-17	22:54:00	0
2009-04-17	22:55:00	620
2009-04-17	22:56:00	5
2009-04-17	22:57:00	0
2009-04-17	22:58:00	0
2009-04-17	22:59:00	0
2009-04-17	23:00:00	0
2009-04-17	23:01:00	0
2009-04-17	23:02:00	0
2009-04-17	23:03:00	0
2009-04-17	23:04:00	0
2009-04-17	23:05:00	0
2009-04-17	23:06:00	0
2009-04-17	23:07:00	0
2009-04-17	23:08:00	0
2009-04-17	23:09:00	0
2009-04-17	23:10:00	0
2009-04-17	23:11:00	0
2009-04-17	23:12:00	0
2009-04-17	23:13:00	0
2009-04-17	23:14:00	99
2009-04-17	23:15:00	118
2009-04-17	23:16:00	93
2009-04-17	23:17:00	260
2009-04-17	23:18:00	0
2009-04-17	23:19:00	16
2009-04-17	23:20:00	0
2009-04-17	23:21:00	0
2009-04-17	23:22:00	0
2009-04-17	23:23:00	0
2009-04-17	23:24:00	16
2009-04-17	23:25:00	0
2009-04-17	23:26:00	36
2009-04-17	23:27:00	10
2009-04-17	23:28:00	21
2009-04-17	23:29:00	0
2009-04-17	23:30:00	0
2009-04-17	23:31:00	0
2009-04-17	23:32:00	26
2009-04-17	23:33:00	0
2009-04-17	23:34:00	0
2009-04-17	23:35:00	0
2009-04-17	23:36:00	0
2009-04-17	23:37:00	0
2009-04-17	23:38:00	0
2009-04-17	23:39:00	0
2009-04-17	23:40:00	52
2009-04-17	23:41:00	396
2009-04-17	23:42:00	0
2009-04-17	23:43:00	26
2009-04-17	23:44:00	0
2009-04-17	23:45:00	0
2009-04-17	23:46:00	0
2009-04-17	23:47:00	0
2009-04-17	23:48:00	5
2009-04-17	23:49:00	5
2009-04-17	23:50:00	0
2009-04-17	23:51:00	10
2009-04-17	23:52:00	5
2009-04-17	23:53:00	5
2009-04-17	23:54:00	5
2009-04-17	23:55:00	5
2009-04-17	23:56:00	5
2009-04-17	23:57:00	10
2009-04-17	23:58:00	5
2009-04-17	23:59:00	5
2009-04-18	00:00:00	5
2009-04-18	00:01:00	36
2009-04-18	00:02:00	10
2009-04-18	00:03:00	10
2009-04-18	00:04:00	16
2009-04-18	00:05:00	16
2009-04-18	00:06:00	16
2009-04-18	00:07:00	5
2009-04-18	00:08:00	16
2009-04-18	00:09:00	16
2009-04-18	00:10:00	10
2009-04-18	00:11:00	0
2009-04-18	00:12:00	244
2009-04-18	00:13:00	1014
2009-04-18	00:14:00	825
2009-04-18	00:15:00	5
2009-04-18	00:16:00	0
2009-04-18	00:17:00	0
2009-04-18	00:18:00	0
2009-04-18	00:19:00	0
2009-04-18	00:20:00	0
2009-04-18	00:21:00	0
2009-04-18	00:22:00	0
2009-04-18	00:23:00	0
2009-04-18	00:24:00	0
2009-04-18	00:25:00	5
2009-04-18	00:26:00	0
2009-04-18	00:27:00	26
2009-04-18	00:28:00	0
2009-04-18	00:29:00	26
2009-04-18	00:30:00	0
2009-04-18	00:31:00	26
2009-04-18	00:32:00	10
2009-04-18	00:33:00	21
2009-04-18	00:34:00	5
2009-04-18	00:35:00	10
2009-04-18	00:36:00	0
2009-04-18	00:37:00	0
2009-04-18	00:38:00	68
2009-04-18	00:39:00	0
2009-04-18	00:40:00	0
2009-04-18	00:41:00	0
2009-04-18	00:42:00	0
2009-04-18	00:43:00	0
2009-04-18	00:44:00	5
2009-04-18	00:45:00	0
2009-04-18	00:46:00	0
2009-04-18	00:47:00	0
2009-04-18	00:48:00	5
2009-04-18	00:49:00	5
2009-04-18	00:50:00	10
2009-04-18	00:51:00	0
2009-04-18	00:52:00	5
2009-04-18	00:53:00	16
2009-04-18	00:54:00	396
2009-04-18	00:55:00	0
2009-04-18	00:56:00	0
2009-04-18	00:57:00	5
2009-04-18	00:58:00	5
2009-04-18	00:59:00	5
2009-04-18	01:00:00	0
2009-04-18	01:01:00	0
2009-04-18	01:02:00	0
2009-04-18	01:03:00	5
2009-04-18	01:04:00	10
2009-04-18	01:05:00	5
2009-04-18	01:06:00	10
2009-04-18	01:07:00	0
2009-04-18	01:08:00	0
2009-04-18	01:09:00	0
2009-04-18	01:10:00	0
2009-04-18	01:11:00	0
2009-04-18	01:12:00	0
2009-04-18	01:13:00	0
2009-04-18	01:14:00	0
2009-04-18	01:15:00	0
2009-04-18	01:16:00	0
2009-04-18	01:17:00	0
2009-04-18	01:18:00	0
2009-04-18	01:19:00	0
2009-04-18	01:20:00	0
2009-04-18	01:21:00	0
2009-04-18	01:22:00	0
2009-04-18	01:23:00	0
2009-04-18	01:24:00	0
2009-04-18	01:25:00	0
2009-04-18	01:26:00	0
2009-04-18	01:27:00	0
2009-04-18	01:28:00	5
2009-04-18	01:29:00	80
2009-04-18	01:30:00	31
2009-04-18	01:31:00	5
2009-04-18	01:32:00	0
2009-04-18	01:33:00	5
2009-04-18	01:34:00	5
2009-04-18	01:35:00	5
2009-04-18	01:36:00	5
2009-04-18	01:37:00	5
2009-04-18	01:38:00	10
2009-04-18	01:39:00	10
2009-04-18	01:40:00	5
2009-04-18	01:41:00	5
2009-04-18	01:42:00	16
2009-04-18	01:43:00	0
2009-04-18	01:44:00	16
2009-04-18	01:45:00	42
2009-04-18	01:46:00	10
2009-04-18	01:47:00	21
2009-04-18	01:48:00	16
2009-04-18	01:49:00	16
2009-04-18	01:50:00	10
2009-04-18	01:51:00	0
2009-04-18	01:52:00	0
2009-04-18	01:53:00	0
2009-04-18	01:54:00	16
2009-04-18	01:55:00	26
2009-04-18	01:56:00	5
2009-04-18	01:57:00	10
2009-04-18	01:58:00	5
2009-04-18	01:59:00	5
2009-04-18	02:00:00	5
2009-04-18	02:01:00	0
2009-04-18	02:02:00	0
2009-04-18	02:03:00	0
2009-04-18	02:04:00	0
2009-04-18	02:05:00	0
2009-04-18	02:06:00	0
2009-04-18	02:07:00	16
2009-04-18	02:08:00	513
2009-04-18	02:09:00	0
2009-04-18	02:10:00	0
2009-04-18	02:11:00	0
2009-04-18	02:12:00	0
2009-04-18	02:13:00	0
2009-04-18	02:14:00	21
2009-04-18	02:15:00	0
2009-04-18	02:16:00	0
2009-04-18	02:17:00	0
2009-04-18	02:18:00	10
2009-04-18	02:19:00	0
2009-04-18	02:20:00	0
2009-04-18	02:21:00	0
2009-04-18	02:22:00	21
2009-04-18	02:23:00	0
2009-04-18	02:24:00	62
2009-04-18	02:25:00	0
2009-04-18	02:26:00	0
2009-04-18	02:27:00	0
2009-04-18	02:28:00	16
2009-04-18	02:29:00	10
2009-04-18	02:30:00	62
2009-04-18	02:31:00	0
2009-04-18	02:32:00	16
2009-04-18	02:33:00	111
2009-04-18	02:34:00	0
2009-04-18	02:35:00	0
2009-04-18	02:36:00	5
2009-04-18	02:37:00	42
2009-04-18	02:38:00	0
2009-04-18	02:39:00	0
2009-04-18	02:40:00	16
2009-04-18	02:41:00	10
2009-04-18	02:42:00	1519
2009-04-18	02:43:00	620
2009-04-18	02:44:00	620
2009-04-18	02:45:00	664
2009-04-18	02:46:00	0
2009-04-18	02:47:00	0
2009-04-18	02:48:00	16
2009-04-18	02:49:00	10
2009-04-18	02:50:00	5
2009-04-18	02:51:00	10
2009-04-18	02:52:00	16
2009-04-18	02:53:00	10
2009-04-18	02:54:00	5
2009-04-18	02:55:00	0
2009-04-18	02:56:00	0
2009-04-18	02:57:00	0
2009-04-18	02:58:00	0
2009-04-18	02:59:00	0
2009-04-18	03:00:00	0
2009-04-18	03:01:00	0
2009-04-18	03:02:00	0
2009-04-18	03:03:00	0
2009-04-18	03:04:00	0
2009-04-18	03:05:00	0
2009-04-18	03:06:00	0
2009-04-18	03:07:00	0
2009-04-18	03:08:00	0
2009-04-18	03:09:00	0
2009-04-18	03:10:00	0
2009-04-18	03:11:00	0
2009-04-18	03:12:00	0
2009-04-18	03:13:00	0
2009-04-18	03:14:00	0
2009-04-18	03:15:00	0
2009-04-18	03:16:00	0
2009-04-18	03:17:00	235
2009-04-18	03:18:00	86
2009-04-18	03:19:00	0
2009-04-18	03:20:00	16
2009-04-18	03:21:00	0
2009-04-18	03:22:00	0
2009-04-18	03:23:00	0
2009-04-18	03:24:00	5
2009-04-18	03:25:00	0
2009-04-18	03:26:00	0
2009-04-18	03:27:00	0
2009-04-18	03:28:00	5
2009-04-18	03:29:00	0
2009-04-18	03:30:00	0
2009-04-18	03:31:00	0
2009-04-18	03:32:00	0
2009-04-18	03:33:00	0
2009-04-18	03:34:00	5
2009-04-18	03:35:00	74
2009-04-18	03:36:00	0
2009-04-18	03:37:00	0
2009-04-18	03:38:00	0
2009-04-18	03:39:00	0
2009-04-18	03:40:00	10
2009-04-18	03:41:00	0
2009-04-18	03:42:00	0
2009-04-18	03:43:00	0
2009-04-18	03:44:00	5
2009-04-18	03:45:00	5
2009-04-18	03:46:00	0
2009-04-18	03:47:00	31
2009-04-18	03:48:00	513
2009-04-18	03:49:00	10
2009-04-18	03:50:00	0
2009-04-18	03:51:00	21
2009-04-18	03:52:00	10
2009-04-18	03:53:00	0
2009-04-18	03:54:00	5
2009-04-18	03:55:00	5
2009-04-18	03:56:00	0
2009-04-18	03:57:00	10
2009-04-18	03:58:00	0
2009-04-18	03:59:00	0
2009-04-18	04:00:00	0
2009-04-18	04:01:00	0
2009-04-18	04:02:00	0
2009-04-18	04:03:00	0
2009-04-18	04:04:00	0
2009-04-18	04:05:00	0
2009-04-18	04:06:00	0
2009-04-18	04:07:00	47
2009-04-18	04:08:00	0
2009-04-18	04:09:00	0
2009-04-18	04:10:00	0
2009-04-18	04:11:00	0
2009-04-18	04:12:00	0
2009-04-18	04:13:00	0
2009-04-18	04:14:00	0
2009-04-18	04:15:00	0
2009-04-18	04:16:00	0
2009-04-18	04:17:00	0
2009-04-18	04:18:00	0
2009-04-18	04:19:00	0
2009-04-18	04:20:00	0
2009-04-18	04:21:00	0
2009-04-18	04:22:00	0
2009-04-18	04:23:00	0
2009-04-18	04:24:00	0
2009-04-18	04:25:00	0
2009-04-18	04:26:00	0
2009-04-18	04:27:00	0
2009-04-18	04:28:00	0
2009-04-18	04:29:00	0
2009-04-18	04:30:00	16
2009-04-18	04:31:00	0
2009-04-18	04:32:00	0
2009-04-18	04:33:00	68
2009-04-18	04:34:00	0
2009-04-18	04:35:00	0
2009-04-18	04:36:00	0
2009-04-18	04:37:00	0
2009-04-18	04:38:00	0
2009-04-18	04:39:00	0
2009-04-18	04:40:00	0
2009-04-18	04:41:00	0
2009-04-18	04:42:00	0
2009-04-18	04:43:00	0
2009-04-18	04:44:00	0
2009-04-18	04:45:00	0
2009-04-18	04:46:00	0
2009-04-18	04:47:00	0
2009-04-18	04:48:00	0
2009-04-18	04:49:00	0
2009-04-18	04:50:00	0
2009-04-18	04:51:00	0
2009-04-18	04:52:00	0
2009-04-18	04:53:00	0
2009-04-18	04:54:00	0
2009-04-18	04:55:00	0
2009-04-18	04:56:00	0
2009-04-18	04:57:00	0
2009-04-18	04:58:00	0
2009-04-18	04:59:00	36
2009-04-18	05:00:00	0
2009-04-18	05:01:00	0
2009-04-18	05:02:00	0
2009-04-18	05:03:00	0
2009-04-18	05:04:00	0
2009-04-18	05:05:00	86
2009-04-18	05:06:00	0
2009-04-18	05:07:00	0
2009-04-18	05:08:00	0
2009-04-18	05:09:00	0
2009-04-18	05:10:00	0
2009-04-18	05:11:00	0
2009-04-18	05:12:00	21
2009-04-18	05:13:00	47
2009-04-18	05:14:00	0
2009-04-18	05:15:00	0
2009-04-18	05:16:00	0
2009-04-18	05:17:00	0
2009-04-18	05:18:00	0
2009-04-18	05:19:00	0
2009-04-18	05:20:00	0
2009-04-18	05:21:00	0
2009-04-18	05:22:00	0
2009-04-18	05:23:00	0
2009-04-18	05:24:00	0
2009-04-18	05:25:00	0
2009-04-18	05:26:00	0
2009-04-18	05:27:00	0
2009-04-18	05:28:00	0
2009-04-18	05:29:00	0
2009-04-18	05:30:00	0
2009-04-18	05:31:00	0
2009-04-18	05:32:00	0
2009-04-18	05:33:00	31
2009-04-18	05:34:00	10
2009-04-18	05:35:00	0
2009-04-18	05:36:00	57
2009-04-18	05:37:00	0
2009-04-18	05:38:00	0
2009-04-18	05:39:00	68
2009-04-18	05:40:00	0
2009-04-18	05:41:00	0
2009-04-18	05:42:00	0
2009-04-18	05:43:00	325
2009-04-18	05:44:00	36
2009-04-18	05:45:00	5
2009-04-18	05:46:00	0
2009-04-18	05:47:00	0
2009-04-18	05:48:00	0
2009-04-18	05:49:00	0
2009-04-18	05:50:00	0
2009-04-18	05:51:00	0
2009-04-18	05:52:00	0
2009-04-18	05:53:00	0
2009-04-18	05:54:00	0
2009-04-18	05:55:00	0
2009-04-18	05:56:00	0
2009-04-18	05:57:00	0
2009-04-18	05:58:00	21
2009-04-18	05:59:00	5
2009-04-18	06:00:00	80
2009-04-18	06:01:00	57
2009-04-18	06:02:00	21
2009-04-18	06:03:00	52
2009-04-18	06:04:00	0
2009-04-18	06:05:00	144
2009-04-18	06:06:00	758
2009-04-18	06:07:00	725
2009-04-18	06:08:00	935
2009-04-18	06:09:00	501
2009-04-18	06:10:00	1120
2009-04-18	06:11:00	278
2009-04-18	06:12:00	0
2009-04-18	06:13:00	0
2009-04-18	06:14:00	0
2009-04-18	06:15:00	0
2009-04-18	06:16:00	0
2009-04-18	06:17:00	36
2009-04-18	06:18:00	5
2009-04-18	06:19:00	0
2009-04-18	06:20:00	10
2009-04-18	06:21:00	5
2009-04-18	06:22:00	0
2009-04-18	06:23:00	0
2009-04-18	06:24:00	0
2009-04-18	06:25:00	297
2009-04-18	06:26:00	93
2009-04-18	06:27:00	0
2009-04-18	06:28:00	0
2009-04-18	06:29:00	0
2009-04-18	06:30:00	0
2009-04-18	06:31:00	0
2009-04-18	06:32:00	5
2009-04-18	06:33:00	0
2009-04-18	06:34:00	31
2009-04-18	06:35:00	0
2009-04-18	06:36:00	5
2009-04-18	06:37:00	0
2009-04-18	06:38:00	16
2009-04-18	06:39:00	0
2009-04-18	06:40:00	0
2009-04-18	06:41:00	0
2009-04-18	06:42:00	0
2009-04-18	06:43:00	0
2009-04-18	06:44:00	0
2009-04-18	06:45:00	5
2009-04-18	06:46:00	10
2009-04-18	06:47:00	5
2009-04-18	06:48:00	5
2009-04-18	06:49:00	10
2009-04-18	06:50:00	5
2009-04-18	06:51:00	0
2009-04-18	06:52:00	5
2009-04-18	06:53:00	0
2009-04-18	06:54:00	0
2009-04-18	06:55:00	0
2009-04-18	06:56:00	0
2009-04-18	06:57:00	0
2009-04-18	06:58:00	16
2009-04-18	06:59:00	86
2009-04-18	07:00:00	57
2009-04-18	07:01:00	136
2009-04-18	07:02:00	21
2009-04-18	07:03:00	21
2009-04-18	07:04:00	0
2009-04-18	07:05:00	0
2009-04-18	07:06:00	0
2009-04-18	07:07:00	47
2009-04-18	07:08:00	16
2009-04-18	07:09:00	0
2009-04-18	07:10:00	118
2009-04-18	07:11:00	68
2009-04-18	07:12:00	5
2009-04-18	07:13:00	386
2009-04-18	07:14:00	31
2009-04-18	07:15:00	0
2009-04-18	07:16:00	0
2009-04-18	07:17:00	0
2009-04-18	07:18:00	0
2009-04-18	07:19:00	5
2009-04-18	07:20:00	26
2009-04-18	07:21:00	187
2009-04-18	07:22:00	173
2009-04-18	07:23:00	86
2009-04-18	07:24:00	57
2009-04-18	07:25:00	0
2009-04-18	07:26:00	0
2009-04-18	07:27:00	0
2009-04-18	07:28:00	0
2009-04-18	07:29:00	0
2009-04-18	07:30:00	57
2009-04-18	07:31:00	5
2009-04-18	07:32:00	26
2009-04-18	07:33:00	0
2009-04-18	07:34:00	0
2009-04-18	07:35:00	0
2009-04-18	07:36:00	165
2009-04-18	07:37:00	111
2009-04-18	07:38:00	187
2009-04-18	07:39:00	52
2009-04-18	07:40:00	0
2009-04-18	07:41:00	0
2009-04-18	07:42:00	0
2009-04-18	07:43:00	0
2009-04-18	07:44:00	0
2009-04-18	07:45:00	0
2009-04-18	07:46:00	0
2009-04-18	07:47:00	0
2009-04-18	07:48:00	0
2009-04-18	07:49:00	0
2009-04-18	07:50:00	0
2009-04-18	07:51:00	0
2009-04-18	07:52:00	57
2009-04-18	07:53:00	5
2009-04-18	07:54:00	0
2009-04-18	07:55:00	0
2009-04-18	07:56:00	42
2009-04-18	07:57:00	0
2009-04-18	07:58:00	42
2009-04-18	07:59:00	5
2009-04-18	08:00:00	0
2009-04-18	08:01:00	0
2009-04-18	08:02:00	0
2009-04-18	08:03:00	105
2009-04-18	08:04:00	0
2009-04-18	08:05:00	0
2009-04-18	08:06:00	0
2009-04-18	08:07:00	0
2009-04-18	08:08:00	0
2009-04-18	08:09:00	334
2009-04-18	08:10:00	42
2009-04-18	08:11:00	0
2009-04-18	08:12:00	0
2009-04-18	08:13:00	0
2009-04-18	08:14:00	52
2009-04-18	08:15:00	31
2009-04-18	08:16:00	0
2009-04-18	08:17:00	0
2009-04-18	08:18:00	0
2009-04-18	08:19:00	0
2009-04-18	08:20:00	0
2009-04-18	08:21:00	0
2009-04-18	08:22:00	0
2009-04-18	08:23:00	62
2009-04-18	08:24:00	21
2009-04-18	08:25:00	47
2009-04-18	08:26:00	68
2009-04-18	08:27:00	0
2009-04-18	08:28:00	36
2009-04-18	08:29:00	0
2009-04-18	08:30:00	0
2009-04-18	08:31:00	0
2009-04-18	08:32:00	80
2009-04-18	08:33:00	36
2009-04-18	08:34:00	0
2009-04-18	08:35:00	0
2009-04-18	08:36:00	93
2009-04-18	08:37:00	0
2009-04-18	08:38:00	0
2009-04-18	08:39:00	68
2009-04-18	08:40:00	0
2009-04-18	08:41:00	21
2009-04-18	08:42:00	0
2009-04-18	08:43:00	16
2009-04-18	08:44:00	0
2009-04-18	08:45:00	0
2009-04-18	08:46:00	105
2009-04-18	08:47:00	21
2009-04-18	08:48:00	36
2009-04-18	08:49:00	62
2009-04-18	08:50:00	16
2009-04-18	08:51:00	0
2009-04-18	08:52:00	26
2009-04-18	08:53:00	52
2009-04-18	08:54:00	227
2009-04-18	08:55:00	5
2009-04-18	08:56:00	68
2009-04-18	08:57:00	0
2009-04-18	08:58:00	0
2009-04-18	08:59:00	21
2009-04-18	09:00:00	0
2009-04-18	09:01:00	0
2009-04-18	09:02:00	0
2009-04-18	09:03:00	325
2009-04-18	09:04:00	151
2009-04-18	09:05:00	42
2009-04-18	09:06:00	74
2009-04-18	09:07:00	0
2009-04-18	09:08:00	0
[truncated: 19,611 more rows]

## Sheet: 5.15.09
Actogram, Copy Raw Data, All Days
Identity:	Dakota
Filename:	E:\Active Research Files\meloxicam titre canine\cases\dakota\Dakota Hunter 5.15.09.AWC
Gender:	M
Age:	11
Height:	86.4 cm	34.0 in
Weight:	31.8 kg	70.1 lbs
Start Date:	15-May-2009 (Fri)
Start Time:	11:03:00
Interval:	1.00 mins
Date Stamp:	Time Stamp:	Activity Data:	Marker Press:
2009-05-15	00:00:00	0
2009-05-15	00:01:00	0
2009-05-15	00:02:00	0
2009-05-15	00:03:00	0
2009-05-15	00:04:00	0
2009-05-15	00:05:00	0
2009-05-15	00:06:00	0
2009-05-15	00:07:00	0
2009-05-15	00:08:00	0
2009-05-15	00:09:00	0
2009-05-15	00:10:00	0
2009-05-15	00:11:00	0
2009-05-15	00:12:00	0
2009-05-15	00:13:00	0
2009-05-15	00:14:00	0
2009-05-15	00:15:00	0
2009-05-15	00:16:00	0
2009-05-15	00:17:00	0
2009-05-15	00:18:00	0
2009-05-15	00:19:00	0
2009-05-15	00:20:00	0
2009-05-15	00:21:00	0
2009-05-15	00:22:00	0
2009-05-15	00:23:00	0
2009-05-15	00:24:00	0
2009-05-15	00:25:00	0
2009-05-15	00:26:00	0
2009-05-15	00:27:00	0
2009-05-15	00:28:00	0
2009-05-15	00:29:00	0
2009-05-15	00:30:00	0
2009-05-15	00:31:00	0
2009-05-15	00:32:00	0
2009-05-15	00:33:00	0
2009-05-15	00:34:00	0
2009-05-15	00:35:00	0
2009-05-15	00:36:00	0
2009-05-15	00:37:00	0
2009-05-15	00:38:00	0
2009-05-15	00:39:00	0
2009-05-15	00:40:00	0
2009-05-15	00:41:00	0
2009-05-15	00:42:00	0
2009-05-15	00:43:00	0
2009-05-15	00:44:00	0
2009-05-15	00:45:00	0
2009-05-15	00:46:00	0
2009-05-15	00:47:00	0
2009-05-15	00:48:00	0
2009-05-15	00:49:00	0
2009-05-15	00:50:00	0
2009-05-15	00:51:00	0
2009-05-15	00:52:00	0
2009-05-15	00:53:00	0
2009-05-15	00:54:00	0
2009-05-15	00:55:00	0
2009-05-15	00:56:00	0
2009-05-15	00:57:00	0
2009-05-15	00:58:00	0
2009-05-15	00:59:00	0
2009-05-15	01:00:00	0
2009-05-15	01:01:00	0
2009-05-15	01:02:00	0
2009-05-15	01:03:00	0
2009-05-15	01:04:00	0
2009-05-15	01:05:00	0
2009-05-15	01:06:00	0
2009-05-15	01:07:00	0
2009-05-15	01:08:00	0
2009-05-15	01:09:00	0
2009-05-15	01:10:00	0
2009-05-15	01:11:00	0
2009-05-15	01:12:00	0
2009-05-15	01:13:00	0
2009-05-15	01:14:00	0
2009-05-15	01:15:00	0
2009-05-15	01:16:00	0
2009-05-15	01:17:00	0
2009-05-15	01:18:00	0
2009-05-15	01:19:00	0
2009-05-15	01:20:00	0
2009-05-15	01:21:00	0
2009-05-15	01:22:00	0
2009-05-15	01:23:00	0
2009-05-15	01:24:00	0
2009-05-15	01:25:00	0
2009-05-15	01:26:00	0
2009-05-15	01:27:00	0
2009-05-15	01:28:00	0
2009-05-15	01:29:00	0
2009-05-15	01:30:00	0
2009-05-15	01:31:00	0
2009-05-15	01:32:00	0
2009-05-15	01:33:00	0
2009-05-15	01:34:00	0
2009-05-15	01:35:00	0
2009-05-15	01:36:00	0
2009-05-15	01:37:00	0
2009-05-15	01:38:00	0
2009-05-15	01:39:00	0
2009-05-15	01:40:00	0
2009-05-15	01:41:00	0
2009-05-15	01:42:00	0
2009-05-15	01:43:00	0
2009-05-15	01:44:00	0
2009-05-15	01:45:00	0
2009-05-15	01:46:00	0
2009-05-15	01:47:00	0
2009-05-15	01:48:00	0
2009-05-15	01:49:00	0
2009-05-15	01:50:00	0
2009-05-15	01:51:00	0
2009-05-15	01:52:00	0
2009-05-15	01:53:00	0
2009-05-15	01:54:00	0
2009-05-15	01:55:00	0
2009-05-15	01:56:00	0
2009-05-15	01:57:00	0
2009-05-15	01:58:00	0
2009-05-15	01:59:00	0
2009-05-15	02:00:00	0
2009-05-15	02:01:00	0
2009-05-15	02:02:00	0
2009-05-15	02:03:00	0
2009-05-15	02:04:00	0
2009-05-15	02:05:00	0
2009-05-15	02:06:00	0
2009-05-15	02:07:00	0
2009-05-15	02:08:00	0
2009-05-15	02:09:00	0
2009-05-15	02:10:00	0
2009-05-15	02:11:00	0
2009-05-15	02:12:00	0
2009-05-15	02:13:00	0
2009-05-15	02:14:00	0
2009-05-15	02:15:00	0
2009-05-15	02:16:00	0
2009-05-15	02:17:00	0
2009-05-15	02:18:00	0
2009-05-15	02:19:00	0
2009-05-15	02:20:00	0
2009-05-15	02:21:00	0
2009-05-15	02:22:00	0
2009-05-15	02:23:00	0
2009-05-15	02:24:00	0
2009-05-15	02:25:00	0
2009-05-15	02:26:00	0
2009-05-15	02:27:00	0
2009-05-15	02:28:00	0
2009-05-15	02:29:00	0
2009-05-15	02:30:00	0
2009-05-15	02:31:00	0
2009-05-15	02:32:00	0
2009-05-15	02:33:00	0
2009-05-15	02:34:00	0
2009-05-15	02:35:00	0
2009-05-15	02:36:00	0
2009-05-15	02:37:00	0
2009-05-15	02:38:00	0
2009-05-15	02:39:00	0
2009-05-15	02:40:00	0
2009-05-15	02:41:00	0
2009-05-15	02:42:00	0
2009-05-15	02:43:00	0
2009-05-15	02:44:00	0
2009-05-15	02:45:00	0
2009-05-15	02:46:00	0
2009-05-15	02:47:00	0
2009-05-15	02:48:00	0
2009-05-15	02:49:00	0
2009-05-15	02:50:00	0
2009-05-15	02:51:00	0
2009-05-15	02:52:00	0
2009-05-15	02:53:00	0
2009-05-15	02:54:00	0
2009-05-15	02:55:00	0
2009-05-15	02:56:00	0
2009-05-15	02:57:00	0
2009-05-15	02:58:00	0
2009-05-15	02:59:00	0
2009-05-15	03:00:00	0
2009-05-15	03:01:00	0
2009-05-15	03:02:00	0
2009-05-15	03:03:00	0
2009-05-15	03:04:00	0
2009-05-15	03:05:00	0
2009-05-15	03:06:00	0
2009-05-15	03:07:00	0
2009-05-15	03:08:00	0
2009-05-15	03:09:00	0
2009-05-15	03:10:00	0
2009-05-15	03:11:00	0
2009-05-15	03:12:00	0
2009-05-15	03:13:00	0
2009-05-15	03:14:00	0
2009-05-15	03:15:00	0
2009-05-15	03:16:00	0
2009-05-15	03:17:00	0
2009-05-15	03:18:00	0
2009-05-15	03:19:00	0
2009-05-15	03:20:00	0
2009-05-15	03:21:00	0
2009-05-15	03:22:00	0
2009-05-15	03:23:00	0
2009-05-15	03:24:00	0
2009-05-15	03:25:00	0
2009-05-15	03:26:00	0
2009-05-15	03:27:00	0
2009-05-15	03:28:00	0
2009-05-15	03:29:00	0
2009-05-15	03:30:00	0
2009-05-15	03:31:00	0
2009-05-15	03:32:00	0
2009-05-15	03:33:00	0
2009-05-15	03:34:00	0
2009-05-15	03:35:00	0
2009-05-15	03:36:00	0
2009-05-15	03:37:00	0
2009-05-15	03:38:00	0
2009-05-15	03:39:00	0
2009-05-15	03:40:00	0
2009-05-15	03:41:00	0
2009-05-15	03:42:00	0
2009-05-15	03:43:00	0
2009-05-15	03:44:00	0
2009-05-15	03:45:00	0
2009-05-15	03:46:00	0
2009-05-15	03:47:00	0
2009-05-15	03:48:00	0
2009-05-15	03:49:00	0
2009-05-15	03:50:00	0
2009-05-15	03:51:00	0
2009-05-15	03:52:00	0
2009-05-15	03:53:00	0
2009-05-15	03:54:00	0
2009-05-15	03:55:00	0
2009-05-15	03:56:00	0
2009-05-15	03:57:00	0
2009-05-15	03:58:00	0
2009-05-15	03:59:00	0
2009-05-15	04:00:00	0
2009-05-15	04:01:00	0
2009-05-15	04:02:00	0
2009-05-15	04:03:00	0
2009-05-15	04:04:00	0
2009-05-15	04:05:00	0
2009-05-15	04:06:00	0
2009-05-15	04:07:00	0
2009-05-15	04:08:00	0
2009-05-15	04:09:00	0
2009-05-15	04:10:00	0
2009-05-15	04:11:00	0
2009-05-15	04:12:00	0
2009-05-15	04:13:00	0
2009-05-15	04:14:00	0
2009-05-15	04:15:00	0
2009-05-15	04:16:00	0
2009-05-15	04:17:00	0
2009-05-15	04:18:00	0
2009-05-15	04:19:00	0
2009-05-15	04:20:00	0
2009-05-15	04:21:00	0
2009-05-15	04:22:00	0
2009-05-15	04:23:00	0
2009-05-15	04:24:00	0
2009-05-15	04:25:00	0
2009-05-15	04:26:00	0
2009-05-15	04:27:00	0
2009-05-15	04:28:00	0
2009-05-15	04:29:00	0
2009-05-15	04:30:00	0
2009-05-15	04:31:00	0
2009-05-15	04:32:00	0
2009-05-15	04:33:00	0
2009-05-15	04:34:00	0
2009-05-15	04:35:00	0
2009-05-15	04:36:00	0
2009-05-15	04:37:00	0
2009-05-15	04:38:00	0
2009-05-15	04:39:00	0
2009-05-15	04:40:00	0
2009-05-15	04:41:00	0
2009-05-15	04:42:00	0
2009-05-15	04:43:00	0
2009-05-15	04:44:00	0
2009-05-15	04:45:00	0
2009-05-15	04:46:00	0
2009-05-15	04:47:00	0
2009-05-15	04:48:00	0
2009-05-15	04:49:00	0
2009-05-15	04:50:00	0
2009-05-15	04:51:00	0
2009-05-15	04:52:00	0
2009-05-15	04:53:00	0
2009-05-15	04:54:00	0
2009-05-15	04:55:00	0
2009-05-15	04:56:00	0
2009-05-15	04:57:00	0
2009-05-15	04:58:00	0
2009-05-15	04:59:00	0
2009-05-15	05:00:00	0
2009-05-15	05:01:00	0
2009-05-15	05:02:00	0
2009-05-15	05:03:00	0
2009-05-15	05:04:00	0
2009-05-15	05:05:00	0
2009-05-15	05:06:00	0
2009-05-15	05:07:00	0
2009-05-15	05:08:00	0
2009-05-15	05:09:00	0
2009-05-15	05:10:00	0
2009-05-15	05:11:00	0
2009-05-15	05:12:00	0
2009-05-15	05:13:00	0
2009-05-15	05:14:00	0
2009-05-15	05:15:00	0
2009-05-15	05:16:00	0
2009-05-15	05:17:00	0
2009-05-15	05:18:00	0
2009-05-15	05:19:00	0
2009-05-15	05:20:00	0
2009-05-15	05:21:00	0
2009-05-15	05:22:00	0
2009-05-15	05:23:00	0
2009-05-15	05:24:00	0
2009-05-15	05:25:00	0
2009-05-15	05:26:00	0
2009-05-15	05:27:00	0
2009-05-15	05:28:00	0
2009-05-15	05:29:00	0
2009-05-15	05:30:00	0
2009-05-15	05:31:00	0
2009-05-15	05:32:00	0
2009-05-15	05:33:00	0
2009-05-15	05:34:00	0
2009-05-15	05:35:00	0
2009-05-15	05:36:00	0
2009-05-15	05:37:00	0
2009-05-15	05:38:00	0
2009-05-15	05:39:00	0
2009-05-15	05:40:00	0
2009-05-15	05:41:00	0
2009-05-15	05:42:00	0
2009-05-15	05:43:00	0
2009-05-15	05:44:00	0
2009-05-15	05:45:00	0
2009-05-15	05:46:00	0
2009-05-15	05:47:00	0
2009-05-15	05:48:00	0
2009-05-15	05:49:00	0
2009-05-15	05:50:00	0
2009-05-15	05:51:00	0
2009-05-15	05:52:00	0
2009-05-15	05:53:00	0
2009-05-15	05:54:00	0
2009-05-15	05:55:00	0
2009-05-15	05:56:00	0
2009-05-15	05:57:00	0
2009-05-15	05:58:00	0
2009-05-15	05:59:00	0
2009-05-15	06:00:00	0
2009-05-15	06:01:00	0
2009-05-15	06:02:00	0
2009-05-15	06:03:00	0
2009-05-15	06:04:00	0
2009-05-15	06:05:00	0
2009-05-15	06:06:00	0
2009-05-15	06:07:00	0
2009-05-15	06:08:00	0
2009-05-15	06:09:00	0
2009-05-15	06:10:00	0
2009-05-15	06:11:00	0
2009-05-15	06:12:00	0
2009-05-15	06:13:00	0
2009-05-15	06:14:00	0
2009-05-15	06:15:00	0
2009-05-15	06:16:00	0
2009-05-15	06:17:00	0
2009-05-15	06:18:00	0
2009-05-15	06:19:00	0
2009-05-15	06:20:00	0
2009-05-15	06:21:00	0
2009-05-15	06:22:00	0
2009-05-15	06:23:00	0
2009-05-15	06:24:00	0
2009-05-15	06:25:00	0
2009-05-15	06:26:00	0
2009-05-15	06:27:00	0
2009-05-15	06:28:00	0
2009-05-15	06:29:00	0
2009-05-15	06:30:00	0
2009-05-15	06:31:00	0
2009-05-15	06:32:00	0
2009-05-15	06:33:00	0
2009-05-15	06:34:00	0
2009-05-15	06:35:00	0
2009-05-15	06:36:00	0
2009-05-15	06:37:00	0
2009-05-15	06:38:00	0
2009-05-15	06:39:00	0
2009-05-15	06:40:00	0
2009-05-15	06:41:00	0
2009-05-15	06:42:00	0
2009-05-15	06:43:00	0
2009-05-15	06:44:00	0
2009-05-15	06:45:00	0
2009-05-15	06:46:00	0
2009-05-15	06:47:00	0
2009-05-15	06:48:00	0
2009-05-15	06:49:00	0
2009-05-15	06:50:00	0
2009-05-15	06:51:00	0
2009-05-15	06:52:00	0
2009-05-15	06:53:00	0
2009-05-15	06:54:00	0
2009-05-15	06:55:00	0
2009-05-15	06:56:00	0
2009-05-15	06:57:00	0
2009-05-15	06:58:00	0
2009-05-15	06:59:00	0
2009-05-15	07:00:00	0
2009-05-15	07:01:00	0
2009-05-15	07:02:00	0
2009-05-15	07:03:00	0
2009-05-15	07:04:00	0
2009-05-15	07:05:00	0
2009-05-15	07:06:00	0
2009-05-15	07:07:00	0
2009-05-15	07:08:00	0
2009-05-15	07:09:00	0
2009-05-15	07:10:00	0
2009-05-15	07:11:00	0
2009-05-15	07:12:00	0
2009-05-15	07:13:00	0
2009-05-15	07:14:00	0
2009-05-15	07:15:00	0
2009-05-15	07:16:00	0
2009-05-15	07:17:00	0
2009-05-15	07:18:00	0
2009-05-15	07:19:00	0
2009-05-15	07:20:00	0
2009-05-15	07:21:00	0
2009-05-15	07:22:00	0
2009-05-15	07:23:00	0
2009-05-15	07:24:00	0
2009-05-15	07:25:00	0
2009-05-15	07:26:00	0
2009-05-15	07:27:00	0
2009-05-15	07:28:00	0
2009-05-15	07:29:00	0
2009-05-15	07:30:00	0
2009-05-15	07:31:00	0
2009-05-15	07:32:00	0
2009-05-15	07:33:00	0
2009-05-15	07:34:00	0
2009-05-15	07:35:00	0
2009-05-15	07:36:00	0
2009-05-15	07:37:00	0
2009-05-15	07:38:00	0
2009-05-15	07:39:00	0
2009-05-15	07:40:00	0
2009-05-15	07:41:00	0
2009-05-15	07:42:00	0
2009-05-15	07:43:00	0
2009-05-15	07:44:00	0
2009-05-15	07:45:00	0
2009-05-15	07:46:00	0
2009-05-15	07:47:00	0
2009-05-15	07:48:00	0
2009-05-15	07:49:00	0
2009-05-15	07:50:00	0
2009-05-15	07:51:00	0
2009-05-15	07:52:00	0
2009-05-15	07:53:00	0
2009-05-15	07:54:00	0
2009-05-15	07:55:00	0
2009-05-15	07:56:00	0
2009-05-15	07:57:00	0
2009-05-15	07:58:00	0
2009-05-15	07:59:00	0
2009-05-15	08:00:00	0
2009-05-15	08:01:00	0
2009-05-15	08:02:00	0
2009-05-15	08:03:00	0
2009-05-15	08:04:00	0
2009-05-15	08:05:00	0
2009-05-15	08:06:00	0
2009-05-15	08:07:00	0
2009-05-15	08:08:00	0
2009-05-15	08:09:00	0
2009-05-15	08:10:00	0
2009-05-15	08:11:00	0
2009-05-15	08:12:00	0
2009-05-15	08:13:00	0
2009-05-15	08:14:00	0
2009-05-15	08:15:00	0
2009-05-15	08:16:00	0
2009-05-15	08:17:00	0
2009-05-15	08:18:00	0
2009-05-15	08:19:00	0
2009-05-15	08:20:00	0
2009-05-15	08:21:00	0
2009-05-15	08:22:00	0
2009-05-15	08:23:00	0
2009-05-15	08:24:00	0
2009-05-15	08:25:00	0
2009-05-15	08:26:00	0
2009-05-15	08:27:00	0
2009-05-15	08:28:00	0
2009-05-15	08:29:00	0
2009-05-15	08:30:00	0
2009-05-15	08:31:00	0
2009-05-15	08:32:00	0
2009-05-15	08:33:00	0
2009-05-15	08:34:00	0
2009-05-15	08:35:00	0
2009-05-15	08:36:00	0
2009-05-15	08:37:00	0
2009-05-15	08:38:00	0
2009-05-15	08:39:00	0
2009-05-15	08:40:00	0
2009-05-15	08:41:00	0
2009-05-15	08:42:00	0
2009-05-15	08:43:00	0
2009-05-15	08:44:00	0
2009-05-15	08:45:00	0
2009-05-15	08:46:00	0
2009-05-15	08:47:00	0
2009-05-15	08:48:00	0
2009-05-15	08:49:00	0
2009-05-15	08:50:00	0
2009-05-15	08:51:00	0
2009-05-15	08:52:00	0
2009-05-15	08:53:00	0
2009-05-15	08:54:00	0
2009-05-15	08:55:00	0
2009-05-15	08:56:00	0
2009-05-15	08:57:00	0
2009-05-15	08:58:00	0
2009-05-15	08:59:00	0
2009-05-15	09:00:00	0
2009-05-15	09:01:00	0
2009-05-15	09:02:00	0
2009-05-15	09:03:00	0
2009-05-15	09:04:00	0
2009-05-15	09:05:00	0
2009-05-15	09:06:00	0
2009-05-15	09:07:00	0
2009-05-15	09:08:00	0
2009-05-15	09:09:00	0
2009-05-15	09:10:00	0
2009-05-15	09:11:00	0
2009-05-15	09:12:00	0
2009-05-15	09:13:00	0
2009-05-15	09:14:00	0
2009-05-15	09:15:00	0
2009-05-15	09:16:00	0
2009-05-15	09:17:00	0
2009-05-15	09:18:00	0
2009-05-15	09:19:00	0
2009-05-15	09:20:00	0
2009-05-15	09:21:00	0
2009-05-15	09:22:00	0
2009-05-15	09:23:00	0
2009-05-15	09:24:00	0
2009-05-15	09:25:00	0
2009-05-15	09:26:00	0
2009-05-15	09:27:00	0
2009-05-15	09:28:00	0
2009-05-15	09:29:00	0
2009-05-15	09:30:00	0
2009-05-15	09:31:00	0
2009-05-15	09:32:00	0
2009-05-15	09:33:00	0
2009-05-15	09:34:00	0
2009-05-15	09:35:00	0
2009-05-15	09:36:00	0
2009-05-15	09:37:00	0
2009-05-15	09:38:00	0
2009-05-15	09:39:00	0
2009-05-15	09:40:00	0
2009-05-15	09:41:00	0
2009-05-15	09:42:00	0
2009-05-15	09:43:00	0
2009-05-15	09:44:00	0
2009-05-15	09:45:00	0
2009-05-15	09:46:00	0
2009-05-15	09:47:00	0
2009-05-15	09:48:00	0
2009-05-15	09:49:00	0
2009-05-15	09:50:00	0
2009-05-15	09:51:00	0
2009-05-15	09:52:00	0
2009-05-15	09:53:00	0
2009-05-15	09:54:00	0
2009-05-15	09:55:00	0
2009-05-15	09:56:00	0
2009-05-15	09:57:00	0
2009-05-15	09:58:00	0
2009-05-15	09:59:00	0
2009-05-15	10:00:00	0
2009-05-15	10:01:00	0
2009-05-15	10:02:00	0
2009-05-15	10:03:00	0
2009-05-15	10:04:00	0
2009-05-15	10:05:00	0
2009-05-15	10:06:00	0
2009-05-15	10:07:00	0
2009-05-15	10:08:00	0
2009-05-15	10:09:00	0
2009-05-15	10:10:00	0
2009-05-15	10:11:00	0
2009-05-15	10:12:00	0
2009-05-15	10:13:00	0
2009-05-15	10:14:00	0
2009-05-15	10:15:00	0
2009-05-15	10:16:00	0
2009-05-15	10:17:00	0
2009-05-15	10:18:00	0
2009-05-15	10:19:00	0
2009-05-15	10:20:00	0
2009-05-15	10:21:00	0
2009-05-15	10:22:00	0
2009-05-15	10:23:00	0
2009-05-15	10:24:00	0
2009-05-15	10:25:00	0
2009-05-15	10:26:00	0
2009-05-15	10:27:00	0
2009-05-15	10:28:00	0
2009-05-15	10:29:00	0
2009-05-15	10:30:00	0
2009-05-15	10:31:00	0
2009-05-15	10:32:00	0
2009-05-15	10:33:00	0
2009-05-15	10:34:00	0
2009-05-15	10:35:00	0
2009-05-15	10:36:00	0
2009-05-15	10:37:00	0
2009-05-15	10:38:00	0
2009-05-15	10:39:00	0
2009-05-15	10:40:00	0
2009-05-15	10:41:00	0
2009-05-15	10:42:00	0
2009-05-15	10:43:00	0
2009-05-15	10:44:00	0
2009-05-15	10:45:00	0
2009-05-15	10:46:00	0
2009-05-15	10:47:00	0
2009-05-15	10:48:00	0
2009-05-15	10:49:00	0
2009-05-15	10:50:00	0
2009-05-15	10:51:00	0
2009-05-15	10:52:00	0
2009-05-15	10:53:00	0
2009-05-15	10:54:00	0
2009-05-15	10:55:00	0
2009-05-15	10:56:00	0
2009-05-15	10:57:00	0
2009-05-15	10:58:00	0
2009-05-15	10:59:00	0
2009-05-15	11:00:00	0
2009-05-15	11:01:00	0
2009-05-15	11:02:00	0
2009-05-15	11:03:00	0	M
2009-05-15	11:04:00	1162
2009-05-15	11:05:00	401
2009-05-15	11:06:00	526
2009-05-15	11:07:00	546
2009-05-15	11:08:00	507
2009-05-15	11:09:00	896
2009-05-15	11:10:00	824
2009-05-15	11:11:00	1104
2009-05-15	11:12:00	546
2009-05-15	11:13:00	258
2009-05-15	11:14:00	452
2009-05-15	11:15:00	507
2009-05-15	11:16:00	1051
2009-05-15	11:17:00	997
2009-05-15	11:18:00	1280
2009-05-15	11:19:00	0
2009-05-15	11:20:00	287
2009-05-15	11:21:00	623
2009-05-15	11:22:00	157
2009-05-15	11:23:00	0
2009-05-15	11:24:00	872
2009-05-15	11:25:00	258
2009-05-15	11:26:00	1249
2009-05-15	11:27:00	1077
2009-05-15	11:28:00	872
2009-05-15	11:29:00	872
2009-05-15	11:30:00	604
2009-05-15	11:31:00	333
2009-05-15	11:32:00	1249
2009-05-15	11:33:00	1611
2009-05-15	11:34:00	2649
2009-05-15	11:35:00	1077
2009-05-15	11:36:00	121
2009-05-15	11:37:00	186
2009-05-15	11:38:00	145
2009-05-15	11:39:00	229
2009-05-15	11:40:00	60
2009-05-15	11:41:00	0
2009-05-15	11:42:00	258
2009-05-15	11:43:00	12
2009-05-15	11:44:00	36
2009-05-15	11:45:00	215
2009-05-15	11:46:00	97
2009-05-15	11:47:00	48
2009-05-15	11:48:00	0
2009-05-15	11:49:00	0
2009-05-15	11:50:00	0
2009-05-15	11:51:00	584
2009-05-15	11:52:00	121
2009-05-15	11:53:00	171
2009-05-15	11:54:00	12
2009-05-15	11:55:00	0
2009-05-15	11:56:00	12
2009-05-15	11:57:00	0
2009-05-15	11:58:00	48
2009-05-15	11:59:00	186
2009-05-15	12:00:00	0
2009-05-15	12:01:00	0
2009-05-15	12:02:00	85
2009-05-15	12:03:00	85
2009-05-15	12:04:00	157
2009-05-15	12:05:00	36
2009-05-15	12:06:00	109
2009-05-15	12:07:00	133
2009-05-15	12:08:00	258
2009-05-15	12:09:00	36
2009-05-15	12:10:00	186
2009-05-15	12:11:00	0
2009-05-15	12:12:00	0
2009-05-15	12:13:00	200
2009-05-15	12:14:00	452
2009-05-15	12:15:00	171
2009-05-15	12:16:00	171
2009-05-15	12:17:00	133
2009-05-15	12:18:00	157
2009-05-15	12:19:00	171
2009-05-15	12:20:00	48
2009-05-15	12:21:00	0
2009-05-15	12:22:00	0
2009-05-15	12:23:00	145
2009-05-15	12:24:00	133
2009-05-15	12:25:00	171
2009-05-15	12:26:00	133
2009-05-15	12:27:00	24
2009-05-15	12:28:00	12
2009-05-15	12:29:00	186
2009-05-15	12:30:00	48
2009-05-15	12:31:00	244
2009-05-15	12:32:00	0
2009-05-15	12:33:00	12
2009-05-15	12:34:00	12
2009-05-15	12:35:00	0
2009-05-15	12:36:00	12
2009-05-15	12:37:00	0
2009-05-15	12:38:00	12
2009-05-15	12:39:00	0
2009-05-15	12:40:00	12
2009-05-15	12:41:00	24
2009-05-15	12:42:00	0
2009-05-15	12:43:00	200
2009-05-15	12:44:00	145
2009-05-15	12:45:00	316
2009-05-15	12:46:00	109
2009-05-15	12:47:00	186
2009-05-15	12:48:00	0
2009-05-15	12:49:00	24
2009-05-15	12:50:00	0
2009-05-15	12:51:00	0
2009-05-15	12:52:00	0
2009-05-15	12:53:00	48
2009-05-15	12:54:00	36
2009-05-15	12:55:00	0
2009-05-15	12:56:00	157
2009-05-15	12:57:00	36
2009-05-15	12:58:00	12
2009-05-15	12:59:00	0
2009-05-15	13:00:00	0
2009-05-15	13:01:00	287
2009-05-15	13:02:00	12
2009-05-15	13:03:00	229
2009-05-15	13:04:00	1473
2009-05-15	13:05:00	1051
2009-05-15	13:06:00	1051
2009-05-15	13:07:00	273
2009-05-15	13:08:00	157
2009-05-15	13:09:00	258
2009-05-15	13:10:00	12
2009-05-15	13:11:00	12
2009-05-15	13:12:00	0
2009-05-15	13:13:00	0
2009-05-15	13:14:00	0
2009-05-15	13:15:00	12
2009-05-15	13:16:00	12
2009-05-15	13:17:00	12
2009-05-15	13:18:00	0
2009-05-15	13:19:00	36
2009-05-15	13:20:00	0
2009-05-15	13:21:00	0
2009-05-15	13:22:00	48
2009-05-15	13:23:00	36
2009-05-15	13:24:00	0
2009-05-15	13:25:00	0
2009-05-15	13:26:00	0
2009-05-15	13:27:00	12
2009-05-15	13:28:00	12
2009-05-15	13:29:00	0
2009-05-15	13:30:00	0
2009-05-15	13:31:00	0
2009-05-15	13:32:00	186
2009-05-15	13:33:00	799
2009-05-15	13:34:00	2125
2009-05-15	13:35:00	1647
2009-05-15	13:36:00	1874
2009-05-15	13:37:00	1915
2009-05-15	13:38:00	1406
2009-05-15	13:39:00	1280
2009-05-15	13:40:00	1374
2009-05-15	13:41:00	1249
2009-05-15	13:42:00	157
2009-05-15	13:43:00	302
2009-05-15	13:44:00	0
2009-05-15	13:45:00	24
2009-05-15	13:46:00	0
2009-05-15	13:47:00	48
2009-05-15	13:48:00	24
2009-05-15	13:49:00	0
2009-05-15	13:50:00	1249
2009-05-15	13:51:00	944
2009-05-15	13:52:00	526
2009-05-15	13:53:00	896
2009-05-15	13:54:00	1077
2009-05-15	13:55:00	645
2009-05-15	13:56:00	997
2009-05-15	13:57:00	229
2009-05-15	13:58:00	287
2009-05-15	13:59:00	0
2009-05-15	14:00:00	0
2009-05-15	14:01:00	60
2009-05-15	14:02:00	333
2009-05-15	14:03:00	0
2009-05-15	14:04:00	0
2009-05-15	14:05:00	0
2009-05-15	14:06:00	0
2009-05-15	14:07:00	0
2009-05-15	14:08:00	0
2009-05-15	14:09:00	244
2009-05-15	14:10:00	287
2009-05-15	14:11:00	384
2009-05-15	14:12:00	0
2009-05-15	14:13:00	0
2009-05-15	14:14:00	316
2009-05-15	14:15:00	229
2009-05-15	14:16:00	48
2009-05-15	14:17:00	24
2009-05-15	14:18:00	0
2009-05-15	14:19:00	0
2009-05-15	14:20:00	0
2009-05-15	14:21:00	12
2009-05-15	14:22:00	0
2009-05-15	14:23:00	0
2009-05-15	14:24:00	0
2009-05-15	14:25:00	48
2009-05-15	14:26:00	0
2009-05-15	14:27:00	48
2009-05-15	14:28:00	36
2009-05-15	14:29:00	0
2009-05-15	14:30:00	0
2009-05-15	14:31:00	0
2009-05-15	14:32:00	24
2009-05-15	14:33:00	12
2009-05-15	14:34:00	0
2009-05-15	14:35:00	24
2009-05-15	14:36:00	0
2009-05-15	14:37:00	1133
2009-05-15	14:38:00	435
2009-05-15	14:39:00	469
2009-05-15	14:40:00	623
2009-05-15	14:41:00	0
2009-05-15	14:42:00	0
2009-05-15	14:43:00	754
2009-05-15	14:44:00	145
2009-05-15	14:45:00	401
2009-05-15	14:46:00	1220
2009-05-15	14:47:00	12
2009-05-15	14:48:00	0
2009-05-15	14:49:00	85
2009-05-15	14:50:00	121
2009-05-15	14:51:00	12
2009-05-15	14:52:00	0
2009-05-15	14:53:00	0
2009-05-15	14:54:00	0
2009-05-15	14:55:00	0
2009-05-15	14:56:00	0
2009-05-15	14:57:00	0
2009-05-15	14:58:00	12
2009-05-15	14:59:00	0
2009-05-15	15:00:00	0
2009-05-15	15:01:00	36
2009-05-15	15:02:00	0
2009-05-15	15:03:00	0
2009-05-15	15:04:00	0
2009-05-15	15:05:00	24
2009-05-15	15:06:00	0
2009-05-15	15:07:00	24
2009-05-15	15:08:00	0
2009-05-15	15:09:00	0
2009-05-15	15:10:00	0
2009-05-15	15:11:00	0
2009-05-15	15:12:00	0
2009-05-15	15:13:00	0
2009-05-15	15:14:00	0
2009-05-15	15:15:00	0
2009-05-15	15:16:00	24
2009-05-15	15:17:00	24
2009-05-15	15:18:00	0
2009-05-15	15:19:00	0
2009-05-15	15:20:00	0
2009-05-15	15:21:00	72
2009-05-15	15:22:00	186
2009-05-15	15:23:00	0
2009-05-15	15:24:00	0
2009-05-15	15:25:00	0
2009-05-15	15:26:00	0
2009-05-15	15:27:00	0
2009-05-15	15:28:00	0
2009-05-15	15:29:00	0
2009-05-15	15:30:00	0
2009-05-15	15:31:00	60
2009-05-15	15:32:00	0
2009-05-15	15:33:00	0
2009-05-15	15:34:00	0
2009-05-15	15:35:00	0
2009-05-15	15:36:00	0
2009-05-15	15:37:00	0
2009-05-15	15:38:00	0
2009-05-15	15:39:00	0
2009-05-15	15:40:00	0
2009-05-15	15:41:00	0
2009-05-15	15:42:00	0
2009-05-15	15:43:00	0
2009-05-15	15:44:00	0
2009-05-15	15:45:00	0
2009-05-15	15:46:00	0
2009-05-15	15:47:00	60
2009-05-15	15:48:00	0
2009-05-15	15:49:00	0
2009-05-15	15:50:00	36
2009-05-15	15:51:00	0
2009-05-15	15:52:00	0
2009-05-15	15:53:00	0
2009-05-15	15:54:00	0
2009-05-15	15:55:00	0
2009-05-15	15:56:00	0
2009-05-15	15:57:00	0
2009-05-15	15:58:00	0
2009-05-15	15:59:00	0
2009-05-15	16:00:00	0
2009-05-15	16:01:00	488
2009-05-15	16:02:00	48
2009-05-15	16:03:00	24
2009-05-15	16:04:00	0
2009-05-15	16:05:00	0
2009-05-15	16:06:00	0
2009-05-15	16:07:00	0
2009-05-15	16:08:00	0
2009-05-15	16:09:00	0
2009-05-15	16:10:00	0
2009-05-15	16:11:00	0
2009-05-15	16:12:00	0
2009-05-15	16:13:00	0
2009-05-15	16:14:00	0
2009-05-15	16:15:00	0
2009-05-15	16:16:00	0
2009-05-15	16:17:00	0
2009-05-15	16:18:00	12
2009-05-15	16:19:00	12
2009-05-15	16:20:00	0
2009-05-15	16:21:00	0
2009-05-15	16:22:00	0
2009-05-15	16:23:00	0
2009-05-15	16:24:00	0
2009-05-15	16:25:00	0
2009-05-15	16:26:00	0
2009-05-15	16:27:00	145
2009-05-15	16:28:00	72
2009-05-15	16:29:00	0
2009-05-15	16:30:00	109
2009-05-15	16:31:00	12
2009-05-15	16:32:00	0
2009-05-15	16:33:00	12
2009-05-15	16:34:00	24
2009-05-15	16:35:00	24
2009-05-15	16:36:00	0
2009-05-15	16:37:00	0
2009-05-15	16:38:00	0
2009-05-15	16:39:00	0
2009-05-15	16:40:00	0
2009-05-15	16:41:00	0
2009-05-15	16:42:00	0
2009-05-15	16:43:00	0
2009-05-15	16:44:00	0
2009-05-15	16:45:00	36
2009-05-15	16:46:00	0
2009-05-15	16:47:00	24
2009-05-15	16:48:00	0
2009-05-15	16:49:00	0
2009-05-15	16:50:00	36
2009-05-15	16:51:00	0
2009-05-15	16:52:00	0
2009-05-15	16:53:00	0
2009-05-15	16:54:00	0
2009-05-15	16:55:00	0
2009-05-15	16:56:00	12
2009-05-15	16:57:00	0
2009-05-15	16:58:00	0
2009-05-15	16:59:00	0
2009-05-15	17:00:00	0
2009-05-15	17:01:00	0
2009-05-15	17:02:00	0
2009-05-15	17:03:00	0
2009-05-15	17:04:00	0
2009-05-15	17:05:00	0
2009-05-15	17:06:00	0
2009-05-15	17:07:00	0
2009-05-15	17:08:00	12
2009-05-15	17:09:00	0
2009-05-15	17:10:00	0
2009-05-15	17:11:00	0
2009-05-15	17:12:00	109
2009-05-15	17:13:00	24
2009-05-15	17:14:00	0
2009-05-15	17:15:00	0
2009-05-15	17:16:00	0
2009-05-15	17:17:00	0
2009-05-15	17:18:00	0
2009-05-15	17:19:00	0
2009-05-15	17:20:00	0
2009-05-15	17:21:00	12
2009-05-15	17:22:00	0
2009-05-15	17:23:00	24
2009-05-15	17:24:00	0
2009-05-15	17:25:00	0
2009-05-15	17:26:00	0
2009-05-15	17:27:00	0
2009-05-15	17:28:00	0
2009-05-15	17:29:00	0
2009-05-15	17:30:00	48
2009-05-15	17:31:00	85
2009-05-15	17:32:00	0
2009-05-15	17:33:00	0
2009-05-15	17:34:00	0
2009-05-15	17:35:00	316
2009-05-15	17:36:00	200
2009-05-15	17:37:00	0
2009-05-15	17:38:00	0
2009-05-15	17:39:00	0
2009-05-15	17:40:00	0
2009-05-15	17:41:00	0
2009-05-15	17:42:00	0
2009-05-15	17:43:00	0
2009-05-15	17:44:00	0
2009-05-15	17:45:00	0
2009-05-15	17:46:00	0
2009-05-15	17:47:00	0
2009-05-15	17:48:00	0
2009-05-15	17:49:00	0
2009-05-15	17:50:00	0
2009-05-15	17:51:00	0
2009-05-15	17:52:00	0
2009-05-15	17:53:00	0
2009-05-15	17:54:00	0
2009-05-15	17:55:00	12
2009-05-15	17:56:00	0
2009-05-15	17:57:00	0
2009-05-15	17:58:00	0
2009-05-15	17:59:00	0
2009-05-15	18:00:00	0
2009-05-15	18:01:00	0
2009-05-15	18:02:00	24
2009-05-15	18:03:00	0
2009-05-15	18:04:00	24
2009-05-15	18:05:00	85
2009-05-15	18:06:00	0
2009-05-15	18:07:00	0
2009-05-15	18:08:00	0
2009-05-15	18:09:00	0
2009-05-15	18:10:00	0
2009-05-15	18:11:00	0
2009-05-15	18:12:00	0
2009-05-15	18:13:00	0
2009-05-15	18:14:00	0
2009-05-15	18:15:00	0
2009-05-15	18:16:00	0
2009-05-15	18:17:00	0
2009-05-15	18:18:00	0
2009-05-15	18:19:00	333
2009-05-15	18:20:00	824
2009-05-15	18:21:00	229
2009-05-15	18:22:00	157
2009-05-15	18:23:00	0
2009-05-15	18:24:00	0
2009-05-15	18:25:00	0
2009-05-15	18:26:00	12
2009-05-15	18:27:00	0
2009-05-15	18:28:00	0
2009-05-15	18:29:00	0
2009-05-15	18:30:00	0
2009-05-15	18:31:00	0
2009-05-15	18:32:00	0
2009-05-15	18:33:00	0
2009-05-15	18:34:00	0
2009-05-15	18:35:00	0
2009-05-15	18:36:00	0
2009-05-15	18:37:00	0
2009-05-15	18:38:00	0
2009-05-15	18:39:00	0
2009-05-15	18:40:00	0
2009-05-15	18:41:00	0
2009-05-15	18:42:00	0
2009-05-15	18:43:00	0
2009-05-15	18:44:00	0
2009-05-15	18:45:00	0
2009-05-15	18:46:00	0
2009-05-15	18:47:00	0
2009-05-15	18:48:00	36
2009-05-15	18:49:00	0
2009-05-15	18:50:00	0
2009-05-15	18:51:00	0
2009-05-15	18:52:00	0
2009-05-15	18:53:00	0
2009-05-15	18:54:00	24
2009-05-15	18:55:00	0
2009-05-15	18:56:00	0
2009-05-15	18:57:00	0
2009-05-15	18:58:00	0
2009-05-15	18:59:00	0
2009-05-15	19:00:00	0
2009-05-15	19:01:00	0
2009-05-15	19:02:00	0
2009-05-15	19:03:00	0
2009-05-15	19:04:00	0
2009-05-15	19:05:00	0
2009-05-15	19:06:00	0
2009-05-15	19:07:00	0
2009-05-15	19:08:00	0
2009-05-15	19:09:00	0
2009-05-15	19:10:00	0
2009-05-15	19:11:00	0
2009-05-15	19:12:00	0
2009-05-15	19:13:00	0
2009-05-15	19:14:00	0
2009-05-15	19:15:00	0
2009-05-15	19:16:00	0
2009-05-15	19:17:00	0
2009-05-15	19:18:00	0
2009-05-15	19:19:00	0
2009-05-15	19:20:00	0
2009-05-15	19:21:00	0
2009-05-15	19:22:00	0
2009-05-15	19:23:00	0
2009-05-15	19:24:00	0
2009-05-15	19:25:00	0
2009-05-15	19:26:00	0
2009-05-15	19:27:00	0
2009-05-15	19:28:00	0
2009-05-15	19:29:00	0
2009-05-15	19:30:00	0
2009-05-15	19:31:00	0
2009-05-15	19:32:00	12
2009-05-15	19:33:00	0
2009-05-15	19:34:00	24
2009-05-15	19:35:00	0
2009-05-15	19:36:00	0
2009-05-15	19:37:00	0
2009-05-15	19:38:00	0
2009-05-15	19:39:00	0
2009-05-15	19:40:00	0
2009-05-15	19:41:00	0
2009-05-15	19:42:00	0
2009-05-15	19:43:00	0
2009-05-15	19:44:00	0
2009-05-15	19:45:00	0
2009-05-15	19:46:00	0
2009-05-15	19:47:00	0
2009-05-15	19:48:00	0
2009-05-15	19:49:00	0
2009-05-15	19:50:00	0
2009-05-15	19:51:00	0
2009-05-15	19:52:00	0
2009-05-15	19:53:00	0
2009-05-15	19:54:00	0
2009-05-15	19:55:00	0
2009-05-15	19:56:00	0
2009-05-15	19:57:00	24
2009-05-15	19:58:00	0
2009-05-15	19:59:00	0
2009-05-15	20:00:00	0
2009-05-15	20:01:00	24
2009-05-15	20:02:00	0
2009-05-15	20:03:00	0
2009-05-15	20:04:00	0
2009-05-15	20:05:00	0
2009-05-15	20:06:00	48
2009-05-15	20:07:00	0
2009-05-15	20:08:00	0
2009-05-15	20:09:00	0
2009-05-15	20:10:00	302
2009-05-15	20:11:00	121
2009-05-15	20:12:00	258
2009-05-15	20:13:00	0
2009-05-15	20:14:00	36
2009-05-15	20:15:00	12
2009-05-15	20:16:00	12
2009-05-15	20:17:00	0
2009-05-15	20:18:00	36
2009-05-15	20:19:00	0
2009-05-15	20:20:00	24
2009-05-15	20:21:00	48
2009-05-15	20:22:00	0
2009-05-15	20:23:00	0
2009-05-15	20:24:00	0
2009-05-15	20:25:00	0
2009-05-15	20:26:00	0
2009-05-15	20:27:00	0
2009-05-15	20:28:00	0
2009-05-15	20:29:00	0
2009-05-15	20:30:00	0
2009-05-15	20:31:00	0
2009-05-15	20:32:00	0
2009-05-15	20:33:00	0
2009-05-15	20:34:00	24
2009-05-15	20:35:00	12
2009-05-15	20:36:00	0
2009-05-15	20:37:00	0
2009-05-15	20:38:00	0
2009-05-15	20:39:00	145
2009-05-15	20:40:00	0
2009-05-15	20:41:00	0
2009-05-15	20:42:00	0
2009-05-15	20:43:00	0
2009-05-15	20:44:00	60
2009-05-15	20:45:00	12
2009-05-15	20:46:00	0
2009-05-15	20:47:00	60
2009-05-15	20:48:00	0
2009-05-15	20:49:00	0
2009-05-15	20:50:00	0
2009-05-15	20:51:00	0
2009-05-15	20:52:00	0
2009-05-15	20:53:00	0
2009-05-15	20:54:00	0
2009-05-15	20:55:00	0
2009-05-15	20:56:00	0
2009-05-15	20:57:00	0
2009-05-15	20:58:00	0
2009-05-15	20:59:00	0
2009-05-15	21:00:00	0
2009-05-15	21:01:00	0
2009-05-15	21:02:00	0
2009-05-15	21:03:00	0
2009-05-15	21:04:00	0
2009-05-15	21:05:00	0
2009-05-15	21:06:00	0
2009-05-15	21:07:00	0
2009-05-15	21:08:00	0
2009-05-15	21:09:00	0
2009-05-15	21:10:00	0
2009-05-15	21:11:00	0
2009-05-15	21:12:00	0
2009-05-15	21:13:00	0
2009-05-15	21:14:00	0
2009-05-15	21:15:00	0
2009-05-15	21:16:00	0
2009-05-15	21:17:00	0
2009-05-15	21:18:00	0
2009-05-15	21:19:00	0
2009-05-15	21:20:00	0
2009-05-15	21:21:00	0
2009-05-15	21:22:00	12
2009-05-15	21:23:00	12
2009-05-15	21:24:00	0
2009-05-15	21:25:00	36
2009-05-15	21:26:00	24
2009-05-15	21:27:00	0
2009-05-15	21:28:00	0
2009-05-15	21:29:00	0
2009-05-15	21:30:00	0
2009-05-15	21:31:00	0
2009-05-15	21:32:00	0
2009-05-15	21:33:00	0
2009-05-15	21:34:00	0
2009-05-15	21:35:00	0
2009-05-15	21:36:00	36
2009-05-15	21:37:00	0
2009-05-15	21:38:00	0
2009-05-15	21:39:00	0
2009-05-15	21:40:00	0
2009-05-15	21:41:00	0
2009-05-15	21:42:00	12
2009-05-15	21:43:00	0
2009-05-15	21:44:00	0
2009-05-15	21:45:00	0
2009-05-15	21:46:00	0
2009-05-15	21:47:00	0
2009-05-15	21:48:00	0
2009-05-15	21:49:00	0
2009-05-15	21:50:00	0
2009-05-15	21:51:00	0
2009-05-15	21:52:00	0
2009-05-15	21:53:00	0
2009-05-15	21:54:00	0
2009-05-15	21:55:00	0
2009-05-15	21:56:00	0
2009-05-15	21:57:00	0
2009-05-15	21:58:00	0
2009-05-15	21:59:00	0
2009-05-15	22:00:00	0
2009-05-15	22:01:00	0
2009-05-15	22:02:00	0
2009-05-15	22:03:00	0
2009-05-15	22:04:00	0
2009-05-15	22:05:00	12
2009-05-15	22:06:00	0
2009-05-15	22:07:00	0
2009-05-15	22:08:00	0
2009-05-15	22:09:00	48
2009-05-15	22:10:00	0
2009-05-15	22:11:00	0
2009-05-15	22:12:00	0
2009-05-15	22:13:00	0
2009-05-15	22:14:00	0
2009-05-15	22:15:00	0
2009-05-15	22:16:00	0
2009-05-15	22:17:00	0
2009-05-15	22:18:00	0
2009-05-15	22:19:00	0
2009-05-15	22:20:00	0
2009-05-15	22:21:00	0
2009-05-15	22:22:00	0
2009-05-15	22:23:00	0
2009-05-15	22:24:00	0
2009-05-15	22:25:00	0
2009-05-15	22:26:00	0
2009-05-15	22:27:00	0
2009-05-15	22:28:00	0
2009-05-15	22:29:00	0
2009-05-15	22:30:00	0
2009-05-15	22:31:00	0
2009-05-15	22:32:00	0
2009-05-15	22:33:00	0
2009-05-15	22:34:00	0
2009-05-15	22:35:00	0
2009-05-15	22:36:00	0
2009-05-15	22:37:00	0
2009-05-15	22:38:00	60
2009-05-15	22:39:00	0
2009-05-15	22:40:00	0
2009-05-15	22:41:00	0
2009-05-15	22:42:00	0
2009-05-15	22:43:00	0
2009-05-15	22:44:00	0
2009-05-15	22:45:00	12
2009-05-15	22:46:00	12
2009-05-15	22:47:00	0
2009-05-15	22:48:00	0
2009-05-15	22:49:00	0
2009-05-15	22:50:00	0
2009-05-15	22:51:00	0
2009-05-15	22:52:00	0
2009-05-15	22:53:00	0
2009-05-15	22:54:00	0
2009-05-15	22:55:00	0
2009-05-15	22:56:00	0
2009-05-15	22:57:00	0
2009-05-15	22:58:00	0
2009-05-15	22:59:00	0
2009-05-15	23:00:00	0
2009-05-15	23:01:00	0
2009-05-15	23:02:00	0
2009-05-15	23:03:00	0
2009-05-15	23:04:00	0
2009-05-15	23:05:00	0
2009-05-15	23:06:00	0
2009-05-15	23:07:00	0
2009-05-15	23:08:00	0
2009-05-15	23:09:00	0
2009-05-15	23:10:00	0
2009-05-15	23:11:00	0
2009-05-15	23:12:00	0
2009-05-15	23:13:00	0
2009-05-15	23:14:00	0
2009-05-15	23:15:00	0
2009-05-15	23:16:00	0
2009-05-15	23:17:00	0
2009-05-15	23:18:00	0
2009-05-15	23:19:00	0
2009-05-15	23:20:00	0
2009-05-15	23:21:00	12
2009-05-15	23:22:00	0
2009-05-15	23:23:00	0
2009-05-15	23:24:00	0
2009-05-15	23:25:00	0
2009-05-15	23:26:00	0
2009-05-15	23:27:00	0
2009-05-15	23:28:00	0
2009-05-15	23:29:00	0
2009-05-15	23:30:00	0
2009-05-15	23:31:00	0
2009-05-15	23:32:00	0
2009-05-15	23:33:00	0
2009-05-15	23:34:00	0
2009-05-15	23:35:00	0
2009-05-15	23:36:00	0
2009-05-15	23:37:00	0
2009-05-15	23:38:00	0
2009-05-15	23:39:00	0
2009-05-15	23:40:00	12
2009-05-15	23:41:00	0
2009-05-15	23:42:00	0
2009-05-15	23:43:00	0
2009-05-15	23:44:00	0
2009-05-15	23:45:00	0
2009-05-15	23:46:00	0
2009-05-15	23:47:00	0
2009-05-15	23:48:00	0
2009-05-15	23:49:00	12
2009-05-15	23:50:00	48
2009-05-15	23:51:00	0
2009-05-15	23:52:00	48
2009-05-15	23:53:00	0
2009-05-15	23:54:00	0
2009-05-15	23:55:00	0
2009-05-15	23:56:00	0
2009-05-15	23:57:00	0
2009-05-15	23:58:00	0
2009-05-15	23:59:00	0
2009-05-16	00:00:00	0
2009-05-16	00:01:00	0
2009-05-16	00:02:00	0
2009-05-16	00:03:00	0
2009-05-16	00:04:00	0
2009-05-16	00:05:00	0
2009-05-16	00:06:00	0
2009-05-16	00:07:00	0
2009-05-16	00:08:00	0
2009-05-16	00:09:00	0
2009-05-16	00:10:00	0
2009-05-16	00:11:00	0
2009-05-16	00:12:00	0
2009-05-16	00:13:00	0
2009-05-16	00:14:00	0
2009-05-16	00:15:00	0
2009-05-16	00:16:00	0
2009-05-16	00:17:00	0
2009-05-16	00:18:00	0
2009-05-16	00:19:00	0
2009-05-16	00:20:00	0
2009-05-16	00:21:00	0
2009-05-16	00:22:00	0
2009-05-16	00:23:00	0
2009-05-16	00:24:00	0
2009-05-16	00:25:00	0
2009-05-16	00:26:00	0
2009-05-16	00:27:00	0
2009-05-16	00:28:00	0
2009-05-16	00:29:00	0
2009-05-16	00:30:00	0
2009-05-16	00:31:00	0
2009-05-16	00:32:00	0
2009-05-16	00:33:00	0
2009-05-16	00:34:00	0
2009-05-16	00:35:00	0
2009-05-16	00:36:00	0
2009-05-16	00:37:00	0
2009-05-16	00:38:00	0
2009-05-16	00:39:00	0
2009-05-16	00:40:00	0
2009-05-16	00:41:00	0
2009-05-16	00:42:00	12
2009-05-16	00:43:00	0
2009-05-16	00:44:00	0
2009-05-16	00:45:00	0
2009-05-16	00:46:00	0
2009-05-16	00:47:00	0
2009-05-16	00:48:00	0
2009-05-16	00:49:00	0
2009-05-16	00:50:00	0
2009-05-16	00:51:00	0
2009-05-16	00:52:00	24
2009-05-16	00:53:00	0
2009-05-16	00:54:00	0
2009-05-16	00:55:00	0
2009-05-16	00:56:00	0
2009-05-16	00:57:00	0
2009-05-16	00:58:00	0
2009-05-16	00:59:00	0
2009-05-16	01:00:00	0
2009-05-16	01:01:00	0
2009-05-16	01:02:00	0
2009-05-16	01:03:00	0
2009-05-16	01:04:00	0
2009-05-16	01:05:00	0
2009-05-16	01:06:00	0
2009-05-16	01:07:00	0
2009-05-16	01:08:00	0
2009-05-16	01:09:00	0
2009-05-16	01:10:00	0
2009-05-16	01:11:00	0
2009-05-16	01:12:00	0
2009-05-16	01:13:00	0
2009-05-16	01:14:00	0
2009-05-16	01:15:00	0
2009-05-16	01:16:00	0
2009-05-16	01:17:00	0
2009-05-16	01:18:00	0
2009-05-16	01:19:00	0
2009-05-16	01:20:00	0
2009-05-16	01:21:00	0
2009-05-16	01:22:00	0
2009-05-16	01:23:00	24
2009-05-16	01:24:00	0
2009-05-16	01:25:00	24
2009-05-16	01:26:00	0
2009-05-16	01:27:00	0
2009-05-16	01:28:00	0
2009-05-16	01:29:00	0
2009-05-16	01:30:00	0
2009-05-16	01:31:00	0
2009-05-16	01:32:00	0
2009-05-16	01:33:00	0
2009-05-16	01:34:00	0
2009-05-16	01:35:00	0
2009-05-16	01:36:00	0
2009-05-16	01:37:00	0
2009-05-16	01:38:00	0
2009-05-16	01:39:00	0
2009-05-16	01:40:00	0
2009-05-16	01:41:00	0
2009-05-16	01:42:00	0
2009-05-16	01:43:00	0
2009-05-16	01:44:00	0
2009-05-16	01:45:00	0
2009-05-16	01:46:00	0
2009-05-16	01:47:00	0
2009-05-16	01:48:00	0
2009-05-16	01:49:00	0
2009-05-16	01:50:00	0
2009-05-16	01:51:00	0
2009-05-16	01:52:00	0
2009-05-16	01:53:00	0
2009-05-16	01:54:00	0
2009-05-16	01:55:00	0
2009-05-16	01:56:00	0
2009-05-16	01:57:00	0
2009-05-16	01:58:00	0
2009-05-16	01:59:00	0
2009-05-16	02:00:00	0
2009-05-16	02:01:00	0
2009-05-16	02:02:00	0
2009-05-16	02:03:00	0
2009-05-16	02:04:00	12
2009-05-16	02:05:00	0
2009-05-16	02:06:00	0
2009-05-16	02:07:00	0
2009-05-16	02:08:00	0
2009-05-16	02:09:00	0
2009-05-16	02:10:00	0
2009-05-16	02:11:00	0
2009-05-16	02:12:00	12
2009-05-16	02:13:00	0
2009-05-16	02:14:00	0
2009-05-16	02:15:00	0
2009-05-16	02:16:00	0
2009-05-16	02:17:00	0
2009-05-16	02:18:00	0
2009-05-16	02:19:00	0
2009-05-16	02:20:00	0
2009-05-16	02:21:00	0
2009-05-16	02:22:00	0
2009-05-16	02:23:00	0
2009-05-16	02:24:00	0
2009-05-16	02:25:00	0
2009-05-16	02:26:00	0
2009-05-16	02:27:00	0
2009-05-16	02:28:00	0
2009-05-16	02:29:00	0
2009-05-16	02:30:00	0
2009-05-16	02:31:00	0
2009-05-16	02:32:00	0
2009-05-16	02:33:00	0
2009-05-16	02:34:00	0
2009-05-16	02:35:00	0
2009-05-16	02:36:00	0
2009-05-16	02:37:00	0
2009-05-16	02:38:00	0
2009-05-16	02:39:00	0
2009-05-16	02:40:00	0
2009-05-16	02:41:00	12
2009-05-16	02:42:00	85
2009-05-16	02:43:00	72
2009-05-16	02:44:00	0
2009-05-16	02:45:00	0
2009-05-16	02:46:00	0
2009-05-16	02:47:00	0
2009-05-16	02:48:00	0
2009-05-16	02:49:00	0
2009-05-16	02:50:00	0
2009-05-16	02:51:00	0
2009-05-16	02:52:00	0
2009-05-16	02:53:00	0
2009-05-16	02:54:00	0
2009-05-16	02:55:00	24
2009-05-16	02:56:00	0
2009-05-16	02:57:00	0
2009-05-16	02:58:00	0
2009-05-16	02:59:00	0
2009-05-16	03:00:00	0
2009-05-16	03:01:00	0
2009-05-16	03:02:00	0
2009-05-16	03:03:00	0
2009-05-16	03:04:00	0
2009-05-16	03:05:00	0
2009-05-16	03:06:00	0
2009-05-16	03:07:00	0
2009-05-16	03:08:00	0
2009-05-16	03:09:00	0
2009-05-16	03:10:00	0
2009-05-16	03:11:00	0
2009-05-16	03:12:00	0
2009-05-16	03:13:00	0
2009-05-16	03:14:00	0
2009-05-16	03:15:00	0
2009-05-16	03:16:00	0
2009-05-16	03:17:00	0
2009-05-16	03:18:00	0
2009-05-16	03:19:00	0
2009-05-16	03:20:00	0
2009-05-16	03:21:00	0
2009-05-16	03:22:00	0
2009-05-16	03:23:00	0
2009-05-16	03:24:00	0
2009-05-16	03:25:00	0
2009-05-16	03:26:00	0
2009-05-16	03:27:00	0
2009-05-16	03:28:00	0
2009-05-16	03:29:00	0
2009-05-16	03:30:00	0
2009-05-16	03:31:00	0
2009-05-16	03:32:00	0
2009-05-16	03:33:00	0
2009-05-16	03:34:00	0
2009-05-16	03:35:00	0
2009-05-16	03:36:00	0
2009-05-16	03:37:00	0
2009-05-16	03:38:00	0
2009-05-16	03:39:00	0
2009-05-16	03:40:00	0
2009-05-16	03:41:00	0
2009-05-16	03:42:00	60
2009-05-16	03:43:00	287
2009-05-16	03:44:00	12
2009-05-16	03:45:00	0
2009-05-16	03:46:00	0
2009-05-16	03:47:00	0
2009-05-16	03:48:00	0
2009-05-16	03:49:00	0
2009-05-16	03:50:00	0
2009-05-16	03:51:00	0
2009-05-16	03:52:00	0
2009-05-16	03:53:00	0
2009-05-16	03:54:00	0
2009-05-16	03:55:00	0
2009-05-16	03:56:00	12
2009-05-16	03:57:00	0
2009-05-16	03:58:00	0
2009-05-16	03:59:00	0
2009-05-16	04:00:00	0
2009-05-16	04:01:00	0
2009-05-16	04:02:00	0
2009-05-16	04:03:00	0
2009-05-16	04:04:00	0
2009-05-16	04:05:00	0
2009-05-16	04:06:00	0
2009-05-16	04:07:00	0
2009-05-16	04:08:00	0
2009-05-16	04:09:00	0
2009-05-16	04:10:00	0
2009-05-16	04:11:00	0
2009-05-16	04:12:00	0
2009-05-16	04:13:00	0
2009-05-16	04:14:00	0
2009-05-16	04:15:00	0
2009-05-16	04:16:00	0
2009-05-16	04:17:00	0
2009-05-16	04:18:00	0
2009-05-16	04:19:00	0
2009-05-16	04:20:00	0
2009-05-16	04:21:00	0
2009-05-16	04:22:00	0
2009-05-16	04:23:00	0
2009-05-16	04:24:00	0
2009-05-16	04:25:00	0
2009-05-16	04:26:00	0
2009-05-16	04:27:00	0
2009-05-16	04:28:00	0
2009-05-16	04:29:00	0
2009-05-16	04:30:00	0
2009-05-16	04:31:00	0
2009-05-16	04:32:00	0
2009-05-16	04:33:00	12
2009-05-16	04:34:00	0
2009-05-16	04:35:00	0
2009-05-16	04:36:00	0
2009-05-16	04:37:00	0
2009-05-16	04:38:00	0
2009-05-16	04:39:00	0
2009-05-16	04:40:00	12
2009-05-16	04:41:00	0
2009-05-16	04:42:00	0
2009-05-16	04:43:00	0
2009-05-16	04:44:00	0
2009-05-16	04:45:00	0
2009-05-16	04:46:00	0
2009-05-16	04:47:00	0
2009-05-16	04:48:00	0
2009-05-16	04:49:00	0
2009-05-16	04:50:00	0
2009-05-16	04:51:00	0
2009-05-16	04:52:00	0
2009-05-16	04:53:00	0
2009-05-16	04:54:00	0
2009-05-16	04:55:00	0
2009-05-16	04:56:00	0
2009-05-16	04:57:00	0
2009-05-16	04:58:00	0
2009-05-16	04:59:00	0
2009-05-16	05:00:00	0
2009-05-16	05:01:00	0
2009-05-16	05:02:00	0
2009-05-16	05:03:00	0
2009-05-16	05:04:00	0
2009-05-16	05:05:00	0
2009-05-16	05:06:00	0
2009-05-16	05:07:00	0
2009-05-16	05:08:00	0
2009-05-16	05:09:00	0
2009-05-16	05:10:00	0
2009-05-16	05:11:00	0
2009-05-16	05:12:00	0
2009-05-16	05:13:00	0
2009-05-16	05:14:00	0
2009-05-16	05:15:00	0
2009-05-16	05:16:00	0
2009-05-16	05:17:00	0
2009-05-16	05:18:00	0
2009-05-16	05:19:00	0
2009-05-16	05:20:00	0
2009-05-16	05:21:00	0
2009-05-16	05:22:00	0
2009-05-16	05:23:00	0
2009-05-16	05:24:00	0
2009-05-16	05:25:00	0
2009-05-16	05:26:00	0
2009-05-16	05:27:00	0
2009-05-16	05:28:00	0
2009-05-16	05:29:00	0
2009-05-16	05:30:00	0
2009-05-16	05:31:00	24
2009-05-16	05:32:00	60
2009-05-16	05:33:00	24
2009-05-16	05:34:00	0
2009-05-16	05:35:00	0
2009-05-16	05:36:00	0
2009-05-16	05:37:00	0
2009-05-16	05:38:00	0
2009-05-16	05:39:00	0
2009-05-16	05:40:00	0
2009-05-16	05:41:00	36
2009-05-16	05:42:00	0
2009-05-16	05:43:00	0
2009-05-16	05:44:00	0
2009-05-16	05:45:00	0
2009-05-16	05:46:00	0
2009-05-16	05:47:00	0
2009-05-16	05:48:00	12
2009-05-16	05:49:00	0
2009-05-16	05:50:00	0
2009-05-16	05:51:00	0
2009-05-16	05:52:00	0
2009-05-16	05:53:00	0
2009-05-16	05:54:00	0
2009-05-16	05:55:00	0
2009-05-16	05:56:00	0
2009-05-16	05:57:00	0
2009-05-16	05:58:00	0
2009-05-16	05:59:00	0
2009-05-16	06:00:00	0
2009-05-16	06:01:00	0
2009-05-16	06:02:00	0
2009-05-16	06:03:00	0
2009-05-16	06:04:00	0
2009-05-16	06:05:00	0
2009-05-16	06:06:00	0
2009-05-16	06:07:00	0
2009-05-16	06:08:00	0
2009-05-16	06:09:00	12
2009-05-16	06:10:00	12
2009-05-16	06:11:00	0
2009-05-16	06:12:00	273
2009-05-16	06:13:00	109
2009-05-16	06:14:00	0
2009-05-16	06:15:00	0
2009-05-16	06:16:00	0
2009-05-16	06:17:00	0
2009-05-16	06:18:00	0
2009-05-16	06:19:00	24
2009-05-16	06:20:00	48
2009-05-16	06:21:00	0
2009-05-16	06:22:00	0
2009-05-16	06:23:00	0
2009-05-16	06:24:00	0
2009-05-16	06:25:00	0
2009-05-16	06:26:00	121
2009-05-16	06:27:00	229
2009-05-16	06:28:00	133
2009-05-16	06:29:00	0
2009-05-16	06:30:00	0
2009-05-16	06:31:00	0
2009-05-16	06:32:00	0
2009-05-16	06:33:00	0
2009-05-16	06:34:00	12
2009-05-16	06:35:00	0
2009-05-16	06:36:00	0
2009-05-16	06:37:00	0
2009-05-16	06:38:00	0
2009-05-16	06:39:00	0
2009-05-16	06:40:00	0
2009-05-16	06:41:00	0
2009-05-16	06:42:00	0
2009-05-16	06:43:00	0
2009-05-16	06:44:00	0
2009-05-16	06:45:00	0
2009-05-16	06:46:00	0
2009-05-16	06:47:00	48
2009-05-16	06:48:00	121
2009-05-16	06:49:00	12
2009-05-16	06:50:00	36
2009-05-16	06:51:00	0
2009-05-16	06:52:00	0
2009-05-16	06:53:00	0
2009-05-16	06:54:00	24
2009-05-16	06:55:00	0
2009-05-16	06:56:00	0
2009-05-16	06:57:00	0
2009-05-16	06:58:00	12
2009-05-16	06:59:00	24
2009-05-16	07:00:00	24
2009-05-16	07:01:00	0
2009-05-16	07:02:00	24
2009-05-16	07:03:00	48
2009-05-16	07:04:00	0
2009-05-16	07:05:00	24
2009-05-16	07:06:00	0
2009-05-16	07:07:00	24
2009-05-16	07:08:00	0
2009-05-16	07:09:00	0
2009-05-16	07:10:00	0
2009-05-16	07:11:00	0
2009-05-16	07:12:00	12
2009-05-16	07:13:00	0
2009-05-16	07:14:00	171
2009-05-16	07:15:00	109
2009-05-16	07:16:00	186
2009-05-16	07:17:00	3272
2009-05-16	07:18:00	384
2009-05-16	07:19:00	48
2009-05-16	07:20:00	452
2009-05-16	07:21:00	418
2009-05-16	07:22:00	401
2009-05-16	07:23:00	667
2009-05-16	07:24:00	1077
2009-05-16	07:25:00	85
2009-05-16	07:26:00	12
2009-05-16	07:27:00	0
2009-05-16	07:28:00	0
2009-05-16	07:29:00	0
2009-05-16	07:30:00	0
2009-05-16	07:31:00	0
2009-05-16	07:32:00	0
2009-05-16	07:33:00	0
2009-05-16	07:34:00	0
2009-05-16	07:35:00	24
2009-05-16	07:36:00	258
2009-05-16	07:37:00	121
2009-05-16	07:38:00	72
2009-05-16	07:39:00	109
2009-05-16	07:40:00	0
2009-05-16	07:41:00	0
2009-05-16	07:42:00	0
2009-05-16	07:43:00	0
2009-05-16	07:44:00	0
2009-05-16	07:45:00	36
2009-05-16	07:46:00	0
2009-05-16	07:47:00	0
2009-05-16	07:48:00	0
2009-05-16	07:49:00	0
2009-05-16	07:50:00	24
2009-05-16	07:51:00	0
2009-05-16	07:52:00	0
2009-05-16	07:53:00	0
2009-05-16	07:54:00	36
2009-05-16	07:55:00	0
2009-05-16	07:56:00	12
2009-05-16	07:57:00	12
2009-05-16	07:58:00	0
2009-05-16	07:59:00	0
2009-05-16	08:00:00	0
2009-05-16	08:01:00	0
2009-05-16	08:02:00	0
2009-05-16	08:03:00	0
2009-05-16	08:04:00	36
2009-05-16	08:05:00	0
2009-05-16	08:06:00	0
2009-05-16	08:07:00	0
2009-05-16	08:08:00	0
2009-05-16	08:09:00	0
2009-05-16	08:10:00	0
2009-05-16	08:11:00	0
2009-05-16	08:12:00	0
2009-05-16	08:13:00	0
2009-05-16	08:14:00	0
2009-05-16	08:15:00	0
2009-05-16	08:16:00	60
2009-05-16	08:17:00	0
2009-05-16	08:18:00	0
2009-05-16	08:19:00	0
2009-05-16	08:20:00	0
2009-05-16	08:21:00	0
2009-05-16	08:22:00	0
2009-05-16	08:23:00	0
2009-05-16	08:24:00	24
2009-05-16	08:25:00	0
2009-05-16	08:26:00	0
2009-05-16	08:27:00	0
2009-05-16	08:28:00	0
2009-05-16	08:29:00	0
2009-05-16	08:30:00	0
2009-05-16	08:31:00	36
2009-05-16	08:32:00	0
2009-05-16	08:33:00	0
2009-05-16	08:34:00	12
2009-05-16	08:35:00	0
2009-05-16	08:36:00	0
2009-05-16	08:37:00	0
2009-05-16	08:38:00	0
2009-05-16	08:39:00	0
2009-05-16	08:40:00	0
2009-05-16	08:41:00	12
2009-05-16	08:42:00	0
2009-05-16	08:43:00	24
2009-05-16	08:44:00	0
2009-05-16	08:45:00	36
2009-05-16	08:46:00	24
2009-05-16	08:47:00	0
2009-05-16	08:48:00	0
2009-05-16	08:49:00	36
2009-05-16	08:50:00	0
2009-05-16	08:51:00	0
2009-05-16	08:52:00	0
2009-05-16	08:53:00	0
2009-05-16	08:54:00	0
2009-05-16	08:55:00	0
2009-05-16	08:56:00	0
2009-05-16	08:57:00	0
2009-05-16	08:58:00	0
2009-05-16	08:59:00	0
2009-05-16	09:00:00	0
2009-05-16	09:01:00	0
2009-05-16	09:02:00	0
2009-05-16	09:03:00	0
2009-05-16	09:04:00	0
2009-05-16	09:05:00	0
2009-05-16	09:06:00	0
2009-05-16	09:07:00	0
2009-05-16	09:08:00	133
[truncated: 23,931 more rows]

[truncated: 2 more sheets: 6.1.09, 6.15.09]
