# Supplementary material for: Initial evaluation of nighttime restlessness in a naturally occurring canine model of osteoarthritis pain
Source: PeerJ. 2015 Feb 17;3:e772. doi: 10.7717/peerj.772 (PMC4340376; doi:10.7717/peerj.772)
Supplement: Supplemental Information 40 [file peerj-03-772-s040.xlsx]

## Sheet: Office Visits
Visit Date	Visit Number
2009-03-12 06:00:00	1
2009-03-26 06:00:00	2
2009-04-08 06:00:00	3
2009-04-22 06:00:00	4
2009-05-06 06:00:00	5
2009-05-20 06:00:00	6
2009-06-03 06:00:00	7
2009-06-17 06:00:00	8
2009-07-01 06:00:00	9

## Sheet: 40_Data
Segment	DateTime	Activity	Hour	Quadrant	Study Day	Weekday
1	2009-03-19 06:01:00	0	6	2	7	5
1	2009-03-19 06:02:00	0	6	2	7	5
1	2009-03-19 06:03:00	0	6	2	7	5
1	2009-03-19 06:04:00	13	6	2	7	5
1	2009-03-19 06:05:00	0	6	2	7	5
1	2009-03-19 06:06:00	0	6	2	7	5
1	2009-03-19 06:07:00	0	6	2	7	5
1	2009-03-19 06:08:00	0	6	2	7	5
1	2009-03-19 06:09:00	0	6	2	7	5
1	2009-03-19 06:10:00	0	6	2	7	5
1	2009-03-19 06:11:00	479	6	2	7	5
1	2009-03-19 06:12:00	407	6	2	7	5
1	2009-03-19 06:13:00	407	6	2	7	5
1	2009-03-19 06:14:00	0	6	2	7	5
1	2009-03-19 06:15:00	0	6	2	7	5
1	2009-03-19 06:16:00	0	6	2	7	5
1	2009-03-19 06:17:00	0	6	2	7	5
1	2009-03-19 06:18:00	0	6	2	7	5
1	2009-03-19 06:19:00	517	6	2	7	5
1	2009-03-19 06:20:00	26	6	2	7	5
1	2009-03-19 06:21:00	228	6	2	7	5
1	2009-03-19 06:22:00	425	6	2	7	5
1	2009-03-19 06:23:00	497	6	2	7	5
1	2009-03-19 06:24:00	517	6	2	7	5
1	2009-03-19 06:25:00	197	6	2	7	5
1	2009-03-19 06:26:00	128	6	2	7	5
1	2009-03-19 06:27:00	305	6	2	7	5
1	2009-03-19 06:28:00	77	6	2	7	5
1	2009-03-19 06:29:00	0	6	2	7	5
1	2009-03-19 06:30:00	0	6	2	7	5
1	2009-03-19 06:31:00	0	6	2	7	5
1	2009-03-19 06:32:00	0	6	2	7	5
1	2009-03-19 06:33:00	0	6	2	7	5
1	2009-03-19 06:34:00	0	6	2	7	5
1	2009-03-19 06:35:00	0	6	2	7	5
1	2009-03-19 06:36:00	0	6	2	7	5
1	2009-03-19 06:37:00	0	6	2	7	5
1	2009-03-19 06:38:00	0	6	2	7	5
1	2009-03-19 06:39:00	0	6	2	7	5
1	2009-03-19 06:40:00	0	6	2	7	5
1	2009-03-19 06:41:00	0	6	2	7	5
1	2009-03-19 06:42:00	707	6	2	7	5
1	2009-03-19 06:43:00	0	6	2	7	5
1	2009-03-19 06:44:00	0	6	2	7	5
1	2009-03-19 06:45:00	0	6	2	7	5
1	2009-03-19 06:46:00	0	6	2	7	5
1	2009-03-19 06:47:00	0	6	2	7	5
1	2009-03-19 06:48:00	0	6	2	7	5
1	2009-03-19 06:49:00	924	6	2	7	5
1	2009-03-19 06:50:00	0	6	2	7	5
1	2009-03-19 06:51:00	0	6	2	7	5
1	2009-03-19 06:52:00	0	6	2	7	5
1	2009-03-19 06:53:00	0	6	2	7	5
1	2009-03-19 06:54:00	0	6	2	7	5
1	2009-03-19 06:55:00	0	6	2	7	5
1	2009-03-19 06:56:00	0	6	2	7	5
1	2009-03-19 06:57:00	0	6	2	7	5
1	2009-03-19 06:58:00	0	6	2	7	5
1	2009-03-19 06:59:00	0	6	2	7	5
1	2009-03-19 07:00:00	0	6	2	7	5
1	2009-03-19 07:01:00	13	7	2	7	5
1	2009-03-19 07:02:00	0	7	2	7	5
1	2009-03-19 07:03:00	0	7	2	7	5
1	2009-03-19 07:04:00	0	7	2	7	5
1	2009-03-19 07:05:00	0	7	2	7	5
1	2009-03-19 07:06:00	0	7	2	7	5
1	2009-03-19 07:07:00	0	7	2	7	5
1	2009-03-19 07:08:00	0	7	2	7	5
1	2009-03-19 07:09:00	538	7	2	7	5
1	2009-03-19 07:10:00	77	7	2	7	5
1	2009-03-19 07:11:00	166	7	2	7	5
1	2009-03-19 07:12:00	599	7	2	7	5
1	2009-03-19 07:13:00	13	7	2	7	5
1	2009-03-19 07:14:00	38	7	2	7	5
1	2009-03-19 07:15:00	579	7	2	7	5
1	2009-03-19 07:16:00	0	7	2	7	5
1	2009-03-19 07:17:00	0	7	2	7	5
1	2009-03-19 07:18:00	0	7	2	7	5
1	2009-03-19 07:19:00	0	7	2	7	5
1	2009-03-19 07:20:00	0	7	2	7	5
1	2009-03-19 07:21:00	0	7	2	7	5
1	2009-03-19 07:22:00	0	7	2	7	5
1	2009-03-19 07:23:00	0	7	2	7	5
1	2009-03-19 07:24:00	0	7	2	7	5
1	2009-03-19 07:25:00	0	7	2	7	5
1	2009-03-19 07:26:00	0	7	2	7	5
1	2009-03-19 07:27:00	0	7	2	7	5
1	2009-03-19 07:28:00	0	7	2	7	5
1	2009-03-19 07:29:00	0	7	2	7	5
1	2009-03-19 07:30:00	0	7	2	7	5
1	2009-03-19 07:31:00	0	7	2	7	5
1	2009-03-19 07:32:00	558	7	2	7	5
1	2009-03-19 07:33:00	1085	7	2	7	5
1	2009-03-19 07:34:00	0	7	2	7	5
1	2009-03-19 07:35:00	0	7	2	7	5
1	2009-03-19 07:36:00	0	7	2	7	5
1	2009-03-19 07:37:00	0	7	2	7	5
1	2009-03-19 07:38:00	0	7	2	7	5
1	2009-03-19 07:39:00	0	7	2	7	5
1	2009-03-19 07:40:00	0	7	2	7	5
1	2009-03-19 07:41:00	0	7	2	7	5
1	2009-03-19 07:42:00	0	7	2	7	5
1	2009-03-19 07:43:00	0	7	2	7	5
1	2009-03-19 07:44:00	0	7	2	7	5
1	2009-03-19 07:45:00	0	7	2	7	5
1	2009-03-19 07:46:00	0	7	2	7	5
1	2009-03-19 07:47:00	0	7	2	7	5
1	2009-03-19 07:48:00	0	7	2	7	5
1	2009-03-19 07:49:00	0	7	2	7	5
1	2009-03-19 07:50:00	0	7	2	7	5
1	2009-03-19 07:51:00	0	7	2	7	5
1	2009-03-19 07:52:00	0	7	2	7	5
1	2009-03-19 07:53:00	0	7	2	7	5
1	2009-03-19 07:54:00	0	7	2	7	5
1	2009-03-19 07:55:00	0	7	2	7	5
1	2009-03-19 07:56:00	425	7	2	7	5
1	2009-03-19 07:57:00	620	7	2	7	5
1	2009-03-19 07:58:00	0	7	2	7	5
1	2009-03-19 07:59:00	13	7	2	7	5
1	2009-03-19 08:00:00	0	7	2	7	5
1	2009-03-19 08:01:00	0	8	2	7	5
1	2009-03-19 08:02:00	0	8	2	7	5
1	2009-03-19 08:03:00	0	8	2	7	5
1	2009-03-19 08:04:00	0	8	2	7	5
1	2009-03-19 08:05:00	0	8	2	7	5
1	2009-03-19 08:06:00	0	8	2	7	5
1	2009-03-19 08:07:00	0	8	2	7	5
1	2009-03-19 08:08:00	0	8	2	7	5
1	2009-03-19 08:09:00	0	8	2	7	5
1	2009-03-19 08:10:00	0	8	2	7	5
1	2009-03-19 08:11:00	0	8	2	7	5
1	2009-03-19 08:12:00	0	8	2	7	5
1	2009-03-19 08:13:00	0	8	2	7	5
1	2009-03-19 08:14:00	0	8	2	7	5
1	2009-03-19 08:15:00	0	8	2	7	5
1	2009-03-19 08:16:00	0	8	2	7	5
1	2009-03-19 08:17:00	0	8	2	7	5
1	2009-03-19 08:18:00	0	8	2	7	5
1	2009-03-19 08:19:00	0	8	2	7	5
1	2009-03-19 08:20:00	0	8	2	7	5
1	2009-03-19 08:21:00	0	8	2	7	5
1	2009-03-19 08:22:00	0	8	2	7	5
1	2009-03-19 08:23:00	0	8	2	7	5
1	2009-03-19 08:24:00	0	8	2	7	5
1	2009-03-19 08:25:00	0	8	2	7	5
1	2009-03-19 08:26:00	0	8	2	7	5
1	2009-03-19 08:27:00	0	8	2	7	5
1	2009-03-19 08:28:00	0	8	2	7	5
1	2009-03-19 08:29:00	0	8	2	7	5
1	2009-03-19 08:30:00	0	8	2	7	5
1	2009-03-19 08:31:00	0	8	2	7	5
1	2009-03-19 08:32:00	13	8	2	7	5
1	2009-03-19 08:33:00	0	8	2	7	5
1	2009-03-19 08:34:00	0	8	2	7	5
1	2009-03-19 08:35:00	0	8	2	7	5
1	2009-03-19 08:36:00	0	8	2	7	5
1	2009-03-19 08:37:00	0	8	2	7	5
1	2009-03-19 08:38:00	0	8	2	7	5
1	2009-03-19 08:39:00	0	8	2	7	5
1	2009-03-19 08:40:00	0	8	2	7	5
1	2009-03-19 08:41:00	0	8	2	7	5
1	2009-03-19 08:42:00	0	8	2	7	5
1	2009-03-19 08:43:00	0	8	2	7	5
1	2009-03-19 08:44:00	0	8	2	7	5
1	2009-03-19 08:45:00	0	8	2	7	5
1	2009-03-19 08:46:00	0	8	2	7	5
1	2009-03-19 08:47:00	0	8	2	7	5
1	2009-03-19 08:48:00	0	8	2	7	5
1	2009-03-19 08:49:00	0	8	2	7	5
1	2009-03-19 08:50:00	0	8	2	7	5
1	2009-03-19 08:51:00	0	8	2	7	5
1	2009-03-19 08:52:00	0	8	2	7	5
1	2009-03-19 08:53:00	0	8	2	7	5
1	2009-03-19 08:54:00	0	8	2	7	5
1	2009-03-19 08:55:00	0	8	2	7	5
1	2009-03-19 08:56:00	0	8	2	7	5
1	2009-03-19 08:57:00	0	8	2	7	5
1	2009-03-19 08:58:00	0	8	2	7	5
1	2009-03-19 08:59:00	13	8	2	7	5
1	2009-03-19 09:00:00	0	8	2	7	5
1	2009-03-19 09:01:00	0	9	2	7	5
1	2009-03-19 09:02:00	0	9	2	7	5
1	2009-03-19 09:03:00	0	9	2	7	5
1	2009-03-19 09:04:00	0	9	2	7	5
1	2009-03-19 09:05:00	90	9	2	7	5
1	2009-03-19 09:06:00	26	9	2	7	5
1	2009-03-19 09:07:00	0	9	2	7	5
1	2009-03-19 09:08:00	0	9	2	7	5
1	2009-03-19 09:09:00	0	9	2	7	5
1	2009-03-19 09:10:00	0	9	2	7	5
1	2009-03-19 09:11:00	0	9	2	7	5
1	2009-03-19 09:12:00	0	9	2	7	5
1	2009-03-19 09:13:00	0	9	2	7	5
1	2009-03-19 09:14:00	0	9	2	7	5
1	2009-03-19 09:15:00	0	9	2	7	5
1	2009-03-19 09:16:00	0	9	2	7	5
1	2009-03-19 09:17:00	0	9	2	7	5
1	2009-03-19 09:18:00	0	9	2	7	5
1	2009-03-19 09:19:00	26	9	2	7	5
1	2009-03-19 09:20:00	0	9	2	7	5
1	2009-03-19 09:21:00	0	9	2	7	5
1	2009-03-19 09:22:00	0	9	2	7	5
1	2009-03-19 09:23:00	0	9	2	7	5
1	2009-03-19 09:24:00	0	9	2	7	5
1	2009-03-19 09:25:00	0	9	2	7	5
1	2009-03-19 09:26:00	0	9	2	7	5
1	2009-03-19 09:27:00	0	9	2	7	5
1	2009-03-19 09:28:00	0	9	2	7	5
1	2009-03-19 09:29:00	0	9	2	7	5
1	2009-03-19 09:30:00	0	9	2	7	5
1	2009-03-19 09:31:00	0	9	2	7	5
1	2009-03-19 09:32:00	0	9	2	7	5
1	2009-03-19 09:33:00	0	9	2	7	5
1	2009-03-19 09:34:00	0	9	2	7	5
1	2009-03-19 09:35:00	0	9	2	7	5
1	2009-03-19 09:36:00	0	9	2	7	5
1	2009-03-19 09:37:00	0	9	2	7	5
1	2009-03-19 09:38:00	0	9	2	7	5
1	2009-03-19 09:39:00	0	9	2	7	5
1	2009-03-19 09:40:00	0	9	2	7	5
1	2009-03-19 09:41:00	0	9	2	7	5
1	2009-03-19 09:42:00	0	9	2	7	5
1	2009-03-19 09:43:00	0	9	2	7	5
1	2009-03-19 09:44:00	0	9	2	7	5
1	2009-03-19 09:45:00	0	9	2	7	5
1	2009-03-19 09:46:00	0	9	2	7	5
1	2009-03-19 09:47:00	0	9	2	7	5
1	2009-03-19 09:48:00	0	9	2	7	5
1	2009-03-19 09:49:00	0	9	2	7	5
1	2009-03-19 09:50:00	0	9	2	7	5
1	2009-03-19 09:51:00	0	9	2	7	5
1	2009-03-19 09:52:00	0	9	2	7	5
1	2009-03-19 09:53:00	0	9	2	7	5
1	2009-03-19 09:54:00	0	9	2	7	5
1	2009-03-19 09:55:00	13	9	2	7	5
1	2009-03-19 09:56:00	0	9	2	7	5
1	2009-03-19 09:57:00	0	9	2	7	5
1	2009-03-19 09:58:00	0	9	2	7	5
1	2009-03-19 09:59:00	0	9	2	7	5
1	2009-03-19 10:00:00	0	9	2	7	5
1	2009-03-19 10:01:00	0	10	2	7	5
1	2009-03-19 10:02:00	0	10	2	7	5
1	2009-03-19 10:03:00	0	10	2	7	5
1	2009-03-19 10:04:00	0	10	2	7	5
1	2009-03-19 10:05:00	0	10	2	7	5
1	2009-03-19 10:06:00	0	10	2	7	5
1	2009-03-19 10:07:00	0	10	2	7	5
1	2009-03-19 10:08:00	0	10	2	7	5
1	2009-03-19 10:09:00	0	10	2	7	5
1	2009-03-19 10:10:00	0	10	2	7	5
1	2009-03-19 10:11:00	0	10	2	7	5
1	2009-03-19 10:12:00	0	10	2	7	5
1	2009-03-19 10:13:00	0	10	2	7	5
1	2009-03-19 10:14:00	0	10	2	7	5
1	2009-03-19 10:15:00	0	10	2	7	5
1	2009-03-19 10:16:00	0	10	2	7	5
1	2009-03-19 10:17:00	0	10	2	7	5
1	2009-03-19 10:18:00	0	10	2	7	5
1	2009-03-19 10:19:00	0	10	2	7	5
1	2009-03-19 10:20:00	0	10	2	7	5
1	2009-03-19 10:21:00	0	10	2	7	5
1	2009-03-19 10:22:00	0	10	2	7	5
1	2009-03-19 10:23:00	0	10	2	7	5
1	2009-03-19 10:24:00	64	10	2	7	5
1	2009-03-19 10:25:00	274	10	2	7	5
1	2009-03-19 10:26:00	0	10	2	7	5
1	2009-03-19 10:27:00	0	10	2	7	5
1	2009-03-19 10:28:00	0	10	2	7	5
1	2009-03-19 10:29:00	0	10	2	7	5
1	2009-03-19 10:30:00	13	10	2	7	5
1	2009-03-19 10:31:00	0	10	2	7	5
1	2009-03-19 10:32:00	0	10	2	7	5
1	2009-03-19 10:33:00	0	10	2	7	5
1	2009-03-19 10:34:00	0	10	2	7	5
1	2009-03-19 10:35:00	0	10	2	7	5
1	2009-03-19 10:36:00	0	10	2	7	5
1	2009-03-19 10:37:00	0	10	2	7	5
1	2009-03-19 10:38:00	0	10	2	7	5
1	2009-03-19 10:39:00	0	10	2	7	5
1	2009-03-19 10:40:00	0	10	2	7	5
1	2009-03-19 10:41:00	0	10	2	7	5
1	2009-03-19 10:42:00	0	10	2	7	5
1	2009-03-19 10:43:00	0	10	2	7	5
1	2009-03-19 10:44:00	0	10	2	7	5
1	2009-03-19 10:45:00	0	10	2	7	5
1	2009-03-19 10:46:00	0	10	2	7	5
1	2009-03-19 10:47:00	0	10	2	7	5
1	2009-03-19 10:48:00	0	10	2	7	5
1	2009-03-19 10:49:00	0	10	2	7	5
1	2009-03-19 10:50:00	0	10	2	7	5
1	2009-03-19 10:51:00	0	10	2	7	5
1	2009-03-19 10:52:00	0	10	2	7	5
1	2009-03-19 10:53:00	0	10	2	7	5
1	2009-03-19 10:54:00	0	10	2	7	5
1	2009-03-19 10:55:00	0	10	2	7	5
1	2009-03-19 10:56:00	0	10	2	7	5
1	2009-03-19 10:57:00	0	10	2	7	5
1	2009-03-19 10:58:00	0	10	2	7	5
1	2009-03-19 10:59:00	0	10	2	7	5
1	2009-03-19 11:00:00	0	10	2	7	5
1	2009-03-19 11:01:00	0	11	2	7	5
1	2009-03-19 11:02:00	0	11	2	7	5
1	2009-03-19 11:03:00	0	11	2	7	5
1	2009-03-19 11:04:00	0	11	2	7	5
1	2009-03-19 11:05:00	0	11	2	7	5
1	2009-03-19 11:06:00	0	11	2	7	5
1	2009-03-19 11:07:00	0	11	2	7	5
1	2009-03-19 11:08:00	0	11	2	7	5
1	2009-03-19 11:09:00	0	11	2	7	5
1	2009-03-19 11:10:00	13	11	2	7	5
1	2009-03-19 11:11:00	51	11	2	7	5
1	2009-03-19 11:12:00	0	11	2	7	5
1	2009-03-19 11:13:00	13	11	2	7	5
1	2009-03-19 11:14:00	443	11	2	7	5
1	2009-03-19 11:15:00	497	11	2	7	5
1	2009-03-19 11:16:00	0	11	2	7	5
1	2009-03-19 11:17:00	13	11	2	7	5
1	2009-03-19 11:18:00	0	11	2	7	5
1	2009-03-19 11:19:00	0	11	2	7	5
1	2009-03-19 11:20:00	0	11	2	7	5
1	2009-03-19 11:21:00	0	11	2	7	5
1	2009-03-19 11:22:00	0	11	2	7	5
1	2009-03-19 11:23:00	0	11	2	7	5
1	2009-03-19 11:24:00	0	11	2	7	5
1	2009-03-19 11:25:00	0	11	2	7	5
1	2009-03-19 11:26:00	0	11	2	7	5
1	2009-03-19 11:27:00	0	11	2	7	5
1	2009-03-19 11:28:00	0	11	2	7	5
1	2009-03-19 11:29:00	0	11	2	7	5
1	2009-03-19 11:30:00	0	11	2	7	5
1	2009-03-19 11:31:00	0	11	2	7	5
1	2009-03-19 11:32:00	0	11	2	7	5
1	2009-03-19 11:33:00	0	11	2	7	5
1	2009-03-19 11:34:00	0	11	2	7	5
1	2009-03-19 11:35:00	0	11	2	7	5
1	2009-03-19 11:36:00	799	11	2	7	5
1	2009-03-19 11:37:00	64	11	2	7	5
1	2009-03-19 11:38:00	924	11	2	7	5
1	2009-03-19 11:39:00	443	11	2	7	5
1	2009-03-19 11:40:00	353	11	2	7	5
1	2009-03-19 11:41:00	0	11	2	7	5
1	2009-03-19 11:42:00	77	11	2	7	5
1	2009-03-19 11:43:00	13	11	2	7	5
1	2009-03-19 11:44:00	102	11	2	7	5
1	2009-03-19 11:45:00	461	11	2	7	5
1	2009-03-19 11:46:00	26	11	2	7	5
1	2009-03-19 11:47:00	899	11	2	7	5
1	2009-03-19 11:48:00	0	11	2	7	5
1	2009-03-19 11:49:00	0	11	2	7	5
1	2009-03-19 11:50:00	0	11	2	7	5
1	2009-03-19 11:51:00	0	11	2	7	5
1	2009-03-19 11:52:00	0	11	2	7	5
1	2009-03-19 11:53:00	0	11	2	7	5
1	2009-03-19 11:54:00	0	11	2	7	5
1	2009-03-19 11:55:00	0	11	2	7	5
1	2009-03-19 11:56:00	0	11	2	7	5
1	2009-03-19 11:57:00	0	11	2	7	5
1	2009-03-19 11:58:00	0	11	2	7	5
1	2009-03-19 11:59:00	0	11	2	7	5
1	2009-03-19 12:00:00	0	11	2	7	5
1	2009-03-19 12:01:00	0	12	3	7	5
1	2009-03-19 12:02:00	0	12	3	7	5
1	2009-03-19 12:03:00	0	12	3	7	5
1	2009-03-19 12:04:00	0	12	3	7	5
1	2009-03-19 12:05:00	0	12	3	7	5
1	2009-03-19 12:06:00	13	12	3	7	5
1	2009-03-19 12:07:00	0	12	3	7	5
1	2009-03-19 12:08:00	0	12	3	7	5
1	2009-03-19 12:09:00	0	12	3	7	5
1	2009-03-19 12:10:00	0	12	3	7	5
1	2009-03-19 12:11:00	0	12	3	7	5
1	2009-03-19 12:12:00	0	12	3	7	5
1	2009-03-19 12:13:00	0	12	3	7	5
1	2009-03-19 12:14:00	0	12	3	7	5
1	2009-03-19 12:15:00	0	12	3	7	5
1	2009-03-19 12:16:00	0	12	3	7	5
1	2009-03-19 12:17:00	0	12	3	7	5
1	2009-03-19 12:18:00	0	12	3	7	5
1	2009-03-19 12:19:00	0	12	3	7	5
1	2009-03-19 12:20:00	0	12	3	7	5
1	2009-03-19 12:21:00	0	12	3	7	5
1	2009-03-19 12:22:00	77	12	3	7	5
1	2009-03-19 12:23:00	517	12	3	7	5
1	2009-03-19 12:24:00	0	12	3	7	5
1	2009-03-19 12:25:00	0	12	3	7	5
1	2009-03-19 12:26:00	0	12	3	7	5
1	2009-03-19 12:27:00	0	12	3	7	5
1	2009-03-19 12:28:00	259	12	3	7	5
1	2009-03-19 12:29:00	0	12	3	7	5
1	2009-03-19 12:30:00	0	12	3	7	5
1	2009-03-19 12:31:00	0	12	3	7	5
1	2009-03-19 12:32:00	0	12	3	7	5
1	2009-03-19 12:33:00	0	12	3	7	5
1	2009-03-19 12:34:00	0	12	3	7	5
1	2009-03-19 12:35:00	0	12	3	7	5
1	2009-03-19 12:36:00	0	12	3	7	5
1	2009-03-19 12:37:00	0	12	3	7	5
1	2009-03-19 12:38:00	0	12	3	7	5
1	2009-03-19 12:39:00	0	12	3	7	5
1	2009-03-19 12:40:00	0	12	3	7	5
1	2009-03-19 12:41:00	0	12	3	7	5
1	2009-03-19 12:42:00	0	12	3	7	5
1	2009-03-19 12:43:00	0	12	3	7	5
1	2009-03-19 12:44:00	0	12	3	7	5
1	2009-03-19 12:45:00	0	12	3	7	5
1	2009-03-19 12:46:00	0	12	3	7	5
1	2009-03-19 12:47:00	0	12	3	7	5
1	2009-03-19 12:48:00	0	12	3	7	5
1	2009-03-19 12:49:00	0	12	3	7	5
1	2009-03-19 12:50:00	0	12	3	7	5
1	2009-03-19 12:51:00	0	12	3	7	5
1	2009-03-19 12:52:00	0	12	3	7	5
1	2009-03-19 12:53:00	0	12	3	7	5
1	2009-03-19 12:54:00	0	12	3	7	5
1	2009-03-19 12:55:00	0	12	3	7	5
1	2009-03-19 12:56:00	0	12	3	7	5
1	2009-03-19 12:57:00	0	12	3	7	5
1	2009-03-19 12:58:00	0	12	3	7	5
1	2009-03-19 12:59:00	0	12	3	7	5
1	2009-03-19 13:00:00	0	12	3	7	5
1	2009-03-19 13:01:00	0	13	3	7	5
1	2009-03-19 13:02:00	0	13	3	7	5
1	2009-03-19 13:03:00	0	13	3	7	5
1	2009-03-19 13:04:00	0	13	3	7	5
1	2009-03-19 13:05:00	0	13	3	7	5
1	2009-03-19 13:06:00	0	13	3	7	5
1	2009-03-19 13:07:00	0	13	3	7	5
1	2009-03-19 13:08:00	0	13	3	7	5
1	2009-03-19 13:09:00	0	13	3	7	5
1	2009-03-19 13:10:00	0	13	3	7	5
1	2009-03-19 13:11:00	0	13	3	7	5
1	2009-03-19 13:12:00	0	13	3	7	5
1	2009-03-19 13:13:00	0	13	3	7	5
1	2009-03-19 13:14:00	0	13	3	7	5
1	2009-03-19 13:15:00	0	13	3	7	5
1	2009-03-19 13:16:00	0	13	3	7	5
1	2009-03-19 13:17:00	0	13	3	7	5
1	2009-03-19 13:18:00	26	13	3	7	5
1	2009-03-19 13:19:00	13	13	3	7	5
1	2009-03-19 13:20:00	0	13	3	7	5
1	2009-03-19 13:21:00	0	13	3	7	5
1	2009-03-19 13:22:00	0	13	3	7	5
1	2009-03-19 13:23:00	0	13	3	7	5
1	2009-03-19 13:24:00	0	13	3	7	5
1	2009-03-19 13:25:00	0	13	3	7	5
1	2009-03-19 13:26:00	0	13	3	7	5
1	2009-03-19 13:27:00	353	13	3	7	5
1	2009-03-19 13:28:00	707	13	3	7	5
1	2009-03-19 13:29:00	212	13	3	7	5
1	2009-03-19 13:30:00	776	13	3	7	5
1	2009-03-19 13:31:00	243	13	3	7	5
1	2009-03-19 13:32:00	620	13	3	7	5
1	2009-03-19 13:33:00	0	13	3	7	5
1	2009-03-19 13:34:00	0	13	3	7	5
1	2009-03-19 13:35:00	0	13	3	7	5
1	2009-03-19 13:36:00	0	13	3	7	5
1	2009-03-19 13:37:00	13	13	3	7	5
1	2009-03-19 13:38:00	13	13	3	7	5
1	2009-03-19 13:39:00	0	13	3	7	5
1	2009-03-19 13:40:00	13	13	3	7	5
1	2009-03-19 13:41:00	0	13	3	7	5
1	2009-03-19 13:42:00	0	13	3	7	5
1	2009-03-19 13:43:00	0	13	3	7	5
1	2009-03-19 13:44:00	0	13	3	7	5
1	2009-03-19 13:45:00	0	13	3	7	5
1	2009-03-19 13:46:00	0	13	3	7	5
1	2009-03-19 13:47:00	0	13	3	7	5
1	2009-03-19 13:48:00	26	13	3	7	5
1	2009-03-19 13:49:00	77	13	3	7	5
1	2009-03-19 13:50:00	289	13	3	7	5
1	2009-03-19 13:51:00	0	13	3	7	5
1	2009-03-19 13:52:00	0	13	3	7	5
1	2009-03-19 13:53:00	0	13	3	7	5
1	2009-03-19 13:54:00	0	13	3	7	5
1	2009-03-19 13:55:00	0	13	3	7	5
1	2009-03-19 13:56:00	0	13	3	7	5
1	2009-03-19 13:57:00	0	13	3	7	5
1	2009-03-19 13:58:00	0	13	3	7	5
1	2009-03-19 13:59:00	0	13	3	7	5
1	2009-03-19 14:00:00	0	13	3	7	5
1	2009-03-19 14:01:00	0	14	3	7	5
1	2009-03-19 14:02:00	0	14	3	7	5
1	2009-03-19 14:03:00	0	14	3	7	5
1	2009-03-19 14:04:00	13	14	3	7	5
1	2009-03-19 14:05:00	0	14	3	7	5
1	2009-03-19 14:06:00	0	14	3	7	5
1	2009-03-19 14:07:00	0	14	3	7	5
1	2009-03-19 14:08:00	0	14	3	7	5
1	2009-03-19 14:09:00	0	14	3	7	5
1	2009-03-19 14:10:00	0	14	3	7	5
1	2009-03-19 14:11:00	0	14	3	7	5
1	2009-03-19 14:12:00	0	14	3	7	5
1	2009-03-19 14:13:00	0	14	3	7	5
1	2009-03-19 14:14:00	0	14	3	7	5
1	2009-03-19 14:15:00	0	14	3	7	5
1	2009-03-19 14:16:00	0	14	3	7	5
1	2009-03-19 14:17:00	0	14	3	7	5
1	2009-03-19 14:18:00	13	14	3	7	5
1	2009-03-19 14:19:00	141	14	3	7	5
1	2009-03-19 14:20:00	707	14	3	7	5
1	2009-03-19 14:21:00	51	14	3	7	5
1	2009-03-19 14:22:00	13	14	3	7	5
1	2009-03-19 14:23:00	0	14	3	7	5
1	2009-03-19 14:24:00	0	14	3	7	5
1	2009-03-19 14:25:00	0	14	3	7	5
1	2009-03-19 14:26:00	0	14	3	7	5
1	2009-03-19 14:27:00	13	14	3	7	5
1	2009-03-19 14:28:00	0	14	3	7	5
1	2009-03-19 14:29:00	0	14	3	7	5
1	2009-03-19 14:30:00	0	14	3	7	5
1	2009-03-19 14:31:00	13	14	3	7	5
1	2009-03-19 14:32:00	0	14	3	7	5
1	2009-03-19 14:33:00	0	14	3	7	5
1	2009-03-19 14:34:00	77	14	3	7	5
1	2009-03-19 14:35:00	13	14	3	7	5
1	2009-03-19 14:36:00	13	14	3	7	5
1	2009-03-19 14:37:00	0	14	3	7	5
1	2009-03-19 14:38:00	407	14	3	7	5
1	2009-03-19 14:39:00	154	14	3	7	5
1	2009-03-19 14:40:00	0	14	3	7	5
1	2009-03-19 14:41:00	0	14	3	7	5
1	2009-03-19 14:42:00	0	14	3	7	5
1	2009-03-19 14:43:00	0	14	3	7	5
1	2009-03-19 14:44:00	0	14	3	7	5
1	2009-03-19 14:45:00	0	14	3	7	5
1	2009-03-19 14:46:00	0	14	3	7	5
1	2009-03-19 14:47:00	0	14	3	7	5
1	2009-03-19 14:48:00	0	14	3	7	5
1	2009-03-19 14:49:00	0	14	3	7	5
1	2009-03-19 14:50:00	0	14	3	7	5
1	2009-03-19 14:51:00	0	14	3	7	5
1	2009-03-19 14:52:00	0	14	3	7	5
1	2009-03-19 14:53:00	0	14	3	7	5
1	2009-03-19 14:54:00	0	14	3	7	5
1	2009-03-19 14:55:00	0	14	3	7	5
1	2009-03-19 14:56:00	0	14	3	7	5
1	2009-03-19 14:57:00	0	14	3	7	5
1	2009-03-19 14:58:00	0	14	3	7	5
1	2009-03-19 14:59:00	0	14	3	7	5
1	2009-03-19 15:00:00	0	14	3	7	5
1	2009-03-19 15:01:00	0	15	3	7	5
1	2009-03-19 15:02:00	0	15	3	7	5
1	2009-03-19 15:03:00	0	15	3	7	5
1	2009-03-19 15:04:00	0	15	3	7	5
1	2009-03-19 15:05:00	0	15	3	7	5
1	2009-03-19 15:06:00	0	15	3	7	5
1	2009-03-19 15:07:00	0	15	3	7	5
1	2009-03-19 15:08:00	0	15	3	7	5
1	2009-03-19 15:09:00	0	15	3	7	5
1	2009-03-19 15:10:00	0	15	3	7	5
1	2009-03-19 15:11:00	0	15	3	7	5
1	2009-03-19 15:12:00	0	15	3	7	5
1	2009-03-19 15:13:00	0	15	3	7	5
1	2009-03-19 15:14:00	0	15	3	7	5
1	2009-03-19 15:15:00	0	15	3	7	5
1	2009-03-19 15:16:00	0	15	3	7	5
1	2009-03-19 15:17:00	197	15	3	7	5
1	2009-03-19 15:18:00	228	15	3	7	5
1	2009-03-19 15:19:00	0	15	3	7	5
1	2009-03-19 15:20:00	0	15	3	7	5
1	2009-03-19 15:21:00	0	15	3	7	5
1	2009-03-19 15:22:00	0	15	3	7	5
1	2009-03-19 15:23:00	0	15	3	7	5
1	2009-03-19 15:24:00	0	15	3	7	5
1	2009-03-19 15:25:00	0	15	3	7	5
1	2009-03-19 15:26:00	0	15	3	7	5
1	2009-03-19 15:27:00	0	15	3	7	5
1	2009-03-19 15:28:00	0	15	3	7	5
1	2009-03-19 15:29:00	0	15	3	7	5
1	2009-03-19 15:30:00	0	15	3	7	5
1	2009-03-19 15:31:00	0	15	3	7	5
1	2009-03-19 15:32:00	26	15	3	7	5
1	2009-03-19 15:33:00	0	15	3	7	5
1	2009-03-19 15:34:00	0	15	3	7	5
1	2009-03-19 15:35:00	0	15	3	7	5
1	2009-03-19 15:36:00	0	15	3	7	5
1	2009-03-19 15:37:00	0	15	3	7	5
1	2009-03-19 15:38:00	0	15	3	7	5
1	2009-03-19 15:39:00	0	15	3	7	5
1	2009-03-19 15:40:00	0	15	3	7	5
1	2009-03-19 15:41:00	0	15	3	7	5
1	2009-03-19 15:42:00	0	15	3	7	5
1	2009-03-19 15:43:00	13	15	3	7	5
1	2009-03-19 15:44:00	0	15	3	7	5
1	2009-03-19 15:45:00	51	15	3	7	5
1	2009-03-19 15:46:00	0	15	3	7	5
1	2009-03-19 15:47:00	0	15	3	7	5
1	2009-03-19 15:48:00	0	15	3	7	5
1	2009-03-19 15:49:00	0	15	3	7	5
1	2009-03-19 15:50:00	0	15	3	7	5
1	2009-03-19 15:51:00	0	15	3	7	5
1	2009-03-19 15:52:00	0	15	3	7	5
1	2009-03-19 15:53:00	0	15	3	7	5
1	2009-03-19 15:54:00	0	15	3	7	5
1	2009-03-19 15:55:00	0	15	3	7	5
1	2009-03-19 15:56:00	0	15	3	7	5
1	2009-03-19 15:57:00	0	15	3	7	5
1	2009-03-19 15:58:00	0	15	3	7	5
1	2009-03-19 15:59:00	0	15	3	7	5
1	2009-03-19 16:00:00	0	15	3	7	5
1	2009-03-19 16:01:00	0	16	3	7	5
1	2009-03-19 16:02:00	0	16	3	7	5
1	2009-03-19 16:03:00	0	16	3	7	5
1	2009-03-19 16:04:00	0	16	3	7	5
1	2009-03-19 16:05:00	0	16	3	7	5
1	2009-03-19 16:06:00	0	16	3	7	5
1	2009-03-19 16:07:00	0	16	3	7	5
1	2009-03-19 16:08:00	0	16	3	7	5
1	2009-03-19 16:09:00	0	16	3	7	5
1	2009-03-19 16:10:00	0	16	3	7	5
1	2009-03-19 16:11:00	0	16	3	7	5
1	2009-03-19 16:12:00	0	16	3	7	5
1	2009-03-19 16:13:00	0	16	3	7	5
1	2009-03-19 16:14:00	0	16	3	7	5
1	2009-03-19 16:15:00	0	16	3	7	5
1	2009-03-19 16:16:00	0	16	3	7	5
1	2009-03-19 16:17:00	0	16	3	7	5
1	2009-03-19 16:18:00	0	16	3	7	5
1	2009-03-19 16:19:00	0	16	3	7	5
1	2009-03-19 16:20:00	0	16	3	7	5
1	2009-03-19 16:21:00	0	16	3	7	5
1	2009-03-19 16:22:00	0	16	3	7	5
1	2009-03-19 16:23:00	0	16	3	7	5
1	2009-03-19 16:24:00	0	16	3	7	5
1	2009-03-19 16:25:00	0	16	3	7	5
1	2009-03-19 16:26:00	0	16	3	7	5
1	2009-03-19 16:27:00	0	16	3	7	5
1	2009-03-19 16:28:00	0	16	3	7	5
1	2009-03-19 16:29:00	0	16	3	7	5
1	2009-03-19 16:30:00	0	16	3	7	5
1	2009-03-19 16:31:00	13	16	3	7	5
1	2009-03-19 16:32:00	26	16	3	7	5
1	2009-03-19 16:33:00	0	16	3	7	5
1	2009-03-19 16:34:00	0	16	3	7	5
1	2009-03-19 16:35:00	0	16	3	7	5
1	2009-03-19 16:36:00	0	16	3	7	5
1	2009-03-19 16:37:00	0	16	3	7	5
1	2009-03-19 16:38:00	0	16	3	7	5
1	2009-03-19 16:39:00	0	16	3	7	5
1	2009-03-19 16:40:00	0	16	3	7	5
1	2009-03-19 16:41:00	0	16	3	7	5
1	2009-03-19 16:42:00	0	16	3	7	5
1	2009-03-19 16:43:00	0	16	3	7	5
1	2009-03-19 16:44:00	0	16	3	7	5
1	2009-03-19 16:45:00	0	16	3	7	5
1	2009-03-19 16:46:00	0	16	3	7	5
1	2009-03-19 16:47:00	0	16	3	7	5
1	2009-03-19 16:48:00	13	16	3	7	5
1	2009-03-19 16:49:00	90	16	3	7	5
1	2009-03-19 16:50:00	0	16	3	7	5
1	2009-03-19 16:51:00	0	16	3	7	5
1	2009-03-19 16:52:00	461	16	3	7	5
1	2009-03-19 16:53:00	0	16	3	7	5
1	2009-03-19 16:54:00	0	16	3	7	5
1	2009-03-19 16:55:00	0	16	3	7	5
1	2009-03-19 16:56:00	51	16	3	7	5
1	2009-03-19 16:57:00	38	16	3	7	5
1	2009-03-19 16:58:00	13	16	3	7	5
1	2009-03-19 16:59:00	13	16	3	7	5
1	2009-03-19 17:00:00	13	16	3	7	5
1	2009-03-19 17:01:00	0	17	3	7	5
1	2009-03-19 17:02:00	0	17	3	7	5
1	2009-03-19 17:03:00	13	17	3	7	5
1	2009-03-19 17:04:00	13	17	3	7	5
1	2009-03-19 17:05:00	0	17	3	7	5
1	2009-03-19 17:06:00	154	17	3	7	5
1	2009-03-19 17:07:00	0	17	3	7	5
1	2009-03-19 17:08:00	77	17	3	7	5
1	2009-03-19 17:09:00	102	17	3	7	5
1	2009-03-19 17:10:00	51	17	3	7	5
1	2009-03-19 17:11:00	13	17	3	7	5
1	2009-03-19 17:12:00	38	17	3	7	5
1	2009-03-19 17:13:00	0	17	3	7	5
1	2009-03-19 17:14:00	538	17	3	7	5
1	2009-03-19 17:15:00	182	17	3	7	5
1	2009-03-19 17:16:00	13	17	3	7	5
1	2009-03-19 17:17:00	289	17	3	7	5
1	2009-03-19 17:18:00	479	17	3	7	5
1	2009-03-19 17:19:00	1864	17	3	7	5
1	2009-03-19 17:20:00	102	17	3	7	5
1	2009-03-19 17:21:00	1231	17	3	7	5
1	2009-03-19 17:22:00	166	17	3	7	5
1	2009-03-19 17:23:00	950	17	3	7	5
1	2009-03-19 17:24:00	620	17	3	7	5
1	2009-03-19 17:25:00	517	17	3	7	5
1	2009-03-19 17:26:00	1423	17	3	7	5
1	2009-03-19 17:27:00	599	17	3	7	5
1	2009-03-19 17:28:00	182	17	3	7	5
1	2009-03-19 17:29:00	90	17	3	7	5
1	2009-03-19 17:30:00	166	17	3	7	5
1	2009-03-19 17:31:00	154	17	3	7	5
1	2009-03-19 17:32:00	197	17	3	7	5
1	2009-03-19 17:33:00	799	17	3	7	5
1	2009-03-19 17:34:00	77	17	3	7	5
1	2009-03-19 17:35:00	497	17	3	7	5
1	2009-03-19 17:36:00	0	17	3	7	5
1	2009-03-19 17:37:00	154	17	3	7	5
1	2009-03-19 17:38:00	443	17	3	7	5
1	2009-03-19 17:39:00	102	17	3	7	5
1	2009-03-19 17:40:00	38	17	3	7	5
1	2009-03-19 17:41:00	353	17	3	7	5
1	2009-03-19 17:42:00	197	17	3	7	5
1	2009-03-19 17:43:00	128	17	3	7	5
1	2009-03-19 17:44:00	479	17	3	7	5
1	2009-03-19 17:45:00	64	17	3	7	5
1	2009-03-19 17:46:00	389	17	3	7	5
1	2009-03-19 17:47:00	26	17	3	7	5
1	2009-03-19 17:48:00	154	17	3	7	5
1	2009-03-19 17:49:00	128	17	3	7	5
1	2009-03-19 17:50:00	51	17	3	7	5
1	2009-03-19 17:51:00	558	17	3	7	5
1	2009-03-19 17:52:00	182	17	3	7	5
1	2009-03-19 17:53:00	259	17	3	7	5
1	2009-03-19 17:54:00	13	17	3	7	5
1	2009-03-19 17:55:00	51	17	3	7	5
1	2009-03-19 17:56:00	371	17	3	7	5
1	2009-03-19 17:57:00	0	17	3	7	5
1	2009-03-19 17:58:00	0	17	3	7	5
1	2009-03-19 17:59:00	0	17	3	7	5
1	2009-03-19 18:00:00	13	17	3	7	5
1	2009-03-19 18:01:00	13	18	4	7	5
1	2009-03-19 18:02:00	0	18	4	7	5
1	2009-03-19 18:03:00	0	18	4	7	5
1	2009-03-19 18:04:00	13	18	4	7	5
1	2009-03-19 18:05:00	0	18	4	7	5
1	2009-03-19 18:06:00	0	18	4	7	5
1	2009-03-19 18:07:00	0	18	4	7	5
1	2009-03-19 18:08:00	0	18	4	7	5
1	2009-03-19 18:09:00	389	18	4	7	5
1	2009-03-19 18:10:00	166	18	4	7	5
1	2009-03-19 18:11:00	479	18	4	7	5
1	2009-03-19 18:12:00	389	18	4	7	5
1	2009-03-19 18:13:00	77	18	4	7	5
1	2009-03-19 18:14:00	0	18	4	7	5
1	2009-03-19 18:15:00	13	18	4	7	5
1	2009-03-19 18:16:00	0	18	4	7	5
1	2009-03-19 18:17:00	115	18	4	7	5
1	2009-03-19 18:18:00	166	18	4	7	5
1	2009-03-19 18:19:00	599	18	4	7	5
1	2009-03-19 18:20:00	5555	18	4	7	5
1	2009-03-19 18:21:00	4488	18	4	7	5
1	2009-03-19 18:22:00	599	18	4	7	5
1	2009-03-19 18:23:00	1057	18	4	7	5
1	2009-03-19 18:24:00	212	18	4	7	5
1	2009-03-19 18:25:00	115	18	4	7	5
1	2009-03-19 18:26:00	38	18	4	7	5
1	2009-03-19 18:27:00	64	18	4	7	5
1	2009-03-19 18:28:00	102	18	4	7	5
1	2009-03-19 18:29:00	2117	18	4	7	5
1	2009-03-19 18:30:00	579	18	4	7	5
1	2009-03-19 18:31:00	13	18	4	7	5
1	2009-03-19 18:32:00	0	18	4	7	5
1	2009-03-19 18:33:00	0	18	4	7	5
1	2009-03-19 18:34:00	0	18	4	7	5
1	2009-03-19 18:35:00	0	18	4	7	5
1	2009-03-19 18:36:00	0	18	4	7	5
1	2009-03-19 18:37:00	13	18	4	7	5
1	2009-03-19 18:38:00	289	18	4	7	5
1	2009-03-19 18:39:00	335	18	4	7	5
1	2009-03-19 18:40:00	38	18	4	7	5
1	2009-03-19 18:41:00	620	18	4	7	5
1	2009-03-19 18:42:00	0	18	4	7	5
1	2009-03-19 18:43:00	0	18	4	7	5
1	2009-03-19 18:44:00	0	18	4	7	5
1	2009-03-19 18:45:00	197	18	4	7	5
1	2009-03-19 18:46:00	51	18	4	7	5
1	2009-03-19 18:47:00	461	18	4	7	5
1	2009-03-19 18:48:00	182	18	4	7	5
1	2009-03-19 18:49:00	64	18	4	7	5
1	2009-03-19 18:50:00	0	18	4	7	5
1	2009-03-19 18:51:00	128	18	4	7	5
1	2009-03-19 18:52:00	102	18	4	7	5
1	2009-03-19 18:53:00	102	18	4	7	5
1	2009-03-19 18:54:00	620	18	4	7	5
1	2009-03-19 18:55:00	243	18	4	7	5
1	2009-03-19 18:56:00	51	18	4	7	5
1	2009-03-19 18:57:00	102	18	4	7	5
1	2009-03-19 18:58:00	102	18	4	7	5
1	2009-03-19 18:59:00	479	18	4	7	5
1	2009-03-19 19:00:00	0	18	4	7	5
1	2009-03-19 19:01:00	38	19	4	7	5
1	2009-03-19 19:02:00	182	19	4	7	5
1	2009-03-19 19:03:00	335	19	4	7	5
1	2009-03-19 19:04:00	0	19	4	7	5
1	2009-03-19 19:05:00	0	19	4	7	5
1	2009-03-19 19:06:00	0	19	4	7	5
1	2009-03-19 19:07:00	197	19	4	7	5
1	2009-03-19 19:08:00	0	19	4	7	5
1	2009-03-19 19:09:00	0	19	4	7	5
1	2009-03-19 19:10:00	0	19	4	7	5
1	2009-03-19 19:11:00	0	19	4	7	5
1	2009-03-19 19:12:00	0	19	4	7	5
1	2009-03-19 19:13:00	0	19	4	7	5
1	2009-03-19 19:14:00	0	19	4	7	5
1	2009-03-19 19:15:00	0	19	4	7	5
1	2009-03-19 19:16:00	0	19	4	7	5
1	2009-03-19 19:17:00	115	19	4	7	5
1	2009-03-19 19:18:00	684	19	4	7	5
1	2009-03-19 19:19:00	274	19	4	7	5
1	2009-03-19 19:20:00	305	19	4	7	5
1	2009-03-19 19:21:00	13	19	4	7	5
1	2009-03-19 19:22:00	0	19	4	7	5
1	2009-03-19 19:23:00	0	19	4	7	5
1	2009-03-19 19:24:00	13	19	4	7	5
1	2009-03-19 19:25:00	0	19	4	7	5
1	2009-03-19 19:26:00	115	19	4	7	5
1	2009-03-19 19:27:00	26	19	4	7	5
1	2009-03-19 19:28:00	77	19	4	7	5
1	2009-03-19 19:29:00	13	19	4	7	5
1	2009-03-19 19:30:00	51	19	4	7	5
1	2009-03-19 19:31:00	684	19	4	7	5
1	2009-03-19 19:32:00	461	19	4	7	5
1	2009-03-19 19:33:00	353	19	4	7	5
1	2009-03-19 19:34:00	13	19	4	7	5
1	2009-03-19 19:35:00	243	19	4	7	5
1	2009-03-19 19:36:00	13	19	4	7	5
1	2009-03-19 19:37:00	13	19	4	7	5
1	2009-03-19 19:38:00	182	19	4	7	5
1	2009-03-19 19:39:00	128	19	4	7	5
1	2009-03-19 19:40:00	90	19	4	7	5
1	2009-03-19 19:41:00	443	19	4	7	5
1	2009-03-19 19:42:00	90	19	4	7	5
1	2009-03-19 19:43:00	13	19	4	7	5
1	2009-03-19 19:44:00	212	19	4	7	5
1	2009-03-19 19:45:00	197	19	4	7	5
1	2009-03-19 19:46:00	0	19	4	7	5
1	2009-03-19 19:47:00	13	19	4	7	5
1	2009-03-19 19:48:00	51	19	4	7	5
1	2009-03-19 19:49:00	0	19	4	7	5
1	2009-03-19 19:50:00	0	19	4	7	5
1	2009-03-19 19:51:00	0	19	4	7	5
1	2009-03-19 19:52:00	13	19	4	7	5
1	2009-03-19 19:53:00	0	19	4	7	5
1	2009-03-19 19:54:00	182	19	4	7	5
1	2009-03-19 19:55:00	26	19	4	7	5
1	2009-03-19 19:56:00	128	19	4	7	5
1	2009-03-19 19:57:00	77	19	4	7	5
1	2009-03-19 19:58:00	13	19	4	7	5
1	2009-03-19 19:59:00	0	19	4	7	5
1	2009-03-19 20:00:00	0	19	4	7	5
1	2009-03-19 20:01:00	102	20	4	7	5
1	2009-03-19 20:02:00	26	20	4	7	5
1	2009-03-19 20:03:00	497	20	4	7	5
1	2009-03-19 20:04:00	64	20	4	7	5
1	2009-03-19 20:05:00	0	20	4	7	5
1	2009-03-19 20:06:00	0	20	4	7	5
1	2009-03-19 20:07:00	0	20	4	7	5
1	2009-03-19 20:08:00	0	20	4	7	5
1	2009-03-19 20:09:00	0	20	4	7	5
1	2009-03-19 20:10:00	0	20	4	7	5
1	2009-03-19 20:11:00	0	20	4	7	5
1	2009-03-19 20:12:00	13	20	4	7	5
1	2009-03-19 20:13:00	0	20	4	7	5
1	2009-03-19 20:14:00	0	20	4	7	5
1	2009-03-19 20:15:00	0	20	4	7	5
1	2009-03-19 20:16:00	0	20	4	7	5
1	2009-03-19 20:17:00	0	20	4	7	5
1	2009-03-19 20:18:00	0	20	4	7	5
1	2009-03-19 20:19:00	0	20	4	7	5
1	2009-03-19 20:20:00	0	20	4	7	5
1	2009-03-19 20:21:00	599	20	4	7	5
1	2009-03-19 20:22:00	640	20	4	7	5
1	2009-03-19 20:23:00	2493	20	4	7	5
1	2009-03-19 20:24:00	2445	20	4	7	5
1	2009-03-19 20:25:00	2396	20	4	7	5
1	2009-03-19 20:26:00	182	20	4	7	5
1	2009-03-19 20:27:00	13	20	4	7	5
1	2009-03-19 20:28:00	0	20	4	7	5
1	2009-03-19 20:29:00	1357	20	4	7	5
1	2009-03-19 20:30:00	26	20	4	7	5
1	2009-03-19 20:31:00	0	20	4	7	5
1	2009-03-19 20:32:00	26	20	4	7	5
1	2009-03-19 20:33:00	13	20	4	7	5
1	2009-03-19 20:34:00	0	20	4	7	5
1	2009-03-19 20:35:00	1029	20	4	7	5
1	2009-03-19 20:36:00	166	20	4	7	5
1	2009-03-19 20:37:00	13	20	4	7	5
1	2009-03-19 20:38:00	0	20	4	7	5
1	2009-03-19 20:39:00	0	20	4	7	5
1	2009-03-19 20:40:00	0	20	4	7	5
1	2009-03-19 20:41:00	0	20	4	7	5
1	2009-03-19 20:42:00	0	20	4	7	5
1	2009-03-19 20:43:00	0	20	4	7	5
1	2009-03-19 20:44:00	0	20	4	7	5
1	2009-03-19 20:45:00	0	20	4	7	5
1	2009-03-19 20:46:00	0	20	4	7	5
1	2009-03-19 20:47:00	0	20	4	7	5
1	2009-03-19 20:48:00	0	20	4	7	5
1	2009-03-19 20:49:00	924	20	4	7	5
1	2009-03-19 20:50:00	1057	20	4	7	5
1	2009-03-19 20:51:00	0	20	4	7	5
1	2009-03-19 20:52:00	197	20	4	7	5
1	2009-03-19 20:53:00	243	20	4	7	5
1	2009-03-19 20:54:00	461	20	4	7	5
1	2009-03-19 20:55:00	335	20	4	7	5
1	2009-03-19 20:56:00	38	20	4	7	5
1	2009-03-19 20:57:00	0	20	4	7	5
1	2009-03-19 20:58:00	707	20	4	7	5
1	2009-03-19 20:59:00	847	20	4	7	5
1	2009-03-19 21:00:00	620	20	4	7	5
1	2009-03-19 21:01:00	371	21	4	7	5
1	2009-03-19 21:02:00	0	21	4	7	5
1	2009-03-19 21:03:00	289	21	4	7	5
1	2009-03-19 21:04:00	26	21	4	7	5
1	2009-03-19 21:05:00	389	21	4	7	5
1	2009-03-19 21:06:00	0	21	4	7	5
1	2009-03-19 21:07:00	0	21	4	7	5
1	2009-03-19 21:08:00	0	21	4	7	5
1	2009-03-19 21:09:00	38	21	4	7	5
1	2009-03-19 21:10:00	259	21	4	7	5
1	2009-03-19 21:11:00	461	21	4	7	5
1	2009-03-19 21:12:00	538	21	4	7	5
1	2009-03-19 21:13:00	77	21	4	7	5
1	2009-03-19 21:14:00	274	21	4	7	5
1	2009-03-19 21:15:00	13	21	4	7	5
1	2009-03-19 21:16:00	0	21	4	7	5
1	2009-03-19 21:17:00	0	21	4	7	5
1	2009-03-19 21:18:00	0	21	4	7	5
1	2009-03-19 21:19:00	13	21	4	7	5
1	2009-03-19 21:20:00	0	21	4	7	5
1	2009-03-19 21:21:00	0	21	4	7	5
1	2009-03-19 21:22:00	166	21	4	7	5
1	2009-03-19 21:23:00	154	21	4	7	5
1	2009-03-19 21:24:00	13	21	4	7	5
1	2009-03-19 21:25:00	0	21	4	7	5
1	2009-03-19 21:26:00	0	21	4	7	5
1	2009-03-19 21:27:00	13	21	4	7	5
1	2009-03-19 21:28:00	13	21	4	7	5
1	2009-03-19 21:29:00	0	21	4	7	5
1	2009-03-19 21:30:00	0	21	4	7	5
1	2009-03-19 21:31:00	0	21	4	7	5
1	2009-03-19 21:32:00	13	21	4	7	5
1	2009-03-19 21:33:00	305	21	4	7	5
1	2009-03-19 21:34:00	182	21	4	7	5
1	2009-03-19 21:35:00	389	21	4	7	5
1	2009-03-19 21:36:00	212	21	4	7	5
1	2009-03-19 21:37:00	13	21	4	7	5
1	2009-03-19 21:38:00	26	21	4	7	5
1	2009-03-19 21:39:00	353	21	4	7	5
1	2009-03-19 21:40:00	407	21	4	7	5
1	2009-03-19 21:41:00	182	21	4	7	5
1	2009-03-19 21:42:00	115	21	4	7	5
1	2009-03-19 21:43:00	13	21	4	7	5
1	2009-03-19 21:44:00	0	21	4	7	5
1	2009-03-19 21:45:00	77	21	4	7	5
1	2009-03-19 21:46:00	0	21	4	7	5
1	2009-03-19 21:47:00	0	21	4	7	5
1	2009-03-19 21:48:00	13	21	4	7	5
1	2009-03-19 21:49:00	0	21	4	7	5
1	2009-03-19 21:50:00	0	21	4	7	5
1	2009-03-19 21:51:00	0	21	4	7	5
1	2009-03-19 21:52:00	0	21	4	7	5
1	2009-03-19 21:53:00	0	21	4	7	5
1	2009-03-19 21:54:00	0	21	4	7	5
1	2009-03-19 21:55:00	0	21	4	7	5
1	2009-03-19 21:56:00	0	21	4	7	5
1	2009-03-19 21:57:00	0	21	4	7	5
1	2009-03-19 21:58:00	0	21	4	7	5
1	2009-03-19 21:59:00	0	21	4	7	5
1	2009-03-19 22:00:00	0	21	4	7	5
1	2009-03-19 22:01:00	0	22	4	7	5
1	2009-03-19 22:02:00	0	22	4	7	5
1	2009-03-19 22:03:00	115	22	4	7	5
1	2009-03-19 22:04:00	289	22	4	7	5
1	2009-03-19 22:05:00	0	22	4	7	5
1	2009-03-19 22:06:00	0	22	4	7	5
1	2009-03-19 22:07:00	0	22	4	7	5
1	2009-03-19 22:08:00	0	22	4	7	5
1	2009-03-19 22:09:00	371	22	4	7	5
1	2009-03-19 22:10:00	274	22	4	7	5
1	2009-03-19 22:11:00	77	22	4	7	5
1	2009-03-19 22:12:00	90	22	4	7	5
1	2009-03-19 22:13:00	0	22	4	7	5
1	2009-03-19 22:14:00	0	22	4	7	5
1	2009-03-19 22:15:00	0	22	4	7	5
1	2009-03-19 22:16:00	13	22	4	7	5
1	2009-03-19 22:17:00	0	22	4	7	5
1	2009-03-19 22:18:00	0	22	4	7	5
1	2009-03-19 22:19:00	0	22	4	7	5
1	2009-03-19 22:20:00	0	22	4	7	5
1	2009-03-19 22:21:00	0	22	4	7	5
1	2009-03-19 22:22:00	0	22	4	7	5
1	2009-03-19 22:23:00	0	22	4	7	5
1	2009-03-19 22:24:00	0	22	4	7	5
1	2009-03-19 22:25:00	0	22	4	7	5
1	2009-03-19 22:26:00	0	22	4	7	5
1	2009-03-19 22:27:00	0	22	4	7	5
1	2009-03-19 22:28:00	0	22	4	7	5
1	2009-03-19 22:29:00	0	22	4	7	5
1	2009-03-19 22:30:00	0	22	4	7	5
1	2009-03-19 22:31:00	0	22	4	7	5
1	2009-03-19 22:32:00	0	22	4	7	5
1	2009-03-19 22:33:00	0	22	4	7	5
1	2009-03-19 22:34:00	0	22	4	7	5
1	2009-03-19 22:35:00	0	22	4	7	5
1	2009-03-19 22:36:00	0	22	4	7	5
1	2009-03-19 22:37:00	0	22	4	7	5
1	2009-03-19 22:38:00	0	22	4	7	5
1	2009-03-19 22:39:00	0	22	4	7	5
1	2009-03-19 22:40:00	0	22	4	7	5
1	2009-03-19 22:41:00	0	22	4	7	5
1	2009-03-19 22:42:00	0	22	4	7	5
1	2009-03-19 22:43:00	0	22	4	7	5
1	2009-03-19 22:44:00	0	22	4	7	5
1	2009-03-19 22:45:00	0	22	4	7	5
1	2009-03-19 22:46:00	0	22	4	7	5
1	2009-03-19 22:47:00	0	22	4	7	5
1	2009-03-19 22:48:00	0	22	4	7	5
1	2009-03-19 22:49:00	0	22	4	7	5
1	2009-03-19 22:50:00	0	22	4	7	5
1	2009-03-19 22:51:00	0	22	4	7	5
1	2009-03-19 22:52:00	0	22	4	7	5
1	2009-03-19 22:53:00	0	22	4	7	5
1	2009-03-19 22:54:00	0	22	4	7	5
1	2009-03-19 22:55:00	0	22	4	7	5
1	2009-03-19 22:56:00	0	22	4	7	5
1	2009-03-19 22:57:00	141	22	4	7	5
1	2009-03-19 22:58:00	0	22	4	7	5
1	2009-03-19 22:59:00	0	22	4	7	5
1	2009-03-19 23:00:00	0	22	4	7	5
1	2009-03-19 23:01:00	0	23	4	7	5
1	2009-03-19 23:02:00	0	23	4	7	5
1	2009-03-19 23:03:00	0	23	4	7	5
1	2009-03-19 23:04:00	0	23	4	7	5
1	2009-03-19 23:05:00	0	23	4	7	5
1	2009-03-19 23:06:00	0	23	4	7	5
1	2009-03-19 23:07:00	0	23	4	7	5
1	2009-03-19 23:08:00	0	23	4	7	5
1	2009-03-19 23:09:00	0	23	4	7	5
1	2009-03-19 23:10:00	0	23	4	7	5
1	2009-03-19 23:11:00	0	23	4	7	5
1	2009-03-19 23:12:00	0	23	4	7	5
1	2009-03-19 23:13:00	0	23	4	7	5
1	2009-03-19 23:14:00	0	23	4	7	5
1	2009-03-19 23:15:00	0	23	4	7	5
1	2009-03-19 23:16:00	0	23	4	7	5
1	2009-03-19 23:17:00	0	23	4	7	5
1	2009-03-19 23:18:00	0	23	4	7	5
1	2009-03-19 23:19:00	0	23	4	7	5
1	2009-03-19 23:20:00	0	23	4	7	5
1	2009-03-19 23:21:00	0	23	4	7	5
1	2009-03-19 23:22:00	0	23	4	7	5
1	2009-03-19 23:23:00	0	23	4	7	5
1	2009-03-19 23:24:00	0	23	4	7	5
1	2009-03-19 23:25:00	0	23	4	7	5
1	2009-03-19 23:26:00	0	23	4	7	5
1	2009-03-19 23:27:00	0	23	4	7	5
1	2009-03-19 23:28:00	0	23	4	7	5
1	2009-03-19 23:29:00	0	23	4	7	5
1	2009-03-19 23:30:00	0	23	4	7	5
1	2009-03-19 23:31:00	0	23	4	7	5
1	2009-03-19 23:32:00	0	23	4	7	5
1	2009-03-19 23:33:00	0	23	4	7	5
1	2009-03-19 23:34:00	0	23	4	7	5
1	2009-03-19 23:35:00	0	23	4	7	5
1	2009-03-19 23:36:00	0	23	4	7	5
1	2009-03-19 23:37:00	0	23	4	7	5
1	2009-03-19 23:38:00	0	23	4	7	5
1	2009-03-19 23:39:00	0	23	4	7	5
1	2009-03-19 23:40:00	0	23	4	7	5
1	2009-03-19 23:41:00	0	23	4	7	5
1	2009-03-19 23:42:00	0	23	4	7	5
1	2009-03-19 23:43:00	0	23	4	7	5
1	2009-03-19 23:44:00	0	23	4	7	5
1	2009-03-19 23:45:00	77	23	4	7	5
1	2009-03-19 23:46:00	13	23	4	7	5
1	2009-03-19 23:47:00	0	23	4	7	5
1	2009-03-19 23:48:00	0	23	4	7	5
1	2009-03-19 23:49:00	0	23	4	7	5
1	2009-03-19 23:50:00	0	23	4	7	5
1	2009-03-19 23:51:00	0	23	4	7	5
1	2009-03-19 23:52:00	0	23	4	7	5
1	2009-03-19 23:53:00	0	23	4	7	5
1	2009-03-19 23:54:00	0	23	4	7	5
1	2009-03-19 23:55:00	0	23	4	7	5
1	2009-03-19 23:56:00	0	23	4	7	5
1	2009-03-19 23:57:00	0	23	4	7	5
1	2009-03-19 23:58:00	0	23	4	7	5
1	2009-03-19 23:59:00	0	23	4	7	5
1	2009-03-20	0	23	4	7	5
1	2009-03-20 00:01:00	0	0	1	8	6
1	2009-03-20 00:02:00	0	0	1	8	6
1	2009-03-20 00:03:00	0	0	1	8	6
1	2009-03-20 00:04:00	0	0	1	8	6
1	2009-03-20 00:05:00	0	0	1	8	6
1	2009-03-20 00:06:00	0	0	1	8	6
1	2009-03-20 00:07:00	0	0	1	8	6
1	2009-03-20 00:08:00	0	0	1	8	6
1	2009-03-20 00:09:00	0	0	1	8	6
1	2009-03-20 00:10:00	0	0	1	8	6
1	2009-03-20 00:11:00	0	0	1	8	6
1	2009-03-20 00:12:00	0	0	1	8	6
1	2009-03-20 00:13:00	0	0	1	8	6
1	2009-03-20 00:14:00	0	0	1	8	6
1	2009-03-20 00:15:00	0	0	1	8	6
1	2009-03-20 00:16:00	0	0	1	8	6
1	2009-03-20 00:17:00	0	0	1	8	6
1	2009-03-20 00:18:00	0	0	1	8	6
1	2009-03-20 00:19:00	0	0	1	8	6
1	2009-03-20 00:20:00	0	0	1	8	6
1	2009-03-20 00:21:00	0	0	1	8	6
1	2009-03-20 00:22:00	0	0	1	8	6
1	2009-03-20 00:23:00	0	0	1	8	6
1	2009-03-20 00:24:00	0	0	1	8	6
1	2009-03-20 00:25:00	0	0	1	8	6
1	2009-03-20 00:26:00	0	0	1	8	6
1	2009-03-20 00:27:00	0	0	1	8	6
1	2009-03-20 00:28:00	0	0	1	8	6
1	2009-03-20 00:29:00	0	0	1	8	6
1	2009-03-20 00:30:00	0	0	1	8	6
1	2009-03-20 00:31:00	0	0	1	8	6
1	2009-03-20 00:32:00	0	0	1	8	6
1	2009-03-20 00:33:00	0	0	1	8	6
1	2009-03-20 00:34:00	0	0	1	8	6
1	2009-03-20 00:35:00	13	0	1	8	6
1	2009-03-20 00:36:00	0	0	1	8	6
1	2009-03-20 00:37:00	0	0	1	8	6
1	2009-03-20 00:38:00	0	0	1	8	6
1	2009-03-20 00:39:00	0	0	1	8	6
1	2009-03-20 00:40:00	0	0	1	8	6
1	2009-03-20 00:41:00	0	0	1	8	6
1	2009-03-20 00:42:00	0	0	1	8	6
1	2009-03-20 00:43:00	0	0	1	8	6
1	2009-03-20 00:44:00	0	0	1	8	6
1	2009-03-20 00:45:00	0	0	1	8	6
1	2009-03-20 00:46:00	0	0	1	8	6
1	2009-03-20 00:47:00	0	0	1	8	6
1	2009-03-20 00:48:00	0	0	1	8	6
1	2009-03-20 00:49:00	0	0	1	8	6
1	2009-03-20 00:50:00	0	0	1	8	6
1	2009-03-20 00:51:00	0	0	1	8	6
1	2009-03-20 00:52:00	0	0	1	8	6
1	2009-03-20 00:53:00	0	0	1	8	6
1	2009-03-20 00:54:00	0	0	1	8	6
1	2009-03-20 00:55:00	0	0	1	8	6
1	2009-03-20 00:56:00	0	0	1	8	6
1	2009-03-20 00:57:00	0	0	1	8	6
1	2009-03-20 00:58:00	0	0	1	8	6
1	2009-03-20 00:59:00	0	0	1	8	6
1	2009-03-20 01:00:00	26	0	1	8	6
1	2009-03-20 01:01:00	13	1	1	8	6
1	2009-03-20 01:02:00	0	1	1	8	6
1	2009-03-20 01:03:00	0	1	1	8	6
1	2009-03-20 01:04:00	0	1	1	8	6
1	2009-03-20 01:05:00	0	1	1	8	6
1	2009-03-20 01:06:00	0	1	1	8	6
1	2009-03-20 01:07:00	128	1	1	8	6
1	2009-03-20 01:08:00	13	1	1	8	6
1	2009-03-20 01:09:00	0	1	1	8	6
1	2009-03-20 01:10:00	51	1	1	8	6
1	2009-03-20 01:11:00	0	1	1	8	6
1	2009-03-20 01:12:00	0	1	1	8	6
1	2009-03-20 01:13:00	0	1	1	8	6
1	2009-03-20 01:14:00	0	1	1	8	6
1	2009-03-20 01:15:00	0	1	1	8	6
1	2009-03-20 01:16:00	0	1	1	8	6
1	2009-03-20 01:17:00	0	1	1	8	6
1	2009-03-20 01:18:00	0	1	1	8	6
1	2009-03-20 01:19:00	0	1	1	8	6
1	2009-03-20 01:20:00	0	1	1	8	6
1	2009-03-20 01:21:00	0	1	1	8	6
1	2009-03-20 01:22:00	0	1	1	8	6
1	2009-03-20 01:23:00	0	1	1	8	6
1	2009-03-20 01:24:00	0	1	1	8	6
1	2009-03-20 01:25:00	0	1	1	8	6
1	2009-03-20 01:26:00	0	1	1	8	6
1	2009-03-20 01:27:00	0	1	1	8	6
1	2009-03-20 01:28:00	0	1	1	8	6
1	2009-03-20 01:29:00	0	1	1	8	6
1	2009-03-20 01:30:00	0	1	1	8	6
1	2009-03-20 01:31:00	0	1	1	8	6
1	2009-03-20 01:32:00	0	1	1	8	6
1	2009-03-20 01:33:00	0	1	1	8	6
1	2009-03-20 01:34:00	38	1	1	8	6
1	2009-03-20 01:35:00	0	1	1	8	6
1	2009-03-20 01:36:00	0	1	1	8	6
1	2009-03-20 01:37:00	0	1	1	8	6
1	2009-03-20 01:38:00	0	1	1	8	6
1	2009-03-20 01:39:00	0	1	1	8	6
1	2009-03-20 01:40:00	0	1	1	8	6
1	2009-03-20 01:41:00	0	1	1	8	6
1	2009-03-20 01:42:00	0	1	1	8	6
1	2009-03-20 01:43:00	0	1	1	8	6
1	2009-03-20 01:44:00	0	1	1	8	6
1	2009-03-20 01:45:00	0	1	1	8	6
1	2009-03-20 01:46:00	0	1	1	8	6
1	2009-03-20 01:47:00	0	1	1	8	6
1	2009-03-20 01:48:00	0	1	1	8	6
1	2009-03-20 01:49:00	0	1	1	8	6
1	2009-03-20 01:50:00	0	1	1	8	6
1	2009-03-20 01:51:00	0	1	1	8	6
1	2009-03-20 01:52:00	0	1	1	8	6
1	2009-03-20 01:53:00	0	1	1	8	6
1	2009-03-20 01:54:00	0	1	1	8	6
1	2009-03-20 01:55:00	0	1	1	8	6
1	2009-03-20 01:56:00	0	1	1	8	6
1	2009-03-20 01:57:00	141	1	1	8	6
1	2009-03-20 01:58:00	0	1	1	8	6
1	2009-03-20 01:59:00	0	1	1	8	6
1	2009-03-20 02:00:00	0	1	1	8	6
1	2009-03-20 02:01:00	0	2	1	8	6
1	2009-03-20 02:02:00	0	2	1	8	6
1	2009-03-20 02:03:00	0	2	1	8	6
1	2009-03-20 02:04:00	0	2	1	8	6
1	2009-03-20 02:05:00	0	2	1	8	6
1	2009-03-20 02:06:00	0	2	1	8	6
1	2009-03-20 02:07:00	0	2	1	8	6
1	2009-03-20 02:08:00	0	2	1	8	6
1	2009-03-20 02:09:00	0	2	1	8	6
1	2009-03-20 02:10:00	0	2	1	8	6
1	2009-03-20 02:11:00	0	2	1	8	6
1	2009-03-20 02:12:00	0	2	1	8	6
1	2009-03-20 02:13:00	0	2	1	8	6
1	2009-03-20 02:14:00	0	2	1	8	6
1	2009-03-20 02:15:00	0	2	1	8	6
1	2009-03-20 02:16:00	0	2	1	8	6
1	2009-03-20 02:17:00	0	2	1	8	6
1	2009-03-20 02:18:00	0	2	1	8	6
1	2009-03-20 02:19:00	0	2	1	8	6
1	2009-03-20 02:20:00	0	2	1	8	6
1	2009-03-20 02:21:00	0	2	1	8	6
1	2009-03-20 02:22:00	26	2	1	8	6
1	2009-03-20 02:23:00	0	2	1	8	6
1	2009-03-20 02:24:00	0	2	1	8	6
1	2009-03-20 02:25:00	0	2	1	8	6
1	2009-03-20 02:26:00	0	2	1	8	6
1	2009-03-20 02:27:00	0	2	1	8	6
1	2009-03-20 02:28:00	0	2	1	8	6
1	2009-03-20 02:29:00	0	2	1	8	6
1	2009-03-20 02:30:00	0	2	1	8	6
1	2009-03-20 02:31:00	0	2	1	8	6
1	2009-03-20 02:32:00	0	2	1	8	6
1	2009-03-20 02:33:00	0	2	1	8	6
1	2009-03-20 02:34:00	0	2	1	8	6
1	2009-03-20 02:35:00	0	2	1	8	6
1	2009-03-20 02:36:00	0	2	1	8	6
1	2009-03-20 02:37:00	0	2	1	8	6
1	2009-03-20 02:38:00	0	2	1	8	6
1	2009-03-20 02:39:00	0	2	1	8	6
1	2009-03-20 02:40:00	0	2	1	8	6
1	2009-03-20 02:41:00	0	2	1	8	6
1	2009-03-20 02:42:00	0	2	1	8	6
1	2009-03-20 02:43:00	0	2	1	8	6
1	2009-03-20 02:44:00	0	2	1	8	6
1	2009-03-20 02:45:00	0	2	1	8	6
1	2009-03-20 02:46:00	0	2	1	8	6
1	2009-03-20 02:47:00	0	2	1	8	6
1	2009-03-20 02:48:00	0	2	1	8	6
1	2009-03-20 02:49:00	0	2	1	8	6
1	2009-03-20 02:50:00	0	2	1	8	6
1	2009-03-20 02:51:00	0	2	1	8	6
1	2009-03-20 02:52:00	0	2	1	8	6
1	2009-03-20 02:53:00	0	2	1	8	6
1	2009-03-20 02:54:00	0	2	1	8	6
1	2009-03-20 02:55:00	0	2	1	8	6
1	2009-03-20 02:56:00	0	2	1	8	6
1	2009-03-20 02:57:00	0	2	1	8	6
1	2009-03-20 02:58:00	0	2	1	8	6
1	2009-03-20 02:59:00	0	2	1	8	6
1	2009-03-20 03:00:00	0	2	1	8	6
1	2009-03-20 03:01:00	13	3	1	8	6
1	2009-03-20 03:02:00	128	3	1	8	6
1	2009-03-20 03:03:00	0	3	1	8	6
1	2009-03-20 03:04:00	0	3	1	8	6
1	2009-03-20 03:05:00	0	3	1	8	6
1	2009-03-20 03:06:00	0	3	1	8	6
1	2009-03-20 03:07:00	0	3	1	8	6
1	2009-03-20 03:08:00	0	3	1	8	6
1	2009-03-20 03:09:00	0	3	1	8	6
1	2009-03-20 03:10:00	0	3	1	8	6
1	2009-03-20 03:11:00	0	3	1	8	6
1	2009-03-20 03:12:00	0	3	1	8	6
1	2009-03-20 03:13:00	0	3	1	8	6
1	2009-03-20 03:14:00	0	3	1	8	6
1	2009-03-20 03:15:00	0	3	1	8	6
1	2009-03-20 03:16:00	0	3	1	8	6
1	2009-03-20 03:17:00	0	3	1	8	6
1	2009-03-20 03:18:00	0	3	1	8	6
1	2009-03-20 03:19:00	0	3	1	8	6
1	2009-03-20 03:20:00	0	3	1	8	6
1	2009-03-20 03:21:00	0	3	1	8	6
1	2009-03-20 03:22:00	0	3	1	8	6
1	2009-03-20 03:23:00	26	3	1	8	6
1	2009-03-20 03:24:00	0	3	1	8	6
1	2009-03-20 03:25:00	0	3	1	8	6
1	2009-03-20 03:26:00	0	3	1	8	6
1	2009-03-20 03:27:00	0	3	1	8	6
1	2009-03-20 03:28:00	0	3	1	8	6
1	2009-03-20 03:29:00	0	3	1	8	6
1	2009-03-20 03:30:00	0	3	1	8	6
1	2009-03-20 03:31:00	0	3	1	8	6
1	2009-03-20 03:32:00	0	3	1	8	6
1	2009-03-20 03:33:00	0	3	1	8	6
1	2009-03-20 03:34:00	0	3	1	8	6
1	2009-03-20 03:35:00	0	3	1	8	6
1	2009-03-20 03:36:00	0	3	1	8	6
1	2009-03-20 03:37:00	0	3	1	8	6
1	2009-03-20 03:38:00	0	3	1	8	6
1	2009-03-20 03:39:00	0	3	1	8	6
1	2009-03-20 03:40:00	0	3	1	8	6
1	2009-03-20 03:41:00	0	3	1	8	6
1	2009-03-20 03:42:00	0	3	1	8	6
1	2009-03-20 03:43:00	0	3	1	8	6
1	2009-03-20 03:44:00	0	3	1	8	6
1	2009-03-20 03:45:00	0	3	1	8	6
1	2009-03-20 03:46:00	0	3	1	8	6
1	2009-03-20 03:47:00	0	3	1	8	6
1	2009-03-20 03:48:00	0	3	1	8	6
1	2009-03-20 03:49:00	0	3	1	8	6
1	2009-03-20 03:50:00	0	3	1	8	6
1	2009-03-20 03:51:00	0	3	1	8	6
1	2009-03-20 03:52:00	0	3	1	8	6
1	2009-03-20 03:53:00	0	3	1	8	6
1	2009-03-20 03:54:00	77	3	1	8	6
1	2009-03-20 03:55:00	13	3	1	8	6
1	2009-03-20 03:56:00	0	3	1	8	6
1	2009-03-20 03:57:00	0	3	1	8	6
1	2009-03-20 03:58:00	0	3	1	8	6
1	2009-03-20 03:59:00	0	3	1	8	6
1	2009-03-20 04:00:00	0	3	1	8	6
1	2009-03-20 04:01:00	13	4	1	8	6
1	2009-03-20 04:02:00	128	4	1	8	6
1	2009-03-20 04:03:00	13	4	1	8	6
1	2009-03-20 04:04:00	0	4	1	8	6
1	2009-03-20 04:05:00	0	4	1	8	6
1	2009-03-20 04:06:00	0	4	1	8	6
1	2009-03-20 04:07:00	0	4	1	8	6
1	2009-03-20 04:08:00	0	4	1	8	6
1	2009-03-20 04:09:00	0	4	1	8	6
1	2009-03-20 04:10:00	0	4	1	8	6
1	2009-03-20 04:11:00	0	4	1	8	6
1	2009-03-20 04:12:00	0	4	1	8	6
1	2009-03-20 04:13:00	0	4	1	8	6
1	2009-03-20 04:14:00	0	4	1	8	6
1	2009-03-20 04:15:00	0	4	1	8	6
1	2009-03-20 04:16:00	0	4	1	8	6
1	2009-03-20 04:17:00	0	4	1	8	6
1	2009-03-20 04:18:00	0	4	1	8	6
1	2009-03-20 04:19:00	0	4	1	8	6
1	2009-03-20 04:20:00	0	4	1	8	6
1	2009-03-20 04:21:00	0	4	1	8	6
1	2009-03-20 04:22:00	0	4	1	8	6
1	2009-03-20 04:23:00	64	4	1	8	6
1	2009-03-20 04:24:00	0	4	1	8	6
1	2009-03-20 04:25:00	0	4	1	8	6
1	2009-03-20 04:26:00	0	4	1	8	6
1	2009-03-20 04:27:00	0	4	1	8	6
1	2009-03-20 04:28:00	0	4	1	8	6
1	2009-03-20 04:29:00	0	4	1	8	6
1	2009-03-20 04:30:00	0	4	1	8	6
1	2009-03-20 04:31:00	0	4	1	8	6
1	2009-03-20 04:32:00	0	4	1	8	6
1	2009-03-20 04:33:00	0	4	1	8	6
1	2009-03-20 04:34:00	0	4	1	8	6
1	2009-03-20 04:35:00	0	4	1	8	6
1	2009-03-20 04:36:00	0	4	1	8	6
1	2009-03-20 04:37:00	0	4	1	8	6
1	2009-03-20 04:38:00	0	4	1	8	6
1	2009-03-20 04:39:00	0	4	1	8	6
1	2009-03-20 04:40:00	0	4	1	8	6
1	2009-03-20 04:41:00	0	4	1	8	6
1	2009-03-20 04:42:00	0	4	1	8	6
1	2009-03-20 04:43:00	0	4	1	8	6
1	2009-03-20 04:44:00	0	4	1	8	6
1	2009-03-20 04:45:00	0	4	1	8	6
1	2009-03-20 04:46:00	0	4	1	8	6
1	2009-03-20 04:47:00	0	4	1	8	6
1	2009-03-20 04:48:00	0	4	1	8	6
1	2009-03-20 04:49:00	13	4	1	8	6
1	2009-03-20 04:50:00	0	4	1	8	6
1	2009-03-20 04:51:00	0	4	1	8	6
1	2009-03-20 04:52:00	0	4	1	8	6
1	2009-03-20 04:53:00	0	4	1	8	6
1	2009-03-20 04:54:00	0	4	1	8	6
1	2009-03-20 04:55:00	128	4	1	8	6
1	2009-03-20 04:56:00	0	4	1	8	6
1	2009-03-20 04:57:00	0	4	1	8	6
1	2009-03-20 04:58:00	0	4	1	8	6
1	2009-03-20 04:59:00	0	4	1	8	6
1	2009-03-20 05:00:00	0	4	1	8	6
1	2009-03-20 05:01:00	0	5	1	8	6
1	2009-03-20 05:02:00	0	5	1	8	6
1	2009-03-20 05:03:00	0	5	1	8	6
1	2009-03-20 05:04:00	0	5	1	8	6
1	2009-03-20 05:05:00	0	5	1	8	6
1	2009-03-20 05:06:00	0	5	1	8	6
1	2009-03-20 05:07:00	0	5	1	8	6
1	2009-03-20 05:08:00	0	5	1	8	6
1	2009-03-20 05:09:00	443	5	1	8	6
1	2009-03-20 05:10:00	13	5	1	8	6
1	2009-03-20 05:11:00	13	5	1	8	6
1	2009-03-20 05:12:00	212	5	1	8	6
1	2009-03-20 05:13:00	538	5	1	8	6
1	2009-03-20 05:14:00	0	5	1	8	6
1	2009-03-20 05:15:00	0	5	1	8	6
1	2009-03-20 05:16:00	64	5	1	8	6
1	2009-03-20 05:17:00	26	5	1	8	6
1	2009-03-20 05:18:00	799	5	1	8	6
1	2009-03-20 05:19:00	64	5	1	8	6
1	2009-03-20 05:20:00	0	5	1	8	6
1	2009-03-20 05:21:00	0	5	1	8	6
1	2009-03-20 05:22:00	0	5	1	8	6
1	2009-03-20 05:23:00	0	5	1	8	6
1	2009-03-20 05:24:00	371	5	1	8	6
1	2009-03-20 05:25:00	0	5	1	8	6
1	2009-03-20 05:26:00	182	5	1	8	6
1	2009-03-20 05:27:00	924	5	1	8	6
1	2009-03-20 05:28:00	274	5	1	8	6
1	2009-03-20 05:29:00	13	5	1	8	6
1	2009-03-20 05:30:00	115	5	1	8	6
1	2009-03-20 05:31:00	289	5	1	8	6
1	2009-03-20 05:32:00	26	5	1	8	6
1	2009-03-20 05:33:00	0	5	1	8	6
1	2009-03-20 05:34:00	0	5	1	8	6
1	2009-03-20 05:35:00	0	5	1	8	6
1	2009-03-20 05:36:00	0	5	1	8	6
1	2009-03-20 05:37:00	305	5	1	8	6
1	2009-03-20 05:38:00	243	5	1	8	6
1	2009-03-20 05:39:00	38	5	1	8	6
1	2009-03-20 05:40:00	13	5	1	8	6
1	2009-03-20 05:41:00	141	5	1	8	6
1	2009-03-20 05:42:00	64	5	1	8	6
1	2009-03-20 05:43:00	1357	5	1	8	6
1	2009-03-20 05:44:00	425	5	1	8	6
1	2009-03-20 05:45:00	479	5	1	8	6
1	2009-03-20 05:46:00	0	5	1	8	6
1	2009-03-20 05:47:00	371	5	1	8	6
1	2009-03-20 05:48:00	64	5	1	8	6
1	2009-03-20 05:49:00	0	5	1	8	6
1	2009-03-20 05:50:00	0	5	1	8	6
1	2009-03-20 05:51:00	517	5	1	8	6
1	2009-03-20 05:52:00	38	5	1	8	6
1	2009-03-20 05:53:00	847	5	1	8	6
1	2009-03-20 05:54:00	660	5	1	8	6
1	2009-03-20 05:55:00	497	5	1	8	6
1	2009-03-20 05:56:00	822	5	1	8	6
1	2009-03-20 05:57:00	0	5	1	8	6
1	2009-03-20 05:58:00	0	5	1	8	6
1	2009-03-20 05:59:00	0	5	1	8	6
1	2009-03-20 06:00:00	228	5	1	8	6
1	2009-03-20 06:01:00	182	6	2	8	6
1	2009-03-20 06:02:00	182	6	2	8	6
1	2009-03-20 06:03:00	353	6	2	8	6
1	2009-03-20 06:04:00	102	6	2	8	6
1	2009-03-20 06:05:00	0	6	2	8	6
1	2009-03-20 06:06:00	0	6	2	8	6
1	2009-03-20 06:07:00	0	6	2	8	6
1	2009-03-20 06:08:00	0	6	2	8	6
1	2009-03-20 06:09:00	0	6	2	8	6
1	2009-03-20 06:10:00	0	6	2	8	6
1	2009-03-20 06:11:00	599	6	2	8	6
1	2009-03-20 06:12:00	335	6	2	8	6
1	2009-03-20 06:13:00	90	6	2	8	6
1	2009-03-20 06:14:00	0	6	2	8	6
1	2009-03-20 06:15:00	579	6	2	8	6
1	2009-03-20 06:16:00	0	6	2	8	6
1	2009-03-20 06:17:00	0	6	2	8	6
1	2009-03-20 06:18:00	0	6	2	8	6
1	2009-03-20 06:19:00	0	6	2	8	6
1	2009-03-20 06:20:00	0	6	2	8	6
1	2009-03-20 06:21:00	0	6	2	8	6
1	2009-03-20 06:22:00	0	6	2	8	6
1	2009-03-20 06:23:00	0	6	2	8	6
1	2009-03-20 06:24:00	0	6	2	8	6
1	2009-03-20 06:25:00	0	6	2	8	6
1	2009-03-20 06:26:00	0	6	2	8	6
1	2009-03-20 06:27:00	0	6	2	8	6
1	2009-03-20 06:28:00	0	6	2	8	6
1	2009-03-20 06:29:00	0	6	2	8	6
1	2009-03-20 06:30:00	0	6	2	8	6
1	2009-03-20 06:31:00	0	6	2	8	6
1	2009-03-20 06:32:00	0	6	2	8	6
1	2009-03-20 06:33:00	13	6	2	8	6
1	2009-03-20 06:34:00	873	6	2	8	6
1	2009-03-20 06:35:00	0	6	2	8	6
1	2009-03-20 06:36:00	0	6	2	8	6
1	2009-03-20 06:37:00	0	6	2	8	6
1	2009-03-20 06:38:00	0	6	2	8	6
1	2009-03-20 06:39:00	0	6	2	8	6
1	2009-03-20 06:40:00	0	6	2	8	6
1	2009-03-20 06:41:00	0	6	2	8	6
1	2009-03-20 06:42:00	0	6	2	8	6
1	2009-03-20 06:43:00	0	6	2	8	6
1	2009-03-20 06:44:00	0	6	2	8	6
1	2009-03-20 06:45:00	0	6	2	8	6
1	2009-03-20 06:46:00	0	6	2	8	6
1	2009-03-20 06:47:00	0	6	2	8	6
1	2009-03-20 06:48:00	0	6	2	8	6
1	2009-03-20 06:49:00	0	6	2	8	6
1	2009-03-20 06:50:00	0	6	2	8	6
1	2009-03-20 06:51:00	0	6	2	8	6
1	2009-03-20 06:52:00	0	6	2	8	6
1	2009-03-20 06:53:00	0	6	2	8	6
1	2009-03-20 06:54:00	0	6	2	8	6
1	2009-03-20 06:55:00	0	6	2	8	6
1	2009-03-20 06:56:00	0	6	2	8	6
1	2009-03-20 06:57:00	950	6	2	8	6
1	2009-03-20 06:58:00	0	6	2	8	6
1	2009-03-20 06:59:00	0	6	2	8	6
1	2009-03-20 07:00:00	0	6	2	8	6
1	2009-03-20 07:01:00	0	7	2	8	6
1	2009-03-20 07:02:00	166	7	2	8	6
1	2009-03-20 07:03:00	0	7	2	8	6
1	2009-03-20 07:04:00	0	7	2	8	6
1	2009-03-20 07:05:00	0	7	2	8	6
1	2009-03-20 07:06:00	0	7	2	8	6
1	2009-03-20 07:07:00	0	7	2	8	6
1	2009-03-20 07:08:00	0	7	2	8	6
1	2009-03-20 07:09:00	0	7	2	8	6
1	2009-03-20 07:10:00	0	7	2	8	6
1	2009-03-20 07:11:00	0	7	2	8	6
1	2009-03-20 07:12:00	0	7	2	8	6
1	2009-03-20 07:13:00	0	7	2	8	6
1	2009-03-20 07:14:00	0	7	2	8	6
1	2009-03-20 07:15:00	0	7	2	8	6
1	2009-03-20 07:16:00	0	7	2	8	6
1	2009-03-20 07:17:00	0	7	2	8	6
1	2009-03-20 07:18:00	0	7	2	8	6
1	2009-03-20 07:19:00	0	7	2	8	6
1	2009-03-20 07:20:00	0	7	2	8	6
1	2009-03-20 07:21:00	0	7	2	8	6
1	2009-03-20 07:22:00	0	7	2	8	6
1	2009-03-20 07:23:00	0	7	2	8	6
1	2009-03-20 07:24:00	0	7	2	8	6
1	2009-03-20 07:25:00	0	7	2	8	6
1	2009-03-20 07:26:00	26	7	2	8	6
1	2009-03-20 07:27:00	0	7	2	8	6
1	2009-03-20 07:28:00	0	7	2	8	6
1	2009-03-20 07:29:00	0	7	2	8	6
1	2009-03-20 07:30:00	13	7	2	8	6
1	2009-03-20 07:31:00	443	7	2	8	6
1	2009-03-20 07:32:00	0	7	2	8	6
1	2009-03-20 07:33:00	0	7	2	8	6
1	2009-03-20 07:34:00	0	7	2	8	6
1	2009-03-20 07:35:00	0	7	2	8	6
1	2009-03-20 07:36:00	0	7	2	8	6
1	2009-03-20 07:37:00	0	7	2	8	6
1	2009-03-20 07:38:00	0	7	2	8	6
1	2009-03-20 07:39:00	0	7	2	8	6
1	2009-03-20 07:40:00	0	7	2	8	6
1	2009-03-20 07:41:00	0	7	2	8	6
1	2009-03-20 07:42:00	0	7	2	8	6
1	2009-03-20 07:43:00	0	7	2	8	6
1	2009-03-20 07:44:00	0	7	2	8	6
1	2009-03-20 07:45:00	0	7	2	8	6
1	2009-03-20 07:46:00	0	7	2	8	6
1	2009-03-20 07:47:00	0	7	2	8	6
1	2009-03-20 07:48:00	0	7	2	8	6
1	2009-03-20 07:49:00	0	7	2	8	6
1	2009-03-20 07:50:00	0	7	2	8	6
1	2009-03-20 07:51:00	0	7	2	8	6
1	2009-03-20 07:52:00	0	7	2	8	6
1	2009-03-20 07:53:00	0	7	2	8	6
1	2009-03-20 07:54:00	0	7	2	8	6
1	2009-03-20 07:55:00	0	7	2	8	6
1	2009-03-20 07:56:00	0	7	2	8	6
1	2009-03-20 07:57:00	0	7	2	8	6
1	2009-03-20 07:58:00	0	7	2	8	6
1	2009-03-20 07:59:00	0	7	2	8	6
1	2009-03-20 08:00:00	0	7	2	8	6
1	2009-03-20 08:01:00	0	8	2	8	6
1	2009-03-20 08:02:00	0	8	2	8	6
1	2009-03-20 08:03:00	0	8	2	8	6
1	2009-03-20 08:04:00	0	8	2	8	6
1	2009-03-20 08:05:00	0	8	2	8	6
1	2009-03-20 08:06:00	0	8	2	8	6
1	2009-03-20 08:07:00	0	8	2	8	6
1	2009-03-20 08:08:00	0	8	2	8	6
1	2009-03-20 08:09:00	26	8	2	8	6
1	2009-03-20 08:10:00	0	8	2	8	6
1	2009-03-20 08:11:00	0	8	2	8	6
1	2009-03-20 08:12:00	0	8	2	8	6
1	2009-03-20 08:13:00	0	8	2	8	6
1	2009-03-20 08:14:00	115	8	2	8	6
1	2009-03-20 08:15:00	0	8	2	8	6
1	2009-03-20 08:16:00	0	8	2	8	6
1	2009-03-20 08:17:00	13	8	2	8	6
1	2009-03-20 08:18:00	289	8	2	8	6
1	2009-03-20 08:19:00	425	8	2	8	6
1	2009-03-20 08:20:00	228	8	2	8	6
1	2009-03-20 08:21:00	684	8	2	8	6
1	2009-03-20 08:22:00	0	8	2	8	6
1	2009-03-20 08:23:00	0	8	2	8	6
1	2009-03-20 08:24:00	0	8	2	8	6
1	2009-03-20 08:25:00	0	8	2	8	6
1	2009-03-20 08:26:00	0	8	2	8	6
1	2009-03-20 08:27:00	0	8	2	8	6
1	2009-03-20 08:28:00	0	8	2	8	6
1	2009-03-20 08:29:00	0	8	2	8	6
1	2009-03-20 08:30:00	0	8	2	8	6
1	2009-03-20 08:31:00	0	8	2	8	6
1	2009-03-20 08:32:00	0	8	2	8	6
1	2009-03-20 08:33:00	0	8	2	8	6
1	2009-03-20 08:34:00	0	8	2	8	6
1	2009-03-20 08:35:00	0	8	2	8	6
1	2009-03-20 08:36:00	0	8	2	8	6
1	2009-03-20 08:37:00	0	8	2	8	6
1	2009-03-20 08:38:00	0	8	2	8	6
1	2009-03-20 08:39:00	538	8	2	8	6
1	2009-03-20 08:40:00	753	8	2	8	6
1	2009-03-20 08:41:00	77	8	2	8	6
1	2009-03-20 08:42:00	13	8	2	8	6
1	2009-03-20 08:43:00	0	8	2	8	6
1	2009-03-20 08:44:00	0	8	2	8	6
1	2009-03-20 08:45:00	0	8	2	8	6
1	2009-03-20 08:46:00	0	8	2	8	6
1	2009-03-20 08:47:00	0	8	2	8	6
1	2009-03-20 08:48:00	0	8	2	8	6
1	2009-03-20 08:49:00	0	8	2	8	6
1	2009-03-20 08:50:00	0	8	2	8	6
1	2009-03-20 08:51:00	0	8	2	8	6
1	2009-03-20 08:52:00	0	8	2	8	6
1	2009-03-20 08:53:00	0	8	2	8	6
1	2009-03-20 08:54:00	0	8	2	8	6
1	2009-03-20 08:55:00	0	8	2	8	6
1	2009-03-20 08:56:00	0	8	2	8	6
1	2009-03-20 08:57:00	0	8	2	8	6
1	2009-03-20 08:58:00	13	8	2	8	6
1	2009-03-20 08:59:00	0	8	2	8	6
1	2009-03-20 09:00:00	0	8	2	8	6
1	2009-03-20 09:01:00	0	9	2	8	6
1	2009-03-20 09:02:00	0	9	2	8	6
1	2009-03-20 09:03:00	0	9	2	8	6
1	2009-03-20 09:04:00	0	9	2	8	6
1	2009-03-20 09:05:00	0	9	2	8	6
1	2009-03-20 09:06:00	0	9	2	8	6
1	2009-03-20 09:07:00	0	9	2	8	6
1	2009-03-20 09:08:00	0	9	2	8	6
1	2009-03-20 09:09:00	0	9	2	8	6
1	2009-03-20 09:10:00	0	9	2	8	6
1	2009-03-20 09:11:00	0	9	2	8	6
1	2009-03-20 09:12:00	0	9	2	8	6
1	2009-03-20 09:13:00	0	9	2	8	6
1	2009-03-20 09:14:00	0	9	2	8	6
1	2009-03-20 09:15:00	0	9	2	8	6
1	2009-03-20 09:16:00	0	9	2	8	6
1	2009-03-20 09:17:00	0	9	2	8	6
1	2009-03-20 09:18:00	0	9	2	8	6
1	2009-03-20 09:19:00	0	9	2	8	6
1	2009-03-20 09:20:00	0	9	2	8	6
1	2009-03-20 09:21:00	0	9	2	8	6
1	2009-03-20 09:22:00	0	9	2	8	6
1	2009-03-20 09:23:00	0	9	2	8	6
1	2009-03-20 09:24:00	0	9	2	8	6
1	2009-03-20 09:25:00	0	9	2	8	6
1	2009-03-20 09:26:00	0	9	2	8	6
1	2009-03-20 09:27:00	0	9	2	8	6
1	2009-03-20 09:28:00	0	9	2	8	6
1	2009-03-20 09:29:00	0	9	2	8	6
1	2009-03-20 09:30:00	0	9	2	8	6
1	2009-03-20 09:31:00	0	9	2	8	6
1	2009-03-20 09:32:00	0	9	2	8	6
1	2009-03-20 09:33:00	0	9	2	8	6
1	2009-03-20 09:34:00	0	9	2	8	6
1	2009-03-20 09:35:00	0	9	2	8	6
1	2009-03-20 09:36:00	0	9	2	8	6
1	2009-03-20 09:37:00	0	9	2	8	6
1	2009-03-20 09:38:00	0	9	2	8	6
1	2009-03-20 09:39:00	0	9	2	8	6
1	2009-03-20 09:40:00	0	9	2	8	6
1	2009-03-20 09:41:00	0	9	2	8	6
1	2009-03-20 09:42:00	0	9	2	8	6
1	2009-03-20 09:43:00	0	9	2	8	6
1	2009-03-20 09:44:00	0	9	2	8	6
1	2009-03-20 09:45:00	0	9	2	8	6
1	2009-03-20 09:46:00	0	9	2	8	6
1	2009-03-20 09:47:00	0	9	2	8	6
1	2009-03-20 09:48:00	0	9	2	8	6
1	2009-03-20 09:49:00	0	9	2	8	6
1	2009-03-20 09:50:00	0	9	2	8	6
1	2009-03-20 09:51:00	0	9	2	8	6
1	2009-03-20 09:52:00	0	9	2	8	6
1	2009-03-20 09:53:00	13	9	2	8	6
1	2009-03-20 09:54:00	0	9	2	8	6
1	2009-03-20 09:55:00	0	9	2	8	6
1	2009-03-20 09:56:00	620	9	2	8	6
1	2009-03-20 09:57:00	407	9	2	8	6
1	2009-03-20 09:58:00	0	9	2	8	6
1	2009-03-20 09:59:00	0	9	2	8	6
1	2009-03-20 10:00:00	0	9	2	8	6
1	2009-03-20 10:01:00	13	10	2	8	6
1	2009-03-20 10:02:00	166	10	2	8	6
1	2009-03-20 10:03:00	538	10	2	8	6
1	2009-03-20 10:04:00	128	10	2	8	6
1	2009-03-20 10:05:00	0	10	2	8	6
1	2009-03-20 10:06:00	0	10	2	8	6
1	2009-03-20 10:07:00	0	10	2	8	6
1	2009-03-20 10:08:00	0	10	2	8	6
1	2009-03-20 10:09:00	0	10	2	8	6
1	2009-03-20 10:10:00	0	10	2	8	6
1	2009-03-20 10:11:00	0	10	2	8	6
1	2009-03-20 10:12:00	13	10	2	8	6
1	2009-03-20 10:13:00	0	10	2	8	6
1	2009-03-20 10:14:00	0	10	2	8	6
1	2009-03-20 10:15:00	0	10	2	8	6
1	2009-03-20 10:16:00	0	10	2	8	6
1	2009-03-20 10:17:00	0	10	2	8	6
1	2009-03-20 10:18:00	0	10	2	8	6
1	2009-03-20 10:19:00	0	10	2	8	6
1	2009-03-20 10:20:00	166	10	2	8	6
1	2009-03-20 10:21:00	0	10	2	8	6
1	2009-03-20 10:22:00	0	10	2	8	6
1	2009-03-20 10:23:00	0	10	2	8	6
1	2009-03-20 10:24:00	0	10	2	8	6
1	2009-03-20 10:25:00	228	10	2	8	6
1	2009-03-20 10:26:00	0	10	2	8	6
1	2009-03-20 10:27:00	0	10	2	8	6
1	2009-03-20 10:28:00	684	10	2	8	6
1	2009-03-20 10:29:00	847	10	2	8	6
1	2009-03-20 10:30:00	90	10	2	8	6
1	2009-03-20 10:31:00	407	10	2	8	6
1	2009-03-20 10:32:00	38	10	2	8	6
1	2009-03-20 10:33:00	320	10	2	8	6
1	2009-03-20 10:34:00	799	10	2	8	6
1	2009-03-20 10:35:00	640	10	2	8	6
1	2009-03-20 10:36:00	707	10	2	8	6
1	2009-03-20 10:37:00	26	10	2	8	6
1	2009-03-20 10:38:00	320	10	2	8	6
1	2009-03-20 10:39:00	0	10	2	8	6
1	2009-03-20 10:40:00	26	10	2	8	6
1	2009-03-20 10:41:00	0	10	2	8	6
1	2009-03-20 10:42:00	0	10	2	8	6
1	2009-03-20 10:43:00	0	10	2	8	6
1	2009-03-20 10:44:00	0	10	2	8	6
1	2009-03-20 10:45:00	0	10	2	8	6
1	2009-03-20 10:46:00	0	10	2	8	6
1	2009-03-20 10:47:00	0	10	2	8	6
1	2009-03-20 10:48:00	0	10	2	8	6
1	2009-03-20 10:49:00	0	10	2	8	6
1	2009-03-20 10:50:00	0	10	2	8	6
1	2009-03-20 10:51:00	0	10	2	8	6
1	2009-03-20 10:52:00	0	10	2	8	6
1	2009-03-20 10:53:00	0	10	2	8	6
1	2009-03-20 10:54:00	0	10	2	8	6
1	2009-03-20 10:55:00	0	10	2	8	6
1	2009-03-20 10:56:00	0	10	2	8	6
1	2009-03-20 10:57:00	0	10	2	8	6
1	2009-03-20 10:58:00	0	10	2	8	6
1	2009-03-20 10:59:00	0	10	2	8	6
1	2009-03-20 11:00:00	0	10	2	8	6
1	2009-03-20 11:01:00	0	11	2	8	6
1	2009-03-20 11:02:00	0	11	2	8	6
1	2009-03-20 11:03:00	0	11	2	8	6
1	2009-03-20 11:04:00	0	11	2	8	6
1	2009-03-20 11:05:00	0	11	2	8	6
1	2009-03-20 11:06:00	0	11	2	8	6
1	2009-03-20 11:07:00	0	11	2	8	6
1	2009-03-20 11:08:00	0	11	2	8	6
1	2009-03-20 11:09:00	0	11	2	8	6
1	2009-03-20 11:10:00	0	11	2	8	6
1	2009-03-20 11:11:00	0	11	2	8	6
1	2009-03-20 11:12:00	0	11	2	8	6
1	2009-03-20 11:13:00	0	11	2	8	6
1	2009-03-20 11:14:00	0	11	2	8	6
1	2009-03-20 11:15:00	0	11	2	8	6
1	2009-03-20 11:16:00	0	11	2	8	6
1	2009-03-20 11:17:00	0	11	2	8	6
1	2009-03-20 11:18:00	0	11	2	8	6
1	2009-03-20 11:19:00	0	11	2	8	6
1	2009-03-20 11:20:00	0	11	2	8	6
1	2009-03-20 11:21:00	0	11	2	8	6
1	2009-03-20 11:22:00	0	11	2	8	6
1	2009-03-20 11:23:00	0	11	2	8	6
1	2009-03-20 11:24:00	0	11	2	8	6
1	2009-03-20 11:25:00	0	11	2	8	6
1	2009-03-20 11:26:00	0	11	2	8	6
1	2009-03-20 11:27:00	0	11	2	8	6
1	2009-03-20 11:28:00	0	11	2	8	6
1	2009-03-20 11:29:00	0	11	2	8	6
1	2009-03-20 11:30:00	0	11	2	8	6
1	2009-03-20 11:31:00	0	11	2	8	6
1	2009-03-20 11:32:00	0	11	2	8	6
1	2009-03-20 11:33:00	0	11	2	8	6
1	2009-03-20 11:34:00	0	11	2	8	6
1	2009-03-20 11:35:00	0	11	2	8	6
1	2009-03-20 11:36:00	0	11	2	8	6
1	2009-03-20 11:37:00	0	11	2	8	6
1	2009-03-20 11:38:00	0	11	2	8	6
1	2009-03-20 11:39:00	0	11	2	8	6
1	2009-03-20 11:40:00	0	11	2	8	6
1	2009-03-20 11:41:00	0	11	2	8	6
1	2009-03-20 11:42:00	517	11	2	8	6
1	2009-03-20 11:43:00	128	11	2	8	6
1	2009-03-20 11:44:00	0	11	2	8	6
1	2009-03-20 11:45:00	0	11	2	8	6
1	2009-03-20 11:46:00	0	11	2	8	6
1	2009-03-20 11:47:00	0	11	2	8	6
1	2009-03-20 11:48:00	0	11	2	8	6
1	2009-03-20 11:49:00	0	11	2	8	6
1	2009-03-20 11:50:00	0	11	2	8	6
1	2009-03-20 11:51:00	0	11	2	8	6
1	2009-03-20 11:52:00	0	11	2	8	6
1	2009-03-20 11:53:00	0	11	2	8	6
1	2009-03-20 11:54:00	0	11	2	8	6
1	2009-03-20 11:55:00	0	11	2	8	6
1	2009-03-20 11:56:00	0	11	2	8	6
1	2009-03-20 11:57:00	0	11	2	8	6
1	2009-03-20 11:58:00	0	11	2	8	6
1	2009-03-20 11:59:00	0	11	2	8	6
1	2009-03-20 12:00:00	0	11	2	8	6
1	2009-03-20 12:01:00	0	12	3	8	6
1	2009-03-20 12:02:00	0	12	3	8	6
1	2009-03-20 12:03:00	38	12	3	8	6
1	2009-03-20 12:04:00	64	12	3	8	6
1	2009-03-20 12:05:00	26	12	3	8	6
1	2009-03-20 12:06:00	154	12	3	8	6
1	2009-03-20 12:07:00	128	12	3	8	6
1	2009-03-20 12:08:00	259	12	3	8	6
1	2009-03-20 12:09:00	26	12	3	8	6
1	2009-03-20 12:10:00	461	12	3	8	6
1	2009-03-20 12:11:00	599	12	3	8	6
1	2009-03-20 12:12:00	0	12	3	8	6
1	2009-03-20 12:13:00	13	12	3	8	6
1	2009-03-20 12:14:00	0	12	3	8	6
1	2009-03-20 12:15:00	0	12	3	8	6
1	2009-03-20 12:16:00	0	12	3	8	6
1	2009-03-20 12:17:00	389	12	3	8	6
1	2009-03-20 12:18:00	212	12	3	8	6
1	2009-03-20 12:19:00	517	12	3	8	6
1	2009-03-20 12:20:00	0	12	3	8	6
1	2009-03-20 12:21:00	0	12	3	8	6
1	2009-03-20 12:22:00	0	12	3	8	6
1	2009-03-20 12:23:00	0	12	3	8	6
1	2009-03-20 12:24:00	0	12	3	8	6
1	2009-03-20 12:25:00	0	12	3	8	6
1	2009-03-20 12:26:00	0	12	3	8	6
1	2009-03-20 12:27:00	0	12	3	8	6
1	2009-03-20 12:28:00	0	12	3	8	6
1	2009-03-20 12:29:00	0	12	3	8	6
1	2009-03-20 12:30:00	0	12	3	8	6
1	2009-03-20 12:31:00	0	12	3	8	6
1	2009-03-20 12:32:00	0	12	3	8	6
1	2009-03-20 12:33:00	0	12	3	8	6
1	2009-03-20 12:34:00	0	12	3	8	6
1	2009-03-20 12:35:00	0	12	3	8	6
1	2009-03-20 12:36:00	0	12	3	8	6
1	2009-03-20 12:37:00	353	12	3	8	6
1	2009-03-20 12:38:00	13	12	3	8	6
1	2009-03-20 12:39:00	182	12	3	8	6
1	2009-03-20 12:40:00	0	12	3	8	6
1	2009-03-20 12:41:00	0	12	3	8	6
1	2009-03-20 12:42:00	0	12	3	8	6
1	2009-03-20 12:43:00	0	12	3	8	6
1	2009-03-20 12:44:00	0	12	3	8	6
1	2009-03-20 12:45:00	0	12	3	8	6
1	2009-03-20 12:46:00	0	12	3	8	6
1	2009-03-20 12:47:00	0	12	3	8	6
1	2009-03-20 12:48:00	0	12	3	8	6
1	2009-03-20 12:49:00	707	12	3	8	6
1	2009-03-20 12:50:00	243	12	3	8	6
1	2009-03-20 12:51:00	461	12	3	8	6
1	2009-03-20 12:52:00	182	12	3	8	6
1	2009-03-20 12:53:00	0	12	3	8	6
1	2009-03-20 12:54:00	166	12	3	8	6
1	2009-03-20 12:55:00	371	12	3	8	6
1	2009-03-20 12:56:00	479	12	3	8	6
1	2009-03-20 12:57:00	371	12	3	8	6
1	2009-03-20 12:58:00	0	12	3	8	6
1	2009-03-20 12:59:00	13	12	3	8	6
1	2009-03-20 13:00:00	0	12	3	8	6
1	2009-03-20 13:01:00	0	13	3	8	6
1	2009-03-20 13:02:00	0	13	3	8	6
1	2009-03-20 13:03:00	13	13	3	8	6
1	2009-03-20 13:04:00	0	13	3	8	6
1	2009-03-20 13:05:00	0	13	3	8	6
1	2009-03-20 13:06:00	0	13	3	8	6
1	2009-03-20 13:07:00	0	13	3	8	6
1	2009-03-20 13:08:00	13	13	3	8	6
1	2009-03-20 13:09:00	407	13	3	8	6
1	2009-03-20 13:10:00	0	13	3	8	6
1	2009-03-20 13:11:00	0	13	3	8	6
1	2009-03-20 13:12:00	0	13	3	8	6
1	2009-03-20 13:13:00	26	13	3	8	6
1	2009-03-20 13:14:00	0	13	3	8	6
1	2009-03-20 13:15:00	0	13	3	8	6
1	2009-03-20 13:16:00	0	13	3	8	6
1	2009-03-20 13:17:00	0	13	3	8	6
1	2009-03-20 13:18:00	0	13	3	8	6
1	2009-03-20 13:19:00	0	13	3	8	6
1	2009-03-20 13:20:00	26	13	3	8	6
1	2009-03-20 13:21:00	0	13	3	8	6
1	2009-03-20 13:22:00	0	13	3	8	6
1	2009-03-20 13:23:00	0	13	3	8	6
1	2009-03-20 13:24:00	0	13	3	8	6
1	2009-03-20 13:25:00	0	13	3	8	6
1	2009-03-20 13:26:00	0	13	3	8	6
1	2009-03-20 13:27:00	0	13	3	8	6
1	2009-03-20 13:28:00	13	13	3	8	6
1	2009-03-20 13:29:00	0	13	3	8	6
1	2009-03-20 13:30:00	90	13	3	8	6
1	2009-03-20 13:31:00	517	13	3	8	6
1	2009-03-20 13:32:00	425	13	3	8	6
1	2009-03-20 13:33:00	243	13	3	8	6
1	2009-03-20 13:34:00	0	13	3	8	6
1	2009-03-20 13:35:00	0	13	3	8	6
1	2009-03-20 13:36:00	0	13	3	8	6
1	2009-03-20 13:37:00	0	13	3	8	6
1	2009-03-20 13:38:00	0	13	3	8	6
1	2009-03-20 13:39:00	0	13	3	8	6
1	2009-03-20 13:40:00	0	13	3	8	6
1	2009-03-20 13:41:00	0	13	3	8	6
1	2009-03-20 13:42:00	0	13	3	8	6
1	2009-03-20 13:43:00	13	13	3	8	6
1	2009-03-20 13:44:00	13	13	3	8	6
1	2009-03-20 13:45:00	0	13	3	8	6
1	2009-03-20 13:46:00	0	13	3	8	6
1	2009-03-20 13:47:00	0	13	3	8	6
1	2009-03-20 13:48:00	0	13	3	8	6
1	2009-03-20 13:49:00	0	13	3	8	6
1	2009-03-20 13:50:00	0	13	3	8	6
1	2009-03-20 13:51:00	0	13	3	8	6
1	2009-03-20 13:52:00	0	13	3	8	6
1	2009-03-20 13:53:00	0	13	3	8	6
1	2009-03-20 13:54:00	0	13	3	8	6
1	2009-03-20 13:55:00	0	13	3	8	6
1	2009-03-20 13:56:00	0	13	3	8	6
1	2009-03-20 13:57:00	13	13	3	8	6
1	2009-03-20 13:58:00	0	13	3	8	6
1	2009-03-20 13:59:00	26	13	3	8	6
1	2009-03-20 14:00:00	0	13	3	8	6
1	2009-03-20 14:01:00	0	14	3	8	6
1	2009-03-20 14:02:00	0	14	3	8	6
1	2009-03-20 14:03:00	0	14	3	8	6
1	2009-03-20 14:04:00	0	14	3	8	6
1	2009-03-20 14:05:00	13	14	3	8	6
1	2009-03-20 14:06:00	479	14	3	8	6
1	2009-03-20 14:07:00	182	14	3	8	6
1	2009-03-20 14:08:00	0	14	3	8	6
1	2009-03-20 14:09:00	0	14	3	8	6
1	2009-03-20 14:10:00	0	14	3	8	6
1	2009-03-20 14:11:00	0	14	3	8	6
1	2009-03-20 14:12:00	0	14	3	8	6
1	2009-03-20 14:13:00	0	14	3	8	6
1	2009-03-20 14:14:00	0	14	3	8	6
1	2009-03-20 14:15:00	0	14	3	8	6
1	2009-03-20 14:16:00	0	14	3	8	6
1	2009-03-20 14:17:00	0	14	3	8	6
1	2009-03-20 14:18:00	0	14	3	8	6
1	2009-03-20 14:19:00	0	14	3	8	6
1	2009-03-20 14:20:00	0	14	3	8	6
1	2009-03-20 14:21:00	13	14	3	8	6
1	2009-03-20 14:22:00	320	14	3	8	6
1	2009-03-20 14:23:00	90	14	3	8	6
1	2009-03-20 14:24:00	0	14	3	8	6
1	2009-03-20 14:25:00	13	14	3	8	6
1	2009-03-20 14:26:00	0	14	3	8	6
1	2009-03-20 14:27:00	1001	14	3	8	6
1	2009-03-20 14:28:00	0	14	3	8	6
1	2009-03-20 14:29:00	0	14	3	8	6
1	2009-03-20 14:30:00	0	14	3	8	6
1	2009-03-20 14:31:00	0	14	3	8	6
1	2009-03-20 14:32:00	1001	14	3	8	6
1	2009-03-20 14:33:00	0	14	3	8	6
1	2009-03-20 14:34:00	0	14	3	8	6
1	2009-03-20 14:35:00	0	14	3	8	6
1	2009-03-20 14:36:00	0	14	3	8	6
1	2009-03-20 14:37:00	0	14	3	8	6
1	2009-03-20 14:38:00	0	14	3	8	6
1	2009-03-20 14:39:00	0	14	3	8	6
1	2009-03-20 14:40:00	0	14	3	8	6
1	2009-03-20 14:41:00	0	14	3	8	6
1	2009-03-20 14:42:00	0	14	3	8	6
1	2009-03-20 14:43:00	0	14	3	8	6
1	2009-03-20 14:44:00	0	14	3	8	6
1	2009-03-20 14:45:00	0	14	3	8	6
1	2009-03-20 14:46:00	0	14	3	8	6
1	2009-03-20 14:47:00	0	14	3	8	6
1	2009-03-20 14:48:00	0	14	3	8	6
1	2009-03-20 14:49:00	0	14	3	8	6
1	2009-03-20 14:50:00	0	14	3	8	6
1	2009-03-20 14:51:00	0	14	3	8	6
1	2009-03-20 14:52:00	0	14	3	8	6
1	2009-03-20 14:53:00	0	14	3	8	6
1	2009-03-20 14:54:00	0	14	3	8	6
1	2009-03-20 14:55:00	0	14	3	8	6
1	2009-03-20 14:56:00	0	14	3	8	6
1	2009-03-20 14:57:00	0	14	3	8	6
1	2009-03-20 14:58:00	0	14	3	8	6
1	2009-03-20 14:59:00	0	14	3	8	6
1	2009-03-20 15:00:00	0	14	3	8	6
1	2009-03-20 15:01:00	0	15	3	8	6
1	2009-03-20 15:02:00	0	15	3	8	6
1	2009-03-20 15:03:00	0	15	3	8	6
1	2009-03-20 15:04:00	0	15	3	8	6
1	2009-03-20 15:05:00	0	15	3	8	6
1	2009-03-20 15:06:00	0	15	3	8	6
1	2009-03-20 15:07:00	0	15	3	8	6
1	2009-03-20 15:08:00	0	15	3	8	6
1	2009-03-20 15:09:00	0	15	3	8	6
1	2009-03-20 15:10:00	0	15	3	8	6
1	2009-03-20 15:11:00	0	15	3	8	6
1	2009-03-20 15:12:00	0	15	3	8	6
1	2009-03-20 15:13:00	0	15	3	8	6
1	2009-03-20 15:14:00	0	15	3	8	6
1	2009-03-20 15:15:00	0	15	3	8	6
1	2009-03-20 15:16:00	0	15	3	8	6
1	2009-03-20 15:17:00	0	15	3	8	6
1	2009-03-20 15:18:00	0	15	3	8	6
1	2009-03-20 15:19:00	0	15	3	8	6
[truncated: 78,641 more rows]

## Sheet: Pivot Segment
Multiplier	2
x (Low Intensity)	692.678
y (High Intensity)	683.799
	Column Labels
Values	1	2	3	4	5	6	7	8	Grand Total
Average of Activity	79.1297	80.6539	66.3551	69.2453	61.6596	71.636	74.3171	71.6142	71.8264
StdDev of Activity	306.774	301.572	242.288	264.576	233.923	237.24	255.846	237.603	261.464
Count of Activity	10080	10080	10080	10080	10080	10080	10080	10080	80640
Count Above x	253	302	235	251	205	277	286	278
% Above x	0.0250992	0.0299603	0.0233135	0.0249008	0.0203373	0.0274802	0.028373	0.0275794
Count Above y		311	254	261	225	291	302	295
% Above y		0.0308532	0.0251984	0.0258929	0.0223214	0.028869	0.0299603	0.0292659

## Sheet: Pivot Weekday
Sum of Activity	Column Labels
Row Labels	1	2	3	4	5	6	7	8	Grand Total
1	127116	130069	110321	113887	95162	110945	116418	103975	907893
2	50759	96684	100230	97388	115916	111766	105079	123191	801013
3	112891	140614	68828	100371	101391	75433	69546	113319	782393
4	83778	112858	104818	176385	86587	94597	143304	90813	893140
5	99835	102238	107557	75183	79268	99531	101083	79962	744657
6	190008	95159	91406	64097	64025	99832	104269	102454	811250
7	133240	135369	85699	70682	79180	129987	109417	108157	851731
Grand Total	797627	812991	668859	697993	621529	722091	749116	721871	5792077
Count of Activity	Column Labels
Row Labels	1	2	3	4	5	6	7	8	Grand Total
1	1440	1440	1440	1440	1440	1440	1440	1440	11520
2	1440	1440	1440	1440	1440	1440	1440	1440	11520
3	1440	1440	1440	1440	1440	1440	1440	1440	11520
4	1440	1440	1440	1440	1440	1440	1440	1440	11520
5	1440	1440	1440	1440	1440	1440	1440	1440	11520
6	1440	1440	1440	1440	1440	1440	1440	1440	11520
7	1440	1440	1440	1440	1440	1440	1440	1440	11520
Grand Total	10080	10080	10080	10080	10080	10080	10080	10080	80640

## Sheet: Pivot Quadrant
Sum of Activity	Column Labels
Row Labels	1	2	3	4	5	6	7	8	Grand Total
1	51932	57136	65293	67734	81232	83175	62755	76525	545782
2	166330	200004	167878	174949	117985	230068	261895	239352	1558461
3	255258	186098	126114	108457	131495	163047	160949	124065	1255483
4	324107	369753	309574	346853	290817	245801	263517	281929	2432351
Grand Total	797627	812991	668859	697993	621529	722091	749116	721871	5792077
Average	199407	203248	167215	174498	155382	180523	187279	180468
Count of Activity	Column Labels
Row Labels	1	2	3	4	5	6	7	8	Grand Total
1	2520	2520	2520	2520	2520	2520	2520	2520	20160
2	2520	2520	2520	2520	2520	2520	2520	2520	20160
3	2520	2520	2520	2520	2520	2520	2520	2520	20160
4	2520	2520	2520	2520	2520	2520	2520	2520	20160
Grand Total	10080	10080	10080	10080	10080	10080	10080	10080	80640

## Sheet: 3.12.09
Actogram, Copy Raw Data, All Days
Identity:	Meg
Filename:	E:\Active Research Files\meloxicam titre canine\cases\meg\Meg 3.12.09.AWC
Gender:	F
Age:	10
Height:	61.0 cm	24.0 in
Weight:	16.6 kg	36.6 lbs
Start Date:	12-Mar-2009 (Thu)
Start Time:	18:00:00
Interval:	1.00 mins
Date Stamp:	Time Stamp:	Activity Data:	Marker Press:
2009-03-12	00:00:00	0
2009-03-12	00:01:00	0
2009-03-12	00:02:00	0
2009-03-12	00:03:00	0
2009-03-12	00:04:00	0
2009-03-12	00:05:00	0
2009-03-12	00:06:00	0
2009-03-12	00:07:00	0
2009-03-12	00:08:00	0
2009-03-12	00:09:00	0
2009-03-12	00:10:00	0
2009-03-12	00:11:00	0
2009-03-12	00:12:00	0
2009-03-12	00:13:00	0
2009-03-12	00:14:00	0
2009-03-12	00:15:00	0
2009-03-12	00:16:00	0
2009-03-12	00:17:00	0
2009-03-12	00:18:00	0
2009-03-12	00:19:00	0
2009-03-12	00:20:00	0
2009-03-12	00:21:00	0
2009-03-12	00:22:00	0
2009-03-12	00:23:00	0
2009-03-12	00:24:00	0
2009-03-12	00:25:00	0
2009-03-12	00:26:00	0
2009-03-12	00:27:00	0
2009-03-12	00:28:00	0
2009-03-12	00:29:00	0
2009-03-12	00:30:00	0
2009-03-12	00:31:00	0
2009-03-12	00:32:00	0
2009-03-12	00:33:00	0
2009-03-12	00:34:00	0
2009-03-12	00:35:00	0
2009-03-12	00:36:00	0
2009-03-12	00:37:00	0
2009-03-12	00:38:00	0
2009-03-12	00:39:00	0
2009-03-12	00:40:00	0
2009-03-12	00:41:00	0
2009-03-12	00:42:00	0
2009-03-12	00:43:00	0
2009-03-12	00:44:00	0
2009-03-12	00:45:00	0
2009-03-12	00:46:00	0
2009-03-12	00:47:00	0
2009-03-12	00:48:00	0
2009-03-12	00:49:00	0
2009-03-12	00:50:00	0
2009-03-12	00:51:00	0
2009-03-12	00:52:00	0
2009-03-12	00:53:00	0
2009-03-12	00:54:00	0
2009-03-12	00:55:00	0
2009-03-12	00:56:00	0
2009-03-12	00:57:00	0
2009-03-12	00:58:00	0
2009-03-12	00:59:00	0
2009-03-12	01:00:00	0
2009-03-12	01:01:00	0
2009-03-12	01:02:00	0
2009-03-12	01:03:00	0
2009-03-12	01:04:00	0
2009-03-12	01:05:00	0
2009-03-12	01:06:00	0
2009-03-12	01:07:00	0
2009-03-12	01:08:00	0
2009-03-12	01:09:00	0
2009-03-12	01:10:00	0
2009-03-12	01:11:00	0
2009-03-12	01:12:00	0
2009-03-12	01:13:00	0
2009-03-12	01:14:00	0
2009-03-12	01:15:00	0
2009-03-12	01:16:00	0
2009-03-12	01:17:00	0
2009-03-12	01:18:00	0
2009-03-12	01:19:00	0
2009-03-12	01:20:00	0
2009-03-12	01:21:00	0
2009-03-12	01:22:00	0
2009-03-12	01:23:00	0
2009-03-12	01:24:00	0
2009-03-12	01:25:00	0
2009-03-12	01:26:00	0
2009-03-12	01:27:00	0
2009-03-12	01:28:00	0
2009-03-12	01:29:00	0
2009-03-12	01:30:00	0
2009-03-12	01:31:00	0
2009-03-12	01:32:00	0
2009-03-12	01:33:00	0
2009-03-12	01:34:00	0
2009-03-12	01:35:00	0
2009-03-12	01:36:00	0
2009-03-12	01:37:00	0
2009-03-12	01:38:00	0
2009-03-12	01:39:00	0
2009-03-12	01:40:00	0
2009-03-12	01:41:00	0
2009-03-12	01:42:00	0
2009-03-12	01:43:00	0
2009-03-12	01:44:00	0
2009-03-12	01:45:00	0
2009-03-12	01:46:00	0
2009-03-12	01:47:00	0
2009-03-12	01:48:00	0
2009-03-12	01:49:00	0
2009-03-12	01:50:00	0
2009-03-12	01:51:00	0
2009-03-12	01:52:00	0
2009-03-12	01:53:00	0
2009-03-12	01:54:00	0
2009-03-12	01:55:00	0
2009-03-12	01:56:00	0
2009-03-12	01:57:00	0
2009-03-12	01:58:00	0
2009-03-12	01:59:00	0
2009-03-12	02:00:00	0
2009-03-12	02:01:00	0
2009-03-12	02:02:00	0
2009-03-12	02:03:00	0
2009-03-12	02:04:00	0
2009-03-12	02:05:00	0
2009-03-12	02:06:00	0
2009-03-12	02:07:00	0
2009-03-12	02:08:00	0
2009-03-12	02:09:00	0
2009-03-12	02:10:00	0
2009-03-12	02:11:00	0
2009-03-12	02:12:00	0
2009-03-12	02:13:00	0
2009-03-12	02:14:00	0
2009-03-12	02:15:00	0
2009-03-12	02:16:00	0
2009-03-12	02:17:00	0
2009-03-12	02:18:00	0
2009-03-12	02:19:00	0
2009-03-12	02:20:00	0
2009-03-12	02:21:00	0
2009-03-12	02:22:00	0
2009-03-12	02:23:00	0
2009-03-12	02:24:00	0
2009-03-12	02:25:00	0
2009-03-12	02:26:00	0
2009-03-12	02:27:00	0
2009-03-12	02:28:00	0
2009-03-12	02:29:00	0
2009-03-12	02:30:00	0
2009-03-12	02:31:00	0
2009-03-12	02:32:00	0
2009-03-12	02:33:00	0
2009-03-12	02:34:00	0
2009-03-12	02:35:00	0
2009-03-12	02:36:00	0
2009-03-12	02:37:00	0
2009-03-12	02:38:00	0
2009-03-12	02:39:00	0
2009-03-12	02:40:00	0
2009-03-12	02:41:00	0
2009-03-12	02:42:00	0
2009-03-12	02:43:00	0
2009-03-12	02:44:00	0
2009-03-12	02:45:00	0
2009-03-12	02:46:00	0
2009-03-12	02:47:00	0
2009-03-12	02:48:00	0
2009-03-12	02:49:00	0
2009-03-12	02:50:00	0
2009-03-12	02:51:00	0
2009-03-12	02:52:00	0
2009-03-12	02:53:00	0
2009-03-12	02:54:00	0
2009-03-12	02:55:00	0
2009-03-12	02:56:00	0
2009-03-12	02:57:00	0
2009-03-12	02:58:00	0
2009-03-12	02:59:00	0
2009-03-12	03:00:00	0
2009-03-12	03:01:00	0
2009-03-12	03:02:00	0
2009-03-12	03:03:00	0
2009-03-12	03:04:00	0
2009-03-12	03:05:00	0
2009-03-12	03:06:00	0
2009-03-12	03:07:00	0
2009-03-12	03:08:00	0
2009-03-12	03:09:00	0
2009-03-12	03:10:00	0
2009-03-12	03:11:00	0
2009-03-12	03:12:00	0
2009-03-12	03:13:00	0
2009-03-12	03:14:00	0
2009-03-12	03:15:00	0
2009-03-12	03:16:00	0
2009-03-12	03:17:00	0
2009-03-12	03:18:00	0
2009-03-12	03:19:00	0
2009-03-12	03:20:00	0
2009-03-12	03:21:00	0
2009-03-12	03:22:00	0
2009-03-12	03:23:00	0
2009-03-12	03:24:00	0
2009-03-12	03:25:00	0
2009-03-12	03:26:00	0
2009-03-12	03:27:00	0
2009-03-12	03:28:00	0
2009-03-12	03:29:00	0
2009-03-12	03:30:00	0
2009-03-12	03:31:00	0
2009-03-12	03:32:00	0
2009-03-12	03:33:00	0
2009-03-12	03:34:00	0
2009-03-12	03:35:00	0
2009-03-12	03:36:00	0
2009-03-12	03:37:00	0
2009-03-12	03:38:00	0
2009-03-12	03:39:00	0
2009-03-12	03:40:00	0
2009-03-12	03:41:00	0
2009-03-12	03:42:00	0
2009-03-12	03:43:00	0
2009-03-12	03:44:00	0
2009-03-12	03:45:00	0
2009-03-12	03:46:00	0
2009-03-12	03:47:00	0
2009-03-12	03:48:00	0
2009-03-12	03:49:00	0
2009-03-12	03:50:00	0
2009-03-12	03:51:00	0
2009-03-12	03:52:00	0
2009-03-12	03:53:00	0
2009-03-12	03:54:00	0
2009-03-12	03:55:00	0
2009-03-12	03:56:00	0
2009-03-12	03:57:00	0
2009-03-12	03:58:00	0
2009-03-12	03:59:00	0
2009-03-12	04:00:00	0
2009-03-12	04:01:00	0
2009-03-12	04:02:00	0
2009-03-12	04:03:00	0
2009-03-12	04:04:00	0
2009-03-12	04:05:00	0
2009-03-12	04:06:00	0
2009-03-12	04:07:00	0
2009-03-12	04:08:00	0
2009-03-12	04:09:00	0
2009-03-12	04:10:00	0
2009-03-12	04:11:00	0
2009-03-12	04:12:00	0
2009-03-12	04:13:00	0
2009-03-12	04:14:00	0
2009-03-12	04:15:00	0
2009-03-12	04:16:00	0
2009-03-12	04:17:00	0
2009-03-12	04:18:00	0
2009-03-12	04:19:00	0
2009-03-12	04:20:00	0
2009-03-12	04:21:00	0
2009-03-12	04:22:00	0
2009-03-12	04:23:00	0
2009-03-12	04:24:00	0
2009-03-12	04:25:00	0
2009-03-12	04:26:00	0
2009-03-12	04:27:00	0
2009-03-12	04:28:00	0
2009-03-12	04:29:00	0
2009-03-12	04:30:00	0
2009-03-12	04:31:00	0
2009-03-12	04:32:00	0
2009-03-12	04:33:00	0
2009-03-12	04:34:00	0
2009-03-12	04:35:00	0
2009-03-12	04:36:00	0
2009-03-12	04:37:00	0
2009-03-12	04:38:00	0
2009-03-12	04:39:00	0
2009-03-12	04:40:00	0
2009-03-12	04:41:00	0
2009-03-12	04:42:00	0
2009-03-12	04:43:00	0
2009-03-12	04:44:00	0
2009-03-12	04:45:00	0
2009-03-12	04:46:00	0
2009-03-12	04:47:00	0
2009-03-12	04:48:00	0
2009-03-12	04:49:00	0
2009-03-12	04:50:00	0
2009-03-12	04:51:00	0
2009-03-12	04:52:00	0
2009-03-12	04:53:00	0
2009-03-12	04:54:00	0
2009-03-12	04:55:00	0
2009-03-12	04:56:00	0
2009-03-12	04:57:00	0
2009-03-12	04:58:00	0
2009-03-12	04:59:00	0
2009-03-12	05:00:00	0
2009-03-12	05:01:00	0
2009-03-12	05:02:00	0
2009-03-12	05:03:00	0
2009-03-12	05:04:00	0
2009-03-12	05:05:00	0
2009-03-12	05:06:00	0
2009-03-12	05:07:00	0
2009-03-12	05:08:00	0
2009-03-12	05:09:00	0
2009-03-12	05:10:00	0
2009-03-12	05:11:00	0
2009-03-12	05:12:00	0
2009-03-12	05:13:00	0
2009-03-12	05:14:00	0
2009-03-12	05:15:00	0
2009-03-12	05:16:00	0
2009-03-12	05:17:00	0
2009-03-12	05:18:00	0
2009-03-12	05:19:00	0
2009-03-12	05:20:00	0
2009-03-12	05:21:00	0
2009-03-12	05:22:00	0
2009-03-12	05:23:00	0
2009-03-12	05:24:00	0
2009-03-12	05:25:00	0
2009-03-12	05:26:00	0
2009-03-12	05:27:00	0
2009-03-12	05:28:00	0
2009-03-12	05:29:00	0
2009-03-12	05:30:00	0
2009-03-12	05:31:00	0
2009-03-12	05:32:00	0
2009-03-12	05:33:00	0
2009-03-12	05:34:00	0
2009-03-12	05:35:00	0
2009-03-12	05:36:00	0
2009-03-12	05:37:00	0
2009-03-12	05:38:00	0
2009-03-12	05:39:00	0
2009-03-12	05:40:00	0
2009-03-12	05:41:00	0
2009-03-12	05:42:00	0
2009-03-12	05:43:00	0
2009-03-12	05:44:00	0
2009-03-12	05:45:00	0
2009-03-12	05:46:00	0
2009-03-12	05:47:00	0
2009-03-12	05:48:00	0
2009-03-12	05:49:00	0
2009-03-12	05:50:00	0
2009-03-12	05:51:00	0
2009-03-12	05:52:00	0
2009-03-12	05:53:00	0
2009-03-12	05:54:00	0
2009-03-12	05:55:00	0
2009-03-12	05:56:00	0
2009-03-12	05:57:00	0
2009-03-12	05:58:00	0
2009-03-12	05:59:00	0
2009-03-12	06:00:00	0
2009-03-12	06:01:00	0
2009-03-12	06:02:00	0
2009-03-12	06:03:00	0
2009-03-12	06:04:00	0
2009-03-12	06:05:00	0
2009-03-12	06:06:00	0
2009-03-12	06:07:00	0
2009-03-12	06:08:00	0
2009-03-12	06:09:00	0
2009-03-12	06:10:00	0
2009-03-12	06:11:00	0
2009-03-12	06:12:00	0
2009-03-12	06:13:00	0
2009-03-12	06:14:00	0
2009-03-12	06:15:00	0
2009-03-12	06:16:00	0
2009-03-12	06:17:00	0
2009-03-12	06:18:00	0
2009-03-12	06:19:00	0
2009-03-12	06:20:00	0
2009-03-12	06:21:00	0
2009-03-12	06:22:00	0
2009-03-12	06:23:00	0
2009-03-12	06:24:00	0
2009-03-12	06:25:00	0
2009-03-12	06:26:00	0
2009-03-12	06:27:00	0
2009-03-12	06:28:00	0
2009-03-12	06:29:00	0
2009-03-12	06:30:00	0
2009-03-12	06:31:00	0
2009-03-12	06:32:00	0
2009-03-12	06:33:00	0
2009-03-12	06:34:00	0
2009-03-12	06:35:00	0
2009-03-12	06:36:00	0
2009-03-12	06:37:00	0
2009-03-12	06:38:00	0
2009-03-12	06:39:00	0
2009-03-12	06:40:00	0
2009-03-12	06:41:00	0
2009-03-12	06:42:00	0
2009-03-12	06:43:00	0
2009-03-12	06:44:00	0
2009-03-12	06:45:00	0
2009-03-12	06:46:00	0
2009-03-12	06:47:00	0
2009-03-12	06:48:00	0
2009-03-12	06:49:00	0
2009-03-12	06:50:00	0
2009-03-12	06:51:00	0
2009-03-12	06:52:00	0
2009-03-12	06:53:00	0
2009-03-12	06:54:00	0
2009-03-12	06:55:00	0
2009-03-12	06:56:00	0
2009-03-12	06:57:00	0
2009-03-12	06:58:00	0
2009-03-12	06:59:00	0
2009-03-12	07:00:00	0
2009-03-12	07:01:00	0
2009-03-12	07:02:00	0
2009-03-12	07:03:00	0
2009-03-12	07:04:00	0
2009-03-12	07:05:00	0
2009-03-12	07:06:00	0
2009-03-12	07:07:00	0
2009-03-12	07:08:00	0
2009-03-12	07:09:00	0
2009-03-12	07:10:00	0
2009-03-12	07:11:00	0
2009-03-12	07:12:00	0
2009-03-12	07:13:00	0
2009-03-12	07:14:00	0
2009-03-12	07:15:00	0
2009-03-12	07:16:00	0
2009-03-12	07:17:00	0
2009-03-12	07:18:00	0
2009-03-12	07:19:00	0
2009-03-12	07:20:00	0
2009-03-12	07:21:00	0
2009-03-12	07:22:00	0
2009-03-12	07:23:00	0
2009-03-12	07:24:00	0
2009-03-12	07:25:00	0
2009-03-12	07:26:00	0
2009-03-12	07:27:00	0
2009-03-12	07:28:00	0
2009-03-12	07:29:00	0
2009-03-12	07:30:00	0
2009-03-12	07:31:00	0
2009-03-12	07:32:00	0
2009-03-12	07:33:00	0
2009-03-12	07:34:00	0
2009-03-12	07:35:00	0
2009-03-12	07:36:00	0
2009-03-12	07:37:00	0
2009-03-12	07:38:00	0
2009-03-12	07:39:00	0
2009-03-12	07:40:00	0
2009-03-12	07:41:00	0
2009-03-12	07:42:00	0
2009-03-12	07:43:00	0
2009-03-12	07:44:00	0
2009-03-12	07:45:00	0
2009-03-12	07:46:00	0
2009-03-12	07:47:00	0
2009-03-12	07:48:00	0
2009-03-12	07:49:00	0
2009-03-12	07:50:00	0
2009-03-12	07:51:00	0
2009-03-12	07:52:00	0
2009-03-12	07:53:00	0
2009-03-12	07:54:00	0
2009-03-12	07:55:00	0
2009-03-12	07:56:00	0
2009-03-12	07:57:00	0
2009-03-12	07:58:00	0
2009-03-12	07:59:00	0
2009-03-12	08:00:00	0
2009-03-12	08:01:00	0
2009-03-12	08:02:00	0
2009-03-12	08:03:00	0
2009-03-12	08:04:00	0
2009-03-12	08:05:00	0
2009-03-12	08:06:00	0
2009-03-12	08:07:00	0
2009-03-12	08:08:00	0
2009-03-12	08:09:00	0
2009-03-12	08:10:00	0
2009-03-12	08:11:00	0
2009-03-12	08:12:00	0
2009-03-12	08:13:00	0
2009-03-12	08:14:00	0
2009-03-12	08:15:00	0
2009-03-12	08:16:00	0
2009-03-12	08:17:00	0
2009-03-12	08:18:00	0
2009-03-12	08:19:00	0
2009-03-12	08:20:00	0
2009-03-12	08:21:00	0
2009-03-12	08:22:00	0
2009-03-12	08:23:00	0
2009-03-12	08:24:00	0
2009-03-12	08:25:00	0
2009-03-12	08:26:00	0
2009-03-12	08:27:00	0
2009-03-12	08:28:00	0
2009-03-12	08:29:00	0
2009-03-12	08:30:00	0
2009-03-12	08:31:00	0
2009-03-12	08:32:00	0
2009-03-12	08:33:00	0
2009-03-12	08:34:00	0
2009-03-12	08:35:00	0
2009-03-12	08:36:00	0
2009-03-12	08:37:00	0
2009-03-12	08:38:00	0
2009-03-12	08:39:00	0
2009-03-12	08:40:00	0
2009-03-12	08:41:00	0
2009-03-12	08:42:00	0
2009-03-12	08:43:00	0
2009-03-12	08:44:00	0
2009-03-12	08:45:00	0
2009-03-12	08:46:00	0
2009-03-12	08:47:00	0
2009-03-12	08:48:00	0
2009-03-12	08:49:00	0
2009-03-12	08:50:00	0
2009-03-12	08:51:00	0
2009-03-12	08:52:00	0
2009-03-12	08:53:00	0
2009-03-12	08:54:00	0
2009-03-12	08:55:00	0
2009-03-12	08:56:00	0
2009-03-12	08:57:00	0
2009-03-12	08:58:00	0
2009-03-12	08:59:00	0
2009-03-12	09:00:00	0
2009-03-12	09:01:00	0
2009-03-12	09:02:00	0
2009-03-12	09:03:00	0
2009-03-12	09:04:00	0
2009-03-12	09:05:00	0
2009-03-12	09:06:00	0
2009-03-12	09:07:00	0
2009-03-12	09:08:00	0
2009-03-12	09:09:00	0
2009-03-12	09:10:00	0
2009-03-12	09:11:00	0
2009-03-12	09:12:00	0
2009-03-12	09:13:00	0
2009-03-12	09:14:00	0
2009-03-12	09:15:00	0
2009-03-12	09:16:00	0
2009-03-12	09:17:00	0
2009-03-12	09:18:00	0
2009-03-12	09:19:00	0
2009-03-12	09:20:00	0
2009-03-12	09:21:00	0
2009-03-12	09:22:00	0
2009-03-12	09:23:00	0
2009-03-12	09:24:00	0
2009-03-12	09:25:00	0
2009-03-12	09:26:00	0
2009-03-12	09:27:00	0
2009-03-12	09:28:00	0
2009-03-12	09:29:00	0
2009-03-12	09:30:00	0
2009-03-12	09:31:00	0
2009-03-12	09:32:00	0
2009-03-12	09:33:00	0
2009-03-12	09:34:00	0
2009-03-12	09:35:00	0
2009-03-12	09:36:00	0
2009-03-12	09:37:00	0
2009-03-12	09:38:00	0
2009-03-12	09:39:00	0
2009-03-12	09:40:00	0
2009-03-12	09:41:00	0
2009-03-12	09:42:00	0
2009-03-12	09:43:00	0
2009-03-12	09:44:00	0
2009-03-12	09:45:00	0
2009-03-12	09:46:00	0
2009-03-12	09:47:00	0
2009-03-12	09:48:00	0
2009-03-12	09:49:00	0
2009-03-12	09:50:00	0
2009-03-12	09:51:00	0
2009-03-12	09:52:00	0
2009-03-12	09:53:00	0
2009-03-12	09:54:00	0
2009-03-12	09:55:00	0
2009-03-12	09:56:00	0
2009-03-12	09:57:00	0
2009-03-12	09:58:00	0
2009-03-12	09:59:00	0
2009-03-12	10:00:00	0
2009-03-12	10:01:00	0
2009-03-12	10:02:00	0
2009-03-12	10:03:00	0
2009-03-12	10:04:00	0
2009-03-12	10:05:00	0
2009-03-12	10:06:00	0
2009-03-12	10:07:00	0
2009-03-12	10:08:00	0
2009-03-12	10:09:00	0
2009-03-12	10:10:00	0
2009-03-12	10:11:00	0
2009-03-12	10:12:00	0
2009-03-12	10:13:00	0
2009-03-12	10:14:00	0
2009-03-12	10:15:00	0
2009-03-12	10:16:00	0
2009-03-12	10:17:00	0
2009-03-12	10:18:00	0
2009-03-12	10:19:00	0
2009-03-12	10:20:00	0
2009-03-12	10:21:00	0
2009-03-12	10:22:00	0
2009-03-12	10:23:00	0
2009-03-12	10:24:00	0
2009-03-12	10:25:00	0
2009-03-12	10:26:00	0
2009-03-12	10:27:00	0
2009-03-12	10:28:00	0
2009-03-12	10:29:00	0
2009-03-12	10:30:00	0
2009-03-12	10:31:00	0
2009-03-12	10:32:00	0
2009-03-12	10:33:00	0
2009-03-12	10:34:00	0
2009-03-12	10:35:00	0
2009-03-12	10:36:00	0
2009-03-12	10:37:00	0
2009-03-12	10:38:00	0
2009-03-12	10:39:00	0
2009-03-12	10:40:00	0
2009-03-12	10:41:00	0
2009-03-12	10:42:00	0
2009-03-12	10:43:00	0
2009-03-12	10:44:00	0
2009-03-12	10:45:00	0
2009-03-12	10:46:00	0
2009-03-12	10:47:00	0
2009-03-12	10:48:00	0
2009-03-12	10:49:00	0
2009-03-12	10:50:00	0
2009-03-12	10:51:00	0
2009-03-12	10:52:00	0
2009-03-12	10:53:00	0
2009-03-12	10:54:00	0
2009-03-12	10:55:00	0
2009-03-12	10:56:00	0
2009-03-12	10:57:00	0
2009-03-12	10:58:00	0
2009-03-12	10:59:00	0
2009-03-12	11:00:00	0
2009-03-12	11:01:00	0
2009-03-12	11:02:00	0
2009-03-12	11:03:00	0
2009-03-12	11:04:00	0
2009-03-12	11:05:00	0
2009-03-12	11:06:00	0
2009-03-12	11:07:00	0
2009-03-12	11:08:00	0
2009-03-12	11:09:00	0
2009-03-12	11:10:00	0
2009-03-12	11:11:00	0
2009-03-12	11:12:00	0
2009-03-12	11:13:00	0
2009-03-12	11:14:00	0
2009-03-12	11:15:00	0
2009-03-12	11:16:00	0
2009-03-12	11:17:00	0
2009-03-12	11:18:00	0
2009-03-12	11:19:00	0
2009-03-12	11:20:00	0
2009-03-12	11:21:00	0
2009-03-12	11:22:00	0
2009-03-12	11:23:00	0
2009-03-12	11:24:00	0
2009-03-12	11:25:00	0
2009-03-12	11:26:00	0
2009-03-12	11:27:00	0
2009-03-12	11:28:00	0
2009-03-12	11:29:00	0
2009-03-12	11:30:00	0
2009-03-12	11:31:00	0
2009-03-12	11:32:00	0
2009-03-12	11:33:00	0
2009-03-12	11:34:00	0
2009-03-12	11:35:00	0
2009-03-12	11:36:00	0
2009-03-12	11:37:00	0
2009-03-12	11:38:00	0
2009-03-12	11:39:00	0
2009-03-12	11:40:00	0
2009-03-12	11:41:00	0
2009-03-12	11:42:00	0
2009-03-12	11:43:00	0
2009-03-12	11:44:00	0
2009-03-12	11:45:00	0
2009-03-12	11:46:00	0
2009-03-12	11:47:00	0
2009-03-12	11:48:00	0
2009-03-12	11:49:00	0
2009-03-12	11:50:00	0
2009-03-12	11:51:00	0
2009-03-12	11:52:00	0
2009-03-12	11:53:00	0
2009-03-12	11:54:00	0
2009-03-12	11:55:00	0
2009-03-12	11:56:00	0
2009-03-12	11:57:00	0
2009-03-12	11:58:00	0
2009-03-12	11:59:00	0
2009-03-12	12:00:00	0
2009-03-12	12:01:00	0
2009-03-12	12:02:00	0
2009-03-12	12:03:00	0
2009-03-12	12:04:00	0
2009-03-12	12:05:00	0
2009-03-12	12:06:00	0
2009-03-12	12:07:00	0
2009-03-12	12:08:00	0
2009-03-12	12:09:00	0
2009-03-12	12:10:00	0
2009-03-12	12:11:00	0
2009-03-12	12:12:00	0
2009-03-12	12:13:00	0
2009-03-12	12:14:00	0
2009-03-12	12:15:00	0
2009-03-12	12:16:00	0
2009-03-12	12:17:00	0
2009-03-12	12:18:00	0
2009-03-12	12:19:00	0
2009-03-12	12:20:00	0
2009-03-12	12:21:00	0
2009-03-12	12:22:00	0
2009-03-12	12:23:00	0
2009-03-12	12:24:00	0
2009-03-12	12:25:00	0
2009-03-12	12:26:00	0
2009-03-12	12:27:00	0
2009-03-12	12:28:00	0
2009-03-12	12:29:00	0
2009-03-12	12:30:00	0
2009-03-12	12:31:00	0
2009-03-12	12:32:00	0
2009-03-12	12:33:00	0
2009-03-12	12:34:00	0
2009-03-12	12:35:00	0
2009-03-12	12:36:00	0
2009-03-12	12:37:00	0
2009-03-12	12:38:00	0
2009-03-12	12:39:00	0
2009-03-12	12:40:00	0
2009-03-12	12:41:00	0
2009-03-12	12:42:00	0
2009-03-12	12:43:00	0
2009-03-12	12:44:00	0
2009-03-12	12:45:00	0
2009-03-12	12:46:00	0
2009-03-12	12:47:00	0
2009-03-12	12:48:00	0
2009-03-12	12:49:00	0
2009-03-12	12:50:00	0
2009-03-12	12:51:00	0
2009-03-12	12:52:00	0
2009-03-12	12:53:00	0
2009-03-12	12:54:00	0
2009-03-12	12:55:00	0
2009-03-12	12:56:00	0
2009-03-12	12:57:00	0
2009-03-12	12:58:00	0
2009-03-12	12:59:00	0
2009-03-12	13:00:00	0
2009-03-12	13:01:00	0
2009-03-12	13:02:00	0
2009-03-12	13:03:00	0
2009-03-12	13:04:00	0
2009-03-12	13:05:00	0
2009-03-12	13:06:00	0
2009-03-12	13:07:00	0
2009-03-12	13:08:00	0
2009-03-12	13:09:00	0
2009-03-12	13:10:00	0
2009-03-12	13:11:00	0
2009-03-12	13:12:00	0
2009-03-12	13:13:00	0
2009-03-12	13:14:00	0
2009-03-12	13:15:00	0
2009-03-12	13:16:00	0
2009-03-12	13:17:00	0
2009-03-12	13:18:00	0
2009-03-12	13:19:00	0
2009-03-12	13:20:00	0
2009-03-12	13:21:00	0
2009-03-12	13:22:00	0
2009-03-12	13:23:00	0
2009-03-12	13:24:00	0
2009-03-12	13:25:00	0
2009-03-12	13:26:00	0
2009-03-12	13:27:00	0
2009-03-12	13:28:00	0
2009-03-12	13:29:00	0
2009-03-12	13:30:00	0
2009-03-12	13:31:00	0
2009-03-12	13:32:00	0
2009-03-12	13:33:00	0
2009-03-12	13:34:00	0
2009-03-12	13:35:00	0
2009-03-12	13:36:00	0
2009-03-12	13:37:00	0
2009-03-12	13:38:00	0
2009-03-12	13:39:00	0
2009-03-12	13:40:00	0
2009-03-12	13:41:00	0
2009-03-12	13:42:00	0
2009-03-12	13:43:00	0
2009-03-12	13:44:00	0
2009-03-12	13:45:00	0
2009-03-12	13:46:00	0
2009-03-12	13:47:00	0
2009-03-12	13:48:00	0
2009-03-12	13:49:00	0
2009-03-12	13:50:00	0
2009-03-12	13:51:00	0
2009-03-12	13:52:00	0
2009-03-12	13:53:00	0
2009-03-12	13:54:00	0
2009-03-12	13:55:00	0
2009-03-12	13:56:00	0
2009-03-12	13:57:00	0
2009-03-12	13:58:00	0
2009-03-12	13:59:00	0
2009-03-12	14:00:00	0
2009-03-12	14:01:00	0
2009-03-12	14:02:00	0
2009-03-12	14:03:00	0
2009-03-12	14:04:00	0
2009-03-12	14:05:00	0
2009-03-12	14:06:00	0
2009-03-12	14:07:00	0
2009-03-12	14:08:00	0
2009-03-12	14:09:00	0
2009-03-12	14:10:00	0
2009-03-12	14:11:00	0
2009-03-12	14:12:00	0
2009-03-12	14:13:00	0
2009-03-12	14:14:00	0
2009-03-12	14:15:00	0
2009-03-12	14:16:00	0
2009-03-12	14:17:00	0
2009-03-12	14:18:00	0
2009-03-12	14:19:00	0
2009-03-12	14:20:00	0
2009-03-12	14:21:00	0
2009-03-12	14:22:00	0
2009-03-12	14:23:00	0
2009-03-12	14:24:00	0
2009-03-12	14:25:00	0
2009-03-12	14:26:00	0
2009-03-12	14:27:00	0
2009-03-12	14:28:00	0
2009-03-12	14:29:00	0
2009-03-12	14:30:00	0
2009-03-12	14:31:00	0
2009-03-12	14:32:00	0
2009-03-12	14:33:00	0
2009-03-12	14:34:00	0
2009-03-12	14:35:00	0
2009-03-12	14:36:00	0
2009-03-12	14:37:00	0
2009-03-12	14:38:00	0
2009-03-12	14:39:00	0
2009-03-12	14:40:00	0
2009-03-12	14:41:00	0
2009-03-12	14:42:00	0
2009-03-12	14:43:00	0
2009-03-12	14:44:00	0
2009-03-12	14:45:00	0
2009-03-12	14:46:00	0
2009-03-12	14:47:00	0
2009-03-12	14:48:00	0
2009-03-12	14:49:00	0
2009-03-12	14:50:00	0
2009-03-12	14:51:00	0
2009-03-12	14:52:00	0
2009-03-12	14:53:00	0
2009-03-12	14:54:00	0
2009-03-12	14:55:00	0
2009-03-12	14:56:00	0
2009-03-12	14:57:00	0
2009-03-12	14:58:00	0
2009-03-12	14:59:00	0
2009-03-12	15:00:00	0
2009-03-12	15:01:00	0
2009-03-12	15:02:00	0
2009-03-12	15:03:00	0
2009-03-12	15:04:00	0
2009-03-12	15:05:00	0
2009-03-12	15:06:00	0
2009-03-12	15:07:00	0
2009-03-12	15:08:00	0
2009-03-12	15:09:00	0
2009-03-12	15:10:00	0
2009-03-12	15:11:00	0
2009-03-12	15:12:00	0
2009-03-12	15:13:00	0
2009-03-12	15:14:00	0
2009-03-12	15:15:00	0
2009-03-12	15:16:00	0
2009-03-12	15:17:00	0
2009-03-12	15:18:00	0
2009-03-12	15:19:00	0
2009-03-12	15:20:00	0
2009-03-12	15:21:00	0
2009-03-12	15:22:00	0
2009-03-12	15:23:00	0
2009-03-12	15:24:00	0
2009-03-12	15:25:00	0
2009-03-12	15:26:00	0
2009-03-12	15:27:00	0
2009-03-12	15:28:00	0
2009-03-12	15:29:00	0
2009-03-12	15:30:00	0
2009-03-12	15:31:00	0
2009-03-12	15:32:00	0
2009-03-12	15:33:00	0
2009-03-12	15:34:00	0
2009-03-12	15:35:00	0
2009-03-12	15:36:00	0
2009-03-12	15:37:00	0
2009-03-12	15:38:00	0
2009-03-12	15:39:00	0
2009-03-12	15:40:00	0
2009-03-12	15:41:00	0
2009-03-12	15:42:00	0
2009-03-12	15:43:00	0
2009-03-12	15:44:00	0
2009-03-12	15:45:00	0
2009-03-12	15:46:00	0
2009-03-12	15:47:00	0
2009-03-12	15:48:00	0
2009-03-12	15:49:00	0
2009-03-12	15:50:00	0
2009-03-12	15:51:00	0
2009-03-12	15:52:00	0
2009-03-12	15:53:00	0
2009-03-12	15:54:00	0
2009-03-12	15:55:00	0
2009-03-12	15:56:00	0
2009-03-12	15:57:00	0
2009-03-12	15:58:00	0
2009-03-12	15:59:00	0
2009-03-12	16:00:00	0
2009-03-12	16:01:00	0
2009-03-12	16:02:00	0
2009-03-12	16:03:00	0
2009-03-12	16:04:00	0
2009-03-12	16:05:00	0
2009-03-12	16:06:00	0
2009-03-12	16:07:00	0
2009-03-12	16:08:00	0
2009-03-12	16:09:00	0
2009-03-12	16:10:00	0
2009-03-12	16:11:00	0
2009-03-12	16:12:00	0
2009-03-12	16:13:00	0
2009-03-12	16:14:00	0
2009-03-12	16:15:00	0
2009-03-12	16:16:00	0
2009-03-12	16:17:00	0
2009-03-12	16:18:00	0
2009-03-12	16:19:00	0
2009-03-12	16:20:00	0
2009-03-12	16:21:00	0
2009-03-12	16:22:00	0
2009-03-12	16:23:00	0
2009-03-12	16:24:00	0
2009-03-12	16:25:00	0
2009-03-12	16:26:00	0
2009-03-12	16:27:00	0
2009-03-12	16:28:00	0
2009-03-12	16:29:00	0
2009-03-12	16:30:00	0
2009-03-12	16:31:00	0
2009-03-12	16:32:00	0
2009-03-12	16:33:00	0
2009-03-12	16:34:00	0
2009-03-12	16:35:00	0
2009-03-12	16:36:00	0
2009-03-12	16:37:00	0
2009-03-12	16:38:00	0
2009-03-12	16:39:00	0
2009-03-12	16:40:00	0
2009-03-12	16:41:00	0
2009-03-12	16:42:00	0
2009-03-12	16:43:00	0
2009-03-12	16:44:00	0
2009-03-12	16:45:00	0
2009-03-12	16:46:00	0
2009-03-12	16:47:00	0
2009-03-12	16:48:00	0
2009-03-12	16:49:00	0
2009-03-12	16:50:00	0
2009-03-12	16:51:00	0
2009-03-12	16:52:00	0
2009-03-12	16:53:00	0
2009-03-12	16:54:00	0
2009-03-12	16:55:00	0
2009-03-12	16:56:00	0
2009-03-12	16:57:00	0
2009-03-12	16:58:00	0
2009-03-12	16:59:00	0
2009-03-12	17:00:00	0
2009-03-12	17:01:00	0
2009-03-12	17:02:00	0
2009-03-12	17:03:00	0
2009-03-12	17:04:00	0
2009-03-12	17:05:00	0
2009-03-12	17:06:00	0
2009-03-12	17:07:00	0
2009-03-12	17:08:00	0
2009-03-12	17:09:00	0
2009-03-12	17:10:00	0
2009-03-12	17:11:00	0
2009-03-12	17:12:00	0
2009-03-12	17:13:00	0
2009-03-12	17:14:00	0
2009-03-12	17:15:00	0
2009-03-12	17:16:00	0
2009-03-12	17:17:00	0
2009-03-12	17:18:00	0
2009-03-12	17:19:00	0
2009-03-12	17:20:00	0
2009-03-12	17:21:00	0
2009-03-12	17:22:00	0
2009-03-12	17:23:00	0
2009-03-12	17:24:00	0
2009-03-12	17:25:00	0
2009-03-12	17:26:00	0
2009-03-12	17:27:00	0
2009-03-12	17:28:00	0
2009-03-12	17:29:00	0
2009-03-12	17:30:00	0
2009-03-12	17:31:00	0
2009-03-12	17:32:00	0
2009-03-12	17:33:00	0
2009-03-12	17:34:00	0
2009-03-12	17:35:00	0
2009-03-12	17:36:00	0
2009-03-12	17:37:00	0
2009-03-12	17:38:00	0
2009-03-12	17:39:00	0
2009-03-12	17:40:00	0
2009-03-12	17:41:00	0
2009-03-12	17:42:00	0
2009-03-12	17:43:00	0
2009-03-12	17:44:00	0
2009-03-12	17:45:00	0
2009-03-12	17:46:00	0
2009-03-12	17:47:00	0
2009-03-12	17:48:00	0
2009-03-12	17:49:00	0
2009-03-12	17:50:00	0
2009-03-12	17:51:00	0
2009-03-12	17:52:00	0
2009-03-12	17:53:00	0
2009-03-12	17:54:00	0
2009-03-12	17:55:00	0
2009-03-12	17:56:00	0
2009-03-12	17:57:00	0
2009-03-12	17:58:00	0
2009-03-12	17:59:00	0
2009-03-12	18:00:00	0
2009-03-12	18:01:00	0
2009-03-12	18:02:00	0
2009-03-12	18:03:00	0
2009-03-12	18:04:00	166
2009-03-12	18:05:00	1946
2009-03-12	18:06:00	1029
2009-03-12	18:07:00	243
2009-03-12	18:08:00	479
2009-03-12	18:09:00	259
2009-03-12	18:10:00	13
2009-03-12	18:11:00	38
2009-03-12	18:12:00	0
2009-03-12	18:13:00	0
2009-03-12	18:14:00	13
2009-03-12	18:15:00	38
2009-03-12	18:16:00	38
2009-03-12	18:17:00	0
2009-03-12	18:18:00	13
2009-03-12	18:19:00	38
2009-03-12	18:20:00	13
2009-03-12	18:21:00	26
2009-03-12	18:22:00	13
2009-03-12	18:23:00	0
2009-03-12	18:24:00	0
2009-03-12	18:25:00	0
2009-03-12	18:26:00	13
2009-03-12	18:27:00	26
2009-03-12	18:28:00	0
2009-03-12	18:29:00	0
2009-03-12	18:30:00	0
2009-03-12	18:31:00	0
2009-03-12	18:32:00	0
2009-03-12	18:33:00	0
2009-03-12	18:34:00	0
2009-03-12	18:35:00	0
2009-03-12	18:36:00	0
2009-03-12	18:37:00	0
2009-03-12	18:38:00	26
2009-03-12	18:39:00	0
2009-03-12	18:40:00	0
2009-03-12	18:41:00	0
2009-03-12	18:42:00	0
2009-03-12	18:43:00	0
2009-03-12	18:44:00	0
2009-03-12	18:45:00	0
2009-03-12	18:46:00	0
2009-03-12	18:47:00	0
2009-03-12	18:48:00	0
2009-03-12	18:49:00	0
2009-03-12	18:50:00	0
2009-03-12	18:51:00	0
2009-03-12	18:52:00	0
2009-03-12	18:53:00	0
2009-03-12	18:54:00	0
2009-03-12	18:55:00	0
2009-03-12	18:56:00	0
2009-03-12	18:57:00	0
2009-03-12	18:58:00	0
2009-03-12	18:59:00	0
2009-03-12	19:00:00	13
2009-03-12	19:01:00	77
2009-03-12	19:02:00	51
2009-03-12	19:03:00	0
2009-03-12	19:04:00	0
2009-03-12	19:05:00	0
2009-03-12	19:06:00	0
2009-03-12	19:07:00	51
2009-03-12	19:08:00	371
2009-03-12	19:09:00	707
2009-03-12	19:10:00	320
2009-03-12	19:11:00	776
2009-03-12	19:12:00	497
2009-03-12	19:13:00	51
2009-03-12	19:14:00	77
2009-03-12	19:15:00	461
2009-03-12	19:16:00	274
2009-03-12	19:17:00	128
2009-03-12	19:18:00	0
2009-03-12	19:19:00	0
2009-03-12	19:20:00	0
2009-03-12	19:21:00	0
2009-03-12	19:22:00	0
2009-03-12	19:23:00	0
2009-03-12	19:24:00	0
2009-03-12	19:25:00	0
2009-03-12	19:26:00	0
2009-03-12	19:27:00	0
2009-03-12	19:28:00	0
2009-03-12	19:29:00	0
2009-03-12	19:30:00	0
2009-03-12	19:31:00	0
2009-03-12	19:32:00	0
2009-03-12	19:33:00	0
2009-03-12	19:34:00	0
2009-03-12	19:35:00	0
2009-03-12	19:36:00	0
2009-03-12	19:37:00	0
2009-03-12	19:38:00	51
2009-03-12	19:39:00	128
2009-03-12	19:40:00	0
2009-03-12	19:41:00	0
2009-03-12	19:42:00	0
2009-03-12	19:43:00	0
2009-03-12	19:44:00	0
2009-03-12	19:45:00	0
2009-03-12	19:46:00	0
2009-03-12	19:47:00	0
2009-03-12	19:48:00	0
2009-03-12	19:49:00	0
2009-03-12	19:50:00	0
2009-03-12	19:51:00	0
2009-03-12	19:52:00	0
2009-03-12	19:53:00	0
2009-03-12	19:54:00	0
2009-03-12	19:55:00	0
2009-03-12	19:56:00	0
2009-03-12	19:57:00	0
2009-03-12	19:58:00	0
2009-03-12	19:59:00	0
2009-03-12	20:00:00	0
2009-03-12	20:01:00	0
2009-03-12	20:02:00	0
2009-03-12	20:03:00	0
2009-03-12	20:04:00	0
2009-03-12	20:05:00	1057
2009-03-12	20:06:00	371
2009-03-12	20:07:00	640
2009-03-12	20:08:00	1001
2009-03-12	20:09:00	166
2009-03-12	20:10:00	0
2009-03-12	20:11:00	0
2009-03-12	20:12:00	0
2009-03-12	20:13:00	0
2009-03-12	20:14:00	0
2009-03-12	20:15:00	0
2009-03-12	20:16:00	517
2009-03-12	20:17:00	26
2009-03-12	20:18:00	0
2009-03-12	20:19:00	0
2009-03-12	20:20:00	0
2009-03-12	20:21:00	1029
2009-03-12	20:22:00	620
2009-03-12	20:23:00	353
2009-03-12	20:24:00	115
2009-03-12	20:25:00	353
2009-03-12	20:26:00	1057
2009-03-12	20:27:00	26
2009-03-12	20:28:00	0
2009-03-12	20:29:00	0
2009-03-12	20:30:00	0
2009-03-12	20:31:00	497
2009-03-12	20:32:00	51
2009-03-12	20:33:00	0
2009-03-12	20:34:00	335
2009-03-12	20:35:00	0
2009-03-12	20:36:00	517
2009-03-12	20:37:00	776
2009-03-12	20:38:00	335
2009-03-12	20:39:00	259
2009-03-12	20:40:00	289
2009-03-12	20:41:00	0
2009-03-12	20:42:00	0
2009-03-12	20:43:00	141
2009-03-12	20:44:00	38
2009-03-12	20:45:00	128
2009-03-12	20:46:00	90
2009-03-12	20:47:00	182
2009-03-12	20:48:00	0
2009-03-12	20:49:00	0
2009-03-12	20:50:00	0
2009-03-12	20:51:00	0
2009-03-12	20:52:00	0
2009-03-12	20:53:00	0
2009-03-12	20:54:00	0
2009-03-12	20:55:00	0
2009-03-12	20:56:00	0
2009-03-12	20:57:00	0
2009-03-12	20:58:00	0
2009-03-12	20:59:00	684
2009-03-12	21:00:00	558
2009-03-12	21:01:00	0
2009-03-12	21:02:00	77
2009-03-12	21:03:00	0
2009-03-12	21:04:00	822
2009-03-12	21:05:00	115
2009-03-12	21:06:00	90
2009-03-12	21:07:00	0
2009-03-12	21:08:00	0
2009-03-12	21:09:00	0
2009-03-12	21:10:00	0
2009-03-12	21:11:00	0
2009-03-12	21:12:00	0
2009-03-12	21:13:00	640
2009-03-12	21:14:00	64
2009-03-12	21:15:00	141
2009-03-12	21:16:00	0
2009-03-12	21:17:00	182
2009-03-12	21:18:00	620
2009-03-12	21:19:00	0
2009-03-12	21:20:00	0
2009-03-12	21:21:00	0
2009-03-12	21:22:00	0
2009-03-12	21:23:00	0
2009-03-12	21:24:00	0
2009-03-12	21:25:00	0
2009-03-12	21:26:00	0
2009-03-12	21:27:00	0
2009-03-12	21:28:00	660
2009-03-12	21:29:00	38
2009-03-12	21:30:00	1085
2009-03-12	21:31:00	228
2009-03-12	21:32:00	77
2009-03-12	21:33:00	13
2009-03-12	21:34:00	517
2009-03-12	21:35:00	141
2009-03-12	21:36:00	0
2009-03-12	21:37:00	0
2009-03-12	21:38:00	0
2009-03-12	21:39:00	0
2009-03-12	21:40:00	558
2009-03-12	21:41:00	0
2009-03-12	21:42:00	0
2009-03-12	21:43:00	13
2009-03-12	21:44:00	1057
2009-03-12	21:45:00	753
2009-03-12	21:46:00	389
2009-03-12	21:47:00	13
2009-03-12	21:48:00	799
2009-03-12	21:49:00	0
2009-03-12	21:50:00	620
2009-03-12	21:51:00	259
2009-03-12	21:52:00	517
2009-03-12	21:53:00	847
2009-03-12	21:54:00	0
2009-03-12	21:55:00	0
2009-03-12	21:56:00	0
2009-03-12	21:57:00	0
2009-03-12	21:58:00	0
2009-03-12	21:59:00	0
2009-03-12	22:00:00	0
2009-03-12	22:01:00	0
2009-03-12	22:02:00	0
2009-03-12	22:03:00	822
2009-03-12	22:04:00	389
2009-03-12	22:05:00	0
2009-03-12	22:06:00	538
2009-03-12	22:07:00	461
2009-03-12	22:08:00	228
2009-03-12	22:09:00	371
2009-03-12	22:10:00	115
2009-03-12	22:11:00	320
2009-03-12	22:12:00	335
2009-03-12	22:13:00	389
2009-03-12	22:14:00	182
2009-03-12	22:15:00	51
2009-03-12	22:16:00	0
2009-03-12	22:17:00	0
2009-03-12	22:18:00	0
2009-03-12	22:19:00	0
2009-03-12	22:20:00	0
2009-03-12	22:21:00	51
2009-03-12	22:22:00	461
2009-03-12	22:23:00	707
2009-03-12	22:24:00	660
2009-03-12	22:25:00	640
2009-03-12	22:26:00	13
2009-03-12	22:27:00	950
2009-03-12	22:28:00	51
2009-03-12	22:29:00	26
2009-03-12	22:30:00	0
2009-03-12	22:31:00	0
2009-03-12	22:32:00	0
2009-03-12	22:33:00	197
2009-03-12	22:34:00	0
2009-03-12	22:35:00	77
2009-03-12	22:36:00	0
2009-03-12	22:37:00	13
2009-03-12	22:38:00	0
2009-03-12	22:39:00	0
2009-03-12	22:40:00	0
2009-03-12	22:41:00	0
2009-03-12	22:42:00	0
2009-03-12	22:43:00	0
2009-03-12	22:44:00	0
2009-03-12	22:45:00	0
2009-03-12	22:46:00	0
2009-03-12	22:47:00	0
2009-03-12	22:48:00	0
2009-03-12	22:49:00	0
2009-03-12	22:50:00	0
2009-03-12	22:51:00	0
2009-03-12	22:52:00	0
2009-03-12	22:53:00	0
2009-03-12	22:54:00	0
2009-03-12	22:55:00	0
2009-03-12	22:56:00	0
2009-03-12	22:57:00	0
2009-03-12	22:58:00	0
2009-03-12	22:59:00	0
2009-03-12	23:00:00	0
2009-03-12	23:01:00	0
2009-03-12	23:02:00	0
2009-03-12	23:03:00	0
2009-03-12	23:04:00	0
2009-03-12	23:05:00	0
2009-03-12	23:06:00	0
2009-03-12	23:07:00	0
2009-03-12	23:08:00	0
2009-03-12	23:09:00	0
2009-03-12	23:10:00	0
2009-03-12	23:11:00	0
2009-03-12	23:12:00	0
2009-03-12	23:13:00	0
2009-03-12	23:14:00	0
2009-03-12	23:15:00	0
2009-03-12	23:16:00	0
2009-03-12	23:17:00	0
2009-03-12	23:18:00	0
2009-03-12	23:19:00	0
2009-03-12	23:20:00	0
2009-03-12	23:21:00	0
2009-03-12	23:22:00	0
2009-03-12	23:23:00	0
2009-03-12	23:24:00	0
2009-03-12	23:25:00	0
2009-03-12	23:26:00	0
2009-03-12	23:27:00	0
2009-03-12	23:28:00	0
2009-03-12	23:29:00	0
2009-03-12	23:30:00	0
2009-03-12	23:31:00	13
2009-03-12	23:32:00	0
2009-03-12	23:33:00	0
2009-03-12	23:34:00	0
2009-03-12	23:35:00	0
2009-03-12	23:36:00	0
2009-03-12	23:37:00	0
2009-03-12	23:38:00	0
2009-03-12	23:39:00	0
2009-03-12	23:40:00	0
2009-03-12	23:41:00	0
2009-03-12	23:42:00	0
2009-03-12	23:43:00	0
2009-03-12	23:44:00	0
2009-03-12	23:45:00	0
2009-03-12	23:46:00	0
2009-03-12	23:47:00	0
2009-03-12	23:48:00	0
2009-03-12	23:49:00	0
2009-03-12	23:50:00	0
2009-03-12	23:51:00	0
2009-03-12	23:52:00	0
2009-03-12	23:53:00	0
2009-03-12	23:54:00	0
2009-03-12	23:55:00	0
2009-03-12	23:56:00	0
2009-03-12	23:57:00	0
2009-03-12	23:58:00	0
2009-03-12	23:59:00	0
2009-03-13	00:00:00	0
2009-03-13	00:01:00	0
2009-03-13	00:02:00	0
2009-03-13	00:03:00	0
2009-03-13	00:04:00	0
2009-03-13	00:05:00	0
2009-03-13	00:06:00	0
2009-03-13	00:07:00	0
2009-03-13	00:08:00	0
2009-03-13	00:09:00	0
2009-03-13	00:10:00	0
2009-03-13	00:11:00	0
2009-03-13	00:12:00	0
2009-03-13	00:13:00	0
2009-03-13	00:14:00	0
2009-03-13	00:15:00	0
2009-03-13	00:16:00	0
2009-03-13	00:17:00	0
2009-03-13	00:18:00	0
2009-03-13	00:19:00	0
2009-03-13	00:20:00	0
2009-03-13	00:21:00	0
2009-03-13	00:22:00	0
2009-03-13	00:23:00	0
2009-03-13	00:24:00	0
2009-03-13	00:25:00	0
2009-03-13	00:26:00	0
2009-03-13	00:27:00	0
2009-03-13	00:28:00	0
2009-03-13	00:29:00	0
2009-03-13	00:30:00	0
2009-03-13	00:31:00	0
2009-03-13	00:32:00	0
2009-03-13	00:33:00	0
2009-03-13	00:34:00	0
2009-03-13	00:35:00	0
2009-03-13	00:36:00	0
2009-03-13	00:37:00	0
2009-03-13	00:38:00	77
2009-03-13	00:39:00	0
2009-03-13	00:40:00	0
2009-03-13	00:41:00	64
2009-03-13	00:42:00	0
2009-03-13	00:43:00	0
2009-03-13	00:44:00	0
2009-03-13	00:45:00	0
2009-03-13	00:46:00	0
2009-03-13	00:47:00	0
2009-03-13	00:48:00	0
2009-03-13	00:49:00	0
2009-03-13	00:50:00	0
2009-03-13	00:51:00	0
2009-03-13	00:52:00	0
2009-03-13	00:53:00	0
2009-03-13	00:54:00	0
2009-03-13	00:55:00	0
2009-03-13	00:56:00	0
2009-03-13	00:57:00	0
2009-03-13	00:58:00	0
2009-03-13	00:59:00	0
2009-03-13	01:00:00	0
2009-03-13	01:01:00	0
2009-03-13	01:02:00	0
2009-03-13	01:03:00	0
2009-03-13	01:04:00	0
2009-03-13	01:05:00	0
2009-03-13	01:06:00	0
2009-03-13	01:07:00	0
2009-03-13	01:08:00	0
2009-03-13	01:09:00	0
2009-03-13	01:10:00	0
2009-03-13	01:11:00	0
2009-03-13	01:12:00	0
2009-03-13	01:13:00	0
2009-03-13	01:14:00	0
2009-03-13	01:15:00	0
2009-03-13	01:16:00	0
2009-03-13	01:17:00	0
2009-03-13	01:18:00	0
2009-03-13	01:19:00	0
2009-03-13	01:20:00	0
2009-03-13	01:21:00	0
2009-03-13	01:22:00	0
2009-03-13	01:23:00	51
2009-03-13	01:24:00	0
2009-03-13	01:25:00	0
2009-03-13	01:26:00	0
2009-03-13	01:27:00	0
2009-03-13	01:28:00	0
2009-03-13	01:29:00	0
2009-03-13	01:30:00	0
2009-03-13	01:31:00	0
2009-03-13	01:32:00	0
2009-03-13	01:33:00	0
2009-03-13	01:34:00	0
2009-03-13	01:35:00	0
2009-03-13	01:36:00	0
2009-03-13	01:37:00	0
2009-03-13	01:38:00	0
2009-03-13	01:39:00	0
2009-03-13	01:40:00	0
2009-03-13	01:41:00	0
2009-03-13	01:42:00	0
2009-03-13	01:43:00	0
2009-03-13	01:44:00	0
2009-03-13	01:45:00	0
2009-03-13	01:46:00	0
2009-03-13	01:47:00	0
2009-03-13	01:48:00	0
2009-03-13	01:49:00	0
2009-03-13	01:50:00	0
2009-03-13	01:51:00	0
2009-03-13	01:52:00	0
2009-03-13	01:53:00	0
2009-03-13	01:54:00	0
2009-03-13	01:55:00	0
2009-03-13	01:56:00	0
2009-03-13	01:57:00	0
2009-03-13	01:58:00	0
2009-03-13	01:59:00	0
2009-03-13	02:00:00	0
2009-03-13	02:01:00	0
2009-03-13	02:02:00	0
2009-03-13	02:03:00	0
2009-03-13	02:04:00	0
2009-03-13	02:05:00	0
2009-03-13	02:06:00	0
2009-03-13	02:07:00	0
2009-03-13	02:08:00	0
2009-03-13	02:09:00	0
2009-03-13	02:10:00	0
2009-03-13	02:11:00	0
2009-03-13	02:12:00	0
2009-03-13	02:13:00	0
2009-03-13	02:14:00	0
2009-03-13	02:15:00	0
2009-03-13	02:16:00	0
2009-03-13	02:17:00	0
2009-03-13	02:18:00	0
2009-03-13	02:19:00	0
2009-03-13	02:20:00	0
2009-03-13	02:21:00	0
2009-03-13	02:22:00	0
2009-03-13	02:23:00	0
2009-03-13	02:24:00	0
2009-03-13	02:25:00	0
2009-03-13	02:26:00	0
2009-03-13	02:27:00	0
2009-03-13	02:28:00	0
2009-03-13	02:29:00	0
2009-03-13	02:30:00	0
2009-03-13	02:31:00	0
2009-03-13	02:32:00	0
2009-03-13	02:33:00	0
2009-03-13	02:34:00	0
2009-03-13	02:35:00	0
2009-03-13	02:36:00	0
2009-03-13	02:37:00	0
2009-03-13	02:38:00	0
2009-03-13	02:39:00	0
2009-03-13	02:40:00	0
2009-03-13	02:41:00	0
2009-03-13	02:42:00	0
2009-03-13	02:43:00	0
2009-03-13	02:44:00	0
2009-03-13	02:45:00	0
2009-03-13	02:46:00	0
2009-03-13	02:47:00	0
2009-03-13	02:48:00	0
2009-03-13	02:49:00	0
2009-03-13	02:50:00	0
2009-03-13	02:51:00	0
2009-03-13	02:52:00	0
2009-03-13	02:53:00	0
2009-03-13	02:54:00	0
2009-03-13	02:55:00	0
2009-03-13	02:56:00	0
2009-03-13	02:57:00	38
2009-03-13	02:58:00	0
2009-03-13	02:59:00	0
2009-03-13	03:00:00	0
2009-03-13	03:01:00	197
2009-03-13	03:02:00	0
2009-03-13	03:03:00	0
2009-03-13	03:04:00	0
2009-03-13	03:05:00	0
2009-03-13	03:06:00	0
2009-03-13	03:07:00	0
2009-03-13	03:08:00	0
2009-03-13	03:09:00	0
2009-03-13	03:10:00	0
2009-03-13	03:11:00	0
2009-03-13	03:12:00	0
2009-03-13	03:13:00	0
2009-03-13	03:14:00	0
2009-03-13	03:15:00	0
2009-03-13	03:16:00	0
2009-03-13	03:17:00	0
2009-03-13	03:18:00	0
2009-03-13	03:19:00	0
2009-03-13	03:20:00	0
2009-03-13	03:21:00	0
2009-03-13	03:22:00	0
2009-03-13	03:23:00	0
2009-03-13	03:24:00	0
2009-03-13	03:25:00	0
2009-03-13	03:26:00	0
2009-03-13	03:27:00	0
2009-03-13	03:28:00	26
2009-03-13	03:29:00	0
2009-03-13	03:30:00	0
2009-03-13	03:31:00	0
2009-03-13	03:32:00	0
2009-03-13	03:33:00	0
2009-03-13	03:34:00	0
2009-03-13	03:35:00	0
2009-03-13	03:36:00	90
2009-03-13	03:37:00	0
2009-03-13	03:38:00	0
2009-03-13	03:39:00	0
2009-03-13	03:40:00	0
2009-03-13	03:41:00	0
2009-03-13	03:42:00	0
2009-03-13	03:43:00	0
2009-03-13	03:44:00	0
2009-03-13	03:45:00	0
2009-03-13	03:46:00	0
2009-03-13	03:47:00	0
2009-03-13	03:48:00	0
2009-03-13	03:49:00	0
2009-03-13	03:50:00	0
2009-03-13	03:51:00	0
2009-03-13	03:52:00	0
2009-03-13	03:53:00	0
2009-03-13	03:54:00	0
2009-03-13	03:55:00	0
2009-03-13	03:56:00	0
2009-03-13	03:57:00	0
2009-03-13	03:58:00	0
2009-03-13	03:59:00	0
2009-03-13	04:00:00	0
2009-03-13	04:01:00	0
2009-03-13	04:02:00	0
2009-03-13	04:03:00	0
2009-03-13	04:04:00	0
2009-03-13	04:05:00	0
2009-03-13	04:06:00	0
2009-03-13	04:07:00	0
2009-03-13	04:08:00	0
2009-03-13	04:09:00	0
2009-03-13	04:10:00	0
2009-03-13	04:11:00	0
2009-03-13	04:12:00	0
2009-03-13	04:13:00	0
2009-03-13	04:14:00	0
2009-03-13	04:15:00	0
2009-03-13	04:16:00	0
2009-03-13	04:17:00	0
2009-03-13	04:18:00	0
2009-03-13	04:19:00	0
2009-03-13	04:20:00	0
2009-03-13	04:21:00	0
2009-03-13	04:22:00	0
2009-03-13	04:23:00	0
2009-03-13	04:24:00	0
2009-03-13	04:25:00	0
2009-03-13	04:26:00	0
2009-03-13	04:27:00	0
2009-03-13	04:28:00	0
2009-03-13	04:29:00	26
2009-03-13	04:30:00	0
2009-03-13	04:31:00	0
2009-03-13	04:32:00	0
2009-03-13	04:33:00	0
2009-03-13	04:34:00	0
2009-03-13	04:35:00	0
2009-03-13	04:36:00	0
2009-03-13	04:37:00	0
2009-03-13	04:38:00	0
2009-03-13	04:39:00	0
2009-03-13	04:40:00	0
2009-03-13	04:41:00	0
2009-03-13	04:42:00	0
2009-03-13	04:43:00	0
2009-03-13	04:44:00	0
2009-03-13	04:45:00	0
2009-03-13	04:46:00	0
2009-03-13	04:47:00	0
2009-03-13	04:48:00	0
2009-03-13	04:49:00	0
2009-03-13	04:50:00	0
2009-03-13	04:51:00	0
2009-03-13	04:52:00	0
2009-03-13	04:53:00	0
2009-03-13	04:54:00	0
2009-03-13	04:55:00	38
2009-03-13	04:56:00	128
2009-03-13	04:57:00	0
2009-03-13	04:58:00	90
2009-03-13	04:59:00	64
2009-03-13	05:00:00	0
2009-03-13	05:01:00	0
2009-03-13	05:02:00	0
2009-03-13	05:03:00	0
2009-03-13	05:04:00	0
2009-03-13	05:05:00	0
2009-03-13	05:06:00	0
2009-03-13	05:07:00	13
2009-03-13	05:08:00	0
2009-03-13	05:09:00	0
2009-03-13	05:10:00	0
2009-03-13	05:11:00	0
2009-03-13	05:12:00	0
2009-03-13	05:13:00	0
2009-03-13	05:14:00	0
2009-03-13	05:15:00	0
2009-03-13	05:16:00	0
2009-03-13	05:17:00	0
2009-03-13	05:18:00	0
2009-03-13	05:19:00	0
2009-03-13	05:20:00	0
2009-03-13	05:21:00	0
2009-03-13	05:22:00	0
2009-03-13	05:23:00	0
2009-03-13	05:24:00	0
2009-03-13	05:25:00	0
2009-03-13	05:26:00	0
2009-03-13	05:27:00	0
2009-03-13	05:28:00	0
2009-03-13	05:29:00	0
2009-03-13	05:30:00	0
2009-03-13	05:31:00	0
2009-03-13	05:32:00	0
2009-03-13	05:33:00	0
2009-03-13	05:34:00	0
2009-03-13	05:35:00	0
2009-03-13	05:36:00	0
2009-03-13	05:37:00	0
2009-03-13	05:38:00	0
2009-03-13	05:39:00	0
2009-03-13	05:40:00	0
2009-03-13	05:41:00	0
2009-03-13	05:42:00	0
2009-03-13	05:43:00	0
2009-03-13	05:44:00	0
2009-03-13	05:45:00	0
2009-03-13	05:46:00	0
2009-03-13	05:47:00	0
2009-03-13	05:48:00	0
2009-03-13	05:49:00	0
2009-03-13	05:50:00	0
2009-03-13	05:51:00	0
2009-03-13	05:52:00	0
2009-03-13	05:53:00	0
2009-03-13	05:54:00	0
2009-03-13	05:55:00	0
2009-03-13	05:56:00	0
2009-03-13	05:57:00	0
2009-03-13	05:58:00	0
2009-03-13	05:59:00	13
2009-03-13	06:00:00	13
2009-03-13	06:01:00	1357
2009-03-13	06:02:00	77
2009-03-13	06:03:00	0
2009-03-13	06:04:00	0
2009-03-13	06:05:00	77
2009-03-13	06:06:00	799
2009-03-13	06:07:00	141
2009-03-13	06:08:00	620
2009-03-13	06:09:00	154
2009-03-13	06:10:00	640
2009-03-13	06:11:00	1231
2009-03-13	06:12:00	975
2009-03-13	06:13:00	847
2009-03-13	06:14:00	1357
2009-03-13	06:15:00	1085
2009-03-13	06:16:00	660
2009-03-13	06:17:00	13
2009-03-13	06:18:00	0
2009-03-13	06:19:00	166
2009-03-13	06:20:00	461
2009-03-13	06:21:00	0
2009-03-13	06:22:00	443
2009-03-13	06:23:00	538
2009-03-13	06:24:00	0
2009-03-13	06:25:00	0
2009-03-13	06:26:00	0
2009-03-13	06:27:00	599
2009-03-13	06:28:00	243
2009-03-13	06:29:00	0
2009-03-13	06:30:00	620
2009-03-13	06:31:00	154
2009-03-13	06:32:00	64
2009-03-13	06:33:00	799
2009-03-13	06:34:00	0
2009-03-13	06:35:00	77
2009-03-13	06:36:00	776
2009-03-13	06:37:00	1293
2009-03-13	06:38:00	38
2009-03-13	06:39:00	407
2009-03-13	06:40:00	182
2009-03-13	06:41:00	0
2009-03-13	06:42:00	0
2009-03-13	06:43:00	0
2009-03-13	06:44:00	0
2009-03-13	06:45:00	0
2009-03-13	06:46:00	0
2009-03-13	06:47:00	0
2009-03-13	06:48:00	0
2009-03-13	06:49:00	0
2009-03-13	06:50:00	579
2009-03-13	06:51:00	599
2009-03-13	06:52:00	799
2009-03-13	06:53:00	0
2009-03-13	06:54:00	0
2009-03-13	06:55:00	0
2009-03-13	06:56:00	13
2009-03-13	06:57:00	0
2009-03-13	06:58:00	0
2009-03-13	06:59:00	0
2009-03-13	07:00:00	0
2009-03-13	07:01:00
2009-03-13	07:02:00
2009-03-13	07:03:00
2009-03-13	07:04:00
2009-03-13	07:05:00
2009-03-13	07:06:00
2009-03-13	07:07:00
2009-03-13	07:08:00
2009-03-13	07:09:00
2009-03-13	07:10:00
2009-03-13	07:11:00
2009-03-13	07:12:00
2009-03-13	07:13:00
2009-03-13	07:14:00
2009-03-13	07:15:00
2009-03-13	07:16:00
2009-03-13	07:17:00
2009-03-13	07:18:00
2009-03-13	07:19:00
2009-03-13	07:20:00
2009-03-13	07:21:00
2009-03-13	07:22:00
2009-03-13	07:23:00
2009-03-13	07:24:00
2009-03-13	07:25:00
2009-03-13	07:26:00
2009-03-13	07:27:00
2009-03-13	07:28:00
2009-03-13	07:29:00
2009-03-13	07:30:00
2009-03-13	07:31:00
2009-03-13	07:32:00
2009-03-13	07:33:00
2009-03-13	07:34:00
2009-03-13	07:35:00
2009-03-13	07:36:00
2009-03-13	07:37:00
2009-03-13	07:38:00
2009-03-13	07:39:00
2009-03-13	07:40:00
2009-03-13	07:41:00
2009-03-13	07:42:00
2009-03-13	07:43:00
2009-03-13	07:44:00
2009-03-13	07:45:00
2009-03-13	07:46:00
2009-03-13	07:47:00
2009-03-13	07:48:00
2009-03-13	07:49:00
2009-03-13	07:50:00
2009-03-13	07:51:00
2009-03-13	07:52:00
2009-03-13	07:53:00
2009-03-13	07:54:00
2009-03-13	07:55:00
2009-03-13	07:56:00
2009-03-13	07:57:00
2009-03-13	07:58:00
2009-03-13	07:59:00
2009-03-13	08:00:00
2009-03-13	08:01:00
2009-03-13	08:02:00
2009-03-13	08:03:00
2009-03-13	08:04:00
2009-03-13	08:05:00
2009-03-13	08:06:00
2009-03-13	08:07:00
2009-03-13	08:08:00
2009-03-13	08:09:00
2009-03-13	08:10:00
2009-03-13	08:11:00
2009-03-13	08:12:00
2009-03-13	08:13:00
2009-03-13	08:14:00
2009-03-13	08:15:00
2009-03-13	08:16:00
2009-03-13	08:17:00
2009-03-13	08:18:00
2009-03-13	08:19:00
2009-03-13	08:20:00
2009-03-13	08:21:00
2009-03-13	08:22:00
2009-03-13	08:23:00
2009-03-13	08:24:00
2009-03-13	08:25:00
2009-03-13	08:26:00
2009-03-13	08:27:00
2009-03-13	08:28:00
2009-03-13	08:29:00
2009-03-13	08:30:00
2009-03-13	08:31:00
2009-03-13	08:32:00
2009-03-13	08:33:00
2009-03-13	08:34:00
2009-03-13	08:35:00
2009-03-13	08:36:00
2009-03-13	08:37:00
2009-03-13	08:38:00
2009-03-13	08:39:00
2009-03-13	08:40:00
2009-03-13	08:41:00
2009-03-13	08:42:00
2009-03-13	08:43:00
2009-03-13	08:44:00
2009-03-13	08:45:00
2009-03-13	08:46:00
2009-03-13	08:47:00
2009-03-13	08:48:00
2009-03-13	08:49:00
2009-03-13	08:50:00
2009-03-13	08:51:00
2009-03-13	08:52:00
2009-03-13	08:53:00
2009-03-13	08:54:00
2009-03-13	08:55:00
2009-03-13	08:56:00
2009-03-13	08:57:00
2009-03-13	08:58:00
2009-03-13	08:59:00
2009-03-13	09:00:00
2009-03-13	09:01:00
2009-03-13	09:02:00
2009-03-13	09:03:00
2009-03-13	09:04:00
2009-03-13	09:05:00
2009-03-13	09:06:00
2009-03-13	09:07:00
2009-03-13	09:08:00
[truncated: 19,611 more rows]

## Sheet: 3.26.09
Actogram, Copy Raw Data, All Days
Identity:	Meg
Filename:	E:\Active Research Files\meloxicam titre canine\cases\meg\Meg 3.26.09.AWC
Gender:	F
Age:	10
Height:	61.0 cm	24.0 in
Weight:	16.6 kg	36.6 lbs
Start Date:	26-Mar-2009 (Thu)
Start Time:	18:00:00
Interval:	1.00 mins
Date Stamp:	Time Stamp:	Activity Data:	Marker Press:
2009-03-26	00:00:00	0
2009-03-26	00:01:00	0
2009-03-26	00:02:00	0
2009-03-26	00:03:00	0
2009-03-26	00:04:00	0
2009-03-26	00:05:00	0
2009-03-26	00:06:00	0
2009-03-26	00:07:00	0
2009-03-26	00:08:00	0
2009-03-26	00:09:00	0
2009-03-26	00:10:00	0
2009-03-26	00:11:00	0
2009-03-26	00:12:00	0
2009-03-26	00:13:00	0
2009-03-26	00:14:00	0
2009-03-26	00:15:00	0
2009-03-26	00:16:00	0
2009-03-26	00:17:00	0
2009-03-26	00:18:00	0
2009-03-26	00:19:00	0
2009-03-26	00:20:00	0
2009-03-26	00:21:00	0
2009-03-26	00:22:00	0
2009-03-26	00:23:00	0
2009-03-26	00:24:00	0
2009-03-26	00:25:00	0
2009-03-26	00:26:00	0
2009-03-26	00:27:00	0
2009-03-26	00:28:00	0
2009-03-26	00:29:00	0
2009-03-26	00:30:00	0
2009-03-26	00:31:00	0
2009-03-26	00:32:00	0
2009-03-26	00:33:00	0
2009-03-26	00:34:00	0
2009-03-26	00:35:00	0
2009-03-26	00:36:00	0
2009-03-26	00:37:00	0
2009-03-26	00:38:00	0
2009-03-26	00:39:00	0
2009-03-26	00:40:00	0
2009-03-26	00:41:00	0
2009-03-26	00:42:00	0
2009-03-26	00:43:00	0
2009-03-26	00:44:00	0
2009-03-26	00:45:00	0
2009-03-26	00:46:00	0
2009-03-26	00:47:00	0
2009-03-26	00:48:00	0
2009-03-26	00:49:00	0
2009-03-26	00:50:00	0
2009-03-26	00:51:00	0
2009-03-26	00:52:00	0
2009-03-26	00:53:00	0
2009-03-26	00:54:00	0
2009-03-26	00:55:00	0
2009-03-26	00:56:00	0
2009-03-26	00:57:00	0
2009-03-26	00:58:00	0
2009-03-26	00:59:00	0
2009-03-26	01:00:00	0
2009-03-26	01:01:00	0
2009-03-26	01:02:00	0
2009-03-26	01:03:00	0
2009-03-26	01:04:00	0
2009-03-26	01:05:00	0
2009-03-26	01:06:00	0
2009-03-26	01:07:00	0
2009-03-26	01:08:00	0
2009-03-26	01:09:00	0
2009-03-26	01:10:00	0
2009-03-26	01:11:00	0
2009-03-26	01:12:00	0
2009-03-26	01:13:00	0
2009-03-26	01:14:00	0
2009-03-26	01:15:00	0
2009-03-26	01:16:00	0
2009-03-26	01:17:00	0
2009-03-26	01:18:00	0
2009-03-26	01:19:00	0
2009-03-26	01:20:00	0
2009-03-26	01:21:00	0
2009-03-26	01:22:00	0
2009-03-26	01:23:00	0
2009-03-26	01:24:00	0
2009-03-26	01:25:00	0
2009-03-26	01:26:00	0
2009-03-26	01:27:00	0
2009-03-26	01:28:00	0
2009-03-26	01:29:00	0
2009-03-26	01:30:00	0
2009-03-26	01:31:00	0
2009-03-26	01:32:00	0
2009-03-26	01:33:00	0
2009-03-26	01:34:00	0
2009-03-26	01:35:00	0
2009-03-26	01:36:00	0
2009-03-26	01:37:00	0
2009-03-26	01:38:00	0
2009-03-26	01:39:00	0
2009-03-26	01:40:00	0
2009-03-26	01:41:00	0
2009-03-26	01:42:00	0
2009-03-26	01:43:00	0
2009-03-26	01:44:00	0
2009-03-26	01:45:00	0
2009-03-26	01:46:00	0
2009-03-26	01:47:00	0
2009-03-26	01:48:00	0
2009-03-26	01:49:00	0
2009-03-26	01:50:00	0
2009-03-26	01:51:00	0
2009-03-26	01:52:00	0
2009-03-26	01:53:00	0
2009-03-26	01:54:00	0
2009-03-26	01:55:00	0
2009-03-26	01:56:00	0
2009-03-26	01:57:00	0
2009-03-26	01:58:00	0
2009-03-26	01:59:00	0
2009-03-26	02:00:00	0
2009-03-26	02:01:00	0
2009-03-26	02:02:00	0
2009-03-26	02:03:00	0
2009-03-26	02:04:00	0
2009-03-26	02:05:00	0
2009-03-26	02:06:00	0
2009-03-26	02:07:00	0
2009-03-26	02:08:00	0
2009-03-26	02:09:00	0
2009-03-26	02:10:00	0
2009-03-26	02:11:00	0
2009-03-26	02:12:00	0
2009-03-26	02:13:00	0
2009-03-26	02:14:00	0
2009-03-26	02:15:00	0
2009-03-26	02:16:00	0
2009-03-26	02:17:00	0
2009-03-26	02:18:00	0
2009-03-26	02:19:00	0
2009-03-26	02:20:00	0
2009-03-26	02:21:00	0
2009-03-26	02:22:00	0
2009-03-26	02:23:00	0
2009-03-26	02:24:00	0
2009-03-26	02:25:00	0
2009-03-26	02:26:00	0
2009-03-26	02:27:00	0
2009-03-26	02:28:00	0
2009-03-26	02:29:00	0
2009-03-26	02:30:00	0
2009-03-26	02:31:00	0
2009-03-26	02:32:00	0
2009-03-26	02:33:00	0
2009-03-26	02:34:00	0
2009-03-26	02:35:00	0
2009-03-26	02:36:00	0
2009-03-26	02:37:00	0
2009-03-26	02:38:00	0
2009-03-26	02:39:00	0
2009-03-26	02:40:00	0
2009-03-26	02:41:00	0
2009-03-26	02:42:00	0
2009-03-26	02:43:00	0
2009-03-26	02:44:00	0
2009-03-26	02:45:00	0
2009-03-26	02:46:00	0
2009-03-26	02:47:00	0
2009-03-26	02:48:00	0
2009-03-26	02:49:00	0
2009-03-26	02:50:00	0
2009-03-26	02:51:00	0
2009-03-26	02:52:00	0
2009-03-26	02:53:00	0
2009-03-26	02:54:00	0
2009-03-26	02:55:00	0
2009-03-26	02:56:00	0
2009-03-26	02:57:00	0
2009-03-26	02:58:00	0
2009-03-26	02:59:00	0
2009-03-26	03:00:00	0
2009-03-26	03:01:00	0
2009-03-26	03:02:00	0
2009-03-26	03:03:00	0
2009-03-26	03:04:00	0
2009-03-26	03:05:00	0
2009-03-26	03:06:00	0
2009-03-26	03:07:00	0
2009-03-26	03:08:00	0
2009-03-26	03:09:00	0
2009-03-26	03:10:00	0
2009-03-26	03:11:00	0
2009-03-26	03:12:00	0
2009-03-26	03:13:00	0
2009-03-26	03:14:00	0
2009-03-26	03:15:00	0
2009-03-26	03:16:00	0
2009-03-26	03:17:00	0
2009-03-26	03:18:00	0
2009-03-26	03:19:00	0
2009-03-26	03:20:00	0
2009-03-26	03:21:00	0
2009-03-26	03:22:00	0
2009-03-26	03:23:00	0
2009-03-26	03:24:00	0
2009-03-26	03:25:00	0
2009-03-26	03:26:00	0
2009-03-26	03:27:00	0
2009-03-26	03:28:00	0
2009-03-26	03:29:00	0
2009-03-26	03:30:00	0
2009-03-26	03:31:00	0
2009-03-26	03:32:00	0
2009-03-26	03:33:00	0
2009-03-26	03:34:00	0
2009-03-26	03:35:00	0
2009-03-26	03:36:00	0
2009-03-26	03:37:00	0
2009-03-26	03:38:00	0
2009-03-26	03:39:00	0
2009-03-26	03:40:00	0
2009-03-26	03:41:00	0
2009-03-26	03:42:00	0
2009-03-26	03:43:00	0
2009-03-26	03:44:00	0
2009-03-26	03:45:00	0
2009-03-26	03:46:00	0
2009-03-26	03:47:00	0
2009-03-26	03:48:00	0
2009-03-26	03:49:00	0
2009-03-26	03:50:00	0
2009-03-26	03:51:00	0
2009-03-26	03:52:00	0
2009-03-26	03:53:00	0
2009-03-26	03:54:00	0
2009-03-26	03:55:00	0
2009-03-26	03:56:00	0
2009-03-26	03:57:00	0
2009-03-26	03:58:00	0
2009-03-26	03:59:00	0
2009-03-26	04:00:00	0
2009-03-26	04:01:00	0
2009-03-26	04:02:00	0
2009-03-26	04:03:00	0
2009-03-26	04:04:00	0
2009-03-26	04:05:00	0
2009-03-26	04:06:00	0
2009-03-26	04:07:00	0
2009-03-26	04:08:00	0
2009-03-26	04:09:00	0
2009-03-26	04:10:00	0
2009-03-26	04:11:00	0
2009-03-26	04:12:00	0
2009-03-26	04:13:00	0
2009-03-26	04:14:00	0
2009-03-26	04:15:00	0
2009-03-26	04:16:00	0
2009-03-26	04:17:00	0
2009-03-26	04:18:00	0
2009-03-26	04:19:00	0
2009-03-26	04:20:00	0
2009-03-26	04:21:00	0
2009-03-26	04:22:00	0
2009-03-26	04:23:00	0
2009-03-26	04:24:00	0
2009-03-26	04:25:00	0
2009-03-26	04:26:00	0
2009-03-26	04:27:00	0
2009-03-26	04:28:00	0
2009-03-26	04:29:00	0
2009-03-26	04:30:00	0
2009-03-26	04:31:00	0
2009-03-26	04:32:00	0
2009-03-26	04:33:00	0
2009-03-26	04:34:00	0
2009-03-26	04:35:00	0
2009-03-26	04:36:00	0
2009-03-26	04:37:00	0
2009-03-26	04:38:00	0
2009-03-26	04:39:00	0
2009-03-26	04:40:00	0
2009-03-26	04:41:00	0
2009-03-26	04:42:00	0
2009-03-26	04:43:00	0
2009-03-26	04:44:00	0
2009-03-26	04:45:00	0
2009-03-26	04:46:00	0
2009-03-26	04:47:00	0
2009-03-26	04:48:00	0
2009-03-26	04:49:00	0
2009-03-26	04:50:00	0
2009-03-26	04:51:00	0
2009-03-26	04:52:00	0
2009-03-26	04:53:00	0
2009-03-26	04:54:00	0
2009-03-26	04:55:00	0
2009-03-26	04:56:00	0
2009-03-26	04:57:00	0
2009-03-26	04:58:00	0
2009-03-26	04:59:00	0
2009-03-26	05:00:00	0
2009-03-26	05:01:00	0
2009-03-26	05:02:00	0
2009-03-26	05:03:00	0
2009-03-26	05:04:00	0
2009-03-26	05:05:00	0
2009-03-26	05:06:00	0
2009-03-26	05:07:00	0
2009-03-26	05:08:00	0
2009-03-26	05:09:00	0
2009-03-26	05:10:00	0
2009-03-26	05:11:00	0
2009-03-26	05:12:00	0
2009-03-26	05:13:00	0
2009-03-26	05:14:00	0
2009-03-26	05:15:00	0
2009-03-26	05:16:00	0
2009-03-26	05:17:00	0
2009-03-26	05:18:00	0
2009-03-26	05:19:00	0
2009-03-26	05:20:00	0
2009-03-26	05:21:00	0
2009-03-26	05:22:00	0
2009-03-26	05:23:00	0
2009-03-26	05:24:00	0
2009-03-26	05:25:00	0
2009-03-26	05:26:00	0
2009-03-26	05:27:00	0
2009-03-26	05:28:00	0
2009-03-26	05:29:00	0
2009-03-26	05:30:00	0
2009-03-26	05:31:00	0
2009-03-26	05:32:00	0
2009-03-26	05:33:00	0
2009-03-26	05:34:00	0
2009-03-26	05:35:00	0
2009-03-26	05:36:00	0
2009-03-26	05:37:00	0
2009-03-26	05:38:00	0
2009-03-26	05:39:00	0
2009-03-26	05:40:00	0
2009-03-26	05:41:00	0
2009-03-26	05:42:00	0
2009-03-26	05:43:00	0
2009-03-26	05:44:00	0
2009-03-26	05:45:00	0
2009-03-26	05:46:00	0
2009-03-26	05:47:00	0
2009-03-26	05:48:00	0
2009-03-26	05:49:00	0
2009-03-26	05:50:00	0
2009-03-26	05:51:00	0
2009-03-26	05:52:00	0
2009-03-26	05:53:00	0
2009-03-26	05:54:00	0
2009-03-26	05:55:00	0
2009-03-26	05:56:00	0
2009-03-26	05:57:00	0
2009-03-26	05:58:00	0
2009-03-26	05:59:00	0
2009-03-26	06:00:00	0
2009-03-26	06:01:00	0
2009-03-26	06:02:00	0
2009-03-26	06:03:00	0
2009-03-26	06:04:00	0
2009-03-26	06:05:00	0
2009-03-26	06:06:00	0
2009-03-26	06:07:00	0
2009-03-26	06:08:00	0
2009-03-26	06:09:00	0
2009-03-26	06:10:00	0
2009-03-26	06:11:00	0
2009-03-26	06:12:00	0
2009-03-26	06:13:00	0
2009-03-26	06:14:00	0
2009-03-26	06:15:00	0
2009-03-26	06:16:00	0
2009-03-26	06:17:00	0
2009-03-26	06:18:00	0
2009-03-26	06:19:00	0
2009-03-26	06:20:00	0
2009-03-26	06:21:00	0
2009-03-26	06:22:00	0
2009-03-26	06:23:00	0
2009-03-26	06:24:00	0
2009-03-26	06:25:00	0
2009-03-26	06:26:00	0
2009-03-26	06:27:00	0
2009-03-26	06:28:00	0
2009-03-26	06:29:00	0
2009-03-26	06:30:00	0
2009-03-26	06:31:00	0
2009-03-26	06:32:00	0
2009-03-26	06:33:00	0
2009-03-26	06:34:00	0
2009-03-26	06:35:00	0
2009-03-26	06:36:00	0
2009-03-26	06:37:00	0
2009-03-26	06:38:00	0
2009-03-26	06:39:00	0
2009-03-26	06:40:00	0
2009-03-26	06:41:00	0
2009-03-26	06:42:00	0
2009-03-26	06:43:00	0
2009-03-26	06:44:00	0
2009-03-26	06:45:00	0
2009-03-26	06:46:00	0
2009-03-26	06:47:00	0
2009-03-26	06:48:00	0
2009-03-26	06:49:00	0
2009-03-26	06:50:00	0
2009-03-26	06:51:00	0
2009-03-26	06:52:00	0
2009-03-26	06:53:00	0
2009-03-26	06:54:00	0
2009-03-26	06:55:00	0
2009-03-26	06:56:00	0
2009-03-26	06:57:00	0
2009-03-26	06:58:00	0
2009-03-26	06:59:00	0
2009-03-26	07:00:00	0
2009-03-26	07:01:00	0
2009-03-26	07:02:00	0
2009-03-26	07:03:00	0
2009-03-26	07:04:00	0
2009-03-26	07:05:00	0
2009-03-26	07:06:00	0
2009-03-26	07:07:00	0
2009-03-26	07:08:00	0
2009-03-26	07:09:00	0
2009-03-26	07:10:00	0
2009-03-26	07:11:00	0
2009-03-26	07:12:00	0
2009-03-26	07:13:00	0
2009-03-26	07:14:00	0
2009-03-26	07:15:00	0
2009-03-26	07:16:00	0
2009-03-26	07:17:00	0
2009-03-26	07:18:00	0
2009-03-26	07:19:00	0
2009-03-26	07:20:00	0
2009-03-26	07:21:00	0
2009-03-26	07:22:00	0
2009-03-26	07:23:00	0
2009-03-26	07:24:00	0
2009-03-26	07:25:00	0
2009-03-26	07:26:00	0
2009-03-26	07:27:00	0
2009-03-26	07:28:00	0
2009-03-26	07:29:00	0
2009-03-26	07:30:00	0
2009-03-26	07:31:00	0
2009-03-26	07:32:00	0
2009-03-26	07:33:00	0
2009-03-26	07:34:00	0
2009-03-26	07:35:00	0
2009-03-26	07:36:00	0
2009-03-26	07:37:00	0
2009-03-26	07:38:00	0
2009-03-26	07:39:00	0
2009-03-26	07:40:00	0
2009-03-26	07:41:00	0
2009-03-26	07:42:00	0
2009-03-26	07:43:00	0
2009-03-26	07:44:00	0
2009-03-26	07:45:00	0
2009-03-26	07:46:00	0
2009-03-26	07:47:00	0
2009-03-26	07:48:00	0
2009-03-26	07:49:00	0
2009-03-26	07:50:00	0
2009-03-26	07:51:00	0
2009-03-26	07:52:00	0
2009-03-26	07:53:00	0
2009-03-26	07:54:00	0
2009-03-26	07:55:00	0
2009-03-26	07:56:00	0
2009-03-26	07:57:00	0
2009-03-26	07:58:00	0
2009-03-26	07:59:00	0
2009-03-26	08:00:00	0
2009-03-26	08:01:00	0
2009-03-26	08:02:00	0
2009-03-26	08:03:00	0
2009-03-26	08:04:00	0
2009-03-26	08:05:00	0
2009-03-26	08:06:00	0
2009-03-26	08:07:00	0
2009-03-26	08:08:00	0
2009-03-26	08:09:00	0
2009-03-26	08:10:00	0
2009-03-26	08:11:00	0
2009-03-26	08:12:00	0
2009-03-26	08:13:00	0
2009-03-26	08:14:00	0
2009-03-26	08:15:00	0
2009-03-26	08:16:00	0
2009-03-26	08:17:00	0
2009-03-26	08:18:00	0
2009-03-26	08:19:00	0
2009-03-26	08:20:00	0
2009-03-26	08:21:00	0
2009-03-26	08:22:00	0
2009-03-26	08:23:00	0
2009-03-26	08:24:00	0
2009-03-26	08:25:00	0
2009-03-26	08:26:00	0
2009-03-26	08:27:00	0
2009-03-26	08:28:00	0
2009-03-26	08:29:00	0
2009-03-26	08:30:00	0
2009-03-26	08:31:00	0
2009-03-26	08:32:00	0
2009-03-26	08:33:00	0
2009-03-26	08:34:00	0
2009-03-26	08:35:00	0
2009-03-26	08:36:00	0
2009-03-26	08:37:00	0
2009-03-26	08:38:00	0
2009-03-26	08:39:00	0
2009-03-26	08:40:00	0
2009-03-26	08:41:00	0
2009-03-26	08:42:00	0
2009-03-26	08:43:00	0
2009-03-26	08:44:00	0
2009-03-26	08:45:00	0
2009-03-26	08:46:00	0
2009-03-26	08:47:00	0
2009-03-26	08:48:00	0
2009-03-26	08:49:00	0
2009-03-26	08:50:00	0
2009-03-26	08:51:00	0
2009-03-26	08:52:00	0
2009-03-26	08:53:00	0
2009-03-26	08:54:00	0
2009-03-26	08:55:00	0
2009-03-26	08:56:00	0
2009-03-26	08:57:00	0
2009-03-26	08:58:00	0
2009-03-26	08:59:00	0
2009-03-26	09:00:00	0
2009-03-26	09:01:00	0
2009-03-26	09:02:00	0
2009-03-26	09:03:00	0
2009-03-26	09:04:00	0
2009-03-26	09:05:00	0
2009-03-26	09:06:00	0
2009-03-26	09:07:00	0
2009-03-26	09:08:00	0
2009-03-26	09:09:00	0
2009-03-26	09:10:00	0
2009-03-26	09:11:00	0
2009-03-26	09:12:00	0
2009-03-26	09:13:00	0
2009-03-26	09:14:00	0
2009-03-26	09:15:00	0
2009-03-26	09:16:00	0
2009-03-26	09:17:00	0
2009-03-26	09:18:00	0
2009-03-26	09:19:00	0
2009-03-26	09:20:00	0
2009-03-26	09:21:00	0
2009-03-26	09:22:00	0
2009-03-26	09:23:00	0
2009-03-26	09:24:00	0
2009-03-26	09:25:00	0
2009-03-26	09:26:00	0
2009-03-26	09:27:00	0
2009-03-26	09:28:00	0
2009-03-26	09:29:00	0
2009-03-26	09:30:00	0
2009-03-26	09:31:00	0
2009-03-26	09:32:00	0
2009-03-26	09:33:00	0
2009-03-26	09:34:00	0
2009-03-26	09:35:00	0
2009-03-26	09:36:00	0
2009-03-26	09:37:00	0
2009-03-26	09:38:00	0
2009-03-26	09:39:00	0
2009-03-26	09:40:00	0
2009-03-26	09:41:00	0
2009-03-26	09:42:00	0
2009-03-26	09:43:00	0
2009-03-26	09:44:00	0
2009-03-26	09:45:00	0
2009-03-26	09:46:00	0
2009-03-26	09:47:00	0
2009-03-26	09:48:00	0
2009-03-26	09:49:00	0
2009-03-26	09:50:00	0
2009-03-26	09:51:00	0
2009-03-26	09:52:00	0
2009-03-26	09:53:00	0
2009-03-26	09:54:00	0
2009-03-26	09:55:00	0
2009-03-26	09:56:00	0
2009-03-26	09:57:00	0
2009-03-26	09:58:00	0
2009-03-26	09:59:00	0
2009-03-26	10:00:00	0
2009-03-26	10:01:00	0
2009-03-26	10:02:00	0
2009-03-26	10:03:00	0
2009-03-26	10:04:00	0
2009-03-26	10:05:00	0
2009-03-26	10:06:00	0
2009-03-26	10:07:00	0
2009-03-26	10:08:00	0
2009-03-26	10:09:00	0
2009-03-26	10:10:00	0
2009-03-26	10:11:00	0
2009-03-26	10:12:00	0
2009-03-26	10:13:00	0
2009-03-26	10:14:00	0
2009-03-26	10:15:00	0
2009-03-26	10:16:00	0
2009-03-26	10:17:00	0
2009-03-26	10:18:00	0
2009-03-26	10:19:00	0
2009-03-26	10:20:00	0
2009-03-26	10:21:00	0
2009-03-26	10:22:00	0
2009-03-26	10:23:00	0
2009-03-26	10:24:00	0
2009-03-26	10:25:00	0
2009-03-26	10:26:00	0
2009-03-26	10:27:00	0
2009-03-26	10:28:00	0
2009-03-26	10:29:00	0
2009-03-26	10:30:00	0
2009-03-26	10:31:00	0
2009-03-26	10:32:00	0
2009-03-26	10:33:00	0
2009-03-26	10:34:00	0
2009-03-26	10:35:00	0
2009-03-26	10:36:00	0
2009-03-26	10:37:00	0
2009-03-26	10:38:00	0
2009-03-26	10:39:00	0
2009-03-26	10:40:00	0
2009-03-26	10:41:00	0
2009-03-26	10:42:00	0
2009-03-26	10:43:00	0
2009-03-26	10:44:00	0
2009-03-26	10:45:00	0
2009-03-26	10:46:00	0
2009-03-26	10:47:00	0
2009-03-26	10:48:00	0
2009-03-26	10:49:00	0
2009-03-26	10:50:00	0
2009-03-26	10:51:00	0
2009-03-26	10:52:00	0
2009-03-26	10:53:00	0
2009-03-26	10:54:00	0
2009-03-26	10:55:00	0
2009-03-26	10:56:00	0
2009-03-26	10:57:00	0
2009-03-26	10:58:00	0
2009-03-26	10:59:00	0
2009-03-26	11:00:00	0
2009-03-26	11:01:00	0
2009-03-26	11:02:00	0
2009-03-26	11:03:00	0
2009-03-26	11:04:00	0
2009-03-26	11:05:00	0
2009-03-26	11:06:00	0
2009-03-26	11:07:00	0
2009-03-26	11:08:00	0
2009-03-26	11:09:00	0
2009-03-26	11:10:00	0
2009-03-26	11:11:00	0
2009-03-26	11:12:00	0
2009-03-26	11:13:00	0
2009-03-26	11:14:00	0
2009-03-26	11:15:00	0
2009-03-26	11:16:00	0
2009-03-26	11:17:00	0
2009-03-26	11:18:00	0
2009-03-26	11:19:00	0
2009-03-26	11:20:00	0
2009-03-26	11:21:00	0
2009-03-26	11:22:00	0
2009-03-26	11:23:00	0
2009-03-26	11:24:00	0
2009-03-26	11:25:00	0
2009-03-26	11:26:00	0
2009-03-26	11:27:00	0
2009-03-26	11:28:00	0
2009-03-26	11:29:00	0
2009-03-26	11:30:00	0
2009-03-26	11:31:00	0
2009-03-26	11:32:00	0
2009-03-26	11:33:00	0
2009-03-26	11:34:00	0
2009-03-26	11:35:00	0
2009-03-26	11:36:00	0
2009-03-26	11:37:00	0
2009-03-26	11:38:00	0
2009-03-26	11:39:00	0
2009-03-26	11:40:00	0
2009-03-26	11:41:00	0
2009-03-26	11:42:00	0
2009-03-26	11:43:00	0
2009-03-26	11:44:00	0
2009-03-26	11:45:00	0
2009-03-26	11:46:00	0
2009-03-26	11:47:00	0
2009-03-26	11:48:00	0
2009-03-26	11:49:00	0
2009-03-26	11:50:00	0
2009-03-26	11:51:00	0
2009-03-26	11:52:00	0
2009-03-26	11:53:00	0
2009-03-26	11:54:00	0
2009-03-26	11:55:00	0
2009-03-26	11:56:00	0
2009-03-26	11:57:00	0
2009-03-26	11:58:00	0
2009-03-26	11:59:00	0
2009-03-26	12:00:00	0
2009-03-26	12:01:00	0
2009-03-26	12:02:00	0
2009-03-26	12:03:00	0
2009-03-26	12:04:00	0
2009-03-26	12:05:00	0
2009-03-26	12:06:00	0
2009-03-26	12:07:00	0
2009-03-26	12:08:00	0
2009-03-26	12:09:00	0
2009-03-26	12:10:00	0
2009-03-26	12:11:00	0
2009-03-26	12:12:00	0
2009-03-26	12:13:00	0
2009-03-26	12:14:00	0
2009-03-26	12:15:00	0
2009-03-26	12:16:00	0
2009-03-26	12:17:00	0
2009-03-26	12:18:00	0
2009-03-26	12:19:00	0
2009-03-26	12:20:00	0
2009-03-26	12:21:00	0
2009-03-26	12:22:00	0
2009-03-26	12:23:00	0
2009-03-26	12:24:00	0
2009-03-26	12:25:00	0
2009-03-26	12:26:00	0
2009-03-26	12:27:00	0
2009-03-26	12:28:00	0
2009-03-26	12:29:00	0
2009-03-26	12:30:00	0
2009-03-26	12:31:00	0
2009-03-26	12:32:00	0
2009-03-26	12:33:00	0
2009-03-26	12:34:00	0
2009-03-26	12:35:00	0
2009-03-26	12:36:00	0
2009-03-26	12:37:00	0
2009-03-26	12:38:00	0
2009-03-26	12:39:00	0
2009-03-26	12:40:00	0
2009-03-26	12:41:00	0
2009-03-26	12:42:00	0
2009-03-26	12:43:00	0
2009-03-26	12:44:00	0
2009-03-26	12:45:00	0
2009-03-26	12:46:00	0
2009-03-26	12:47:00	0
2009-03-26	12:48:00	0
2009-03-26	12:49:00	0
2009-03-26	12:50:00	0
2009-03-26	12:51:00	0
2009-03-26	12:52:00	0
2009-03-26	12:53:00	0
2009-03-26	12:54:00	0
2009-03-26	12:55:00	0
2009-03-26	12:56:00	0
2009-03-26	12:57:00	0
2009-03-26	12:58:00	0
2009-03-26	12:59:00	0
2009-03-26	13:00:00	0
2009-03-26	13:01:00	0
2009-03-26	13:02:00	0
2009-03-26	13:03:00	0
2009-03-26	13:04:00	0
2009-03-26	13:05:00	0
2009-03-26	13:06:00	0
2009-03-26	13:07:00	0
2009-03-26	13:08:00	0
2009-03-26	13:09:00	0
2009-03-26	13:10:00	0
2009-03-26	13:11:00	0
2009-03-26	13:12:00	0
2009-03-26	13:13:00	0
2009-03-26	13:14:00	0
2009-03-26	13:15:00	0
2009-03-26	13:16:00	0
2009-03-26	13:17:00	0
2009-03-26	13:18:00	0
2009-03-26	13:19:00	0
2009-03-26	13:20:00	0
2009-03-26	13:21:00	0
2009-03-26	13:22:00	0
2009-03-26	13:23:00	0
2009-03-26	13:24:00	0
2009-03-26	13:25:00	0
2009-03-26	13:26:00	0
2009-03-26	13:27:00	0
2009-03-26	13:28:00	0
2009-03-26	13:29:00	0
2009-03-26	13:30:00	0
2009-03-26	13:31:00	0
2009-03-26	13:32:00	0
2009-03-26	13:33:00	0
2009-03-26	13:34:00	0
2009-03-26	13:35:00	0
2009-03-26	13:36:00	0
2009-03-26	13:37:00	0
2009-03-26	13:38:00	0
2009-03-26	13:39:00	0
2009-03-26	13:40:00	0
2009-03-26	13:41:00	0
2009-03-26	13:42:00	0
2009-03-26	13:43:00	0
2009-03-26	13:44:00	0
2009-03-26	13:45:00	0
2009-03-26	13:46:00	0
2009-03-26	13:47:00	0
2009-03-26	13:48:00	0
2009-03-26	13:49:00	0
2009-03-26	13:50:00	0
2009-03-26	13:51:00	0
2009-03-26	13:52:00	0
2009-03-26	13:53:00	0
2009-03-26	13:54:00	0
2009-03-26	13:55:00	0
2009-03-26	13:56:00	0
2009-03-26	13:57:00	0
2009-03-26	13:58:00	0
2009-03-26	13:59:00	0
2009-03-26	14:00:00	0
2009-03-26	14:01:00	0
2009-03-26	14:02:00	0
2009-03-26	14:03:00	0
2009-03-26	14:04:00	0
2009-03-26	14:05:00	0
2009-03-26	14:06:00	0
2009-03-26	14:07:00	0
2009-03-26	14:08:00	0
2009-03-26	14:09:00	0
2009-03-26	14:10:00	0
2009-03-26	14:11:00	0
2009-03-26	14:12:00	0
2009-03-26	14:13:00	0
2009-03-26	14:14:00	0
2009-03-26	14:15:00	0
2009-03-26	14:16:00	0
2009-03-26	14:17:00	0
2009-03-26	14:18:00	0
2009-03-26	14:19:00	0
2009-03-26	14:20:00	0
2009-03-26	14:21:00	0
2009-03-26	14:22:00	0
2009-03-26	14:23:00	0
2009-03-26	14:24:00	0
2009-03-26	14:25:00	0
2009-03-26	14:26:00	0
2009-03-26	14:27:00	0
2009-03-26	14:28:00	0
2009-03-26	14:29:00	0
2009-03-26	14:30:00	0
2009-03-26	14:31:00	0
2009-03-26	14:32:00	0
2009-03-26	14:33:00	0
2009-03-26	14:34:00	0
2009-03-26	14:35:00	0
2009-03-26	14:36:00	0
2009-03-26	14:37:00	0
2009-03-26	14:38:00	0
2009-03-26	14:39:00	0
2009-03-26	14:40:00	0
2009-03-26	14:41:00	0
2009-03-26	14:42:00	0
2009-03-26	14:43:00	0
2009-03-26	14:44:00	0
2009-03-26	14:45:00	0
2009-03-26	14:46:00	0
2009-03-26	14:47:00	0
2009-03-26	14:48:00	0
2009-03-26	14:49:00	0
2009-03-26	14:50:00	0
2009-03-26	14:51:00	0
2009-03-26	14:52:00	0
2009-03-26	14:53:00	0
2009-03-26	14:54:00	0
2009-03-26	14:55:00	0
2009-03-26	14:56:00	0
2009-03-26	14:57:00	0
2009-03-26	14:58:00	0
2009-03-26	14:59:00	0
2009-03-26	15:00:00	0
2009-03-26	15:01:00	0
2009-03-26	15:02:00	0
2009-03-26	15:03:00	0
2009-03-26	15:04:00	0
2009-03-26	15:05:00	0
2009-03-26	15:06:00	0
2009-03-26	15:07:00	0
2009-03-26	15:08:00	0
2009-03-26	15:09:00	0
2009-03-26	15:10:00	0
2009-03-26	15:11:00	0
2009-03-26	15:12:00	0
2009-03-26	15:13:00	0
2009-03-26	15:14:00	0
2009-03-26	15:15:00	0
2009-03-26	15:16:00	0
2009-03-26	15:17:00	0
2009-03-26	15:18:00	0
2009-03-26	15:19:00	0
2009-03-26	15:20:00	0
2009-03-26	15:21:00	0
2009-03-26	15:22:00	0
2009-03-26	15:23:00	0
2009-03-26	15:24:00	0
2009-03-26	15:25:00	0
2009-03-26	15:26:00	0
2009-03-26	15:27:00	0
2009-03-26	15:28:00	0
2009-03-26	15:29:00	0
2009-03-26	15:30:00	0
2009-03-26	15:31:00	0
2009-03-26	15:32:00	0
2009-03-26	15:33:00	0
2009-03-26	15:34:00	0
2009-03-26	15:35:00	0
2009-03-26	15:36:00	0
2009-03-26	15:37:00	0
2009-03-26	15:38:00	0
2009-03-26	15:39:00	0
2009-03-26	15:40:00	0
2009-03-26	15:41:00	0
2009-03-26	15:42:00	0
2009-03-26	15:43:00	0
2009-03-26	15:44:00	0
2009-03-26	15:45:00	0
2009-03-26	15:46:00	0
2009-03-26	15:47:00	0
2009-03-26	15:48:00	0
2009-03-26	15:49:00	0
2009-03-26	15:50:00	0
2009-03-26	15:51:00	0
2009-03-26	15:52:00	0
2009-03-26	15:53:00	0
2009-03-26	15:54:00	0
2009-03-26	15:55:00	0
2009-03-26	15:56:00	0
2009-03-26	15:57:00	0
2009-03-26	15:58:00	0
2009-03-26	15:59:00	0
2009-03-26	16:00:00	0
2009-03-26	16:01:00	0
2009-03-26	16:02:00	0
2009-03-26	16:03:00	0
2009-03-26	16:04:00	0
2009-03-26	16:05:00	0
2009-03-26	16:06:00	0
2009-03-26	16:07:00	0
2009-03-26	16:08:00	0
2009-03-26	16:09:00	0
2009-03-26	16:10:00	0
2009-03-26	16:11:00	0
2009-03-26	16:12:00	0
2009-03-26	16:13:00	0
2009-03-26	16:14:00	0
2009-03-26	16:15:00	0
2009-03-26	16:16:00	0
2009-03-26	16:17:00	0
2009-03-26	16:18:00	0
2009-03-26	16:19:00	0
2009-03-26	16:20:00	0
2009-03-26	16:21:00	0
2009-03-26	16:22:00	0
2009-03-26	16:23:00	0
2009-03-26	16:24:00	0
2009-03-26	16:25:00	0
2009-03-26	16:26:00	0
2009-03-26	16:27:00	0
2009-03-26	16:28:00	0
2009-03-26	16:29:00	0
2009-03-26	16:30:00	0
2009-03-26	16:31:00	0
2009-03-26	16:32:00	0
2009-03-26	16:33:00	0
2009-03-26	16:34:00	0
2009-03-26	16:35:00	0
2009-03-26	16:36:00	0
2009-03-26	16:37:00	0
2009-03-26	16:38:00	0
2009-03-26	16:39:00	0
2009-03-26	16:40:00	0
2009-03-26	16:41:00	0
2009-03-26	16:42:00	0
2009-03-26	16:43:00	0
2009-03-26	16:44:00	0
2009-03-26	16:45:00	0
2009-03-26	16:46:00	0
2009-03-26	16:47:00	0
2009-03-26	16:48:00	0
2009-03-26	16:49:00	0
2009-03-26	16:50:00	0
2009-03-26	16:51:00	0
2009-03-26	16:52:00	0
2009-03-26	16:53:00	0
2009-03-26	16:54:00	0
2009-03-26	16:55:00	0
2009-03-26	16:56:00	0
2009-03-26	16:57:00	0
2009-03-26	16:58:00	0
2009-03-26	16:59:00	0
2009-03-26	17:00:00	0
2009-03-26	17:01:00	0
2009-03-26	17:02:00	0
2009-03-26	17:03:00	0
2009-03-26	17:04:00	0
2009-03-26	17:05:00	0
2009-03-26	17:06:00	0
2009-03-26	17:07:00	0
2009-03-26	17:08:00	0
2009-03-26	17:09:00	0
2009-03-26	17:10:00	0
2009-03-26	17:11:00	0
2009-03-26	17:12:00	0
2009-03-26	17:13:00	0
2009-03-26	17:14:00	0
2009-03-26	17:15:00	0
2009-03-26	17:16:00	0
2009-03-26	17:17:00	0
2009-03-26	17:18:00	0
2009-03-26	17:19:00	0
2009-03-26	17:20:00	0
2009-03-26	17:21:00	0
2009-03-26	17:22:00	0
2009-03-26	17:23:00	0
2009-03-26	17:24:00	0
2009-03-26	17:25:00	0
2009-03-26	17:26:00	0
2009-03-26	17:27:00	0
2009-03-26	17:28:00	0
2009-03-26	17:29:00	0
2009-03-26	17:30:00	0
2009-03-26	17:31:00	0
2009-03-26	17:32:00	0
2009-03-26	17:33:00	0
2009-03-26	17:34:00	0
2009-03-26	17:35:00	0
2009-03-26	17:36:00	0
2009-03-26	17:37:00	0
2009-03-26	17:38:00	0
2009-03-26	17:39:00	0
2009-03-26	17:40:00	0
2009-03-26	17:41:00	0
2009-03-26	17:42:00	0
2009-03-26	17:43:00	0
2009-03-26	17:44:00	0
2009-03-26	17:45:00	0
2009-03-26	17:46:00	0
2009-03-26	17:47:00	0
2009-03-26	17:48:00	0
2009-03-26	17:49:00	0
2009-03-26	17:50:00	0
2009-03-26	17:51:00	0
2009-03-26	17:52:00	0
2009-03-26	17:53:00	0
2009-03-26	17:54:00	0
2009-03-26	17:55:00	0
2009-03-26	17:56:00	0
2009-03-26	17:57:00	0
2009-03-26	17:58:00	0
2009-03-26	17:59:00	0
2009-03-26	18:00:00	0
2009-03-26	18:01:00	13
2009-03-26	18:02:00	26
2009-03-26	18:03:00	0
2009-03-26	18:04:00	0
2009-03-26	18:05:00	0
2009-03-26	18:06:00	0
2009-03-26	18:07:00	38
2009-03-26	18:08:00	13
2009-03-26	18:09:00	51
2009-03-26	18:10:00	38
2009-03-26	18:11:00	289
2009-03-26	18:12:00	13
2009-03-26	18:13:00	77
2009-03-26	18:14:00	51
2009-03-26	18:15:00	77
2009-03-26	18:16:00	0
2009-03-26	18:17:00	0
2009-03-26	18:18:00	0
2009-03-26	18:19:00	0
2009-03-26	18:20:00	90
2009-03-26	18:21:00	102
2009-03-26	18:22:00	0
2009-03-26	18:23:00	0
2009-03-26	18:24:00	0
2009-03-26	18:25:00	0
2009-03-26	18:26:00	0
2009-03-26	18:27:00	0
2009-03-26	18:28:00	0
2009-03-26	18:29:00	0
2009-03-26	18:30:00	51
2009-03-26	18:31:00	0
2009-03-26	18:32:00	26
2009-03-26	18:33:00	0
2009-03-26	18:34:00	0
2009-03-26	18:35:00	0
2009-03-26	18:36:00	26
2009-03-26	18:37:00	0
2009-03-26	18:38:00	26
2009-03-26	18:39:00	0
2009-03-26	18:40:00	0
2009-03-26	18:41:00	13
2009-03-26	18:42:00	0
2009-03-26	18:43:00	197
2009-03-26	18:44:00	0
2009-03-26	18:45:00	0
2009-03-26	18:46:00	0
2009-03-26	18:47:00	77
2009-03-26	18:48:00	38
2009-03-26	18:49:00	26
2009-03-26	18:50:00	13
2009-03-26	18:51:00	26
2009-03-26	18:52:00	0
2009-03-26	18:53:00	0
2009-03-26	18:54:00	26
2009-03-26	18:55:00	128
2009-03-26	18:56:00	13
2009-03-26	18:57:00	38
2009-03-26	18:58:00	0
2009-03-26	18:59:00	13
2009-03-26	19:00:00	13
2009-03-26	19:01:00	0
2009-03-26	19:02:00	228
2009-03-26	19:03:00	1669
2009-03-26	19:04:00	1085
2009-03-26	19:05:00	115
2009-03-26	19:06:00	259
2009-03-26	19:07:00	77
2009-03-26	19:08:00	538
2009-03-26	19:09:00	77
2009-03-26	19:10:00	13
2009-03-26	19:11:00	0
2009-03-26	19:12:00	1201
2009-03-26	19:13:00	13
2009-03-26	19:14:00	0
2009-03-26	19:15:00	13
2009-03-26	19:16:00	0
2009-03-26	19:17:00	0
2009-03-26	19:18:00	154
2009-03-26	19:19:00	0
2009-03-26	19:20:00	154
2009-03-26	19:21:00	320
2009-03-26	19:22:00	26
2009-03-26	19:23:00	102
2009-03-26	19:24:00	154
2009-03-26	19:25:00	77
2009-03-26	19:26:00	0
2009-03-26	19:27:00	579
2009-03-26	19:28:00	753
2009-03-26	19:29:00	182
2009-03-26	19:30:00	1057
2009-03-26	19:31:00	154
2009-03-26	19:32:00	197
2009-03-26	19:33:00	26
2009-03-26	19:34:00	822
2009-03-26	19:35:00	212
2009-03-26	19:36:00	899
2009-03-26	19:37:00	64
2009-03-26	19:38:00	599
2009-03-26	19:39:00	38
2009-03-26	19:40:00	0
2009-03-26	19:41:00	228
2009-03-26	19:42:00	77
2009-03-26	19:43:00	479
2009-03-26	19:44:00	289
2009-03-26	19:45:00	320
2009-03-26	19:46:00	197
2009-03-26	19:47:00	128
2009-03-26	19:48:00	0
2009-03-26	19:49:00	274
2009-03-26	19:50:00	0
2009-03-26	19:51:00	26
2009-03-26	19:52:00	13
2009-03-26	19:53:00	0
2009-03-26	19:54:00	0
2009-03-26	19:55:00	0
2009-03-26	19:56:00	0
2009-03-26	19:57:00	305
2009-03-26	19:58:00	0
2009-03-26	19:59:00	0
2009-03-26	20:00:00	0
2009-03-26	20:01:00	0
2009-03-26	20:02:00	0
2009-03-26	20:03:00	0
2009-03-26	20:04:00	0
2009-03-26	20:05:00	0
2009-03-26	20:06:00	0
2009-03-26	20:07:00	0
2009-03-26	20:08:00	0
2009-03-26	20:09:00	0
2009-03-26	20:10:00	0
2009-03-26	20:11:00	90
2009-03-26	20:12:00	13
2009-03-26	20:13:00	0
2009-03-26	20:14:00	0
2009-03-26	20:15:00	13
2009-03-26	20:16:00	0
2009-03-26	20:17:00	0
2009-03-26	20:18:00	0
2009-03-26	20:19:00	0
2009-03-26	20:20:00	0
2009-03-26	20:21:00	0
2009-03-26	20:22:00	0
2009-03-26	20:23:00	389
2009-03-26	20:24:00	13
2009-03-26	20:25:00	0
2009-03-26	20:26:00	0
2009-03-26	20:27:00	0
2009-03-26	20:28:00	0
2009-03-26	20:29:00	0
2009-03-26	20:30:00	166
2009-03-26	20:31:00	13
2009-03-26	20:32:00	0
2009-03-26	20:33:00	13
2009-03-26	20:34:00	0
2009-03-26	20:35:00	0
2009-03-26	20:36:00	90
2009-03-26	20:37:00	102
2009-03-26	20:38:00	289
2009-03-26	20:39:00	0
2009-03-26	20:40:00	26
2009-03-26	20:41:00	13
2009-03-26	20:42:00	0
2009-03-26	20:43:00	0
2009-03-26	20:44:00	0
2009-03-26	20:45:00	0
2009-03-26	20:46:00	0
2009-03-26	20:47:00	90
2009-03-26	20:48:00	0
2009-03-26	20:49:00	0
2009-03-26	20:50:00	0
2009-03-26	20:51:00	0
2009-03-26	20:52:00	0
2009-03-26	20:53:00	0
2009-03-26	20:54:00	0
2009-03-26	20:55:00	0
2009-03-26	20:56:00	0
2009-03-26	20:57:00	0
2009-03-26	20:58:00	0
2009-03-26	20:59:00	0
2009-03-26	21:00:00	0
2009-03-26	21:01:00	0
2009-03-26	21:02:00	0
2009-03-26	21:03:00	0
2009-03-26	21:04:00	0
2009-03-26	21:05:00	0
2009-03-26	21:06:00	0
2009-03-26	21:07:00	0
2009-03-26	21:08:00	0
2009-03-26	21:09:00	0
2009-03-26	21:10:00	0
2009-03-26	21:11:00	0
2009-03-26	21:12:00	0
2009-03-26	21:13:00	0
2009-03-26	21:14:00	0
2009-03-26	21:15:00	0
2009-03-26	21:16:00	0
2009-03-26	21:17:00	0
2009-03-26	21:18:00	0
2009-03-26	21:19:00	0
2009-03-26	21:20:00	0
2009-03-26	21:21:00	0
2009-03-26	21:22:00	0
2009-03-26	21:23:00	0
2009-03-26	21:24:00	0
2009-03-26	21:25:00	371
2009-03-26	21:26:00	274
2009-03-26	21:27:00	0
2009-03-26	21:28:00	13
2009-03-26	21:29:00	0
2009-03-26	21:30:00	0
2009-03-26	21:31:00	0
2009-03-26	21:32:00	0
2009-03-26	21:33:00	0
2009-03-26	21:34:00	0
2009-03-26	21:35:00	0
2009-03-26	21:36:00	0
2009-03-26	21:37:00	0
2009-03-26	21:38:00	0
2009-03-26	21:39:00	0
2009-03-26	21:40:00	0
2009-03-26	21:41:00	0
2009-03-26	21:42:00	0
2009-03-26	21:43:00	0
2009-03-26	21:44:00	0
2009-03-26	21:45:00	0
2009-03-26	21:46:00	0
2009-03-26	21:47:00	0
2009-03-26	21:48:00	0
2009-03-26	21:49:00	0
2009-03-26	21:50:00	0
2009-03-26	21:51:00	0
2009-03-26	21:52:00	0
2009-03-26	21:53:00	0
2009-03-26	21:54:00	0
2009-03-26	21:55:00	0
2009-03-26	21:56:00	0
2009-03-26	21:57:00	0
2009-03-26	21:58:00	0
2009-03-26	21:59:00	0
2009-03-26	22:00:00	0
2009-03-26	22:01:00	0
2009-03-26	22:02:00	0
2009-03-26	22:03:00	0
2009-03-26	22:04:00	0
2009-03-26	22:05:00	13
2009-03-26	22:06:00	0
2009-03-26	22:07:00	13
2009-03-26	22:08:00	0
2009-03-26	22:09:00	0
2009-03-26	22:10:00	0
2009-03-26	22:11:00	0
2009-03-26	22:12:00	13
2009-03-26	22:13:00	0
2009-03-26	22:14:00	0
2009-03-26	22:15:00	0
2009-03-26	22:16:00	0
2009-03-26	22:17:00	0
2009-03-26	22:18:00	0
2009-03-26	22:19:00	0
2009-03-26	22:20:00	0
2009-03-26	22:21:00	0
2009-03-26	22:22:00	425
2009-03-26	22:23:00	228
2009-03-26	22:24:00	0
2009-03-26	22:25:00	228
2009-03-26	22:26:00	0
2009-03-26	22:27:00	0
2009-03-26	22:28:00	0
2009-03-26	22:29:00	0
2009-03-26	22:30:00	0
2009-03-26	22:31:00	0
2009-03-26	22:32:00	0
2009-03-26	22:33:00	0
2009-03-26	22:34:00	0
2009-03-26	22:35:00	0
2009-03-26	22:36:00	0
2009-03-26	22:37:00	0
2009-03-26	22:38:00	0
2009-03-26	22:39:00	0
2009-03-26	22:40:00	0
2009-03-26	22:41:00	0
2009-03-26	22:42:00	0
2009-03-26	22:43:00	0
2009-03-26	22:44:00	0
2009-03-26	22:45:00	0
2009-03-26	22:46:00	0
2009-03-26	22:47:00	0
2009-03-26	22:48:00	0
2009-03-26	22:49:00	0
2009-03-26	22:50:00	0
2009-03-26	22:51:00	0
2009-03-26	22:52:00	0
2009-03-26	22:53:00	0
2009-03-26	22:54:00	0
2009-03-26	22:55:00	0
2009-03-26	22:56:00	0
2009-03-26	22:57:00	0
2009-03-26	22:58:00	0
2009-03-26	22:59:00	0
2009-03-26	23:00:00	0
2009-03-26	23:01:00	0
2009-03-26	23:02:00	0
2009-03-26	23:03:00	0
2009-03-26	23:04:00	0
2009-03-26	23:05:00	0
2009-03-26	23:06:00	0
2009-03-26	23:07:00	0
2009-03-26	23:08:00	0
2009-03-26	23:09:00	0
2009-03-26	23:10:00	0
2009-03-26	23:11:00	0
2009-03-26	23:12:00	0
2009-03-26	23:13:00	0
2009-03-26	23:14:00	0
2009-03-26	23:15:00	0
2009-03-26	23:16:00	0
2009-03-26	23:17:00	0
2009-03-26	23:18:00	0
2009-03-26	23:19:00	0
2009-03-26	23:20:00	0
2009-03-26	23:21:00	0
2009-03-26	23:22:00	0
2009-03-26	23:23:00	0
2009-03-26	23:24:00	0
2009-03-26	23:25:00	0
2009-03-26	23:26:00	0
2009-03-26	23:27:00	0
2009-03-26	23:28:00	0
2009-03-26	23:29:00	0
2009-03-26	23:30:00	0
2009-03-26	23:31:00	0
2009-03-26	23:32:00	0
2009-03-26	23:33:00	0
2009-03-26	23:34:00	0
2009-03-26	23:35:00	0
2009-03-26	23:36:00	0
2009-03-26	23:37:00	0
2009-03-26	23:38:00	115
2009-03-26	23:39:00	0
2009-03-26	23:40:00	0
2009-03-26	23:41:00	0
2009-03-26	23:42:00	0
2009-03-26	23:43:00	0
2009-03-26	23:44:00	0
2009-03-26	23:45:00	0
2009-03-26	23:46:00	0
2009-03-26	23:47:00	0
2009-03-26	23:48:00	0
2009-03-26	23:49:00	0
2009-03-26	23:50:00	0
2009-03-26	23:51:00	0
2009-03-26	23:52:00	0
2009-03-26	23:53:00	0
2009-03-26	23:54:00	0
2009-03-26	23:55:00	13
2009-03-26	23:56:00	0
2009-03-26	23:57:00	0
2009-03-26	23:58:00	0
2009-03-26	23:59:00	0
2009-03-27	00:00:00	0
2009-03-27	00:01:00	0
2009-03-27	00:02:00	0
2009-03-27	00:03:00	0
2009-03-27	00:04:00	0
2009-03-27	00:05:00	0
2009-03-27	00:06:00	0
2009-03-27	00:07:00	0
2009-03-27	00:08:00	77
2009-03-27	00:09:00	243
2009-03-27	00:10:00	0
2009-03-27	00:11:00	0
2009-03-27	00:12:00	0
2009-03-27	00:13:00	0
2009-03-27	00:14:00	0
2009-03-27	00:15:00	0
2009-03-27	00:16:00	0
2009-03-27	00:17:00	0
2009-03-27	00:18:00	0
2009-03-27	00:19:00	0
2009-03-27	00:20:00	0
2009-03-27	00:21:00	0
2009-03-27	00:22:00	0
2009-03-27	00:23:00	0
2009-03-27	00:24:00	0
2009-03-27	00:25:00	0
2009-03-27	00:26:00	0
2009-03-27	00:27:00	0
2009-03-27	00:28:00	0
2009-03-27	00:29:00	0
2009-03-27	00:30:00	0
2009-03-27	00:31:00	0
2009-03-27	00:32:00	0
2009-03-27	00:33:00	0
2009-03-27	00:34:00	0
2009-03-27	00:35:00	0
2009-03-27	00:36:00	0
2009-03-27	00:37:00	0
2009-03-27	00:38:00	0
2009-03-27	00:39:00	0
2009-03-27	00:40:00	0
2009-03-27	00:41:00	0
2009-03-27	00:42:00	0
2009-03-27	00:43:00	0
2009-03-27	00:44:00	0
2009-03-27	00:45:00	0
2009-03-27	00:46:00	0
2009-03-27	00:47:00	0
2009-03-27	00:48:00	0
2009-03-27	00:49:00	0
2009-03-27	00:50:00	0
2009-03-27	00:51:00	0
2009-03-27	00:52:00	0
2009-03-27	00:53:00	0
2009-03-27	00:54:00	0
2009-03-27	00:55:00	0
2009-03-27	00:56:00	0
2009-03-27	00:57:00	0
2009-03-27	00:58:00	0
2009-03-27	00:59:00	0
2009-03-27	01:00:00	0
2009-03-27	01:01:00	0
2009-03-27	01:02:00	0
2009-03-27	01:03:00	0
2009-03-27	01:04:00	0
2009-03-27	01:05:00	0
2009-03-27	01:06:00	0
2009-03-27	01:07:00	0
2009-03-27	01:08:00	0
2009-03-27	01:09:00	0
2009-03-27	01:10:00	77
2009-03-27	01:11:00	0
2009-03-27	01:12:00	0
2009-03-27	01:13:00	0
2009-03-27	01:14:00	0
2009-03-27	01:15:00	0
2009-03-27	01:16:00	0
2009-03-27	01:17:00	0
2009-03-27	01:18:00	0
2009-03-27	01:19:00	0
2009-03-27	01:20:00	26
2009-03-27	01:21:00	0
2009-03-27	01:22:00	0
2009-03-27	01:23:00	0
2009-03-27	01:24:00	0
2009-03-27	01:25:00	0
2009-03-27	01:26:00	0
2009-03-27	01:27:00	0
2009-03-27	01:28:00	0
2009-03-27	01:29:00	0
2009-03-27	01:30:00	0
2009-03-27	01:31:00	0
2009-03-27	01:32:00	0
2009-03-27	01:33:00	0
2009-03-27	01:34:00	0
2009-03-27	01:35:00	0
2009-03-27	01:36:00	0
2009-03-27	01:37:00	0
2009-03-27	01:38:00	0
2009-03-27	01:39:00	0
2009-03-27	01:40:00	0
2009-03-27	01:41:00	0
2009-03-27	01:42:00	0
2009-03-27	01:43:00	0
2009-03-27	01:44:00	0
2009-03-27	01:45:00	0
2009-03-27	01:46:00	13
2009-03-27	01:47:00	0
2009-03-27	01:48:00	0
2009-03-27	01:49:00	0
2009-03-27	01:50:00	0
2009-03-27	01:51:00	0
2009-03-27	01:52:00	0
2009-03-27	01:53:00	0
2009-03-27	01:54:00	0
2009-03-27	01:55:00	0
2009-03-27	01:56:00	0
2009-03-27	01:57:00	0
2009-03-27	01:58:00	0
2009-03-27	01:59:00	0
2009-03-27	02:00:00	0
2009-03-27	02:01:00	0
2009-03-27	02:02:00	0
2009-03-27	02:03:00	0
2009-03-27	02:04:00	0
2009-03-27	02:05:00	0
2009-03-27	02:06:00	0
2009-03-27	02:07:00	0
2009-03-27	02:08:00	0
2009-03-27	02:09:00	0
2009-03-27	02:10:00	0
2009-03-27	02:11:00	0
2009-03-27	02:12:00	0
2009-03-27	02:13:00	0
2009-03-27	02:14:00	0
2009-03-27	02:15:00	0
2009-03-27	02:16:00	0
2009-03-27	02:17:00	0
2009-03-27	02:18:00	0
2009-03-27	02:19:00	0
2009-03-27	02:20:00	0
2009-03-27	02:21:00	0
2009-03-27	02:22:00	13
2009-03-27	02:23:00	141
2009-03-27	02:24:00	0
2009-03-27	02:25:00	0
2009-03-27	02:26:00	0
2009-03-27	02:27:00	0
2009-03-27	02:28:00	0
2009-03-27	02:29:00	0
2009-03-27	02:30:00	0
2009-03-27	02:31:00	0
2009-03-27	02:32:00	0
2009-03-27	02:33:00	0
2009-03-27	02:34:00	0
2009-03-27	02:35:00	0
2009-03-27	02:36:00	0
2009-03-27	02:37:00	0
2009-03-27	02:38:00	0
2009-03-27	02:39:00	0
2009-03-27	02:40:00	0
2009-03-27	02:41:00	0
2009-03-27	02:42:00	0
2009-03-27	02:43:00	0
2009-03-27	02:44:00	0
2009-03-27	02:45:00	0
2009-03-27	02:46:00	0
2009-03-27	02:47:00	0
2009-03-27	02:48:00	0
2009-03-27	02:49:00	0
2009-03-27	02:50:00	0
2009-03-27	02:51:00	0
2009-03-27	02:52:00	0
2009-03-27	02:53:00	0
2009-03-27	02:54:00	0
2009-03-27	02:55:00	0
2009-03-27	02:56:00	0
2009-03-27	02:57:00	0
2009-03-27	02:58:00	0
2009-03-27	02:59:00	0
2009-03-27	03:00:00	0
2009-03-27	03:01:00	0
2009-03-27	03:02:00	0
2009-03-27	03:03:00	0
2009-03-27	03:04:00	0
2009-03-27	03:05:00	0
2009-03-27	03:06:00	0
2009-03-27	03:07:00	0
2009-03-27	03:08:00	0
2009-03-27	03:09:00	0
2009-03-27	03:10:00	0
2009-03-27	03:11:00	0
2009-03-27	03:12:00	0
2009-03-27	03:13:00	0
2009-03-27	03:14:00	0
2009-03-27	03:15:00	0
2009-03-27	03:16:00	64
2009-03-27	03:17:00	0
2009-03-27	03:18:00	0
2009-03-27	03:19:00	0
2009-03-27	03:20:00	0
2009-03-27	03:21:00	0
2009-03-27	03:22:00	13
2009-03-27	03:23:00	0
2009-03-27	03:24:00	0
2009-03-27	03:25:00	0
2009-03-27	03:26:00	0
2009-03-27	03:27:00	0
2009-03-27	03:28:00	0
2009-03-27	03:29:00	0
2009-03-27	03:30:00	0
2009-03-27	03:31:00	0
2009-03-27	03:32:00	0
2009-03-27	03:33:00	0
2009-03-27	03:34:00	0
2009-03-27	03:35:00	0
2009-03-27	03:36:00	0
2009-03-27	03:37:00	0
2009-03-27	03:38:00	0
2009-03-27	03:39:00	0
2009-03-27	03:40:00	38
2009-03-27	03:41:00	128
2009-03-27	03:42:00	0
2009-03-27	03:43:00	0
2009-03-27	03:44:00	0
2009-03-27	03:45:00	0
2009-03-27	03:46:00	0
2009-03-27	03:47:00	0
2009-03-27	03:48:00	0
2009-03-27	03:49:00	0
2009-03-27	03:50:00	0
2009-03-27	03:51:00	0
2009-03-27	03:52:00	0
2009-03-27	03:53:00	0
2009-03-27	03:54:00	0
2009-03-27	03:55:00	0
2009-03-27	03:56:00	0
2009-03-27	03:57:00	0
2009-03-27	03:58:00	0
2009-03-27	03:59:00	0
2009-03-27	04:00:00	0
2009-03-27	04:01:00	0
2009-03-27	04:02:00	38
2009-03-27	04:03:00	0
2009-03-27	04:04:00	0
2009-03-27	04:05:00	13
2009-03-27	04:06:00	0
2009-03-27	04:07:00	0
2009-03-27	04:08:00	0
2009-03-27	04:09:00	0
2009-03-27	04:10:00	0
2009-03-27	04:11:00	0
2009-03-27	04:12:00	0
2009-03-27	04:13:00	0
2009-03-27	04:14:00	0
2009-03-27	04:15:00	0
2009-03-27	04:16:00	0
2009-03-27	04:17:00	0
2009-03-27	04:18:00	0
2009-03-27	04:19:00	0
2009-03-27	04:20:00	0
2009-03-27	04:21:00	0
2009-03-27	04:22:00	0
2009-03-27	04:23:00	0
2009-03-27	04:24:00	0
2009-03-27	04:25:00	0
2009-03-27	04:26:00	0
2009-03-27	04:27:00	0
2009-03-27	04:28:00	0
2009-03-27	04:29:00	0
2009-03-27	04:30:00	0
2009-03-27	04:31:00	0
2009-03-27	04:32:00	0
2009-03-27	04:33:00	0
2009-03-27	04:34:00	13
2009-03-27	04:35:00	13
2009-03-27	04:36:00	128
2009-03-27	04:37:00	0
2009-03-27	04:38:00	0
2009-03-27	04:39:00	0
2009-03-27	04:40:00	0
2009-03-27	04:41:00	0
2009-03-27	04:42:00	0
2009-03-27	04:43:00	0
2009-03-27	04:44:00	0
2009-03-27	04:45:00	0
2009-03-27	04:46:00	0
2009-03-27	04:47:00	0
2009-03-27	04:48:00	0
2009-03-27	04:49:00	0
2009-03-27	04:50:00	0
2009-03-27	04:51:00	0
2009-03-27	04:52:00	0
2009-03-27	04:53:00	0
2009-03-27	04:54:00	0
2009-03-27	04:55:00	0
2009-03-27	04:56:00	0
2009-03-27	04:57:00	0
2009-03-27	04:58:00	0
2009-03-27	04:59:00	0
2009-03-27	05:00:00	0
2009-03-27	05:01:00	0
2009-03-27	05:02:00	212
2009-03-27	05:03:00	1864
2009-03-27	05:04:00	0
2009-03-27	05:05:00	0
2009-03-27	05:06:00	0
2009-03-27	05:07:00	26
2009-03-27	05:08:00	154
2009-03-27	05:09:00	90
2009-03-27	05:10:00	13
2009-03-27	05:11:00	128
2009-03-27	05:12:00	353
2009-03-27	05:13:00	407
2009-03-27	05:14:00	538
2009-03-27	05:15:00	389
2009-03-27	05:16:00	26
2009-03-27	05:17:00	0
2009-03-27	05:18:00	0
2009-03-27	05:19:00	0
2009-03-27	05:20:00	0
2009-03-27	05:21:00	0
2009-03-27	05:22:00	0
2009-03-27	05:23:00	0
2009-03-27	05:24:00	0
2009-03-27	05:25:00	274
2009-03-27	05:26:00	0
2009-03-27	05:27:00	90
2009-03-27	05:28:00	128
2009-03-27	05:29:00	197
2009-03-27	05:30:00	51
2009-03-27	05:31:00	90
2009-03-27	05:32:00	51
2009-03-27	05:33:00	0
2009-03-27	05:34:00	0
2009-03-27	05:35:00	0
2009-03-27	05:36:00	0
2009-03-27	05:37:00	0
2009-03-27	05:38:00	13
2009-03-27	05:39:00	228
2009-03-27	05:40:00	371
2009-03-27	05:41:00	26
2009-03-27	05:42:00	274
2009-03-27	05:43:00	0
2009-03-27	05:44:00	0
2009-03-27	05:45:00	0
2009-03-27	05:46:00	0
2009-03-27	05:47:00	274
2009-03-27	05:48:00	64
2009-03-27	05:49:00	90
2009-03-27	05:50:00	13
2009-03-27	05:51:00	0
2009-03-27	05:52:00	0
2009-03-27	05:53:00	0
2009-03-27	05:54:00	0
2009-03-27	05:55:00	51
2009-03-27	05:56:00	128
2009-03-27	05:57:00	0
2009-03-27	05:58:00	0
2009-03-27	05:59:00	0
2009-03-27	06:00:00	0
2009-03-27	06:01:00	407
2009-03-27	06:02:00	0
2009-03-27	06:03:00	0
2009-03-27	06:04:00	0
2009-03-27	06:05:00	0
2009-03-27	06:06:00	0
2009-03-27	06:07:00	13
2009-03-27	06:08:00	0
2009-03-27	06:09:00	0
2009-03-27	06:10:00	115
2009-03-27	06:11:00	0
2009-03-27	06:12:00	599
2009-03-27	06:13:00	305
2009-03-27	06:14:00	0
2009-03-27	06:15:00	320
2009-03-27	06:16:00	0
2009-03-27	06:17:00	274
2009-03-27	06:18:00	730
2009-03-27	06:19:00	197
2009-03-27	06:20:00	479
2009-03-27	06:21:00	182
2009-03-27	06:22:00	371
2009-03-27	06:23:00	558
2009-03-27	06:24:00	115
2009-03-27	06:25:00	154
2009-03-27	06:26:00	707
2009-03-27	06:27:00	479
2009-03-27	06:28:00	0
2009-03-27	06:29:00	0
2009-03-27	06:30:00	0
2009-03-27	06:31:00	13
2009-03-27	06:32:00	0
2009-03-27	06:33:00	0
2009-03-27	06:34:00	13
2009-03-27	06:35:00	0
2009-03-27	06:36:00	0
2009-03-27	06:37:00	0
2009-03-27	06:38:00	38
2009-03-27	06:39:00	0
2009-03-27	06:40:00	0
2009-03-27	06:41:00	228
2009-03-27	06:42:00	64
2009-03-27	06:43:00	259
2009-03-27	06:44:00	0
2009-03-27	06:45:00	0
2009-03-27	06:46:00	0
2009-03-27	06:47:00	13
2009-03-27	06:48:00	0
2009-03-27	06:49:00	0
2009-03-27	06:50:00	0
2009-03-27	06:51:00	0
2009-03-27	06:52:00	0
2009-03-27	06:53:00	0
2009-03-27	06:54:00	0
2009-03-27	06:55:00	0
2009-03-27	06:56:00	0
2009-03-27	06:57:00	0
2009-03-27	06:58:00	0
2009-03-27	06:59:00	0
2009-03-27	07:00:00	0
2009-03-27	07:01:00	0
2009-03-27	07:02:00	0
2009-03-27	07:03:00	0
2009-03-27	07:04:00	0
2009-03-27	07:05:00	13
2009-03-27	07:06:00	0
2009-03-27	07:07:00	0
2009-03-27	07:08:00	0
2009-03-27	07:09:00	64
2009-03-27	07:10:00	0
2009-03-27	07:11:00	0
2009-03-27	07:12:00	0
2009-03-27	07:13:00	38
2009-03-27	07:14:00	0
2009-03-27	07:15:00	0
2009-03-27	07:16:00	0
2009-03-27	07:17:00	13
2009-03-27	07:18:00	77
2009-03-27	07:19:00	0
2009-03-27	07:20:00	0
2009-03-27	07:21:00	0
2009-03-27	07:22:00	0
2009-03-27	07:23:00	0
2009-03-27	07:24:00	0
2009-03-27	07:25:00	0
2009-03-27	07:26:00	0
2009-03-27	07:27:00	0
2009-03-27	07:28:00	0
2009-03-27	07:29:00	0
2009-03-27	07:30:00	0
2009-03-27	07:31:00	0
2009-03-27	07:32:00	0
2009-03-27	07:33:00	0
2009-03-27	07:34:00	0
2009-03-27	07:35:00	0
2009-03-27	07:36:00	0
2009-03-27	07:37:00	0
2009-03-27	07:38:00	0
2009-03-27	07:39:00	0
2009-03-27	07:40:00	0
2009-03-27	07:41:00	13
2009-03-27	07:42:00	38
2009-03-27	07:43:00	0
2009-03-27	07:44:00	0
2009-03-27	07:45:00	0
2009-03-27	07:46:00	0
2009-03-27	07:47:00	51
2009-03-27	07:48:00	26
2009-03-27	07:49:00	0
2009-03-27	07:50:00	0
2009-03-27	07:51:00	0
2009-03-27	07:52:00	753
2009-03-27	07:53:00	425
2009-03-27	07:54:00	0
2009-03-27	07:55:00	0
2009-03-27	07:56:00	0
2009-03-27	07:57:00	0
2009-03-27	07:58:00	0
2009-03-27	07:59:00	0
2009-03-27	08:00:00	0
2009-03-27	08:01:00	0
2009-03-27	08:02:00	0
2009-03-27	08:03:00	0
2009-03-27	08:04:00	0
2009-03-27	08:05:00	0
2009-03-27	08:06:00	0
2009-03-27	08:07:00	0
2009-03-27	08:08:00	0
2009-03-27	08:09:00	0
2009-03-27	08:10:00	0
2009-03-27	08:11:00	0
2009-03-27	08:12:00	0
2009-03-27	08:13:00	0
2009-03-27	08:14:00	0
2009-03-27	08:15:00	0
2009-03-27	08:16:00	0
2009-03-27	08:17:00	0
2009-03-27	08:18:00	0
2009-03-27	08:19:00	0
2009-03-27	08:20:00	0
2009-03-27	08:21:00	0
2009-03-27	08:22:00	0
2009-03-27	08:23:00	0
2009-03-27	08:24:00	0
2009-03-27	08:25:00	0
2009-03-27	08:26:00	0
2009-03-27	08:27:00	0
2009-03-27	08:28:00	0
2009-03-27	08:29:00	0
2009-03-27	08:30:00	0
2009-03-27	08:31:00	0
2009-03-27	08:32:00	0
2009-03-27	08:33:00	0
2009-03-27	08:34:00	0
2009-03-27	08:35:00	0
2009-03-27	08:36:00	0
2009-03-27	08:37:00	0
2009-03-27	08:38:00	0
2009-03-27	08:39:00	0
2009-03-27	08:40:00	0
2009-03-27	08:41:00	0
2009-03-27	08:42:00	0
2009-03-27	08:43:00	0
2009-03-27	08:44:00	0
2009-03-27	08:45:00	64
2009-03-27	08:46:00	0
2009-03-27	08:47:00	51
2009-03-27	08:48:00	0
2009-03-27	08:49:00	0
2009-03-27	08:50:00	0
2009-03-27	08:51:00	0
2009-03-27	08:52:00	0
2009-03-27	08:53:00	0
2009-03-27	08:54:00	0
2009-03-27	08:55:00	0
2009-03-27	08:56:00	0
2009-03-27	08:57:00	0
2009-03-27	08:58:00	0
2009-03-27	08:59:00	0
2009-03-27	09:00:00	0
2009-03-27	09:01:00	0
2009-03-27	09:02:00	0
2009-03-27	09:03:00	0
2009-03-27	09:04:00	0
2009-03-27	09:05:00	0
2009-03-27	09:06:00	0
2009-03-27	09:07:00	0
2009-03-27	09:08:00	0
[truncated: 18,171 more rows]

## Sheet: 4.8.09
Actogram, Copy Raw Data, All Days
Identity:	Meg
Filename:	E:\Active Research Files\meloxicam titre canine\cases\meg\Meg 4.8.09.AWC
Gender:	F
Age:	10
Height:	61.0 cm	24.0 in
Weight:	16.6 kg	36.6 lbs
Start Date:	08-Apr-2009 (Wed)
Start Time:	18:00:00
Interval:	1.00 mins
Date Stamp:	Time Stamp:	Activity Data:	Marker Press:
2009-04-08	00:00:00	0
2009-04-08	00:01:00	0
2009-04-08	00:02:00	0
2009-04-08	00:03:00	0
2009-04-08	00:04:00	0
2009-04-08	00:05:00	0
2009-04-08	00:06:00	0
2009-04-08	00:07:00	0
2009-04-08	00:08:00	0
2009-04-08	00:09:00	0
2009-04-08	00:10:00	0
2009-04-08	00:11:00	0
2009-04-08	00:12:00	0
2009-04-08	00:13:00	0
2009-04-08	00:14:00	0
2009-04-08	00:15:00	0
2009-04-08	00:16:00	0
2009-04-08	00:17:00	0
2009-04-08	00:18:00	0
2009-04-08	00:19:00	0
2009-04-08	00:20:00	0
2009-04-08	00:21:00	0
2009-04-08	00:22:00	0
2009-04-08	00:23:00	0
2009-04-08	00:24:00	0
2009-04-08	00:25:00	0
2009-04-08	00:26:00	0
2009-04-08	00:27:00	0
2009-04-08	00:28:00	0
2009-04-08	00:29:00	0
2009-04-08	00:30:00	0
2009-04-08	00:31:00	0
2009-04-08	00:32:00	0
2009-04-08	00:33:00	0
2009-04-08	00:34:00	0
2009-04-08	00:35:00	0
2009-04-08	00:36:00	0
2009-04-08	00:37:00	0
2009-04-08	00:38:00	0
2009-04-08	00:39:00	0
2009-04-08	00:40:00	0
2009-04-08	00:41:00	0
2009-04-08	00:42:00	0
2009-04-08	00:43:00	0
2009-04-08	00:44:00	0
2009-04-08	00:45:00	0
2009-04-08	00:46:00	0
2009-04-08	00:47:00	0
2009-04-08	00:48:00	0
2009-04-08	00:49:00	0
2009-04-08	00:50:00	0
2009-04-08	00:51:00	0
2009-04-08	00:52:00	0
2009-04-08	00:53:00	0
2009-04-08	00:54:00	0
2009-04-08	00:55:00	0
2009-04-08	00:56:00	0
2009-04-08	00:57:00	0
2009-04-08	00:58:00	0
2009-04-08	00:59:00	0
2009-04-08	01:00:00	0
2009-04-08	01:01:00	0
2009-04-08	01:02:00	0
2009-04-08	01:03:00	0
2009-04-08	01:04:00	0
2009-04-08	01:05:00	0
2009-04-08	01:06:00	0
2009-04-08	01:07:00	0
2009-04-08	01:08:00	0
2009-04-08	01:09:00	0
2009-04-08	01:10:00	0
2009-04-08	01:11:00	0
2009-04-08	01:12:00	0
2009-04-08	01:13:00	0
2009-04-08	01:14:00	0
2009-04-08	01:15:00	0
2009-04-08	01:16:00	0
2009-04-08	01:17:00	0
2009-04-08	01:18:00	0
2009-04-08	01:19:00	0
2009-04-08	01:20:00	0
2009-04-08	01:21:00	0
2009-04-08	01:22:00	0
2009-04-08	01:23:00	0
2009-04-08	01:24:00	0
2009-04-08	01:25:00	0
2009-04-08	01:26:00	0
2009-04-08	01:27:00	0
2009-04-08	01:28:00	0
2009-04-08	01:29:00	0
2009-04-08	01:30:00	0
2009-04-08	01:31:00	0
2009-04-08	01:32:00	0
2009-04-08	01:33:00	0
2009-04-08	01:34:00	0
2009-04-08	01:35:00	0
2009-04-08	01:36:00	0
2009-04-08	01:37:00	0
2009-04-08	01:38:00	0
2009-04-08	01:39:00	0
2009-04-08	01:40:00	0
2009-04-08	01:41:00	0
2009-04-08	01:42:00	0
2009-04-08	01:43:00	0
2009-04-08	01:44:00	0
2009-04-08	01:45:00	0
2009-04-08	01:46:00	0
2009-04-08	01:47:00	0
2009-04-08	01:48:00	0
2009-04-08	01:49:00	0
2009-04-08	01:50:00	0
2009-04-08	01:51:00	0
2009-04-08	01:52:00	0
2009-04-08	01:53:00	0
2009-04-08	01:54:00	0
2009-04-08	01:55:00	0
2009-04-08	01:56:00	0
2009-04-08	01:57:00	0
2009-04-08	01:58:00	0
2009-04-08	01:59:00	0
2009-04-08	02:00:00	0
2009-04-08	02:01:00	0
2009-04-08	02:02:00	0
2009-04-08	02:03:00	0
2009-04-08	02:04:00	0
2009-04-08	02:05:00	0
2009-04-08	02:06:00	0
2009-04-08	02:07:00	0
2009-04-08	02:08:00	0
2009-04-08	02:09:00	0
2009-04-08	02:10:00	0
2009-04-08	02:11:00	0
2009-04-08	02:12:00	0
2009-04-08	02:13:00	0
2009-04-08	02:14:00	0
2009-04-08	02:15:00	0
2009-04-08	02:16:00	0
2009-04-08	02:17:00	0
2009-04-08	02:18:00	0
2009-04-08	02:19:00	0
2009-04-08	02:20:00	0
2009-04-08	02:21:00	0
2009-04-08	02:22:00	0
2009-04-08	02:23:00	0
2009-04-08	02:24:00	0
2009-04-08	02:25:00	0
2009-04-08	02:26:00	0
2009-04-08	02:27:00	0
2009-04-08	02:28:00	0
2009-04-08	02:29:00	0
2009-04-08	02:30:00	0
2009-04-08	02:31:00	0
2009-04-08	02:32:00	0
2009-04-08	02:33:00	0
2009-04-08	02:34:00	0
2009-04-08	02:35:00	0
2009-04-08	02:36:00	0
2009-04-08	02:37:00	0
2009-04-08	02:38:00	0
2009-04-08	02:39:00	0
2009-04-08	02:40:00	0
2009-04-08	02:41:00	0
2009-04-08	02:42:00	0
2009-04-08	02:43:00	0
2009-04-08	02:44:00	0
2009-04-08	02:45:00	0
2009-04-08	02:46:00	0
2009-04-08	02:47:00	0
2009-04-08	02:48:00	0
2009-04-08	02:49:00	0
2009-04-08	02:50:00	0
2009-04-08	02:51:00	0
2009-04-08	02:52:00	0
2009-04-08	02:53:00	0
2009-04-08	02:54:00	0
2009-04-08	02:55:00	0
2009-04-08	02:56:00	0
2009-04-08	02:57:00	0
2009-04-08	02:58:00	0
2009-04-08	02:59:00	0
2009-04-08	03:00:00	0
2009-04-08	03:01:00	0
2009-04-08	03:02:00	0
2009-04-08	03:03:00	0
2009-04-08	03:04:00	0
2009-04-08	03:05:00	0
2009-04-08	03:06:00	0
2009-04-08	03:07:00	0
2009-04-08	03:08:00	0
2009-04-08	03:09:00	0
2009-04-08	03:10:00	0
2009-04-08	03:11:00	0
2009-04-08	03:12:00	0
2009-04-08	03:13:00	0
2009-04-08	03:14:00	0
2009-04-08	03:15:00	0
2009-04-08	03:16:00	0
2009-04-08	03:17:00	0
2009-04-08	03:18:00	0
2009-04-08	03:19:00	0
2009-04-08	03:20:00	0
2009-04-08	03:21:00	0
2009-04-08	03:22:00	0
2009-04-08	03:23:00	0
2009-04-08	03:24:00	0
2009-04-08	03:25:00	0
2009-04-08	03:26:00	0
2009-04-08	03:27:00	0
2009-04-08	03:28:00	0
2009-04-08	03:29:00	0
2009-04-08	03:30:00	0
2009-04-08	03:31:00	0
2009-04-08	03:32:00	0
2009-04-08	03:33:00	0
2009-04-08	03:34:00	0
2009-04-08	03:35:00	0
2009-04-08	03:36:00	0
2009-04-08	03:37:00	0
2009-04-08	03:38:00	0
2009-04-08	03:39:00	0
2009-04-08	03:40:00	0
2009-04-08	03:41:00	0
2009-04-08	03:42:00	0
2009-04-08	03:43:00	0
2009-04-08	03:44:00	0
2009-04-08	03:45:00	0
2009-04-08	03:46:00	0
2009-04-08	03:47:00	0
2009-04-08	03:48:00	0
2009-04-08	03:49:00	0
2009-04-08	03:50:00	0
2009-04-08	03:51:00	0
2009-04-08	03:52:00	0
2009-04-08	03:53:00	0
2009-04-08	03:54:00	0
2009-04-08	03:55:00	0
2009-04-08	03:56:00	0
2009-04-08	03:57:00	0
2009-04-08	03:58:00	0
2009-04-08	03:59:00	0
2009-04-08	04:00:00	0
2009-04-08	04:01:00	0
2009-04-08	04:02:00	0
2009-04-08	04:03:00	0
2009-04-08	04:04:00	0
2009-04-08	04:05:00	0
2009-04-08	04:06:00	0
2009-04-08	04:07:00	0
2009-04-08	04:08:00	0
2009-04-08	04:09:00	0
2009-04-08	04:10:00	0
2009-04-08	04:11:00	0
2009-04-08	04:12:00	0
2009-04-08	04:13:00	0
2009-04-08	04:14:00	0
2009-04-08	04:15:00	0
2009-04-08	04:16:00	0
2009-04-08	04:17:00	0
2009-04-08	04:18:00	0
2009-04-08	04:19:00	0
2009-04-08	04:20:00	0
2009-04-08	04:21:00	0
2009-04-08	04:22:00	0
2009-04-08	04:23:00	0
2009-04-08	04:24:00	0
2009-04-08	04:25:00	0
2009-04-08	04:26:00	0
2009-04-08	04:27:00	0
2009-04-08	04:28:00	0
2009-04-08	04:29:00	0
2009-04-08	04:30:00	0
2009-04-08	04:31:00	0
2009-04-08	04:32:00	0
2009-04-08	04:33:00	0
2009-04-08	04:34:00	0
2009-04-08	04:35:00	0
2009-04-08	04:36:00	0
2009-04-08	04:37:00	0
2009-04-08	04:38:00	0
2009-04-08	04:39:00	0
2009-04-08	04:40:00	0
2009-04-08	04:41:00	0
2009-04-08	04:42:00	0
2009-04-08	04:43:00	0
2009-04-08	04:44:00	0
2009-04-08	04:45:00	0
2009-04-08	04:46:00	0
2009-04-08	04:47:00	0
2009-04-08	04:48:00	0
2009-04-08	04:49:00	0
2009-04-08	04:50:00	0
2009-04-08	04:51:00	0
2009-04-08	04:52:00	0
2009-04-08	04:53:00	0
2009-04-08	04:54:00	0
2009-04-08	04:55:00	0
2009-04-08	04:56:00	0
2009-04-08	04:57:00	0
2009-04-08	04:58:00	0
2009-04-08	04:59:00	0
2009-04-08	05:00:00	0
2009-04-08	05:01:00	0
2009-04-08	05:02:00	0
2009-04-08	05:03:00	0
2009-04-08	05:04:00	0
2009-04-08	05:05:00	0
2009-04-08	05:06:00	0
2009-04-08	05:07:00	0
2009-04-08	05:08:00	0
2009-04-08	05:09:00	0
2009-04-08	05:10:00	0
2009-04-08	05:11:00	0
2009-04-08	05:12:00	0
2009-04-08	05:13:00	0
2009-04-08	05:14:00	0
2009-04-08	05:15:00	0
2009-04-08	05:16:00	0
2009-04-08	05:17:00	0
2009-04-08	05:18:00	0
2009-04-08	05:19:00	0
2009-04-08	05:20:00	0
2009-04-08	05:21:00	0
2009-04-08	05:22:00	0
2009-04-08	05:23:00	0
2009-04-08	05:24:00	0
2009-04-08	05:25:00	0
2009-04-08	05:26:00	0
2009-04-08	05:27:00	0
2009-04-08	05:28:00	0
2009-04-08	05:29:00	0
2009-04-08	05:30:00	0
2009-04-08	05:31:00	0
2009-04-08	05:32:00	0
2009-04-08	05:33:00	0
2009-04-08	05:34:00	0
2009-04-08	05:35:00	0
2009-04-08	05:36:00	0
2009-04-08	05:37:00	0
2009-04-08	05:38:00	0
2009-04-08	05:39:00	0
2009-04-08	05:40:00	0
2009-04-08	05:41:00	0
2009-04-08	05:42:00	0
2009-04-08	05:43:00	0
2009-04-08	05:44:00	0
2009-04-08	05:45:00	0
2009-04-08	05:46:00	0
2009-04-08	05:47:00	0
2009-04-08	05:48:00	0
2009-04-08	05:49:00	0
2009-04-08	05:50:00	0
2009-04-08	05:51:00	0
2009-04-08	05:52:00	0
2009-04-08	05:53:00	0
2009-04-08	05:54:00	0
2009-04-08	05:55:00	0
2009-04-08	05:56:00	0
2009-04-08	05:57:00	0
2009-04-08	05:58:00	0
2009-04-08	05:59:00	0
2009-04-08	06:00:00	0
2009-04-08	06:01:00	0
2009-04-08	06:02:00	0
2009-04-08	06:03:00	0
2009-04-08	06:04:00	0
2009-04-08	06:05:00	0
2009-04-08	06:06:00	0
2009-04-08	06:07:00	0
2009-04-08	06:08:00	0
2009-04-08	06:09:00	0
2009-04-08	06:10:00	0
2009-04-08	06:11:00	0
2009-04-08	06:12:00	0
2009-04-08	06:13:00	0
2009-04-08	06:14:00	0
2009-04-08	06:15:00	0
2009-04-08	06:16:00	0
2009-04-08	06:17:00	0
2009-04-08	06:18:00	0
2009-04-08	06:19:00	0
2009-04-08	06:20:00	0
2009-04-08	06:21:00	0
2009-04-08	06:22:00	0
2009-04-08	06:23:00	0
2009-04-08	06:24:00	0
2009-04-08	06:25:00	0
2009-04-08	06:26:00	0
2009-04-08	06:27:00	0
2009-04-08	06:28:00	0
2009-04-08	06:29:00	0
2009-04-08	06:30:00	0
2009-04-08	06:31:00	0
2009-04-08	06:32:00	0
2009-04-08	06:33:00	0
2009-04-08	06:34:00	0
2009-04-08	06:35:00	0
2009-04-08	06:36:00	0
2009-04-08	06:37:00	0
2009-04-08	06:38:00	0
2009-04-08	06:39:00	0
2009-04-08	06:40:00	0
2009-04-08	06:41:00	0
2009-04-08	06:42:00	0
2009-04-08	06:43:00	0
2009-04-08	06:44:00	0
2009-04-08	06:45:00	0
2009-04-08	06:46:00	0
2009-04-08	06:47:00	0
2009-04-08	06:48:00	0
2009-04-08	06:49:00	0
2009-04-08	06:50:00	0
2009-04-08	06:51:00	0
2009-04-08	06:52:00	0
2009-04-08	06:53:00	0
2009-04-08	06:54:00	0
2009-04-08	06:55:00	0
2009-04-08	06:56:00	0
2009-04-08	06:57:00	0
2009-04-08	06:58:00	0
2009-04-08	06:59:00	0
2009-04-08	07:00:00	0
2009-04-08	07:01:00	0
2009-04-08	07:02:00	0
2009-04-08	07:03:00	0
2009-04-08	07:04:00	0
2009-04-08	07:05:00	0
2009-04-08	07:06:00	0
2009-04-08	07:07:00	0
2009-04-08	07:08:00	0
2009-04-08	07:09:00	0
2009-04-08	07:10:00	0
2009-04-08	07:11:00	0
2009-04-08	07:12:00	0
2009-04-08	07:13:00	0
2009-04-08	07:14:00	0
2009-04-08	07:15:00	0
2009-04-08	07:16:00	0
2009-04-08	07:17:00	0
2009-04-08	07:18:00	0
2009-04-08	07:19:00	0
2009-04-08	07:20:00	0
2009-04-08	07:21:00	0
2009-04-08	07:22:00	0
2009-04-08	07:23:00	0
2009-04-08	07:24:00	0
2009-04-08	07:25:00	0
2009-04-08	07:26:00	0
2009-04-08	07:27:00	0
2009-04-08	07:28:00	0
2009-04-08	07:29:00	0
2009-04-08	07:30:00	0
2009-04-08	07:31:00	0
2009-04-08	07:32:00	0
2009-04-08	07:33:00	0
2009-04-08	07:34:00	0
2009-04-08	07:35:00	0
2009-04-08	07:36:00	0
2009-04-08	07:37:00	0
2009-04-08	07:38:00	0
2009-04-08	07:39:00	0
2009-04-08	07:40:00	0
2009-04-08	07:41:00	0
2009-04-08	07:42:00	0
2009-04-08	07:43:00	0
2009-04-08	07:44:00	0
2009-04-08	07:45:00	0
2009-04-08	07:46:00	0
2009-04-08	07:47:00	0
2009-04-08	07:48:00	0
2009-04-08	07:49:00	0
2009-04-08	07:50:00	0
2009-04-08	07:51:00	0
2009-04-08	07:52:00	0
2009-04-08	07:53:00	0
2009-04-08	07:54:00	0
2009-04-08	07:55:00	0
2009-04-08	07:56:00	0
2009-04-08	07:57:00	0
2009-04-08	07:58:00	0
2009-04-08	07:59:00	0
2009-04-08	08:00:00	0
2009-04-08	08:01:00	0
2009-04-08	08:02:00	0
2009-04-08	08:03:00	0
2009-04-08	08:04:00	0
2009-04-08	08:05:00	0
2009-04-08	08:06:00	0
2009-04-08	08:07:00	0
2009-04-08	08:08:00	0
2009-04-08	08:09:00	0
2009-04-08	08:10:00	0
2009-04-08	08:11:00	0
2009-04-08	08:12:00	0
2009-04-08	08:13:00	0
2009-04-08	08:14:00	0
2009-04-08	08:15:00	0
2009-04-08	08:16:00	0
2009-04-08	08:17:00	0
2009-04-08	08:18:00	0
2009-04-08	08:19:00	0
2009-04-08	08:20:00	0
2009-04-08	08:21:00	0
2009-04-08	08:22:00	0
2009-04-08	08:23:00	0
2009-04-08	08:24:00	0
2009-04-08	08:25:00	0
2009-04-08	08:26:00	0
2009-04-08	08:27:00	0
2009-04-08	08:28:00	0
2009-04-08	08:29:00	0
2009-04-08	08:30:00	0
2009-04-08	08:31:00	0
2009-04-08	08:32:00	0
2009-04-08	08:33:00	0
2009-04-08	08:34:00	0
2009-04-08	08:35:00	0
2009-04-08	08:36:00	0
2009-04-08	08:37:00	0
2009-04-08	08:38:00	0
2009-04-08	08:39:00	0
2009-04-08	08:40:00	0
2009-04-08	08:41:00	0
2009-04-08	08:42:00	0
2009-04-08	08:43:00	0
2009-04-08	08:44:00	0
2009-04-08	08:45:00	0
2009-04-08	08:46:00	0
2009-04-08	08:47:00	0
2009-04-08	08:48:00	0
2009-04-08	08:49:00	0
2009-04-08	08:50:00	0
2009-04-08	08:51:00	0
2009-04-08	08:52:00	0
2009-04-08	08:53:00	0
2009-04-08	08:54:00	0
2009-04-08	08:55:00	0
2009-04-08	08:56:00	0
2009-04-08	08:57:00	0
2009-04-08	08:58:00	0
2009-04-08	08:59:00	0
2009-04-08	09:00:00	0
2009-04-08	09:01:00	0
2009-04-08	09:02:00	0
2009-04-08	09:03:00	0
2009-04-08	09:04:00	0
2009-04-08	09:05:00	0
2009-04-08	09:06:00	0
2009-04-08	09:07:00	0
2009-04-08	09:08:00	0
2009-04-08	09:09:00	0
2009-04-08	09:10:00	0
2009-04-08	09:11:00	0
2009-04-08	09:12:00	0
2009-04-08	09:13:00	0
2009-04-08	09:14:00	0
2009-04-08	09:15:00	0
2009-04-08	09:16:00	0
2009-04-08	09:17:00	0
2009-04-08	09:18:00	0
2009-04-08	09:19:00	0
2009-04-08	09:20:00	0
2009-04-08	09:21:00	0
2009-04-08	09:22:00	0
2009-04-08	09:23:00	0
2009-04-08	09:24:00	0
2009-04-08	09:25:00	0
2009-04-08	09:26:00	0
2009-04-08	09:27:00	0
2009-04-08	09:28:00	0
2009-04-08	09:29:00	0
2009-04-08	09:30:00	0
2009-04-08	09:31:00	0
2009-04-08	09:32:00	0
2009-04-08	09:33:00	0
2009-04-08	09:34:00	0
2009-04-08	09:35:00	0
2009-04-08	09:36:00	0
2009-04-08	09:37:00	0
2009-04-08	09:38:00	0
2009-04-08	09:39:00	0
2009-04-08	09:40:00	0
2009-04-08	09:41:00	0
2009-04-08	09:42:00	0
2009-04-08	09:43:00	0
2009-04-08	09:44:00	0
2009-04-08	09:45:00	0
2009-04-08	09:46:00	0
2009-04-08	09:47:00	0
2009-04-08	09:48:00	0
2009-04-08	09:49:00	0
2009-04-08	09:50:00	0
2009-04-08	09:51:00	0
2009-04-08	09:52:00	0
2009-04-08	09:53:00	0
2009-04-08	09:54:00	0
2009-04-08	09:55:00	0
2009-04-08	09:56:00	0
2009-04-08	09:57:00	0
2009-04-08	09:58:00	0
2009-04-08	09:59:00	0
2009-04-08	10:00:00	0
2009-04-08	10:01:00	0
2009-04-08	10:02:00	0
2009-04-08	10:03:00	0
2009-04-08	10:04:00	0
2009-04-08	10:05:00	0
2009-04-08	10:06:00	0
2009-04-08	10:07:00	0
2009-04-08	10:08:00	0
2009-04-08	10:09:00	0
2009-04-08	10:10:00	0
2009-04-08	10:11:00	0
2009-04-08	10:12:00	0
2009-04-08	10:13:00	0
2009-04-08	10:14:00	0
2009-04-08	10:15:00	0
2009-04-08	10:16:00	0
2009-04-08	10:17:00	0
2009-04-08	10:18:00	0
2009-04-08	10:19:00	0
2009-04-08	10:20:00	0
2009-04-08	10:21:00	0
2009-04-08	10:22:00	0
2009-04-08	10:23:00	0
2009-04-08	10:24:00	0
2009-04-08	10:25:00	0
2009-04-08	10:26:00	0
2009-04-08	10:27:00	0
2009-04-08	10:28:00	0
2009-04-08	10:29:00	0
2009-04-08	10:30:00	0
2009-04-08	10:31:00	0
2009-04-08	10:32:00	0
2009-04-08	10:33:00	0
2009-04-08	10:34:00	0
2009-04-08	10:35:00	0
2009-04-08	10:36:00	0
2009-04-08	10:37:00	0
2009-04-08	10:38:00	0
2009-04-08	10:39:00	0
2009-04-08	10:40:00	0
2009-04-08	10:41:00	0
2009-04-08	10:42:00	0
2009-04-08	10:43:00	0
2009-04-08	10:44:00	0
2009-04-08	10:45:00	0
2009-04-08	10:46:00	0
2009-04-08	10:47:00	0
2009-04-08	10:48:00	0
2009-04-08	10:49:00	0
2009-04-08	10:50:00	0
2009-04-08	10:51:00	0
2009-04-08	10:52:00	0
2009-04-08	10:53:00	0
2009-04-08	10:54:00	0
2009-04-08	10:55:00	0
2009-04-08	10:56:00	0
2009-04-08	10:57:00	0
2009-04-08	10:58:00	0
2009-04-08	10:59:00	0
2009-04-08	11:00:00	0
2009-04-08	11:01:00	0
2009-04-08	11:02:00	0
2009-04-08	11:03:00	0
2009-04-08	11:04:00	0
2009-04-08	11:05:00	0
2009-04-08	11:06:00	0
2009-04-08	11:07:00	0
2009-04-08	11:08:00	0
2009-04-08	11:09:00	0
2009-04-08	11:10:00	0
2009-04-08	11:11:00	0
2009-04-08	11:12:00	0
2009-04-08	11:13:00	0
2009-04-08	11:14:00	0
2009-04-08	11:15:00	0
2009-04-08	11:16:00	0
2009-04-08	11:17:00	0
2009-04-08	11:18:00	0
2009-04-08	11:19:00	0
2009-04-08	11:20:00	0
2009-04-08	11:21:00	0
2009-04-08	11:22:00	0
2009-04-08	11:23:00	0
2009-04-08	11:24:00	0
2009-04-08	11:25:00	0
2009-04-08	11:26:00	0
2009-04-08	11:27:00	0
2009-04-08	11:28:00	0
2009-04-08	11:29:00	0
2009-04-08	11:30:00	0
2009-04-08	11:31:00	0
2009-04-08	11:32:00	0
2009-04-08	11:33:00	0
2009-04-08	11:34:00	0
2009-04-08	11:35:00	0
2009-04-08	11:36:00	0
2009-04-08	11:37:00	0
2009-04-08	11:38:00	0
2009-04-08	11:39:00	0
2009-04-08	11:40:00	0
2009-04-08	11:41:00	0
2009-04-08	11:42:00	0
2009-04-08	11:43:00	0
2009-04-08	11:44:00	0
2009-04-08	11:45:00	0
2009-04-08	11:46:00	0
2009-04-08	11:47:00	0
2009-04-08	11:48:00	0
2009-04-08	11:49:00	0
2009-04-08	11:50:00	0
2009-04-08	11:51:00	0
2009-04-08	11:52:00	0
2009-04-08	11:53:00	0
2009-04-08	11:54:00	0
2009-04-08	11:55:00	0
2009-04-08	11:56:00	0
2009-04-08	11:57:00	0
2009-04-08	11:58:00	0
2009-04-08	11:59:00	0
2009-04-08	12:00:00	0
2009-04-08	12:01:00	0
2009-04-08	12:02:00	0
2009-04-08	12:03:00	0
2009-04-08	12:04:00	0
2009-04-08	12:05:00	0
2009-04-08	12:06:00	0
2009-04-08	12:07:00	0
2009-04-08	12:08:00	0
2009-04-08	12:09:00	0
2009-04-08	12:10:00	0
2009-04-08	12:11:00	0
2009-04-08	12:12:00	0
2009-04-08	12:13:00	0
2009-04-08	12:14:00	0
2009-04-08	12:15:00	0
2009-04-08	12:16:00	0
2009-04-08	12:17:00	0
2009-04-08	12:18:00	0
2009-04-08	12:19:00	0
2009-04-08	12:20:00	0
2009-04-08	12:21:00	0
2009-04-08	12:22:00	0
2009-04-08	12:23:00	0
2009-04-08	12:24:00	0
2009-04-08	12:25:00	0
2009-04-08	12:26:00	0
2009-04-08	12:27:00	0
2009-04-08	12:28:00	0
2009-04-08	12:29:00	0
2009-04-08	12:30:00	0
2009-04-08	12:31:00	0
2009-04-08	12:32:00	0
2009-04-08	12:33:00	0
2009-04-08	12:34:00	0
2009-04-08	12:35:00	0
2009-04-08	12:36:00	0
2009-04-08	12:37:00	0
2009-04-08	12:38:00	0
2009-04-08	12:39:00	0
2009-04-08	12:40:00	0
2009-04-08	12:41:00	0
2009-04-08	12:42:00	0
2009-04-08	12:43:00	0
2009-04-08	12:44:00	0
2009-04-08	12:45:00	0
2009-04-08	12:46:00	0
2009-04-08	12:47:00	0
2009-04-08	12:48:00	0
2009-04-08	12:49:00	0
2009-04-08	12:50:00	0
2009-04-08	12:51:00	0
2009-04-08	12:52:00	0
2009-04-08	12:53:00	0
2009-04-08	12:54:00	0
2009-04-08	12:55:00	0
2009-04-08	12:56:00	0
2009-04-08	12:57:00	0
2009-04-08	12:58:00	0
2009-04-08	12:59:00	0
2009-04-08	13:00:00	0
2009-04-08	13:01:00	0
2009-04-08	13:02:00	0
2009-04-08	13:03:00	0
2009-04-08	13:04:00	0
2009-04-08	13:05:00	0
2009-04-08	13:06:00	0
2009-04-08	13:07:00	0
2009-04-08	13:08:00	0
2009-04-08	13:09:00	0
2009-04-08	13:10:00	0
2009-04-08	13:11:00	0
2009-04-08	13:12:00	0
2009-04-08	13:13:00	0
2009-04-08	13:14:00	0
2009-04-08	13:15:00	0
2009-04-08	13:16:00	0
2009-04-08	13:17:00	0
2009-04-08	13:18:00	0
2009-04-08	13:19:00	0
2009-04-08	13:20:00	0
2009-04-08	13:21:00	0
2009-04-08	13:22:00	0
2009-04-08	13:23:00	0
2009-04-08	13:24:00	0
2009-04-08	13:25:00	0
2009-04-08	13:26:00	0
2009-04-08	13:27:00	0
2009-04-08	13:28:00	0
2009-04-08	13:29:00	0
2009-04-08	13:30:00	0
2009-04-08	13:31:00	0
2009-04-08	13:32:00	0
2009-04-08	13:33:00	0
2009-04-08	13:34:00	0
2009-04-08	13:35:00	0
2009-04-08	13:36:00	0
2009-04-08	13:37:00	0
2009-04-08	13:38:00	0
2009-04-08	13:39:00	0
2009-04-08	13:40:00	0
2009-04-08	13:41:00	0
2009-04-08	13:42:00	0
2009-04-08	13:43:00	0
2009-04-08	13:44:00	0
2009-04-08	13:45:00	0
2009-04-08	13:46:00	0
2009-04-08	13:47:00	0
2009-04-08	13:48:00	0
2009-04-08	13:49:00	0
2009-04-08	13:50:00	0
2009-04-08	13:51:00	0
2009-04-08	13:52:00	0
2009-04-08	13:53:00	0
2009-04-08	13:54:00	0
2009-04-08	13:55:00	0
2009-04-08	13:56:00	0
2009-04-08	13:57:00	0
2009-04-08	13:58:00	0
2009-04-08	13:59:00	0
2009-04-08	14:00:00	0
2009-04-08	14:01:00	0
2009-04-08	14:02:00	0
2009-04-08	14:03:00	0
2009-04-08	14:04:00	0
2009-04-08	14:05:00	0
2009-04-08	14:06:00	0
2009-04-08	14:07:00	0
2009-04-08	14:08:00	0
2009-04-08	14:09:00	0
2009-04-08	14:10:00	0
2009-04-08	14:11:00	0
2009-04-08	14:12:00	0
2009-04-08	14:13:00	0
2009-04-08	14:14:00	0
2009-04-08	14:15:00	0
2009-04-08	14:16:00	0
2009-04-08	14:17:00	0
2009-04-08	14:18:00	0
2009-04-08	14:19:00	0
2009-04-08	14:20:00	0
2009-04-08	14:21:00	0
2009-04-08	14:22:00	0
2009-04-08	14:23:00	0
2009-04-08	14:24:00	0
2009-04-08	14:25:00	0
2009-04-08	14:26:00	0
2009-04-08	14:27:00	0
2009-04-08	14:28:00	0
2009-04-08	14:29:00	0
2009-04-08	14:30:00	0
2009-04-08	14:31:00	0
2009-04-08	14:32:00	0
2009-04-08	14:33:00	0
2009-04-08	14:34:00	0
2009-04-08	14:35:00	0
2009-04-08	14:36:00	0
2009-04-08	14:37:00	0
2009-04-08	14:38:00	0
2009-04-08	14:39:00	0
2009-04-08	14:40:00	0
2009-04-08	14:41:00	0
2009-04-08	14:42:00	0
2009-04-08	14:43:00	0
2009-04-08	14:44:00	0
2009-04-08	14:45:00	0
2009-04-08	14:46:00	0
2009-04-08	14:47:00	0
2009-04-08	14:48:00	0
2009-04-08	14:49:00	0
2009-04-08	14:50:00	0
2009-04-08	14:51:00	0
2009-04-08	14:52:00	0
2009-04-08	14:53:00	0
2009-04-08	14:54:00	0
2009-04-08	14:55:00	0
2009-04-08	14:56:00	0
2009-04-08	14:57:00	0
2009-04-08	14:58:00	0
2009-04-08	14:59:00	0
2009-04-08	15:00:00	0
2009-04-08	15:01:00	0
2009-04-08	15:02:00	0
2009-04-08	15:03:00	0
2009-04-08	15:04:00	0
2009-04-08	15:05:00	0
2009-04-08	15:06:00	0
2009-04-08	15:07:00	0
2009-04-08	15:08:00	0
2009-04-08	15:09:00	0
2009-04-08	15:10:00	0
2009-04-08	15:11:00	0
2009-04-08	15:12:00	0
2009-04-08	15:13:00	0
2009-04-08	15:14:00	0
2009-04-08	15:15:00	0
2009-04-08	15:16:00	0
2009-04-08	15:17:00	0
2009-04-08	15:18:00	0
2009-04-08	15:19:00	0
2009-04-08	15:20:00	0
2009-04-08	15:21:00	0
2009-04-08	15:22:00	0
2009-04-08	15:23:00	0
2009-04-08	15:24:00	0
2009-04-08	15:25:00	0
2009-04-08	15:26:00	0
2009-04-08	15:27:00	0
2009-04-08	15:28:00	0
2009-04-08	15:29:00	0
2009-04-08	15:30:00	0
2009-04-08	15:31:00	0
2009-04-08	15:32:00	0
2009-04-08	15:33:00	0
2009-04-08	15:34:00	0
2009-04-08	15:35:00	0
2009-04-08	15:36:00	0
2009-04-08	15:37:00	0
2009-04-08	15:38:00	0
2009-04-08	15:39:00	0
2009-04-08	15:40:00	0
2009-04-08	15:41:00	0
2009-04-08	15:42:00	0
2009-04-08	15:43:00	0
2009-04-08	15:44:00	0
2009-04-08	15:45:00	0
2009-04-08	15:46:00	0
2009-04-08	15:47:00	0
2009-04-08	15:48:00	0
2009-04-08	15:49:00	0
2009-04-08	15:50:00	0
2009-04-08	15:51:00	0
2009-04-08	15:52:00	0
2009-04-08	15:53:00	0
2009-04-08	15:54:00	0
2009-04-08	15:55:00	0
2009-04-08	15:56:00	0
2009-04-08	15:57:00	0
2009-04-08	15:58:00	0
2009-04-08	15:59:00	0
2009-04-08	16:00:00	0
2009-04-08	16:01:00	0
2009-04-08	16:02:00	0
2009-04-08	16:03:00	0
2009-04-08	16:04:00	0
2009-04-08	16:05:00	0
2009-04-08	16:06:00	0
2009-04-08	16:07:00	0
2009-04-08	16:08:00	0
2009-04-08	16:09:00	0
2009-04-08	16:10:00	0
2009-04-08	16:11:00	0
2009-04-08	16:12:00	0
2009-04-08	16:13:00	0
2009-04-08	16:14:00	0
2009-04-08	16:15:00	0
2009-04-08	16:16:00	0
2009-04-08	16:17:00	0
2009-04-08	16:18:00	0
2009-04-08	16:19:00	0
2009-04-08	16:20:00	0
2009-04-08	16:21:00	0
2009-04-08	16:22:00	0
2009-04-08	16:23:00	0
2009-04-08	16:24:00	0
2009-04-08	16:25:00	0
2009-04-08	16:26:00	0
2009-04-08	16:27:00	0
2009-04-08	16:28:00	0
2009-04-08	16:29:00	0
2009-04-08	16:30:00	0
2009-04-08	16:31:00	0
2009-04-08	16:32:00	0
2009-04-08	16:33:00	0
2009-04-08	16:34:00	0
2009-04-08	16:35:00	0
2009-04-08	16:36:00	0
2009-04-08	16:37:00	0
2009-04-08	16:38:00	0
2009-04-08	16:39:00	0
2009-04-08	16:40:00	0
2009-04-08	16:41:00	0
2009-04-08	16:42:00	0
2009-04-08	16:43:00	0
2009-04-08	16:44:00	0
2009-04-08	16:45:00	0
2009-04-08	16:46:00	0
2009-04-08	16:47:00	0
2009-04-08	16:48:00	0
2009-04-08	16:49:00	0
2009-04-08	16:50:00	0
2009-04-08	16:51:00	0
2009-04-08	16:52:00	0
2009-04-08	16:53:00	0
2009-04-08	16:54:00	0
2009-04-08	16:55:00	0
2009-04-08	16:56:00	0
2009-04-08	16:57:00	0
2009-04-08	16:58:00	0
2009-04-08	16:59:00	0
2009-04-08	17:00:00	0
2009-04-08	17:01:00	0
2009-04-08	17:02:00	0
2009-04-08	17:03:00	0
2009-04-08	17:04:00	0
2009-04-08	17:05:00	0
2009-04-08	17:06:00	0
2009-04-08	17:07:00	0
2009-04-08	17:08:00	0
2009-04-08	17:09:00	0
2009-04-08	17:10:00	0
2009-04-08	17:11:00	0
2009-04-08	17:12:00	0
2009-04-08	17:13:00	0
2009-04-08	17:14:00	0
2009-04-08	17:15:00	0
2009-04-08	17:16:00	0
2009-04-08	17:17:00	0
2009-04-08	17:18:00	0
2009-04-08	17:19:00	0
2009-04-08	17:20:00	0
2009-04-08	17:21:00	0
2009-04-08	17:22:00	0
2009-04-08	17:23:00	0
2009-04-08	17:24:00	0
2009-04-08	17:25:00	0
2009-04-08	17:26:00	0
2009-04-08	17:27:00	0
2009-04-08	17:28:00	0
2009-04-08	17:29:00	0
2009-04-08	17:30:00	0
2009-04-08	17:31:00	0
2009-04-08	17:32:00	0
2009-04-08	17:33:00	0
2009-04-08	17:34:00	0
2009-04-08	17:35:00	0
2009-04-08	17:36:00	0
2009-04-08	17:37:00	0
2009-04-08	17:38:00	0
2009-04-08	17:39:00	0
2009-04-08	17:40:00	0
2009-04-08	17:41:00	0
2009-04-08	17:42:00	0
2009-04-08	17:43:00	0
2009-04-08	17:44:00	0
2009-04-08	17:45:00	0
2009-04-08	17:46:00	0
2009-04-08	17:47:00	0
2009-04-08	17:48:00	0
2009-04-08	17:49:00	0
2009-04-08	17:50:00	0
2009-04-08	17:51:00	0
2009-04-08	17:52:00	0
2009-04-08	17:53:00	0
2009-04-08	17:54:00	0
2009-04-08	17:55:00	0
2009-04-08	17:56:00	0
2009-04-08	17:57:00	0
2009-04-08	17:58:00	0
2009-04-08	17:59:00	0
2009-04-08	18:00:00	51
2009-04-08	18:01:00	0
2009-04-08	18:02:00	0
2009-04-08	18:03:00	0
2009-04-08	18:04:00	0
2009-04-08	18:05:00	0
2009-04-08	18:06:00	479
2009-04-08	18:07:00	0
2009-04-08	18:08:00	0
2009-04-08	18:09:00	0
2009-04-08	18:10:00	0
2009-04-08	18:11:00	305
2009-04-08	18:12:00	558
2009-04-08	18:13:00	371
2009-04-08	18:14:00	0
2009-04-08	18:15:00	517
2009-04-08	18:16:00	389
2009-04-08	18:17:00	0
2009-04-08	18:18:00	0
2009-04-08	18:19:00	0
2009-04-08	18:20:00	0
2009-04-08	18:21:00	154
2009-04-08	18:22:00	558
2009-04-08	18:23:00	154
2009-04-08	18:24:00	0
2009-04-08	18:25:00	0
2009-04-08	18:26:00	425
2009-04-08	18:27:00	1029
2009-04-08	18:28:00	305
2009-04-08	18:29:00	13
2009-04-08	18:30:00	0
2009-04-08	18:31:00	228
2009-04-08	18:32:00	335
2009-04-08	18:33:00	538
2009-04-08	18:34:00	51
2009-04-08	18:35:00	0
2009-04-08	18:36:00	0
2009-04-08	18:37:00	0
2009-04-08	18:38:00	0
2009-04-08	18:39:00	479
2009-04-08	18:40:00	212
2009-04-08	18:41:00	873
2009-04-08	18:42:00	1597
2009-04-08	18:43:00	3405
2009-04-08	18:44:00	3807
2009-04-08	18:45:00	2030
2009-04-08	18:46:00	197
2009-04-08	18:47:00	77
2009-04-08	18:48:00	0
2009-04-08	18:49:00	371
2009-04-08	18:50:00	212
2009-04-08	18:51:00	1001
2009-04-08	18:52:00	102
2009-04-08	18:53:00	26
2009-04-08	18:54:00	115
2009-04-08	18:55:00	0
2009-04-08	18:56:00	335
2009-04-08	18:57:00	0
2009-04-08	18:58:00	0
2009-04-08	18:59:00	0
2009-04-08	19:00:00	0
2009-04-08	19:01:00	0
2009-04-08	19:02:00	0
2009-04-08	19:03:00	0
2009-04-08	19:04:00	0
2009-04-08	19:05:00	0
2009-04-08	19:06:00	0
2009-04-08	19:07:00	274
2009-04-08	19:08:00	353
2009-04-08	19:09:00	1357
2009-04-08	19:10:00	154
2009-04-08	19:11:00	0
2009-04-08	19:12:00	0
2009-04-08	19:13:00	0
2009-04-08	19:14:00	0
2009-04-08	19:15:00	0
2009-04-08	19:16:00	0
2009-04-08	19:17:00	13
2009-04-08	19:18:00	128
2009-04-08	19:19:00	0
2009-04-08	19:20:00	212
2009-04-08	19:21:00	197
2009-04-08	19:22:00	497
2009-04-08	19:23:00	0
2009-04-08	19:24:00	26
2009-04-08	19:25:00	0
2009-04-08	19:26:00	0
2009-04-08	19:27:00	0
2009-04-08	19:28:00	274
2009-04-08	19:29:00	13
2009-04-08	19:30:00	26
2009-04-08	19:31:00	425
2009-04-08	19:32:00	0
2009-04-08	19:33:00	0
2009-04-08	19:34:00	305
2009-04-08	19:35:00	154
2009-04-08	19:36:00	320
2009-04-08	19:37:00	407
2009-04-08	19:38:00	335
2009-04-08	19:39:00	64
2009-04-08	19:40:00	0
2009-04-08	19:41:00	26
2009-04-08	19:42:00	26
2009-04-08	19:43:00	115
2009-04-08	19:44:00	13
2009-04-08	19:45:00	182
2009-04-08	19:46:00	166
2009-04-08	19:47:00	0
2009-04-08	19:48:00	353
2009-04-08	19:49:00	538
2009-04-08	19:50:00	305
2009-04-08	19:51:00	640
2009-04-08	19:52:00	182
2009-04-08	19:53:00	13
2009-04-08	19:54:00	0
2009-04-08	19:55:00	0
2009-04-08	19:56:00	0
2009-04-08	19:57:00	0
2009-04-08	19:58:00	0
2009-04-08	19:59:00	274
2009-04-08	20:00:00	154
2009-04-08	20:01:00	197
2009-04-08	20:02:00	182
2009-04-08	20:03:00	822
2009-04-08	20:04:00	1324
2009-04-08	20:05:00	0
2009-04-08	20:06:00	0
2009-04-08	20:07:00	26
2009-04-08	20:08:00	0
2009-04-08	20:09:00	0
2009-04-08	20:10:00	13
2009-04-08	20:11:00	0
2009-04-08	20:12:00	0
2009-04-08	20:13:00	0
2009-04-08	20:14:00	0
2009-04-08	20:15:00	497
2009-04-08	20:16:00	26
2009-04-08	20:17:00	497
2009-04-08	20:18:00	0
2009-04-08	20:19:00	579
2009-04-08	20:20:00	0
2009-04-08	20:21:00	0
2009-04-08	20:22:00	0
2009-04-08	20:23:00	0
2009-04-08	20:24:00	0
2009-04-08	20:25:00	0
2009-04-08	20:26:00	0
2009-04-08	20:27:00	0
2009-04-08	20:28:00	13
2009-04-08	20:29:00	0
2009-04-08	20:30:00	0
2009-04-08	20:31:00	0
2009-04-08	20:32:00	0
2009-04-08	20:33:00	0
2009-04-08	20:34:00	0
2009-04-08	20:35:00	0
2009-04-08	20:36:00	0
2009-04-08	20:37:00	0
2009-04-08	20:38:00	0
2009-04-08	20:39:00	0
2009-04-08	20:40:00	0
2009-04-08	20:41:00	0
2009-04-08	20:42:00	0
2009-04-08	20:43:00	0
2009-04-08	20:44:00	0
2009-04-08	20:45:00	0
2009-04-08	20:46:00	0
2009-04-08	20:47:00	0
2009-04-08	20:48:00	0
2009-04-08	20:49:00	0
2009-04-08	20:50:00	0
2009-04-08	20:51:00	0
2009-04-08	20:52:00	0
2009-04-08	20:53:00	0
2009-04-08	20:54:00	0
2009-04-08	20:55:00	0
2009-04-08	20:56:00	0
2009-04-08	20:57:00	0
2009-04-08	20:58:00	0
2009-04-08	20:59:00	0
2009-04-08	21:00:00	13
2009-04-08	21:01:00	0
2009-04-08	21:02:00	0
2009-04-08	21:03:00	0
2009-04-08	21:04:00	26
2009-04-08	21:05:00	0
2009-04-08	21:06:00	0
2009-04-08	21:07:00	0
2009-04-08	21:08:00	0
2009-04-08	21:09:00	0
2009-04-08	21:10:00	0
2009-04-08	21:11:00	0
2009-04-08	21:12:00	0
2009-04-08	21:13:00	0
2009-04-08	21:14:00	0
2009-04-08	21:15:00	0
2009-04-08	21:16:00	0
2009-04-08	21:17:00	0
2009-04-08	21:18:00	0
2009-04-08	21:19:00	0
2009-04-08	21:20:00	0
2009-04-08	21:21:00	0
2009-04-08	21:22:00	0
2009-04-08	21:23:00	0
2009-04-08	21:24:00	0
2009-04-08	21:25:00	0
2009-04-08	21:26:00	0
2009-04-08	21:27:00	0
2009-04-08	21:28:00	0
2009-04-08	21:29:00	0
2009-04-08	21:30:00	0
2009-04-08	21:31:00	0
2009-04-08	21:32:00	0
2009-04-08	21:33:00	0
2009-04-08	21:34:00	0
2009-04-08	21:35:00	0
2009-04-08	21:36:00	0
2009-04-08	21:37:00	0
2009-04-08	21:38:00	0
2009-04-08	21:39:00	0
2009-04-08	21:40:00	0
2009-04-08	21:41:00	0
2009-04-08	21:42:00	0
2009-04-08	21:43:00	0
2009-04-08	21:44:00	0
2009-04-08	21:45:00	0
2009-04-08	21:46:00	0
2009-04-08	21:47:00	0
2009-04-08	21:48:00	0
2009-04-08	21:49:00	0
2009-04-08	21:50:00	0
2009-04-08	21:51:00	0
2009-04-08	21:52:00	0
2009-04-08	21:53:00	0
2009-04-08	21:54:00	0
2009-04-08	21:55:00	0
2009-04-08	21:56:00	0
2009-04-08	21:57:00	0
2009-04-08	21:58:00	0
2009-04-08	21:59:00	0
2009-04-08	22:00:00	0
2009-04-08	22:01:00	0
2009-04-08	22:02:00	0
2009-04-08	22:03:00	0
2009-04-08	22:04:00	0
2009-04-08	22:05:00	0
2009-04-08	22:06:00	0
2009-04-08	22:07:00	0
2009-04-08	22:08:00	0
2009-04-08	22:09:00	0
2009-04-08	22:10:00	0
2009-04-08	22:11:00	0
2009-04-08	22:12:00	0
2009-04-08	22:13:00	0
2009-04-08	22:14:00	0
2009-04-08	22:15:00	0
2009-04-08	22:16:00	0
2009-04-08	22:17:00	0
2009-04-08	22:18:00	0
2009-04-08	22:19:00	0
2009-04-08	22:20:00	0
2009-04-08	22:21:00	0
2009-04-08	22:22:00	0
2009-04-08	22:23:00	0
2009-04-08	22:24:00	0
2009-04-08	22:25:00	0
2009-04-08	22:26:00	0
2009-04-08	22:27:00	13
2009-04-08	22:28:00	0
2009-04-08	22:29:00	0
2009-04-08	22:30:00	0
2009-04-08	22:31:00	0
2009-04-08	22:32:00	0
2009-04-08	22:33:00	0
2009-04-08	22:34:00	0
2009-04-08	22:35:00	0
2009-04-08	22:36:00	0
2009-04-08	22:37:00	0
2009-04-08	22:38:00	0
2009-04-08	22:39:00	0
2009-04-08	22:40:00	0
2009-04-08	22:41:00	0
2009-04-08	22:42:00	0
2009-04-08	22:43:00	0
2009-04-08	22:44:00	0
2009-04-08	22:45:00	0
2009-04-08	22:46:00	0
2009-04-08	22:47:00	0
2009-04-08	22:48:00	0
2009-04-08	22:49:00	0
2009-04-08	22:50:00	0
2009-04-08	22:51:00	0
2009-04-08	22:52:00	0
2009-04-08	22:53:00	0
2009-04-08	22:54:00	0
2009-04-08	22:55:00	0
2009-04-08	22:56:00	0
2009-04-08	22:57:00	0
2009-04-08	22:58:00	0
2009-04-08	22:59:00	0
2009-04-08	23:00:00	0
2009-04-08	23:01:00	115
2009-04-08	23:02:00	0
2009-04-08	23:03:00	0
2009-04-08	23:04:00	0
2009-04-08	23:05:00	0
2009-04-08	23:06:00	0
2009-04-08	23:07:00	0
2009-04-08	23:08:00	0
2009-04-08	23:09:00	0
2009-04-08	23:10:00	0
2009-04-08	23:11:00	0
2009-04-08	23:12:00	0
2009-04-08	23:13:00	0
2009-04-08	23:14:00	0
2009-04-08	23:15:00	0
2009-04-08	23:16:00	0
2009-04-08	23:17:00	0
2009-04-08	23:18:00	64
2009-04-08	23:19:00	13
2009-04-08	23:20:00	0
2009-04-08	23:21:00	0
2009-04-08	23:22:00	0
2009-04-08	23:23:00	0
2009-04-08	23:24:00	0
2009-04-08	23:25:00	0
2009-04-08	23:26:00	0
2009-04-08	23:27:00	0
2009-04-08	23:28:00	0
2009-04-08	23:29:00	0
2009-04-08	23:30:00	0
2009-04-08	23:31:00	0
2009-04-08	23:32:00	0
2009-04-08	23:33:00	0
2009-04-08	23:34:00	0
2009-04-08	23:35:00	0
2009-04-08	23:36:00	0
2009-04-08	23:37:00	0
2009-04-08	23:38:00	0
2009-04-08	23:39:00	0
2009-04-08	23:40:00	0
2009-04-08	23:41:00	0
2009-04-08	23:42:00	0
2009-04-08	23:43:00	0
2009-04-08	23:44:00	13
2009-04-08	23:45:00	0
2009-04-08	23:46:00	77
2009-04-08	23:47:00	13
2009-04-08	23:48:00	90
2009-04-08	23:49:00	0
2009-04-08	23:50:00	0
2009-04-08	23:51:00	0
2009-04-08	23:52:00	0
2009-04-08	23:53:00	0
2009-04-08	23:54:00	0
2009-04-08	23:55:00	0
2009-04-08	23:56:00	0
2009-04-08	23:57:00	0
2009-04-08	23:58:00	0
2009-04-08	23:59:00	0
2009-04-09	00:00:00	0
2009-04-09	00:01:00	0
2009-04-09	00:02:00	0
2009-04-09	00:03:00	0
2009-04-09	00:04:00	0
2009-04-09	00:05:00	0
2009-04-09	00:06:00	0
2009-04-09	00:07:00	0
2009-04-09	00:08:00	0
2009-04-09	00:09:00	0
2009-04-09	00:10:00	13
2009-04-09	00:11:00	0
2009-04-09	00:12:00	0
2009-04-09	00:13:00	0
2009-04-09	00:14:00	0
2009-04-09	00:15:00	0
2009-04-09	00:16:00	0
2009-04-09	00:17:00	0
2009-04-09	00:18:00	0
2009-04-09	00:19:00	0
2009-04-09	00:20:00	0
2009-04-09	00:21:00	0
2009-04-09	00:22:00	0
2009-04-09	00:23:00	0
2009-04-09	00:24:00	0
2009-04-09	00:25:00	0
2009-04-09	00:26:00	0
2009-04-09	00:27:00	0
2009-04-09	00:28:00	0
2009-04-09	00:29:00	115
2009-04-09	00:30:00	0
2009-04-09	00:31:00	0
2009-04-09	00:32:00	0
2009-04-09	00:33:00	0
2009-04-09	00:34:00	0
2009-04-09	00:35:00	0
2009-04-09	00:36:00	0
2009-04-09	00:37:00	0
2009-04-09	00:38:00	0
2009-04-09	00:39:00	128
2009-04-09	00:40:00	0
2009-04-09	00:41:00	26
2009-04-09	00:42:00	0
2009-04-09	00:43:00	0
2009-04-09	00:44:00	0
2009-04-09	00:45:00	0
2009-04-09	00:46:00	0
2009-04-09	00:47:00	0
2009-04-09	00:48:00	0
2009-04-09	00:49:00	0
2009-04-09	00:50:00	0
2009-04-09	00:51:00	0
2009-04-09	00:52:00	0
2009-04-09	00:53:00	0
2009-04-09	00:54:00	0
2009-04-09	00:55:00	0
2009-04-09	00:56:00	0
2009-04-09	00:57:00	0
2009-04-09	00:58:00	0
2009-04-09	00:59:00	0
2009-04-09	01:00:00	0
2009-04-09	01:01:00	0
2009-04-09	01:02:00	0
2009-04-09	01:03:00	0
2009-04-09	01:04:00	0
2009-04-09	01:05:00	0
2009-04-09	01:06:00	0
2009-04-09	01:07:00	0
2009-04-09	01:08:00	0
2009-04-09	01:09:00	0
2009-04-09	01:10:00	0
2009-04-09	01:11:00	0
2009-04-09	01:12:00	0
2009-04-09	01:13:00	0
2009-04-09	01:14:00	0
2009-04-09	01:15:00	0
2009-04-09	01:16:00	0
2009-04-09	01:17:00	0
2009-04-09	01:18:00	0
2009-04-09	01:19:00	0
2009-04-09	01:20:00	0
2009-04-09	01:21:00	0
2009-04-09	01:22:00	0
2009-04-09	01:23:00	0
2009-04-09	01:24:00	0
2009-04-09	01:25:00	0
2009-04-09	01:26:00	0
2009-04-09	01:27:00	0
2009-04-09	01:28:00	0
2009-04-09	01:29:00	0
2009-04-09	01:30:00	0
2009-04-09	01:31:00	0
2009-04-09	01:32:00	0
2009-04-09	01:33:00	0
2009-04-09	01:34:00	0
2009-04-09	01:35:00	0
2009-04-09	01:36:00	0
2009-04-09	01:37:00	0
2009-04-09	01:38:00	0
2009-04-09	01:39:00	0
2009-04-09	01:40:00	0
2009-04-09	01:41:00	0
2009-04-09	01:42:00	0
2009-04-09	01:43:00	0
2009-04-09	01:44:00	0
2009-04-09	01:45:00	0
2009-04-09	01:46:00	0
2009-04-09	01:47:00	0
2009-04-09	01:48:00	0
2009-04-09	01:49:00	0
2009-04-09	01:50:00	0
2009-04-09	01:51:00	0
2009-04-09	01:52:00	0
2009-04-09	01:53:00	0
2009-04-09	01:54:00	0
2009-04-09	01:55:00	0
2009-04-09	01:56:00	0
2009-04-09	01:57:00	0
2009-04-09	01:58:00	0
2009-04-09	01:59:00	0
2009-04-09	02:00:00	0
2009-04-09	02:01:00	51
2009-04-09	02:02:00	0
2009-04-09	02:03:00	0
2009-04-09	02:04:00	0
2009-04-09	02:05:00	0
2009-04-09	02:06:00	0
2009-04-09	02:07:00	0
2009-04-09	02:08:00	0
2009-04-09	02:09:00	0
2009-04-09	02:10:00	0
2009-04-09	02:11:00	0
2009-04-09	02:12:00	0
2009-04-09	02:13:00	0
2009-04-09	02:14:00	0
2009-04-09	02:15:00	0
2009-04-09	02:16:00	0
2009-04-09	02:17:00	0
2009-04-09	02:18:00	0
2009-04-09	02:19:00	0
2009-04-09	02:20:00	0
2009-04-09	02:21:00	0
2009-04-09	02:22:00	0
2009-04-09	02:23:00	0
2009-04-09	02:24:00	0
2009-04-09	02:25:00	0
2009-04-09	02:26:00	0
2009-04-09	02:27:00	0
2009-04-09	02:28:00	0
2009-04-09	02:29:00	0
2009-04-09	02:30:00	0
2009-04-09	02:31:00	0
2009-04-09	02:32:00	0
2009-04-09	02:33:00	0
2009-04-09	02:34:00	0
2009-04-09	02:35:00	0
2009-04-09	02:36:00	0
2009-04-09	02:37:00	0
2009-04-09	02:38:00	0
2009-04-09	02:39:00	0
2009-04-09	02:40:00	0
2009-04-09	02:41:00	0
2009-04-09	02:42:00	0
2009-04-09	02:43:00	0
2009-04-09	02:44:00	0
2009-04-09	02:45:00	0
2009-04-09	02:46:00	0
2009-04-09	02:47:00	0
2009-04-09	02:48:00	0
2009-04-09	02:49:00	0
2009-04-09	02:50:00	0
2009-04-09	02:51:00	0
2009-04-09	02:52:00	0
2009-04-09	02:53:00	13
2009-04-09	02:54:00	0
2009-04-09	02:55:00	0
2009-04-09	02:56:00	0
2009-04-09	02:57:00	0
2009-04-09	02:58:00	0
2009-04-09	02:59:00	0
2009-04-09	03:00:00	0
2009-04-09	03:01:00	0
2009-04-09	03:02:00	0
2009-04-09	03:03:00	0
2009-04-09	03:04:00	0
2009-04-09	03:05:00	13
2009-04-09	03:06:00	13
2009-04-09	03:07:00	26
2009-04-09	03:08:00	102
2009-04-09	03:09:00	599
2009-04-09	03:10:00	707
2009-04-09	03:11:00	461
2009-04-09	03:12:00	1029
2009-04-09	03:13:00	1231
2009-04-09	03:14:00	166
2009-04-09	03:15:00	0
2009-04-09	03:16:00	90
2009-04-09	03:17:00	166
2009-04-09	03:18:00	0
2009-04-09	03:19:00	0
2009-04-09	03:20:00	259
2009-04-09	03:21:00	0
2009-04-09	03:22:00	0
2009-04-09	03:23:00	0
2009-04-09	03:24:00	13
2009-04-09	03:25:00	115
2009-04-09	03:26:00	0
2009-04-09	03:27:00	0
2009-04-09	03:28:00	0
2009-04-09	03:29:00	0
2009-04-09	03:30:00	0
2009-04-09	03:31:00	0
2009-04-09	03:32:00	0
2009-04-09	03:33:00	0
2009-04-09	03:34:00	0
2009-04-09	03:35:00	0
2009-04-09	03:36:00	0
2009-04-09	03:37:00	0
2009-04-09	03:38:00	0
2009-04-09	03:39:00	0
2009-04-09	03:40:00	0
2009-04-09	03:41:00	0
2009-04-09	03:42:00	0
2009-04-09	03:43:00	0
2009-04-09	03:44:00	0
2009-04-09	03:45:00	0
2009-04-09	03:46:00	0
2009-04-09	03:47:00	0
2009-04-09	03:48:00	0
2009-04-09	03:49:00	0
2009-04-09	03:50:00	0
2009-04-09	03:51:00	0
2009-04-09	03:52:00	0
2009-04-09	03:53:00	0
2009-04-09	03:54:00	0
2009-04-09	03:55:00	0
2009-04-09	03:56:00	0
2009-04-09	03:57:00	0
2009-04-09	03:58:00	0
2009-04-09	03:59:00	0
2009-04-09	04:00:00	0
2009-04-09	04:01:00	0
2009-04-09	04:02:00	0
2009-04-09	04:03:00	0
2009-04-09	04:04:00	0
2009-04-09	04:05:00	0
2009-04-09	04:06:00	0
2009-04-09	04:07:00	0
2009-04-09	04:08:00	0
2009-04-09	04:09:00	0
2009-04-09	04:10:00	0
2009-04-09	04:11:00	0
2009-04-09	04:12:00	0
2009-04-09	04:13:00	0
2009-04-09	04:14:00	0
2009-04-09	04:15:00	0
2009-04-09	04:16:00	0
2009-04-09	04:17:00	0
2009-04-09	04:18:00	13
2009-04-09	04:19:00	0
2009-04-09	04:20:00	0
2009-04-09	04:21:00	0
2009-04-09	04:22:00	0
2009-04-09	04:23:00	0
2009-04-09	04:24:00	0
2009-04-09	04:25:00	0
2009-04-09	04:26:00	0
2009-04-09	04:27:00	0
2009-04-09	04:28:00	0
2009-04-09	04:29:00	0
2009-04-09	04:30:00	0
2009-04-09	04:31:00	0
2009-04-09	04:32:00	0
2009-04-09	04:33:00	0
2009-04-09	04:34:00	0
2009-04-09	04:35:00	0
2009-04-09	04:36:00	0
2009-04-09	04:37:00	0
2009-04-09	04:38:00	0
2009-04-09	04:39:00	0
2009-04-09	04:40:00	0
2009-04-09	04:41:00	0
2009-04-09	04:42:00	0
2009-04-09	04:43:00	0
2009-04-09	04:44:00	0
2009-04-09	04:45:00	0
2009-04-09	04:46:00	0
2009-04-09	04:47:00	0
2009-04-09	04:48:00	0
2009-04-09	04:49:00	0
2009-04-09	04:50:00	0
2009-04-09	04:51:00	0
2009-04-09	04:52:00	0
2009-04-09	04:53:00	0
2009-04-09	04:54:00	0
2009-04-09	04:55:00	0
2009-04-09	04:56:00	305
2009-04-09	04:57:00	38
2009-04-09	04:58:00	0
2009-04-09	04:59:00	0
2009-04-09	05:00:00	0
2009-04-09	05:01:00	0
2009-04-09	05:02:00	0
2009-04-09	05:03:00	0
2009-04-09	05:04:00	0
2009-04-09	05:05:00	0
2009-04-09	05:06:00	0
2009-04-09	05:07:00	0
2009-04-09	05:08:00	0
2009-04-09	05:09:00	0
2009-04-09	05:10:00	0
2009-04-09	05:11:00	0
2009-04-09	05:12:00	0
2009-04-09	05:13:00	0
2009-04-09	05:14:00	0
2009-04-09	05:15:00	0
2009-04-09	05:16:00	517
2009-04-09	05:17:00	102
2009-04-09	05:18:00	0
2009-04-09	05:19:00	13
2009-04-09	05:20:00	0
2009-04-09	05:21:00	0
2009-04-09	05:22:00	0
2009-04-09	05:23:00	228
2009-04-09	05:24:00	371
2009-04-09	05:25:00	13
2009-04-09	05:26:00	0
2009-04-09	05:27:00	0
2009-04-09	05:28:00	0
2009-04-09	05:29:00	0
2009-04-09	05:30:00	0
2009-04-09	05:31:00	799
2009-04-09	05:32:00	90
2009-04-09	05:33:00	0
2009-04-09	05:34:00	0
2009-04-09	05:35:00	197
2009-04-09	05:36:00	182
2009-04-09	05:37:00	289
2009-04-09	05:38:00	243
2009-04-09	05:39:00	128
2009-04-09	05:40:00	0
2009-04-09	05:41:00	353
2009-04-09	05:42:00	115
2009-04-09	05:43:00	64
2009-04-09	05:44:00	90
2009-04-09	05:45:00	0
2009-04-09	05:46:00	228
2009-04-09	05:47:00	0
2009-04-09	05:48:00	335
2009-04-09	05:49:00	353
2009-04-09	05:50:00	443
2009-04-09	05:51:00	0
2009-04-09	05:52:00	0
2009-04-09	05:53:00	0
2009-04-09	05:54:00	0
2009-04-09	05:55:00	0
2009-04-09	05:56:00	0
2009-04-09	05:57:00	0
2009-04-09	05:58:00	115
2009-04-09	05:59:00	0
2009-04-09	06:00:00	0
2009-04-09	06:01:00	0
2009-04-09	06:02:00	0
2009-04-09	06:03:00	0
2009-04-09	06:04:00	0
2009-04-09	06:05:00	0
2009-04-09	06:06:00	0
2009-04-09	06:07:00	0
2009-04-09	06:08:00	0
2009-04-09	06:09:00	0
2009-04-09	06:10:00	0
2009-04-09	06:11:00	0
2009-04-09	06:12:00	0
2009-04-09	06:13:00	0
2009-04-09	06:14:00	0
2009-04-09	06:15:00	0
2009-04-09	06:16:00	0
2009-04-09	06:17:00	197
2009-04-09	06:18:00	0
2009-04-09	06:19:00	0
2009-04-09	06:20:00	26
2009-04-09	06:21:00	166
2009-04-09	06:22:00	0
2009-04-09	06:23:00	0
2009-04-09	06:24:00	0
2009-04-09	06:25:00	0
2009-04-09	06:26:00	0
2009-04-09	06:27:00	0
2009-04-09	06:28:00	0
2009-04-09	06:29:00	0
2009-04-09	06:30:00	64
2009-04-09	06:31:00	599
2009-04-09	06:32:00	77
2009-04-09	06:33:00	0
2009-04-09	06:34:00	0
2009-04-09	06:35:00	0
2009-04-09	06:36:00	0
2009-04-09	06:37:00	0
2009-04-09	06:38:00	0
2009-04-09	06:39:00	0
2009-04-09	06:40:00	0
2009-04-09	06:41:00	13
2009-04-09	06:42:00	0
2009-04-09	06:43:00	0
2009-04-09	06:44:00	0
2009-04-09	06:45:00	0
2009-04-09	06:46:00	0
2009-04-09	06:47:00	0
2009-04-09	06:48:00	0
2009-04-09	06:49:00	0
2009-04-09	06:50:00	0
2009-04-09	06:51:00	0
2009-04-09	06:52:00	0
2009-04-09	06:53:00	0
2009-04-09	06:54:00	0
2009-04-09	06:55:00	0
2009-04-09	06:56:00	0
2009-04-09	06:57:00	0
2009-04-09	06:58:00	0
2009-04-09	06:59:00	0
2009-04-09	07:00:00	0
2009-04-09	07:01:00	0
2009-04-09	07:02:00	0
2009-04-09	07:03:00	0
2009-04-09	07:04:00	0
2009-04-09	07:05:00	0
2009-04-09	07:06:00	0
2009-04-09	07:07:00	0
2009-04-09	07:08:00	0
2009-04-09	07:09:00	0
2009-04-09	07:10:00	0
2009-04-09	07:11:00	0
2009-04-09	07:12:00	0
2009-04-09	07:13:00	0
2009-04-09	07:14:00	0
2009-04-09	07:15:00	0
2009-04-09	07:16:00	0
2009-04-09	07:17:00	0
2009-04-09	07:18:00	0
2009-04-09	07:19:00	0
2009-04-09	07:20:00	0
2009-04-09	07:21:00	0
2009-04-09	07:22:00	0
2009-04-09	07:23:00	0
2009-04-09	07:24:00	0
2009-04-09	07:25:00	0
2009-04-09	07:26:00	0
2009-04-09	07:27:00	0
2009-04-09	07:28:00	0
2009-04-09	07:29:00	0
2009-04-09	07:30:00	0
2009-04-09	07:31:00	0
2009-04-09	07:32:00	0
2009-04-09	07:33:00	0
2009-04-09	07:34:00	0
2009-04-09	07:35:00	0
2009-04-09	07:36:00	0
2009-04-09	07:37:00	0
2009-04-09	07:38:00	0
2009-04-09	07:39:00	0
2009-04-09	07:40:00	0
2009-04-09	07:41:00	0
2009-04-09	07:42:00	0
2009-04-09	07:43:00	0
2009-04-09	07:44:00	0
2009-04-09	07:45:00	0
2009-04-09	07:46:00	0
2009-04-09	07:47:00	0
2009-04-09	07:48:00	0
2009-04-09	07:49:00	13
2009-04-09	07:50:00	0
2009-04-09	07:51:00	0
2009-04-09	07:52:00	0
2009-04-09	07:53:00	0
2009-04-09	07:54:00	0
2009-04-09	07:55:00	0
2009-04-09	07:56:00	77
2009-04-09	07:57:00	0
2009-04-09	07:58:00	0
2009-04-09	07:59:00	0
2009-04-09	08:00:00	0
2009-04-09	08:01:00	0
2009-04-09	08:02:00	26
2009-04-09	08:03:00	0
2009-04-09	08:04:00	0
2009-04-09	08:05:00	115
2009-04-09	08:06:00	0
2009-04-09	08:07:00	0
2009-04-09	08:08:00	0
2009-04-09	08:09:00	26
2009-04-09	08:10:00	13
2009-04-09	08:11:00	51
2009-04-09	08:12:00	0
2009-04-09	08:13:00	243
2009-04-09	08:14:00	443
2009-04-09	08:15:00	102
2009-04-09	08:16:00	0
2009-04-09	08:17:00	274
2009-04-09	08:18:00	558
2009-04-09	08:19:00	259
2009-04-09	08:20:00	799
2009-04-09	08:21:00	425
2009-04-09	08:22:00	90
2009-04-09	08:23:00	0
2009-04-09	08:24:00	0
2009-04-09	08:25:00	0
2009-04-09	08:26:00	0
2009-04-09	08:27:00	0
2009-04-09	08:28:00	243
2009-04-09	08:29:00	141
2009-04-09	08:30:00	1324
2009-04-09	08:31:00	640
2009-04-09	08:32:00	128
2009-04-09	08:33:00	64
2009-04-09	08:34:00	0
2009-04-09	08:35:00	51
2009-04-09	08:36:00	0
2009-04-09	08:37:00	425
2009-04-09	08:38:00	320
2009-04-09	08:39:00	212
2009-04-09	08:40:00	274
2009-04-09	08:41:00	13
2009-04-09	08:42:00	289
2009-04-09	08:43:00	0
2009-04-09	08:44:00	128
2009-04-09	08:45:00	38
2009-04-09	08:46:00	102
2009-04-09	08:47:00	141
2009-04-09	08:48:00	166
2009-04-09	08:49:00	1231
2009-04-09	08:50:00	228
2009-04-09	08:51:00	517
2009-04-09	08:52:00	620
2009-04-09	08:53:00	77
2009-04-09	08:54:00	0
2009-04-09	08:55:00	425
2009-04-09	08:56:00	102
2009-04-09	08:57:00	320
2009-04-09	08:58:00	305
2009-04-09	08:59:00	0
2009-04-09	09:00:00	0
2009-04-09	09:01:00	13
2009-04-09	09:02:00	0
2009-04-09	09:03:00	0
2009-04-09	09:04:00	0
2009-04-09	09:05:00	0
2009-04-09	09:06:00	0
2009-04-09	09:07:00	0
2009-04-09	09:08:00	0
[truncated: 19,611 more rows]

## Sheet: 4.22.09
Actogram, Copy Raw Data, All Days
Identity:	Meg
Filename:	E:\Active Research Files\meloxicam titre canine\cases\meg\Meg 4.22.09.AWC
Gender:	F
Age:	10
Height:	61.0 cm	24.0 in
Weight:	16.6 kg	36.6 lbs
Start Date:	22-Apr-2009 (Wed)
Start Time:	18:00:00
Interval:	1.00 mins
Date Stamp:	Time Stamp:	Activity Data:	Marker Press:
2009-04-22	00:00:00	0
2009-04-22	00:01:00	0
2009-04-22	00:02:00	0
2009-04-22	00:03:00	0
2009-04-22	00:04:00	0
2009-04-22	00:05:00	0
2009-04-22	00:06:00	0
2009-04-22	00:07:00	0
2009-04-22	00:08:00	0
2009-04-22	00:09:00	0
2009-04-22	00:10:00	0
2009-04-22	00:11:00	0
2009-04-22	00:12:00	0
2009-04-22	00:13:00	0
2009-04-22	00:14:00	0
2009-04-22	00:15:00	0
2009-04-22	00:16:00	0
2009-04-22	00:17:00	0
2009-04-22	00:18:00	0
2009-04-22	00:19:00	0
2009-04-22	00:20:00	0
2009-04-22	00:21:00	0
2009-04-22	00:22:00	0
2009-04-22	00:23:00	0
2009-04-22	00:24:00	0
2009-04-22	00:25:00	0
2009-04-22	00:26:00	0
2009-04-22	00:27:00	0
2009-04-22	00:28:00	0
2009-04-22	00:29:00	0
2009-04-22	00:30:00	0
2009-04-22	00:31:00	0
2009-04-22	00:32:00	0
2009-04-22	00:33:00	0
2009-04-22	00:34:00	0
2009-04-22	00:35:00	0
2009-04-22	00:36:00	0
2009-04-22	00:37:00	0
2009-04-22	00:38:00	0
2009-04-22	00:39:00	0
2009-04-22	00:40:00	0
2009-04-22	00:41:00	0
2009-04-22	00:42:00	0
2009-04-22	00:43:00	0
2009-04-22	00:44:00	0
2009-04-22	00:45:00	0
2009-04-22	00:46:00	0
2009-04-22	00:47:00	0
2009-04-22	00:48:00	0
2009-04-22	00:49:00	0
2009-04-22	00:50:00	0
2009-04-22	00:51:00	0
2009-04-22	00:52:00	0
2009-04-22	00:53:00	0
2009-04-22	00:54:00	0
2009-04-22	00:55:00	0
2009-04-22	00:56:00	0
2009-04-22	00:57:00	0
2009-04-22	00:58:00	0
2009-04-22	00:59:00	0
2009-04-22	01:00:00	0
2009-04-22	01:01:00	0
2009-04-22	01:02:00	0
2009-04-22	01:03:00	0
2009-04-22	01:04:00	0
2009-04-22	01:05:00	0
2009-04-22	01:06:00	0
2009-04-22	01:07:00	0
2009-04-22	01:08:00	0
2009-04-22	01:09:00	0
2009-04-22	01:10:00	0
2009-04-22	01:11:00	0
2009-04-22	01:12:00	0
2009-04-22	01:13:00	0
2009-04-22	01:14:00	0
2009-04-22	01:15:00	0
2009-04-22	01:16:00	0
2009-04-22	01:17:00	0
2009-04-22	01:18:00	0
2009-04-22	01:19:00	0
2009-04-22	01:20:00	0
2009-04-22	01:21:00	0
2009-04-22	01:22:00	0
2009-04-22	01:23:00	0
2009-04-22	01:24:00	0
2009-04-22	01:25:00	0
2009-04-22	01:26:00	0
2009-04-22	01:27:00	0
2009-04-22	01:28:00	0
2009-04-22	01:29:00	0
2009-04-22	01:30:00	0
2009-04-22	01:31:00	0
2009-04-22	01:32:00	0
2009-04-22	01:33:00	0
2009-04-22	01:34:00	0
2009-04-22	01:35:00	0
2009-04-22	01:36:00	0
2009-04-22	01:37:00	0
2009-04-22	01:38:00	0
2009-04-22	01:39:00	0
2009-04-22	01:40:00	0
2009-04-22	01:41:00	0
2009-04-22	01:42:00	0
2009-04-22	01:43:00	0
2009-04-22	01:44:00	0
2009-04-22	01:45:00	0
2009-04-22	01:46:00	0
2009-04-22	01:47:00	0
2009-04-22	01:48:00	0
2009-04-22	01:49:00	0
2009-04-22	01:50:00	0
2009-04-22	01:51:00	0
2009-04-22	01:52:00	0
2009-04-22	01:53:00	0
2009-04-22	01:54:00	0
2009-04-22	01:55:00	0
2009-04-22	01:56:00	0
2009-04-22	01:57:00	0
2009-04-22	01:58:00	0
2009-04-22	01:59:00	0
2009-04-22	02:00:00	0
2009-04-22	02:01:00	0
2009-04-22	02:02:00	0
2009-04-22	02:03:00	0
2009-04-22	02:04:00	0
2009-04-22	02:05:00	0
2009-04-22	02:06:00	0
2009-04-22	02:07:00	0
2009-04-22	02:08:00	0
2009-04-22	02:09:00	0
2009-04-22	02:10:00	0
2009-04-22	02:11:00	0
2009-04-22	02:12:00	0
2009-04-22	02:13:00	0
2009-04-22	02:14:00	0
2009-04-22	02:15:00	0
2009-04-22	02:16:00	0
2009-04-22	02:17:00	0
2009-04-22	02:18:00	0
2009-04-22	02:19:00	0
2009-04-22	02:20:00	0
2009-04-22	02:21:00	0
2009-04-22	02:22:00	0
2009-04-22	02:23:00	0
2009-04-22	02:24:00	0
2009-04-22	02:25:00	0
2009-04-22	02:26:00	0
2009-04-22	02:27:00	0
2009-04-22	02:28:00	0
2009-04-22	02:29:00	0
2009-04-22	02:30:00	0
2009-04-22	02:31:00	0
2009-04-22	02:32:00	0
2009-04-22	02:33:00	0
2009-04-22	02:34:00	0
2009-04-22	02:35:00	0
2009-04-22	02:36:00	0
2009-04-22	02:37:00	0
2009-04-22	02:38:00	0
2009-04-22	02:39:00	0
2009-04-22	02:40:00	0
2009-04-22	02:41:00	0
2009-04-22	02:42:00	0
2009-04-22	02:43:00	0
2009-04-22	02:44:00	0
2009-04-22	02:45:00	0
2009-04-22	02:46:00	0
2009-04-22	02:47:00	0
2009-04-22	02:48:00	0
2009-04-22	02:49:00	0
2009-04-22	02:50:00	0
2009-04-22	02:51:00	0
2009-04-22	02:52:00	0
2009-04-22	02:53:00	0
2009-04-22	02:54:00	0
2009-04-22	02:55:00	0
2009-04-22	02:56:00	0
2009-04-22	02:57:00	0
2009-04-22	02:58:00	0
2009-04-22	02:59:00	0
2009-04-22	03:00:00	0
2009-04-22	03:01:00	0
2009-04-22	03:02:00	0
2009-04-22	03:03:00	0
2009-04-22	03:04:00	0
2009-04-22	03:05:00	0
2009-04-22	03:06:00	0
2009-04-22	03:07:00	0
2009-04-22	03:08:00	0
2009-04-22	03:09:00	0
2009-04-22	03:10:00	0
2009-04-22	03:11:00	0
2009-04-22	03:12:00	0
2009-04-22	03:13:00	0
2009-04-22	03:14:00	0
2009-04-22	03:15:00	0
2009-04-22	03:16:00	0
2009-04-22	03:17:00	0
2009-04-22	03:18:00	0
2009-04-22	03:19:00	0
2009-04-22	03:20:00	0
2009-04-22	03:21:00	0
2009-04-22	03:22:00	0
2009-04-22	03:23:00	0
2009-04-22	03:24:00	0
2009-04-22	03:25:00	0
2009-04-22	03:26:00	0
2009-04-22	03:27:00	0
2009-04-22	03:28:00	0
2009-04-22	03:29:00	0
2009-04-22	03:30:00	0
2009-04-22	03:31:00	0
2009-04-22	03:32:00	0
2009-04-22	03:33:00	0
2009-04-22	03:34:00	0
2009-04-22	03:35:00	0
2009-04-22	03:36:00	0
2009-04-22	03:37:00	0
2009-04-22	03:38:00	0
2009-04-22	03:39:00	0
2009-04-22	03:40:00	0
2009-04-22	03:41:00	0
2009-04-22	03:42:00	0
2009-04-22	03:43:00	0
2009-04-22	03:44:00	0
2009-04-22	03:45:00	0
2009-04-22	03:46:00	0
2009-04-22	03:47:00	0
2009-04-22	03:48:00	0
2009-04-22	03:49:00	0
2009-04-22	03:50:00	0
2009-04-22	03:51:00	0
2009-04-22	03:52:00	0
2009-04-22	03:53:00	0
2009-04-22	03:54:00	0
2009-04-22	03:55:00	0
2009-04-22	03:56:00	0
2009-04-22	03:57:00	0
2009-04-22	03:58:00	0
2009-04-22	03:59:00	0
2009-04-22	04:00:00	0
2009-04-22	04:01:00	0
2009-04-22	04:02:00	0
2009-04-22	04:03:00	0
2009-04-22	04:04:00	0
2009-04-22	04:05:00	0
2009-04-22	04:06:00	0
2009-04-22	04:07:00	0
2009-04-22	04:08:00	0
2009-04-22	04:09:00	0
2009-04-22	04:10:00	0
2009-04-22	04:11:00	0
2009-04-22	04:12:00	0
2009-04-22	04:13:00	0
2009-04-22	04:14:00	0
2009-04-22	04:15:00	0
2009-04-22	04:16:00	0
2009-04-22	04:17:00	0
2009-04-22	04:18:00	0
2009-04-22	04:19:00	0
2009-04-22	04:20:00	0
2009-04-22	04:21:00	0
2009-04-22	04:22:00	0
2009-04-22	04:23:00	0
2009-04-22	04:24:00	0
2009-04-22	04:25:00	0
2009-04-22	04:26:00	0
2009-04-22	04:27:00	0
2009-04-22	04:28:00	0
2009-04-22	04:29:00	0
2009-04-22	04:30:00	0
2009-04-22	04:31:00	0
2009-04-22	04:32:00	0
2009-04-22	04:33:00	0
2009-04-22	04:34:00	0
2009-04-22	04:35:00	0
2009-04-22	04:36:00	0
2009-04-22	04:37:00	0
2009-04-22	04:38:00	0
2009-04-22	04:39:00	0
2009-04-22	04:40:00	0
2009-04-22	04:41:00	0
2009-04-22	04:42:00	0
2009-04-22	04:43:00	0
2009-04-22	04:44:00	0
2009-04-22	04:45:00	0
2009-04-22	04:46:00	0
2009-04-22	04:47:00	0
2009-04-22	04:48:00	0
2009-04-22	04:49:00	0
2009-04-22	04:50:00	0
2009-04-22	04:51:00	0
2009-04-22	04:52:00	0
2009-04-22	04:53:00	0
2009-04-22	04:54:00	0
2009-04-22	04:55:00	0
2009-04-22	04:56:00	0
2009-04-22	04:57:00	0
2009-04-22	04:58:00	0
2009-04-22	04:59:00	0
2009-04-22	05:00:00	0
2009-04-22	05:01:00	0
2009-04-22	05:02:00	0
2009-04-22	05:03:00	0
2009-04-22	05:04:00	0
2009-04-22	05:05:00	0
2009-04-22	05:06:00	0
2009-04-22	05:07:00	0
2009-04-22	05:08:00	0
2009-04-22	05:09:00	0
2009-04-22	05:10:00	0
2009-04-22	05:11:00	0
2009-04-22	05:12:00	0
2009-04-22	05:13:00	0
2009-04-22	05:14:00	0
2009-04-22	05:15:00	0
2009-04-22	05:16:00	0
2009-04-22	05:17:00	0
2009-04-22	05:18:00	0
2009-04-22	05:19:00	0
2009-04-22	05:20:00	0
2009-04-22	05:21:00	0
2009-04-22	05:22:00	0
2009-04-22	05:23:00	0
2009-04-22	05:24:00	0
2009-04-22	05:25:00	0
2009-04-22	05:26:00	0
2009-04-22	05:27:00	0
2009-04-22	05:28:00	0
2009-04-22	05:29:00	0
2009-04-22	05:30:00	0
2009-04-22	05:31:00	0
2009-04-22	05:32:00	0
2009-04-22	05:33:00	0
2009-04-22	05:34:00	0
2009-04-22	05:35:00	0
2009-04-22	05:36:00	0
2009-04-22	05:37:00	0
2009-04-22	05:38:00	0
2009-04-22	05:39:00	0
2009-04-22	05:40:00	0
2009-04-22	05:41:00	0
2009-04-22	05:42:00	0
2009-04-22	05:43:00	0
2009-04-22	05:44:00	0
2009-04-22	05:45:00	0
2009-04-22	05:46:00	0
2009-04-22	05:47:00	0
2009-04-22	05:48:00	0
2009-04-22	05:49:00	0
2009-04-22	05:50:00	0
2009-04-22	05:51:00	0
2009-04-22	05:52:00	0
2009-04-22	05:53:00	0
2009-04-22	05:54:00	0
2009-04-22	05:55:00	0
2009-04-22	05:56:00	0
2009-04-22	05:57:00	0
2009-04-22	05:58:00	0
2009-04-22	05:59:00	0
2009-04-22	06:00:00	0
2009-04-22	06:01:00	0
2009-04-22	06:02:00	0
2009-04-22	06:03:00	0
2009-04-22	06:04:00	0
2009-04-22	06:05:00	0
2009-04-22	06:06:00	0
2009-04-22	06:07:00	0
2009-04-22	06:08:00	0
2009-04-22	06:09:00	0
2009-04-22	06:10:00	0
2009-04-22	06:11:00	0
2009-04-22	06:12:00	0
2009-04-22	06:13:00	0
2009-04-22	06:14:00	0
2009-04-22	06:15:00	0
2009-04-22	06:16:00	0
2009-04-22	06:17:00	0
2009-04-22	06:18:00	0
2009-04-22	06:19:00	0
2009-04-22	06:20:00	0
2009-04-22	06:21:00	0
2009-04-22	06:22:00	0
2009-04-22	06:23:00	0
2009-04-22	06:24:00	0
2009-04-22	06:25:00	0
2009-04-22	06:26:00	0
2009-04-22	06:27:00	0
2009-04-22	06:28:00	0
2009-04-22	06:29:00	0
2009-04-22	06:30:00	0
2009-04-22	06:31:00	0
2009-04-22	06:32:00	0
2009-04-22	06:33:00	0
2009-04-22	06:34:00	0
2009-04-22	06:35:00	0
2009-04-22	06:36:00	0
2009-04-22	06:37:00	0
2009-04-22	06:38:00	0
2009-04-22	06:39:00	0
2009-04-22	06:40:00	0
2009-04-22	06:41:00	0
2009-04-22	06:42:00	0
2009-04-22	06:43:00	0
2009-04-22	06:44:00	0
2009-04-22	06:45:00	0
2009-04-22	06:46:00	0
2009-04-22	06:47:00	0
2009-04-22	06:48:00	0
2009-04-22	06:49:00	0
2009-04-22	06:50:00	0
2009-04-22	06:51:00	0
2009-04-22	06:52:00	0
2009-04-22	06:53:00	0
2009-04-22	06:54:00	0
2009-04-22	06:55:00	0
2009-04-22	06:56:00	0
2009-04-22	06:57:00	0
2009-04-22	06:58:00	0
2009-04-22	06:59:00	0
2009-04-22	07:00:00	0
2009-04-22	07:01:00	0
2009-04-22	07:02:00	0
2009-04-22	07:03:00	0
2009-04-22	07:04:00	0
2009-04-22	07:05:00	0
2009-04-22	07:06:00	0
2009-04-22	07:07:00	0
2009-04-22	07:08:00	0
2009-04-22	07:09:00	0
2009-04-22	07:10:00	0
2009-04-22	07:11:00	0
2009-04-22	07:12:00	0
2009-04-22	07:13:00	0
2009-04-22	07:14:00	0
2009-04-22	07:15:00	0
2009-04-22	07:16:00	0
2009-04-22	07:17:00	0
2009-04-22	07:18:00	0
2009-04-22	07:19:00	0
2009-04-22	07:20:00	0
2009-04-22	07:21:00	0
2009-04-22	07:22:00	0
2009-04-22	07:23:00	0
2009-04-22	07:24:00	0
2009-04-22	07:25:00	0
2009-04-22	07:26:00	0
2009-04-22	07:27:00	0
2009-04-22	07:28:00	0
2009-04-22	07:29:00	0
2009-04-22	07:30:00	0
2009-04-22	07:31:00	0
2009-04-22	07:32:00	0
2009-04-22	07:33:00	0
2009-04-22	07:34:00	0
2009-04-22	07:35:00	0
2009-04-22	07:36:00	0
2009-04-22	07:37:00	0
2009-04-22	07:38:00	0
2009-04-22	07:39:00	0
2009-04-22	07:40:00	0
2009-04-22	07:41:00	0
2009-04-22	07:42:00	0
2009-04-22	07:43:00	0
2009-04-22	07:44:00	0
2009-04-22	07:45:00	0
2009-04-22	07:46:00	0
2009-04-22	07:47:00	0
2009-04-22	07:48:00	0
2009-04-22	07:49:00	0
2009-04-22	07:50:00	0
2009-04-22	07:51:00	0
2009-04-22	07:52:00	0
2009-04-22	07:53:00	0
2009-04-22	07:54:00	0
2009-04-22	07:55:00	0
2009-04-22	07:56:00	0
2009-04-22	07:57:00	0
2009-04-22	07:58:00	0
2009-04-22	07:59:00	0
2009-04-22	08:00:00	0
2009-04-22	08:01:00	0
2009-04-22	08:02:00	0
2009-04-22	08:03:00	0
2009-04-22	08:04:00	0
2009-04-22	08:05:00	0
2009-04-22	08:06:00	0
2009-04-22	08:07:00	0
2009-04-22	08:08:00	0
2009-04-22	08:09:00	0
2009-04-22	08:10:00	0
2009-04-22	08:11:00	0
2009-04-22	08:12:00	0
2009-04-22	08:13:00	0
2009-04-22	08:14:00	0
2009-04-22	08:15:00	0
2009-04-22	08:16:00	0
2009-04-22	08:17:00	0
2009-04-22	08:18:00	0
2009-04-22	08:19:00	0
2009-04-22	08:20:00	0
2009-04-22	08:21:00	0
2009-04-22	08:22:00	0
2009-04-22	08:23:00	0
2009-04-22	08:24:00	0
2009-04-22	08:25:00	0
2009-04-22	08:26:00	0
2009-04-22	08:27:00	0
2009-04-22	08:28:00	0
2009-04-22	08:29:00	0
2009-04-22	08:30:00	0
2009-04-22	08:31:00	0
2009-04-22	08:32:00	0
2009-04-22	08:33:00	0
2009-04-22	08:34:00	0
2009-04-22	08:35:00	0
2009-04-22	08:36:00	0
2009-04-22	08:37:00	0
2009-04-22	08:38:00	0
2009-04-22	08:39:00	0
2009-04-22	08:40:00	0
2009-04-22	08:41:00	0
2009-04-22	08:42:00	0
2009-04-22	08:43:00	0
2009-04-22	08:44:00	0
2009-04-22	08:45:00	0
2009-04-22	08:46:00	0
2009-04-22	08:47:00	0
2009-04-22	08:48:00	0
2009-04-22	08:49:00	0
2009-04-22	08:50:00	0
2009-04-22	08:51:00	0
2009-04-22	08:52:00	0
2009-04-22	08:53:00	0
2009-04-22	08:54:00	0
2009-04-22	08:55:00	0
2009-04-22	08:56:00	0
2009-04-22	08:57:00	0
2009-04-22	08:58:00	0
2009-04-22	08:59:00	0
2009-04-22	09:00:00	0
2009-04-22	09:01:00	0
2009-04-22	09:02:00	0
2009-04-22	09:03:00	0
2009-04-22	09:04:00	0
2009-04-22	09:05:00	0
2009-04-22	09:06:00	0
2009-04-22	09:07:00	0
2009-04-22	09:08:00	0
2009-04-22	09:09:00	0
2009-04-22	09:10:00	0
2009-04-22	09:11:00	0
2009-04-22	09:12:00	0
2009-04-22	09:13:00	0
2009-04-22	09:14:00	0
2009-04-22	09:15:00	0
2009-04-22	09:16:00	0
2009-04-22	09:17:00	0
2009-04-22	09:18:00	0
2009-04-22	09:19:00	0
2009-04-22	09:20:00	0
2009-04-22	09:21:00	0
2009-04-22	09:22:00	0
2009-04-22	09:23:00	0
2009-04-22	09:24:00	0
2009-04-22	09:25:00	0
2009-04-22	09:26:00	0
2009-04-22	09:27:00	0
2009-04-22	09:28:00	0
2009-04-22	09:29:00	0
2009-04-22	09:30:00	0
2009-04-22	09:31:00	0
2009-04-22	09:32:00	0
2009-04-22	09:33:00	0
2009-04-22	09:34:00	0
2009-04-22	09:35:00	0
2009-04-22	09:36:00	0
2009-04-22	09:37:00	0
2009-04-22	09:38:00	0
2009-04-22	09:39:00	0
2009-04-22	09:40:00	0
2009-04-22	09:41:00	0
2009-04-22	09:42:00	0
2009-04-22	09:43:00	0
2009-04-22	09:44:00	0
2009-04-22	09:45:00	0
2009-04-22	09:46:00	0
2009-04-22	09:47:00	0
2009-04-22	09:48:00	0
2009-04-22	09:49:00	0
2009-04-22	09:50:00	0
2009-04-22	09:51:00	0
2009-04-22	09:52:00	0
2009-04-22	09:53:00	0
2009-04-22	09:54:00	0
2009-04-22	09:55:00	0
2009-04-22	09:56:00	0
2009-04-22	09:57:00	0
2009-04-22	09:58:00	0
2009-04-22	09:59:00	0
2009-04-22	10:00:00	0
2009-04-22	10:01:00	0
2009-04-22	10:02:00	0
2009-04-22	10:03:00	0
2009-04-22	10:04:00	0
2009-04-22	10:05:00	0
2009-04-22	10:06:00	0
2009-04-22	10:07:00	0
2009-04-22	10:08:00	0
2009-04-22	10:09:00	0
2009-04-22	10:10:00	0
2009-04-22	10:11:00	0
2009-04-22	10:12:00	0
2009-04-22	10:13:00	0
2009-04-22	10:14:00	0
2009-04-22	10:15:00	0
2009-04-22	10:16:00	0
2009-04-22	10:17:00	0
2009-04-22	10:18:00	0
2009-04-22	10:19:00	0
2009-04-22	10:20:00	0
2009-04-22	10:21:00	0
2009-04-22	10:22:00	0
2009-04-22	10:23:00	0
2009-04-22	10:24:00	0
2009-04-22	10:25:00	0
2009-04-22	10:26:00	0
2009-04-22	10:27:00	0
2009-04-22	10:28:00	0
2009-04-22	10:29:00	0
2009-04-22	10:30:00	0
2009-04-22	10:31:00	0
2009-04-22	10:32:00	0
2009-04-22	10:33:00	0
2009-04-22	10:34:00	0
2009-04-22	10:35:00	0
2009-04-22	10:36:00	0
2009-04-22	10:37:00	0
2009-04-22	10:38:00	0
2009-04-22	10:39:00	0
2009-04-22	10:40:00	0
2009-04-22	10:41:00	0
2009-04-22	10:42:00	0
2009-04-22	10:43:00	0
2009-04-22	10:44:00	0
2009-04-22	10:45:00	0
2009-04-22	10:46:00	0
2009-04-22	10:47:00	0
2009-04-22	10:48:00	0
2009-04-22	10:49:00	0
2009-04-22	10:50:00	0
2009-04-22	10:51:00	0
2009-04-22	10:52:00	0
2009-04-22	10:53:00	0
2009-04-22	10:54:00	0
2009-04-22	10:55:00	0
2009-04-22	10:56:00	0
2009-04-22	10:57:00	0
2009-04-22	10:58:00	0
2009-04-22	10:59:00	0
2009-04-22	11:00:00	0
2009-04-22	11:01:00	0
2009-04-22	11:02:00	0
2009-04-22	11:03:00	0
2009-04-22	11:04:00	0
2009-04-22	11:05:00	0
2009-04-22	11:06:00	0
2009-04-22	11:07:00	0
2009-04-22	11:08:00	0
2009-04-22	11:09:00	0
2009-04-22	11:10:00	0
2009-04-22	11:11:00	0
2009-04-22	11:12:00	0
2009-04-22	11:13:00	0
2009-04-22	11:14:00	0
2009-04-22	11:15:00	0
2009-04-22	11:16:00	0
2009-04-22	11:17:00	0
2009-04-22	11:18:00	0
2009-04-22	11:19:00	0
2009-04-22	11:20:00	0
2009-04-22	11:21:00	0
2009-04-22	11:22:00	0
2009-04-22	11:23:00	0
2009-04-22	11:24:00	0
2009-04-22	11:25:00	0
2009-04-22	11:26:00	0
2009-04-22	11:27:00	0
2009-04-22	11:28:00	0
2009-04-22	11:29:00	0
2009-04-22	11:30:00	0
2009-04-22	11:31:00	0
2009-04-22	11:32:00	0
2009-04-22	11:33:00	0
2009-04-22	11:34:00	0
2009-04-22	11:35:00	0
2009-04-22	11:36:00	0
2009-04-22	11:37:00	0
2009-04-22	11:38:00	0
2009-04-22	11:39:00	0
2009-04-22	11:40:00	0
2009-04-22	11:41:00	0
2009-04-22	11:42:00	0
2009-04-22	11:43:00	0
2009-04-22	11:44:00	0
2009-04-22	11:45:00	0
2009-04-22	11:46:00	0
2009-04-22	11:47:00	0
2009-04-22	11:48:00	0
2009-04-22	11:49:00	0
2009-04-22	11:50:00	0
2009-04-22	11:51:00	0
2009-04-22	11:52:00	0
2009-04-22	11:53:00	0
2009-04-22	11:54:00	0
2009-04-22	11:55:00	0
2009-04-22	11:56:00	0
2009-04-22	11:57:00	0
2009-04-22	11:58:00	0
2009-04-22	11:59:00	0
2009-04-22	12:00:00	0
2009-04-22	12:01:00	0
2009-04-22	12:02:00	0
2009-04-22	12:03:00	0
2009-04-22	12:04:00	0
2009-04-22	12:05:00	0
2009-04-22	12:06:00	0
2009-04-22	12:07:00	0
2009-04-22	12:08:00	0
2009-04-22	12:09:00	0
2009-04-22	12:10:00	0
2009-04-22	12:11:00	0
2009-04-22	12:12:00	0
2009-04-22	12:13:00	0
2009-04-22	12:14:00	0
2009-04-22	12:15:00	0
2009-04-22	12:16:00	0
2009-04-22	12:17:00	0
2009-04-22	12:18:00	0
2009-04-22	12:19:00	0
2009-04-22	12:20:00	0
2009-04-22	12:21:00	0
2009-04-22	12:22:00	0
2009-04-22	12:23:00	0
2009-04-22	12:24:00	0
2009-04-22	12:25:00	0
2009-04-22	12:26:00	0
2009-04-22	12:27:00	0
2009-04-22	12:28:00	0
2009-04-22	12:29:00	0
2009-04-22	12:30:00	0
2009-04-22	12:31:00	0
2009-04-22	12:32:00	0
2009-04-22	12:33:00	0
2009-04-22	12:34:00	0
2009-04-22	12:35:00	0
2009-04-22	12:36:00	0
2009-04-22	12:37:00	0
2009-04-22	12:38:00	0
2009-04-22	12:39:00	0
2009-04-22	12:40:00	0
2009-04-22	12:41:00	0
2009-04-22	12:42:00	0
2009-04-22	12:43:00	0
2009-04-22	12:44:00	0
2009-04-22	12:45:00	0
2009-04-22	12:46:00	0
2009-04-22	12:47:00	0
2009-04-22	12:48:00	0
2009-04-22	12:49:00	0
2009-04-22	12:50:00	0
2009-04-22	12:51:00	0
2009-04-22	12:52:00	0
2009-04-22	12:53:00	0
2009-04-22	12:54:00	0
2009-04-22	12:55:00	0
2009-04-22	12:56:00	0
2009-04-22	12:57:00	0
2009-04-22	12:58:00	0
2009-04-22	12:59:00	0
2009-04-22	13:00:00	0
2009-04-22	13:01:00	0
2009-04-22	13:02:00	0
2009-04-22	13:03:00	0
2009-04-22	13:04:00	0
2009-04-22	13:05:00	0
2009-04-22	13:06:00	0
2009-04-22	13:07:00	0
2009-04-22	13:08:00	0
2009-04-22	13:09:00	0
2009-04-22	13:10:00	0
2009-04-22	13:11:00	0
2009-04-22	13:12:00	0
2009-04-22	13:13:00	0
2009-04-22	13:14:00	0
2009-04-22	13:15:00	0
2009-04-22	13:16:00	0
2009-04-22	13:17:00	0
2009-04-22	13:18:00	0
2009-04-22	13:19:00	0
2009-04-22	13:20:00	0
2009-04-22	13:21:00	0
2009-04-22	13:22:00	0
2009-04-22	13:23:00	0
2009-04-22	13:24:00	0
2009-04-22	13:25:00	0
2009-04-22	13:26:00	0
2009-04-22	13:27:00	0
2009-04-22	13:28:00	0
2009-04-22	13:29:00	0
2009-04-22	13:30:00	0
2009-04-22	13:31:00	0
2009-04-22	13:32:00	0
2009-04-22	13:33:00	0
2009-04-22	13:34:00	0
2009-04-22	13:35:00	0
2009-04-22	13:36:00	0
2009-04-22	13:37:00	0
2009-04-22	13:38:00	0
2009-04-22	13:39:00	0
2009-04-22	13:40:00	0
2009-04-22	13:41:00	0
2009-04-22	13:42:00	0
2009-04-22	13:43:00	0
2009-04-22	13:44:00	0
2009-04-22	13:45:00	0
2009-04-22	13:46:00	0
2009-04-22	13:47:00	0
2009-04-22	13:48:00	0
2009-04-22	13:49:00	0
2009-04-22	13:50:00	0
2009-04-22	13:51:00	0
2009-04-22	13:52:00	0
2009-04-22	13:53:00	0
2009-04-22	13:54:00	0
2009-04-22	13:55:00	0
2009-04-22	13:56:00	0
2009-04-22	13:57:00	0
2009-04-22	13:58:00	0
2009-04-22	13:59:00	0
2009-04-22	14:00:00	0
2009-04-22	14:01:00	0
2009-04-22	14:02:00	0
2009-04-22	14:03:00	0
2009-04-22	14:04:00	0
2009-04-22	14:05:00	0
2009-04-22	14:06:00	0
2009-04-22	14:07:00	0
2009-04-22	14:08:00	0
2009-04-22	14:09:00	0
2009-04-22	14:10:00	0
2009-04-22	14:11:00	0
2009-04-22	14:12:00	0
2009-04-22	14:13:00	0
2009-04-22	14:14:00	0
2009-04-22	14:15:00	0
2009-04-22	14:16:00	0
2009-04-22	14:17:00	0
2009-04-22	14:18:00	0
2009-04-22	14:19:00	0
2009-04-22	14:20:00	0
2009-04-22	14:21:00	0
2009-04-22	14:22:00	0
2009-04-22	14:23:00	0
2009-04-22	14:24:00	0
2009-04-22	14:25:00	0
2009-04-22	14:26:00	0
2009-04-22	14:27:00	0
2009-04-22	14:28:00	0
2009-04-22	14:29:00	0
2009-04-22	14:30:00	0
2009-04-22	14:31:00	0
2009-04-22	14:32:00	0
2009-04-22	14:33:00	0
2009-04-22	14:34:00	0
2009-04-22	14:35:00	0
2009-04-22	14:36:00	0
2009-04-22	14:37:00	0
2009-04-22	14:38:00	0
2009-04-22	14:39:00	0
2009-04-22	14:40:00	0
2009-04-22	14:41:00	0
2009-04-22	14:42:00	0
2009-04-22	14:43:00	0
2009-04-22	14:44:00	0
2009-04-22	14:45:00	0
2009-04-22	14:46:00	0
2009-04-22	14:47:00	0
2009-04-22	14:48:00	0
2009-04-22	14:49:00	0
2009-04-22	14:50:00	0
2009-04-22	14:51:00	0
2009-04-22	14:52:00	0
2009-04-22	14:53:00	0
2009-04-22	14:54:00	0
2009-04-22	14:55:00	0
2009-04-22	14:56:00	0
2009-04-22	14:57:00	0
2009-04-22	14:58:00	0
2009-04-22	14:59:00	0
2009-04-22	15:00:00	0
2009-04-22	15:01:00	0
2009-04-22	15:02:00	0
2009-04-22	15:03:00	0
2009-04-22	15:04:00	0
2009-04-22	15:05:00	0
2009-04-22	15:06:00	0
2009-04-22	15:07:00	0
2009-04-22	15:08:00	0
2009-04-22	15:09:00	0
2009-04-22	15:10:00	0
2009-04-22	15:11:00	0
2009-04-22	15:12:00	0
2009-04-22	15:13:00	0
2009-04-22	15:14:00	0
2009-04-22	15:15:00	0
2009-04-22	15:16:00	0
2009-04-22	15:17:00	0
2009-04-22	15:18:00	0
2009-04-22	15:19:00	0
2009-04-22	15:20:00	0
2009-04-22	15:21:00	0
2009-04-22	15:22:00	0
2009-04-22	15:23:00	0
2009-04-22	15:24:00	0
2009-04-22	15:25:00	0
2009-04-22	15:26:00	0
2009-04-22	15:27:00	0
2009-04-22	15:28:00	0
2009-04-22	15:29:00	0
2009-04-22	15:30:00	0
2009-04-22	15:31:00	0
2009-04-22	15:32:00	0
2009-04-22	15:33:00	0
2009-04-22	15:34:00	0
2009-04-22	15:35:00	0
2009-04-22	15:36:00	0
2009-04-22	15:37:00	0
2009-04-22	15:38:00	0
2009-04-22	15:39:00	0
2009-04-22	15:40:00	0
2009-04-22	15:41:00	0
2009-04-22	15:42:00	0
2009-04-22	15:43:00	0
2009-04-22	15:44:00	0
2009-04-22	15:45:00	0
2009-04-22	15:46:00	0
2009-04-22	15:47:00	0
2009-04-22	15:48:00	0
2009-04-22	15:49:00	0
2009-04-22	15:50:00	0
2009-04-22	15:51:00	0
2009-04-22	15:52:00	0
2009-04-22	15:53:00	0
2009-04-22	15:54:00	0
2009-04-22	15:55:00	0
2009-04-22	15:56:00	0
2009-04-22	15:57:00	0
2009-04-22	15:58:00	0
2009-04-22	15:59:00	0
2009-04-22	16:00:00	0
2009-04-22	16:01:00	0
2009-04-22	16:02:00	0
2009-04-22	16:03:00	0
2009-04-22	16:04:00	0
2009-04-22	16:05:00	0
2009-04-22	16:06:00	0
2009-04-22	16:07:00	0
2009-04-22	16:08:00	0
2009-04-22	16:09:00	0
2009-04-22	16:10:00	0
2009-04-22	16:11:00	0
2009-04-22	16:12:00	0
2009-04-22	16:13:00	0
2009-04-22	16:14:00	0
2009-04-22	16:15:00	0
2009-04-22	16:16:00	0
2009-04-22	16:17:00	0
2009-04-22	16:18:00	0
2009-04-22	16:19:00	0
2009-04-22	16:20:00	0
2009-04-22	16:21:00	0
2009-04-22	16:22:00	0
2009-04-22	16:23:00	0
2009-04-22	16:24:00	0
2009-04-22	16:25:00	0
2009-04-22	16:26:00	0
2009-04-22	16:27:00	0
2009-04-22	16:28:00	0
2009-04-22	16:29:00	0
2009-04-22	16:30:00	0
2009-04-22	16:31:00	0
2009-04-22	16:32:00	0
2009-04-22	16:33:00	0
2009-04-22	16:34:00	0
2009-04-22	16:35:00	0
2009-04-22	16:36:00	0
2009-04-22	16:37:00	0
2009-04-22	16:38:00	0
2009-04-22	16:39:00	0
2009-04-22	16:40:00	0
2009-04-22	16:41:00	0
2009-04-22	16:42:00	0
2009-04-22	16:43:00	0
2009-04-22	16:44:00	0
2009-04-22	16:45:00	0
2009-04-22	16:46:00	0
2009-04-22	16:47:00	0
2009-04-22	16:48:00	0
2009-04-22	16:49:00	0
2009-04-22	16:50:00	0
2009-04-22	16:51:00	0
2009-04-22	16:52:00	0
2009-04-22	16:53:00	0
2009-04-22	16:54:00	0
2009-04-22	16:55:00	0
2009-04-22	16:56:00	0
2009-04-22	16:57:00	0
2009-04-22	16:58:00	0
2009-04-22	16:59:00	0
2009-04-22	17:00:00	0
2009-04-22	17:01:00	0
2009-04-22	17:02:00	0
2009-04-22	17:03:00	0
2009-04-22	17:04:00	0
2009-04-22	17:05:00	0
2009-04-22	17:06:00	0
2009-04-22	17:07:00	0
2009-04-22	17:08:00	0
2009-04-22	17:09:00	0
2009-04-22	17:10:00	0
2009-04-22	17:11:00	0
2009-04-22	17:12:00	0
2009-04-22	17:13:00	0
2009-04-22	17:14:00	0
2009-04-22	17:15:00	0
2009-04-22	17:16:00	0
2009-04-22	17:17:00	0
2009-04-22	17:18:00	0
2009-04-22	17:19:00	0
2009-04-22	17:20:00	0
2009-04-22	17:21:00	0
2009-04-22	17:22:00	0
2009-04-22	17:23:00	0
2009-04-22	17:24:00	0
2009-04-22	17:25:00	0
2009-04-22	17:26:00	0
2009-04-22	17:27:00	0
2009-04-22	17:28:00	0
2009-04-22	17:29:00	0
2009-04-22	17:30:00	0
2009-04-22	17:31:00	0
2009-04-22	17:32:00	0
2009-04-22	17:33:00	0
2009-04-22	17:34:00	0
2009-04-22	17:35:00	0
2009-04-22	17:36:00	0
2009-04-22	17:37:00	0
2009-04-22	17:38:00	0
2009-04-22	17:39:00	0
2009-04-22	17:40:00	0
2009-04-22	17:41:00	0
2009-04-22	17:42:00	0
2009-04-22	17:43:00	0
2009-04-22	17:44:00	0
2009-04-22	17:45:00	0
2009-04-22	17:46:00	0
2009-04-22	17:47:00	0
2009-04-22	17:48:00	0
2009-04-22	17:49:00	0
2009-04-22	17:50:00	0
2009-04-22	17:51:00	0
2009-04-22	17:52:00	0
2009-04-22	17:53:00	0
2009-04-22	17:54:00	0
2009-04-22	17:55:00	0
2009-04-22	17:56:00	0
2009-04-22	17:57:00	0
2009-04-22	17:58:00	0
2009-04-22	17:59:00	0
2009-04-22	18:00:00	13
2009-04-22	18:01:00	13
2009-04-22	18:02:00	0
2009-04-22	18:03:00	0
2009-04-22	18:04:00	38
2009-04-22	18:05:00	0
2009-04-22	18:06:00	0
2009-04-22	18:07:00	0
2009-04-22	18:08:00	0
2009-04-22	18:09:00	0
2009-04-22	18:10:00	0
2009-04-22	18:11:00	0
2009-04-22	18:12:00	182
2009-04-22	18:13:00	154
2009-04-22	18:14:00	26
2009-04-22	18:15:00	77
2009-04-22	18:16:00	305
2009-04-22	18:17:00	320
2009-04-22	18:18:00	26
2009-04-22	18:19:00	0
2009-04-22	18:20:00	0
2009-04-22	18:21:00	0
2009-04-22	18:22:00	0
2009-04-22	18:23:00	0
2009-04-22	18:24:00	0
2009-04-22	18:25:00	0
2009-04-22	18:26:00	0
2009-04-22	18:27:00	0
2009-04-22	18:28:00	0
2009-04-22	18:29:00	0
2009-04-22	18:30:00	0
2009-04-22	18:31:00	0
2009-04-22	18:32:00	0
2009-04-22	18:33:00	0
2009-04-22	18:34:00	0
2009-04-22	18:35:00	0
2009-04-22	18:36:00	0
2009-04-22	18:37:00	0
2009-04-22	18:38:00	0
2009-04-22	18:39:00	0
2009-04-22	18:40:00	0
2009-04-22	18:41:00	0
2009-04-22	18:42:00	0
2009-04-22	18:43:00	0
2009-04-22	18:44:00	0
2009-04-22	18:45:00	0
2009-04-22	18:46:00	0
2009-04-22	18:47:00	0
2009-04-22	18:48:00	0
2009-04-22	18:49:00	0
2009-04-22	18:50:00	0
2009-04-22	18:51:00	0
2009-04-22	18:52:00	0
2009-04-22	18:53:00	0
2009-04-22	18:54:00	443
2009-04-22	18:55:00	1114
2009-04-22	18:56:00	640
2009-04-22	18:57:00	3807
2009-04-22	18:58:00	4995
2009-04-22	18:59:00	1987
2009-04-22	19:00:00	128
2009-04-22	19:01:00	899
2009-04-22	19:02:00	13
2009-04-22	19:03:00	26
2009-04-22	19:04:00	0
2009-04-22	19:05:00	0
2009-04-22	19:06:00	0
2009-04-22	19:07:00	0
2009-04-22	19:08:00	0
2009-04-22	19:09:00	0
2009-04-22	19:10:00	0
2009-04-22	19:11:00	0
2009-04-22	19:12:00	0
2009-04-22	19:13:00	0
2009-04-22	19:14:00	0
2009-04-22	19:15:00	0
2009-04-22	19:16:00	0
2009-04-22	19:17:00	0
2009-04-22	19:18:00	0
2009-04-22	19:19:00	0
2009-04-22	19:20:00	0
2009-04-22	19:21:00	0
2009-04-22	19:22:00	0
2009-04-22	19:23:00	0
2009-04-22	19:24:00	0
2009-04-22	19:25:00	0
2009-04-22	19:26:00	0
2009-04-22	19:27:00	0
2009-04-22	19:28:00	0
2009-04-22	19:29:00	0
2009-04-22	19:30:00	0
2009-04-22	19:31:00	0
2009-04-22	19:32:00	0
2009-04-22	19:33:00	0
2009-04-22	19:34:00	0
2009-04-22	19:35:00	0
2009-04-22	19:36:00	0
2009-04-22	19:37:00	407
2009-04-22	19:38:00	497
2009-04-22	19:39:00	0
2009-04-22	19:40:00	102
2009-04-22	19:41:00	90
2009-04-22	19:42:00	558
2009-04-22	19:43:00	289
2009-04-22	19:44:00	335
2009-04-22	19:45:00	0
2009-04-22	19:46:00	0
2009-04-22	19:47:00	228
2009-04-22	19:48:00	305
2009-04-22	19:49:00	305
2009-04-22	19:50:00	799
2009-04-22	19:51:00	707
2009-04-22	19:52:00	389
2009-04-22	19:53:00	517
2009-04-22	19:54:00	0
2009-04-22	19:55:00	13
2009-04-22	19:56:00	0
2009-04-22	19:57:00	90
2009-04-22	19:58:00	0
2009-04-22	19:59:00	0
2009-04-22	20:00:00	0
2009-04-22	20:01:00	0
2009-04-22	20:02:00	0
2009-04-22	20:03:00	0
2009-04-22	20:04:00	0
2009-04-22	20:05:00	0
2009-04-22	20:06:00	0
2009-04-22	20:07:00	0
2009-04-22	20:08:00	0
2009-04-22	20:09:00	0
2009-04-22	20:10:00	0
2009-04-22	20:11:00	0
2009-04-22	20:12:00	0
2009-04-22	20:13:00	0
2009-04-22	20:14:00	0
2009-04-22	20:15:00	0
2009-04-22	20:16:00	0
2009-04-22	20:17:00	0
2009-04-22	20:18:00	0
2009-04-22	20:19:00	0
2009-04-22	20:20:00	0
2009-04-22	20:21:00	0
2009-04-22	20:22:00	0
2009-04-22	20:23:00	0
2009-04-22	20:24:00	0
2009-04-22	20:25:00	0
2009-04-22	20:26:00	0
2009-04-22	20:27:00	0
2009-04-22	20:28:00	0
2009-04-22	20:29:00	0
2009-04-22	20:30:00	0
2009-04-22	20:31:00	0
2009-04-22	20:32:00	0
2009-04-22	20:33:00	0
2009-04-22	20:34:00	0
2009-04-22	20:35:00	0
2009-04-22	20:36:00	0
2009-04-22	20:37:00	0
2009-04-22	20:38:00	0
2009-04-22	20:39:00	0
2009-04-22	20:40:00	0
2009-04-22	20:41:00	0
2009-04-22	20:42:00	0
2009-04-22	20:43:00	0
2009-04-22	20:44:00	0
2009-04-22	20:45:00	0
2009-04-22	20:46:00	0
2009-04-22	20:47:00	0
2009-04-22	20:48:00	0
2009-04-22	20:49:00	0
2009-04-22	20:50:00	0
2009-04-22	20:51:00	0
2009-04-22	20:52:00	0
2009-04-22	20:53:00	0
2009-04-22	20:54:00	26
2009-04-22	20:55:00	0
2009-04-22	20:56:00	128
2009-04-22	20:57:00	102
2009-04-22	20:58:00	0
2009-04-22	20:59:00	0
2009-04-22	21:00:00	0
2009-04-22	21:01:00	0
2009-04-22	21:02:00	0
2009-04-22	21:03:00	0
2009-04-22	21:04:00	0
2009-04-22	21:05:00	0
2009-04-22	21:06:00	0
2009-04-22	21:07:00	0
2009-04-22	21:08:00	0
2009-04-22	21:09:00	0
2009-04-22	21:10:00	0
2009-04-22	21:11:00	0
2009-04-22	21:12:00	0
2009-04-22	21:13:00	0
2009-04-22	21:14:00	0
2009-04-22	21:15:00	0
2009-04-22	21:16:00	0
2009-04-22	21:17:00	0
2009-04-22	21:18:00	0
2009-04-22	21:19:00	0
2009-04-22	21:20:00	0
2009-04-22	21:21:00	0
2009-04-22	21:22:00	0
2009-04-22	21:23:00	0
2009-04-22	21:24:00	0
2009-04-22	21:25:00	0
2009-04-22	21:26:00	0
2009-04-22	21:27:00	0
2009-04-22	21:28:00	0
2009-04-22	21:29:00	0
2009-04-22	21:30:00	0
2009-04-22	21:31:00	0
2009-04-22	21:32:00	0
2009-04-22	21:33:00	0
2009-04-22	21:34:00	0
2009-04-22	21:35:00	0
2009-04-22	21:36:00	0
2009-04-22	21:37:00	0
2009-04-22	21:38:00	0
2009-04-22	21:39:00	0
2009-04-22	21:40:00	0
2009-04-22	21:41:00	0
2009-04-22	21:42:00	90
2009-04-22	21:43:00	0
2009-04-22	21:44:00	0
2009-04-22	21:45:00	0
2009-04-22	21:46:00	0
2009-04-22	21:47:00	0
2009-04-22	21:48:00	38
2009-04-22	21:49:00	0
2009-04-22	21:50:00	0
2009-04-22	21:51:00	0
2009-04-22	21:52:00	0
2009-04-22	21:53:00	0
2009-04-22	21:54:00	0
2009-04-22	21:55:00	0
2009-04-22	21:56:00	0
2009-04-22	21:57:00	0
2009-04-22	21:58:00	0
2009-04-22	21:59:00	0
2009-04-22	22:00:00	0
2009-04-22	22:01:00	0
2009-04-22	22:02:00	0
2009-04-22	22:03:00	0
2009-04-22	22:04:00	0
2009-04-22	22:05:00	0
2009-04-22	22:06:00	0
2009-04-22	22:07:00	0
2009-04-22	22:08:00	0
2009-04-22	22:09:00	0
2009-04-22	22:10:00	0
2009-04-22	22:11:00	0
2009-04-22	22:12:00	0
2009-04-22	22:13:00	0
2009-04-22	22:14:00	0
2009-04-22	22:15:00	0
2009-04-22	22:16:00	0
2009-04-22	22:17:00	0
2009-04-22	22:18:00	0
2009-04-22	22:19:00	0
2009-04-22	22:20:00	0
2009-04-22	22:21:00	0
2009-04-22	22:22:00	0
2009-04-22	22:23:00	0
2009-04-22	22:24:00	0
2009-04-22	22:25:00	0
2009-04-22	22:26:00	0
2009-04-22	22:27:00	0
2009-04-22	22:28:00	0
2009-04-22	22:29:00	0
2009-04-22	22:30:00	0
2009-04-22	22:31:00	0
2009-04-22	22:32:00	0
2009-04-22	22:33:00	0
2009-04-22	22:34:00	0
2009-04-22	22:35:00	0
2009-04-22	22:36:00	0
2009-04-22	22:37:00	0
2009-04-22	22:38:00	0
2009-04-22	22:39:00	0
2009-04-22	22:40:00	0
2009-04-22	22:41:00	0
2009-04-22	22:42:00	0
2009-04-22	22:43:00	0
2009-04-22	22:44:00	0
2009-04-22	22:45:00	0
2009-04-22	22:46:00	0
2009-04-22	22:47:00	0
2009-04-22	22:48:00	0
2009-04-22	22:49:00	0
2009-04-22	22:50:00	0
2009-04-22	22:51:00	0
2009-04-22	22:52:00	0
2009-04-22	22:53:00	0
2009-04-22	22:54:00	0
2009-04-22	22:55:00	0
2009-04-22	22:56:00	0
2009-04-22	22:57:00	0
2009-04-22	22:58:00	13
2009-04-22	22:59:00	141
2009-04-22	23:00:00	0
2009-04-22	23:01:00	26
2009-04-22	23:02:00	0
2009-04-22	23:03:00	0
2009-04-22	23:04:00	0
2009-04-22	23:05:00	0
2009-04-22	23:06:00	0
2009-04-22	23:07:00	0
2009-04-22	23:08:00	0
2009-04-22	23:09:00	0
2009-04-22	23:10:00	0
2009-04-22	23:11:00	0
2009-04-22	23:12:00	0
2009-04-22	23:13:00	0
2009-04-22	23:14:00	0
2009-04-22	23:15:00	0
2009-04-22	23:16:00	0
2009-04-22	23:17:00	0
2009-04-22	23:18:00	0
2009-04-22	23:19:00	0
2009-04-22	23:20:00	0
2009-04-22	23:21:00	0
2009-04-22	23:22:00	0
2009-04-22	23:23:00	0
2009-04-22	23:24:00	0
2009-04-22	23:25:00	0
2009-04-22	23:26:00	38
2009-04-22	23:27:00	0
2009-04-22	23:28:00	0
2009-04-22	23:29:00	0
2009-04-22	23:30:00	0
2009-04-22	23:31:00	0
2009-04-22	23:32:00	0
2009-04-22	23:33:00	26
2009-04-22	23:34:00	26
2009-04-22	23:35:00	0
2009-04-22	23:36:00	0
2009-04-22	23:37:00	0
2009-04-22	23:38:00	0
2009-04-22	23:39:00	0
2009-04-22	23:40:00	0
2009-04-22	23:41:00	0
2009-04-22	23:42:00	0
2009-04-22	23:43:00	0
2009-04-22	23:44:00	0
2009-04-22	23:45:00	0
2009-04-22	23:46:00	0
2009-04-22	23:47:00	0
2009-04-22	23:48:00	0
2009-04-22	23:49:00	0
2009-04-22	23:50:00	0
2009-04-22	23:51:00	0
2009-04-22	23:52:00	13
2009-04-22	23:53:00	0
2009-04-22	23:54:00	0
2009-04-22	23:55:00	0
2009-04-22	23:56:00	0
2009-04-22	23:57:00	0
2009-04-22	23:58:00	0
2009-04-22	23:59:00	0
2009-04-23	00:00:00	0
2009-04-23	00:01:00	0
2009-04-23	00:02:00	0
2009-04-23	00:03:00	0
2009-04-23	00:04:00	0
2009-04-23	00:05:00	0
2009-04-23	00:06:00	0
2009-04-23	00:07:00	0
2009-04-23	00:08:00	0
2009-04-23	00:09:00	0
2009-04-23	00:10:00	0
2009-04-23	00:11:00	13
2009-04-23	00:12:00	64
2009-04-23	00:13:00	0
2009-04-23	00:14:00	0
2009-04-23	00:15:00	0
2009-04-23	00:16:00	0
2009-04-23	00:17:00	0
2009-04-23	00:18:00	0
2009-04-23	00:19:00	0
2009-04-23	00:20:00	0
2009-04-23	00:21:00	0
2009-04-23	00:22:00	0
2009-04-23	00:23:00	0
2009-04-23	00:24:00	0
2009-04-23	00:25:00	0
2009-04-23	00:26:00	0
2009-04-23	00:27:00	0
2009-04-23	00:28:00	0
2009-04-23	00:29:00	0
2009-04-23	00:30:00	51
2009-04-23	00:31:00	0
2009-04-23	00:32:00	0
2009-04-23	00:33:00	0
2009-04-23	00:34:00	0
2009-04-23	00:35:00	0
2009-04-23	00:36:00	0
2009-04-23	00:37:00	0
2009-04-23	00:38:00	0
2009-04-23	00:39:00	0
2009-04-23	00:40:00	0
2009-04-23	00:41:00	0
2009-04-23	00:42:00	0
2009-04-23	00:43:00	0
2009-04-23	00:44:00	0
2009-04-23	00:45:00	0
2009-04-23	00:46:00	0
2009-04-23	00:47:00	0
2009-04-23	00:48:00	0
2009-04-23	00:49:00	0
2009-04-23	00:50:00	0
2009-04-23	00:51:00	0
2009-04-23	00:52:00	0
2009-04-23	00:53:00	0
2009-04-23	00:54:00	0
2009-04-23	00:55:00	0
2009-04-23	00:56:00	0
2009-04-23	00:57:00	0
2009-04-23	00:58:00	0
2009-04-23	00:59:00	0
2009-04-23	01:00:00	0
2009-04-23	01:01:00	0
2009-04-23	01:02:00	0
2009-04-23	01:03:00	0
2009-04-23	01:04:00	0
2009-04-23	01:05:00	0
2009-04-23	01:06:00	0
2009-04-23	01:07:00	0
2009-04-23	01:08:00	0
2009-04-23	01:09:00	0
2009-04-23	01:10:00	0
2009-04-23	01:11:00	0
2009-04-23	01:12:00	0
2009-04-23	01:13:00	0
2009-04-23	01:14:00	0
2009-04-23	01:15:00	0
2009-04-23	01:16:00	0
2009-04-23	01:17:00	0
2009-04-23	01:18:00	0
2009-04-23	01:19:00	0
2009-04-23	01:20:00	0
2009-04-23	01:21:00	0
2009-04-23	01:22:00	0
2009-04-23	01:23:00	0
2009-04-23	01:24:00	0
2009-04-23	01:25:00	0
2009-04-23	01:26:00	0
2009-04-23	01:27:00	0
2009-04-23	01:28:00	0
2009-04-23	01:29:00	0
2009-04-23	01:30:00	0
2009-04-23	01:31:00	0
2009-04-23	01:32:00	0
2009-04-23	01:33:00	0
2009-04-23	01:34:00	0
2009-04-23	01:35:00	0
2009-04-23	01:36:00	0
2009-04-23	01:37:00	26
2009-04-23	01:38:00	0
2009-04-23	01:39:00	141
2009-04-23	01:40:00	0
2009-04-23	01:41:00	0
2009-04-23	01:42:00	0
2009-04-23	01:43:00	0
2009-04-23	01:44:00	0
2009-04-23	01:45:00	0
2009-04-23	01:46:00	0
2009-04-23	01:47:00	13
2009-04-23	01:48:00	0
2009-04-23	01:49:00	0
2009-04-23	01:50:00	77
2009-04-23	01:51:00	13
2009-04-23	01:52:00	0
2009-04-23	01:53:00	0
2009-04-23	01:54:00	0
2009-04-23	01:55:00	0
2009-04-23	01:56:00	0
2009-04-23	01:57:00	0
2009-04-23	01:58:00	0
2009-04-23	01:59:00	0
2009-04-23	02:00:00	0
2009-04-23	02:01:00	0
2009-04-23	02:02:00	0
2009-04-23	02:03:00	0
2009-04-23	02:04:00	0
2009-04-23	02:05:00	0
2009-04-23	02:06:00	0
2009-04-23	02:07:00	0
2009-04-23	02:08:00	0
2009-04-23	02:09:00	0
2009-04-23	02:10:00	0
2009-04-23	02:11:00	0
2009-04-23	02:12:00	0
2009-04-23	02:13:00	0
2009-04-23	02:14:00	26
2009-04-23	02:15:00	0
2009-04-23	02:16:00	0
2009-04-23	02:17:00	0
2009-04-23	02:18:00	0
2009-04-23	02:19:00	0
2009-04-23	02:20:00	0
2009-04-23	02:21:00	0
2009-04-23	02:22:00	0
2009-04-23	02:23:00	0
2009-04-23	02:24:00	0
2009-04-23	02:25:00	0
2009-04-23	02:26:00	0
2009-04-23	02:27:00	0
2009-04-23	02:28:00	0
2009-04-23	02:29:00	0
2009-04-23	02:30:00	0
2009-04-23	02:31:00	0
2009-04-23	02:32:00	0
2009-04-23	02:33:00	0
2009-04-23	02:34:00	0
2009-04-23	02:35:00	0
2009-04-23	02:36:00	0
2009-04-23	02:37:00	0
2009-04-23	02:38:00	0
2009-04-23	02:39:00	0
2009-04-23	02:40:00	0
2009-04-23	02:41:00	0
2009-04-23	02:42:00	0
2009-04-23	02:43:00	0
2009-04-23	02:44:00	0
2009-04-23	02:45:00	0
2009-04-23	02:46:00	0
2009-04-23	02:47:00	0
2009-04-23	02:48:00	0
2009-04-23	02:49:00	0
2009-04-23	02:50:00	0
2009-04-23	02:51:00	0
2009-04-23	02:52:00	0
2009-04-23	02:53:00	0
2009-04-23	02:54:00	0
2009-04-23	02:55:00	0
2009-04-23	02:56:00	0
2009-04-23	02:57:00	0
2009-04-23	02:58:00	0
2009-04-23	02:59:00	0
2009-04-23	03:00:00	0
2009-04-23	03:01:00	0
2009-04-23	03:02:00	0
2009-04-23	03:03:00	0
2009-04-23	03:04:00	0
2009-04-23	03:05:00	0
2009-04-23	03:06:00	0
2009-04-23	03:07:00	0
2009-04-23	03:08:00	0
2009-04-23	03:09:00	0
2009-04-23	03:10:00	0
2009-04-23	03:11:00	0
2009-04-23	03:12:00	0
2009-04-23	03:13:00	0
2009-04-23	03:14:00	0
2009-04-23	03:15:00	0
2009-04-23	03:16:00	13
2009-04-23	03:17:00	0
2009-04-23	03:18:00	0
2009-04-23	03:19:00	0
2009-04-23	03:20:00	0
2009-04-23	03:21:00	0
2009-04-23	03:22:00	0
2009-04-23	03:23:00	0
2009-04-23	03:24:00	0
2009-04-23	03:25:00	0
2009-04-23	03:26:00	0
2009-04-23	03:27:00	0
2009-04-23	03:28:00	0
2009-04-23	03:29:00	0
2009-04-23	03:30:00	0
2009-04-23	03:31:00	0
2009-04-23	03:32:00	0
2009-04-23	03:33:00	0
2009-04-23	03:34:00	13
2009-04-23	03:35:00	182
2009-04-23	03:36:00	0
2009-04-23	03:37:00	0
2009-04-23	03:38:00	0
2009-04-23	03:39:00	0
2009-04-23	03:40:00	0
2009-04-23	03:41:00	0
2009-04-23	03:42:00	0
2009-04-23	03:43:00	38
2009-04-23	03:44:00	0
2009-04-23	03:45:00	0
2009-04-23	03:46:00	0
2009-04-23	03:47:00	0
2009-04-23	03:48:00	0
2009-04-23	03:49:00	0
2009-04-23	03:50:00	0
2009-04-23	03:51:00	0
2009-04-23	03:52:00	0
2009-04-23	03:53:00	26
2009-04-23	03:54:00	0
2009-04-23	03:55:00	0
2009-04-23	03:56:00	0
2009-04-23	03:57:00	26
2009-04-23	03:58:00	26
2009-04-23	03:59:00	0
2009-04-23	04:00:00	0
2009-04-23	04:01:00	0
2009-04-23	04:02:00	0
2009-04-23	04:03:00	0
2009-04-23	04:04:00	0
2009-04-23	04:05:00	0
2009-04-23	04:06:00	0
2009-04-23	04:07:00	0
2009-04-23	04:08:00	0
2009-04-23	04:09:00	0
2009-04-23	04:10:00	0
2009-04-23	04:11:00	0
2009-04-23	04:12:00	0
2009-04-23	04:13:00	0
2009-04-23	04:14:00	0
2009-04-23	04:15:00	0
2009-04-23	04:16:00	0
2009-04-23	04:17:00	0
2009-04-23	04:18:00	0
2009-04-23	04:19:00	0
2009-04-23	04:20:00	0
2009-04-23	04:21:00	0
2009-04-23	04:22:00	0
2009-04-23	04:23:00	0
2009-04-23	04:24:00	0
2009-04-23	04:25:00	0
2009-04-23	04:26:00	0
2009-04-23	04:27:00	0
2009-04-23	04:28:00	0
2009-04-23	04:29:00	0
2009-04-23	04:30:00	0
2009-04-23	04:31:00	0
2009-04-23	04:32:00	0
2009-04-23	04:33:00	26
2009-04-23	04:34:00	0
2009-04-23	04:35:00	77
2009-04-23	04:36:00	0
2009-04-23	04:37:00	0
2009-04-23	04:38:00	0
2009-04-23	04:39:00	0
2009-04-23	04:40:00	0
2009-04-23	04:41:00	0
2009-04-23	04:42:00	0
2009-04-23	04:43:00	0
2009-04-23	04:44:00	0
2009-04-23	04:45:00	0
2009-04-23	04:46:00	0
2009-04-23	04:47:00	0
2009-04-23	04:48:00	0
2009-04-23	04:49:00	0
2009-04-23	04:50:00	0
2009-04-23	04:51:00	0
2009-04-23	04:52:00	0
2009-04-23	04:53:00	0
2009-04-23	04:54:00	0
2009-04-23	04:55:00	0
2009-04-23	04:56:00	0
2009-04-23	04:57:00	0
2009-04-23	04:58:00	0
2009-04-23	04:59:00	0
2009-04-23	05:00:00	0
2009-04-23	05:01:00	0
2009-04-23	05:02:00	0
2009-04-23	05:03:00	0
2009-04-23	05:04:00	0
2009-04-23	05:05:00	0
2009-04-23	05:06:00	0
2009-04-23	05:07:00	0
2009-04-23	05:08:00	0
2009-04-23	05:09:00	0
2009-04-23	05:10:00	0
2009-04-23	05:11:00	0
2009-04-23	05:12:00	0
2009-04-23	05:13:00	0
2009-04-23	05:14:00	0
2009-04-23	05:15:00	0
2009-04-23	05:16:00	0
2009-04-23	05:17:00	0
2009-04-23	05:18:00	0
2009-04-23	05:19:00	0
2009-04-23	05:20:00	0
2009-04-23	05:21:00	0
2009-04-23	05:22:00	0
2009-04-23	05:23:00	0
2009-04-23	05:24:00	0
2009-04-23	05:25:00	0
2009-04-23	05:26:00	0
2009-04-23	05:27:00	0
2009-04-23	05:28:00	0
2009-04-23	05:29:00	0
2009-04-23	05:30:00	0
2009-04-23	05:31:00	13
2009-04-23	05:32:00	64
2009-04-23	05:33:00	154
2009-04-23	05:34:00	38
2009-04-23	05:35:00	13
2009-04-23	05:36:00	0
2009-04-23	05:37:00	640
2009-04-23	05:38:00	389
2009-04-23	05:39:00	0
2009-04-23	05:40:00	0
2009-04-23	05:41:00	1029
2009-04-23	05:42:00	707
2009-04-23	05:43:00	0
2009-04-23	05:44:00	90
2009-04-23	05:45:00	26
2009-04-23	05:46:00	26
2009-04-23	05:47:00	38
2009-04-23	05:48:00	305
2009-04-23	05:49:00	128
2009-04-23	05:50:00	154
2009-04-23	05:51:00	64
2009-04-23	05:52:00	51
2009-04-23	05:53:00	102
2009-04-23	05:54:00	305
2009-04-23	05:55:00	1324
2009-04-23	05:56:00	0
2009-04-23	05:57:00	51
2009-04-23	05:58:00	228
2009-04-23	05:59:00	141
2009-04-23	06:00:00	517
2009-04-23	06:01:00	873
2009-04-23	06:02:00	620
2009-04-23	06:03:00	353
2009-04-23	06:04:00	274
2009-04-23	06:05:00	497
2009-04-23	06:06:00	64
2009-04-23	06:07:00	0
2009-04-23	06:08:00	64
2009-04-23	06:09:00	64
2009-04-23	06:10:00	0
2009-04-23	06:11:00	0
2009-04-23	06:12:00	259
2009-04-23	06:13:00	407
2009-04-23	06:14:00	102
2009-04-23	06:15:00	389
2009-04-23	06:16:00	154
2009-04-23	06:17:00	141
2009-04-23	06:18:00	228
2009-04-23	06:19:00	228
2009-04-23	06:20:00	228
2009-04-23	06:21:00	182
2009-04-23	06:22:00	141
2009-04-23	06:23:00	38
2009-04-23	06:24:00	141
2009-04-23	06:25:00	166
2009-04-23	06:26:00	38
2009-04-23	06:27:00	0
2009-04-23	06:28:00	154
2009-04-23	06:29:00	38
2009-04-23	06:30:00	0
2009-04-23	06:31:00	0
2009-04-23	06:32:00	38
2009-04-23	06:33:00	0
2009-04-23	06:34:00	128
2009-04-23	06:35:00	0
2009-04-23	06:36:00	77
2009-04-23	06:37:00	0
2009-04-23	06:38:00	0
2009-04-23	06:39:00	0
2009-04-23	06:40:00	0
2009-04-23	06:41:00	0
2009-04-23	06:42:00	0
2009-04-23	06:43:00	243
2009-04-23	06:44:00	620
2009-04-23	06:45:00	259
2009-04-23	06:46:00	0
2009-04-23	06:47:00	0
2009-04-23	06:48:00	0
2009-04-23	06:49:00	77
2009-04-23	06:50:00	371
2009-04-23	06:51:00	371
2009-04-23	06:52:00	182
2009-04-23	06:53:00	166
2009-04-23	06:54:00	371
2009-04-23	06:55:00	0
2009-04-23	06:56:00	0
2009-04-23	06:57:00	0
2009-04-23	06:58:00	0
2009-04-23	06:59:00	0
2009-04-23	07:00:00	0
2009-04-23	07:01:00	0
2009-04-23	07:02:00	0
2009-04-23	07:03:00	0
2009-04-23	07:04:00	0
2009-04-23	07:05:00	0
2009-04-23	07:06:00	13
2009-04-23	07:07:00	0
2009-04-23	07:08:00	0
2009-04-23	07:09:00	0
2009-04-23	07:10:00	243
2009-04-23	07:11:00	228
2009-04-23	07:12:00	38
2009-04-23	07:13:00	1201
2009-04-23	07:14:00	371
2009-04-23	07:15:00	77
2009-04-23	07:16:00	0
2009-04-23	07:17:00	0
2009-04-23	07:18:00	0
2009-04-23	07:19:00	0
2009-04-23	07:20:00	115
2009-04-23	07:21:00	320
2009-04-23	07:22:00	579
2009-04-23	07:23:00	38
2009-04-23	07:24:00	0
2009-04-23	07:25:00	0
2009-04-23	07:26:00	0
2009-04-23	07:27:00	77
2009-04-23	07:28:00	0
2009-04-23	07:29:00	0
2009-04-23	07:30:00	0
2009-04-23	07:31:00	128
2009-04-23	07:32:00	320
2009-04-23	07:33:00	26
2009-04-23	07:34:00	0
2009-04-23	07:35:00	0
2009-04-23	07:36:00	0
2009-04-23	07:37:00	13
2009-04-23	07:38:00	0
2009-04-23	07:39:00	0
2009-04-23	07:40:00	0
2009-04-23	07:41:00	0
2009-04-23	07:42:00	0
2009-04-23	07:43:00	0
2009-04-23	07:44:00	0
2009-04-23	07:45:00	0
2009-04-23	07:46:00	64
2009-04-23	07:47:00	212
2009-04-23	07:48:00	26
2009-04-23	07:49:00	873
2009-04-23	07:50:00	197
2009-04-23	07:51:00	497
2009-04-23	07:52:00	371
2009-04-23	07:53:00	141
2009-04-23	07:54:00	407
2009-04-23	07:55:00	389
2009-04-23	07:56:00	443
2009-04-23	07:57:00	335
2009-04-23	07:58:00	0
2009-04-23	07:59:00	0
2009-04-23	08:00:00	0
2009-04-23	08:01:00	0
2009-04-23	08:02:00	0
2009-04-23	08:03:00	0
2009-04-23	08:04:00	0
2009-04-23	08:05:00	0
2009-04-23	08:06:00	0
2009-04-23	08:07:00	0
2009-04-23	08:08:00	0
2009-04-23	08:09:00	873
2009-04-23	08:10:00	128
2009-04-23	08:11:00	0
2009-04-23	08:12:00	0
2009-04-23	08:13:00	26
2009-04-23	08:14:00	51
2009-04-23	08:15:00	0
2009-04-23	08:16:00	320
2009-04-23	08:17:00	0
2009-04-23	08:18:00	0
2009-04-23	08:19:00	0
2009-04-23	08:20:00	0
2009-04-23	08:21:00	0
2009-04-23	08:22:00	0
2009-04-23	08:23:00	0
2009-04-23	08:24:00	0
2009-04-23	08:25:00	0
2009-04-23	08:26:00	0
2009-04-23	08:27:00	0
2009-04-23	08:28:00	0
2009-04-23	08:29:00	0
2009-04-23	08:30:00	0
2009-04-23	08:31:00	0
2009-04-23	08:32:00	0
2009-04-23	08:33:00	0
2009-04-23	08:34:00	0
2009-04-23	08:35:00	0
2009-04-23	08:36:00	0
2009-04-23	08:37:00	0
2009-04-23	08:38:00	13
2009-04-23	08:39:00	0
2009-04-23	08:40:00	0
2009-04-23	08:41:00	13
2009-04-23	08:42:00	0
2009-04-23	08:43:00	0
2009-04-23	08:44:00	38
2009-04-23	08:45:00	0
2009-04-23	08:46:00	0
2009-04-23	08:47:00	0
2009-04-23	08:48:00	0
2009-04-23	08:49:00	0
2009-04-23	08:50:00	0
2009-04-23	08:51:00	0
2009-04-23	08:52:00	0
2009-04-23	08:53:00	0
2009-04-23	08:54:00	0
2009-04-23	08:55:00	0
2009-04-23	08:56:00	0
2009-04-23	08:57:00	0
2009-04-23	08:58:00	0
2009-04-23	08:59:00	0
2009-04-23	09:00:00	38
2009-04-23	09:01:00	0
2009-04-23	09:02:00	0
2009-04-23	09:03:00	26
2009-04-23	09:04:00	13
2009-04-23	09:05:00	26
2009-04-23	09:06:00	13
2009-04-23	09:07:00	228
2009-04-23	09:08:00	0
[truncated: 19,611 more rows]

## Sheet: 5.6.09
Actogram, Copy Raw Data, All Days
Identity:	Meg
Filename:	E:\Active Research Files\meloxicam titre canine\cases\meg\Meg 5.6.09.AWC
Gender:	F
Age:	10
Height:	61.0 cm	24.0 in
Weight:	16.6 kg	36.6 lbs
Start Date:	06-May-2009 (Wed)
Start Time:	18:00:00
Interval:	1.00 mins
Date Stamp:	Time Stamp:	Activity Data:	Marker Press:
2009-05-06	00:00:00	0
2009-05-06	00:01:00	0
2009-05-06	00:02:00	0
2009-05-06	00:03:00	0
2009-05-06	00:04:00	0
2009-05-06	00:05:00	0
2009-05-06	00:06:00	0
2009-05-06	00:07:00	0
2009-05-06	00:08:00	0
2009-05-06	00:09:00	0
2009-05-06	00:10:00	0
2009-05-06	00:11:00	0
2009-05-06	00:12:00	0
2009-05-06	00:13:00	0
2009-05-06	00:14:00	0
2009-05-06	00:15:00	0
2009-05-06	00:16:00	0
2009-05-06	00:17:00	0
2009-05-06	00:18:00	0
2009-05-06	00:19:00	0
2009-05-06	00:20:00	0
2009-05-06	00:21:00	0
2009-05-06	00:22:00	0
2009-05-06	00:23:00	0
2009-05-06	00:24:00	0
2009-05-06	00:25:00	0
2009-05-06	00:26:00	0
2009-05-06	00:27:00	0
2009-05-06	00:28:00	0
2009-05-06	00:29:00	0
2009-05-06	00:30:00	0
2009-05-06	00:31:00	0
2009-05-06	00:32:00	0
2009-05-06	00:33:00	0
2009-05-06	00:34:00	0
2009-05-06	00:35:00	0
2009-05-06	00:36:00	0
2009-05-06	00:37:00	0
2009-05-06	00:38:00	0
2009-05-06	00:39:00	0
2009-05-06	00:40:00	0
2009-05-06	00:41:00	0
2009-05-06	00:42:00	0
2009-05-06	00:43:00	0
2009-05-06	00:44:00	0
2009-05-06	00:45:00	0
2009-05-06	00:46:00	0
2009-05-06	00:47:00	0
2009-05-06	00:48:00	0
2009-05-06	00:49:00	0
2009-05-06	00:50:00	0
2009-05-06	00:51:00	0
2009-05-06	00:52:00	0
2009-05-06	00:53:00	0
2009-05-06	00:54:00	0
2009-05-06	00:55:00	0
2009-05-06	00:56:00	0
2009-05-06	00:57:00	0
2009-05-06	00:58:00	0
2009-05-06	00:59:00	0
2009-05-06	01:00:00	0
2009-05-06	01:01:00	0
2009-05-06	01:02:00	0
2009-05-06	01:03:00	0
2009-05-06	01:04:00	0
2009-05-06	01:05:00	0
2009-05-06	01:06:00	0
2009-05-06	01:07:00	0
2009-05-06	01:08:00	0
2009-05-06	01:09:00	0
2009-05-06	01:10:00	0
2009-05-06	01:11:00	0
2009-05-06	01:12:00	0
2009-05-06	01:13:00	0
2009-05-06	01:14:00	0
2009-05-06	01:15:00	0
2009-05-06	01:16:00	0
2009-05-06	01:17:00	0
2009-05-06	01:18:00	0
2009-05-06	01:19:00	0
2009-05-06	01:20:00	0
2009-05-06	01:21:00	0
2009-05-06	01:22:00	0
2009-05-06	01:23:00	0
2009-05-06	01:24:00	0
2009-05-06	01:25:00	0
2009-05-06	01:26:00	0
2009-05-06	01:27:00	0
2009-05-06	01:28:00	0
2009-05-06	01:29:00	0
2009-05-06	01:30:00	0
2009-05-06	01:31:00	0
2009-05-06	01:32:00	0
2009-05-06	01:33:00	0
2009-05-06	01:34:00	0
2009-05-06	01:35:00	0
2009-05-06	01:36:00	0
2009-05-06	01:37:00	0
2009-05-06	01:38:00	0
2009-05-06	01:39:00	0
2009-05-06	01:40:00	0
2009-05-06	01:41:00	0
2009-05-06	01:42:00	0
2009-05-06	01:43:00	0
2009-05-06	01:44:00	0
2009-05-06	01:45:00	0
2009-05-06	01:46:00	0
2009-05-06	01:47:00	0
2009-05-06	01:48:00	0
2009-05-06	01:49:00	0
2009-05-06	01:50:00	0
2009-05-06	01:51:00	0
2009-05-06	01:52:00	0
2009-05-06	01:53:00	0
2009-05-06	01:54:00	0
2009-05-06	01:55:00	0
2009-05-06	01:56:00	0
2009-05-06	01:57:00	0
2009-05-06	01:58:00	0
2009-05-06	01:59:00	0
2009-05-06	02:00:00	0
2009-05-06	02:01:00	0
2009-05-06	02:02:00	0
2009-05-06	02:03:00	0
2009-05-06	02:04:00	0
2009-05-06	02:05:00	0
2009-05-06	02:06:00	0
2009-05-06	02:07:00	0
2009-05-06	02:08:00	0
2009-05-06	02:09:00	0
2009-05-06	02:10:00	0
2009-05-06	02:11:00	0
2009-05-06	02:12:00	0
2009-05-06	02:13:00	0
2009-05-06	02:14:00	0
2009-05-06	02:15:00	0
2009-05-06	02:16:00	0
2009-05-06	02:17:00	0
2009-05-06	02:18:00	0
2009-05-06	02:19:00	0
2009-05-06	02:20:00	0
2009-05-06	02:21:00	0
2009-05-06	02:22:00	0
2009-05-06	02:23:00	0
2009-05-06	02:24:00	0
2009-05-06	02:25:00	0
2009-05-06	02:26:00	0
2009-05-06	02:27:00	0
2009-05-06	02:28:00	0
2009-05-06	02:29:00	0
2009-05-06	02:30:00	0
2009-05-06	02:31:00	0
2009-05-06	02:32:00	0
2009-05-06	02:33:00	0
2009-05-06	02:34:00	0
2009-05-06	02:35:00	0
2009-05-06	02:36:00	0
2009-05-06	02:37:00	0
2009-05-06	02:38:00	0
2009-05-06	02:39:00	0
2009-05-06	02:40:00	0
2009-05-06	02:41:00	0
2009-05-06	02:42:00	0
2009-05-06	02:43:00	0
2009-05-06	02:44:00	0
2009-05-06	02:45:00	0
2009-05-06	02:46:00	0
2009-05-06	02:47:00	0
2009-05-06	02:48:00	0
2009-05-06	02:49:00	0
2009-05-06	02:50:00	0
2009-05-06	02:51:00	0
2009-05-06	02:52:00	0
2009-05-06	02:53:00	0
2009-05-06	02:54:00	0
2009-05-06	02:55:00	0
2009-05-06	02:56:00	0
2009-05-06	02:57:00	0
2009-05-06	02:58:00	0
2009-05-06	02:59:00	0
2009-05-06	03:00:00	0
2009-05-06	03:01:00	0
2009-05-06	03:02:00	0
2009-05-06	03:03:00	0
2009-05-06	03:04:00	0
2009-05-06	03:05:00	0
2009-05-06	03:06:00	0
2009-05-06	03:07:00	0
2009-05-06	03:08:00	0
2009-05-06	03:09:00	0
2009-05-06	03:10:00	0
2009-05-06	03:11:00	0
2009-05-06	03:12:00	0
2009-05-06	03:13:00	0
2009-05-06	03:14:00	0
2009-05-06	03:15:00	0
2009-05-06	03:16:00	0
2009-05-06	03:17:00	0
2009-05-06	03:18:00	0
2009-05-06	03:19:00	0
2009-05-06	03:20:00	0
2009-05-06	03:21:00	0
2009-05-06	03:22:00	0
2009-05-06	03:23:00	0
2009-05-06	03:24:00	0
2009-05-06	03:25:00	0
2009-05-06	03:26:00	0
2009-05-06	03:27:00	0
2009-05-06	03:28:00	0
2009-05-06	03:29:00	0
2009-05-06	03:30:00	0
2009-05-06	03:31:00	0
2009-05-06	03:32:00	0
2009-05-06	03:33:00	0
2009-05-06	03:34:00	0
2009-05-06	03:35:00	0
2009-05-06	03:36:00	0
2009-05-06	03:37:00	0
2009-05-06	03:38:00	0
2009-05-06	03:39:00	0
2009-05-06	03:40:00	0
2009-05-06	03:41:00	0
2009-05-06	03:42:00	0
2009-05-06	03:43:00	0
2009-05-06	03:44:00	0
2009-05-06	03:45:00	0
2009-05-06	03:46:00	0
2009-05-06	03:47:00	0
2009-05-06	03:48:00	0
2009-05-06	03:49:00	0
2009-05-06	03:50:00	0
2009-05-06	03:51:00	0
2009-05-06	03:52:00	0
2009-05-06	03:53:00	0
2009-05-06	03:54:00	0
2009-05-06	03:55:00	0
2009-05-06	03:56:00	0
2009-05-06	03:57:00	0
2009-05-06	03:58:00	0
2009-05-06	03:59:00	0
2009-05-06	04:00:00	0
2009-05-06	04:01:00	0
2009-05-06	04:02:00	0
2009-05-06	04:03:00	0
2009-05-06	04:04:00	0
2009-05-06	04:05:00	0
2009-05-06	04:06:00	0
2009-05-06	04:07:00	0
2009-05-06	04:08:00	0
2009-05-06	04:09:00	0
2009-05-06	04:10:00	0
2009-05-06	04:11:00	0
2009-05-06	04:12:00	0
2009-05-06	04:13:00	0
2009-05-06	04:14:00	0
2009-05-06	04:15:00	0
2009-05-06	04:16:00	0
2009-05-06	04:17:00	0
2009-05-06	04:18:00	0
2009-05-06	04:19:00	0
2009-05-06	04:20:00	0
2009-05-06	04:21:00	0
2009-05-06	04:22:00	0
2009-05-06	04:23:00	0
2009-05-06	04:24:00	0
2009-05-06	04:25:00	0
2009-05-06	04:26:00	0
2009-05-06	04:27:00	0
2009-05-06	04:28:00	0
2009-05-06	04:29:00	0
2009-05-06	04:30:00	0
2009-05-06	04:31:00	0
2009-05-06	04:32:00	0
2009-05-06	04:33:00	0
2009-05-06	04:34:00	0
2009-05-06	04:35:00	0
2009-05-06	04:36:00	0
2009-05-06	04:37:00	0
2009-05-06	04:38:00	0
2009-05-06	04:39:00	0
2009-05-06	04:40:00	0
2009-05-06	04:41:00	0
2009-05-06	04:42:00	0
2009-05-06	04:43:00	0
2009-05-06	04:44:00	0
2009-05-06	04:45:00	0
2009-05-06	04:46:00	0
2009-05-06	04:47:00	0
2009-05-06	04:48:00	0
2009-05-06	04:49:00	0
2009-05-06	04:50:00	0
2009-05-06	04:51:00	0
2009-05-06	04:52:00	0
2009-05-06	04:53:00	0
2009-05-06	04:54:00	0
2009-05-06	04:55:00	0
2009-05-06	04:56:00	0
2009-05-06	04:57:00	0
2009-05-06	04:58:00	0
2009-05-06	04:59:00	0
2009-05-06	05:00:00	0
2009-05-06	05:01:00	0
2009-05-06	05:02:00	0
2009-05-06	05:03:00	0
2009-05-06	05:04:00	0
2009-05-06	05:05:00	0
2009-05-06	05:06:00	0
2009-05-06	05:07:00	0
2009-05-06	05:08:00	0
2009-05-06	05:09:00	0
2009-05-06	05:10:00	0
2009-05-06	05:11:00	0
2009-05-06	05:12:00	0
2009-05-06	05:13:00	0
2009-05-06	05:14:00	0
2009-05-06	05:15:00	0
2009-05-06	05:16:00	0
2009-05-06	05:17:00	0
2009-05-06	05:18:00	0
2009-05-06	05:19:00	0
2009-05-06	05:20:00	0
2009-05-06	05:21:00	0
2009-05-06	05:22:00	0
2009-05-06	05:23:00	0
2009-05-06	05:24:00	0
2009-05-06	05:25:00	0
2009-05-06	05:26:00	0
2009-05-06	05:27:00	0
2009-05-06	05:28:00	0
2009-05-06	05:29:00	0
2009-05-06	05:30:00	0
2009-05-06	05:31:00	0
2009-05-06	05:32:00	0
2009-05-06	05:33:00	0
2009-05-06	05:34:00	0
2009-05-06	05:35:00	0
2009-05-06	05:36:00	0
2009-05-06	05:37:00	0
2009-05-06	05:38:00	0
2009-05-06	05:39:00	0
2009-05-06	05:40:00	0
2009-05-06	05:41:00	0
2009-05-06	05:42:00	0
2009-05-06	05:43:00	0
2009-05-06	05:44:00	0
2009-05-06	05:45:00	0
2009-05-06	05:46:00	0
2009-05-06	05:47:00	0
2009-05-06	05:48:00	0
2009-05-06	05:49:00	0
2009-05-06	05:50:00	0
2009-05-06	05:51:00	0
2009-05-06	05:52:00	0
2009-05-06	05:53:00	0
2009-05-06	05:54:00	0
2009-05-06	05:55:00	0
2009-05-06	05:56:00	0
2009-05-06	05:57:00	0
2009-05-06	05:58:00	0
2009-05-06	05:59:00	0
2009-05-06	06:00:00	0
2009-05-06	06:01:00	0
2009-05-06	06:02:00	0
2009-05-06	06:03:00	0
2009-05-06	06:04:00	0
2009-05-06	06:05:00	0
2009-05-06	06:06:00	0
2009-05-06	06:07:00	0
2009-05-06	06:08:00	0
2009-05-06	06:09:00	0
2009-05-06	06:10:00	0
2009-05-06	06:11:00	0
2009-05-06	06:12:00	0
2009-05-06	06:13:00	0
2009-05-06	06:14:00	0
2009-05-06	06:15:00	0
2009-05-06	06:16:00	0
2009-05-06	06:17:00	0
2009-05-06	06:18:00	0
2009-05-06	06:19:00	0
2009-05-06	06:20:00	0
2009-05-06	06:21:00	0
2009-05-06	06:22:00	0
2009-05-06	06:23:00	0
2009-05-06	06:24:00	0
2009-05-06	06:25:00	0
2009-05-06	06:26:00	0
2009-05-06	06:27:00	0
2009-05-06	06:28:00	0
2009-05-06	06:29:00	0
2009-05-06	06:30:00	0
2009-05-06	06:31:00	0
2009-05-06	06:32:00	0
2009-05-06	06:33:00	0
2009-05-06	06:34:00	0
2009-05-06	06:35:00	0
2009-05-06	06:36:00	0
2009-05-06	06:37:00	0
2009-05-06	06:38:00	0
2009-05-06	06:39:00	0
2009-05-06	06:40:00	0
2009-05-06	06:41:00	0
2009-05-06	06:42:00	0
2009-05-06	06:43:00	0
2009-05-06	06:44:00	0
2009-05-06	06:45:00	0
2009-05-06	06:46:00	0
2009-05-06	06:47:00	0
2009-05-06	06:48:00	0
2009-05-06	06:49:00	0
2009-05-06	06:50:00	0
2009-05-06	06:51:00	0
2009-05-06	06:52:00	0
2009-05-06	06:53:00	0
2009-05-06	06:54:00	0
2009-05-06	06:55:00	0
2009-05-06	06:56:00	0
2009-05-06	06:57:00	0
2009-05-06	06:58:00	0
2009-05-06	06:59:00	0
2009-05-06	07:00:00	0
2009-05-06	07:01:00	0
2009-05-06	07:02:00	0
2009-05-06	07:03:00	0
2009-05-06	07:04:00	0
2009-05-06	07:05:00	0
2009-05-06	07:06:00	0
2009-05-06	07:07:00	0
2009-05-06	07:08:00	0
2009-05-06	07:09:00	0
2009-05-06	07:10:00	0
2009-05-06	07:11:00	0
2009-05-06	07:12:00	0
2009-05-06	07:13:00	0
2009-05-06	07:14:00	0
2009-05-06	07:15:00	0
2009-05-06	07:16:00	0
2009-05-06	07:17:00	0
2009-05-06	07:18:00	0
2009-05-06	07:19:00	0
2009-05-06	07:20:00	0
2009-05-06	07:21:00	0
2009-05-06	07:22:00	0
2009-05-06	07:23:00	0
2009-05-06	07:24:00	0
2009-05-06	07:25:00	0
2009-05-06	07:26:00	0
2009-05-06	07:27:00	0
2009-05-06	07:28:00	0
2009-05-06	07:29:00	0
2009-05-06	07:30:00	0
2009-05-06	07:31:00	0
2009-05-06	07:32:00	0
2009-05-06	07:33:00	0
2009-05-06	07:34:00	0
2009-05-06	07:35:00	0
2009-05-06	07:36:00	0
2009-05-06	07:37:00	0
2009-05-06	07:38:00	0
2009-05-06	07:39:00	0
2009-05-06	07:40:00	0
2009-05-06	07:41:00	0
2009-05-06	07:42:00	0
2009-05-06	07:43:00	0
2009-05-06	07:44:00	0
2009-05-06	07:45:00	0
2009-05-06	07:46:00	0
2009-05-06	07:47:00	0
2009-05-06	07:48:00	0
2009-05-06	07:49:00	0
2009-05-06	07:50:00	0
2009-05-06	07:51:00	0
2009-05-06	07:52:00	0
2009-05-06	07:53:00	0
2009-05-06	07:54:00	0
2009-05-06	07:55:00	0
2009-05-06	07:56:00	0
2009-05-06	07:57:00	0
2009-05-06	07:58:00	0
2009-05-06	07:59:00	0
2009-05-06	08:00:00	0
2009-05-06	08:01:00	0
2009-05-06	08:02:00	0
2009-05-06	08:03:00	0
2009-05-06	08:04:00	0
2009-05-06	08:05:00	0
2009-05-06	08:06:00	0
2009-05-06	08:07:00	0
2009-05-06	08:08:00	0
2009-05-06	08:09:00	0
2009-05-06	08:10:00	0
2009-05-06	08:11:00	0
2009-05-06	08:12:00	0
2009-05-06	08:13:00	0
2009-05-06	08:14:00	0
2009-05-06	08:15:00	0
2009-05-06	08:16:00	0
2009-05-06	08:17:00	0
2009-05-06	08:18:00	0
2009-05-06	08:19:00	0
2009-05-06	08:20:00	0
2009-05-06	08:21:00	0
2009-05-06	08:22:00	0
2009-05-06	08:23:00	0
2009-05-06	08:24:00	0
2009-05-06	08:25:00	0
2009-05-06	08:26:00	0
2009-05-06	08:27:00	0
2009-05-06	08:28:00	0
2009-05-06	08:29:00	0
2009-05-06	08:30:00	0
2009-05-06	08:31:00	0
2009-05-06	08:32:00	0
2009-05-06	08:33:00	0
2009-05-06	08:34:00	0
2009-05-06	08:35:00	0
2009-05-06	08:36:00	0
2009-05-06	08:37:00	0
2009-05-06	08:38:00	0
2009-05-06	08:39:00	0
2009-05-06	08:40:00	0
2009-05-06	08:41:00	0
2009-05-06	08:42:00	0
2009-05-06	08:43:00	0
2009-05-06	08:44:00	0
2009-05-06	08:45:00	0
2009-05-06	08:46:00	0
2009-05-06	08:47:00	0
2009-05-06	08:48:00	0
2009-05-06	08:49:00	0
2009-05-06	08:50:00	0
2009-05-06	08:51:00	0
2009-05-06	08:52:00	0
2009-05-06	08:53:00	0
2009-05-06	08:54:00	0
2009-05-06	08:55:00	0
2009-05-06	08:56:00	0
2009-05-06	08:57:00	0
2009-05-06	08:58:00	0
2009-05-06	08:59:00	0
2009-05-06	09:00:00	0
2009-05-06	09:01:00	0
2009-05-06	09:02:00	0
2009-05-06	09:03:00	0
2009-05-06	09:04:00	0
2009-05-06	09:05:00	0
2009-05-06	09:06:00	0
2009-05-06	09:07:00	0
2009-05-06	09:08:00	0
2009-05-06	09:09:00	0
2009-05-06	09:10:00	0
2009-05-06	09:11:00	0
2009-05-06	09:12:00	0
2009-05-06	09:13:00	0
2009-05-06	09:14:00	0
2009-05-06	09:15:00	0
2009-05-06	09:16:00	0
2009-05-06	09:17:00	0
2009-05-06	09:18:00	0
2009-05-06	09:19:00	0
2009-05-06	09:20:00	0
2009-05-06	09:21:00	0
2009-05-06	09:22:00	0
2009-05-06	09:23:00	0
2009-05-06	09:24:00	0
2009-05-06	09:25:00	0
2009-05-06	09:26:00	0
2009-05-06	09:27:00	0
2009-05-06	09:28:00	0
2009-05-06	09:29:00	0
2009-05-06	09:30:00	0
2009-05-06	09:31:00	0
2009-05-06	09:32:00	0
2009-05-06	09:33:00	0
2009-05-06	09:34:00	0
2009-05-06	09:35:00	0
2009-05-06	09:36:00	0
2009-05-06	09:37:00	0
2009-05-06	09:38:00	0
2009-05-06	09:39:00	0
2009-05-06	09:40:00	0
2009-05-06	09:41:00	0
2009-05-06	09:42:00	0
2009-05-06	09:43:00	0
2009-05-06	09:44:00	0
2009-05-06	09:45:00	0
2009-05-06	09:46:00	0
2009-05-06	09:47:00	0
2009-05-06	09:48:00	0
2009-05-06	09:49:00	0
2009-05-06	09:50:00	0
2009-05-06	09:51:00	0
2009-05-06	09:52:00	0
2009-05-06	09:53:00	0
2009-05-06	09:54:00	0
2009-05-06	09:55:00	0
2009-05-06	09:56:00	0
2009-05-06	09:57:00	0
2009-05-06	09:58:00	0
2009-05-06	09:59:00	0
2009-05-06	10:00:00	0
2009-05-06	10:01:00	0
2009-05-06	10:02:00	0
2009-05-06	10:03:00	0
2009-05-06	10:04:00	0
2009-05-06	10:05:00	0
2009-05-06	10:06:00	0
2009-05-06	10:07:00	0
2009-05-06	10:08:00	0
2009-05-06	10:09:00	0
2009-05-06	10:10:00	0
2009-05-06	10:11:00	0
2009-05-06	10:12:00	0
2009-05-06	10:13:00	0
2009-05-06	10:14:00	0
2009-05-06	10:15:00	0
2009-05-06	10:16:00	0
2009-05-06	10:17:00	0
2009-05-06	10:18:00	0
2009-05-06	10:19:00	0
2009-05-06	10:20:00	0
2009-05-06	10:21:00	0
2009-05-06	10:22:00	0
2009-05-06	10:23:00	0
2009-05-06	10:24:00	0
2009-05-06	10:25:00	0
2009-05-06	10:26:00	0
2009-05-06	10:27:00	0
2009-05-06	10:28:00	0
2009-05-06	10:29:00	0
2009-05-06	10:30:00	0
2009-05-06	10:31:00	0
2009-05-06	10:32:00	0
2009-05-06	10:33:00	0
2009-05-06	10:34:00	0
2009-05-06	10:35:00	0
2009-05-06	10:36:00	0
2009-05-06	10:37:00	0
2009-05-06	10:38:00	0
2009-05-06	10:39:00	0
2009-05-06	10:40:00	0
2009-05-06	10:41:00	0
2009-05-06	10:42:00	0
2009-05-06	10:43:00	0
2009-05-06	10:44:00	0
2009-05-06	10:45:00	0
2009-05-06	10:46:00	0
2009-05-06	10:47:00	0
2009-05-06	10:48:00	0
2009-05-06	10:49:00	0
2009-05-06	10:50:00	0
2009-05-06	10:51:00	0
2009-05-06	10:52:00	0
2009-05-06	10:53:00	0
2009-05-06	10:54:00	0
2009-05-06	10:55:00	0
2009-05-06	10:56:00	0
2009-05-06	10:57:00	0
2009-05-06	10:58:00	0
2009-05-06	10:59:00	0
2009-05-06	11:00:00	0
2009-05-06	11:01:00	0
2009-05-06	11:02:00	0
2009-05-06	11:03:00	0
2009-05-06	11:04:00	0
2009-05-06	11:05:00	0
2009-05-06	11:06:00	0
2009-05-06	11:07:00	0
2009-05-06	11:08:00	0
2009-05-06	11:09:00	0
2009-05-06	11:10:00	0
2009-05-06	11:11:00	0
2009-05-06	11:12:00	0
2009-05-06	11:13:00	0
2009-05-06	11:14:00	0
2009-05-06	11:15:00	0
2009-05-06	11:16:00	0
2009-05-06	11:17:00	0
2009-05-06	11:18:00	0
2009-05-06	11:19:00	0
2009-05-06	11:20:00	0
2009-05-06	11:21:00	0
2009-05-06	11:22:00	0
2009-05-06	11:23:00	0
2009-05-06	11:24:00	0
2009-05-06	11:25:00	0
2009-05-06	11:26:00	0
2009-05-06	11:27:00	0
2009-05-06	11:28:00	0
2009-05-06	11:29:00	0
2009-05-06	11:30:00	0
2009-05-06	11:31:00	0
2009-05-06	11:32:00	0
2009-05-06	11:33:00	0
2009-05-06	11:34:00	0
2009-05-06	11:35:00	0
2009-05-06	11:36:00	0
2009-05-06	11:37:00	0
2009-05-06	11:38:00	0
2009-05-06	11:39:00	0
2009-05-06	11:40:00	0
2009-05-06	11:41:00	0
2009-05-06	11:42:00	0
2009-05-06	11:43:00	0
2009-05-06	11:44:00	0
2009-05-06	11:45:00	0
2009-05-06	11:46:00	0
2009-05-06	11:47:00	0
2009-05-06	11:48:00	0
2009-05-06	11:49:00	0
2009-05-06	11:50:00	0
2009-05-06	11:51:00	0
2009-05-06	11:52:00	0
2009-05-06	11:53:00	0
2009-05-06	11:54:00	0
2009-05-06	11:55:00	0
2009-05-06	11:56:00	0
2009-05-06	11:57:00	0
2009-05-06	11:58:00	0
2009-05-06	11:59:00	0
2009-05-06	12:00:00	0
2009-05-06	12:01:00	0
2009-05-06	12:02:00	0
2009-05-06	12:03:00	0
2009-05-06	12:04:00	0
2009-05-06	12:05:00	0
2009-05-06	12:06:00	0
2009-05-06	12:07:00	0
2009-05-06	12:08:00	0
2009-05-06	12:09:00	0
2009-05-06	12:10:00	0
2009-05-06	12:11:00	0
2009-05-06	12:12:00	0
2009-05-06	12:13:00	0
2009-05-06	12:14:00	0
2009-05-06	12:15:00	0
2009-05-06	12:16:00	0
2009-05-06	12:17:00	0
2009-05-06	12:18:00	0
2009-05-06	12:19:00	0
2009-05-06	12:20:00	0
2009-05-06	12:21:00	0
2009-05-06	12:22:00	0
2009-05-06	12:23:00	0
2009-05-06	12:24:00	0
2009-05-06	12:25:00	0
2009-05-06	12:26:00	0
2009-05-06	12:27:00	0
2009-05-06	12:28:00	0
2009-05-06	12:29:00	0
2009-05-06	12:30:00	0
2009-05-06	12:31:00	0
2009-05-06	12:32:00	0
2009-05-06	12:33:00	0
2009-05-06	12:34:00	0
2009-05-06	12:35:00	0
2009-05-06	12:36:00	0
2009-05-06	12:37:00	0
2009-05-06	12:38:00	0
2009-05-06	12:39:00	0
2009-05-06	12:40:00	0
2009-05-06	12:41:00	0
2009-05-06	12:42:00	0
2009-05-06	12:43:00	0
2009-05-06	12:44:00	0
2009-05-06	12:45:00	0
2009-05-06	12:46:00	0
2009-05-06	12:47:00	0
2009-05-06	12:48:00	0
2009-05-06	12:49:00	0
2009-05-06	12:50:00	0
2009-05-06	12:51:00	0
2009-05-06	12:52:00	0
2009-05-06	12:53:00	0
2009-05-06	12:54:00	0
2009-05-06	12:55:00	0
2009-05-06	12:56:00	0
2009-05-06	12:57:00	0
2009-05-06	12:58:00	0
2009-05-06	12:59:00	0
2009-05-06	13:00:00	0
2009-05-06	13:01:00	0
2009-05-06	13:02:00	0
2009-05-06	13:03:00	0
2009-05-06	13:04:00	0
2009-05-06	13:05:00	0
2009-05-06	13:06:00	0
2009-05-06	13:07:00	0
2009-05-06	13:08:00	0
2009-05-06	13:09:00	0
2009-05-06	13:10:00	0
2009-05-06	13:11:00	0
2009-05-06	13:12:00	0
2009-05-06	13:13:00	0
2009-05-06	13:14:00	0
2009-05-06	13:15:00	0
2009-05-06	13:16:00	0
2009-05-06	13:17:00	0
2009-05-06	13:18:00	0
2009-05-06	13:19:00	0
2009-05-06	13:20:00	0
2009-05-06	13:21:00	0
2009-05-06	13:22:00	0
2009-05-06	13:23:00	0
2009-05-06	13:24:00	0
2009-05-06	13:25:00	0
2009-05-06	13:26:00	0
2009-05-06	13:27:00	0
2009-05-06	13:28:00	0
2009-05-06	13:29:00	0
2009-05-06	13:30:00	0
2009-05-06	13:31:00	0
2009-05-06	13:32:00	0
2009-05-06	13:33:00	0
2009-05-06	13:34:00	0
2009-05-06	13:35:00	0
2009-05-06	13:36:00	0
2009-05-06	13:37:00	0
2009-05-06	13:38:00	0
2009-05-06	13:39:00	0
2009-05-06	13:40:00	0
2009-05-06	13:41:00	0
2009-05-06	13:42:00	0
2009-05-06	13:43:00	0
2009-05-06	13:44:00	0
2009-05-06	13:45:00	0
2009-05-06	13:46:00	0
2009-05-06	13:47:00	0
2009-05-06	13:48:00	0
2009-05-06	13:49:00	0
2009-05-06	13:50:00	0
2009-05-06	13:51:00	0
2009-05-06	13:52:00	0
2009-05-06	13:53:00	0
2009-05-06	13:54:00	0
2009-05-06	13:55:00	0
2009-05-06	13:56:00	0
2009-05-06	13:57:00	0
2009-05-06	13:58:00	0
2009-05-06	13:59:00	0
2009-05-06	14:00:00	0
2009-05-06	14:01:00	0
2009-05-06	14:02:00	0
2009-05-06	14:03:00	0
2009-05-06	14:04:00	0
2009-05-06	14:05:00	0
2009-05-06	14:06:00	0
2009-05-06	14:07:00	0
2009-05-06	14:08:00	0
2009-05-06	14:09:00	0
2009-05-06	14:10:00	0
2009-05-06	14:11:00	0
2009-05-06	14:12:00	0
2009-05-06	14:13:00	0
2009-05-06	14:14:00	0
2009-05-06	14:15:00	0
2009-05-06	14:16:00	0
2009-05-06	14:17:00	0
2009-05-06	14:18:00	0
2009-05-06	14:19:00	0
2009-05-06	14:20:00	0
2009-05-06	14:21:00	0
2009-05-06	14:22:00	0
2009-05-06	14:23:00	0
2009-05-06	14:24:00	0
2009-05-06	14:25:00	0
2009-05-06	14:26:00	0
2009-05-06	14:27:00	0
2009-05-06	14:28:00	0
2009-05-06	14:29:00	0
2009-05-06	14:30:00	0
2009-05-06	14:31:00	0
2009-05-06	14:32:00	0
2009-05-06	14:33:00	0
2009-05-06	14:34:00	0
2009-05-06	14:35:00	0
2009-05-06	14:36:00	0
2009-05-06	14:37:00	0
2009-05-06	14:38:00	0
2009-05-06	14:39:00	0
2009-05-06	14:40:00	0
2009-05-06	14:41:00	0
2009-05-06	14:42:00	0
2009-05-06	14:43:00	0
2009-05-06	14:44:00	0
2009-05-06	14:45:00	0
2009-05-06	14:46:00	0
2009-05-06	14:47:00	0
2009-05-06	14:48:00	0
2009-05-06	14:49:00	0
2009-05-06	14:50:00	0
2009-05-06	14:51:00	0
2009-05-06	14:52:00	0
2009-05-06	14:53:00	0
2009-05-06	14:54:00	0
2009-05-06	14:55:00	0
2009-05-06	14:56:00	0
2009-05-06	14:57:00	0
2009-05-06	14:58:00	0
2009-05-06	14:59:00	0
2009-05-06	15:00:00	0
2009-05-06	15:01:00	0
2009-05-06	15:02:00	0
2009-05-06	15:03:00	0
2009-05-06	15:04:00	0
2009-05-06	15:05:00	0
2009-05-06	15:06:00	0
2009-05-06	15:07:00	0
2009-05-06	15:08:00	0
2009-05-06	15:09:00	0
2009-05-06	15:10:00	0
2009-05-06	15:11:00	0
2009-05-06	15:12:00	0
2009-05-06	15:13:00	0
2009-05-06	15:14:00	0
2009-05-06	15:15:00	0
2009-05-06	15:16:00	0
2009-05-06	15:17:00	0
2009-05-06	15:18:00	0
2009-05-06	15:19:00	0
2009-05-06	15:20:00	0
2009-05-06	15:21:00	0
2009-05-06	15:22:00	0
2009-05-06	15:23:00	0
2009-05-06	15:24:00	0
2009-05-06	15:25:00	0
2009-05-06	15:26:00	0
2009-05-06	15:27:00	0
2009-05-06	15:28:00	0
2009-05-06	15:29:00	0
2009-05-06	15:30:00	0
2009-05-06	15:31:00	0
2009-05-06	15:32:00	0
2009-05-06	15:33:00	0
2009-05-06	15:34:00	0
2009-05-06	15:35:00	0
2009-05-06	15:36:00	0
2009-05-06	15:37:00	0
2009-05-06	15:38:00	0
2009-05-06	15:39:00	0
2009-05-06	15:40:00	0
2009-05-06	15:41:00	0
2009-05-06	15:42:00	0
2009-05-06	15:43:00	0
2009-05-06	15:44:00	0
2009-05-06	15:45:00	0
2009-05-06	15:46:00	0
2009-05-06	15:47:00	0
2009-05-06	15:48:00	0
2009-05-06	15:49:00	0
2009-05-06	15:50:00	0
2009-05-06	15:51:00	0
2009-05-06	15:52:00	0
2009-05-06	15:53:00	0
2009-05-06	15:54:00	0
2009-05-06	15:55:00	0
2009-05-06	15:56:00	0
2009-05-06	15:57:00	0
2009-05-06	15:58:00	0
2009-05-06	15:59:00	0
2009-05-06	16:00:00	0
2009-05-06	16:01:00	0
2009-05-06	16:02:00	0
2009-05-06	16:03:00	0
2009-05-06	16:04:00	0
2009-05-06	16:05:00	0
2009-05-06	16:06:00	0
2009-05-06	16:07:00	0
2009-05-06	16:08:00	0
2009-05-06	16:09:00	0
2009-05-06	16:10:00	0
2009-05-06	16:11:00	0
2009-05-06	16:12:00	0
2009-05-06	16:13:00	0
2009-05-06	16:14:00	0
2009-05-06	16:15:00	0
2009-05-06	16:16:00	0
2009-05-06	16:17:00	0
2009-05-06	16:18:00	0
2009-05-06	16:19:00	0
2009-05-06	16:20:00	0
2009-05-06	16:21:00	0
2009-05-06	16:22:00	0
2009-05-06	16:23:00	0
2009-05-06	16:24:00	0
2009-05-06	16:25:00	0
2009-05-06	16:26:00	0
2009-05-06	16:27:00	0
2009-05-06	16:28:00	0
2009-05-06	16:29:00	0
2009-05-06	16:30:00	0
2009-05-06	16:31:00	0
2009-05-06	16:32:00	0
2009-05-06	16:33:00	0
2009-05-06	16:34:00	0
2009-05-06	16:35:00	0
2009-05-06	16:36:00	0
2009-05-06	16:37:00	0
2009-05-06	16:38:00	0
2009-05-06	16:39:00	0
2009-05-06	16:40:00	0
2009-05-06	16:41:00	0
2009-05-06	16:42:00	0
2009-05-06	16:43:00	0
2009-05-06	16:44:00	0
2009-05-06	16:45:00	0
2009-05-06	16:46:00	0
2009-05-06	16:47:00	0
2009-05-06	16:48:00	0
2009-05-06	16:49:00	0
2009-05-06	16:50:00	0
2009-05-06	16:51:00	0
2009-05-06	16:52:00	0
2009-05-06	16:53:00	0
2009-05-06	16:54:00	0
2009-05-06	16:55:00	0
2009-05-06	16:56:00	0
2009-05-06	16:57:00	0
2009-05-06	16:58:00	0
2009-05-06	16:59:00	0
2009-05-06	17:00:00	0
2009-05-06	17:01:00	0
2009-05-06	17:02:00	0
2009-05-06	17:03:00	0
2009-05-06	17:04:00	0
2009-05-06	17:05:00	0
2009-05-06	17:06:00	0
2009-05-06	17:07:00	0
2009-05-06	17:08:00	0
2009-05-06	17:09:00	0
2009-05-06	17:10:00	0
2009-05-06	17:11:00	0
2009-05-06	17:12:00	0
2009-05-06	17:13:00	0
2009-05-06	17:14:00	0
2009-05-06	17:15:00	0
2009-05-06	17:16:00	0
2009-05-06	17:17:00	0
2009-05-06	17:18:00	0
2009-05-06	17:19:00	0
2009-05-06	17:20:00	0
2009-05-06	17:21:00	0
2009-05-06	17:22:00	0
2009-05-06	17:23:00	0
2009-05-06	17:24:00	0
2009-05-06	17:25:00	0
2009-05-06	17:26:00	0
2009-05-06	17:27:00	0
2009-05-06	17:28:00	0
2009-05-06	17:29:00	0
2009-05-06	17:30:00	0
2009-05-06	17:31:00	0
2009-05-06	17:32:00	0
2009-05-06	17:33:00	0
2009-05-06	17:34:00	0
2009-05-06	17:35:00	0
2009-05-06	17:36:00	0
2009-05-06	17:37:00	0
2009-05-06	17:38:00	0
2009-05-06	17:39:00	0
2009-05-06	17:40:00	0
2009-05-06	17:41:00	0
2009-05-06	17:42:00	0
2009-05-06	17:43:00	0
2009-05-06	17:44:00	0
2009-05-06	17:45:00	0
2009-05-06	17:46:00	0
2009-05-06	17:47:00	0
2009-05-06	17:48:00	0
2009-05-06	17:49:00	0
2009-05-06	17:50:00	0
2009-05-06	17:51:00	0
2009-05-06	17:52:00	0
2009-05-06	17:53:00	0
2009-05-06	17:54:00	0
2009-05-06	17:55:00	0
2009-05-06	17:56:00	0
2009-05-06	17:57:00	0
2009-05-06	17:58:00	0
2009-05-06	17:59:00	0
2009-05-06	18:00:00	0
2009-05-06	18:01:00	0
2009-05-06	18:02:00	0
2009-05-06	18:03:00	128
2009-05-06	18:04:00	0
2009-05-06	18:05:00	0
2009-05-06	18:06:00	0
2009-05-06	18:07:00	0
2009-05-06	18:08:00	0
2009-05-06	18:09:00	0
2009-05-06	18:10:00	0
2009-05-06	18:11:00	0
2009-05-06	18:12:00	0
2009-05-06	18:13:00	102
2009-05-06	18:14:00	212
2009-05-06	18:15:00	197
2009-05-06	18:16:00	0
2009-05-06	18:17:00	26
2009-05-06	18:18:00	0
2009-05-06	18:19:00	0
2009-05-06	18:20:00	102
2009-05-06	18:21:00	13
2009-05-06	18:22:00	128
2009-05-06	18:23:00	1669
2009-05-06	18:24:00	1823
2009-05-06	18:25:00	1324
2009-05-06	18:26:00	1324
2009-05-06	18:27:00	26
2009-05-06	18:28:00	115
2009-05-06	18:29:00	77
2009-05-06	18:30:00	0
2009-05-06	18:31:00	102
2009-05-06	18:32:00	115
2009-05-06	18:33:00	0
2009-05-06	18:34:00	13
2009-05-06	18:35:00	0
2009-05-06	18:36:00	77
2009-05-06	18:37:00	51
2009-05-06	18:38:00	0
2009-05-06	18:39:00	0
2009-05-06	18:40:00	0
2009-05-06	18:41:00	90
2009-05-06	18:42:00	26
2009-05-06	18:43:00	0
2009-05-06	18:44:00	0
2009-05-06	18:45:00	26
2009-05-06	18:46:00	26
2009-05-06	18:47:00	0
2009-05-06	18:48:00	0
2009-05-06	18:49:00	0
2009-05-06	18:50:00	1293
2009-05-06	18:51:00	154
2009-05-06	18:52:00	13
2009-05-06	18:53:00	102
2009-05-06	18:54:00	0
2009-05-06	18:55:00	0
2009-05-06	18:56:00	13
2009-05-06	18:57:00	26
2009-05-06	18:58:00	320
2009-05-06	18:59:00	950
2009-05-06	19:00:00	141
2009-05-06	19:01:00	0
2009-05-06	19:02:00	38
2009-05-06	19:03:00	259
2009-05-06	19:04:00	26
2009-05-06	19:05:00	26
2009-05-06	19:06:00	461
2009-05-06	19:07:00	497
2009-05-06	19:08:00	305
2009-05-06	19:09:00	950
2009-05-06	19:10:00	335
2009-05-06	19:11:00	259
2009-05-06	19:12:00	1669
2009-05-06	19:13:00	2299
2009-05-06	19:14:00	4408
2009-05-06	19:15:00	1085
2009-05-06	19:16:00	51
2009-05-06	19:17:00	0
2009-05-06	19:18:00	212
2009-05-06	19:19:00	141
2009-05-06	19:20:00	371
2009-05-06	19:21:00	2030
2009-05-06	19:22:00	1633
2009-05-06	19:23:00	389
2009-05-06	19:24:00	141
2009-05-06	19:25:00	154
2009-05-06	19:26:00	443
2009-05-06	19:27:00	274
2009-05-06	19:28:00	182
2009-05-06	19:29:00	1114
2009-05-06	19:30:00	228
2009-05-06	19:31:00	259
2009-05-06	19:32:00	182
2009-05-06	19:33:00	115
2009-05-06	19:34:00	353
2009-05-06	19:35:00	182
2009-05-06	19:36:00	13
2009-05-06	19:37:00	243
2009-05-06	19:38:00	0
2009-05-06	19:39:00	182
2009-05-06	19:40:00	26
2009-05-06	19:41:00	0
2009-05-06	19:42:00	0
2009-05-06	19:43:00	0
2009-05-06	19:44:00	0
2009-05-06	19:45:00	243
2009-05-06	19:46:00	0
2009-05-06	19:47:00	0
2009-05-06	19:48:00	13
2009-05-06	19:49:00	0
2009-05-06	19:50:00	0
2009-05-06	19:51:00	0
2009-05-06	19:52:00	0
2009-05-06	19:53:00	0
2009-05-06	19:54:00	0
2009-05-06	19:55:00	0
2009-05-06	19:56:00	0
2009-05-06	19:57:00	0
2009-05-06	19:58:00	0
2009-05-06	19:59:00	0
2009-05-06	20:00:00	0
2009-05-06	20:01:00	0
2009-05-06	20:02:00	0
2009-05-06	20:03:00	51
2009-05-06	20:04:00	353
2009-05-06	20:05:00	335
2009-05-06	20:06:00	407
2009-05-06	20:07:00	0
2009-05-06	20:08:00	0
2009-05-06	20:09:00	0
2009-05-06	20:10:00	0
2009-05-06	20:11:00	228
2009-05-06	20:12:00	407
2009-05-06	20:13:00	64
2009-05-06	20:14:00	289
2009-05-06	20:15:00	128
2009-05-06	20:16:00	0
2009-05-06	20:17:00	0
2009-05-06	20:18:00	0
2009-05-06	20:19:00	538
2009-05-06	20:20:00	102
2009-05-06	20:21:00	182
2009-05-06	20:22:00	538
2009-05-06	20:23:00	0
2009-05-06	20:24:00	0
2009-05-06	20:25:00	0
2009-05-06	20:26:00	0
2009-05-06	20:27:00	128
2009-05-06	20:28:00	128
2009-05-06	20:29:00	115
2009-05-06	20:30:00	0
2009-05-06	20:31:00	90
2009-05-06	20:32:00	90
2009-05-06	20:33:00	38
2009-05-06	20:34:00	26
2009-05-06	20:35:00	166
2009-05-06	20:36:00	13
2009-05-06	20:37:00	0
2009-05-06	20:38:00	64
2009-05-06	20:39:00	305
2009-05-06	20:40:00	77
2009-05-06	20:41:00	0
2009-05-06	20:42:00	0
2009-05-06	20:43:00	0
2009-05-06	20:44:00	0
2009-05-06	20:45:00	0
2009-05-06	20:46:00	0
2009-05-06	20:47:00	0
2009-05-06	20:48:00	0
2009-05-06	20:49:00	0
2009-05-06	20:50:00	0
2009-05-06	20:51:00	0
2009-05-06	20:52:00	0
2009-05-06	20:53:00	0
2009-05-06	20:54:00	0
2009-05-06	20:55:00	0
2009-05-06	20:56:00	0
2009-05-06	20:57:00	0
2009-05-06	20:58:00	0
2009-05-06	20:59:00	0
2009-05-06	21:00:00	0
2009-05-06	21:01:00	0
2009-05-06	21:02:00	0
2009-05-06	21:03:00	0
2009-05-06	21:04:00	0
2009-05-06	21:05:00	0
2009-05-06	21:06:00	0
2009-05-06	21:07:00	371
2009-05-06	21:08:00	599
2009-05-06	21:09:00	538
2009-05-06	21:10:00	64
2009-05-06	21:11:00	0
2009-05-06	21:12:00	0
2009-05-06	21:13:00	0
2009-05-06	21:14:00	0
2009-05-06	21:15:00	0
2009-05-06	21:16:00	0
2009-05-06	21:17:00	0
2009-05-06	21:18:00	0
2009-05-06	21:19:00	0
2009-05-06	21:20:00	0
2009-05-06	21:21:00	0
2009-05-06	21:22:00	461
2009-05-06	21:23:00	407
2009-05-06	21:24:00	0
2009-05-06	21:25:00	182
2009-05-06	21:26:00	0
2009-05-06	21:27:00	0
2009-05-06	21:28:00	0
2009-05-06	21:29:00	0
2009-05-06	21:30:00	0
2009-05-06	21:31:00	0
2009-05-06	21:32:00	0
2009-05-06	21:33:00	0
2009-05-06	21:34:00	0
2009-05-06	21:35:00	0
2009-05-06	21:36:00	0
2009-05-06	21:37:00	0
2009-05-06	21:38:00	0
2009-05-06	21:39:00	0
2009-05-06	21:40:00	0
2009-05-06	21:41:00	26
2009-05-06	21:42:00	0
2009-05-06	21:43:00	0
2009-05-06	21:44:00	0
2009-05-06	21:45:00	0
2009-05-06	21:46:00	0
2009-05-06	21:47:00	0
2009-05-06	21:48:00	0
2009-05-06	21:49:00	0
2009-05-06	21:50:00	0
2009-05-06	21:51:00	0
2009-05-06	21:52:00	0
2009-05-06	21:53:00	0
2009-05-06	21:54:00	0
2009-05-06	21:55:00	0
2009-05-06	21:56:00	0
2009-05-06	21:57:00	0
2009-05-06	21:58:00	0
2009-05-06	21:59:00	0
2009-05-06	22:00:00	0
2009-05-06	22:01:00	0
2009-05-06	22:02:00	0
2009-05-06	22:03:00	0
2009-05-06	22:04:00	0
2009-05-06	22:05:00	0
2009-05-06	22:06:00	0
2009-05-06	22:07:00	0
2009-05-06	22:08:00	0
2009-05-06	22:09:00	0
2009-05-06	22:10:00	0
2009-05-06	22:11:00	0
2009-05-06	22:12:00	0
2009-05-06	22:13:00	0
2009-05-06	22:14:00	0
2009-05-06	22:15:00	0
2009-05-06	22:16:00	0
2009-05-06	22:17:00	0
2009-05-06	22:18:00	0
2009-05-06	22:19:00	51
2009-05-06	22:20:00	90
2009-05-06	22:21:00	0
2009-05-06	22:22:00	0
2009-05-06	22:23:00	0
2009-05-06	22:24:00	0
2009-05-06	22:25:00	0
2009-05-06	22:26:00	0
2009-05-06	22:27:00	0
2009-05-06	22:28:00	0
2009-05-06	22:29:00	0
2009-05-06	22:30:00	0
2009-05-06	22:31:00	0
2009-05-06	22:32:00	0
2009-05-06	22:33:00	0
2009-05-06	22:34:00	0
2009-05-06	22:35:00	0
2009-05-06	22:36:00	0
2009-05-06	22:37:00	0
2009-05-06	22:38:00	0
2009-05-06	22:39:00	0
2009-05-06	22:40:00	0
2009-05-06	22:41:00	0
2009-05-06	22:42:00	0
2009-05-06	22:43:00	0
2009-05-06	22:44:00	0
2009-05-06	22:45:00	0
2009-05-06	22:46:00	0
2009-05-06	22:47:00	0
2009-05-06	22:48:00	0
2009-05-06	22:49:00	0
2009-05-06	22:50:00	0
2009-05-06	22:51:00	0
2009-05-06	22:52:00	0
2009-05-06	22:53:00	0
2009-05-06	22:54:00	0
2009-05-06	22:55:00	0
2009-05-06	22:56:00	0
2009-05-06	22:57:00	0
2009-05-06	22:58:00	0
2009-05-06	22:59:00	0
2009-05-06	23:00:00	0
2009-05-06	23:01:00	0
2009-05-06	23:02:00	0
2009-05-06	23:03:00	0
2009-05-06	23:04:00	0
2009-05-06	23:05:00	51
2009-05-06	23:06:00	13
2009-05-06	23:07:00	0
2009-05-06	23:08:00	0
2009-05-06	23:09:00	0
2009-05-06	23:10:00	0
2009-05-06	23:11:00	0
2009-05-06	23:12:00	0
2009-05-06	23:13:00	0
2009-05-06	23:14:00	0
2009-05-06	23:15:00	0
2009-05-06	23:16:00	0
2009-05-06	23:17:00	0
2009-05-06	23:18:00	0
2009-05-06	23:19:00	0
2009-05-06	23:20:00	0
2009-05-06	23:21:00	0
2009-05-06	23:22:00	0
2009-05-06	23:23:00	0
2009-05-06	23:24:00	0
2009-05-06	23:25:00	0
2009-05-06	23:26:00	0
2009-05-06	23:27:00	0
2009-05-06	23:28:00	0
2009-05-06	23:29:00	0
2009-05-06	23:30:00	0
2009-05-06	23:31:00	0
2009-05-06	23:32:00	0
2009-05-06	23:33:00	0
2009-05-06	23:34:00	0
2009-05-06	23:35:00	0
2009-05-06	23:36:00	0
2009-05-06	23:37:00	0
2009-05-06	23:38:00	0
2009-05-06	23:39:00	0
2009-05-06	23:40:00	0
2009-05-06	23:41:00	0
2009-05-06	23:42:00	0
2009-05-06	23:43:00	0
2009-05-06	23:44:00	0
2009-05-06	23:45:00	0
2009-05-06	23:46:00	0
2009-05-06	23:47:00	0
2009-05-06	23:48:00	0
2009-05-06	23:49:00	0
2009-05-06	23:50:00	0
2009-05-06	23:51:00	0
2009-05-06	23:52:00	0
2009-05-06	23:53:00	0
2009-05-06	23:54:00	0
2009-05-06	23:55:00	0
2009-05-06	23:56:00	0
2009-05-06	23:57:00	0
2009-05-06	23:58:00	0
2009-05-06	23:59:00	0
2009-05-07	00:00:00	0
2009-05-07	00:01:00	0
2009-05-07	00:02:00	0
2009-05-07	00:03:00	0
2009-05-07	00:04:00	0
2009-05-07	00:05:00	13
2009-05-07	00:06:00	38
2009-05-07	00:07:00	0
2009-05-07	00:08:00	0
2009-05-07	00:09:00	0
2009-05-07	00:10:00	0
2009-05-07	00:11:00	0
2009-05-07	00:12:00	0
2009-05-07	00:13:00	0
2009-05-07	00:14:00	0
2009-05-07	00:15:00	0
2009-05-07	00:16:00	0
2009-05-07	00:17:00	0
2009-05-07	00:18:00	0
2009-05-07	00:19:00	0
2009-05-07	00:20:00	0
2009-05-07	00:21:00	0
2009-05-07	00:22:00	0
2009-05-07	00:23:00	0
2009-05-07	00:24:00	0
2009-05-07	00:25:00	0
2009-05-07	00:26:00	0
2009-05-07	00:27:00	0
2009-05-07	00:28:00	0
2009-05-07	00:29:00	0
2009-05-07	00:30:00	0
2009-05-07	00:31:00	0
2009-05-07	00:32:00	0
2009-05-07	00:33:00	0
2009-05-07	00:34:00	0
2009-05-07	00:35:00	0
2009-05-07	00:36:00	0
2009-05-07	00:37:00	0
2009-05-07	00:38:00	0
2009-05-07	00:39:00	0
2009-05-07	00:40:00	0
2009-05-07	00:41:00	0
2009-05-07	00:42:00	0
2009-05-07	00:43:00	0
2009-05-07	00:44:00	0
2009-05-07	00:45:00	0
2009-05-07	00:46:00	0
2009-05-07	00:47:00	0
2009-05-07	00:48:00	0
2009-05-07	00:49:00	0
2009-05-07	00:50:00	0
2009-05-07	00:51:00	0
2009-05-07	00:52:00	0
2009-05-07	00:53:00	0
2009-05-07	00:54:00	0
2009-05-07	00:55:00	0
2009-05-07	00:56:00	0
2009-05-07	00:57:00	0
2009-05-07	00:58:00	0
2009-05-07	00:59:00	0
2009-05-07	01:00:00	0
2009-05-07	01:01:00	0
2009-05-07	01:02:00	0
2009-05-07	01:03:00	0
2009-05-07	01:04:00	0
2009-05-07	01:05:00	0
2009-05-07	01:06:00	0
2009-05-07	01:07:00	0
2009-05-07	01:08:00	0
2009-05-07	01:09:00	0
2009-05-07	01:10:00	0
2009-05-07	01:11:00	0
2009-05-07	01:12:00	0
2009-05-07	01:13:00	0
2009-05-07	01:14:00	0
2009-05-07	01:15:00	128
2009-05-07	01:16:00	26
2009-05-07	01:17:00	0
2009-05-07	01:18:00	0
2009-05-07	01:19:00	0
2009-05-07	01:20:00	0
2009-05-07	01:21:00	0
2009-05-07	01:22:00	0
2009-05-07	01:23:00	0
2009-05-07	01:24:00	0
2009-05-07	01:25:00	0
2009-05-07	01:26:00	0
2009-05-07	01:27:00	0
2009-05-07	01:28:00	0
2009-05-07	01:29:00	0
2009-05-07	01:30:00	0
2009-05-07	01:31:00	0
2009-05-07	01:32:00	0
2009-05-07	01:33:00	0
2009-05-07	01:34:00	0
2009-05-07	01:35:00	0
2009-05-07	01:36:00	0
2009-05-07	01:37:00	0
2009-05-07	01:38:00	0
2009-05-07	01:39:00	0
2009-05-07	01:40:00	0
2009-05-07	01:41:00	0
2009-05-07	01:42:00	0
2009-05-07	01:43:00	0
2009-05-07	01:44:00	0
2009-05-07	01:45:00	0
2009-05-07	01:46:00	0
2009-05-07	01:47:00	13
2009-05-07	01:48:00	0
2009-05-07	01:49:00	0
2009-05-07	01:50:00	0
2009-05-07	01:51:00	0
2009-05-07	01:52:00	0
2009-05-07	01:53:00	0
2009-05-07	01:54:00	0
2009-05-07	01:55:00	0
2009-05-07	01:56:00	0
2009-05-07	01:57:00	0
2009-05-07	01:58:00	0
2009-05-07	01:59:00	0
2009-05-07	02:00:00	0
2009-05-07	02:01:00	0
2009-05-07	02:02:00	0
2009-05-07	02:03:00	0
2009-05-07	02:04:00	0
2009-05-07	02:05:00	0
2009-05-07	02:06:00	0
2009-05-07	02:07:00	0
2009-05-07	02:08:00	0
2009-05-07	02:09:00	0
2009-05-07	02:10:00	0
2009-05-07	02:11:00	0
2009-05-07	02:12:00	0
2009-05-07	02:13:00	0
2009-05-07	02:14:00	0
2009-05-07	02:15:00	0
2009-05-07	02:16:00	0
2009-05-07	02:17:00	0
2009-05-07	02:18:00	0
2009-05-07	02:19:00	0
2009-05-07	02:20:00	0
2009-05-07	02:21:00	0
2009-05-07	02:22:00	0
2009-05-07	02:23:00	0
2009-05-07	02:24:00	0
2009-05-07	02:25:00	0
2009-05-07	02:26:00	0
2009-05-07	02:27:00	0
2009-05-07	02:28:00	0
2009-05-07	02:29:00	0
2009-05-07	02:30:00	0
2009-05-07	02:31:00	51
2009-05-07	02:32:00	141
2009-05-07	02:33:00	0
2009-05-07	02:34:00	0
2009-05-07	02:35:00	0
2009-05-07	02:36:00	0
2009-05-07	02:37:00	0
2009-05-07	02:38:00	0
2009-05-07	02:39:00	0
2009-05-07	02:40:00	0
2009-05-07	02:41:00	0
2009-05-07	02:42:00	0
2009-05-07	02:43:00	0
2009-05-07	02:44:00	0
2009-05-07	02:45:00	0
2009-05-07	02:46:00	0
2009-05-07	02:47:00	0
2009-05-07	02:48:00	0
2009-05-07	02:49:00	0
2009-05-07	02:50:00	0
2009-05-07	02:51:00	0
2009-05-07	02:52:00	0
2009-05-07	02:53:00	0
2009-05-07	02:54:00	0
2009-05-07	02:55:00	0
2009-05-07	02:56:00	0
2009-05-07	02:57:00	0
2009-05-07	02:58:00	0
2009-05-07	02:59:00	0
2009-05-07	03:00:00	0
2009-05-07	03:01:00	0
2009-05-07	03:02:00	0
2009-05-07	03:03:00	0
2009-05-07	03:04:00	0
2009-05-07	03:05:00	0
2009-05-07	03:06:00	0
2009-05-07	03:07:00	64
2009-05-07	03:08:00	0
2009-05-07	03:09:00	0
2009-05-07	03:10:00	0
2009-05-07	03:11:00	0
2009-05-07	03:12:00	0
2009-05-07	03:13:00	0
2009-05-07	03:14:00	0
2009-05-07	03:15:00	0
2009-05-07	03:16:00	0
2009-05-07	03:17:00	0
2009-05-07	03:18:00	0
2009-05-07	03:19:00	0
2009-05-07	03:20:00	0
2009-05-07	03:21:00	0
2009-05-07	03:22:00	0
2009-05-07	03:23:00	0
2009-05-07	03:24:00	0
2009-05-07	03:25:00	0
2009-05-07	03:26:00	0
2009-05-07	03:27:00	0
2009-05-07	03:28:00	0
2009-05-07	03:29:00	0
2009-05-07	03:30:00	0
2009-05-07	03:31:00	0
2009-05-07	03:32:00	0
2009-05-07	03:33:00	0
2009-05-07	03:34:00	0
2009-05-07	03:35:00	0
2009-05-07	03:36:00	0
2009-05-07	03:37:00	0
2009-05-07	03:38:00	0
2009-05-07	03:39:00	0
2009-05-07	03:40:00	0
2009-05-07	03:41:00	0
2009-05-07	03:42:00	0
2009-05-07	03:43:00	197
2009-05-07	03:44:00	26
2009-05-07	03:45:00	0
2009-05-07	03:46:00	0
2009-05-07	03:47:00	0
2009-05-07	03:48:00	0
2009-05-07	03:49:00	0
2009-05-07	03:50:00	0
2009-05-07	03:51:00	0
2009-05-07	03:52:00	0
2009-05-07	03:53:00	0
2009-05-07	03:54:00	0
2009-05-07	03:55:00	0
2009-05-07	03:56:00	0
2009-05-07	03:57:00	0
2009-05-07	03:58:00	0
2009-05-07	03:59:00	0
2009-05-07	04:00:00	0
2009-05-07	04:01:00	0
2009-05-07	04:02:00	0
2009-05-07	04:03:00	0
2009-05-07	04:04:00	0
2009-05-07	04:05:00	0
2009-05-07	04:06:00	0
2009-05-07	04:07:00	0
2009-05-07	04:08:00	0
2009-05-07	04:09:00	0
2009-05-07	04:10:00	0
2009-05-07	04:11:00	0
2009-05-07	04:12:00	0
2009-05-07	04:13:00	0
2009-05-07	04:14:00	0
2009-05-07	04:15:00	0
2009-05-07	04:16:00	0
2009-05-07	04:17:00	0
2009-05-07	04:18:00	0
2009-05-07	04:19:00	0
2009-05-07	04:20:00	0
2009-05-07	04:21:00	0
2009-05-07	04:22:00	0
2009-05-07	04:23:00	0
2009-05-07	04:24:00	0
2009-05-07	04:25:00	0
2009-05-07	04:26:00	0
2009-05-07	04:27:00	0
2009-05-07	04:28:00	0
2009-05-07	04:29:00	0
2009-05-07	04:30:00	0
2009-05-07	04:31:00	0
2009-05-07	04:32:00	0
2009-05-07	04:33:00	0
2009-05-07	04:34:00	0
2009-05-07	04:35:00	0
2009-05-07	04:36:00	0
2009-05-07	04:37:00	0
2009-05-07	04:38:00	0
2009-05-07	04:39:00	0
2009-05-07	04:40:00	0
2009-05-07	04:41:00	0
2009-05-07	04:42:00	0
2009-05-07	04:43:00	64
2009-05-07	04:44:00	13
2009-05-07	04:45:00	13
2009-05-07	04:46:00	38
2009-05-07	04:47:00	13
2009-05-07	04:48:00	26
2009-05-07	04:49:00	38
2009-05-07	04:50:00	517
2009-05-07	04:51:00	13
2009-05-07	04:52:00	0
2009-05-07	04:53:00	0
2009-05-07	04:54:00	0
2009-05-07	04:55:00	51
2009-05-07	04:56:00	13
2009-05-07	04:57:00	0
2009-05-07	04:58:00	0
2009-05-07	04:59:00	0
2009-05-07	05:00:00	0
2009-05-07	05:01:00	0
2009-05-07	05:02:00	0
2009-05-07	05:03:00	0
2009-05-07	05:04:00	0
2009-05-07	05:05:00	0
2009-05-07	05:06:00	0
2009-05-07	05:07:00	0
2009-05-07	05:08:00	0
2009-05-07	05:09:00	517
2009-05-07	05:10:00	115
2009-05-07	05:11:00	0
2009-05-07	05:12:00	0
2009-05-07	05:13:00	660
2009-05-07	05:14:00	13
2009-05-07	05:15:00	26
2009-05-07	05:16:00	443
2009-05-07	05:17:00	289
2009-05-07	05:18:00	0
2009-05-07	05:19:00	0
2009-05-07	05:20:00	0
2009-05-07	05:21:00	13
2009-05-07	05:22:00	0
2009-05-07	05:23:00	0
2009-05-07	05:24:00	0
2009-05-07	05:25:00	0
2009-05-07	05:26:00	0
2009-05-07	05:27:00	0
2009-05-07	05:28:00	0
2009-05-07	05:29:00	0
2009-05-07	05:30:00	0
2009-05-07	05:31:00	320
2009-05-07	05:32:00	64
2009-05-07	05:33:00	77
2009-05-07	05:34:00	1029
2009-05-07	05:35:00	1390
2009-05-07	05:36:00	0
2009-05-07	05:37:00	0
2009-05-07	05:38:00	0
2009-05-07	05:39:00	38
2009-05-07	05:40:00	64
2009-05-07	05:41:00	38
2009-05-07	05:42:00	0
2009-05-07	05:43:00	0
2009-05-07	05:44:00	0
2009-05-07	05:45:00	0
2009-05-07	05:46:00	141
2009-05-07	05:47:00	102
2009-05-07	05:48:00	0
2009-05-07	05:49:00	0
2009-05-07	05:50:00	243
2009-05-07	05:51:00	64
2009-05-07	05:52:00	0
2009-05-07	05:53:00	13
2009-05-07	05:54:00	0
2009-05-07	05:55:00	0
2009-05-07	05:56:00	38
2009-05-07	05:57:00	320
2009-05-07	05:58:00	0
2009-05-07	05:59:00	0
2009-05-07	06:00:00	0
2009-05-07	06:01:00	0
2009-05-07	06:02:00	335
2009-05-07	06:03:00	26
2009-05-07	06:04:00	13
2009-05-07	06:05:00	0
2009-05-07	06:06:00	0
2009-05-07	06:07:00	64
2009-05-07	06:08:00	0
2009-05-07	06:09:00	0
2009-05-07	06:10:00	776
2009-05-07	06:11:00	371
2009-05-07	06:12:00	335
2009-05-07	06:13:00	353
2009-05-07	06:14:00	259
2009-05-07	06:15:00	371
2009-05-07	06:16:00	0
2009-05-07	06:17:00	243
2009-05-07	06:18:00	461
2009-05-07	06:19:00	558
2009-05-07	06:20:00	212
2009-05-07	06:21:00	707
2009-05-07	06:22:00	320
2009-05-07	06:23:00	0
2009-05-07	06:24:00	0
2009-05-07	06:25:00	0
2009-05-07	06:26:00	0
2009-05-07	06:27:00	0
2009-05-07	06:28:00	0
2009-05-07	06:29:00	0
2009-05-07	06:30:00	0
2009-05-07	06:31:00	0
2009-05-07	06:32:00	0
2009-05-07	06:33:00	0
2009-05-07	06:34:00	0
2009-05-07	06:35:00	0
2009-05-07	06:36:00	0
2009-05-07	06:37:00	212
2009-05-07	06:38:00	141
2009-05-07	06:39:00	305
2009-05-07	06:40:00	0
2009-05-07	06:41:00	26
2009-05-07	06:42:00	305
2009-05-07	06:43:00	0
2009-05-07	06:44:00	0
2009-05-07	06:45:00	0
2009-05-07	06:46:00	0
2009-05-07	06:47:00	0
2009-05-07	06:48:00	0
2009-05-07	06:49:00	0
2009-05-07	06:50:00	0
2009-05-07	06:51:00	0
2009-05-07	06:52:00	0
2009-05-07	06:53:00	0
2009-05-07	06:54:00	0
2009-05-07	06:55:00	0
2009-05-07	06:56:00	0
2009-05-07	06:57:00	0
2009-05-07	06:58:00	0
2009-05-07	06:59:00	0
2009-05-07	07:00:00	13
2009-05-07	07:01:00	0
2009-05-07	07:02:00	0
2009-05-07	07:03:00	0
2009-05-07	07:04:00	0
2009-05-07	07:05:00	0
2009-05-07	07:06:00	0
2009-05-07	07:07:00	0
2009-05-07	07:08:00	0
2009-05-07	07:09:00	0
2009-05-07	07:10:00	0
2009-05-07	07:11:00	0
2009-05-07	07:12:00	0
2009-05-07	07:13:00	0
2009-05-07	07:14:00	0
2009-05-07	07:15:00	0
2009-05-07	07:16:00	0
2009-05-07	07:17:00	0
2009-05-07	07:18:00	0
2009-05-07	07:19:00	0
2009-05-07	07:20:00	0
2009-05-07	07:21:00	0
2009-05-07	07:22:00	0
2009-05-07	07:23:00	0
2009-05-07	07:24:00	0
2009-05-07	07:25:00	0
2009-05-07	07:26:00	0
2009-05-07	07:27:00	0
2009-05-07	07:28:00	0
2009-05-07	07:29:00	0
2009-05-07	07:30:00	0
2009-05-07	07:31:00	0
2009-05-07	07:32:00	0
2009-05-07	07:33:00	0
2009-05-07	07:34:00	0
2009-05-07	07:35:00	0
2009-05-07	07:36:00	38
2009-05-07	07:37:00	320
2009-05-07	07:38:00	13
2009-05-07	07:39:00	13
2009-05-07	07:40:00	0
2009-05-07	07:41:00	0
2009-05-07	07:42:00	1029
2009-05-07	07:43:00	389
2009-05-07	07:44:00	0
2009-05-07	07:45:00	0
2009-05-07	07:46:00	0
2009-05-07	07:47:00	0
2009-05-07	07:48:00	0
2009-05-07	07:49:00	0
2009-05-07	07:50:00	0
2009-05-07	07:51:00	0
2009-05-07	07:52:00	0
2009-05-07	07:53:00	0
2009-05-07	07:54:00	0
2009-05-07	07:55:00	0
2009-05-07	07:56:00	0
2009-05-07	07:57:00	0
2009-05-07	07:58:00	0
2009-05-07	07:59:00	0
2009-05-07	08:00:00	0
2009-05-07	08:01:00	0
2009-05-07	08:02:00	0
2009-05-07	08:03:00	0
2009-05-07	08:04:00	0
2009-05-07	08:05:00	0
2009-05-07	08:06:00	0
2009-05-07	08:07:00	0
2009-05-07	08:08:00	0
2009-05-07	08:09:00	0
2009-05-07	08:10:00	0
2009-05-07	08:11:00	0
2009-05-07	08:12:00	0
2009-05-07	08:13:00	0
2009-05-07	08:14:00	0
2009-05-07	08:15:00	0
2009-05-07	08:16:00	0
2009-05-07	08:17:00	0
2009-05-07	08:18:00	0
2009-05-07	08:19:00	0
2009-05-07	08:20:00	13
2009-05-07	08:21:00	0
2009-05-07	08:22:00	0
2009-05-07	08:23:00	0
2009-05-07	08:24:00	0
2009-05-07	08:25:00	0
2009-05-07	08:26:00	0
2009-05-07	08:27:00	0
2009-05-07	08:28:00	0
2009-05-07	08:29:00	0
2009-05-07	08:30:00	26
2009-05-07	08:31:00	0
2009-05-07	08:32:00	0
2009-05-07	08:33:00	0
2009-05-07	08:34:00	0
2009-05-07	08:35:00	0
2009-05-07	08:36:00	0
2009-05-07	08:37:00	0
2009-05-07	08:38:00	0
2009-05-07	08:39:00	0
2009-05-07	08:40:00	0
2009-05-07	08:41:00	0
2009-05-07	08:42:00	0
2009-05-07	08:43:00	0
2009-05-07	08:44:00	0
2009-05-07	08:45:00	0
2009-05-07	08:46:00	0
2009-05-07	08:47:00	0
2009-05-07	08:48:00	26
2009-05-07	08:49:00	0
2009-05-07	08:50:00	497
2009-05-07	08:51:00	753
2009-05-07	08:52:00	259
2009-05-07	08:53:00	0
2009-05-07	08:54:00	0
2009-05-07	08:55:00	26
2009-05-07	08:56:00	0
2009-05-07	08:57:00	0
2009-05-07	08:58:00	707
2009-05-07	08:59:00	389
2009-05-07	09:00:00	64
2009-05-07	09:01:00	90
2009-05-07	09:02:00	38
2009-05-07	09:03:00	1170
2009-05-07	09:04:00	26
2009-05-07	09:05:00	305
2009-05-07	09:06:00	0
2009-05-07	09:07:00	0
2009-05-07	09:08:00	0
[truncated: 19,611 more rows]

[truncated: 3 more sheets: 5.20.09, 6.3.09, 6.17.09]
