# Supplementary material for: Initial evaluation of nighttime restlessness in a naturally occurring canine model of osteoarthritis pain
Source: PeerJ. 2015 Feb 17;3:e772. doi: 10.7717/peerj.772 (PMC4340376; doi:10.7717/peerj.772)
Supplement: Supplemental Information 41 [file peerj-03-772-s041.xlsx]

## Sheet: Office Visits
Visit Date	Visit Number
2009-03-17 06:00:00	1
2009-04-03 06:00:00	2
2009-04-16 06:00:00	3
2009-04-30 06:00:00	4
2009-05-14 06:00:00	5
2009-05-27 06:00:00	6
2009-06-11 06:00:00	7
2009-06-25 06:00:00	8
2009-07-09 06:00:00	9

## Sheet: 41_Data
Segment	DateTime	Activity	Hour	Quadrant	Study Day	Weekday
1	2009-03-27 06:01:00	0	6	2	10	6
1	2009-03-27 06:02:00	0	6	2	10	6
1	2009-03-27 06:03:00	0	6	2	10	6
1	2009-03-27 06:04:00	0	6	2	10	6
1	2009-03-27 06:05:00	0	6	2	10	6
1	2009-03-27 06:06:00	0	6	2	10	6
1	2009-03-27 06:07:00	0	6	2	10	6
1	2009-03-27 06:08:00	0	6	2	10	6
1	2009-03-27 06:09:00	0	6	2	10	6
1	2009-03-27 06:10:00	0	6	2	10	6
1	2009-03-27 06:11:00	0	6	2	10	6
1	2009-03-27 06:12:00	0	6	2	10	6
1	2009-03-27 06:13:00	0	6	2	10	6
1	2009-03-27 06:14:00	0	6	2	10	6
1	2009-03-27 06:15:00	0	6	2	10	6
1	2009-03-27 06:16:00	0	6	2	10	6
1	2009-03-27 06:17:00	10	6	2	10	6
1	2009-03-27 06:18:00	0	6	2	10	6
1	2009-03-27 06:19:00	0	6	2	10	6
1	2009-03-27 06:20:00	0	6	2	10	6
1	2009-03-27 06:21:00	0	6	2	10	6
1	2009-03-27 06:22:00	0	6	2	10	6
1	2009-03-27 06:23:00	0	6	2	10	6
1	2009-03-27 06:24:00	0	6	2	10	6
1	2009-03-27 06:25:00	0	6	2	10	6
1	2009-03-27 06:26:00	0	6	2	10	6
1	2009-03-27 06:27:00	0	6	2	10	6
1	2009-03-27 06:28:00	0	6	2	10	6
1	2009-03-27 06:29:00	0	6	2	10	6
1	2009-03-27 06:30:00	0	6	2	10	6
1	2009-03-27 06:31:00	0	6	2	10	6
1	2009-03-27 06:32:00	0	6	2	10	6
1	2009-03-27 06:33:00	0	6	2	10	6
1	2009-03-27 06:34:00	0	6	2	10	6
1	2009-03-27 06:35:00	19	6	2	10	6
1	2009-03-27 06:36:00	0	6	2	10	6
1	2009-03-27 06:37:00	0	6	2	10	6
1	2009-03-27 06:38:00	0	6	2	10	6
1	2009-03-27 06:39:00	0	6	2	10	6
1	2009-03-27 06:40:00	0	6	2	10	6
1	2009-03-27 06:41:00	0	6	2	10	6
1	2009-03-27 06:42:00	0	6	2	10	6
1	2009-03-27 06:43:00	0	6	2	10	6
1	2009-03-27 06:44:00	0	6	2	10	6
1	2009-03-27 06:45:00	0	6	2	10	6
1	2009-03-27 06:46:00	10	6	2	10	6
1	2009-03-27 06:47:00	10	6	2	10	6
1	2009-03-27 06:48:00	0	6	2	10	6
1	2009-03-27 06:49:00	0	6	2	10	6
1	2009-03-27 06:50:00	0	6	2	10	6
1	2009-03-27 06:51:00	0	6	2	10	6
1	2009-03-27 06:52:00	0	6	2	10	6
1	2009-03-27 06:53:00	0	6	2	10	6
1	2009-03-27 06:54:00	0	6	2	10	6
1	2009-03-27 06:55:00	0	6	2	10	6
1	2009-03-27 06:56:00	0	6	2	10	6
1	2009-03-27 06:57:00	0	6	2	10	6
1	2009-03-27 06:58:00	0	6	2	10	6
1	2009-03-27 06:59:00	0	6	2	10	6
1	2009-03-27 07:00:00	0	6	2	10	6
1	2009-03-27 07:01:00	0	7	2	10	6
1	2009-03-27 07:02:00	29	7	2	10	6
1	2009-03-27 07:03:00	19	7	2	10	6
1	2009-03-27 07:04:00	10	7	2	10	6
1	2009-03-27 07:05:00	29	7	2	10	6
1	2009-03-27 07:06:00	0	7	2	10	6
1	2009-03-27 07:07:00	0	7	2	10	6
1	2009-03-27 07:08:00	10	7	2	10	6
1	2009-03-27 07:09:00	642	7	2	10	6
1	2009-03-27 07:10:00	553	7	2	10	6
1	2009-03-27 07:11:00	336	7	2	10	6
1	2009-03-27 07:12:00	570	7	2	10	6
1	2009-03-27 07:13:00	1381	7	2	10	6
1	2009-03-27 07:14:00	295	7	2	10	6
1	2009-03-27 07:15:00	349	7	2	10	6
1	2009-03-27 07:16:00	423	7	2	10	6
1	2009-03-27 07:17:00	349	7	2	10	6
1	2009-03-27 07:18:00	605	7	2	10	6
1	2009-03-27 07:19:00	29	7	2	10	6
1	2009-03-27 07:20:00	295	7	2	10	6
1	2009-03-27 07:21:00	308	7	2	10	6
1	2009-03-27 07:22:00	642	7	2	10	6
1	2009-03-27 07:23:00	196	7	2	10	6
1	2009-03-27 07:24:00	68	7	2	10	6
1	2009-03-27 07:25:00	48	7	2	10	6
1	2009-03-27 07:26:00	0	7	2	10	6
1	2009-03-27 07:27:00	10	7	2	10	6
1	2009-03-27 07:28:00	0	7	2	10	6
1	2009-03-27 07:29:00	39	7	2	10	6
1	2009-03-27 07:30:00	0	7	2	10	6
1	2009-03-27 07:31:00	0	7	2	10	6
1	2009-03-27 07:32:00	0	7	2	10	6
1	2009-03-27 07:33:00	10	7	2	10	6
1	2009-03-27 07:34:00	10	7	2	10	6
1	2009-03-27 07:35:00	0	7	2	10	6
1	2009-03-27 07:36:00	0	7	2	10	6
1	2009-03-27 07:37:00	0	7	2	10	6
1	2009-03-27 07:38:00	58	7	2	10	6
1	2009-03-27 07:39:00	0	7	2	10	6
1	2009-03-27 07:40:00	0	7	2	10	6
1	2009-03-27 07:41:00	10	7	2	10	6
1	2009-03-27 07:42:00	0	7	2	10	6
1	2009-03-27 07:43:00	39	7	2	10	6
1	2009-03-27 07:44:00	0	7	2	10	6
1	2009-03-27 07:45:00	0	7	2	10	6
1	2009-03-27 07:46:00	10	7	2	10	6
1	2009-03-27 07:47:00	19	7	2	10	6
1	2009-03-27 07:48:00	29	7	2	10	6
1	2009-03-27 07:49:00	0	7	2	10	6
1	2009-03-27 07:50:00	29	7	2	10	6
1	2009-03-27 07:51:00	0	7	2	10	6
1	2009-03-27 07:52:00	0	7	2	10	6
1	2009-03-27 07:53:00	0	7	2	10	6
1	2009-03-27 07:54:00	10	7	2	10	6
1	2009-03-27 07:55:00	19	7	2	10	6
1	2009-03-27 07:56:00	0	7	2	10	6
1	2009-03-27 07:57:00	0	7	2	10	6
1	2009-03-27 07:58:00	0	7	2	10	6
1	2009-03-27 07:59:00	10	7	2	10	6
1	2009-03-27 08:00:00	19	7	2	10	6
1	2009-03-27 08:01:00	0	8	2	10	6
1	2009-03-27 08:02:00	0	8	2	10	6
1	2009-03-27 08:03:00	0	8	2	10	6
1	2009-03-27 08:04:00	0	8	2	10	6
1	2009-03-27 08:05:00	0	8	2	10	6
1	2009-03-27 08:06:00	0	8	2	10	6
1	2009-03-27 08:07:00	0	8	2	10	6
1	2009-03-27 08:08:00	0	8	2	10	6
1	2009-03-27 08:09:00	0	8	2	10	6
1	2009-03-27 08:10:00	0	8	2	10	6
1	2009-03-27 08:11:00	0	8	2	10	6
1	2009-03-27 08:12:00	19	8	2	10	6
1	2009-03-27 08:13:00	19	8	2	10	6
1	2009-03-27 08:14:00	19	8	2	10	6
1	2009-03-27 08:15:00	336	8	2	10	6
1	2009-03-27 08:16:00	10	8	2	10	6
1	2009-03-27 08:17:00	0	8	2	10	6
1	2009-03-27 08:18:00	0	8	2	10	6
1	2009-03-27 08:19:00	0	8	2	10	6
1	2009-03-27 08:20:00	349	8	2	10	6
1	2009-03-27 08:21:00	0	8	2	10	6
1	2009-03-27 08:22:00	0	8	2	10	6
1	2009-03-27 08:23:00	10	8	2	10	6
1	2009-03-27 08:24:00	322	8	2	10	6
1	2009-03-27 08:25:00	0	8	2	10	6
1	2009-03-27 08:26:00	10	8	2	10	6
1	2009-03-27 08:27:00	0	8	2	10	6
1	2009-03-27 08:28:00	0	8	2	10	6
1	2009-03-27 08:29:00	58	8	2	10	6
1	2009-03-27 08:30:00	19	8	2	10	6
1	2009-03-27 08:31:00	29	8	2	10	6
1	2009-03-27 08:32:00	29	8	2	10	6
1	2009-03-27 08:33:00	10	8	2	10	6
1	2009-03-27 08:34:00	10	8	2	10	6
1	2009-03-27 08:35:00	0	8	2	10	6
1	2009-03-27 08:36:00	0	8	2	10	6
1	2009-03-27 08:37:00	0	8	2	10	6
1	2009-03-27 08:38:00	0	8	2	10	6
1	2009-03-27 08:39:00	0	8	2	10	6
1	2009-03-27 08:40:00	0	8	2	10	6
1	2009-03-27 08:41:00	0	8	2	10	6
1	2009-03-27 08:42:00	10	8	2	10	6
1	2009-03-27 08:43:00	19	8	2	10	6
1	2009-03-27 08:44:00	0	8	2	10	6
1	2009-03-27 08:45:00	0	8	2	10	6
1	2009-03-27 08:46:00	10	8	2	10	6
1	2009-03-27 08:47:00	29	8	2	10	6
1	2009-03-27 08:48:00	0	8	2	10	6
1	2009-03-27 08:49:00	0	8	2	10	6
1	2009-03-27 08:50:00	0	8	2	10	6
1	2009-03-27 08:51:00	0	8	2	10	6
1	2009-03-27 08:52:00	39	8	2	10	6
1	2009-03-27 08:53:00	0	8	2	10	6
1	2009-03-27 08:54:00	19	8	2	10	6
1	2009-03-27 08:55:00	29	8	2	10	6
1	2009-03-27 08:56:00	0	8	2	10	6
1	2009-03-27 08:57:00	0	8	2	10	6
1	2009-03-27 08:58:00	0	8	2	10	6
1	2009-03-27 08:59:00	29	8	2	10	6
1	2009-03-27 09:00:00	107	8	2	10	6
1	2009-03-27 09:01:00	242	9	2	10	6
1	2009-03-27 09:02:00	39	9	2	10	6
1	2009-03-27 09:03:00	438	9	2	10	6
1	2009-03-27 09:04:00	231	9	2	10	6
1	2009-03-27 09:05:00	469	9	2	10	6
1	2009-03-27 09:06:00	149	9	2	10	6
1	2009-03-27 09:07:00	87	9	2	10	6
1	2009-03-27 09:08:00	29	9	2	10	6
1	2009-03-27 09:09:00	10	9	2	10	6
1	2009-03-27 09:10:00	10	9	2	10	6
1	2009-03-27 09:11:00	10	9	2	10	6
1	2009-03-27 09:12:00	0	9	2	10	6
1	2009-03-27 09:13:00	0	9	2	10	6
1	2009-03-27 09:14:00	0	9	2	10	6
1	2009-03-27 09:15:00	0	9	2	10	6
1	2009-03-27 09:16:00	0	9	2	10	6
1	2009-03-27 09:17:00	78	9	2	10	6
1	2009-03-27 09:18:00	58	9	2	10	6
1	2009-03-27 09:19:00	392	9	2	10	6
1	2009-03-27 09:20:00	19	9	2	10	6
1	2009-03-27 09:21:00	0	9	2	10	6
1	2009-03-27 09:22:00	0	9	2	10	6
1	2009-03-27 09:23:00	0	9	2	10	6
1	2009-03-27 09:24:00	0	9	2	10	6
1	2009-03-27 09:25:00	19	9	2	10	6
1	2009-03-27 09:26:00	0	9	2	10	6
1	2009-03-27 09:27:00	0	9	2	10	6
1	2009-03-27 09:28:00	0	9	2	10	6
1	2009-03-27 09:29:00	0	9	2	10	6
1	2009-03-27 09:30:00	0	9	2	10	6
1	2009-03-27 09:31:00	0	9	2	10	6
1	2009-03-27 09:32:00	0	9	2	10	6
1	2009-03-27 09:33:00	0	9	2	10	6
1	2009-03-27 09:34:00	0	9	2	10	6
1	2009-03-27 09:35:00	0	9	2	10	6
1	2009-03-27 09:36:00	0	9	2	10	6
1	2009-03-27 09:37:00	0	9	2	10	6
1	2009-03-27 09:38:00	0	9	2	10	6
1	2009-03-27 09:39:00	0	9	2	10	6
1	2009-03-27 09:40:00	0	9	2	10	6
1	2009-03-27 09:41:00	19	9	2	10	6
1	2009-03-27 09:42:00	10	9	2	10	6
1	2009-03-27 09:43:00	0	9	2	10	6
1	2009-03-27 09:44:00	0	9	2	10	6
1	2009-03-27 09:45:00	0	9	2	10	6
1	2009-03-27 09:46:00	0	9	2	10	6
1	2009-03-27 09:47:00	0	9	2	10	6
1	2009-03-27 09:48:00	0	9	2	10	6
1	2009-03-27 09:49:00	0	9	2	10	6
1	2009-03-27 09:50:00	0	9	2	10	6
1	2009-03-27 09:51:00	0	9	2	10	6
1	2009-03-27 09:52:00	0	9	2	10	6
1	2009-03-27 09:53:00	0	9	2	10	6
1	2009-03-27 09:54:00	0	9	2	10	6
1	2009-03-27 09:55:00	0	9	2	10	6
1	2009-03-27 09:56:00	0	9	2	10	6
1	2009-03-27 09:57:00	0	9	2	10	6
1	2009-03-27 09:58:00	0	9	2	10	6
1	2009-03-27 09:59:00	0	9	2	10	6
1	2009-03-27 10:00:00	0	9	2	10	6
1	2009-03-27 10:01:00	0	10	2	10	6
1	2009-03-27 10:02:00	0	10	2	10	6
1	2009-03-27 10:03:00	0	10	2	10	6
1	2009-03-27 10:04:00	0	10	2	10	6
1	2009-03-27 10:05:00	0	10	2	10	6
1	2009-03-27 10:06:00	0	10	2	10	6
1	2009-03-27 10:07:00	0	10	2	10	6
1	2009-03-27 10:08:00	0	10	2	10	6
1	2009-03-27 10:09:00	0	10	2	10	6
1	2009-03-27 10:10:00	0	10	2	10	6
1	2009-03-27 10:11:00	0	10	2	10	6
1	2009-03-27 10:12:00	0	10	2	10	6
1	2009-03-27 10:13:00	0	10	2	10	6
1	2009-03-27 10:14:00	0	10	2	10	6
1	2009-03-27 10:15:00	0	10	2	10	6
1	2009-03-27 10:16:00	0	10	2	10	6
1	2009-03-27 10:17:00	0	10	2	10	6
1	2009-03-27 10:18:00	0	10	2	10	6
1	2009-03-27 10:19:00	0	10	2	10	6
1	2009-03-27 10:20:00	0	10	2	10	6
1	2009-03-27 10:21:00	0	10	2	10	6
1	2009-03-27 10:22:00	0	10	2	10	6
1	2009-03-27 10:23:00	0	10	2	10	6
1	2009-03-27 10:24:00	0	10	2	10	6
1	2009-03-27 10:25:00	0	10	2	10	6
1	2009-03-27 10:26:00	0	10	2	10	6
1	2009-03-27 10:27:00	0	10	2	10	6
1	2009-03-27 10:28:00	0	10	2	10	6
1	2009-03-27 10:29:00	0	10	2	10	6
1	2009-03-27 10:30:00	0	10	2	10	6
1	2009-03-27 10:31:00	0	10	2	10	6
1	2009-03-27 10:32:00	0	10	2	10	6
1	2009-03-27 10:33:00	0	10	2	10	6
1	2009-03-27 10:34:00	0	10	2	10	6
1	2009-03-27 10:35:00	0	10	2	10	6
1	2009-03-27 10:36:00	0	10	2	10	6
1	2009-03-27 10:37:00	0	10	2	10	6
1	2009-03-27 10:38:00	0	10	2	10	6
1	2009-03-27 10:39:00	0	10	2	10	6
1	2009-03-27 10:40:00	0	10	2	10	6
1	2009-03-27 10:41:00	0	10	2	10	6
1	2009-03-27 10:42:00	0	10	2	10	6
1	2009-03-27 10:43:00	0	10	2	10	6
1	2009-03-27 10:44:00	0	10	2	10	6
1	2009-03-27 10:45:00	0	10	2	10	6
1	2009-03-27 10:46:00	0	10	2	10	6
1	2009-03-27 10:47:00	0	10	2	10	6
1	2009-03-27 10:48:00	0	10	2	10	6
1	2009-03-27 10:49:00	0	10	2	10	6
1	2009-03-27 10:50:00	0	10	2	10	6
1	2009-03-27 10:51:00	0	10	2	10	6
1	2009-03-27 10:52:00	0	10	2	10	6
1	2009-03-27 10:53:00	0	10	2	10	6
1	2009-03-27 10:54:00	116	10	2	10	6
1	2009-03-27 10:55:00	68	10	2	10	6
1	2009-03-27 10:56:00	10	10	2	10	6
1	2009-03-27 10:57:00	0	10	2	10	6
1	2009-03-27 10:58:00	0	10	2	10	6
1	2009-03-27 10:59:00	29	10	2	10	6
1	2009-03-27 11:00:00	10	10	2	10	6
1	2009-03-27 11:01:00	0	11	2	10	6
1	2009-03-27 11:02:00	0	11	2	10	6
1	2009-03-27 11:03:00	0	11	2	10	6
1	2009-03-27 11:04:00	0	11	2	10	6
1	2009-03-27 11:05:00	0	11	2	10	6
1	2009-03-27 11:06:00	0	11	2	10	6
1	2009-03-27 11:07:00	0	11	2	10	6
1	2009-03-27 11:08:00	0	11	2	10	6
1	2009-03-27 11:09:00	0	11	2	10	6
1	2009-03-27 11:10:00	0	11	2	10	6
1	2009-03-27 11:11:00	0	11	2	10	6
1	2009-03-27 11:12:00	0	11	2	10	6
1	2009-03-27 11:13:00	0	11	2	10	6
1	2009-03-27 11:14:00	0	11	2	10	6
1	2009-03-27 11:15:00	0	11	2	10	6
1	2009-03-27 11:16:00	0	11	2	10	6
1	2009-03-27 11:17:00	0	11	2	10	6
1	2009-03-27 11:18:00	0	11	2	10	6
1	2009-03-27 11:19:00	0	11	2	10	6
1	2009-03-27 11:20:00	0	11	2	10	6
1	2009-03-27 11:21:00	0	11	2	10	6
1	2009-03-27 11:22:00	0	11	2	10	6
1	2009-03-27 11:23:00	0	11	2	10	6
1	2009-03-27 11:24:00	0	11	2	10	6
1	2009-03-27 11:25:00	0	11	2	10	6
1	2009-03-27 11:26:00	0	11	2	10	6
1	2009-03-27 11:27:00	19	11	2	10	6
1	2009-03-27 11:28:00	10	11	2	10	6
1	2009-03-27 11:29:00	0	11	2	10	6
1	2009-03-27 11:30:00	58	11	2	10	6
1	2009-03-27 11:31:00	19	11	2	10	6
1	2009-03-27 11:32:00	0	11	2	10	6
1	2009-03-27 11:33:00	0	11	2	10	6
1	2009-03-27 11:34:00	0	11	2	10	6
1	2009-03-27 11:35:00	0	11	2	10	6
1	2009-03-27 11:36:00	39	11	2	10	6
1	2009-03-27 11:37:00	0	11	2	10	6
1	2009-03-27 11:38:00	0	11	2	10	6
1	2009-03-27 11:39:00	0	11	2	10	6
1	2009-03-27 11:40:00	0	11	2	10	6
1	2009-03-27 11:41:00	48	11	2	10	6
1	2009-03-27 11:42:00	0	11	2	10	6
1	2009-03-27 11:43:00	0	11	2	10	6
1	2009-03-27 11:44:00	0	11	2	10	6
1	2009-03-27 11:45:00	0	11	2	10	6
1	2009-03-27 11:46:00	0	11	2	10	6
1	2009-03-27 11:47:00	0	11	2	10	6
1	2009-03-27 11:48:00	0	11	2	10	6
1	2009-03-27 11:49:00	0	11	2	10	6
1	2009-03-27 11:50:00	0	11	2	10	6
1	2009-03-27 11:51:00	0	11	2	10	6
1	2009-03-27 11:52:00	0	11	2	10	6
1	2009-03-27 11:53:00	29	11	2	10	6
1	2009-03-27 11:54:00	0	11	2	10	6
1	2009-03-27 11:55:00	0	11	2	10	6
1	2009-03-27 11:56:00	10	11	2	10	6
1	2009-03-27 11:57:00	0	11	2	10	6
1	2009-03-27 11:58:00	0	11	2	10	6
1	2009-03-27 11:59:00	0	11	2	10	6
1	2009-03-27 12:00:00	0	11	2	10	6
1	2009-03-27 12:01:00	0	12	3	10	6
1	2009-03-27 12:02:00	0	12	3	10	6
1	2009-03-27 12:03:00	0	12	3	10	6
1	2009-03-27 12:04:00	0	12	3	10	6
1	2009-03-27 12:05:00	29	12	3	10	6
1	2009-03-27 12:06:00	0	12	3	10	6
1	2009-03-27 12:07:00	0	12	3	10	6
1	2009-03-27 12:08:00	0	12	3	10	6
1	2009-03-27 12:09:00	0	12	3	10	6
1	2009-03-27 12:10:00	0	12	3	10	6
1	2009-03-27 12:11:00	0	12	3	10	6
1	2009-03-27 12:12:00	0	12	3	10	6
1	2009-03-27 12:13:00	0	12	3	10	6
1	2009-03-27 12:14:00	0	12	3	10	6
1	2009-03-27 12:15:00	10	12	3	10	6
1	2009-03-27 12:16:00	0	12	3	10	6
1	2009-03-27 12:17:00	0	12	3	10	6
1	2009-03-27 12:18:00	0	12	3	10	6
1	2009-03-27 12:19:00	0	12	3	10	6
1	2009-03-27 12:20:00	0	12	3	10	6
1	2009-03-27 12:21:00	0	12	3	10	6
1	2009-03-27 12:22:00	0	12	3	10	6
1	2009-03-27 12:23:00	0	12	3	10	6
1	2009-03-27 12:24:00	0	12	3	10	6
1	2009-03-27 12:25:00	0	12	3	10	6
1	2009-03-27 12:26:00	0	12	3	10	6
1	2009-03-27 12:27:00	48	12	3	10	6
1	2009-03-27 12:28:00	0	12	3	10	6
1	2009-03-27 12:29:00	0	12	3	10	6
1	2009-03-27 12:30:00	0	12	3	10	6
1	2009-03-27 12:31:00	0	12	3	10	6
1	2009-03-27 12:32:00	0	12	3	10	6
1	2009-03-27 12:33:00	0	12	3	10	6
1	2009-03-27 12:34:00	0	12	3	10	6
1	2009-03-27 12:35:00	0	12	3	10	6
1	2009-03-27 12:36:00	10	12	3	10	6
1	2009-03-27 12:37:00	39	12	3	10	6
1	2009-03-27 12:38:00	116	12	3	10	6
1	2009-03-27 12:39:00	97	12	3	10	6
1	2009-03-27 12:40:00	0	12	3	10	6
1	2009-03-27 12:41:00	0	12	3	10	6
1	2009-03-27 12:42:00	0	12	3	10	6
1	2009-03-27 12:43:00	48	12	3	10	6
1	2009-03-27 12:44:00	58	12	3	10	6
1	2009-03-27 12:45:00	518	12	3	10	6
1	2009-03-27 12:46:00	19	12	3	10	6
1	2009-03-27 12:47:00	0	12	3	10	6
1	2009-03-27 12:48:00	0	12	3	10	6
1	2009-03-27 12:49:00	0	12	3	10	6
1	2009-03-27 12:50:00	0	12	3	10	6
1	2009-03-27 12:51:00	10	12	3	10	6
1	2009-03-27 12:52:00	0	12	3	10	6
1	2009-03-27 12:53:00	10	12	3	10	6
1	2009-03-27 12:54:00	58	12	3	10	6
1	2009-03-27 12:55:00	0	12	3	10	6
1	2009-03-27 12:56:00	68	12	3	10	6
1	2009-03-27 12:57:00	0	12	3	10	6
1	2009-03-27 12:58:00	19	12	3	10	6
1	2009-03-27 12:59:00	0	12	3	10	6
1	2009-03-27 13:00:00	10	12	3	10	6
1	2009-03-27 13:01:00	0	13	3	10	6
1	2009-03-27 13:02:00	0	13	3	10	6
1	2009-03-27 13:03:00	0	13	3	10	6
1	2009-03-27 13:04:00	0	13	3	10	6
1	2009-03-27 13:05:00	48	13	3	10	6
1	2009-03-27 13:06:00	0	13	3	10	6
1	2009-03-27 13:07:00	0	13	3	10	6
1	2009-03-27 13:08:00	0	13	3	10	6
1	2009-03-27 13:09:00	0	13	3	10	6
1	2009-03-27 13:10:00	0	13	3	10	6
1	2009-03-27 13:11:00	0	13	3	10	6
1	2009-03-27 13:12:00	0	13	3	10	6
1	2009-03-27 13:13:00	0	13	3	10	6
1	2009-03-27 13:14:00	39	13	3	10	6
1	2009-03-27 13:15:00	10	13	3	10	6
1	2009-03-27 13:16:00	0	13	3	10	6
1	2009-03-27 13:17:00	0	13	3	10	6
1	2009-03-27 13:18:00	485	13	3	10	6
1	2009-03-27 13:19:00	48	13	3	10	6
1	2009-03-27 13:20:00	10	13	3	10	6
1	2009-03-27 13:21:00	39	13	3	10	6
1	2009-03-27 13:22:00	68	13	3	10	6
1	2009-03-27 13:23:00	48	13	3	10	6
1	2009-03-27 13:24:00	10	13	3	10	6
1	2009-03-27 13:25:00	10	13	3	10	6
1	2009-03-27 13:26:00	0	13	3	10	6
1	2009-03-27 13:27:00	0	13	3	10	6
1	2009-03-27 13:28:00	19	13	3	10	6
1	2009-03-27 13:29:00	0	13	3	10	6
1	2009-03-27 13:30:00	0	13	3	10	6
1	2009-03-27 13:31:00	0	13	3	10	6
1	2009-03-27 13:32:00	0	13	3	10	6
1	2009-03-27 13:33:00	0	13	3	10	6
1	2009-03-27 13:34:00	0	13	3	10	6
1	2009-03-27 13:35:00	0	13	3	10	6
1	2009-03-27 13:36:00	0	13	3	10	6
1	2009-03-27 13:37:00	0	13	3	10	6
1	2009-03-27 13:38:00	0	13	3	10	6
1	2009-03-27 13:39:00	0	13	3	10	6
1	2009-03-27 13:40:00	0	13	3	10	6
1	2009-03-27 13:41:00	0	13	3	10	6
1	2009-03-27 13:42:00	0	13	3	10	6
1	2009-03-27 13:43:00	0	13	3	10	6
1	2009-03-27 13:44:00	0	13	3	10	6
1	2009-03-27 13:45:00	0	13	3	10	6
1	2009-03-27 13:46:00	0	13	3	10	6
1	2009-03-27 13:47:00	0	13	3	10	6
1	2009-03-27 13:48:00	0	13	3	10	6
1	2009-03-27 13:49:00	0	13	3	10	6
1	2009-03-27 13:50:00	0	13	3	10	6
1	2009-03-27 13:51:00	0	13	3	10	6
1	2009-03-27 13:52:00	0	13	3	10	6
1	2009-03-27 13:53:00	0	13	3	10	6
1	2009-03-27 13:54:00	0	13	3	10	6
1	2009-03-27 13:55:00	0	13	3	10	6
1	2009-03-27 13:56:00	0	13	3	10	6
1	2009-03-27 13:57:00	0	13	3	10	6
1	2009-03-27 13:58:00	0	13	3	10	6
1	2009-03-27 13:59:00	0	13	3	10	6
1	2009-03-27 14:00:00	0	13	3	10	6
1	2009-03-27 14:01:00	0	14	3	10	6
1	2009-03-27 14:02:00	0	14	3	10	6
1	2009-03-27 14:03:00	0	14	3	10	6
1	2009-03-27 14:04:00	0	14	3	10	6
1	2009-03-27 14:05:00	0	14	3	10	6
1	2009-03-27 14:06:00	0	14	3	10	6
1	2009-03-27 14:07:00	0	14	3	10	6
1	2009-03-27 14:08:00	0	14	3	10	6
1	2009-03-27 14:09:00	0	14	3	10	6
1	2009-03-27 14:10:00	48	14	3	10	6
1	2009-03-27 14:11:00	0	14	3	10	6
1	2009-03-27 14:12:00	0	14	3	10	6
1	2009-03-27 14:13:00	10	14	3	10	6
1	2009-03-27 14:14:00	0	14	3	10	6
1	2009-03-27 14:15:00	0	14	3	10	6
1	2009-03-27 14:16:00	0	14	3	10	6
1	2009-03-27 14:17:00	0	14	3	10	6
1	2009-03-27 14:18:00	0	14	3	10	6
1	2009-03-27 14:19:00	0	14	3	10	6
1	2009-03-27 14:20:00	0	14	3	10	6
1	2009-03-27 14:21:00	0	14	3	10	6
1	2009-03-27 14:22:00	0	14	3	10	6
1	2009-03-27 14:23:00	10	14	3	10	6
1	2009-03-27 14:24:00	10	14	3	10	6
1	2009-03-27 14:25:00	126	14	3	10	6
1	2009-03-27 14:26:00	0	14	3	10	6
1	2009-03-27 14:27:00	48	14	3	10	6
1	2009-03-27 14:28:00	58	14	3	10	6
1	2009-03-27 14:29:00	48	14	3	10	6
1	2009-03-27 14:30:00	0	14	3	10	6
1	2009-03-27 14:31:00	0	14	3	10	6
1	2009-03-27 14:32:00	149	14	3	10	6
1	2009-03-27 14:33:00	0	14	3	10	6
1	2009-03-27 14:34:00	48	14	3	10	6
1	2009-03-27 14:35:00	19	14	3	10	6
1	2009-03-27 14:36:00	0	14	3	10	6
1	2009-03-27 14:37:00	0	14	3	10	6
1	2009-03-27 14:38:00	0	14	3	10	6
1	2009-03-27 14:39:00	0	14	3	10	6
1	2009-03-27 14:40:00	10	14	3	10	6
1	2009-03-27 14:41:00	173	14	3	10	6
1	2009-03-27 14:42:00	0	14	3	10	6
1	2009-03-27 14:43:00	0	14	3	10	6
1	2009-03-27 14:44:00	39	14	3	10	6
1	2009-03-27 14:45:00	0	14	3	10	6
1	2009-03-27 14:46:00	219	14	3	10	6
1	2009-03-27 14:47:00	208	14	3	10	6
1	2009-03-27 14:48:00	0	14	3	10	6
1	2009-03-27 14:49:00	349	14	3	10	6
1	2009-03-27 14:50:00	29	14	3	10	6
1	2009-03-27 14:51:00	10	14	3	10	6
1	2009-03-27 14:52:00	19	14	3	10	6
1	2009-03-27 14:53:00	0	14	3	10	6
1	2009-03-27 14:54:00	0	14	3	10	6
1	2009-03-27 14:55:00	0	14	3	10	6
1	2009-03-27 14:56:00	0	14	3	10	6
1	2009-03-27 14:57:00	0	14	3	10	6
1	2009-03-27 14:58:00	10	14	3	10	6
1	2009-03-27 14:59:00	10	14	3	10	6
1	2009-03-27 15:00:00	0	14	3	10	6
1	2009-03-27 15:01:00	0	15	3	10	6
1	2009-03-27 15:02:00	0	15	3	10	6
1	2009-03-27 15:03:00	19	15	3	10	6
1	2009-03-27 15:04:00	0	15	3	10	6
1	2009-03-27 15:05:00	0	15	3	10	6
1	2009-03-27 15:06:00	0	15	3	10	6
1	2009-03-27 15:07:00	0	15	3	10	6
1	2009-03-27 15:08:00	0	15	3	10	6
1	2009-03-27 15:09:00	0	15	3	10	6
1	2009-03-27 15:10:00	0	15	3	10	6
1	2009-03-27 15:11:00	0	15	3	10	6
1	2009-03-27 15:12:00	10	15	3	10	6
1	2009-03-27 15:13:00	0	15	3	10	6
1	2009-03-27 15:14:00	0	15	3	10	6
1	2009-03-27 15:15:00	0	15	3	10	6
1	2009-03-27 15:16:00	0	15	3	10	6
1	2009-03-27 15:17:00	0	15	3	10	6
1	2009-03-27 15:18:00	0	15	3	10	6
1	2009-03-27 15:19:00	0	15	3	10	6
1	2009-03-27 15:20:00	19	15	3	10	6
1	2009-03-27 15:21:00	0	15	3	10	6
1	2009-03-27 15:22:00	0	15	3	10	6
1	2009-03-27 15:23:00	0	15	3	10	6
1	2009-03-27 15:24:00	0	15	3	10	6
1	2009-03-27 15:25:00	0	15	3	10	6
1	2009-03-27 15:26:00	0	15	3	10	6
1	2009-03-27 15:27:00	0	15	3	10	6
1	2009-03-27 15:28:00	0	15	3	10	6
1	2009-03-27 15:29:00	0	15	3	10	6
1	2009-03-27 15:30:00	39	15	3	10	6
1	2009-03-27 15:31:00	801	15	3	10	6
1	2009-03-27 15:32:00	570	15	3	10	6
1	2009-03-27 15:33:00	642	15	3	10	6
1	2009-03-27 15:34:00	19	15	3	10	6
1	2009-03-27 15:35:00	39	15	3	10	6
1	2009-03-27 15:36:00	39	15	3	10	6
1	2009-03-27 15:37:00	758	15	3	10	6
1	2009-03-27 15:38:00	1571	15	3	10	6
1	2009-03-27 15:39:00	979	15	3	10	6
1	2009-03-27 15:40:00	1264	15	3	10	6
1	2009-03-27 15:41:00	392	15	3	10	6
1	2009-03-27 15:42:00	1294	15	3	10	6
1	2009-03-27 15:43:00	681	15	3	10	6
1	2009-03-27 15:44:00	438	15	3	10	6
1	2009-03-27 15:45:00	161	15	3	10	6
1	2009-03-27 15:46:00	242	15	3	10	6
1	2009-03-27 15:47:00	184	15	3	10	6
1	2009-03-27 15:48:00	0	15	3	10	6
1	2009-03-27 15:49:00	0	15	3	10	6
1	2009-03-27 15:50:00	0	15	3	10	6
1	2009-03-27 15:51:00	0	15	3	10	6
1	2009-03-27 15:52:00	29	15	3	10	6
1	2009-03-27 15:53:00	0	15	3	10	6
1	2009-03-27 15:54:00	0	15	3	10	6
1	2009-03-27 15:55:00	0	15	3	10	6
1	2009-03-27 15:56:00	0	15	3	10	6
1	2009-03-27 15:57:00	0	15	3	10	6
1	2009-03-27 15:58:00	0	15	3	10	6
1	2009-03-27 15:59:00	19	15	3	10	6
1	2009-03-27 16:00:00	681	15	3	10	6
1	2009-03-27 16:01:00	19	16	3	10	6
1	2009-03-27 16:02:00	10	16	3	10	6
1	2009-03-27 16:03:00	0	16	3	10	6
1	2009-03-27 16:04:00	0	16	3	10	6
1	2009-03-27 16:05:00	29	16	3	10	6
1	2009-03-27 16:06:00	48	16	3	10	6
1	2009-03-27 16:07:00	0	16	3	10	6
1	2009-03-27 16:08:00	0	16	3	10	6
1	2009-03-27 16:09:00	19	16	3	10	6
1	2009-03-27 16:10:00	0	16	3	10	6
1	2009-03-27 16:11:00	0	16	3	10	6
1	2009-03-27 16:12:00	10	16	3	10	6
1	2009-03-27 16:13:00	0	16	3	10	6
1	2009-03-27 16:14:00	0	16	3	10	6
1	2009-03-27 16:15:00	0	16	3	10	6
1	2009-03-27 16:16:00	0	16	3	10	6
1	2009-03-27 16:17:00	10	16	3	10	6
1	2009-03-27 16:18:00	19	16	3	10	6
1	2009-03-27 16:19:00	10	16	3	10	6
1	2009-03-27 16:20:00	10	16	3	10	6
1	2009-03-27 16:21:00	363	16	3	10	6
1	2009-03-27 16:22:00	1352	16	3	10	6
1	2009-03-27 16:23:00	780	16	3	10	6
1	2009-03-27 16:24:00	822	16	3	10	6
1	2009-03-27 16:25:00	758	16	3	10	6
1	2009-03-27 16:26:00	570	16	3	10	6
1	2009-03-27 16:27:00	700	16	3	10	6
1	2009-03-27 16:28:00	700	16	3	10	6
1	2009-03-27 16:29:00	886	16	3	10	6
1	2009-03-27 16:30:00	392	16	3	10	6
1	2009-03-27 16:31:00	623	16	3	10	6
1	2009-03-27 16:32:00	518	16	3	10	6
1	2009-03-27 16:33:00	322	16	3	10	6
1	2009-03-27 16:34:00	268	16	3	10	6
1	2009-03-27 16:35:00	107	16	3	10	6
1	2009-03-27 16:36:00	10	16	3	10	6
1	2009-03-27 16:37:00	10	16	3	10	6
1	2009-03-27 16:38:00	10	16	3	10	6
1	2009-03-27 16:39:00	423	16	3	10	6
1	2009-03-27 16:40:00	0	16	3	10	6
1	2009-03-27 16:41:00	0	16	3	10	6
1	2009-03-27 16:42:00	0	16	3	10	6
1	2009-03-27 16:43:00	0	16	3	10	6
1	2009-03-27 16:44:00	0	16	3	10	6
1	2009-03-27 16:45:00	0	16	3	10	6
1	2009-03-27 16:46:00	0	16	3	10	6
1	2009-03-27 16:47:00	0	16	3	10	6
1	2009-03-27 16:48:00	0	16	3	10	6
1	2009-03-27 16:49:00	0	16	3	10	6
1	2009-03-27 16:50:00	0	16	3	10	6
1	2009-03-27 16:51:00	0	16	3	10	6
1	2009-03-27 16:52:00	0	16	3	10	6
1	2009-03-27 16:53:00	0	16	3	10	6
1	2009-03-27 16:54:00	29	16	3	10	6
1	2009-03-27 16:55:00	0	16	3	10	6
1	2009-03-27 16:56:00	0	16	3	10	6
1	2009-03-27 16:57:00	19	16	3	10	6
1	2009-03-27 16:58:00	0	16	3	10	6
1	2009-03-27 16:59:00	10	16	3	10	6
1	2009-03-27 17:00:00	0	16	3	10	6
1	2009-03-27 17:01:00	0	17	3	10	6
1	2009-03-27 17:02:00	10	17	3	10	6
1	2009-03-27 17:03:00	0	17	3	10	6
1	2009-03-27 17:04:00	0	17	3	10	6
1	2009-03-27 17:05:00	10	17	3	10	6
1	2009-03-27 17:06:00	0	17	3	10	6
1	2009-03-27 17:07:00	0	17	3	10	6
1	2009-03-27 17:08:00	0	17	3	10	6
1	2009-03-27 17:09:00	0	17	3	10	6
1	2009-03-27 17:10:00	0	17	3	10	6
1	2009-03-27 17:11:00	0	17	3	10	6
1	2009-03-27 17:12:00	29	17	3	10	6
1	2009-03-27 17:13:00	0	17	3	10	6
1	2009-03-27 17:14:00	19	17	3	10	6
1	2009-03-27 17:15:00	0	17	3	10	6
1	2009-03-27 17:16:00	10	17	3	10	6
1	2009-03-27 17:17:00	0	17	3	10	6
1	2009-03-27 17:18:00	0	17	3	10	6
1	2009-03-27 17:19:00	29	17	3	10	6
1	2009-03-27 17:20:00	10	17	3	10	6
1	2009-03-27 17:21:00	29	17	3	10	6
1	2009-03-27 17:22:00	10	17	3	10	6
1	2009-03-27 17:23:00	10	17	3	10	6
1	2009-03-27 17:24:00	10	17	3	10	6
1	2009-03-27 17:25:00	68	17	3	10	6
1	2009-03-27 17:26:00	242	17	3	10	6
1	2009-03-27 17:27:00	254	17	3	10	6
1	2009-03-27 17:28:00	322	17	3	10	6
1	2009-03-27 17:29:00	681	17	3	10	6
1	2009-03-27 17:30:00	97	17	3	10	6
1	2009-03-27 17:31:00	438	17	3	10	6
1	2009-03-27 17:32:00	295	17	3	10	6
1	2009-03-27 17:33:00	308	17	3	10	6
1	2009-03-27 17:34:00	700	17	3	10	6
1	2009-03-27 17:35:00	173	17	3	10	6
1	2009-03-27 17:36:00	0	17	3	10	6
1	2009-03-27 17:37:00	0	17	3	10	6
1	2009-03-27 17:38:00	0	17	3	10	6
1	2009-03-27 17:39:00	0	17	3	10	6
1	2009-03-27 17:40:00	0	17	3	10	6
1	2009-03-27 17:41:00	0	17	3	10	6
1	2009-03-27 17:42:00	10	17	3	10	6
1	2009-03-27 17:43:00	0	17	3	10	6
1	2009-03-27 17:44:00	0	17	3	10	6
1	2009-03-27 17:45:00	553	17	3	10	6
1	2009-03-27 17:46:00	2300	17	3	10	6
1	2009-03-27 17:47:00	1443	17	3	10	6
1	2009-03-27 17:48:00	642	17	3	10	6
1	2009-03-27 17:49:00	336	17	3	10	6
1	2009-03-27 17:50:00	126	17	3	10	6
1	2009-03-27 17:51:00	10	17	3	10	6
1	2009-03-27 17:52:00	29	17	3	10	6
1	2009-03-27 17:53:00	29	17	3	10	6
1	2009-03-27 17:54:00	116	17	3	10	6
1	2009-03-27 17:55:00	184	17	3	10	6
1	2009-03-27 17:56:00	281	17	3	10	6
1	2009-03-27 17:57:00	219	17	3	10	6
1	2009-03-27 17:58:00	97	17	3	10	6
1	2009-03-27 17:59:00	739	17	3	10	6
1	2009-03-27 18:00:00	423	17	3	10	6
1	2009-03-27 18:01:00	97	18	4	10	6
1	2009-03-27 18:02:00	48	18	4	10	6
1	2009-03-27 18:03:00	48	18	4	10	6
1	2009-03-27 18:04:00	0	18	4	10	6
1	2009-03-27 18:05:00	0	18	4	10	6
1	2009-03-27 18:06:00	10	18	4	10	6
1	2009-03-27 18:07:00	58	18	4	10	6
1	2009-03-27 18:08:00	10	18	4	10	6
1	2009-03-27 18:09:00	29	18	4	10	6
1	2009-03-27 18:10:00	48	18	4	10	6
1	2009-03-27 18:11:00	19	18	4	10	6
1	2009-03-27 18:12:00	10	18	4	10	6
1	2009-03-27 18:13:00	173	18	4	10	6
1	2009-03-27 18:14:00	0	18	4	10	6
1	2009-03-27 18:15:00	10	18	4	10	6
1	2009-03-27 18:16:00	19	18	4	10	6
1	2009-03-27 18:17:00	39	18	4	10	6
1	2009-03-27 18:18:00	10	18	4	10	6
1	2009-03-27 18:19:00	0	18	4	10	6
1	2009-03-27 18:20:00	219	18	4	10	6
1	2009-03-27 18:21:00	29	18	4	10	6
1	2009-03-27 18:22:00	0	18	4	10	6
1	2009-03-27 18:23:00	39	18	4	10	6
1	2009-03-27 18:24:00	518	18	4	10	6
1	2009-03-27 18:25:00	254	18	4	10	6
1	2009-03-27 18:26:00	268	18	4	10	6
1	2009-03-27 18:27:00	336	18	4	10	6
1	2009-03-27 18:28:00	681	18	4	10	6
1	2009-03-27 18:29:00	605	18	4	10	6
1	2009-03-27 18:30:00	78	18	4	10	6
1	2009-03-27 18:31:00	39	18	4	10	6
1	2009-03-27 18:32:00	10	18	4	10	6
1	2009-03-27 18:33:00	0	18	4	10	6
1	2009-03-27 18:34:00	116	18	4	10	6
1	2009-03-27 18:35:00	1210	18	4	10	6
1	2009-03-27 18:36:00	1028	18	4	10	6
1	2009-03-27 18:37:00	485	18	4	10	6
1	2009-03-27 18:38:00	231	18	4	10	6
1	2009-03-27 18:39:00	58	18	4	10	6
1	2009-03-27 18:40:00	0	18	4	10	6
1	2009-03-27 18:41:00	19	18	4	10	6
1	2009-03-27 18:42:00	0	18	4	10	6
1	2009-03-27 18:43:00	196	18	4	10	6
1	2009-03-27 18:44:00	10	18	4	10	6
1	2009-03-27 18:45:00	19	18	4	10	6
1	2009-03-27 18:46:00	10	18	4	10	6
1	2009-03-27 18:47:00	39	18	4	10	6
1	2009-03-27 18:48:00	29	18	4	10	6
1	2009-03-27 18:49:00	0	18	4	10	6
1	2009-03-27 18:50:00	0	18	4	10	6
1	2009-03-27 18:51:00	0	18	4	10	6
1	2009-03-27 18:52:00	0	18	4	10	6
1	2009-03-27 18:53:00	39	18	4	10	6
1	2009-03-27 18:54:00	10	18	4	10	6
1	2009-03-27 18:55:00	68	18	4	10	6
1	2009-03-27 18:56:00	10	18	4	10	6
1	2009-03-27 18:57:00	0	18	4	10	6
1	2009-03-27 18:58:00	0	18	4	10	6
1	2009-03-27 18:59:00	0	18	4	10	6
1	2009-03-27 19:00:00	0	18	4	10	6
1	2009-03-27 19:01:00	10	19	4	10	6
1	2009-03-27 19:02:00	0	19	4	10	6
1	2009-03-27 19:03:00	0	19	4	10	6
1	2009-03-27 19:04:00	0	19	4	10	6
1	2009-03-27 19:05:00	0	19	4	10	6
1	2009-03-27 19:06:00	0	19	4	10	6
1	2009-03-27 19:07:00	0	19	4	10	6
1	2009-03-27 19:08:00	0	19	4	10	6
1	2009-03-27 19:09:00	0	19	4	10	6
1	2009-03-27 19:10:00	10	19	4	10	6
1	2009-03-27 19:11:00	0	19	4	10	6
1	2009-03-27 19:12:00	0	19	4	10	6
1	2009-03-27 19:13:00	97	19	4	10	6
1	2009-03-27 19:14:00	0	19	4	10	6
1	2009-03-27 19:15:00	268	19	4	10	6
1	2009-03-27 19:16:00	161	19	4	10	6
1	2009-03-27 19:17:00	29	19	4	10	6
1	2009-03-27 19:18:00	87	19	4	10	6
1	2009-03-27 19:19:00	29	19	4	10	6
1	2009-03-27 19:20:00	48	19	4	10	6
1	2009-03-27 19:21:00	0	19	4	10	6
1	2009-03-27 19:22:00	0	19	4	10	6
1	2009-03-27 19:23:00	0	19	4	10	6
1	2009-03-27 19:24:00	29	19	4	10	6
1	2009-03-27 19:25:00	39	19	4	10	6
1	2009-03-27 19:26:00	10	19	4	10	6
1	2009-03-27 19:27:00	29	19	4	10	6
1	2009-03-27 19:28:00	29	19	4	10	6
1	2009-03-27 19:29:00	336	19	4	10	6
1	2009-03-27 19:30:00	184	19	4	10	6
1	2009-03-27 19:31:00	363	19	4	10	6
1	2009-03-27 19:32:00	10	19	4	10	6
1	2009-03-27 19:33:00	0	19	4	10	6
1	2009-03-27 19:34:00	39	19	4	10	6
1	2009-03-27 19:35:00	19	19	4	10	6
1	2009-03-27 19:36:00	0	19	4	10	6
1	2009-03-27 19:37:00	39	19	4	10	6
1	2009-03-27 19:38:00	10	19	4	10	6
1	2009-03-27 19:39:00	0	19	4	10	6
1	2009-03-27 19:40:00	0	19	4	10	6
1	2009-03-27 19:41:00	0	19	4	10	6
1	2009-03-27 19:42:00	0	19	4	10	6
1	2009-03-27 19:43:00	0	19	4	10	6
1	2009-03-27 19:44:00	0	19	4	10	6
1	2009-03-27 19:45:00	0	19	4	10	6
1	2009-03-27 19:46:00	0	19	4	10	6
1	2009-03-27 19:47:00	0	19	4	10	6
1	2009-03-27 19:48:00	10	19	4	10	6
1	2009-03-27 19:49:00	0	19	4	10	6
1	2009-03-27 19:50:00	29	19	4	10	6
1	2009-03-27 19:51:00	0	19	4	10	6
1	2009-03-27 19:52:00	0	19	4	10	6
1	2009-03-27 19:53:00	0	19	4	10	6
1	2009-03-27 19:54:00	10	19	4	10	6
1	2009-03-27 19:55:00	0	19	4	10	6
1	2009-03-27 19:56:00	0	19	4	10	6
1	2009-03-27 19:57:00	29	19	4	10	6
1	2009-03-27 19:58:00	0	19	4	10	6
1	2009-03-27 19:59:00	0	19	4	10	6
1	2009-03-27 20:00:00	0	19	4	10	6
1	2009-03-27 20:01:00	0	20	4	10	6
1	2009-03-27 20:02:00	0	20	4	10	6
1	2009-03-27 20:03:00	0	20	4	10	6
1	2009-03-27 20:04:00	10	20	4	10	6
1	2009-03-27 20:05:00	0	20	4	10	6
1	2009-03-27 20:06:00	0	20	4	10	6
1	2009-03-27 20:07:00	29	20	4	10	6
1	2009-03-27 20:08:00	10	20	4	10	6
1	2009-03-27 20:09:00	0	20	4	10	6
1	2009-03-27 20:10:00	184	20	4	10	6
1	2009-03-27 20:11:00	68	20	4	10	6
1	2009-03-27 20:12:00	107	20	4	10	6
1	2009-03-27 20:13:00	78	20	4	10	6
1	2009-03-27 20:14:00	29	20	4	10	6
1	2009-03-27 20:15:00	0	20	4	10	6
1	2009-03-27 20:16:00	0	20	4	10	6
1	2009-03-27 20:17:00	0	20	4	10	6
1	2009-03-27 20:18:00	39	20	4	10	6
1	2009-03-27 20:19:00	0	20	4	10	6
1	2009-03-27 20:20:00	0	20	4	10	6
1	2009-03-27 20:21:00	10	20	4	10	6
1	2009-03-27 20:22:00	0	20	4	10	6
1	2009-03-27 20:23:00	392	20	4	10	6
1	2009-03-27 20:24:00	281	20	4	10	6
1	2009-03-27 20:25:00	39	20	4	10	6
1	2009-03-27 20:26:00	1323	20	4	10	6
1	2009-03-27 20:27:00	910	20	4	10	6
1	2009-03-27 20:28:00	0	20	4	10	6
1	2009-03-27 20:29:00	68	20	4	10	6
1	2009-03-27 20:30:00	10	20	4	10	6
1	2009-03-27 20:31:00	48	20	4	10	6
1	2009-03-27 20:32:00	0	20	4	10	6
1	2009-03-27 20:33:00	10	20	4	10	6
1	2009-03-27 20:34:00	39	20	4	10	6
1	2009-03-27 20:35:00	19	20	4	10	6
1	2009-03-27 20:36:00	0	20	4	10	6
1	2009-03-27 20:37:00	0	20	4	10	6
1	2009-03-27 20:38:00	0	20	4	10	6
1	2009-03-27 20:39:00	0	20	4	10	6
1	2009-03-27 20:40:00	10	20	4	10	6
1	2009-03-27 20:41:00	0	20	4	10	6
1	2009-03-27 20:42:00	0	20	4	10	6
1	2009-03-27 20:43:00	0	20	4	10	6
1	2009-03-27 20:44:00	0	20	4	10	6
1	2009-03-27 20:45:00	0	20	4	10	6
1	2009-03-27 20:46:00	0	20	4	10	6
1	2009-03-27 20:47:00	0	20	4	10	6
1	2009-03-27 20:48:00	48	20	4	10	6
1	2009-03-27 20:49:00	58	20	4	10	6
1	2009-03-27 20:50:00	0	20	4	10	6
1	2009-03-27 20:51:00	39	20	4	10	6
1	2009-03-27 20:52:00	0	20	4	10	6
1	2009-03-27 20:53:00	173	20	4	10	6
1	2009-03-27 20:54:00	58	20	4	10	6
1	2009-03-27 20:55:00	48	20	4	10	6
1	2009-03-27 20:56:00	0	20	4	10	6
1	2009-03-27 20:57:00	0	20	4	10	6
1	2009-03-27 20:58:00	0	20	4	10	6
1	2009-03-27 20:59:00	0	20	4	10	6
1	2009-03-27 21:00:00	0	20	4	10	6
1	2009-03-27 21:01:00	0	21	4	10	6
1	2009-03-27 21:02:00	0	21	4	10	6
1	2009-03-27 21:03:00	0	21	4	10	6
1	2009-03-27 21:04:00	0	21	4	10	6
1	2009-03-27 21:05:00	0	21	4	10	6
1	2009-03-27 21:06:00	0	21	4	10	6
1	2009-03-27 21:07:00	126	21	4	10	6
1	2009-03-27 21:08:00	48	21	4	10	6
1	2009-03-27 21:09:00	0	21	4	10	6
1	2009-03-27 21:10:00	0	21	4	10	6
1	2009-03-27 21:11:00	0	21	4	10	6
1	2009-03-27 21:12:00	0	21	4	10	6
1	2009-03-27 21:13:00	0	21	4	10	6
1	2009-03-27 21:14:00	29	21	4	10	6
1	2009-03-27 21:15:00	48	21	4	10	6
1	2009-03-27 21:16:00	87	21	4	10	6
1	2009-03-27 21:17:00	0	21	4	10	6
1	2009-03-27 21:18:00	0	21	4	10	6
1	2009-03-27 21:19:00	0	21	4	10	6
1	2009-03-27 21:20:00	0	21	4	10	6
1	2009-03-27 21:21:00	0	21	4	10	6
1	2009-03-27 21:22:00	0	21	4	10	6
1	2009-03-27 21:23:00	0	21	4	10	6
1	2009-03-27 21:24:00	0	21	4	10	6
1	2009-03-27 21:25:00	0	21	4	10	6
1	2009-03-27 21:26:00	0	21	4	10	6
1	2009-03-27 21:27:00	0	21	4	10	6
1	2009-03-27 21:28:00	0	21	4	10	6
1	2009-03-27 21:29:00	0	21	4	10	6
1	2009-03-27 21:30:00	0	21	4	10	6
1	2009-03-27 21:31:00	0	21	4	10	6
1	2009-03-27 21:32:00	0	21	4	10	6
1	2009-03-27 21:33:00	0	21	4	10	6
1	2009-03-27 21:34:00	0	21	4	10	6
1	2009-03-27 21:35:00	68	21	4	10	6
1	2009-03-27 21:36:00	39	21	4	10	6
1	2009-03-27 21:37:00	58	21	4	10	6
1	2009-03-27 21:38:00	116	21	4	10	6
1	2009-03-27 21:39:00	161	21	4	10	6
1	2009-03-27 21:40:00	97	21	4	10	6
1	2009-03-27 21:41:00	0	21	4	10	6
1	2009-03-27 21:42:00	48	21	4	10	6
1	2009-03-27 21:43:00	58	21	4	10	6
1	2009-03-27 21:44:00	48	21	4	10	6
1	2009-03-27 21:45:00	58	21	4	10	6
1	2009-03-27 21:46:00	10	21	4	10	6
1	2009-03-27 21:47:00	173	21	4	10	6
1	2009-03-27 21:48:00	126	21	4	10	6
1	2009-03-27 21:49:00	10	21	4	10	6
1	2009-03-27 21:50:00	0	21	4	10	6
1	2009-03-27 21:51:00	0	21	4	10	6
1	2009-03-27 21:52:00	0	21	4	10	6
1	2009-03-27 21:53:00	39	21	4	10	6
1	2009-03-27 21:54:00	0	21	4	10	6
1	2009-03-27 21:55:00	0	21	4	10	6
1	2009-03-27 21:56:00	0	21	4	10	6
1	2009-03-27 21:57:00	0	21	4	10	6
1	2009-03-27 21:58:00	0	21	4	10	6
1	2009-03-27 21:59:00	0	21	4	10	6
1	2009-03-27 22:00:00	0	21	4	10	6
1	2009-03-27 22:01:00	0	22	4	10	6
1	2009-03-27 22:02:00	0	22	4	10	6
1	2009-03-27 22:03:00	0	22	4	10	6
1	2009-03-27 22:04:00	0	22	4	10	6
1	2009-03-27 22:05:00	0	22	4	10	6
1	2009-03-27 22:06:00	0	22	4	10	6
1	2009-03-27 22:07:00	0	22	4	10	6
1	2009-03-27 22:08:00	0	22	4	10	6
1	2009-03-27 22:09:00	0	22	4	10	6
1	2009-03-27 22:10:00	0	22	4	10	6
1	2009-03-27 22:11:00	0	22	4	10	6
1	2009-03-27 22:12:00	0	22	4	10	6
1	2009-03-27 22:13:00	10	22	4	10	6
1	2009-03-27 22:14:00	0	22	4	10	6
1	2009-03-27 22:15:00	0	22	4	10	6
1	2009-03-27 22:16:00	0	22	4	10	6
1	2009-03-27 22:17:00	0	22	4	10	6
1	2009-03-27 22:18:00	0	22	4	10	6
1	2009-03-27 22:19:00	0	22	4	10	6
1	2009-03-27 22:20:00	0	22	4	10	6
1	2009-03-27 22:21:00	0	22	4	10	6
1	2009-03-27 22:22:00	0	22	4	10	6
1	2009-03-27 22:23:00	0	22	4	10	6
1	2009-03-27 22:24:00	0	22	4	10	6
1	2009-03-27 22:25:00	0	22	4	10	6
1	2009-03-27 22:26:00	19	22	4	10	6
1	2009-03-27 22:27:00	0	22	4	10	6
1	2009-03-27 22:28:00	39	22	4	10	6
1	2009-03-27 22:29:00	10	22	4	10	6
1	2009-03-27 22:30:00	231	22	4	10	6
1	2009-03-27 22:31:00	149	22	4	10	6
1	2009-03-27 22:32:00	349	22	4	10	6
1	2009-03-27 22:33:00	242	22	4	10	6
1	2009-03-27 22:34:00	10	22	4	10	6
1	2009-03-27 22:35:00	268	22	4	10	6
1	2009-03-27 22:36:00	231	22	4	10	6
1	2009-03-27 22:37:00	0	22	4	10	6
1	2009-03-27 22:38:00	19	22	4	10	6
1	2009-03-27 22:39:00	10	22	4	10	6
1	2009-03-27 22:40:00	0	22	4	10	6
1	2009-03-27 22:41:00	0	22	4	10	6
1	2009-03-27 22:42:00	0	22	4	10	6
1	2009-03-27 22:43:00	0	22	4	10	6
1	2009-03-27 22:44:00	0	22	4	10	6
1	2009-03-27 22:45:00	10	22	4	10	6
1	2009-03-27 22:46:00	0	22	4	10	6
1	2009-03-27 22:47:00	19	22	4	10	6
1	2009-03-27 22:48:00	231	22	4	10	6
1	2009-03-27 22:49:00	268	22	4	10	6
1	2009-03-27 22:50:00	500	22	4	10	6
1	2009-03-27 22:51:00	407	22	4	10	6
1	2009-03-27 22:52:00	78	22	4	10	6
1	2009-03-27 22:53:00	469	22	4	10	6
1	2009-03-27 22:54:00	1183	22	4	10	6
1	2009-03-27 22:55:00	281	22	4	10	6
1	2009-03-27 22:56:00	623	22	4	10	6
1	2009-03-27 22:57:00	1104	22	4	10	6
1	2009-03-27 22:58:00	173	22	4	10	6
1	2009-03-27 22:59:00	1129	22	4	10	6
1	2009-03-27 23:00:00	173	22	4	10	6
1	2009-03-27 23:01:00	19	23	4	10	6
1	2009-03-27 23:02:00	184	23	4	10	6
1	2009-03-27 23:03:00	161	23	4	10	6
1	2009-03-27 23:04:00	979	23	4	10	6
1	2009-03-27 23:05:00	801	23	4	10	6
1	2009-03-27 23:06:00	500	23	4	10	6
1	2009-03-27 23:07:00	295	23	4	10	6
1	2009-03-27 23:08:00	392	23	4	10	6
1	2009-03-27 23:09:00	48	23	4	10	6
1	2009-03-27 23:10:00	10	23	4	10	6
1	2009-03-27 23:11:00	0	23	4	10	6
1	2009-03-27 23:12:00	0	23	4	10	6
1	2009-03-27 23:13:00	0	23	4	10	6
1	2009-03-27 23:14:00	0	23	4	10	6
1	2009-03-27 23:15:00	10	23	4	10	6
1	2009-03-27 23:16:00	0	23	4	10	6
1	2009-03-27 23:17:00	39	23	4	10	6
1	2009-03-27 23:18:00	0	23	4	10	6
1	2009-03-27 23:19:00	58	23	4	10	6
1	2009-03-27 23:20:00	0	23	4	10	6
1	2009-03-27 23:21:00	0	23	4	10	6
1	2009-03-27 23:22:00	0	23	4	10	6
1	2009-03-27 23:23:00	39	23	4	10	6
1	2009-03-27 23:24:00	10	23	4	10	6
1	2009-03-27 23:25:00	0	23	4	10	6
1	2009-03-27 23:26:00	0	23	4	10	6
1	2009-03-27 23:27:00	97	23	4	10	6
1	2009-03-27 23:28:00	10	23	4	10	6
1	2009-03-27 23:29:00	0	23	4	10	6
1	2009-03-27 23:30:00	208	23	4	10	6
1	2009-03-27 23:31:00	518	23	4	10	6
1	2009-03-27 23:32:00	10	23	4	10	6
1	2009-03-27 23:33:00	0	23	4	10	6
1	2009-03-27 23:34:00	19	23	4	10	6
1	2009-03-27 23:35:00	0	23	4	10	6
1	2009-03-27 23:36:00	97	23	4	10	6
1	2009-03-27 23:37:00	392	23	4	10	6
1	2009-03-27 23:38:00	349	23	4	10	6
1	2009-03-27 23:39:00	10	23	4	10	6
1	2009-03-27 23:40:00	138	23	4	10	6
1	2009-03-27 23:41:00	78	23	4	10	6
1	2009-03-27 23:42:00	0	23	4	10	6
1	2009-03-27 23:43:00	0	23	4	10	6
1	2009-03-27 23:44:00	0	23	4	10	6
1	2009-03-27 23:45:00	0	23	4	10	6
1	2009-03-27 23:46:00	0	23	4	10	6
1	2009-03-27 23:47:00	0	23	4	10	6
1	2009-03-27 23:48:00	0	23	4	10	6
1	2009-03-27 23:49:00	0	23	4	10	6
1	2009-03-27 23:50:00	0	23	4	10	6
1	2009-03-27 23:51:00	0	23	4	10	6
1	2009-03-27 23:52:00	0	23	4	10	6
1	2009-03-27 23:53:00	58	23	4	10	6
1	2009-03-27 23:54:00	0	23	4	10	6
1	2009-03-27 23:55:00	0	23	4	10	6
1	2009-03-27 23:56:00	0	23	4	10	6
1	2009-03-27 23:57:00	0	23	4	10	6
1	2009-03-27 23:58:00	0	23	4	10	6
1	2009-03-27 23:59:00	0	23	4	10	6
1	2009-03-28	0	23	4	10	6
1	2009-03-28 00:01:00	29	0	1	11	7
1	2009-03-28 00:02:00	0	0	1	11	7
1	2009-03-28 00:03:00	0	0	1	11	7
1	2009-03-28 00:04:00	0	0	1	11	7
1	2009-03-28 00:05:00	0	0	1	11	7
1	2009-03-28 00:06:00	0	0	1	11	7
1	2009-03-28 00:07:00	0	0	1	11	7
1	2009-03-28 00:08:00	0	0	1	11	7
1	2009-03-28 00:09:00	0	0	1	11	7
1	2009-03-28 00:10:00	0	0	1	11	7
1	2009-03-28 00:11:00	0	0	1	11	7
1	2009-03-28 00:12:00	0	0	1	11	7
1	2009-03-28 00:13:00	0	0	1	11	7
1	2009-03-28 00:14:00	0	0	1	11	7
1	2009-03-28 00:15:00	0	0	1	11	7
1	2009-03-28 00:16:00	0	0	1	11	7
1	2009-03-28 00:17:00	0	0	1	11	7
1	2009-03-28 00:18:00	0	0	1	11	7
1	2009-03-28 00:19:00	0	0	1	11	7
1	2009-03-28 00:20:00	0	0	1	11	7
1	2009-03-28 00:21:00	0	0	1	11	7
1	2009-03-28 00:22:00	0	0	1	11	7
1	2009-03-28 00:23:00	0	0	1	11	7
1	2009-03-28 00:24:00	0	0	1	11	7
1	2009-03-28 00:25:00	0	0	1	11	7
1	2009-03-28 00:26:00	0	0	1	11	7
1	2009-03-28 00:27:00	0	0	1	11	7
1	2009-03-28 00:28:00	0	0	1	11	7
1	2009-03-28 00:29:00	0	0	1	11	7
1	2009-03-28 00:30:00	0	0	1	11	7
1	2009-03-28 00:31:00	0	0	1	11	7
1	2009-03-28 00:32:00	0	0	1	11	7
1	2009-03-28 00:33:00	0	0	1	11	7
1	2009-03-28 00:34:00	0	0	1	11	7
1	2009-03-28 00:35:00	0	0	1	11	7
1	2009-03-28 00:36:00	0	0	1	11	7
1	2009-03-28 00:37:00	39	0	1	11	7
1	2009-03-28 00:38:00	0	0	1	11	7
1	2009-03-28 00:39:00	0	0	1	11	7
1	2009-03-28 00:40:00	0	0	1	11	7
1	2009-03-28 00:41:00	0	0	1	11	7
1	2009-03-28 00:42:00	0	0	1	11	7
1	2009-03-28 00:43:00	0	0	1	11	7
1	2009-03-28 00:44:00	0	0	1	11	7
1	2009-03-28 00:45:00	0	0	1	11	7
1	2009-03-28 00:46:00	0	0	1	11	7
1	2009-03-28 00:47:00	0	0	1	11	7
1	2009-03-28 00:48:00	0	0	1	11	7
1	2009-03-28 00:49:00	0	0	1	11	7
1	2009-03-28 00:50:00	0	0	1	11	7
1	2009-03-28 00:51:00	19	0	1	11	7
1	2009-03-28 00:52:00	10	0	1	11	7
1	2009-03-28 00:53:00	0	0	1	11	7
1	2009-03-28 00:54:00	0	0	1	11	7
1	2009-03-28 00:55:00	0	0	1	11	7
1	2009-03-28 00:56:00	0	0	1	11	7
1	2009-03-28 00:57:00	0	0	1	11	7
1	2009-03-28 00:58:00	0	0	1	11	7
1	2009-03-28 00:59:00	0	0	1	11	7
1	2009-03-28 01:00:00	0	0	1	11	7
1	2009-03-28 01:01:00	0	1	1	11	7
1	2009-03-28 01:02:00	0	1	1	11	7
1	2009-03-28 01:03:00	0	1	1	11	7
1	2009-03-28 01:04:00	0	1	1	11	7
1	2009-03-28 01:05:00	0	1	1	11	7
1	2009-03-28 01:06:00	0	1	1	11	7
1	2009-03-28 01:07:00	0	1	1	11	7
1	2009-03-28 01:08:00	0	1	1	11	7
1	2009-03-28 01:09:00	0	1	1	11	7
1	2009-03-28 01:10:00	0	1	1	11	7
1	2009-03-28 01:11:00	0	1	1	11	7
1	2009-03-28 01:12:00	0	1	1	11	7
1	2009-03-28 01:13:00	10	1	1	11	7
1	2009-03-28 01:14:00	0	1	1	11	7
1	2009-03-28 01:15:00	0	1	1	11	7
1	2009-03-28 01:16:00	0	1	1	11	7
1	2009-03-28 01:17:00	0	1	1	11	7
1	2009-03-28 01:18:00	0	1	1	11	7
1	2009-03-28 01:19:00	0	1	1	11	7
1	2009-03-28 01:20:00	0	1	1	11	7
1	2009-03-28 01:21:00	0	1	1	11	7
1	2009-03-28 01:22:00	0	1	1	11	7
1	2009-03-28 01:23:00	0	1	1	11	7
1	2009-03-28 01:24:00	0	1	1	11	7
1	2009-03-28 01:25:00	0	1	1	11	7
1	2009-03-28 01:26:00	0	1	1	11	7
1	2009-03-28 01:27:00	0	1	1	11	7
1	2009-03-28 01:28:00	0	1	1	11	7
1	2009-03-28 01:29:00	0	1	1	11	7
1	2009-03-28 01:30:00	0	1	1	11	7
1	2009-03-28 01:31:00	0	1	1	11	7
1	2009-03-28 01:32:00	0	1	1	11	7
1	2009-03-28 01:33:00	0	1	1	11	7
1	2009-03-28 01:34:00	0	1	1	11	7
1	2009-03-28 01:35:00	19	1	1	11	7
1	2009-03-28 01:36:00	0	1	1	11	7
1	2009-03-28 01:37:00	29	1	1	11	7
1	2009-03-28 01:38:00	0	1	1	11	7
1	2009-03-28 01:39:00	0	1	1	11	7
1	2009-03-28 01:40:00	0	1	1	11	7
1	2009-03-28 01:41:00	0	1	1	11	7
1	2009-03-28 01:42:00	0	1	1	11	7
1	2009-03-28 01:43:00	0	1	1	11	7
1	2009-03-28 01:44:00	0	1	1	11	7
1	2009-03-28 01:45:00	0	1	1	11	7
1	2009-03-28 01:46:00	0	1	1	11	7
1	2009-03-28 01:47:00	0	1	1	11	7
1	2009-03-28 01:48:00	10	1	1	11	7
1	2009-03-28 01:49:00	19	1	1	11	7
1	2009-03-28 01:50:00	0	1	1	11	7
1	2009-03-28 01:51:00	0	1	1	11	7
1	2009-03-28 01:52:00	0	1	1	11	7
1	2009-03-28 01:53:00	0	1	1	11	7
1	2009-03-28 01:54:00	0	1	1	11	7
1	2009-03-28 01:55:00	0	1	1	11	7
1	2009-03-28 01:56:00	0	1	1	11	7
1	2009-03-28 01:57:00	0	1	1	11	7
1	2009-03-28 01:58:00	0	1	1	11	7
1	2009-03-28 01:59:00	0	1	1	11	7
1	2009-03-28 02:00:00	0	1	1	11	7
1	2009-03-28 02:01:00	0	2	1	11	7
1	2009-03-28 02:02:00	0	2	1	11	7
1	2009-03-28 02:03:00	0	2	1	11	7
1	2009-03-28 02:04:00	0	2	1	11	7
1	2009-03-28 02:05:00	0	2	1	11	7
1	2009-03-28 02:06:00	0	2	1	11	7
1	2009-03-28 02:07:00	10	2	1	11	7
1	2009-03-28 02:08:00	19	2	1	11	7
1	2009-03-28 02:09:00	0	2	1	11	7
1	2009-03-28 02:10:00	0	2	1	11	7
1	2009-03-28 02:11:00	0	2	1	11	7
1	2009-03-28 02:12:00	0	2	1	11	7
1	2009-03-28 02:13:00	0	2	1	11	7
1	2009-03-28 02:14:00	0	2	1	11	7
1	2009-03-28 02:15:00	0	2	1	11	7
1	2009-03-28 02:16:00	0	2	1	11	7
1	2009-03-28 02:17:00	0	2	1	11	7
1	2009-03-28 02:18:00	0	2	1	11	7
1	2009-03-28 02:19:00	0	2	1	11	7
1	2009-03-28 02:20:00	0	2	1	11	7
1	2009-03-28 02:21:00	0	2	1	11	7
1	2009-03-28 02:22:00	0	2	1	11	7
1	2009-03-28 02:23:00	0	2	1	11	7
1	2009-03-28 02:24:00	0	2	1	11	7
1	2009-03-28 02:25:00	0	2	1	11	7
1	2009-03-28 02:26:00	0	2	1	11	7
1	2009-03-28 02:27:00	0	2	1	11	7
1	2009-03-28 02:28:00	0	2	1	11	7
1	2009-03-28 02:29:00	0	2	1	11	7
1	2009-03-28 02:30:00	0	2	1	11	7
1	2009-03-28 02:31:00	48	2	1	11	7
1	2009-03-28 02:32:00	19	2	1	11	7
1	2009-03-28 02:33:00	0	2	1	11	7
1	2009-03-28 02:34:00	0	2	1	11	7
1	2009-03-28 02:35:00	0	2	1	11	7
1	2009-03-28 02:36:00	0	2	1	11	7
1	2009-03-28 02:37:00	0	2	1	11	7
1	2009-03-28 02:38:00	0	2	1	11	7
1	2009-03-28 02:39:00	0	2	1	11	7
1	2009-03-28 02:40:00	0	2	1	11	7
1	2009-03-28 02:41:00	0	2	1	11	7
1	2009-03-28 02:42:00	0	2	1	11	7
1	2009-03-28 02:43:00	0	2	1	11	7
1	2009-03-28 02:44:00	10	2	1	11	7
1	2009-03-28 02:45:00	0	2	1	11	7
1	2009-03-28 02:46:00	0	2	1	11	7
1	2009-03-28 02:47:00	0	2	1	11	7
1	2009-03-28 02:48:00	0	2	1	11	7
1	2009-03-28 02:49:00	19	2	1	11	7
1	2009-03-28 02:50:00	10	2	1	11	7
1	2009-03-28 02:51:00	19	2	1	11	7
1	2009-03-28 02:52:00	0	2	1	11	7
1	2009-03-28 02:53:00	10	2	1	11	7
1	2009-03-28 02:54:00	0	2	1	11	7
1	2009-03-28 02:55:00	10	2	1	11	7
1	2009-03-28 02:56:00	48	2	1	11	7
1	2009-03-28 02:57:00	10	2	1	11	7
1	2009-03-28 02:58:00	0	2	1	11	7
1	2009-03-28 02:59:00	0	2	1	11	7
1	2009-03-28 03:00:00	10	2	1	11	7
1	2009-03-28 03:01:00	0	3	1	11	7
1	2009-03-28 03:02:00	0	3	1	11	7
1	2009-03-28 03:03:00	0	3	1	11	7
1	2009-03-28 03:04:00	0	3	1	11	7
1	2009-03-28 03:05:00	0	3	1	11	7
1	2009-03-28 03:06:00	0	3	1	11	7
1	2009-03-28 03:07:00	0	3	1	11	7
1	2009-03-28 03:08:00	0	3	1	11	7
1	2009-03-28 03:09:00	0	3	1	11	7
1	2009-03-28 03:10:00	0	3	1	11	7
1	2009-03-28 03:11:00	0	3	1	11	7
1	2009-03-28 03:12:00	0	3	1	11	7
1	2009-03-28 03:13:00	0	3	1	11	7
1	2009-03-28 03:14:00	0	3	1	11	7
1	2009-03-28 03:15:00	0	3	1	11	7
1	2009-03-28 03:16:00	0	3	1	11	7
1	2009-03-28 03:17:00	0	3	1	11	7
1	2009-03-28 03:18:00	0	3	1	11	7
1	2009-03-28 03:19:00	0	3	1	11	7
1	2009-03-28 03:20:00	0	3	1	11	7
1	2009-03-28 03:21:00	0	3	1	11	7
1	2009-03-28 03:22:00	0	3	1	11	7
1	2009-03-28 03:23:00	0	3	1	11	7
1	2009-03-28 03:24:00	0	3	1	11	7
1	2009-03-28 03:25:00	0	3	1	11	7
1	2009-03-28 03:26:00	0	3	1	11	7
1	2009-03-28 03:27:00	0	3	1	11	7
1	2009-03-28 03:28:00	0	3	1	11	7
1	2009-03-28 03:29:00	0	3	1	11	7
1	2009-03-28 03:30:00	0	3	1	11	7
1	2009-03-28 03:31:00	0	3	1	11	7
1	2009-03-28 03:32:00	0	3	1	11	7
1	2009-03-28 03:33:00	0	3	1	11	7
1	2009-03-28 03:34:00	0	3	1	11	7
1	2009-03-28 03:35:00	0	3	1	11	7
1	2009-03-28 03:36:00	0	3	1	11	7
1	2009-03-28 03:37:00	0	3	1	11	7
1	2009-03-28 03:38:00	0	3	1	11	7
1	2009-03-28 03:39:00	0	3	1	11	7
1	2009-03-28 03:40:00	0	3	1	11	7
1	2009-03-28 03:41:00	0	3	1	11	7
1	2009-03-28 03:42:00	0	3	1	11	7
1	2009-03-28 03:43:00	0	3	1	11	7
1	2009-03-28 03:44:00	0	3	1	11	7
1	2009-03-28 03:45:00	0	3	1	11	7
1	2009-03-28 03:46:00	0	3	1	11	7
1	2009-03-28 03:47:00	0	3	1	11	7
1	2009-03-28 03:48:00	0	3	1	11	7
1	2009-03-28 03:49:00	0	3	1	11	7
1	2009-03-28 03:50:00	0	3	1	11	7
1	2009-03-28 03:51:00	0	3	1	11	7
1	2009-03-28 03:52:00	0	3	1	11	7
1	2009-03-28 03:53:00	0	3	1	11	7
1	2009-03-28 03:54:00	0	3	1	11	7
1	2009-03-28 03:55:00	0	3	1	11	7
1	2009-03-28 03:56:00	0	3	1	11	7
1	2009-03-28 03:57:00	0	3	1	11	7
1	2009-03-28 03:58:00	0	3	1	11	7
1	2009-03-28 03:59:00	0	3	1	11	7
1	2009-03-28 04:00:00	0	3	1	11	7
1	2009-03-28 04:01:00	0	4	1	11	7
1	2009-03-28 04:02:00	0	4	1	11	7
1	2009-03-28 04:03:00	0	4	1	11	7
1	2009-03-28 04:04:00	0	4	1	11	7
1	2009-03-28 04:05:00	10	4	1	11	7
1	2009-03-28 04:06:00	0	4	1	11	7
1	2009-03-28 04:07:00	0	4	1	11	7
1	2009-03-28 04:08:00	0	4	1	11	7
1	2009-03-28 04:09:00	0	4	1	11	7
1	2009-03-28 04:10:00	0	4	1	11	7
1	2009-03-28 04:11:00	0	4	1	11	7
1	2009-03-28 04:12:00	0	4	1	11	7
1	2009-03-28 04:13:00	0	4	1	11	7
1	2009-03-28 04:14:00	0	4	1	11	7
1	2009-03-28 04:15:00	0	4	1	11	7
1	2009-03-28 04:16:00	0	4	1	11	7
1	2009-03-28 04:17:00	0	4	1	11	7
1	2009-03-28 04:18:00	0	4	1	11	7
1	2009-03-28 04:19:00	0	4	1	11	7
1	2009-03-28 04:20:00	0	4	1	11	7
1	2009-03-28 04:21:00	0	4	1	11	7
1	2009-03-28 04:22:00	10	4	1	11	7
1	2009-03-28 04:23:00	0	4	1	11	7
1	2009-03-28 04:24:00	0	4	1	11	7
1	2009-03-28 04:25:00	0	4	1	11	7
1	2009-03-28 04:26:00	0	4	1	11	7
1	2009-03-28 04:27:00	0	4	1	11	7
1	2009-03-28 04:28:00	0	4	1	11	7
1	2009-03-28 04:29:00	0	4	1	11	7
1	2009-03-28 04:30:00	0	4	1	11	7
1	2009-03-28 04:31:00	0	4	1	11	7
1	2009-03-28 04:32:00	0	4	1	11	7
1	2009-03-28 04:33:00	0	4	1	11	7
1	2009-03-28 04:34:00	10	4	1	11	7
1	2009-03-28 04:35:00	19	4	1	11	7
1	2009-03-28 04:36:00	0	4	1	11	7
1	2009-03-28 04:37:00	10	4	1	11	7
1	2009-03-28 04:38:00	29	4	1	11	7
1	2009-03-28 04:39:00	29	4	1	11	7
1	2009-03-28 04:40:00	0	4	1	11	7
1	2009-03-28 04:41:00	0	4	1	11	7
1	2009-03-28 04:42:00	29	4	1	11	7
1	2009-03-28 04:43:00	605	4	1	11	7
1	2009-03-28 04:44:00	1078	4	1	11	7
1	2009-03-28 04:45:00	0	4	1	11	7
1	2009-03-28 04:46:00	19	4	1	11	7
1	2009-03-28 04:47:00	39	4	1	11	7
1	2009-03-28 04:48:00	29	4	1	11	7
1	2009-03-28 04:49:00	10	4	1	11	7
1	2009-03-28 04:50:00	29	4	1	11	7
1	2009-03-28 04:51:00	68	4	1	11	7
1	2009-03-28 04:52:00	107	4	1	11	7
1	2009-03-28 04:53:00	485	4	1	11	7
1	2009-03-28 04:54:00	0	4	1	11	7
1	2009-03-28 04:55:00	19	4	1	11	7
1	2009-03-28 04:56:00	336	4	1	11	7
1	2009-03-28 04:57:00	116	4	1	11	7
1	2009-03-28 04:58:00	0	4	1	11	7
1	2009-03-28 04:59:00	39	4	1	11	7
1	2009-03-28 05:00:00	0	4	1	11	7
1	2009-03-28 05:01:00	0	5	1	11	7
1	2009-03-28 05:02:00	19	5	1	11	7
1	2009-03-28 05:03:00	0	5	1	11	7
1	2009-03-28 05:04:00	0	5	1	11	7
1	2009-03-28 05:05:00	10	5	1	11	7
1	2009-03-28 05:06:00	0	5	1	11	7
1	2009-03-28 05:07:00	19	5	1	11	7
1	2009-03-28 05:08:00	0	5	1	11	7
1	2009-03-28 05:09:00	39	5	1	11	7
1	2009-03-28 05:10:00	0	5	1	11	7
1	2009-03-28 05:11:00	0	5	1	11	7
1	2009-03-28 05:12:00	0	5	1	11	7
1	2009-03-28 05:13:00	10	5	1	11	7
1	2009-03-28 05:14:00	0	5	1	11	7
1	2009-03-28 05:15:00	161	5	1	11	7
1	2009-03-28 05:16:00	0	5	1	11	7
1	2009-03-28 05:17:00	10	5	1	11	7
1	2009-03-28 05:18:00	68	5	1	11	7
1	2009-03-28 05:19:00	0	5	1	11	7
1	2009-03-28 05:20:00	0	5	1	11	7
1	2009-03-28 05:21:00	138	5	1	11	7
1	2009-03-28 05:22:00	0	5	1	11	7
1	2009-03-28 05:23:00	0	5	1	11	7
1	2009-03-28 05:24:00	0	5	1	11	7
1	2009-03-28 05:25:00	0	5	1	11	7
1	2009-03-28 05:26:00	0	5	1	11	7
1	2009-03-28 05:27:00	0	5	1	11	7
1	2009-03-28 05:28:00	58	5	1	11	7
1	2009-03-28 05:29:00	0	5	1	11	7
1	2009-03-28 05:30:00	0	5	1	11	7
1	2009-03-28 05:31:00	0	5	1	11	7
1	2009-03-28 05:32:00	19	5	1	11	7
1	2009-03-28 05:33:00	0	5	1	11	7
1	2009-03-28 05:34:00	0	5	1	11	7
1	2009-03-28 05:35:00	0	5	1	11	7
1	2009-03-28 05:36:00	19	5	1	11	7
1	2009-03-28 05:37:00	10	5	1	11	7
1	2009-03-28 05:38:00	48	5	1	11	7
1	2009-03-28 05:39:00	0	5	1	11	7
1	2009-03-28 05:40:00	19	5	1	11	7
1	2009-03-28 05:41:00	0	5	1	11	7
1	2009-03-28 05:42:00	10	5	1	11	7
1	2009-03-28 05:43:00	0	5	1	11	7
1	2009-03-28 05:44:00	0	5	1	11	7
1	2009-03-28 05:45:00	0	5	1	11	7
1	2009-03-28 05:46:00	0	5	1	11	7
1	2009-03-28 05:47:00	0	5	1	11	7
1	2009-03-28 05:48:00	0	5	1	11	7
1	2009-03-28 05:49:00	0	5	1	11	7
1	2009-03-28 05:50:00	0	5	1	11	7
1	2009-03-28 05:51:00	10	5	1	11	7
1	2009-03-28 05:52:00	0	5	1	11	7
1	2009-03-28 05:53:00	0	5	1	11	7
1	2009-03-28 05:54:00	0	5	1	11	7
1	2009-03-28 05:55:00	0	5	1	11	7
1	2009-03-28 05:56:00	0	5	1	11	7
1	2009-03-28 05:57:00	0	5	1	11	7
1	2009-03-28 05:58:00	10	5	1	11	7
1	2009-03-28 05:59:00	0	5	1	11	7
1	2009-03-28 06:00:00	10	5	1	11	7
1	2009-03-28 06:01:00	0	6	2	11	7
1	2009-03-28 06:02:00	0	6	2	11	7
1	2009-03-28 06:03:00	39	6	2	11	7
1	2009-03-28 06:04:00	68	6	2	11	7
1	2009-03-28 06:05:00	29	6	2	11	7
1	2009-03-28 06:06:00	78	6	2	11	7
1	2009-03-28 06:07:00	423	6	2	11	7
1	2009-03-28 06:08:00	231	6	2	11	7
1	2009-03-28 06:09:00	29	6	2	11	7
1	2009-03-28 06:10:00	349	6	2	11	7
1	2009-03-28 06:11:00	822	6	2	11	7
1	2009-03-28 06:12:00	1129	6	2	11	7
1	2009-03-28 06:13:00	535	6	2	11	7
1	2009-03-28 06:14:00	485	6	2	11	7
1	2009-03-28 06:15:00	500	6	2	11	7
1	2009-03-28 06:16:00	485	6	2	11	7
1	2009-03-28 06:17:00	39	6	2	11	7
1	2009-03-28 06:18:00	0	6	2	11	7
1	2009-03-28 06:19:00	0	6	2	11	7
1	2009-03-28 06:20:00	10	6	2	11	7
1	2009-03-28 06:21:00	0	6	2	11	7
1	2009-03-28 06:22:00	219	6	2	11	7
1	2009-03-28 06:23:00	0	6	2	11	7
1	2009-03-28 06:24:00	268	6	2	11	7
1	2009-03-28 06:25:00	10	6	2	11	7
1	2009-03-28 06:26:00	0	6	2	11	7
1	2009-03-28 06:27:00	0	6	2	11	7
1	2009-03-28 06:28:00	0	6	2	11	7
1	2009-03-28 06:29:00	0	6	2	11	7
1	2009-03-28 06:30:00	0	6	2	11	7
1	2009-03-28 06:31:00	0	6	2	11	7
1	2009-03-28 06:32:00	0	6	2	11	7
1	2009-03-28 06:33:00	0	6	2	11	7
1	2009-03-28 06:34:00	0	6	2	11	7
1	2009-03-28 06:35:00	0	6	2	11	7
1	2009-03-28 06:36:00	0	6	2	11	7
1	2009-03-28 06:37:00	0	6	2	11	7
1	2009-03-28 06:38:00	0	6	2	11	7
1	2009-03-28 06:39:00	0	6	2	11	7
1	2009-03-28 06:40:00	0	6	2	11	7
1	2009-03-28 06:41:00	0	6	2	11	7
1	2009-03-28 06:42:00	0	6	2	11	7
1	2009-03-28 06:43:00	0	6	2	11	7
1	2009-03-28 06:44:00	0	6	2	11	7
1	2009-03-28 06:45:00	0	6	2	11	7
1	2009-03-28 06:46:00	0	6	2	11	7
1	2009-03-28 06:47:00	0	6	2	11	7
1	2009-03-28 06:48:00	0	6	2	11	7
1	2009-03-28 06:49:00	0	6	2	11	7
1	2009-03-28 06:50:00	0	6	2	11	7
1	2009-03-28 06:51:00	0	6	2	11	7
1	2009-03-28 06:52:00	0	6	2	11	7
1	2009-03-28 06:53:00	0	6	2	11	7
1	2009-03-28 06:54:00	0	6	2	11	7
1	2009-03-28 06:55:00	0	6	2	11	7
1	2009-03-28 06:56:00	0	6	2	11	7
1	2009-03-28 06:57:00	10	6	2	11	7
1	2009-03-28 06:58:00	0	6	2	11	7
1	2009-03-28 06:59:00	0	6	2	11	7
1	2009-03-28 07:00:00	0	6	2	11	7
1	2009-03-28 07:01:00	0	7	2	11	7
1	2009-03-28 07:02:00	0	7	2	11	7
1	2009-03-28 07:03:00	10	7	2	11	7
1	2009-03-28 07:04:00	0	7	2	11	7
1	2009-03-28 07:05:00	0	7	2	11	7
1	2009-03-28 07:06:00	87	7	2	11	7
1	2009-03-28 07:07:00	78	7	2	11	7
1	2009-03-28 07:08:00	196	7	2	11	7
1	2009-03-28 07:09:00	10	7	2	11	7
1	2009-03-28 07:10:00	0	7	2	11	7
1	2009-03-28 07:11:00	0	7	2	11	7
1	2009-03-28 07:12:00	0	7	2	11	7
1	2009-03-28 07:13:00	0	7	2	11	7
1	2009-03-28 07:14:00	0	7	2	11	7
1	2009-03-28 07:15:00	0	7	2	11	7
1	2009-03-28 07:16:00	0	7	2	11	7
1	2009-03-28 07:17:00	0	7	2	11	7
1	2009-03-28 07:18:00	0	7	2	11	7
1	2009-03-28 07:19:00	0	7	2	11	7
1	2009-03-28 07:20:00	0	7	2	11	7
1	2009-03-28 07:21:00	0	7	2	11	7
1	2009-03-28 07:22:00	0	7	2	11	7
1	2009-03-28 07:23:00	0	7	2	11	7
1	2009-03-28 07:24:00	0	7	2	11	7
1	2009-03-28 07:25:00	19	7	2	11	7
1	2009-03-28 07:26:00	0	7	2	11	7
1	2009-03-28 07:27:00	0	7	2	11	7
1	2009-03-28 07:28:00	0	7	2	11	7
1	2009-03-28 07:29:00	0	7	2	11	7
1	2009-03-28 07:30:00	0	7	2	11	7
1	2009-03-28 07:31:00	0	7	2	11	7
1	2009-03-28 07:32:00	0	7	2	11	7
1	2009-03-28 07:33:00	0	7	2	11	7
1	2009-03-28 07:34:00	0	7	2	11	7
1	2009-03-28 07:35:00	0	7	2	11	7
1	2009-03-28 07:36:00	0	7	2	11	7
1	2009-03-28 07:37:00	0	7	2	11	7
1	2009-03-28 07:38:00	0	7	2	11	7
1	2009-03-28 07:39:00	0	7	2	11	7
1	2009-03-28 07:40:00	0	7	2	11	7
1	2009-03-28 07:41:00	0	7	2	11	7
1	2009-03-28 07:42:00	0	7	2	11	7
1	2009-03-28 07:43:00	0	7	2	11	7
1	2009-03-28 07:44:00	0	7	2	11	7
1	2009-03-28 07:45:00	19	7	2	11	7
1	2009-03-28 07:46:00	0	7	2	11	7
1	2009-03-28 07:47:00	0	7	2	11	7
1	2009-03-28 07:48:00	0	7	2	11	7
1	2009-03-28 07:49:00	0	7	2	11	7
1	2009-03-28 07:50:00	0	7	2	11	7
1	2009-03-28 07:51:00	0	7	2	11	7
1	2009-03-28 07:52:00	0	7	2	11	7
1	2009-03-28 07:53:00	0	7	2	11	7
1	2009-03-28 07:54:00	0	7	2	11	7
1	2009-03-28 07:55:00	0	7	2	11	7
1	2009-03-28 07:56:00	0	7	2	11	7
1	2009-03-28 07:57:00	0	7	2	11	7
1	2009-03-28 07:58:00	0	7	2	11	7
1	2009-03-28 07:59:00	0	7	2	11	7
1	2009-03-28 08:00:00	0	7	2	11	7
1	2009-03-28 08:01:00	0	8	2	11	7
1	2009-03-28 08:02:00	19	8	2	11	7
1	2009-03-28 08:03:00	0	8	2	11	7
1	2009-03-28 08:04:00	0	8	2	11	7
1	2009-03-28 08:05:00	0	8	2	11	7
1	2009-03-28 08:06:00	0	8	2	11	7
1	2009-03-28 08:07:00	0	8	2	11	7
1	2009-03-28 08:08:00	0	8	2	11	7
1	2009-03-28 08:09:00	0	8	2	11	7
1	2009-03-28 08:10:00	0	8	2	11	7
1	2009-03-28 08:11:00	0	8	2	11	7
1	2009-03-28 08:12:00	0	8	2	11	7
1	2009-03-28 08:13:00	0	8	2	11	7
1	2009-03-28 08:14:00	0	8	2	11	7
1	2009-03-28 08:15:00	0	8	2	11	7
1	2009-03-28 08:16:00	0	8	2	11	7
1	2009-03-28 08:17:00	0	8	2	11	7
1	2009-03-28 08:18:00	0	8	2	11	7
1	2009-03-28 08:19:00	0	8	2	11	7
1	2009-03-28 08:20:00	0	8	2	11	7
1	2009-03-28 08:21:00	0	8	2	11	7
1	2009-03-28 08:22:00	0	8	2	11	7
1	2009-03-28 08:23:00	29	8	2	11	7
1	2009-03-28 08:24:00	0	8	2	11	7
1	2009-03-28 08:25:00	0	8	2	11	7
1	2009-03-28 08:26:00	0	8	2	11	7
1	2009-03-28 08:27:00	0	8	2	11	7
1	2009-03-28 08:28:00	19	8	2	11	7
1	2009-03-28 08:29:00	0	8	2	11	7
1	2009-03-28 08:30:00	10	8	2	11	7
1	2009-03-28 08:31:00	10	8	2	11	7
1	2009-03-28 08:32:00	39	8	2	11	7
1	2009-03-28 08:33:00	19	8	2	11	7
1	2009-03-28 08:34:00	0	8	2	11	7
1	2009-03-28 08:35:00	720	8	2	11	7
1	2009-03-28 08:36:00	623	8	2	11	7
1	2009-03-28 08:37:00	173	8	2	11	7
1	2009-03-28 08:38:00	58	8	2	11	7
1	2009-03-28 08:39:00	254	8	2	11	7
1	2009-03-28 08:40:00	39	8	2	11	7
1	2009-03-28 08:41:00	39	8	2	11	7
1	2009-03-28 08:42:00	58	8	2	11	7
1	2009-03-28 08:43:00	78	8	2	11	7
1	2009-03-28 08:44:00	322	8	2	11	7
1	2009-03-28 08:45:00	0	8	2	11	7
1	2009-03-28 08:46:00	0	8	2	11	7
1	2009-03-28 08:47:00	107	8	2	11	7
1	2009-03-28 08:48:00	336	8	2	11	7
1	2009-03-28 08:49:00	254	8	2	11	7
1	2009-03-28 08:50:00	438	8	2	11	7
1	2009-03-28 08:51:00	518	8	2	11	7
1	2009-03-28 08:52:00	242	8	2	11	7
1	2009-03-28 08:53:00	518	8	2	11	7
1	2009-03-28 08:54:00	1323	8	2	11	7
1	2009-03-28 08:55:00	844	8	2	11	7
1	2009-03-28 08:56:00	68	8	2	11	7
1	2009-03-28 08:57:00	1156	8	2	11	7
1	2009-03-28 08:58:00	553	8	2	11	7
1	2009-03-28 08:59:00	161	8	2	11	7
1	2009-03-28 09:00:00	107	8	2	11	7
1	2009-03-28 09:01:00	10	9	2	11	7
1	2009-03-28 09:02:00	196	9	2	11	7
1	2009-03-28 09:03:00	281	9	2	11	7
1	2009-03-28 09:04:00	363	9	2	11	7
1	2009-03-28 09:05:00	68	9	2	11	7
1	2009-03-28 09:06:00	58	9	2	11	7
1	2009-03-28 09:07:00	58	9	2	11	7
1	2009-03-28 09:08:00	29	9	2	11	7
1	2009-03-28 09:09:00	87	9	2	11	7
1	2009-03-28 09:10:00	500	9	2	11	7
1	2009-03-28 09:11:00	1078	9	2	11	7
1	2009-03-28 09:12:00	1538	9	2	11	7
1	2009-03-28 09:13:00	1928	9	2	11	7
1	2009-03-28 09:14:00	1210	9	2	11	7
1	2009-03-28 09:15:00	2256	9	2	11	7
1	2009-03-28 09:16:00	1294	9	2	11	7
1	2009-03-28 09:17:00	2087	9	2	11	7
1	2009-03-28 09:18:00	423	9	2	11	7
1	2009-03-28 09:19:00	0	9	2	11	7
1	2009-03-28 09:20:00	0	9	2	11	7
1	2009-03-28 09:21:00	0	9	2	11	7
1	2009-03-28 09:22:00	0	9	2	11	7
1	2009-03-28 09:23:00	0	9	2	11	7
1	2009-03-28 09:24:00	0	9	2	11	7
1	2009-03-28 09:25:00	0	9	2	11	7
1	2009-03-28 09:26:00	0	9	2	11	7
1	2009-03-28 09:27:00	720	9	2	11	7
1	2009-03-28 09:28:00	700	9	2	11	7
1	2009-03-28 09:29:00	1778	9	2	11	7
1	2009-03-28 09:30:00	254	9	2	11	7
1	2009-03-28 09:31:00	87	9	2	11	7
1	2009-03-28 09:32:00	87	9	2	11	7
1	2009-03-28 09:33:00	0	9	2	11	7
1	2009-03-28 09:34:00	0	9	2	11	7
1	2009-03-28 09:35:00	0	9	2	11	7
1	2009-03-28 09:36:00	0	9	2	11	7
1	2009-03-28 09:37:00	0	9	2	11	7
1	2009-03-28 09:38:00	87	9	2	11	7
1	2009-03-28 09:39:00	184	9	2	11	7
1	2009-03-28 09:40:00	78	9	2	11	7
1	2009-03-28 09:41:00	58	9	2	11	7
1	2009-03-28 09:42:00	0	9	2	11	7
1	2009-03-28 09:43:00	642	9	2	11	7
1	2009-03-28 09:44:00	308	9	2	11	7
1	2009-03-28 09:45:00	308	9	2	11	7
1	2009-03-28 09:46:00	0	9	2	11	7
1	2009-03-28 09:47:00	29	9	2	11	7
1	2009-03-28 09:48:00	349	9	2	11	7
1	2009-03-28 09:49:00	268	9	2	11	7
1	2009-03-28 09:50:00	208	9	2	11	7
1	2009-03-28 09:51:00	242	9	2	11	7
1	2009-03-28 09:52:00	254	9	2	11	7
1	2009-03-28 09:53:00	322	9	2	11	7
1	2009-03-28 09:54:00	78	9	2	11	7
1	2009-03-28 09:55:00	126	9	2	11	7
1	2009-03-28 09:56:00	642	9	2	11	7
1	2009-03-28 09:57:00	196	9	2	11	7
1	2009-03-28 09:58:00	336	9	2	11	7
1	2009-03-28 09:59:00	0	9	2	11	7
1	2009-03-28 10:00:00	0	9	2	11	7
1	2009-03-28 10:01:00		10	2	11	7
1	2009-03-28 10:02:00		10	2	11	7
1	2009-03-28 10:03:00		10	2	11	7
1	2009-03-28 10:04:00		10	2	11	7
1	2009-03-28 10:05:00		10	2	11	7
1	2009-03-28 10:06:00		10	2	11	7
1	2009-03-28 10:07:00		10	2	11	7
1	2009-03-28 10:08:00		10	2	11	7
1	2009-03-28 10:09:00		10	2	11	7
1	2009-03-28 10:10:00		10	2	11	7
1	2009-03-28 10:11:00		10	2	11	7
1	2009-03-28 10:12:00		10	2	11	7
1	2009-03-28 10:13:00		10	2	11	7
1	2009-03-28 10:14:00		10	2	11	7
1	2009-03-28 10:15:00		10	2	11	7
1	2009-03-28 10:16:00		10	2	11	7
1	2009-03-28 10:17:00		10	2	11	7
1	2009-03-28 10:18:00		10	2	11	7
1	2009-03-28 10:19:00		10	2	11	7
1	2009-03-28 10:20:00		10	2	11	7
1	2009-03-28 10:21:00		10	2	11	7
1	2009-03-28 10:22:00		10	2	11	7
1	2009-03-28 10:23:00		10	2	11	7
1	2009-03-28 10:24:00		10	2	11	7
1	2009-03-28 10:25:00		10	2	11	7
1	2009-03-28 10:26:00		10	2	11	7
1	2009-03-28 10:27:00		10	2	11	7
1	2009-03-28 10:28:00		10	2	11	7
1	2009-03-28 10:29:00		10	2	11	7
1	2009-03-28 10:30:00		10	2	11	7
1	2009-03-28 10:31:00		10	2	11	7
1	2009-03-28 10:32:00		10	2	11	7
1	2009-03-28 10:33:00		10	2	11	7
1	2009-03-28 10:34:00		10	2	11	7
1	2009-03-28 10:35:00		10	2	11	7
1	2009-03-28 10:36:00		10	2	11	7
1	2009-03-28 10:37:00		10	2	11	7
1	2009-03-28 10:38:00		10	2	11	7
1	2009-03-28 10:39:00		10	2	11	7
1	2009-03-28 10:40:00		10	2	11	7
1	2009-03-28 10:41:00		10	2	11	7
1	2009-03-28 10:42:00		10	2	11	7
1	2009-03-28 10:43:00		10	2	11	7
1	2009-03-28 10:44:00		10	2	11	7
1	2009-03-28 10:45:00		10	2	11	7
1	2009-03-28 10:46:00		10	2	11	7
1	2009-03-28 10:47:00		10	2	11	7
1	2009-03-28 10:48:00		10	2	11	7
1	2009-03-28 10:49:00		10	2	11	7
1	2009-03-28 10:50:00		10	2	11	7
1	2009-03-28 10:51:00		10	2	11	7
1	2009-03-28 10:52:00		10	2	11	7
1	2009-03-28 10:53:00		10	2	11	7
1	2009-03-28 10:54:00		10	2	11	7
1	2009-03-28 10:55:00		10	2	11	7
1	2009-03-28 10:56:00		10	2	11	7
1	2009-03-28 10:57:00		10	2	11	7
1	2009-03-28 10:58:00		10	2	11	7
1	2009-03-28 10:59:00		10	2	11	7
1	2009-03-28 11:00:00		10	2	11	7
1	2009-03-28 11:01:00		11	2	11	7
1	2009-03-28 11:02:00		11	2	11	7
1	2009-03-28 11:03:00		11	2	11	7
1	2009-03-28 11:04:00		11	2	11	7
1	2009-03-28 11:05:00		11	2	11	7
1	2009-03-28 11:06:00		11	2	11	7
1	2009-03-28 11:07:00		11	2	11	7
1	2009-03-28 11:08:00		11	2	11	7
1	2009-03-28 11:09:00		11	2	11	7
1	2009-03-28 11:10:00		11	2	11	7
1	2009-03-28 11:11:00		11	2	11	7
1	2009-03-28 11:12:00		11	2	11	7
1	2009-03-28 11:13:00		11	2	11	7
1	2009-03-28 11:14:00		11	2	11	7
1	2009-03-28 11:15:00		11	2	11	7
1	2009-03-28 11:16:00		11	2	11	7
1	2009-03-28 11:17:00		11	2	11	7
1	2009-03-28 11:18:00		11	2	11	7
1	2009-03-28 11:19:00		11	2	11	7
1	2009-03-28 11:20:00		11	2	11	7
1	2009-03-28 11:21:00		11	2	11	7
1	2009-03-28 11:22:00		11	2	11	7
1	2009-03-28 11:23:00		11	2	11	7
1	2009-03-28 11:24:00		11	2	11	7
1	2009-03-28 11:25:00		11	2	11	7
1	2009-03-28 11:26:00		11	2	11	7
1	2009-03-28 11:27:00		11	2	11	7
1	2009-03-28 11:28:00		11	2	11	7
1	2009-03-28 11:29:00		11	2	11	7
1	2009-03-28 11:30:00		11	2	11	7
1	2009-03-28 11:31:00		11	2	11	7
1	2009-03-28 11:32:00		11	2	11	7
1	2009-03-28 11:33:00		11	2	11	7
1	2009-03-28 11:34:00		11	2	11	7
1	2009-03-28 11:35:00		11	2	11	7
1	2009-03-28 11:36:00		11	2	11	7
1	2009-03-28 11:37:00		11	2	11	7
1	2009-03-28 11:38:00		11	2	11	7
1	2009-03-28 11:39:00		11	2	11	7
1	2009-03-28 11:40:00		11	2	11	7
1	2009-03-28 11:41:00		11	2	11	7
1	2009-03-28 11:42:00		11	2	11	7
1	2009-03-28 11:43:00		11	2	11	7
1	2009-03-28 11:44:00		11	2	11	7
1	2009-03-28 11:45:00		11	2	11	7
1	2009-03-28 11:46:00		11	2	11	7
1	2009-03-28 11:47:00		11	2	11	7
1	2009-03-28 11:48:00		11	2	11	7
1	2009-03-28 11:49:00		11	2	11	7
1	2009-03-28 11:50:00		11	2	11	7
1	2009-03-28 11:51:00		11	2	11	7
1	2009-03-28 11:52:00		11	2	11	7
1	2009-03-28 11:53:00		11	2	11	7
1	2009-03-28 11:54:00		11	2	11	7
1	2009-03-28 11:55:00		11	2	11	7
1	2009-03-28 11:56:00		11	2	11	7
1	2009-03-28 11:57:00		11	2	11	7
1	2009-03-28 11:58:00		11	2	11	7
1	2009-03-28 11:59:00		11	2	11	7
1	2009-03-28 12:00:00		11	2	11	7
1	2009-03-28 12:01:00		12	3	11	7
1	2009-03-28 12:02:00		12	3	11	7
1	2009-03-28 12:03:00		12	3	11	7
1	2009-03-28 12:04:00		12	3	11	7
1	2009-03-28 12:05:00		12	3	11	7
1	2009-03-28 12:06:00		12	3	11	7
1	2009-03-28 12:07:00		12	3	11	7
1	2009-03-28 12:08:00		12	3	11	7
1	2009-03-28 12:09:00		12	3	11	7
1	2009-03-28 12:10:00		12	3	11	7
1	2009-03-28 12:11:00		12	3	11	7
1	2009-03-28 12:12:00		12	3	11	7
1	2009-03-28 12:13:00		12	3	11	7
1	2009-03-28 12:14:00		12	3	11	7
1	2009-03-28 12:15:00		12	3	11	7
1	2009-03-28 12:16:00		12	3	11	7
1	2009-03-28 12:17:00		12	3	11	7
1	2009-03-28 12:18:00		12	3	11	7
1	2009-03-28 12:19:00		12	3	11	7
1	2009-03-28 12:20:00		12	3	11	7
1	2009-03-28 12:21:00		12	3	11	7
1	2009-03-28 12:22:00		12	3	11	7
1	2009-03-28 12:23:00		12	3	11	7
1	2009-03-28 12:24:00		12	3	11	7
1	2009-03-28 12:25:00		12	3	11	7
1	2009-03-28 12:26:00		12	3	11	7
1	2009-03-28 12:27:00		12	3	11	7
1	2009-03-28 12:28:00		12	3	11	7
1	2009-03-28 12:29:00		12	3	11	7
1	2009-03-28 12:30:00		12	3	11	7
1	2009-03-28 12:31:00		12	3	11	7
1	2009-03-28 12:32:00		12	3	11	7
1	2009-03-28 12:33:00		12	3	11	7
1	2009-03-28 12:34:00		12	3	11	7
1	2009-03-28 12:35:00		12	3	11	7
1	2009-03-28 12:36:00		12	3	11	7
1	2009-03-28 12:37:00		12	3	11	7
1	2009-03-28 12:38:00		12	3	11	7
1	2009-03-28 12:39:00		12	3	11	7
1	2009-03-28 12:40:00		12	3	11	7
1	2009-03-28 12:41:00		12	3	11	7
1	2009-03-28 12:42:00		12	3	11	7
1	2009-03-28 12:43:00		12	3	11	7
1	2009-03-28 12:44:00		12	3	11	7
1	2009-03-28 12:45:00		12	3	11	7
1	2009-03-28 12:46:00		12	3	11	7
1	2009-03-28 12:47:00		12	3	11	7
1	2009-03-28 12:48:00		12	3	11	7
1	2009-03-28 12:49:00		12	3	11	7
1	2009-03-28 12:50:00		12	3	11	7
1	2009-03-28 12:51:00		12	3	11	7
1	2009-03-28 12:52:00		12	3	11	7
1	2009-03-28 12:53:00		12	3	11	7
1	2009-03-28 12:54:00		12	3	11	7
1	2009-03-28 12:55:00		12	3	11	7
1	2009-03-28 12:56:00		12	3	11	7
1	2009-03-28 12:57:00		12	3	11	7
1	2009-03-28 12:58:00		12	3	11	7
1	2009-03-28 12:59:00		12	3	11	7
1	2009-03-28 13:00:00		12	3	11	7
1	2009-03-28 13:01:00		13	3	11	7
1	2009-03-28 13:02:00		13	3	11	7
1	2009-03-28 13:03:00		13	3	11	7
1	2009-03-28 13:04:00		13	3	11	7
1	2009-03-28 13:05:00		13	3	11	7
1	2009-03-28 13:06:00		13	3	11	7
1	2009-03-28 13:07:00		13	3	11	7
1	2009-03-28 13:08:00		13	3	11	7
1	2009-03-28 13:09:00		13	3	11	7
1	2009-03-28 13:10:00		13	3	11	7
1	2009-03-28 13:11:00		13	3	11	7
1	2009-03-28 13:12:00		13	3	11	7
1	2009-03-28 13:13:00		13	3	11	7
1	2009-03-28 13:14:00		13	3	11	7
1	2009-03-28 13:15:00		13	3	11	7
1	2009-03-28 13:16:00		13	3	11	7
1	2009-03-28 13:17:00		13	3	11	7
1	2009-03-28 13:18:00		13	3	11	7
1	2009-03-28 13:19:00		13	3	11	7
1	2009-03-28 13:20:00		13	3	11	7
1	2009-03-28 13:21:00		13	3	11	7
1	2009-03-28 13:22:00		13	3	11	7
1	2009-03-28 13:23:00		13	3	11	7
1	2009-03-28 13:24:00		13	3	11	7
1	2009-03-28 13:25:00		13	3	11	7
1	2009-03-28 13:26:00		13	3	11	7
1	2009-03-28 13:27:00		13	3	11	7
1	2009-03-28 13:28:00		13	3	11	7
1	2009-03-28 13:29:00		13	3	11	7
1	2009-03-28 13:30:00		13	3	11	7
1	2009-03-28 13:31:00		13	3	11	7
1	2009-03-28 13:32:00		13	3	11	7
1	2009-03-28 13:33:00		13	3	11	7
1	2009-03-28 13:34:00		13	3	11	7
1	2009-03-28 13:35:00		13	3	11	7
1	2009-03-28 13:36:00		13	3	11	7
1	2009-03-28 13:37:00		13	3	11	7
1	2009-03-28 13:38:00		13	3	11	7
1	2009-03-28 13:39:00		13	3	11	7
1	2009-03-28 13:40:00		13	3	11	7
1	2009-03-28 13:41:00		13	3	11	7
1	2009-03-28 13:42:00		13	3	11	7
1	2009-03-28 13:43:00		13	3	11	7
1	2009-03-28 13:44:00		13	3	11	7
1	2009-03-28 13:45:00		13	3	11	7
1	2009-03-28 13:46:00		13	3	11	7
1	2009-03-28 13:47:00		13	3	11	7
1	2009-03-28 13:48:00		13	3	11	7
1	2009-03-28 13:49:00		13	3	11	7
1	2009-03-28 13:50:00		13	3	11	7
1	2009-03-28 13:51:00		13	3	11	7
1	2009-03-28 13:52:00		13	3	11	7
1	2009-03-28 13:53:00		13	3	11	7
1	2009-03-28 13:54:00		13	3	11	7
1	2009-03-28 13:55:00		13	3	11	7
1	2009-03-28 13:56:00		13	3	11	7
1	2009-03-28 13:57:00		13	3	11	7
1	2009-03-28 13:58:00		13	3	11	7
1	2009-03-28 13:59:00		13	3	11	7
1	2009-03-28 14:00:00		13	3	11	7
1	2009-03-28 14:01:00		14	3	11	7
1	2009-03-28 14:02:00		14	3	11	7
1	2009-03-28 14:03:00		14	3	11	7
1	2009-03-28 14:04:00		14	3	11	7
1	2009-03-28 14:05:00		14	3	11	7
1	2009-03-28 14:06:00		14	3	11	7
1	2009-03-28 14:07:00		14	3	11	7
1	2009-03-28 14:08:00		14	3	11	7
1	2009-03-28 14:09:00		14	3	11	7
1	2009-03-28 14:10:00		14	3	11	7
1	2009-03-28 14:11:00		14	3	11	7
1	2009-03-28 14:12:00		14	3	11	7
1	2009-03-28 14:13:00		14	3	11	7
1	2009-03-28 14:14:00		14	3	11	7
1	2009-03-28 14:15:00		14	3	11	7
1	2009-03-28 14:16:00		14	3	11	7
1	2009-03-28 14:17:00		14	3	11	7
1	2009-03-28 14:18:00		14	3	11	7
1	2009-03-28 14:19:00		14	3	11	7
1	2009-03-28 14:20:00		14	3	11	7
1	2009-03-28 14:21:00		14	3	11	7
1	2009-03-28 14:22:00		14	3	11	7
1	2009-03-28 14:23:00		14	3	11	7
1	2009-03-28 14:24:00		14	3	11	7
1	2009-03-28 14:25:00		14	3	11	7
1	2009-03-28 14:26:00		14	3	11	7
1	2009-03-28 14:27:00		14	3	11	7
1	2009-03-28 14:28:00		14	3	11	7
1	2009-03-28 14:29:00		14	3	11	7
1	2009-03-28 14:30:00		14	3	11	7
1	2009-03-28 14:31:00		14	3	11	7
1	2009-03-28 14:32:00		14	3	11	7
1	2009-03-28 14:33:00		14	3	11	7
1	2009-03-28 14:34:00		14	3	11	7
1	2009-03-28 14:35:00		14	3	11	7
1	2009-03-28 14:36:00		14	3	11	7
1	2009-03-28 14:37:00		14	3	11	7
1	2009-03-28 14:38:00		14	3	11	7
1	2009-03-28 14:39:00		14	3	11	7
1	2009-03-28 14:40:00		14	3	11	7
1	2009-03-28 14:41:00		14	3	11	7
1	2009-03-28 14:42:00		14	3	11	7
1	2009-03-28 14:43:00		14	3	11	7
1	2009-03-28 14:44:00		14	3	11	7
1	2009-03-28 14:45:00		14	3	11	7
1	2009-03-28 14:46:00		14	3	11	7
1	2009-03-28 14:47:00		14	3	11	7
1	2009-03-28 14:48:00		14	3	11	7
1	2009-03-28 14:49:00		14	3	11	7
1	2009-03-28 14:50:00		14	3	11	7
1	2009-03-28 14:51:00		14	3	11	7
1	2009-03-28 14:52:00		14	3	11	7
1	2009-03-28 14:53:00		14	3	11	7
1	2009-03-28 14:54:00		14	3	11	7
1	2009-03-28 14:55:00		14	3	11	7
1	2009-03-28 14:56:00		14	3	11	7
1	2009-03-28 14:57:00		14	3	11	7
1	2009-03-28 14:58:00		14	3	11	7
1	2009-03-28 14:59:00		14	3	11	7
1	2009-03-28 15:00:00		14	3	11	7
1	2009-03-28 15:01:00		15	3	11	7
1	2009-03-28 15:02:00		15	3	11	7
1	2009-03-28 15:03:00		15	3	11	7
1	2009-03-28 15:04:00		15	3	11	7
1	2009-03-28 15:05:00		15	3	11	7
1	2009-03-28 15:06:00		15	3	11	7
1	2009-03-28 15:07:00		15	3	11	7
1	2009-03-28 15:08:00		15	3	11	7
1	2009-03-28 15:09:00		15	3	11	7
1	2009-03-28 15:10:00		15	3	11	7
1	2009-03-28 15:11:00		15	3	11	7
1	2009-03-28 15:12:00		15	3	11	7
1	2009-03-28 15:13:00		15	3	11	7
1	2009-03-28 15:14:00		15	3	11	7
1	2009-03-28 15:15:00		15	3	11	7
1	2009-03-28 15:16:00		15	3	11	7
1	2009-03-28 15:17:00		15	3	11	7
1	2009-03-28 15:18:00		15	3	11	7
1	2009-03-28 15:19:00		15	3	11	7
[truncated: 78,641 more rows]

## Sheet: Pivot Segment
Multiplier	2
x (Low Intensity)	463.476
y (High Intensity)	585.332
	Column Labels
Values	1	2	3	4	5	6	7	8	Grand Total
Average of Activity	59.0449	100.06	78.4941	81.5722	83.0207	65.6551	65.3072	60.4264	75.3845
StdDev of Activity	202.216	242.636	205.907	216.341	210.273	202.408	187.273	177.385	207.186
Count of Activity	4500	9900	10080	10080	10080	10080	10080	9480	74280
Count Above x	193	812	573	664	684	466	472	379
% Above x	0.0428889	0.0820202	0.0568452	0.065873	0.0678571	0.0462302	0.0468254	0.0399789
Count Above y		586	373	460	456	321	324	249
% Above y		0.0591919	0.037004	0.0456349	0.0452381	0.0318452	0.0321429	0.0262658

## Sheet: Pivot Weekday
Sum of Activity	Column Labels
Row Labels	1	2	3	4	5	6	7	8	Grand Total
1		132480	114386	127365	119267	99664	85021	89126	767309
2		132713	116233	110126	113711	123111	106979	95964	798837
3		125309	93046	140748	99608	108690	91690	91052	750143
4	67573	121795	96302	98497	126347	71058	85114	65000	731686
5	79076	145409	126534	106035	112967	86952	90890	56108	803971
6	77699	170808	135063	111509	135694	84255	106731	76767	898526
7	41354	162082	109657	127968	129255	88073	91872	98825	849086
Grand Total	265702	990596	791221	822248	836849	661803	658297	572842	5599558
Count of Activity	Column Labels
Row Labels	1	2	3	4	5	6	7	8	Grand Total
1		1440	1440	1440	1440	1440	1440	1440	10080
2		1440	1440	1440	1440	1440	1440	1440	10080
3		1440	1440	1440	1440	1440	1440	1440	10080
4	1020	1440	1440	1440	1440	1440	1440	1440	11100
5	1440	1440	1440	1440	1440	1440	1440	840	10920
6	1440	1440	1440	1440	1440	1440	1440	1440	11520
7	600	1260	1440	1440	1440	1440	1440	1440	10500
Grand Total	4500	9900	10080	10080	10080	10080	10080	9480	74280

## Sheet: Pivot Quadrant
Sum of Activity	Column Labels
Row Labels	1	2	3	4	5	6	7	8	Grand Total
1	7447	45468	48760	66755	54936	41075	66879	37205	368525
2	107303	393430	308809	279292	310299	190675	246625	196645	2033078
3	101839	379978	264929	300195	261313	221166	180365	181451	1891236
4	49113	171720	168723	176006	210301	208887	164428	157541	1306719
Grand Total	265702	990596	791221	822248	836849	661803	658297	572842	5599558
Average	66425.5	247649	197805	205562	209212	165451	164574	143210
Count of Activity	Column Labels
Row Labels	1	2	3	4	5	6	7	8	Grand Total
1	1080	2400	2520	2520	2520	2520	2520	2520	18600
2	1260	2460	2520	2520	2520	2520	2520	2160	18480
3	1080	2520	2520	2520	2520	2520	2520	2280	18480
4	1080	2520	2520	2520	2520	2520	2520	2520	18720
Grand Total	4500	9900	10080	10080	10080	10080	10080	9480	74280

## Sheet: 3.17.09
Actogram, Copy Raw Data, All Days
Identity:	Mocha
Filename:	E:\Active Research Files\meloxicam titre canine\cases\mocha\Mocha 3.17.09.AWC
Gender:	F
Age:	11
Height:	91.4 cm	36.0 in
Weight:	40.0 kg	88.2 lbs
Start Date:	17-Mar-2009 (Tue)
Start Time:	18:00:00
Interval:	1.00 mins
Date Stamp:	Time Stamp:	Activity Data:	Marker Press:
2009-03-17	00:00:00	0
2009-03-17	00:01:00	0
2009-03-17	00:02:00	0
2009-03-17	00:03:00	0
2009-03-17	00:04:00	0
2009-03-17	00:05:00	0
2009-03-17	00:06:00	0
2009-03-17	00:07:00	0
2009-03-17	00:08:00	0
2009-03-17	00:09:00	0
2009-03-17	00:10:00	0
2009-03-17	00:11:00	0
2009-03-17	00:12:00	0
2009-03-17	00:13:00	0
2009-03-17	00:14:00	0
2009-03-17	00:15:00	0
2009-03-17	00:16:00	0
2009-03-17	00:17:00	0
2009-03-17	00:18:00	0
2009-03-17	00:19:00	0
2009-03-17	00:20:00	0
2009-03-17	00:21:00	0
2009-03-17	00:22:00	0
2009-03-17	00:23:00	0
2009-03-17	00:24:00	0
2009-03-17	00:25:00	0
2009-03-17	00:26:00	0
2009-03-17	00:27:00	0
2009-03-17	00:28:00	0
2009-03-17	00:29:00	0
2009-03-17	00:30:00	0
2009-03-17	00:31:00	0
2009-03-17	00:32:00	0
2009-03-17	00:33:00	0
2009-03-17	00:34:00	0
2009-03-17	00:35:00	0
2009-03-17	00:36:00	0
2009-03-17	00:37:00	0
2009-03-17	00:38:00	0
2009-03-17	00:39:00	0
2009-03-17	00:40:00	0
2009-03-17	00:41:00	0
2009-03-17	00:42:00	0
2009-03-17	00:43:00	0
2009-03-17	00:44:00	0
2009-03-17	00:45:00	0
2009-03-17	00:46:00	0
2009-03-17	00:47:00	0
2009-03-17	00:48:00	0
2009-03-17	00:49:00	0
2009-03-17	00:50:00	0
2009-03-17	00:51:00	0
2009-03-17	00:52:00	0
2009-03-17	00:53:00	0
2009-03-17	00:54:00	0
2009-03-17	00:55:00	0
2009-03-17	00:56:00	0
2009-03-17	00:57:00	0
2009-03-17	00:58:00	0
2009-03-17	00:59:00	0
2009-03-17	01:00:00	0
2009-03-17	01:01:00	0
2009-03-17	01:02:00	0
2009-03-17	01:03:00	0
2009-03-17	01:04:00	0
2009-03-17	01:05:00	0
2009-03-17	01:06:00	0
2009-03-17	01:07:00	0
2009-03-17	01:08:00	0
2009-03-17	01:09:00	0
2009-03-17	01:10:00	0
2009-03-17	01:11:00	0
2009-03-17	01:12:00	0
2009-03-17	01:13:00	0
2009-03-17	01:14:00	0
2009-03-17	01:15:00	0
2009-03-17	01:16:00	0
2009-03-17	01:17:00	0
2009-03-17	01:18:00	0
2009-03-17	01:19:00	0
2009-03-17	01:20:00	0
2009-03-17	01:21:00	0
2009-03-17	01:22:00	0
2009-03-17	01:23:00	0
2009-03-17	01:24:00	0
2009-03-17	01:25:00	0
2009-03-17	01:26:00	0
2009-03-17	01:27:00	0
2009-03-17	01:28:00	0
2009-03-17	01:29:00	0
2009-03-17	01:30:00	0
2009-03-17	01:31:00	0
2009-03-17	01:32:00	0
2009-03-17	01:33:00	0
2009-03-17	01:34:00	0
2009-03-17	01:35:00	0
2009-03-17	01:36:00	0
2009-03-17	01:37:00	0
2009-03-17	01:38:00	0
2009-03-17	01:39:00	0
2009-03-17	01:40:00	0
2009-03-17	01:41:00	0
2009-03-17	01:42:00	0
2009-03-17	01:43:00	0
2009-03-17	01:44:00	0
2009-03-17	01:45:00	0
2009-03-17	01:46:00	0
2009-03-17	01:47:00	0
2009-03-17	01:48:00	0
2009-03-17	01:49:00	0
2009-03-17	01:50:00	0
2009-03-17	01:51:00	0
2009-03-17	01:52:00	0
2009-03-17	01:53:00	0
2009-03-17	01:54:00	0
2009-03-17	01:55:00	0
2009-03-17	01:56:00	0
2009-03-17	01:57:00	0
2009-03-17	01:58:00	0
2009-03-17	01:59:00	0
2009-03-17	02:00:00	0
2009-03-17	02:01:00	0
2009-03-17	02:02:00	0
2009-03-17	02:03:00	0
2009-03-17	02:04:00	0
2009-03-17	02:05:00	0
2009-03-17	02:06:00	0
2009-03-17	02:07:00	0
2009-03-17	02:08:00	0
2009-03-17	02:09:00	0
2009-03-17	02:10:00	0
2009-03-17	02:11:00	0
2009-03-17	02:12:00	0
2009-03-17	02:13:00	0
2009-03-17	02:14:00	0
2009-03-17	02:15:00	0
2009-03-17	02:16:00	0
2009-03-17	02:17:00	0
2009-03-17	02:18:00	0
2009-03-17	02:19:00	0
2009-03-17	02:20:00	0
2009-03-17	02:21:00	0
2009-03-17	02:22:00	0
2009-03-17	02:23:00	0
2009-03-17	02:24:00	0
2009-03-17	02:25:00	0
2009-03-17	02:26:00	0
2009-03-17	02:27:00	0
2009-03-17	02:28:00	0
2009-03-17	02:29:00	0
2009-03-17	02:30:00	0
2009-03-17	02:31:00	0
2009-03-17	02:32:00	0
2009-03-17	02:33:00	0
2009-03-17	02:34:00	0
2009-03-17	02:35:00	0
2009-03-17	02:36:00	0
2009-03-17	02:37:00	0
2009-03-17	02:38:00	0
2009-03-17	02:39:00	0
2009-03-17	02:40:00	0
2009-03-17	02:41:00	0
2009-03-17	02:42:00	0
2009-03-17	02:43:00	0
2009-03-17	02:44:00	0
2009-03-17	02:45:00	0
2009-03-17	02:46:00	0
2009-03-17	02:47:00	0
2009-03-17	02:48:00	0
2009-03-17	02:49:00	0
2009-03-17	02:50:00	0
2009-03-17	02:51:00	0
2009-03-17	02:52:00	0
2009-03-17	02:53:00	0
2009-03-17	02:54:00	0
2009-03-17	02:55:00	0
2009-03-17	02:56:00	0
2009-03-17	02:57:00	0
2009-03-17	02:58:00	0
2009-03-17	02:59:00	0
2009-03-17	03:00:00	0
2009-03-17	03:01:00	0
2009-03-17	03:02:00	0
2009-03-17	03:03:00	0
2009-03-17	03:04:00	0
2009-03-17	03:05:00	0
2009-03-17	03:06:00	0
2009-03-17	03:07:00	0
2009-03-17	03:08:00	0
2009-03-17	03:09:00	0
2009-03-17	03:10:00	0
2009-03-17	03:11:00	0
2009-03-17	03:12:00	0
2009-03-17	03:13:00	0
2009-03-17	03:14:00	0
2009-03-17	03:15:00	0
2009-03-17	03:16:00	0
2009-03-17	03:17:00	0
2009-03-17	03:18:00	0
2009-03-17	03:19:00	0
2009-03-17	03:20:00	0
2009-03-17	03:21:00	0
2009-03-17	03:22:00	0
2009-03-17	03:23:00	0
2009-03-17	03:24:00	0
2009-03-17	03:25:00	0
2009-03-17	03:26:00	0
2009-03-17	03:27:00	0
2009-03-17	03:28:00	0
2009-03-17	03:29:00	0
2009-03-17	03:30:00	0
2009-03-17	03:31:00	0
2009-03-17	03:32:00	0
2009-03-17	03:33:00	0
2009-03-17	03:34:00	0
2009-03-17	03:35:00	0
2009-03-17	03:36:00	0
2009-03-17	03:37:00	0
2009-03-17	03:38:00	0
2009-03-17	03:39:00	0
2009-03-17	03:40:00	0
2009-03-17	03:41:00	0
2009-03-17	03:42:00	0
2009-03-17	03:43:00	0
2009-03-17	03:44:00	0
2009-03-17	03:45:00	0
2009-03-17	03:46:00	0
2009-03-17	03:47:00	0
2009-03-17	03:48:00	0
2009-03-17	03:49:00	0
2009-03-17	03:50:00	0
2009-03-17	03:51:00	0
2009-03-17	03:52:00	0
2009-03-17	03:53:00	0
2009-03-17	03:54:00	0
2009-03-17	03:55:00	0
2009-03-17	03:56:00	0
2009-03-17	03:57:00	0
2009-03-17	03:58:00	0
2009-03-17	03:59:00	0
2009-03-17	04:00:00	0
2009-03-17	04:01:00	0
2009-03-17	04:02:00	0
2009-03-17	04:03:00	0
2009-03-17	04:04:00	0
2009-03-17	04:05:00	0
2009-03-17	04:06:00	0
2009-03-17	04:07:00	0
2009-03-17	04:08:00	0
2009-03-17	04:09:00	0
2009-03-17	04:10:00	0
2009-03-17	04:11:00	0
2009-03-17	04:12:00	0
2009-03-17	04:13:00	0
2009-03-17	04:14:00	0
2009-03-17	04:15:00	0
2009-03-17	04:16:00	0
2009-03-17	04:17:00	0
2009-03-17	04:18:00	0
2009-03-17	04:19:00	0
2009-03-17	04:20:00	0
2009-03-17	04:21:00	0
2009-03-17	04:22:00	0
2009-03-17	04:23:00	0
2009-03-17	04:24:00	0
2009-03-17	04:25:00	0
2009-03-17	04:26:00	0
2009-03-17	04:27:00	0
2009-03-17	04:28:00	0
2009-03-17	04:29:00	0
2009-03-17	04:30:00	0
2009-03-17	04:31:00	0
2009-03-17	04:32:00	0
2009-03-17	04:33:00	0
2009-03-17	04:34:00	0
2009-03-17	04:35:00	0
2009-03-17	04:36:00	0
2009-03-17	04:37:00	0
2009-03-17	04:38:00	0
2009-03-17	04:39:00	0
2009-03-17	04:40:00	0
2009-03-17	04:41:00	0
2009-03-17	04:42:00	0
2009-03-17	04:43:00	0
2009-03-17	04:44:00	0
2009-03-17	04:45:00	0
2009-03-17	04:46:00	0
2009-03-17	04:47:00	0
2009-03-17	04:48:00	0
2009-03-17	04:49:00	0
2009-03-17	04:50:00	0
2009-03-17	04:51:00	0
2009-03-17	04:52:00	0
2009-03-17	04:53:00	0
2009-03-17	04:54:00	0
2009-03-17	04:55:00	0
2009-03-17	04:56:00	0
2009-03-17	04:57:00	0
2009-03-17	04:58:00	0
2009-03-17	04:59:00	0
2009-03-17	05:00:00	0
2009-03-17	05:01:00	0
2009-03-17	05:02:00	0
2009-03-17	05:03:00	0
2009-03-17	05:04:00	0
2009-03-17	05:05:00	0
2009-03-17	05:06:00	0
2009-03-17	05:07:00	0
2009-03-17	05:08:00	0
2009-03-17	05:09:00	0
2009-03-17	05:10:00	0
2009-03-17	05:11:00	0
2009-03-17	05:12:00	0
2009-03-17	05:13:00	0
2009-03-17	05:14:00	0
2009-03-17	05:15:00	0
2009-03-17	05:16:00	0
2009-03-17	05:17:00	0
2009-03-17	05:18:00	0
2009-03-17	05:19:00	0
2009-03-17	05:20:00	0
2009-03-17	05:21:00	0
2009-03-17	05:22:00	0
2009-03-17	05:23:00	0
2009-03-17	05:24:00	0
2009-03-17	05:25:00	0
2009-03-17	05:26:00	0
2009-03-17	05:27:00	0
2009-03-17	05:28:00	0
2009-03-17	05:29:00	0
2009-03-17	05:30:00	0
2009-03-17	05:31:00	0
2009-03-17	05:32:00	0
2009-03-17	05:33:00	0
2009-03-17	05:34:00	0
2009-03-17	05:35:00	0
2009-03-17	05:36:00	0
2009-03-17	05:37:00	0
2009-03-17	05:38:00	0
2009-03-17	05:39:00	0
2009-03-17	05:40:00	0
2009-03-17	05:41:00	0
2009-03-17	05:42:00	0
2009-03-17	05:43:00	0
2009-03-17	05:44:00	0
2009-03-17	05:45:00	0
2009-03-17	05:46:00	0
2009-03-17	05:47:00	0
2009-03-17	05:48:00	0
2009-03-17	05:49:00	0
2009-03-17	05:50:00	0
2009-03-17	05:51:00	0
2009-03-17	05:52:00	0
2009-03-17	05:53:00	0
2009-03-17	05:54:00	0
2009-03-17	05:55:00	0
2009-03-17	05:56:00	0
2009-03-17	05:57:00	0
2009-03-17	05:58:00	0
2009-03-17	05:59:00	0
2009-03-17	06:00:00	0
2009-03-17	06:01:00	0
2009-03-17	06:02:00	0
2009-03-17	06:03:00	0
2009-03-17	06:04:00	0
2009-03-17	06:05:00	0
2009-03-17	06:06:00	0
2009-03-17	06:07:00	0
2009-03-17	06:08:00	0
2009-03-17	06:09:00	0
2009-03-17	06:10:00	0
2009-03-17	06:11:00	0
2009-03-17	06:12:00	0
2009-03-17	06:13:00	0
2009-03-17	06:14:00	0
2009-03-17	06:15:00	0
2009-03-17	06:16:00	0
2009-03-17	06:17:00	0
2009-03-17	06:18:00	0
2009-03-17	06:19:00	0
2009-03-17	06:20:00	0
2009-03-17	06:21:00	0
2009-03-17	06:22:00	0
2009-03-17	06:23:00	0
2009-03-17	06:24:00	0
2009-03-17	06:25:00	0
2009-03-17	06:26:00	0
2009-03-17	06:27:00	0
2009-03-17	06:28:00	0
2009-03-17	06:29:00	0
2009-03-17	06:30:00	0
2009-03-17	06:31:00	0
2009-03-17	06:32:00	0
2009-03-17	06:33:00	0
2009-03-17	06:34:00	0
2009-03-17	06:35:00	0
2009-03-17	06:36:00	0
2009-03-17	06:37:00	0
2009-03-17	06:38:00	0
2009-03-17	06:39:00	0
2009-03-17	06:40:00	0
2009-03-17	06:41:00	0
2009-03-17	06:42:00	0
2009-03-17	06:43:00	0
2009-03-17	06:44:00	0
2009-03-17	06:45:00	0
2009-03-17	06:46:00	0
2009-03-17	06:47:00	0
2009-03-17	06:48:00	0
2009-03-17	06:49:00	0
2009-03-17	06:50:00	0
2009-03-17	06:51:00	0
2009-03-17	06:52:00	0
2009-03-17	06:53:00	0
2009-03-17	06:54:00	0
2009-03-17	06:55:00	0
2009-03-17	06:56:00	0
2009-03-17	06:57:00	0
2009-03-17	06:58:00	0
2009-03-17	06:59:00	0
2009-03-17	07:00:00	0
2009-03-17	07:01:00	0
2009-03-17	07:02:00	0
2009-03-17	07:03:00	0
2009-03-17	07:04:00	0
2009-03-17	07:05:00	0
2009-03-17	07:06:00	0
2009-03-17	07:07:00	0
2009-03-17	07:08:00	0
2009-03-17	07:09:00	0
2009-03-17	07:10:00	0
2009-03-17	07:11:00	0
2009-03-17	07:12:00	0
2009-03-17	07:13:00	0
2009-03-17	07:14:00	0
2009-03-17	07:15:00	0
2009-03-17	07:16:00	0
2009-03-17	07:17:00	0
2009-03-17	07:18:00	0
2009-03-17	07:19:00	0
2009-03-17	07:20:00	0
2009-03-17	07:21:00	0
2009-03-17	07:22:00	0
2009-03-17	07:23:00	0
2009-03-17	07:24:00	0
2009-03-17	07:25:00	0
2009-03-17	07:26:00	0
2009-03-17	07:27:00	0
2009-03-17	07:28:00	0
2009-03-17	07:29:00	0
2009-03-17	07:30:00	0
2009-03-17	07:31:00	0
2009-03-17	07:32:00	0
2009-03-17	07:33:00	0
2009-03-17	07:34:00	0
2009-03-17	07:35:00	0
2009-03-17	07:36:00	0
2009-03-17	07:37:00	0
2009-03-17	07:38:00	0
2009-03-17	07:39:00	0
2009-03-17	07:40:00	0
2009-03-17	07:41:00	0
2009-03-17	07:42:00	0
2009-03-17	07:43:00	0
2009-03-17	07:44:00	0
2009-03-17	07:45:00	0
2009-03-17	07:46:00	0
2009-03-17	07:47:00	0
2009-03-17	07:48:00	0
2009-03-17	07:49:00	0
2009-03-17	07:50:00	0
2009-03-17	07:51:00	0
2009-03-17	07:52:00	0
2009-03-17	07:53:00	0
2009-03-17	07:54:00	0
2009-03-17	07:55:00	0
2009-03-17	07:56:00	0
2009-03-17	07:57:00	0
2009-03-17	07:58:00	0
2009-03-17	07:59:00	0
2009-03-17	08:00:00	0
2009-03-17	08:01:00	0
2009-03-17	08:02:00	0
2009-03-17	08:03:00	0
2009-03-17	08:04:00	0
2009-03-17	08:05:00	0
2009-03-17	08:06:00	0
2009-03-17	08:07:00	0
2009-03-17	08:08:00	0
2009-03-17	08:09:00	0
2009-03-17	08:10:00	0
2009-03-17	08:11:00	0
2009-03-17	08:12:00	0
2009-03-17	08:13:00	0
2009-03-17	08:14:00	0
2009-03-17	08:15:00	0
2009-03-17	08:16:00	0
2009-03-17	08:17:00	0
2009-03-17	08:18:00	0
2009-03-17	08:19:00	0
2009-03-17	08:20:00	0
2009-03-17	08:21:00	0
2009-03-17	08:22:00	0
2009-03-17	08:23:00	0
2009-03-17	08:24:00	0
2009-03-17	08:25:00	0
2009-03-17	08:26:00	0
2009-03-17	08:27:00	0
2009-03-17	08:28:00	0
2009-03-17	08:29:00	0
2009-03-17	08:30:00	0
2009-03-17	08:31:00	0
2009-03-17	08:32:00	0
2009-03-17	08:33:00	0
2009-03-17	08:34:00	0
2009-03-17	08:35:00	0
2009-03-17	08:36:00	0
2009-03-17	08:37:00	0
2009-03-17	08:38:00	0
2009-03-17	08:39:00	0
2009-03-17	08:40:00	0
2009-03-17	08:41:00	0
2009-03-17	08:42:00	0
2009-03-17	08:43:00	0
2009-03-17	08:44:00	0
2009-03-17	08:45:00	0
2009-03-17	08:46:00	0
2009-03-17	08:47:00	0
2009-03-17	08:48:00	0
2009-03-17	08:49:00	0
2009-03-17	08:50:00	0
2009-03-17	08:51:00	0
2009-03-17	08:52:00	0
2009-03-17	08:53:00	0
2009-03-17	08:54:00	0
2009-03-17	08:55:00	0
2009-03-17	08:56:00	0
2009-03-17	08:57:00	0
2009-03-17	08:58:00	0
2009-03-17	08:59:00	0
2009-03-17	09:00:00	0
2009-03-17	09:01:00	0
2009-03-17	09:02:00	0
2009-03-17	09:03:00	0
2009-03-17	09:04:00	0
2009-03-17	09:05:00	0
2009-03-17	09:06:00	0
2009-03-17	09:07:00	0
2009-03-17	09:08:00	0
2009-03-17	09:09:00	0
2009-03-17	09:10:00	0
2009-03-17	09:11:00	0
2009-03-17	09:12:00	0
2009-03-17	09:13:00	0
2009-03-17	09:14:00	0
2009-03-17	09:15:00	0
2009-03-17	09:16:00	0
2009-03-17	09:17:00	0
2009-03-17	09:18:00	0
2009-03-17	09:19:00	0
2009-03-17	09:20:00	0
2009-03-17	09:21:00	0
2009-03-17	09:22:00	0
2009-03-17	09:23:00	0
2009-03-17	09:24:00	0
2009-03-17	09:25:00	0
2009-03-17	09:26:00	0
2009-03-17	09:27:00	0
2009-03-17	09:28:00	0
2009-03-17	09:29:00	0
2009-03-17	09:30:00	0
2009-03-17	09:31:00	0
2009-03-17	09:32:00	0
2009-03-17	09:33:00	0
2009-03-17	09:34:00	0
2009-03-17	09:35:00	0
2009-03-17	09:36:00	0
2009-03-17	09:37:00	0
2009-03-17	09:38:00	0
2009-03-17	09:39:00	0
2009-03-17	09:40:00	0
2009-03-17	09:41:00	0
2009-03-17	09:42:00	0
2009-03-17	09:43:00	0
2009-03-17	09:44:00	0
2009-03-17	09:45:00	0
2009-03-17	09:46:00	0
2009-03-17	09:47:00	0
2009-03-17	09:48:00	0
2009-03-17	09:49:00	0
2009-03-17	09:50:00	0
2009-03-17	09:51:00	0
2009-03-17	09:52:00	0
2009-03-17	09:53:00	0
2009-03-17	09:54:00	0
2009-03-17	09:55:00	0
2009-03-17	09:56:00	0
2009-03-17	09:57:00	0
2009-03-17	09:58:00	0
2009-03-17	09:59:00	0
2009-03-17	10:00:00	0
2009-03-17	10:01:00	0
2009-03-17	10:02:00	0
2009-03-17	10:03:00	0
2009-03-17	10:04:00	0
2009-03-17	10:05:00	0
2009-03-17	10:06:00	0
2009-03-17	10:07:00	0
2009-03-17	10:08:00	0
2009-03-17	10:09:00	0
2009-03-17	10:10:00	0
2009-03-17	10:11:00	0
2009-03-17	10:12:00	0
2009-03-17	10:13:00	0
2009-03-17	10:14:00	0
2009-03-17	10:15:00	0
2009-03-17	10:16:00	0
2009-03-17	10:17:00	0
2009-03-17	10:18:00	0
2009-03-17	10:19:00	0
2009-03-17	10:20:00	0
2009-03-17	10:21:00	0
2009-03-17	10:22:00	0
2009-03-17	10:23:00	0
2009-03-17	10:24:00	0
2009-03-17	10:25:00	0
2009-03-17	10:26:00	0
2009-03-17	10:27:00	0
2009-03-17	10:28:00	0
2009-03-17	10:29:00	0
2009-03-17	10:30:00	0
2009-03-17	10:31:00	0
2009-03-17	10:32:00	0
2009-03-17	10:33:00	0
2009-03-17	10:34:00	0
2009-03-17	10:35:00	0
2009-03-17	10:36:00	0
2009-03-17	10:37:00	0
2009-03-17	10:38:00	0
2009-03-17	10:39:00	0
2009-03-17	10:40:00	0
2009-03-17	10:41:00	0
2009-03-17	10:42:00	0
2009-03-17	10:43:00	0
2009-03-17	10:44:00	0
2009-03-17	10:45:00	0
2009-03-17	10:46:00	0
2009-03-17	10:47:00	0
2009-03-17	10:48:00	0
2009-03-17	10:49:00	0
2009-03-17	10:50:00	0
2009-03-17	10:51:00	0
2009-03-17	10:52:00	0
2009-03-17	10:53:00	0
2009-03-17	10:54:00	0
2009-03-17	10:55:00	0
2009-03-17	10:56:00	0
2009-03-17	10:57:00	0
2009-03-17	10:58:00	0
2009-03-17	10:59:00	0
2009-03-17	11:00:00	0
2009-03-17	11:01:00	0
2009-03-17	11:02:00	0
2009-03-17	11:03:00	0
2009-03-17	11:04:00	0
2009-03-17	11:05:00	0
2009-03-17	11:06:00	0
2009-03-17	11:07:00	0
2009-03-17	11:08:00	0
2009-03-17	11:09:00	0
2009-03-17	11:10:00	0
2009-03-17	11:11:00	0
2009-03-17	11:12:00	0
2009-03-17	11:13:00	0
2009-03-17	11:14:00	0
2009-03-17	11:15:00	0
2009-03-17	11:16:00	0
2009-03-17	11:17:00	0
2009-03-17	11:18:00	0
2009-03-17	11:19:00	0
2009-03-17	11:20:00	0
2009-03-17	11:21:00	0
2009-03-17	11:22:00	0
2009-03-17	11:23:00	0
2009-03-17	11:24:00	0
2009-03-17	11:25:00	0
2009-03-17	11:26:00	0
2009-03-17	11:27:00	0
2009-03-17	11:28:00	0
2009-03-17	11:29:00	0
2009-03-17	11:30:00	0
2009-03-17	11:31:00	0
2009-03-17	11:32:00	0
2009-03-17	11:33:00	0
2009-03-17	11:34:00	0
2009-03-17	11:35:00	0
2009-03-17	11:36:00	0
2009-03-17	11:37:00	0
2009-03-17	11:38:00	0
2009-03-17	11:39:00	0
2009-03-17	11:40:00	0
2009-03-17	11:41:00	0
2009-03-17	11:42:00	0
2009-03-17	11:43:00	0
2009-03-17	11:44:00	0
2009-03-17	11:45:00	0
2009-03-17	11:46:00	0
2009-03-17	11:47:00	0
2009-03-17	11:48:00	0
2009-03-17	11:49:00	0
2009-03-17	11:50:00	0
2009-03-17	11:51:00	0
2009-03-17	11:52:00	0
2009-03-17	11:53:00	0
2009-03-17	11:54:00	0
2009-03-17	11:55:00	0
2009-03-17	11:56:00	0
2009-03-17	11:57:00	0
2009-03-17	11:58:00	0
2009-03-17	11:59:00	0
2009-03-17	12:00:00	0
2009-03-17	12:01:00	0
2009-03-17	12:02:00	0
2009-03-17	12:03:00	0
2009-03-17	12:04:00	0
2009-03-17	12:05:00	0
2009-03-17	12:06:00	0
2009-03-17	12:07:00	0
2009-03-17	12:08:00	0
2009-03-17	12:09:00	0
2009-03-17	12:10:00	0
2009-03-17	12:11:00	0
2009-03-17	12:12:00	0
2009-03-17	12:13:00	0
2009-03-17	12:14:00	0
2009-03-17	12:15:00	0
2009-03-17	12:16:00	0
2009-03-17	12:17:00	0
2009-03-17	12:18:00	0
2009-03-17	12:19:00	0
2009-03-17	12:20:00	0
2009-03-17	12:21:00	0
2009-03-17	12:22:00	0
2009-03-17	12:23:00	0
2009-03-17	12:24:00	0
2009-03-17	12:25:00	0
2009-03-17	12:26:00	0
2009-03-17	12:27:00	0
2009-03-17	12:28:00	0
2009-03-17	12:29:00	0
2009-03-17	12:30:00	0
2009-03-17	12:31:00	0
2009-03-17	12:32:00	0
2009-03-17	12:33:00	0
2009-03-17	12:34:00	0
2009-03-17	12:35:00	0
2009-03-17	12:36:00	0
2009-03-17	12:37:00	0
2009-03-17	12:38:00	0
2009-03-17	12:39:00	0
2009-03-17	12:40:00	0
2009-03-17	12:41:00	0
2009-03-17	12:42:00	0
2009-03-17	12:43:00	0
2009-03-17	12:44:00	0
2009-03-17	12:45:00	0
2009-03-17	12:46:00	0
2009-03-17	12:47:00	0
2009-03-17	12:48:00	0
2009-03-17	12:49:00	0
2009-03-17	12:50:00	0
2009-03-17	12:51:00	0
2009-03-17	12:52:00	0
2009-03-17	12:53:00	0
2009-03-17	12:54:00	0
2009-03-17	12:55:00	0
2009-03-17	12:56:00	0
2009-03-17	12:57:00	0
2009-03-17	12:58:00	0
2009-03-17	12:59:00	0
2009-03-17	13:00:00	0
2009-03-17	13:01:00	0
2009-03-17	13:02:00	0
2009-03-17	13:03:00	0
2009-03-17	13:04:00	0
2009-03-17	13:05:00	0
2009-03-17	13:06:00	0
2009-03-17	13:07:00	0
2009-03-17	13:08:00	0
2009-03-17	13:09:00	0
2009-03-17	13:10:00	0
2009-03-17	13:11:00	0
2009-03-17	13:12:00	0
2009-03-17	13:13:00	0
2009-03-17	13:14:00	0
2009-03-17	13:15:00	0
2009-03-17	13:16:00	0
2009-03-17	13:17:00	0
2009-03-17	13:18:00	0
2009-03-17	13:19:00	0
2009-03-17	13:20:00	0
2009-03-17	13:21:00	0
2009-03-17	13:22:00	0
2009-03-17	13:23:00	0
2009-03-17	13:24:00	0
2009-03-17	13:25:00	0
2009-03-17	13:26:00	0
2009-03-17	13:27:00	0
2009-03-17	13:28:00	0
2009-03-17	13:29:00	0
2009-03-17	13:30:00	0
2009-03-17	13:31:00	0
2009-03-17	13:32:00	0
2009-03-17	13:33:00	0
2009-03-17	13:34:00	0
2009-03-17	13:35:00	0
2009-03-17	13:36:00	0
2009-03-17	13:37:00	0
2009-03-17	13:38:00	0
2009-03-17	13:39:00	0
2009-03-17	13:40:00	0
2009-03-17	13:41:00	0
2009-03-17	13:42:00	0
2009-03-17	13:43:00	0
2009-03-17	13:44:00	0
2009-03-17	13:45:00	0
2009-03-17	13:46:00	0
2009-03-17	13:47:00	0
2009-03-17	13:48:00	0
2009-03-17	13:49:00	0
2009-03-17	13:50:00	0
2009-03-17	13:51:00	0
2009-03-17	13:52:00	0
2009-03-17	13:53:00	0
2009-03-17	13:54:00	0
2009-03-17	13:55:00	0
2009-03-17	13:56:00	0
2009-03-17	13:57:00	0
2009-03-17	13:58:00	0
2009-03-17	13:59:00	0
2009-03-17	14:00:00	0
2009-03-17	14:01:00	0
2009-03-17	14:02:00	0
2009-03-17	14:03:00	0
2009-03-17	14:04:00	0
2009-03-17	14:05:00	0
2009-03-17	14:06:00	0
2009-03-17	14:07:00	0
2009-03-17	14:08:00	0
2009-03-17	14:09:00	0
2009-03-17	14:10:00	0
2009-03-17	14:11:00	0
2009-03-17	14:12:00	0
2009-03-17	14:13:00	0
2009-03-17	14:14:00	0
2009-03-17	14:15:00	0
2009-03-17	14:16:00	0
2009-03-17	14:17:00	0
2009-03-17	14:18:00	0
2009-03-17	14:19:00	0
2009-03-17	14:20:00	0
2009-03-17	14:21:00	0
2009-03-17	14:22:00	0
2009-03-17	14:23:00	0
2009-03-17	14:24:00	0
2009-03-17	14:25:00	0
2009-03-17	14:26:00	0
2009-03-17	14:27:00	0
2009-03-17	14:28:00	0
2009-03-17	14:29:00	0
2009-03-17	14:30:00	0
2009-03-17	14:31:00	0
2009-03-17	14:32:00	0
2009-03-17	14:33:00	0
2009-03-17	14:34:00	0
2009-03-17	14:35:00	0
2009-03-17	14:36:00	0
2009-03-17	14:37:00	0
2009-03-17	14:38:00	0
2009-03-17	14:39:00	0
2009-03-17	14:40:00	0
2009-03-17	14:41:00	0
2009-03-17	14:42:00	0
2009-03-17	14:43:00	0
2009-03-17	14:44:00	0
2009-03-17	14:45:00	0
2009-03-17	14:46:00	0
2009-03-17	14:47:00	0
2009-03-17	14:48:00	0
2009-03-17	14:49:00	0
2009-03-17	14:50:00	0
2009-03-17	14:51:00	0
2009-03-17	14:52:00	0
2009-03-17	14:53:00	0
2009-03-17	14:54:00	0
2009-03-17	14:55:00	0
2009-03-17	14:56:00	0
2009-03-17	14:57:00	0
2009-03-17	14:58:00	0
2009-03-17	14:59:00	0
2009-03-17	15:00:00	0
2009-03-17	15:01:00	0
2009-03-17	15:02:00	0
2009-03-17	15:03:00	0
2009-03-17	15:04:00	0
2009-03-17	15:05:00	0
2009-03-17	15:06:00	0
2009-03-17	15:07:00	0
2009-03-17	15:08:00	0
2009-03-17	15:09:00	0
2009-03-17	15:10:00	0
2009-03-17	15:11:00	0
2009-03-17	15:12:00	0
2009-03-17	15:13:00	0
2009-03-17	15:14:00	0
2009-03-17	15:15:00	0
2009-03-17	15:16:00	0
2009-03-17	15:17:00	0
2009-03-17	15:18:00	0
2009-03-17	15:19:00	0
2009-03-17	15:20:00	0
2009-03-17	15:21:00	0
2009-03-17	15:22:00	0
2009-03-17	15:23:00	0
2009-03-17	15:24:00	0
2009-03-17	15:25:00	0
2009-03-17	15:26:00	0
2009-03-17	15:27:00	0
2009-03-17	15:28:00	0
2009-03-17	15:29:00	0
2009-03-17	15:30:00	0
2009-03-17	15:31:00	0
2009-03-17	15:32:00	0
2009-03-17	15:33:00	0
2009-03-17	15:34:00	0
2009-03-17	15:35:00	0
2009-03-17	15:36:00	0
2009-03-17	15:37:00	0
2009-03-17	15:38:00	0
2009-03-17	15:39:00	0
2009-03-17	15:40:00	0
2009-03-17	15:41:00	0
2009-03-17	15:42:00	0
2009-03-17	15:43:00	0
2009-03-17	15:44:00	0
2009-03-17	15:45:00	0
2009-03-17	15:46:00	0
2009-03-17	15:47:00	0
2009-03-17	15:48:00	0
2009-03-17	15:49:00	0
2009-03-17	15:50:00	0
2009-03-17	15:51:00	0
2009-03-17	15:52:00	0
2009-03-17	15:53:00	0
2009-03-17	15:54:00	0
2009-03-17	15:55:00	0
2009-03-17	15:56:00	0
2009-03-17	15:57:00	0
2009-03-17	15:58:00	0
2009-03-17	15:59:00	0
2009-03-17	16:00:00	0
2009-03-17	16:01:00	0
2009-03-17	16:02:00	0
2009-03-17	16:03:00	0
2009-03-17	16:04:00	0
2009-03-17	16:05:00	0
2009-03-17	16:06:00	0
2009-03-17	16:07:00	0
2009-03-17	16:08:00	0
2009-03-17	16:09:00	0
2009-03-17	16:10:00	0
2009-03-17	16:11:00	0
2009-03-17	16:12:00	0
2009-03-17	16:13:00	0
2009-03-17	16:14:00	0
2009-03-17	16:15:00	0
2009-03-17	16:16:00	0
2009-03-17	16:17:00	0
2009-03-17	16:18:00	0
2009-03-17	16:19:00	0
2009-03-17	16:20:00	0
2009-03-17	16:21:00	0
2009-03-17	16:22:00	0
2009-03-17	16:23:00	0
2009-03-17	16:24:00	0
2009-03-17	16:25:00	0
2009-03-17	16:26:00	0
2009-03-17	16:27:00	0
2009-03-17	16:28:00	0
2009-03-17	16:29:00	0
2009-03-17	16:30:00	0
2009-03-17	16:31:00	0
2009-03-17	16:32:00	0
2009-03-17	16:33:00	0
2009-03-17	16:34:00	0
2009-03-17	16:35:00	0
2009-03-17	16:36:00	0
2009-03-17	16:37:00	0
2009-03-17	16:38:00	0
2009-03-17	16:39:00	0
2009-03-17	16:40:00	0
2009-03-17	16:41:00	0
2009-03-17	16:42:00	0
2009-03-17	16:43:00	0
2009-03-17	16:44:00	0
2009-03-17	16:45:00	0
2009-03-17	16:46:00	0
2009-03-17	16:47:00	0
2009-03-17	16:48:00	0
2009-03-17	16:49:00	0
2009-03-17	16:50:00	0
2009-03-17	16:51:00	0
2009-03-17	16:52:00	0
2009-03-17	16:53:00	0
2009-03-17	16:54:00	0
2009-03-17	16:55:00	0
2009-03-17	16:56:00	0
2009-03-17	16:57:00	0
2009-03-17	16:58:00	0
2009-03-17	16:59:00	0
2009-03-17	17:00:00	0
2009-03-17	17:01:00	0
2009-03-17	17:02:00	0
2009-03-17	17:03:00	0
2009-03-17	17:04:00	0
2009-03-17	17:05:00	0
2009-03-17	17:06:00	0
2009-03-17	17:07:00	0
2009-03-17	17:08:00	0
2009-03-17	17:09:00	0
2009-03-17	17:10:00	0
2009-03-17	17:11:00	0
2009-03-17	17:12:00	0
2009-03-17	17:13:00	0
2009-03-17	17:14:00	0
2009-03-17	17:15:00	0
2009-03-17	17:16:00	0
2009-03-17	17:17:00	0
2009-03-17	17:18:00	0
2009-03-17	17:19:00	0
2009-03-17	17:20:00	0
2009-03-17	17:21:00	0
2009-03-17	17:22:00	0
2009-03-17	17:23:00	0
2009-03-17	17:24:00	0
2009-03-17	17:25:00	0
2009-03-17	17:26:00	0
2009-03-17	17:27:00	0
2009-03-17	17:28:00	0
2009-03-17	17:29:00	0
2009-03-17	17:30:00	0
2009-03-17	17:31:00	0
2009-03-17	17:32:00	0
2009-03-17	17:33:00	0
2009-03-17	17:34:00	0
2009-03-17	17:35:00	0
2009-03-17	17:36:00	0
2009-03-17	17:37:00	0
2009-03-17	17:38:00	0
2009-03-17	17:39:00	0
2009-03-17	17:40:00	0
2009-03-17	17:41:00	0
2009-03-17	17:42:00	0
2009-03-17	17:43:00	0
2009-03-17	17:44:00	0
2009-03-17	17:45:00	0
2009-03-17	17:46:00	0
2009-03-17	17:47:00	0
2009-03-17	17:48:00	0
2009-03-17	17:49:00	0
2009-03-17	17:50:00	0
2009-03-17	17:51:00	0
2009-03-17	17:52:00	0
2009-03-17	17:53:00	0
2009-03-17	17:54:00	0
2009-03-17	17:55:00	0
2009-03-17	17:56:00	0
2009-03-17	17:57:00	0
2009-03-17	17:58:00	0
2009-03-17	17:59:00	0
2009-03-17	18:00:00	0
2009-03-17	18:01:00	0
2009-03-17	18:02:00	10
2009-03-17	18:03:00	0
2009-03-17	18:04:00	0
2009-03-17	18:05:00	0
2009-03-17	18:06:00	0
2009-03-17	18:07:00	0
2009-03-17	18:08:00	0
2009-03-17	18:09:00	0
2009-03-17	18:10:00	0
2009-03-17	18:11:00	0
2009-03-17	18:12:00	149
2009-03-17	18:13:00	48
2009-03-17	18:14:00	0
2009-03-17	18:15:00	0
2009-03-17	18:16:00	10
2009-03-17	18:17:00	0
2009-03-17	18:18:00	19
2009-03-17	18:19:00	10
2009-03-17	18:20:00	19
2009-03-17	18:21:00	0
2009-03-17	18:22:00	10
2009-03-17	18:23:00	29
2009-03-17	18:24:00	10
2009-03-17	18:25:00	0
2009-03-17	18:26:00	0
2009-03-17	18:27:00	661
2009-03-17	18:28:00	10
2009-03-17	18:29:00	0
2009-03-17	18:30:00	0
2009-03-17	18:31:00	0
2009-03-17	18:32:00	0
2009-03-17	18:33:00	0
2009-03-17	18:34:00	0
2009-03-17	18:35:00	39
2009-03-17	18:36:00	0
2009-03-17	18:37:00	0
2009-03-17	18:38:00	0
2009-03-17	18:39:00	0
2009-03-17	18:40:00	0
2009-03-17	18:41:00	29
2009-03-17	18:42:00	0
2009-03-17	18:43:00	0
2009-03-17	18:44:00	0
2009-03-17	18:45:00	0
2009-03-17	18:46:00	0
2009-03-17	18:47:00	0
2009-03-17	18:48:00	0
2009-03-17	18:49:00	0
2009-03-17	18:50:00	0
2009-03-17	18:51:00	0
2009-03-17	18:52:00	0
2009-03-17	18:53:00	0
2009-03-17	18:54:00	0
2009-03-17	18:55:00	0
2009-03-17	18:56:00	0
2009-03-17	18:57:00	0
2009-03-17	18:58:00	0
2009-03-17	18:59:00	29
2009-03-17	19:00:00	19
2009-03-17	19:01:00	0
2009-03-17	19:02:00	10
2009-03-17	19:03:00	10
2009-03-17	19:04:00	0
2009-03-17	19:05:00	10
2009-03-17	19:06:00	0
2009-03-17	19:07:00	10
2009-03-17	19:08:00	0
2009-03-17	19:09:00	0
2009-03-17	19:10:00	0
2009-03-17	19:11:00	0
2009-03-17	19:12:00	0
2009-03-17	19:13:00	0
2009-03-17	19:14:00	0
2009-03-17	19:15:00	0
2009-03-17	19:16:00	0
2009-03-17	19:17:00	0
2009-03-17	19:18:00	0
2009-03-17	19:19:00	0
2009-03-17	19:20:00	0
2009-03-17	19:21:00	0
2009-03-17	19:22:00	0
2009-03-17	19:23:00	0
2009-03-17	19:24:00	0
2009-03-17	19:25:00	0
2009-03-17	19:26:00	0
2009-03-17	19:27:00	0
2009-03-17	19:28:00	0
2009-03-17	19:29:00	0
2009-03-17	19:30:00	19
2009-03-17	19:31:00	19
2009-03-17	19:32:00	10
2009-03-17	19:33:00	0
2009-03-17	19:34:00	0
2009-03-17	19:35:00	0
2009-03-17	19:36:00	19
2009-03-17	19:37:00	19
2009-03-17	19:38:00	39
2009-03-17	19:39:00	0
2009-03-17	19:40:00	0
2009-03-17	19:41:00	0
2009-03-17	19:42:00	0
2009-03-17	19:43:00	0
2009-03-17	19:44:00	0
2009-03-17	19:45:00	0
2009-03-17	19:46:00	0
2009-03-17	19:47:00	10
2009-03-17	19:48:00	19
2009-03-17	19:49:00	10
2009-03-17	19:50:00	29
2009-03-17	19:51:00	0
2009-03-17	19:52:00	0
2009-03-17	19:53:00	0
2009-03-17	19:54:00	0
2009-03-17	19:55:00	0
2009-03-17	19:56:00	0
2009-03-17	19:57:00	29
2009-03-17	19:58:00	19
2009-03-17	19:59:00	29
2009-03-17	20:00:00	19
2009-03-17	20:01:00	10
2009-03-17	20:02:00	58
2009-03-17	20:03:00	78
2009-03-17	20:04:00	48
2009-03-17	20:05:00	10
2009-03-17	20:06:00	10
2009-03-17	20:07:00	29
2009-03-17	20:08:00	126
2009-03-17	20:09:00	407
2009-03-17	20:10:00	138
2009-03-17	20:11:00	0
2009-03-17	20:12:00	0
2009-03-17	20:13:00	0
2009-03-17	20:14:00	0
2009-03-17	20:15:00	0
2009-03-17	20:16:00	0
2009-03-17	20:17:00	0
2009-03-17	20:18:00	19
2009-03-17	20:19:00	0
2009-03-17	20:20:00	0
2009-03-17	20:21:00	0
2009-03-17	20:22:00	10
2009-03-17	20:23:00	10
2009-03-17	20:24:00	0
2009-03-17	20:25:00	0
2009-03-17	20:26:00	0
2009-03-17	20:27:00	39
2009-03-17	20:28:00	0
2009-03-17	20:29:00	0
2009-03-17	20:30:00	0
2009-03-17	20:31:00	29
2009-03-17	20:32:00	39
2009-03-17	20:33:00	208
2009-03-17	20:34:00	438
2009-03-17	20:35:00	844
2009-03-17	20:36:00	392
2009-03-17	20:37:00	208
2009-03-17	20:38:00	0
2009-03-17	20:39:00	0
2009-03-17	20:40:00	0
2009-03-17	20:41:00	0
2009-03-17	20:42:00	29
2009-03-17	20:43:00	308
2009-03-17	20:44:00	48
2009-03-17	20:45:00	19
2009-03-17	20:46:00	0
2009-03-17	20:47:00	0
2009-03-17	20:48:00	0
2009-03-17	20:49:00	0
2009-03-17	20:50:00	0
2009-03-17	20:51:00	0
2009-03-17	20:52:00	0
2009-03-17	20:53:00	0
2009-03-17	20:54:00	0
2009-03-17	20:55:00	0
2009-03-17	20:56:00	0
2009-03-17	20:57:00	0
2009-03-17	20:58:00	0
2009-03-17	20:59:00	0
2009-03-17	21:00:00	0
2009-03-17	21:01:00	0
2009-03-17	21:02:00	29
2009-03-17	21:03:00	0
2009-03-17	21:04:00	0
2009-03-17	21:05:00	0
2009-03-17	21:06:00	0
2009-03-17	21:07:00	0
2009-03-17	21:08:00	0
2009-03-17	21:09:00	0
2009-03-17	21:10:00	0
2009-03-17	21:11:00	0
2009-03-17	21:12:00	0
2009-03-17	21:13:00	0
2009-03-17	21:14:00	0
2009-03-17	21:15:00	0
2009-03-17	21:16:00	0
2009-03-17	21:17:00	0
2009-03-17	21:18:00	0
2009-03-17	21:19:00	0
2009-03-17	21:20:00	0
2009-03-17	21:21:00	0
2009-03-17	21:22:00	0
2009-03-17	21:23:00	0
2009-03-17	21:24:00	0
2009-03-17	21:25:00	0
2009-03-17	21:26:00	0
2009-03-17	21:27:00	10
2009-03-17	21:28:00	10
2009-03-17	21:29:00	58
2009-03-17	21:30:00	0
2009-03-17	21:31:00	39
2009-03-17	21:32:00	39
2009-03-17	21:33:00	10
2009-03-17	21:34:00	29
2009-03-17	21:35:00	363
2009-03-17	21:36:00	295
2009-03-17	21:37:00	0
2009-03-17	21:38:00	0
2009-03-17	21:39:00	0
2009-03-17	21:40:00	0
2009-03-17	21:41:00	10
2009-03-17	21:42:00	0
2009-03-17	21:43:00	0
2009-03-17	21:44:00	39
2009-03-17	21:45:00	161
2009-03-17	21:46:00	242
2009-03-17	21:47:00	780
2009-03-17	21:48:00	605
2009-03-17	21:49:00	10
2009-03-17	21:50:00	10
2009-03-17	21:51:00	19
2009-03-17	21:52:00	0
2009-03-17	21:53:00	0
2009-03-17	21:54:00	0
2009-03-17	21:55:00	0
2009-03-17	21:56:00	0
2009-03-17	21:57:00	0
2009-03-17	21:58:00	0
2009-03-17	21:59:00	0
2009-03-17	22:00:00	0
2009-03-17	22:01:00	10
2009-03-17	22:02:00	10
2009-03-17	22:03:00	0
2009-03-17	22:04:00	0
2009-03-17	22:05:00	295
2009-03-17	22:06:00	10
2009-03-17	22:07:00	0
2009-03-17	22:08:00	0
2009-03-17	22:09:00	0
2009-03-17	22:10:00	0
2009-03-17	22:11:00	0
2009-03-17	22:12:00	0
2009-03-17	22:13:00	0
2009-03-17	22:14:00	0
2009-03-17	22:15:00	0
2009-03-17	22:16:00	0
2009-03-17	22:17:00	0
2009-03-17	22:18:00	0
2009-03-17	22:19:00	0
2009-03-17	22:20:00	0
2009-03-17	22:21:00	0
2009-03-17	22:22:00	0
2009-03-17	22:23:00	0
2009-03-17	22:24:00	0
2009-03-17	22:25:00	0
2009-03-17	22:26:00	0
2009-03-17	22:27:00	0
2009-03-17	22:28:00	0
2009-03-17	22:29:00	19
2009-03-17	22:30:00	0
2009-03-17	22:31:00	0
2009-03-17	22:32:00	0
2009-03-17	22:33:00	0
2009-03-17	22:34:00	0
2009-03-17	22:35:00	0
2009-03-17	22:36:00	0
2009-03-17	22:37:00	0
2009-03-17	22:38:00	0
2009-03-17	22:39:00	0
2009-03-17	22:40:00	0
2009-03-17	22:41:00	0
2009-03-17	22:42:00	0
2009-03-17	22:43:00	0
2009-03-17	22:44:00	0
2009-03-17	22:45:00	0
2009-03-17	22:46:00	0
2009-03-17	22:47:00	0
2009-03-17	22:48:00	0
2009-03-17	22:49:00	0
2009-03-17	22:50:00	0
2009-03-17	22:51:00	0
2009-03-17	22:52:00	10
2009-03-17	22:53:00	0
2009-03-17	22:54:00	0
2009-03-17	22:55:00	0
2009-03-17	22:56:00	0
2009-03-17	22:57:00	0
2009-03-17	22:58:00	0
2009-03-17	22:59:00	0
2009-03-17	23:00:00	0
2009-03-17	23:01:00	0
2009-03-17	23:02:00	0
2009-03-17	23:03:00	0
2009-03-17	23:04:00	0
2009-03-17	23:05:00	0
2009-03-17	23:06:00	0
2009-03-17	23:07:00	0
2009-03-17	23:08:00	39
2009-03-17	23:09:00	0
2009-03-17	23:10:00	0
2009-03-17	23:11:00	0
2009-03-17	23:12:00	10
2009-03-17	23:13:00	48
2009-03-17	23:14:00	10
2009-03-17	23:15:00	0
2009-03-17	23:16:00	0
2009-03-17	23:17:00	0
2009-03-17	23:18:00	0
2009-03-17	23:19:00	0
2009-03-17	23:20:00	0
2009-03-17	23:21:00	0
2009-03-17	23:22:00	0
2009-03-17	23:23:00	0
2009-03-17	23:24:00	0
2009-03-17	23:25:00	0
2009-03-17	23:26:00	0
2009-03-17	23:27:00	10
2009-03-17	23:28:00	58
2009-03-17	23:29:00	0
2009-03-17	23:30:00	0
2009-03-17	23:31:00	0
2009-03-17	23:32:00	0
2009-03-17	23:33:00	0
2009-03-17	23:34:00	0
2009-03-17	23:35:00	0
2009-03-17	23:36:00	0
2009-03-17	23:37:00	0
2009-03-17	23:38:00	0
2009-03-17	23:39:00	0
2009-03-17	23:40:00	0
2009-03-17	23:41:00	0
2009-03-17	23:42:00	0
2009-03-17	23:43:00	0
2009-03-17	23:44:00	0
2009-03-17	23:45:00	0
2009-03-17	23:46:00	0
2009-03-17	23:47:00	0
2009-03-17	23:48:00	0
2009-03-17	23:49:00	0
2009-03-17	23:50:00	0
2009-03-17	23:51:00	0
2009-03-17	23:52:00	0
2009-03-17	23:53:00	0
2009-03-17	23:54:00	0
2009-03-17	23:55:00	0
2009-03-17	23:56:00	0
2009-03-17	23:57:00	0
2009-03-17	23:58:00	0
2009-03-17	23:59:00	0
2009-03-18	00:00:00	0
2009-03-18	00:01:00	0
2009-03-18	00:02:00	0
2009-03-18	00:03:00	0
2009-03-18	00:04:00	48
2009-03-18	00:05:00	0
2009-03-18	00:06:00	0
2009-03-18	00:07:00	0
2009-03-18	00:08:00	0
2009-03-18	00:09:00	0
2009-03-18	00:10:00	0
2009-03-18	00:11:00	0
2009-03-18	00:12:00	0
2009-03-18	00:13:00	0
2009-03-18	00:14:00	0
2009-03-18	00:15:00	0
2009-03-18	00:16:00	0
2009-03-18	00:17:00	0
2009-03-18	00:18:00	0
2009-03-18	00:19:00	0
2009-03-18	00:20:00	0
2009-03-18	00:21:00	10
2009-03-18	00:22:00	19
2009-03-18	00:23:00	10
2009-03-18	00:24:00	0
2009-03-18	00:25:00	0
2009-03-18	00:26:00	0
2009-03-18	00:27:00	0
2009-03-18	00:28:00	0
2009-03-18	00:29:00	0
2009-03-18	00:30:00	0
2009-03-18	00:31:00	0
2009-03-18	00:32:00	0
2009-03-18	00:33:00	0
2009-03-18	00:34:00	0
2009-03-18	00:35:00	0
2009-03-18	00:36:00	0
2009-03-18	00:37:00	0
2009-03-18	00:38:00	0
2009-03-18	00:39:00	0
2009-03-18	00:40:00	0
2009-03-18	00:41:00	0
2009-03-18	00:42:00	0
2009-03-18	00:43:00	0
2009-03-18	00:44:00	0
2009-03-18	00:45:00	39
2009-03-18	00:46:00	0
2009-03-18	00:47:00	0
2009-03-18	00:48:00	0
2009-03-18	00:49:00	0
2009-03-18	00:50:00	0
2009-03-18	00:51:00	0
2009-03-18	00:52:00	0
2009-03-18	00:53:00	0
2009-03-18	00:54:00	0
2009-03-18	00:55:00	0
2009-03-18	00:56:00	0
2009-03-18	00:57:00	0
2009-03-18	00:58:00	0
2009-03-18	00:59:00	0
2009-03-18	01:00:00	0
2009-03-18	01:01:00	0
2009-03-18	01:02:00	0
2009-03-18	01:03:00	0
2009-03-18	01:04:00	0
2009-03-18	01:05:00	0
2009-03-18	01:06:00	0
2009-03-18	01:07:00	0
2009-03-18	01:08:00	0
2009-03-18	01:09:00	0
2009-03-18	01:10:00	0
2009-03-18	01:11:00	0
2009-03-18	01:12:00	78
2009-03-18	01:13:00	10
2009-03-18	01:14:00	10
2009-03-18	01:15:00	29
2009-03-18	01:16:00	10
2009-03-18	01:17:00	0
2009-03-18	01:18:00	87
2009-03-18	01:19:00	0
2009-03-18	01:20:00	29
2009-03-18	01:21:00	0
2009-03-18	01:22:00	0
2009-03-18	01:23:00	0
2009-03-18	01:24:00	0
2009-03-18	01:25:00	0
2009-03-18	01:26:00	0
2009-03-18	01:27:00	0
2009-03-18	01:28:00	0
2009-03-18	01:29:00	0
2009-03-18	01:30:00	0
2009-03-18	01:31:00	0
2009-03-18	01:32:00	0
2009-03-18	01:33:00	0
2009-03-18	01:34:00	0
2009-03-18	01:35:00	0
2009-03-18	01:36:00	0
2009-03-18	01:37:00	0
2009-03-18	01:38:00	0
2009-03-18	01:39:00	0
2009-03-18	01:40:00	0
2009-03-18	01:41:00	0
2009-03-18	01:42:00	0
2009-03-18	01:43:00	0
2009-03-18	01:44:00	0
2009-03-18	01:45:00	0
2009-03-18	01:46:00	0
2009-03-18	01:47:00	0
2009-03-18	01:48:00	0
2009-03-18	01:49:00	0
2009-03-18	01:50:00	39
2009-03-18	01:51:00	19
2009-03-18	01:52:00	78
2009-03-18	01:53:00	107
2009-03-18	01:54:00	231
2009-03-18	01:55:00	78
2009-03-18	01:56:00	173
2009-03-18	01:57:00	10
2009-03-18	01:58:00	68
2009-03-18	01:59:00	126
2009-03-18	02:00:00	161
2009-03-18	02:01:00	518
2009-03-18	02:02:00	39
2009-03-18	02:03:00	149
2009-03-18	02:04:00	254
2009-03-18	02:05:00	363
2009-03-18	02:06:00	231
2009-03-18	02:07:00	68
2009-03-18	02:08:00	242
2009-03-18	02:09:00	407
2009-03-18	02:10:00	322
2009-03-18	02:11:00	1323
2009-03-18	02:12:00	19
2009-03-18	02:13:00	184
2009-03-18	02:14:00	0
2009-03-18	02:15:00	0
2009-03-18	02:16:00	0
2009-03-18	02:17:00	0
2009-03-18	02:18:00	0
2009-03-18	02:19:00	0
2009-03-18	02:20:00	0
2009-03-18	02:21:00	0
2009-03-18	02:22:00	0
2009-03-18	02:23:00	19
2009-03-18	02:24:00	29
2009-03-18	02:25:00	0
2009-03-18	02:26:00	0
2009-03-18	02:27:00	0
2009-03-18	02:28:00	231
2009-03-18	02:29:00	10
2009-03-18	02:30:00	10
2009-03-18	02:31:00	0
2009-03-18	02:32:00	0
2009-03-18	02:33:00	0
2009-03-18	02:34:00	68
2009-03-18	02:35:00	0
2009-03-18	02:36:00	0
2009-03-18	02:37:00	10
2009-03-18	02:38:00	0
2009-03-18	02:39:00	0
2009-03-18	02:40:00	0
2009-03-18	02:41:00	0
2009-03-18	02:42:00	0
2009-03-18	02:43:00	0
2009-03-18	02:44:00	0
2009-03-18	02:45:00	0
2009-03-18	02:46:00	0
2009-03-18	02:47:00	0
2009-03-18	02:48:00	0
2009-03-18	02:49:00	0
2009-03-18	02:50:00	0
2009-03-18	02:51:00	0
2009-03-18	02:52:00	0
2009-03-18	02:53:00	0
2009-03-18	02:54:00	0
2009-03-18	02:55:00	0
2009-03-18	02:56:00	0
2009-03-18	02:57:00	0
2009-03-18	02:58:00	0
2009-03-18	02:59:00	0
2009-03-18	03:00:00	0
2009-03-18	03:01:00	0
2009-03-18	03:02:00	0
2009-03-18	03:03:00	0
2009-03-18	03:04:00	0
2009-03-18	03:05:00	48
2009-03-18	03:06:00	10
2009-03-18	03:07:00	0
2009-03-18	03:08:00	0
2009-03-18	03:09:00	0
2009-03-18	03:10:00	0
2009-03-18	03:11:00	0
2009-03-18	03:12:00	0
2009-03-18	03:13:00	0
2009-03-18	03:14:00	29
2009-03-18	03:15:00	0
2009-03-18	03:16:00	68
2009-03-18	03:17:00	19
2009-03-18	03:18:00	107
2009-03-18	03:19:00	268
2009-03-18	03:20:00	1003
2009-03-18	03:21:00	469
2009-03-18	03:22:00	58
2009-03-18	03:23:00	149
2009-03-18	03:24:00	281
2009-03-18	03:25:00	469
2009-03-18	03:26:00	138
2009-03-18	03:27:00	58
2009-03-18	03:28:00	29
2009-03-18	03:29:00	10
2009-03-18	03:30:00	0
2009-03-18	03:31:00	0
2009-03-18	03:32:00	0
2009-03-18	03:33:00	0
2009-03-18	03:34:00	0
2009-03-18	03:35:00	0
2009-03-18	03:36:00	0
2009-03-18	03:37:00	0
2009-03-18	03:38:00	0
2009-03-18	03:39:00	0
2009-03-18	03:40:00	0
2009-03-18	03:41:00	0
2009-03-18	03:42:00	0
2009-03-18	03:43:00	0
2009-03-18	03:44:00	0
2009-03-18	03:45:00	0
2009-03-18	03:46:00	268
2009-03-18	03:47:00	48
2009-03-18	03:48:00	0
2009-03-18	03:49:00	0
2009-03-18	03:50:00	0
2009-03-18	03:51:00	0
2009-03-18	03:52:00	0
2009-03-18	03:53:00	0
2009-03-18	03:54:00	0
2009-03-18	03:55:00	0
2009-03-18	03:56:00	0
2009-03-18	03:57:00	0
2009-03-18	03:58:00	0
2009-03-18	03:59:00	0
2009-03-18	04:00:00	0
2009-03-18	04:01:00	0
2009-03-18	04:02:00	0
2009-03-18	04:03:00	0
2009-03-18	04:04:00	0
2009-03-18	04:05:00	0
2009-03-18	04:06:00	0
2009-03-18	04:07:00	0
2009-03-18	04:08:00	0
2009-03-18	04:09:00	0
2009-03-18	04:10:00	0
2009-03-18	04:11:00	0
2009-03-18	04:12:00	0
2009-03-18	04:13:00	0
2009-03-18	04:14:00	0
2009-03-18	04:15:00	0
2009-03-18	04:16:00	0
2009-03-18	04:17:00	0
2009-03-18	04:18:00	0
2009-03-18	04:19:00	0
2009-03-18	04:20:00	0
2009-03-18	04:21:00	0
2009-03-18	04:22:00	0
2009-03-18	04:23:00	0
2009-03-18	04:24:00	0
2009-03-18	04:25:00	0
2009-03-18	04:26:00	0
2009-03-18	04:27:00	0
2009-03-18	04:28:00	0
2009-03-18	04:29:00	0
2009-03-18	04:30:00	0
2009-03-18	04:31:00	0
2009-03-18	04:32:00	0
2009-03-18	04:33:00	0
2009-03-18	04:34:00	0
2009-03-18	04:35:00	0
2009-03-18	04:36:00	0
2009-03-18	04:37:00	0
2009-03-18	04:38:00	0
2009-03-18	04:39:00	0
2009-03-18	04:40:00	0
2009-03-18	04:41:00	0
2009-03-18	04:42:00	19
2009-03-18	04:43:00	0
2009-03-18	04:44:00	0
2009-03-18	04:45:00	0
2009-03-18	04:46:00	0
2009-03-18	04:47:00	0
2009-03-18	04:48:00	0
2009-03-18	04:49:00	0
2009-03-18	04:50:00	0
2009-03-18	04:51:00	0
2009-03-18	04:52:00	0
2009-03-18	04:53:00	0
2009-03-18	04:54:00	0
2009-03-18	04:55:00	0
2009-03-18	04:56:00	0
2009-03-18	04:57:00	0
2009-03-18	04:58:00	0
2009-03-18	04:59:00	0
2009-03-18	05:00:00	0
2009-03-18	05:01:00	0
2009-03-18	05:02:00	0
2009-03-18	05:03:00	0
2009-03-18	05:04:00	0
2009-03-18	05:05:00	0
2009-03-18	05:06:00	0
2009-03-18	05:07:00	0
2009-03-18	05:08:00	0
2009-03-18	05:09:00	0
2009-03-18	05:10:00	0
2009-03-18	05:11:00	19
2009-03-18	05:12:00	0
2009-03-18	05:13:00	0
2009-03-18	05:14:00	0
2009-03-18	05:15:00	10
2009-03-18	05:16:00	0
2009-03-18	05:17:00	0
2009-03-18	05:18:00	0
2009-03-18	05:19:00	0
2009-03-18	05:20:00	0
2009-03-18	05:21:00	0
2009-03-18	05:22:00	0
2009-03-18	05:23:00	0
2009-03-18	05:24:00	0
2009-03-18	05:25:00	0
2009-03-18	05:26:00	0
2009-03-18	05:27:00	0
2009-03-18	05:28:00	0
2009-03-18	05:29:00	10
2009-03-18	05:30:00	0
2009-03-18	05:31:00	0
2009-03-18	05:32:00	0
2009-03-18	05:33:00	0
2009-03-18	05:34:00	0
2009-03-18	05:35:00	0
2009-03-18	05:36:00	0
2009-03-18	05:37:00	0
2009-03-18	05:38:00	0
2009-03-18	05:39:00	0
2009-03-18	05:40:00	0
2009-03-18	05:41:00	0
2009-03-18	05:42:00	0
2009-03-18	05:43:00	0
2009-03-18	05:44:00	0
2009-03-18	05:45:00	0
2009-03-18	05:46:00	0
2009-03-18	05:47:00	0
2009-03-18	05:48:00	0
2009-03-18	05:49:00	0
2009-03-18	05:50:00	0
2009-03-18	05:51:00	0
2009-03-18	05:52:00	10
2009-03-18	05:53:00	29
2009-03-18	05:54:00	605
2009-03-18	05:55:00	1637
2009-03-18	05:56:00	254
2009-03-18	05:57:00	116
2009-03-18	05:58:00	681
2009-03-18	05:59:00	208
2009-03-18	06:00:00	535
2009-03-18	06:01:00	535
2009-03-18	06:02:00	700
2009-03-18	06:03:00	485
2009-03-18	06:04:00	219
2009-03-18	06:05:00	438
2009-03-18	06:06:00	308
2009-03-18	06:07:00	10
2009-03-18	06:08:00	19
2009-03-18	06:09:00	0
2009-03-18	06:10:00	0
2009-03-18	06:11:00	0
2009-03-18	06:12:00	0
2009-03-18	06:13:00	29
2009-03-18	06:14:00	0
2009-03-18	06:15:00	0
2009-03-18	06:16:00	0
2009-03-18	06:17:00	0
2009-03-18	06:18:00	0
2009-03-18	06:19:00	0
2009-03-18	06:20:00	39
2009-03-18	06:21:00	0
2009-03-18	06:22:00	0
2009-03-18	06:23:00	0
2009-03-18	06:24:00	39
2009-03-18	06:25:00	0
2009-03-18	06:26:00	0
2009-03-18	06:27:00	0
2009-03-18	06:28:00	19
2009-03-18	06:29:00	29
2009-03-18	06:30:00	0
2009-03-18	06:31:00	0
2009-03-18	06:32:00	10
2009-03-18	06:33:00	0
2009-03-18	06:34:00	0
2009-03-18	06:35:00	0
2009-03-18	06:36:00	0
2009-03-18	06:37:00	19
2009-03-18	06:38:00	0
2009-03-18	06:39:00	0
2009-03-18	06:40:00	0
2009-03-18	06:41:00	0
2009-03-18	06:42:00	0
2009-03-18	06:43:00	0
2009-03-18	06:44:00	48
2009-03-18	06:45:00	19
2009-03-18	06:46:00	0
2009-03-18	06:47:00	0
2009-03-18	06:48:00	0
2009-03-18	06:49:00	0
2009-03-18	06:50:00	0
2009-03-18	06:51:00	0
2009-03-18	06:52:00	0
2009-03-18	06:53:00	0
2009-03-18	06:54:00	87
2009-03-18	06:55:00	29
2009-03-18	06:56:00	0
2009-03-18	06:57:00	48
2009-03-18	06:58:00	58
2009-03-18	06:59:00	10
2009-03-18	07:00:00	0
2009-03-18	07:01:00	0
2009-03-18	07:02:00	0
2009-03-18	07:03:00	0
2009-03-18	07:04:00	10
2009-03-18	07:05:00	0
2009-03-18	07:06:00	0
2009-03-18	07:07:00	29
2009-03-18	07:08:00	19
2009-03-18	07:09:00	48
2009-03-18	07:10:00	10
2009-03-18	07:11:00	173
2009-03-18	07:12:00	0
2009-03-18	07:13:00	19
2009-03-18	07:14:00	10
2009-03-18	07:15:00	19
2009-03-18	07:16:00	0
2009-03-18	07:17:00	19
2009-03-18	07:18:00	0
2009-03-18	07:19:00	0
2009-03-18	07:20:00	0
2009-03-18	07:21:00	0
2009-03-18	07:22:00	0
2009-03-18	07:23:00	0
2009-03-18	07:24:00	10
2009-03-18	07:25:00	29
2009-03-18	07:26:00	0
2009-03-18	07:27:00	0
2009-03-18	07:28:00	0
2009-03-18	07:29:00	0
2009-03-18	07:30:00	0
2009-03-18	07:31:00	0
2009-03-18	07:32:00	0
2009-03-18	07:33:00	0
2009-03-18	07:34:00	0
2009-03-18	07:35:00	0
2009-03-18	07:36:00	0
2009-03-18	07:37:00	0
2009-03-18	07:38:00	0
2009-03-18	07:39:00	10
2009-03-18	07:40:00	0
2009-03-18	07:41:00	0
2009-03-18	07:42:00	0
2009-03-18	07:43:00	19
2009-03-18	07:44:00	423
2009-03-18	07:45:00	0
2009-03-18	07:46:00	19
2009-03-18	07:47:00	0
2009-03-18	07:48:00	219
2009-03-18	07:49:00	454
2009-03-18	07:50:00	336
2009-03-18	07:51:00	219
2009-03-18	07:52:00	254
2009-03-18	07:53:00	281
2009-03-18	07:54:00	97
2009-03-18	07:55:00	231
2009-03-18	07:56:00	268
2009-03-18	07:57:00	322
2009-03-18	07:58:00	138
2009-03-18	07:59:00	68
2009-03-18	08:00:00	19
2009-03-18	08:01:00	0
2009-03-18	08:02:00	48
2009-03-18	08:03:00	0
2009-03-18	08:04:00	349
2009-03-18	08:05:00	454
2009-03-18	08:06:00	0
2009-03-18	08:07:00	0
2009-03-18	08:08:00	0
2009-03-18	08:09:00	0
2009-03-18	08:10:00	454
2009-03-18	08:11:00	1264
2009-03-18	08:12:00	1443
2009-03-18	08:13:00	281
2009-03-18	08:14:00	605
2009-03-18	08:15:00	308
2009-03-18	08:16:00	0
2009-03-18	08:17:00	10
2009-03-18	08:18:00	19
2009-03-18	08:19:00	0
2009-03-18	08:20:00	10
2009-03-18	08:21:00	0
2009-03-18	08:22:00	0
2009-03-18	08:23:00	0
2009-03-18	08:24:00	0
2009-03-18	08:25:00	0
2009-03-18	08:26:00	173
2009-03-18	08:27:00	58
2009-03-18	08:28:00	19
2009-03-18	08:29:00	0
2009-03-18	08:30:00	10
2009-03-18	08:31:00	0
2009-03-18	08:32:00	10
2009-03-18	08:33:00	231
2009-03-18	08:34:00	438
2009-03-18	08:35:00	196
2009-03-18	08:36:00	138
2009-03-18	08:37:00	87
2009-03-18	08:38:00	10
2009-03-18	08:39:00	0
2009-03-18	08:40:00	87
2009-03-18	08:41:00	10
2009-03-18	08:42:00	173
2009-03-18	08:43:00	0
2009-03-18	08:44:00	0
2009-03-18	08:45:00	10
2009-03-18	08:46:00	39
2009-03-18	08:47:00	0
2009-03-18	08:48:00	0
2009-03-18	08:49:00	0
2009-03-18	08:50:00	0
2009-03-18	08:51:00	10
2009-03-18	08:52:00	19
2009-03-18	08:53:00	0
2009-03-18	08:54:00	0
2009-03-18	08:55:00	0
2009-03-18	08:56:00	10
2009-03-18	08:57:00	268
2009-03-18	08:58:00	0
2009-03-18	08:59:00	10
2009-03-18	09:00:00	48
2009-03-18	09:01:00	0
2009-03-18	09:02:00	0
2009-03-18	09:03:00	0
2009-03-18	09:04:00	0
2009-03-18	09:05:00	0
2009-03-18	09:06:00	0
2009-03-18	09:07:00	10
2009-03-18	09:08:00	0
[truncated: 23,931 more rows]

## Sheet: 4.3.09
Actogram, Copy Raw Data, All Days
Identity:	Mocha
Filename:	E:\Active Research Files\meloxicam titre canine\cases\mocha\Mocha 4.3.09.AWC
Gender:	F
Age:	11
Height:	91.4 cm	36.0 in
Weight:	88.2 kg	194.4 lbs
Start Date:	03-Apr-2009 (Fri)
Start Time:	18:00:00
Interval:	1.00 mins
Date Stamp:	Time Stamp:	Activity Data:	Marker Press:
2009-04-03	00:00:00	0
2009-04-03	00:01:00	0
2009-04-03	00:02:00	0
2009-04-03	00:03:00	0
2009-04-03	00:04:00	0
2009-04-03	00:05:00	0
2009-04-03	00:06:00	0
2009-04-03	00:07:00	0
2009-04-03	00:08:00	0
2009-04-03	00:09:00	0
2009-04-03	00:10:00	0
2009-04-03	00:11:00	0
2009-04-03	00:12:00	0
2009-04-03	00:13:00	0
2009-04-03	00:14:00	0
2009-04-03	00:15:00	0
2009-04-03	00:16:00	0
2009-04-03	00:17:00	0
2009-04-03	00:18:00	0
2009-04-03	00:19:00	0
2009-04-03	00:20:00	0
2009-04-03	00:21:00	0
2009-04-03	00:22:00	0
2009-04-03	00:23:00	0
2009-04-03	00:24:00	0
2009-04-03	00:25:00	0
2009-04-03	00:26:00	0
2009-04-03	00:27:00	0
2009-04-03	00:28:00	0
2009-04-03	00:29:00	0
2009-04-03	00:30:00	0
2009-04-03	00:31:00	0
2009-04-03	00:32:00	0
2009-04-03	00:33:00	0
2009-04-03	00:34:00	0
2009-04-03	00:35:00	0
2009-04-03	00:36:00	0
2009-04-03	00:37:00	0
2009-04-03	00:38:00	0
2009-04-03	00:39:00	0
2009-04-03	00:40:00	0
2009-04-03	00:41:00	0
2009-04-03	00:42:00	0
2009-04-03	00:43:00	0
2009-04-03	00:44:00	0
2009-04-03	00:45:00	0
2009-04-03	00:46:00	0
2009-04-03	00:47:00	0
2009-04-03	00:48:00	0
2009-04-03	00:49:00	0
2009-04-03	00:50:00	0
2009-04-03	00:51:00	0
2009-04-03	00:52:00	0
2009-04-03	00:53:00	0
2009-04-03	00:54:00	0
2009-04-03	00:55:00	0
2009-04-03	00:56:00	0
2009-04-03	00:57:00	0
2009-04-03	00:58:00	0
2009-04-03	00:59:00	0
2009-04-03	01:00:00	0
2009-04-03	01:01:00	0
2009-04-03	01:02:00	0
2009-04-03	01:03:00	0
2009-04-03	01:04:00	0
2009-04-03	01:05:00	0
2009-04-03	01:06:00	0
2009-04-03	01:07:00	0
2009-04-03	01:08:00	0
2009-04-03	01:09:00	0
2009-04-03	01:10:00	0
2009-04-03	01:11:00	0
2009-04-03	01:12:00	0
2009-04-03	01:13:00	0
2009-04-03	01:14:00	0
2009-04-03	01:15:00	0
2009-04-03	01:16:00	0
2009-04-03	01:17:00	0
2009-04-03	01:18:00	0
2009-04-03	01:19:00	0
2009-04-03	01:20:00	0
2009-04-03	01:21:00	0
2009-04-03	01:22:00	0
2009-04-03	01:23:00	0
2009-04-03	01:24:00	0
2009-04-03	01:25:00	0
2009-04-03	01:26:00	0
2009-04-03	01:27:00	0
2009-04-03	01:28:00	0
2009-04-03	01:29:00	0
2009-04-03	01:30:00	0
2009-04-03	01:31:00	0
2009-04-03	01:32:00	0
2009-04-03	01:33:00	0
2009-04-03	01:34:00	0
2009-04-03	01:35:00	0
2009-04-03	01:36:00	0
2009-04-03	01:37:00	0
2009-04-03	01:38:00	0
2009-04-03	01:39:00	0
2009-04-03	01:40:00	0
2009-04-03	01:41:00	0
2009-04-03	01:42:00	0
2009-04-03	01:43:00	0
2009-04-03	01:44:00	0
2009-04-03	01:45:00	0
2009-04-03	01:46:00	0
2009-04-03	01:47:00	0
2009-04-03	01:48:00	0
2009-04-03	01:49:00	0
2009-04-03	01:50:00	0
2009-04-03	01:51:00	0
2009-04-03	01:52:00	0
2009-04-03	01:53:00	0
2009-04-03	01:54:00	0
2009-04-03	01:55:00	0
2009-04-03	01:56:00	0
2009-04-03	01:57:00	0
2009-04-03	01:58:00	0
2009-04-03	01:59:00	0
2009-04-03	02:00:00	0
2009-04-03	02:01:00	0
2009-04-03	02:02:00	0
2009-04-03	02:03:00	0
2009-04-03	02:04:00	0
2009-04-03	02:05:00	0
2009-04-03	02:06:00	0
2009-04-03	02:07:00	0
2009-04-03	02:08:00	0
2009-04-03	02:09:00	0
2009-04-03	02:10:00	0
2009-04-03	02:11:00	0
2009-04-03	02:12:00	0
2009-04-03	02:13:00	0
2009-04-03	02:14:00	0
2009-04-03	02:15:00	0
2009-04-03	02:16:00	0
2009-04-03	02:17:00	0
2009-04-03	02:18:00	0
2009-04-03	02:19:00	0
2009-04-03	02:20:00	0
2009-04-03	02:21:00	0
2009-04-03	02:22:00	0
2009-04-03	02:23:00	0
2009-04-03	02:24:00	0
2009-04-03	02:25:00	0
2009-04-03	02:26:00	0
2009-04-03	02:27:00	0
2009-04-03	02:28:00	0
2009-04-03	02:29:00	0
2009-04-03	02:30:00	0
2009-04-03	02:31:00	0
2009-04-03	02:32:00	0
2009-04-03	02:33:00	0
2009-04-03	02:34:00	0
2009-04-03	02:35:00	0
2009-04-03	02:36:00	0
2009-04-03	02:37:00	0
2009-04-03	02:38:00	0
2009-04-03	02:39:00	0
2009-04-03	02:40:00	0
2009-04-03	02:41:00	0
2009-04-03	02:42:00	0
2009-04-03	02:43:00	0
2009-04-03	02:44:00	0
2009-04-03	02:45:00	0
2009-04-03	02:46:00	0
2009-04-03	02:47:00	0
2009-04-03	02:48:00	0
2009-04-03	02:49:00	0
2009-04-03	02:50:00	0
2009-04-03	02:51:00	0
2009-04-03	02:52:00	0
2009-04-03	02:53:00	0
2009-04-03	02:54:00	0
2009-04-03	02:55:00	0
2009-04-03	02:56:00	0
2009-04-03	02:57:00	0
2009-04-03	02:58:00	0
2009-04-03	02:59:00	0
2009-04-03	03:00:00	0
2009-04-03	03:01:00	0
2009-04-03	03:02:00	0
2009-04-03	03:03:00	0
2009-04-03	03:04:00	0
2009-04-03	03:05:00	0
2009-04-03	03:06:00	0
2009-04-03	03:07:00	0
2009-04-03	03:08:00	0
2009-04-03	03:09:00	0
2009-04-03	03:10:00	0
2009-04-03	03:11:00	0
2009-04-03	03:12:00	0
2009-04-03	03:13:00	0
2009-04-03	03:14:00	0
2009-04-03	03:15:00	0
2009-04-03	03:16:00	0
2009-04-03	03:17:00	0
2009-04-03	03:18:00	0
2009-04-03	03:19:00	0
2009-04-03	03:20:00	0
2009-04-03	03:21:00	0
2009-04-03	03:22:00	0
2009-04-03	03:23:00	0
2009-04-03	03:24:00	0
2009-04-03	03:25:00	0
2009-04-03	03:26:00	0
2009-04-03	03:27:00	0
2009-04-03	03:28:00	0
2009-04-03	03:29:00	0
2009-04-03	03:30:00	0
2009-04-03	03:31:00	0
2009-04-03	03:32:00	0
2009-04-03	03:33:00	0
2009-04-03	03:34:00	0
2009-04-03	03:35:00	0
2009-04-03	03:36:00	0
2009-04-03	03:37:00	0
2009-04-03	03:38:00	0
2009-04-03	03:39:00	0
2009-04-03	03:40:00	0
2009-04-03	03:41:00	0
2009-04-03	03:42:00	0
2009-04-03	03:43:00	0
2009-04-03	03:44:00	0
2009-04-03	03:45:00	0
2009-04-03	03:46:00	0
2009-04-03	03:47:00	0
2009-04-03	03:48:00	0
2009-04-03	03:49:00	0
2009-04-03	03:50:00	0
2009-04-03	03:51:00	0
2009-04-03	03:52:00	0
2009-04-03	03:53:00	0
2009-04-03	03:54:00	0
2009-04-03	03:55:00	0
2009-04-03	03:56:00	0
2009-04-03	03:57:00	0
2009-04-03	03:58:00	0
2009-04-03	03:59:00	0
2009-04-03	04:00:00	0
2009-04-03	04:01:00	0
2009-04-03	04:02:00	0
2009-04-03	04:03:00	0
2009-04-03	04:04:00	0
2009-04-03	04:05:00	0
2009-04-03	04:06:00	0
2009-04-03	04:07:00	0
2009-04-03	04:08:00	0
2009-04-03	04:09:00	0
2009-04-03	04:10:00	0
2009-04-03	04:11:00	0
2009-04-03	04:12:00	0
2009-04-03	04:13:00	0
2009-04-03	04:14:00	0
2009-04-03	04:15:00	0
2009-04-03	04:16:00	0
2009-04-03	04:17:00	0
2009-04-03	04:18:00	0
2009-04-03	04:19:00	0
2009-04-03	04:20:00	0
2009-04-03	04:21:00	0
2009-04-03	04:22:00	0
2009-04-03	04:23:00	0
2009-04-03	04:24:00	0
2009-04-03	04:25:00	0
2009-04-03	04:26:00	0
2009-04-03	04:27:00	0
2009-04-03	04:28:00	0
2009-04-03	04:29:00	0
2009-04-03	04:30:00	0
2009-04-03	04:31:00	0
2009-04-03	04:32:00	0
2009-04-03	04:33:00	0
2009-04-03	04:34:00	0
2009-04-03	04:35:00	0
2009-04-03	04:36:00	0
2009-04-03	04:37:00	0
2009-04-03	04:38:00	0
2009-04-03	04:39:00	0
2009-04-03	04:40:00	0
2009-04-03	04:41:00	0
2009-04-03	04:42:00	0
2009-04-03	04:43:00	0
2009-04-03	04:44:00	0
2009-04-03	04:45:00	0
2009-04-03	04:46:00	0
2009-04-03	04:47:00	0
2009-04-03	04:48:00	0
2009-04-03	04:49:00	0
2009-04-03	04:50:00	0
2009-04-03	04:51:00	0
2009-04-03	04:52:00	0
2009-04-03	04:53:00	0
2009-04-03	04:54:00	0
2009-04-03	04:55:00	0
2009-04-03	04:56:00	0
2009-04-03	04:57:00	0
2009-04-03	04:58:00	0
2009-04-03	04:59:00	0
2009-04-03	05:00:00	0
2009-04-03	05:01:00	0
2009-04-03	05:02:00	0
2009-04-03	05:03:00	0
2009-04-03	05:04:00	0
2009-04-03	05:05:00	0
2009-04-03	05:06:00	0
2009-04-03	05:07:00	0
2009-04-03	05:08:00	0
2009-04-03	05:09:00	0
2009-04-03	05:10:00	0
2009-04-03	05:11:00	0
2009-04-03	05:12:00	0
2009-04-03	05:13:00	0
2009-04-03	05:14:00	0
2009-04-03	05:15:00	0
2009-04-03	05:16:00	0
2009-04-03	05:17:00	0
2009-04-03	05:18:00	0
2009-04-03	05:19:00	0
2009-04-03	05:20:00	0
2009-04-03	05:21:00	0
2009-04-03	05:22:00	0
2009-04-03	05:23:00	0
2009-04-03	05:24:00	0
2009-04-03	05:25:00	0
2009-04-03	05:26:00	0
2009-04-03	05:27:00	0
2009-04-03	05:28:00	0
2009-04-03	05:29:00	0
2009-04-03	05:30:00	0
2009-04-03	05:31:00	0
2009-04-03	05:32:00	0
2009-04-03	05:33:00	0
2009-04-03	05:34:00	0
2009-04-03	05:35:00	0
2009-04-03	05:36:00	0
2009-04-03	05:37:00	0
2009-04-03	05:38:00	0
2009-04-03	05:39:00	0
2009-04-03	05:40:00	0
2009-04-03	05:41:00	0
2009-04-03	05:42:00	0
2009-04-03	05:43:00	0
2009-04-03	05:44:00	0
2009-04-03	05:45:00	0
2009-04-03	05:46:00	0
2009-04-03	05:47:00	0
2009-04-03	05:48:00	0
2009-04-03	05:49:00	0
2009-04-03	05:50:00	0
2009-04-03	05:51:00	0
2009-04-03	05:52:00	0
2009-04-03	05:53:00	0
2009-04-03	05:54:00	0
2009-04-03	05:55:00	0
2009-04-03	05:56:00	0
2009-04-03	05:57:00	0
2009-04-03	05:58:00	0
2009-04-03	05:59:00	0
2009-04-03	06:00:00	0
2009-04-03	06:01:00	0
2009-04-03	06:02:00	0
2009-04-03	06:03:00	0
2009-04-03	06:04:00	0
2009-04-03	06:05:00	0
2009-04-03	06:06:00	0
2009-04-03	06:07:00	0
2009-04-03	06:08:00	0
2009-04-03	06:09:00	0
2009-04-03	06:10:00	0
2009-04-03	06:11:00	0
2009-04-03	06:12:00	0
2009-04-03	06:13:00	0
2009-04-03	06:14:00	0
2009-04-03	06:15:00	0
2009-04-03	06:16:00	0
2009-04-03	06:17:00	0
2009-04-03	06:18:00	0
2009-04-03	06:19:00	0
2009-04-03	06:20:00	0
2009-04-03	06:21:00	0
2009-04-03	06:22:00	0
2009-04-03	06:23:00	0
2009-04-03	06:24:00	0
2009-04-03	06:25:00	0
2009-04-03	06:26:00	0
2009-04-03	06:27:00	0
2009-04-03	06:28:00	0
2009-04-03	06:29:00	0
2009-04-03	06:30:00	0
2009-04-03	06:31:00	0
2009-04-03	06:32:00	0
2009-04-03	06:33:00	0
2009-04-03	06:34:00	0
2009-04-03	06:35:00	0
2009-04-03	06:36:00	0
2009-04-03	06:37:00	0
2009-04-03	06:38:00	0
2009-04-03	06:39:00	0
2009-04-03	06:40:00	0
2009-04-03	06:41:00	0
2009-04-03	06:42:00	0
2009-04-03	06:43:00	0
2009-04-03	06:44:00	0
2009-04-03	06:45:00	0
2009-04-03	06:46:00	0
2009-04-03	06:47:00	0
2009-04-03	06:48:00	0
2009-04-03	06:49:00	0
2009-04-03	06:50:00	0
2009-04-03	06:51:00	0
2009-04-03	06:52:00	0
2009-04-03	06:53:00	0
2009-04-03	06:54:00	0
2009-04-03	06:55:00	0
2009-04-03	06:56:00	0
2009-04-03	06:57:00	0
2009-04-03	06:58:00	0
2009-04-03	06:59:00	0
2009-04-03	07:00:00	0
2009-04-03	07:01:00	0
2009-04-03	07:02:00	0
2009-04-03	07:03:00	0
2009-04-03	07:04:00	0
2009-04-03	07:05:00	0
2009-04-03	07:06:00	0
2009-04-03	07:07:00	0
2009-04-03	07:08:00	0
2009-04-03	07:09:00	0
2009-04-03	07:10:00	0
2009-04-03	07:11:00	0
2009-04-03	07:12:00	0
2009-04-03	07:13:00	0
2009-04-03	07:14:00	0
2009-04-03	07:15:00	0
2009-04-03	07:16:00	0
2009-04-03	07:17:00	0
2009-04-03	07:18:00	0
2009-04-03	07:19:00	0
2009-04-03	07:20:00	0
2009-04-03	07:21:00	0
2009-04-03	07:22:00	0
2009-04-03	07:23:00	0
2009-04-03	07:24:00	0
2009-04-03	07:25:00	0
2009-04-03	07:26:00	0
2009-04-03	07:27:00	0
2009-04-03	07:28:00	0
2009-04-03	07:29:00	0
2009-04-03	07:30:00	0
2009-04-03	07:31:00	0
2009-04-03	07:32:00	0
2009-04-03	07:33:00	0
2009-04-03	07:34:00	0
2009-04-03	07:35:00	0
2009-04-03	07:36:00	0
2009-04-03	07:37:00	0
2009-04-03	07:38:00	0
2009-04-03	07:39:00	0
2009-04-03	07:40:00	0
2009-04-03	07:41:00	0
2009-04-03	07:42:00	0
2009-04-03	07:43:00	0
2009-04-03	07:44:00	0
2009-04-03	07:45:00	0
2009-04-03	07:46:00	0
2009-04-03	07:47:00	0
2009-04-03	07:48:00	0
2009-04-03	07:49:00	0
2009-04-03	07:50:00	0
2009-04-03	07:51:00	0
2009-04-03	07:52:00	0
2009-04-03	07:53:00	0
2009-04-03	07:54:00	0
2009-04-03	07:55:00	0
2009-04-03	07:56:00	0
2009-04-03	07:57:00	0
2009-04-03	07:58:00	0
2009-04-03	07:59:00	0
2009-04-03	08:00:00	0
2009-04-03	08:01:00	0
2009-04-03	08:02:00	0
2009-04-03	08:03:00	0
2009-04-03	08:04:00	0
2009-04-03	08:05:00	0
2009-04-03	08:06:00	0
2009-04-03	08:07:00	0
2009-04-03	08:08:00	0
2009-04-03	08:09:00	0
2009-04-03	08:10:00	0
2009-04-03	08:11:00	0
2009-04-03	08:12:00	0
2009-04-03	08:13:00	0
2009-04-03	08:14:00	0
2009-04-03	08:15:00	0
2009-04-03	08:16:00	0
2009-04-03	08:17:00	0
2009-04-03	08:18:00	0
2009-04-03	08:19:00	0
2009-04-03	08:20:00	0
2009-04-03	08:21:00	0
2009-04-03	08:22:00	0
2009-04-03	08:23:00	0
2009-04-03	08:24:00	0
2009-04-03	08:25:00	0
2009-04-03	08:26:00	0
2009-04-03	08:27:00	0
2009-04-03	08:28:00	0
2009-04-03	08:29:00	0
2009-04-03	08:30:00	0
2009-04-03	08:31:00	0
2009-04-03	08:32:00	0
2009-04-03	08:33:00	0
2009-04-03	08:34:00	0
2009-04-03	08:35:00	0
2009-04-03	08:36:00	0
2009-04-03	08:37:00	0
2009-04-03	08:38:00	0
2009-04-03	08:39:00	0
2009-04-03	08:40:00	0
2009-04-03	08:41:00	0
2009-04-03	08:42:00	0
2009-04-03	08:43:00	0
2009-04-03	08:44:00	0
2009-04-03	08:45:00	0
2009-04-03	08:46:00	0
2009-04-03	08:47:00	0
2009-04-03	08:48:00	0
2009-04-03	08:49:00	0
2009-04-03	08:50:00	0
2009-04-03	08:51:00	0
2009-04-03	08:52:00	0
2009-04-03	08:53:00	0
2009-04-03	08:54:00	0
2009-04-03	08:55:00	0
2009-04-03	08:56:00	0
2009-04-03	08:57:00	0
2009-04-03	08:58:00	0
2009-04-03	08:59:00	0
2009-04-03	09:00:00	0
2009-04-03	09:01:00	0
2009-04-03	09:02:00	0
2009-04-03	09:03:00	0
2009-04-03	09:04:00	0
2009-04-03	09:05:00	0
2009-04-03	09:06:00	0
2009-04-03	09:07:00	0
2009-04-03	09:08:00	0
2009-04-03	09:09:00	0
2009-04-03	09:10:00	0
2009-04-03	09:11:00	0
2009-04-03	09:12:00	0
2009-04-03	09:13:00	0
2009-04-03	09:14:00	0
2009-04-03	09:15:00	0
2009-04-03	09:16:00	0
2009-04-03	09:17:00	0
2009-04-03	09:18:00	0
2009-04-03	09:19:00	0
2009-04-03	09:20:00	0
2009-04-03	09:21:00	0
2009-04-03	09:22:00	0
2009-04-03	09:23:00	0
2009-04-03	09:24:00	0
2009-04-03	09:25:00	0
2009-04-03	09:26:00	0
2009-04-03	09:27:00	0
2009-04-03	09:28:00	0
2009-04-03	09:29:00	0
2009-04-03	09:30:00	0
2009-04-03	09:31:00	0
2009-04-03	09:32:00	0
2009-04-03	09:33:00	0
2009-04-03	09:34:00	0
2009-04-03	09:35:00	0
2009-04-03	09:36:00	0
2009-04-03	09:37:00	0
2009-04-03	09:38:00	0
2009-04-03	09:39:00	0
2009-04-03	09:40:00	0
2009-04-03	09:41:00	0
2009-04-03	09:42:00	0
2009-04-03	09:43:00	0
2009-04-03	09:44:00	0
2009-04-03	09:45:00	0
2009-04-03	09:46:00	0
2009-04-03	09:47:00	0
2009-04-03	09:48:00	0
2009-04-03	09:49:00	0
2009-04-03	09:50:00	0
2009-04-03	09:51:00	0
2009-04-03	09:52:00	0
2009-04-03	09:53:00	0
2009-04-03	09:54:00	0
2009-04-03	09:55:00	0
2009-04-03	09:56:00	0
2009-04-03	09:57:00	0
2009-04-03	09:58:00	0
2009-04-03	09:59:00	0
2009-04-03	10:00:00	0
2009-04-03	10:01:00	0
2009-04-03	10:02:00	0
2009-04-03	10:03:00	0
2009-04-03	10:04:00	0
2009-04-03	10:05:00	0
2009-04-03	10:06:00	0
2009-04-03	10:07:00	0
2009-04-03	10:08:00	0
2009-04-03	10:09:00	0
2009-04-03	10:10:00	0
2009-04-03	10:11:00	0
2009-04-03	10:12:00	0
2009-04-03	10:13:00	0
2009-04-03	10:14:00	0
2009-04-03	10:15:00	0
2009-04-03	10:16:00	0
2009-04-03	10:17:00	0
2009-04-03	10:18:00	0
2009-04-03	10:19:00	0
2009-04-03	10:20:00	0
2009-04-03	10:21:00	0
2009-04-03	10:22:00	0
2009-04-03	10:23:00	0
2009-04-03	10:24:00	0
2009-04-03	10:25:00	0
2009-04-03	10:26:00	0
2009-04-03	10:27:00	0
2009-04-03	10:28:00	0
2009-04-03	10:29:00	0
2009-04-03	10:30:00	0
2009-04-03	10:31:00	0
2009-04-03	10:32:00	0
2009-04-03	10:33:00	0
2009-04-03	10:34:00	0
2009-04-03	10:35:00	0
2009-04-03	10:36:00	0
2009-04-03	10:37:00	0
2009-04-03	10:38:00	0
2009-04-03	10:39:00	0
2009-04-03	10:40:00	0
2009-04-03	10:41:00	0
2009-04-03	10:42:00	0
2009-04-03	10:43:00	0
2009-04-03	10:44:00	0
2009-04-03	10:45:00	0
2009-04-03	10:46:00	0
2009-04-03	10:47:00	0
2009-04-03	10:48:00	0
2009-04-03	10:49:00	0
2009-04-03	10:50:00	0
2009-04-03	10:51:00	0
2009-04-03	10:52:00	0
2009-04-03	10:53:00	0
2009-04-03	10:54:00	0
2009-04-03	10:55:00	0
2009-04-03	10:56:00	0
2009-04-03	10:57:00	0
2009-04-03	10:58:00	0
2009-04-03	10:59:00	0
2009-04-03	11:00:00	0
2009-04-03	11:01:00	0
2009-04-03	11:02:00	0
2009-04-03	11:03:00	0
2009-04-03	11:04:00	0
2009-04-03	11:05:00	0
2009-04-03	11:06:00	0
2009-04-03	11:07:00	0
2009-04-03	11:08:00	0
2009-04-03	11:09:00	0
2009-04-03	11:10:00	0
2009-04-03	11:11:00	0
2009-04-03	11:12:00	0
2009-04-03	11:13:00	0
2009-04-03	11:14:00	0
2009-04-03	11:15:00	0
2009-04-03	11:16:00	0
2009-04-03	11:17:00	0
2009-04-03	11:18:00	0
2009-04-03	11:19:00	0
2009-04-03	11:20:00	0
2009-04-03	11:21:00	0
2009-04-03	11:22:00	0
2009-04-03	11:23:00	0
2009-04-03	11:24:00	0
2009-04-03	11:25:00	0
2009-04-03	11:26:00	0
2009-04-03	11:27:00	0
2009-04-03	11:28:00	0
2009-04-03	11:29:00	0
2009-04-03	11:30:00	0
2009-04-03	11:31:00	0
2009-04-03	11:32:00	0
2009-04-03	11:33:00	0
2009-04-03	11:34:00	0
2009-04-03	11:35:00	0
2009-04-03	11:36:00	0
2009-04-03	11:37:00	0
2009-04-03	11:38:00	0
2009-04-03	11:39:00	0
2009-04-03	11:40:00	0
2009-04-03	11:41:00	0
2009-04-03	11:42:00	0
2009-04-03	11:43:00	0
2009-04-03	11:44:00	0
2009-04-03	11:45:00	0
2009-04-03	11:46:00	0
2009-04-03	11:47:00	0
2009-04-03	11:48:00	0
2009-04-03	11:49:00	0
2009-04-03	11:50:00	0
2009-04-03	11:51:00	0
2009-04-03	11:52:00	0
2009-04-03	11:53:00	0
2009-04-03	11:54:00	0
2009-04-03	11:55:00	0
2009-04-03	11:56:00	0
2009-04-03	11:57:00	0
2009-04-03	11:58:00	0
2009-04-03	11:59:00	0
2009-04-03	12:00:00	0
2009-04-03	12:01:00	0
2009-04-03	12:02:00	0
2009-04-03	12:03:00	0
2009-04-03	12:04:00	0
2009-04-03	12:05:00	0
2009-04-03	12:06:00	0
2009-04-03	12:07:00	0
2009-04-03	12:08:00	0
2009-04-03	12:09:00	0
2009-04-03	12:10:00	0
2009-04-03	12:11:00	0
2009-04-03	12:12:00	0
2009-04-03	12:13:00	0
2009-04-03	12:14:00	0
2009-04-03	12:15:00	0
2009-04-03	12:16:00	0
2009-04-03	12:17:00	0
2009-04-03	12:18:00	0
2009-04-03	12:19:00	0
2009-04-03	12:20:00	0
2009-04-03	12:21:00	0
2009-04-03	12:22:00	0
2009-04-03	12:23:00	0
2009-04-03	12:24:00	0
2009-04-03	12:25:00	0
2009-04-03	12:26:00	0
2009-04-03	12:27:00	0
2009-04-03	12:28:00	0
2009-04-03	12:29:00	0
2009-04-03	12:30:00	0
2009-04-03	12:31:00	0
2009-04-03	12:32:00	0
2009-04-03	12:33:00	0
2009-04-03	12:34:00	0
2009-04-03	12:35:00	0
2009-04-03	12:36:00	0
2009-04-03	12:37:00	0
2009-04-03	12:38:00	0
2009-04-03	12:39:00	0
2009-04-03	12:40:00	0
2009-04-03	12:41:00	0
2009-04-03	12:42:00	0
2009-04-03	12:43:00	0
2009-04-03	12:44:00	0
2009-04-03	12:45:00	0
2009-04-03	12:46:00	0
2009-04-03	12:47:00	0
2009-04-03	12:48:00	0
2009-04-03	12:49:00	0
2009-04-03	12:50:00	0
2009-04-03	12:51:00	0
2009-04-03	12:52:00	0
2009-04-03	12:53:00	0
2009-04-03	12:54:00	0
2009-04-03	12:55:00	0
2009-04-03	12:56:00	0
2009-04-03	12:57:00	0
2009-04-03	12:58:00	0
2009-04-03	12:59:00	0
2009-04-03	13:00:00	0
2009-04-03	13:01:00	0
2009-04-03	13:02:00	0
2009-04-03	13:03:00	0
2009-04-03	13:04:00	0
2009-04-03	13:05:00	0
2009-04-03	13:06:00	0
2009-04-03	13:07:00	0
2009-04-03	13:08:00	0
2009-04-03	13:09:00	0
2009-04-03	13:10:00	0
2009-04-03	13:11:00	0
2009-04-03	13:12:00	0
2009-04-03	13:13:00	0
2009-04-03	13:14:00	0
2009-04-03	13:15:00	0
2009-04-03	13:16:00	0
2009-04-03	13:17:00	0
2009-04-03	13:18:00	0
2009-04-03	13:19:00	0
2009-04-03	13:20:00	0
2009-04-03	13:21:00	0
2009-04-03	13:22:00	0
2009-04-03	13:23:00	0
2009-04-03	13:24:00	0
2009-04-03	13:25:00	0
2009-04-03	13:26:00	0
2009-04-03	13:27:00	0
2009-04-03	13:28:00	0
2009-04-03	13:29:00	0
2009-04-03	13:30:00	0
2009-04-03	13:31:00	0
2009-04-03	13:32:00	0
2009-04-03	13:33:00	0
2009-04-03	13:34:00	0
2009-04-03	13:35:00	0
2009-04-03	13:36:00	0
2009-04-03	13:37:00	0
2009-04-03	13:38:00	0
2009-04-03	13:39:00	0
2009-04-03	13:40:00	0
2009-04-03	13:41:00	0
2009-04-03	13:42:00	0
2009-04-03	13:43:00	0
2009-04-03	13:44:00	0
2009-04-03	13:45:00	0
2009-04-03	13:46:00	0
2009-04-03	13:47:00	0
2009-04-03	13:48:00	0
2009-04-03	13:49:00	0
2009-04-03	13:50:00	0
2009-04-03	13:51:00	0
2009-04-03	13:52:00	0
2009-04-03	13:53:00	0
2009-04-03	13:54:00	0
2009-04-03	13:55:00	0
2009-04-03	13:56:00	0
2009-04-03	13:57:00	0
2009-04-03	13:58:00	0
2009-04-03	13:59:00	0
2009-04-03	14:00:00	0
2009-04-03	14:01:00	0
2009-04-03	14:02:00	0
2009-04-03	14:03:00	0
2009-04-03	14:04:00	0
2009-04-03	14:05:00	0
2009-04-03	14:06:00	0
2009-04-03	14:07:00	0
2009-04-03	14:08:00	0
2009-04-03	14:09:00	0
2009-04-03	14:10:00	0
2009-04-03	14:11:00	0
2009-04-03	14:12:00	0
2009-04-03	14:13:00	0
2009-04-03	14:14:00	0
2009-04-03	14:15:00	0
2009-04-03	14:16:00	0
2009-04-03	14:17:00	0
2009-04-03	14:18:00	0
2009-04-03	14:19:00	0
2009-04-03	14:20:00	0
2009-04-03	14:21:00	0
2009-04-03	14:22:00	0
2009-04-03	14:23:00	0
2009-04-03	14:24:00	0
2009-04-03	14:25:00	0
2009-04-03	14:26:00	0
2009-04-03	14:27:00	0
2009-04-03	14:28:00	0
2009-04-03	14:29:00	0
2009-04-03	14:30:00	0
2009-04-03	14:31:00	0
2009-04-03	14:32:00	0
2009-04-03	14:33:00	0
2009-04-03	14:34:00	0
2009-04-03	14:35:00	0
2009-04-03	14:36:00	0
2009-04-03	14:37:00	0
2009-04-03	14:38:00	0
2009-04-03	14:39:00	0
2009-04-03	14:40:00	0
2009-04-03	14:41:00	0
2009-04-03	14:42:00	0
2009-04-03	14:43:00	0
2009-04-03	14:44:00	0
2009-04-03	14:45:00	0
2009-04-03	14:46:00	0
2009-04-03	14:47:00	0
2009-04-03	14:48:00	0
2009-04-03	14:49:00	0
2009-04-03	14:50:00	0
2009-04-03	14:51:00	0
2009-04-03	14:52:00	0
2009-04-03	14:53:00	0
2009-04-03	14:54:00	0
2009-04-03	14:55:00	0
2009-04-03	14:56:00	0
2009-04-03	14:57:00	0
2009-04-03	14:58:00	0
2009-04-03	14:59:00	0
2009-04-03	15:00:00	0
2009-04-03	15:01:00	0
2009-04-03	15:02:00	0
2009-04-03	15:03:00	0
2009-04-03	15:04:00	0
2009-04-03	15:05:00	0
2009-04-03	15:06:00	0
2009-04-03	15:07:00	0
2009-04-03	15:08:00	0
2009-04-03	15:09:00	0
2009-04-03	15:10:00	0
2009-04-03	15:11:00	0
2009-04-03	15:12:00	0
2009-04-03	15:13:00	0
2009-04-03	15:14:00	0
2009-04-03	15:15:00	0
2009-04-03	15:16:00	0
2009-04-03	15:17:00	0
2009-04-03	15:18:00	0
2009-04-03	15:19:00	0
2009-04-03	15:20:00	0
2009-04-03	15:21:00	0
2009-04-03	15:22:00	0
2009-04-03	15:23:00	0
2009-04-03	15:24:00	0
2009-04-03	15:25:00	0
2009-04-03	15:26:00	0
2009-04-03	15:27:00	0
2009-04-03	15:28:00	0
2009-04-03	15:29:00	0
2009-04-03	15:30:00	0
2009-04-03	15:31:00	0
2009-04-03	15:32:00	0
2009-04-03	15:33:00	0
2009-04-03	15:34:00	0
2009-04-03	15:35:00	0
2009-04-03	15:36:00	0
2009-04-03	15:37:00	0
2009-04-03	15:38:00	0
2009-04-03	15:39:00	0
2009-04-03	15:40:00	0
2009-04-03	15:41:00	0
2009-04-03	15:42:00	0
2009-04-03	15:43:00	0
2009-04-03	15:44:00	0
2009-04-03	15:45:00	0
2009-04-03	15:46:00	0
2009-04-03	15:47:00	0
2009-04-03	15:48:00	0
2009-04-03	15:49:00	0
2009-04-03	15:50:00	0
2009-04-03	15:51:00	0
2009-04-03	15:52:00	0
2009-04-03	15:53:00	0
2009-04-03	15:54:00	0
2009-04-03	15:55:00	0
2009-04-03	15:56:00	0
2009-04-03	15:57:00	0
2009-04-03	15:58:00	0
2009-04-03	15:59:00	0
2009-04-03	16:00:00	0
2009-04-03	16:01:00	0
2009-04-03	16:02:00	0
2009-04-03	16:03:00	0
2009-04-03	16:04:00	0
2009-04-03	16:05:00	0
2009-04-03	16:06:00	0
2009-04-03	16:07:00	0
2009-04-03	16:08:00	0
2009-04-03	16:09:00	0
2009-04-03	16:10:00	0
2009-04-03	16:11:00	0
2009-04-03	16:12:00	0
2009-04-03	16:13:00	0
2009-04-03	16:14:00	0
2009-04-03	16:15:00	0
2009-04-03	16:16:00	0
2009-04-03	16:17:00	0
2009-04-03	16:18:00	0
2009-04-03	16:19:00	0
2009-04-03	16:20:00	0
2009-04-03	16:21:00	0
2009-04-03	16:22:00	0
2009-04-03	16:23:00	0
2009-04-03	16:24:00	0
2009-04-03	16:25:00	0
2009-04-03	16:26:00	0
2009-04-03	16:27:00	0
2009-04-03	16:28:00	0
2009-04-03	16:29:00	0
2009-04-03	16:30:00	0
2009-04-03	16:31:00	0
2009-04-03	16:32:00	0
2009-04-03	16:33:00	0
2009-04-03	16:34:00	0
2009-04-03	16:35:00	0
2009-04-03	16:36:00	0
2009-04-03	16:37:00	0
2009-04-03	16:38:00	0
2009-04-03	16:39:00	0
2009-04-03	16:40:00	0
2009-04-03	16:41:00	0
2009-04-03	16:42:00	0
2009-04-03	16:43:00	0
2009-04-03	16:44:00	0
2009-04-03	16:45:00	0
2009-04-03	16:46:00	0
2009-04-03	16:47:00	0
2009-04-03	16:48:00	0
2009-04-03	16:49:00	0
2009-04-03	16:50:00	0
2009-04-03	16:51:00	0
2009-04-03	16:52:00	0
2009-04-03	16:53:00	0
2009-04-03	16:54:00	0
2009-04-03	16:55:00	0
2009-04-03	16:56:00	0
2009-04-03	16:57:00	0
2009-04-03	16:58:00	0
2009-04-03	16:59:00	0
2009-04-03	17:00:00	0
2009-04-03	17:01:00	0
2009-04-03	17:02:00	0
2009-04-03	17:03:00	0
2009-04-03	17:04:00	0
2009-04-03	17:05:00	0
2009-04-03	17:06:00	0
2009-04-03	17:07:00	0
2009-04-03	17:08:00	0
2009-04-03	17:09:00	0
2009-04-03	17:10:00	0
2009-04-03	17:11:00	0
2009-04-03	17:12:00	0
2009-04-03	17:13:00	0
2009-04-03	17:14:00	0
2009-04-03	17:15:00	0
2009-04-03	17:16:00	0
2009-04-03	17:17:00	0
2009-04-03	17:18:00	0
2009-04-03	17:19:00	0
2009-04-03	17:20:00	0
2009-04-03	17:21:00	0
2009-04-03	17:22:00	0
2009-04-03	17:23:00	0
2009-04-03	17:24:00	0
2009-04-03	17:25:00	0
2009-04-03	17:26:00	0
2009-04-03	17:27:00	0
2009-04-03	17:28:00	0
2009-04-03	17:29:00	0
2009-04-03	17:30:00	0
2009-04-03	17:31:00	0
2009-04-03	17:32:00	0
2009-04-03	17:33:00	0
2009-04-03	17:34:00	0
2009-04-03	17:35:00	0
2009-04-03	17:36:00	0
2009-04-03	17:37:00	0
2009-04-03	17:38:00	0
2009-04-03	17:39:00	0
2009-04-03	17:40:00	0
2009-04-03	17:41:00	0
2009-04-03	17:42:00	0
2009-04-03	17:43:00	0
2009-04-03	17:44:00	0
2009-04-03	17:45:00	0
2009-04-03	17:46:00	0
2009-04-03	17:47:00	0
2009-04-03	17:48:00	0
2009-04-03	17:49:00	0
2009-04-03	17:50:00	0
2009-04-03	17:51:00	0
2009-04-03	17:52:00	0
2009-04-03	17:53:00	0
2009-04-03	17:54:00	0
2009-04-03	17:55:00	0
2009-04-03	17:56:00	0
2009-04-03	17:57:00	0
2009-04-03	17:58:00	0
2009-04-03	17:59:00	0
2009-04-03	18:00:00	0	M
2009-04-03	18:01:00	5
2009-04-03	18:02:00	10
2009-04-03	18:03:00	0
2009-04-03	18:04:00	90
2009-04-03	18:05:00	176
2009-04-03	18:06:00	1072
2009-04-03	18:07:00	51
2009-04-03	18:08:00	5
2009-04-03	18:09:00	15
2009-04-03	18:10:00	5
2009-04-03	18:11:00	20
2009-04-03	18:12:00	5
2009-04-03	18:13:00	15
2009-04-03	18:14:00	5
2009-04-03	18:15:00	0
2009-04-03	18:16:00	15
2009-04-03	18:17:00	0
2009-04-03	18:18:00	0
2009-04-03	18:19:00	5
2009-04-03	18:20:00	10
2009-04-03	18:21:00	5
2009-04-03	18:22:00	0
2009-04-03	18:23:00	10
2009-04-03	18:24:00	115
2009-04-03	18:25:00	41
2009-04-03	18:26:00	0
2009-04-03	18:27:00	25
2009-04-03	18:28:00	51
2009-04-03	18:29:00	693
2009-04-03	18:30:00	578
2009-04-03	18:31:00	387
2009-04-03	18:32:00	591
2009-04-03	18:33:00	857
2009-04-03	18:34:00	357
2009-04-03	18:35:00	806
2009-04-03	18:36:00	46
2009-04-03	18:37:00	10
2009-04-03	18:38:00	5
2009-04-03	18:39:00	262
2009-04-03	18:40:00	756
2009-04-03	18:41:00	464
2009-04-03	18:42:00	140
2009-04-03	18:43:00	5
2009-04-03	18:44:00	5
2009-04-03	18:45:00	0
2009-04-03	18:46:00	41
2009-04-03	18:47:00	20
2009-04-03	18:48:00	5
2009-04-03	18:49:00	5
2009-04-03	18:50:00	30
2009-04-03	18:51:00	10
2009-04-03	18:52:00	0
2009-04-03	18:53:00	0
2009-04-03	18:54:00	5
2009-04-03	18:55:00	0
2009-04-03	18:56:00	299
2009-04-03	18:57:00	46
2009-04-03	18:58:00	0
2009-04-03	18:59:00	0
2009-04-03	19:00:00	20
2009-04-03	19:01:00	25
2009-04-03	19:02:00	0
2009-04-03	19:03:00	0
2009-04-03	19:04:00	25
2009-04-03	19:05:00	377
2009-04-03	19:06:00	326
2009-04-03	19:07:00	591
2009-04-03	19:08:00	271
2009-04-03	19:09:00	10
2009-04-03	19:10:00	140
2009-04-03	19:11:00	176
2009-04-03	19:12:00	367
2009-04-03	19:13:00	0
2009-04-03	19:14:00	25
2009-04-03	19:15:00	5
2009-04-03	19:16:00	15
2009-04-03	19:17:00	15
2009-04-03	19:18:00	5
2009-04-03	19:19:00	0
2009-04-03	19:20:00	0
2009-04-03	19:21:00	0
2009-04-03	19:22:00	10
2009-04-03	19:23:00	0
2009-04-03	19:24:00	25
2009-04-03	19:25:00	46
2009-04-03	19:26:00	0
2009-04-03	19:27:00	15
2009-04-03	19:28:00	10
2009-04-03	19:29:00	0
2009-04-03	19:30:00	0
2009-04-03	19:31:00	0
2009-04-03	19:32:00	0
2009-04-03	19:33:00	0
2009-04-03	19:34:00	0
2009-04-03	19:35:00	0
2009-04-03	19:36:00	0
2009-04-03	19:37:00	0
2009-04-03	19:38:00	0
2009-04-03	19:39:00	0
2009-04-03	19:40:00	0
2009-04-03	19:41:00	0
2009-04-03	19:42:00	0
2009-04-03	19:43:00	169
2009-04-03	19:44:00	0
2009-04-03	19:45:00	0
2009-04-03	19:46:00	5
2009-04-03	19:47:00	0
2009-04-03	19:48:00	61
2009-04-03	19:49:00	0
2009-04-03	19:50:00	0
2009-04-03	19:51:00	0
2009-04-03	19:52:00	0
2009-04-03	19:53:00	0
2009-04-03	19:54:00	0
2009-04-03	19:55:00	0
2009-04-03	19:56:00	0
2009-04-03	19:57:00	0
2009-04-03	19:58:00	0
2009-04-03	19:59:00	0
2009-04-03	20:00:00	0
2009-04-03	20:01:00	0
2009-04-03	20:02:00	0
2009-04-03	20:03:00	0
2009-04-03	20:04:00	0
2009-04-03	20:05:00	0
2009-04-03	20:06:00	0
2009-04-03	20:07:00	0
2009-04-03	20:08:00	0
2009-04-03	20:09:00	0
2009-04-03	20:10:00	61
2009-04-03	20:11:00	0
2009-04-03	20:12:00	0
2009-04-03	20:13:00	20
2009-04-03	20:14:00	46
2009-04-03	20:15:00	5
2009-04-03	20:16:00	5
2009-04-03	20:17:00	20
2009-04-03	20:18:00	56
2009-04-03	20:19:00	5
2009-04-03	20:20:00	41
2009-04-03	20:21:00	0
2009-04-03	20:22:00	25
2009-04-03	20:23:00	30
2009-04-03	20:24:00	169
2009-04-03	20:25:00	25
2009-04-03	20:26:00	20
2009-04-03	20:27:00	20
2009-04-03	20:28:00	0
2009-04-03	20:29:00	15
2009-04-03	20:30:00	10
2009-04-03	20:31:00	25
2009-04-03	20:32:00	30
2009-04-03	20:33:00	36
2009-04-03	20:34:00	56
2009-04-03	20:35:00	30
2009-04-03	20:36:00	84
2009-04-03	20:37:00	36
2009-04-03	20:38:00	442
2009-04-03	20:39:00	271
2009-04-03	20:40:00	5
2009-04-03	20:41:00	56
2009-04-03	20:42:00	10
2009-04-03	20:43:00	0
2009-04-03	20:44:00	10
2009-04-03	20:45:00	36
2009-04-03	20:46:00	20
2009-04-03	20:47:00	20
2009-04-03	20:48:00	20
2009-04-03	20:49:00	30
2009-04-03	20:50:00	56
2009-04-03	20:51:00	90
2009-04-03	20:52:00	84
2009-04-03	20:53:00	397
2009-04-03	20:54:00	620
2009-04-03	20:55:00	788
2009-04-03	20:56:00	723
2009-04-03	20:57:00	97
2009-04-03	20:58:00	97
2009-04-03	20:59:00	20
2009-04-03	21:00:00	36
2009-04-03	21:01:00	84
2009-04-03	21:02:00	0
2009-04-03	21:03:00	0
2009-04-03	21:04:00	0
2009-04-03	21:05:00	0
2009-04-03	21:06:00	0
2009-04-03	21:07:00	0
2009-04-03	21:08:00	0
2009-04-03	21:09:00	0
2009-04-03	21:10:00	0
2009-04-03	21:11:00	0
2009-04-03	21:12:00	0
2009-04-03	21:13:00	0
2009-04-03	21:14:00	0
2009-04-03	21:15:00	0
2009-04-03	21:16:00	0
2009-04-03	21:17:00	0
2009-04-03	21:18:00	0
2009-04-03	21:19:00	51
2009-04-03	21:20:00	72
2009-04-03	21:21:00	56
2009-04-03	21:22:00	30
2009-04-03	21:23:00	271
2009-04-03	21:24:00	308
2009-04-03	21:25:00	0
2009-04-03	21:26:00	46
2009-04-03	21:27:00	41
2009-04-03	21:28:00	51
2009-04-03	21:29:00	0
2009-04-03	21:30:00	0
2009-04-03	21:31:00	0
2009-04-03	21:32:00	0
2009-04-03	21:33:00	0
2009-04-03	21:34:00	0
2009-04-03	21:35:00	0
2009-04-03	21:36:00	46
2009-04-03	21:37:00	61
2009-04-03	21:38:00	30
2009-04-03	21:39:00	0
2009-04-03	21:40:00	0
2009-04-03	21:41:00	0
2009-04-03	21:42:00	0
2009-04-03	21:43:00	0
2009-04-03	21:44:00	0
2009-04-03	21:45:00	0
2009-04-03	21:46:00	20
2009-04-03	21:47:00	0
2009-04-03	21:48:00	0
2009-04-03	21:49:00	0
2009-04-03	21:50:00	0
2009-04-03	21:51:00	0
2009-04-03	21:52:00	0
2009-04-03	21:53:00	0
2009-04-03	21:54:00	0
2009-04-03	21:55:00	0
2009-04-03	21:56:00	0
2009-04-03	21:57:00	0
2009-04-03	21:58:00	0
2009-04-03	21:59:00	0
2009-04-03	22:00:00	0
2009-04-03	22:01:00	0
2009-04-03	22:02:00	0
2009-04-03	22:03:00	0
2009-04-03	22:04:00	0
2009-04-03	22:05:00	0
2009-04-03	22:06:00	0
2009-04-03	22:07:00	0
2009-04-03	22:08:00	0
2009-04-03	22:09:00	0
2009-04-03	22:10:00	0
2009-04-03	22:11:00	0
2009-04-03	22:12:00	0
2009-04-03	22:13:00	0
2009-04-03	22:14:00	0
2009-04-03	22:15:00	51
2009-04-03	22:16:00	0
2009-04-03	22:17:00	0
2009-04-03	22:18:00	0
2009-04-03	22:19:00	0
2009-04-03	22:20:00	0
2009-04-03	22:21:00	0
2009-04-03	22:22:00	0
2009-04-03	22:23:00	0
2009-04-03	22:24:00	0
2009-04-03	22:25:00	0
2009-04-03	22:26:00	0
2009-04-03	22:27:00	0
2009-04-03	22:28:00	0
2009-04-03	22:29:00	0
2009-04-03	22:30:00	0
2009-04-03	22:31:00	0
2009-04-03	22:32:00	0
2009-04-03	22:33:00	61
2009-04-03	22:34:00	0
2009-04-03	22:35:00	0
2009-04-03	22:36:00	0
2009-04-03	22:37:00	0
2009-04-03	22:38:00	0
2009-04-03	22:39:00	0
2009-04-03	22:40:00	0
2009-04-03	22:41:00	0
2009-04-03	22:42:00	0
2009-04-03	22:43:00	0
2009-04-03	22:44:00	0
2009-04-03	22:45:00	0
2009-04-03	22:46:00	0
2009-04-03	22:47:00	0
2009-04-03	22:48:00	0
2009-04-03	22:49:00	0
2009-04-03	22:50:00	0
2009-04-03	22:51:00	0
2009-04-03	22:52:00	0
2009-04-03	22:53:00	0
2009-04-03	22:54:00	0
2009-04-03	22:55:00	0
2009-04-03	22:56:00	0
2009-04-03	22:57:00	0
2009-04-03	22:58:00	0
2009-04-03	22:59:00	0
2009-04-03	23:00:00	0
2009-04-03	23:01:00	0
2009-04-03	23:02:00	0
2009-04-03	23:03:00	0
2009-04-03	23:04:00	0
2009-04-03	23:05:00	0
2009-04-03	23:06:00	0
2009-04-03	23:07:00	56
2009-04-03	23:08:00	15
2009-04-03	23:09:00	97
2009-04-03	23:10:00	78
2009-04-03	23:11:00	154
2009-04-03	23:12:00	90
2009-04-03	23:13:00	25
2009-04-03	23:14:00	115
2009-04-03	23:15:00	476
2009-04-03	23:16:00	431
2009-04-03	23:17:00	78
2009-04-03	23:18:00	90
2009-04-03	23:19:00	0
2009-04-03	23:20:00	0
2009-04-03	23:21:00	0
2009-04-03	23:22:00	0
2009-04-03	23:23:00	0
2009-04-03	23:24:00	0
2009-04-03	23:25:00	0
2009-04-03	23:26:00	0
2009-04-03	23:27:00	0
2009-04-03	23:28:00	0
2009-04-03	23:29:00	0
2009-04-03	23:30:00	0
2009-04-03	23:31:00	0
2009-04-03	23:32:00	0
2009-04-03	23:33:00	0
2009-04-03	23:34:00	0
2009-04-03	23:35:00	0
2009-04-03	23:36:00	0
2009-04-03	23:37:00	0
2009-04-03	23:38:00	0
2009-04-03	23:39:00	0
2009-04-03	23:40:00	0
2009-04-03	23:41:00	0
2009-04-03	23:42:00	0
2009-04-03	23:43:00	0
2009-04-03	23:44:00	0
2009-04-03	23:45:00	0
2009-04-03	23:46:00	0
2009-04-03	23:47:00	0
2009-04-03	23:48:00	0
2009-04-03	23:49:00	0
2009-04-03	23:50:00	0
2009-04-03	23:51:00	0
2009-04-03	23:52:00	0
2009-04-03	23:53:00	0
2009-04-03	23:54:00	46
2009-04-03	23:55:00	0
2009-04-03	23:56:00	0
2009-04-03	23:57:00	0
2009-04-03	23:58:00	0
2009-04-03	23:59:00	0
2009-04-04	00:00:00	0
2009-04-04	00:01:00	0
2009-04-04	00:02:00	0
2009-04-04	00:03:00	0
2009-04-04	00:04:00	0
2009-04-04	00:05:00	0
2009-04-04	00:06:00	0
2009-04-04	00:07:00	0
2009-04-04	00:08:00	0
2009-04-04	00:09:00	0
2009-04-04	00:10:00	0
2009-04-04	00:11:00	0
2009-04-04	00:12:00	10
2009-04-04	00:13:00	0
2009-04-04	00:14:00	0
2009-04-04	00:15:00	0
2009-04-04	00:16:00	0
2009-04-04	00:17:00	0
2009-04-04	00:18:00	0
2009-04-04	00:19:00	0
2009-04-04	00:20:00	0
2009-04-04	00:21:00	0
2009-04-04	00:22:00	0
2009-04-04	00:23:00	0
2009-04-04	00:24:00	0
2009-04-04	00:25:00	0
2009-04-04	00:26:00	0
2009-04-04	00:27:00	0
2009-04-04	00:28:00	0
2009-04-04	00:29:00	0
2009-04-04	00:30:00	0
2009-04-04	00:31:00	0
2009-04-04	00:32:00	0
2009-04-04	00:33:00	0
2009-04-04	00:34:00	0
2009-04-04	00:35:00	0
2009-04-04	00:36:00	0
2009-04-04	00:37:00	0
2009-04-04	00:38:00	0
2009-04-04	00:39:00	0
2009-04-04	00:40:00	0
2009-04-04	00:41:00	0
2009-04-04	00:42:00	0
2009-04-04	00:43:00	0
2009-04-04	00:44:00	0
2009-04-04	00:45:00	0
2009-04-04	00:46:00	0
2009-04-04	00:47:00	0
2009-04-04	00:48:00	0
2009-04-04	00:49:00	0
2009-04-04	00:50:00	0
2009-04-04	00:51:00	0
2009-04-04	00:52:00	0
2009-04-04	00:53:00	0
2009-04-04	00:54:00	0
2009-04-04	00:55:00	0
2009-04-04	00:56:00	0
2009-04-04	00:57:00	0
2009-04-04	00:58:00	0
2009-04-04	00:59:00	0
2009-04-04	01:00:00	0
2009-04-04	01:01:00	0
2009-04-04	01:02:00	51
2009-04-04	01:03:00	0
2009-04-04	01:04:00	0
2009-04-04	01:05:00	0
2009-04-04	01:06:00	0
2009-04-04	01:07:00	0
2009-04-04	01:08:00	0
2009-04-04	01:09:00	0
2009-04-04	01:10:00	0
2009-04-04	01:11:00	0
2009-04-04	01:12:00	0
2009-04-04	01:13:00	0
2009-04-04	01:14:00	0
2009-04-04	01:15:00	0
2009-04-04	01:16:00	0
2009-04-04	01:17:00	0
2009-04-04	01:18:00	0
2009-04-04	01:19:00	0
2009-04-04	01:20:00	0
2009-04-04	01:21:00	0
2009-04-04	01:22:00	15
2009-04-04	01:23:00	0
2009-04-04	01:24:00	10
2009-04-04	01:25:00	0
2009-04-04	01:26:00	0
2009-04-04	01:27:00	0
2009-04-04	01:28:00	0
2009-04-04	01:29:00	0
2009-04-04	01:30:00	0
2009-04-04	01:31:00	0
2009-04-04	01:32:00	0
2009-04-04	01:33:00	0
2009-04-04	01:34:00	0
2009-04-04	01:35:00	0
2009-04-04	01:36:00	0
2009-04-04	01:37:00	0
2009-04-04	01:38:00	0
2009-04-04	01:39:00	0
2009-04-04	01:40:00	0
2009-04-04	01:41:00	0
2009-04-04	01:42:00	0
2009-04-04	01:43:00	0
2009-04-04	01:44:00	0
2009-04-04	01:45:00	30
2009-04-04	01:46:00	15
2009-04-04	01:47:00	0
2009-04-04	01:48:00	20
2009-04-04	01:49:00	0
2009-04-04	01:50:00	0
2009-04-04	01:51:00	0
2009-04-04	01:52:00	0
2009-04-04	01:53:00	0
2009-04-04	01:54:00	0
2009-04-04	01:55:00	0
2009-04-04	01:56:00	0
2009-04-04	01:57:00	0
2009-04-04	01:58:00	0
2009-04-04	01:59:00	0
2009-04-04	02:00:00	0
2009-04-04	02:01:00	0
2009-04-04	02:02:00	0
2009-04-04	02:03:00	0
2009-04-04	02:04:00	0
2009-04-04	02:05:00	0
2009-04-04	02:06:00	0
2009-04-04	02:07:00	0
2009-04-04	02:08:00	0
2009-04-04	02:09:00	0
2009-04-04	02:10:00	0
2009-04-04	02:11:00	0
2009-04-04	02:12:00	36
2009-04-04	02:13:00	0
2009-04-04	02:14:00	0
2009-04-04	02:15:00	0
2009-04-04	02:16:00	0
2009-04-04	02:17:00	0
2009-04-04	02:18:00	5
2009-04-04	02:19:00	0
2009-04-04	02:20:00	0
2009-04-04	02:21:00	10
2009-04-04	02:22:00	10
2009-04-04	02:23:00	0
2009-04-04	02:24:00	10
2009-04-04	02:25:00	162
2009-04-04	02:26:00	326
2009-04-04	02:27:00	46
2009-04-04	02:28:00	36
2009-04-04	02:29:00	0
2009-04-04	02:30:00	0
2009-04-04	02:31:00	0
2009-04-04	02:32:00	0
2009-04-04	02:33:00	0
2009-04-04	02:34:00	0
2009-04-04	02:35:00	0
2009-04-04	02:36:00	0
2009-04-04	02:37:00	0
2009-04-04	02:38:00	0
2009-04-04	02:39:00	0
2009-04-04	02:40:00	0
2009-04-04	02:41:00	0
2009-04-04	02:42:00	0
2009-04-04	02:43:00	0
2009-04-04	02:44:00	0
2009-04-04	02:45:00	0
2009-04-04	02:46:00	0
2009-04-04	02:47:00	30
2009-04-04	02:48:00	0
2009-04-04	02:49:00	0
2009-04-04	02:50:00	0
2009-04-04	02:51:00	0
2009-04-04	02:52:00	0
2009-04-04	02:53:00	0
2009-04-04	02:54:00	0
2009-04-04	02:55:00	0
2009-04-04	02:56:00	0
2009-04-04	02:57:00	0
2009-04-04	02:58:00	15
2009-04-04	02:59:00	0
2009-04-04	03:00:00	0
2009-04-04	03:01:00	0
2009-04-04	03:02:00	0
2009-04-04	03:03:00	0
2009-04-04	03:04:00	0
2009-04-04	03:05:00	0
2009-04-04	03:06:00	0
2009-04-04	03:07:00	0
2009-04-04	03:08:00	0
2009-04-04	03:09:00	0
2009-04-04	03:10:00	0
2009-04-04	03:11:00	15
2009-04-04	03:12:00	51
2009-04-04	03:13:00	20
2009-04-04	03:14:00	56
2009-04-04	03:15:00	61
2009-04-04	03:16:00	41
2009-04-04	03:17:00	0
2009-04-04	03:18:00	0
2009-04-04	03:19:00	20
2009-04-04	03:20:00	15
2009-04-04	03:21:00	41
2009-04-04	03:22:00	20
2009-04-04	03:23:00	0
2009-04-04	03:24:00	0
2009-04-04	03:25:00	0
2009-04-04	03:26:00	0
2009-04-04	03:27:00	0
2009-04-04	03:28:00	0
2009-04-04	03:29:00	0
2009-04-04	03:30:00	0
2009-04-04	03:31:00	0
2009-04-04	03:32:00	0
2009-04-04	03:33:00	0
2009-04-04	03:34:00	0
2009-04-04	03:35:00	0
2009-04-04	03:36:00	5
2009-04-04	03:37:00	0
2009-04-04	03:38:00	0
2009-04-04	03:39:00	0
2009-04-04	03:40:00	0
2009-04-04	03:41:00	0
2009-04-04	03:42:00	0
2009-04-04	03:43:00	0
2009-04-04	03:44:00	0
2009-04-04	03:45:00	0
2009-04-04	03:46:00	0
2009-04-04	03:47:00	0
2009-04-04	03:48:00	0
2009-04-04	03:49:00	0
2009-04-04	03:50:00	0
2009-04-04	03:51:00	0
2009-04-04	03:52:00	0
2009-04-04	03:53:00	0
2009-04-04	03:54:00	0
2009-04-04	03:55:00	0
2009-04-04	03:56:00	0
2009-04-04	03:57:00	0
2009-04-04	03:58:00	0
2009-04-04	03:59:00	0
2009-04-04	04:00:00	0
2009-04-04	04:01:00	0
2009-04-04	04:02:00	0
2009-04-04	04:03:00	0
2009-04-04	04:04:00	0
2009-04-04	04:05:00	0
2009-04-04	04:06:00	0
2009-04-04	04:07:00	0
2009-04-04	04:08:00	0
2009-04-04	04:09:00	0
2009-04-04	04:10:00	5
2009-04-04	04:11:00	0
2009-04-04	04:12:00	0
2009-04-04	04:13:00	0
2009-04-04	04:14:00	0
2009-04-04	04:15:00	0
2009-04-04	04:16:00	0
2009-04-04	04:17:00	0
2009-04-04	04:18:00	0
2009-04-04	04:19:00	0
2009-04-04	04:20:00	0
2009-04-04	04:21:00	46
2009-04-04	04:22:00	0
2009-04-04	04:23:00	0
2009-04-04	04:24:00	5
2009-04-04	04:25:00	0
2009-04-04	04:26:00	0
2009-04-04	04:27:00	0
2009-04-04	04:28:00	0
2009-04-04	04:29:00	0
2009-04-04	04:30:00	51
2009-04-04	04:31:00	61
2009-04-04	04:32:00	133
2009-04-04	04:33:00	453
2009-04-04	04:34:00	823
2009-04-04	04:35:00	262
2009-04-04	04:36:00	197
2009-04-04	04:37:00	205
2009-04-04	04:38:00	238
2009-04-04	04:39:00	0
2009-04-04	04:40:00	36
2009-04-04	04:41:00	0
2009-04-04	04:42:00	0
2009-04-04	04:43:00	0
2009-04-04	04:44:00	0
2009-04-04	04:45:00	0
2009-04-04	04:46:00	0
2009-04-04	04:47:00	0
2009-04-04	04:48:00	0
2009-04-04	04:49:00	0
2009-04-04	04:50:00	0
2009-04-04	04:51:00	0
2009-04-04	04:52:00	0
2009-04-04	04:53:00	0
2009-04-04	04:54:00	0
2009-04-04	04:55:00	0
2009-04-04	04:56:00	0
2009-04-04	04:57:00	0
2009-04-04	04:58:00	0
2009-04-04	04:59:00	0
2009-04-04	05:00:00	0
2009-04-04	05:01:00	0
2009-04-04	05:02:00	0
2009-04-04	05:03:00	0
2009-04-04	05:04:00	0
2009-04-04	05:05:00	0
2009-04-04	05:06:00	0
2009-04-04	05:07:00	0
2009-04-04	05:08:00	0
2009-04-04	05:09:00	0
2009-04-04	05:10:00	10
2009-04-04	05:11:00	0
2009-04-04	05:12:00	0
2009-04-04	05:13:00	0
2009-04-04	05:14:00	0
2009-04-04	05:15:00	0
2009-04-04	05:16:00	0
2009-04-04	05:17:00	0
2009-04-04	05:18:00	0
2009-04-04	05:19:00	0
2009-04-04	05:20:00	0
2009-04-04	05:21:00	0
2009-04-04	05:22:00	0
2009-04-04	05:23:00	0
2009-04-04	05:24:00	0
2009-04-04	05:25:00	0
2009-04-04	05:26:00	0
2009-04-04	05:27:00	5
2009-04-04	05:28:00	66
2009-04-04	05:29:00	0
2009-04-04	05:30:00	46
2009-04-04	05:31:00	0
2009-04-04	05:32:00	0
2009-04-04	05:33:00	36
2009-04-04	05:34:00	72
2009-04-04	05:35:00	121
2009-04-04	05:36:00	0
2009-04-04	05:37:00	0
2009-04-04	05:38:00	0
2009-04-04	05:39:00	0
2009-04-04	05:40:00	0
2009-04-04	05:41:00	0
2009-04-04	05:42:00	0
2009-04-04	05:43:00	0
2009-04-04	05:44:00	0
2009-04-04	05:45:00	0
2009-04-04	05:46:00	10
2009-04-04	05:47:00	0
2009-04-04	05:48:00	0
2009-04-04	05:49:00	0
2009-04-04	05:50:00	0
2009-04-04	05:51:00	0
2009-04-04	05:52:00	0
2009-04-04	05:53:00	0
2009-04-04	05:54:00	0
2009-04-04	05:55:00	0
2009-04-04	05:56:00	0
2009-04-04	05:57:00	0
2009-04-04	05:58:00	0
2009-04-04	05:59:00	0
2009-04-04	06:00:00	0
2009-04-04	06:01:00	0
2009-04-04	06:02:00	0
2009-04-04	06:03:00	0
2009-04-04	06:04:00	0
2009-04-04	06:05:00	0
2009-04-04	06:06:00	0
2009-04-04	06:07:00	0
2009-04-04	06:08:00	0
2009-04-04	06:09:00	0
2009-04-04	06:10:00	0
2009-04-04	06:11:00	0
2009-04-04	06:12:00	0
2009-04-04	06:13:00	0
2009-04-04	06:14:00	0
2009-04-04	06:15:00	0
2009-04-04	06:16:00	0
2009-04-04	06:17:00	0
2009-04-04	06:18:00	0
2009-04-04	06:19:00	5
2009-04-04	06:20:00	0
2009-04-04	06:21:00	0
2009-04-04	06:22:00	46
2009-04-04	06:23:00	5
2009-04-04	06:24:00	36
2009-04-04	06:25:00	0
2009-04-04	06:26:00	0
2009-04-04	06:27:00	0
2009-04-04	06:28:00	0
2009-04-04	06:29:00	0
2009-04-04	06:30:00	0
2009-04-04	06:31:00	0
2009-04-04	06:32:00	0
2009-04-04	06:33:00	0
2009-04-04	06:34:00	0
2009-04-04	06:35:00	0
2009-04-04	06:36:00	0
2009-04-04	06:37:00	0
2009-04-04	06:38:00	0
2009-04-04	06:39:00	0
2009-04-04	06:40:00	0
2009-04-04	06:41:00	0
2009-04-04	06:42:00	56
2009-04-04	06:43:00	41
2009-04-04	06:44:00	97
2009-04-04	06:45:00	262
2009-04-04	06:46:00	271
2009-04-04	06:47:00	262
2009-04-04	06:48:00	221
2009-04-04	06:49:00	501
2009-04-04	06:50:00	221
2009-04-04	06:51:00	154
2009-04-04	06:52:00	197
2009-04-04	06:53:00	176
2009-04-04	06:54:00	230
2009-04-04	06:55:00	15
2009-04-04	06:56:00	5
2009-04-04	06:57:00	41
2009-04-04	06:58:00	0
2009-04-04	06:59:00	0
2009-04-04	07:00:00	5
2009-04-04	07:01:00	0
2009-04-04	07:02:00	0
2009-04-04	07:03:00	0
2009-04-04	07:04:00	0
2009-04-04	07:05:00	0
2009-04-04	07:06:00	0
2009-04-04	07:07:00	0
2009-04-04	07:08:00	0
2009-04-04	07:09:00	0
2009-04-04	07:10:00	0
2009-04-04	07:11:00	0
2009-04-04	07:12:00	0
2009-04-04	07:13:00	0
2009-04-04	07:14:00	0
2009-04-04	07:15:00	15
2009-04-04	07:16:00	103
2009-04-04	07:17:00	72
2009-04-04	07:18:00	25
2009-04-04	07:19:00	0
2009-04-04	07:20:00	0
2009-04-04	07:21:00	15
2009-04-04	07:22:00	0
2009-04-04	07:23:00	5
2009-04-04	07:24:00	0
2009-04-04	07:25:00	5
2009-04-04	07:26:00	0
2009-04-04	07:27:00	0
2009-04-04	07:28:00	0
2009-04-04	07:29:00	0
2009-04-04	07:30:00	0
2009-04-04	07:31:00	0
2009-04-04	07:32:00	0
2009-04-04	07:33:00	0
2009-04-04	07:34:00	0
2009-04-04	07:35:00	0
2009-04-04	07:36:00	0
2009-04-04	07:37:00	5
2009-04-04	07:38:00	0
2009-04-04	07:39:00	0
2009-04-04	07:40:00	0
2009-04-04	07:41:00	0
2009-04-04	07:42:00	0
2009-04-04	07:43:00	0
2009-04-04	07:44:00	0
2009-04-04	07:45:00	0
2009-04-04	07:46:00	0
2009-04-04	07:47:00	0
2009-04-04	07:48:00	0
2009-04-04	07:49:00	0
2009-04-04	07:50:00	0
2009-04-04	07:51:00	0
2009-04-04	07:52:00	0
2009-04-04	07:53:00	0
2009-04-04	07:54:00	0
2009-04-04	07:55:00	0
2009-04-04	07:56:00	0
2009-04-04	07:57:00	0
2009-04-04	07:58:00	0
2009-04-04	07:59:00	0
2009-04-04	08:00:00	0
2009-04-04	08:01:00	46
2009-04-04	08:02:00	10
2009-04-04	08:03:00	0
2009-04-04	08:04:00	0
2009-04-04	08:05:00	0
2009-04-04	08:06:00	5
2009-04-04	08:07:00	15
2009-04-04	08:08:00	30
2009-04-04	08:09:00	0
2009-04-04	08:10:00	0
2009-04-04	08:11:00	0
2009-04-04	08:12:00	0
2009-04-04	08:13:00	0
2009-04-04	08:14:00	5
2009-04-04	08:15:00	20
2009-04-04	08:16:00	0
2009-04-04	08:17:00	0
2009-04-04	08:18:00	0
2009-04-04	08:19:00	0
2009-04-04	08:20:00	0
2009-04-04	08:21:00	84
2009-04-04	08:22:00	36
2009-04-04	08:23:00	0
2009-04-04	08:24:00	377
2009-04-04	08:25:00	693
2009-04-04	08:26:00	51
2009-04-04	08:27:00	51
2009-04-04	08:28:00	66
2009-04-04	08:29:00	51
2009-04-04	08:30:00	525
2009-04-04	08:31:00	397
2009-04-04	08:32:00	513
2009-04-04	08:33:00	213
2009-04-04	08:34:00	103
2009-04-04	08:35:00	36
2009-04-04	08:36:00	20
2009-04-04	08:37:00	72
2009-04-04	08:38:00	109
2009-04-04	08:39:00	513
2009-04-04	08:40:00	169
2009-04-04	08:41:00	591
2009-04-04	08:42:00	788
2009-04-04	08:43:00	431
2009-04-04	08:44:00	756
2009-04-04	08:45:00	1205
2009-04-04	08:46:00	740
2009-04-04	08:47:00	431
2009-04-04	08:48:00	662
2009-04-04	08:49:00	578
2009-04-04	08:50:00	723
2009-04-04	08:51:00	538
2009-04-04	08:52:00	280
2009-04-04	08:53:00	90
2009-04-04	08:54:00	0
2009-04-04	08:55:00	0
2009-04-04	08:56:00	357
2009-04-04	08:57:00	97
2009-04-04	08:58:00	5
2009-04-04	08:59:00	0
2009-04-04	09:00:00	0
2009-04-04	09:01:00	5
2009-04-04	09:02:00	0
2009-04-04	09:03:00	5
2009-04-04	09:04:00	51
2009-04-04	09:05:00	10
2009-04-04	09:06:00	169
2009-04-04	09:07:00	10
2009-04-04	09:08:00	5
[truncated: 18,171 more rows]

## Sheet: 4.16.09
Actogram, Copy Raw Data, All Days
Identity:	Mocha
Filename:	E:\Active Research Files\meloxicam titre canine\cases\mocha\Mocha 4.16.09.AWC
Gender:	F
Age:	11
Height:	91.4 cm	36.0 in
Weight:	88.2 kg	194.4 lbs
Start Date:	16-Apr-2009 (Thu)
Start Time:	18:00:00
Interval:	1.00 mins
Date Stamp:	Time Stamp:	Activity Data:	Marker Press:
2009-04-16	00:00:00	0
2009-04-16	00:01:00	0
2009-04-16	00:02:00	0
2009-04-16	00:03:00	0
2009-04-16	00:04:00	0
2009-04-16	00:05:00	0
2009-04-16	00:06:00	0
2009-04-16	00:07:00	0
2009-04-16	00:08:00	0
2009-04-16	00:09:00	0
2009-04-16	00:10:00	0
2009-04-16	00:11:00	0
2009-04-16	00:12:00	0
2009-04-16	00:13:00	0
2009-04-16	00:14:00	0
2009-04-16	00:15:00	0
2009-04-16	00:16:00	0
2009-04-16	00:17:00	0
2009-04-16	00:18:00	0
2009-04-16	00:19:00	0
2009-04-16	00:20:00	0
2009-04-16	00:21:00	0
2009-04-16	00:22:00	0
2009-04-16	00:23:00	0
2009-04-16	00:24:00	0
2009-04-16	00:25:00	0
2009-04-16	00:26:00	0
2009-04-16	00:27:00	0
2009-04-16	00:28:00	0
2009-04-16	00:29:00	0
2009-04-16	00:30:00	0
2009-04-16	00:31:00	0
2009-04-16	00:32:00	0
2009-04-16	00:33:00	0
2009-04-16	00:34:00	0
2009-04-16	00:35:00	0
2009-04-16	00:36:00	0
2009-04-16	00:37:00	0
2009-04-16	00:38:00	0
2009-04-16	00:39:00	0
2009-04-16	00:40:00	0
2009-04-16	00:41:00	0
2009-04-16	00:42:00	0
2009-04-16	00:43:00	0
2009-04-16	00:44:00	0
2009-04-16	00:45:00	0
2009-04-16	00:46:00	0
2009-04-16	00:47:00	0
2009-04-16	00:48:00	0
2009-04-16	00:49:00	0
2009-04-16	00:50:00	0
2009-04-16	00:51:00	0
2009-04-16	00:52:00	0
2009-04-16	00:53:00	0
2009-04-16	00:54:00	0
2009-04-16	00:55:00	0
2009-04-16	00:56:00	0
2009-04-16	00:57:00	0
2009-04-16	00:58:00	0
2009-04-16	00:59:00	0
2009-04-16	01:00:00	0
2009-04-16	01:01:00	0
2009-04-16	01:02:00	0
2009-04-16	01:03:00	0
2009-04-16	01:04:00	0
2009-04-16	01:05:00	0
2009-04-16	01:06:00	0
2009-04-16	01:07:00	0
2009-04-16	01:08:00	0
2009-04-16	01:09:00	0
2009-04-16	01:10:00	0
2009-04-16	01:11:00	0
2009-04-16	01:12:00	0
2009-04-16	01:13:00	0
2009-04-16	01:14:00	0
2009-04-16	01:15:00	0
2009-04-16	01:16:00	0
2009-04-16	01:17:00	0
2009-04-16	01:18:00	0
2009-04-16	01:19:00	0
2009-04-16	01:20:00	0
2009-04-16	01:21:00	0
2009-04-16	01:22:00	0
2009-04-16	01:23:00	0
2009-04-16	01:24:00	0
2009-04-16	01:25:00	0
2009-04-16	01:26:00	0
2009-04-16	01:27:00	0
2009-04-16	01:28:00	0
2009-04-16	01:29:00	0
2009-04-16	01:30:00	0
2009-04-16	01:31:00	0
2009-04-16	01:32:00	0
2009-04-16	01:33:00	0
2009-04-16	01:34:00	0
2009-04-16	01:35:00	0
2009-04-16	01:36:00	0
2009-04-16	01:37:00	0
2009-04-16	01:38:00	0
2009-04-16	01:39:00	0
2009-04-16	01:40:00	0
2009-04-16	01:41:00	0
2009-04-16	01:42:00	0
2009-04-16	01:43:00	0
2009-04-16	01:44:00	0
2009-04-16	01:45:00	0
2009-04-16	01:46:00	0
2009-04-16	01:47:00	0
2009-04-16	01:48:00	0
2009-04-16	01:49:00	0
2009-04-16	01:50:00	0
2009-04-16	01:51:00	0
2009-04-16	01:52:00	0
2009-04-16	01:53:00	0
2009-04-16	01:54:00	0
2009-04-16	01:55:00	0
2009-04-16	01:56:00	0
2009-04-16	01:57:00	0
2009-04-16	01:58:00	0
2009-04-16	01:59:00	0
2009-04-16	02:00:00	0
2009-04-16	02:01:00	0
2009-04-16	02:02:00	0
2009-04-16	02:03:00	0
2009-04-16	02:04:00	0
2009-04-16	02:05:00	0
2009-04-16	02:06:00	0
2009-04-16	02:07:00	0
2009-04-16	02:08:00	0
2009-04-16	02:09:00	0
2009-04-16	02:10:00	0
2009-04-16	02:11:00	0
2009-04-16	02:12:00	0
2009-04-16	02:13:00	0
2009-04-16	02:14:00	0
2009-04-16	02:15:00	0
2009-04-16	02:16:00	0
2009-04-16	02:17:00	0
2009-04-16	02:18:00	0
2009-04-16	02:19:00	0
2009-04-16	02:20:00	0
2009-04-16	02:21:00	0
2009-04-16	02:22:00	0
2009-04-16	02:23:00	0
2009-04-16	02:24:00	0
2009-04-16	02:25:00	0
2009-04-16	02:26:00	0
2009-04-16	02:27:00	0
2009-04-16	02:28:00	0
2009-04-16	02:29:00	0
2009-04-16	02:30:00	0
2009-04-16	02:31:00	0
2009-04-16	02:32:00	0
2009-04-16	02:33:00	0
2009-04-16	02:34:00	0
2009-04-16	02:35:00	0
2009-04-16	02:36:00	0
2009-04-16	02:37:00	0
2009-04-16	02:38:00	0
2009-04-16	02:39:00	0
2009-04-16	02:40:00	0
2009-04-16	02:41:00	0
2009-04-16	02:42:00	0
2009-04-16	02:43:00	0
2009-04-16	02:44:00	0
2009-04-16	02:45:00	0
2009-04-16	02:46:00	0
2009-04-16	02:47:00	0
2009-04-16	02:48:00	0
2009-04-16	02:49:00	0
2009-04-16	02:50:00	0
2009-04-16	02:51:00	0
2009-04-16	02:52:00	0
2009-04-16	02:53:00	0
2009-04-16	02:54:00	0
2009-04-16	02:55:00	0
2009-04-16	02:56:00	0
2009-04-16	02:57:00	0
2009-04-16	02:58:00	0
2009-04-16	02:59:00	0
2009-04-16	03:00:00	0
2009-04-16	03:01:00	0
2009-04-16	03:02:00	0
2009-04-16	03:03:00	0
2009-04-16	03:04:00	0
2009-04-16	03:05:00	0
2009-04-16	03:06:00	0
2009-04-16	03:07:00	0
2009-04-16	03:08:00	0
2009-04-16	03:09:00	0
2009-04-16	03:10:00	0
2009-04-16	03:11:00	0
2009-04-16	03:12:00	0
2009-04-16	03:13:00	0
2009-04-16	03:14:00	0
2009-04-16	03:15:00	0
2009-04-16	03:16:00	0
2009-04-16	03:17:00	0
2009-04-16	03:18:00	0
2009-04-16	03:19:00	0
2009-04-16	03:20:00	0
2009-04-16	03:21:00	0
2009-04-16	03:22:00	0
2009-04-16	03:23:00	0
2009-04-16	03:24:00	0
2009-04-16	03:25:00	0
2009-04-16	03:26:00	0
2009-04-16	03:27:00	0
2009-04-16	03:28:00	0
2009-04-16	03:29:00	0
2009-04-16	03:30:00	0
2009-04-16	03:31:00	0
2009-04-16	03:32:00	0
2009-04-16	03:33:00	0
2009-04-16	03:34:00	0
2009-04-16	03:35:00	0
2009-04-16	03:36:00	0
2009-04-16	03:37:00	0
2009-04-16	03:38:00	0
2009-04-16	03:39:00	0
2009-04-16	03:40:00	0
2009-04-16	03:41:00	0
2009-04-16	03:42:00	0
2009-04-16	03:43:00	0
2009-04-16	03:44:00	0
2009-04-16	03:45:00	0
2009-04-16	03:46:00	0
2009-04-16	03:47:00	0
2009-04-16	03:48:00	0
2009-04-16	03:49:00	0
2009-04-16	03:50:00	0
2009-04-16	03:51:00	0
2009-04-16	03:52:00	0
2009-04-16	03:53:00	0
2009-04-16	03:54:00	0
2009-04-16	03:55:00	0
2009-04-16	03:56:00	0
2009-04-16	03:57:00	0
2009-04-16	03:58:00	0
2009-04-16	03:59:00	0
2009-04-16	04:00:00	0
2009-04-16	04:01:00	0
2009-04-16	04:02:00	0
2009-04-16	04:03:00	0
2009-04-16	04:04:00	0
2009-04-16	04:05:00	0
2009-04-16	04:06:00	0
2009-04-16	04:07:00	0
2009-04-16	04:08:00	0
2009-04-16	04:09:00	0
2009-04-16	04:10:00	0
2009-04-16	04:11:00	0
2009-04-16	04:12:00	0
2009-04-16	04:13:00	0
2009-04-16	04:14:00	0
2009-04-16	04:15:00	0
2009-04-16	04:16:00	0
2009-04-16	04:17:00	0
2009-04-16	04:18:00	0
2009-04-16	04:19:00	0
2009-04-16	04:20:00	0
2009-04-16	04:21:00	0
2009-04-16	04:22:00	0
2009-04-16	04:23:00	0
2009-04-16	04:24:00	0
2009-04-16	04:25:00	0
2009-04-16	04:26:00	0
2009-04-16	04:27:00	0
2009-04-16	04:28:00	0
2009-04-16	04:29:00	0
2009-04-16	04:30:00	0
2009-04-16	04:31:00	0
2009-04-16	04:32:00	0
2009-04-16	04:33:00	0
2009-04-16	04:34:00	0
2009-04-16	04:35:00	0
2009-04-16	04:36:00	0
2009-04-16	04:37:00	0
2009-04-16	04:38:00	0
2009-04-16	04:39:00	0
2009-04-16	04:40:00	0
2009-04-16	04:41:00	0
2009-04-16	04:42:00	0
2009-04-16	04:43:00	0
2009-04-16	04:44:00	0
2009-04-16	04:45:00	0
2009-04-16	04:46:00	0
2009-04-16	04:47:00	0
2009-04-16	04:48:00	0
2009-04-16	04:49:00	0
2009-04-16	04:50:00	0
2009-04-16	04:51:00	0
2009-04-16	04:52:00	0
2009-04-16	04:53:00	0
2009-04-16	04:54:00	0
2009-04-16	04:55:00	0
2009-04-16	04:56:00	0
2009-04-16	04:57:00	0
2009-04-16	04:58:00	0
2009-04-16	04:59:00	0
2009-04-16	05:00:00	0
2009-04-16	05:01:00	0
2009-04-16	05:02:00	0
2009-04-16	05:03:00	0
2009-04-16	05:04:00	0
2009-04-16	05:05:00	0
2009-04-16	05:06:00	0
2009-04-16	05:07:00	0
2009-04-16	05:08:00	0
2009-04-16	05:09:00	0
2009-04-16	05:10:00	0
2009-04-16	05:11:00	0
2009-04-16	05:12:00	0
2009-04-16	05:13:00	0
2009-04-16	05:14:00	0
2009-04-16	05:15:00	0
2009-04-16	05:16:00	0
2009-04-16	05:17:00	0
2009-04-16	05:18:00	0
2009-04-16	05:19:00	0
2009-04-16	05:20:00	0
2009-04-16	05:21:00	0
2009-04-16	05:22:00	0
2009-04-16	05:23:00	0
2009-04-16	05:24:00	0
2009-04-16	05:25:00	0
2009-04-16	05:26:00	0
2009-04-16	05:27:00	0
2009-04-16	05:28:00	0
2009-04-16	05:29:00	0
2009-04-16	05:30:00	0
2009-04-16	05:31:00	0
2009-04-16	05:32:00	0
2009-04-16	05:33:00	0
2009-04-16	05:34:00	0
2009-04-16	05:35:00	0
2009-04-16	05:36:00	0
2009-04-16	05:37:00	0
2009-04-16	05:38:00	0
2009-04-16	05:39:00	0
2009-04-16	05:40:00	0
2009-04-16	05:41:00	0
2009-04-16	05:42:00	0
2009-04-16	05:43:00	0
2009-04-16	05:44:00	0
2009-04-16	05:45:00	0
2009-04-16	05:46:00	0
2009-04-16	05:47:00	0
2009-04-16	05:48:00	0
2009-04-16	05:49:00	0
2009-04-16	05:50:00	0
2009-04-16	05:51:00	0
2009-04-16	05:52:00	0
2009-04-16	05:53:00	0
2009-04-16	05:54:00	0
2009-04-16	05:55:00	0
2009-04-16	05:56:00	0
2009-04-16	05:57:00	0
2009-04-16	05:58:00	0
2009-04-16	05:59:00	0
2009-04-16	06:00:00	0
2009-04-16	06:01:00	0
2009-04-16	06:02:00	0
2009-04-16	06:03:00	0
2009-04-16	06:04:00	0
2009-04-16	06:05:00	0
2009-04-16	06:06:00	0
2009-04-16	06:07:00	0
2009-04-16	06:08:00	0
2009-04-16	06:09:00	0
2009-04-16	06:10:00	0
2009-04-16	06:11:00	0
2009-04-16	06:12:00	0
2009-04-16	06:13:00	0
2009-04-16	06:14:00	0
2009-04-16	06:15:00	0
2009-04-16	06:16:00	0
2009-04-16	06:17:00	0
2009-04-16	06:18:00	0
2009-04-16	06:19:00	0
2009-04-16	06:20:00	0
2009-04-16	06:21:00	0
2009-04-16	06:22:00	0
2009-04-16	06:23:00	0
2009-04-16	06:24:00	0
2009-04-16	06:25:00	0
2009-04-16	06:26:00	0
2009-04-16	06:27:00	0
2009-04-16	06:28:00	0
2009-04-16	06:29:00	0
2009-04-16	06:30:00	0
2009-04-16	06:31:00	0
2009-04-16	06:32:00	0
2009-04-16	06:33:00	0
2009-04-16	06:34:00	0
2009-04-16	06:35:00	0
2009-04-16	06:36:00	0
2009-04-16	06:37:00	0
2009-04-16	06:38:00	0
2009-04-16	06:39:00	0
2009-04-16	06:40:00	0
2009-04-16	06:41:00	0
2009-04-16	06:42:00	0
2009-04-16	06:43:00	0
2009-04-16	06:44:00	0
2009-04-16	06:45:00	0
2009-04-16	06:46:00	0
2009-04-16	06:47:00	0
2009-04-16	06:48:00	0
2009-04-16	06:49:00	0
2009-04-16	06:50:00	0
2009-04-16	06:51:00	0
2009-04-16	06:52:00	0
2009-04-16	06:53:00	0
2009-04-16	06:54:00	0
2009-04-16	06:55:00	0
2009-04-16	06:56:00	0
2009-04-16	06:57:00	0
2009-04-16	06:58:00	0
2009-04-16	06:59:00	0
2009-04-16	07:00:00	0
2009-04-16	07:01:00	0
2009-04-16	07:02:00	0
2009-04-16	07:03:00	0
2009-04-16	07:04:00	0
2009-04-16	07:05:00	0
2009-04-16	07:06:00	0
2009-04-16	07:07:00	0
2009-04-16	07:08:00	0
2009-04-16	07:09:00	0
2009-04-16	07:10:00	0
2009-04-16	07:11:00	0
2009-04-16	07:12:00	0
2009-04-16	07:13:00	0
2009-04-16	07:14:00	0
2009-04-16	07:15:00	0
2009-04-16	07:16:00	0
2009-04-16	07:17:00	0
2009-04-16	07:18:00	0
2009-04-16	07:19:00	0
2009-04-16	07:20:00	0
2009-04-16	07:21:00	0
2009-04-16	07:22:00	0
2009-04-16	07:23:00	0
2009-04-16	07:24:00	0
2009-04-16	07:25:00	0
2009-04-16	07:26:00	0
2009-04-16	07:27:00	0
2009-04-16	07:28:00	0
2009-04-16	07:29:00	0
2009-04-16	07:30:00	0
2009-04-16	07:31:00	0
2009-04-16	07:32:00	0
2009-04-16	07:33:00	0
2009-04-16	07:34:00	0
2009-04-16	07:35:00	0
2009-04-16	07:36:00	0
2009-04-16	07:37:00	0
2009-04-16	07:38:00	0
2009-04-16	07:39:00	0
2009-04-16	07:40:00	0
2009-04-16	07:41:00	0
2009-04-16	07:42:00	0
2009-04-16	07:43:00	0
2009-04-16	07:44:00	0
2009-04-16	07:45:00	0
2009-04-16	07:46:00	0
2009-04-16	07:47:00	0
2009-04-16	07:48:00	0
2009-04-16	07:49:00	0
2009-04-16	07:50:00	0
2009-04-16	07:51:00	0
2009-04-16	07:52:00	0
2009-04-16	07:53:00	0
2009-04-16	07:54:00	0
2009-04-16	07:55:00	0
2009-04-16	07:56:00	0
2009-04-16	07:57:00	0
2009-04-16	07:58:00	0
2009-04-16	07:59:00	0
2009-04-16	08:00:00	0
2009-04-16	08:01:00	0
2009-04-16	08:02:00	0
2009-04-16	08:03:00	0
2009-04-16	08:04:00	0
2009-04-16	08:05:00	0
2009-04-16	08:06:00	0
2009-04-16	08:07:00	0
2009-04-16	08:08:00	0
2009-04-16	08:09:00	0
2009-04-16	08:10:00	0
2009-04-16	08:11:00	0
2009-04-16	08:12:00	0
2009-04-16	08:13:00	0
2009-04-16	08:14:00	0
2009-04-16	08:15:00	0
2009-04-16	08:16:00	0
2009-04-16	08:17:00	0
2009-04-16	08:18:00	0
2009-04-16	08:19:00	0
2009-04-16	08:20:00	0
2009-04-16	08:21:00	0
2009-04-16	08:22:00	0
2009-04-16	08:23:00	0
2009-04-16	08:24:00	0
2009-04-16	08:25:00	0
2009-04-16	08:26:00	0
2009-04-16	08:27:00	0
2009-04-16	08:28:00	0
2009-04-16	08:29:00	0
2009-04-16	08:30:00	0
2009-04-16	08:31:00	0
2009-04-16	08:32:00	0
2009-04-16	08:33:00	0
2009-04-16	08:34:00	0
2009-04-16	08:35:00	0
2009-04-16	08:36:00	0
2009-04-16	08:37:00	0
2009-04-16	08:38:00	0
2009-04-16	08:39:00	0
2009-04-16	08:40:00	0
2009-04-16	08:41:00	0
2009-04-16	08:42:00	0
2009-04-16	08:43:00	0
2009-04-16	08:44:00	0
2009-04-16	08:45:00	0
2009-04-16	08:46:00	0
2009-04-16	08:47:00	0
2009-04-16	08:48:00	0
2009-04-16	08:49:00	0
2009-04-16	08:50:00	0
2009-04-16	08:51:00	0
2009-04-16	08:52:00	0
2009-04-16	08:53:00	0
2009-04-16	08:54:00	0
2009-04-16	08:55:00	0
2009-04-16	08:56:00	0
2009-04-16	08:57:00	0
2009-04-16	08:58:00	0
2009-04-16	08:59:00	0
2009-04-16	09:00:00	0
2009-04-16	09:01:00	0
2009-04-16	09:02:00	0
2009-04-16	09:03:00	0
2009-04-16	09:04:00	0
2009-04-16	09:05:00	0
2009-04-16	09:06:00	0
2009-04-16	09:07:00	0
2009-04-16	09:08:00	0
2009-04-16	09:09:00	0
2009-04-16	09:10:00	0
2009-04-16	09:11:00	0
2009-04-16	09:12:00	0
2009-04-16	09:13:00	0
2009-04-16	09:14:00	0
2009-04-16	09:15:00	0
2009-04-16	09:16:00	0
2009-04-16	09:17:00	0
2009-04-16	09:18:00	0
2009-04-16	09:19:00	0
2009-04-16	09:20:00	0
2009-04-16	09:21:00	0
2009-04-16	09:22:00	0
2009-04-16	09:23:00	0
2009-04-16	09:24:00	0
2009-04-16	09:25:00	0
2009-04-16	09:26:00	0
2009-04-16	09:27:00	0
2009-04-16	09:28:00	0
2009-04-16	09:29:00	0
2009-04-16	09:30:00	0
2009-04-16	09:31:00	0
2009-04-16	09:32:00	0
2009-04-16	09:33:00	0
2009-04-16	09:34:00	0
2009-04-16	09:35:00	0
2009-04-16	09:36:00	0
2009-04-16	09:37:00	0
2009-04-16	09:38:00	0
2009-04-16	09:39:00	0
2009-04-16	09:40:00	0
2009-04-16	09:41:00	0
2009-04-16	09:42:00	0
2009-04-16	09:43:00	0
2009-04-16	09:44:00	0
2009-04-16	09:45:00	0
2009-04-16	09:46:00	0
2009-04-16	09:47:00	0
2009-04-16	09:48:00	0
2009-04-16	09:49:00	0
2009-04-16	09:50:00	0
2009-04-16	09:51:00	0
2009-04-16	09:52:00	0
2009-04-16	09:53:00	0
2009-04-16	09:54:00	0
2009-04-16	09:55:00	0
2009-04-16	09:56:00	0
2009-04-16	09:57:00	0
2009-04-16	09:58:00	0
2009-04-16	09:59:00	0
2009-04-16	10:00:00	0
2009-04-16	10:01:00	0
2009-04-16	10:02:00	0
2009-04-16	10:03:00	0
2009-04-16	10:04:00	0
2009-04-16	10:05:00	0
2009-04-16	10:06:00	0
2009-04-16	10:07:00	0
2009-04-16	10:08:00	0
2009-04-16	10:09:00	0
2009-04-16	10:10:00	0
2009-04-16	10:11:00	0
2009-04-16	10:12:00	0
2009-04-16	10:13:00	0
2009-04-16	10:14:00	0
2009-04-16	10:15:00	0
2009-04-16	10:16:00	0
2009-04-16	10:17:00	0
2009-04-16	10:18:00	0
2009-04-16	10:19:00	0
2009-04-16	10:20:00	0
2009-04-16	10:21:00	0
2009-04-16	10:22:00	0
2009-04-16	10:23:00	0
2009-04-16	10:24:00	0
2009-04-16	10:25:00	0
2009-04-16	10:26:00	0
2009-04-16	10:27:00	0
2009-04-16	10:28:00	0
2009-04-16	10:29:00	0
2009-04-16	10:30:00	0
2009-04-16	10:31:00	0
2009-04-16	10:32:00	0
2009-04-16	10:33:00	0
2009-04-16	10:34:00	0
2009-04-16	10:35:00	0
2009-04-16	10:36:00	0
2009-04-16	10:37:00	0
2009-04-16	10:38:00	0
2009-04-16	10:39:00	0
2009-04-16	10:40:00	0
2009-04-16	10:41:00	0
2009-04-16	10:42:00	0
2009-04-16	10:43:00	0
2009-04-16	10:44:00	0
2009-04-16	10:45:00	0
2009-04-16	10:46:00	0
2009-04-16	10:47:00	0
2009-04-16	10:48:00	0
2009-04-16	10:49:00	0
2009-04-16	10:50:00	0
2009-04-16	10:51:00	0
2009-04-16	10:52:00	0
2009-04-16	10:53:00	0
2009-04-16	10:54:00	0
2009-04-16	10:55:00	0
2009-04-16	10:56:00	0
2009-04-16	10:57:00	0
2009-04-16	10:58:00	0
2009-04-16	10:59:00	0
2009-04-16	11:00:00	0
2009-04-16	11:01:00	0
2009-04-16	11:02:00	0
2009-04-16	11:03:00	0
2009-04-16	11:04:00	0
2009-04-16	11:05:00	0
2009-04-16	11:06:00	0
2009-04-16	11:07:00	0
2009-04-16	11:08:00	0
2009-04-16	11:09:00	0
2009-04-16	11:10:00	0
2009-04-16	11:11:00	0
2009-04-16	11:12:00	0
2009-04-16	11:13:00	0
2009-04-16	11:14:00	0
2009-04-16	11:15:00	0
2009-04-16	11:16:00	0
2009-04-16	11:17:00	0
2009-04-16	11:18:00	0
2009-04-16	11:19:00	0
2009-04-16	11:20:00	0
2009-04-16	11:21:00	0
2009-04-16	11:22:00	0
2009-04-16	11:23:00	0
2009-04-16	11:24:00	0
2009-04-16	11:25:00	0
2009-04-16	11:26:00	0
2009-04-16	11:27:00	0
2009-04-16	11:28:00	0
2009-04-16	11:29:00	0
2009-04-16	11:30:00	0
2009-04-16	11:31:00	0
2009-04-16	11:32:00	0
2009-04-16	11:33:00	0
2009-04-16	11:34:00	0
2009-04-16	11:35:00	0
2009-04-16	11:36:00	0
2009-04-16	11:37:00	0
2009-04-16	11:38:00	0
2009-04-16	11:39:00	0
2009-04-16	11:40:00	0
2009-04-16	11:41:00	0
2009-04-16	11:42:00	0
2009-04-16	11:43:00	0
2009-04-16	11:44:00	0
2009-04-16	11:45:00	0
2009-04-16	11:46:00	0
2009-04-16	11:47:00	0
2009-04-16	11:48:00	0
2009-04-16	11:49:00	0
2009-04-16	11:50:00	0
2009-04-16	11:51:00	0
2009-04-16	11:52:00	0
2009-04-16	11:53:00	0
2009-04-16	11:54:00	0
2009-04-16	11:55:00	0
2009-04-16	11:56:00	0
2009-04-16	11:57:00	0
2009-04-16	11:58:00	0
2009-04-16	11:59:00	0
2009-04-16	12:00:00	0
2009-04-16	12:01:00	0
2009-04-16	12:02:00	0
2009-04-16	12:03:00	0
2009-04-16	12:04:00	0
2009-04-16	12:05:00	0
2009-04-16	12:06:00	0
2009-04-16	12:07:00	0
2009-04-16	12:08:00	0
2009-04-16	12:09:00	0
2009-04-16	12:10:00	0
2009-04-16	12:11:00	0
2009-04-16	12:12:00	0
2009-04-16	12:13:00	0
2009-04-16	12:14:00	0
2009-04-16	12:15:00	0
2009-04-16	12:16:00	0
2009-04-16	12:17:00	0
2009-04-16	12:18:00	0
2009-04-16	12:19:00	0
2009-04-16	12:20:00	0
2009-04-16	12:21:00	0
2009-04-16	12:22:00	0
2009-04-16	12:23:00	0
2009-04-16	12:24:00	0
2009-04-16	12:25:00	0
2009-04-16	12:26:00	0
2009-04-16	12:27:00	0
2009-04-16	12:28:00	0
2009-04-16	12:29:00	0
2009-04-16	12:30:00	0
2009-04-16	12:31:00	0
2009-04-16	12:32:00	0
2009-04-16	12:33:00	0
2009-04-16	12:34:00	0
2009-04-16	12:35:00	0
2009-04-16	12:36:00	0
2009-04-16	12:37:00	0
2009-04-16	12:38:00	0
2009-04-16	12:39:00	0
2009-04-16	12:40:00	0
2009-04-16	12:41:00	0
2009-04-16	12:42:00	0
2009-04-16	12:43:00	0
2009-04-16	12:44:00	0
2009-04-16	12:45:00	0
2009-04-16	12:46:00	0
2009-04-16	12:47:00	0
2009-04-16	12:48:00	0
2009-04-16	12:49:00	0
2009-04-16	12:50:00	0
2009-04-16	12:51:00	0
2009-04-16	12:52:00	0
2009-04-16	12:53:00	0
2009-04-16	12:54:00	0
2009-04-16	12:55:00	0
2009-04-16	12:56:00	0
2009-04-16	12:57:00	0
2009-04-16	12:58:00	0
2009-04-16	12:59:00	0
2009-04-16	13:00:00	0
2009-04-16	13:01:00	0
2009-04-16	13:02:00	0
2009-04-16	13:03:00	0
2009-04-16	13:04:00	0
2009-04-16	13:05:00	0
2009-04-16	13:06:00	0
2009-04-16	13:07:00	0
2009-04-16	13:08:00	0
2009-04-16	13:09:00	0
2009-04-16	13:10:00	0
2009-04-16	13:11:00	0
2009-04-16	13:12:00	0
2009-04-16	13:13:00	0
2009-04-16	13:14:00	0
2009-04-16	13:15:00	0
2009-04-16	13:16:00	0
2009-04-16	13:17:00	0
2009-04-16	13:18:00	0
2009-04-16	13:19:00	0
2009-04-16	13:20:00	0
2009-04-16	13:21:00	0
2009-04-16	13:22:00	0
2009-04-16	13:23:00	0
2009-04-16	13:24:00	0
2009-04-16	13:25:00	0
2009-04-16	13:26:00	0
2009-04-16	13:27:00	0
2009-04-16	13:28:00	0
2009-04-16	13:29:00	0
2009-04-16	13:30:00	0
2009-04-16	13:31:00	0
2009-04-16	13:32:00	0
2009-04-16	13:33:00	0
2009-04-16	13:34:00	0
2009-04-16	13:35:00	0
2009-04-16	13:36:00	0
2009-04-16	13:37:00	0
2009-04-16	13:38:00	0
2009-04-16	13:39:00	0
2009-04-16	13:40:00	0
2009-04-16	13:41:00	0
2009-04-16	13:42:00	0
2009-04-16	13:43:00	0
2009-04-16	13:44:00	0
2009-04-16	13:45:00	0
2009-04-16	13:46:00	0
2009-04-16	13:47:00	0
2009-04-16	13:48:00	0
2009-04-16	13:49:00	0
2009-04-16	13:50:00	0
2009-04-16	13:51:00	0
2009-04-16	13:52:00	0
2009-04-16	13:53:00	0
2009-04-16	13:54:00	0
2009-04-16	13:55:00	0
2009-04-16	13:56:00	0
2009-04-16	13:57:00	0
2009-04-16	13:58:00	0
2009-04-16	13:59:00	0
2009-04-16	14:00:00	0
2009-04-16	14:01:00	0
2009-04-16	14:02:00	0
2009-04-16	14:03:00	0
2009-04-16	14:04:00	0
2009-04-16	14:05:00	0
2009-04-16	14:06:00	0
2009-04-16	14:07:00	0
2009-04-16	14:08:00	0
2009-04-16	14:09:00	0
2009-04-16	14:10:00	0
2009-04-16	14:11:00	0
2009-04-16	14:12:00	0
2009-04-16	14:13:00	0
2009-04-16	14:14:00	0
2009-04-16	14:15:00	0
2009-04-16	14:16:00	0
2009-04-16	14:17:00	0
2009-04-16	14:18:00	0
2009-04-16	14:19:00	0
2009-04-16	14:20:00	0
2009-04-16	14:21:00	0
2009-04-16	14:22:00	0
2009-04-16	14:23:00	0
2009-04-16	14:24:00	0
2009-04-16	14:25:00	0
2009-04-16	14:26:00	0
2009-04-16	14:27:00	0
2009-04-16	14:28:00	0
2009-04-16	14:29:00	0
2009-04-16	14:30:00	0
2009-04-16	14:31:00	0
2009-04-16	14:32:00	0
2009-04-16	14:33:00	0
2009-04-16	14:34:00	0
2009-04-16	14:35:00	0
2009-04-16	14:36:00	0
2009-04-16	14:37:00	0
2009-04-16	14:38:00	0
2009-04-16	14:39:00	0
2009-04-16	14:40:00	0
2009-04-16	14:41:00	0
2009-04-16	14:42:00	0
2009-04-16	14:43:00	0
2009-04-16	14:44:00	0
2009-04-16	14:45:00	0
2009-04-16	14:46:00	0
2009-04-16	14:47:00	0
2009-04-16	14:48:00	0
2009-04-16	14:49:00	0
2009-04-16	14:50:00	0
2009-04-16	14:51:00	0
2009-04-16	14:52:00	0
2009-04-16	14:53:00	0
2009-04-16	14:54:00	0
2009-04-16	14:55:00	0
2009-04-16	14:56:00	0
2009-04-16	14:57:00	0
2009-04-16	14:58:00	0
2009-04-16	14:59:00	0
2009-04-16	15:00:00	0
2009-04-16	15:01:00	0
2009-04-16	15:02:00	0
2009-04-16	15:03:00	0
2009-04-16	15:04:00	0
2009-04-16	15:05:00	0
2009-04-16	15:06:00	0
2009-04-16	15:07:00	0
2009-04-16	15:08:00	0
2009-04-16	15:09:00	0
2009-04-16	15:10:00	0
2009-04-16	15:11:00	0
2009-04-16	15:12:00	0
2009-04-16	15:13:00	0
2009-04-16	15:14:00	0
2009-04-16	15:15:00	0
2009-04-16	15:16:00	0
2009-04-16	15:17:00	0
2009-04-16	15:18:00	0
2009-04-16	15:19:00	0
2009-04-16	15:20:00	0
2009-04-16	15:21:00	0
2009-04-16	15:22:00	0
2009-04-16	15:23:00	0
2009-04-16	15:24:00	0
2009-04-16	15:25:00	0
2009-04-16	15:26:00	0
2009-04-16	15:27:00	0
2009-04-16	15:28:00	0
2009-04-16	15:29:00	0
2009-04-16	15:30:00	0
2009-04-16	15:31:00	0
2009-04-16	15:32:00	0
2009-04-16	15:33:00	0
2009-04-16	15:34:00	0
2009-04-16	15:35:00	0
2009-04-16	15:36:00	0
2009-04-16	15:37:00	0
2009-04-16	15:38:00	0
2009-04-16	15:39:00	0
2009-04-16	15:40:00	0
2009-04-16	15:41:00	0
2009-04-16	15:42:00	0
2009-04-16	15:43:00	0
2009-04-16	15:44:00	0
2009-04-16	15:45:00	0
2009-04-16	15:46:00	0
2009-04-16	15:47:00	0
2009-04-16	15:48:00	0
2009-04-16	15:49:00	0
2009-04-16	15:50:00	0
2009-04-16	15:51:00	0
2009-04-16	15:52:00	0
2009-04-16	15:53:00	0
2009-04-16	15:54:00	0
2009-04-16	15:55:00	0
2009-04-16	15:56:00	0
2009-04-16	15:57:00	0
2009-04-16	15:58:00	0
2009-04-16	15:59:00	0
2009-04-16	16:00:00	0
2009-04-16	16:01:00	0
2009-04-16	16:02:00	0
2009-04-16	16:03:00	0
2009-04-16	16:04:00	0
2009-04-16	16:05:00	0
2009-04-16	16:06:00	0
2009-04-16	16:07:00	0
2009-04-16	16:08:00	0
2009-04-16	16:09:00	0
2009-04-16	16:10:00	0
2009-04-16	16:11:00	0
2009-04-16	16:12:00	0
2009-04-16	16:13:00	0
2009-04-16	16:14:00	0
2009-04-16	16:15:00	0
2009-04-16	16:16:00	0
2009-04-16	16:17:00	0
2009-04-16	16:18:00	0
2009-04-16	16:19:00	0
2009-04-16	16:20:00	0
2009-04-16	16:21:00	0
2009-04-16	16:22:00	0
2009-04-16	16:23:00	0
2009-04-16	16:24:00	0
2009-04-16	16:25:00	0
2009-04-16	16:26:00	0
2009-04-16	16:27:00	0
2009-04-16	16:28:00	0
2009-04-16	16:29:00	0
2009-04-16	16:30:00	0
2009-04-16	16:31:00	0
2009-04-16	16:32:00	0
2009-04-16	16:33:00	0
2009-04-16	16:34:00	0
2009-04-16	16:35:00	0
2009-04-16	16:36:00	0
2009-04-16	16:37:00	0
2009-04-16	16:38:00	0
2009-04-16	16:39:00	0
2009-04-16	16:40:00	0
2009-04-16	16:41:00	0
2009-04-16	16:42:00	0
2009-04-16	16:43:00	0
2009-04-16	16:44:00	0
2009-04-16	16:45:00	0
2009-04-16	16:46:00	0
2009-04-16	16:47:00	0
2009-04-16	16:48:00	0
2009-04-16	16:49:00	0
2009-04-16	16:50:00	0
2009-04-16	16:51:00	0
2009-04-16	16:52:00	0
2009-04-16	16:53:00	0
2009-04-16	16:54:00	0
2009-04-16	16:55:00	0
2009-04-16	16:56:00	0
2009-04-16	16:57:00	0
2009-04-16	16:58:00	0
2009-04-16	16:59:00	0
2009-04-16	17:00:00	0
2009-04-16	17:01:00	0
2009-04-16	17:02:00	0
2009-04-16	17:03:00	0
2009-04-16	17:04:00	0
2009-04-16	17:05:00	0
2009-04-16	17:06:00	0
2009-04-16	17:07:00	0
2009-04-16	17:08:00	0
2009-04-16	17:09:00	0
2009-04-16	17:10:00	0
2009-04-16	17:11:00	0
2009-04-16	17:12:00	0
2009-04-16	17:13:00	0
2009-04-16	17:14:00	0
2009-04-16	17:15:00	0
2009-04-16	17:16:00	0
2009-04-16	17:17:00	0
2009-04-16	17:18:00	0
2009-04-16	17:19:00	0
2009-04-16	17:20:00	0
2009-04-16	17:21:00	0
2009-04-16	17:22:00	0
2009-04-16	17:23:00	0
2009-04-16	17:24:00	0
2009-04-16	17:25:00	0
2009-04-16	17:26:00	0
2009-04-16	17:27:00	0
2009-04-16	17:28:00	0
2009-04-16	17:29:00	0
2009-04-16	17:30:00	0
2009-04-16	17:31:00	0
2009-04-16	17:32:00	0
2009-04-16	17:33:00	0
2009-04-16	17:34:00	0
2009-04-16	17:35:00	0
2009-04-16	17:36:00	0
2009-04-16	17:37:00	0
2009-04-16	17:38:00	0
2009-04-16	17:39:00	0
2009-04-16	17:40:00	0
2009-04-16	17:41:00	0
2009-04-16	17:42:00	0
2009-04-16	17:43:00	0
2009-04-16	17:44:00	0
2009-04-16	17:45:00	0
2009-04-16	17:46:00	0
2009-04-16	17:47:00	0
2009-04-16	17:48:00	0
2009-04-16	17:49:00	0
2009-04-16	17:50:00	0
2009-04-16	17:51:00	0
2009-04-16	17:52:00	0
2009-04-16	17:53:00	0
2009-04-16	17:54:00	0
2009-04-16	17:55:00	0
2009-04-16	17:56:00	0
2009-04-16	17:57:00	0
2009-04-16	17:58:00	0
2009-04-16	17:59:00	0
2009-04-16	18:00:00	5
2009-04-16	18:01:00	30
2009-04-16	18:02:00	10
2009-04-16	18:03:00	0
2009-04-16	18:04:00	5
2009-04-16	18:05:00	15
2009-04-16	18:06:00	51
2009-04-16	18:07:00	0
2009-04-16	18:08:00	30
2009-04-16	18:09:00	51
2009-04-16	18:10:00	25
2009-04-16	18:11:00	453
2009-04-16	18:12:00	15
2009-04-16	18:13:00	46
2009-04-16	18:14:00	15
2009-04-16	18:15:00	20
2009-04-16	18:16:00	464
2009-04-16	18:17:00	2323
2009-04-16	18:18:00	1181
2009-04-16	18:19:00	2283
2009-04-16	18:20:00	2166
2009-04-16	18:21:00	442
2009-04-16	18:22:00	453
2009-04-16	18:23:00	103
2009-04-16	18:24:00	36
2009-04-16	18:25:00	213
2009-04-16	18:26:00	109
2009-04-16	18:27:00	41
2009-04-16	18:28:00	109
2009-04-16	18:29:00	25
2009-04-16	18:30:00	46
2009-04-16	18:31:00	25
2009-04-16	18:32:00	115
2009-04-16	18:33:00	51
2009-04-16	18:34:00	66
2009-04-16	18:35:00	78
2009-04-16	18:36:00	41
2009-04-16	18:37:00	109
2009-04-16	18:38:00	30
2009-04-16	18:39:00	121
2009-04-16	18:40:00	115
2009-04-16	18:41:00	78
2009-04-16	18:42:00	221
2009-04-16	18:43:00	97
2009-04-16	18:44:00	140
2009-04-16	18:45:00	97
2009-04-16	18:46:00	169
2009-04-16	18:47:00	183
2009-04-16	18:48:00	230
2009-04-16	18:49:00	1030
2009-04-16	18:50:00	1010
2009-04-16	18:51:00	806
2009-04-16	18:52:00	464
2009-04-16	18:53:00	377
2009-04-16	18:54:00	1159
2009-04-16	18:55:00	912
2009-04-16	18:56:00	103
2009-04-16	18:57:00	662
2009-04-16	18:58:00	299
2009-04-16	18:59:00	708
2009-04-16	19:00:00	591
2009-04-16	19:01:00	989
2009-04-16	19:02:00	620
2009-04-16	19:03:00	205
2009-04-16	19:04:00	367
2009-04-16	19:05:00	605
2009-04-16	19:06:00	51
2009-04-16	19:07:00	5
2009-04-16	19:08:00	5
2009-04-16	19:09:00	290
2009-04-16	19:10:00	317
2009-04-16	19:11:00	0
2009-04-16	19:12:00	0
2009-04-16	19:13:00	0
2009-04-16	19:14:00	20
2009-04-16	19:15:00	36
2009-04-16	19:16:00	36
2009-04-16	19:17:00	513
2009-04-16	19:18:00	97
2009-04-16	19:19:00	46
2009-04-16	19:20:00	0
2009-04-16	19:21:00	0
2009-04-16	19:22:00	46
2009-04-16	19:23:00	0
2009-04-16	19:24:00	0
2009-04-16	19:25:00	5
2009-04-16	19:26:00	5
2009-04-16	19:27:00	15
2009-04-16	19:28:00	0
2009-04-16	19:29:00	15
2009-04-16	19:30:00	30
2009-04-16	19:31:00	5
2009-04-16	19:32:00	0
2009-04-16	19:33:00	0
2009-04-16	19:34:00	15
2009-04-16	19:35:00	0
2009-04-16	19:36:00	41
2009-04-16	19:37:00	10
2009-04-16	19:38:00	0
2009-04-16	19:39:00	5
2009-04-16	19:40:00	15
2009-04-16	19:41:00	0
2009-04-16	19:42:00	0
2009-04-16	19:43:00	0
2009-04-16	19:44:00	0
2009-04-16	19:45:00	0
2009-04-16	19:46:00	0
2009-04-16	19:47:00	0
2009-04-16	19:48:00	0
2009-04-16	19:49:00	0
2009-04-16	19:50:00	0
2009-04-16	19:51:00	0
2009-04-16	19:52:00	0
2009-04-16	19:53:00	51
2009-04-16	19:54:00	0
2009-04-16	19:55:00	0
2009-04-16	19:56:00	0
2009-04-16	19:57:00	0
2009-04-16	19:58:00	0
2009-04-16	19:59:00	0
2009-04-16	20:00:00	0
2009-04-16	20:01:00	0
2009-04-16	20:02:00	0
2009-04-16	20:03:00	0
2009-04-16	20:04:00	0
2009-04-16	20:05:00	0
2009-04-16	20:06:00	0
2009-04-16	20:07:00	0
2009-04-16	20:08:00	0
2009-04-16	20:09:00	0
2009-04-16	20:10:00	0
2009-04-16	20:11:00	0
2009-04-16	20:12:00	0
2009-04-16	20:13:00	41
2009-04-16	20:14:00	15
2009-04-16	20:15:00	72
2009-04-16	20:16:00	97
2009-04-16	20:17:00	230
2009-04-16	20:18:00	97
2009-04-16	20:19:00	205
2009-04-16	20:20:00	10
2009-04-16	20:21:00	10
2009-04-16	20:22:00	5
2009-04-16	20:23:00	10
2009-04-16	20:24:00	0
2009-04-16	20:25:00	0
2009-04-16	20:26:00	5
2009-04-16	20:27:00	10
2009-04-16	20:28:00	5
2009-04-16	20:29:00	10
2009-04-16	20:30:00	46
2009-04-16	20:31:00	20
2009-04-16	20:32:00	0
2009-04-16	20:33:00	10
2009-04-16	20:34:00	5
2009-04-16	20:35:00	326
2009-04-16	20:36:00	420
2009-04-16	20:37:00	15
2009-04-16	20:38:00	0
2009-04-16	20:39:00	5
2009-04-16	20:40:00	41
2009-04-16	20:41:00	0
2009-04-16	20:42:00	0
2009-04-16	20:43:00	5
2009-04-16	20:44:00	0
2009-04-16	20:45:00	0
2009-04-16	20:46:00	10
2009-04-16	20:47:00	176
2009-04-16	20:48:00	431
2009-04-16	20:49:00	740
2009-04-16	20:50:00	420
2009-04-16	20:51:00	213
2009-04-16	20:52:00	213
2009-04-16	20:53:00	238
2009-04-16	20:54:00	10
2009-04-16	20:55:00	15
2009-04-16	20:56:00	90
2009-04-16	20:57:00	0
2009-04-16	20:58:00	0
2009-04-16	20:59:00	5
2009-04-16	21:00:00	20
2009-04-16	21:01:00	0
2009-04-16	21:02:00	0
2009-04-16	21:03:00	51
2009-04-16	21:04:00	5
2009-04-16	21:05:00	0
2009-04-16	21:06:00	0
2009-04-16	21:07:00	0
2009-04-16	21:08:00	15
2009-04-16	21:09:00	0
2009-04-16	21:10:00	0
2009-04-16	21:11:00	0
2009-04-16	21:12:00	0
2009-04-16	21:13:00	0
2009-04-16	21:14:00	0
2009-04-16	21:15:00	0
2009-04-16	21:16:00	0
2009-04-16	21:17:00	0
2009-04-16	21:18:00	0
2009-04-16	21:19:00	0
2009-04-16	21:20:00	0
2009-04-16	21:21:00	0
2009-04-16	21:22:00	0
2009-04-16	21:23:00	10
2009-04-16	21:24:00	0
2009-04-16	21:25:00	0
2009-04-16	21:26:00	0
2009-04-16	21:27:00	0
2009-04-16	21:28:00	0
2009-04-16	21:29:00	0
2009-04-16	21:30:00	0
2009-04-16	21:31:00	0
2009-04-16	21:32:00	15
2009-04-16	21:33:00	10
2009-04-16	21:34:00	0
2009-04-16	21:35:00	0
2009-04-16	21:36:00	0
2009-04-16	21:37:00	0
2009-04-16	21:38:00	0
2009-04-16	21:39:00	0
2009-04-16	21:40:00	0
2009-04-16	21:41:00	0
2009-04-16	21:42:00	0
2009-04-16	21:43:00	0
2009-04-16	21:44:00	0
2009-04-16	21:45:00	0
2009-04-16	21:46:00	0
2009-04-16	21:47:00	0
2009-04-16	21:48:00	0
2009-04-16	21:49:00	0
2009-04-16	21:50:00	0
2009-04-16	21:51:00	0
2009-04-16	21:52:00	0
2009-04-16	21:53:00	0
2009-04-16	21:54:00	0
2009-04-16	21:55:00	0
2009-04-16	21:56:00	0
2009-04-16	21:57:00	0
2009-04-16	21:58:00	0
2009-04-16	21:59:00	0
2009-04-16	22:00:00	10
2009-04-16	22:01:00	30
2009-04-16	22:02:00	41
2009-04-16	22:03:00	66
2009-04-16	22:04:00	97
2009-04-16	22:05:00	525
2009-04-16	22:06:00	20
2009-04-16	22:07:00	41
2009-04-16	22:08:00	0
2009-04-16	22:09:00	0
2009-04-16	22:10:00	0
2009-04-16	22:11:00	0
2009-04-16	22:12:00	0
2009-04-16	22:13:00	0
2009-04-16	22:14:00	0
2009-04-16	22:15:00	0
2009-04-16	22:16:00	0
2009-04-16	22:17:00	0
2009-04-16	22:18:00	0
2009-04-16	22:19:00	0
2009-04-16	22:20:00	0
2009-04-16	22:21:00	0
2009-04-16	22:22:00	0
2009-04-16	22:23:00	0
2009-04-16	22:24:00	0
2009-04-16	22:25:00	0
2009-04-16	22:26:00	0
2009-04-16	22:27:00	0
2009-04-16	22:28:00	0
2009-04-16	22:29:00	0
2009-04-16	22:30:00	0
2009-04-16	22:31:00	0
2009-04-16	22:32:00	0
2009-04-16	22:33:00	0
2009-04-16	22:34:00	72
2009-04-16	22:35:00	538
2009-04-16	22:36:00	290
2009-04-16	22:37:00	162
2009-04-16	22:38:00	154
2009-04-16	22:39:00	0
2009-04-16	22:40:00	56
2009-04-16	22:41:00	0
2009-04-16	22:42:00	0
2009-04-16	22:43:00	0
2009-04-16	22:44:00	0
2009-04-16	22:45:00	0
2009-04-16	22:46:00	0
2009-04-16	22:47:00	0
2009-04-16	22:48:00	0
2009-04-16	22:49:00	0
2009-04-16	22:50:00	0
2009-04-16	22:51:00	0
2009-04-16	22:52:00	0
2009-04-16	22:53:00	0
2009-04-16	22:54:00	0
2009-04-16	22:55:00	0
2009-04-16	22:56:00	41
2009-04-16	22:57:00	5
2009-04-16	22:58:00	0
2009-04-16	22:59:00	0
2009-04-16	23:00:00	0
2009-04-16	23:01:00	0
2009-04-16	23:02:00	0
2009-04-16	23:03:00	0
2009-04-16	23:04:00	0
2009-04-16	23:05:00	0
2009-04-16	23:06:00	0
2009-04-16	23:07:00	15
2009-04-16	23:08:00	0
2009-04-16	23:09:00	0
2009-04-16	23:10:00	0
2009-04-16	23:11:00	0
2009-04-16	23:12:00	0
2009-04-16	23:13:00	0
2009-04-16	23:14:00	0
2009-04-16	23:15:00	0
2009-04-16	23:16:00	0
2009-04-16	23:17:00	0
2009-04-16	23:18:00	0
2009-04-16	23:19:00	0
2009-04-16	23:20:00	0
2009-04-16	23:21:00	0
2009-04-16	23:22:00	0
2009-04-16	23:23:00	0
2009-04-16	23:24:00	36
2009-04-16	23:25:00	0
2009-04-16	23:26:00	0
2009-04-16	23:27:00	0
2009-04-16	23:28:00	0
2009-04-16	23:29:00	0
2009-04-16	23:30:00	0
2009-04-16	23:31:00	0
2009-04-16	23:32:00	0
2009-04-16	23:33:00	0
2009-04-16	23:34:00	0
2009-04-16	23:35:00	0
2009-04-16	23:36:00	20
2009-04-16	23:37:00	0
2009-04-16	23:38:00	109
2009-04-16	23:39:00	30
2009-04-16	23:40:00	15
2009-04-16	23:41:00	15
2009-04-16	23:42:00	51
2009-04-16	23:43:00	0
2009-04-16	23:44:00	0
2009-04-16	23:45:00	0
2009-04-16	23:46:00	0
2009-04-16	23:47:00	0
2009-04-16	23:48:00	0
2009-04-16	23:49:00	0
2009-04-16	23:50:00	0
2009-04-16	23:51:00	0
2009-04-16	23:52:00	0
2009-04-16	23:53:00	0
2009-04-16	23:54:00	0
2009-04-16	23:55:00	0
2009-04-16	23:56:00	41
2009-04-16	23:57:00	0
2009-04-16	23:58:00	20
2009-04-16	23:59:00	46
2009-04-17	00:00:00	0
2009-04-17	00:01:00	0
2009-04-17	00:02:00	0
2009-04-17	00:03:00	0
2009-04-17	00:04:00	0
2009-04-17	00:05:00	0
2009-04-17	00:06:00	0
2009-04-17	00:07:00	0
2009-04-17	00:08:00	0
2009-04-17	00:09:00	0
2009-04-17	00:10:00	0
2009-04-17	00:11:00	0
2009-04-17	00:12:00	0
2009-04-17	00:13:00	0
2009-04-17	00:14:00	0
2009-04-17	00:15:00	0
2009-04-17	00:16:00	0
2009-04-17	00:17:00	0
2009-04-17	00:18:00	0
2009-04-17	00:19:00	0
2009-04-17	00:20:00	0
2009-04-17	00:21:00	0
2009-04-17	00:22:00	0
2009-04-17	00:23:00	0
2009-04-17	00:24:00	0
2009-04-17	00:25:00	0
2009-04-17	00:26:00	0
2009-04-17	00:27:00	0
2009-04-17	00:28:00	0
2009-04-17	00:29:00	0
2009-04-17	00:30:00	0
2009-04-17	00:31:00	0
2009-04-17	00:32:00	0
2009-04-17	00:33:00	0
2009-04-17	00:34:00	0
2009-04-17	00:35:00	0
2009-04-17	00:36:00	0
2009-04-17	00:37:00	0
2009-04-17	00:38:00	0
2009-04-17	00:39:00	0
2009-04-17	00:40:00	0
2009-04-17	00:41:00	0
2009-04-17	00:42:00	0
2009-04-17	00:43:00	46
2009-04-17	00:44:00	0
2009-04-17	00:45:00	25
2009-04-17	00:46:00	0
2009-04-17	00:47:00	0
2009-04-17	00:48:00	0
2009-04-17	00:49:00	0
2009-04-17	00:50:00	0
2009-04-17	00:51:00	0
2009-04-17	00:52:00	0
2009-04-17	00:53:00	0
2009-04-17	00:54:00	0
2009-04-17	00:55:00	0
2009-04-17	00:56:00	0
2009-04-17	00:57:00	15
2009-04-17	00:58:00	0
2009-04-17	00:59:00	0
2009-04-17	01:00:00	0
2009-04-17	01:01:00	0
2009-04-17	01:02:00	0
2009-04-17	01:03:00	0
2009-04-17	01:04:00	0
2009-04-17	01:05:00	0
2009-04-17	01:06:00	0
2009-04-17	01:07:00	0
2009-04-17	01:08:00	0
2009-04-17	01:09:00	0
2009-04-17	01:10:00	0
2009-04-17	01:11:00	0
2009-04-17	01:12:00	0
2009-04-17	01:13:00	36
2009-04-17	01:14:00	205
2009-04-17	01:15:00	190
2009-04-17	01:16:00	147
2009-04-17	01:17:00	213
2009-04-17	01:18:00	103
2009-04-17	01:19:00	103
2009-04-17	01:20:00	56
2009-04-17	01:21:00	78
2009-04-17	01:22:00	121
2009-04-17	01:23:00	56
2009-04-17	01:24:00	0
2009-04-17	01:25:00	36
2009-04-17	01:26:00	61
2009-04-17	01:27:00	84
2009-04-17	01:28:00	20
2009-04-17	01:29:00	10
2009-04-17	01:30:00	78
2009-04-17	01:31:00	0
2009-04-17	01:32:00	0
2009-04-17	01:33:00	0
2009-04-17	01:34:00	0
2009-04-17	01:35:00	0
2009-04-17	01:36:00	0
2009-04-17	01:37:00	0
2009-04-17	01:38:00	0
2009-04-17	01:39:00	0
2009-04-17	01:40:00	0
2009-04-17	01:41:00	0
2009-04-17	01:42:00	20
2009-04-17	01:43:00	0
2009-04-17	01:44:00	0
2009-04-17	01:45:00	0
2009-04-17	01:46:00	0
2009-04-17	01:47:00	0
2009-04-17	01:48:00	0
2009-04-17	01:49:00	0
2009-04-17	01:50:00	5
2009-04-17	01:51:00	5
2009-04-17	01:52:00	0
2009-04-17	01:53:00	0
2009-04-17	01:54:00	0
2009-04-17	01:55:00	0
2009-04-17	01:56:00	0
2009-04-17	01:57:00	0
2009-04-17	01:58:00	0
2009-04-17	01:59:00	0
2009-04-17	02:00:00	0
2009-04-17	02:01:00	0
2009-04-17	02:02:00	0
2009-04-17	02:03:00	0
2009-04-17	02:04:00	0
2009-04-17	02:05:00	0
2009-04-17	02:06:00	0
2009-04-17	02:07:00	0
2009-04-17	02:08:00	0
2009-04-17	02:09:00	0
2009-04-17	02:10:00	0
2009-04-17	02:11:00	0
2009-04-17	02:12:00	0
2009-04-17	02:13:00	0
2009-04-17	02:14:00	0
2009-04-17	02:15:00	0
2009-04-17	02:16:00	0
2009-04-17	02:17:00	0
2009-04-17	02:18:00	0
2009-04-17	02:19:00	0
2009-04-17	02:20:00	5
2009-04-17	02:21:00	0
2009-04-17	02:22:00	0
2009-04-17	02:23:00	0
2009-04-17	02:24:00	0
2009-04-17	02:25:00	0
2009-04-17	02:26:00	0
2009-04-17	02:27:00	0
2009-04-17	02:28:00	0
2009-04-17	02:29:00	0
2009-04-17	02:30:00	0
2009-04-17	02:31:00	0
2009-04-17	02:32:00	15
2009-04-17	02:33:00	0
2009-04-17	02:34:00	0
2009-04-17	02:35:00	0
2009-04-17	02:36:00	0
2009-04-17	02:37:00	103
2009-04-17	02:38:00	0
2009-04-17	02:39:00	30
2009-04-17	02:40:00	0
2009-04-17	02:41:00	0
2009-04-17	02:42:00	0
2009-04-17	02:43:00	0
2009-04-17	02:44:00	0
2009-04-17	02:45:00	0
2009-04-17	02:46:00	0
2009-04-17	02:47:00	0
2009-04-17	02:48:00	0
2009-04-17	02:49:00	0
2009-04-17	02:50:00	0
2009-04-17	02:51:00	0
2009-04-17	02:52:00	0
2009-04-17	02:53:00	0
2009-04-17	02:54:00	0
2009-04-17	02:55:00	0
2009-04-17	02:56:00	0
2009-04-17	02:57:00	25
2009-04-17	02:58:00	0
2009-04-17	02:59:00	5
2009-04-17	03:00:00	0
2009-04-17	03:01:00	0
2009-04-17	03:02:00	0
2009-04-17	03:03:00	0
2009-04-17	03:04:00	262
2009-04-17	03:05:00	431
2009-04-17	03:06:00	442
2009-04-17	03:07:00	501
2009-04-17	03:08:00	103
2009-04-17	03:09:00	190
2009-04-17	03:10:00	190
2009-04-17	03:11:00	0
2009-04-17	03:12:00	0
2009-04-17	03:13:00	0
2009-04-17	03:14:00	0
2009-04-17	03:15:00	0
2009-04-17	03:16:00	0
2009-04-17	03:17:00	0
2009-04-17	03:18:00	0
2009-04-17	03:19:00	0
2009-04-17	03:20:00	0
2009-04-17	03:21:00	0
2009-04-17	03:22:00	0
2009-04-17	03:23:00	0
2009-04-17	03:24:00	0
2009-04-17	03:25:00	0
2009-04-17	03:26:00	30
2009-04-17	03:27:00	0
2009-04-17	03:28:00	0
2009-04-17	03:29:00	0
2009-04-17	03:30:00	0
2009-04-17	03:31:00	0
2009-04-17	03:32:00	0
2009-04-17	03:33:00	0
2009-04-17	03:34:00	0
2009-04-17	03:35:00	0
2009-04-17	03:36:00	0
2009-04-17	03:37:00	0
2009-04-17	03:38:00	0
2009-04-17	03:39:00	0
2009-04-17	03:40:00	0
2009-04-17	03:41:00	0
2009-04-17	03:42:00	0
2009-04-17	03:43:00	0
2009-04-17	03:44:00	0
2009-04-17	03:45:00	25
2009-04-17	03:46:00	0
2009-04-17	03:47:00	0
2009-04-17	03:48:00	0
2009-04-17	03:49:00	0
2009-04-17	03:50:00	0
2009-04-17	03:51:00	0
2009-04-17	03:52:00	0
2009-04-17	03:53:00	0
2009-04-17	03:54:00	0
2009-04-17	03:55:00	0
2009-04-17	03:56:00	0
2009-04-17	03:57:00	0
2009-04-17	03:58:00	0
2009-04-17	03:59:00	0
2009-04-17	04:00:00	0
2009-04-17	04:01:00	0
2009-04-17	04:02:00	0
2009-04-17	04:03:00	0
2009-04-17	04:04:00	0
2009-04-17	04:05:00	0
2009-04-17	04:06:00	51
2009-04-17	04:07:00	20
2009-04-17	04:08:00	51
2009-04-17	04:09:00	46
2009-04-17	04:10:00	0
2009-04-17	04:11:00	0
2009-04-17	04:12:00	0
2009-04-17	04:13:00	0
2009-04-17	04:14:00	0
2009-04-17	04:15:00	0
2009-04-17	04:16:00	0
2009-04-17	04:17:00	0
2009-04-17	04:18:00	0
2009-04-17	04:19:00	0
2009-04-17	04:20:00	0
2009-04-17	04:21:00	20
2009-04-17	04:22:00	0
2009-04-17	04:23:00	0
2009-04-17	04:24:00	0
2009-04-17	04:25:00	0
2009-04-17	04:26:00	0
2009-04-17	04:27:00	0
2009-04-17	04:28:00	0
2009-04-17	04:29:00	0
2009-04-17	04:30:00	0
2009-04-17	04:31:00	0
2009-04-17	04:32:00	0
2009-04-17	04:33:00	0
2009-04-17	04:34:00	0
2009-04-17	04:35:00	0
2009-04-17	04:36:00	0
2009-04-17	04:37:00	0
2009-04-17	04:38:00	0
2009-04-17	04:39:00	90
2009-04-17	04:40:00	25
2009-04-17	04:41:00	0
2009-04-17	04:42:00	0
2009-04-17	04:43:00	0
2009-04-17	04:44:00	0
2009-04-17	04:45:00	0
2009-04-17	04:46:00	0
2009-04-17	04:47:00	0
2009-04-17	04:48:00	0
2009-04-17	04:49:00	0
2009-04-17	04:50:00	0
2009-04-17	04:51:00	0
2009-04-17	04:52:00	0
2009-04-17	04:53:00	0
2009-04-17	04:54:00	0
2009-04-17	04:55:00	0
2009-04-17	04:56:00	0
2009-04-17	04:57:00	0
2009-04-17	04:58:00	10
2009-04-17	04:59:00	0
2009-04-17	05:00:00	0
2009-04-17	05:01:00	0
2009-04-17	05:02:00	0
2009-04-17	05:03:00	0
2009-04-17	05:04:00	0
2009-04-17	05:05:00	0
2009-04-17	05:06:00	0
2009-04-17	05:07:00	0
2009-04-17	05:08:00	25
2009-04-17	05:09:00	0
2009-04-17	05:10:00	0
2009-04-17	05:11:00	0
2009-04-17	05:12:00	0
2009-04-17	05:13:00	0
2009-04-17	05:14:00	0
2009-04-17	05:15:00	51
2009-04-17	05:16:00	121
2009-04-17	05:17:00	10
2009-04-17	05:18:00	397
2009-04-17	05:19:00	1377
2009-04-17	05:20:00	1050
2009-04-17	05:21:00	367
2009-04-17	05:22:00	183
2009-04-17	05:23:00	605
2009-04-17	05:24:00	205
2009-04-17	05:25:00	772
2009-04-17	05:26:00	578
2009-04-17	05:27:00	326
2009-04-17	05:28:00	605
2009-04-17	05:29:00	197
2009-04-17	05:30:00	620
2009-04-17	05:31:00	1205
2009-04-17	05:32:00	591
2009-04-17	05:33:00	1072
2009-04-17	05:34:00	648
2009-04-17	05:35:00	280
2009-04-17	05:36:00	221
2009-04-17	05:37:00	10
2009-04-17	05:38:00	15
2009-04-17	05:39:00	246
2009-04-17	05:40:00	140
2009-04-17	05:41:00	5
2009-04-17	05:42:00	36
2009-04-17	05:43:00	51
2009-04-17	05:44:00	0
2009-04-17	05:45:00	0
2009-04-17	05:46:00	72
2009-04-17	05:47:00	0
2009-04-17	05:48:00	25
2009-04-17	05:49:00	0
2009-04-17	05:50:00	0
2009-04-17	05:51:00	0
2009-04-17	05:52:00	0
2009-04-17	05:53:00	0
2009-04-17	05:54:00	90
2009-04-17	05:55:00	0
2009-04-17	05:56:00	0
2009-04-17	05:57:00	0
2009-04-17	05:58:00	0
2009-04-17	05:59:00	0
2009-04-17	06:00:00	0
2009-04-17	06:01:00	0
2009-04-17	06:02:00	0
2009-04-17	06:03:00	0
2009-04-17	06:04:00	0
2009-04-17	06:05:00	0
2009-04-17	06:06:00	0
2009-04-17	06:07:00	10
2009-04-17	06:08:00	0
2009-04-17	06:09:00	0
2009-04-17	06:10:00	0
2009-04-17	06:11:00	0
2009-04-17	06:12:00	0
2009-04-17	06:13:00	0
2009-04-17	06:14:00	0
2009-04-17	06:15:00	0
2009-04-17	06:16:00	0
2009-04-17	06:17:00	0
2009-04-17	06:18:00	0
2009-04-17	06:19:00	15
2009-04-17	06:20:00	0
2009-04-17	06:21:00	0
2009-04-17	06:22:00	0
2009-04-17	06:23:00	0
2009-04-17	06:24:00	0
2009-04-17	06:25:00	0
2009-04-17	06:26:00	0
2009-04-17	06:27:00	0
2009-04-17	06:28:00	0
2009-04-17	06:29:00	0
2009-04-17	06:30:00	0
2009-04-17	06:31:00	5
2009-04-17	06:32:00	15
2009-04-17	06:33:00	66
2009-04-17	06:34:00	36
2009-04-17	06:35:00	0
2009-04-17	06:36:00	0
2009-04-17	06:37:00	0
2009-04-17	06:38:00	0
2009-04-17	06:39:00	0
2009-04-17	06:40:00	0
2009-04-17	06:41:00	0
2009-04-17	06:42:00	0
2009-04-17	06:43:00	46
2009-04-17	06:44:00	0
2009-04-17	06:45:00	56
2009-04-17	06:46:00	0
2009-04-17	06:47:00	127
2009-04-17	06:48:00	0
2009-04-17	06:49:00	0
2009-04-17	06:50:00	0
2009-04-17	06:51:00	0
2009-04-17	06:52:00	0
2009-04-17	06:53:00	0
2009-04-17	06:54:00	0
2009-04-17	06:55:00	0
2009-04-17	06:56:00	0
2009-04-17	06:57:00	0
2009-04-17	06:58:00	0
2009-04-17	06:59:00	0
2009-04-17	07:00:00	46
2009-04-17	07:01:00	115
2009-04-17	07:02:00	90
2009-04-17	07:03:00	10
2009-04-17	07:04:00	0
2009-04-17	07:05:00	46
2009-04-17	07:06:00	0
2009-04-17	07:07:00	0
2009-04-17	07:08:00	0
2009-04-17	07:09:00	0
2009-04-17	07:10:00	0
2009-04-17	07:11:00	0
2009-04-17	07:12:00	0
2009-04-17	07:13:00	46
2009-04-17	07:14:00	41
2009-04-17	07:15:00	56
2009-04-17	07:16:00	0
2009-04-17	07:17:00	0
2009-04-17	07:18:00	0
2009-04-17	07:19:00	0
2009-04-17	07:20:00	0
2009-04-17	07:21:00	115
2009-04-17	07:22:00	61
2009-04-17	07:23:00	15
2009-04-17	07:24:00	0
2009-04-17	07:25:00	61
2009-04-17	07:26:00	25
2009-04-17	07:27:00	0
2009-04-17	07:28:00	25
2009-04-17	07:29:00	0
2009-04-17	07:30:00	0
2009-04-17	07:31:00	46
2009-04-17	07:32:00	46
2009-04-17	07:33:00	0
2009-04-17	07:34:00	326
2009-04-17	07:35:00	169
2009-04-17	07:36:00	280
2009-04-17	07:37:00	127
2009-04-17	07:38:00	20
2009-04-17	07:39:00	15
2009-04-17	07:40:00	5
2009-04-17	07:41:00	5
2009-04-17	07:42:00	0
2009-04-17	07:43:00	20
2009-04-17	07:44:00	176
2009-04-17	07:45:00	280
2009-04-17	07:46:00	10
2009-04-17	07:47:00	0
2009-04-17	07:48:00	5
2009-04-17	07:49:00	20
2009-04-17	07:50:00	20
2009-04-17	07:51:00	0
2009-04-17	07:52:00	10
2009-04-17	07:53:00	0
2009-04-17	07:54:00	5
2009-04-17	07:55:00	5
2009-04-17	07:56:00	0
2009-04-17	07:57:00	56
2009-04-17	07:58:00	0
2009-04-17	07:59:00	41
2009-04-17	08:00:00	36
2009-04-17	08:01:00	262
2009-04-17	08:02:00	357
2009-04-17	08:03:00	176
2009-04-17	08:04:00	97
2009-04-17	08:05:00	36
2009-04-17	08:06:00	5
2009-04-17	08:07:00	41
2009-04-17	08:08:00	0
2009-04-17	08:09:00	20
2009-04-17	08:10:00	15
2009-04-17	08:11:00	0
2009-04-17	08:12:00	0
2009-04-17	08:13:00	10
2009-04-17	08:14:00	25
2009-04-17	08:15:00	41
2009-04-17	08:16:00	0
2009-04-17	08:17:00	0
2009-04-17	08:18:00	0
2009-04-17	08:19:00	0
2009-04-17	08:20:00	25
2009-04-17	08:21:00	0
2009-04-17	08:22:00	0
2009-04-17	08:23:00	5
2009-04-17	08:24:00	538
2009-04-17	08:25:00	46
2009-04-17	08:26:00	36
2009-04-17	08:27:00	15
2009-04-17	08:28:00	61
2009-04-17	08:29:00	0
2009-04-17	08:30:00	0
2009-04-17	08:31:00	0
2009-04-17	08:32:00	0
2009-04-17	08:33:00	15
2009-04-17	08:34:00	25
2009-04-17	08:35:00	5
2009-04-17	08:36:00	15
2009-04-17	08:37:00	15
2009-04-17	08:38:00	61
2009-04-17	08:39:00	0
2009-04-17	08:40:00	0
2009-04-17	08:41:00	0
2009-04-17	08:42:00	25
2009-04-17	08:43:00	0
2009-04-17	08:44:00	0
2009-04-17	08:45:00	0
2009-04-17	08:46:00	0
2009-04-17	08:47:00	0
2009-04-17	08:48:00	0
2009-04-17	08:49:00	46
2009-04-17	08:50:00	51
2009-04-17	08:51:00	0
2009-04-17	08:52:00	0
2009-04-17	08:53:00	0
2009-04-17	08:54:00	0
2009-04-17	08:55:00	0
2009-04-17	08:56:00	0
2009-04-17	08:57:00	0
2009-04-17	08:58:00	0
2009-04-17	08:59:00	0
2009-04-17	09:00:00	0
2009-04-17	09:01:00	0
2009-04-17	09:02:00	0
2009-04-17	09:03:00	15
2009-04-17	09:04:00	0
2009-04-17	09:05:00	0
2009-04-17	09:06:00	0
2009-04-17	09:07:00	0
2009-04-17	09:08:00	0
[truncated: 19,611 more rows]

## Sheet: 4.30.09
Actogram, Copy Raw Data, All Days
Identity:	Mocha
Filename:	E:\Active Research Files\meloxicam titre canine\cases\mocha\mocha 4.30.09.AWC
Gender:	F
Age:	11
Height:	91.4 cm	36.0 in
Weight:	88.2 kg	194.4 lbs
Start Date:	30-Apr-2009 (Thu)
Start Time:	18:00:00
Interval:	1.00 mins
Date Stamp:	Time Stamp:	Activity Data:	Marker Press:
2009-04-30	00:00:00	0
2009-04-30	00:01:00	0
2009-04-30	00:02:00	0
2009-04-30	00:03:00	0
2009-04-30	00:04:00	0
2009-04-30	00:05:00	0
2009-04-30	00:06:00	0
2009-04-30	00:07:00	0
2009-04-30	00:08:00	0
2009-04-30	00:09:00	0
2009-04-30	00:10:00	0
2009-04-30	00:11:00	0
2009-04-30	00:12:00	0
2009-04-30	00:13:00	0
2009-04-30	00:14:00	0
2009-04-30	00:15:00	0
2009-04-30	00:16:00	0
2009-04-30	00:17:00	0
2009-04-30	00:18:00	0
2009-04-30	00:19:00	0
2009-04-30	00:20:00	0
2009-04-30	00:21:00	0
2009-04-30	00:22:00	0
2009-04-30	00:23:00	0
2009-04-30	00:24:00	0
2009-04-30	00:25:00	0
2009-04-30	00:26:00	0
2009-04-30	00:27:00	0
2009-04-30	00:28:00	0
2009-04-30	00:29:00	0
2009-04-30	00:30:00	0
2009-04-30	00:31:00	0
2009-04-30	00:32:00	0
2009-04-30	00:33:00	0
2009-04-30	00:34:00	0
2009-04-30	00:35:00	0
2009-04-30	00:36:00	0
2009-04-30	00:37:00	0
2009-04-30	00:38:00	0
2009-04-30	00:39:00	0
2009-04-30	00:40:00	0
2009-04-30	00:41:00	0
2009-04-30	00:42:00	0
2009-04-30	00:43:00	0
2009-04-30	00:44:00	0
2009-04-30	00:45:00	0
2009-04-30	00:46:00	0
2009-04-30	00:47:00	0
2009-04-30	00:48:00	0
2009-04-30	00:49:00	0
2009-04-30	00:50:00	0
2009-04-30	00:51:00	0
2009-04-30	00:52:00	0
2009-04-30	00:53:00	0
2009-04-30	00:54:00	0
2009-04-30	00:55:00	0
2009-04-30	00:56:00	0
2009-04-30	00:57:00	0
2009-04-30	00:58:00	0
2009-04-30	00:59:00	0
2009-04-30	01:00:00	0
2009-04-30	01:01:00	0
2009-04-30	01:02:00	0
2009-04-30	01:03:00	0
2009-04-30	01:04:00	0
2009-04-30	01:05:00	0
2009-04-30	01:06:00	0
2009-04-30	01:07:00	0
2009-04-30	01:08:00	0
2009-04-30	01:09:00	0
2009-04-30	01:10:00	0
2009-04-30	01:11:00	0
2009-04-30	01:12:00	0
2009-04-30	01:13:00	0
2009-04-30	01:14:00	0
2009-04-30	01:15:00	0
2009-04-30	01:16:00	0
2009-04-30	01:17:00	0
2009-04-30	01:18:00	0
2009-04-30	01:19:00	0
2009-04-30	01:20:00	0
2009-04-30	01:21:00	0
2009-04-30	01:22:00	0
2009-04-30	01:23:00	0
2009-04-30	01:24:00	0
2009-04-30	01:25:00	0
2009-04-30	01:26:00	0
2009-04-30	01:27:00	0
2009-04-30	01:28:00	0
2009-04-30	01:29:00	0
2009-04-30	01:30:00	0
2009-04-30	01:31:00	0
2009-04-30	01:32:00	0
2009-04-30	01:33:00	0
2009-04-30	01:34:00	0
2009-04-30	01:35:00	0
2009-04-30	01:36:00	0
2009-04-30	01:37:00	0
2009-04-30	01:38:00	0
2009-04-30	01:39:00	0
2009-04-30	01:40:00	0
2009-04-30	01:41:00	0
2009-04-30	01:42:00	0
2009-04-30	01:43:00	0
2009-04-30	01:44:00	0
2009-04-30	01:45:00	0
2009-04-30	01:46:00	0
2009-04-30	01:47:00	0
2009-04-30	01:48:00	0
2009-04-30	01:49:00	0
2009-04-30	01:50:00	0
2009-04-30	01:51:00	0
2009-04-30	01:52:00	0
2009-04-30	01:53:00	0
2009-04-30	01:54:00	0
2009-04-30	01:55:00	0
2009-04-30	01:56:00	0
2009-04-30	01:57:00	0
2009-04-30	01:58:00	0
2009-04-30	01:59:00	0
2009-04-30	02:00:00	0
2009-04-30	02:01:00	0
2009-04-30	02:02:00	0
2009-04-30	02:03:00	0
2009-04-30	02:04:00	0
2009-04-30	02:05:00	0
2009-04-30	02:06:00	0
2009-04-30	02:07:00	0
2009-04-30	02:08:00	0
2009-04-30	02:09:00	0
2009-04-30	02:10:00	0
2009-04-30	02:11:00	0
2009-04-30	02:12:00	0
2009-04-30	02:13:00	0
2009-04-30	02:14:00	0
2009-04-30	02:15:00	0
2009-04-30	02:16:00	0
2009-04-30	02:17:00	0
2009-04-30	02:18:00	0
2009-04-30	02:19:00	0
2009-04-30	02:20:00	0
2009-04-30	02:21:00	0
2009-04-30	02:22:00	0
2009-04-30	02:23:00	0
2009-04-30	02:24:00	0
2009-04-30	02:25:00	0
2009-04-30	02:26:00	0
2009-04-30	02:27:00	0
2009-04-30	02:28:00	0
2009-04-30	02:29:00	0
2009-04-30	02:30:00	0
2009-04-30	02:31:00	0
2009-04-30	02:32:00	0
2009-04-30	02:33:00	0
2009-04-30	02:34:00	0
2009-04-30	02:35:00	0
2009-04-30	02:36:00	0
2009-04-30	02:37:00	0
2009-04-30	02:38:00	0
2009-04-30	02:39:00	0
2009-04-30	02:40:00	0
2009-04-30	02:41:00	0
2009-04-30	02:42:00	0
2009-04-30	02:43:00	0
2009-04-30	02:44:00	0
2009-04-30	02:45:00	0
2009-04-30	02:46:00	0
2009-04-30	02:47:00	0
2009-04-30	02:48:00	0
2009-04-30	02:49:00	0
2009-04-30	02:50:00	0
2009-04-30	02:51:00	0
2009-04-30	02:52:00	0
2009-04-30	02:53:00	0
2009-04-30	02:54:00	0
2009-04-30	02:55:00	0
2009-04-30	02:56:00	0
2009-04-30	02:57:00	0
2009-04-30	02:58:00	0
2009-04-30	02:59:00	0
2009-04-30	03:00:00	0
2009-04-30	03:01:00	0
2009-04-30	03:02:00	0
2009-04-30	03:03:00	0
2009-04-30	03:04:00	0
2009-04-30	03:05:00	0
2009-04-30	03:06:00	0
2009-04-30	03:07:00	0
2009-04-30	03:08:00	0
2009-04-30	03:09:00	0
2009-04-30	03:10:00	0
2009-04-30	03:11:00	0
2009-04-30	03:12:00	0
2009-04-30	03:13:00	0
2009-04-30	03:14:00	0
2009-04-30	03:15:00	0
2009-04-30	03:16:00	0
2009-04-30	03:17:00	0
2009-04-30	03:18:00	0
2009-04-30	03:19:00	0
2009-04-30	03:20:00	0
2009-04-30	03:21:00	0
2009-04-30	03:22:00	0
2009-04-30	03:23:00	0
2009-04-30	03:24:00	0
2009-04-30	03:25:00	0
2009-04-30	03:26:00	0
2009-04-30	03:27:00	0
2009-04-30	03:28:00	0
2009-04-30	03:29:00	0
2009-04-30	03:30:00	0
2009-04-30	03:31:00	0
2009-04-30	03:32:00	0
2009-04-30	03:33:00	0
2009-04-30	03:34:00	0
2009-04-30	03:35:00	0
2009-04-30	03:36:00	0
2009-04-30	03:37:00	0
2009-04-30	03:38:00	0
2009-04-30	03:39:00	0
2009-04-30	03:40:00	0
2009-04-30	03:41:00	0
2009-04-30	03:42:00	0
2009-04-30	03:43:00	0
2009-04-30	03:44:00	0
2009-04-30	03:45:00	0
2009-04-30	03:46:00	0
2009-04-30	03:47:00	0
2009-04-30	03:48:00	0
2009-04-30	03:49:00	0
2009-04-30	03:50:00	0
2009-04-30	03:51:00	0
2009-04-30	03:52:00	0
2009-04-30	03:53:00	0
2009-04-30	03:54:00	0
2009-04-30	03:55:00	0
2009-04-30	03:56:00	0
2009-04-30	03:57:00	0
2009-04-30	03:58:00	0
2009-04-30	03:59:00	0
2009-04-30	04:00:00	0
2009-04-30	04:01:00	0
2009-04-30	04:02:00	0
2009-04-30	04:03:00	0
2009-04-30	04:04:00	0
2009-04-30	04:05:00	0
2009-04-30	04:06:00	0
2009-04-30	04:07:00	0
2009-04-30	04:08:00	0
2009-04-30	04:09:00	0
2009-04-30	04:10:00	0
2009-04-30	04:11:00	0
2009-04-30	04:12:00	0
2009-04-30	04:13:00	0
2009-04-30	04:14:00	0
2009-04-30	04:15:00	0
2009-04-30	04:16:00	0
2009-04-30	04:17:00	0
2009-04-30	04:18:00	0
2009-04-30	04:19:00	0
2009-04-30	04:20:00	0
2009-04-30	04:21:00	0
2009-04-30	04:22:00	0
2009-04-30	04:23:00	0
2009-04-30	04:24:00	0
2009-04-30	04:25:00	0
2009-04-30	04:26:00	0
2009-04-30	04:27:00	0
2009-04-30	04:28:00	0
2009-04-30	04:29:00	0
2009-04-30	04:30:00	0
2009-04-30	04:31:00	0
2009-04-30	04:32:00	0
2009-04-30	04:33:00	0
2009-04-30	04:34:00	0
2009-04-30	04:35:00	0
2009-04-30	04:36:00	0
2009-04-30	04:37:00	0
2009-04-30	04:38:00	0
2009-04-30	04:39:00	0
2009-04-30	04:40:00	0
2009-04-30	04:41:00	0
2009-04-30	04:42:00	0
2009-04-30	04:43:00	0
2009-04-30	04:44:00	0
2009-04-30	04:45:00	0
2009-04-30	04:46:00	0
2009-04-30	04:47:00	0
2009-04-30	04:48:00	0
2009-04-30	04:49:00	0
2009-04-30	04:50:00	0
2009-04-30	04:51:00	0
2009-04-30	04:52:00	0
2009-04-30	04:53:00	0
2009-04-30	04:54:00	0
2009-04-30	04:55:00	0
2009-04-30	04:56:00	0
2009-04-30	04:57:00	0
2009-04-30	04:58:00	0
2009-04-30	04:59:00	0
2009-04-30	05:00:00	0
2009-04-30	05:01:00	0
2009-04-30	05:02:00	0
2009-04-30	05:03:00	0
2009-04-30	05:04:00	0
2009-04-30	05:05:00	0
2009-04-30	05:06:00	0
2009-04-30	05:07:00	0
2009-04-30	05:08:00	0
2009-04-30	05:09:00	0
2009-04-30	05:10:00	0
2009-04-30	05:11:00	0
2009-04-30	05:12:00	0
2009-04-30	05:13:00	0
2009-04-30	05:14:00	0
2009-04-30	05:15:00	0
2009-04-30	05:16:00	0
2009-04-30	05:17:00	0
2009-04-30	05:18:00	0
2009-04-30	05:19:00	0
2009-04-30	05:20:00	0
2009-04-30	05:21:00	0
2009-04-30	05:22:00	0
2009-04-30	05:23:00	0
2009-04-30	05:24:00	0
2009-04-30	05:25:00	0
2009-04-30	05:26:00	0
2009-04-30	05:27:00	0
2009-04-30	05:28:00	0
2009-04-30	05:29:00	0
2009-04-30	05:30:00	0
2009-04-30	05:31:00	0
2009-04-30	05:32:00	0
2009-04-30	05:33:00	0
2009-04-30	05:34:00	0
2009-04-30	05:35:00	0
2009-04-30	05:36:00	0
2009-04-30	05:37:00	0
2009-04-30	05:38:00	0
2009-04-30	05:39:00	0
2009-04-30	05:40:00	0
2009-04-30	05:41:00	0
2009-04-30	05:42:00	0
2009-04-30	05:43:00	0
2009-04-30	05:44:00	0
2009-04-30	05:45:00	0
2009-04-30	05:46:00	0
2009-04-30	05:47:00	0
2009-04-30	05:48:00	0
2009-04-30	05:49:00	0
2009-04-30	05:50:00	0
2009-04-30	05:51:00	0
2009-04-30	05:52:00	0
2009-04-30	05:53:00	0
2009-04-30	05:54:00	0
2009-04-30	05:55:00	0
2009-04-30	05:56:00	0
2009-04-30	05:57:00	0
2009-04-30	05:58:00	0
2009-04-30	05:59:00	0
2009-04-30	06:00:00	0
2009-04-30	06:01:00	0
2009-04-30	06:02:00	0
2009-04-30	06:03:00	0
2009-04-30	06:04:00	0
2009-04-30	06:05:00	0
2009-04-30	06:06:00	0
2009-04-30	06:07:00	0
2009-04-30	06:08:00	0
2009-04-30	06:09:00	0
2009-04-30	06:10:00	0
2009-04-30	06:11:00	0
2009-04-30	06:12:00	0
2009-04-30	06:13:00	0
2009-04-30	06:14:00	0
2009-04-30	06:15:00	0
2009-04-30	06:16:00	0
2009-04-30	06:17:00	0
2009-04-30	06:18:00	0
2009-04-30	06:19:00	0
2009-04-30	06:20:00	0
2009-04-30	06:21:00	0
2009-04-30	06:22:00	0
2009-04-30	06:23:00	0
2009-04-30	06:24:00	0
2009-04-30	06:25:00	0
2009-04-30	06:26:00	0
2009-04-30	06:27:00	0
2009-04-30	06:28:00	0
2009-04-30	06:29:00	0
2009-04-30	06:30:00	0
2009-04-30	06:31:00	0
2009-04-30	06:32:00	0
2009-04-30	06:33:00	0
2009-04-30	06:34:00	0
2009-04-30	06:35:00	0
2009-04-30	06:36:00	0
2009-04-30	06:37:00	0
2009-04-30	06:38:00	0
2009-04-30	06:39:00	0
2009-04-30	06:40:00	0
2009-04-30	06:41:00	0
2009-04-30	06:42:00	0
2009-04-30	06:43:00	0
2009-04-30	06:44:00	0
2009-04-30	06:45:00	0
2009-04-30	06:46:00	0
2009-04-30	06:47:00	0
2009-04-30	06:48:00	0
2009-04-30	06:49:00	0
2009-04-30	06:50:00	0
2009-04-30	06:51:00	0
2009-04-30	06:52:00	0
2009-04-30	06:53:00	0
2009-04-30	06:54:00	0
2009-04-30	06:55:00	0
2009-04-30	06:56:00	0
2009-04-30	06:57:00	0
2009-04-30	06:58:00	0
2009-04-30	06:59:00	0
2009-04-30	07:00:00	0
2009-04-30	07:01:00	0
2009-04-30	07:02:00	0
2009-04-30	07:03:00	0
2009-04-30	07:04:00	0
2009-04-30	07:05:00	0
2009-04-30	07:06:00	0
2009-04-30	07:07:00	0
2009-04-30	07:08:00	0
2009-04-30	07:09:00	0
2009-04-30	07:10:00	0
2009-04-30	07:11:00	0
2009-04-30	07:12:00	0
2009-04-30	07:13:00	0
2009-04-30	07:14:00	0
2009-04-30	07:15:00	0
2009-04-30	07:16:00	0
2009-04-30	07:17:00	0
2009-04-30	07:18:00	0
2009-04-30	07:19:00	0
2009-04-30	07:20:00	0
2009-04-30	07:21:00	0
2009-04-30	07:22:00	0
2009-04-30	07:23:00	0
2009-04-30	07:24:00	0
2009-04-30	07:25:00	0
2009-04-30	07:26:00	0
2009-04-30	07:27:00	0
2009-04-30	07:28:00	0
2009-04-30	07:29:00	0
2009-04-30	07:30:00	0
2009-04-30	07:31:00	0
2009-04-30	07:32:00	0
2009-04-30	07:33:00	0
2009-04-30	07:34:00	0
2009-04-30	07:35:00	0
2009-04-30	07:36:00	0
2009-04-30	07:37:00	0
2009-04-30	07:38:00	0
2009-04-30	07:39:00	0
2009-04-30	07:40:00	0
2009-04-30	07:41:00	0
2009-04-30	07:42:00	0
2009-04-30	07:43:00	0
2009-04-30	07:44:00	0
2009-04-30	07:45:00	0
2009-04-30	07:46:00	0
2009-04-30	07:47:00	0
2009-04-30	07:48:00	0
2009-04-30	07:49:00	0
2009-04-30	07:50:00	0
2009-04-30	07:51:00	0
2009-04-30	07:52:00	0
2009-04-30	07:53:00	0
2009-04-30	07:54:00	0
2009-04-30	07:55:00	0
2009-04-30	07:56:00	0
2009-04-30	07:57:00	0
2009-04-30	07:58:00	0
2009-04-30	07:59:00	0
2009-04-30	08:00:00	0
2009-04-30	08:01:00	0
2009-04-30	08:02:00	0
2009-04-30	08:03:00	0
2009-04-30	08:04:00	0
2009-04-30	08:05:00	0
2009-04-30	08:06:00	0
2009-04-30	08:07:00	0
2009-04-30	08:08:00	0
2009-04-30	08:09:00	0
2009-04-30	08:10:00	0
2009-04-30	08:11:00	0
2009-04-30	08:12:00	0
2009-04-30	08:13:00	0
2009-04-30	08:14:00	0
2009-04-30	08:15:00	0
2009-04-30	08:16:00	0
2009-04-30	08:17:00	0
2009-04-30	08:18:00	0
2009-04-30	08:19:00	0
2009-04-30	08:20:00	0
2009-04-30	08:21:00	0
2009-04-30	08:22:00	0
2009-04-30	08:23:00	0
2009-04-30	08:24:00	0
2009-04-30	08:25:00	0
2009-04-30	08:26:00	0
2009-04-30	08:27:00	0
2009-04-30	08:28:00	0
2009-04-30	08:29:00	0
2009-04-30	08:30:00	0
2009-04-30	08:31:00	0
2009-04-30	08:32:00	0
2009-04-30	08:33:00	0
2009-04-30	08:34:00	0
2009-04-30	08:35:00	0
2009-04-30	08:36:00	0
2009-04-30	08:37:00	0
2009-04-30	08:38:00	0
2009-04-30	08:39:00	0
2009-04-30	08:40:00	0
2009-04-30	08:41:00	0
2009-04-30	08:42:00	0
2009-04-30	08:43:00	0
2009-04-30	08:44:00	0
2009-04-30	08:45:00	0
2009-04-30	08:46:00	0
2009-04-30	08:47:00	0
2009-04-30	08:48:00	0
2009-04-30	08:49:00	0
2009-04-30	08:50:00	0
2009-04-30	08:51:00	0
2009-04-30	08:52:00	0
2009-04-30	08:53:00	0
2009-04-30	08:54:00	0
2009-04-30	08:55:00	0
2009-04-30	08:56:00	0
2009-04-30	08:57:00	0
2009-04-30	08:58:00	0
2009-04-30	08:59:00	0
2009-04-30	09:00:00	0
2009-04-30	09:01:00	0
2009-04-30	09:02:00	0
2009-04-30	09:03:00	0
2009-04-30	09:04:00	0
2009-04-30	09:05:00	0
2009-04-30	09:06:00	0
2009-04-30	09:07:00	0
2009-04-30	09:08:00	0
2009-04-30	09:09:00	0
2009-04-30	09:10:00	0
2009-04-30	09:11:00	0
2009-04-30	09:12:00	0
2009-04-30	09:13:00	0
2009-04-30	09:14:00	0
2009-04-30	09:15:00	0
2009-04-30	09:16:00	0
2009-04-30	09:17:00	0
2009-04-30	09:18:00	0
2009-04-30	09:19:00	0
2009-04-30	09:20:00	0
2009-04-30	09:21:00	0
2009-04-30	09:22:00	0
2009-04-30	09:23:00	0
2009-04-30	09:24:00	0
2009-04-30	09:25:00	0
2009-04-30	09:26:00	0
2009-04-30	09:27:00	0
2009-04-30	09:28:00	0
2009-04-30	09:29:00	0
2009-04-30	09:30:00	0
2009-04-30	09:31:00	0
2009-04-30	09:32:00	0
2009-04-30	09:33:00	0
2009-04-30	09:34:00	0
2009-04-30	09:35:00	0
2009-04-30	09:36:00	0
2009-04-30	09:37:00	0
2009-04-30	09:38:00	0
2009-04-30	09:39:00	0
2009-04-30	09:40:00	0
2009-04-30	09:41:00	0
2009-04-30	09:42:00	0
2009-04-30	09:43:00	0
2009-04-30	09:44:00	0
2009-04-30	09:45:00	0
2009-04-30	09:46:00	0
2009-04-30	09:47:00	0
2009-04-30	09:48:00	0
2009-04-30	09:49:00	0
2009-04-30	09:50:00	0
2009-04-30	09:51:00	0
2009-04-30	09:52:00	0
2009-04-30	09:53:00	0
2009-04-30	09:54:00	0
2009-04-30	09:55:00	0
2009-04-30	09:56:00	0
2009-04-30	09:57:00	0
2009-04-30	09:58:00	0
2009-04-30	09:59:00	0
2009-04-30	10:00:00	0
2009-04-30	10:01:00	0
2009-04-30	10:02:00	0
2009-04-30	10:03:00	0
2009-04-30	10:04:00	0
2009-04-30	10:05:00	0
2009-04-30	10:06:00	0
2009-04-30	10:07:00	0
2009-04-30	10:08:00	0
2009-04-30	10:09:00	0
2009-04-30	10:10:00	0
2009-04-30	10:11:00	0
2009-04-30	10:12:00	0
2009-04-30	10:13:00	0
2009-04-30	10:14:00	0
2009-04-30	10:15:00	0
2009-04-30	10:16:00	0
2009-04-30	10:17:00	0
2009-04-30	10:18:00	0
2009-04-30	10:19:00	0
2009-04-30	10:20:00	0
2009-04-30	10:21:00	0
2009-04-30	10:22:00	0
2009-04-30	10:23:00	0
2009-04-30	10:24:00	0
2009-04-30	10:25:00	0
2009-04-30	10:26:00	0
2009-04-30	10:27:00	0
2009-04-30	10:28:00	0
2009-04-30	10:29:00	0
2009-04-30	10:30:00	0
2009-04-30	10:31:00	0
2009-04-30	10:32:00	0
2009-04-30	10:33:00	0
2009-04-30	10:34:00	0
2009-04-30	10:35:00	0
2009-04-30	10:36:00	0
2009-04-30	10:37:00	0
2009-04-30	10:38:00	0
2009-04-30	10:39:00	0
2009-04-30	10:40:00	0
2009-04-30	10:41:00	0
2009-04-30	10:42:00	0
2009-04-30	10:43:00	0
2009-04-30	10:44:00	0
2009-04-30	10:45:00	0
2009-04-30	10:46:00	0
2009-04-30	10:47:00	0
2009-04-30	10:48:00	0
2009-04-30	10:49:00	0
2009-04-30	10:50:00	0
2009-04-30	10:51:00	0
2009-04-30	10:52:00	0
2009-04-30	10:53:00	0
2009-04-30	10:54:00	0
2009-04-30	10:55:00	0
2009-04-30	10:56:00	0
2009-04-30	10:57:00	0
2009-04-30	10:58:00	0
2009-04-30	10:59:00	0
2009-04-30	11:00:00	0
2009-04-30	11:01:00	0
2009-04-30	11:02:00	0
2009-04-30	11:03:00	0
2009-04-30	11:04:00	0
2009-04-30	11:05:00	0
2009-04-30	11:06:00	0
2009-04-30	11:07:00	0
2009-04-30	11:08:00	0
2009-04-30	11:09:00	0
2009-04-30	11:10:00	0
2009-04-30	11:11:00	0
2009-04-30	11:12:00	0
2009-04-30	11:13:00	0
2009-04-30	11:14:00	0
2009-04-30	11:15:00	0
2009-04-30	11:16:00	0
2009-04-30	11:17:00	0
2009-04-30	11:18:00	0
2009-04-30	11:19:00	0
2009-04-30	11:20:00	0
2009-04-30	11:21:00	0
2009-04-30	11:22:00	0
2009-04-30	11:23:00	0
2009-04-30	11:24:00	0
2009-04-30	11:25:00	0
2009-04-30	11:26:00	0
2009-04-30	11:27:00	0
2009-04-30	11:28:00	0
2009-04-30	11:29:00	0
2009-04-30	11:30:00	0
2009-04-30	11:31:00	0
2009-04-30	11:32:00	0
2009-04-30	11:33:00	0
2009-04-30	11:34:00	0
2009-04-30	11:35:00	0
2009-04-30	11:36:00	0
2009-04-30	11:37:00	0
2009-04-30	11:38:00	0
2009-04-30	11:39:00	0
2009-04-30	11:40:00	0
2009-04-30	11:41:00	0
2009-04-30	11:42:00	0
2009-04-30	11:43:00	0
2009-04-30	11:44:00	0
2009-04-30	11:45:00	0
2009-04-30	11:46:00	0
2009-04-30	11:47:00	0
2009-04-30	11:48:00	0
2009-04-30	11:49:00	0
2009-04-30	11:50:00	0
2009-04-30	11:51:00	0
2009-04-30	11:52:00	0
2009-04-30	11:53:00	0
2009-04-30	11:54:00	0
2009-04-30	11:55:00	0
2009-04-30	11:56:00	0
2009-04-30	11:57:00	0
2009-04-30	11:58:00	0
2009-04-30	11:59:00	0
2009-04-30	12:00:00	0
2009-04-30	12:01:00	0
2009-04-30	12:02:00	0
2009-04-30	12:03:00	0
2009-04-30	12:04:00	0
2009-04-30	12:05:00	0
2009-04-30	12:06:00	0
2009-04-30	12:07:00	0
2009-04-30	12:08:00	0
2009-04-30	12:09:00	0
2009-04-30	12:10:00	0
2009-04-30	12:11:00	0
2009-04-30	12:12:00	0
2009-04-30	12:13:00	0
2009-04-30	12:14:00	0
2009-04-30	12:15:00	0
2009-04-30	12:16:00	0
2009-04-30	12:17:00	0
2009-04-30	12:18:00	0
2009-04-30	12:19:00	0
2009-04-30	12:20:00	0
2009-04-30	12:21:00	0
2009-04-30	12:22:00	0
2009-04-30	12:23:00	0
2009-04-30	12:24:00	0
2009-04-30	12:25:00	0
2009-04-30	12:26:00	0
2009-04-30	12:27:00	0
2009-04-30	12:28:00	0
2009-04-30	12:29:00	0
2009-04-30	12:30:00	0
2009-04-30	12:31:00	0
2009-04-30	12:32:00	0
2009-04-30	12:33:00	0
2009-04-30	12:34:00	0
2009-04-30	12:35:00	0
2009-04-30	12:36:00	0
2009-04-30	12:37:00	0
2009-04-30	12:38:00	0
2009-04-30	12:39:00	0
2009-04-30	12:40:00	0
2009-04-30	12:41:00	0
2009-04-30	12:42:00	0
2009-04-30	12:43:00	0
2009-04-30	12:44:00	0
2009-04-30	12:45:00	0
2009-04-30	12:46:00	0
2009-04-30	12:47:00	0
2009-04-30	12:48:00	0
2009-04-30	12:49:00	0
2009-04-30	12:50:00	0
2009-04-30	12:51:00	0
2009-04-30	12:52:00	0
2009-04-30	12:53:00	0
2009-04-30	12:54:00	0
2009-04-30	12:55:00	0
2009-04-30	12:56:00	0
2009-04-30	12:57:00	0
2009-04-30	12:58:00	0
2009-04-30	12:59:00	0
2009-04-30	13:00:00	0
2009-04-30	13:01:00	0
2009-04-30	13:02:00	0
2009-04-30	13:03:00	0
2009-04-30	13:04:00	0
2009-04-30	13:05:00	0
2009-04-30	13:06:00	0
2009-04-30	13:07:00	0
2009-04-30	13:08:00	0
2009-04-30	13:09:00	0
2009-04-30	13:10:00	0
2009-04-30	13:11:00	0
2009-04-30	13:12:00	0
2009-04-30	13:13:00	0
2009-04-30	13:14:00	0
2009-04-30	13:15:00	0
2009-04-30	13:16:00	0
2009-04-30	13:17:00	0
2009-04-30	13:18:00	0
2009-04-30	13:19:00	0
2009-04-30	13:20:00	0
2009-04-30	13:21:00	0
2009-04-30	13:22:00	0
2009-04-30	13:23:00	0
2009-04-30	13:24:00	0
2009-04-30	13:25:00	0
2009-04-30	13:26:00	0
2009-04-30	13:27:00	0
2009-04-30	13:28:00	0
2009-04-30	13:29:00	0
2009-04-30	13:30:00	0
2009-04-30	13:31:00	0
2009-04-30	13:32:00	0
2009-04-30	13:33:00	0
2009-04-30	13:34:00	0
2009-04-30	13:35:00	0
2009-04-30	13:36:00	0
2009-04-30	13:37:00	0
2009-04-30	13:38:00	0
2009-04-30	13:39:00	0
2009-04-30	13:40:00	0
2009-04-30	13:41:00	0
2009-04-30	13:42:00	0
2009-04-30	13:43:00	0
2009-04-30	13:44:00	0
2009-04-30	13:45:00	0
2009-04-30	13:46:00	0
2009-04-30	13:47:00	0
2009-04-30	13:48:00	0
2009-04-30	13:49:00	0
2009-04-30	13:50:00	0
2009-04-30	13:51:00	0
2009-04-30	13:52:00	0
2009-04-30	13:53:00	0
2009-04-30	13:54:00	0
2009-04-30	13:55:00	0
2009-04-30	13:56:00	0
2009-04-30	13:57:00	0
2009-04-30	13:58:00	0
2009-04-30	13:59:00	0
2009-04-30	14:00:00	0
2009-04-30	14:01:00	0
2009-04-30	14:02:00	0
2009-04-30	14:03:00	0
2009-04-30	14:04:00	0
2009-04-30	14:05:00	0
2009-04-30	14:06:00	0
2009-04-30	14:07:00	0
2009-04-30	14:08:00	0
2009-04-30	14:09:00	0
2009-04-30	14:10:00	0
2009-04-30	14:11:00	0
2009-04-30	14:12:00	0
2009-04-30	14:13:00	0
2009-04-30	14:14:00	0
2009-04-30	14:15:00	0
2009-04-30	14:16:00	0
2009-04-30	14:17:00	0
2009-04-30	14:18:00	0
2009-04-30	14:19:00	0
2009-04-30	14:20:00	0
2009-04-30	14:21:00	0
2009-04-30	14:22:00	0
2009-04-30	14:23:00	0
2009-04-30	14:24:00	0
2009-04-30	14:25:00	0
2009-04-30	14:26:00	0
2009-04-30	14:27:00	0
2009-04-30	14:28:00	0
2009-04-30	14:29:00	0
2009-04-30	14:30:00	0
2009-04-30	14:31:00	0
2009-04-30	14:32:00	0
2009-04-30	14:33:00	0
2009-04-30	14:34:00	0
2009-04-30	14:35:00	0
2009-04-30	14:36:00	0
2009-04-30	14:37:00	0
2009-04-30	14:38:00	0
2009-04-30	14:39:00	0
2009-04-30	14:40:00	0
2009-04-30	14:41:00	0
2009-04-30	14:42:00	0
2009-04-30	14:43:00	0
2009-04-30	14:44:00	0
2009-04-30	14:45:00	0
2009-04-30	14:46:00	0
2009-04-30	14:47:00	0
2009-04-30	14:48:00	0
2009-04-30	14:49:00	0
2009-04-30	14:50:00	0
2009-04-30	14:51:00	0
2009-04-30	14:52:00	0
2009-04-30	14:53:00	0
2009-04-30	14:54:00	0
2009-04-30	14:55:00	0
2009-04-30	14:56:00	0
2009-04-30	14:57:00	0
2009-04-30	14:58:00	0
2009-04-30	14:59:00	0
2009-04-30	15:00:00	0
2009-04-30	15:01:00	0
2009-04-30	15:02:00	0
2009-04-30	15:03:00	0
2009-04-30	15:04:00	0
2009-04-30	15:05:00	0
2009-04-30	15:06:00	0
2009-04-30	15:07:00	0
2009-04-30	15:08:00	0
2009-04-30	15:09:00	0
2009-04-30	15:10:00	0
2009-04-30	15:11:00	0
2009-04-30	15:12:00	0
2009-04-30	15:13:00	0
2009-04-30	15:14:00	0
2009-04-30	15:15:00	0
2009-04-30	15:16:00	0
2009-04-30	15:17:00	0
2009-04-30	15:18:00	0
2009-04-30	15:19:00	0
2009-04-30	15:20:00	0
2009-04-30	15:21:00	0
2009-04-30	15:22:00	0
2009-04-30	15:23:00	0
2009-04-30	15:24:00	0
2009-04-30	15:25:00	0
2009-04-30	15:26:00	0
2009-04-30	15:27:00	0
2009-04-30	15:28:00	0
2009-04-30	15:29:00	0
2009-04-30	15:30:00	0
2009-04-30	15:31:00	0
2009-04-30	15:32:00	0
2009-04-30	15:33:00	0
2009-04-30	15:34:00	0
2009-04-30	15:35:00	0
2009-04-30	15:36:00	0
2009-04-30	15:37:00	0
2009-04-30	15:38:00	0
2009-04-30	15:39:00	0
2009-04-30	15:40:00	0
2009-04-30	15:41:00	0
2009-04-30	15:42:00	0
2009-04-30	15:43:00	0
2009-04-30	15:44:00	0
2009-04-30	15:45:00	0
2009-04-30	15:46:00	0
2009-04-30	15:47:00	0
2009-04-30	15:48:00	0
2009-04-30	15:49:00	0
2009-04-30	15:50:00	0
2009-04-30	15:51:00	0
2009-04-30	15:52:00	0
2009-04-30	15:53:00	0
2009-04-30	15:54:00	0
2009-04-30	15:55:00	0
2009-04-30	15:56:00	0
2009-04-30	15:57:00	0
2009-04-30	15:58:00	0
2009-04-30	15:59:00	0
2009-04-30	16:00:00	0
2009-04-30	16:01:00	0
2009-04-30	16:02:00	0
2009-04-30	16:03:00	0
2009-04-30	16:04:00	0
2009-04-30	16:05:00	0
2009-04-30	16:06:00	0
2009-04-30	16:07:00	0
2009-04-30	16:08:00	0
2009-04-30	16:09:00	0
2009-04-30	16:10:00	0
2009-04-30	16:11:00	0
2009-04-30	16:12:00	0
2009-04-30	16:13:00	0
2009-04-30	16:14:00	0
2009-04-30	16:15:00	0
2009-04-30	16:16:00	0
2009-04-30	16:17:00	0
2009-04-30	16:18:00	0
2009-04-30	16:19:00	0
2009-04-30	16:20:00	0
2009-04-30	16:21:00	0
2009-04-30	16:22:00	0
2009-04-30	16:23:00	0
2009-04-30	16:24:00	0
2009-04-30	16:25:00	0
2009-04-30	16:26:00	0
2009-04-30	16:27:00	0
2009-04-30	16:28:00	0
2009-04-30	16:29:00	0
2009-04-30	16:30:00	0
2009-04-30	16:31:00	0
2009-04-30	16:32:00	0
2009-04-30	16:33:00	0
2009-04-30	16:34:00	0
2009-04-30	16:35:00	0
2009-04-30	16:36:00	0
2009-04-30	16:37:00	0
2009-04-30	16:38:00	0
2009-04-30	16:39:00	0
2009-04-30	16:40:00	0
2009-04-30	16:41:00	0
2009-04-30	16:42:00	0
2009-04-30	16:43:00	0
2009-04-30	16:44:00	0
2009-04-30	16:45:00	0
2009-04-30	16:46:00	0
2009-04-30	16:47:00	0
2009-04-30	16:48:00	0
2009-04-30	16:49:00	0
2009-04-30	16:50:00	0
2009-04-30	16:51:00	0
2009-04-30	16:52:00	0
2009-04-30	16:53:00	0
2009-04-30	16:54:00	0
2009-04-30	16:55:00	0
2009-04-30	16:56:00	0
2009-04-30	16:57:00	0
2009-04-30	16:58:00	0
2009-04-30	16:59:00	0
2009-04-30	17:00:00	0
2009-04-30	17:01:00	0
2009-04-30	17:02:00	0
2009-04-30	17:03:00	0
2009-04-30	17:04:00	0
2009-04-30	17:05:00	0
2009-04-30	17:06:00	0
2009-04-30	17:07:00	0
2009-04-30	17:08:00	0
2009-04-30	17:09:00	0
2009-04-30	17:10:00	0
2009-04-30	17:11:00	0
2009-04-30	17:12:00	0
2009-04-30	17:13:00	0
2009-04-30	17:14:00	0
2009-04-30	17:15:00	0
2009-04-30	17:16:00	0
2009-04-30	17:17:00	0
2009-04-30	17:18:00	0
2009-04-30	17:19:00	0
2009-04-30	17:20:00	0
2009-04-30	17:21:00	0
2009-04-30	17:22:00	0
2009-04-30	17:23:00	0
2009-04-30	17:24:00	0
2009-04-30	17:25:00	0
2009-04-30	17:26:00	0
2009-04-30	17:27:00	0
2009-04-30	17:28:00	0
2009-04-30	17:29:00	0
2009-04-30	17:30:00	0
2009-04-30	17:31:00	0
2009-04-30	17:32:00	0
2009-04-30	17:33:00	0
2009-04-30	17:34:00	0
2009-04-30	17:35:00	0
2009-04-30	17:36:00	0
2009-04-30	17:37:00	0
2009-04-30	17:38:00	0
2009-04-30	17:39:00	0
2009-04-30	17:40:00	0
2009-04-30	17:41:00	0
2009-04-30	17:42:00	0
2009-04-30	17:43:00	0
2009-04-30	17:44:00	0
2009-04-30	17:45:00	0
2009-04-30	17:46:00	0
2009-04-30	17:47:00	0
2009-04-30	17:48:00	0
2009-04-30	17:49:00	0
2009-04-30	17:50:00	0
2009-04-30	17:51:00	0
2009-04-30	17:52:00	0
2009-04-30	17:53:00	0
2009-04-30	17:54:00	0
2009-04-30	17:55:00	0
2009-04-30	17:56:00	0
2009-04-30	17:57:00	0
2009-04-30	17:58:00	0
2009-04-30	17:59:00	0
2009-04-30	18:00:00	0	M
2009-04-30	18:01:00	5
2009-04-30	18:02:00	0
2009-04-30	18:03:00	25
2009-04-30	18:04:00	0
2009-04-30	18:05:00	0
2009-04-30	18:06:00	0
2009-04-30	18:07:00	0
2009-04-30	18:08:00	5
2009-04-30	18:09:00	0
2009-04-30	18:10:00	25
2009-04-30	18:11:00	0
2009-04-30	18:12:00	0
2009-04-30	18:13:00	5
2009-04-30	18:14:00	317
2009-04-30	18:15:00	15
2009-04-30	18:16:00	723
2009-04-30	18:17:00	806
2009-04-30	18:18:00	357
2009-04-30	18:19:00	25
2009-04-30	18:20:00	30
2009-04-30	18:21:00	15
2009-04-30	18:22:00	20
2009-04-30	18:23:00	15
2009-04-30	18:24:00	56
2009-04-30	18:25:00	15
2009-04-30	18:26:00	0
2009-04-30	18:27:00	10
2009-04-30	18:28:00	0
2009-04-30	18:29:00	5
2009-04-30	18:30:00	0
2009-04-30	18:31:00	0
2009-04-30	18:32:00	15
2009-04-30	18:33:00	10
2009-04-30	18:34:00	41
2009-04-30	18:35:00	5
2009-04-30	18:36:00	565
2009-04-30	18:37:00	442
2009-04-30	18:38:00	299
2009-04-30	18:39:00	262
2009-04-30	18:40:00	205
2009-04-30	18:41:00	0
2009-04-30	18:42:00	693
2009-04-30	18:43:00	197
2009-04-30	18:44:00	476
2009-04-30	18:45:00	408
2009-04-30	18:46:00	740
2009-04-30	18:47:00	578
2009-04-30	18:48:00	271
2009-04-30	18:49:00	20
2009-04-30	18:50:00	5
2009-04-30	18:51:00	317
2009-04-30	18:52:00	346
2009-04-30	18:53:00	254
2009-04-30	18:54:00	213
2009-04-30	18:55:00	308
2009-04-30	18:56:00	0
2009-04-30	18:57:00	634
2009-04-30	18:58:00	552
2009-04-30	18:59:00	525
2009-04-30	19:00:00	5
2009-04-30	19:01:00	10
2009-04-30	19:02:00	5
2009-04-30	19:03:00	51
2009-04-30	19:04:00	30
2009-04-30	19:05:00	271
2009-04-30	19:06:00	5
2009-04-30	19:07:00	0
2009-04-30	19:08:00	420
2009-04-30	19:09:00	66
2009-04-30	19:10:00	317
2009-04-30	19:11:00	280
2009-04-30	19:12:00	51
2009-04-30	19:13:00	25
2009-04-30	19:14:00	121
2009-04-30	19:15:00	290
2009-04-30	19:16:00	230
2009-04-30	19:17:00	121
2009-04-30	19:18:00	121
2009-04-30	19:19:00	740
2009-04-30	19:20:00	377
2009-04-30	19:21:00	0
2009-04-30	19:22:00	78
2009-04-30	19:23:00	20
2009-04-30	19:24:00	0
2009-04-30	19:25:00	970
2009-04-30	19:26:00	408
2009-04-30	19:27:00	115
2009-04-30	19:28:00	0
2009-04-30	19:29:00	0
2009-04-30	19:30:00	0
2009-04-30	19:31:00	5
2009-04-30	19:32:00	10
2009-04-30	19:33:00	238
2009-04-30	19:34:00	408
2009-04-30	19:35:00	0
2009-04-30	19:36:00	0
2009-04-30	19:37:00	0
2009-04-30	19:38:00	10
2009-04-30	19:39:00	0
2009-04-30	19:40:00	61
2009-04-30	19:41:00	0
2009-04-30	19:42:00	246
2009-04-30	19:43:00	0
2009-04-30	19:44:00	10
2009-04-30	19:45:00	0
2009-04-30	19:46:00	25
2009-04-30	19:47:00	15
2009-04-30	19:48:00	25
2009-04-30	19:49:00	0
2009-04-30	19:50:00	109
2009-04-30	19:51:00	0
2009-04-30	19:52:00	0
2009-04-30	19:53:00	0
2009-04-30	19:54:00	10
2009-04-30	19:55:00	0
2009-04-30	19:56:00	0
2009-04-30	19:57:00	0
2009-04-30	19:58:00	0
2009-04-30	19:59:00	0
2009-04-30	20:00:00	0
2009-04-30	20:01:00	154
2009-04-30	20:02:00	357
2009-04-30	20:03:00	190
2009-04-30	20:04:00	262
2009-04-30	20:05:00	90
2009-04-30	20:06:00	51
2009-04-30	20:07:00	0
2009-04-30	20:08:00	0
2009-04-30	20:09:00	5
2009-04-30	20:10:00	0
2009-04-30	20:11:00	0
2009-04-30	20:12:00	0
2009-04-30	20:13:00	0
2009-04-30	20:14:00	0
2009-04-30	20:15:00	0
2009-04-30	20:16:00	0
2009-04-30	20:17:00	0
2009-04-30	20:18:00	0
2009-04-30	20:19:00	0
2009-04-30	20:20:00	0
2009-04-30	20:21:00	0
2009-04-30	20:22:00	0
2009-04-30	20:23:00	0
2009-04-30	20:24:00	0
2009-04-30	20:25:00	20
2009-04-30	20:26:00	15
2009-04-30	20:27:00	97
2009-04-30	20:28:00	10
2009-04-30	20:29:00	51
2009-04-30	20:30:00	25
2009-04-30	20:31:00	36
2009-04-30	20:32:00	20
2009-04-30	20:33:00	213
2009-04-30	20:34:00	0
2009-04-30	20:35:00	0
2009-04-30	20:36:00	0
2009-04-30	20:37:00	0
2009-04-30	20:38:00	0
2009-04-30	20:39:00	0
2009-04-30	20:40:00	0
2009-04-30	20:41:00	30
2009-04-30	20:42:00	0
2009-04-30	20:43:00	0
2009-04-30	20:44:00	0
2009-04-30	20:45:00	0
2009-04-30	20:46:00	0
2009-04-30	20:47:00	0
2009-04-30	20:48:00	0
2009-04-30	20:49:00	0
2009-04-30	20:50:00	0
2009-04-30	20:51:00	0
2009-04-30	20:52:00	0
2009-04-30	20:53:00	0
2009-04-30	20:54:00	51
2009-04-30	20:55:00	0
2009-04-30	20:56:00	0
2009-04-30	20:57:00	0
2009-04-30	20:58:00	0
2009-04-30	20:59:00	0
2009-04-30	21:00:00	0
2009-04-30	21:01:00	0
2009-04-30	21:02:00	0
2009-04-30	21:03:00	0
2009-04-30	21:04:00	0
2009-04-30	21:05:00	0
2009-04-30	21:06:00	0
2009-04-30	21:07:00	10
2009-04-30	21:08:00	5
2009-04-30	21:09:00	0
2009-04-30	21:10:00	0
2009-04-30	21:11:00	0
2009-04-30	21:12:00	0
2009-04-30	21:13:00	0
2009-04-30	21:14:00	0
2009-04-30	21:15:00	0
2009-04-30	21:16:00	0
2009-04-30	21:17:00	0
2009-04-30	21:18:00	0
2009-04-30	21:19:00	1010
2009-04-30	21:20:00	397
2009-04-30	21:21:00	788
2009-04-30	21:22:00	605
2009-04-30	21:23:00	299
2009-04-30	21:24:00	176
2009-04-30	21:25:00	51
2009-04-30	21:26:00	5
2009-04-30	21:27:00	5
2009-04-30	21:28:00	0
2009-04-30	21:29:00	20
2009-04-30	21:30:00	51
2009-04-30	21:31:00	0
2009-04-30	21:32:00	10
2009-04-30	21:33:00	20
2009-04-30	21:34:00	30
2009-04-30	21:35:00	0
2009-04-30	21:36:00	0
2009-04-30	21:37:00	0
2009-04-30	21:38:00	0
2009-04-30	21:39:00	30
2009-04-30	21:40:00	20
2009-04-30	21:41:00	0
2009-04-30	21:42:00	0
2009-04-30	21:43:00	0
2009-04-30	21:44:00	0
2009-04-30	21:45:00	0
2009-04-30	21:46:00	0
2009-04-30	21:47:00	0
2009-04-30	21:48:00	0
2009-04-30	21:49:00	0
2009-04-30	21:50:00	0
2009-04-30	21:51:00	0
2009-04-30	21:52:00	0
2009-04-30	21:53:00	0
2009-04-30	21:54:00	0
2009-04-30	21:55:00	0
2009-04-30	21:56:00	0
2009-04-30	21:57:00	0
2009-04-30	21:58:00	0
2009-04-30	21:59:00	0
2009-04-30	22:00:00	0
2009-04-30	22:01:00	0
2009-04-30	22:02:00	0
2009-04-30	22:03:00	0
2009-04-30	22:04:00	0
2009-04-30	22:05:00	0
2009-04-30	22:06:00	0
2009-04-30	22:07:00	0
2009-04-30	22:08:00	0
2009-04-30	22:09:00	0
2009-04-30	22:10:00	0
2009-04-30	22:11:00	0
2009-04-30	22:12:00	51
2009-04-30	22:13:00	5
2009-04-30	22:14:00	10
2009-04-30	22:15:00	127
2009-04-30	22:16:00	30
2009-04-30	22:17:00	109
2009-04-30	22:18:00	299
2009-04-30	22:19:00	25
2009-04-30	22:20:00	25
2009-04-30	22:21:00	0
2009-04-30	22:22:00	0
2009-04-30	22:23:00	0
2009-04-30	22:24:00	0
2009-04-30	22:25:00	0
2009-04-30	22:26:00	0
2009-04-30	22:27:00	0
2009-04-30	22:28:00	0
2009-04-30	22:29:00	10
2009-04-30	22:30:00	0
2009-04-30	22:31:00	0
2009-04-30	22:32:00	0
2009-04-30	22:33:00	0
2009-04-30	22:34:00	10
2009-04-30	22:35:00	15
2009-04-30	22:36:00	0
2009-04-30	22:37:00	0
2009-04-30	22:38:00	0
2009-04-30	22:39:00	0
2009-04-30	22:40:00	0
2009-04-30	22:41:00	0
2009-04-30	22:42:00	0
2009-04-30	22:43:00	0
2009-04-30	22:44:00	0
2009-04-30	22:45:00	0
2009-04-30	22:46:00	0
2009-04-30	22:47:00	0
2009-04-30	22:48:00	0
2009-04-30	22:49:00	0
2009-04-30	22:50:00	0
2009-04-30	22:51:00	0
2009-04-30	22:52:00	0
2009-04-30	22:53:00	0
2009-04-30	22:54:00	0
2009-04-30	22:55:00	0
2009-04-30	22:56:00	20
2009-04-30	22:57:00	0
2009-04-30	22:58:00	0
2009-04-30	22:59:00	0
2009-04-30	23:00:00	0
2009-04-30	23:01:00	0
2009-04-30	23:02:00	0
2009-04-30	23:03:00	0
2009-04-30	23:04:00	0
2009-04-30	23:05:00	0
2009-04-30	23:06:00	30
2009-04-30	23:07:00	0
2009-04-30	23:08:00	0
2009-04-30	23:09:00	0
2009-04-30	23:10:00	0
2009-04-30	23:11:00	0
2009-04-30	23:12:00	0
2009-04-30	23:13:00	0
2009-04-30	23:14:00	0
2009-04-30	23:15:00	0
2009-04-30	23:16:00	0
2009-04-30	23:17:00	0
2009-04-30	23:18:00	0
2009-04-30	23:19:00	0
2009-04-30	23:20:00	0
2009-04-30	23:21:00	0
2009-04-30	23:22:00	0
2009-04-30	23:23:00	0
2009-04-30	23:24:00	0
2009-04-30	23:25:00	0
2009-04-30	23:26:00	0
2009-04-30	23:27:00	0
2009-04-30	23:28:00	0
2009-04-30	23:29:00	0
2009-04-30	23:30:00	0
2009-04-30	23:31:00	0
2009-04-30	23:32:00	0
2009-04-30	23:33:00	0
2009-04-30	23:34:00	0
2009-04-30	23:35:00	0
2009-04-30	23:36:00	0
2009-04-30	23:37:00	0
2009-04-30	23:38:00	0
2009-04-30	23:39:00	0
2009-04-30	23:40:00	0
2009-04-30	23:41:00	0
2009-04-30	23:42:00	0
2009-04-30	23:43:00	0
2009-04-30	23:44:00	0
2009-04-30	23:45:00	0
2009-04-30	23:46:00	0
2009-04-30	23:47:00	0
2009-04-30	23:48:00	84
2009-04-30	23:49:00	0
2009-04-30	23:50:00	254
2009-04-30	23:51:00	453
2009-04-30	23:52:00	605
2009-04-30	23:53:00	693
2009-04-30	23:54:00	552
2009-04-30	23:55:00	346
2009-04-30	23:56:00	0
2009-04-30	23:57:00	0
2009-04-30	23:58:00	0
2009-04-30	23:59:00	0
2009-05-01	00:00:00	0
2009-05-01	00:01:00	0
2009-05-01	00:02:00	0
2009-05-01	00:03:00	0
2009-05-01	00:04:00	0
2009-05-01	00:05:00	0
2009-05-01	00:06:00	0
2009-05-01	00:07:00	0
2009-05-01	00:08:00	0
2009-05-01	00:09:00	0
2009-05-01	00:10:00	0
2009-05-01	00:11:00	0
2009-05-01	00:12:00	0
2009-05-01	00:13:00	0
2009-05-01	00:14:00	0
2009-05-01	00:15:00	10
2009-05-01	00:16:00	0
2009-05-01	00:17:00	121
2009-05-01	00:18:00	0
2009-05-01	00:19:00	5
2009-05-01	00:20:00	0
2009-05-01	00:21:00	0
2009-05-01	00:22:00	0
2009-05-01	00:23:00	0
2009-05-01	00:24:00	0
2009-05-01	00:25:00	0
2009-05-01	00:26:00	0
2009-05-01	00:27:00	0
2009-05-01	00:28:00	0
2009-05-01	00:29:00	0
2009-05-01	00:30:00	0
2009-05-01	00:31:00	0
2009-05-01	00:32:00	0
2009-05-01	00:33:00	0
2009-05-01	00:34:00	0
2009-05-01	00:35:00	0
2009-05-01	00:36:00	5
2009-05-01	00:37:00	0
2009-05-01	00:38:00	0
2009-05-01	00:39:00	0
2009-05-01	00:40:00	0
2009-05-01	00:41:00	0
2009-05-01	00:42:00	0
2009-05-01	00:43:00	0
2009-05-01	00:44:00	0
2009-05-01	00:45:00	0
2009-05-01	00:46:00	0
2009-05-01	00:47:00	0
2009-05-01	00:48:00	5
2009-05-01	00:49:00	0
2009-05-01	00:50:00	0
2009-05-01	00:51:00	0
2009-05-01	00:52:00	0
2009-05-01	00:53:00	15
2009-05-01	00:54:00	0
2009-05-01	00:55:00	0
2009-05-01	00:56:00	0
2009-05-01	00:57:00	0
2009-05-01	00:58:00	0
2009-05-01	00:59:00	0
2009-05-01	01:00:00	0
2009-05-01	01:01:00	0
2009-05-01	01:02:00	0
2009-05-01	01:03:00	0
2009-05-01	01:04:00	0
2009-05-01	01:05:00	0
2009-05-01	01:06:00	0
2009-05-01	01:07:00	0
2009-05-01	01:08:00	51
2009-05-01	01:09:00	20
2009-05-01	01:10:00	56
2009-05-01	01:11:00	0
2009-05-01	01:12:00	0
2009-05-01	01:13:00	41
2009-05-01	01:14:00	0
2009-05-01	01:15:00	0
2009-05-01	01:16:00	0
2009-05-01	01:17:00	0
2009-05-01	01:18:00	0
2009-05-01	01:19:00	0
2009-05-01	01:20:00	0
2009-05-01	01:21:00	0
2009-05-01	01:22:00	0
2009-05-01	01:23:00	0
2009-05-01	01:24:00	0
2009-05-01	01:25:00	0
2009-05-01	01:26:00	0
2009-05-01	01:27:00	0
2009-05-01	01:28:00	0
2009-05-01	01:29:00	0
2009-05-01	01:30:00	0
2009-05-01	01:31:00	0
2009-05-01	01:32:00	0
2009-05-01	01:33:00	0
2009-05-01	01:34:00	0
2009-05-01	01:35:00	0
2009-05-01	01:36:00	0
2009-05-01	01:37:00	0
2009-05-01	01:38:00	0
2009-05-01	01:39:00	0
2009-05-01	01:40:00	0
2009-05-01	01:41:00	0
2009-05-01	01:42:00	0
2009-05-01	01:43:00	0
2009-05-01	01:44:00	0
2009-05-01	01:45:00	0
2009-05-01	01:46:00	0
2009-05-01	01:47:00	0
2009-05-01	01:48:00	0
2009-05-01	01:49:00	0
2009-05-01	01:50:00	0
2009-05-01	01:51:00	0
2009-05-01	01:52:00	0
2009-05-01	01:53:00	30
2009-05-01	01:54:00	15
2009-05-01	01:55:00	0
2009-05-01	01:56:00	0
2009-05-01	01:57:00	46
2009-05-01	01:58:00	0
2009-05-01	01:59:00	0
2009-05-01	02:00:00	0
2009-05-01	02:01:00	0
2009-05-01	02:02:00	0
2009-05-01	02:03:00	0
2009-05-01	02:04:00	0
2009-05-01	02:05:00	0
2009-05-01	02:06:00	0
2009-05-01	02:07:00	0
2009-05-01	02:08:00	0
2009-05-01	02:09:00	0
2009-05-01	02:10:00	0
2009-05-01	02:11:00	0
2009-05-01	02:12:00	0
2009-05-01	02:13:00	0
2009-05-01	02:14:00	0
2009-05-01	02:15:00	0
2009-05-01	02:16:00	0
2009-05-01	02:17:00	10
2009-05-01	02:18:00	56
2009-05-01	02:19:00	0
2009-05-01	02:20:00	0
2009-05-01	02:21:00	0
2009-05-01	02:22:00	0
2009-05-01	02:23:00	0
2009-05-01	02:24:00	0
2009-05-01	02:25:00	0
2009-05-01	02:26:00	0
2009-05-01	02:27:00	0
2009-05-01	02:28:00	0
2009-05-01	02:29:00	0
2009-05-01	02:30:00	0
2009-05-01	02:31:00	0
2009-05-01	02:32:00	0
2009-05-01	02:33:00	0
2009-05-01	02:34:00	5
2009-05-01	02:35:00	36
2009-05-01	02:36:00	0
2009-05-01	02:37:00	0
2009-05-01	02:38:00	0
2009-05-01	02:39:00	0
2009-05-01	02:40:00	0
2009-05-01	02:41:00	0
2009-05-01	02:42:00	0
2009-05-01	02:43:00	0
2009-05-01	02:44:00	0
2009-05-01	02:45:00	0
2009-05-01	02:46:00	0
2009-05-01	02:47:00	25
2009-05-01	02:48:00	0
2009-05-01	02:49:00	0
2009-05-01	02:50:00	0
2009-05-01	02:51:00	0
2009-05-01	02:52:00	0
2009-05-01	02:53:00	0
2009-05-01	02:54:00	0
2009-05-01	02:55:00	0
2009-05-01	02:56:00	0
2009-05-01	02:57:00	0
2009-05-01	02:58:00	0
2009-05-01	02:59:00	0
2009-05-01	03:00:00	0
2009-05-01	03:01:00	0
2009-05-01	03:02:00	0
2009-05-01	03:03:00	0
2009-05-01	03:04:00	0
2009-05-01	03:05:00	10
2009-05-01	03:06:00	15
2009-05-01	03:07:00	5
2009-05-01	03:08:00	0
2009-05-01	03:09:00	0
2009-05-01	03:10:00	20
2009-05-01	03:11:00	0
2009-05-01	03:12:00	66
2009-05-01	03:13:00	0
2009-05-01	03:14:00	25
2009-05-01	03:15:00	0
2009-05-01	03:16:00	0
2009-05-01	03:17:00	0
2009-05-01	03:18:00	0
2009-05-01	03:19:00	0
2009-05-01	03:20:00	0
2009-05-01	03:21:00	0
2009-05-01	03:22:00	0
2009-05-01	03:23:00	0
2009-05-01	03:24:00	0
2009-05-01	03:25:00	0
2009-05-01	03:26:00	0
2009-05-01	03:27:00	0
2009-05-01	03:28:00	0
2009-05-01	03:29:00	0
2009-05-01	03:30:00	0
2009-05-01	03:31:00	0
2009-05-01	03:32:00	66
2009-05-01	03:33:00	5
2009-05-01	03:34:00	0
2009-05-01	03:35:00	5
2009-05-01	03:36:00	0
2009-05-01	03:37:00	0
2009-05-01	03:38:00	0
2009-05-01	03:39:00	0
2009-05-01	03:40:00	0
2009-05-01	03:41:00	0
2009-05-01	03:42:00	0
2009-05-01	03:43:00	0
2009-05-01	03:44:00	0
2009-05-01	03:45:00	0
2009-05-01	03:46:00	0
2009-05-01	03:47:00	0
2009-05-01	03:48:00	51
2009-05-01	03:49:00	25
2009-05-01	03:50:00	0
2009-05-01	03:51:00	30
2009-05-01	03:52:00	127
2009-05-01	03:53:00	254
2009-05-01	03:54:00	72
2009-05-01	03:55:00	36
2009-05-01	03:56:00	103
2009-05-01	03:57:00	0
2009-05-01	03:58:00	0
2009-05-01	03:59:00	0
2009-05-01	04:00:00	0
2009-05-01	04:01:00	5
2009-05-01	04:02:00	0
2009-05-01	04:03:00	0
2009-05-01	04:04:00	0
2009-05-01	04:05:00	0
2009-05-01	04:06:00	0
2009-05-01	04:07:00	0
2009-05-01	04:08:00	0
2009-05-01	04:09:00	0
2009-05-01	04:10:00	0
2009-05-01	04:11:00	0
2009-05-01	04:12:00	0
2009-05-01	04:13:00	0
2009-05-01	04:14:00	0
2009-05-01	04:15:00	0
2009-05-01	04:16:00	0
2009-05-01	04:17:00	0
2009-05-01	04:18:00	0
2009-05-01	04:19:00	0
2009-05-01	04:20:00	0
2009-05-01	04:21:00	0
2009-05-01	04:22:00	0
2009-05-01	04:23:00	0
2009-05-01	04:24:00	0
2009-05-01	04:25:00	0
2009-05-01	04:26:00	0
2009-05-01	04:27:00	0
2009-05-01	04:28:00	0
2009-05-01	04:29:00	25
2009-05-01	04:30:00	0
2009-05-01	04:31:00	0
2009-05-01	04:32:00	0
2009-05-01	04:33:00	0
2009-05-01	04:34:00	0
2009-05-01	04:35:00	0
2009-05-01	04:36:00	0
2009-05-01	04:37:00	0
2009-05-01	04:38:00	0
2009-05-01	04:39:00	0
2009-05-01	04:40:00	0
2009-05-01	04:41:00	0
2009-05-01	04:42:00	0
2009-05-01	04:43:00	0
2009-05-01	04:44:00	0
2009-05-01	04:45:00	0
2009-05-01	04:46:00	0
2009-05-01	04:47:00	0
2009-05-01	04:48:00	0
2009-05-01	04:49:00	0
2009-05-01	04:50:00	0
2009-05-01	04:51:00	0
2009-05-01	04:52:00	0
2009-05-01	04:53:00	0
2009-05-01	04:54:00	0
2009-05-01	04:55:00	0
2009-05-01	04:56:00	0
2009-05-01	04:57:00	0
2009-05-01	04:58:00	0
2009-05-01	04:59:00	0
2009-05-01	05:00:00	0
2009-05-01	05:01:00	61
2009-05-01	05:02:00	0
2009-05-01	05:03:00	0
2009-05-01	05:04:00	10
2009-05-01	05:05:00	25
2009-05-01	05:06:00	90
2009-05-01	05:07:00	30
2009-05-01	05:08:00	0
2009-05-01	05:09:00	20
2009-05-01	05:10:00	420
2009-05-01	05:11:00	620
2009-05-01	05:12:00	525
2009-05-01	05:13:00	397
2009-05-01	05:14:00	346
2009-05-01	05:15:00	357
2009-05-01	05:16:00	756
2009-05-01	05:17:00	591
2009-05-01	05:18:00	756
2009-05-01	05:19:00	932
2009-05-01	05:20:00	578
2009-05-01	05:21:00	127
2009-05-01	05:22:00	317
2009-05-01	05:23:00	20
2009-05-01	05:24:00	36
2009-05-01	05:25:00	221
2009-05-01	05:26:00	213
2009-05-01	05:27:00	133
2009-05-01	05:28:00	51
2009-05-01	05:29:00	0
2009-05-01	05:30:00	0
2009-05-01	05:31:00	0
2009-05-01	05:32:00	0
2009-05-01	05:33:00	15
2009-05-01	05:34:00	0
2009-05-01	05:35:00	0
2009-05-01	05:36:00	0
2009-05-01	05:37:00	0
2009-05-01	05:38:00	0
2009-05-01	05:39:00	0
2009-05-01	05:40:00	0
2009-05-01	05:41:00	56
2009-05-01	05:42:00	51
2009-05-01	05:43:00	0
2009-05-01	05:44:00	66
2009-05-01	05:45:00	0
2009-05-01	05:46:00	0
2009-05-01	05:47:00	0
2009-05-01	05:48:00	51
2009-05-01	05:49:00	0
2009-05-01	05:50:00	0
2009-05-01	05:51:00	0
2009-05-01	05:52:00	0
2009-05-01	05:53:00	0
2009-05-01	05:54:00	0
2009-05-01	05:55:00	0
2009-05-01	05:56:00	0
2009-05-01	05:57:00	15
2009-05-01	05:58:00	0
2009-05-01	05:59:00	0
2009-05-01	06:00:00	0
2009-05-01	06:01:00	0
2009-05-01	06:02:00	0
2009-05-01	06:03:00	61
2009-05-01	06:04:00	97
2009-05-01	06:05:00	0
2009-05-01	06:06:00	0
2009-05-01	06:07:00	30
2009-05-01	06:08:00	72
2009-05-01	06:09:00	51
2009-05-01	06:10:00	84
2009-05-01	06:11:00	25
2009-05-01	06:12:00	0
2009-05-01	06:13:00	0
2009-05-01	06:14:00	46
2009-05-01	06:15:00	0
2009-05-01	06:16:00	0
2009-05-01	06:17:00	0
2009-05-01	06:18:00	0
2009-05-01	06:19:00	0
2009-05-01	06:20:00	0
2009-05-01	06:21:00	46
2009-05-01	06:22:00	46
2009-05-01	06:23:00	0
2009-05-01	06:24:00	0
2009-05-01	06:25:00	0
2009-05-01	06:26:00	0
2009-05-01	06:27:00	0
2009-05-01	06:28:00	0
2009-05-01	06:29:00	0
2009-05-01	06:30:00	20
2009-05-01	06:31:00	10
2009-05-01	06:32:00	0
2009-05-01	06:33:00	0
2009-05-01	06:34:00	0
2009-05-01	06:35:00	0
2009-05-01	06:36:00	0
2009-05-01	06:37:00	0
2009-05-01	06:38:00	0
2009-05-01	06:39:00	0
2009-05-01	06:40:00	0
2009-05-01	06:41:00	0
2009-05-01	06:42:00	0
2009-05-01	06:43:00	0
2009-05-01	06:44:00	0
2009-05-01	06:45:00	0
2009-05-01	06:46:00	0
2009-05-01	06:47:00	0
2009-05-01	06:48:00	5
2009-05-01	06:49:00	0
2009-05-01	06:50:00	0
2009-05-01	06:51:00	0
2009-05-01	06:52:00	61
2009-05-01	06:53:00	0
2009-05-01	06:54:00	10
2009-05-01	06:55:00	109
2009-05-01	06:56:00	78
2009-05-01	06:57:00	46
2009-05-01	06:58:00	36
2009-05-01	06:59:00	115
2009-05-01	07:00:00	377
2009-05-01	07:01:00	620
2009-05-01	07:02:00	213
2009-05-01	07:03:00	678
2009-05-01	07:04:00	634
2009-05-01	07:05:00	662
2009-05-01	07:06:00	708
2009-05-01	07:07:00	121
2009-05-01	07:08:00	0
2009-05-01	07:09:00	115
2009-05-01	07:10:00	552
2009-05-01	07:11:00	147
2009-05-01	07:12:00	0
2009-05-01	07:13:00	5
2009-05-01	07:14:00	109
2009-05-01	07:15:00	154
2009-05-01	07:16:00	756
2009-05-01	07:17:00	489
2009-05-01	07:18:00	20
2009-05-01	07:19:00	15
2009-05-01	07:20:00	15
2009-05-01	07:21:00	10
2009-05-01	07:22:00	5
2009-05-01	07:23:00	5
2009-05-01	07:24:00	10
2009-05-01	07:25:00	20
2009-05-01	07:26:00	0
2009-05-01	07:27:00	5
2009-05-01	07:28:00	10
2009-05-01	07:29:00	0
2009-05-01	07:30:00	10
2009-05-01	07:31:00	5
2009-05-01	07:32:00	0
2009-05-01	07:33:00	30
2009-05-01	07:34:00	10
2009-05-01	07:35:00	36
2009-05-01	07:36:00	41
2009-05-01	07:37:00	41
2009-05-01	07:38:00	5
2009-05-01	07:39:00	10
2009-05-01	07:40:00	115
2009-05-01	07:41:00	357
2009-05-01	07:42:00	708
2009-05-01	07:43:00	56
2009-05-01	07:44:00	51
2009-05-01	07:45:00	280
2009-05-01	07:46:00	0
2009-05-01	07:47:00	90
2009-05-01	07:48:00	36
2009-05-01	07:49:00	20
2009-05-01	07:50:00	66
2009-05-01	07:51:00	154
2009-05-01	07:52:00	501
2009-05-01	07:53:00	397
2009-05-01	07:54:00	238
2009-05-01	07:55:00	525
2009-05-01	07:56:00	346
2009-05-01	07:57:00	15
2009-05-01	07:58:00	0
2009-05-01	07:59:00	25
2009-05-01	08:00:00	46
2009-05-01	08:01:00	0
2009-05-01	08:02:00	30
2009-05-01	08:03:00	0
2009-05-01	08:04:00	0
2009-05-01	08:05:00	0
2009-05-01	08:06:00	0
2009-05-01	08:07:00	51
2009-05-01	08:08:00	36
2009-05-01	08:09:00	0
2009-05-01	08:10:00	501
2009-05-01	08:11:00	205
2009-05-01	08:12:00	246
2009-05-01	08:13:00	5
2009-05-01	08:14:00	15
2009-05-01	08:15:00	0
2009-05-01	08:16:00	0
2009-05-01	08:17:00	46
2009-05-01	08:18:00	66
2009-05-01	08:19:00	56
2009-05-01	08:20:00	30
2009-05-01	08:21:00	41
2009-05-01	08:22:00	0
2009-05-01	08:23:00	90
2009-05-01	08:24:00	0
2009-05-01	08:25:00	0
2009-05-01	08:26:00	0
2009-05-01	08:27:00	0
2009-05-01	08:28:00	0
2009-05-01	08:29:00	66
2009-05-01	08:30:00	20
2009-05-01	08:31:00	5
2009-05-01	08:32:00	20
2009-05-01	08:33:00	0
2009-05-01	08:34:00	0
2009-05-01	08:35:00	0
2009-05-01	08:36:00	15
2009-05-01	08:37:00	0
2009-05-01	08:38:00	0
2009-05-01	08:39:00	20
2009-05-01	08:40:00	290
2009-05-01	08:41:00	377
2009-05-01	08:42:00	97
2009-05-01	08:43:00	0
2009-05-01	08:44:00	20
2009-05-01	08:45:00	5
2009-05-01	08:46:00	36
2009-05-01	08:47:00	20
2009-05-01	08:48:00	109
2009-05-01	08:49:00	0
2009-05-01	08:50:00	0
2009-05-01	08:51:00	0
2009-05-01	08:52:00	41
2009-05-01	08:53:00	0
2009-05-01	08:54:00	0
2009-05-01	08:55:00	15
2009-05-01	08:56:00	36
2009-05-01	08:57:00	0
2009-05-01	08:58:00	20
2009-05-01	08:59:00	0
2009-05-01	09:00:00	30
2009-05-01	09:01:00	15
2009-05-01	09:02:00	30
2009-05-01	09:03:00	25
2009-05-01	09:04:00	5
2009-05-01	09:05:00	133
2009-05-01	09:06:00	183
2009-05-01	09:07:00	788
2009-05-01	09:08:00	565
[truncated: 19,611 more rows]

## Sheet: 5.14.09
Actogram, Copy Raw Data, All Days
Identity:	Mocha
Filename:	E:\Active Research Files\meloxicam titre canine\cases\mocha\mocha 5.14.09.AWC
Gender:	F
Age:	11
Height:	91.4 cm	36.0 in
Weight:	88.2 kg	194.4 lbs
Start Date:	14-May-2009 (Thu)
Start Time:	18:00:00
Interval:	1.00 mins
Date Stamp:	Time Stamp:	Activity Data:	Marker Press:
2009-05-14	00:00:00	0
2009-05-14	00:01:00	0
2009-05-14	00:02:00	0
2009-05-14	00:03:00	0
2009-05-14	00:04:00	0
2009-05-14	00:05:00	0
2009-05-14	00:06:00	0
2009-05-14	00:07:00	0
2009-05-14	00:08:00	0
2009-05-14	00:09:00	0
2009-05-14	00:10:00	0
2009-05-14	00:11:00	0
2009-05-14	00:12:00	0
2009-05-14	00:13:00	0
2009-05-14	00:14:00	0
2009-05-14	00:15:00	0
2009-05-14	00:16:00	0
2009-05-14	00:17:00	0
2009-05-14	00:18:00	0
2009-05-14	00:19:00	0
2009-05-14	00:20:00	0
2009-05-14	00:21:00	0
2009-05-14	00:22:00	0
2009-05-14	00:23:00	0
2009-05-14	00:24:00	0
2009-05-14	00:25:00	0
2009-05-14	00:26:00	0
2009-05-14	00:27:00	0
2009-05-14	00:28:00	0
2009-05-14	00:29:00	0
2009-05-14	00:30:00	0
2009-05-14	00:31:00	0
2009-05-14	00:32:00	0
2009-05-14	00:33:00	0
2009-05-14	00:34:00	0
2009-05-14	00:35:00	0
2009-05-14	00:36:00	0
2009-05-14	00:37:00	0
2009-05-14	00:38:00	0
2009-05-14	00:39:00	0
2009-05-14	00:40:00	0
2009-05-14	00:41:00	0
2009-05-14	00:42:00	0
2009-05-14	00:43:00	0
2009-05-14	00:44:00	0
2009-05-14	00:45:00	0
2009-05-14	00:46:00	0
2009-05-14	00:47:00	0
2009-05-14	00:48:00	0
2009-05-14	00:49:00	0
2009-05-14	00:50:00	0
2009-05-14	00:51:00	0
2009-05-14	00:52:00	0
2009-05-14	00:53:00	0
2009-05-14	00:54:00	0
2009-05-14	00:55:00	0
2009-05-14	00:56:00	0
2009-05-14	00:57:00	0
2009-05-14	00:58:00	0
2009-05-14	00:59:00	0
2009-05-14	01:00:00	0
2009-05-14	01:01:00	0
2009-05-14	01:02:00	0
2009-05-14	01:03:00	0
2009-05-14	01:04:00	0
2009-05-14	01:05:00	0
2009-05-14	01:06:00	0
2009-05-14	01:07:00	0
2009-05-14	01:08:00	0
2009-05-14	01:09:00	0
2009-05-14	01:10:00	0
2009-05-14	01:11:00	0
2009-05-14	01:12:00	0
2009-05-14	01:13:00	0
2009-05-14	01:14:00	0
2009-05-14	01:15:00	0
2009-05-14	01:16:00	0
2009-05-14	01:17:00	0
2009-05-14	01:18:00	0
2009-05-14	01:19:00	0
2009-05-14	01:20:00	0
2009-05-14	01:21:00	0
2009-05-14	01:22:00	0
2009-05-14	01:23:00	0
2009-05-14	01:24:00	0
2009-05-14	01:25:00	0
2009-05-14	01:26:00	0
2009-05-14	01:27:00	0
2009-05-14	01:28:00	0
2009-05-14	01:29:00	0
2009-05-14	01:30:00	0
2009-05-14	01:31:00	0
2009-05-14	01:32:00	0
2009-05-14	01:33:00	0
2009-05-14	01:34:00	0
2009-05-14	01:35:00	0
2009-05-14	01:36:00	0
2009-05-14	01:37:00	0
2009-05-14	01:38:00	0
2009-05-14	01:39:00	0
2009-05-14	01:40:00	0
2009-05-14	01:41:00	0
2009-05-14	01:42:00	0
2009-05-14	01:43:00	0
2009-05-14	01:44:00	0
2009-05-14	01:45:00	0
2009-05-14	01:46:00	0
2009-05-14	01:47:00	0
2009-05-14	01:48:00	0
2009-05-14	01:49:00	0
2009-05-14	01:50:00	0
2009-05-14	01:51:00	0
2009-05-14	01:52:00	0
2009-05-14	01:53:00	0
2009-05-14	01:54:00	0
2009-05-14	01:55:00	0
2009-05-14	01:56:00	0
2009-05-14	01:57:00	0
2009-05-14	01:58:00	0
2009-05-14	01:59:00	0
2009-05-14	02:00:00	0
2009-05-14	02:01:00	0
2009-05-14	02:02:00	0
2009-05-14	02:03:00	0
2009-05-14	02:04:00	0
2009-05-14	02:05:00	0
2009-05-14	02:06:00	0
2009-05-14	02:07:00	0
2009-05-14	02:08:00	0
2009-05-14	02:09:00	0
2009-05-14	02:10:00	0
2009-05-14	02:11:00	0
2009-05-14	02:12:00	0
2009-05-14	02:13:00	0
2009-05-14	02:14:00	0
2009-05-14	02:15:00	0
2009-05-14	02:16:00	0
2009-05-14	02:17:00	0
2009-05-14	02:18:00	0
2009-05-14	02:19:00	0
2009-05-14	02:20:00	0
2009-05-14	02:21:00	0
2009-05-14	02:22:00	0
2009-05-14	02:23:00	0
2009-05-14	02:24:00	0
2009-05-14	02:25:00	0
2009-05-14	02:26:00	0
2009-05-14	02:27:00	0
2009-05-14	02:28:00	0
2009-05-14	02:29:00	0
2009-05-14	02:30:00	0
2009-05-14	02:31:00	0
2009-05-14	02:32:00	0
2009-05-14	02:33:00	0
2009-05-14	02:34:00	0
2009-05-14	02:35:00	0
2009-05-14	02:36:00	0
2009-05-14	02:37:00	0
2009-05-14	02:38:00	0
2009-05-14	02:39:00	0
2009-05-14	02:40:00	0
2009-05-14	02:41:00	0
2009-05-14	02:42:00	0
2009-05-14	02:43:00	0
2009-05-14	02:44:00	0
2009-05-14	02:45:00	0
2009-05-14	02:46:00	0
2009-05-14	02:47:00	0
2009-05-14	02:48:00	0
2009-05-14	02:49:00	0
2009-05-14	02:50:00	0
2009-05-14	02:51:00	0
2009-05-14	02:52:00	0
2009-05-14	02:53:00	0
2009-05-14	02:54:00	0
2009-05-14	02:55:00	0
2009-05-14	02:56:00	0
2009-05-14	02:57:00	0
2009-05-14	02:58:00	0
2009-05-14	02:59:00	0
2009-05-14	03:00:00	0
2009-05-14	03:01:00	0
2009-05-14	03:02:00	0
2009-05-14	03:03:00	0
2009-05-14	03:04:00	0
2009-05-14	03:05:00	0
2009-05-14	03:06:00	0
2009-05-14	03:07:00	0
2009-05-14	03:08:00	0
2009-05-14	03:09:00	0
2009-05-14	03:10:00	0
2009-05-14	03:11:00	0
2009-05-14	03:12:00	0
2009-05-14	03:13:00	0
2009-05-14	03:14:00	0
2009-05-14	03:15:00	0
2009-05-14	03:16:00	0
2009-05-14	03:17:00	0
2009-05-14	03:18:00	0
2009-05-14	03:19:00	0
2009-05-14	03:20:00	0
2009-05-14	03:21:00	0
2009-05-14	03:22:00	0
2009-05-14	03:23:00	0
2009-05-14	03:24:00	0
2009-05-14	03:25:00	0
2009-05-14	03:26:00	0
2009-05-14	03:27:00	0
2009-05-14	03:28:00	0
2009-05-14	03:29:00	0
2009-05-14	03:30:00	0
2009-05-14	03:31:00	0
2009-05-14	03:32:00	0
2009-05-14	03:33:00	0
2009-05-14	03:34:00	0
2009-05-14	03:35:00	0
2009-05-14	03:36:00	0
2009-05-14	03:37:00	0
2009-05-14	03:38:00	0
2009-05-14	03:39:00	0
2009-05-14	03:40:00	0
2009-05-14	03:41:00	0
2009-05-14	03:42:00	0
2009-05-14	03:43:00	0
2009-05-14	03:44:00	0
2009-05-14	03:45:00	0
2009-05-14	03:46:00	0
2009-05-14	03:47:00	0
2009-05-14	03:48:00	0
2009-05-14	03:49:00	0
2009-05-14	03:50:00	0
2009-05-14	03:51:00	0
2009-05-14	03:52:00	0
2009-05-14	03:53:00	0
2009-05-14	03:54:00	0
2009-05-14	03:55:00	0
2009-05-14	03:56:00	0
2009-05-14	03:57:00	0
2009-05-14	03:58:00	0
2009-05-14	03:59:00	0
2009-05-14	04:00:00	0
2009-05-14	04:01:00	0
2009-05-14	04:02:00	0
2009-05-14	04:03:00	0
2009-05-14	04:04:00	0
2009-05-14	04:05:00	0
2009-05-14	04:06:00	0
2009-05-14	04:07:00	0
2009-05-14	04:08:00	0
2009-05-14	04:09:00	0
2009-05-14	04:10:00	0
2009-05-14	04:11:00	0
2009-05-14	04:12:00	0
2009-05-14	04:13:00	0
2009-05-14	04:14:00	0
2009-05-14	04:15:00	0
2009-05-14	04:16:00	0
2009-05-14	04:17:00	0
2009-05-14	04:18:00	0
2009-05-14	04:19:00	0
2009-05-14	04:20:00	0
2009-05-14	04:21:00	0
2009-05-14	04:22:00	0
2009-05-14	04:23:00	0
2009-05-14	04:24:00	0
2009-05-14	04:25:00	0
2009-05-14	04:26:00	0
2009-05-14	04:27:00	0
2009-05-14	04:28:00	0
2009-05-14	04:29:00	0
2009-05-14	04:30:00	0
2009-05-14	04:31:00	0
2009-05-14	04:32:00	0
2009-05-14	04:33:00	0
2009-05-14	04:34:00	0
2009-05-14	04:35:00	0
2009-05-14	04:36:00	0
2009-05-14	04:37:00	0
2009-05-14	04:38:00	0
2009-05-14	04:39:00	0
2009-05-14	04:40:00	0
2009-05-14	04:41:00	0
2009-05-14	04:42:00	0
2009-05-14	04:43:00	0
2009-05-14	04:44:00	0
2009-05-14	04:45:00	0
2009-05-14	04:46:00	0
2009-05-14	04:47:00	0
2009-05-14	04:48:00	0
2009-05-14	04:49:00	0
2009-05-14	04:50:00	0
2009-05-14	04:51:00	0
2009-05-14	04:52:00	0
2009-05-14	04:53:00	0
2009-05-14	04:54:00	0
2009-05-14	04:55:00	0
2009-05-14	04:56:00	0
2009-05-14	04:57:00	0
2009-05-14	04:58:00	0
2009-05-14	04:59:00	0
2009-05-14	05:00:00	0
2009-05-14	05:01:00	0
2009-05-14	05:02:00	0
2009-05-14	05:03:00	0
2009-05-14	05:04:00	0
2009-05-14	05:05:00	0
2009-05-14	05:06:00	0
2009-05-14	05:07:00	0
2009-05-14	05:08:00	0
2009-05-14	05:09:00	0
2009-05-14	05:10:00	0
2009-05-14	05:11:00	0
2009-05-14	05:12:00	0
2009-05-14	05:13:00	0
2009-05-14	05:14:00	0
2009-05-14	05:15:00	0
2009-05-14	05:16:00	0
2009-05-14	05:17:00	0
2009-05-14	05:18:00	0
2009-05-14	05:19:00	0
2009-05-14	05:20:00	0
2009-05-14	05:21:00	0
2009-05-14	05:22:00	0
2009-05-14	05:23:00	0
2009-05-14	05:24:00	0
2009-05-14	05:25:00	0
2009-05-14	05:26:00	0
2009-05-14	05:27:00	0
2009-05-14	05:28:00	0
2009-05-14	05:29:00	0
2009-05-14	05:30:00	0
2009-05-14	05:31:00	0
2009-05-14	05:32:00	0
2009-05-14	05:33:00	0
2009-05-14	05:34:00	0
2009-05-14	05:35:00	0
2009-05-14	05:36:00	0
2009-05-14	05:37:00	0
2009-05-14	05:38:00	0
2009-05-14	05:39:00	0
2009-05-14	05:40:00	0
2009-05-14	05:41:00	0
2009-05-14	05:42:00	0
2009-05-14	05:43:00	0
2009-05-14	05:44:00	0
2009-05-14	05:45:00	0
2009-05-14	05:46:00	0
2009-05-14	05:47:00	0
2009-05-14	05:48:00	0
2009-05-14	05:49:00	0
2009-05-14	05:50:00	0
2009-05-14	05:51:00	0
2009-05-14	05:52:00	0
2009-05-14	05:53:00	0
2009-05-14	05:54:00	0
2009-05-14	05:55:00	0
2009-05-14	05:56:00	0
2009-05-14	05:57:00	0
2009-05-14	05:58:00	0
2009-05-14	05:59:00	0
2009-05-14	06:00:00	0
2009-05-14	06:01:00	0
2009-05-14	06:02:00	0
2009-05-14	06:03:00	0
2009-05-14	06:04:00	0
2009-05-14	06:05:00	0
2009-05-14	06:06:00	0
2009-05-14	06:07:00	0
2009-05-14	06:08:00	0
2009-05-14	06:09:00	0
2009-05-14	06:10:00	0
2009-05-14	06:11:00	0
2009-05-14	06:12:00	0
2009-05-14	06:13:00	0
2009-05-14	06:14:00	0
2009-05-14	06:15:00	0
2009-05-14	06:16:00	0
2009-05-14	06:17:00	0
2009-05-14	06:18:00	0
2009-05-14	06:19:00	0
2009-05-14	06:20:00	0
2009-05-14	06:21:00	0
2009-05-14	06:22:00	0
2009-05-14	06:23:00	0
2009-05-14	06:24:00	0
2009-05-14	06:25:00	0
2009-05-14	06:26:00	0
2009-05-14	06:27:00	0
2009-05-14	06:28:00	0
2009-05-14	06:29:00	0
2009-05-14	06:30:00	0
2009-05-14	06:31:00	0
2009-05-14	06:32:00	0
2009-05-14	06:33:00	0
2009-05-14	06:34:00	0
2009-05-14	06:35:00	0
2009-05-14	06:36:00	0
2009-05-14	06:37:00	0
2009-05-14	06:38:00	0
2009-05-14	06:39:00	0
2009-05-14	06:40:00	0
2009-05-14	06:41:00	0
2009-05-14	06:42:00	0
2009-05-14	06:43:00	0
2009-05-14	06:44:00	0
2009-05-14	06:45:00	0
2009-05-14	06:46:00	0
2009-05-14	06:47:00	0
2009-05-14	06:48:00	0
2009-05-14	06:49:00	0
2009-05-14	06:50:00	0
2009-05-14	06:51:00	0
2009-05-14	06:52:00	0
2009-05-14	06:53:00	0
2009-05-14	06:54:00	0
2009-05-14	06:55:00	0
2009-05-14	06:56:00	0
2009-05-14	06:57:00	0
2009-05-14	06:58:00	0
2009-05-14	06:59:00	0
2009-05-14	07:00:00	0
2009-05-14	07:01:00	0
2009-05-14	07:02:00	0
2009-05-14	07:03:00	0
2009-05-14	07:04:00	0
2009-05-14	07:05:00	0
2009-05-14	07:06:00	0
2009-05-14	07:07:00	0
2009-05-14	07:08:00	0
2009-05-14	07:09:00	0
2009-05-14	07:10:00	0
2009-05-14	07:11:00	0
2009-05-14	07:12:00	0
2009-05-14	07:13:00	0
2009-05-14	07:14:00	0
2009-05-14	07:15:00	0
2009-05-14	07:16:00	0
2009-05-14	07:17:00	0
2009-05-14	07:18:00	0
2009-05-14	07:19:00	0
2009-05-14	07:20:00	0
2009-05-14	07:21:00	0
2009-05-14	07:22:00	0
2009-05-14	07:23:00	0
2009-05-14	07:24:00	0
2009-05-14	07:25:00	0
2009-05-14	07:26:00	0
2009-05-14	07:27:00	0
2009-05-14	07:28:00	0
2009-05-14	07:29:00	0
2009-05-14	07:30:00	0
2009-05-14	07:31:00	0
2009-05-14	07:32:00	0
2009-05-14	07:33:00	0
2009-05-14	07:34:00	0
2009-05-14	07:35:00	0
2009-05-14	07:36:00	0
2009-05-14	07:37:00	0
2009-05-14	07:38:00	0
2009-05-14	07:39:00	0
2009-05-14	07:40:00	0
2009-05-14	07:41:00	0
2009-05-14	07:42:00	0
2009-05-14	07:43:00	0
2009-05-14	07:44:00	0
2009-05-14	07:45:00	0
2009-05-14	07:46:00	0
2009-05-14	07:47:00	0
2009-05-14	07:48:00	0
2009-05-14	07:49:00	0
2009-05-14	07:50:00	0
2009-05-14	07:51:00	0
2009-05-14	07:52:00	0
2009-05-14	07:53:00	0
2009-05-14	07:54:00	0
2009-05-14	07:55:00	0
2009-05-14	07:56:00	0
2009-05-14	07:57:00	0
2009-05-14	07:58:00	0
2009-05-14	07:59:00	0
2009-05-14	08:00:00	0
2009-05-14	08:01:00	0
2009-05-14	08:02:00	0
2009-05-14	08:03:00	0
2009-05-14	08:04:00	0
2009-05-14	08:05:00	0
2009-05-14	08:06:00	0
2009-05-14	08:07:00	0
2009-05-14	08:08:00	0
2009-05-14	08:09:00	0
2009-05-14	08:10:00	0
2009-05-14	08:11:00	0
2009-05-14	08:12:00	0
2009-05-14	08:13:00	0
2009-05-14	08:14:00	0
2009-05-14	08:15:00	0
2009-05-14	08:16:00	0
2009-05-14	08:17:00	0
2009-05-14	08:18:00	0
2009-05-14	08:19:00	0
2009-05-14	08:20:00	0
2009-05-14	08:21:00	0
2009-05-14	08:22:00	0
2009-05-14	08:23:00	0
2009-05-14	08:24:00	0
2009-05-14	08:25:00	0
2009-05-14	08:26:00	0
2009-05-14	08:27:00	0
2009-05-14	08:28:00	0
2009-05-14	08:29:00	0
2009-05-14	08:30:00	0
2009-05-14	08:31:00	0
2009-05-14	08:32:00	0
2009-05-14	08:33:00	0
2009-05-14	08:34:00	0
2009-05-14	08:35:00	0
2009-05-14	08:36:00	0
2009-05-14	08:37:00	0
2009-05-14	08:38:00	0
2009-05-14	08:39:00	0
2009-05-14	08:40:00	0
2009-05-14	08:41:00	0
2009-05-14	08:42:00	0
2009-05-14	08:43:00	0
2009-05-14	08:44:00	0
2009-05-14	08:45:00	0
2009-05-14	08:46:00	0
2009-05-14	08:47:00	0
2009-05-14	08:48:00	0
2009-05-14	08:49:00	0
2009-05-14	08:50:00	0
2009-05-14	08:51:00	0
2009-05-14	08:52:00	0
2009-05-14	08:53:00	0
2009-05-14	08:54:00	0
2009-05-14	08:55:00	0
2009-05-14	08:56:00	0
2009-05-14	08:57:00	0
2009-05-14	08:58:00	0
2009-05-14	08:59:00	0
2009-05-14	09:00:00	0
2009-05-14	09:01:00	0
2009-05-14	09:02:00	0
2009-05-14	09:03:00	0
2009-05-14	09:04:00	0
2009-05-14	09:05:00	0
2009-05-14	09:06:00	0
2009-05-14	09:07:00	0
2009-05-14	09:08:00	0
2009-05-14	09:09:00	0
2009-05-14	09:10:00	0
2009-05-14	09:11:00	0
2009-05-14	09:12:00	0
2009-05-14	09:13:00	0
2009-05-14	09:14:00	0
2009-05-14	09:15:00	0
2009-05-14	09:16:00	0
2009-05-14	09:17:00	0
2009-05-14	09:18:00	0
2009-05-14	09:19:00	0
2009-05-14	09:20:00	0
2009-05-14	09:21:00	0
2009-05-14	09:22:00	0
2009-05-14	09:23:00	0
2009-05-14	09:24:00	0
2009-05-14	09:25:00	0
2009-05-14	09:26:00	0
2009-05-14	09:27:00	0
2009-05-14	09:28:00	0
2009-05-14	09:29:00	0
2009-05-14	09:30:00	0
2009-05-14	09:31:00	0
2009-05-14	09:32:00	0
2009-05-14	09:33:00	0
2009-05-14	09:34:00	0
2009-05-14	09:35:00	0
2009-05-14	09:36:00	0
2009-05-14	09:37:00	0
2009-05-14	09:38:00	0
2009-05-14	09:39:00	0
2009-05-14	09:40:00	0
2009-05-14	09:41:00	0
2009-05-14	09:42:00	0
2009-05-14	09:43:00	0
2009-05-14	09:44:00	0
2009-05-14	09:45:00	0
2009-05-14	09:46:00	0
2009-05-14	09:47:00	0
2009-05-14	09:48:00	0
2009-05-14	09:49:00	0
2009-05-14	09:50:00	0
2009-05-14	09:51:00	0
2009-05-14	09:52:00	0
2009-05-14	09:53:00	0
2009-05-14	09:54:00	0
2009-05-14	09:55:00	0
2009-05-14	09:56:00	0
2009-05-14	09:57:00	0
2009-05-14	09:58:00	0
2009-05-14	09:59:00	0
2009-05-14	10:00:00	0
2009-05-14	10:01:00	0
2009-05-14	10:02:00	0
2009-05-14	10:03:00	0
2009-05-14	10:04:00	0
2009-05-14	10:05:00	0
2009-05-14	10:06:00	0
2009-05-14	10:07:00	0
2009-05-14	10:08:00	0
2009-05-14	10:09:00	0
2009-05-14	10:10:00	0
2009-05-14	10:11:00	0
2009-05-14	10:12:00	0
2009-05-14	10:13:00	0
2009-05-14	10:14:00	0
2009-05-14	10:15:00	0
2009-05-14	10:16:00	0
2009-05-14	10:17:00	0
2009-05-14	10:18:00	0
2009-05-14	10:19:00	0
2009-05-14	10:20:00	0
2009-05-14	10:21:00	0
2009-05-14	10:22:00	0
2009-05-14	10:23:00	0
2009-05-14	10:24:00	0
2009-05-14	10:25:00	0
2009-05-14	10:26:00	0
2009-05-14	10:27:00	0
2009-05-14	10:28:00	0
2009-05-14	10:29:00	0
2009-05-14	10:30:00	0
2009-05-14	10:31:00	0
2009-05-14	10:32:00	0
2009-05-14	10:33:00	0
2009-05-14	10:34:00	0
2009-05-14	10:35:00	0
2009-05-14	10:36:00	0
2009-05-14	10:37:00	0
2009-05-14	10:38:00	0
2009-05-14	10:39:00	0
2009-05-14	10:40:00	0
2009-05-14	10:41:00	0
2009-05-14	10:42:00	0
2009-05-14	10:43:00	0
2009-05-14	10:44:00	0
2009-05-14	10:45:00	0
2009-05-14	10:46:00	0
2009-05-14	10:47:00	0
2009-05-14	10:48:00	0
2009-05-14	10:49:00	0
2009-05-14	10:50:00	0
2009-05-14	10:51:00	0
2009-05-14	10:52:00	0
2009-05-14	10:53:00	0
2009-05-14	10:54:00	0
2009-05-14	10:55:00	0
2009-05-14	10:56:00	0
2009-05-14	10:57:00	0
2009-05-14	10:58:00	0
2009-05-14	10:59:00	0
2009-05-14	11:00:00	0
2009-05-14	11:01:00	0
2009-05-14	11:02:00	0
2009-05-14	11:03:00	0
2009-05-14	11:04:00	0
2009-05-14	11:05:00	0
2009-05-14	11:06:00	0
2009-05-14	11:07:00	0
2009-05-14	11:08:00	0
2009-05-14	11:09:00	0
2009-05-14	11:10:00	0
2009-05-14	11:11:00	0
2009-05-14	11:12:00	0
2009-05-14	11:13:00	0
2009-05-14	11:14:00	0
2009-05-14	11:15:00	0
2009-05-14	11:16:00	0
2009-05-14	11:17:00	0
2009-05-14	11:18:00	0
2009-05-14	11:19:00	0
2009-05-14	11:20:00	0
2009-05-14	11:21:00	0
2009-05-14	11:22:00	0
2009-05-14	11:23:00	0
2009-05-14	11:24:00	0
2009-05-14	11:25:00	0
2009-05-14	11:26:00	0
2009-05-14	11:27:00	0
2009-05-14	11:28:00	0
2009-05-14	11:29:00	0
2009-05-14	11:30:00	0
2009-05-14	11:31:00	0
2009-05-14	11:32:00	0
2009-05-14	11:33:00	0
2009-05-14	11:34:00	0
2009-05-14	11:35:00	0
2009-05-14	11:36:00	0
2009-05-14	11:37:00	0
2009-05-14	11:38:00	0
2009-05-14	11:39:00	0
2009-05-14	11:40:00	0
2009-05-14	11:41:00	0
2009-05-14	11:42:00	0
2009-05-14	11:43:00	0
2009-05-14	11:44:00	0
2009-05-14	11:45:00	0
2009-05-14	11:46:00	0
2009-05-14	11:47:00	0
2009-05-14	11:48:00	0
2009-05-14	11:49:00	0
2009-05-14	11:50:00	0
2009-05-14	11:51:00	0
2009-05-14	11:52:00	0
2009-05-14	11:53:00	0
2009-05-14	11:54:00	0
2009-05-14	11:55:00	0
2009-05-14	11:56:00	0
2009-05-14	11:57:00	0
2009-05-14	11:58:00	0
2009-05-14	11:59:00	0
2009-05-14	12:00:00	0
2009-05-14	12:01:00	0
2009-05-14	12:02:00	0
2009-05-14	12:03:00	0
2009-05-14	12:04:00	0
2009-05-14	12:05:00	0
2009-05-14	12:06:00	0
2009-05-14	12:07:00	0
2009-05-14	12:08:00	0
2009-05-14	12:09:00	0
2009-05-14	12:10:00	0
2009-05-14	12:11:00	0
2009-05-14	12:12:00	0
2009-05-14	12:13:00	0
2009-05-14	12:14:00	0
2009-05-14	12:15:00	0
2009-05-14	12:16:00	0
2009-05-14	12:17:00	0
2009-05-14	12:18:00	0
2009-05-14	12:19:00	0
2009-05-14	12:20:00	0
2009-05-14	12:21:00	0
2009-05-14	12:22:00	0
2009-05-14	12:23:00	0
2009-05-14	12:24:00	0
2009-05-14	12:25:00	0
2009-05-14	12:26:00	0
2009-05-14	12:27:00	0
2009-05-14	12:28:00	0
2009-05-14	12:29:00	0
2009-05-14	12:30:00	0
2009-05-14	12:31:00	0
2009-05-14	12:32:00	0
2009-05-14	12:33:00	0
2009-05-14	12:34:00	0
2009-05-14	12:35:00	0
2009-05-14	12:36:00	0
2009-05-14	12:37:00	0
2009-05-14	12:38:00	0
2009-05-14	12:39:00	0
2009-05-14	12:40:00	0
2009-05-14	12:41:00	0
2009-05-14	12:42:00	0
2009-05-14	12:43:00	0
2009-05-14	12:44:00	0
2009-05-14	12:45:00	0
2009-05-14	12:46:00	0
2009-05-14	12:47:00	0
2009-05-14	12:48:00	0
2009-05-14	12:49:00	0
2009-05-14	12:50:00	0
2009-05-14	12:51:00	0
2009-05-14	12:52:00	0
2009-05-14	12:53:00	0
2009-05-14	12:54:00	0
2009-05-14	12:55:00	0
2009-05-14	12:56:00	0
2009-05-14	12:57:00	0
2009-05-14	12:58:00	0
2009-05-14	12:59:00	0
2009-05-14	13:00:00	0
2009-05-14	13:01:00	0
2009-05-14	13:02:00	0
2009-05-14	13:03:00	0
2009-05-14	13:04:00	0
2009-05-14	13:05:00	0
2009-05-14	13:06:00	0
2009-05-14	13:07:00	0
2009-05-14	13:08:00	0
2009-05-14	13:09:00	0
2009-05-14	13:10:00	0
2009-05-14	13:11:00	0
2009-05-14	13:12:00	0
2009-05-14	13:13:00	0
2009-05-14	13:14:00	0
2009-05-14	13:15:00	0
2009-05-14	13:16:00	0
2009-05-14	13:17:00	0
2009-05-14	13:18:00	0
2009-05-14	13:19:00	0
2009-05-14	13:20:00	0
2009-05-14	13:21:00	0
2009-05-14	13:22:00	0
2009-05-14	13:23:00	0
2009-05-14	13:24:00	0
2009-05-14	13:25:00	0
2009-05-14	13:26:00	0
2009-05-14	13:27:00	0
2009-05-14	13:28:00	0
2009-05-14	13:29:00	0
2009-05-14	13:30:00	0
2009-05-14	13:31:00	0
2009-05-14	13:32:00	0
2009-05-14	13:33:00	0
2009-05-14	13:34:00	0
2009-05-14	13:35:00	0
2009-05-14	13:36:00	0
2009-05-14	13:37:00	0
2009-05-14	13:38:00	0
2009-05-14	13:39:00	0
2009-05-14	13:40:00	0
2009-05-14	13:41:00	0
2009-05-14	13:42:00	0
2009-05-14	13:43:00	0
2009-05-14	13:44:00	0
2009-05-14	13:45:00	0
2009-05-14	13:46:00	0
2009-05-14	13:47:00	0
2009-05-14	13:48:00	0
2009-05-14	13:49:00	0
2009-05-14	13:50:00	0
2009-05-14	13:51:00	0
2009-05-14	13:52:00	0
2009-05-14	13:53:00	0
2009-05-14	13:54:00	0
2009-05-14	13:55:00	0
2009-05-14	13:56:00	0
2009-05-14	13:57:00	0
2009-05-14	13:58:00	0
2009-05-14	13:59:00	0
2009-05-14	14:00:00	0
2009-05-14	14:01:00	0
2009-05-14	14:02:00	0
2009-05-14	14:03:00	0
2009-05-14	14:04:00	0
2009-05-14	14:05:00	0
2009-05-14	14:06:00	0
2009-05-14	14:07:00	0
2009-05-14	14:08:00	0
2009-05-14	14:09:00	0
2009-05-14	14:10:00	0
2009-05-14	14:11:00	0
2009-05-14	14:12:00	0
2009-05-14	14:13:00	0
2009-05-14	14:14:00	0
2009-05-14	14:15:00	0
2009-05-14	14:16:00	0
2009-05-14	14:17:00	0
2009-05-14	14:18:00	0
2009-05-14	14:19:00	0
2009-05-14	14:20:00	0
2009-05-14	14:21:00	0
2009-05-14	14:22:00	0
2009-05-14	14:23:00	0
2009-05-14	14:24:00	0
2009-05-14	14:25:00	0
2009-05-14	14:26:00	0
2009-05-14	14:27:00	0
2009-05-14	14:28:00	0
2009-05-14	14:29:00	0
2009-05-14	14:30:00	0
2009-05-14	14:31:00	0
2009-05-14	14:32:00	0
2009-05-14	14:33:00	0
2009-05-14	14:34:00	0
2009-05-14	14:35:00	0
2009-05-14	14:36:00	0
2009-05-14	14:37:00	0
2009-05-14	14:38:00	0
2009-05-14	14:39:00	0
2009-05-14	14:40:00	0
2009-05-14	14:41:00	0
2009-05-14	14:42:00	0
2009-05-14	14:43:00	0
2009-05-14	14:44:00	0
2009-05-14	14:45:00	0
2009-05-14	14:46:00	0
2009-05-14	14:47:00	0
2009-05-14	14:48:00	0
2009-05-14	14:49:00	0
2009-05-14	14:50:00	0
2009-05-14	14:51:00	0
2009-05-14	14:52:00	0
2009-05-14	14:53:00	0
2009-05-14	14:54:00	0
2009-05-14	14:55:00	0
2009-05-14	14:56:00	0
2009-05-14	14:57:00	0
2009-05-14	14:58:00	0
2009-05-14	14:59:00	0
2009-05-14	15:00:00	0
2009-05-14	15:01:00	0
2009-05-14	15:02:00	0
2009-05-14	15:03:00	0
2009-05-14	15:04:00	0
2009-05-14	15:05:00	0
2009-05-14	15:06:00	0
2009-05-14	15:07:00	0
2009-05-14	15:08:00	0
2009-05-14	15:09:00	0
2009-05-14	15:10:00	0
2009-05-14	15:11:00	0
2009-05-14	15:12:00	0
2009-05-14	15:13:00	0
2009-05-14	15:14:00	0
2009-05-14	15:15:00	0
2009-05-14	15:16:00	0
2009-05-14	15:17:00	0
2009-05-14	15:18:00	0
2009-05-14	15:19:00	0
2009-05-14	15:20:00	0
2009-05-14	15:21:00	0
2009-05-14	15:22:00	0
2009-05-14	15:23:00	0
2009-05-14	15:24:00	0
2009-05-14	15:25:00	0
2009-05-14	15:26:00	0
2009-05-14	15:27:00	0
2009-05-14	15:28:00	0
2009-05-14	15:29:00	0
2009-05-14	15:30:00	0
2009-05-14	15:31:00	0
2009-05-14	15:32:00	0
2009-05-14	15:33:00	0
2009-05-14	15:34:00	0
2009-05-14	15:35:00	0
2009-05-14	15:36:00	0
2009-05-14	15:37:00	0
2009-05-14	15:38:00	0
2009-05-14	15:39:00	0
2009-05-14	15:40:00	0
2009-05-14	15:41:00	0
2009-05-14	15:42:00	0
2009-05-14	15:43:00	0
2009-05-14	15:44:00	0
2009-05-14	15:45:00	0
2009-05-14	15:46:00	0
2009-05-14	15:47:00	0
2009-05-14	15:48:00	0
2009-05-14	15:49:00	0
2009-05-14	15:50:00	0
2009-05-14	15:51:00	0
2009-05-14	15:52:00	0
2009-05-14	15:53:00	0
2009-05-14	15:54:00	0
2009-05-14	15:55:00	0
2009-05-14	15:56:00	0
2009-05-14	15:57:00	0
2009-05-14	15:58:00	0
2009-05-14	15:59:00	0
2009-05-14	16:00:00	0
2009-05-14	16:01:00	0
2009-05-14	16:02:00	0
2009-05-14	16:03:00	0
2009-05-14	16:04:00	0
2009-05-14	16:05:00	0
2009-05-14	16:06:00	0
2009-05-14	16:07:00	0
2009-05-14	16:08:00	0
2009-05-14	16:09:00	0
2009-05-14	16:10:00	0
2009-05-14	16:11:00	0
2009-05-14	16:12:00	0
2009-05-14	16:13:00	0
2009-05-14	16:14:00	0
2009-05-14	16:15:00	0
2009-05-14	16:16:00	0
2009-05-14	16:17:00	0
2009-05-14	16:18:00	0
2009-05-14	16:19:00	0
2009-05-14	16:20:00	0
2009-05-14	16:21:00	0
2009-05-14	16:22:00	0
2009-05-14	16:23:00	0
2009-05-14	16:24:00	0
2009-05-14	16:25:00	0
2009-05-14	16:26:00	0
2009-05-14	16:27:00	0
2009-05-14	16:28:00	0
2009-05-14	16:29:00	0
2009-05-14	16:30:00	0
2009-05-14	16:31:00	0
2009-05-14	16:32:00	0
2009-05-14	16:33:00	0
2009-05-14	16:34:00	0
2009-05-14	16:35:00	0
2009-05-14	16:36:00	0
2009-05-14	16:37:00	0
2009-05-14	16:38:00	0
2009-05-14	16:39:00	0
2009-05-14	16:40:00	0
2009-05-14	16:41:00	0
2009-05-14	16:42:00	0
2009-05-14	16:43:00	0
2009-05-14	16:44:00	0
2009-05-14	16:45:00	0
2009-05-14	16:46:00	0
2009-05-14	16:47:00	0
2009-05-14	16:48:00	0
2009-05-14	16:49:00	0
2009-05-14	16:50:00	0
2009-05-14	16:51:00	0
2009-05-14	16:52:00	0
2009-05-14	16:53:00	0
2009-05-14	16:54:00	0
2009-05-14	16:55:00	0
2009-05-14	16:56:00	0
2009-05-14	16:57:00	0
2009-05-14	16:58:00	0
2009-05-14	16:59:00	0
2009-05-14	17:00:00	0
2009-05-14	17:01:00	0
2009-05-14	17:02:00	0
2009-05-14	17:03:00	0
2009-05-14	17:04:00	0
2009-05-14	17:05:00	0
2009-05-14	17:06:00	0
2009-05-14	17:07:00	0
2009-05-14	17:08:00	0
2009-05-14	17:09:00	0
2009-05-14	17:10:00	0
2009-05-14	17:11:00	0
2009-05-14	17:12:00	0
2009-05-14	17:13:00	0
2009-05-14	17:14:00	0
2009-05-14	17:15:00	0
2009-05-14	17:16:00	0
2009-05-14	17:17:00	0
2009-05-14	17:18:00	0
2009-05-14	17:19:00	0
2009-05-14	17:20:00	0
2009-05-14	17:21:00	0
2009-05-14	17:22:00	0
2009-05-14	17:23:00	0
2009-05-14	17:24:00	0
2009-05-14	17:25:00	0
2009-05-14	17:26:00	0
2009-05-14	17:27:00	0
2009-05-14	17:28:00	0
2009-05-14	17:29:00	0
2009-05-14	17:30:00	0
2009-05-14	17:31:00	0
2009-05-14	17:32:00	0
2009-05-14	17:33:00	0
2009-05-14	17:34:00	0
2009-05-14	17:35:00	0
2009-05-14	17:36:00	0
2009-05-14	17:37:00	0
2009-05-14	17:38:00	0
2009-05-14	17:39:00	0
2009-05-14	17:40:00	0
2009-05-14	17:41:00	0
2009-05-14	17:42:00	0
2009-05-14	17:43:00	0
2009-05-14	17:44:00	0
2009-05-14	17:45:00	0
2009-05-14	17:46:00	0
2009-05-14	17:47:00	0
2009-05-14	17:48:00	0
2009-05-14	17:49:00	0
2009-05-14	17:50:00	0
2009-05-14	17:51:00	0
2009-05-14	17:52:00	0
2009-05-14	17:53:00	0
2009-05-14	17:54:00	0
2009-05-14	17:55:00	0
2009-05-14	17:56:00	0
2009-05-14	17:57:00	0
2009-05-14	17:58:00	0
2009-05-14	17:59:00	0
2009-05-14	18:00:00	0	M
2009-05-14	18:01:00	78
2009-05-14	18:02:00	15
2009-05-14	18:03:00	0
2009-05-14	18:04:00	84
2009-05-14	18:05:00	10
2009-05-14	18:06:00	84
2009-05-14	18:07:00	0
2009-05-14	18:08:00	127
2009-05-14	18:09:00	78
2009-05-14	18:10:00	36
2009-05-14	18:11:00	90
2009-05-14	18:12:00	51
2009-05-14	18:13:00	46
2009-05-14	18:14:00	387
2009-05-14	18:15:00	525
2009-05-14	18:16:00	90
2009-05-14	18:17:00	30
2009-05-14	18:18:00	90
2009-05-14	18:19:00	10
2009-05-14	18:20:00	84
2009-05-14	18:21:00	154
2009-05-14	18:22:00	1093
2009-05-14	18:23:00	693
2009-05-14	18:24:00	367
2009-05-14	18:25:00	578
2009-05-14	18:26:00	538
2009-05-14	18:27:00	605
2009-05-14	18:28:00	10
2009-05-14	18:29:00	20
2009-05-14	18:30:00	15
2009-05-14	18:31:00	56
2009-05-14	18:32:00	431
2009-05-14	18:33:00	620
2009-05-14	18:34:00	772
2009-05-14	18:35:00	525
2009-05-14	18:36:00	453
2009-05-14	18:37:00	0
2009-05-14	18:38:00	97
2009-05-14	18:39:00	346
2009-05-14	18:40:00	1114
2009-05-14	18:41:00	708
2009-05-14	18:42:00	912
2009-05-14	18:43:00	453
2009-05-14	18:44:00	5
2009-05-14	18:45:00	0
2009-05-14	18:46:00	10
2009-05-14	18:47:00	30
2009-05-14	18:48:00	20
2009-05-14	18:49:00	5
2009-05-14	18:50:00	5
2009-05-14	18:51:00	36
2009-05-14	18:52:00	15
2009-05-14	18:53:00	5
2009-05-14	18:54:00	5
2009-05-14	18:55:00	10
2009-05-14	18:56:00	66
2009-05-14	18:57:00	78
2009-05-14	18:58:00	72
2009-05-14	18:59:00	0
2009-05-14	19:00:00	5
2009-05-14	19:01:00	238
2009-05-14	19:02:00	591
2009-05-14	19:03:00	513
2009-05-14	19:04:00	740
2009-05-14	19:05:00	788
2009-05-14	19:06:00	662
2009-05-14	19:07:00	538
2009-05-14	19:08:00	90
2009-05-14	19:09:00	254
2009-05-14	19:10:00	932
2009-05-14	19:11:00	788
2009-05-14	19:12:00	431
2009-05-14	19:13:00	140
2009-05-14	19:14:00	10
2009-05-14	19:15:00	0
2009-05-14	19:16:00	0
2009-05-14	19:17:00	0
2009-05-14	19:18:00	36
2009-05-14	19:19:00	25
2009-05-14	19:20:00	41
2009-05-14	19:21:00	25
2009-05-14	19:22:00	0
2009-05-14	19:23:00	0
2009-05-14	19:24:00	0
2009-05-14	19:25:00	51
2009-05-14	19:26:00	20
2009-05-14	19:27:00	290
2009-05-14	19:28:00	0
2009-05-14	19:29:00	0
2009-05-14	19:30:00	0
2009-05-14	19:31:00	0
2009-05-14	19:32:00	30
2009-05-14	19:33:00	0
2009-05-14	19:34:00	0
2009-05-14	19:35:00	0
2009-05-14	19:36:00	0
2009-05-14	19:37:00	66
2009-05-14	19:38:00	10
2009-05-14	19:39:00	41
2009-05-14	19:40:00	0
2009-05-14	19:41:00	0
2009-05-14	19:42:00	0
2009-05-14	19:43:00	0
2009-05-14	19:44:00	0
2009-05-14	19:45:00	0
2009-05-14	19:46:00	0
2009-05-14	19:47:00	0
2009-05-14	19:48:00	84
2009-05-14	19:49:00	51
2009-05-14	19:50:00	0
2009-05-14	19:51:00	0
2009-05-14	19:52:00	0
2009-05-14	19:53:00	5
2009-05-14	19:54:00	0
2009-05-14	19:55:00	0
2009-05-14	19:56:00	0
2009-05-14	19:57:00	0
2009-05-14	19:58:00	0
2009-05-14	19:59:00	0
2009-05-14	20:00:00	0
2009-05-14	20:01:00	5
2009-05-14	20:02:00	0
2009-05-14	20:03:00	0
2009-05-14	20:04:00	0
2009-05-14	20:05:00	0
2009-05-14	20:06:00	84
2009-05-14	20:07:00	0
2009-05-14	20:08:00	30
2009-05-14	20:09:00	5
2009-05-14	20:10:00	0
2009-05-14	20:11:00	61
2009-05-14	20:12:00	10
2009-05-14	20:13:00	115
2009-05-14	20:14:00	41
2009-05-14	20:15:00	0
2009-05-14	20:16:00	72
2009-05-14	20:17:00	41
2009-05-14	20:18:00	190
2009-05-14	20:19:00	15
2009-05-14	20:20:00	10
2009-05-14	20:21:00	20
2009-05-14	20:22:00	552
2009-05-14	20:23:00	5
2009-05-14	20:24:00	5
2009-05-14	20:25:00	5
2009-05-14	20:26:00	280
2009-05-14	20:27:00	377
2009-05-14	20:28:00	5
2009-05-14	20:29:00	0
2009-05-14	20:30:00	5
2009-05-14	20:31:00	5
2009-05-14	20:32:00	0
2009-05-14	20:33:00	25
2009-05-14	20:34:00	788
2009-05-14	20:35:00	15
2009-05-14	20:36:00	90
2009-05-14	20:37:00	0
2009-05-14	20:38:00	0
2009-05-14	20:39:00	0
2009-05-14	20:40:00	0
2009-05-14	20:41:00	0
2009-05-14	20:42:00	0
2009-05-14	20:43:00	0
2009-05-14	20:44:00	0
2009-05-14	20:45:00	0
2009-05-14	20:46:00	0
2009-05-14	20:47:00	0
2009-05-14	20:48:00	0
2009-05-14	20:49:00	0
2009-05-14	20:50:00	0
2009-05-14	20:51:00	0
2009-05-14	20:52:00	0
2009-05-14	20:53:00	0
2009-05-14	20:54:00	0
2009-05-14	20:55:00	30
2009-05-14	20:56:00	46
2009-05-14	20:57:00	0
2009-05-14	20:58:00	0
2009-05-14	20:59:00	0
2009-05-14	21:00:00	0
2009-05-14	21:01:00	0
2009-05-14	21:02:00	0
2009-05-14	21:03:00	0
2009-05-14	21:04:00	0
2009-05-14	21:05:00	20
2009-05-14	21:06:00	0
2009-05-14	21:07:00	36
2009-05-14	21:08:00	0
2009-05-14	21:09:00	0
2009-05-14	21:10:00	0
2009-05-14	21:11:00	0
2009-05-14	21:12:00	0
2009-05-14	21:13:00	0
2009-05-14	21:14:00	0
2009-05-14	21:15:00	0
2009-05-14	21:16:00	0
2009-05-14	21:17:00	0
2009-05-14	21:18:00	0
2009-05-14	21:19:00	0
2009-05-14	21:20:00	0
2009-05-14	21:21:00	0
2009-05-14	21:22:00	25
2009-05-14	21:23:00	0
2009-05-14	21:24:00	0
2009-05-14	21:25:00	0
2009-05-14	21:26:00	0
2009-05-14	21:27:00	0
2009-05-14	21:28:00	0
2009-05-14	21:29:00	0
2009-05-14	21:30:00	0
2009-05-14	21:31:00	0
2009-05-14	21:32:00	0
2009-05-14	21:33:00	0
2009-05-14	21:34:00	0
2009-05-14	21:35:00	0
2009-05-14	21:36:00	0
2009-05-14	21:37:00	0
2009-05-14	21:38:00	66
2009-05-14	21:39:00	30
2009-05-14	21:40:00	36
2009-05-14	21:41:00	0
2009-05-14	21:42:00	97
2009-05-14	21:43:00	0
2009-05-14	21:44:00	0
2009-05-14	21:45:00	0
2009-05-14	21:46:00	0
2009-05-14	21:47:00	0
2009-05-14	21:48:00	0
2009-05-14	21:49:00	0
2009-05-14	21:50:00	0
2009-05-14	21:51:00	0
2009-05-14	21:52:00	0
2009-05-14	21:53:00	20
2009-05-14	21:54:00	0
2009-05-14	21:55:00	0
2009-05-14	21:56:00	0
2009-05-14	21:57:00	0
2009-05-14	21:58:00	0
2009-05-14	21:59:00	0
2009-05-14	22:00:00	0
2009-05-14	22:01:00	0
2009-05-14	22:02:00	0
2009-05-14	22:03:00	90
2009-05-14	22:04:00	46
2009-05-14	22:05:00	15
2009-05-14	22:06:00	5
2009-05-14	22:07:00	5
2009-05-14	22:08:00	30
2009-05-14	22:09:00	25
2009-05-14	22:10:00	15
2009-05-14	22:11:00	213
2009-05-14	22:12:00	377
2009-05-14	22:13:00	377
2009-05-14	22:14:00	97
2009-05-14	22:15:00	453
2009-05-14	22:16:00	605
2009-05-14	22:17:00	723
2009-05-14	22:18:00	912
2009-05-14	22:19:00	723
2009-05-14	22:20:00	662
2009-05-14	22:21:00	51
2009-05-14	22:22:00	0
2009-05-14	22:23:00	0
2009-05-14	22:24:00	0
2009-05-14	22:25:00	0
2009-05-14	22:26:00	0
2009-05-14	22:27:00	5
2009-05-14	22:28:00	0
2009-05-14	22:29:00	0
2009-05-14	22:30:00	10
2009-05-14	22:31:00	5
2009-05-14	22:32:00	0
2009-05-14	22:33:00	0
2009-05-14	22:34:00	0
2009-05-14	22:35:00	0
2009-05-14	22:36:00	0
2009-05-14	22:37:00	5
2009-05-14	22:38:00	10
2009-05-14	22:39:00	0
2009-05-14	22:40:00	0
2009-05-14	22:41:00	0
2009-05-14	22:42:00	0
2009-05-14	22:43:00	0
2009-05-14	22:44:00	0
2009-05-14	22:45:00	0
2009-05-14	22:46:00	0
2009-05-14	22:47:00	0
2009-05-14	22:48:00	0
2009-05-14	22:49:00	0
2009-05-14	22:50:00	10
2009-05-14	22:51:00	0
2009-05-14	22:52:00	0
2009-05-14	22:53:00	15
2009-05-14	22:54:00	0
2009-05-14	22:55:00	0
2009-05-14	22:56:00	41
2009-05-14	22:57:00	0
2009-05-14	22:58:00	0
2009-05-14	22:59:00	0
2009-05-14	23:00:00	0
2009-05-14	23:01:00	46
2009-05-14	23:02:00	5
2009-05-14	23:03:00	10
2009-05-14	23:04:00	10
2009-05-14	23:05:00	0
2009-05-14	23:06:00	36
2009-05-14	23:07:00	0
2009-05-14	23:08:00	5
2009-05-14	23:09:00	0
2009-05-14	23:10:00	0
2009-05-14	23:11:00	5
2009-05-14	23:12:00	90
2009-05-14	23:13:00	0
2009-05-14	23:14:00	0
2009-05-14	23:15:00	0
2009-05-14	23:16:00	0
2009-05-14	23:17:00	0
2009-05-14	23:18:00	0
2009-05-14	23:19:00	0
2009-05-14	23:20:00	72
2009-05-14	23:21:00	66
2009-05-14	23:22:00	121
2009-05-14	23:23:00	46
2009-05-14	23:24:00	317
2009-05-14	23:25:00	693
2009-05-14	23:26:00	262
2009-05-14	23:27:00	10
2009-05-14	23:28:00	0
2009-05-14	23:29:00	0
2009-05-14	23:30:00	0
2009-05-14	23:31:00	0
2009-05-14	23:32:00	0
2009-05-14	23:33:00	0
2009-05-14	23:34:00	205
2009-05-14	23:35:00	367
2009-05-14	23:36:00	10
2009-05-14	23:37:00	30
2009-05-14	23:38:00	0
2009-05-14	23:39:00	0
2009-05-14	23:40:00	0
2009-05-14	23:41:00	0
2009-05-14	23:42:00	0
2009-05-14	23:43:00	0
2009-05-14	23:44:00	0
2009-05-14	23:45:00	0
2009-05-14	23:46:00	0
2009-05-14	23:47:00	0
2009-05-14	23:48:00	0
2009-05-14	23:49:00	0
2009-05-14	23:50:00	0
2009-05-14	23:51:00	0
2009-05-14	23:52:00	0
2009-05-14	23:53:00	0
2009-05-14	23:54:00	0
2009-05-14	23:55:00	0
2009-05-14	23:56:00	0
2009-05-14	23:57:00	0
2009-05-14	23:58:00	0
2009-05-14	23:59:00	0
2009-05-15	00:00:00	0
2009-05-15	00:01:00	0
2009-05-15	00:02:00	0
2009-05-15	00:03:00	0
2009-05-15	00:04:00	0
2009-05-15	00:05:00	0
2009-05-15	00:06:00	0
2009-05-15	00:07:00	0
2009-05-15	00:08:00	0
2009-05-15	00:09:00	0
2009-05-15	00:10:00	0
2009-05-15	00:11:00	0
2009-05-15	00:12:00	0
2009-05-15	00:13:00	0
2009-05-15	00:14:00	0
2009-05-15	00:15:00	0
2009-05-15	00:16:00	0
2009-05-15	00:17:00	0
2009-05-15	00:18:00	0
2009-05-15	00:19:00	0
2009-05-15	00:20:00	20
2009-05-15	00:21:00	10
2009-05-15	00:22:00	0
2009-05-15	00:23:00	0
2009-05-15	00:24:00	0
2009-05-15	00:25:00	0
2009-05-15	00:26:00	0
2009-05-15	00:27:00	0
2009-05-15	00:28:00	0
2009-05-15	00:29:00	0
2009-05-15	00:30:00	0
2009-05-15	00:31:00	0
2009-05-15	00:32:00	5
2009-05-15	00:33:00	56
2009-05-15	00:34:00	0
2009-05-15	00:35:00	0
2009-05-15	00:36:00	0
2009-05-15	00:37:00	0
2009-05-15	00:38:00	0
2009-05-15	00:39:00	36
2009-05-15	00:40:00	0
2009-05-15	00:41:00	0
2009-05-15	00:42:00	0
2009-05-15	00:43:00	0
2009-05-15	00:44:00	0
2009-05-15	00:45:00	0
2009-05-15	00:46:00	0
2009-05-15	00:47:00	0
2009-05-15	00:48:00	0
2009-05-15	00:49:00	0
2009-05-15	00:50:00	0
2009-05-15	00:51:00	0
2009-05-15	00:52:00	0
2009-05-15	00:53:00	5
2009-05-15	00:54:00	20
2009-05-15	00:55:00	0
2009-05-15	00:56:00	0
2009-05-15	00:57:00	0
2009-05-15	00:58:00	0
2009-05-15	00:59:00	0
2009-05-15	01:00:00	0
2009-05-15	01:01:00	0
2009-05-15	01:02:00	0
2009-05-15	01:03:00	0
2009-05-15	01:04:00	0
2009-05-15	01:05:00	0
2009-05-15	01:06:00	0
2009-05-15	01:07:00	0
2009-05-15	01:08:00	0
2009-05-15	01:09:00	0
2009-05-15	01:10:00	0
2009-05-15	01:11:00	0
2009-05-15	01:12:00	0
2009-05-15	01:13:00	0
2009-05-15	01:14:00	0
2009-05-15	01:15:00	0
2009-05-15	01:16:00	10
2009-05-15	01:17:00	0
2009-05-15	01:18:00	0
2009-05-15	01:19:00	0
2009-05-15	01:20:00	5
2009-05-15	01:21:00	0
2009-05-15	01:22:00	0
2009-05-15	01:23:00	10
2009-05-15	01:24:00	5
2009-05-15	01:25:00	15
2009-05-15	01:26:00	0
2009-05-15	01:27:00	0
2009-05-15	01:28:00	0
2009-05-15	01:29:00	0
2009-05-15	01:30:00	0
2009-05-15	01:31:00	0
2009-05-15	01:32:00	0
2009-05-15	01:33:00	0
2009-05-15	01:34:00	0
2009-05-15	01:35:00	0
2009-05-15	01:36:00	0
2009-05-15	01:37:00	0
2009-05-15	01:38:00	0
2009-05-15	01:39:00	0
2009-05-15	01:40:00	0
2009-05-15	01:41:00	0
2009-05-15	01:42:00	0
2009-05-15	01:43:00	0
2009-05-15	01:44:00	0
2009-05-15	01:45:00	0
2009-05-15	01:46:00	0
2009-05-15	01:47:00	0
2009-05-15	01:48:00	476
2009-05-15	01:49:00	15
2009-05-15	01:50:00	15
2009-05-15	01:51:00	51
2009-05-15	01:52:00	0
2009-05-15	01:53:00	0
2009-05-15	01:54:00	0
2009-05-15	01:55:00	0
2009-05-15	01:56:00	0
2009-05-15	01:57:00	0
2009-05-15	01:58:00	0
2009-05-15	01:59:00	0
2009-05-15	02:00:00	0
2009-05-15	02:01:00	0
2009-05-15	02:02:00	0
2009-05-15	02:03:00	0
2009-05-15	02:04:00	0
2009-05-15	02:05:00	0
2009-05-15	02:06:00	0
2009-05-15	02:07:00	0
2009-05-15	02:08:00	0
2009-05-15	02:09:00	0
2009-05-15	02:10:00	15
2009-05-15	02:11:00	0
2009-05-15	02:12:00	5
2009-05-15	02:13:00	0
2009-05-15	02:14:00	10
2009-05-15	02:15:00	0
2009-05-15	02:16:00	0
2009-05-15	02:17:00	0
2009-05-15	02:18:00	0
2009-05-15	02:19:00	0
2009-05-15	02:20:00	0
2009-05-15	02:21:00	0
2009-05-15	02:22:00	0
2009-05-15	02:23:00	0
2009-05-15	02:24:00	0
2009-05-15	02:25:00	0
2009-05-15	02:26:00	0
2009-05-15	02:27:00	0
2009-05-15	02:28:00	0
2009-05-15	02:29:00	0
2009-05-15	02:30:00	0
2009-05-15	02:31:00	0
2009-05-15	02:32:00	0
2009-05-15	02:33:00	0
2009-05-15	02:34:00	0
2009-05-15	02:35:00	0
2009-05-15	02:36:00	25
2009-05-15	02:37:00	72
2009-05-15	02:38:00	0
2009-05-15	02:39:00	0
2009-05-15	02:40:00	0
2009-05-15	02:41:00	0
2009-05-15	02:42:00	0
2009-05-15	02:43:00	0
2009-05-15	02:44:00	0
2009-05-15	02:45:00	5
2009-05-15	02:46:00	10
2009-05-15	02:47:00	0
2009-05-15	02:48:00	20
2009-05-15	02:49:00	0
2009-05-15	02:50:00	0
2009-05-15	02:51:00	0
2009-05-15	02:52:00	0
2009-05-15	02:53:00	0
2009-05-15	02:54:00	0
2009-05-15	02:55:00	0
2009-05-15	02:56:00	0
2009-05-15	02:57:00	0
2009-05-15	02:58:00	0
2009-05-15	02:59:00	0
2009-05-15	03:00:00	0
2009-05-15	03:01:00	0
2009-05-15	03:02:00	0
2009-05-15	03:03:00	0
2009-05-15	03:04:00	0
2009-05-15	03:05:00	0
2009-05-15	03:06:00	0
2009-05-15	03:07:00	0
2009-05-15	03:08:00	0
2009-05-15	03:09:00	0
2009-05-15	03:10:00	0
2009-05-15	03:11:00	0
2009-05-15	03:12:00	0
2009-05-15	03:13:00	5
2009-05-15	03:14:00	5
2009-05-15	03:15:00	0
2009-05-15	03:16:00	0
2009-05-15	03:17:00	41
2009-05-15	03:18:00	147
2009-05-15	03:19:00	140
2009-05-15	03:20:00	25
2009-05-15	03:21:00	0
2009-05-15	03:22:00	0
2009-05-15	03:23:00	0
2009-05-15	03:24:00	0
2009-05-15	03:25:00	0
2009-05-15	03:26:00	0
2009-05-15	03:27:00	0
2009-05-15	03:28:00	0
2009-05-15	03:29:00	0
2009-05-15	03:30:00	0
2009-05-15	03:31:00	0
2009-05-15	03:32:00	0
2009-05-15	03:33:00	0
2009-05-15	03:34:00	0
2009-05-15	03:35:00	0
2009-05-15	03:36:00	0
2009-05-15	03:37:00	0
2009-05-15	03:38:00	0
2009-05-15	03:39:00	0
2009-05-15	03:40:00	20
2009-05-15	03:41:00	0
2009-05-15	03:42:00	0
2009-05-15	03:43:00	0
2009-05-15	03:44:00	0
2009-05-15	03:45:00	0
2009-05-15	03:46:00	5
2009-05-15	03:47:00	5
2009-05-15	03:48:00	0
2009-05-15	03:49:00	15
2009-05-15	03:50:00	0
2009-05-15	03:51:00	5
2009-05-15	03:52:00	0
2009-05-15	03:53:00	0
2009-05-15	03:54:00	0
2009-05-15	03:55:00	0
2009-05-15	03:56:00	0
2009-05-15	03:57:00	0
2009-05-15	03:58:00	0
2009-05-15	03:59:00	0
2009-05-15	04:00:00	0
2009-05-15	04:01:00	0
2009-05-15	04:02:00	0
2009-05-15	04:03:00	0
2009-05-15	04:04:00	0
2009-05-15	04:05:00	0
2009-05-15	04:06:00	0
2009-05-15	04:07:00	0
2009-05-15	04:08:00	0
2009-05-15	04:09:00	0
2009-05-15	04:10:00	0
2009-05-15	04:11:00	41
2009-05-15	04:12:00	5
2009-05-15	04:13:00	51
2009-05-15	04:14:00	0
2009-05-15	04:15:00	5
2009-05-15	04:16:00	140
2009-05-15	04:17:00	5
2009-05-15	04:18:00	0
2009-05-15	04:19:00	0
2009-05-15	04:20:00	0
2009-05-15	04:21:00	0
2009-05-15	04:22:00	0
2009-05-15	04:23:00	0
2009-05-15	04:24:00	0
2009-05-15	04:25:00	0
2009-05-15	04:26:00	0
2009-05-15	04:27:00	0
2009-05-15	04:28:00	10
2009-05-15	04:29:00	5
2009-05-15	04:30:00	30
2009-05-15	04:31:00	0
2009-05-15	04:32:00	0
2009-05-15	04:33:00	0
2009-05-15	04:34:00	0
2009-05-15	04:35:00	30
2009-05-15	04:36:00	0
2009-05-15	04:37:00	0
2009-05-15	04:38:00	0
2009-05-15	04:39:00	10
2009-05-15	04:40:00	0
2009-05-15	04:41:00	0
2009-05-15	04:42:00	0
2009-05-15	04:43:00	0
2009-05-15	04:44:00	0
2009-05-15	04:45:00	0
2009-05-15	04:46:00	0
2009-05-15	04:47:00	5
2009-05-15	04:48:00	0
2009-05-15	04:49:00	0
2009-05-15	04:50:00	0
2009-05-15	04:51:00	0
2009-05-15	04:52:00	5
2009-05-15	04:53:00	15
2009-05-15	04:54:00	0
2009-05-15	04:55:00	0
2009-05-15	04:56:00	51
2009-05-15	04:57:00	72
2009-05-15	04:58:00	162
2009-05-15	04:59:00	0
2009-05-15	05:00:00	0
2009-05-15	05:01:00	0
2009-05-15	05:02:00	46
2009-05-15	05:03:00	5
2009-05-15	05:04:00	72
2009-05-15	05:05:00	30
2009-05-15	05:06:00	5
2009-05-15	05:07:00	605
2009-05-15	05:08:00	578
2009-05-15	05:09:00	591
2009-05-15	05:10:00	221
2009-05-15	05:11:00	525
2009-05-15	05:12:00	648
2009-05-15	05:13:00	840
2009-05-15	05:14:00	431
2009-05-15	05:15:00	538
2009-05-15	05:16:00	1228
2009-05-15	05:17:00	501
2009-05-15	05:18:00	708
2009-05-15	05:19:00	464
2009-05-15	05:20:00	46
2009-05-15	05:21:00	15
2009-05-15	05:22:00	0
2009-05-15	05:23:00	290
2009-05-15	05:24:00	162
2009-05-15	05:25:00	36
2009-05-15	05:26:00	0
2009-05-15	05:27:00	0
2009-05-15	05:28:00	0
2009-05-15	05:29:00	0
2009-05-15	05:30:00	0
2009-05-15	05:31:00	72
2009-05-15	05:32:00	78
2009-05-15	05:33:00	0
2009-05-15	05:34:00	0
2009-05-15	05:35:00	0
2009-05-15	05:36:00	0
2009-05-15	05:37:00	0
2009-05-15	05:38:00	0
2009-05-15	05:39:00	0
2009-05-15	05:40:00	0
2009-05-15	05:41:00	0
2009-05-15	05:42:00	0
2009-05-15	05:43:00	0
2009-05-15	05:44:00	0
2009-05-15	05:45:00	0
2009-05-15	05:46:00	0
2009-05-15	05:47:00	0
2009-05-15	05:48:00	0
2009-05-15	05:49:00	0
2009-05-15	05:50:00	0
2009-05-15	05:51:00	0
2009-05-15	05:52:00	0
2009-05-15	05:53:00	0
2009-05-15	05:54:00	0
2009-05-15	05:55:00	0
2009-05-15	05:56:00	0
2009-05-15	05:57:00	0
2009-05-15	05:58:00	10
2009-05-15	05:59:00	10
2009-05-15	06:00:00	0
2009-05-15	06:01:00	0
2009-05-15	06:02:00	0
2009-05-15	06:03:00	0
2009-05-15	06:04:00	0
2009-05-15	06:05:00	0
2009-05-15	06:06:00	0
2009-05-15	06:07:00	0
2009-05-15	06:08:00	0
2009-05-15	06:09:00	5
2009-05-15	06:10:00	46
2009-05-15	06:11:00	0
2009-05-15	06:12:00	36
2009-05-15	06:13:00	0
2009-05-15	06:14:00	0
2009-05-15	06:15:00	0
2009-05-15	06:16:00	0
2009-05-15	06:17:00	0
2009-05-15	06:18:00	0
2009-05-15	06:19:00	0
2009-05-15	06:20:00	0
2009-05-15	06:21:00	5
2009-05-15	06:22:00	0
2009-05-15	06:23:00	0
2009-05-15	06:24:00	5
2009-05-15	06:25:00	0
2009-05-15	06:26:00	103
2009-05-15	06:27:00	0
2009-05-15	06:28:00	41
2009-05-15	06:29:00	0
2009-05-15	06:30:00	0
2009-05-15	06:31:00	0
2009-05-15	06:32:00	0
2009-05-15	06:33:00	0
2009-05-15	06:34:00	51
2009-05-15	06:35:00	84
2009-05-15	06:36:00	230
2009-05-15	06:37:00	0
2009-05-15	06:38:00	5
2009-05-15	06:39:00	0
2009-05-15	06:40:00	0
2009-05-15	06:41:00	0
2009-05-15	06:42:00	0
2009-05-15	06:43:00	0
2009-05-15	06:44:00	0
2009-05-15	06:45:00	0
2009-05-15	06:46:00	0
2009-05-15	06:47:00	0
2009-05-15	06:48:00	0
2009-05-15	06:49:00	0
2009-05-15	06:50:00	0
2009-05-15	06:51:00	0
2009-05-15	06:52:00	0
2009-05-15	06:53:00	0
2009-05-15	06:54:00	0
2009-05-15	06:55:00	0
2009-05-15	06:56:00	0
2009-05-15	06:57:00	0
2009-05-15	06:58:00	0
2009-05-15	06:59:00	5
2009-05-15	07:00:00	41
2009-05-15	07:01:00	10
2009-05-15	07:02:00	0
2009-05-15	07:03:00	133
2009-05-15	07:04:00	453
2009-05-15	07:05:00	357
2009-05-15	07:06:00	5
2009-05-15	07:07:00	0
2009-05-15	07:08:00	0
2009-05-15	07:09:00	46
2009-05-15	07:10:00	72
2009-05-15	07:11:00	205
2009-05-15	07:12:00	357
2009-05-15	07:13:00	51
2009-05-15	07:14:00	30
2009-05-15	07:15:00	5
2009-05-15	07:16:00	10
2009-05-15	07:17:00	15
2009-05-15	07:18:00	15
2009-05-15	07:19:00	140
2009-05-15	07:20:00	5
2009-05-15	07:21:00	806
2009-05-15	07:22:00	634
2009-05-15	07:23:00	1114
2009-05-15	07:24:00	72
2009-05-15	07:25:00	5
2009-05-15	07:26:00	30
2009-05-15	07:27:00	0
2009-05-15	07:28:00	0
2009-05-15	07:29:00	15
2009-05-15	07:30:00	36
2009-05-15	07:31:00	10
2009-05-15	07:32:00	10
2009-05-15	07:33:00	0
2009-05-15	07:34:00	5
2009-05-15	07:35:00	10
2009-05-15	07:36:00	0
2009-05-15	07:37:00	0
2009-05-15	07:38:00	147
2009-05-15	07:39:00	5
2009-05-15	07:40:00	0
2009-05-15	07:41:00	0
2009-05-15	07:42:00	0
2009-05-15	07:43:00	5
2009-05-15	07:44:00	5
2009-05-15	07:45:00	10
2009-05-15	07:46:00	317
2009-05-15	07:47:00	397
2009-05-15	07:48:00	176
2009-05-15	07:49:00	0
2009-05-15	07:50:00	0
2009-05-15	07:51:00	56
2009-05-15	07:52:00	5
2009-05-15	07:53:00	25
2009-05-15	07:54:00	317
2009-05-15	07:55:00	420
2009-05-15	07:56:00	1093
2009-05-15	07:57:00	772
2009-05-15	07:58:00	15
2009-05-15	07:59:00	15
2009-05-15	08:00:00	109
2009-05-15	08:01:00	246
2009-05-15	08:02:00	41
2009-05-15	08:03:00	408
2009-05-15	08:04:00	367
2009-05-15	08:05:00	723
2009-05-15	08:06:00	346
2009-05-15	08:07:00	0
2009-05-15	08:08:00	0
2009-05-15	08:09:00	78
2009-05-15	08:10:00	442
2009-05-15	08:11:00	678
2009-05-15	08:12:00	25
2009-05-15	08:13:00	20
2009-05-15	08:14:00	46
2009-05-15	08:15:00	46
2009-05-15	08:16:00	0
2009-05-15	08:17:00	30
2009-05-15	08:18:00	30
2009-05-15	08:19:00	0
2009-05-15	08:20:00	246
2009-05-15	08:21:00	0
2009-05-15	08:22:00	0
2009-05-15	08:23:00	15
2009-05-15	08:24:00	10
2009-05-15	08:25:00	0
2009-05-15	08:26:00	0
2009-05-15	08:27:00	0
2009-05-15	08:28:00	5
2009-05-15	08:29:00	0
2009-05-15	08:30:00	0
2009-05-15	08:31:00	489
2009-05-15	08:32:00	620
2009-05-15	08:33:00	154
2009-05-15	08:34:00	0
2009-05-15	08:35:00	0
2009-05-15	08:36:00	0
2009-05-15	08:37:00	15
2009-05-15	08:38:00	0
2009-05-15	08:39:00	15
2009-05-15	08:40:00	78
2009-05-15	08:41:00	0
2009-05-15	08:42:00	0
2009-05-15	08:43:00	0
2009-05-15	08:44:00	0
2009-05-15	08:45:00	0
2009-05-15	08:46:00	5
2009-05-15	08:47:00	0
2009-05-15	08:48:00	0
2009-05-15	08:49:00	5
2009-05-15	08:50:00	0
2009-05-15	08:51:00	190
2009-05-15	08:52:00	183
2009-05-15	08:53:00	0
2009-05-15	08:54:00	0
2009-05-15	08:55:00	0
2009-05-15	08:56:00	0
2009-05-15	08:57:00	0
2009-05-15	08:58:00	0
2009-05-15	08:59:00	0
2009-05-15	09:00:00	0
2009-05-15	09:01:00	0
2009-05-15	09:02:00	0
2009-05-15	09:03:00	0
2009-05-15	09:04:00	0
2009-05-15	09:05:00	1050
2009-05-15	09:06:00	1539
2009-05-15	09:07:00	1137
2009-05-15	09:08:00	932
[truncated: 18,171 more rows]

[truncated: 3 more sheets: 5.27.09, 6.11.09, 6.25.09]
