# Supplementary material for: Initial evaluation of nighttime restlessness in a naturally occurring canine model of osteoarthritis pain
Source: PeerJ. 2015 Feb 17;3:e772. doi: 10.7717/peerj.772 (PMC4340376; doi:10.7717/peerj.772)
Supplement: Supplemental Information 42 [file peerj-03-772-s042.xlsx]

## Sheet: Office Visits
Visit Date	Visit Number
2009-03-18 06:00:00	1
2009-03-31 06:00:00	2
2009-04-14 06:00:00	3
2009-04-28 06:00:00	4
2009-05-12 06:00:00	5
2009-05-26 06:00:00	6
2009-06-11 06:00:00	7
2009-06-25 06:00:00	8
2009-07-09 06:00:00	9

## Sheet: 42_Data
Segment	DateTime	Activity	Hour	Quadrant	Study Day	Weekday
1	2009-03-24 06:01:00	0	6	2	6	3
1	2009-03-24 06:02:00	0	6	2	6	3
1	2009-03-24 06:03:00	0	6	2	6	3
1	2009-03-24 06:04:00	0	6	2	6	3
1	2009-03-24 06:05:00	0	6	2	6	3
1	2009-03-24 06:06:00	0	6	2	6	3
1	2009-03-24 06:07:00	0	6	2	6	3
1	2009-03-24 06:08:00	0	6	2	6	3
1	2009-03-24 06:09:00	0	6	2	6	3
1	2009-03-24 06:10:00	0	6	2	6	3
1	2009-03-24 06:11:00	0	6	2	6	3
1	2009-03-24 06:12:00	0	6	2	6	3
1	2009-03-24 06:13:00	0	6	2	6	3
1	2009-03-24 06:14:00	0	6	2	6	3
1	2009-03-24 06:15:00	0	6	2	6	3
1	2009-03-24 06:16:00	0	6	2	6	3
1	2009-03-24 06:17:00	0	6	2	6	3
1	2009-03-24 06:18:00	0	6	2	6	3
1	2009-03-24 06:19:00	0	6	2	6	3
1	2009-03-24 06:20:00	0	6	2	6	3
1	2009-03-24 06:21:00	0	6	2	6	3
1	2009-03-24 06:22:00	0	6	2	6	3
1	2009-03-24 06:23:00	0	6	2	6	3
1	2009-03-24 06:24:00	0	6	2	6	3
1	2009-03-24 06:25:00	0	6	2	6	3
1	2009-03-24 06:26:00	0	6	2	6	3
1	2009-03-24 06:27:00	0	6	2	6	3
1	2009-03-24 06:28:00	0	6	2	6	3
1	2009-03-24 06:29:00	0	6	2	6	3
1	2009-03-24 06:30:00	0	6	2	6	3
1	2009-03-24 06:31:00	0	6	2	6	3
1	2009-03-24 06:32:00	0	6	2	6	3
1	2009-03-24 06:33:00	0	6	2	6	3
1	2009-03-24 06:34:00	0	6	2	6	3
1	2009-03-24 06:35:00	0	6	2	6	3
1	2009-03-24 06:36:00	0	6	2	6	3
1	2009-03-24 06:37:00	0	6	2	6	3
1	2009-03-24 06:38:00	0	6	2	6	3
1	2009-03-24 06:39:00	0	6	2	6	3
1	2009-03-24 06:40:00	0	6	2	6	3
1	2009-03-24 06:41:00	0	6	2	6	3
1	2009-03-24 06:42:00	0	6	2	6	3
1	2009-03-24 06:43:00	0	6	2	6	3
1	2009-03-24 06:44:00	0	6	2	6	3
1	2009-03-24 06:45:00	0	6	2	6	3
1	2009-03-24 06:46:00	0	6	2	6	3
1	2009-03-24 06:47:00	0	6	2	6	3
1	2009-03-24 06:48:00	0	6	2	6	3
1	2009-03-24 06:49:00	0	6	2	6	3
1	2009-03-24 06:50:00	0	6	2	6	3
1	2009-03-24 06:51:00	0	6	2	6	3
1	2009-03-24 06:52:00	0	6	2	6	3
1	2009-03-24 06:53:00	0	6	2	6	3
1	2009-03-24 06:54:00	0	6	2	6	3
1	2009-03-24 06:55:00	0	6	2	6	3
1	2009-03-24 06:56:00	0	6	2	6	3
1	2009-03-24 06:57:00	0	6	2	6	3
1	2009-03-24 06:58:00	0	6	2	6	3
1	2009-03-24 06:59:00	0	6	2	6	3
1	2009-03-24 07:00:00	0	6	2	6	3
1	2009-03-24 07:01:00	0	7	2	6	3
1	2009-03-24 07:02:00	0	7	2	6	3
1	2009-03-24 07:03:00	0	7	2	6	3
1	2009-03-24 07:04:00	0	7	2	6	3
1	2009-03-24 07:05:00	0	7	2	6	3
1	2009-03-24 07:06:00	0	7	2	6	3
1	2009-03-24 07:07:00	0	7	2	6	3
1	2009-03-24 07:08:00	19	7	2	6	3
1	2009-03-24 07:09:00	93	7	2	6	3
1	2009-03-24 07:10:00	9	7	2	6	3
1	2009-03-24 07:11:00	0	7	2	6	3
1	2009-03-24 07:12:00	19	7	2	6	3
1	2009-03-24 07:13:00	9	7	2	6	3
1	2009-03-24 07:14:00	0	7	2	6	3
1	2009-03-24 07:15:00	0	7	2	6	3
1	2009-03-24 07:16:00	0	7	2	6	3
1	2009-03-24 07:17:00	0	7	2	6	3
1	2009-03-24 07:18:00	28	7	2	6	3
1	2009-03-24 07:19:00	37	7	2	6	3
1	2009-03-24 07:20:00	0	7	2	6	3
1	2009-03-24 07:21:00	0	7	2	6	3
1	2009-03-24 07:22:00	0	7	2	6	3
1	2009-03-24 07:23:00	0	7	2	6	3
1	2009-03-24 07:24:00	0	7	2	6	3
1	2009-03-24 07:25:00	0	7	2	6	3
1	2009-03-24 07:26:00	0	7	2	6	3
1	2009-03-24 07:27:00	0	7	2	6	3
1	2009-03-24 07:28:00	0	7	2	6	3
1	2009-03-24 07:29:00	0	7	2	6	3
1	2009-03-24 07:30:00	0	7	2	6	3
1	2009-03-24 07:31:00	0	7	2	6	3
1	2009-03-24 07:32:00	0	7	2	6	3
1	2009-03-24 07:33:00	0	7	2	6	3
1	2009-03-24 07:34:00	0	7	2	6	3
1	2009-03-24 07:35:00	0	7	2	6	3
1	2009-03-24 07:36:00	0	7	2	6	3
1	2009-03-24 07:37:00	0	7	2	6	3
1	2009-03-24 07:38:00	0	7	2	6	3
1	2009-03-24 07:39:00	46	7	2	6	3
1	2009-03-24 07:40:00	187	7	2	6	3
1	2009-03-24 07:41:00	9	7	2	6	3
1	2009-03-24 07:42:00	56	7	2	6	3
1	2009-03-24 07:43:00	0	7	2	6	3
1	2009-03-24 07:44:00	0	7	2	6	3
1	2009-03-24 07:45:00	0	7	2	6	3
1	2009-03-24 07:46:00	0	7	2	6	3
1	2009-03-24 07:47:00	0	7	2	6	3
1	2009-03-24 07:48:00	0	7	2	6	3
1	2009-03-24 07:49:00	56	7	2	6	3
1	2009-03-24 07:50:00	210	7	2	6	3
1	2009-03-24 07:51:00	9	7	2	6	3
1	2009-03-24 07:52:00	0	7	2	6	3
1	2009-03-24 07:53:00	0	7	2	6	3
1	2009-03-24 07:54:00	0	7	2	6	3
1	2009-03-24 07:55:00	0	7	2	6	3
1	2009-03-24 07:56:00	0	7	2	6	3
1	2009-03-24 07:57:00	0	7	2	6	3
1	2009-03-24 07:58:00	0	7	2	6	3
1	2009-03-24 07:59:00	0	7	2	6	3
1	2009-03-24 08:00:00	0	7	2	6	3
1	2009-03-24 08:01:00	0	8	2	6	3
1	2009-03-24 08:02:00	0	8	2	6	3
1	2009-03-24 08:03:00	0	8	2	6	3
1	2009-03-24 08:04:00	0	8	2	6	3
1	2009-03-24 08:05:00	0	8	2	6	3
1	2009-03-24 08:06:00	0	8	2	6	3
1	2009-03-24 08:07:00	0	8	2	6	3
1	2009-03-24 08:08:00	0	8	2	6	3
1	2009-03-24 08:09:00	0	8	2	6	3
1	2009-03-24 08:10:00	0	8	2	6	3
1	2009-03-24 08:11:00	0	8	2	6	3
1	2009-03-24 08:12:00	0	8	2	6	3
1	2009-03-24 08:13:00	0	8	2	6	3
1	2009-03-24 08:14:00	37	8	2	6	3
1	2009-03-24 08:15:00	46	8	2	6	3
1	2009-03-24 08:16:00	56	8	2	6	3
1	2009-03-24 08:17:00	633	8	2	6	3
1	2009-03-24 08:18:00	347	8	2	6	3
1	2009-03-24 08:19:00	0	8	2	6	3
1	2009-03-24 08:20:00	0	8	2	6	3
1	2009-03-24 08:21:00	0	8	2	6	3
1	2009-03-24 08:22:00	0	8	2	6	3
1	2009-03-24 08:23:00	0	8	2	6	3
1	2009-03-24 08:24:00	0	8	2	6	3
1	2009-03-24 08:25:00	0	8	2	6	3
1	2009-03-24 08:26:00	46	8	2	6	3
1	2009-03-24 08:27:00	9	8	2	6	3
1	2009-03-24 08:28:00	0	8	2	6	3
1	2009-03-24 08:29:00	0	8	2	6	3
1	2009-03-24 08:30:00	0	8	2	6	3
1	2009-03-24 08:31:00	0	8	2	6	3
1	2009-03-24 08:32:00	0	8	2	6	3
1	2009-03-24 08:33:00	0	8	2	6	3
1	2009-03-24 08:34:00	0	8	2	6	3
1	2009-03-24 08:35:00	0	8	2	6	3
1	2009-03-24 08:36:00	0	8	2	6	3
1	2009-03-24 08:37:00	0	8	2	6	3
1	2009-03-24 08:38:00	0	8	2	6	3
1	2009-03-24 08:39:00	0	8	2	6	3
1	2009-03-24 08:40:00	9	8	2	6	3
1	2009-03-24 08:41:00	0	8	2	6	3
1	2009-03-24 08:42:00	19	8	2	6	3
1	2009-03-24 08:43:00	0	8	2	6	3
1	2009-03-24 08:44:00	0	8	2	6	3
1	2009-03-24 08:45:00	28	8	2	6	3
1	2009-03-24 08:46:00	766	8	2	6	3
1	2009-03-24 08:47:00	562	8	2	6	3
1	2009-03-24 08:48:00	464	8	2	6	3
1	2009-03-24 08:49:00	449	8	2	6	3
1	2009-03-24 08:50:00	404	8	2	6	3
1	2009-03-24 08:51:00	892	8	2	6	3
1	2009-03-24 08:52:00	983	8	2	6	3
1	2009-03-24 08:53:00	870	8	2	6	3
1	2009-03-24 08:54:00	419	8	2	6	3
1	2009-03-24 08:55:00	210	8	2	6	3
1	2009-03-24 08:56:00	9	8	2	6	3
1	2009-03-24 08:57:00	1632	8	2	6	3
1	2009-03-24 08:58:00	4873	8	2	6	3
1	2009-03-24 08:59:00	746	8	2	6	3
1	2009-03-24 09:00:00	464	8	2	6	3
1	2009-03-24 09:01:00	360	9	2	6	3
1	2009-03-24 09:02:00	111	9	2	6	3
1	2009-03-24 09:03:00	707	9	2	6	3
1	2009-03-24 09:04:00	308	9	2	6	3
1	2009-03-24 09:05:00	143	9	2	6	3
1	2009-03-24 09:06:00	19	9	2	6	3
1	2009-03-24 09:07:00	9	9	2	6	3
1	2009-03-24 09:08:00	28	9	2	6	3
1	2009-03-24 09:09:00	65	9	2	6	3
1	2009-03-24 09:10:00	0	9	2	6	3
1	2009-03-24 09:11:00	295	9	2	6	3
1	2009-03-24 09:12:00	256	9	2	6	3
1	2009-03-24 09:13:00	143	9	2	6	3
1	2009-03-24 09:14:00	0	9	2	6	3
1	2009-03-24 09:15:00	0	9	2	6	3
1	2009-03-24 09:16:00	0	9	2	6	3
1	2009-03-24 09:17:00	74	9	2	6	3
1	2009-03-24 09:18:00	282	9	2	6	3
1	2009-03-24 09:19:00	0	9	2	6	3
1	2009-03-24 09:20:00	9	9	2	6	3
1	2009-03-24 09:21:00	19	9	2	6	3
1	2009-03-24 09:22:00	0	9	2	6	3
1	2009-03-24 09:23:00	0	9	2	6	3
1	2009-03-24 09:24:00	56	9	2	6	3
1	2009-03-24 09:25:00	479	9	2	6	3
1	2009-03-24 09:26:00	210	9	2	6	3
1	2009-03-24 09:27:00	28	9	2	6	3
1	2009-03-24 09:28:00	111	9	2	6	3
1	2009-03-24 09:29:00	0	9	2	6	3
1	2009-03-24 09:30:00	0	9	2	6	3
1	2009-03-24 09:31:00	9	9	2	6	3
1	2009-03-24 09:32:00	0	9	2	6	3
1	2009-03-24 09:33:00	0	9	2	6	3
1	2009-03-24 09:34:00	19	9	2	6	3
1	2009-03-24 09:35:00	0	9	2	6	3
1	2009-03-24 09:36:00	0	9	2	6	3
1	2009-03-24 09:37:00	0	9	2	6	3
1	2009-03-24 09:38:00	0	9	2	6	3
1	2009-03-24 09:39:00	0	9	2	6	3
1	2009-03-24 09:40:00	0	9	2	6	3
1	2009-03-24 09:41:00	0	9	2	6	3
1	2009-03-24 09:42:00	0	9	2	6	3
1	2009-03-24 09:43:00	0	9	2	6	3
1	2009-03-24 09:44:00	0	9	2	6	3
1	2009-03-24 09:45:00	0	9	2	6	3
1	2009-03-24 09:46:00	0	9	2	6	3
1	2009-03-24 09:47:00	0	9	2	6	3
1	2009-03-24 09:48:00	0	9	2	6	3
1	2009-03-24 09:49:00	0	9	2	6	3
1	2009-03-24 09:50:00	0	9	2	6	3
1	2009-03-24 09:51:00	9	9	2	6	3
1	2009-03-24 09:52:00	0	9	2	6	3
1	2009-03-24 09:53:00	243	9	2	6	3
1	2009-03-24 09:54:00	74	9	2	6	3
1	2009-03-24 09:55:00	0	9	2	6	3
1	2009-03-24 09:56:00	19	9	2	6	3
1	2009-03-24 09:57:00	0	9	2	6	3
1	2009-03-24 09:58:00	0	9	2	6	3
1	2009-03-24 09:59:00	0	9	2	6	3
1	2009-03-24 10:00:00	0	9	2	6	3
1	2009-03-24 10:01:00	46	10	2	6	3
1	2009-03-24 10:02:00	28	10	2	6	3
1	2009-03-24 10:03:00	37	10	2	6	3
1	2009-03-24 10:04:00	0	10	2	6	3
1	2009-03-24 10:05:00	56	10	2	6	3
1	2009-03-24 10:06:00	0	10	2	6	3
1	2009-03-24 10:07:00	0	10	2	6	3
1	2009-03-24 10:08:00	0	10	2	6	3
1	2009-03-24 10:09:00	0	10	2	6	3
1	2009-03-24 10:10:00	0	10	2	6	3
1	2009-03-24 10:11:00	0	10	2	6	3
1	2009-03-24 10:12:00	0	10	2	6	3
1	2009-03-24 10:13:00	0	10	2	6	3
1	2009-03-24 10:14:00	0	10	2	6	3
1	2009-03-24 10:15:00	0	10	2	6	3
1	2009-03-24 10:16:00	0	10	2	6	3
1	2009-03-24 10:17:00	0	10	2	6	3
1	2009-03-24 10:18:00	0	10	2	6	3
1	2009-03-24 10:19:00	0	10	2	6	3
1	2009-03-24 10:20:00	0	10	2	6	3
1	2009-03-24 10:21:00	0	10	2	6	3
1	2009-03-24 10:22:00	0	10	2	6	3
1	2009-03-24 10:23:00	0	10	2	6	3
1	2009-03-24 10:24:00	0	10	2	6	3
1	2009-03-24 10:25:00	0	10	2	6	3
1	2009-03-24 10:26:00	0	10	2	6	3
1	2009-03-24 10:27:00	0	10	2	6	3
1	2009-03-24 10:28:00	0	10	2	6	3
1	2009-03-24 10:29:00	0	10	2	6	3
1	2009-03-24 10:30:00	0	10	2	6	3
1	2009-03-24 10:31:00	0	10	2	6	3
1	2009-03-24 10:32:00	0	10	2	6	3
1	2009-03-24 10:33:00	0	10	2	6	3
1	2009-03-24 10:34:00	0	10	2	6	3
1	2009-03-24 10:35:00	9	10	2	6	3
1	2009-03-24 10:36:00	46	10	2	6	3
1	2009-03-24 10:37:00	46	10	2	6	3
1	2009-03-24 10:38:00	0	10	2	6	3
1	2009-03-24 10:39:00	0	10	2	6	3
1	2009-03-24 10:40:00	0	10	2	6	3
1	2009-03-24 10:41:00	0	10	2	6	3
1	2009-03-24 10:42:00	19	10	2	6	3
1	2009-03-24 10:43:00	0	10	2	6	3
1	2009-03-24 10:44:00	0	10	2	6	3
1	2009-03-24 10:45:00	65	10	2	6	3
1	2009-03-24 10:46:00	19	10	2	6	3
1	2009-03-24 10:47:00	0	10	2	6	3
1	2009-03-24 10:48:00	0	10	2	6	3
1	2009-03-24 10:49:00	0	10	2	6	3
1	2009-03-24 10:50:00	0	10	2	6	3
1	2009-03-24 10:51:00	19	10	2	6	3
1	2009-03-24 10:52:00	0	10	2	6	3
1	2009-03-24 10:53:00	0	10	2	6	3
1	2009-03-24 10:54:00	0	10	2	6	3
1	2009-03-24 10:55:00	0	10	2	6	3
1	2009-03-24 10:56:00	0	10	2	6	3
1	2009-03-24 10:57:00	0	10	2	6	3
1	2009-03-24 10:58:00	0	10	2	6	3
1	2009-03-24 10:59:00	0	10	2	6	3
1	2009-03-24 11:00:00	0	10	2	6	3
1	2009-03-24 11:01:00	0	11	2	6	3
1	2009-03-24 11:02:00	0	11	2	6	3
1	2009-03-24 11:03:00	0	11	2	6	3
1	2009-03-24 11:04:00	0	11	2	6	3
1	2009-03-24 11:05:00	19	11	2	6	3
1	2009-03-24 11:06:00	56	11	2	6	3
1	2009-03-24 11:07:00	0	11	2	6	3
1	2009-03-24 11:08:00	0	11	2	6	3
1	2009-03-24 11:09:00	0	11	2	6	3
1	2009-03-24 11:10:00	0	11	2	6	3
1	2009-03-24 11:11:00	0	11	2	6	3
1	2009-03-24 11:12:00	0	11	2	6	3
1	2009-03-24 11:13:00	0	11	2	6	3
1	2009-03-24 11:14:00	0	11	2	6	3
1	2009-03-24 11:15:00	0	11	2	6	3
1	2009-03-24 11:16:00	19	11	2	6	3
1	2009-03-24 11:17:00	0	11	2	6	3
1	2009-03-24 11:18:00	9	11	2	6	3
1	2009-03-24 11:19:00	0	11	2	6	3
1	2009-03-24 11:20:00	0	11	2	6	3
1	2009-03-24 11:21:00	121	11	2	6	3
1	2009-03-24 11:22:00	111	11	2	6	3
1	2009-03-24 11:23:00	46	11	2	6	3
1	2009-03-24 11:24:00	0	11	2	6	3
1	2009-03-24 11:25:00	0	11	2	6	3
1	2009-03-24 11:26:00	0	11	2	6	3
1	2009-03-24 11:27:00	0	11	2	6	3
1	2009-03-24 11:28:00	28	11	2	6	3
1	2009-03-24 11:29:00	0	11	2	6	3
1	2009-03-24 11:30:00	0	11	2	6	3
1	2009-03-24 11:31:00	37	11	2	6	3
1	2009-03-24 11:32:00	0	11	2	6	3
1	2009-03-24 11:33:00	0	11	2	6	3
1	2009-03-24 11:34:00	0	11	2	6	3
1	2009-03-24 11:35:00	28	11	2	6	3
1	2009-03-24 11:36:00	0	11	2	6	3
1	2009-03-24 11:37:00	28	11	2	6	3
1	2009-03-24 11:38:00	46	11	2	6	3
1	2009-03-24 11:39:00	0	11	2	6	3
1	2009-03-24 11:40:00	0	11	2	6	3
1	2009-03-24 11:41:00	0	11	2	6	3
1	2009-03-24 11:42:00	0	11	2	6	3
1	2009-03-24 11:43:00	0	11	2	6	3
1	2009-03-24 11:44:00	0	11	2	6	3
1	2009-03-24 11:45:00	0	11	2	6	3
1	2009-03-24 11:46:00	0	11	2	6	3
1	2009-03-24 11:47:00	0	11	2	6	3
1	2009-03-24 11:48:00	0	11	2	6	3
1	2009-03-24 11:49:00	0	11	2	6	3
1	2009-03-24 11:50:00	0	11	2	6	3
1	2009-03-24 11:51:00	0	11	2	6	3
1	2009-03-24 11:52:00	0	11	2	6	3
1	2009-03-24 11:53:00	0	11	2	6	3
1	2009-03-24 11:54:00	0	11	2	6	3
1	2009-03-24 11:55:00	0	11	2	6	3
1	2009-03-24 11:56:00	0	11	2	6	3
1	2009-03-24 11:57:00	0	11	2	6	3
1	2009-03-24 11:58:00	0	11	2	6	3
1	2009-03-24 11:59:00	0	11	2	6	3
1	2009-03-24 12:00:00	0	11	2	6	3
1	2009-03-24 12:01:00	0	12	3	6	3
1	2009-03-24 12:02:00	0	12	3	6	3
1	2009-03-24 12:03:00	0	12	3	6	3
1	2009-03-24 12:04:00	0	12	3	6	3
1	2009-03-24 12:05:00	0	12	3	6	3
1	2009-03-24 12:06:00	0	12	3	6	3
1	2009-03-24 12:07:00	0	12	3	6	3
1	2009-03-24 12:08:00	0	12	3	6	3
1	2009-03-24 12:09:00	0	12	3	6	3
1	2009-03-24 12:10:00	0	12	3	6	3
1	2009-03-24 12:11:00	56	12	3	6	3
1	2009-03-24 12:12:00	46	12	3	6	3
1	2009-03-24 12:13:00	0	12	3	6	3
1	2009-03-24 12:14:00	0	12	3	6	3
1	2009-03-24 12:15:00	0	12	3	6	3
1	2009-03-24 12:16:00	0	12	3	6	3
1	2009-03-24 12:17:00	0	12	3	6	3
1	2009-03-24 12:18:00	0	12	3	6	3
1	2009-03-24 12:19:00	0	12	3	6	3
1	2009-03-24 12:20:00	0	12	3	6	3
1	2009-03-24 12:21:00	0	12	3	6	3
1	2009-03-24 12:22:00	0	12	3	6	3
1	2009-03-24 12:23:00	0	12	3	6	3
1	2009-03-24 12:24:00	19	12	3	6	3
1	2009-03-24 12:25:00	65	12	3	6	3
1	2009-03-24 12:26:00	0	12	3	6	3
1	2009-03-24 12:27:00	0	12	3	6	3
1	2009-03-24 12:28:00	0	12	3	6	3
1	2009-03-24 12:29:00	37	12	3	6	3
1	2009-03-24 12:30:00	0	12	3	6	3
1	2009-03-24 12:31:00	0	12	3	6	3
1	2009-03-24 12:32:00	0	12	3	6	3
1	2009-03-24 12:33:00	0	12	3	6	3
1	2009-03-24 12:34:00	0	12	3	6	3
1	2009-03-24 12:35:00	0	12	3	6	3
1	2009-03-24 12:36:00	0	12	3	6	3
1	2009-03-24 12:37:00	19	12	3	6	3
1	2009-03-24 12:38:00	56	12	3	6	3
1	2009-03-24 12:39:00	0	12	3	6	3
1	2009-03-24 12:40:00	464	12	3	6	3
1	2009-03-24 12:41:00	464	12	3	6	3
1	2009-03-24 12:42:00	449	12	3	6	3
1	2009-03-24 12:43:00	449	12	3	6	3
1	2009-03-24 12:44:00	562	12	3	6	3
1	2009-03-24 12:45:00	434	12	3	6	3
1	2009-03-24 12:46:00	308	12	3	6	3
1	2009-03-24 12:47:00	375	12	3	6	3
1	2009-03-24 12:48:00	688	12	3	6	3
1	2009-03-24 12:49:00	892	12	3	6	3
1	2009-03-24 12:50:00	545	12	3	6	3
1	2009-03-24 12:51:00	562	12	3	6	3
1	2009-03-24 12:52:00	746	12	3	6	3
1	2009-03-24 12:53:00	746	12	3	6	3
1	2009-03-24 12:54:00	347	12	3	6	3
1	2009-03-24 12:55:00	449	12	3	6	3
1	2009-03-24 12:56:00	595	12	3	6	3
1	2009-03-24 12:57:00	545	12	3	6	3
1	2009-03-24 12:58:00	746	12	3	6	3
1	2009-03-24 12:59:00	707	12	3	6	3
1	2009-03-24 13:00:00	651	12	3	6	3
1	2009-03-24 13:01:00	892	13	3	6	3
1	2009-03-24 13:02:00	725	13	3	6	3
1	2009-03-24 13:03:00	633	13	3	6	3
1	2009-03-24 13:04:00	848	13	3	6	3
1	2009-03-24 13:05:00	746	13	3	6	3
1	2009-03-24 13:06:00	282	13	3	6	3
1	2009-03-24 13:07:00	221	13	3	6	3
1	2009-03-24 13:08:00	419	13	3	6	3
1	2009-03-24 13:09:00	0	13	3	6	3
1	2009-03-24 13:10:00	0	13	3	6	3
1	2009-03-24 13:11:00	19	13	3	6	3
1	2009-03-24 13:12:00	9	13	3	6	3
1	2009-03-24 13:13:00	0	13	3	6	3
1	2009-03-24 13:14:00	0	13	3	6	3
1	2009-03-24 13:15:00	0	13	3	6	3
1	2009-03-24 13:16:00	0	13	3	6	3
1	2009-03-24 13:17:00	0	13	3	6	3
1	2009-03-24 13:18:00	0	13	3	6	3
1	2009-03-24 13:19:00	0	13	3	6	3
1	2009-03-24 13:20:00	0	13	3	6	3
1	2009-03-24 13:21:00	28	13	3	6	3
1	2009-03-24 13:22:00	464	13	3	6	3
1	2009-03-24 13:23:00	321	13	3	6	3
1	2009-03-24 13:24:00	83	13	3	6	3
1	2009-03-24 13:25:00	9	13	3	6	3
1	2009-03-24 13:26:00	0	13	3	6	3
1	2009-03-24 13:27:00	46	13	3	6	3
1	2009-03-24 13:28:00	0	13	3	6	3
1	2009-03-24 13:29:00	0	13	3	6	3
1	2009-03-24 13:30:00	0	13	3	6	3
1	2009-03-24 13:31:00	0	13	3	6	3
1	2009-03-24 13:32:00	0	13	3	6	3
1	2009-03-24 13:33:00	0	13	3	6	3
1	2009-03-24 13:34:00	0	13	3	6	3
1	2009-03-24 13:35:00	0	13	3	6	3
1	2009-03-24 13:36:00	0	13	3	6	3
1	2009-03-24 13:37:00	0	13	3	6	3
1	2009-03-24 13:38:00	0	13	3	6	3
1	2009-03-24 13:39:00	0	13	3	6	3
1	2009-03-24 13:40:00	0	13	3	6	3
1	2009-03-24 13:41:00	0	13	3	6	3
1	2009-03-24 13:42:00	83	13	3	6	3
1	2009-03-24 13:43:00	46	13	3	6	3
1	2009-03-24 13:44:00	0	13	3	6	3
1	2009-03-24 13:45:00	0	13	3	6	3
1	2009-03-24 13:46:00	111	13	3	6	3
1	2009-03-24 13:47:00	19	13	3	6	3
1	2009-03-24 13:48:00	221	13	3	6	3
1	2009-03-24 13:49:00	28	13	3	6	3
1	2009-03-24 13:50:00	0	13	3	6	3
1	2009-03-24 13:51:00	0	13	3	6	3
1	2009-03-24 13:52:00	0	13	3	6	3
1	2009-03-24 13:53:00	0	13	3	6	3
1	2009-03-24 13:54:00	0	13	3	6	3
1	2009-03-24 13:55:00	0	13	3	6	3
1	2009-03-24 13:56:00	0	13	3	6	3
1	2009-03-24 13:57:00	0	13	3	6	3
1	2009-03-24 13:58:00	0	13	3	6	3
1	2009-03-24 13:59:00	0	13	3	6	3
1	2009-03-24 14:00:00	0	13	3	6	3
1	2009-03-24 14:01:00	0	14	3	6	3
1	2009-03-24 14:02:00	0	14	3	6	3
1	2009-03-24 14:03:00	0	14	3	6	3
1	2009-03-24 14:04:00	9	14	3	6	3
1	2009-03-24 14:05:00	0	14	3	6	3
1	2009-03-24 14:06:00	0	14	3	6	3
1	2009-03-24 14:07:00	0	14	3	6	3
1	2009-03-24 14:08:00	102	14	3	6	3
1	2009-03-24 14:09:00	132	14	3	6	3
1	2009-03-24 14:10:00	37	14	3	6	3
1	2009-03-24 14:11:00	0	14	3	6	3
1	2009-03-24 14:12:00	0	14	3	6	3
1	2009-03-24 14:13:00	0	14	3	6	3
1	2009-03-24 14:14:00	0	14	3	6	3
1	2009-03-24 14:15:00	0	14	3	6	3
1	2009-03-24 14:16:00	0	14	3	6	3
1	2009-03-24 14:17:00	0	14	3	6	3
1	2009-03-24 14:18:00	0	14	3	6	3
1	2009-03-24 14:19:00	0	14	3	6	3
1	2009-03-24 14:20:00	74	14	3	6	3
1	2009-03-24 14:21:00	9	14	3	6	3
1	2009-03-24 14:22:00	9	14	3	6	3
1	2009-03-24 14:23:00	46	14	3	6	3
1	2009-03-24 14:24:00	0	14	3	6	3
1	2009-03-24 14:25:00	0	14	3	6	3
1	2009-03-24 14:26:00	0	14	3	6	3
1	2009-03-24 14:27:00	0	14	3	6	3
1	2009-03-24 14:28:00	28	14	3	6	3
1	2009-03-24 14:29:00	0	14	3	6	3
1	2009-03-24 14:30:00	0	14	3	6	3
1	2009-03-24 14:31:00	0	14	3	6	3
1	2009-03-24 14:32:00	0	14	3	6	3
1	2009-03-24 14:33:00	0	14	3	6	3
1	2009-03-24 14:34:00	0	14	3	6	3
1	2009-03-24 14:35:00	0	14	3	6	3
1	2009-03-24 14:36:00	0	14	3	6	3
1	2009-03-24 14:37:00	0	14	3	6	3
1	2009-03-24 14:38:00	0	14	3	6	3
1	2009-03-24 14:39:00	19	14	3	6	3
1	2009-03-24 14:40:00	0	14	3	6	3
1	2009-03-24 14:41:00	0	14	3	6	3
1	2009-03-24 14:42:00	0	14	3	6	3
1	2009-03-24 14:43:00	0	14	3	6	3
1	2009-03-24 14:44:00	0	14	3	6	3
1	2009-03-24 14:45:00	0	14	3	6	3
1	2009-03-24 14:46:00	46	14	3	6	3
1	2009-03-24 14:47:00	187	14	3	6	3
1	2009-03-24 14:48:00	9	14	3	6	3
1	2009-03-24 14:49:00	0	14	3	6	3
1	2009-03-24 14:50:00	0	14	3	6	3
1	2009-03-24 14:51:00	0	14	3	6	3
1	2009-03-24 14:52:00	0	14	3	6	3
1	2009-03-24 14:53:00	0	14	3	6	3
1	2009-03-24 14:54:00	0	14	3	6	3
1	2009-03-24 14:55:00	0	14	3	6	3
1	2009-03-24 14:56:00	0	14	3	6	3
1	2009-03-24 14:57:00	0	14	3	6	3
1	2009-03-24 14:58:00	0	14	3	6	3
1	2009-03-24 14:59:00	0	14	3	6	3
1	2009-03-24 15:00:00	0	14	3	6	3
1	2009-03-24 15:01:00	0	15	3	6	3
1	2009-03-24 15:02:00	0	15	3	6	3
1	2009-03-24 15:03:00	65	15	3	6	3
1	2009-03-24 15:04:00	0	15	3	6	3
1	2009-03-24 15:05:00	46	15	3	6	3
1	2009-03-24 15:06:00	19	15	3	6	3
1	2009-03-24 15:07:00	0	15	3	6	3
1	2009-03-24 15:08:00	19	15	3	6	3
1	2009-03-24 15:09:00	46	15	3	6	3
1	2009-03-24 15:10:00	0	15	3	6	3
1	2009-03-24 15:11:00	46	15	3	6	3
1	2009-03-24 15:12:00	0	15	3	6	3
1	2009-03-24 15:13:00	0	15	3	6	3
1	2009-03-24 15:14:00	0	15	3	6	3
1	2009-03-24 15:15:00	0	15	3	6	3
1	2009-03-24 15:16:00	0	15	3	6	3
1	2009-03-24 15:17:00	0	15	3	6	3
1	2009-03-24 15:18:00	0	15	3	6	3
1	2009-03-24 15:19:00	0	15	3	6	3
1	2009-03-24 15:20:00	0	15	3	6	3
1	2009-03-24 15:21:00	0	15	3	6	3
1	2009-03-24 15:22:00	0	15	3	6	3
1	2009-03-24 15:23:00	0	15	3	6	3
1	2009-03-24 15:24:00	0	15	3	6	3
1	2009-03-24 15:25:00	0	15	3	6	3
1	2009-03-24 15:26:00	0	15	3	6	3
1	2009-03-24 15:27:00	0	15	3	6	3
1	2009-03-24 15:28:00	9	15	3	6	3
1	2009-03-24 15:29:00	0	15	3	6	3
1	2009-03-24 15:30:00	0	15	3	6	3
1	2009-03-24 15:31:00	0	15	3	6	3
1	2009-03-24 15:32:00	0	15	3	6	3
1	2009-03-24 15:33:00	0	15	3	6	3
1	2009-03-24 15:34:00	0	15	3	6	3
1	2009-03-24 15:35:00	0	15	3	6	3
1	2009-03-24 15:36:00	0	15	3	6	3
1	2009-03-24 15:37:00	0	15	3	6	3
1	2009-03-24 15:38:00	0	15	3	6	3
1	2009-03-24 15:39:00	0	15	3	6	3
1	2009-03-24 15:40:00	0	15	3	6	3
1	2009-03-24 15:41:00	0	15	3	6	3
1	2009-03-24 15:42:00	0	15	3	6	3
1	2009-03-24 15:43:00	0	15	3	6	3
1	2009-03-24 15:44:00	19	15	3	6	3
1	2009-03-24 15:45:00	56	15	3	6	3
1	2009-03-24 15:46:00	37	15	3	6	3
1	2009-03-24 15:47:00	0	15	3	6	3
1	2009-03-24 15:48:00	0	15	3	6	3
1	2009-03-24 15:49:00	0	15	3	6	3
1	2009-03-24 15:50:00	19	15	3	6	3
1	2009-03-24 15:51:00	46	15	3	6	3
1	2009-03-24 15:52:00	0	15	3	6	3
1	2009-03-24 15:53:00	0	15	3	6	3
1	2009-03-24 15:54:00	0	15	3	6	3
1	2009-03-24 15:55:00	9	15	3	6	3
1	2009-03-24 15:56:00	0	15	3	6	3
1	2009-03-24 15:57:00	0	15	3	6	3
1	2009-03-24 15:58:00	0	15	3	6	3
1	2009-03-24 15:59:00	0	15	3	6	3
1	2009-03-24 16:00:00	0	15	3	6	3
1	2009-03-24 16:01:00	0	16	3	6	3
1	2009-03-24 16:02:00	0	16	3	6	3
1	2009-03-24 16:03:00	28	16	3	6	3
1	2009-03-24 16:04:00	9	16	3	6	3
1	2009-03-24 16:05:00	0	16	3	6	3
1	2009-03-24 16:06:00	0	16	3	6	3
1	2009-03-24 16:07:00	0	16	3	6	3
1	2009-03-24 16:08:00	37	16	3	6	3
1	2009-03-24 16:09:00	0	16	3	6	3
1	2009-03-24 16:10:00	0	16	3	6	3
1	2009-03-24 16:11:00	0	16	3	6	3
1	2009-03-24 16:12:00	0	16	3	6	3
1	2009-03-24 16:13:00	0	16	3	6	3
1	2009-03-24 16:14:00	0	16	3	6	3
1	2009-03-24 16:15:00	0	16	3	6	3
1	2009-03-24 16:16:00	0	16	3	6	3
1	2009-03-24 16:17:00	0	16	3	6	3
1	2009-03-24 16:18:00	0	16	3	6	3
1	2009-03-24 16:19:00	0	16	3	6	3
1	2009-03-24 16:20:00	0	16	3	6	3
1	2009-03-24 16:21:00	0	16	3	6	3
1	2009-03-24 16:22:00	0	16	3	6	3
1	2009-03-24 16:23:00	0	16	3	6	3
1	2009-03-24 16:24:00	0	16	3	6	3
1	2009-03-24 16:25:00	46	16	3	6	3
1	2009-03-24 16:26:00	111	16	3	6	3
1	2009-03-24 16:27:00	633	16	3	6	3
1	2009-03-24 16:28:00	221	16	3	6	3
1	2009-03-24 16:29:00	0	16	3	6	3
1	2009-03-24 16:30:00	93	16	3	6	3
1	2009-03-24 16:31:00	28	16	3	6	3
1	2009-03-24 16:32:00	0	16	3	6	3
1	2009-03-24 16:33:00	0	16	3	6	3
1	2009-03-24 16:34:00	28	16	3	6	3
1	2009-03-24 16:35:00	0	16	3	6	3
1	2009-03-24 16:36:00	0	16	3	6	3
1	2009-03-24 16:37:00	0	16	3	6	3
1	2009-03-24 16:38:00	0	16	3	6	3
1	2009-03-24 16:39:00	0	16	3	6	3
1	2009-03-24 16:40:00	0	16	3	6	3
1	2009-03-24 16:41:00	0	16	3	6	3
1	2009-03-24 16:42:00	0	16	3	6	3
1	2009-03-24 16:43:00	0	16	3	6	3
1	2009-03-24 16:44:00	0	16	3	6	3
1	2009-03-24 16:45:00	0	16	3	6	3
1	2009-03-24 16:46:00	0	16	3	6	3
1	2009-03-24 16:47:00	0	16	3	6	3
1	2009-03-24 16:48:00	0	16	3	6	3
1	2009-03-24 16:49:00	0	16	3	6	3
1	2009-03-24 16:50:00	0	16	3	6	3
1	2009-03-24 16:51:00	0	16	3	6	3
1	2009-03-24 16:52:00	0	16	3	6	3
1	2009-03-24 16:53:00	0	16	3	6	3
1	2009-03-24 16:54:00	0	16	3	6	3
1	2009-03-24 16:55:00	9	16	3	6	3
1	2009-03-24 16:56:00	0	16	3	6	3
1	2009-03-24 16:57:00	0	16	3	6	3
1	2009-03-24 16:58:00	0	16	3	6	3
1	2009-03-24 16:59:00	111	16	3	6	3
1	2009-03-24 17:00:00	282	16	3	6	3
1	2009-03-24 17:01:00	360	17	3	6	3
1	2009-03-24 17:02:00	9	17	3	6	3
1	2009-03-24 17:03:00	0	17	3	6	3
1	2009-03-24 17:04:00	434	17	3	6	3
1	2009-03-24 17:05:00	143	17	3	6	3
1	2009-03-24 17:06:00	0	17	3	6	3
1	2009-03-24 17:07:00	0	17	3	6	3
1	2009-03-24 17:08:00	9	17	3	6	3
1	2009-03-24 17:09:00	37	17	3	6	3
1	2009-03-24 17:10:00	9	17	3	6	3
1	2009-03-24 17:11:00	0	17	3	6	3
1	2009-03-24 17:12:00	56	17	3	6	3
1	2009-03-24 17:13:00	0	17	3	6	3
1	2009-03-24 17:14:00	0	17	3	6	3
1	2009-03-24 17:15:00	0	17	3	6	3
1	2009-03-24 17:16:00	0	17	3	6	3
1	2009-03-24 17:17:00	0	17	3	6	3
1	2009-03-24 17:18:00	0	17	3	6	3
1	2009-03-24 17:19:00	282	17	3	6	3
1	2009-03-24 17:20:00	243	17	3	6	3
1	2009-03-24 17:21:00	243	17	3	6	3
1	2009-03-24 17:22:00	0	17	3	6	3
1	2009-03-24 17:23:00	0	17	3	6	3
1	2009-03-24 17:24:00	9	17	3	6	3
1	2009-03-24 17:25:00	0	17	3	6	3
1	2009-03-24 17:26:00	0	17	3	6	3
1	2009-03-24 17:27:00	28	17	3	6	3
1	2009-03-24 17:28:00	28	17	3	6	3
1	2009-03-24 17:29:00	56	17	3	6	3
1	2009-03-24 17:30:00	0	17	3	6	3
1	2009-03-24 17:31:00	0	17	3	6	3
1	2009-03-24 17:32:00	0	17	3	6	3
1	2009-03-24 17:33:00	0	17	3	6	3
1	2009-03-24 17:34:00	0	17	3	6	3
1	2009-03-24 17:35:00	0	17	3	6	3
1	2009-03-24 17:36:00	74	17	3	6	3
1	2009-03-24 17:37:00	221	17	3	6	3
1	2009-03-24 17:38:00	19	17	3	6	3
1	2009-03-24 17:39:00	221	17	3	6	3
1	2009-03-24 17:40:00	334	17	3	6	3
1	2009-03-24 17:41:00	198	17	3	6	3
1	2009-03-24 17:42:00	83	17	3	6	3
1	2009-03-24 17:43:00	308	17	3	6	3
1	2009-03-24 17:44:00	154	17	3	6	3
1	2009-03-24 17:45:00	360	17	3	6	3
1	2009-03-24 17:46:00	529	17	3	6	3
1	2009-03-24 17:47:00	633	17	3	6	3
1	2009-03-24 17:48:00	633	17	3	6	3
1	2009-03-24 17:49:00	390	17	3	6	3
1	2009-03-24 17:50:00	464	17	3	6	3
1	2009-03-24 17:51:00	295	17	3	6	3
1	2009-03-24 17:52:00	545	17	3	6	3
1	2009-03-24 17:53:00	404	17	3	6	3
1	2009-03-24 17:54:00	614	17	3	6	3
1	2009-03-24 17:55:00	766	17	3	6	3
1	2009-03-24 17:56:00	807	17	3	6	3
1	2009-03-24 17:57:00	562	17	3	6	3
1	2009-03-24 17:58:00	464	17	3	6	3
1	2009-03-24 17:59:00	165	17	3	6	3
1	2009-03-24 18:00:00	545	17	3	6	3
1	2009-03-24 18:01:00	746	18	4	6	3
1	2009-03-24 18:02:00	937	18	4	6	3
1	2009-03-24 18:03:00	807	18	4	6	3
1	2009-03-24 18:04:00	614	18	4	6	3
1	2009-03-24 18:05:00	176	18	4	6	3
1	2009-03-24 18:06:00	0	18	4	6	3
1	2009-03-24 18:07:00	9	18	4	6	3
1	2009-03-24 18:08:00	9	18	4	6	3
1	2009-03-24 18:09:00	0	18	4	6	3
1	2009-03-24 18:10:00	19	18	4	6	3
1	2009-03-24 18:11:00	83	18	4	6	3
1	2009-03-24 18:12:00	83	18	4	6	3
1	2009-03-24 18:13:00	65	18	4	6	3
1	2009-03-24 18:14:00	404	18	4	6	3
1	2009-03-24 18:15:00	19	18	4	6	3
1	2009-03-24 18:16:00	0	18	4	6	3
1	2009-03-24 18:17:00	390	18	4	6	3
1	2009-03-24 18:18:00	93	18	4	6	3
1	2009-03-24 18:19:00	0	18	4	6	3
1	2009-03-24 18:20:00	9	18	4	6	3
1	2009-03-24 18:21:00	111	18	4	6	3
1	2009-03-24 18:22:00	0	18	4	6	3
1	2009-03-24 18:23:00	9	18	4	6	3
1	2009-03-24 18:24:00	0	18	4	6	3
1	2009-03-24 18:25:00	0	18	4	6	3
1	2009-03-24 18:26:00	0	18	4	6	3
1	2009-03-24 18:27:00	9	18	4	6	3
1	2009-03-24 18:28:00	121	18	4	6	3
1	2009-03-24 18:29:00	121	18	4	6	3
1	2009-03-24 18:30:00	633	18	4	6	3
1	2009-03-24 18:31:00	132	18	4	6	3
1	2009-03-24 18:32:00	0	18	4	6	3
1	2009-03-24 18:33:00	93	18	4	6	3
1	2009-03-24 18:34:00	176	18	4	6	3
1	2009-03-24 18:35:00	56	18	4	6	3
1	2009-03-24 18:36:00	1007	18	4	6	3
1	2009-03-24 18:37:00	232	18	4	6	3
1	2009-03-24 18:38:00	390	18	4	6	3
1	2009-03-24 18:39:00	221	18	4	6	3
1	2009-03-24 18:40:00	449	18	4	6	3
1	2009-03-24 18:41:00	321	18	4	6	3
1	2009-03-24 18:42:00	28	18	4	6	3
1	2009-03-24 18:43:00	0	18	4	6	3
1	2009-03-24 18:44:00	19	18	4	6	3
1	2009-03-24 18:45:00	37	18	4	6	3
1	2009-03-24 18:46:00	282	18	4	6	3
1	2009-03-24 18:47:00	187	18	4	6	3
1	2009-03-24 18:48:00	512	18	4	6	3
1	2009-03-24 18:49:00	479	18	4	6	3
1	2009-03-24 18:50:00	28	18	4	6	3
1	2009-03-24 18:51:00	65	18	4	6	3
1	2009-03-24 18:52:00	0	18	4	6	3
1	2009-03-24 18:53:00	0	18	4	6	3
1	2009-03-24 18:54:00	19	18	4	6	3
1	2009-03-24 18:55:00	0	18	4	6	3
1	2009-03-24 18:56:00	0	18	4	6	3
1	2009-03-24 18:57:00	0	18	4	6	3
1	2009-03-24 18:58:00	0	18	4	6	3
1	2009-03-24 18:59:00	0	18	4	6	3
1	2009-03-24 19:00:00	0	18	4	6	3
1	2009-03-24 19:01:00	0	19	4	6	3
1	2009-03-24 19:02:00	0	19	4	6	3
1	2009-03-24 19:03:00	0	19	4	6	3
1	2009-03-24 19:04:00	28	19	4	6	3
1	2009-03-24 19:05:00	0	19	4	6	3
1	2009-03-24 19:06:00	0	19	4	6	3
1	2009-03-24 19:07:00	0	19	4	6	3
1	2009-03-24 19:08:00	0	19	4	6	3
1	2009-03-24 19:09:00	0	19	4	6	3
1	2009-03-24 19:10:00	0	19	4	6	3
1	2009-03-24 19:11:00	0	19	4	6	3
1	2009-03-24 19:12:00	0	19	4	6	3
1	2009-03-24 19:13:00	0	19	4	6	3
1	2009-03-24 19:14:00	19	19	4	6	3
1	2009-03-24 19:15:00	9	19	4	6	3
1	2009-03-24 19:16:00	0	19	4	6	3
1	2009-03-24 19:17:00	154	19	4	6	3
1	2009-03-24 19:18:00	308	19	4	6	3
1	2009-03-24 19:19:00	0	19	4	6	3
1	2009-03-24 19:20:00	0	19	4	6	3
1	2009-03-24 19:21:00	9	19	4	6	3
1	2009-03-24 19:22:00	9	19	4	6	3
1	2009-03-24 19:23:00	0	19	4	6	3
1	2009-03-24 19:24:00	0	19	4	6	3
1	2009-03-24 19:25:00	0	19	4	6	3
1	2009-03-24 19:26:00	0	19	4	6	3
1	2009-03-24 19:27:00	0	19	4	6	3
1	2009-03-24 19:28:00	0	19	4	6	3
1	2009-03-24 19:29:00	0	19	4	6	3
1	2009-03-24 19:30:00	0	19	4	6	3
1	2009-03-24 19:31:00	0	19	4	6	3
1	2009-03-24 19:32:00	0	19	4	6	3
1	2009-03-24 19:33:00	0	19	4	6	3
1	2009-03-24 19:34:00	0	19	4	6	3
1	2009-03-24 19:35:00	0	19	4	6	3
1	2009-03-24 19:36:00	0	19	4	6	3
1	2009-03-24 19:37:00	0	19	4	6	3
1	2009-03-24 19:38:00	0	19	4	6	3
1	2009-03-24 19:39:00	375	19	4	6	3
1	2009-03-24 19:40:00	0	19	4	6	3
1	2009-03-24 19:41:00	0	19	4	6	3
1	2009-03-24 19:42:00	28	19	4	6	3
1	2009-03-24 19:43:00	0	19	4	6	3
1	2009-03-24 19:44:00	0	19	4	6	3
1	2009-03-24 19:45:00	28	19	4	6	3
1	2009-03-24 19:46:00	93	19	4	6	3
1	2009-03-24 19:47:00	0	19	4	6	3
1	2009-03-24 19:48:00	9	19	4	6	3
1	2009-03-24 19:49:00	419	19	4	6	3
1	2009-03-24 19:50:00	221	19	4	6	3
1	2009-03-24 19:51:00	308	19	4	6	3
1	2009-03-24 19:52:00	19	19	4	6	3
1	2009-03-24 19:53:00	0	19	4	6	3
1	2009-03-24 19:54:00	308	19	4	6	3
1	2009-03-24 19:55:00	0	19	4	6	3
1	2009-03-24 19:56:00	0	19	4	6	3
1	2009-03-24 19:57:00	0	19	4	6	3
1	2009-03-24 19:58:00	0	19	4	6	3
1	2009-03-24 19:59:00	0	19	4	6	3
1	2009-03-24 20:00:00	19	19	4	6	3
1	2009-03-24 20:01:00	0	20	4	6	3
1	2009-03-24 20:02:00	0	20	4	6	3
1	2009-03-24 20:03:00	0	20	4	6	3
1	2009-03-24 20:04:00	0	20	4	6	3
1	2009-03-24 20:05:00	0	20	4	6	3
1	2009-03-24 20:06:00	0	20	4	6	3
1	2009-03-24 20:07:00	0	20	4	6	3
1	2009-03-24 20:08:00	0	20	4	6	3
1	2009-03-24 20:09:00	0	20	4	6	3
1	2009-03-24 20:10:00	0	20	4	6	3
1	2009-03-24 20:11:00	0	20	4	6	3
1	2009-03-24 20:12:00	0	20	4	6	3
1	2009-03-24 20:13:00	65	20	4	6	3
1	2009-03-24 20:14:00	0	20	4	6	3
1	2009-03-24 20:15:00	232	20	4	6	3
1	2009-03-24 20:16:00	232	20	4	6	3
1	2009-03-24 20:17:00	0	20	4	6	3
1	2009-03-24 20:18:00	0	20	4	6	3
1	2009-03-24 20:19:00	0	20	4	6	3
1	2009-03-24 20:20:00	0	20	4	6	3
1	2009-03-24 20:21:00	0	20	4	6	3
1	2009-03-24 20:22:00	0	20	4	6	3
1	2009-03-24 20:23:00	0	20	4	6	3
1	2009-03-24 20:24:00	28	20	4	6	3
1	2009-03-24 20:25:00	19	20	4	6	3
1	2009-03-24 20:26:00	0	20	4	6	3
1	2009-03-24 20:27:00	93	20	4	6	3
1	2009-03-24 20:28:00	56	20	4	6	3
1	2009-03-24 20:29:00	74	20	4	6	3
1	2009-03-24 20:30:00	65	20	4	6	3
1	2009-03-24 20:31:00	102	20	4	6	3
1	2009-03-24 20:32:00	221	20	4	6	3
1	2009-03-24 20:33:00	132	20	4	6	3
1	2009-03-24 20:34:00	37	20	4	6	3
1	2009-03-24 20:35:00	0	20	4	6	3
1	2009-03-24 20:36:00	0	20	4	6	3
1	2009-03-24 20:37:00	46	20	4	6	3
1	2009-03-24 20:38:00	0	20	4	6	3
1	2009-03-24 20:39:00	65	20	4	6	3
1	2009-03-24 20:40:00	256	20	4	6	3
1	2009-03-24 20:41:00	404	20	4	6	3
1	2009-03-24 20:42:00	295	20	4	6	3
1	2009-03-24 20:43:00	19	20	4	6	3
1	2009-03-24 20:44:00	232	20	4	6	3
1	2009-03-24 20:45:00	143	20	4	6	3
1	2009-03-24 20:46:00	83	20	4	6	3
1	2009-03-24 20:47:00	176	20	4	6	3
1	2009-03-24 20:48:00	243	20	4	6	3
1	2009-03-24 20:49:00	243	20	4	6	3
1	2009-03-24 20:50:00	102	20	4	6	3
1	2009-03-24 20:51:00	210	20	4	6	3
1	2009-03-24 20:52:00	65	20	4	6	3
1	2009-03-24 20:53:00	28	20	4	6	3
1	2009-03-24 20:54:00	111	20	4	6	3
1	2009-03-24 20:55:00	529	20	4	6	3
1	2009-03-24 20:56:00	165	20	4	6	3
1	2009-03-24 20:57:00	154	20	4	6	3
1	2009-03-24 20:58:00	562	20	4	6	3
1	2009-03-24 20:59:00	269	20	4	6	3
1	2009-03-24 21:00:00	74	20	4	6	3
1	2009-03-24 21:01:00	187	21	4	6	3
1	2009-03-24 21:02:00	46	21	4	6	3
1	2009-03-24 21:03:00	165	21	4	6	3
1	2009-03-24 21:04:00	529	21	4	6	3
1	2009-03-24 21:05:00	347	21	4	6	3
1	2009-03-24 21:06:00	28	21	4	6	3
1	2009-03-24 21:07:00	46	21	4	6	3
1	2009-03-24 21:08:00	347	21	4	6	3
1	2009-03-24 21:09:00	870	21	4	6	3
1	2009-03-24 21:10:00	419	21	4	6	3
1	2009-03-24 21:11:00	360	21	4	6	3
1	2009-03-24 21:12:00	221	21	4	6	3
1	2009-03-24 21:13:00	256	21	4	6	3
1	2009-03-24 21:14:00	37	21	4	6	3
1	2009-03-24 21:15:00	154	21	4	6	3
1	2009-03-24 21:16:00	347	21	4	6	3
1	2009-03-24 21:17:00	37	21	4	6	3
1	2009-03-24 21:18:00	83	21	4	6	3
1	2009-03-24 21:19:00	0	21	4	6	3
1	2009-03-24 21:20:00	9	21	4	6	3
1	2009-03-24 21:21:00	0	21	4	6	3
1	2009-03-24 21:22:00	0	21	4	6	3
1	2009-03-24 21:23:00	37	21	4	6	3
1	2009-03-24 21:24:00	308	21	4	6	3
1	2009-03-24 21:25:00	495	21	4	6	3
1	2009-03-24 21:26:00	449	21	4	6	3
1	2009-03-24 21:27:00	308	21	4	6	3
1	2009-03-24 21:28:00	404	21	4	6	3
1	2009-03-24 21:29:00	210	21	4	6	3
1	2009-03-24 21:30:00	165	21	4	6	3
1	2009-03-24 21:31:00	74	21	4	6	3
1	2009-03-24 21:32:00	143	21	4	6	3
1	2009-03-24 21:33:00	176	21	4	6	3
1	2009-03-24 21:34:00	221	21	4	6	3
1	2009-03-24 21:35:00	83	21	4	6	3
1	2009-03-24 21:36:00	221	21	4	6	3
1	2009-03-24 21:37:00	495	21	4	6	3
1	2009-03-24 21:38:00	165	21	4	6	3
1	2009-03-24 21:39:00	176	21	4	6	3
1	2009-03-24 21:40:00	46	21	4	6	3
1	2009-03-24 21:41:00	143	21	4	6	3
1	2009-03-24 21:42:00	390	21	4	6	3
1	2009-03-24 21:43:00	334	21	4	6	3
1	2009-03-24 21:44:00	28	21	4	6	3
1	2009-03-24 21:45:00	37	21	4	6	3
1	2009-03-24 21:46:00	959	21	4	6	3
1	2009-03-24 21:47:00	1132	21	4	6	3
1	2009-03-24 21:48:00	1957	21	4	6	3
1	2009-03-24 21:49:00	1132	21	4	6	3
1	2009-03-24 21:50:00	766	21	4	6	3
1	2009-03-24 21:51:00	937	21	4	6	3
1	2009-03-24 21:52:00	1184	21	4	6	3
1	2009-03-24 21:53:00	1293	21	4	6	3
1	2009-03-24 21:54:00	892	21	4	6	3
1	2009-03-24 21:55:00	937	21	4	6	3
1	2009-03-24 21:56:00	915	21	4	6	3
1	2009-03-24 21:57:00	1321	21	4	6	3
1	2009-03-24 21:58:00	1380	21	4	6	3
1	2009-03-24 21:59:00	1844	21	4	6	3
1	2009-03-24 22:00:00	1534	21	4	6	3
1	2009-03-24 22:01:00	1237	22	4	6	3
1	2009-03-24 22:02:00	1237	22	4	6	3
1	2009-03-24 22:03:00	1471	22	4	6	3
1	2009-03-24 22:04:00	983	22	4	6	3
1	2009-03-24 22:05:00	1106	22	4	6	3
1	2009-03-24 22:06:00	256	22	4	6	3
1	2009-03-24 22:07:00	464	22	4	6	3
1	2009-03-24 22:08:00	1503	22	4	6	3
1	2009-03-24 22:09:00	688	22	4	6	3
1	2009-03-24 22:10:00	187	22	4	6	3
1	2009-03-24 22:11:00	243	22	4	6	3
1	2009-03-24 22:12:00	0	22	4	6	3
1	2009-03-24 22:13:00	102	22	4	6	3
1	2009-03-24 22:14:00	0	22	4	6	3
1	2009-03-24 22:15:00	0	22	4	6	3
1	2009-03-24 22:16:00	0	22	4	6	3
1	2009-03-24 22:17:00	0	22	4	6	3
1	2009-03-24 22:18:00	0	22	4	6	3
1	2009-03-24 22:19:00	0	22	4	6	3
1	2009-03-24 22:20:00	74	22	4	6	3
1	2009-03-24 22:21:00	165	22	4	6	3
1	2009-03-24 22:22:00	83	22	4	6	3
1	2009-03-24 22:23:00	256	22	4	6	3
1	2009-03-24 22:24:00	0	22	4	6	3
1	2009-03-24 22:25:00	0	22	4	6	3
1	2009-03-24 22:26:00	28	22	4	6	3
1	2009-03-24 22:27:00	0	22	4	6	3
1	2009-03-24 22:28:00	0	22	4	6	3
1	2009-03-24 22:29:00	0	22	4	6	3
1	2009-03-24 22:30:00	0	22	4	6	3
1	2009-03-24 22:31:00	0	22	4	6	3
1	2009-03-24 22:32:00	0	22	4	6	3
1	2009-03-24 22:33:00	243	22	4	6	3
1	2009-03-24 22:34:00	308	22	4	6	3
1	2009-03-24 22:35:00	176	22	4	6	3
1	2009-03-24 22:36:00	28	22	4	6	3
1	2009-03-24 22:37:00	0	22	4	6	3
1	2009-03-24 22:38:00	111	22	4	6	3
1	2009-03-24 22:39:00	132	22	4	6	3
1	2009-03-24 22:40:00	0	22	4	6	3
1	2009-03-24 22:41:00	0	22	4	6	3
1	2009-03-24 22:42:00	0	22	4	6	3
1	2009-03-24 22:43:00	0	22	4	6	3
1	2009-03-24 22:44:00	0	22	4	6	3
1	2009-03-24 22:45:00	0	22	4	6	3
1	2009-03-24 22:46:00	0	22	4	6	3
1	2009-03-24 22:47:00	0	22	4	6	3
1	2009-03-24 22:48:00	0	22	4	6	3
1	2009-03-24 22:49:00	0	22	4	6	3
1	2009-03-24 22:50:00	0	22	4	6	3
1	2009-03-24 22:51:00	132	22	4	6	3
1	2009-03-24 22:52:00	93	22	4	6	3
1	2009-03-24 22:53:00	19	22	4	6	3
1	2009-03-24 22:54:00	9	22	4	6	3
1	2009-03-24 22:55:00	19	22	4	6	3
1	2009-03-24 22:56:00	0	22	4	6	3
1	2009-03-24 22:57:00	0	22	4	6	3
1	2009-03-24 22:58:00	0	22	4	6	3
1	2009-03-24 22:59:00	0	22	4	6	3
1	2009-03-24 23:00:00	0	22	4	6	3
1	2009-03-24 23:01:00	0	23	4	6	3
1	2009-03-24 23:02:00	0	23	4	6	3
1	2009-03-24 23:03:00	0	23	4	6	3
1	2009-03-24 23:04:00	0	23	4	6	3
1	2009-03-24 23:05:00	0	23	4	6	3
1	2009-03-24 23:06:00	0	23	4	6	3
1	2009-03-24 23:07:00	9	23	4	6	3
1	2009-03-24 23:08:00	419	23	4	6	3
1	2009-03-24 23:09:00	243	23	4	6	3
1	2009-03-24 23:10:00	143	23	4	6	3
1	2009-03-24 23:11:00	334	23	4	6	3
1	2009-03-24 23:12:00	143	23	4	6	3
1	2009-03-24 23:13:00	0	23	4	6	3
1	2009-03-24 23:14:00	56	23	4	6	3
1	2009-03-24 23:15:00	0	23	4	6	3
1	2009-03-24 23:16:00	0	23	4	6	3
1	2009-03-24 23:17:00	111	23	4	6	3
1	2009-03-24 23:18:00	28	23	4	6	3
1	2009-03-24 23:19:00	0	23	4	6	3
1	2009-03-24 23:20:00	0	23	4	6	3
1	2009-03-24 23:21:00	0	23	4	6	3
1	2009-03-24 23:22:00	28	23	4	6	3
1	2009-03-24 23:23:00	0	23	4	6	3
1	2009-03-24 23:24:00	375	23	4	6	3
1	2009-03-24 23:25:00	848	23	4	6	3
1	2009-03-24 23:26:00	419	23	4	6	3
1	2009-03-24 23:27:00	746	23	4	6	3
1	2009-03-24 23:28:00	670	23	4	6	3
1	2009-03-24 23:29:00	707	23	4	6	3
1	2009-03-24 23:30:00	766	23	4	6	3
1	2009-03-24 23:31:00	562	23	4	6	3
1	2009-03-24 23:32:00	937	23	4	6	3
1	2009-03-24 23:33:00	545	23	4	6	3
1	2009-03-24 23:34:00	670	23	4	6	3
1	2009-03-24 23:35:00	688	23	4	6	3
1	2009-03-24 23:36:00	892	23	4	6	3
1	2009-03-24 23:37:00	766	23	4	6	3
1	2009-03-24 23:38:00	1440	23	4	6	3
1	2009-03-24 23:39:00	915	23	4	6	3
1	2009-03-24 23:40:00	1132	23	4	6	3
1	2009-03-24 23:41:00	321	23	4	6	3
1	2009-03-24 23:42:00	545	23	4	6	3
1	2009-03-24 23:43:00	232	23	4	6	3
1	2009-03-24 23:44:00	495	23	4	6	3
1	2009-03-24 23:45:00	334	23	4	6	3
1	2009-03-24 23:46:00	198	23	4	6	3
1	2009-03-24 23:47:00	187	23	4	6	3
1	2009-03-24 23:48:00	37	23	4	6	3
1	2009-03-24 23:49:00	9	23	4	6	3
1	2009-03-24 23:50:00	0	23	4	6	3
1	2009-03-24 23:51:00	0	23	4	6	3
1	2009-03-24 23:52:00	0	23	4	6	3
1	2009-03-24 23:53:00	0	23	4	6	3
1	2009-03-24 23:54:00	0	23	4	6	3
1	2009-03-24 23:55:00	0	23	4	6	3
1	2009-03-24 23:56:00	37	23	4	6	3
1	2009-03-24 23:57:00	28	23	4	6	3
1	2009-03-24 23:58:00	0	23	4	6	3
1	2009-03-24 23:59:00	0	23	4	6	3
1	2009-03-25	0	23	4	6	3
1	2009-03-25 00:01:00	0	0	1	7	4
1	2009-03-25 00:02:00	0	0	1	7	4
1	2009-03-25 00:03:00	0	0	1	7	4
1	2009-03-25 00:04:00	0	0	1	7	4
1	2009-03-25 00:05:00	0	0	1	7	4
1	2009-03-25 00:06:00	0	0	1	7	4
1	2009-03-25 00:07:00	0	0	1	7	4
1	2009-03-25 00:08:00	0	0	1	7	4
1	2009-03-25 00:09:00	0	0	1	7	4
1	2009-03-25 00:10:00	0	0	1	7	4
1	2009-03-25 00:11:00	0	0	1	7	4
1	2009-03-25 00:12:00	0	0	1	7	4
1	2009-03-25 00:13:00	46	0	1	7	4
1	2009-03-25 00:14:00	0	0	1	7	4
1	2009-03-25 00:15:00	0	0	1	7	4
1	2009-03-25 00:16:00	0	0	1	7	4
1	2009-03-25 00:17:00	0	0	1	7	4
1	2009-03-25 00:18:00	0	0	1	7	4
1	2009-03-25 00:19:00	0	0	1	7	4
1	2009-03-25 00:20:00	0	0	1	7	4
1	2009-03-25 00:21:00	0	0	1	7	4
1	2009-03-25 00:22:00	0	0	1	7	4
1	2009-03-25 00:23:00	0	0	1	7	4
1	2009-03-25 00:24:00	0	0	1	7	4
1	2009-03-25 00:25:00	0	0	1	7	4
1	2009-03-25 00:26:00	0	0	1	7	4
1	2009-03-25 00:27:00	0	0	1	7	4
1	2009-03-25 00:28:00	0	0	1	7	4
1	2009-03-25 00:29:00	0	0	1	7	4
1	2009-03-25 00:30:00	0	0	1	7	4
1	2009-03-25 00:31:00	0	0	1	7	4
1	2009-03-25 00:32:00	0	0	1	7	4
1	2009-03-25 00:33:00	0	0	1	7	4
1	2009-03-25 00:34:00	0	0	1	7	4
1	2009-03-25 00:35:00	9	0	1	7	4
1	2009-03-25 00:36:00	9	0	1	7	4
1	2009-03-25 00:37:00	0	0	1	7	4
1	2009-03-25 00:38:00	0	0	1	7	4
1	2009-03-25 00:39:00	0	0	1	7	4
1	2009-03-25 00:40:00	0	0	1	7	4
1	2009-03-25 00:41:00	0	0	1	7	4
1	2009-03-25 00:42:00	0	0	1	7	4
1	2009-03-25 00:43:00	0	0	1	7	4
1	2009-03-25 00:44:00	0	0	1	7	4
1	2009-03-25 00:45:00	0	0	1	7	4
1	2009-03-25 00:46:00	0	0	1	7	4
1	2009-03-25 00:47:00	0	0	1	7	4
1	2009-03-25 00:48:00	0	0	1	7	4
1	2009-03-25 00:49:00	0	0	1	7	4
1	2009-03-25 00:50:00	0	0	1	7	4
1	2009-03-25 00:51:00	0	0	1	7	4
1	2009-03-25 00:52:00	19	0	1	7	4
1	2009-03-25 00:53:00	19	0	1	7	4
1	2009-03-25 00:54:00	0	0	1	7	4
1	2009-03-25 00:55:00	0	0	1	7	4
1	2009-03-25 00:56:00	0	0	1	7	4
1	2009-03-25 00:57:00	0	0	1	7	4
1	2009-03-25 00:58:00	0	0	1	7	4
1	2009-03-25 00:59:00	0	0	1	7	4
1	2009-03-25 01:00:00	0	0	1	7	4
1	2009-03-25 01:01:00	0	1	1	7	4
1	2009-03-25 01:02:00	0	1	1	7	4
1	2009-03-25 01:03:00	0	1	1	7	4
1	2009-03-25 01:04:00	0	1	1	7	4
1	2009-03-25 01:05:00	0	1	1	7	4
1	2009-03-25 01:06:00	0	1	1	7	4
1	2009-03-25 01:07:00	0	1	1	7	4
1	2009-03-25 01:08:00	0	1	1	7	4
1	2009-03-25 01:09:00	0	1	1	7	4
1	2009-03-25 01:10:00	0	1	1	7	4
1	2009-03-25 01:11:00	0	1	1	7	4
1	2009-03-25 01:12:00	0	1	1	7	4
1	2009-03-25 01:13:00	0	1	1	7	4
1	2009-03-25 01:14:00	0	1	1	7	4
1	2009-03-25 01:15:00	0	1	1	7	4
1	2009-03-25 01:16:00	0	1	1	7	4
1	2009-03-25 01:17:00	0	1	1	7	4
1	2009-03-25 01:18:00	0	1	1	7	4
1	2009-03-25 01:19:00	0	1	1	7	4
1	2009-03-25 01:20:00	0	1	1	7	4
1	2009-03-25 01:21:00	0	1	1	7	4
1	2009-03-25 01:22:00	0	1	1	7	4
1	2009-03-25 01:23:00	0	1	1	7	4
1	2009-03-25 01:24:00	0	1	1	7	4
1	2009-03-25 01:25:00	0	1	1	7	4
1	2009-03-25 01:26:00	0	1	1	7	4
1	2009-03-25 01:27:00	0	1	1	7	4
1	2009-03-25 01:28:00	0	1	1	7	4
1	2009-03-25 01:29:00	9	1	1	7	4
1	2009-03-25 01:30:00	0	1	1	7	4
1	2009-03-25 01:31:00	0	1	1	7	4
1	2009-03-25 01:32:00	0	1	1	7	4
1	2009-03-25 01:33:00	0	1	1	7	4
1	2009-03-25 01:34:00	0	1	1	7	4
1	2009-03-25 01:35:00	0	1	1	7	4
1	2009-03-25 01:36:00	0	1	1	7	4
1	2009-03-25 01:37:00	0	1	1	7	4
1	2009-03-25 01:38:00	0	1	1	7	4
1	2009-03-25 01:39:00	0	1	1	7	4
1	2009-03-25 01:40:00	0	1	1	7	4
1	2009-03-25 01:41:00	0	1	1	7	4
1	2009-03-25 01:42:00	0	1	1	7	4
1	2009-03-25 01:43:00	0	1	1	7	4
1	2009-03-25 01:44:00	0	1	1	7	4
1	2009-03-25 01:45:00	0	1	1	7	4
1	2009-03-25 01:46:00	0	1	1	7	4
1	2009-03-25 01:47:00	0	1	1	7	4
1	2009-03-25 01:48:00	56	1	1	7	4
1	2009-03-25 01:49:00	132	1	1	7	4
1	2009-03-25 01:50:00	0	1	1	7	4
1	2009-03-25 01:51:00	0	1	1	7	4
1	2009-03-25 01:52:00	83	1	1	7	4
1	2009-03-25 01:53:00	0	1	1	7	4
1	2009-03-25 01:54:00	0	1	1	7	4
1	2009-03-25 01:55:00	0	1	1	7	4
1	2009-03-25 01:56:00	56	1	1	7	4
1	2009-03-25 01:57:00	0	1	1	7	4
1	2009-03-25 01:58:00	0	1	1	7	4
1	2009-03-25 01:59:00	0	1	1	7	4
1	2009-03-25 02:00:00	0	1	1	7	4
1	2009-03-25 02:01:00	0	2	1	7	4
1	2009-03-25 02:02:00	0	2	1	7	4
1	2009-03-25 02:03:00	0	2	1	7	4
1	2009-03-25 02:04:00	0	2	1	7	4
1	2009-03-25 02:05:00	0	2	1	7	4
1	2009-03-25 02:06:00	0	2	1	7	4
1	2009-03-25 02:07:00	0	2	1	7	4
1	2009-03-25 02:08:00	0	2	1	7	4
1	2009-03-25 02:09:00	0	2	1	7	4
1	2009-03-25 02:10:00	0	2	1	7	4
1	2009-03-25 02:11:00	0	2	1	7	4
1	2009-03-25 02:12:00	0	2	1	7	4
1	2009-03-25 02:13:00	0	2	1	7	4
1	2009-03-25 02:14:00	0	2	1	7	4
1	2009-03-25 02:15:00	0	2	1	7	4
1	2009-03-25 02:16:00	0	2	1	7	4
1	2009-03-25 02:17:00	0	2	1	7	4
1	2009-03-25 02:18:00	0	2	1	7	4
1	2009-03-25 02:19:00	0	2	1	7	4
1	2009-03-25 02:20:00	0	2	1	7	4
1	2009-03-25 02:21:00	0	2	1	7	4
1	2009-03-25 02:22:00	0	2	1	7	4
1	2009-03-25 02:23:00	0	2	1	7	4
1	2009-03-25 02:24:00	0	2	1	7	4
1	2009-03-25 02:25:00	0	2	1	7	4
1	2009-03-25 02:26:00	0	2	1	7	4
1	2009-03-25 02:27:00	56	2	1	7	4
1	2009-03-25 02:28:00	0	2	1	7	4
1	2009-03-25 02:29:00	0	2	1	7	4
1	2009-03-25 02:30:00	9	2	1	7	4
1	2009-03-25 02:31:00	0	2	1	7	4
1	2009-03-25 02:32:00	0	2	1	7	4
1	2009-03-25 02:33:00	0	2	1	7	4
1	2009-03-25 02:34:00	0	2	1	7	4
1	2009-03-25 02:35:00	0	2	1	7	4
1	2009-03-25 02:36:00	0	2	1	7	4
1	2009-03-25 02:37:00	0	2	1	7	4
1	2009-03-25 02:38:00	0	2	1	7	4
1	2009-03-25 02:39:00	0	2	1	7	4
1	2009-03-25 02:40:00	0	2	1	7	4
1	2009-03-25 02:41:00	0	2	1	7	4
1	2009-03-25 02:42:00	0	2	1	7	4
1	2009-03-25 02:43:00	0	2	1	7	4
1	2009-03-25 02:44:00	0	2	1	7	4
1	2009-03-25 02:45:00	0	2	1	7	4
1	2009-03-25 02:46:00	0	2	1	7	4
1	2009-03-25 02:47:00	0	2	1	7	4
1	2009-03-25 02:48:00	0	2	1	7	4
1	2009-03-25 02:49:00	0	2	1	7	4
1	2009-03-25 02:50:00	0	2	1	7	4
1	2009-03-25 02:51:00	0	2	1	7	4
1	2009-03-25 02:52:00	0	2	1	7	4
1	2009-03-25 02:53:00	0	2	1	7	4
1	2009-03-25 02:54:00	0	2	1	7	4
1	2009-03-25 02:55:00	0	2	1	7	4
1	2009-03-25 02:56:00	0	2	1	7	4
1	2009-03-25 02:57:00	9	2	1	7	4
1	2009-03-25 02:58:00	0	2	1	7	4
1	2009-03-25 02:59:00	0	2	1	7	4
1	2009-03-25 03:00:00	0	2	1	7	4
1	2009-03-25 03:01:00	0	3	1	7	4
1	2009-03-25 03:02:00	0	3	1	7	4
1	2009-03-25 03:03:00	176	3	1	7	4
1	2009-03-25 03:04:00	0	3	1	7	4
1	2009-03-25 03:05:00	0	3	1	7	4
1	2009-03-25 03:06:00	37	3	1	7	4
1	2009-03-25 03:07:00	0	3	1	7	4
1	2009-03-25 03:08:00	0	3	1	7	4
1	2009-03-25 03:09:00	0	3	1	7	4
1	2009-03-25 03:10:00	0	3	1	7	4
1	2009-03-25 03:11:00	0	3	1	7	4
1	2009-03-25 03:12:00	0	3	1	7	4
1	2009-03-25 03:13:00	0	3	1	7	4
1	2009-03-25 03:14:00	0	3	1	7	4
1	2009-03-25 03:15:00	0	3	1	7	4
1	2009-03-25 03:16:00	0	3	1	7	4
1	2009-03-25 03:17:00	0	3	1	7	4
1	2009-03-25 03:18:00	0	3	1	7	4
1	2009-03-25 03:19:00	0	3	1	7	4
1	2009-03-25 03:20:00	0	3	1	7	4
1	2009-03-25 03:21:00	83	3	1	7	4
1	2009-03-25 03:22:00	9	3	1	7	4
1	2009-03-25 03:23:00	0	3	1	7	4
1	2009-03-25 03:24:00	0	3	1	7	4
1	2009-03-25 03:25:00	0	3	1	7	4
1	2009-03-25 03:26:00	0	3	1	7	4
1	2009-03-25 03:27:00	0	3	1	7	4
1	2009-03-25 03:28:00	0	3	1	7	4
1	2009-03-25 03:29:00	0	3	1	7	4
1	2009-03-25 03:30:00	0	3	1	7	4
1	2009-03-25 03:31:00	0	3	1	7	4
1	2009-03-25 03:32:00	0	3	1	7	4
1	2009-03-25 03:33:00	0	3	1	7	4
1	2009-03-25 03:34:00	9	3	1	7	4
1	2009-03-25 03:35:00	0	3	1	7	4
1	2009-03-25 03:36:00	0	3	1	7	4
1	2009-03-25 03:37:00	0	3	1	7	4
1	2009-03-25 03:38:00	0	3	1	7	4
1	2009-03-25 03:39:00	0	3	1	7	4
1	2009-03-25 03:40:00	0	3	1	7	4
1	2009-03-25 03:41:00	0	3	1	7	4
1	2009-03-25 03:42:00	0	3	1	7	4
1	2009-03-25 03:43:00	0	3	1	7	4
1	2009-03-25 03:44:00	0	3	1	7	4
1	2009-03-25 03:45:00	0	3	1	7	4
1	2009-03-25 03:46:00	0	3	1	7	4
1	2009-03-25 03:47:00	0	3	1	7	4
1	2009-03-25 03:48:00	0	3	1	7	4
1	2009-03-25 03:49:00	0	3	1	7	4
1	2009-03-25 03:50:00	0	3	1	7	4
1	2009-03-25 03:51:00	0	3	1	7	4
1	2009-03-25 03:52:00	0	3	1	7	4
1	2009-03-25 03:53:00	0	3	1	7	4
1	2009-03-25 03:54:00	0	3	1	7	4
1	2009-03-25 03:55:00	0	3	1	7	4
1	2009-03-25 03:56:00	0	3	1	7	4
1	2009-03-25 03:57:00	0	3	1	7	4
1	2009-03-25 03:58:00	0	3	1	7	4
1	2009-03-25 03:59:00	0	3	1	7	4
1	2009-03-25 04:00:00	0	3	1	7	4
1	2009-03-25 04:01:00	0	4	1	7	4
1	2009-03-25 04:02:00	0	4	1	7	4
1	2009-03-25 04:03:00	0	4	1	7	4
1	2009-03-25 04:04:00	0	4	1	7	4
1	2009-03-25 04:05:00	0	4	1	7	4
1	2009-03-25 04:06:00	0	4	1	7	4
1	2009-03-25 04:07:00	0	4	1	7	4
1	2009-03-25 04:08:00	0	4	1	7	4
1	2009-03-25 04:09:00	0	4	1	7	4
1	2009-03-25 04:10:00	0	4	1	7	4
1	2009-03-25 04:11:00	0	4	1	7	4
1	2009-03-25 04:12:00	0	4	1	7	4
1	2009-03-25 04:13:00	154	4	1	7	4
1	2009-03-25 04:14:00	0	4	1	7	4
1	2009-03-25 04:15:00	0	4	1	7	4
1	2009-03-25 04:16:00	46	4	1	7	4
1	2009-03-25 04:17:00	0	4	1	7	4
1	2009-03-25 04:18:00	0	4	1	7	4
1	2009-03-25 04:19:00	0	4	1	7	4
1	2009-03-25 04:20:00	0	4	1	7	4
1	2009-03-25 04:21:00	0	4	1	7	4
1	2009-03-25 04:22:00	0	4	1	7	4
1	2009-03-25 04:23:00	0	4	1	7	4
1	2009-03-25 04:24:00	0	4	1	7	4
1	2009-03-25 04:25:00	0	4	1	7	4
1	2009-03-25 04:26:00	0	4	1	7	4
1	2009-03-25 04:27:00	0	4	1	7	4
1	2009-03-25 04:28:00	0	4	1	7	4
1	2009-03-25 04:29:00	0	4	1	7	4
1	2009-03-25 04:30:00	0	4	1	7	4
1	2009-03-25 04:31:00	0	4	1	7	4
1	2009-03-25 04:32:00	0	4	1	7	4
1	2009-03-25 04:33:00	0	4	1	7	4
1	2009-03-25 04:34:00	0	4	1	7	4
1	2009-03-25 04:35:00	0	4	1	7	4
1	2009-03-25 04:36:00	0	4	1	7	4
1	2009-03-25 04:37:00	0	4	1	7	4
1	2009-03-25 04:38:00	0	4	1	7	4
1	2009-03-25 04:39:00	0	4	1	7	4
1	2009-03-25 04:40:00	0	4	1	7	4
1	2009-03-25 04:41:00	0	4	1	7	4
1	2009-03-25 04:42:00	0	4	1	7	4
1	2009-03-25 04:43:00	0	4	1	7	4
1	2009-03-25 04:44:00	0	4	1	7	4
1	2009-03-25 04:45:00	0	4	1	7	4
1	2009-03-25 04:46:00	9	4	1	7	4
1	2009-03-25 04:47:00	0	4	1	7	4
1	2009-03-25 04:48:00	0	4	1	7	4
1	2009-03-25 04:49:00	0	4	1	7	4
1	2009-03-25 04:50:00	0	4	1	7	4
1	2009-03-25 04:51:00	0	4	1	7	4
1	2009-03-25 04:52:00	0	4	1	7	4
1	2009-03-25 04:53:00	0	4	1	7	4
1	2009-03-25 04:54:00	0	4	1	7	4
1	2009-03-25 04:55:00	0	4	1	7	4
1	2009-03-25 04:56:00	0	4	1	7	4
1	2009-03-25 04:57:00	0	4	1	7	4
1	2009-03-25 04:58:00	0	4	1	7	4
1	2009-03-25 04:59:00	0	4	1	7	4
1	2009-03-25 05:00:00	0	4	1	7	4
1	2009-03-25 05:01:00	0	5	1	7	4
1	2009-03-25 05:02:00	0	5	1	7	4
1	2009-03-25 05:03:00	0	5	1	7	4
1	2009-03-25 05:04:00	0	5	1	7	4
1	2009-03-25 05:05:00	0	5	1	7	4
1	2009-03-25 05:06:00	0	5	1	7	4
1	2009-03-25 05:07:00	0	5	1	7	4
1	2009-03-25 05:08:00	0	5	1	7	4
1	2009-03-25 05:09:00	0	5	1	7	4
1	2009-03-25 05:10:00	0	5	1	7	4
1	2009-03-25 05:11:00	0	5	1	7	4
1	2009-03-25 05:12:00	0	5	1	7	4
1	2009-03-25 05:13:00	0	5	1	7	4
1	2009-03-25 05:14:00	0	5	1	7	4
1	2009-03-25 05:15:00	46	5	1	7	4
1	2009-03-25 05:16:00	0	5	1	7	4
1	2009-03-25 05:17:00	0	5	1	7	4
1	2009-03-25 05:18:00	28	5	1	7	4
1	2009-03-25 05:19:00	0	5	1	7	4
1	2009-03-25 05:20:00	0	5	1	7	4
1	2009-03-25 05:21:00	0	5	1	7	4
1	2009-03-25 05:22:00	0	5	1	7	4
1	2009-03-25 05:23:00	0	5	1	7	4
1	2009-03-25 05:24:00	0	5	1	7	4
1	2009-03-25 05:25:00	0	5	1	7	4
1	2009-03-25 05:26:00	0	5	1	7	4
1	2009-03-25 05:27:00	0	5	1	7	4
1	2009-03-25 05:28:00	0	5	1	7	4
1	2009-03-25 05:29:00	0	5	1	7	4
1	2009-03-25 05:30:00	0	5	1	7	4
1	2009-03-25 05:31:00	0	5	1	7	4
1	2009-03-25 05:32:00	0	5	1	7	4
1	2009-03-25 05:33:00	0	5	1	7	4
1	2009-03-25 05:34:00	0	5	1	7	4
1	2009-03-25 05:35:00	0	5	1	7	4
1	2009-03-25 05:36:00	0	5	1	7	4
1	2009-03-25 05:37:00	0	5	1	7	4
1	2009-03-25 05:38:00	0	5	1	7	4
1	2009-03-25 05:39:00	0	5	1	7	4
1	2009-03-25 05:40:00	0	5	1	7	4
1	2009-03-25 05:41:00	0	5	1	7	4
1	2009-03-25 05:42:00	0	5	1	7	4
1	2009-03-25 05:43:00	0	5	1	7	4
1	2009-03-25 05:44:00	0	5	1	7	4
1	2009-03-25 05:45:00	0	5	1	7	4
1	2009-03-25 05:46:00	0	5	1	7	4
1	2009-03-25 05:47:00	0	5	1	7	4
1	2009-03-25 05:48:00	0	5	1	7	4
1	2009-03-25 05:49:00	0	5	1	7	4
1	2009-03-25 05:50:00	0	5	1	7	4
1	2009-03-25 05:51:00	0	5	1	7	4
1	2009-03-25 05:52:00	0	5	1	7	4
1	2009-03-25 05:53:00	0	5	1	7	4
1	2009-03-25 05:54:00	0	5	1	7	4
1	2009-03-25 05:55:00	0	5	1	7	4
1	2009-03-25 05:56:00	0	5	1	7	4
1	2009-03-25 05:57:00	56	5	1	7	4
1	2009-03-25 05:58:00	0	5	1	7	4
1	2009-03-25 05:59:00	0	5	1	7	4
1	2009-03-25 06:00:00	0	5	1	7	4
1	2009-03-25 06:01:00	0	6	2	7	4
1	2009-03-25 06:02:00	0	6	2	7	4
1	2009-03-25 06:03:00	9	6	2	7	4
1	2009-03-25 06:04:00	0	6	2	7	4
1	2009-03-25 06:05:00	0	6	2	7	4
1	2009-03-25 06:06:00	0	6	2	7	4
1	2009-03-25 06:07:00	0	6	2	7	4
1	2009-03-25 06:08:00	165	6	2	7	4
1	2009-03-25 06:09:00	0	6	2	7	4
1	2009-03-25 06:10:00	28	6	2	7	4
1	2009-03-25 06:11:00	0	6	2	7	4
1	2009-03-25 06:12:00	0	6	2	7	4
1	2009-03-25 06:13:00	0	6	2	7	4
1	2009-03-25 06:14:00	0	6	2	7	4
1	2009-03-25 06:15:00	0	6	2	7	4
1	2009-03-25 06:16:00	0	6	2	7	4
1	2009-03-25 06:17:00	0	6	2	7	4
1	2009-03-25 06:18:00	0	6	2	7	4
1	2009-03-25 06:19:00	0	6	2	7	4
1	2009-03-25 06:20:00	0	6	2	7	4
1	2009-03-25 06:21:00	0	6	2	7	4
1	2009-03-25 06:22:00	0	6	2	7	4
1	2009-03-25 06:23:00	0	6	2	7	4
1	2009-03-25 06:24:00	0	6	2	7	4
1	2009-03-25 06:25:00	0	6	2	7	4
1	2009-03-25 06:26:00	0	6	2	7	4
1	2009-03-25 06:27:00	0	6	2	7	4
1	2009-03-25 06:28:00	0	6	2	7	4
1	2009-03-25 06:29:00	0	6	2	7	4
1	2009-03-25 06:30:00	28	6	2	7	4
1	2009-03-25 06:31:00	0	6	2	7	4
1	2009-03-25 06:32:00	0	6	2	7	4
1	2009-03-25 06:33:00	37	6	2	7	4
1	2009-03-25 06:34:00	0	6	2	7	4
1	2009-03-25 06:35:00	0	6	2	7	4
1	2009-03-25 06:36:00	0	6	2	7	4
1	2009-03-25 06:37:00	0	6	2	7	4
1	2009-03-25 06:38:00	0	6	2	7	4
1	2009-03-25 06:39:00	0	6	2	7	4
1	2009-03-25 06:40:00	0	6	2	7	4
1	2009-03-25 06:41:00	0	6	2	7	4
1	2009-03-25 06:42:00	0	6	2	7	4
1	2009-03-25 06:43:00	0	6	2	7	4
1	2009-03-25 06:44:00	0	6	2	7	4
1	2009-03-25 06:45:00	0	6	2	7	4
1	2009-03-25 06:46:00	0	6	2	7	4
1	2009-03-25 06:47:00	0	6	2	7	4
1	2009-03-25 06:48:00	0	6	2	7	4
1	2009-03-25 06:49:00	0	6	2	7	4
1	2009-03-25 06:50:00	0	6	2	7	4
1	2009-03-25 06:51:00	0	6	2	7	4
1	2009-03-25 06:52:00	0	6	2	7	4
1	2009-03-25 06:53:00	0	6	2	7	4
1	2009-03-25 06:54:00	0	6	2	7	4
1	2009-03-25 06:55:00	0	6	2	7	4
1	2009-03-25 06:56:00	0	6	2	7	4
1	2009-03-25 06:57:00	0	6	2	7	4
1	2009-03-25 06:58:00	0	6	2	7	4
1	2009-03-25 06:59:00	0	6	2	7	4
1	2009-03-25 07:00:00	0	6	2	7	4
1	2009-03-25 07:01:00	0	7	2	7	4
1	2009-03-25 07:02:00	0	7	2	7	4
1	2009-03-25 07:03:00	0	7	2	7	4
1	2009-03-25 07:04:00	0	7	2	7	4
1	2009-03-25 07:05:00	0	7	2	7	4
1	2009-03-25 07:06:00	0	7	2	7	4
1	2009-03-25 07:07:00	9	7	2	7	4
1	2009-03-25 07:08:00	0	7	2	7	4
1	2009-03-25 07:09:00	0	7	2	7	4
1	2009-03-25 07:10:00	0	7	2	7	4
1	2009-03-25 07:11:00	0	7	2	7	4
1	2009-03-25 07:12:00	9	7	2	7	4
1	2009-03-25 07:13:00	154	7	2	7	4
1	2009-03-25 07:14:00	0	7	2	7	4
1	2009-03-25 07:15:00	0	7	2	7	4
1	2009-03-25 07:16:00	0	7	2	7	4
1	2009-03-25 07:17:00	0	7	2	7	4
1	2009-03-25 07:18:00	0	7	2	7	4
1	2009-03-25 07:19:00	0	7	2	7	4
1	2009-03-25 07:20:00	0	7	2	7	4
1	2009-03-25 07:21:00	0	7	2	7	4
1	2009-03-25 07:22:00	0	7	2	7	4
1	2009-03-25 07:23:00	0	7	2	7	4
1	2009-03-25 07:24:00	0	7	2	7	4
1	2009-03-25 07:25:00	9	7	2	7	4
1	2009-03-25 07:26:00	37	7	2	7	4
1	2009-03-25 07:27:00	0	7	2	7	4
1	2009-03-25 07:28:00	0	7	2	7	4
1	2009-03-25 07:29:00	0	7	2	7	4
1	2009-03-25 07:30:00	0	7	2	7	4
1	2009-03-25 07:31:00	0	7	2	7	4
1	2009-03-25 07:32:00	0	7	2	7	4
1	2009-03-25 07:33:00	0	7	2	7	4
1	2009-03-25 07:34:00	0	7	2	7	4
1	2009-03-25 07:35:00	0	7	2	7	4
1	2009-03-25 07:36:00	0	7	2	7	4
1	2009-03-25 07:37:00	0	7	2	7	4
1	2009-03-25 07:38:00	0	7	2	7	4
1	2009-03-25 07:39:00	0	7	2	7	4
1	2009-03-25 07:40:00	0	7	2	7	4
1	2009-03-25 07:41:00	0	7	2	7	4
1	2009-03-25 07:42:00	0	7	2	7	4
1	2009-03-25 07:43:00	83	7	2	7	4
1	2009-03-25 07:44:00	0	7	2	7	4
1	2009-03-25 07:45:00	0	7	2	7	4
1	2009-03-25 07:46:00	46	7	2	7	4
1	2009-03-25 07:47:00	0	7	2	7	4
1	2009-03-25 07:48:00	0	7	2	7	4
1	2009-03-25 07:49:00	9	7	2	7	4
1	2009-03-25 07:50:00	143	7	2	7	4
1	2009-03-25 07:51:00	28	7	2	7	4
1	2009-03-25 07:52:00	0	7	2	7	4
1	2009-03-25 07:53:00	0	7	2	7	4
1	2009-03-25 07:54:00	0	7	2	7	4
1	2009-03-25 07:55:00	0	7	2	7	4
1	2009-03-25 07:56:00	0	7	2	7	4
1	2009-03-25 07:57:00	0	7	2	7	4
1	2009-03-25 07:58:00	0	7	2	7	4
1	2009-03-25 07:59:00	0	7	2	7	4
1	2009-03-25 08:00:00	28	7	2	7	4
1	2009-03-25 08:01:00	0	8	2	7	4
1	2009-03-25 08:02:00	0	8	2	7	4
1	2009-03-25 08:03:00	0	8	2	7	4
1	2009-03-25 08:04:00	0	8	2	7	4
1	2009-03-25 08:05:00	0	8	2	7	4
1	2009-03-25 08:06:00	0	8	2	7	4
1	2009-03-25 08:07:00	0	8	2	7	4
1	2009-03-25 08:08:00	0	8	2	7	4
1	2009-03-25 08:09:00	0	8	2	7	4
1	2009-03-25 08:10:00	0	8	2	7	4
1	2009-03-25 08:11:00	0	8	2	7	4
1	2009-03-25 08:12:00	0	8	2	7	4
1	2009-03-25 08:13:00	0	8	2	7	4
1	2009-03-25 08:14:00	0	8	2	7	4
1	2009-03-25 08:15:00	0	8	2	7	4
1	2009-03-25 08:16:00	0	8	2	7	4
1	2009-03-25 08:17:00	9	8	2	7	4
1	2009-03-25 08:18:00	46	8	2	7	4
1	2009-03-25 08:19:00	0	8	2	7	4
1	2009-03-25 08:20:00	0	8	2	7	4
1	2009-03-25 08:21:00	0	8	2	7	4
1	2009-03-25 08:22:00	0	8	2	7	4
1	2009-03-25 08:23:00	19	8	2	7	4
1	2009-03-25 08:24:00	9	8	2	7	4
1	2009-03-25 08:25:00	0	8	2	7	4
1	2009-03-25 08:26:00	0	8	2	7	4
1	2009-03-25 08:27:00	19	8	2	7	4
1	2009-03-25 08:28:00	0	8	2	7	4
1	2009-03-25 08:29:00	0	8	2	7	4
1	2009-03-25 08:30:00	0	8	2	7	4
1	2009-03-25 08:31:00	0	8	2	7	4
1	2009-03-25 08:32:00	0	8	2	7	4
1	2009-03-25 08:33:00	0	8	2	7	4
1	2009-03-25 08:34:00	0	8	2	7	4
1	2009-03-25 08:35:00	0	8	2	7	4
1	2009-03-25 08:36:00	0	8	2	7	4
1	2009-03-25 08:37:00	0	8	2	7	4
1	2009-03-25 08:38:00	0	8	2	7	4
1	2009-03-25 08:39:00	0	8	2	7	4
1	2009-03-25 08:40:00	0	8	2	7	4
1	2009-03-25 08:41:00	0	8	2	7	4
1	2009-03-25 08:42:00	0	8	2	7	4
1	2009-03-25 08:43:00	0	8	2	7	4
1	2009-03-25 08:44:00	0	8	2	7	4
1	2009-03-25 08:45:00	0	8	2	7	4
1	2009-03-25 08:46:00	0	8	2	7	4
1	2009-03-25 08:47:00	0	8	2	7	4
1	2009-03-25 08:48:00	143	8	2	7	4
1	2009-03-25 08:49:00	0	8	2	7	4
1	2009-03-25 08:50:00	0	8	2	7	4
1	2009-03-25 08:51:00	65	8	2	7	4
1	2009-03-25 08:52:00	28	8	2	7	4
1	2009-03-25 08:53:00	9	8	2	7	4
1	2009-03-25 08:54:00	28	8	2	7	4
1	2009-03-25 08:55:00	9	8	2	7	4
1	2009-03-25 08:56:00	19	8	2	7	4
1	2009-03-25 08:57:00	0	8	2	7	4
1	2009-03-25 08:58:00	37	8	2	7	4
1	2009-03-25 08:59:00	9	8	2	7	4
1	2009-03-25 09:00:00	37	8	2	7	4
1	2009-03-25 09:01:00	56	9	2	7	4
1	2009-03-25 09:02:00	37	9	2	7	4
1	2009-03-25 09:03:00	282	9	2	7	4
1	2009-03-25 09:04:00	807	9	2	7	4
1	2009-03-25 09:05:00	375	9	2	7	4
1	2009-03-25 09:06:00	221	9	2	7	4
1	2009-03-25 09:07:00	4790	9	2	7	4
1	2009-03-25 09:08:00	807	9	2	7	4
1	2009-03-25 09:09:00	102	9	2	7	4
1	2009-03-25 09:10:00	375	9	2	7	4
1	2009-03-25 09:11:00	434	9	2	7	4
1	2009-03-25 09:12:00	74	9	2	7	4
1	2009-03-25 09:13:00	614	9	2	7	4
1	2009-03-25 09:14:00	1007	9	2	7	4
1	2009-03-25 09:15:00	746	9	2	7	4
1	2009-03-25 09:16:00	1080	9	2	7	4
1	2009-03-25 09:17:00	1350	9	2	7	4
1	2009-03-25 09:18:00	562	9	2	7	4
1	2009-03-25 09:19:00	495	9	2	7	4
1	2009-03-25 09:20:00	143	9	2	7	4
1	2009-03-25 09:21:00	221	9	2	7	4
1	2009-03-25 09:22:00	28	9	2	7	4
1	2009-03-25 09:23:00	0	9	2	7	4
1	2009-03-25 09:24:00	0	9	2	7	4
1	2009-03-25 09:25:00	28	9	2	7	4
1	2009-03-25 09:26:00	19	9	2	7	4
1	2009-03-25 09:27:00	143	9	2	7	4
1	2009-03-25 09:28:00	46	9	2	7	4
1	2009-03-25 09:29:00	83	9	2	7	4
1	2009-03-25 09:30:00	143	9	2	7	4
1	2009-03-25 09:31:00	579	9	2	7	4
1	2009-03-25 09:32:00	334	9	2	7	4
1	2009-03-25 09:33:00	746	9	2	7	4
1	2009-03-25 09:34:00	595	9	2	7	4
1	2009-03-25 09:35:00	848	9	2	7	4
1	2009-03-25 09:36:00	915	9	2	7	4
1	2009-03-25 09:37:00	1632	9	2	7	4
1	2009-03-25 09:38:00	334	9	2	7	4
1	2009-03-25 09:39:00	132	9	2	7	4
1	2009-03-25 09:40:00	111	9	2	7	4
1	2009-03-25 09:41:00	132	9	2	7	4
1	2009-03-25 09:42:00	0	9	2	7	4
1	2009-03-25 09:43:00	0	9	2	7	4
1	2009-03-25 09:44:00	9	9	2	7	4
1	2009-03-25 09:45:00	176	9	2	7	4
1	2009-03-25 09:46:00	65	9	2	7	4
1	2009-03-25 09:47:00	56	9	2	7	4
1	2009-03-25 09:48:00	0	9	2	7	4
1	2009-03-25 09:49:00	37	9	2	7	4
1	2009-03-25 09:50:00	0	9	2	7	4
1	2009-03-25 09:51:00	102	9	2	7	4
1	2009-03-25 09:52:00	46	9	2	7	4
1	2009-03-25 09:53:00	28	9	2	7	4
1	2009-03-25 09:54:00	0	9	2	7	4
1	2009-03-25 09:55:00	0	9	2	7	4
1	2009-03-25 09:56:00	0	9	2	7	4
1	2009-03-25 09:57:00	19	9	2	7	4
1	2009-03-25 09:58:00	0	9	2	7	4
1	2009-03-25 09:59:00	0	9	2	7	4
1	2009-03-25 10:00:00	28	9	2	7	4
1	2009-03-25 10:01:00	0	10	2	7	4
1	2009-03-25 10:02:00	83	10	2	7	4
1	2009-03-25 10:03:00	102	10	2	7	4
1	2009-03-25 10:04:00	65	10	2	7	4
1	2009-03-25 10:05:00	28	10	2	7	4
1	2009-03-25 10:06:00	1132	10	2	7	4
1	2009-03-25 10:07:00	321	10	2	7	4
1	2009-03-25 10:08:00	37	10	2	7	4
1	2009-03-25 10:09:00	37	10	2	7	4
1	2009-03-25 10:10:00	0	10	2	7	4
1	2009-03-25 10:11:00	210	10	2	7	4
1	2009-03-25 10:12:00	46	10	2	7	4
1	2009-03-25 10:13:00	321	10	2	7	4
1	2009-03-25 10:14:00	579	10	2	7	4
1	2009-03-25 10:15:00	746	10	2	7	4
1	2009-03-25 10:16:00	1701	10	2	7	4
1	2009-03-25 10:17:00	187	10	2	7	4
1	2009-03-25 10:18:00	65	10	2	7	4
1	2009-03-25 10:19:00	65	10	2	7	4
1	2009-03-25 10:20:00	154	10	2	7	4
1	2009-03-25 10:21:00	143	10	2	7	4
1	2009-03-25 10:22:00	449	10	2	7	4
1	2009-03-25 10:23:00	74	10	2	7	4
1	2009-03-25 10:24:00	56	10	2	7	4
1	2009-03-25 10:25:00	56	10	2	7	4
1	2009-03-25 10:26:00	221	10	2	7	4
1	2009-03-25 10:27:00	1007	10	2	7	4
1	2009-03-25 10:28:00	1471	10	2	7	4
1	2009-03-25 10:29:00	1007	10	2	7	4
1	2009-03-25 10:30:00	295	10	2	7	4
1	2009-03-25 10:31:00	545	10	2	7	4
1	2009-03-25 10:32:00	132	10	2	7	4
1	2009-03-25 10:33:00	111	10	2	7	4
1	2009-03-25 10:34:00	1007	10	2	7	4
1	2009-03-25 10:35:00	375	10	2	7	4
1	2009-03-25 10:36:00	419	10	2	7	4
1	2009-03-25 10:37:00	512	10	2	7	4
1	2009-03-25 10:38:00	1132	10	2	7	4
1	2009-03-25 10:39:00	651	10	2	7	4
1	2009-03-25 10:40:00	614	10	2	7	4
1	2009-03-25 10:41:00	1380	10	2	7	4
1	2009-03-25 10:42:00	870	10	2	7	4
1	2009-03-25 10:43:00	102	10	2	7	4
1	2009-03-25 10:44:00	0	10	2	7	4
1	2009-03-25 10:45:00	46	10	2	7	4
1	2009-03-25 10:46:00	65	10	2	7	4
1	2009-03-25 10:47:00	28	10	2	7	4
1	2009-03-25 10:48:00	56	10	2	7	4
1	2009-03-25 10:49:00	46	10	2	7	4
1	2009-03-25 10:50:00	0	10	2	7	4
1	2009-03-25 10:51:00	74	10	2	7	4
1	2009-03-25 10:52:00	74	10	2	7	4
1	2009-03-25 10:53:00	143	10	2	7	4
1	2009-03-25 10:54:00	256	10	2	7	4
1	2009-03-25 10:55:00	19	10	2	7	4
1	2009-03-25 10:56:00	28	10	2	7	4
1	2009-03-25 10:57:00	269	10	2	7	4
1	2009-03-25 10:58:00	19	10	2	7	4
1	2009-03-25 10:59:00	198	10	2	7	4
1	2009-03-25 11:00:00	46	10	2	7	4
1	2009-03-25 11:01:00	512	11	2	7	4
1	2009-03-25 11:02:00	983	11	2	7	4
1	2009-03-25 11:03:00	1056	11	2	7	4
1	2009-03-25 11:04:00	959	11	2	7	4
1	2009-03-25 11:05:00	807	11	2	7	4
1	2009-03-25 11:06:00	243	11	2	7	4
1	2009-03-25 11:07:00	232	11	2	7	4
1	2009-03-25 11:08:00	19	11	2	7	4
1	2009-03-25 11:09:00	9	11	2	7	4
1	2009-03-25 11:10:00	46	11	2	7	4
1	2009-03-25 11:11:00	9	11	2	7	4
1	2009-03-25 11:12:00	0	11	2	7	4
1	2009-03-25 11:13:00	0	11	2	7	4
1	2009-03-25 11:14:00	37	11	2	7	4
1	2009-03-25 11:15:00	0	11	2	7	4
1	2009-03-25 11:16:00	56	11	2	7	4
1	2009-03-25 11:17:00	102	11	2	7	4
1	2009-03-25 11:18:00	0	11	2	7	4
1	2009-03-25 11:19:00	0	11	2	7	4
1	2009-03-25 11:20:00	37	11	2	7	4
1	2009-03-25 11:21:00	37	11	2	7	4
1	2009-03-25 11:22:00	0	11	2	7	4
1	2009-03-25 11:23:00	65	11	2	7	4
1	2009-03-25 11:24:00	9	11	2	7	4
1	2009-03-25 11:25:00	347	11	2	7	4
1	2009-03-25 11:26:00	295	11	2	7	4
1	2009-03-25 11:27:00	210	11	2	7	4
1	2009-03-25 11:28:00	176	11	2	7	4
1	2009-03-25 11:29:00	0	11	2	7	4
1	2009-03-25 11:30:00	0	11	2	7	4
1	2009-03-25 11:31:00	0	11	2	7	4
1	2009-03-25 11:32:00	37	11	2	7	4
1	2009-03-25 11:33:00	0	11	2	7	4
1	2009-03-25 11:34:00	0	11	2	7	4
1	2009-03-25 11:35:00	0	11	2	7	4
1	2009-03-25 11:36:00	0	11	2	7	4
1	2009-03-25 11:37:00	198	11	2	7	4
1	2009-03-25 11:38:00	562	11	2	7	4
1	2009-03-25 11:39:00	870	11	2	7	4
1	2009-03-25 11:40:00	1007	11	2	7	4
1	2009-03-25 11:41:00	983	11	2	7	4
1	2009-03-25 11:42:00	633	11	2	7	4
1	2009-03-25 11:43:00	221	11	2	7	4
1	2009-03-25 11:44:00	1007	11	2	7	4
1	2009-03-25 11:45:00	529	11	2	7	4
1	2009-03-25 11:46:00	176	11	2	7	4
1	2009-03-25 11:47:00	121	11	2	7	4
1	2009-03-25 11:48:00	37	11	2	7	4
1	2009-03-25 11:49:00	0	11	2	7	4
1	2009-03-25 11:50:00	198	11	2	7	4
1	2009-03-25 11:51:00	93	11	2	7	4
1	2009-03-25 11:52:00	28	11	2	7	4
1	2009-03-25 11:53:00	198	11	2	7	4
1	2009-03-25 11:54:00	37	11	2	7	4
1	2009-03-25 11:55:00	28	11	2	7	4
1	2009-03-25 11:56:00	37	11	2	7	4
1	2009-03-25 11:57:00	0	11	2	7	4
1	2009-03-25 11:58:00	9	11	2	7	4
1	2009-03-25 11:59:00	28	11	2	7	4
1	2009-03-25 12:00:00	83	11	2	7	4
1	2009-03-25 12:01:00	0	12	3	7	4
1	2009-03-25 12:02:00	19	12	3	7	4
1	2009-03-25 12:03:00	56	12	3	7	4
1	2009-03-25 12:04:00	28	12	3	7	4
1	2009-03-25 12:05:00	0	12	3	7	4
1	2009-03-25 12:06:00	9	12	3	7	4
1	2009-03-25 12:07:00	83	12	3	7	4
1	2009-03-25 12:08:00	0	12	3	7	4
1	2009-03-25 12:09:00	102	12	3	7	4
1	2009-03-25 12:10:00	93	12	3	7	4
1	2009-03-25 12:11:00	37	12	3	7	4
1	2009-03-25 12:12:00	9	12	3	7	4
1	2009-03-25 12:13:00	46	12	3	7	4
1	2009-03-25 12:14:00	28	12	3	7	4
1	2009-03-25 12:15:00	19	12	3	7	4
1	2009-03-25 12:16:00	19	12	3	7	4
1	2009-03-25 12:17:00	46	12	3	7	4
1	2009-03-25 12:18:00	28	12	3	7	4
1	2009-03-25 12:19:00	37	12	3	7	4
1	2009-03-25 12:20:00	56	12	3	7	4
1	2009-03-25 12:21:00	37	12	3	7	4
1	2009-03-25 12:22:00	37	12	3	7	4
1	2009-03-25 12:23:00	56	12	3	7	4
1	2009-03-25 12:24:00	19	12	3	7	4
1	2009-03-25 12:25:00	28	12	3	7	4
1	2009-03-25 12:26:00	83	12	3	7	4
1	2009-03-25 12:27:00	46	12	3	7	4
1	2009-03-25 12:28:00	9	12	3	7	4
1	2009-03-25 12:29:00	0	12	3	7	4
1	2009-03-25 12:30:00	0	12	3	7	4
1	2009-03-25 12:31:00	19	12	3	7	4
1	2009-03-25 12:32:00	93	12	3	7	4
1	2009-03-25 12:33:00	0	12	3	7	4
1	2009-03-25 12:34:00	19	12	3	7	4
1	2009-03-25 12:35:00	37	12	3	7	4
1	2009-03-25 12:36:00	37	12	3	7	4
1	2009-03-25 12:37:00	19	12	3	7	4
1	2009-03-25 12:38:00	28	12	3	7	4
1	2009-03-25 12:39:00	9	12	3	7	4
1	2009-03-25 12:40:00	28	12	3	7	4
1	2009-03-25 12:41:00	9	12	3	7	4
1	2009-03-25 12:42:00	28	12	3	7	4
1	2009-03-25 12:43:00	28	12	3	7	4
1	2009-03-25 12:44:00	28	12	3	7	4
1	2009-03-25 12:45:00	9	12	3	7	4
1	2009-03-25 12:46:00	65	12	3	7	4
1	2009-03-25 12:47:00	65	12	3	7	4
1	2009-03-25 12:48:00	46	12	3	7	4
1	2009-03-25 12:49:00	37	12	3	7	4
1	2009-03-25 12:50:00	28	12	3	7	4
1	2009-03-25 12:51:00	65	12	3	7	4
1	2009-03-25 12:52:00	0	12	3	7	4
1	2009-03-25 12:53:00	198	12	3	7	4
1	2009-03-25 12:54:00	9	12	3	7	4
1	2009-03-25 12:55:00	28	12	3	7	4
1	2009-03-25 12:56:00	9	12	3	7	4
1	2009-03-25 12:57:00	37	12	3	7	4
1	2009-03-25 12:58:00	46	12	3	7	4
1	2009-03-25 12:59:00	28	12	3	7	4
1	2009-03-25 13:00:00	19	12	3	7	4
1	2009-03-25 13:01:00	0	13	3	7	4
1	2009-03-25 13:02:00	0	13	3	7	4
1	2009-03-25 13:03:00	19	13	3	7	4
1	2009-03-25 13:04:00	83	13	3	7	4
1	2009-03-25 13:05:00	56	13	3	7	4
1	2009-03-25 13:06:00	46	13	3	7	4
1	2009-03-25 13:07:00	46	13	3	7	4
1	2009-03-25 13:08:00	37	13	3	7	4
1	2009-03-25 13:09:00	37	13	3	7	4
1	2009-03-25 13:10:00	37	13	3	7	4
1	2009-03-25 13:11:00	56	13	3	7	4
1	2009-03-25 13:12:00	56	13	3	7	4
1	2009-03-25 13:13:00	37	13	3	7	4
1	2009-03-25 13:14:00	37	13	3	7	4
1	2009-03-25 13:15:00	19	13	3	7	4
1	2009-03-25 13:16:00	725	13	3	7	4
1	2009-03-25 13:17:00	1599	13	3	7	4
1	2009-03-25 13:18:00	787	13	3	7	4
1	2009-03-25 13:19:00	28	13	3	7	4
1	2009-03-25 13:20:00	83	13	3	7	4
1	2009-03-25 13:21:00	132	13	3	7	4
1	2009-03-25 13:22:00	46	13	3	7	4
1	2009-03-25 13:23:00	0	13	3	7	4
1	2009-03-25 13:24:00	0	13	3	7	4
1	2009-03-25 13:25:00	0	13	3	7	4
1	2009-03-25 13:26:00	0	13	3	7	4
1	2009-03-25 13:27:00	0	13	3	7	4
1	2009-03-25 13:28:00	0	13	3	7	4
1	2009-03-25 13:29:00	0	13	3	7	4
1	2009-03-25 13:30:00	0	13	3	7	4
1	2009-03-25 13:31:00	19	13	3	7	4
1	2009-03-25 13:32:00	9	13	3	7	4
1	2009-03-25 13:33:00	0	13	3	7	4
1	2009-03-25 13:34:00	9	13	3	7	4
1	2009-03-25 13:35:00	0	13	3	7	4
1	2009-03-25 13:36:00	0	13	3	7	4
1	2009-03-25 13:37:00	0	13	3	7	4
1	2009-03-25 13:38:00	0	13	3	7	4
1	2009-03-25 13:39:00	9	13	3	7	4
1	2009-03-25 13:40:00	0	13	3	7	4
1	2009-03-25 13:41:00	102	13	3	7	4
1	2009-03-25 13:42:00	0	13	3	7	4
1	2009-03-25 13:43:00	0	13	3	7	4
1	2009-03-25 13:44:00	0	13	3	7	4
1	2009-03-25 13:45:00	0	13	3	7	4
1	2009-03-25 13:46:00	9	13	3	7	4
1	2009-03-25 13:47:00	0	13	3	7	4
1	2009-03-25 13:48:00	0	13	3	7	4
1	2009-03-25 13:49:00	0	13	3	7	4
1	2009-03-25 13:50:00	0	13	3	7	4
1	2009-03-25 13:51:00	0	13	3	7	4
1	2009-03-25 13:52:00	0	13	3	7	4
1	2009-03-25 13:53:00	0	13	3	7	4
1	2009-03-25 13:54:00	0	13	3	7	4
1	2009-03-25 13:55:00	0	13	3	7	4
1	2009-03-25 13:56:00	0	13	3	7	4
1	2009-03-25 13:57:00	0	13	3	7	4
1	2009-03-25 13:58:00	0	13	3	7	4
1	2009-03-25 13:59:00	0	13	3	7	4
1	2009-03-25 14:00:00	0	13	3	7	4
1	2009-03-25 14:01:00	0	14	3	7	4
1	2009-03-25 14:02:00	0	14	3	7	4
1	2009-03-25 14:03:00	0	14	3	7	4
1	2009-03-25 14:04:00	232	14	3	7	4
1	2009-03-25 14:05:00	1007	14	3	7	4
1	2009-03-25 14:06:00	1265	14	3	7	4
1	2009-03-25 14:07:00	1007	14	3	7	4
1	2009-03-25 14:08:00	1132	14	3	7	4
1	2009-03-25 14:09:00	1293	14	3	7	4
1	2009-03-25 14:10:00	1410	14	3	7	4
1	2009-03-25 14:11:00	670	14	3	7	4
1	2009-03-25 14:12:00	256	14	3	7	4
1	2009-03-25 14:13:00	56	14	3	7	4
1	2009-03-25 14:14:00	9	14	3	7	4
1	2009-03-25 14:15:00	176	14	3	7	4
1	2009-03-25 14:16:00	19	14	3	7	4
1	2009-03-25 14:17:00	19	14	3	7	4
1	2009-03-25 14:18:00	19	14	3	7	4
1	2009-03-25 14:19:00	9	14	3	7	4
1	2009-03-25 14:20:00	93	14	3	7	4
1	2009-03-25 14:21:00	0	14	3	7	4
1	2009-03-25 14:22:00	46	14	3	7	4
1	2009-03-25 14:23:00	19	14	3	7	4
1	2009-03-25 14:24:00	46	14	3	7	4
1	2009-03-25 14:25:00	19	14	3	7	4
1	2009-03-25 14:26:00	0	14	3	7	4
1	2009-03-25 14:27:00	0	14	3	7	4
1	2009-03-25 14:28:00	46	14	3	7	4
1	2009-03-25 14:29:00	56	14	3	7	4
1	2009-03-25 14:30:00	9	14	3	7	4
1	2009-03-25 14:31:00	0	14	3	7	4
1	2009-03-25 14:32:00	0	14	3	7	4
1	2009-03-25 14:33:00	0	14	3	7	4
1	2009-03-25 14:34:00	111	14	3	7	4
1	2009-03-25 14:35:00	37	14	3	7	4
1	2009-03-25 14:36:00	0	14	3	7	4
1	2009-03-25 14:37:00	56	14	3	7	4
1	2009-03-25 14:38:00	28	14	3	7	4
1	2009-03-25 14:39:00	143	14	3	7	4
1	2009-03-25 14:40:00	0	14	3	7	4
1	2009-03-25 14:41:00	83	14	3	7	4
1	2009-03-25 14:42:00	102	14	3	7	4
1	2009-03-25 14:43:00	46	14	3	7	4
1	2009-03-25 14:44:00	0	14	3	7	4
1	2009-03-25 14:45:00	187	14	3	7	4
1	2009-03-25 14:46:00	46	14	3	7	4
1	2009-03-25 14:47:00	65	14	3	7	4
1	2009-03-25 14:48:00	198	14	3	7	4
1	2009-03-25 14:49:00	102	14	3	7	4
1	2009-03-25 14:50:00	37	14	3	7	4
1	2009-03-25 14:51:00	46	14	3	7	4
1	2009-03-25 14:52:00	9	14	3	7	4
1	2009-03-25 14:53:00	56	14	3	7	4
1	2009-03-25 14:54:00	46	14	3	7	4
1	2009-03-25 14:55:00	121	14	3	7	4
1	2009-03-25 14:56:00	187	14	3	7	4
1	2009-03-25 14:57:00	9	14	3	7	4
1	2009-03-25 14:58:00	56	14	3	7	4
1	2009-03-25 14:59:00	56	14	3	7	4
1	2009-03-25 15:00:00	56	14	3	7	4
1	2009-03-25 15:01:00	56	15	3	7	4
1	2009-03-25 15:02:00	56	15	3	7	4
1	2009-03-25 15:03:00	282	15	3	7	4
1	2009-03-25 15:04:00	83	15	3	7	4
1	2009-03-25 15:05:00	892	15	3	7	4
1	2009-03-25 15:06:00	1471	15	3	7	4
1	2009-03-25 15:07:00	1380	15	3	7	4
1	2009-03-25 15:08:00	360	15	3	7	4
1	2009-03-25 15:09:00	165	15	3	7	4
1	2009-03-25 15:10:00	0	15	3	7	4
1	2009-03-25 15:11:00	46	15	3	7	4
1	2009-03-25 15:12:00	9	15	3	7	4
1	2009-03-25 15:13:00	56	15	3	7	4
1	2009-03-25 15:14:00	0	15	3	7	4
1	2009-03-25 15:15:00	74	15	3	7	4
1	2009-03-25 15:16:00	19	15	3	7	4
1	2009-03-25 15:17:00	56	15	3	7	4
1	2009-03-25 15:18:00	37	15	3	7	4
1	2009-03-25 15:19:00	0	15	3	7	4
[truncated: 78,641 more rows]

## Sheet: Pivot Segment
Multiplier	2
x (Low Intensity)	604.292
y (High Intensity)	674.037
	Column Labels
Values	1	2	3	4	5	6	7	8	Grand Total
Average of Activity	92.7006	100.916	94.1698	77.9955	87.7276	58.9317	88.6229	89.1876	86.2815
StdDev of Activity	255.796	286.561	268.371	207.373	246.443	188.06	255.712	270.752	249.619
Count of Activity	10080	10080	10080	10080	10080	10080	10080	10080	80640
Count Above x	477	513	468	315	411	222	371	358
% Above x	0.0473214	0.0508929	0.0464286	0.03125	0.0407738	0.0220238	0.0368056	0.0355159
Count Above y		427	391	240	357	172	315	300
% Above y		0.0423611	0.0387897	0.0238095	0.0354167	0.0170635	0.03125	0.0297619

## Sheet: Pivot Weekday
Sum of Activity	Column Labels
Row Labels	1	2	3	4	5	6	7	8	Grand Total
1	167914	148458	154696	120185	150721	80843	123088	126841	1072746
2	132715	143283	153548	116711	97437	56394	117253	119732	937073
3	129459	119312	135027	110743	121292	116475	126242	107144	965694
4	147171	171481	93338	116792	115618	144960	108522	115897	1013779
5	119777	149238	147368	125091	168484	72568	130185	169850	1082561
6	139936	94609	86154	120056	95205	54053	134773	101937	826723
7	97450	190852	179101	76617	135537	68739	153256	157610	1059162
Grand Total	934422	1017233	949232	786195	884294	594032	893319	899011	6957738
Count of Activity	Column Labels
Row Labels	1	2	3	4	5	6	7	8	Grand Total
1	1440	1440	1440	1440	1440	1440	1440	1440	11520
2	1440	1440	1440	1440	1440	1440	1440	1440	11520
3	1440	1440	1440	1440	1440	1440	1440	1440	11520
4	1440	1440	1440	1440	1440	1440	1440	1440	11520
5	1440	1440	1440	1440	1440	1440	1440	1440	11520
6	1440	1440	1440	1440	1440	1440	1440	1440	11520
7	1440	1440	1440	1440	1440	1440	1440	1440	11520
Grand Total	10080	10080	10080	10080	10080	10080	10080	10080	80640

## Sheet: Pivot Quadrant
Sum of Activity	Column Labels
Row Labels	1	2	3	4	5	6	7	8	Grand Total
1	34353	15266	25153	15219	11994	46532	14763	11011	174291
2	207258	222403	183641	179402	158267	134355	165003	196081	1446410
3	238466	266996	182856	187983	284677	190403	164448	185532	1701361
4	454345	512568	557582	403591	429356	222742	549105	506387	3635676
Grand Total	934422	1017233	949232	786195	884294	594032	893319	899011	6957738
Average	233606	254308	237308	196549	221074	148508	223330	224753
Count of Activity	Column Labels
Row Labels	1	2	3	4	5	6	7	8	Grand Total
1	2520	2520	2520	2520	2520	2520	2520	2520	20160
2	2520	2520	2520	2520	2520	2520	2520	2520	20160
3	2520	2520	2520	2520	2520	2520	2520	2520	20160
4	2520	2520	2520	2520	2520	2520	2520	2520	20160
Grand Total	10080	10080	10080	10080	10080	10080	10080	10080	80640

## Sheet: 3.18.09
Actogram, Copy Raw Data, All Days
Identity:	Blue
Filename:	E:\Active Research Files\meloxicam titre canine\cases\blue\Blue 3.18.09.AWC
Gender:	F
Age:	11
Height:	76.2 cm	30.0 in
Weight:	30.4 kg	67.0 lbs
Start Date:	18-Mar-2009 (Wed)
Start Time:	18:00:00
Interval:	1.00 mins
Date Stamp:	Time Stamp:	Activity Data:	Marker Press:
2009-03-18	00:00:00	0
2009-03-18	00:01:00	0
2009-03-18	00:02:00	0
2009-03-18	00:03:00	0
2009-03-18	00:04:00	0
2009-03-18	00:05:00	0
2009-03-18	00:06:00	0
2009-03-18	00:07:00	0
2009-03-18	00:08:00	0
2009-03-18	00:09:00	0
2009-03-18	00:10:00	0
2009-03-18	00:11:00	0
2009-03-18	00:12:00	0
2009-03-18	00:13:00	0
2009-03-18	00:14:00	0
2009-03-18	00:15:00	0
2009-03-18	00:16:00	0
2009-03-18	00:17:00	0
2009-03-18	00:18:00	0
2009-03-18	00:19:00	0
2009-03-18	00:20:00	0
2009-03-18	00:21:00	0
2009-03-18	00:22:00	0
2009-03-18	00:23:00	0
2009-03-18	00:24:00	0
2009-03-18	00:25:00	0
2009-03-18	00:26:00	0
2009-03-18	00:27:00	0
2009-03-18	00:28:00	0
2009-03-18	00:29:00	0
2009-03-18	00:30:00	0
2009-03-18	00:31:00	0
2009-03-18	00:32:00	0
2009-03-18	00:33:00	0
2009-03-18	00:34:00	0
2009-03-18	00:35:00	0
2009-03-18	00:36:00	0
2009-03-18	00:37:00	0
2009-03-18	00:38:00	0
2009-03-18	00:39:00	0
2009-03-18	00:40:00	0
2009-03-18	00:41:00	0
2009-03-18	00:42:00	0
2009-03-18	00:43:00	0
2009-03-18	00:44:00	0
2009-03-18	00:45:00	0
2009-03-18	00:46:00	0
2009-03-18	00:47:00	0
2009-03-18	00:48:00	0
2009-03-18	00:49:00	0
2009-03-18	00:50:00	0
2009-03-18	00:51:00	0
2009-03-18	00:52:00	0
2009-03-18	00:53:00	0
2009-03-18	00:54:00	0
2009-03-18	00:55:00	0
2009-03-18	00:56:00	0
2009-03-18	00:57:00	0
2009-03-18	00:58:00	0
2009-03-18	00:59:00	0
2009-03-18	01:00:00	0
2009-03-18	01:01:00	0
2009-03-18	01:02:00	0
2009-03-18	01:03:00	0
2009-03-18	01:04:00	0
2009-03-18	01:05:00	0
2009-03-18	01:06:00	0
2009-03-18	01:07:00	0
2009-03-18	01:08:00	0
2009-03-18	01:09:00	0
2009-03-18	01:10:00	0
2009-03-18	01:11:00	0
2009-03-18	01:12:00	0
2009-03-18	01:13:00	0
2009-03-18	01:14:00	0
2009-03-18	01:15:00	0
2009-03-18	01:16:00	0
2009-03-18	01:17:00	0
2009-03-18	01:18:00	0
2009-03-18	01:19:00	0
2009-03-18	01:20:00	0
2009-03-18	01:21:00	0
2009-03-18	01:22:00	0
2009-03-18	01:23:00	0
2009-03-18	01:24:00	0
2009-03-18	01:25:00	0
2009-03-18	01:26:00	0
2009-03-18	01:27:00	0
2009-03-18	01:28:00	0
2009-03-18	01:29:00	0
2009-03-18	01:30:00	0
2009-03-18	01:31:00	0
2009-03-18	01:32:00	0
2009-03-18	01:33:00	0
2009-03-18	01:34:00	0
2009-03-18	01:35:00	0
2009-03-18	01:36:00	0
2009-03-18	01:37:00	0
2009-03-18	01:38:00	0
2009-03-18	01:39:00	0
2009-03-18	01:40:00	0
2009-03-18	01:41:00	0
2009-03-18	01:42:00	0
2009-03-18	01:43:00	0
2009-03-18	01:44:00	0
2009-03-18	01:45:00	0
2009-03-18	01:46:00	0
2009-03-18	01:47:00	0
2009-03-18	01:48:00	0
2009-03-18	01:49:00	0
2009-03-18	01:50:00	0
2009-03-18	01:51:00	0
2009-03-18	01:52:00	0
2009-03-18	01:53:00	0
2009-03-18	01:54:00	0
2009-03-18	01:55:00	0
2009-03-18	01:56:00	0
2009-03-18	01:57:00	0
2009-03-18	01:58:00	0
2009-03-18	01:59:00	0
2009-03-18	02:00:00	0
2009-03-18	02:01:00	0
2009-03-18	02:02:00	0
2009-03-18	02:03:00	0
2009-03-18	02:04:00	0
2009-03-18	02:05:00	0
2009-03-18	02:06:00	0
2009-03-18	02:07:00	0
2009-03-18	02:08:00	0
2009-03-18	02:09:00	0
2009-03-18	02:10:00	0
2009-03-18	02:11:00	0
2009-03-18	02:12:00	0
2009-03-18	02:13:00	0
2009-03-18	02:14:00	0
2009-03-18	02:15:00	0
2009-03-18	02:16:00	0
2009-03-18	02:17:00	0
2009-03-18	02:18:00	0
2009-03-18	02:19:00	0
2009-03-18	02:20:00	0
2009-03-18	02:21:00	0
2009-03-18	02:22:00	0
2009-03-18	02:23:00	0
2009-03-18	02:24:00	0
2009-03-18	02:25:00	0
2009-03-18	02:26:00	0
2009-03-18	02:27:00	0
2009-03-18	02:28:00	0
2009-03-18	02:29:00	0
2009-03-18	02:30:00	0
2009-03-18	02:31:00	0
2009-03-18	02:32:00	0
2009-03-18	02:33:00	0
2009-03-18	02:34:00	0
2009-03-18	02:35:00	0
2009-03-18	02:36:00	0
2009-03-18	02:37:00	0
2009-03-18	02:38:00	0
2009-03-18	02:39:00	0
2009-03-18	02:40:00	0
2009-03-18	02:41:00	0
2009-03-18	02:42:00	0
2009-03-18	02:43:00	0
2009-03-18	02:44:00	0
2009-03-18	02:45:00	0
2009-03-18	02:46:00	0
2009-03-18	02:47:00	0
2009-03-18	02:48:00	0
2009-03-18	02:49:00	0
2009-03-18	02:50:00	0
2009-03-18	02:51:00	0
2009-03-18	02:52:00	0
2009-03-18	02:53:00	0
2009-03-18	02:54:00	0
2009-03-18	02:55:00	0
2009-03-18	02:56:00	0
2009-03-18	02:57:00	0
2009-03-18	02:58:00	0
2009-03-18	02:59:00	0
2009-03-18	03:00:00	0
2009-03-18	03:01:00	0
2009-03-18	03:02:00	0
2009-03-18	03:03:00	0
2009-03-18	03:04:00	0
2009-03-18	03:05:00	0
2009-03-18	03:06:00	0
2009-03-18	03:07:00	0
2009-03-18	03:08:00	0
2009-03-18	03:09:00	0
2009-03-18	03:10:00	0
2009-03-18	03:11:00	0
2009-03-18	03:12:00	0
2009-03-18	03:13:00	0
2009-03-18	03:14:00	0
2009-03-18	03:15:00	0
2009-03-18	03:16:00	0
2009-03-18	03:17:00	0
2009-03-18	03:18:00	0
2009-03-18	03:19:00	0
2009-03-18	03:20:00	0
2009-03-18	03:21:00	0
2009-03-18	03:22:00	0
2009-03-18	03:23:00	0
2009-03-18	03:24:00	0
2009-03-18	03:25:00	0
2009-03-18	03:26:00	0
2009-03-18	03:27:00	0
2009-03-18	03:28:00	0
2009-03-18	03:29:00	0
2009-03-18	03:30:00	0
2009-03-18	03:31:00	0
2009-03-18	03:32:00	0
2009-03-18	03:33:00	0
2009-03-18	03:34:00	0
2009-03-18	03:35:00	0
2009-03-18	03:36:00	0
2009-03-18	03:37:00	0
2009-03-18	03:38:00	0
2009-03-18	03:39:00	0
2009-03-18	03:40:00	0
2009-03-18	03:41:00	0
2009-03-18	03:42:00	0
2009-03-18	03:43:00	0
2009-03-18	03:44:00	0
2009-03-18	03:45:00	0
2009-03-18	03:46:00	0
2009-03-18	03:47:00	0
2009-03-18	03:48:00	0
2009-03-18	03:49:00	0
2009-03-18	03:50:00	0
2009-03-18	03:51:00	0
2009-03-18	03:52:00	0
2009-03-18	03:53:00	0
2009-03-18	03:54:00	0
2009-03-18	03:55:00	0
2009-03-18	03:56:00	0
2009-03-18	03:57:00	0
2009-03-18	03:58:00	0
2009-03-18	03:59:00	0
2009-03-18	04:00:00	0
2009-03-18	04:01:00	0
2009-03-18	04:02:00	0
2009-03-18	04:03:00	0
2009-03-18	04:04:00	0
2009-03-18	04:05:00	0
2009-03-18	04:06:00	0
2009-03-18	04:07:00	0
2009-03-18	04:08:00	0
2009-03-18	04:09:00	0
2009-03-18	04:10:00	0
2009-03-18	04:11:00	0
2009-03-18	04:12:00	0
2009-03-18	04:13:00	0
2009-03-18	04:14:00	0
2009-03-18	04:15:00	0
2009-03-18	04:16:00	0
2009-03-18	04:17:00	0
2009-03-18	04:18:00	0
2009-03-18	04:19:00	0
2009-03-18	04:20:00	0
2009-03-18	04:21:00	0
2009-03-18	04:22:00	0
2009-03-18	04:23:00	0
2009-03-18	04:24:00	0
2009-03-18	04:25:00	0
2009-03-18	04:26:00	0
2009-03-18	04:27:00	0
2009-03-18	04:28:00	0
2009-03-18	04:29:00	0
2009-03-18	04:30:00	0
2009-03-18	04:31:00	0
2009-03-18	04:32:00	0
2009-03-18	04:33:00	0
2009-03-18	04:34:00	0
2009-03-18	04:35:00	0
2009-03-18	04:36:00	0
2009-03-18	04:37:00	0
2009-03-18	04:38:00	0
2009-03-18	04:39:00	0
2009-03-18	04:40:00	0
2009-03-18	04:41:00	0
2009-03-18	04:42:00	0
2009-03-18	04:43:00	0
2009-03-18	04:44:00	0
2009-03-18	04:45:00	0
2009-03-18	04:46:00	0
2009-03-18	04:47:00	0
2009-03-18	04:48:00	0
2009-03-18	04:49:00	0
2009-03-18	04:50:00	0
2009-03-18	04:51:00	0
2009-03-18	04:52:00	0
2009-03-18	04:53:00	0
2009-03-18	04:54:00	0
2009-03-18	04:55:00	0
2009-03-18	04:56:00	0
2009-03-18	04:57:00	0
2009-03-18	04:58:00	0
2009-03-18	04:59:00	0
2009-03-18	05:00:00	0
2009-03-18	05:01:00	0
2009-03-18	05:02:00	0
2009-03-18	05:03:00	0
2009-03-18	05:04:00	0
2009-03-18	05:05:00	0
2009-03-18	05:06:00	0
2009-03-18	05:07:00	0
2009-03-18	05:08:00	0
2009-03-18	05:09:00	0
2009-03-18	05:10:00	0
2009-03-18	05:11:00	0
2009-03-18	05:12:00	0
2009-03-18	05:13:00	0
2009-03-18	05:14:00	0
2009-03-18	05:15:00	0
2009-03-18	05:16:00	0
2009-03-18	05:17:00	0
2009-03-18	05:18:00	0
2009-03-18	05:19:00	0
2009-03-18	05:20:00	0
2009-03-18	05:21:00	0
2009-03-18	05:22:00	0
2009-03-18	05:23:00	0
2009-03-18	05:24:00	0
2009-03-18	05:25:00	0
2009-03-18	05:26:00	0
2009-03-18	05:27:00	0
2009-03-18	05:28:00	0
2009-03-18	05:29:00	0
2009-03-18	05:30:00	0
2009-03-18	05:31:00	0
2009-03-18	05:32:00	0
2009-03-18	05:33:00	0
2009-03-18	05:34:00	0
2009-03-18	05:35:00	0
2009-03-18	05:36:00	0
2009-03-18	05:37:00	0
2009-03-18	05:38:00	0
2009-03-18	05:39:00	0
2009-03-18	05:40:00	0
2009-03-18	05:41:00	0
2009-03-18	05:42:00	0
2009-03-18	05:43:00	0
2009-03-18	05:44:00	0
2009-03-18	05:45:00	0
2009-03-18	05:46:00	0
2009-03-18	05:47:00	0
2009-03-18	05:48:00	0
2009-03-18	05:49:00	0
2009-03-18	05:50:00	0
2009-03-18	05:51:00	0
2009-03-18	05:52:00	0
2009-03-18	05:53:00	0
2009-03-18	05:54:00	0
2009-03-18	05:55:00	0
2009-03-18	05:56:00	0
2009-03-18	05:57:00	0
2009-03-18	05:58:00	0
2009-03-18	05:59:00	0
2009-03-18	06:00:00	0
2009-03-18	06:01:00	0
2009-03-18	06:02:00	0
2009-03-18	06:03:00	0
2009-03-18	06:04:00	0
2009-03-18	06:05:00	0
2009-03-18	06:06:00	0
2009-03-18	06:07:00	0
2009-03-18	06:08:00	0
2009-03-18	06:09:00	0
2009-03-18	06:10:00	0
2009-03-18	06:11:00	0
2009-03-18	06:12:00	0
2009-03-18	06:13:00	0
2009-03-18	06:14:00	0
2009-03-18	06:15:00	0
2009-03-18	06:16:00	0
2009-03-18	06:17:00	0
2009-03-18	06:18:00	0
2009-03-18	06:19:00	0
2009-03-18	06:20:00	0
2009-03-18	06:21:00	0
2009-03-18	06:22:00	0
2009-03-18	06:23:00	0
2009-03-18	06:24:00	0
2009-03-18	06:25:00	0
2009-03-18	06:26:00	0
2009-03-18	06:27:00	0
2009-03-18	06:28:00	0
2009-03-18	06:29:00	0
2009-03-18	06:30:00	0
2009-03-18	06:31:00	0
2009-03-18	06:32:00	0
2009-03-18	06:33:00	0
2009-03-18	06:34:00	0
2009-03-18	06:35:00	0
2009-03-18	06:36:00	0
2009-03-18	06:37:00	0
2009-03-18	06:38:00	0
2009-03-18	06:39:00	0
2009-03-18	06:40:00	0
2009-03-18	06:41:00	0
2009-03-18	06:42:00	0
2009-03-18	06:43:00	0
2009-03-18	06:44:00	0
2009-03-18	06:45:00	0
2009-03-18	06:46:00	0
2009-03-18	06:47:00	0
2009-03-18	06:48:00	0
2009-03-18	06:49:00	0
2009-03-18	06:50:00	0
2009-03-18	06:51:00	0
2009-03-18	06:52:00	0
2009-03-18	06:53:00	0
2009-03-18	06:54:00	0
2009-03-18	06:55:00	0
2009-03-18	06:56:00	0
2009-03-18	06:57:00	0
2009-03-18	06:58:00	0
2009-03-18	06:59:00	0
2009-03-18	07:00:00	0
2009-03-18	07:01:00	0
2009-03-18	07:02:00	0
2009-03-18	07:03:00	0
2009-03-18	07:04:00	0
2009-03-18	07:05:00	0
2009-03-18	07:06:00	0
2009-03-18	07:07:00	0
2009-03-18	07:08:00	0
2009-03-18	07:09:00	0
2009-03-18	07:10:00	0
2009-03-18	07:11:00	0
2009-03-18	07:12:00	0
2009-03-18	07:13:00	0
2009-03-18	07:14:00	0
2009-03-18	07:15:00	0
2009-03-18	07:16:00	0
2009-03-18	07:17:00	0
2009-03-18	07:18:00	0
2009-03-18	07:19:00	0
2009-03-18	07:20:00	0
2009-03-18	07:21:00	0
2009-03-18	07:22:00	0
2009-03-18	07:23:00	0
2009-03-18	07:24:00	0
2009-03-18	07:25:00	0
2009-03-18	07:26:00	0
2009-03-18	07:27:00	0
2009-03-18	07:28:00	0
2009-03-18	07:29:00	0
2009-03-18	07:30:00	0
2009-03-18	07:31:00	0
2009-03-18	07:32:00	0
2009-03-18	07:33:00	0
2009-03-18	07:34:00	0
2009-03-18	07:35:00	0
2009-03-18	07:36:00	0
2009-03-18	07:37:00	0
2009-03-18	07:38:00	0
2009-03-18	07:39:00	0
2009-03-18	07:40:00	0
2009-03-18	07:41:00	0
2009-03-18	07:42:00	0
2009-03-18	07:43:00	0
2009-03-18	07:44:00	0
2009-03-18	07:45:00	0
2009-03-18	07:46:00	0
2009-03-18	07:47:00	0
2009-03-18	07:48:00	0
2009-03-18	07:49:00	0
2009-03-18	07:50:00	0
2009-03-18	07:51:00	0
2009-03-18	07:52:00	0
2009-03-18	07:53:00	0
2009-03-18	07:54:00	0
2009-03-18	07:55:00	0
2009-03-18	07:56:00	0
2009-03-18	07:57:00	0
2009-03-18	07:58:00	0
2009-03-18	07:59:00	0
2009-03-18	08:00:00	0
2009-03-18	08:01:00	0
2009-03-18	08:02:00	0
2009-03-18	08:03:00	0
2009-03-18	08:04:00	0
2009-03-18	08:05:00	0
2009-03-18	08:06:00	0
2009-03-18	08:07:00	0
2009-03-18	08:08:00	0
2009-03-18	08:09:00	0
2009-03-18	08:10:00	0
2009-03-18	08:11:00	0
2009-03-18	08:12:00	0
2009-03-18	08:13:00	0
2009-03-18	08:14:00	0
2009-03-18	08:15:00	0
2009-03-18	08:16:00	0
2009-03-18	08:17:00	0
2009-03-18	08:18:00	0
2009-03-18	08:19:00	0
2009-03-18	08:20:00	0
2009-03-18	08:21:00	0
2009-03-18	08:22:00	0
2009-03-18	08:23:00	0
2009-03-18	08:24:00	0
2009-03-18	08:25:00	0
2009-03-18	08:26:00	0
2009-03-18	08:27:00	0
2009-03-18	08:28:00	0
2009-03-18	08:29:00	0
2009-03-18	08:30:00	0
2009-03-18	08:31:00	0
2009-03-18	08:32:00	0
2009-03-18	08:33:00	0
2009-03-18	08:34:00	0
2009-03-18	08:35:00	0
2009-03-18	08:36:00	0
2009-03-18	08:37:00	0
2009-03-18	08:38:00	0
2009-03-18	08:39:00	0
2009-03-18	08:40:00	0
2009-03-18	08:41:00	0
2009-03-18	08:42:00	0
2009-03-18	08:43:00	0
2009-03-18	08:44:00	0
2009-03-18	08:45:00	0
2009-03-18	08:46:00	0
2009-03-18	08:47:00	0
2009-03-18	08:48:00	0
2009-03-18	08:49:00	0
2009-03-18	08:50:00	0
2009-03-18	08:51:00	0
2009-03-18	08:52:00	0
2009-03-18	08:53:00	0
2009-03-18	08:54:00	0
2009-03-18	08:55:00	0
2009-03-18	08:56:00	0
2009-03-18	08:57:00	0
2009-03-18	08:58:00	0
2009-03-18	08:59:00	0
2009-03-18	09:00:00	0
2009-03-18	09:01:00	0
2009-03-18	09:02:00	0
2009-03-18	09:03:00	0
2009-03-18	09:04:00	0
2009-03-18	09:05:00	0
2009-03-18	09:06:00	0
2009-03-18	09:07:00	0
2009-03-18	09:08:00	0
2009-03-18	09:09:00	0
2009-03-18	09:10:00	0
2009-03-18	09:11:00	0
2009-03-18	09:12:00	0
2009-03-18	09:13:00	0
2009-03-18	09:14:00	0
2009-03-18	09:15:00	0
2009-03-18	09:16:00	0
2009-03-18	09:17:00	0
2009-03-18	09:18:00	0
2009-03-18	09:19:00	0
2009-03-18	09:20:00	0
2009-03-18	09:21:00	0
2009-03-18	09:22:00	0
2009-03-18	09:23:00	0
2009-03-18	09:24:00	0
2009-03-18	09:25:00	0
2009-03-18	09:26:00	0
2009-03-18	09:27:00	0
2009-03-18	09:28:00	0
2009-03-18	09:29:00	0
2009-03-18	09:30:00	0
2009-03-18	09:31:00	0
2009-03-18	09:32:00	0
2009-03-18	09:33:00	0
2009-03-18	09:34:00	0
2009-03-18	09:35:00	0
2009-03-18	09:36:00	0
2009-03-18	09:37:00	0
2009-03-18	09:38:00	0
2009-03-18	09:39:00	0
2009-03-18	09:40:00	0
2009-03-18	09:41:00	0
2009-03-18	09:42:00	0
2009-03-18	09:43:00	0
2009-03-18	09:44:00	0
2009-03-18	09:45:00	0
2009-03-18	09:46:00	0
2009-03-18	09:47:00	0
2009-03-18	09:48:00	0
2009-03-18	09:49:00	0
2009-03-18	09:50:00	0
2009-03-18	09:51:00	0
2009-03-18	09:52:00	0
2009-03-18	09:53:00	0
2009-03-18	09:54:00	0
2009-03-18	09:55:00	0
2009-03-18	09:56:00	0
2009-03-18	09:57:00	0
2009-03-18	09:58:00	0
2009-03-18	09:59:00	0
2009-03-18	10:00:00	0
2009-03-18	10:01:00	0
2009-03-18	10:02:00	0
2009-03-18	10:03:00	0
2009-03-18	10:04:00	0
2009-03-18	10:05:00	0
2009-03-18	10:06:00	0
2009-03-18	10:07:00	0
2009-03-18	10:08:00	0
2009-03-18	10:09:00	0
2009-03-18	10:10:00	0
2009-03-18	10:11:00	0
2009-03-18	10:12:00	0
2009-03-18	10:13:00	0
2009-03-18	10:14:00	0
2009-03-18	10:15:00	0
2009-03-18	10:16:00	0
2009-03-18	10:17:00	0
2009-03-18	10:18:00	0
2009-03-18	10:19:00	0
2009-03-18	10:20:00	0
2009-03-18	10:21:00	0
2009-03-18	10:22:00	0
2009-03-18	10:23:00	0
2009-03-18	10:24:00	0
2009-03-18	10:25:00	0
2009-03-18	10:26:00	0
2009-03-18	10:27:00	0
2009-03-18	10:28:00	0
2009-03-18	10:29:00	0
2009-03-18	10:30:00	0
2009-03-18	10:31:00	0
2009-03-18	10:32:00	0
2009-03-18	10:33:00	0
2009-03-18	10:34:00	0
2009-03-18	10:35:00	0
2009-03-18	10:36:00	0
2009-03-18	10:37:00	0
2009-03-18	10:38:00	0
2009-03-18	10:39:00	0
2009-03-18	10:40:00	0
2009-03-18	10:41:00	0
2009-03-18	10:42:00	0
2009-03-18	10:43:00	0
2009-03-18	10:44:00	0
2009-03-18	10:45:00	0
2009-03-18	10:46:00	0
2009-03-18	10:47:00	0
2009-03-18	10:48:00	0
2009-03-18	10:49:00	0
2009-03-18	10:50:00	0
2009-03-18	10:51:00	0
2009-03-18	10:52:00	0
2009-03-18	10:53:00	0
2009-03-18	10:54:00	0
2009-03-18	10:55:00	0
2009-03-18	10:56:00	0
2009-03-18	10:57:00	0
2009-03-18	10:58:00	0
2009-03-18	10:59:00	0
2009-03-18	11:00:00	0
2009-03-18	11:01:00	0
2009-03-18	11:02:00	0
2009-03-18	11:03:00	0
2009-03-18	11:04:00	0
2009-03-18	11:05:00	0
2009-03-18	11:06:00	0
2009-03-18	11:07:00	0
2009-03-18	11:08:00	0
2009-03-18	11:09:00	0
2009-03-18	11:10:00	0
2009-03-18	11:11:00	0
2009-03-18	11:12:00	0
2009-03-18	11:13:00	0
2009-03-18	11:14:00	0
2009-03-18	11:15:00	0
2009-03-18	11:16:00	0
2009-03-18	11:17:00	0
2009-03-18	11:18:00	0
2009-03-18	11:19:00	0
2009-03-18	11:20:00	0
2009-03-18	11:21:00	0
2009-03-18	11:22:00	0
2009-03-18	11:23:00	0
2009-03-18	11:24:00	0
2009-03-18	11:25:00	0
2009-03-18	11:26:00	0
2009-03-18	11:27:00	0
2009-03-18	11:28:00	0
2009-03-18	11:29:00	0
2009-03-18	11:30:00	0
2009-03-18	11:31:00	0
2009-03-18	11:32:00	0
2009-03-18	11:33:00	0
2009-03-18	11:34:00	0
2009-03-18	11:35:00	0
2009-03-18	11:36:00	0
2009-03-18	11:37:00	0
2009-03-18	11:38:00	0
2009-03-18	11:39:00	0
2009-03-18	11:40:00	0
2009-03-18	11:41:00	0
2009-03-18	11:42:00	0
2009-03-18	11:43:00	0
2009-03-18	11:44:00	0
2009-03-18	11:45:00	0
2009-03-18	11:46:00	0
2009-03-18	11:47:00	0
2009-03-18	11:48:00	0
2009-03-18	11:49:00	0
2009-03-18	11:50:00	0
2009-03-18	11:51:00	0
2009-03-18	11:52:00	0
2009-03-18	11:53:00	0
2009-03-18	11:54:00	0
2009-03-18	11:55:00	0
2009-03-18	11:56:00	0
2009-03-18	11:57:00	0
2009-03-18	11:58:00	0
2009-03-18	11:59:00	0
2009-03-18	12:00:00	0
2009-03-18	12:01:00	0
2009-03-18	12:02:00	0
2009-03-18	12:03:00	0
2009-03-18	12:04:00	0
2009-03-18	12:05:00	0
2009-03-18	12:06:00	0
2009-03-18	12:07:00	0
2009-03-18	12:08:00	0
2009-03-18	12:09:00	0
2009-03-18	12:10:00	0
2009-03-18	12:11:00	0
2009-03-18	12:12:00	0
2009-03-18	12:13:00	0
2009-03-18	12:14:00	0
2009-03-18	12:15:00	0
2009-03-18	12:16:00	0
2009-03-18	12:17:00	0
2009-03-18	12:18:00	0
2009-03-18	12:19:00	0
2009-03-18	12:20:00	0
2009-03-18	12:21:00	0
2009-03-18	12:22:00	0
2009-03-18	12:23:00	0
2009-03-18	12:24:00	0
2009-03-18	12:25:00	0
2009-03-18	12:26:00	0
2009-03-18	12:27:00	0
2009-03-18	12:28:00	0
2009-03-18	12:29:00	0
2009-03-18	12:30:00	0
2009-03-18	12:31:00	0
2009-03-18	12:32:00	0
2009-03-18	12:33:00	0
2009-03-18	12:34:00	0
2009-03-18	12:35:00	0
2009-03-18	12:36:00	0
2009-03-18	12:37:00	0
2009-03-18	12:38:00	0
2009-03-18	12:39:00	0
2009-03-18	12:40:00	0
2009-03-18	12:41:00	0
2009-03-18	12:42:00	0
2009-03-18	12:43:00	0
2009-03-18	12:44:00	0
2009-03-18	12:45:00	0
2009-03-18	12:46:00	0
2009-03-18	12:47:00	0
2009-03-18	12:48:00	0
2009-03-18	12:49:00	0
2009-03-18	12:50:00	0
2009-03-18	12:51:00	0
2009-03-18	12:52:00	0
2009-03-18	12:53:00	0
2009-03-18	12:54:00	0
2009-03-18	12:55:00	0
2009-03-18	12:56:00	0
2009-03-18	12:57:00	0
2009-03-18	12:58:00	0
2009-03-18	12:59:00	0
2009-03-18	13:00:00	0
2009-03-18	13:01:00	0
2009-03-18	13:02:00	0
2009-03-18	13:03:00	0
2009-03-18	13:04:00	0
2009-03-18	13:05:00	0
2009-03-18	13:06:00	0
2009-03-18	13:07:00	0
2009-03-18	13:08:00	0
2009-03-18	13:09:00	0
2009-03-18	13:10:00	0
2009-03-18	13:11:00	0
2009-03-18	13:12:00	0
2009-03-18	13:13:00	0
2009-03-18	13:14:00	0
2009-03-18	13:15:00	0
2009-03-18	13:16:00	0
2009-03-18	13:17:00	0
2009-03-18	13:18:00	0
2009-03-18	13:19:00	0
2009-03-18	13:20:00	0
2009-03-18	13:21:00	0
2009-03-18	13:22:00	0
2009-03-18	13:23:00	0
2009-03-18	13:24:00	0
2009-03-18	13:25:00	0
2009-03-18	13:26:00	0
2009-03-18	13:27:00	0
2009-03-18	13:28:00	0
2009-03-18	13:29:00	0
2009-03-18	13:30:00	0
2009-03-18	13:31:00	0
2009-03-18	13:32:00	0
2009-03-18	13:33:00	0
2009-03-18	13:34:00	0
2009-03-18	13:35:00	0
2009-03-18	13:36:00	0
2009-03-18	13:37:00	0
2009-03-18	13:38:00	0
2009-03-18	13:39:00	0
2009-03-18	13:40:00	0
2009-03-18	13:41:00	0
2009-03-18	13:42:00	0
2009-03-18	13:43:00	0
2009-03-18	13:44:00	0
2009-03-18	13:45:00	0
2009-03-18	13:46:00	0
2009-03-18	13:47:00	0
2009-03-18	13:48:00	0
2009-03-18	13:49:00	0
2009-03-18	13:50:00	0
2009-03-18	13:51:00	0
2009-03-18	13:52:00	0
2009-03-18	13:53:00	0
2009-03-18	13:54:00	0
2009-03-18	13:55:00	0
2009-03-18	13:56:00	0
2009-03-18	13:57:00	0
2009-03-18	13:58:00	0
2009-03-18	13:59:00	0
2009-03-18	14:00:00	0
2009-03-18	14:01:00	0
2009-03-18	14:02:00	0
2009-03-18	14:03:00	0
2009-03-18	14:04:00	0
2009-03-18	14:05:00	0
2009-03-18	14:06:00	0
2009-03-18	14:07:00	0
2009-03-18	14:08:00	0
2009-03-18	14:09:00	0
2009-03-18	14:10:00	0
2009-03-18	14:11:00	0
2009-03-18	14:12:00	0
2009-03-18	14:13:00	0
2009-03-18	14:14:00	0
2009-03-18	14:15:00	0
2009-03-18	14:16:00	0
2009-03-18	14:17:00	0
2009-03-18	14:18:00	0
2009-03-18	14:19:00	0
2009-03-18	14:20:00	0
2009-03-18	14:21:00	0
2009-03-18	14:22:00	0
2009-03-18	14:23:00	0
2009-03-18	14:24:00	0
2009-03-18	14:25:00	0
2009-03-18	14:26:00	0
2009-03-18	14:27:00	0
2009-03-18	14:28:00	0
2009-03-18	14:29:00	0
2009-03-18	14:30:00	0
2009-03-18	14:31:00	0
2009-03-18	14:32:00	0
2009-03-18	14:33:00	0
2009-03-18	14:34:00	0
2009-03-18	14:35:00	0
2009-03-18	14:36:00	0
2009-03-18	14:37:00	0
2009-03-18	14:38:00	0
2009-03-18	14:39:00	0
2009-03-18	14:40:00	0
2009-03-18	14:41:00	0
2009-03-18	14:42:00	0
2009-03-18	14:43:00	0
2009-03-18	14:44:00	0
2009-03-18	14:45:00	0
2009-03-18	14:46:00	0
2009-03-18	14:47:00	0
2009-03-18	14:48:00	0
2009-03-18	14:49:00	0
2009-03-18	14:50:00	0
2009-03-18	14:51:00	0
2009-03-18	14:52:00	0
2009-03-18	14:53:00	0
2009-03-18	14:54:00	0
2009-03-18	14:55:00	0
2009-03-18	14:56:00	0
2009-03-18	14:57:00	0
2009-03-18	14:58:00	0
2009-03-18	14:59:00	0
2009-03-18	15:00:00	0
2009-03-18	15:01:00	0
2009-03-18	15:02:00	0
2009-03-18	15:03:00	0
2009-03-18	15:04:00	0
2009-03-18	15:05:00	0
2009-03-18	15:06:00	0
2009-03-18	15:07:00	0
2009-03-18	15:08:00	0
2009-03-18	15:09:00	0
2009-03-18	15:10:00	0
2009-03-18	15:11:00	0
2009-03-18	15:12:00	0
2009-03-18	15:13:00	0
2009-03-18	15:14:00	0
2009-03-18	15:15:00	0
2009-03-18	15:16:00	0
2009-03-18	15:17:00	0
2009-03-18	15:18:00	0
2009-03-18	15:19:00	0
2009-03-18	15:20:00	0
2009-03-18	15:21:00	0
2009-03-18	15:22:00	0
2009-03-18	15:23:00	0
2009-03-18	15:24:00	0
2009-03-18	15:25:00	0
2009-03-18	15:26:00	0
2009-03-18	15:27:00	0
2009-03-18	15:28:00	0
2009-03-18	15:29:00	0
2009-03-18	15:30:00	0
2009-03-18	15:31:00	0
2009-03-18	15:32:00	0
2009-03-18	15:33:00	0
2009-03-18	15:34:00	0
2009-03-18	15:35:00	0
2009-03-18	15:36:00	0
2009-03-18	15:37:00	0
2009-03-18	15:38:00	0
2009-03-18	15:39:00	0
2009-03-18	15:40:00	0
2009-03-18	15:41:00	0
2009-03-18	15:42:00	0
2009-03-18	15:43:00	0
2009-03-18	15:44:00	0
2009-03-18	15:45:00	0
2009-03-18	15:46:00	0
2009-03-18	15:47:00	0
2009-03-18	15:48:00	0
2009-03-18	15:49:00	0
2009-03-18	15:50:00	0
2009-03-18	15:51:00	0
2009-03-18	15:52:00	0
2009-03-18	15:53:00	0
2009-03-18	15:54:00	0
2009-03-18	15:55:00	0
2009-03-18	15:56:00	0
2009-03-18	15:57:00	0
2009-03-18	15:58:00	0
2009-03-18	15:59:00	0
2009-03-18	16:00:00	0
2009-03-18	16:01:00	0
2009-03-18	16:02:00	0
2009-03-18	16:03:00	0
2009-03-18	16:04:00	0
2009-03-18	16:05:00	0
2009-03-18	16:06:00	0
2009-03-18	16:07:00	0
2009-03-18	16:08:00	0
2009-03-18	16:09:00	0
2009-03-18	16:10:00	0
2009-03-18	16:11:00	0
2009-03-18	16:12:00	0
2009-03-18	16:13:00	0
2009-03-18	16:14:00	0
2009-03-18	16:15:00	0
2009-03-18	16:16:00	0
2009-03-18	16:17:00	0
2009-03-18	16:18:00	0
2009-03-18	16:19:00	0
2009-03-18	16:20:00	0
2009-03-18	16:21:00	0
2009-03-18	16:22:00	0
2009-03-18	16:23:00	0
2009-03-18	16:24:00	0
2009-03-18	16:25:00	0
2009-03-18	16:26:00	0
2009-03-18	16:27:00	0
2009-03-18	16:28:00	0
2009-03-18	16:29:00	0
2009-03-18	16:30:00	0
2009-03-18	16:31:00	0
2009-03-18	16:32:00	0
2009-03-18	16:33:00	0
2009-03-18	16:34:00	0
2009-03-18	16:35:00	0
2009-03-18	16:36:00	0
2009-03-18	16:37:00	0
2009-03-18	16:38:00	0
2009-03-18	16:39:00	0
2009-03-18	16:40:00	0
2009-03-18	16:41:00	0
2009-03-18	16:42:00	0
2009-03-18	16:43:00	0
2009-03-18	16:44:00	0
2009-03-18	16:45:00	0
2009-03-18	16:46:00	0
2009-03-18	16:47:00	0
2009-03-18	16:48:00	0
2009-03-18	16:49:00	0
2009-03-18	16:50:00	0
2009-03-18	16:51:00	0
2009-03-18	16:52:00	0
2009-03-18	16:53:00	0
2009-03-18	16:54:00	0
2009-03-18	16:55:00	0
2009-03-18	16:56:00	0
2009-03-18	16:57:00	0
2009-03-18	16:58:00	0
2009-03-18	16:59:00	0
2009-03-18	17:00:00	0
2009-03-18	17:01:00	0
2009-03-18	17:02:00	0
2009-03-18	17:03:00	0
2009-03-18	17:04:00	0
2009-03-18	17:05:00	0
2009-03-18	17:06:00	0
2009-03-18	17:07:00	0
2009-03-18	17:08:00	0
2009-03-18	17:09:00	0
2009-03-18	17:10:00	0
2009-03-18	17:11:00	0
2009-03-18	17:12:00	0
2009-03-18	17:13:00	0
2009-03-18	17:14:00	0
2009-03-18	17:15:00	0
2009-03-18	17:16:00	0
2009-03-18	17:17:00	0
2009-03-18	17:18:00	0
2009-03-18	17:19:00	0
2009-03-18	17:20:00	0
2009-03-18	17:21:00	0
2009-03-18	17:22:00	0
2009-03-18	17:23:00	0
2009-03-18	17:24:00	0
2009-03-18	17:25:00	0
2009-03-18	17:26:00	0
2009-03-18	17:27:00	0
2009-03-18	17:28:00	0
2009-03-18	17:29:00	0
2009-03-18	17:30:00	0
2009-03-18	17:31:00	0
2009-03-18	17:32:00	0
2009-03-18	17:33:00	0
2009-03-18	17:34:00	0
2009-03-18	17:35:00	0
2009-03-18	17:36:00	0
2009-03-18	17:37:00	0
2009-03-18	17:38:00	0
2009-03-18	17:39:00	0
2009-03-18	17:40:00	0
2009-03-18	17:41:00	0
2009-03-18	17:42:00	0
2009-03-18	17:43:00	0
2009-03-18	17:44:00	0
2009-03-18	17:45:00	0
2009-03-18	17:46:00	0
2009-03-18	17:47:00	0
2009-03-18	17:48:00	0
2009-03-18	17:49:00	0
2009-03-18	17:50:00	0
2009-03-18	17:51:00	0
2009-03-18	17:52:00	0
2009-03-18	17:53:00	0
2009-03-18	17:54:00	0
2009-03-18	17:55:00	0
2009-03-18	17:56:00	0
2009-03-18	17:57:00	0
2009-03-18	17:58:00	0
2009-03-18	17:59:00	0
2009-03-18	18:00:00	0
2009-03-18	18:01:00	0
2009-03-18	18:02:00	0
2009-03-18	18:03:00	0
2009-03-18	18:04:00	19
2009-03-18	18:05:00	0
2009-03-18	18:06:00	0
2009-03-18	18:07:00	198
2009-03-18	18:08:00	65
2009-03-18	18:09:00	28
2009-03-18	18:10:00	143
2009-03-18	18:11:00	154
2009-03-18	18:12:00	132
2009-03-18	18:13:00	0
2009-03-18	18:14:00	0
2009-03-18	18:15:00	0
2009-03-18	18:16:00	0
2009-03-18	18:17:00	0
2009-03-18	18:18:00	0
2009-03-18	18:19:00	0
2009-03-18	18:20:00	0
2009-03-18	18:21:00	0
2009-03-18	18:22:00	0
2009-03-18	18:23:00	0
2009-03-18	18:24:00	0
2009-03-18	18:25:00	0
2009-03-18	18:26:00	0
2009-03-18	18:27:00	0
2009-03-18	18:28:00	0
2009-03-18	18:29:00	9
2009-03-18	18:30:00	0
2009-03-18	18:31:00	0
2009-03-18	18:32:00	0
2009-03-18	18:33:00	0
2009-03-18	18:34:00	0
2009-03-18	18:35:00	0
2009-03-18	18:36:00	0
2009-03-18	18:37:00	0
2009-03-18	18:38:00	0
2009-03-18	18:39:00	0
2009-03-18	18:40:00	0
2009-03-18	18:41:00	0
2009-03-18	18:42:00	0
2009-03-18	18:43:00	0
2009-03-18	18:44:00	0
2009-03-18	18:45:00	0
2009-03-18	18:46:00	0
2009-03-18	18:47:00	0
2009-03-18	18:48:00	0
2009-03-18	18:49:00	0
2009-03-18	18:50:00	0
2009-03-18	18:51:00	0
2009-03-18	18:52:00	0
2009-03-18	18:53:00	0
2009-03-18	18:54:00	0
2009-03-18	18:55:00	0
2009-03-18	18:56:00	0
2009-03-18	18:57:00	0
2009-03-18	18:58:00	9
2009-03-18	18:59:00	232
2009-03-18	19:00:00	221
2009-03-18	19:01:00	0
2009-03-18	19:02:00	0
2009-03-18	19:03:00	0
2009-03-18	19:04:00	19
2009-03-18	19:05:00	28
2009-03-18	19:06:00	0
2009-03-18	19:07:00	0
2009-03-18	19:08:00	0
2009-03-18	19:09:00	0
2009-03-18	19:10:00	19
2009-03-18	19:11:00	0
2009-03-18	19:12:00	0
2009-03-18	19:13:00	0
2009-03-18	19:14:00	9
2009-03-18	19:15:00	9
2009-03-18	19:16:00	0
2009-03-18	19:17:00	0
2009-03-18	19:18:00	0
2009-03-18	19:19:00	0
2009-03-18	19:20:00	0
2009-03-18	19:21:00	0
2009-03-18	19:22:00	0
2009-03-18	19:23:00	0
2009-03-18	19:24:00	19
2009-03-18	19:25:00	0
2009-03-18	19:26:00	9
2009-03-18	19:27:00	419
2009-03-18	19:28:00	449
2009-03-18	19:29:00	390
2009-03-18	19:30:00	111
2009-03-18	19:31:00	154
2009-03-18	19:32:00	187
2009-03-18	19:33:00	282
2009-03-18	19:34:00	154
2009-03-18	19:35:00	9
2009-03-18	19:36:00	321
2009-03-18	19:37:00	269
2009-03-18	19:38:00	154
2009-03-18	19:39:00	121
2009-03-18	19:40:00	74
2009-03-18	19:41:00	154
2009-03-18	19:42:00	102
2009-03-18	19:43:00	198
2009-03-18	19:44:00	321
2009-03-18	19:45:00	0
2009-03-18	19:46:00	0
2009-03-18	19:47:00	9
2009-03-18	19:48:00	37
2009-03-18	19:49:00	0
2009-03-18	19:50:00	0
2009-03-18	19:51:00	0
2009-03-18	19:52:00	0
2009-03-18	19:53:00	9
2009-03-18	19:54:00	0
2009-03-18	19:55:00	0
2009-03-18	19:56:00	0
2009-03-18	19:57:00	37
2009-03-18	19:58:00	0
2009-03-18	19:59:00	0
2009-03-18	20:00:00	37
2009-03-18	20:01:00	0
2009-03-18	20:02:00	0
2009-03-18	20:03:00	0
2009-03-18	20:04:00	0
2009-03-18	20:05:00	0
2009-03-18	20:06:00	0
2009-03-18	20:07:00	0
2009-03-18	20:08:00	0
2009-03-18	20:09:00	0
2009-03-18	20:10:00	0
2009-03-18	20:11:00	0
2009-03-18	20:12:00	0
2009-03-18	20:13:00	0
2009-03-18	20:14:00	0
2009-03-18	20:15:00	0
2009-03-18	20:16:00	0
2009-03-18	20:17:00	0
2009-03-18	20:18:00	0
2009-03-18	20:19:00	0
2009-03-18	20:20:00	0
2009-03-18	20:21:00	0
2009-03-18	20:22:00	0
2009-03-18	20:23:00	37
2009-03-18	20:24:00	0
2009-03-18	20:25:00	0
2009-03-18	20:26:00	0
2009-03-18	20:27:00	0
2009-03-18	20:28:00	0
2009-03-18	20:29:00	0
2009-03-18	20:30:00	0
2009-03-18	20:31:00	0
2009-03-18	20:32:00	0
2009-03-18	20:33:00	0
2009-03-18	20:34:00	0
2009-03-18	20:35:00	83
2009-03-18	20:36:00	19
2009-03-18	20:37:00	0
2009-03-18	20:38:00	0
2009-03-18	20:39:00	0
2009-03-18	20:40:00	19
2009-03-18	20:41:00	9
2009-03-18	20:42:00	0
2009-03-18	20:43:00	0
2009-03-18	20:44:00	232
2009-03-18	20:45:00	28
2009-03-18	20:46:00	102
2009-03-18	20:47:00	282
2009-03-18	20:48:00	269
2009-03-18	20:49:00	232
2009-03-18	20:50:00	143
2009-03-18	20:51:00	282
2009-03-18	20:52:00	46
2009-03-18	20:53:00	375
2009-03-18	20:54:00	37
2009-03-18	20:55:00	0
2009-03-18	20:56:00	0
2009-03-18	20:57:00	121
2009-03-18	20:58:00	28
2009-03-18	20:59:00	9
2009-03-18	21:00:00	9
2009-03-18	21:01:00	93
2009-03-18	21:02:00	154
2009-03-18	21:03:00	19
2009-03-18	21:04:00	56
2009-03-18	21:05:00	495
2009-03-18	21:06:00	9
2009-03-18	21:07:00	725
2009-03-18	21:08:00	707
2009-03-18	21:09:00	360
2009-03-18	21:10:00	282
2009-03-18	21:11:00	132
2009-03-18	21:12:00	390
2009-03-18	21:13:00	308
2009-03-18	21:14:00	83
2009-03-18	21:15:00	9
2009-03-18	21:16:00	9
2009-03-18	21:17:00	0
2009-03-18	21:18:00	0
2009-03-18	21:19:00	0
2009-03-18	21:20:00	28
2009-03-18	21:21:00	28
2009-03-18	21:22:00	347
2009-03-18	21:23:00	74
2009-03-18	21:24:00	9
2009-03-18	21:25:00	404
2009-03-18	21:26:00	187
2009-03-18	21:27:00	221
2009-03-18	21:28:00	256
2009-03-18	21:29:00	375
2009-03-18	21:30:00	321
2009-03-18	21:31:00	19
2009-03-18	21:32:00	0
2009-03-18	21:33:00	154
2009-03-18	21:34:00	37
2009-03-18	21:35:00	0
2009-03-18	21:36:00	0
2009-03-18	21:37:00	0
2009-03-18	21:38:00	0
2009-03-18	21:39:00	83
2009-03-18	21:40:00	198
2009-03-18	21:41:00	111
2009-03-18	21:42:00	46
2009-03-18	21:43:00	0
2009-03-18	21:44:00	0
2009-03-18	21:45:00	0
2009-03-18	21:46:00	0
2009-03-18	21:47:00	19
2009-03-18	21:48:00	187
2009-03-18	21:49:00	187
2009-03-18	21:50:00	232
2009-03-18	21:51:00	121
2009-03-18	21:52:00	37
2009-03-18	21:53:00	0
2009-03-18	21:54:00	0
2009-03-18	21:55:00	187
2009-03-18	21:56:00	165
2009-03-18	21:57:00	210
2009-03-18	21:58:00	0
2009-03-18	21:59:00	0
2009-03-18	22:00:00	0
2009-03-18	22:01:00	0
2009-03-18	22:02:00	0
2009-03-18	22:03:00	9
2009-03-18	22:04:00	0
2009-03-18	22:05:00	0
2009-03-18	22:06:00	83
2009-03-18	22:07:00	308
2009-03-18	22:08:00	19
2009-03-18	22:09:00	0
2009-03-18	22:10:00	0
2009-03-18	22:11:00	0
2009-03-18	22:12:00	0
2009-03-18	22:13:00	0
2009-03-18	22:14:00	9
2009-03-18	22:15:00	37
2009-03-18	22:16:00	0
2009-03-18	22:17:00	0
2009-03-18	22:18:00	0
2009-03-18	22:19:00	0
2009-03-18	22:20:00	19
2009-03-18	22:21:00	37
2009-03-18	22:22:00	0
2009-03-18	22:23:00	0
2009-03-18	22:24:00	0
2009-03-18	22:25:00	0
2009-03-18	22:26:00	0
2009-03-18	22:27:00	46
2009-03-18	22:28:00	165
2009-03-18	22:29:00	256
2009-03-18	22:30:00	83
2009-03-18	22:31:00	0
2009-03-18	22:32:00	132
2009-03-18	22:33:00	232
2009-03-18	22:34:00	221
2009-03-18	22:35:00	19
2009-03-18	22:36:00	19
2009-03-18	22:37:00	0
2009-03-18	22:38:00	93
2009-03-18	22:39:00	176
2009-03-18	22:40:00	154
2009-03-18	22:41:00	28
2009-03-18	22:42:00	0
2009-03-18	22:43:00	9
2009-03-18	22:44:00	0
2009-03-18	22:45:00	0
2009-03-18	22:46:00	37
2009-03-18	22:47:00	176
2009-03-18	22:48:00	0
2009-03-18	22:49:00	0
2009-03-18	22:50:00	0
2009-03-18	22:51:00	198
2009-03-18	22:52:00	56
2009-03-18	22:53:00	375
2009-03-18	22:54:00	132
2009-03-18	22:55:00	154
2009-03-18	22:56:00	232
2009-03-18	22:57:00	187
2009-03-18	22:58:00	221
2009-03-18	22:59:00	1007
2009-03-18	23:00:00	419
2009-03-18	23:01:00	111
2009-03-18	23:02:00	198
2009-03-18	23:03:00	37
2009-03-18	23:04:00	93
2009-03-18	23:05:00	0
2009-03-18	23:06:00	0
2009-03-18	23:07:00	28
2009-03-18	23:08:00	165
2009-03-18	23:09:00	9
2009-03-18	23:10:00	0
2009-03-18	23:11:00	0
2009-03-18	23:12:00	0
2009-03-18	23:13:00	0
2009-03-18	23:14:00	0
2009-03-18	23:15:00	0
2009-03-18	23:16:00	0
2009-03-18	23:17:00	0
2009-03-18	23:18:00	0
2009-03-18	23:19:00	0
2009-03-18	23:20:00	0
2009-03-18	23:21:00	0
2009-03-18	23:22:00	0
2009-03-18	23:23:00	0
2009-03-18	23:24:00	0
2009-03-18	23:25:00	0
2009-03-18	23:26:00	0
2009-03-18	23:27:00	0
2009-03-18	23:28:00	0
2009-03-18	23:29:00	0
2009-03-18	23:30:00	0
2009-03-18	23:31:00	0
2009-03-18	23:32:00	0
2009-03-18	23:33:00	0
2009-03-18	23:34:00	0
2009-03-18	23:35:00	0
2009-03-18	23:36:00	0
2009-03-18	23:37:00	0
2009-03-18	23:38:00	0
2009-03-18	23:39:00	0
2009-03-18	23:40:00	0
2009-03-18	23:41:00	0
2009-03-18	23:42:00	0
2009-03-18	23:43:00	0
2009-03-18	23:44:00	0
2009-03-18	23:45:00	0
2009-03-18	23:46:00	0
2009-03-18	23:47:00	0
2009-03-18	23:48:00	0
2009-03-18	23:49:00	0
2009-03-18	23:50:00	0
2009-03-18	23:51:00	0
2009-03-18	23:52:00	0
2009-03-18	23:53:00	0
2009-03-18	23:54:00	0
2009-03-18	23:55:00	0
2009-03-18	23:56:00	0
2009-03-18	23:57:00	0
2009-03-18	23:58:00	0
2009-03-18	23:59:00	0
2009-03-19	00:00:00	0
2009-03-19	00:01:00	0
2009-03-19	00:02:00	0
2009-03-19	00:03:00	0
2009-03-19	00:04:00	0
2009-03-19	00:05:00	0
2009-03-19	00:06:00	0
2009-03-19	00:07:00	0
2009-03-19	00:08:00	0
2009-03-19	00:09:00	0
2009-03-19	00:10:00	0
2009-03-19	00:11:00	0
2009-03-19	00:12:00	0
2009-03-19	00:13:00	0
2009-03-19	00:14:00	0
2009-03-19	00:15:00	0
2009-03-19	00:16:00	0
2009-03-19	00:17:00	0
2009-03-19	00:18:00	0
2009-03-19	00:19:00	0
2009-03-19	00:20:00	0
2009-03-19	00:21:00	0
2009-03-19	00:22:00	0
2009-03-19	00:23:00	0
2009-03-19	00:24:00	0
2009-03-19	00:25:00	0
2009-03-19	00:26:00	0
2009-03-19	00:27:00	0
2009-03-19	00:28:00	0
2009-03-19	00:29:00	0
2009-03-19	00:30:00	0
2009-03-19	00:31:00	0
2009-03-19	00:32:00	0
2009-03-19	00:33:00	0
2009-03-19	00:34:00	0
2009-03-19	00:35:00	0
2009-03-19	00:36:00	0
2009-03-19	00:37:00	0
2009-03-19	00:38:00	0
2009-03-19	00:39:00	0
2009-03-19	00:40:00	0
2009-03-19	00:41:00	0
2009-03-19	00:42:00	0
2009-03-19	00:43:00	56
2009-03-19	00:44:00	0
2009-03-19	00:45:00	0
2009-03-19	00:46:00	0
2009-03-19	00:47:00	0
2009-03-19	00:48:00	0
2009-03-19	00:49:00	0
2009-03-19	00:50:00	0
2009-03-19	00:51:00	0
2009-03-19	00:52:00	0
2009-03-19	00:53:00	0
2009-03-19	00:54:00	0
2009-03-19	00:55:00	0
2009-03-19	00:56:00	0
2009-03-19	00:57:00	0
2009-03-19	00:58:00	0
2009-03-19	00:59:00	9
2009-03-19	01:00:00	0
2009-03-19	01:01:00	0
2009-03-19	01:02:00	0
2009-03-19	01:03:00	0
2009-03-19	01:04:00	0
2009-03-19	01:05:00	0
2009-03-19	01:06:00	0
2009-03-19	01:07:00	0
2009-03-19	01:08:00	0
2009-03-19	01:09:00	0
2009-03-19	01:10:00	0
2009-03-19	01:11:00	19
2009-03-19	01:12:00	0
2009-03-19	01:13:00	0
2009-03-19	01:14:00	0
2009-03-19	01:15:00	0
2009-03-19	01:16:00	282
2009-03-19	01:17:00	83
2009-03-19	01:18:00	28
2009-03-19	01:19:00	0
2009-03-19	01:20:00	0
2009-03-19	01:21:00	0
2009-03-19	01:22:00	0
2009-03-19	01:23:00	0
2009-03-19	01:24:00	0
2009-03-19	01:25:00	0
2009-03-19	01:26:00	0
2009-03-19	01:27:00	0
2009-03-19	01:28:00	0
2009-03-19	01:29:00	0
2009-03-19	01:30:00	0
2009-03-19	01:31:00	0
2009-03-19	01:32:00	0
2009-03-19	01:33:00	0
2009-03-19	01:34:00	0
2009-03-19	01:35:00	0
2009-03-19	01:36:00	0
2009-03-19	01:37:00	0
2009-03-19	01:38:00	0
2009-03-19	01:39:00	0
2009-03-19	01:40:00	0
2009-03-19	01:41:00	0
2009-03-19	01:42:00	0
2009-03-19	01:43:00	0
2009-03-19	01:44:00	0
2009-03-19	01:45:00	0
2009-03-19	01:46:00	9
2009-03-19	01:47:00	0
2009-03-19	01:48:00	0
2009-03-19	01:49:00	0
2009-03-19	01:50:00	0
2009-03-19	01:51:00	0
2009-03-19	01:52:00	0
2009-03-19	01:53:00	0
2009-03-19	01:54:00	0
2009-03-19	01:55:00	0
2009-03-19	01:56:00	0
2009-03-19	01:57:00	0
2009-03-19	01:58:00	0
2009-03-19	01:59:00	0
2009-03-19	02:00:00	0
2009-03-19	02:01:00	0
2009-03-19	02:02:00	0
2009-03-19	02:03:00	0
2009-03-19	02:04:00	0
2009-03-19	02:05:00	0
2009-03-19	02:06:00	0
2009-03-19	02:07:00	0
2009-03-19	02:08:00	0
2009-03-19	02:09:00	0
2009-03-19	02:10:00	0
2009-03-19	02:11:00	0
2009-03-19	02:12:00	0
2009-03-19	02:13:00	0
2009-03-19	02:14:00	0
2009-03-19	02:15:00	0
2009-03-19	02:16:00	0
2009-03-19	02:17:00	0
2009-03-19	02:18:00	37
2009-03-19	02:19:00	37
2009-03-19	02:20:00	0
2009-03-19	02:21:00	0
2009-03-19	02:22:00	0
2009-03-19	02:23:00	0
2009-03-19	02:24:00	0
2009-03-19	02:25:00	0
2009-03-19	02:26:00	0
2009-03-19	02:27:00	0
2009-03-19	02:28:00	9
2009-03-19	02:29:00	0
2009-03-19	02:30:00	0
2009-03-19	02:31:00	0
2009-03-19	02:32:00	0
2009-03-19	02:33:00	0
2009-03-19	02:34:00	0
2009-03-19	02:35:00	0
2009-03-19	02:36:00	0
2009-03-19	02:37:00	0
2009-03-19	02:38:00	0
2009-03-19	02:39:00	0
2009-03-19	02:40:00	0
2009-03-19	02:41:00	0
2009-03-19	02:42:00	0
2009-03-19	02:43:00	0
2009-03-19	02:44:00	0
2009-03-19	02:45:00	0
2009-03-19	02:46:00	0
2009-03-19	02:47:00	0
2009-03-19	02:48:00	0
2009-03-19	02:49:00	0
2009-03-19	02:50:00	0
2009-03-19	02:51:00	0
2009-03-19	02:52:00	0
2009-03-19	02:53:00	0
2009-03-19	02:54:00	0
2009-03-19	02:55:00	0
2009-03-19	02:56:00	0
2009-03-19	02:57:00	0
2009-03-19	02:58:00	0
2009-03-19	02:59:00	0
2009-03-19	03:00:00	0
2009-03-19	03:01:00	0
2009-03-19	03:02:00	0
2009-03-19	03:03:00	0
2009-03-19	03:04:00	0
2009-03-19	03:05:00	0
2009-03-19	03:06:00	0
2009-03-19	03:07:00	0
2009-03-19	03:08:00	0
2009-03-19	03:09:00	0
2009-03-19	03:10:00	0
2009-03-19	03:11:00	56
2009-03-19	03:12:00	0
2009-03-19	03:13:00	111
2009-03-19	03:14:00	74
2009-03-19	03:15:00	65
2009-03-19	03:16:00	154
2009-03-19	03:17:00	419
2009-03-19	03:18:00	0
2009-03-19	03:19:00	9
2009-03-19	03:20:00	0
2009-03-19	03:21:00	0
2009-03-19	03:22:00	0
2009-03-19	03:23:00	0
2009-03-19	03:24:00	0
2009-03-19	03:25:00	0
2009-03-19	03:26:00	0
2009-03-19	03:27:00	0
2009-03-19	03:28:00	0
2009-03-19	03:29:00	0
2009-03-19	03:30:00	0
2009-03-19	03:31:00	0
2009-03-19	03:32:00	0
2009-03-19	03:33:00	0
2009-03-19	03:34:00	0
2009-03-19	03:35:00	0
2009-03-19	03:36:00	0
2009-03-19	03:37:00	0
2009-03-19	03:38:00	0
2009-03-19	03:39:00	0
2009-03-19	03:40:00	0
2009-03-19	03:41:00	0
2009-03-19	03:42:00	0
2009-03-19	03:43:00	0
2009-03-19	03:44:00	0
2009-03-19	03:45:00	0
2009-03-19	03:46:00	0
2009-03-19	03:47:00	0
2009-03-19	03:48:00	0
2009-03-19	03:49:00	0
2009-03-19	03:50:00	0
2009-03-19	03:51:00	0
2009-03-19	03:52:00	19
2009-03-19	03:53:00	0
2009-03-19	03:54:00	0
2009-03-19	03:55:00	0
2009-03-19	03:56:00	0
2009-03-19	03:57:00	0
2009-03-19	03:58:00	0
2009-03-19	03:59:00	0
2009-03-19	04:00:00	0
2009-03-19	04:01:00	0
2009-03-19	04:02:00	0
2009-03-19	04:03:00	0
2009-03-19	04:04:00	0
2009-03-19	04:05:00	0
2009-03-19	04:06:00	0
2009-03-19	04:07:00	0
2009-03-19	04:08:00	0
2009-03-19	04:09:00	0
2009-03-19	04:10:00	0
2009-03-19	04:11:00	0
2009-03-19	04:12:00	0
2009-03-19	04:13:00	0
2009-03-19	04:14:00	9
2009-03-19	04:15:00	0
2009-03-19	04:16:00	0
2009-03-19	04:17:00	0
2009-03-19	04:18:00	0
2009-03-19	04:19:00	83
2009-03-19	04:20:00	0
2009-03-19	04:21:00	0
2009-03-19	04:22:00	0
2009-03-19	04:23:00	0
2009-03-19	04:24:00	0
2009-03-19	04:25:00	0
2009-03-19	04:26:00	0
2009-03-19	04:27:00	0
2009-03-19	04:28:00	0
2009-03-19	04:29:00	0
2009-03-19	04:30:00	0
2009-03-19	04:31:00	0
2009-03-19	04:32:00	0
2009-03-19	04:33:00	0
2009-03-19	04:34:00	0
2009-03-19	04:35:00	0
2009-03-19	04:36:00	0
2009-03-19	04:37:00	0
2009-03-19	04:38:00	0
2009-03-19	04:39:00	0
2009-03-19	04:40:00	0
2009-03-19	04:41:00	0
2009-03-19	04:42:00	0
2009-03-19	04:43:00	0
2009-03-19	04:44:00	46
2009-03-19	04:45:00	0
2009-03-19	04:46:00	19
2009-03-19	04:47:00	19
2009-03-19	04:48:00	0
2009-03-19	04:49:00	0
2009-03-19	04:50:00	0
2009-03-19	04:51:00	0
2009-03-19	04:52:00	0
2009-03-19	04:53:00	0
2009-03-19	04:54:00	0
2009-03-19	04:55:00	0
2009-03-19	04:56:00	0
2009-03-19	04:57:00	0
2009-03-19	04:58:00	0
2009-03-19	04:59:00	0
2009-03-19	05:00:00	0
2009-03-19	05:01:00	0
2009-03-19	05:02:00	0
2009-03-19	05:03:00	0
2009-03-19	05:04:00	0
2009-03-19	05:05:00	0
2009-03-19	05:06:00	0
2009-03-19	05:07:00	0
2009-03-19	05:08:00	0
2009-03-19	05:09:00	0
2009-03-19	05:10:00	0
2009-03-19	05:11:00	28
2009-03-19	05:12:00	0
2009-03-19	05:13:00	0
2009-03-19	05:14:00	0
2009-03-19	05:15:00	0
2009-03-19	05:16:00	0
2009-03-19	05:17:00	0
2009-03-19	05:18:00	0
2009-03-19	05:19:00	0
2009-03-19	05:20:00	0
2009-03-19	05:21:00	0
2009-03-19	05:22:00	0
2009-03-19	05:23:00	0
2009-03-19	05:24:00	0
2009-03-19	05:25:00	0
2009-03-19	05:26:00	0
2009-03-19	05:27:00	0
2009-03-19	05:28:00	0
2009-03-19	05:29:00	0
2009-03-19	05:30:00	0
2009-03-19	05:31:00	0
2009-03-19	05:32:00	0
2009-03-19	05:33:00	0
2009-03-19	05:34:00	0
2009-03-19	05:35:00	0
2009-03-19	05:36:00	0
2009-03-19	05:37:00	0
2009-03-19	05:38:00	0
2009-03-19	05:39:00	0
2009-03-19	05:40:00	0
2009-03-19	05:41:00	0
2009-03-19	05:42:00	0
2009-03-19	05:43:00	0
2009-03-19	05:44:00	0
2009-03-19	05:45:00	0
2009-03-19	05:46:00	0
2009-03-19	05:47:00	0
2009-03-19	05:48:00	0
2009-03-19	05:49:00	0
2009-03-19	05:50:00	0
2009-03-19	05:51:00	0
2009-03-19	05:52:00	0
2009-03-19	05:53:00	0
2009-03-19	05:54:00	0
2009-03-19	05:55:00	0
2009-03-19	05:56:00	0
2009-03-19	05:57:00	0
2009-03-19	05:58:00	0
2009-03-19	05:59:00	0
2009-03-19	06:00:00	0
2009-03-19	06:01:00	0
2009-03-19	06:02:00	0
2009-03-19	06:03:00	0
2009-03-19	06:04:00	0
2009-03-19	06:05:00	0
2009-03-19	06:06:00	0
2009-03-19	06:07:00	56
2009-03-19	06:08:00	154
2009-03-19	06:09:00	9
2009-03-19	06:10:00	0
2009-03-19	06:11:00	0
2009-03-19	06:12:00	0
2009-03-19	06:13:00	0
2009-03-19	06:14:00	0
2009-03-19	06:15:00	0
2009-03-19	06:16:00	0
2009-03-19	06:17:00	0
2009-03-19	06:18:00	0
2009-03-19	06:19:00	0
2009-03-19	06:20:00	0
2009-03-19	06:21:00	0
2009-03-19	06:22:00	0
2009-03-19	06:23:00	0
2009-03-19	06:24:00	0
2009-03-19	06:25:00	0
2009-03-19	06:26:00	0
2009-03-19	06:27:00	0
2009-03-19	06:28:00	0
2009-03-19	06:29:00	0
2009-03-19	06:30:00	0
2009-03-19	06:31:00	0
2009-03-19	06:32:00	0
2009-03-19	06:33:00	0
2009-03-19	06:34:00	0
2009-03-19	06:35:00	0
2009-03-19	06:36:00	0
2009-03-19	06:37:00	0
2009-03-19	06:38:00	0
2009-03-19	06:39:00	0
2009-03-19	06:40:00	0
2009-03-19	06:41:00	0
2009-03-19	06:42:00	0
2009-03-19	06:43:00	0
2009-03-19	06:44:00	0
2009-03-19	06:45:00	0
2009-03-19	06:46:00	0
2009-03-19	06:47:00	0
2009-03-19	06:48:00	0
2009-03-19	06:49:00	0
2009-03-19	06:50:00	243
2009-03-19	06:51:00	0
2009-03-19	06:52:00	0
2009-03-19	06:53:00	0
2009-03-19	06:54:00	0
2009-03-19	06:55:00	0
2009-03-19	06:56:00	0
2009-03-19	06:57:00	0
2009-03-19	06:58:00	0
2009-03-19	06:59:00	0
2009-03-19	07:00:00	0
2009-03-19	07:01:00	0
2009-03-19	07:02:00	0
2009-03-19	07:03:00	0
2009-03-19	07:04:00	0
2009-03-19	07:05:00	0
2009-03-19	07:06:00	0
2009-03-19	07:07:00	0
2009-03-19	07:08:00	0
2009-03-19	07:09:00	0
2009-03-19	07:10:00	0
2009-03-19	07:11:00	0
2009-03-19	07:12:00	0
2009-03-19	07:13:00	65
2009-03-19	07:14:00	0
2009-03-19	07:15:00	0
2009-03-19	07:16:00	0
2009-03-19	07:17:00	0
2009-03-19	07:18:00	0
2009-03-19	07:19:00	0
2009-03-19	07:20:00	0
2009-03-19	07:21:00	0
2009-03-19	07:22:00	0
2009-03-19	07:23:00	0
2009-03-19	07:24:00	0
2009-03-19	07:25:00	0
2009-03-19	07:26:00	0
2009-03-19	07:27:00	9
2009-03-19	07:28:00	0
2009-03-19	07:29:00	0
2009-03-19	07:30:00	28
2009-03-19	07:31:00	56
2009-03-19	07:32:00	0
2009-03-19	07:33:00	0
2009-03-19	07:34:00	0
2009-03-19	07:35:00	0
2009-03-19	07:36:00	0
2009-03-19	07:37:00	0
2009-03-19	07:38:00	9
2009-03-19	07:39:00	0
2009-03-19	07:40:00	0
2009-03-19	07:41:00	0
2009-03-19	07:42:00	0
2009-03-19	07:43:00	0
2009-03-19	07:44:00	0
2009-03-19	07:45:00	0
2009-03-19	07:46:00	0
2009-03-19	07:47:00	0
2009-03-19	07:48:00	0
2009-03-19	07:49:00	0
2009-03-19	07:50:00	46
2009-03-19	07:51:00	0
2009-03-19	07:52:00	0
2009-03-19	07:53:00	0
2009-03-19	07:54:00	0
2009-03-19	07:55:00	0
2009-03-19	07:56:00	0
2009-03-19	07:57:00	0
2009-03-19	07:58:00	0
2009-03-19	07:59:00	0
2009-03-19	08:00:00	0
2009-03-19	08:01:00	0
2009-03-19	08:02:00	0
2009-03-19	08:03:00	0
2009-03-19	08:04:00	0
2009-03-19	08:05:00	0
2009-03-19	08:06:00	0
2009-03-19	08:07:00	0
2009-03-19	08:08:00	0
2009-03-19	08:09:00	0
2009-03-19	08:10:00	0
2009-03-19	08:11:00	0
2009-03-19	08:12:00	0
2009-03-19	08:13:00	0
2009-03-19	08:14:00	102
2009-03-19	08:15:00	9
2009-03-19	08:16:00	0
2009-03-19	08:17:00	0
2009-03-19	08:18:00	0
2009-03-19	08:19:00	9
2009-03-19	08:20:00	19
2009-03-19	08:21:00	0
2009-03-19	08:22:00	9
2009-03-19	08:23:00	0
2009-03-19	08:24:00	0
2009-03-19	08:25:00	0
2009-03-19	08:26:00	0
2009-03-19	08:27:00	0
2009-03-19	08:28:00	0
2009-03-19	08:29:00	0
2009-03-19	08:30:00	0
2009-03-19	08:31:00	0
2009-03-19	08:32:00	0
2009-03-19	08:33:00	0
2009-03-19	08:34:00	0
2009-03-19	08:35:00	0
2009-03-19	08:36:00	0
2009-03-19	08:37:00	0
2009-03-19	08:38:00	0
2009-03-19	08:39:00	0
2009-03-19	08:40:00	0
2009-03-19	08:41:00	0
2009-03-19	08:42:00	37
2009-03-19	08:43:00	46
2009-03-19	08:44:00	19
2009-03-19	08:45:00	308
2009-03-19	08:46:00	176
2009-03-19	08:47:00	256
2009-03-19	08:48:00	19
2009-03-19	08:49:00	0
2009-03-19	08:50:00	74
2009-03-19	08:51:00	959
2009-03-19	08:52:00	390
2009-03-19	08:53:00	464
2009-03-19	08:54:00	46
2009-03-19	08:55:00	4096
2009-03-19	08:56:00	479
2009-03-19	08:57:00	419
2009-03-19	08:58:00	9
2009-03-19	08:59:00	121
2009-03-19	09:00:00	404
2009-03-19	09:01:00	187
2009-03-19	09:02:00	0
2009-03-19	09:03:00	9
2009-03-19	09:04:00	19
2009-03-19	09:05:00	0
2009-03-19	09:06:00	0
2009-03-19	09:07:00	0
2009-03-19	09:08:00	28
[truncated: 18,171 more rows]

## Sheet: 3.31.09
Actogram, Copy Raw Data, All Days
Identity:	Blue
Filename:	E:\Active Research Files\meloxicam titre canine\cases\blue\Blue 3.31.09.AWC
Gender:	F
Age:	11
Height:	76.2 cm	30.0 in
Weight:	30.4 kg	67.0 lbs
Start Date:	31-Mar-2009 (Tue)
Start Time:	18:00:00
Interval:	1.00 mins
Date Stamp:	Time Stamp:	Activity Data:	Marker Press:
2009-03-31	00:00:00	0
2009-03-31	00:01:00	0
2009-03-31	00:02:00	0
2009-03-31	00:03:00	0
2009-03-31	00:04:00	0
2009-03-31	00:05:00	0
2009-03-31	00:06:00	0
2009-03-31	00:07:00	0
2009-03-31	00:08:00	0
2009-03-31	00:09:00	0
2009-03-31	00:10:00	0
2009-03-31	00:11:00	0
2009-03-31	00:12:00	0
2009-03-31	00:13:00	0
2009-03-31	00:14:00	0
2009-03-31	00:15:00	0
2009-03-31	00:16:00	0
2009-03-31	00:17:00	0
2009-03-31	00:18:00	0
2009-03-31	00:19:00	0
2009-03-31	00:20:00	0
2009-03-31	00:21:00	0
2009-03-31	00:22:00	0
2009-03-31	00:23:00	0
2009-03-31	00:24:00	0
2009-03-31	00:25:00	0
2009-03-31	00:26:00	0
2009-03-31	00:27:00	0
2009-03-31	00:28:00	0
2009-03-31	00:29:00	0
2009-03-31	00:30:00	0
2009-03-31	00:31:00	0
2009-03-31	00:32:00	0
2009-03-31	00:33:00	0
2009-03-31	00:34:00	0
2009-03-31	00:35:00	0
2009-03-31	00:36:00	0
2009-03-31	00:37:00	0
2009-03-31	00:38:00	0
2009-03-31	00:39:00	0
2009-03-31	00:40:00	0
2009-03-31	00:41:00	0
2009-03-31	00:42:00	0
2009-03-31	00:43:00	0
2009-03-31	00:44:00	0
2009-03-31	00:45:00	0
2009-03-31	00:46:00	0
2009-03-31	00:47:00	0
2009-03-31	00:48:00	0
2009-03-31	00:49:00	0
2009-03-31	00:50:00	0
2009-03-31	00:51:00	0
2009-03-31	00:52:00	0
2009-03-31	00:53:00	0
2009-03-31	00:54:00	0
2009-03-31	00:55:00	0
2009-03-31	00:56:00	0
2009-03-31	00:57:00	0
2009-03-31	00:58:00	0
2009-03-31	00:59:00	0
2009-03-31	01:00:00	0
2009-03-31	01:01:00	0
2009-03-31	01:02:00	0
2009-03-31	01:03:00	0
2009-03-31	01:04:00	0
2009-03-31	01:05:00	0
2009-03-31	01:06:00	0
2009-03-31	01:07:00	0
2009-03-31	01:08:00	0
2009-03-31	01:09:00	0
2009-03-31	01:10:00	0
2009-03-31	01:11:00	0
2009-03-31	01:12:00	0
2009-03-31	01:13:00	0
2009-03-31	01:14:00	0
2009-03-31	01:15:00	0
2009-03-31	01:16:00	0
2009-03-31	01:17:00	0
2009-03-31	01:18:00	0
2009-03-31	01:19:00	0
2009-03-31	01:20:00	0
2009-03-31	01:21:00	0
2009-03-31	01:22:00	0
2009-03-31	01:23:00	0
2009-03-31	01:24:00	0
2009-03-31	01:25:00	0
2009-03-31	01:26:00	0
2009-03-31	01:27:00	0
2009-03-31	01:28:00	0
2009-03-31	01:29:00	0
2009-03-31	01:30:00	0
2009-03-31	01:31:00	0
2009-03-31	01:32:00	0
2009-03-31	01:33:00	0
2009-03-31	01:34:00	0
2009-03-31	01:35:00	0
2009-03-31	01:36:00	0
2009-03-31	01:37:00	0
2009-03-31	01:38:00	0
2009-03-31	01:39:00	0
2009-03-31	01:40:00	0
2009-03-31	01:41:00	0
2009-03-31	01:42:00	0
2009-03-31	01:43:00	0
2009-03-31	01:44:00	0
2009-03-31	01:45:00	0
2009-03-31	01:46:00	0
2009-03-31	01:47:00	0
2009-03-31	01:48:00	0
2009-03-31	01:49:00	0
2009-03-31	01:50:00	0
2009-03-31	01:51:00	0
2009-03-31	01:52:00	0
2009-03-31	01:53:00	0
2009-03-31	01:54:00	0
2009-03-31	01:55:00	0
2009-03-31	01:56:00	0
2009-03-31	01:57:00	0
2009-03-31	01:58:00	0
2009-03-31	01:59:00	0
2009-03-31	02:00:00	0
2009-03-31	02:01:00	0
2009-03-31	02:02:00	0
2009-03-31	02:03:00	0
2009-03-31	02:04:00	0
2009-03-31	02:05:00	0
2009-03-31	02:06:00	0
2009-03-31	02:07:00	0
2009-03-31	02:08:00	0
2009-03-31	02:09:00	0
2009-03-31	02:10:00	0
2009-03-31	02:11:00	0
2009-03-31	02:12:00	0
2009-03-31	02:13:00	0
2009-03-31	02:14:00	0
2009-03-31	02:15:00	0
2009-03-31	02:16:00	0
2009-03-31	02:17:00	0
2009-03-31	02:18:00	0
2009-03-31	02:19:00	0
2009-03-31	02:20:00	0
2009-03-31	02:21:00	0
2009-03-31	02:22:00	0
2009-03-31	02:23:00	0
2009-03-31	02:24:00	0
2009-03-31	02:25:00	0
2009-03-31	02:26:00	0
2009-03-31	02:27:00	0
2009-03-31	02:28:00	0
2009-03-31	02:29:00	0
2009-03-31	02:30:00	0
2009-03-31	02:31:00	0
2009-03-31	02:32:00	0
2009-03-31	02:33:00	0
2009-03-31	02:34:00	0
2009-03-31	02:35:00	0
2009-03-31	02:36:00	0
2009-03-31	02:37:00	0
2009-03-31	02:38:00	0
2009-03-31	02:39:00	0
2009-03-31	02:40:00	0
2009-03-31	02:41:00	0
2009-03-31	02:42:00	0
2009-03-31	02:43:00	0
2009-03-31	02:44:00	0
2009-03-31	02:45:00	0
2009-03-31	02:46:00	0
2009-03-31	02:47:00	0
2009-03-31	02:48:00	0
2009-03-31	02:49:00	0
2009-03-31	02:50:00	0
2009-03-31	02:51:00	0
2009-03-31	02:52:00	0
2009-03-31	02:53:00	0
2009-03-31	02:54:00	0
2009-03-31	02:55:00	0
2009-03-31	02:56:00	0
2009-03-31	02:57:00	0
2009-03-31	02:58:00	0
2009-03-31	02:59:00	0
2009-03-31	03:00:00	0
2009-03-31	03:01:00	0
2009-03-31	03:02:00	0
2009-03-31	03:03:00	0
2009-03-31	03:04:00	0
2009-03-31	03:05:00	0
2009-03-31	03:06:00	0
2009-03-31	03:07:00	0
2009-03-31	03:08:00	0
2009-03-31	03:09:00	0
2009-03-31	03:10:00	0
2009-03-31	03:11:00	0
2009-03-31	03:12:00	0
2009-03-31	03:13:00	0
2009-03-31	03:14:00	0
2009-03-31	03:15:00	0
2009-03-31	03:16:00	0
2009-03-31	03:17:00	0
2009-03-31	03:18:00	0
2009-03-31	03:19:00	0
2009-03-31	03:20:00	0
2009-03-31	03:21:00	0
2009-03-31	03:22:00	0
2009-03-31	03:23:00	0
2009-03-31	03:24:00	0
2009-03-31	03:25:00	0
2009-03-31	03:26:00	0
2009-03-31	03:27:00	0
2009-03-31	03:28:00	0
2009-03-31	03:29:00	0
2009-03-31	03:30:00	0
2009-03-31	03:31:00	0
2009-03-31	03:32:00	0
2009-03-31	03:33:00	0
2009-03-31	03:34:00	0
2009-03-31	03:35:00	0
2009-03-31	03:36:00	0
2009-03-31	03:37:00	0
2009-03-31	03:38:00	0
2009-03-31	03:39:00	0
2009-03-31	03:40:00	0
2009-03-31	03:41:00	0
2009-03-31	03:42:00	0
2009-03-31	03:43:00	0
2009-03-31	03:44:00	0
2009-03-31	03:45:00	0
2009-03-31	03:46:00	0
2009-03-31	03:47:00	0
2009-03-31	03:48:00	0
2009-03-31	03:49:00	0
2009-03-31	03:50:00	0
2009-03-31	03:51:00	0
2009-03-31	03:52:00	0
2009-03-31	03:53:00	0
2009-03-31	03:54:00	0
2009-03-31	03:55:00	0
2009-03-31	03:56:00	0
2009-03-31	03:57:00	0
2009-03-31	03:58:00	0
2009-03-31	03:59:00	0
2009-03-31	04:00:00	0
2009-03-31	04:01:00	0
2009-03-31	04:02:00	0
2009-03-31	04:03:00	0
2009-03-31	04:04:00	0
2009-03-31	04:05:00	0
2009-03-31	04:06:00	0
2009-03-31	04:07:00	0
2009-03-31	04:08:00	0
2009-03-31	04:09:00	0
2009-03-31	04:10:00	0
2009-03-31	04:11:00	0
2009-03-31	04:12:00	0
2009-03-31	04:13:00	0
2009-03-31	04:14:00	0
2009-03-31	04:15:00	0
2009-03-31	04:16:00	0
2009-03-31	04:17:00	0
2009-03-31	04:18:00	0
2009-03-31	04:19:00	0
2009-03-31	04:20:00	0
2009-03-31	04:21:00	0
2009-03-31	04:22:00	0
2009-03-31	04:23:00	0
2009-03-31	04:24:00	0
2009-03-31	04:25:00	0
2009-03-31	04:26:00	0
2009-03-31	04:27:00	0
2009-03-31	04:28:00	0
2009-03-31	04:29:00	0
2009-03-31	04:30:00	0
2009-03-31	04:31:00	0
2009-03-31	04:32:00	0
2009-03-31	04:33:00	0
2009-03-31	04:34:00	0
2009-03-31	04:35:00	0
2009-03-31	04:36:00	0
2009-03-31	04:37:00	0
2009-03-31	04:38:00	0
2009-03-31	04:39:00	0
2009-03-31	04:40:00	0
2009-03-31	04:41:00	0
2009-03-31	04:42:00	0
2009-03-31	04:43:00	0
2009-03-31	04:44:00	0
2009-03-31	04:45:00	0
2009-03-31	04:46:00	0
2009-03-31	04:47:00	0
2009-03-31	04:48:00	0
2009-03-31	04:49:00	0
2009-03-31	04:50:00	0
2009-03-31	04:51:00	0
2009-03-31	04:52:00	0
2009-03-31	04:53:00	0
2009-03-31	04:54:00	0
2009-03-31	04:55:00	0
2009-03-31	04:56:00	0
2009-03-31	04:57:00	0
2009-03-31	04:58:00	0
2009-03-31	04:59:00	0
2009-03-31	05:00:00	0
2009-03-31	05:01:00	0
2009-03-31	05:02:00	0
2009-03-31	05:03:00	0
2009-03-31	05:04:00	0
2009-03-31	05:05:00	0
2009-03-31	05:06:00	0
2009-03-31	05:07:00	0
2009-03-31	05:08:00	0
2009-03-31	05:09:00	0
2009-03-31	05:10:00	0
2009-03-31	05:11:00	0
2009-03-31	05:12:00	0
2009-03-31	05:13:00	0
2009-03-31	05:14:00	0
2009-03-31	05:15:00	0
2009-03-31	05:16:00	0
2009-03-31	05:17:00	0
2009-03-31	05:18:00	0
2009-03-31	05:19:00	0
2009-03-31	05:20:00	0
2009-03-31	05:21:00	0
2009-03-31	05:22:00	0
2009-03-31	05:23:00	0
2009-03-31	05:24:00	0
2009-03-31	05:25:00	0
2009-03-31	05:26:00	0
2009-03-31	05:27:00	0
2009-03-31	05:28:00	0
2009-03-31	05:29:00	0
2009-03-31	05:30:00	0
2009-03-31	05:31:00	0
2009-03-31	05:32:00	0
2009-03-31	05:33:00	0
2009-03-31	05:34:00	0
2009-03-31	05:35:00	0
2009-03-31	05:36:00	0
2009-03-31	05:37:00	0
2009-03-31	05:38:00	0
2009-03-31	05:39:00	0
2009-03-31	05:40:00	0
2009-03-31	05:41:00	0
2009-03-31	05:42:00	0
2009-03-31	05:43:00	0
2009-03-31	05:44:00	0
2009-03-31	05:45:00	0
2009-03-31	05:46:00	0
2009-03-31	05:47:00	0
2009-03-31	05:48:00	0
2009-03-31	05:49:00	0
2009-03-31	05:50:00	0
2009-03-31	05:51:00	0
2009-03-31	05:52:00	0
2009-03-31	05:53:00	0
2009-03-31	05:54:00	0
2009-03-31	05:55:00	0
2009-03-31	05:56:00	0
2009-03-31	05:57:00	0
2009-03-31	05:58:00	0
2009-03-31	05:59:00	0
2009-03-31	06:00:00	0
2009-03-31	06:01:00	0
2009-03-31	06:02:00	0
2009-03-31	06:03:00	0
2009-03-31	06:04:00	0
2009-03-31	06:05:00	0
2009-03-31	06:06:00	0
2009-03-31	06:07:00	0
2009-03-31	06:08:00	0
2009-03-31	06:09:00	0
2009-03-31	06:10:00	0
2009-03-31	06:11:00	0
2009-03-31	06:12:00	0
2009-03-31	06:13:00	0
2009-03-31	06:14:00	0
2009-03-31	06:15:00	0
2009-03-31	06:16:00	0
2009-03-31	06:17:00	0
2009-03-31	06:18:00	0
2009-03-31	06:19:00	0
2009-03-31	06:20:00	0
2009-03-31	06:21:00	0
2009-03-31	06:22:00	0
2009-03-31	06:23:00	0
2009-03-31	06:24:00	0
2009-03-31	06:25:00	0
2009-03-31	06:26:00	0
2009-03-31	06:27:00	0
2009-03-31	06:28:00	0
2009-03-31	06:29:00	0
2009-03-31	06:30:00	0
2009-03-31	06:31:00	0
2009-03-31	06:32:00	0
2009-03-31	06:33:00	0
2009-03-31	06:34:00	0
2009-03-31	06:35:00	0
2009-03-31	06:36:00	0
2009-03-31	06:37:00	0
2009-03-31	06:38:00	0
2009-03-31	06:39:00	0
2009-03-31	06:40:00	0
2009-03-31	06:41:00	0
2009-03-31	06:42:00	0
2009-03-31	06:43:00	0
2009-03-31	06:44:00	0
2009-03-31	06:45:00	0
2009-03-31	06:46:00	0
2009-03-31	06:47:00	0
2009-03-31	06:48:00	0
2009-03-31	06:49:00	0
2009-03-31	06:50:00	0
2009-03-31	06:51:00	0
2009-03-31	06:52:00	0
2009-03-31	06:53:00	0
2009-03-31	06:54:00	0
2009-03-31	06:55:00	0
2009-03-31	06:56:00	0
2009-03-31	06:57:00	0
2009-03-31	06:58:00	0
2009-03-31	06:59:00	0
2009-03-31	07:00:00	0
2009-03-31	07:01:00	0
2009-03-31	07:02:00	0
2009-03-31	07:03:00	0
2009-03-31	07:04:00	0
2009-03-31	07:05:00	0
2009-03-31	07:06:00	0
2009-03-31	07:07:00	0
2009-03-31	07:08:00	0
2009-03-31	07:09:00	0
2009-03-31	07:10:00	0
2009-03-31	07:11:00	0
2009-03-31	07:12:00	0
2009-03-31	07:13:00	0
2009-03-31	07:14:00	0
2009-03-31	07:15:00	0
2009-03-31	07:16:00	0
2009-03-31	07:17:00	0
2009-03-31	07:18:00	0
2009-03-31	07:19:00	0
2009-03-31	07:20:00	0
2009-03-31	07:21:00	0
2009-03-31	07:22:00	0
2009-03-31	07:23:00	0
2009-03-31	07:24:00	0
2009-03-31	07:25:00	0
2009-03-31	07:26:00	0
2009-03-31	07:27:00	0
2009-03-31	07:28:00	0
2009-03-31	07:29:00	0
2009-03-31	07:30:00	0
2009-03-31	07:31:00	0
2009-03-31	07:32:00	0
2009-03-31	07:33:00	0
2009-03-31	07:34:00	0
2009-03-31	07:35:00	0
2009-03-31	07:36:00	0
2009-03-31	07:37:00	0
2009-03-31	07:38:00	0
2009-03-31	07:39:00	0
2009-03-31	07:40:00	0
2009-03-31	07:41:00	0
2009-03-31	07:42:00	0
2009-03-31	07:43:00	0
2009-03-31	07:44:00	0
2009-03-31	07:45:00	0
2009-03-31	07:46:00	0
2009-03-31	07:47:00	0
2009-03-31	07:48:00	0
2009-03-31	07:49:00	0
2009-03-31	07:50:00	0
2009-03-31	07:51:00	0
2009-03-31	07:52:00	0
2009-03-31	07:53:00	0
2009-03-31	07:54:00	0
2009-03-31	07:55:00	0
2009-03-31	07:56:00	0
2009-03-31	07:57:00	0
2009-03-31	07:58:00	0
2009-03-31	07:59:00	0
2009-03-31	08:00:00	0
2009-03-31	08:01:00	0
2009-03-31	08:02:00	0
2009-03-31	08:03:00	0
2009-03-31	08:04:00	0
2009-03-31	08:05:00	0
2009-03-31	08:06:00	0
2009-03-31	08:07:00	0
2009-03-31	08:08:00	0
2009-03-31	08:09:00	0
2009-03-31	08:10:00	0
2009-03-31	08:11:00	0
2009-03-31	08:12:00	0
2009-03-31	08:13:00	0
2009-03-31	08:14:00	0
2009-03-31	08:15:00	0
2009-03-31	08:16:00	0
2009-03-31	08:17:00	0
2009-03-31	08:18:00	0
2009-03-31	08:19:00	0
2009-03-31	08:20:00	0
2009-03-31	08:21:00	0
2009-03-31	08:22:00	0
2009-03-31	08:23:00	0
2009-03-31	08:24:00	0
2009-03-31	08:25:00	0
2009-03-31	08:26:00	0
2009-03-31	08:27:00	0
2009-03-31	08:28:00	0
2009-03-31	08:29:00	0
2009-03-31	08:30:00	0
2009-03-31	08:31:00	0
2009-03-31	08:32:00	0
2009-03-31	08:33:00	0
2009-03-31	08:34:00	0
2009-03-31	08:35:00	0
2009-03-31	08:36:00	0
2009-03-31	08:37:00	0
2009-03-31	08:38:00	0
2009-03-31	08:39:00	0
2009-03-31	08:40:00	0
2009-03-31	08:41:00	0
2009-03-31	08:42:00	0
2009-03-31	08:43:00	0
2009-03-31	08:44:00	0
2009-03-31	08:45:00	0
2009-03-31	08:46:00	0
2009-03-31	08:47:00	0
2009-03-31	08:48:00	0
2009-03-31	08:49:00	0
2009-03-31	08:50:00	0
2009-03-31	08:51:00	0
2009-03-31	08:52:00	0
2009-03-31	08:53:00	0
2009-03-31	08:54:00	0
2009-03-31	08:55:00	0
2009-03-31	08:56:00	0
2009-03-31	08:57:00	0
2009-03-31	08:58:00	0
2009-03-31	08:59:00	0
2009-03-31	09:00:00	0
2009-03-31	09:01:00	0
2009-03-31	09:02:00	0
2009-03-31	09:03:00	0
2009-03-31	09:04:00	0
2009-03-31	09:05:00	0
2009-03-31	09:06:00	0
2009-03-31	09:07:00	0
2009-03-31	09:08:00	0
2009-03-31	09:09:00	0
2009-03-31	09:10:00	0
2009-03-31	09:11:00	0
2009-03-31	09:12:00	0
2009-03-31	09:13:00	0
2009-03-31	09:14:00	0
2009-03-31	09:15:00	0
2009-03-31	09:16:00	0
2009-03-31	09:17:00	0
2009-03-31	09:18:00	0
2009-03-31	09:19:00	0
2009-03-31	09:20:00	0
2009-03-31	09:21:00	0
2009-03-31	09:22:00	0
2009-03-31	09:23:00	0
2009-03-31	09:24:00	0
2009-03-31	09:25:00	0
2009-03-31	09:26:00	0
2009-03-31	09:27:00	0
2009-03-31	09:28:00	0
2009-03-31	09:29:00	0
2009-03-31	09:30:00	0
2009-03-31	09:31:00	0
2009-03-31	09:32:00	0
2009-03-31	09:33:00	0
2009-03-31	09:34:00	0
2009-03-31	09:35:00	0
2009-03-31	09:36:00	0
2009-03-31	09:37:00	0
2009-03-31	09:38:00	0
2009-03-31	09:39:00	0
2009-03-31	09:40:00	0
2009-03-31	09:41:00	0
2009-03-31	09:42:00	0
2009-03-31	09:43:00	0
2009-03-31	09:44:00	0
2009-03-31	09:45:00	0
2009-03-31	09:46:00	0
2009-03-31	09:47:00	0
2009-03-31	09:48:00	0
2009-03-31	09:49:00	0
2009-03-31	09:50:00	0
2009-03-31	09:51:00	0
2009-03-31	09:52:00	0
2009-03-31	09:53:00	0
2009-03-31	09:54:00	0
2009-03-31	09:55:00	0
2009-03-31	09:56:00	0
2009-03-31	09:57:00	0
2009-03-31	09:58:00	0
2009-03-31	09:59:00	0
2009-03-31	10:00:00	0
2009-03-31	10:01:00	0
2009-03-31	10:02:00	0
2009-03-31	10:03:00	0
2009-03-31	10:04:00	0
2009-03-31	10:05:00	0
2009-03-31	10:06:00	0
2009-03-31	10:07:00	0
2009-03-31	10:08:00	0
2009-03-31	10:09:00	0
2009-03-31	10:10:00	0
2009-03-31	10:11:00	0
2009-03-31	10:12:00	0
2009-03-31	10:13:00	0
2009-03-31	10:14:00	0
2009-03-31	10:15:00	0
2009-03-31	10:16:00	0
2009-03-31	10:17:00	0
2009-03-31	10:18:00	0
2009-03-31	10:19:00	0
2009-03-31	10:20:00	0
2009-03-31	10:21:00	0
2009-03-31	10:22:00	0
2009-03-31	10:23:00	0
2009-03-31	10:24:00	0
2009-03-31	10:25:00	0
2009-03-31	10:26:00	0
2009-03-31	10:27:00	0
2009-03-31	10:28:00	0
2009-03-31	10:29:00	0
2009-03-31	10:30:00	0
2009-03-31	10:31:00	0
2009-03-31	10:32:00	0
2009-03-31	10:33:00	0
2009-03-31	10:34:00	0
2009-03-31	10:35:00	0
2009-03-31	10:36:00	0
2009-03-31	10:37:00	0
2009-03-31	10:38:00	0
2009-03-31	10:39:00	0
2009-03-31	10:40:00	0
2009-03-31	10:41:00	0
2009-03-31	10:42:00	0
2009-03-31	10:43:00	0
2009-03-31	10:44:00	0
2009-03-31	10:45:00	0
2009-03-31	10:46:00	0
2009-03-31	10:47:00	0
2009-03-31	10:48:00	0
2009-03-31	10:49:00	0
2009-03-31	10:50:00	0
2009-03-31	10:51:00	0
2009-03-31	10:52:00	0
2009-03-31	10:53:00	0
2009-03-31	10:54:00	0
2009-03-31	10:55:00	0
2009-03-31	10:56:00	0
2009-03-31	10:57:00	0
2009-03-31	10:58:00	0
2009-03-31	10:59:00	0
2009-03-31	11:00:00	0
2009-03-31	11:01:00	0
2009-03-31	11:02:00	0
2009-03-31	11:03:00	0
2009-03-31	11:04:00	0
2009-03-31	11:05:00	0
2009-03-31	11:06:00	0
2009-03-31	11:07:00	0
2009-03-31	11:08:00	0
2009-03-31	11:09:00	0
2009-03-31	11:10:00	0
2009-03-31	11:11:00	0
2009-03-31	11:12:00	0
2009-03-31	11:13:00	0
2009-03-31	11:14:00	0
2009-03-31	11:15:00	0
2009-03-31	11:16:00	0
2009-03-31	11:17:00	0
2009-03-31	11:18:00	0
2009-03-31	11:19:00	0
2009-03-31	11:20:00	0
2009-03-31	11:21:00	0
2009-03-31	11:22:00	0
2009-03-31	11:23:00	0
2009-03-31	11:24:00	0
2009-03-31	11:25:00	0
2009-03-31	11:26:00	0
2009-03-31	11:27:00	0
2009-03-31	11:28:00	0
2009-03-31	11:29:00	0
2009-03-31	11:30:00	0
2009-03-31	11:31:00	0
2009-03-31	11:32:00	0
2009-03-31	11:33:00	0
2009-03-31	11:34:00	0
2009-03-31	11:35:00	0
2009-03-31	11:36:00	0
2009-03-31	11:37:00	0
2009-03-31	11:38:00	0
2009-03-31	11:39:00	0
2009-03-31	11:40:00	0
2009-03-31	11:41:00	0
2009-03-31	11:42:00	0
2009-03-31	11:43:00	0
2009-03-31	11:44:00	0
2009-03-31	11:45:00	0
2009-03-31	11:46:00	0
2009-03-31	11:47:00	0
2009-03-31	11:48:00	0
2009-03-31	11:49:00	0
2009-03-31	11:50:00	0
2009-03-31	11:51:00	0
2009-03-31	11:52:00	0
2009-03-31	11:53:00	0
2009-03-31	11:54:00	0
2009-03-31	11:55:00	0
2009-03-31	11:56:00	0
2009-03-31	11:57:00	0
2009-03-31	11:58:00	0
2009-03-31	11:59:00	0
2009-03-31	12:00:00	0
2009-03-31	12:01:00	0
2009-03-31	12:02:00	0
2009-03-31	12:03:00	0
2009-03-31	12:04:00	0
2009-03-31	12:05:00	0
2009-03-31	12:06:00	0
2009-03-31	12:07:00	0
2009-03-31	12:08:00	0
2009-03-31	12:09:00	0
2009-03-31	12:10:00	0
2009-03-31	12:11:00	0
2009-03-31	12:12:00	0
2009-03-31	12:13:00	0
2009-03-31	12:14:00	0
2009-03-31	12:15:00	0
2009-03-31	12:16:00	0
2009-03-31	12:17:00	0
2009-03-31	12:18:00	0
2009-03-31	12:19:00	0
2009-03-31	12:20:00	0
2009-03-31	12:21:00	0
2009-03-31	12:22:00	0
2009-03-31	12:23:00	0
2009-03-31	12:24:00	0
2009-03-31	12:25:00	0
2009-03-31	12:26:00	0
2009-03-31	12:27:00	0
2009-03-31	12:28:00	0
2009-03-31	12:29:00	0
2009-03-31	12:30:00	0
2009-03-31	12:31:00	0
2009-03-31	12:32:00	0
2009-03-31	12:33:00	0
2009-03-31	12:34:00	0
2009-03-31	12:35:00	0
2009-03-31	12:36:00	0
2009-03-31	12:37:00	0
2009-03-31	12:38:00	0
2009-03-31	12:39:00	0
2009-03-31	12:40:00	0
2009-03-31	12:41:00	0
2009-03-31	12:42:00	0
2009-03-31	12:43:00	0
2009-03-31	12:44:00	0
2009-03-31	12:45:00	0
2009-03-31	12:46:00	0
2009-03-31	12:47:00	0
2009-03-31	12:48:00	0
2009-03-31	12:49:00	0
2009-03-31	12:50:00	0
2009-03-31	12:51:00	0
2009-03-31	12:52:00	0
2009-03-31	12:53:00	0
2009-03-31	12:54:00	0
2009-03-31	12:55:00	0
2009-03-31	12:56:00	0
2009-03-31	12:57:00	0
2009-03-31	12:58:00	0
2009-03-31	12:59:00	0
2009-03-31	13:00:00	0
2009-03-31	13:01:00	0
2009-03-31	13:02:00	0
2009-03-31	13:03:00	0
2009-03-31	13:04:00	0
2009-03-31	13:05:00	0
2009-03-31	13:06:00	0
2009-03-31	13:07:00	0
2009-03-31	13:08:00	0
2009-03-31	13:09:00	0
2009-03-31	13:10:00	0
2009-03-31	13:11:00	0
2009-03-31	13:12:00	0
2009-03-31	13:13:00	0
2009-03-31	13:14:00	0
2009-03-31	13:15:00	0
2009-03-31	13:16:00	0
2009-03-31	13:17:00	0
2009-03-31	13:18:00	0
2009-03-31	13:19:00	0
2009-03-31	13:20:00	0
2009-03-31	13:21:00	0
2009-03-31	13:22:00	0
2009-03-31	13:23:00	0
2009-03-31	13:24:00	0
2009-03-31	13:25:00	0
2009-03-31	13:26:00	0
2009-03-31	13:27:00	0
2009-03-31	13:28:00	0
2009-03-31	13:29:00	0
2009-03-31	13:30:00	0
2009-03-31	13:31:00	0
2009-03-31	13:32:00	0
2009-03-31	13:33:00	0
2009-03-31	13:34:00	0
2009-03-31	13:35:00	0
2009-03-31	13:36:00	0
2009-03-31	13:37:00	0
2009-03-31	13:38:00	0
2009-03-31	13:39:00	0
2009-03-31	13:40:00	0
2009-03-31	13:41:00	0
2009-03-31	13:42:00	0
2009-03-31	13:43:00	0
2009-03-31	13:44:00	0
2009-03-31	13:45:00	0
2009-03-31	13:46:00	0
2009-03-31	13:47:00	0
2009-03-31	13:48:00	0
2009-03-31	13:49:00	0
2009-03-31	13:50:00	0
2009-03-31	13:51:00	0
2009-03-31	13:52:00	0
2009-03-31	13:53:00	0
2009-03-31	13:54:00	0
2009-03-31	13:55:00	0
2009-03-31	13:56:00	0
2009-03-31	13:57:00	0
2009-03-31	13:58:00	0
2009-03-31	13:59:00	0
2009-03-31	14:00:00	0
2009-03-31	14:01:00	0
2009-03-31	14:02:00	0
2009-03-31	14:03:00	0
2009-03-31	14:04:00	0
2009-03-31	14:05:00	0
2009-03-31	14:06:00	0
2009-03-31	14:07:00	0
2009-03-31	14:08:00	0
2009-03-31	14:09:00	0
2009-03-31	14:10:00	0
2009-03-31	14:11:00	0
2009-03-31	14:12:00	0
2009-03-31	14:13:00	0
2009-03-31	14:14:00	0
2009-03-31	14:15:00	0
2009-03-31	14:16:00	0
2009-03-31	14:17:00	0
2009-03-31	14:18:00	0
2009-03-31	14:19:00	0
2009-03-31	14:20:00	0
2009-03-31	14:21:00	0
2009-03-31	14:22:00	0
2009-03-31	14:23:00	0
2009-03-31	14:24:00	0
2009-03-31	14:25:00	0
2009-03-31	14:26:00	0
2009-03-31	14:27:00	0
2009-03-31	14:28:00	0
2009-03-31	14:29:00	0
2009-03-31	14:30:00	0
2009-03-31	14:31:00	0
2009-03-31	14:32:00	0
2009-03-31	14:33:00	0
2009-03-31	14:34:00	0
2009-03-31	14:35:00	0
2009-03-31	14:36:00	0
2009-03-31	14:37:00	0
2009-03-31	14:38:00	0
2009-03-31	14:39:00	0
2009-03-31	14:40:00	0
2009-03-31	14:41:00	0
2009-03-31	14:42:00	0
2009-03-31	14:43:00	0
2009-03-31	14:44:00	0
2009-03-31	14:45:00	0
2009-03-31	14:46:00	0
2009-03-31	14:47:00	0
2009-03-31	14:48:00	0
2009-03-31	14:49:00	0
2009-03-31	14:50:00	0
2009-03-31	14:51:00	0
2009-03-31	14:52:00	0
2009-03-31	14:53:00	0
2009-03-31	14:54:00	0
2009-03-31	14:55:00	0
2009-03-31	14:56:00	0
2009-03-31	14:57:00	0
2009-03-31	14:58:00	0
2009-03-31	14:59:00	0
2009-03-31	15:00:00	0
2009-03-31	15:01:00	0
2009-03-31	15:02:00	0
2009-03-31	15:03:00	0
2009-03-31	15:04:00	0
2009-03-31	15:05:00	0
2009-03-31	15:06:00	0
2009-03-31	15:07:00	0
2009-03-31	15:08:00	0
2009-03-31	15:09:00	0
2009-03-31	15:10:00	0
2009-03-31	15:11:00	0
2009-03-31	15:12:00	0
2009-03-31	15:13:00	0
2009-03-31	15:14:00	0
2009-03-31	15:15:00	0
2009-03-31	15:16:00	0
2009-03-31	15:17:00	0
2009-03-31	15:18:00	0
2009-03-31	15:19:00	0
2009-03-31	15:20:00	0
2009-03-31	15:21:00	0
2009-03-31	15:22:00	0
2009-03-31	15:23:00	0
2009-03-31	15:24:00	0
2009-03-31	15:25:00	0
2009-03-31	15:26:00	0
2009-03-31	15:27:00	0
2009-03-31	15:28:00	0
2009-03-31	15:29:00	0
2009-03-31	15:30:00	0
2009-03-31	15:31:00	0
2009-03-31	15:32:00	0
2009-03-31	15:33:00	0
2009-03-31	15:34:00	0
2009-03-31	15:35:00	0
2009-03-31	15:36:00	0
2009-03-31	15:37:00	0
2009-03-31	15:38:00	0
2009-03-31	15:39:00	0
2009-03-31	15:40:00	0
2009-03-31	15:41:00	0
2009-03-31	15:42:00	0
2009-03-31	15:43:00	0
2009-03-31	15:44:00	0
2009-03-31	15:45:00	0
2009-03-31	15:46:00	0
2009-03-31	15:47:00	0
2009-03-31	15:48:00	0
2009-03-31	15:49:00	0
2009-03-31	15:50:00	0
2009-03-31	15:51:00	0
2009-03-31	15:52:00	0
2009-03-31	15:53:00	0
2009-03-31	15:54:00	0
2009-03-31	15:55:00	0
2009-03-31	15:56:00	0
2009-03-31	15:57:00	0
2009-03-31	15:58:00	0
2009-03-31	15:59:00	0
2009-03-31	16:00:00	0
2009-03-31	16:01:00	0
2009-03-31	16:02:00	0
2009-03-31	16:03:00	0
2009-03-31	16:04:00	0
2009-03-31	16:05:00	0
2009-03-31	16:06:00	0
2009-03-31	16:07:00	0
2009-03-31	16:08:00	0
2009-03-31	16:09:00	0
2009-03-31	16:10:00	0
2009-03-31	16:11:00	0
2009-03-31	16:12:00	0
2009-03-31	16:13:00	0
2009-03-31	16:14:00	0
2009-03-31	16:15:00	0
2009-03-31	16:16:00	0
2009-03-31	16:17:00	0
2009-03-31	16:18:00	0
2009-03-31	16:19:00	0
2009-03-31	16:20:00	0
2009-03-31	16:21:00	0
2009-03-31	16:22:00	0
2009-03-31	16:23:00	0
2009-03-31	16:24:00	0
2009-03-31	16:25:00	0
2009-03-31	16:26:00	0
2009-03-31	16:27:00	0
2009-03-31	16:28:00	0
2009-03-31	16:29:00	0
2009-03-31	16:30:00	0
2009-03-31	16:31:00	0
2009-03-31	16:32:00	0
2009-03-31	16:33:00	0
2009-03-31	16:34:00	0
2009-03-31	16:35:00	0
2009-03-31	16:36:00	0
2009-03-31	16:37:00	0
2009-03-31	16:38:00	0
2009-03-31	16:39:00	0
2009-03-31	16:40:00	0
2009-03-31	16:41:00	0
2009-03-31	16:42:00	0
2009-03-31	16:43:00	0
2009-03-31	16:44:00	0
2009-03-31	16:45:00	0
2009-03-31	16:46:00	0
2009-03-31	16:47:00	0
2009-03-31	16:48:00	0
2009-03-31	16:49:00	0
2009-03-31	16:50:00	0
2009-03-31	16:51:00	0
2009-03-31	16:52:00	0
2009-03-31	16:53:00	0
2009-03-31	16:54:00	0
2009-03-31	16:55:00	0
2009-03-31	16:56:00	0
2009-03-31	16:57:00	0
2009-03-31	16:58:00	0
2009-03-31	16:59:00	0
2009-03-31	17:00:00	0
2009-03-31	17:01:00	0
2009-03-31	17:02:00	0
2009-03-31	17:03:00	0
2009-03-31	17:04:00	0
2009-03-31	17:05:00	0
2009-03-31	17:06:00	0
2009-03-31	17:07:00	0
2009-03-31	17:08:00	0
2009-03-31	17:09:00	0
2009-03-31	17:10:00	0
2009-03-31	17:11:00	0
2009-03-31	17:12:00	0
2009-03-31	17:13:00	0
2009-03-31	17:14:00	0
2009-03-31	17:15:00	0
2009-03-31	17:16:00	0
2009-03-31	17:17:00	0
2009-03-31	17:18:00	0
2009-03-31	17:19:00	0
2009-03-31	17:20:00	0
2009-03-31	17:21:00	0
2009-03-31	17:22:00	0
2009-03-31	17:23:00	0
2009-03-31	17:24:00	0
2009-03-31	17:25:00	0
2009-03-31	17:26:00	0
2009-03-31	17:27:00	0
2009-03-31	17:28:00	0
2009-03-31	17:29:00	0
2009-03-31	17:30:00	0
2009-03-31	17:31:00	0
2009-03-31	17:32:00	0
2009-03-31	17:33:00	0
2009-03-31	17:34:00	0
2009-03-31	17:35:00	0
2009-03-31	17:36:00	0
2009-03-31	17:37:00	0
2009-03-31	17:38:00	0
2009-03-31	17:39:00	0
2009-03-31	17:40:00	0
2009-03-31	17:41:00	0
2009-03-31	17:42:00	0
2009-03-31	17:43:00	0
2009-03-31	17:44:00	0
2009-03-31	17:45:00	0
2009-03-31	17:46:00	0
2009-03-31	17:47:00	0
2009-03-31	17:48:00	0
2009-03-31	17:49:00	0
2009-03-31	17:50:00	0
2009-03-31	17:51:00	0
2009-03-31	17:52:00	0
2009-03-31	17:53:00	0
2009-03-31	17:54:00	0
2009-03-31	17:55:00	0
2009-03-31	17:56:00	0
2009-03-31	17:57:00	0
2009-03-31	17:58:00	0
2009-03-31	17:59:00	0
2009-03-31	18:00:00	0	M
2009-03-31	18:01:00	0
2009-03-31	18:02:00	0
2009-03-31	18:03:00	334
2009-03-31	18:04:00	651
2009-03-31	18:05:00	848
2009-03-31	18:06:00	595
2009-03-31	18:07:00	651
2009-03-31	18:08:00	65
2009-03-31	18:09:00	651
2009-03-31	18:10:00	848
2009-03-31	18:11:00	614
2009-03-31	18:12:00	512
2009-03-31	18:13:00	870
2009-03-31	18:14:00	1132
2009-03-31	18:15:00	725
2009-03-31	18:16:00	707
2009-03-31	18:17:00	102
2009-03-31	18:18:00	0
2009-03-31	18:19:00	9
2009-03-31	18:20:00	0
2009-03-31	18:21:00	28
2009-03-31	18:22:00	154
2009-03-31	18:23:00	9
2009-03-31	18:24:00	434
2009-03-31	18:25:00	848
2009-03-31	18:26:00	321
2009-03-31	18:27:00	434
2009-03-31	18:28:00	545
2009-03-31	18:29:00	334
2009-03-31	18:30:00	746
2009-03-31	18:31:00	321
2009-03-31	18:32:00	28
2009-03-31	18:33:00	0
2009-03-31	18:34:00	9
2009-03-31	18:35:00	0
2009-03-31	18:36:00	19
2009-03-31	18:37:00	83
2009-03-31	18:38:00	321
2009-03-31	18:39:00	93
2009-03-31	18:40:00	295
2009-03-31	18:41:00	154
2009-03-31	18:42:00	256
2009-03-31	18:43:00	545
2009-03-31	18:44:00	295
2009-03-31	18:45:00	9
2009-03-31	18:46:00	19
2009-03-31	18:47:00	651
2009-03-31	18:48:00	74
2009-03-31	18:49:00	295
2009-03-31	18:50:00	0
2009-03-31	18:51:00	0
2009-03-31	18:52:00	0
2009-03-31	18:53:00	165
2009-03-31	18:54:00	9
2009-03-31	18:55:00	0
2009-03-31	18:56:00	9
2009-03-31	18:57:00	0
2009-03-31	18:58:00	37
2009-03-31	18:59:00	0
2009-03-31	19:00:00	0
2009-03-31	19:01:00	464
2009-03-31	19:02:00	46
2009-03-31	19:03:00	0
2009-03-31	19:04:00	0
2009-03-31	19:05:00	0
2009-03-31	19:06:00	0
2009-03-31	19:07:00	0
2009-03-31	19:08:00	0
2009-03-31	19:09:00	0
2009-03-31	19:10:00	0
2009-03-31	19:11:00	0
2009-03-31	19:12:00	0
2009-03-31	19:13:00	0
2009-03-31	19:14:00	0
2009-03-31	19:15:00	0
2009-03-31	19:16:00	0
2009-03-31	19:17:00	0
2009-03-31	19:18:00	0
2009-03-31	19:19:00	0
2009-03-31	19:20:00	0
2009-03-31	19:21:00	0
2009-03-31	19:22:00	28
2009-03-31	19:23:00	0
2009-03-31	19:24:00	0
2009-03-31	19:25:00	0
2009-03-31	19:26:00	0
2009-03-31	19:27:00	0
2009-03-31	19:28:00	0
2009-03-31	19:29:00	56
2009-03-31	19:30:00	404
2009-03-31	19:31:00	9
2009-03-31	19:32:00	243
2009-03-31	19:33:00	512
2009-03-31	19:34:00	512
2009-03-31	19:35:00	9
2009-03-31	19:36:00	0
2009-03-31	19:37:00	0
2009-03-31	19:38:00	37
2009-03-31	19:39:00	360
2009-03-31	19:40:00	256
2009-03-31	19:41:00	334
2009-03-31	19:42:00	83
2009-03-31	19:43:00	102
2009-03-31	19:44:00	210
2009-03-31	19:45:00	37
2009-03-31	19:46:00	46
2009-03-31	19:47:00	37
2009-03-31	19:48:00	256
2009-03-31	19:49:00	28
2009-03-31	19:50:00	0
2009-03-31	19:51:00	0
2009-03-31	19:52:00	0
2009-03-31	19:53:00	0
2009-03-31	19:54:00	0
2009-03-31	19:55:00	0
2009-03-31	19:56:00	0
2009-03-31	19:57:00	529
2009-03-31	19:58:00	1007
2009-03-31	19:59:00	670
2009-03-31	20:00:00	321
2009-03-31	20:01:00	434
2009-03-31	20:02:00	74
2009-03-31	20:03:00	375
2009-03-31	20:04:00	210
2009-03-31	20:05:00	334
2009-03-31	20:06:00	545
2009-03-31	20:07:00	176
2009-03-31	20:08:00	375
2009-03-31	20:09:00	360
2009-03-31	20:10:00	132
2009-03-31	20:11:00	154
2009-03-31	20:12:00	0
2009-03-31	20:13:00	0
2009-03-31	20:14:00	102
2009-03-31	20:15:00	434
2009-03-31	20:16:00	562
2009-03-31	20:17:00	495
2009-03-31	20:18:00	187
2009-03-31	20:19:00	375
2009-03-31	20:20:00	56
2009-03-31	20:21:00	19
2009-03-31	20:22:00	0
2009-03-31	20:23:00	0
2009-03-31	20:24:00	0
2009-03-31	20:25:00	0
2009-03-31	20:26:00	143
2009-03-31	20:27:00	0
2009-03-31	20:28:00	0
2009-03-31	20:29:00	464
2009-03-31	20:30:00	321
2009-03-31	20:31:00	321
2009-03-31	20:32:00	347
2009-03-31	20:33:00	143
2009-03-31	20:34:00	0
2009-03-31	20:35:00	0
2009-03-31	20:36:00	37
2009-03-31	20:37:00	65
2009-03-31	20:38:00	65
2009-03-31	20:39:00	74
2009-03-31	20:40:00	56
2009-03-31	20:41:00	143
2009-03-31	20:42:00	419
2009-03-31	20:43:00	579
2009-03-31	20:44:00	243
2009-03-31	20:45:00	93
2009-03-31	20:46:00	334
2009-03-31	20:47:00	256
2009-03-31	20:48:00	308
2009-03-31	20:49:00	176
2009-03-31	20:50:00	0
2009-03-31	20:51:00	0
2009-03-31	20:52:00	9
2009-03-31	20:53:00	0
2009-03-31	20:54:00	0
2009-03-31	20:55:00	19
2009-03-31	20:56:00	28
2009-03-31	20:57:00	308
2009-03-31	20:58:00	83
2009-03-31	20:59:00	111
2009-03-31	21:00:00	434
2009-03-31	21:01:00	0
2009-03-31	21:02:00	56
2009-03-31	21:03:00	74
2009-03-31	21:04:00	65
2009-03-31	21:05:00	37
2009-03-31	21:06:00	56
2009-03-31	21:07:00	132
2009-03-31	21:08:00	83
2009-03-31	21:09:00	111
2009-03-31	21:10:00	176
2009-03-31	21:11:00	434
2009-03-31	21:12:00	375
2009-03-31	21:13:00	132
2009-03-31	21:14:00	74
2009-03-31	21:15:00	375
2009-03-31	21:16:00	449
2009-03-31	21:17:00	74
2009-03-31	21:18:00	28
2009-03-31	21:19:00	83
2009-03-31	21:20:00	46
2009-03-31	21:21:00	269
2009-03-31	21:22:00	1056
2009-03-31	21:23:00	1056
2009-03-31	21:24:00	595
2009-03-31	21:25:00	93
2009-03-31	21:26:00	707
2009-03-31	21:27:00	1007
2009-03-31	21:28:00	2330
2009-03-31	21:29:00	1350
2009-03-31	21:30:00	1503
2009-03-31	21:31:00	1293
2009-03-31	21:32:00	1471
2009-03-31	21:33:00	1158
2009-03-31	21:34:00	1410
2009-03-31	21:35:00	1350
2009-03-31	21:36:00	1132
2009-03-31	21:37:00	1380
2009-03-31	21:38:00	1440
2009-03-31	21:39:00	1080
2009-03-31	21:40:00	1184
2009-03-31	21:41:00	1132
2009-03-31	21:42:00	1106
2009-03-31	21:43:00	983
2009-03-31	21:44:00	1237
2009-03-31	21:45:00	848
2009-03-31	21:46:00	1293
2009-03-31	21:47:00	1265
2009-03-31	21:48:00	1158
2009-03-31	21:49:00	1599
2009-03-31	21:50:00	1293
2009-03-31	21:51:00	1350
2009-03-31	21:52:00	1380
2009-03-31	21:53:00	1184
2009-03-31	21:54:00	1440
2009-03-31	21:55:00	1503
2009-03-31	21:56:00	1350
2009-03-31	21:57:00	1666
2009-03-31	21:58:00	1056
2009-03-31	21:59:00	1132
2009-03-31	22:00:00	1007
2009-03-31	22:01:00	1184
2009-03-31	22:02:00	1503
2009-03-31	22:03:00	848
2009-03-31	22:04:00	1056
2009-03-31	22:05:00	243
2009-03-31	22:06:00	746
2009-03-31	22:07:00	390
2009-03-31	22:08:00	143
2009-03-31	22:09:00	74
2009-03-31	22:10:00	46
2009-03-31	22:11:00	0
2009-03-31	22:12:00	0
2009-03-31	22:13:00	545
2009-03-31	22:14:00	321
2009-03-31	22:15:00	74
2009-03-31	22:16:00	0
2009-03-31	22:17:00	269
2009-03-31	22:18:00	256
2009-03-31	22:19:00	419
2009-03-31	22:20:00	232
2009-03-31	22:21:00	74
2009-03-31	22:22:00	0
2009-03-31	22:23:00	0
2009-03-31	22:24:00	0
2009-03-31	22:25:00	0
2009-03-31	22:26:00	0
2009-03-31	22:27:00	0
2009-03-31	22:28:00	0
2009-03-31	22:29:00	0
2009-03-31	22:30:00	0
2009-03-31	22:31:00	0
2009-03-31	22:32:00	0
2009-03-31	22:33:00	0
2009-03-31	22:34:00	0
2009-03-31	22:35:00	0
2009-03-31	22:36:00	0
2009-03-31	22:37:00	0
2009-03-31	22:38:00	0
2009-03-31	22:39:00	0
2009-03-31	22:40:00	65
2009-03-31	22:41:00	449
2009-03-31	22:42:00	321
2009-03-31	22:43:00	121
2009-03-31	22:44:00	132
2009-03-31	22:45:00	375
2009-03-31	22:46:00	256
2009-03-31	22:47:00	0
2009-03-31	22:48:00	0
2009-03-31	22:49:00	121
2009-03-31	22:50:00	28
2009-03-31	22:51:00	37
2009-03-31	22:52:00	232
2009-03-31	22:53:00	0
2009-03-31	22:54:00	0
2009-03-31	22:55:00	37
2009-03-31	22:56:00	165
2009-03-31	22:57:00	0
2009-03-31	22:58:00	56
2009-03-31	22:59:00	0
2009-03-31	23:00:00	0
2009-03-31	23:01:00	65
2009-03-31	23:02:00	0
2009-03-31	23:03:00	0
2009-03-31	23:04:00	0
2009-03-31	23:05:00	0
2009-03-31	23:06:00	0
2009-03-31	23:07:00	0
2009-03-31	23:08:00	74
2009-03-31	23:09:00	0
2009-03-31	23:10:00	0
2009-03-31	23:11:00	198
2009-03-31	23:12:00	321
2009-03-31	23:13:00	198
2009-03-31	23:14:00	28
2009-03-31	23:15:00	0
2009-03-31	23:16:00	0
2009-03-31	23:17:00	46
2009-03-31	23:18:00	0
2009-03-31	23:19:00	269
2009-03-31	23:20:00	165
2009-03-31	23:21:00	28
2009-03-31	23:22:00	176
2009-03-31	23:23:00	404
2009-03-31	23:24:00	28
2009-03-31	23:25:00	0
2009-03-31	23:26:00	74
2009-03-31	23:27:00	74
2009-03-31	23:28:00	187
2009-03-31	23:29:00	132
2009-03-31	23:30:00	143
2009-03-31	23:31:00	65
2009-03-31	23:32:00	375
2009-03-31	23:33:00	766
2009-03-31	23:34:00	1632
2009-03-31	23:35:00	545
2009-03-31	23:36:00	308
2009-03-31	23:37:00	9
2009-03-31	23:38:00	0
2009-03-31	23:39:00	19
2009-03-31	23:40:00	0
2009-03-31	23:41:00	165
2009-03-31	23:42:00	74
2009-03-31	23:43:00	0
2009-03-31	23:44:00	0
2009-03-31	23:45:00	0
2009-03-31	23:46:00	0
2009-03-31	23:47:00	0
2009-03-31	23:48:00	0
2009-03-31	23:49:00	0
2009-03-31	23:50:00	0
2009-03-31	23:51:00	0
2009-03-31	23:52:00	0
2009-03-31	23:53:00	0
2009-03-31	23:54:00	0
2009-03-31	23:55:00	0
2009-03-31	23:56:00	165
2009-03-31	23:57:00	0
2009-03-31	23:58:00	0
2009-03-31	23:59:00	0
2009-04-01	00:00:00	0
2009-04-01	00:01:00	0
2009-04-01	00:02:00	0
2009-04-01	00:03:00	0
2009-04-01	00:04:00	0
2009-04-01	00:05:00	0
2009-04-01	00:06:00	0
2009-04-01	00:07:00	0
2009-04-01	00:08:00	0
2009-04-01	00:09:00	0
2009-04-01	00:10:00	0
2009-04-01	00:11:00	0
2009-04-01	00:12:00	0
2009-04-01	00:13:00	28
2009-04-01	00:14:00	0
2009-04-01	00:15:00	0
2009-04-01	00:16:00	0
2009-04-01	00:17:00	0
2009-04-01	00:18:00	0
2009-04-01	00:19:00	0
2009-04-01	00:20:00	0
2009-04-01	00:21:00	0
2009-04-01	00:22:00	0
2009-04-01	00:23:00	0
2009-04-01	00:24:00	0
2009-04-01	00:25:00	0
2009-04-01	00:26:00	0
2009-04-01	00:27:00	0
2009-04-01	00:28:00	0
2009-04-01	00:29:00	0
2009-04-01	00:30:00	0
2009-04-01	00:31:00	0
2009-04-01	00:32:00	0
2009-04-01	00:33:00	0
2009-04-01	00:34:00	0
2009-04-01	00:35:00	0
2009-04-01	00:36:00	0
2009-04-01	00:37:00	0
2009-04-01	00:38:00	0
2009-04-01	00:39:00	0
2009-04-01	00:40:00	0
2009-04-01	00:41:00	0
2009-04-01	00:42:00	0
2009-04-01	00:43:00	0
2009-04-01	00:44:00	0
2009-04-01	00:45:00	0
2009-04-01	00:46:00	0
2009-04-01	00:47:00	0
2009-04-01	00:48:00	0
2009-04-01	00:49:00	0
2009-04-01	00:50:00	0
2009-04-01	00:51:00	0
2009-04-01	00:52:00	0
2009-04-01	00:53:00	0
2009-04-01	00:54:00	0
2009-04-01	00:55:00	0
2009-04-01	00:56:00	0
2009-04-01	00:57:00	0
2009-04-01	00:58:00	0
2009-04-01	00:59:00	0
2009-04-01	01:00:00	0
2009-04-01	01:01:00	9
2009-04-01	01:02:00	0
2009-04-01	01:03:00	0
2009-04-01	01:04:00	0
2009-04-01	01:05:00	0
2009-04-01	01:06:00	0
2009-04-01	01:07:00	0
2009-04-01	01:08:00	0
2009-04-01	01:09:00	0
2009-04-01	01:10:00	0
2009-04-01	01:11:00	0
2009-04-01	01:12:00	0
2009-04-01	01:13:00	0
2009-04-01	01:14:00	0
2009-04-01	01:15:00	0
2009-04-01	01:16:00	0
2009-04-01	01:17:00	0
2009-04-01	01:18:00	0
2009-04-01	01:19:00	0
2009-04-01	01:20:00	0
2009-04-01	01:21:00	19
2009-04-01	01:22:00	37
2009-04-01	01:23:00	0
2009-04-01	01:24:00	0
2009-04-01	01:25:00	0
2009-04-01	01:26:00	0
2009-04-01	01:27:00	0
2009-04-01	01:28:00	0
2009-04-01	01:29:00	0
2009-04-01	01:30:00	0
2009-04-01	01:31:00	0
2009-04-01	01:32:00	0
2009-04-01	01:33:00	0
2009-04-01	01:34:00	0
2009-04-01	01:35:00	0
2009-04-01	01:36:00	0
2009-04-01	01:37:00	0
2009-04-01	01:38:00	0
2009-04-01	01:39:00	0
2009-04-01	01:40:00	0
2009-04-01	01:41:00	46
2009-04-01	01:42:00	0
2009-04-01	01:43:00	0
2009-04-01	01:44:00	0
2009-04-01	01:45:00	0
2009-04-01	01:46:00	0
2009-04-01	01:47:00	0
2009-04-01	01:48:00	0
2009-04-01	01:49:00	0
2009-04-01	01:50:00	0
2009-04-01	01:51:00	0
2009-04-01	01:52:00	0
2009-04-01	01:53:00	0
2009-04-01	01:54:00	0
2009-04-01	01:55:00	0
2009-04-01	01:56:00	0
2009-04-01	01:57:00	0
2009-04-01	01:58:00	0
2009-04-01	01:59:00	0
2009-04-01	02:00:00	0
2009-04-01	02:01:00	0
2009-04-01	02:02:00	0
2009-04-01	02:03:00	46
2009-04-01	02:04:00	0
2009-04-01	02:05:00	0
2009-04-01	02:06:00	0
2009-04-01	02:07:00	0
2009-04-01	02:08:00	0
2009-04-01	02:09:00	0
2009-04-01	02:10:00	0
2009-04-01	02:11:00	0
2009-04-01	02:12:00	0
2009-04-01	02:13:00	0
2009-04-01	02:14:00	0
2009-04-01	02:15:00	0
2009-04-01	02:16:00	0
2009-04-01	02:17:00	0
2009-04-01	02:18:00	0
2009-04-01	02:19:00	0
2009-04-01	02:20:00	0
2009-04-01	02:21:00	0
2009-04-01	02:22:00	0
2009-04-01	02:23:00	0
2009-04-01	02:24:00	0
2009-04-01	02:25:00	0
2009-04-01	02:26:00	0
2009-04-01	02:27:00	0
2009-04-01	02:28:00	0
2009-04-01	02:29:00	0
2009-04-01	02:30:00	0
2009-04-01	02:31:00	0
2009-04-01	02:32:00	0
2009-04-01	02:33:00	0
2009-04-01	02:34:00	0
2009-04-01	02:35:00	0
2009-04-01	02:36:00	0
2009-04-01	02:37:00	0
2009-04-01	02:38:00	19
2009-04-01	02:39:00	0
2009-04-01	02:40:00	0
2009-04-01	02:41:00	0
2009-04-01	02:42:00	0
2009-04-01	02:43:00	0
2009-04-01	02:44:00	0
2009-04-01	02:45:00	0
2009-04-01	02:46:00	0
2009-04-01	02:47:00	0
2009-04-01	02:48:00	0
2009-04-01	02:49:00	0
2009-04-01	02:50:00	0
2009-04-01	02:51:00	0
2009-04-01	02:52:00	0
2009-04-01	02:53:00	0
2009-04-01	02:54:00	0
2009-04-01	02:55:00	0
2009-04-01	02:56:00	0
2009-04-01	02:57:00	0
2009-04-01	02:58:00	0
2009-04-01	02:59:00	0
2009-04-01	03:00:00	0
2009-04-01	03:01:00	0
2009-04-01	03:02:00	0
2009-04-01	03:03:00	0
2009-04-01	03:04:00	0
2009-04-01	03:05:00	0
2009-04-01	03:06:00	9
2009-04-01	03:07:00	0
2009-04-01	03:08:00	0
2009-04-01	03:09:00	0
2009-04-01	03:10:00	0
2009-04-01	03:11:00	0
2009-04-01	03:12:00	0
2009-04-01	03:13:00	0
2009-04-01	03:14:00	0
2009-04-01	03:15:00	0
2009-04-01	03:16:00	0
2009-04-01	03:17:00	0
2009-04-01	03:18:00	0
2009-04-01	03:19:00	9
2009-04-01	03:20:00	143
2009-04-01	03:21:00	28
2009-04-01	03:22:00	0
2009-04-01	03:23:00	0
2009-04-01	03:24:00	0
2009-04-01	03:25:00	0
2009-04-01	03:26:00	0
2009-04-01	03:27:00	0
2009-04-01	03:28:00	0
2009-04-01	03:29:00	0
2009-04-01	03:30:00	0
2009-04-01	03:31:00	0
2009-04-01	03:32:00	0
2009-04-01	03:33:00	0
2009-04-01	03:34:00	0
2009-04-01	03:35:00	0
2009-04-01	03:36:00	0
2009-04-01	03:37:00	0
2009-04-01	03:38:00	0
2009-04-01	03:39:00	0
2009-04-01	03:40:00	0
2009-04-01	03:41:00	9
2009-04-01	03:42:00	0
2009-04-01	03:43:00	9
2009-04-01	03:44:00	0
2009-04-01	03:45:00	0
2009-04-01	03:46:00	0
2009-04-01	03:47:00	0
2009-04-01	03:48:00	0
2009-04-01	03:49:00	0
2009-04-01	03:50:00	0
2009-04-01	03:51:00	0
2009-04-01	03:52:00	0
2009-04-01	03:53:00	0
2009-04-01	03:54:00	0
2009-04-01	03:55:00	0
2009-04-01	03:56:00	0
2009-04-01	03:57:00	0
2009-04-01	03:58:00	0
2009-04-01	03:59:00	0
2009-04-01	04:00:00	0
2009-04-01	04:01:00	0
2009-04-01	04:02:00	0
2009-04-01	04:03:00	0
2009-04-01	04:04:00	0
2009-04-01	04:05:00	28
2009-04-01	04:06:00	0
2009-04-01	04:07:00	0
2009-04-01	04:08:00	0
2009-04-01	04:09:00	0
2009-04-01	04:10:00	0
2009-04-01	04:11:00	0
2009-04-01	04:12:00	0
2009-04-01	04:13:00	0
2009-04-01	04:14:00	0
2009-04-01	04:15:00	0
2009-04-01	04:16:00	0
2009-04-01	04:17:00	0
2009-04-01	04:18:00	0
2009-04-01	04:19:00	0
2009-04-01	04:20:00	0
2009-04-01	04:21:00	0
2009-04-01	04:22:00	0
2009-04-01	04:23:00	0
2009-04-01	04:24:00	0
2009-04-01	04:25:00	0
2009-04-01	04:26:00	0
2009-04-01	04:27:00	0
2009-04-01	04:28:00	0
2009-04-01	04:29:00	0
2009-04-01	04:30:00	0
2009-04-01	04:31:00	0
2009-04-01	04:32:00	0
2009-04-01	04:33:00	0
2009-04-01	04:34:00	46
2009-04-01	04:35:00	19
2009-04-01	04:36:00	295
2009-04-01	04:37:00	46
2009-04-01	04:38:00	0
2009-04-01	04:39:00	0
2009-04-01	04:40:00	0
2009-04-01	04:41:00	0
2009-04-01	04:42:00	0
2009-04-01	04:43:00	0
2009-04-01	04:44:00	0
2009-04-01	04:45:00	0
2009-04-01	04:46:00	0
2009-04-01	04:47:00	0
2009-04-01	04:48:00	0
2009-04-01	04:49:00	0
2009-04-01	04:50:00	0
2009-04-01	04:51:00	0
2009-04-01	04:52:00	0
2009-04-01	04:53:00	0
2009-04-01	04:54:00	0
2009-04-01	04:55:00	0
2009-04-01	04:56:00	0
2009-04-01	04:57:00	0
2009-04-01	04:58:00	0
2009-04-01	04:59:00	0
2009-04-01	05:00:00	0
2009-04-01	05:01:00	0
2009-04-01	05:02:00	0
2009-04-01	05:03:00	0
2009-04-01	05:04:00	0
2009-04-01	05:05:00	0
2009-04-01	05:06:00	0
2009-04-01	05:07:00	0
2009-04-01	05:08:00	0
2009-04-01	05:09:00	0
2009-04-01	05:10:00	0
2009-04-01	05:11:00	0
2009-04-01	05:12:00	0
2009-04-01	05:13:00	0
2009-04-01	05:14:00	0
2009-04-01	05:15:00	0
2009-04-01	05:16:00	0
2009-04-01	05:17:00	0
2009-04-01	05:18:00	0
2009-04-01	05:19:00	0
2009-04-01	05:20:00	0
2009-04-01	05:21:00	0
2009-04-01	05:22:00	0
2009-04-01	05:23:00	0
2009-04-01	05:24:00	9
2009-04-01	05:25:00	0
2009-04-01	05:26:00	0
2009-04-01	05:27:00	0
2009-04-01	05:28:00	0
2009-04-01	05:29:00	0
2009-04-01	05:30:00	0
2009-04-01	05:31:00	0
2009-04-01	05:32:00	0
2009-04-01	05:33:00	0
2009-04-01	05:34:00	0
2009-04-01	05:35:00	0
2009-04-01	05:36:00	93
2009-04-01	05:37:00	19
2009-04-01	05:38:00	0
2009-04-01	05:39:00	0
2009-04-01	05:40:00	0
2009-04-01	05:41:00	0
2009-04-01	05:42:00	0
2009-04-01	05:43:00	0
2009-04-01	05:44:00	0
2009-04-01	05:45:00	0
2009-04-01	05:46:00	0
2009-04-01	05:47:00	0
2009-04-01	05:48:00	0
2009-04-01	05:49:00	0
2009-04-01	05:50:00	9
2009-04-01	05:51:00	0
2009-04-01	05:52:00	0
2009-04-01	05:53:00	0
2009-04-01	05:54:00	0
2009-04-01	05:55:00	0
2009-04-01	05:56:00	0
2009-04-01	05:57:00	0
2009-04-01	05:58:00	0
2009-04-01	05:59:00	0
2009-04-01	06:00:00	0
2009-04-01	06:01:00	0
2009-04-01	06:02:00	0
2009-04-01	06:03:00	0
2009-04-01	06:04:00	0
2009-04-01	06:05:00	0
2009-04-01	06:06:00	0
2009-04-01	06:07:00	0
2009-04-01	06:08:00	0
2009-04-01	06:09:00	37
2009-04-01	06:10:00	0
2009-04-01	06:11:00	0
2009-04-01	06:12:00	0
2009-04-01	06:13:00	0
2009-04-01	06:14:00	0
2009-04-01	06:15:00	0
2009-04-01	06:16:00	9
2009-04-01	06:17:00	0
2009-04-01	06:18:00	0
2009-04-01	06:19:00	0
2009-04-01	06:20:00	0
2009-04-01	06:21:00	0
2009-04-01	06:22:00	9
2009-04-01	06:23:00	0
2009-04-01	06:24:00	0
2009-04-01	06:25:00	0
2009-04-01	06:26:00	0
2009-04-01	06:27:00	0
2009-04-01	06:28:00	0
2009-04-01	06:29:00	0
2009-04-01	06:30:00	0
2009-04-01	06:31:00	0
2009-04-01	06:32:00	0
2009-04-01	06:33:00	0
2009-04-01	06:34:00	0
2009-04-01	06:35:00	0
2009-04-01	06:36:00	0
2009-04-01	06:37:00	9
2009-04-01	06:38:00	9
2009-04-01	06:39:00	9
2009-04-01	06:40:00	102
2009-04-01	06:41:00	0
2009-04-01	06:42:00	0
2009-04-01	06:43:00	19
2009-04-01	06:44:00	102
2009-04-01	06:45:00	0
2009-04-01	06:46:00	0
2009-04-01	06:47:00	0
2009-04-01	06:48:00	0
2009-04-01	06:49:00	0
2009-04-01	06:50:00	0
2009-04-01	06:51:00	0
2009-04-01	06:52:00	0
2009-04-01	06:53:00	0
2009-04-01	06:54:00	0
2009-04-01	06:55:00	0
2009-04-01	06:56:00	0
2009-04-01	06:57:00	0
2009-04-01	06:58:00	0
2009-04-01	06:59:00	0
2009-04-01	07:00:00	0
2009-04-01	07:01:00	0
2009-04-01	07:02:00	0
2009-04-01	07:03:00	0
2009-04-01	07:04:00	0
2009-04-01	07:05:00	37
2009-04-01	07:06:00	0
2009-04-01	07:07:00	0
2009-04-01	07:08:00	0
2009-04-01	07:09:00	0
2009-04-01	07:10:00	0
2009-04-01	07:11:00	0
2009-04-01	07:12:00	0
2009-04-01	07:13:00	9
2009-04-01	07:14:00	37
2009-04-01	07:15:00	19
2009-04-01	07:16:00	93
2009-04-01	07:17:00	0
2009-04-01	07:18:00	0
2009-04-01	07:19:00	0
2009-04-01	07:20:00	0
2009-04-01	07:21:00	0
2009-04-01	07:22:00	0
2009-04-01	07:23:00	0
2009-04-01	07:24:00	0
2009-04-01	07:25:00	0
2009-04-01	07:26:00	0
2009-04-01	07:27:00	0
2009-04-01	07:28:00	0
2009-04-01	07:29:00	0
2009-04-01	07:30:00	0
2009-04-01	07:31:00	0
2009-04-01	07:32:00	0
2009-04-01	07:33:00	0
2009-04-01	07:34:00	0
2009-04-01	07:35:00	0
2009-04-01	07:36:00	0
2009-04-01	07:37:00	0
2009-04-01	07:38:00	0
2009-04-01	07:39:00	0
2009-04-01	07:40:00	0
2009-04-01	07:41:00	0
2009-04-01	07:42:00	0
2009-04-01	07:43:00	0
2009-04-01	07:44:00	0
2009-04-01	07:45:00	0
2009-04-01	07:46:00	0
2009-04-01	07:47:00	0
2009-04-01	07:48:00	0
2009-04-01	07:49:00	0
2009-04-01	07:50:00	0
2009-04-01	07:51:00	0
2009-04-01	07:52:00	0
2009-04-01	07:53:00	0
2009-04-01	07:54:00	0
2009-04-01	07:55:00	0
2009-04-01	07:56:00	9
2009-04-01	07:57:00	0
2009-04-01	07:58:00	56
2009-04-01	07:59:00	19
2009-04-01	08:00:00	827
2009-04-01	08:01:00	143
2009-04-01	08:02:00	37
2009-04-01	08:03:00	0
2009-04-01	08:04:00	0
2009-04-01	08:05:00	0
2009-04-01	08:06:00	0
2009-04-01	08:07:00	0
2009-04-01	08:08:00	0
2009-04-01	08:09:00	651
2009-04-01	08:10:00	256
2009-04-01	08:11:00	198
2009-04-01	08:12:00	3493
2009-04-01	08:13:00	827
2009-04-01	08:14:00	529
2009-04-01	08:15:00	495
2009-04-01	08:16:00	321
2009-04-01	08:17:00	479
2009-04-01	08:18:00	529
2009-04-01	08:19:00	0
2009-04-01	08:20:00	0
2009-04-01	08:21:00	46
2009-04-01	08:22:00	0
2009-04-01	08:23:00	0
2009-04-01	08:24:00	0
2009-04-01	08:25:00	19
2009-04-01	08:26:00	545
2009-04-01	08:27:00	479
2009-04-01	08:28:00	579
2009-04-01	08:29:00	176
2009-04-01	08:30:00	102
2009-04-01	08:31:00	187
2009-04-01	08:32:00	19
2009-04-01	08:33:00	102
2009-04-01	08:34:00	198
2009-04-01	08:35:00	295
2009-04-01	08:36:00	56
2009-04-01	08:37:00	154
2009-04-01	08:38:00	132
2009-04-01	08:39:00	295
2009-04-01	08:40:00	56
2009-04-01	08:41:00	102
2009-04-01	08:42:00	46
2009-04-01	08:43:00	0
2009-04-01	08:44:00	0
2009-04-01	08:45:00	19
2009-04-01	08:46:00	269
2009-04-01	08:47:00	360
2009-04-01	08:48:00	434
2009-04-01	08:49:00	464
2009-04-01	08:50:00	65
2009-04-01	08:51:00	243
2009-04-01	08:52:00	419
2009-04-01	08:53:00	334
2009-04-01	08:54:00	746
2009-04-01	08:55:00	545
2009-04-01	08:56:00	419
2009-04-01	08:57:00	766
2009-04-01	08:58:00	1210
2009-04-01	08:59:00	670
2009-04-01	09:00:00	512
2009-04-01	09:01:00	512
2009-04-01	09:02:00	269
2009-04-01	09:03:00	282
2009-04-01	09:04:00	9
2009-04-01	09:05:00	0
2009-04-01	09:06:00	9
2009-04-01	09:07:00	9
2009-04-01	09:08:00	28
[truncated: 19,611 more rows]

## Sheet: 4.14.09
Actogram, Copy Raw Data, All Days
Identity:	Blue
Filename:	E:\Active Research Files\meloxicam titre canine\cases\blue\Blue 4.14.09.AWC
Gender:	F
Age:	11
Height:	76.2 cm	30.0 in
Weight:	30.4 kg	67.0 lbs
Start Date:	14-Apr-2009 (Tue)
Start Time:	18:00:00
Interval:	1.00 mins
Date Stamp:	Time Stamp:	Activity Data:	Marker Press:
2009-04-14	00:00:00	0
2009-04-14	00:01:00	0
2009-04-14	00:02:00	0
2009-04-14	00:03:00	0
2009-04-14	00:04:00	0
2009-04-14	00:05:00	0
2009-04-14	00:06:00	0
2009-04-14	00:07:00	0
2009-04-14	00:08:00	0
2009-04-14	00:09:00	0
2009-04-14	00:10:00	0
2009-04-14	00:11:00	0
2009-04-14	00:12:00	0
2009-04-14	00:13:00	0
2009-04-14	00:14:00	0
2009-04-14	00:15:00	0
2009-04-14	00:16:00	0
2009-04-14	00:17:00	0
2009-04-14	00:18:00	0
2009-04-14	00:19:00	0
2009-04-14	00:20:00	0
2009-04-14	00:21:00	0
2009-04-14	00:22:00	0
2009-04-14	00:23:00	0
2009-04-14	00:24:00	0
2009-04-14	00:25:00	0
2009-04-14	00:26:00	0
2009-04-14	00:27:00	0
2009-04-14	00:28:00	0
2009-04-14	00:29:00	0
2009-04-14	00:30:00	0
2009-04-14	00:31:00	0
2009-04-14	00:32:00	0
2009-04-14	00:33:00	0
2009-04-14	00:34:00	0
2009-04-14	00:35:00	0
2009-04-14	00:36:00	0
2009-04-14	00:37:00	0
2009-04-14	00:38:00	0
2009-04-14	00:39:00	0
2009-04-14	00:40:00	0
2009-04-14	00:41:00	0
2009-04-14	00:42:00	0
2009-04-14	00:43:00	0
2009-04-14	00:44:00	0
2009-04-14	00:45:00	0
2009-04-14	00:46:00	0
2009-04-14	00:47:00	0
2009-04-14	00:48:00	0
2009-04-14	00:49:00	0
2009-04-14	00:50:00	0
2009-04-14	00:51:00	0
2009-04-14	00:52:00	0
2009-04-14	00:53:00	0
2009-04-14	00:54:00	0
2009-04-14	00:55:00	0
2009-04-14	00:56:00	0
2009-04-14	00:57:00	0
2009-04-14	00:58:00	0
2009-04-14	00:59:00	0
2009-04-14	01:00:00	0
2009-04-14	01:01:00	0
2009-04-14	01:02:00	0
2009-04-14	01:03:00	0
2009-04-14	01:04:00	0
2009-04-14	01:05:00	0
2009-04-14	01:06:00	0
2009-04-14	01:07:00	0
2009-04-14	01:08:00	0
2009-04-14	01:09:00	0
2009-04-14	01:10:00	0
2009-04-14	01:11:00	0
2009-04-14	01:12:00	0
2009-04-14	01:13:00	0
2009-04-14	01:14:00	0
2009-04-14	01:15:00	0
2009-04-14	01:16:00	0
2009-04-14	01:17:00	0
2009-04-14	01:18:00	0
2009-04-14	01:19:00	0
2009-04-14	01:20:00	0
2009-04-14	01:21:00	0
2009-04-14	01:22:00	0
2009-04-14	01:23:00	0
2009-04-14	01:24:00	0
2009-04-14	01:25:00	0
2009-04-14	01:26:00	0
2009-04-14	01:27:00	0
2009-04-14	01:28:00	0
2009-04-14	01:29:00	0
2009-04-14	01:30:00	0
2009-04-14	01:31:00	0
2009-04-14	01:32:00	0
2009-04-14	01:33:00	0
2009-04-14	01:34:00	0
2009-04-14	01:35:00	0
2009-04-14	01:36:00	0
2009-04-14	01:37:00	0
2009-04-14	01:38:00	0
2009-04-14	01:39:00	0
2009-04-14	01:40:00	0
2009-04-14	01:41:00	0
2009-04-14	01:42:00	0
2009-04-14	01:43:00	0
2009-04-14	01:44:00	0
2009-04-14	01:45:00	0
2009-04-14	01:46:00	0
2009-04-14	01:47:00	0
2009-04-14	01:48:00	0
2009-04-14	01:49:00	0
2009-04-14	01:50:00	0
2009-04-14	01:51:00	0
2009-04-14	01:52:00	0
2009-04-14	01:53:00	0
2009-04-14	01:54:00	0
2009-04-14	01:55:00	0
2009-04-14	01:56:00	0
2009-04-14	01:57:00	0
2009-04-14	01:58:00	0
2009-04-14	01:59:00	0
2009-04-14	02:00:00	0
2009-04-14	02:01:00	0
2009-04-14	02:02:00	0
2009-04-14	02:03:00	0
2009-04-14	02:04:00	0
2009-04-14	02:05:00	0
2009-04-14	02:06:00	0
2009-04-14	02:07:00	0
2009-04-14	02:08:00	0
2009-04-14	02:09:00	0
2009-04-14	02:10:00	0
2009-04-14	02:11:00	0
2009-04-14	02:12:00	0
2009-04-14	02:13:00	0
2009-04-14	02:14:00	0
2009-04-14	02:15:00	0
2009-04-14	02:16:00	0
2009-04-14	02:17:00	0
2009-04-14	02:18:00	0
2009-04-14	02:19:00	0
2009-04-14	02:20:00	0
2009-04-14	02:21:00	0
2009-04-14	02:22:00	0
2009-04-14	02:23:00	0
2009-04-14	02:24:00	0
2009-04-14	02:25:00	0
2009-04-14	02:26:00	0
2009-04-14	02:27:00	0
2009-04-14	02:28:00	0
2009-04-14	02:29:00	0
2009-04-14	02:30:00	0
2009-04-14	02:31:00	0
2009-04-14	02:32:00	0
2009-04-14	02:33:00	0
2009-04-14	02:34:00	0
2009-04-14	02:35:00	0
2009-04-14	02:36:00	0
2009-04-14	02:37:00	0
2009-04-14	02:38:00	0
2009-04-14	02:39:00	0
2009-04-14	02:40:00	0
2009-04-14	02:41:00	0
2009-04-14	02:42:00	0
2009-04-14	02:43:00	0
2009-04-14	02:44:00	0
2009-04-14	02:45:00	0
2009-04-14	02:46:00	0
2009-04-14	02:47:00	0
2009-04-14	02:48:00	0
2009-04-14	02:49:00	0
2009-04-14	02:50:00	0
2009-04-14	02:51:00	0
2009-04-14	02:52:00	0
2009-04-14	02:53:00	0
2009-04-14	02:54:00	0
2009-04-14	02:55:00	0
2009-04-14	02:56:00	0
2009-04-14	02:57:00	0
2009-04-14	02:58:00	0
2009-04-14	02:59:00	0
2009-04-14	03:00:00	0
2009-04-14	03:01:00	0
2009-04-14	03:02:00	0
2009-04-14	03:03:00	0
2009-04-14	03:04:00	0
2009-04-14	03:05:00	0
2009-04-14	03:06:00	0
2009-04-14	03:07:00	0
2009-04-14	03:08:00	0
2009-04-14	03:09:00	0
2009-04-14	03:10:00	0
2009-04-14	03:11:00	0
2009-04-14	03:12:00	0
2009-04-14	03:13:00	0
2009-04-14	03:14:00	0
2009-04-14	03:15:00	0
2009-04-14	03:16:00	0
2009-04-14	03:17:00	0
2009-04-14	03:18:00	0
2009-04-14	03:19:00	0
2009-04-14	03:20:00	0
2009-04-14	03:21:00	0
2009-04-14	03:22:00	0
2009-04-14	03:23:00	0
2009-04-14	03:24:00	0
2009-04-14	03:25:00	0
2009-04-14	03:26:00	0
2009-04-14	03:27:00	0
2009-04-14	03:28:00	0
2009-04-14	03:29:00	0
2009-04-14	03:30:00	0
2009-04-14	03:31:00	0
2009-04-14	03:32:00	0
2009-04-14	03:33:00	0
2009-04-14	03:34:00	0
2009-04-14	03:35:00	0
2009-04-14	03:36:00	0
2009-04-14	03:37:00	0
2009-04-14	03:38:00	0
2009-04-14	03:39:00	0
2009-04-14	03:40:00	0
2009-04-14	03:41:00	0
2009-04-14	03:42:00	0
2009-04-14	03:43:00	0
2009-04-14	03:44:00	0
2009-04-14	03:45:00	0
2009-04-14	03:46:00	0
2009-04-14	03:47:00	0
2009-04-14	03:48:00	0
2009-04-14	03:49:00	0
2009-04-14	03:50:00	0
2009-04-14	03:51:00	0
2009-04-14	03:52:00	0
2009-04-14	03:53:00	0
2009-04-14	03:54:00	0
2009-04-14	03:55:00	0
2009-04-14	03:56:00	0
2009-04-14	03:57:00	0
2009-04-14	03:58:00	0
2009-04-14	03:59:00	0
2009-04-14	04:00:00	0
2009-04-14	04:01:00	0
2009-04-14	04:02:00	0
2009-04-14	04:03:00	0
2009-04-14	04:04:00	0
2009-04-14	04:05:00	0
2009-04-14	04:06:00	0
2009-04-14	04:07:00	0
2009-04-14	04:08:00	0
2009-04-14	04:09:00	0
2009-04-14	04:10:00	0
2009-04-14	04:11:00	0
2009-04-14	04:12:00	0
2009-04-14	04:13:00	0
2009-04-14	04:14:00	0
2009-04-14	04:15:00	0
2009-04-14	04:16:00	0
2009-04-14	04:17:00	0
2009-04-14	04:18:00	0
2009-04-14	04:19:00	0
2009-04-14	04:20:00	0
2009-04-14	04:21:00	0
2009-04-14	04:22:00	0
2009-04-14	04:23:00	0
2009-04-14	04:24:00	0
2009-04-14	04:25:00	0
2009-04-14	04:26:00	0
2009-04-14	04:27:00	0
2009-04-14	04:28:00	0
2009-04-14	04:29:00	0
2009-04-14	04:30:00	0
2009-04-14	04:31:00	0
2009-04-14	04:32:00	0
2009-04-14	04:33:00	0
2009-04-14	04:34:00	0
2009-04-14	04:35:00	0
2009-04-14	04:36:00	0
2009-04-14	04:37:00	0
2009-04-14	04:38:00	0
2009-04-14	04:39:00	0
2009-04-14	04:40:00	0
2009-04-14	04:41:00	0
2009-04-14	04:42:00	0
2009-04-14	04:43:00	0
2009-04-14	04:44:00	0
2009-04-14	04:45:00	0
2009-04-14	04:46:00	0
2009-04-14	04:47:00	0
2009-04-14	04:48:00	0
2009-04-14	04:49:00	0
2009-04-14	04:50:00	0
2009-04-14	04:51:00	0
2009-04-14	04:52:00	0
2009-04-14	04:53:00	0
2009-04-14	04:54:00	0
2009-04-14	04:55:00	0
2009-04-14	04:56:00	0
2009-04-14	04:57:00	0
2009-04-14	04:58:00	0
2009-04-14	04:59:00	0
2009-04-14	05:00:00	0
2009-04-14	05:01:00	0
2009-04-14	05:02:00	0
2009-04-14	05:03:00	0
2009-04-14	05:04:00	0
2009-04-14	05:05:00	0
2009-04-14	05:06:00	0
2009-04-14	05:07:00	0
2009-04-14	05:08:00	0
2009-04-14	05:09:00	0
2009-04-14	05:10:00	0
2009-04-14	05:11:00	0
2009-04-14	05:12:00	0
2009-04-14	05:13:00	0
2009-04-14	05:14:00	0
2009-04-14	05:15:00	0
2009-04-14	05:16:00	0
2009-04-14	05:17:00	0
2009-04-14	05:18:00	0
2009-04-14	05:19:00	0
2009-04-14	05:20:00	0
2009-04-14	05:21:00	0
2009-04-14	05:22:00	0
2009-04-14	05:23:00	0
2009-04-14	05:24:00	0
2009-04-14	05:25:00	0
2009-04-14	05:26:00	0
2009-04-14	05:27:00	0
2009-04-14	05:28:00	0
2009-04-14	05:29:00	0
2009-04-14	05:30:00	0
2009-04-14	05:31:00	0
2009-04-14	05:32:00	0
2009-04-14	05:33:00	0
2009-04-14	05:34:00	0
2009-04-14	05:35:00	0
2009-04-14	05:36:00	0
2009-04-14	05:37:00	0
2009-04-14	05:38:00	0
2009-04-14	05:39:00	0
2009-04-14	05:40:00	0
2009-04-14	05:41:00	0
2009-04-14	05:42:00	0
2009-04-14	05:43:00	0
2009-04-14	05:44:00	0
2009-04-14	05:45:00	0
2009-04-14	05:46:00	0
2009-04-14	05:47:00	0
2009-04-14	05:48:00	0
2009-04-14	05:49:00	0
2009-04-14	05:50:00	0
2009-04-14	05:51:00	0
2009-04-14	05:52:00	0
2009-04-14	05:53:00	0
2009-04-14	05:54:00	0
2009-04-14	05:55:00	0
2009-04-14	05:56:00	0
2009-04-14	05:57:00	0
2009-04-14	05:58:00	0
2009-04-14	05:59:00	0
2009-04-14	06:00:00	0
2009-04-14	06:01:00	0
2009-04-14	06:02:00	0
2009-04-14	06:03:00	0
2009-04-14	06:04:00	0
2009-04-14	06:05:00	0
2009-04-14	06:06:00	0
2009-04-14	06:07:00	0
2009-04-14	06:08:00	0
2009-04-14	06:09:00	0
2009-04-14	06:10:00	0
2009-04-14	06:11:00	0
2009-04-14	06:12:00	0
2009-04-14	06:13:00	0
2009-04-14	06:14:00	0
2009-04-14	06:15:00	0
2009-04-14	06:16:00	0
2009-04-14	06:17:00	0
2009-04-14	06:18:00	0
2009-04-14	06:19:00	0
2009-04-14	06:20:00	0
2009-04-14	06:21:00	0
2009-04-14	06:22:00	0
2009-04-14	06:23:00	0
2009-04-14	06:24:00	0
2009-04-14	06:25:00	0
2009-04-14	06:26:00	0
2009-04-14	06:27:00	0
2009-04-14	06:28:00	0
2009-04-14	06:29:00	0
2009-04-14	06:30:00	0
2009-04-14	06:31:00	0
2009-04-14	06:32:00	0
2009-04-14	06:33:00	0
2009-04-14	06:34:00	0
2009-04-14	06:35:00	0
2009-04-14	06:36:00	0
2009-04-14	06:37:00	0
2009-04-14	06:38:00	0
2009-04-14	06:39:00	0
2009-04-14	06:40:00	0
2009-04-14	06:41:00	0
2009-04-14	06:42:00	0
2009-04-14	06:43:00	0
2009-04-14	06:44:00	0
2009-04-14	06:45:00	0
2009-04-14	06:46:00	0
2009-04-14	06:47:00	0
2009-04-14	06:48:00	0
2009-04-14	06:49:00	0
2009-04-14	06:50:00	0
2009-04-14	06:51:00	0
2009-04-14	06:52:00	0
2009-04-14	06:53:00	0
2009-04-14	06:54:00	0
2009-04-14	06:55:00	0
2009-04-14	06:56:00	0
2009-04-14	06:57:00	0
2009-04-14	06:58:00	0
2009-04-14	06:59:00	0
2009-04-14	07:00:00	0
2009-04-14	07:01:00	0
2009-04-14	07:02:00	0
2009-04-14	07:03:00	0
2009-04-14	07:04:00	0
2009-04-14	07:05:00	0
2009-04-14	07:06:00	0
2009-04-14	07:07:00	0
2009-04-14	07:08:00	0
2009-04-14	07:09:00	0
2009-04-14	07:10:00	0
2009-04-14	07:11:00	0
2009-04-14	07:12:00	0
2009-04-14	07:13:00	0
2009-04-14	07:14:00	0
2009-04-14	07:15:00	0
2009-04-14	07:16:00	0
2009-04-14	07:17:00	0
2009-04-14	07:18:00	0
2009-04-14	07:19:00	0
2009-04-14	07:20:00	0
2009-04-14	07:21:00	0
2009-04-14	07:22:00	0
2009-04-14	07:23:00	0
2009-04-14	07:24:00	0
2009-04-14	07:25:00	0
2009-04-14	07:26:00	0
2009-04-14	07:27:00	0
2009-04-14	07:28:00	0
2009-04-14	07:29:00	0
2009-04-14	07:30:00	0
2009-04-14	07:31:00	0
2009-04-14	07:32:00	0
2009-04-14	07:33:00	0
2009-04-14	07:34:00	0
2009-04-14	07:35:00	0
2009-04-14	07:36:00	0
2009-04-14	07:37:00	0
2009-04-14	07:38:00	0
2009-04-14	07:39:00	0
2009-04-14	07:40:00	0
2009-04-14	07:41:00	0
2009-04-14	07:42:00	0
2009-04-14	07:43:00	0
2009-04-14	07:44:00	0
2009-04-14	07:45:00	0
2009-04-14	07:46:00	0
2009-04-14	07:47:00	0
2009-04-14	07:48:00	0
2009-04-14	07:49:00	0
2009-04-14	07:50:00	0
2009-04-14	07:51:00	0
2009-04-14	07:52:00	0
2009-04-14	07:53:00	0
2009-04-14	07:54:00	0
2009-04-14	07:55:00	0
2009-04-14	07:56:00	0
2009-04-14	07:57:00	0
2009-04-14	07:58:00	0
2009-04-14	07:59:00	0
2009-04-14	08:00:00	0
2009-04-14	08:01:00	0
2009-04-14	08:02:00	0
2009-04-14	08:03:00	0
2009-04-14	08:04:00	0
2009-04-14	08:05:00	0
2009-04-14	08:06:00	0
2009-04-14	08:07:00	0
2009-04-14	08:08:00	0
2009-04-14	08:09:00	0
2009-04-14	08:10:00	0
2009-04-14	08:11:00	0
2009-04-14	08:12:00	0
2009-04-14	08:13:00	0
2009-04-14	08:14:00	0
2009-04-14	08:15:00	0
2009-04-14	08:16:00	0
2009-04-14	08:17:00	0
2009-04-14	08:18:00	0
2009-04-14	08:19:00	0
2009-04-14	08:20:00	0
2009-04-14	08:21:00	0
2009-04-14	08:22:00	0
2009-04-14	08:23:00	0
2009-04-14	08:24:00	0
2009-04-14	08:25:00	0
2009-04-14	08:26:00	0
2009-04-14	08:27:00	0
2009-04-14	08:28:00	0
2009-04-14	08:29:00	0
2009-04-14	08:30:00	0
2009-04-14	08:31:00	0
2009-04-14	08:32:00	0
2009-04-14	08:33:00	0
2009-04-14	08:34:00	0
2009-04-14	08:35:00	0
2009-04-14	08:36:00	0
2009-04-14	08:37:00	0
2009-04-14	08:38:00	0
2009-04-14	08:39:00	0
2009-04-14	08:40:00	0
2009-04-14	08:41:00	0
2009-04-14	08:42:00	0
2009-04-14	08:43:00	0
2009-04-14	08:44:00	0
2009-04-14	08:45:00	0
2009-04-14	08:46:00	0
2009-04-14	08:47:00	0
2009-04-14	08:48:00	0
2009-04-14	08:49:00	0
2009-04-14	08:50:00	0
2009-04-14	08:51:00	0
2009-04-14	08:52:00	0
2009-04-14	08:53:00	0
2009-04-14	08:54:00	0
2009-04-14	08:55:00	0
2009-04-14	08:56:00	0
2009-04-14	08:57:00	0
2009-04-14	08:58:00	0
2009-04-14	08:59:00	0
2009-04-14	09:00:00	0
2009-04-14	09:01:00	0
2009-04-14	09:02:00	0
2009-04-14	09:03:00	0
2009-04-14	09:04:00	0
2009-04-14	09:05:00	0
2009-04-14	09:06:00	0
2009-04-14	09:07:00	0
2009-04-14	09:08:00	0
2009-04-14	09:09:00	0
2009-04-14	09:10:00	0
2009-04-14	09:11:00	0
2009-04-14	09:12:00	0
2009-04-14	09:13:00	0
2009-04-14	09:14:00	0
2009-04-14	09:15:00	0
2009-04-14	09:16:00	0
2009-04-14	09:17:00	0
2009-04-14	09:18:00	0
2009-04-14	09:19:00	0
2009-04-14	09:20:00	0
2009-04-14	09:21:00	0
2009-04-14	09:22:00	0
2009-04-14	09:23:00	0
2009-04-14	09:24:00	0
2009-04-14	09:25:00	0
2009-04-14	09:26:00	0
2009-04-14	09:27:00	0
2009-04-14	09:28:00	0
2009-04-14	09:29:00	0
2009-04-14	09:30:00	0
2009-04-14	09:31:00	0
2009-04-14	09:32:00	0
2009-04-14	09:33:00	0
2009-04-14	09:34:00	0
2009-04-14	09:35:00	0
2009-04-14	09:36:00	0
2009-04-14	09:37:00	0
2009-04-14	09:38:00	0
2009-04-14	09:39:00	0
2009-04-14	09:40:00	0
2009-04-14	09:41:00	0
2009-04-14	09:42:00	0
2009-04-14	09:43:00	0
2009-04-14	09:44:00	0
2009-04-14	09:45:00	0
2009-04-14	09:46:00	0
2009-04-14	09:47:00	0
2009-04-14	09:48:00	0
2009-04-14	09:49:00	0
2009-04-14	09:50:00	0
2009-04-14	09:51:00	0
2009-04-14	09:52:00	0
2009-04-14	09:53:00	0
2009-04-14	09:54:00	0
2009-04-14	09:55:00	0
2009-04-14	09:56:00	0
2009-04-14	09:57:00	0
2009-04-14	09:58:00	0
2009-04-14	09:59:00	0
2009-04-14	10:00:00	0
2009-04-14	10:01:00	0
2009-04-14	10:02:00	0
2009-04-14	10:03:00	0
2009-04-14	10:04:00	0
2009-04-14	10:05:00	0
2009-04-14	10:06:00	0
2009-04-14	10:07:00	0
2009-04-14	10:08:00	0
2009-04-14	10:09:00	0
2009-04-14	10:10:00	0
2009-04-14	10:11:00	0
2009-04-14	10:12:00	0
2009-04-14	10:13:00	0
2009-04-14	10:14:00	0
2009-04-14	10:15:00	0
2009-04-14	10:16:00	0
2009-04-14	10:17:00	0
2009-04-14	10:18:00	0
2009-04-14	10:19:00	0
2009-04-14	10:20:00	0
2009-04-14	10:21:00	0
2009-04-14	10:22:00	0
2009-04-14	10:23:00	0
2009-04-14	10:24:00	0
2009-04-14	10:25:00	0
2009-04-14	10:26:00	0
2009-04-14	10:27:00	0
2009-04-14	10:28:00	0
2009-04-14	10:29:00	0
2009-04-14	10:30:00	0
2009-04-14	10:31:00	0
2009-04-14	10:32:00	0
2009-04-14	10:33:00	0
2009-04-14	10:34:00	0
2009-04-14	10:35:00	0
2009-04-14	10:36:00	0
2009-04-14	10:37:00	0
2009-04-14	10:38:00	0
2009-04-14	10:39:00	0
2009-04-14	10:40:00	0
2009-04-14	10:41:00	0
2009-04-14	10:42:00	0
2009-04-14	10:43:00	0
2009-04-14	10:44:00	0
2009-04-14	10:45:00	0
2009-04-14	10:46:00	0
2009-04-14	10:47:00	0
2009-04-14	10:48:00	0
2009-04-14	10:49:00	0
2009-04-14	10:50:00	0
2009-04-14	10:51:00	0
2009-04-14	10:52:00	0
2009-04-14	10:53:00	0
2009-04-14	10:54:00	0
2009-04-14	10:55:00	0
2009-04-14	10:56:00	0
2009-04-14	10:57:00	0
2009-04-14	10:58:00	0
2009-04-14	10:59:00	0
2009-04-14	11:00:00	0
2009-04-14	11:01:00	0
2009-04-14	11:02:00	0
2009-04-14	11:03:00	0
2009-04-14	11:04:00	0
2009-04-14	11:05:00	0
2009-04-14	11:06:00	0
2009-04-14	11:07:00	0
2009-04-14	11:08:00	0
2009-04-14	11:09:00	0
2009-04-14	11:10:00	0
2009-04-14	11:11:00	0
2009-04-14	11:12:00	0
2009-04-14	11:13:00	0
2009-04-14	11:14:00	0
2009-04-14	11:15:00	0
2009-04-14	11:16:00	0
2009-04-14	11:17:00	0
2009-04-14	11:18:00	0
2009-04-14	11:19:00	0
2009-04-14	11:20:00	0
2009-04-14	11:21:00	0
2009-04-14	11:22:00	0
2009-04-14	11:23:00	0
2009-04-14	11:24:00	0
2009-04-14	11:25:00	0
2009-04-14	11:26:00	0
2009-04-14	11:27:00	0
2009-04-14	11:28:00	0
2009-04-14	11:29:00	0
2009-04-14	11:30:00	0
2009-04-14	11:31:00	0
2009-04-14	11:32:00	0
2009-04-14	11:33:00	0
2009-04-14	11:34:00	0
2009-04-14	11:35:00	0
2009-04-14	11:36:00	0
2009-04-14	11:37:00	0
2009-04-14	11:38:00	0
2009-04-14	11:39:00	0
2009-04-14	11:40:00	0
2009-04-14	11:41:00	0
2009-04-14	11:42:00	0
2009-04-14	11:43:00	0
2009-04-14	11:44:00	0
2009-04-14	11:45:00	0
2009-04-14	11:46:00	0
2009-04-14	11:47:00	0
2009-04-14	11:48:00	0
2009-04-14	11:49:00	0
2009-04-14	11:50:00	0
2009-04-14	11:51:00	0
2009-04-14	11:52:00	0
2009-04-14	11:53:00	0
2009-04-14	11:54:00	0
2009-04-14	11:55:00	0
2009-04-14	11:56:00	0
2009-04-14	11:57:00	0
2009-04-14	11:58:00	0
2009-04-14	11:59:00	0
2009-04-14	12:00:00	0
2009-04-14	12:01:00	0
2009-04-14	12:02:00	0
2009-04-14	12:03:00	0
2009-04-14	12:04:00	0
2009-04-14	12:05:00	0
2009-04-14	12:06:00	0
2009-04-14	12:07:00	0
2009-04-14	12:08:00	0
2009-04-14	12:09:00	0
2009-04-14	12:10:00	0
2009-04-14	12:11:00	0
2009-04-14	12:12:00	0
2009-04-14	12:13:00	0
2009-04-14	12:14:00	0
2009-04-14	12:15:00	0
2009-04-14	12:16:00	0
2009-04-14	12:17:00	0
2009-04-14	12:18:00	0
2009-04-14	12:19:00	0
2009-04-14	12:20:00	0
2009-04-14	12:21:00	0
2009-04-14	12:22:00	0
2009-04-14	12:23:00	0
2009-04-14	12:24:00	0
2009-04-14	12:25:00	0
2009-04-14	12:26:00	0
2009-04-14	12:27:00	0
2009-04-14	12:28:00	0
2009-04-14	12:29:00	0
2009-04-14	12:30:00	0
2009-04-14	12:31:00	0
2009-04-14	12:32:00	0
2009-04-14	12:33:00	0
2009-04-14	12:34:00	0
2009-04-14	12:35:00	0
2009-04-14	12:36:00	0
2009-04-14	12:37:00	0
2009-04-14	12:38:00	0
2009-04-14	12:39:00	0
2009-04-14	12:40:00	0
2009-04-14	12:41:00	0
2009-04-14	12:42:00	0
2009-04-14	12:43:00	0
2009-04-14	12:44:00	0
2009-04-14	12:45:00	0
2009-04-14	12:46:00	0
2009-04-14	12:47:00	0
2009-04-14	12:48:00	0
2009-04-14	12:49:00	0
2009-04-14	12:50:00	0
2009-04-14	12:51:00	0
2009-04-14	12:52:00	0
2009-04-14	12:53:00	0
2009-04-14	12:54:00	0
2009-04-14	12:55:00	0
2009-04-14	12:56:00	0
2009-04-14	12:57:00	0
2009-04-14	12:58:00	0
2009-04-14	12:59:00	0
2009-04-14	13:00:00	0
2009-04-14	13:01:00	0
2009-04-14	13:02:00	0
2009-04-14	13:03:00	0
2009-04-14	13:04:00	0
2009-04-14	13:05:00	0
2009-04-14	13:06:00	0
2009-04-14	13:07:00	0
2009-04-14	13:08:00	0
2009-04-14	13:09:00	0
2009-04-14	13:10:00	0
2009-04-14	13:11:00	0
2009-04-14	13:12:00	0
2009-04-14	13:13:00	0
2009-04-14	13:14:00	0
2009-04-14	13:15:00	0
2009-04-14	13:16:00	0
2009-04-14	13:17:00	0
2009-04-14	13:18:00	0
2009-04-14	13:19:00	0
2009-04-14	13:20:00	0
2009-04-14	13:21:00	0
2009-04-14	13:22:00	0
2009-04-14	13:23:00	0
2009-04-14	13:24:00	0
2009-04-14	13:25:00	0
2009-04-14	13:26:00	0
2009-04-14	13:27:00	0
2009-04-14	13:28:00	0
2009-04-14	13:29:00	0
2009-04-14	13:30:00	0
2009-04-14	13:31:00	0
2009-04-14	13:32:00	0
2009-04-14	13:33:00	0
2009-04-14	13:34:00	0
2009-04-14	13:35:00	0
2009-04-14	13:36:00	0
2009-04-14	13:37:00	0
2009-04-14	13:38:00	0
2009-04-14	13:39:00	0
2009-04-14	13:40:00	0
2009-04-14	13:41:00	0
2009-04-14	13:42:00	0
2009-04-14	13:43:00	0
2009-04-14	13:44:00	0
2009-04-14	13:45:00	0
2009-04-14	13:46:00	0
2009-04-14	13:47:00	0
2009-04-14	13:48:00	0
2009-04-14	13:49:00	0
2009-04-14	13:50:00	0
2009-04-14	13:51:00	0
2009-04-14	13:52:00	0
2009-04-14	13:53:00	0
2009-04-14	13:54:00	0
2009-04-14	13:55:00	0
2009-04-14	13:56:00	0
2009-04-14	13:57:00	0
2009-04-14	13:58:00	0
2009-04-14	13:59:00	0
2009-04-14	14:00:00	0
2009-04-14	14:01:00	0
2009-04-14	14:02:00	0
2009-04-14	14:03:00	0
2009-04-14	14:04:00	0
2009-04-14	14:05:00	0
2009-04-14	14:06:00	0
2009-04-14	14:07:00	0
2009-04-14	14:08:00	0
2009-04-14	14:09:00	0
2009-04-14	14:10:00	0
2009-04-14	14:11:00	0
2009-04-14	14:12:00	0
2009-04-14	14:13:00	0
2009-04-14	14:14:00	0
2009-04-14	14:15:00	0
2009-04-14	14:16:00	0
2009-04-14	14:17:00	0
2009-04-14	14:18:00	0
2009-04-14	14:19:00	0
2009-04-14	14:20:00	0
2009-04-14	14:21:00	0
2009-04-14	14:22:00	0
2009-04-14	14:23:00	0
2009-04-14	14:24:00	0
2009-04-14	14:25:00	0
2009-04-14	14:26:00	0
2009-04-14	14:27:00	0
2009-04-14	14:28:00	0
2009-04-14	14:29:00	0
2009-04-14	14:30:00	0
2009-04-14	14:31:00	0
2009-04-14	14:32:00	0
2009-04-14	14:33:00	0
2009-04-14	14:34:00	0
2009-04-14	14:35:00	0
2009-04-14	14:36:00	0
2009-04-14	14:37:00	0
2009-04-14	14:38:00	0
2009-04-14	14:39:00	0
2009-04-14	14:40:00	0
2009-04-14	14:41:00	0
2009-04-14	14:42:00	0
2009-04-14	14:43:00	0
2009-04-14	14:44:00	0
2009-04-14	14:45:00	0
2009-04-14	14:46:00	0
2009-04-14	14:47:00	0
2009-04-14	14:48:00	0
2009-04-14	14:49:00	0
2009-04-14	14:50:00	0
2009-04-14	14:51:00	0
2009-04-14	14:52:00	0
2009-04-14	14:53:00	0
2009-04-14	14:54:00	0
2009-04-14	14:55:00	0
2009-04-14	14:56:00	0
2009-04-14	14:57:00	0
2009-04-14	14:58:00	0
2009-04-14	14:59:00	0
2009-04-14	15:00:00	0
2009-04-14	15:01:00	0
2009-04-14	15:02:00	0
2009-04-14	15:03:00	0
2009-04-14	15:04:00	0
2009-04-14	15:05:00	0
2009-04-14	15:06:00	0
2009-04-14	15:07:00	0
2009-04-14	15:08:00	0
2009-04-14	15:09:00	0
2009-04-14	15:10:00	0
2009-04-14	15:11:00	0
2009-04-14	15:12:00	0
2009-04-14	15:13:00	0
2009-04-14	15:14:00	0
2009-04-14	15:15:00	0
2009-04-14	15:16:00	0
2009-04-14	15:17:00	0
2009-04-14	15:18:00	0
2009-04-14	15:19:00	0
2009-04-14	15:20:00	0
2009-04-14	15:21:00	0
2009-04-14	15:22:00	0
2009-04-14	15:23:00	0
2009-04-14	15:24:00	0
2009-04-14	15:25:00	0
2009-04-14	15:26:00	0
2009-04-14	15:27:00	0
2009-04-14	15:28:00	0
2009-04-14	15:29:00	0
2009-04-14	15:30:00	0
2009-04-14	15:31:00	0
2009-04-14	15:32:00	0
2009-04-14	15:33:00	0
2009-04-14	15:34:00	0
2009-04-14	15:35:00	0
2009-04-14	15:36:00	0
2009-04-14	15:37:00	0
2009-04-14	15:38:00	0
2009-04-14	15:39:00	0
2009-04-14	15:40:00	0
2009-04-14	15:41:00	0
2009-04-14	15:42:00	0
2009-04-14	15:43:00	0
2009-04-14	15:44:00	0
2009-04-14	15:45:00	0
2009-04-14	15:46:00	0
2009-04-14	15:47:00	0
2009-04-14	15:48:00	0
2009-04-14	15:49:00	0
2009-04-14	15:50:00	0
2009-04-14	15:51:00	0
2009-04-14	15:52:00	0
2009-04-14	15:53:00	0
2009-04-14	15:54:00	0
2009-04-14	15:55:00	0
2009-04-14	15:56:00	0
2009-04-14	15:57:00	0
2009-04-14	15:58:00	0
2009-04-14	15:59:00	0
2009-04-14	16:00:00	0
2009-04-14	16:01:00	0
2009-04-14	16:02:00	0
2009-04-14	16:03:00	0
2009-04-14	16:04:00	0
2009-04-14	16:05:00	0
2009-04-14	16:06:00	0
2009-04-14	16:07:00	0
2009-04-14	16:08:00	0
2009-04-14	16:09:00	0
2009-04-14	16:10:00	0
2009-04-14	16:11:00	0
2009-04-14	16:12:00	0
2009-04-14	16:13:00	0
2009-04-14	16:14:00	0
2009-04-14	16:15:00	0
2009-04-14	16:16:00	0
2009-04-14	16:17:00	0
2009-04-14	16:18:00	0
2009-04-14	16:19:00	0
2009-04-14	16:20:00	0
2009-04-14	16:21:00	0
2009-04-14	16:22:00	0
2009-04-14	16:23:00	0
2009-04-14	16:24:00	0
2009-04-14	16:25:00	0
2009-04-14	16:26:00	0
2009-04-14	16:27:00	0
2009-04-14	16:28:00	0
2009-04-14	16:29:00	0
2009-04-14	16:30:00	0
2009-04-14	16:31:00	0
2009-04-14	16:32:00	0
2009-04-14	16:33:00	0
2009-04-14	16:34:00	0
2009-04-14	16:35:00	0
2009-04-14	16:36:00	0
2009-04-14	16:37:00	0
2009-04-14	16:38:00	0
2009-04-14	16:39:00	0
2009-04-14	16:40:00	0
2009-04-14	16:41:00	0
2009-04-14	16:42:00	0
2009-04-14	16:43:00	0
2009-04-14	16:44:00	0
2009-04-14	16:45:00	0
2009-04-14	16:46:00	0
2009-04-14	16:47:00	0
2009-04-14	16:48:00	0
2009-04-14	16:49:00	0
2009-04-14	16:50:00	0
2009-04-14	16:51:00	0
2009-04-14	16:52:00	0
2009-04-14	16:53:00	0
2009-04-14	16:54:00	0
2009-04-14	16:55:00	0
2009-04-14	16:56:00	0
2009-04-14	16:57:00	0
2009-04-14	16:58:00	0
2009-04-14	16:59:00	0
2009-04-14	17:00:00	0
2009-04-14	17:01:00	0
2009-04-14	17:02:00	0
2009-04-14	17:03:00	0
2009-04-14	17:04:00	0
2009-04-14	17:05:00	0
2009-04-14	17:06:00	0
2009-04-14	17:07:00	0
2009-04-14	17:08:00	0
2009-04-14	17:09:00	0
2009-04-14	17:10:00	0
2009-04-14	17:11:00	0
2009-04-14	17:12:00	0
2009-04-14	17:13:00	0
2009-04-14	17:14:00	0
2009-04-14	17:15:00	0
2009-04-14	17:16:00	0
2009-04-14	17:17:00	0
2009-04-14	17:18:00	0
2009-04-14	17:19:00	0
2009-04-14	17:20:00	0
2009-04-14	17:21:00	0
2009-04-14	17:22:00	0
2009-04-14	17:23:00	0
2009-04-14	17:24:00	0
2009-04-14	17:25:00	0
2009-04-14	17:26:00	0
2009-04-14	17:27:00	0
2009-04-14	17:28:00	0
2009-04-14	17:29:00	0
2009-04-14	17:30:00	0
2009-04-14	17:31:00	0
2009-04-14	17:32:00	0
2009-04-14	17:33:00	0
2009-04-14	17:34:00	0
2009-04-14	17:35:00	0
2009-04-14	17:36:00	0
2009-04-14	17:37:00	0
2009-04-14	17:38:00	0
2009-04-14	17:39:00	0
2009-04-14	17:40:00	0
2009-04-14	17:41:00	0
2009-04-14	17:42:00	0
2009-04-14	17:43:00	0
2009-04-14	17:44:00	0
2009-04-14	17:45:00	0
2009-04-14	17:46:00	0
2009-04-14	17:47:00	0
2009-04-14	17:48:00	0
2009-04-14	17:49:00	0
2009-04-14	17:50:00	0
2009-04-14	17:51:00	0
2009-04-14	17:52:00	0
2009-04-14	17:53:00	0
2009-04-14	17:54:00	0
2009-04-14	17:55:00	0
2009-04-14	17:56:00	0
2009-04-14	17:57:00	0
2009-04-14	17:58:00	0
2009-04-14	17:59:00	0
2009-04-14	18:00:00	28
2009-04-14	18:01:00	0
2009-04-14	18:02:00	0
2009-04-14	18:03:00	28
2009-04-14	18:04:00	0
2009-04-14	18:05:00	19
2009-04-14	18:06:00	269
2009-04-14	18:07:00	562
2009-04-14	18:08:00	670
2009-04-14	18:09:00	562
2009-04-14	18:10:00	334
2009-04-14	18:11:00	915
2009-04-14	18:12:00	595
2009-04-14	18:13:00	375
2009-04-14	18:14:00	1666
2009-04-14	18:15:00	419
2009-04-14	18:16:00	1106
2009-04-14	18:17:00	670
2009-04-14	18:18:00	651
2009-04-14	18:19:00	375
2009-04-14	18:20:00	37
2009-04-14	18:21:00	529
2009-04-14	18:22:00	375
2009-04-14	18:23:00	0
2009-04-14	18:24:00	37
2009-04-14	18:25:00	360
2009-04-14	18:26:00	198
2009-04-14	18:27:00	360
2009-04-14	18:28:00	9
2009-04-14	18:29:00	375
2009-04-14	18:30:00	74
2009-04-14	18:31:00	0
2009-04-14	18:32:00	221
2009-04-14	18:33:00	37
2009-04-14	18:34:00	37
2009-04-14	18:35:00	9
2009-04-14	18:36:00	46
2009-04-14	18:37:00	37
2009-04-14	18:38:00	0
2009-04-14	18:39:00	0
2009-04-14	18:40:00	0
2009-04-14	18:41:00	0
2009-04-14	18:42:00	0
2009-04-14	18:43:00	0
2009-04-14	18:44:00	0
2009-04-14	18:45:00	0
2009-04-14	18:46:00	0
2009-04-14	18:47:00	0
2009-04-14	18:48:00	0
2009-04-14	18:49:00	0
2009-04-14	18:50:00	0
2009-04-14	18:51:00	9
2009-04-14	18:52:00	0
2009-04-14	18:53:00	46
2009-04-14	18:54:00	9
2009-04-14	18:55:00	9
2009-04-14	18:56:00	37
2009-04-14	18:57:00	19
2009-04-14	18:58:00	28
2009-04-14	18:59:00	9
2009-04-14	19:00:00	19
2009-04-14	19:01:00	65
2009-04-14	19:02:00	9
2009-04-14	19:03:00	19
2009-04-14	19:04:00	19
2009-04-14	19:05:00	0
2009-04-14	19:06:00	0
2009-04-14	19:07:00	0
2009-04-14	19:08:00	46
2009-04-14	19:09:00	0
2009-04-14	19:10:00	0
2009-04-14	19:11:00	0
2009-04-14	19:12:00	0
2009-04-14	19:13:00	0
2009-04-14	19:14:00	0
2009-04-14	19:15:00	0
2009-04-14	19:16:00	19
2009-04-14	19:17:00	0
2009-04-14	19:18:00	46
2009-04-14	19:19:00	0
2009-04-14	19:20:00	0
2009-04-14	19:21:00	0
2009-04-14	19:22:00	0
2009-04-14	19:23:00	0
2009-04-14	19:24:00	0
2009-04-14	19:25:00	0
2009-04-14	19:26:00	0
2009-04-14	19:27:00	0
2009-04-14	19:28:00	37
2009-04-14	19:29:00	0
2009-04-14	19:30:00	0
2009-04-14	19:31:00	0
2009-04-14	19:32:00	0
2009-04-14	19:33:00	0
2009-04-14	19:34:00	0
2009-04-14	19:35:00	0
2009-04-14	19:36:00	0
2009-04-14	19:37:00	0
2009-04-14	19:38:00	19
2009-04-14	19:39:00	0
2009-04-14	19:40:00	0
2009-04-14	19:41:00	0
2009-04-14	19:42:00	0
2009-04-14	19:43:00	0
2009-04-14	19:44:00	28
2009-04-14	19:45:00	9
2009-04-14	19:46:00	0
2009-04-14	19:47:00	0
2009-04-14	19:48:00	0
2009-04-14	19:49:00	0
2009-04-14	19:50:00	0
2009-04-14	19:51:00	65
2009-04-14	19:52:00	56
2009-04-14	19:53:00	121
2009-04-14	19:54:00	0
2009-04-14	19:55:00	83
2009-04-14	19:56:00	321
2009-04-14	19:57:00	19
2009-04-14	19:58:00	0
2009-04-14	19:59:00	0
2009-04-14	20:00:00	0
2009-04-14	20:01:00	0
2009-04-14	20:02:00	28
2009-04-14	20:03:00	0
2009-04-14	20:04:00	0
2009-04-14	20:05:00	0
2009-04-14	20:06:00	0
2009-04-14	20:07:00	187
2009-04-14	20:08:00	93
2009-04-14	20:09:00	269
2009-04-14	20:10:00	0
2009-04-14	20:11:00	37
2009-04-14	20:12:00	187
2009-04-14	20:13:00	0
2009-04-14	20:14:00	19
2009-04-14	20:15:00	9
2009-04-14	20:16:00	28
2009-04-14	20:17:00	0
2009-04-14	20:18:00	9
2009-04-14	20:19:00	65
2009-04-14	20:20:00	0
2009-04-14	20:21:00	0
2009-04-14	20:22:00	0
2009-04-14	20:23:00	0
2009-04-14	20:24:00	0
2009-04-14	20:25:00	0
2009-04-14	20:26:00	0
2009-04-14	20:27:00	0
2009-04-14	20:28:00	0
2009-04-14	20:29:00	111
2009-04-14	20:30:00	132
2009-04-14	20:31:00	19
2009-04-14	20:32:00	295
2009-04-14	20:33:00	19
2009-04-14	20:34:00	0
2009-04-14	20:35:00	19
2009-04-14	20:36:00	19
2009-04-14	20:37:00	28
2009-04-14	20:38:00	9
2009-04-14	20:39:00	9
2009-04-14	20:40:00	0
2009-04-14	20:41:00	9
2009-04-14	20:42:00	0
2009-04-14	20:43:00	198
2009-04-14	20:44:00	83
2009-04-14	20:45:00	725
2009-04-14	20:46:00	19
2009-04-14	20:47:00	28
2009-04-14	20:48:00	232
2009-04-14	20:49:00	93
2009-04-14	20:50:00	334
2009-04-14	20:51:00	176
2009-04-14	20:52:00	19
2009-04-14	20:53:00	121
2009-04-14	20:54:00	37
2009-04-14	20:55:00	46
2009-04-14	20:56:00	37
2009-04-14	20:57:00	121
2009-04-14	20:58:00	56
2009-04-14	20:59:00	404
2009-04-14	21:00:00	419
2009-04-14	21:01:00	256
2009-04-14	21:02:00	154
2009-04-14	21:03:00	221
2009-04-14	21:04:00	9
2009-04-14	21:05:00	0
2009-04-14	21:06:00	37
2009-04-14	21:07:00	0
2009-04-14	21:08:00	0
2009-04-14	21:09:00	0
2009-04-14	21:10:00	0
2009-04-14	21:11:00	0
2009-04-14	21:12:00	9
2009-04-14	21:13:00	19
2009-04-14	21:14:00	37
2009-04-14	21:15:00	9
2009-04-14	21:16:00	9
2009-04-14	21:17:00	28
2009-04-14	21:18:00	0
2009-04-14	21:19:00	0
2009-04-14	21:20:00	0
2009-04-14	21:21:00	37
2009-04-14	21:22:00	0
2009-04-14	21:23:00	37
2009-04-14	21:24:00	0
2009-04-14	21:25:00	360
2009-04-14	21:26:00	176
2009-04-14	21:27:00	347
2009-04-14	21:28:00	187
2009-04-14	21:29:00	102
2009-04-14	21:30:00	479
2009-04-14	21:31:00	360
2009-04-14	21:32:00	688
2009-04-14	21:33:00	308
2009-04-14	21:34:00	334
2009-04-14	21:35:00	1918
2009-04-14	21:36:00	1632
2009-04-14	21:37:00	915
2009-04-14	21:38:00	1158
2009-04-14	21:39:00	1184
2009-04-14	21:40:00	1184
2009-04-14	21:41:00	1106
2009-04-14	21:42:00	959
2009-04-14	21:43:00	937
2009-04-14	21:44:00	915
2009-04-14	21:45:00	937
2009-04-14	21:46:00	892
2009-04-14	21:47:00	1007
2009-04-14	21:48:00	1106
2009-04-14	21:49:00	1007
2009-04-14	21:50:00	1265
2009-04-14	21:51:00	1237
2009-04-14	21:52:00	1599
2009-04-14	21:53:00	1534
2009-04-14	21:54:00	1080
2009-04-14	21:55:00	545
2009-04-14	21:56:00	1158
2009-04-14	21:57:00	464
2009-04-14	21:58:00	308
2009-04-14	21:59:00	670
2009-04-14	22:00:00	375
2009-04-14	22:01:00	308
2009-04-14	22:02:00	93
2009-04-14	22:03:00	198
2009-04-14	22:04:00	295
2009-04-14	22:05:00	111
2009-04-14	22:06:00	308
2009-04-14	22:07:00	495
2009-04-14	22:08:00	65
2009-04-14	22:09:00	165
2009-04-14	22:10:00	807
2009-04-14	22:11:00	321
2009-04-14	22:12:00	46
2009-04-14	22:13:00	37
2009-04-14	22:14:00	419
2009-04-14	22:15:00	375
2009-04-14	22:16:00	269
2009-04-14	22:17:00	269
2009-04-14	22:18:00	870
2009-04-14	22:19:00	892
2009-04-14	22:20:00	915
2009-04-14	22:21:00	545
2009-04-14	22:22:00	614
2009-04-14	22:23:00	111
2009-04-14	22:24:00	321
2009-04-14	22:25:00	614
2009-04-14	22:26:00	221
2009-04-14	22:27:00	688
2009-04-14	22:28:00	766
2009-04-14	22:29:00	707
2009-04-14	22:30:00	595
2009-04-14	22:31:00	915
2009-04-14	22:32:00	983
2009-04-14	22:33:00	269
2009-04-14	22:34:00	434
2009-04-14	22:35:00	614
2009-04-14	22:36:00	221
2009-04-14	22:37:00	529
2009-04-14	22:38:00	19
2009-04-14	22:39:00	0
2009-04-14	22:40:00	0
2009-04-14	22:41:00	0
2009-04-14	22:42:00	28
2009-04-14	22:43:00	282
2009-04-14	22:44:00	0
2009-04-14	22:45:00	0
2009-04-14	22:46:00	0
2009-04-14	22:47:00	0
2009-04-14	22:48:00	0
2009-04-14	22:49:00	56
2009-04-14	22:50:00	28
2009-04-14	22:51:00	187
2009-04-14	22:52:00	65
2009-04-14	22:53:00	0
2009-04-14	22:54:00	0
2009-04-14	22:55:00	0
2009-04-14	22:56:00	0
2009-04-14	22:57:00	0
2009-04-14	22:58:00	0
2009-04-14	22:59:00	0
2009-04-14	23:00:00	0
2009-04-14	23:01:00	0
2009-04-14	23:02:00	0
2009-04-14	23:03:00	0
2009-04-14	23:04:00	0
2009-04-14	23:05:00	0
2009-04-14	23:06:00	0
2009-04-14	23:07:00	0
2009-04-14	23:08:00	0
2009-04-14	23:09:00	0
2009-04-14	23:10:00	0
2009-04-14	23:11:00	0
2009-04-14	23:12:00	0
2009-04-14	23:13:00	56
2009-04-14	23:14:00	121
2009-04-14	23:15:00	0
2009-04-14	23:16:00	0
2009-04-14	23:17:00	0
2009-04-14	23:18:00	0
2009-04-14	23:19:00	0
2009-04-14	23:20:00	56
2009-04-14	23:21:00	0
2009-04-14	23:22:00	0
2009-04-14	23:23:00	0
2009-04-14	23:24:00	0
2009-04-14	23:25:00	0
2009-04-14	23:26:00	0
2009-04-14	23:27:00	0
2009-04-14	23:28:00	0
2009-04-14	23:29:00	0
2009-04-14	23:30:00	0
2009-04-14	23:31:00	0
2009-04-14	23:32:00	0
2009-04-14	23:33:00	0
2009-04-14	23:34:00	0
2009-04-14	23:35:00	9
2009-04-14	23:36:00	0
2009-04-14	23:37:00	0
2009-04-14	23:38:00	0
2009-04-14	23:39:00	0
2009-04-14	23:40:00	0
2009-04-14	23:41:00	0
2009-04-14	23:42:00	0
2009-04-14	23:43:00	0
2009-04-14	23:44:00	0
2009-04-14	23:45:00	0
2009-04-14	23:46:00	0
2009-04-14	23:47:00	19
2009-04-14	23:48:00	0
2009-04-14	23:49:00	37
2009-04-14	23:50:00	28
2009-04-14	23:51:00	243
2009-04-14	23:52:00	56
2009-04-14	23:53:00	0
2009-04-14	23:54:00	0
2009-04-14	23:55:00	0
2009-04-14	23:56:00	0
2009-04-14	23:57:00	0
2009-04-14	23:58:00	0
2009-04-14	23:59:00	0
2009-04-15	00:00:00	0
2009-04-15	00:01:00	0
2009-04-15	00:02:00	0
2009-04-15	00:03:00	0
2009-04-15	00:04:00	0
2009-04-15	00:05:00	0
2009-04-15	00:06:00	0
2009-04-15	00:07:00	0
2009-04-15	00:08:00	37
2009-04-15	00:09:00	0
2009-04-15	00:10:00	0
2009-04-15	00:11:00	121
2009-04-15	00:12:00	121
2009-04-15	00:13:00	19
2009-04-15	00:14:00	0
2009-04-15	00:15:00	0
2009-04-15	00:16:00	0
2009-04-15	00:17:00	0
2009-04-15	00:18:00	0
2009-04-15	00:19:00	0
2009-04-15	00:20:00	9
2009-04-15	00:21:00	0
2009-04-15	00:22:00	0
2009-04-15	00:23:00	0
2009-04-15	00:24:00	0
2009-04-15	00:25:00	0
2009-04-15	00:26:00	0
2009-04-15	00:27:00	93
2009-04-15	00:28:00	56
2009-04-15	00:29:00	0
2009-04-15	00:30:00	0
2009-04-15	00:31:00	9
2009-04-15	00:32:00	65
2009-04-15	00:33:00	19
2009-04-15	00:34:00	0
2009-04-15	00:35:00	0
2009-04-15	00:36:00	19
2009-04-15	00:37:00	0
2009-04-15	00:38:00	0
2009-04-15	00:39:00	0
2009-04-15	00:40:00	0
2009-04-15	00:41:00	0
2009-04-15	00:42:00	0
2009-04-15	00:43:00	0
2009-04-15	00:44:00	0
2009-04-15	00:45:00	0
2009-04-15	00:46:00	0
2009-04-15	00:47:00	0
2009-04-15	00:48:00	0
2009-04-15	00:49:00	0
2009-04-15	00:50:00	0
2009-04-15	00:51:00	0
2009-04-15	00:52:00	0
2009-04-15	00:53:00	0
2009-04-15	00:54:00	0
2009-04-15	00:55:00	0
2009-04-15	00:56:00	19
2009-04-15	00:57:00	0
2009-04-15	00:58:00	0
2009-04-15	00:59:00	0
2009-04-15	01:00:00	19
2009-04-15	01:01:00	0
2009-04-15	01:02:00	0
2009-04-15	01:03:00	0
2009-04-15	01:04:00	0
2009-04-15	01:05:00	0
2009-04-15	01:06:00	0
2009-04-15	01:07:00	0
2009-04-15	01:08:00	0
2009-04-15	01:09:00	0
2009-04-15	01:10:00	0
2009-04-15	01:11:00	0
2009-04-15	01:12:00	0
2009-04-15	01:13:00	0
2009-04-15	01:14:00	0
2009-04-15	01:15:00	0
2009-04-15	01:16:00	0
2009-04-15	01:17:00	0
2009-04-15	01:18:00	0
2009-04-15	01:19:00	0
2009-04-15	01:20:00	0
2009-04-15	01:21:00	0
2009-04-15	01:22:00	0
2009-04-15	01:23:00	0
2009-04-15	01:24:00	0
2009-04-15	01:25:00	0
2009-04-15	01:26:00	0
2009-04-15	01:27:00	0
2009-04-15	01:28:00	0
2009-04-15	01:29:00	0
2009-04-15	01:30:00	0
2009-04-15	01:31:00	0
2009-04-15	01:32:00	0
2009-04-15	01:33:00	0
2009-04-15	01:34:00	0
2009-04-15	01:35:00	0
2009-04-15	01:36:00	0
2009-04-15	01:37:00	0
2009-04-15	01:38:00	0
2009-04-15	01:39:00	0
2009-04-15	01:40:00	0
2009-04-15	01:41:00	0
2009-04-15	01:42:00	0
2009-04-15	01:43:00	0
2009-04-15	01:44:00	0
2009-04-15	01:45:00	0
2009-04-15	01:46:00	0
2009-04-15	01:47:00	0
2009-04-15	01:48:00	0
2009-04-15	01:49:00	0
2009-04-15	01:50:00	0
2009-04-15	01:51:00	9
2009-04-15	01:52:00	0
2009-04-15	01:53:00	65
2009-04-15	01:54:00	93
2009-04-15	01:55:00	19
2009-04-15	01:56:00	0
2009-04-15	01:57:00	0
2009-04-15	01:58:00	0
2009-04-15	01:59:00	0
2009-04-15	02:00:00	0
2009-04-15	02:01:00	0
2009-04-15	02:02:00	0
2009-04-15	02:03:00	0
2009-04-15	02:04:00	0
2009-04-15	02:05:00	0
2009-04-15	02:06:00	0
2009-04-15	02:07:00	0
2009-04-15	02:08:00	0
2009-04-15	02:09:00	0
2009-04-15	02:10:00	0
2009-04-15	02:11:00	0
2009-04-15	02:12:00	0
2009-04-15	02:13:00	0
2009-04-15	02:14:00	19
2009-04-15	02:15:00	28
2009-04-15	02:16:00	9
2009-04-15	02:17:00	0
2009-04-15	02:18:00	0
2009-04-15	02:19:00	0
2009-04-15	02:20:00	0
2009-04-15	02:21:00	0
2009-04-15	02:22:00	0
2009-04-15	02:23:00	0
2009-04-15	02:24:00	0
2009-04-15	02:25:00	0
2009-04-15	02:26:00	0
2009-04-15	02:27:00	0
2009-04-15	02:28:00	0
2009-04-15	02:29:00	0
2009-04-15	02:30:00	0
2009-04-15	02:31:00	0
2009-04-15	02:32:00	0
2009-04-15	02:33:00	0
2009-04-15	02:34:00	0
2009-04-15	02:35:00	0
2009-04-15	02:36:00	0
2009-04-15	02:37:00	0
2009-04-15	02:38:00	0
2009-04-15	02:39:00	0
2009-04-15	02:40:00	0
2009-04-15	02:41:00	0
2009-04-15	02:42:00	0
2009-04-15	02:43:00	0
2009-04-15	02:44:00	0
2009-04-15	02:45:00	0
2009-04-15	02:46:00	0
2009-04-15	02:47:00	0
2009-04-15	02:48:00	0
2009-04-15	02:49:00	0
2009-04-15	02:50:00	0
2009-04-15	02:51:00	0
2009-04-15	02:52:00	0
2009-04-15	02:53:00	0
2009-04-15	02:54:00	0
2009-04-15	02:55:00	0
2009-04-15	02:56:00	37
2009-04-15	02:57:00	0
2009-04-15	02:58:00	0
2009-04-15	02:59:00	0
2009-04-15	03:00:00	0
2009-04-15	03:01:00	0
2009-04-15	03:02:00	0
2009-04-15	03:03:00	0
2009-04-15	03:04:00	0
2009-04-15	03:05:00	0
2009-04-15	03:06:00	0
2009-04-15	03:07:00	0
2009-04-15	03:08:00	0
2009-04-15	03:09:00	0
2009-04-15	03:10:00	0
2009-04-15	03:11:00	0
2009-04-15	03:12:00	0
2009-04-15	03:13:00	0
2009-04-15	03:14:00	0
2009-04-15	03:15:00	0
2009-04-15	03:16:00	0
2009-04-15	03:17:00	0
2009-04-15	03:18:00	0
2009-04-15	03:19:00	0
2009-04-15	03:20:00	0
2009-04-15	03:21:00	0
2009-04-15	03:22:00	0
2009-04-15	03:23:00	0
2009-04-15	03:24:00	0
2009-04-15	03:25:00	0
2009-04-15	03:26:00	0
2009-04-15	03:27:00	0
2009-04-15	03:28:00	0
2009-04-15	03:29:00	0
2009-04-15	03:30:00	0
2009-04-15	03:31:00	0
2009-04-15	03:32:00	0
2009-04-15	03:33:00	0
2009-04-15	03:34:00	0
2009-04-15	03:35:00	0
2009-04-15	03:36:00	0
2009-04-15	03:37:00	0
2009-04-15	03:38:00	0
2009-04-15	03:39:00	0
2009-04-15	03:40:00	0
2009-04-15	03:41:00	28
2009-04-15	03:42:00	9
2009-04-15	03:43:00	111
2009-04-15	03:44:00	28
2009-04-15	03:45:00	0
2009-04-15	03:46:00	0
2009-04-15	03:47:00	0
2009-04-15	03:48:00	0
2009-04-15	03:49:00	0
2009-04-15	03:50:00	0
2009-04-15	03:51:00	0
2009-04-15	03:52:00	0
2009-04-15	03:53:00	0
2009-04-15	03:54:00	0
2009-04-15	03:55:00	0
2009-04-15	03:56:00	0
2009-04-15	03:57:00	0
2009-04-15	03:58:00	0
2009-04-15	03:59:00	0
2009-04-15	04:00:00	0
2009-04-15	04:01:00	0
2009-04-15	04:02:00	0
2009-04-15	04:03:00	0
2009-04-15	04:04:00	0
2009-04-15	04:05:00	0
2009-04-15	04:06:00	0
2009-04-15	04:07:00	0
2009-04-15	04:08:00	9
2009-04-15	04:09:00	46
2009-04-15	04:10:00	56
2009-04-15	04:11:00	143
2009-04-15	04:12:00	28
2009-04-15	04:13:00	0
2009-04-15	04:14:00	0
2009-04-15	04:15:00	0
2009-04-15	04:16:00	0
2009-04-15	04:17:00	0
2009-04-15	04:18:00	0
2009-04-15	04:19:00	0
2009-04-15	04:20:00	0
2009-04-15	04:21:00	0
2009-04-15	04:22:00	0
2009-04-15	04:23:00	0
2009-04-15	04:24:00	0
2009-04-15	04:25:00	0
2009-04-15	04:26:00	0
2009-04-15	04:27:00	0
2009-04-15	04:28:00	0
2009-04-15	04:29:00	0
2009-04-15	04:30:00	0
2009-04-15	04:31:00	0
2009-04-15	04:32:00	0
2009-04-15	04:33:00	0
2009-04-15	04:34:00	0
2009-04-15	04:35:00	0
2009-04-15	04:36:00	0
2009-04-15	04:37:00	0
2009-04-15	04:38:00	0
2009-04-15	04:39:00	0
2009-04-15	04:40:00	0
2009-04-15	04:41:00	0
2009-04-15	04:42:00	0
2009-04-15	04:43:00	0
2009-04-15	04:44:00	0
2009-04-15	04:45:00	0
2009-04-15	04:46:00	0
2009-04-15	04:47:00	0
2009-04-15	04:48:00	0
2009-04-15	04:49:00	0
2009-04-15	04:50:00	0
2009-04-15	04:51:00	0
2009-04-15	04:52:00	0
2009-04-15	04:53:00	0
2009-04-15	04:54:00	0
2009-04-15	04:55:00	0
2009-04-15	04:56:00	0
2009-04-15	04:57:00	0
2009-04-15	04:58:00	0
2009-04-15	04:59:00	0
2009-04-15	05:00:00	0
2009-04-15	05:01:00	0
2009-04-15	05:02:00	0
2009-04-15	05:03:00	19
2009-04-15	05:04:00	9
2009-04-15	05:05:00	46
2009-04-15	05:06:00	221
2009-04-15	05:07:00	83
2009-04-15	05:08:00	0
2009-04-15	05:09:00	0
2009-04-15	05:10:00	0
2009-04-15	05:11:00	0
2009-04-15	05:12:00	0
2009-04-15	05:13:00	0
2009-04-15	05:14:00	0
2009-04-15	05:15:00	0
2009-04-15	05:16:00	0
2009-04-15	05:17:00	0
2009-04-15	05:18:00	0
2009-04-15	05:19:00	0
2009-04-15	05:20:00	0
2009-04-15	05:21:00	0
2009-04-15	05:22:00	0
2009-04-15	05:23:00	0
2009-04-15	05:24:00	0
2009-04-15	05:25:00	0
2009-04-15	05:26:00	0
2009-04-15	05:27:00	0
2009-04-15	05:28:00	37
2009-04-15	05:29:00	0
2009-04-15	05:30:00	0
2009-04-15	05:31:00	0
2009-04-15	05:32:00	0
2009-04-15	05:33:00	0
2009-04-15	05:34:00	0
2009-04-15	05:35:00	0
2009-04-15	05:36:00	0
2009-04-15	05:37:00	0
2009-04-15	05:38:00	0
2009-04-15	05:39:00	0
2009-04-15	05:40:00	0
2009-04-15	05:41:00	0
2009-04-15	05:42:00	0
2009-04-15	05:43:00	0
2009-04-15	05:44:00	0
2009-04-15	05:45:00	0
2009-04-15	05:46:00	0
2009-04-15	05:47:00	0
2009-04-15	05:48:00	0
2009-04-15	05:49:00	0
2009-04-15	05:50:00	0
2009-04-15	05:51:00	0
2009-04-15	05:52:00	0
2009-04-15	05:53:00	0
2009-04-15	05:54:00	0
2009-04-15	05:55:00	28
2009-04-15	05:56:00	0
2009-04-15	05:57:00	0
2009-04-15	05:58:00	0
2009-04-15	05:59:00	0
2009-04-15	06:00:00	0
2009-04-15	06:01:00	0
2009-04-15	06:02:00	0
2009-04-15	06:03:00	0
2009-04-15	06:04:00	0
2009-04-15	06:05:00	0
2009-04-15	06:06:00	0
2009-04-15	06:07:00	0
2009-04-15	06:08:00	9
2009-04-15	06:09:00	9
2009-04-15	06:10:00	37
2009-04-15	06:11:00	0
2009-04-15	06:12:00	0
2009-04-15	06:13:00	0
2009-04-15	06:14:00	0
2009-04-15	06:15:00	9
2009-04-15	06:16:00	0
2009-04-15	06:17:00	0
2009-04-15	06:18:00	9
2009-04-15	06:19:00	0
2009-04-15	06:20:00	0
2009-04-15	06:21:00	0
2009-04-15	06:22:00	0
2009-04-15	06:23:00	0
2009-04-15	06:24:00	0
2009-04-15	06:25:00	0
2009-04-15	06:26:00	0
2009-04-15	06:27:00	0
2009-04-15	06:28:00	0
2009-04-15	06:29:00	0
2009-04-15	06:30:00	0
2009-04-15	06:31:00	0
2009-04-15	06:32:00	0
2009-04-15	06:33:00	0
2009-04-15	06:34:00	0
2009-04-15	06:35:00	0
2009-04-15	06:36:00	0
2009-04-15	06:37:00	9
2009-04-15	06:38:00	0
2009-04-15	06:39:00	0
2009-04-15	06:40:00	0
2009-04-15	06:41:00	0
2009-04-15	06:42:00	0
2009-04-15	06:43:00	0
2009-04-15	06:44:00	0
2009-04-15	06:45:00	0
2009-04-15	06:46:00	0
2009-04-15	06:47:00	0
2009-04-15	06:48:00	9
2009-04-15	06:49:00	9
2009-04-15	06:50:00	9
2009-04-15	06:51:00	0
2009-04-15	06:52:00	0
2009-04-15	06:53:00	0
2009-04-15	06:54:00	0
2009-04-15	06:55:00	0
2009-04-15	06:56:00	0
2009-04-15	06:57:00	0
2009-04-15	06:58:00	0
2009-04-15	06:59:00	0
2009-04-15	07:00:00	0
2009-04-15	07:01:00	0
2009-04-15	07:02:00	0
2009-04-15	07:03:00	0
2009-04-15	07:04:00	0
2009-04-15	07:05:00	0
2009-04-15	07:06:00	0
2009-04-15	07:07:00	0
2009-04-15	07:08:00	0
2009-04-15	07:09:00	0
2009-04-15	07:10:00	0
2009-04-15	07:11:00	0
2009-04-15	07:12:00	0
2009-04-15	07:13:00	0
2009-04-15	07:14:00	0
2009-04-15	07:15:00	93
2009-04-15	07:16:00	56
2009-04-15	07:17:00	0
2009-04-15	07:18:00	0
2009-04-15	07:19:00	0
2009-04-15	07:20:00	46
2009-04-15	07:21:00	154
2009-04-15	07:22:00	46
2009-04-15	07:23:00	37
2009-04-15	07:24:00	28
2009-04-15	07:25:00	0
2009-04-15	07:26:00	0
2009-04-15	07:27:00	0
2009-04-15	07:28:00	0
2009-04-15	07:29:00	19
2009-04-15	07:30:00	670
2009-04-15	07:31:00	321
2009-04-15	07:32:00	2810
2009-04-15	07:33:00	787
2009-04-15	07:34:00	562
2009-04-15	07:35:00	321
2009-04-15	07:36:00	308
2009-04-15	07:37:00	295
2009-04-15	07:38:00	308
2009-04-15	07:39:00	449
2009-04-15	07:40:00	375
2009-04-15	07:41:00	65
2009-04-15	07:42:00	282
2009-04-15	07:43:00	256
2009-04-15	07:44:00	93
2009-04-15	07:45:00	0
2009-04-15	07:46:00	0
2009-04-15	07:47:00	56
2009-04-15	07:48:00	46
2009-04-15	07:49:00	347
2009-04-15	07:50:00	232
2009-04-15	07:51:00	269
2009-04-15	07:52:00	434
2009-04-15	07:53:00	495
2009-04-15	07:54:00	614
2009-04-15	07:55:00	243
2009-04-15	07:56:00	321
2009-04-15	07:57:00	633
2009-04-15	07:58:00	449
2009-04-15	07:59:00	512
2009-04-15	08:00:00	651
2009-04-15	08:01:00	892
2009-04-15	08:02:00	390
2009-04-15	08:03:00	1158
2009-04-15	08:04:00	1237
2009-04-15	08:05:00	670
2009-04-15	08:06:00	595
2009-04-15	08:07:00	595
2009-04-15	08:08:00	347
2009-04-15	08:09:00	56
2009-04-15	08:10:00	83
2009-04-15	08:11:00	9
2009-04-15	08:12:00	0
2009-04-15	08:13:00	28
2009-04-15	08:14:00	0
2009-04-15	08:15:00	0
2009-04-15	08:16:00	0
2009-04-15	08:17:00	0
2009-04-15	08:18:00	0
2009-04-15	08:19:00	0
2009-04-15	08:20:00	0
2009-04-15	08:21:00	0
2009-04-15	08:22:00	0
2009-04-15	08:23:00	0
2009-04-15	08:24:00	0
2009-04-15	08:25:00	0
2009-04-15	08:26:00	0
2009-04-15	08:27:00	0
2009-04-15	08:28:00	9
2009-04-15	08:29:00	143
2009-04-15	08:30:00	282
2009-04-15	08:31:00	495
2009-04-15	08:32:00	187
2009-04-15	08:33:00	464
2009-04-15	08:34:00	198
2009-04-15	08:35:00	295
2009-04-15	08:36:00	404
2009-04-15	08:37:00	165
2009-04-15	08:38:00	9
2009-04-15	08:39:00	0
2009-04-15	08:40:00	9
2009-04-15	08:41:00	9
2009-04-15	08:42:00	111
2009-04-15	08:43:00	74
2009-04-15	08:44:00	83
2009-04-15	08:45:00	9
2009-04-15	08:46:00	121
2009-04-15	08:47:00	210
2009-04-15	08:48:00	419
2009-04-15	08:49:00	46
2009-04-15	08:50:00	56
2009-04-15	08:51:00	56
2009-04-15	08:52:00	0
2009-04-15	08:53:00	0
2009-04-15	08:54:00	0
2009-04-15	08:55:00	121
2009-04-15	08:56:00	0
2009-04-15	08:57:00	46
2009-04-15	08:58:00	143
2009-04-15	08:59:00	9
2009-04-15	09:00:00	0
2009-04-15	09:01:00	0
2009-04-15	09:02:00	0
2009-04-15	09:03:00	0
2009-04-15	09:04:00	0
2009-04-15	09:05:00	0
2009-04-15	09:06:00	176
2009-04-15	09:07:00	102
2009-04-15	09:08:00	176
[truncated: 19,611 more rows]

## Sheet: 4.28.09
Actogram, Copy Raw Data, All Days
Identity:	Blue
Filename:	E:\Active Research Files\meloxicam titre canine\cases\blue\Blue 4.28.09.AWC
Gender:	F
Age:	11
Height:	76.2 cm	30.0 in
Weight:	30.4 kg	67.0 lbs
Start Date:	28-Apr-2009 (Tue)
Start Time:	18:00:00
Interval:	1.00 mins
Date Stamp:	Time Stamp:	Activity Data:	Marker Press:
2009-04-28	00:00:00	0
2009-04-28	00:01:00	0
2009-04-28	00:02:00	0
2009-04-28	00:03:00	0
2009-04-28	00:04:00	0
2009-04-28	00:05:00	0
2009-04-28	00:06:00	0
2009-04-28	00:07:00	0
2009-04-28	00:08:00	0
2009-04-28	00:09:00	0
2009-04-28	00:10:00	0
2009-04-28	00:11:00	0
2009-04-28	00:12:00	0
2009-04-28	00:13:00	0
2009-04-28	00:14:00	0
2009-04-28	00:15:00	0
2009-04-28	00:16:00	0
2009-04-28	00:17:00	0
2009-04-28	00:18:00	0
2009-04-28	00:19:00	0
2009-04-28	00:20:00	0
2009-04-28	00:21:00	0
2009-04-28	00:22:00	0
2009-04-28	00:23:00	0
2009-04-28	00:24:00	0
2009-04-28	00:25:00	0
2009-04-28	00:26:00	0
2009-04-28	00:27:00	0
2009-04-28	00:28:00	0
2009-04-28	00:29:00	0
2009-04-28	00:30:00	0
2009-04-28	00:31:00	0
2009-04-28	00:32:00	0
2009-04-28	00:33:00	0
2009-04-28	00:34:00	0
2009-04-28	00:35:00	0
2009-04-28	00:36:00	0
2009-04-28	00:37:00	0
2009-04-28	00:38:00	0
2009-04-28	00:39:00	0
2009-04-28	00:40:00	0
2009-04-28	00:41:00	0
2009-04-28	00:42:00	0
2009-04-28	00:43:00	0
2009-04-28	00:44:00	0
2009-04-28	00:45:00	0
2009-04-28	00:46:00	0
2009-04-28	00:47:00	0
2009-04-28	00:48:00	0
2009-04-28	00:49:00	0
2009-04-28	00:50:00	0
2009-04-28	00:51:00	0
2009-04-28	00:52:00	0
2009-04-28	00:53:00	0
2009-04-28	00:54:00	0
2009-04-28	00:55:00	0
2009-04-28	00:56:00	0
2009-04-28	00:57:00	0
2009-04-28	00:58:00	0
2009-04-28	00:59:00	0
2009-04-28	01:00:00	0
2009-04-28	01:01:00	0
2009-04-28	01:02:00	0
2009-04-28	01:03:00	0
2009-04-28	01:04:00	0
2009-04-28	01:05:00	0
2009-04-28	01:06:00	0
2009-04-28	01:07:00	0
2009-04-28	01:08:00	0
2009-04-28	01:09:00	0
2009-04-28	01:10:00	0
2009-04-28	01:11:00	0
2009-04-28	01:12:00	0
2009-04-28	01:13:00	0
2009-04-28	01:14:00	0
2009-04-28	01:15:00	0
2009-04-28	01:16:00	0
2009-04-28	01:17:00	0
2009-04-28	01:18:00	0
2009-04-28	01:19:00	0
2009-04-28	01:20:00	0
2009-04-28	01:21:00	0
2009-04-28	01:22:00	0
2009-04-28	01:23:00	0
2009-04-28	01:24:00	0
2009-04-28	01:25:00	0
2009-04-28	01:26:00	0
2009-04-28	01:27:00	0
2009-04-28	01:28:00	0
2009-04-28	01:29:00	0
2009-04-28	01:30:00	0
2009-04-28	01:31:00	0
2009-04-28	01:32:00	0
2009-04-28	01:33:00	0
2009-04-28	01:34:00	0
2009-04-28	01:35:00	0
2009-04-28	01:36:00	0
2009-04-28	01:37:00	0
2009-04-28	01:38:00	0
2009-04-28	01:39:00	0
2009-04-28	01:40:00	0
2009-04-28	01:41:00	0
2009-04-28	01:42:00	0
2009-04-28	01:43:00	0
2009-04-28	01:44:00	0
2009-04-28	01:45:00	0
2009-04-28	01:46:00	0
2009-04-28	01:47:00	0
2009-04-28	01:48:00	0
2009-04-28	01:49:00	0
2009-04-28	01:50:00	0
2009-04-28	01:51:00	0
2009-04-28	01:52:00	0
2009-04-28	01:53:00	0
2009-04-28	01:54:00	0
2009-04-28	01:55:00	0
2009-04-28	01:56:00	0
2009-04-28	01:57:00	0
2009-04-28	01:58:00	0
2009-04-28	01:59:00	0
2009-04-28	02:00:00	0
2009-04-28	02:01:00	0
2009-04-28	02:02:00	0
2009-04-28	02:03:00	0
2009-04-28	02:04:00	0
2009-04-28	02:05:00	0
2009-04-28	02:06:00	0
2009-04-28	02:07:00	0
2009-04-28	02:08:00	0
2009-04-28	02:09:00	0
2009-04-28	02:10:00	0
2009-04-28	02:11:00	0
2009-04-28	02:12:00	0
2009-04-28	02:13:00	0
2009-04-28	02:14:00	0
2009-04-28	02:15:00	0
2009-04-28	02:16:00	0
2009-04-28	02:17:00	0
2009-04-28	02:18:00	0
2009-04-28	02:19:00	0
2009-04-28	02:20:00	0
2009-04-28	02:21:00	0
2009-04-28	02:22:00	0
2009-04-28	02:23:00	0
2009-04-28	02:24:00	0
2009-04-28	02:25:00	0
2009-04-28	02:26:00	0
2009-04-28	02:27:00	0
2009-04-28	02:28:00	0
2009-04-28	02:29:00	0
2009-04-28	02:30:00	0
2009-04-28	02:31:00	0
2009-04-28	02:32:00	0
2009-04-28	02:33:00	0
2009-04-28	02:34:00	0
2009-04-28	02:35:00	0
2009-04-28	02:36:00	0
2009-04-28	02:37:00	0
2009-04-28	02:38:00	0
2009-04-28	02:39:00	0
2009-04-28	02:40:00	0
2009-04-28	02:41:00	0
2009-04-28	02:42:00	0
2009-04-28	02:43:00	0
2009-04-28	02:44:00	0
2009-04-28	02:45:00	0
2009-04-28	02:46:00	0
2009-04-28	02:47:00	0
2009-04-28	02:48:00	0
2009-04-28	02:49:00	0
2009-04-28	02:50:00	0
2009-04-28	02:51:00	0
2009-04-28	02:52:00	0
2009-04-28	02:53:00	0
2009-04-28	02:54:00	0
2009-04-28	02:55:00	0
2009-04-28	02:56:00	0
2009-04-28	02:57:00	0
2009-04-28	02:58:00	0
2009-04-28	02:59:00	0
2009-04-28	03:00:00	0
2009-04-28	03:01:00	0
2009-04-28	03:02:00	0
2009-04-28	03:03:00	0
2009-04-28	03:04:00	0
2009-04-28	03:05:00	0
2009-04-28	03:06:00	0
2009-04-28	03:07:00	0
2009-04-28	03:08:00	0
2009-04-28	03:09:00	0
2009-04-28	03:10:00	0
2009-04-28	03:11:00	0
2009-04-28	03:12:00	0
2009-04-28	03:13:00	0
2009-04-28	03:14:00	0
2009-04-28	03:15:00	0
2009-04-28	03:16:00	0
2009-04-28	03:17:00	0
2009-04-28	03:18:00	0
2009-04-28	03:19:00	0
2009-04-28	03:20:00	0
2009-04-28	03:21:00	0
2009-04-28	03:22:00	0
2009-04-28	03:23:00	0
2009-04-28	03:24:00	0
2009-04-28	03:25:00	0
2009-04-28	03:26:00	0
2009-04-28	03:27:00	0
2009-04-28	03:28:00	0
2009-04-28	03:29:00	0
2009-04-28	03:30:00	0
2009-04-28	03:31:00	0
2009-04-28	03:32:00	0
2009-04-28	03:33:00	0
2009-04-28	03:34:00	0
2009-04-28	03:35:00	0
2009-04-28	03:36:00	0
2009-04-28	03:37:00	0
2009-04-28	03:38:00	0
2009-04-28	03:39:00	0
2009-04-28	03:40:00	0
2009-04-28	03:41:00	0
2009-04-28	03:42:00	0
2009-04-28	03:43:00	0
2009-04-28	03:44:00	0
2009-04-28	03:45:00	0
2009-04-28	03:46:00	0
2009-04-28	03:47:00	0
2009-04-28	03:48:00	0
2009-04-28	03:49:00	0
2009-04-28	03:50:00	0
2009-04-28	03:51:00	0
2009-04-28	03:52:00	0
2009-04-28	03:53:00	0
2009-04-28	03:54:00	0
2009-04-28	03:55:00	0
2009-04-28	03:56:00	0
2009-04-28	03:57:00	0
2009-04-28	03:58:00	0
2009-04-28	03:59:00	0
2009-04-28	04:00:00	0
2009-04-28	04:01:00	0
2009-04-28	04:02:00	0
2009-04-28	04:03:00	0
2009-04-28	04:04:00	0
2009-04-28	04:05:00	0
2009-04-28	04:06:00	0
2009-04-28	04:07:00	0
2009-04-28	04:08:00	0
2009-04-28	04:09:00	0
2009-04-28	04:10:00	0
2009-04-28	04:11:00	0
2009-04-28	04:12:00	0
2009-04-28	04:13:00	0
2009-04-28	04:14:00	0
2009-04-28	04:15:00	0
2009-04-28	04:16:00	0
2009-04-28	04:17:00	0
2009-04-28	04:18:00	0
2009-04-28	04:19:00	0
2009-04-28	04:20:00	0
2009-04-28	04:21:00	0
2009-04-28	04:22:00	0
2009-04-28	04:23:00	0
2009-04-28	04:24:00	0
2009-04-28	04:25:00	0
2009-04-28	04:26:00	0
2009-04-28	04:27:00	0
2009-04-28	04:28:00	0
2009-04-28	04:29:00	0
2009-04-28	04:30:00	0
2009-04-28	04:31:00	0
2009-04-28	04:32:00	0
2009-04-28	04:33:00	0
2009-04-28	04:34:00	0
2009-04-28	04:35:00	0
2009-04-28	04:36:00	0
2009-04-28	04:37:00	0
2009-04-28	04:38:00	0
2009-04-28	04:39:00	0
2009-04-28	04:40:00	0
2009-04-28	04:41:00	0
2009-04-28	04:42:00	0
2009-04-28	04:43:00	0
2009-04-28	04:44:00	0
2009-04-28	04:45:00	0
2009-04-28	04:46:00	0
2009-04-28	04:47:00	0
2009-04-28	04:48:00	0
2009-04-28	04:49:00	0
2009-04-28	04:50:00	0
2009-04-28	04:51:00	0
2009-04-28	04:52:00	0
2009-04-28	04:53:00	0
2009-04-28	04:54:00	0
2009-04-28	04:55:00	0
2009-04-28	04:56:00	0
2009-04-28	04:57:00	0
2009-04-28	04:58:00	0
2009-04-28	04:59:00	0
2009-04-28	05:00:00	0
2009-04-28	05:01:00	0
2009-04-28	05:02:00	0
2009-04-28	05:03:00	0
2009-04-28	05:04:00	0
2009-04-28	05:05:00	0
2009-04-28	05:06:00	0
2009-04-28	05:07:00	0
2009-04-28	05:08:00	0
2009-04-28	05:09:00	0
2009-04-28	05:10:00	0
2009-04-28	05:11:00	0
2009-04-28	05:12:00	0
2009-04-28	05:13:00	0
2009-04-28	05:14:00	0
2009-04-28	05:15:00	0
2009-04-28	05:16:00	0
2009-04-28	05:17:00	0
2009-04-28	05:18:00	0
2009-04-28	05:19:00	0
2009-04-28	05:20:00	0
2009-04-28	05:21:00	0
2009-04-28	05:22:00	0
2009-04-28	05:23:00	0
2009-04-28	05:24:00	0
2009-04-28	05:25:00	0
2009-04-28	05:26:00	0
2009-04-28	05:27:00	0
2009-04-28	05:28:00	0
2009-04-28	05:29:00	0
2009-04-28	05:30:00	0
2009-04-28	05:31:00	0
2009-04-28	05:32:00	0
2009-04-28	05:33:00	0
2009-04-28	05:34:00	0
2009-04-28	05:35:00	0
2009-04-28	05:36:00	0
2009-04-28	05:37:00	0
2009-04-28	05:38:00	0
2009-04-28	05:39:00	0
2009-04-28	05:40:00	0
2009-04-28	05:41:00	0
2009-04-28	05:42:00	0
2009-04-28	05:43:00	0
2009-04-28	05:44:00	0
2009-04-28	05:45:00	0
2009-04-28	05:46:00	0
2009-04-28	05:47:00	0
2009-04-28	05:48:00	0
2009-04-28	05:49:00	0
2009-04-28	05:50:00	0
2009-04-28	05:51:00	0
2009-04-28	05:52:00	0
2009-04-28	05:53:00	0
2009-04-28	05:54:00	0
2009-04-28	05:55:00	0
2009-04-28	05:56:00	0
2009-04-28	05:57:00	0
2009-04-28	05:58:00	0
2009-04-28	05:59:00	0
2009-04-28	06:00:00	0
2009-04-28	06:01:00	0
2009-04-28	06:02:00	0
2009-04-28	06:03:00	0
2009-04-28	06:04:00	0
2009-04-28	06:05:00	0
2009-04-28	06:06:00	0
2009-04-28	06:07:00	0
2009-04-28	06:08:00	0
2009-04-28	06:09:00	0
2009-04-28	06:10:00	0
2009-04-28	06:11:00	0
2009-04-28	06:12:00	0
2009-04-28	06:13:00	0
2009-04-28	06:14:00	0
2009-04-28	06:15:00	0
2009-04-28	06:16:00	0
2009-04-28	06:17:00	0
2009-04-28	06:18:00	0
2009-04-28	06:19:00	0
2009-04-28	06:20:00	0
2009-04-28	06:21:00	0
2009-04-28	06:22:00	0
2009-04-28	06:23:00	0
2009-04-28	06:24:00	0
2009-04-28	06:25:00	0
2009-04-28	06:26:00	0
2009-04-28	06:27:00	0
2009-04-28	06:28:00	0
2009-04-28	06:29:00	0
2009-04-28	06:30:00	0
2009-04-28	06:31:00	0
2009-04-28	06:32:00	0
2009-04-28	06:33:00	0
2009-04-28	06:34:00	0
2009-04-28	06:35:00	0
2009-04-28	06:36:00	0
2009-04-28	06:37:00	0
2009-04-28	06:38:00	0
2009-04-28	06:39:00	0
2009-04-28	06:40:00	0
2009-04-28	06:41:00	0
2009-04-28	06:42:00	0
2009-04-28	06:43:00	0
2009-04-28	06:44:00	0
2009-04-28	06:45:00	0
2009-04-28	06:46:00	0
2009-04-28	06:47:00	0
2009-04-28	06:48:00	0
2009-04-28	06:49:00	0
2009-04-28	06:50:00	0
2009-04-28	06:51:00	0
2009-04-28	06:52:00	0
2009-04-28	06:53:00	0
2009-04-28	06:54:00	0
2009-04-28	06:55:00	0
2009-04-28	06:56:00	0
2009-04-28	06:57:00	0
2009-04-28	06:58:00	0
2009-04-28	06:59:00	0
2009-04-28	07:00:00	0
2009-04-28	07:01:00	0
2009-04-28	07:02:00	0
2009-04-28	07:03:00	0
2009-04-28	07:04:00	0
2009-04-28	07:05:00	0
2009-04-28	07:06:00	0
2009-04-28	07:07:00	0
2009-04-28	07:08:00	0
2009-04-28	07:09:00	0
2009-04-28	07:10:00	0
2009-04-28	07:11:00	0
2009-04-28	07:12:00	0
2009-04-28	07:13:00	0
2009-04-28	07:14:00	0
2009-04-28	07:15:00	0
2009-04-28	07:16:00	0
2009-04-28	07:17:00	0
2009-04-28	07:18:00	0
2009-04-28	07:19:00	0
2009-04-28	07:20:00	0
2009-04-28	07:21:00	0
2009-04-28	07:22:00	0
2009-04-28	07:23:00	0
2009-04-28	07:24:00	0
2009-04-28	07:25:00	0
2009-04-28	07:26:00	0
2009-04-28	07:27:00	0
2009-04-28	07:28:00	0
2009-04-28	07:29:00	0
2009-04-28	07:30:00	0
2009-04-28	07:31:00	0
2009-04-28	07:32:00	0
2009-04-28	07:33:00	0
2009-04-28	07:34:00	0
2009-04-28	07:35:00	0
2009-04-28	07:36:00	0
2009-04-28	07:37:00	0
2009-04-28	07:38:00	0
2009-04-28	07:39:00	0
2009-04-28	07:40:00	0
2009-04-28	07:41:00	0
2009-04-28	07:42:00	0
2009-04-28	07:43:00	0
2009-04-28	07:44:00	0
2009-04-28	07:45:00	0
2009-04-28	07:46:00	0
2009-04-28	07:47:00	0
2009-04-28	07:48:00	0
2009-04-28	07:49:00	0
2009-04-28	07:50:00	0
2009-04-28	07:51:00	0
2009-04-28	07:52:00	0
2009-04-28	07:53:00	0
2009-04-28	07:54:00	0
2009-04-28	07:55:00	0
2009-04-28	07:56:00	0
2009-04-28	07:57:00	0
2009-04-28	07:58:00	0
2009-04-28	07:59:00	0
2009-04-28	08:00:00	0
2009-04-28	08:01:00	0
2009-04-28	08:02:00	0
2009-04-28	08:03:00	0
2009-04-28	08:04:00	0
2009-04-28	08:05:00	0
2009-04-28	08:06:00	0
2009-04-28	08:07:00	0
2009-04-28	08:08:00	0
2009-04-28	08:09:00	0
2009-04-28	08:10:00	0
2009-04-28	08:11:00	0
2009-04-28	08:12:00	0
2009-04-28	08:13:00	0
2009-04-28	08:14:00	0
2009-04-28	08:15:00	0
2009-04-28	08:16:00	0
2009-04-28	08:17:00	0
2009-04-28	08:18:00	0
2009-04-28	08:19:00	0
2009-04-28	08:20:00	0
2009-04-28	08:21:00	0
2009-04-28	08:22:00	0
2009-04-28	08:23:00	0
2009-04-28	08:24:00	0
2009-04-28	08:25:00	0
2009-04-28	08:26:00	0
2009-04-28	08:27:00	0
2009-04-28	08:28:00	0
2009-04-28	08:29:00	0
2009-04-28	08:30:00	0
2009-04-28	08:31:00	0
2009-04-28	08:32:00	0
2009-04-28	08:33:00	0
2009-04-28	08:34:00	0
2009-04-28	08:35:00	0
2009-04-28	08:36:00	0
2009-04-28	08:37:00	0
2009-04-28	08:38:00	0
2009-04-28	08:39:00	0
2009-04-28	08:40:00	0
2009-04-28	08:41:00	0
2009-04-28	08:42:00	0
2009-04-28	08:43:00	0
2009-04-28	08:44:00	0
2009-04-28	08:45:00	0
2009-04-28	08:46:00	0
2009-04-28	08:47:00	0
2009-04-28	08:48:00	0
2009-04-28	08:49:00	0
2009-04-28	08:50:00	0
2009-04-28	08:51:00	0
2009-04-28	08:52:00	0
2009-04-28	08:53:00	0
2009-04-28	08:54:00	0
2009-04-28	08:55:00	0
2009-04-28	08:56:00	0
2009-04-28	08:57:00	0
2009-04-28	08:58:00	0
2009-04-28	08:59:00	0
2009-04-28	09:00:00	0
2009-04-28	09:01:00	0
2009-04-28	09:02:00	0
2009-04-28	09:03:00	0
2009-04-28	09:04:00	0
2009-04-28	09:05:00	0
2009-04-28	09:06:00	0
2009-04-28	09:07:00	0
2009-04-28	09:08:00	0
2009-04-28	09:09:00	0
2009-04-28	09:10:00	0
2009-04-28	09:11:00	0
2009-04-28	09:12:00	0
2009-04-28	09:13:00	0
2009-04-28	09:14:00	0
2009-04-28	09:15:00	0
2009-04-28	09:16:00	0
2009-04-28	09:17:00	0
2009-04-28	09:18:00	0
2009-04-28	09:19:00	0
2009-04-28	09:20:00	0
2009-04-28	09:21:00	0
2009-04-28	09:22:00	0
2009-04-28	09:23:00	0
2009-04-28	09:24:00	0
2009-04-28	09:25:00	0
2009-04-28	09:26:00	0
2009-04-28	09:27:00	0
2009-04-28	09:28:00	0
2009-04-28	09:29:00	0
2009-04-28	09:30:00	0
2009-04-28	09:31:00	0
2009-04-28	09:32:00	0
2009-04-28	09:33:00	0
2009-04-28	09:34:00	0
2009-04-28	09:35:00	0
2009-04-28	09:36:00	0
2009-04-28	09:37:00	0
2009-04-28	09:38:00	0
2009-04-28	09:39:00	0
2009-04-28	09:40:00	0
2009-04-28	09:41:00	0
2009-04-28	09:42:00	0
2009-04-28	09:43:00	0
2009-04-28	09:44:00	0
2009-04-28	09:45:00	0
2009-04-28	09:46:00	0
2009-04-28	09:47:00	0
2009-04-28	09:48:00	0
2009-04-28	09:49:00	0
2009-04-28	09:50:00	0
2009-04-28	09:51:00	0
2009-04-28	09:52:00	0
2009-04-28	09:53:00	0
2009-04-28	09:54:00	0
2009-04-28	09:55:00	0
2009-04-28	09:56:00	0
2009-04-28	09:57:00	0
2009-04-28	09:58:00	0
2009-04-28	09:59:00	0
2009-04-28	10:00:00	0
2009-04-28	10:01:00	0
2009-04-28	10:02:00	0
2009-04-28	10:03:00	0
2009-04-28	10:04:00	0
2009-04-28	10:05:00	0
2009-04-28	10:06:00	0
2009-04-28	10:07:00	0
2009-04-28	10:08:00	0
2009-04-28	10:09:00	0
2009-04-28	10:10:00	0
2009-04-28	10:11:00	0
2009-04-28	10:12:00	0
2009-04-28	10:13:00	0
2009-04-28	10:14:00	0
2009-04-28	10:15:00	0
2009-04-28	10:16:00	0
2009-04-28	10:17:00	0
2009-04-28	10:18:00	0
2009-04-28	10:19:00	0
2009-04-28	10:20:00	0
2009-04-28	10:21:00	0
2009-04-28	10:22:00	0
2009-04-28	10:23:00	0
2009-04-28	10:24:00	0
2009-04-28	10:25:00	0
2009-04-28	10:26:00	0
2009-04-28	10:27:00	0
2009-04-28	10:28:00	0
2009-04-28	10:29:00	0
2009-04-28	10:30:00	0
2009-04-28	10:31:00	0
2009-04-28	10:32:00	0
2009-04-28	10:33:00	0
2009-04-28	10:34:00	0
2009-04-28	10:35:00	0
2009-04-28	10:36:00	0
2009-04-28	10:37:00	0
2009-04-28	10:38:00	0
2009-04-28	10:39:00	0
2009-04-28	10:40:00	0
2009-04-28	10:41:00	0
2009-04-28	10:42:00	0
2009-04-28	10:43:00	0
2009-04-28	10:44:00	0
2009-04-28	10:45:00	0
2009-04-28	10:46:00	0
2009-04-28	10:47:00	0
2009-04-28	10:48:00	0
2009-04-28	10:49:00	0
2009-04-28	10:50:00	0
2009-04-28	10:51:00	0
2009-04-28	10:52:00	0
2009-04-28	10:53:00	0
2009-04-28	10:54:00	0
2009-04-28	10:55:00	0
2009-04-28	10:56:00	0
2009-04-28	10:57:00	0
2009-04-28	10:58:00	0
2009-04-28	10:59:00	0
2009-04-28	11:00:00	0
2009-04-28	11:01:00	0
2009-04-28	11:02:00	0
2009-04-28	11:03:00	0
2009-04-28	11:04:00	0
2009-04-28	11:05:00	0
2009-04-28	11:06:00	0
2009-04-28	11:07:00	0
2009-04-28	11:08:00	0
2009-04-28	11:09:00	0
2009-04-28	11:10:00	0
2009-04-28	11:11:00	0
2009-04-28	11:12:00	0
2009-04-28	11:13:00	0
2009-04-28	11:14:00	0
2009-04-28	11:15:00	0
2009-04-28	11:16:00	0
2009-04-28	11:17:00	0
2009-04-28	11:18:00	0
2009-04-28	11:19:00	0
2009-04-28	11:20:00	0
2009-04-28	11:21:00	0
2009-04-28	11:22:00	0
2009-04-28	11:23:00	0
2009-04-28	11:24:00	0
2009-04-28	11:25:00	0
2009-04-28	11:26:00	0
2009-04-28	11:27:00	0
2009-04-28	11:28:00	0
2009-04-28	11:29:00	0
2009-04-28	11:30:00	0
2009-04-28	11:31:00	0
2009-04-28	11:32:00	0
2009-04-28	11:33:00	0
2009-04-28	11:34:00	0
2009-04-28	11:35:00	0
2009-04-28	11:36:00	0
2009-04-28	11:37:00	0
2009-04-28	11:38:00	0
2009-04-28	11:39:00	0
2009-04-28	11:40:00	0
2009-04-28	11:41:00	0
2009-04-28	11:42:00	0
2009-04-28	11:43:00	0
2009-04-28	11:44:00	0
2009-04-28	11:45:00	0
2009-04-28	11:46:00	0
2009-04-28	11:47:00	0
2009-04-28	11:48:00	0
2009-04-28	11:49:00	0
2009-04-28	11:50:00	0
2009-04-28	11:51:00	0
2009-04-28	11:52:00	0
2009-04-28	11:53:00	0
2009-04-28	11:54:00	0
2009-04-28	11:55:00	0
2009-04-28	11:56:00	0
2009-04-28	11:57:00	0
2009-04-28	11:58:00	0
2009-04-28	11:59:00	0
2009-04-28	12:00:00	0
2009-04-28	12:01:00	0
2009-04-28	12:02:00	0
2009-04-28	12:03:00	0
2009-04-28	12:04:00	0
2009-04-28	12:05:00	0
2009-04-28	12:06:00	0
2009-04-28	12:07:00	0
2009-04-28	12:08:00	0
2009-04-28	12:09:00	0
2009-04-28	12:10:00	0
2009-04-28	12:11:00	0
2009-04-28	12:12:00	0
2009-04-28	12:13:00	0
2009-04-28	12:14:00	0
2009-04-28	12:15:00	0
2009-04-28	12:16:00	0
2009-04-28	12:17:00	0
2009-04-28	12:18:00	0
2009-04-28	12:19:00	0
2009-04-28	12:20:00	0
2009-04-28	12:21:00	0
2009-04-28	12:22:00	0
2009-04-28	12:23:00	0
2009-04-28	12:24:00	0
2009-04-28	12:25:00	0
2009-04-28	12:26:00	0
2009-04-28	12:27:00	0
2009-04-28	12:28:00	0
2009-04-28	12:29:00	0
2009-04-28	12:30:00	0
2009-04-28	12:31:00	0
2009-04-28	12:32:00	0
2009-04-28	12:33:00	0
2009-04-28	12:34:00	0
2009-04-28	12:35:00	0
2009-04-28	12:36:00	0
2009-04-28	12:37:00	0
2009-04-28	12:38:00	0
2009-04-28	12:39:00	0
2009-04-28	12:40:00	0
2009-04-28	12:41:00	0
2009-04-28	12:42:00	0
2009-04-28	12:43:00	0
2009-04-28	12:44:00	0
2009-04-28	12:45:00	0
2009-04-28	12:46:00	0
2009-04-28	12:47:00	0
2009-04-28	12:48:00	0
2009-04-28	12:49:00	0
2009-04-28	12:50:00	0
2009-04-28	12:51:00	0
2009-04-28	12:52:00	0
2009-04-28	12:53:00	0
2009-04-28	12:54:00	0
2009-04-28	12:55:00	0
2009-04-28	12:56:00	0
2009-04-28	12:57:00	0
2009-04-28	12:58:00	0
2009-04-28	12:59:00	0
2009-04-28	13:00:00	0
2009-04-28	13:01:00	0
2009-04-28	13:02:00	0
2009-04-28	13:03:00	0
2009-04-28	13:04:00	0
2009-04-28	13:05:00	0
2009-04-28	13:06:00	0
2009-04-28	13:07:00	0
2009-04-28	13:08:00	0
2009-04-28	13:09:00	0
2009-04-28	13:10:00	0
2009-04-28	13:11:00	0
2009-04-28	13:12:00	0
2009-04-28	13:13:00	0
2009-04-28	13:14:00	0
2009-04-28	13:15:00	0
2009-04-28	13:16:00	0
2009-04-28	13:17:00	0
2009-04-28	13:18:00	0
2009-04-28	13:19:00	0
2009-04-28	13:20:00	0
2009-04-28	13:21:00	0
2009-04-28	13:22:00	0
2009-04-28	13:23:00	0
2009-04-28	13:24:00	0
2009-04-28	13:25:00	0
2009-04-28	13:26:00	0
2009-04-28	13:27:00	0
2009-04-28	13:28:00	0
2009-04-28	13:29:00	0
2009-04-28	13:30:00	0
2009-04-28	13:31:00	0
2009-04-28	13:32:00	0
2009-04-28	13:33:00	0
2009-04-28	13:34:00	0
2009-04-28	13:35:00	0
2009-04-28	13:36:00	0
2009-04-28	13:37:00	0
2009-04-28	13:38:00	0
2009-04-28	13:39:00	0
2009-04-28	13:40:00	0
2009-04-28	13:41:00	0
2009-04-28	13:42:00	0
2009-04-28	13:43:00	0
2009-04-28	13:44:00	0
2009-04-28	13:45:00	0
2009-04-28	13:46:00	0
2009-04-28	13:47:00	0
2009-04-28	13:48:00	0
2009-04-28	13:49:00	0
2009-04-28	13:50:00	0
2009-04-28	13:51:00	0
2009-04-28	13:52:00	0
2009-04-28	13:53:00	0
2009-04-28	13:54:00	0
2009-04-28	13:55:00	0
2009-04-28	13:56:00	0
2009-04-28	13:57:00	0
2009-04-28	13:58:00	0
2009-04-28	13:59:00	0
2009-04-28	14:00:00	0
2009-04-28	14:01:00	0
2009-04-28	14:02:00	0
2009-04-28	14:03:00	0
2009-04-28	14:04:00	0
2009-04-28	14:05:00	0
2009-04-28	14:06:00	0
2009-04-28	14:07:00	0
2009-04-28	14:08:00	0
2009-04-28	14:09:00	0
2009-04-28	14:10:00	0
2009-04-28	14:11:00	0
2009-04-28	14:12:00	0
2009-04-28	14:13:00	0
2009-04-28	14:14:00	0
2009-04-28	14:15:00	0
2009-04-28	14:16:00	0
2009-04-28	14:17:00	0
2009-04-28	14:18:00	0
2009-04-28	14:19:00	0
2009-04-28	14:20:00	0
2009-04-28	14:21:00	0
2009-04-28	14:22:00	0
2009-04-28	14:23:00	0
2009-04-28	14:24:00	0
2009-04-28	14:25:00	0
2009-04-28	14:26:00	0
2009-04-28	14:27:00	0
2009-04-28	14:28:00	0
2009-04-28	14:29:00	0
2009-04-28	14:30:00	0
2009-04-28	14:31:00	0
2009-04-28	14:32:00	0
2009-04-28	14:33:00	0
2009-04-28	14:34:00	0
2009-04-28	14:35:00	0
2009-04-28	14:36:00	0
2009-04-28	14:37:00	0
2009-04-28	14:38:00	0
2009-04-28	14:39:00	0
2009-04-28	14:40:00	0
2009-04-28	14:41:00	0
2009-04-28	14:42:00	0
2009-04-28	14:43:00	0
2009-04-28	14:44:00	0
2009-04-28	14:45:00	0
2009-04-28	14:46:00	0
2009-04-28	14:47:00	0
2009-04-28	14:48:00	0
2009-04-28	14:49:00	0
2009-04-28	14:50:00	0
2009-04-28	14:51:00	0
2009-04-28	14:52:00	0
2009-04-28	14:53:00	0
2009-04-28	14:54:00	0
2009-04-28	14:55:00	0
2009-04-28	14:56:00	0
2009-04-28	14:57:00	0
2009-04-28	14:58:00	0
2009-04-28	14:59:00	0
2009-04-28	15:00:00	0
2009-04-28	15:01:00	0
2009-04-28	15:02:00	0
2009-04-28	15:03:00	0
2009-04-28	15:04:00	0
2009-04-28	15:05:00	0
2009-04-28	15:06:00	0
2009-04-28	15:07:00	0
2009-04-28	15:08:00	0
2009-04-28	15:09:00	0
2009-04-28	15:10:00	0
2009-04-28	15:11:00	0
2009-04-28	15:12:00	0
2009-04-28	15:13:00	0
2009-04-28	15:14:00	0
2009-04-28	15:15:00	0
2009-04-28	15:16:00	0
2009-04-28	15:17:00	0
2009-04-28	15:18:00	0
2009-04-28	15:19:00	0
2009-04-28	15:20:00	0
2009-04-28	15:21:00	0
2009-04-28	15:22:00	0
2009-04-28	15:23:00	0
2009-04-28	15:24:00	0
2009-04-28	15:25:00	0
2009-04-28	15:26:00	0
2009-04-28	15:27:00	0
2009-04-28	15:28:00	0
2009-04-28	15:29:00	0
2009-04-28	15:30:00	0
2009-04-28	15:31:00	0
2009-04-28	15:32:00	0
2009-04-28	15:33:00	0
2009-04-28	15:34:00	0
2009-04-28	15:35:00	0
2009-04-28	15:36:00	0
2009-04-28	15:37:00	0
2009-04-28	15:38:00	0
2009-04-28	15:39:00	0
2009-04-28	15:40:00	0
2009-04-28	15:41:00	0
2009-04-28	15:42:00	0
2009-04-28	15:43:00	0
2009-04-28	15:44:00	0
2009-04-28	15:45:00	0
2009-04-28	15:46:00	0
2009-04-28	15:47:00	0
2009-04-28	15:48:00	0
2009-04-28	15:49:00	0
2009-04-28	15:50:00	0
2009-04-28	15:51:00	0
2009-04-28	15:52:00	0
2009-04-28	15:53:00	0
2009-04-28	15:54:00	0
2009-04-28	15:55:00	0
2009-04-28	15:56:00	0
2009-04-28	15:57:00	0
2009-04-28	15:58:00	0
2009-04-28	15:59:00	0
2009-04-28	16:00:00	0
2009-04-28	16:01:00	0
2009-04-28	16:02:00	0
2009-04-28	16:03:00	0
2009-04-28	16:04:00	0
2009-04-28	16:05:00	0
2009-04-28	16:06:00	0
2009-04-28	16:07:00	0
2009-04-28	16:08:00	0
2009-04-28	16:09:00	0
2009-04-28	16:10:00	0
2009-04-28	16:11:00	0
2009-04-28	16:12:00	0
2009-04-28	16:13:00	0
2009-04-28	16:14:00	0
2009-04-28	16:15:00	0
2009-04-28	16:16:00	0
2009-04-28	16:17:00	0
2009-04-28	16:18:00	0
2009-04-28	16:19:00	0
2009-04-28	16:20:00	0
2009-04-28	16:21:00	0
2009-04-28	16:22:00	0
2009-04-28	16:23:00	0
2009-04-28	16:24:00	0
2009-04-28	16:25:00	0
2009-04-28	16:26:00	0
2009-04-28	16:27:00	0
2009-04-28	16:28:00	0
2009-04-28	16:29:00	0
2009-04-28	16:30:00	0
2009-04-28	16:31:00	0
2009-04-28	16:32:00	0
2009-04-28	16:33:00	0
2009-04-28	16:34:00	0
2009-04-28	16:35:00	0
2009-04-28	16:36:00	0
2009-04-28	16:37:00	0
2009-04-28	16:38:00	0
2009-04-28	16:39:00	0
2009-04-28	16:40:00	0
2009-04-28	16:41:00	0
2009-04-28	16:42:00	0
2009-04-28	16:43:00	0
2009-04-28	16:44:00	0
2009-04-28	16:45:00	0
2009-04-28	16:46:00	0
2009-04-28	16:47:00	0
2009-04-28	16:48:00	0
2009-04-28	16:49:00	0
2009-04-28	16:50:00	0
2009-04-28	16:51:00	0
2009-04-28	16:52:00	0
2009-04-28	16:53:00	0
2009-04-28	16:54:00	0
2009-04-28	16:55:00	0
2009-04-28	16:56:00	0
2009-04-28	16:57:00	0
2009-04-28	16:58:00	0
2009-04-28	16:59:00	0
2009-04-28	17:00:00	0
2009-04-28	17:01:00	0
2009-04-28	17:02:00	0
2009-04-28	17:03:00	0
2009-04-28	17:04:00	0
2009-04-28	17:05:00	0
2009-04-28	17:06:00	0
2009-04-28	17:07:00	0
2009-04-28	17:08:00	0
2009-04-28	17:09:00	0
2009-04-28	17:10:00	0
2009-04-28	17:11:00	0
2009-04-28	17:12:00	0
2009-04-28	17:13:00	0
2009-04-28	17:14:00	0
2009-04-28	17:15:00	0
2009-04-28	17:16:00	0
2009-04-28	17:17:00	0
2009-04-28	17:18:00	0
2009-04-28	17:19:00	0
2009-04-28	17:20:00	0
2009-04-28	17:21:00	0
2009-04-28	17:22:00	0
2009-04-28	17:23:00	0
2009-04-28	17:24:00	0
2009-04-28	17:25:00	0
2009-04-28	17:26:00	0
2009-04-28	17:27:00	0
2009-04-28	17:28:00	0
2009-04-28	17:29:00	0
2009-04-28	17:30:00	0
2009-04-28	17:31:00	0
2009-04-28	17:32:00	0
2009-04-28	17:33:00	0
2009-04-28	17:34:00	0
2009-04-28	17:35:00	0
2009-04-28	17:36:00	0
2009-04-28	17:37:00	0
2009-04-28	17:38:00	0
2009-04-28	17:39:00	0
2009-04-28	17:40:00	0
2009-04-28	17:41:00	0
2009-04-28	17:42:00	0
2009-04-28	17:43:00	0
2009-04-28	17:44:00	0
2009-04-28	17:45:00	0
2009-04-28	17:46:00	0
2009-04-28	17:47:00	0
2009-04-28	17:48:00	0
2009-04-28	17:49:00	0
2009-04-28	17:50:00	0
2009-04-28	17:51:00	0
2009-04-28	17:52:00	0
2009-04-28	17:53:00	0
2009-04-28	17:54:00	0
2009-04-28	17:55:00	0
2009-04-28	17:56:00	0
2009-04-28	17:57:00	0
2009-04-28	17:58:00	0
2009-04-28	17:59:00	0
2009-04-28	18:00:00	0
2009-04-28	18:01:00	37
2009-04-28	18:02:00	143
2009-04-28	18:03:00	210
2009-04-28	18:04:00	449
2009-04-28	18:05:00	614
2009-04-28	18:06:00	334
2009-04-28	18:07:00	746
2009-04-28	18:08:00	766
2009-04-28	18:09:00	243
2009-04-28	18:10:00	595
2009-04-28	18:11:00	464
2009-04-28	18:12:00	614
2009-04-28	18:13:00	512
2009-04-28	18:14:00	282
2009-04-28	18:15:00	256
2009-04-28	18:16:00	545
2009-04-28	18:17:00	746
2009-04-28	18:18:00	28
2009-04-28	18:19:00	390
2009-04-28	18:20:00	347
2009-04-28	18:21:00	375
2009-04-28	18:22:00	390
2009-04-28	18:23:00	512
2009-04-28	18:24:00	9
2009-04-28	18:25:00	434
2009-04-28	18:26:00	143
2009-04-28	18:27:00	221
2009-04-28	18:28:00	434
2009-04-28	18:29:00	282
2009-04-28	18:30:00	375
2009-04-28	18:31:00	56
2009-04-28	18:32:00	0
2009-04-28	18:33:00	0
2009-04-28	18:34:00	46
2009-04-28	18:35:00	0
2009-04-28	18:36:00	143
2009-04-28	18:37:00	93
2009-04-28	18:38:00	434
2009-04-28	18:39:00	74
2009-04-28	18:40:00	37
2009-04-28	18:41:00	74
2009-04-28	18:42:00	334
2009-04-28	18:43:00	0
2009-04-28	18:44:00	165
2009-04-28	18:45:00	74
2009-04-28	18:46:00	0
2009-04-28	18:47:00	0
2009-04-28	18:48:00	0
2009-04-28	18:49:00	0
2009-04-28	18:50:00	46
2009-04-28	18:51:00	19
2009-04-28	18:52:00	19
2009-04-28	18:53:00	9
2009-04-28	18:54:00	0
2009-04-28	18:55:00	0
2009-04-28	18:56:00	0
2009-04-28	18:57:00	0
2009-04-28	18:58:00	0
2009-04-28	18:59:00	0
2009-04-28	19:00:00	56
2009-04-28	19:01:00	9
2009-04-28	19:02:00	9
2009-04-28	19:03:00	19
2009-04-28	19:04:00	0
2009-04-28	19:05:00	0
2009-04-28	19:06:00	19
2009-04-28	19:07:00	0
2009-04-28	19:08:00	0
2009-04-28	19:09:00	210
2009-04-28	19:10:00	132
2009-04-28	19:11:00	176
2009-04-28	19:12:00	143
2009-04-28	19:13:00	187
2009-04-28	19:14:00	28
2009-04-28	19:15:00	0
2009-04-28	19:16:00	0
2009-04-28	19:17:00	176
2009-04-28	19:18:00	19
2009-04-28	19:19:00	19
2009-04-28	19:20:00	0
2009-04-28	19:21:00	0
2009-04-28	19:22:00	0
2009-04-28	19:23:00	0
2009-04-28	19:24:00	37
2009-04-28	19:25:00	46
2009-04-28	19:26:00	132
2009-04-28	19:27:00	419
2009-04-28	19:28:00	0
2009-04-28	19:29:00	0
2009-04-28	19:30:00	0
2009-04-28	19:31:00	0
2009-04-28	19:32:00	28
2009-04-28	19:33:00	295
2009-04-28	19:34:00	19
2009-04-28	19:35:00	0
2009-04-28	19:36:00	19
2009-04-28	19:37:00	19
2009-04-28	19:38:00	0
2009-04-28	19:39:00	0
2009-04-28	19:40:00	0
2009-04-28	19:41:00	0
2009-04-28	19:42:00	0
2009-04-28	19:43:00	0
2009-04-28	19:44:00	56
2009-04-28	19:45:00	0
2009-04-28	19:46:00	74
2009-04-28	19:47:00	0
2009-04-28	19:48:00	0
2009-04-28	19:49:00	0
2009-04-28	19:50:00	0
2009-04-28	19:51:00	0
2009-04-28	19:52:00	0
2009-04-28	19:53:00	0
2009-04-28	19:54:00	0
2009-04-28	19:55:00	256
2009-04-28	19:56:00	347
2009-04-28	19:57:00	165
2009-04-28	19:58:00	111
2009-04-28	19:59:00	282
2009-04-28	20:00:00	9
2009-04-28	20:01:00	0
2009-04-28	20:02:00	28
2009-04-28	20:03:00	0
2009-04-28	20:04:00	0
2009-04-28	20:05:00	28
2009-04-28	20:06:00	0
2009-04-28	20:07:00	9
2009-04-28	20:08:00	9
2009-04-28	20:09:00	0
2009-04-28	20:10:00	19
2009-04-28	20:11:00	0
2009-04-28	20:12:00	0
2009-04-28	20:13:00	0
2009-04-28	20:14:00	9
2009-04-28	20:15:00	198
2009-04-28	20:16:00	766
2009-04-28	20:17:00	187
2009-04-28	20:18:00	295
2009-04-28	20:19:00	321
2009-04-28	20:20:00	132
2009-04-28	20:21:00	37
2009-04-28	20:22:00	9
2009-04-28	20:23:00	0
2009-04-28	20:24:00	0
2009-04-28	20:25:00	28
2009-04-28	20:26:00	9
2009-04-28	20:27:00	0
2009-04-28	20:28:00	37
2009-04-28	20:29:00	0
2009-04-28	20:30:00	19
2009-04-28	20:31:00	243
2009-04-28	20:32:00	0
2009-04-28	20:33:00	0
2009-04-28	20:34:00	9
2009-04-28	20:35:00	9
2009-04-28	20:36:00	0
2009-04-28	20:37:00	0
2009-04-28	20:38:00	46
2009-04-28	20:39:00	0
2009-04-28	20:40:00	0
2009-04-28	20:41:00	0
2009-04-28	20:42:00	28
2009-04-28	20:43:00	9
2009-04-28	20:44:00	0
2009-04-28	20:45:00	46
2009-04-28	20:46:00	243
2009-04-28	20:47:00	614
2009-04-28	20:48:00	579
2009-04-28	20:49:00	37
2009-04-28	20:50:00	221
2009-04-28	20:51:00	360
2009-04-28	20:52:00	165
2009-04-28	20:53:00	19
2009-04-28	20:54:00	46
2009-04-28	20:55:00	9
2009-04-28	20:56:00	65
2009-04-28	20:57:00	46
2009-04-28	20:58:00	83
2009-04-28	20:59:00	37
2009-04-28	21:00:00	529
2009-04-28	21:01:00	256
2009-04-28	21:02:00	121
2009-04-28	21:03:00	65
2009-04-28	21:04:00	0
2009-04-28	21:05:00	0
2009-04-28	21:06:00	0
2009-04-28	21:07:00	0
2009-04-28	21:08:00	0
2009-04-28	21:09:00	0
2009-04-28	21:10:00	9
2009-04-28	21:11:00	65
2009-04-28	21:12:00	347
2009-04-28	21:13:00	46
2009-04-28	21:14:00	56
2009-04-28	21:15:00	165
2009-04-28	21:16:00	187
2009-04-28	21:17:00	347
2009-04-28	21:18:00	143
2009-04-28	21:19:00	404
2009-04-28	21:20:00	614
2009-04-28	21:21:00	282
2009-04-28	21:22:00	434
2009-04-28	21:23:00	1844
2009-04-28	21:24:00	2243
2009-04-28	21:25:00	1410
2009-04-28	21:26:00	1599
2009-04-28	21:27:00	1080
2009-04-28	21:28:00	827
2009-04-28	21:29:00	1380
2009-04-28	21:30:00	1350
2009-04-28	21:31:00	1599
2009-04-28	21:32:00	1632
2009-04-28	21:33:00	1265
2009-04-28	21:34:00	983
2009-04-28	21:35:00	848
2009-04-28	21:36:00	848
2009-04-28	21:37:00	1184
2009-04-28	21:38:00	1158
2009-04-28	21:39:00	1080
2009-04-28	21:40:00	1380
2009-04-28	21:41:00	1350
2009-04-28	21:42:00	1106
2009-04-28	21:43:00	1007
2009-04-28	21:44:00	1080
2009-04-28	21:45:00	870
2009-04-28	21:46:00	1265
2009-04-28	21:47:00	1132
2009-04-28	21:48:00	1503
2009-04-28	21:49:00	892
2009-04-28	21:50:00	870
2009-04-28	21:51:00	614
2009-04-28	21:52:00	688
2009-04-28	21:53:00	321
2009-04-28	21:54:00	321
2009-04-28	21:55:00	256
2009-04-28	21:56:00	0
2009-04-28	21:57:00	0
2009-04-28	21:58:00	404
2009-04-28	21:59:00	449
2009-04-28	22:00:00	688
2009-04-28	22:01:00	495
2009-04-28	22:02:00	375
2009-04-28	22:03:00	308
2009-04-28	22:04:00	46
2009-04-28	22:05:00	0
2009-04-28	22:06:00	9
2009-04-28	22:07:00	0
2009-04-28	22:08:00	19
2009-04-28	22:09:00	0
2009-04-28	22:10:00	65
2009-04-28	22:11:00	0
2009-04-28	22:12:00	0
2009-04-28	22:13:00	269
2009-04-28	22:14:00	375
2009-04-28	22:15:00	37
2009-04-28	22:16:00	165
2009-04-28	22:17:00	334
2009-04-28	22:18:00	0
2009-04-28	22:19:00	0
2009-04-28	22:20:00	0
2009-04-28	22:21:00	282
2009-04-28	22:22:00	9
2009-04-28	22:23:00	0
2009-04-28	22:24:00	28
2009-04-28	22:25:00	28
2009-04-28	22:26:00	0
2009-04-28	22:27:00	0
2009-04-28	22:28:00	0
2009-04-28	22:29:00	0
2009-04-28	22:30:00	0
2009-04-28	22:31:00	0
2009-04-28	22:32:00	0
2009-04-28	22:33:00	0
2009-04-28	22:34:00	256
2009-04-28	22:35:00	165
2009-04-28	22:36:00	111
2009-04-28	22:37:00	449
2009-04-28	22:38:00	154
2009-04-28	22:39:00	434
2009-04-28	22:40:00	0
2009-04-28	22:41:00	0
2009-04-28	22:42:00	28
2009-04-28	22:43:00	93
2009-04-28	22:44:00	256
2009-04-28	22:45:00	132
2009-04-28	22:46:00	562
2009-04-28	22:47:00	688
2009-04-28	22:48:00	892
2009-04-28	22:49:00	707
2009-04-28	22:50:00	360
2009-04-28	22:51:00	256
2009-04-28	22:52:00	419
2009-04-28	22:53:00	121
2009-04-28	22:54:00	449
2009-04-28	22:55:00	449
2009-04-28	22:56:00	746
2009-04-28	22:57:00	746
2009-04-28	22:58:00	545
2009-04-28	22:59:00	404
2009-04-28	23:00:00	176
2009-04-28	23:01:00	9
2009-04-28	23:02:00	132
2009-04-28	23:03:00	65
2009-04-28	23:04:00	93
2009-04-28	23:05:00	282
2009-04-28	23:06:00	9
2009-04-28	23:07:00	19
2009-04-28	23:08:00	651
2009-04-28	23:09:00	1184
2009-04-28	23:10:00	529
2009-04-28	23:11:00	256
2009-04-28	23:12:00	404
2009-04-28	23:13:00	165
2009-04-28	23:14:00	434
2009-04-28	23:15:00	65
2009-04-28	23:16:00	0
2009-04-28	23:17:00	0
2009-04-28	23:18:00	0
2009-04-28	23:19:00	0
2009-04-28	23:20:00	0
2009-04-28	23:21:00	0
2009-04-28	23:22:00	0
2009-04-28	23:23:00	0
2009-04-28	23:24:00	0
2009-04-28	23:25:00	0
2009-04-28	23:26:00	65
2009-04-28	23:27:00	198
2009-04-28	23:28:00	9
2009-04-28	23:29:00	56
2009-04-28	23:30:00	0
2009-04-28	23:31:00	46
2009-04-28	23:32:00	0
2009-04-28	23:33:00	19
2009-04-28	23:34:00	0
2009-04-28	23:35:00	0
2009-04-28	23:36:00	0
2009-04-28	23:37:00	0
2009-04-28	23:38:00	0
2009-04-28	23:39:00	0
2009-04-28	23:40:00	0
2009-04-28	23:41:00	0
2009-04-28	23:42:00	0
2009-04-28	23:43:00	0
2009-04-28	23:44:00	0
2009-04-28	23:45:00	0
2009-04-28	23:46:00	0
2009-04-28	23:47:00	0
2009-04-28	23:48:00	0
2009-04-28	23:49:00	0
2009-04-28	23:50:00	0
2009-04-28	23:51:00	0
2009-04-28	23:52:00	0
2009-04-28	23:53:00	0
2009-04-28	23:54:00	28
2009-04-28	23:55:00	0
2009-04-28	23:56:00	0
2009-04-28	23:57:00	0
2009-04-28	23:58:00	0
2009-04-28	23:59:00	0
2009-04-29	00:00:00	0
2009-04-29	00:01:00	0
2009-04-29	00:02:00	0
2009-04-29	00:03:00	0
2009-04-29	00:04:00	0
2009-04-29	00:05:00	0
2009-04-29	00:06:00	0
2009-04-29	00:07:00	0
2009-04-29	00:08:00	0
2009-04-29	00:09:00	37
2009-04-29	00:10:00	46
2009-04-29	00:11:00	375
2009-04-29	00:12:00	19
2009-04-29	00:13:00	0
2009-04-29	00:14:00	0
2009-04-29	00:15:00	46
2009-04-29	00:16:00	0
2009-04-29	00:17:00	0
2009-04-29	00:18:00	0
2009-04-29	00:19:00	0
2009-04-29	00:20:00	0
2009-04-29	00:21:00	0
2009-04-29	00:22:00	0
2009-04-29	00:23:00	0
2009-04-29	00:24:00	0
2009-04-29	00:25:00	0
2009-04-29	00:26:00	0
2009-04-29	00:27:00	0
2009-04-29	00:28:00	0
2009-04-29	00:29:00	0
2009-04-29	00:30:00	0
2009-04-29	00:31:00	0
2009-04-29	00:32:00	0
2009-04-29	00:33:00	0
2009-04-29	00:34:00	0
2009-04-29	00:35:00	0
2009-04-29	00:36:00	0
2009-04-29	00:37:00	28
2009-04-29	00:38:00	0
2009-04-29	00:39:00	0
2009-04-29	00:40:00	0
2009-04-29	00:41:00	0
2009-04-29	00:42:00	0
2009-04-29	00:43:00	0
2009-04-29	00:44:00	0
2009-04-29	00:45:00	0
2009-04-29	00:46:00	0
2009-04-29	00:47:00	0
2009-04-29	00:48:00	0
2009-04-29	00:49:00	0
2009-04-29	00:50:00	0
2009-04-29	00:51:00	0
2009-04-29	00:52:00	0
2009-04-29	00:53:00	0
2009-04-29	00:54:00	0
2009-04-29	00:55:00	154
2009-04-29	00:56:00	132
2009-04-29	00:57:00	0
2009-04-29	00:58:00	0
2009-04-29	00:59:00	0
2009-04-29	01:00:00	0
2009-04-29	01:01:00	0
2009-04-29	01:02:00	0
2009-04-29	01:03:00	0
2009-04-29	01:04:00	0
2009-04-29	01:05:00	0
2009-04-29	01:06:00	0
2009-04-29	01:07:00	0
2009-04-29	01:08:00	9
2009-04-29	01:09:00	0
2009-04-29	01:10:00	0
2009-04-29	01:11:00	0
2009-04-29	01:12:00	19
2009-04-29	01:13:00	0
2009-04-29	01:14:00	0
2009-04-29	01:15:00	0
2009-04-29	01:16:00	0
2009-04-29	01:17:00	0
2009-04-29	01:18:00	0
2009-04-29	01:19:00	0
2009-04-29	01:20:00	0
2009-04-29	01:21:00	0
2009-04-29	01:22:00	0
2009-04-29	01:23:00	0
2009-04-29	01:24:00	0
2009-04-29	01:25:00	0
2009-04-29	01:26:00	0
2009-04-29	01:27:00	0
2009-04-29	01:28:00	0
2009-04-29	01:29:00	0
2009-04-29	01:30:00	0
2009-04-29	01:31:00	0
2009-04-29	01:32:00	0
2009-04-29	01:33:00	0
2009-04-29	01:34:00	0
2009-04-29	01:35:00	0
2009-04-29	01:36:00	9
2009-04-29	01:37:00	0
2009-04-29	01:38:00	0
2009-04-29	01:39:00	0
2009-04-29	01:40:00	0
2009-04-29	01:41:00	0
2009-04-29	01:42:00	19
2009-04-29	01:43:00	0
2009-04-29	01:44:00	0
2009-04-29	01:45:00	0
2009-04-29	01:46:00	0
2009-04-29	01:47:00	0
2009-04-29	01:48:00	0
2009-04-29	01:49:00	0
2009-04-29	01:50:00	0
2009-04-29	01:51:00	0
2009-04-29	01:52:00	0
2009-04-29	01:53:00	0
2009-04-29	01:54:00	0
2009-04-29	01:55:00	0
2009-04-29	01:56:00	0
2009-04-29	01:57:00	0
2009-04-29	01:58:00	0
2009-04-29	01:59:00	0
2009-04-29	02:00:00	0
2009-04-29	02:01:00	0
2009-04-29	02:02:00	0
2009-04-29	02:03:00	0
2009-04-29	02:04:00	0
2009-04-29	02:05:00	0
2009-04-29	02:06:00	9
2009-04-29	02:07:00	269
2009-04-29	02:08:00	256
2009-04-29	02:09:00	390
2009-04-29	02:10:00	0
2009-04-29	02:11:00	0
2009-04-29	02:12:00	0
2009-04-29	02:13:00	0
2009-04-29	02:14:00	19
2009-04-29	02:15:00	0
2009-04-29	02:16:00	0
2009-04-29	02:17:00	0
2009-04-29	02:18:00	28
2009-04-29	02:19:00	0
2009-04-29	02:20:00	0
2009-04-29	02:21:00	0
2009-04-29	02:22:00	0
2009-04-29	02:23:00	0
2009-04-29	02:24:00	0
2009-04-29	02:25:00	0
2009-04-29	02:26:00	0
2009-04-29	02:27:00	0
2009-04-29	02:28:00	0
2009-04-29	02:29:00	0
2009-04-29	02:30:00	0
2009-04-29	02:31:00	0
2009-04-29	02:32:00	9
2009-04-29	02:33:00	0
2009-04-29	02:34:00	0
2009-04-29	02:35:00	0
2009-04-29	02:36:00	0
2009-04-29	02:37:00	0
2009-04-29	02:38:00	0
2009-04-29	02:39:00	0
2009-04-29	02:40:00	0
2009-04-29	02:41:00	0
2009-04-29	02:42:00	0
2009-04-29	02:43:00	0
2009-04-29	02:44:00	0
2009-04-29	02:45:00	0
2009-04-29	02:46:00	0
2009-04-29	02:47:00	0
2009-04-29	02:48:00	0
2009-04-29	02:49:00	0
2009-04-29	02:50:00	0
2009-04-29	02:51:00	0
2009-04-29	02:52:00	0
2009-04-29	02:53:00	0
2009-04-29	02:54:00	0
2009-04-29	02:55:00	0
2009-04-29	02:56:00	0
2009-04-29	02:57:00	0
2009-04-29	02:58:00	0
2009-04-29	02:59:00	0
2009-04-29	03:00:00	0
2009-04-29	03:01:00	0
2009-04-29	03:02:00	0
2009-04-29	03:03:00	0
2009-04-29	03:04:00	0
2009-04-29	03:05:00	0
2009-04-29	03:06:00	0
2009-04-29	03:07:00	0
2009-04-29	03:08:00	0
2009-04-29	03:09:00	0
2009-04-29	03:10:00	0
2009-04-29	03:11:00	0
2009-04-29	03:12:00	0
2009-04-29	03:13:00	0
2009-04-29	03:14:00	9
2009-04-29	03:15:00	0
2009-04-29	03:16:00	0
2009-04-29	03:17:00	0
2009-04-29	03:18:00	0
2009-04-29	03:19:00	0
2009-04-29	03:20:00	0
2009-04-29	03:21:00	9
2009-04-29	03:22:00	0
2009-04-29	03:23:00	0
2009-04-29	03:24:00	0
2009-04-29	03:25:00	0
2009-04-29	03:26:00	93
2009-04-29	03:27:00	9
2009-04-29	03:28:00	0
2009-04-29	03:29:00	19
2009-04-29	03:30:00	0
2009-04-29	03:31:00	0
2009-04-29	03:32:00	83
2009-04-29	03:33:00	0
2009-04-29	03:34:00	0
2009-04-29	03:35:00	74
2009-04-29	03:36:00	9
2009-04-29	03:37:00	0
2009-04-29	03:38:00	0
2009-04-29	03:39:00	0
2009-04-29	03:40:00	0
2009-04-29	03:41:00	0
2009-04-29	03:42:00	0
2009-04-29	03:43:00	0
2009-04-29	03:44:00	0
2009-04-29	03:45:00	0
2009-04-29	03:46:00	0
2009-04-29	03:47:00	0
2009-04-29	03:48:00	0
2009-04-29	03:49:00	0
2009-04-29	03:50:00	0
2009-04-29	03:51:00	0
2009-04-29	03:52:00	0
2009-04-29	03:53:00	0
2009-04-29	03:54:00	0
2009-04-29	03:55:00	0
2009-04-29	03:56:00	0
2009-04-29	03:57:00	0
2009-04-29	03:58:00	0
2009-04-29	03:59:00	0
2009-04-29	04:00:00	0
2009-04-29	04:01:00	0
2009-04-29	04:02:00	0
2009-04-29	04:03:00	0
2009-04-29	04:04:00	56
2009-04-29	04:05:00	0
2009-04-29	04:06:00	0
2009-04-29	04:07:00	0
2009-04-29	04:08:00	9
2009-04-29	04:09:00	0
2009-04-29	04:10:00	0
2009-04-29	04:11:00	9
2009-04-29	04:12:00	0
2009-04-29	04:13:00	0
2009-04-29	04:14:00	19
2009-04-29	04:15:00	0
2009-04-29	04:16:00	0
2009-04-29	04:17:00	0
2009-04-29	04:18:00	0
2009-04-29	04:19:00	0
2009-04-29	04:20:00	0
2009-04-29	04:21:00	0
2009-04-29	04:22:00	0
2009-04-29	04:23:00	0
2009-04-29	04:24:00	0
2009-04-29	04:25:00	0
2009-04-29	04:26:00	0
2009-04-29	04:27:00	0
2009-04-29	04:28:00	0
2009-04-29	04:29:00	0
2009-04-29	04:30:00	0
2009-04-29	04:31:00	0
2009-04-29	04:32:00	0
2009-04-29	04:33:00	0
2009-04-29	04:34:00	0
2009-04-29	04:35:00	0
2009-04-29	04:36:00	0
2009-04-29	04:37:00	269
2009-04-29	04:38:00	0
2009-04-29	04:39:00	0
2009-04-29	04:40:00	0
2009-04-29	04:41:00	83
2009-04-29	04:42:00	0
2009-04-29	04:43:00	0
2009-04-29	04:44:00	0
2009-04-29	04:45:00	0
2009-04-29	04:46:00	0
2009-04-29	04:47:00	0
2009-04-29	04:48:00	0
2009-04-29	04:49:00	9
2009-04-29	04:50:00	56
2009-04-29	04:51:00	0
2009-04-29	04:52:00	0
2009-04-29	04:53:00	0
2009-04-29	04:54:00	0
2009-04-29	04:55:00	0
2009-04-29	04:56:00	0
2009-04-29	04:57:00	0
2009-04-29	04:58:00	0
2009-04-29	04:59:00	0
2009-04-29	05:00:00	0
2009-04-29	05:01:00	0
2009-04-29	05:02:00	0
2009-04-29	05:03:00	0
2009-04-29	05:04:00	0
2009-04-29	05:05:00	0
2009-04-29	05:06:00	0
2009-04-29	05:07:00	0
2009-04-29	05:08:00	0
2009-04-29	05:09:00	0
2009-04-29	05:10:00	0
2009-04-29	05:11:00	9
2009-04-29	05:12:00	0
2009-04-29	05:13:00	0
2009-04-29	05:14:00	0
2009-04-29	05:15:00	0
2009-04-29	05:16:00	0
2009-04-29	05:17:00	0
2009-04-29	05:18:00	0
2009-04-29	05:19:00	0
2009-04-29	05:20:00	0
2009-04-29	05:21:00	0
2009-04-29	05:22:00	0
2009-04-29	05:23:00	0
2009-04-29	05:24:00	0
2009-04-29	05:25:00	0
2009-04-29	05:26:00	0
2009-04-29	05:27:00	0
2009-04-29	05:28:00	0
2009-04-29	05:29:00	0
2009-04-29	05:30:00	0
2009-04-29	05:31:00	0
2009-04-29	05:32:00	0
2009-04-29	05:33:00	0
2009-04-29	05:34:00	0
2009-04-29	05:35:00	0
2009-04-29	05:36:00	0
2009-04-29	05:37:00	0
2009-04-29	05:38:00	0
2009-04-29	05:39:00	0
2009-04-29	05:40:00	0
2009-04-29	05:41:00	0
2009-04-29	05:42:00	0
2009-04-29	05:43:00	0
2009-04-29	05:44:00	0
2009-04-29	05:45:00	0
2009-04-29	05:46:00	0
2009-04-29	05:47:00	0
2009-04-29	05:48:00	0
2009-04-29	05:49:00	0
2009-04-29	05:50:00	0
2009-04-29	05:51:00	0
2009-04-29	05:52:00	0
2009-04-29	05:53:00	0
2009-04-29	05:54:00	0
2009-04-29	05:55:00	37
2009-04-29	05:56:00	9
2009-04-29	05:57:00	9
2009-04-29	05:58:00	0
2009-04-29	05:59:00	0
2009-04-29	06:00:00	0
2009-04-29	06:01:00	0
2009-04-29	06:02:00	0
2009-04-29	06:03:00	0
2009-04-29	06:04:00	0
2009-04-29	06:05:00	0
2009-04-29	06:06:00	0
2009-04-29	06:07:00	0
2009-04-29	06:08:00	0
2009-04-29	06:09:00	0
2009-04-29	06:10:00	0
2009-04-29	06:11:00	0
2009-04-29	06:12:00	0
2009-04-29	06:13:00	0
2009-04-29	06:14:00	0
2009-04-29	06:15:00	0
2009-04-29	06:16:00	0
2009-04-29	06:17:00	0
2009-04-29	06:18:00	0
2009-04-29	06:19:00	0
2009-04-29	06:20:00	0
2009-04-29	06:21:00	0
2009-04-29	06:22:00	0
2009-04-29	06:23:00	0
2009-04-29	06:24:00	0
2009-04-29	06:25:00	0
2009-04-29	06:26:00	0
2009-04-29	06:27:00	0
2009-04-29	06:28:00	121
2009-04-29	06:29:00	0
2009-04-29	06:30:00	0
2009-04-29	06:31:00	19
2009-04-29	06:32:00	0
2009-04-29	06:33:00	0
2009-04-29	06:34:00	0
2009-04-29	06:35:00	28
2009-04-29	06:36:00	0
2009-04-29	06:37:00	0
2009-04-29	06:38:00	0
2009-04-29	06:39:00	0
2009-04-29	06:40:00	0
2009-04-29	06:41:00	0
2009-04-29	06:42:00	0
2009-04-29	06:43:00	0
2009-04-29	06:44:00	0
2009-04-29	06:45:00	0
2009-04-29	06:46:00	0
2009-04-29	06:47:00	0
2009-04-29	06:48:00	0
2009-04-29	06:49:00	0
2009-04-29	06:50:00	0
2009-04-29	06:51:00	0
2009-04-29	06:52:00	0
2009-04-29	06:53:00	0
2009-04-29	06:54:00	0
2009-04-29	06:55:00	0
2009-04-29	06:56:00	0
2009-04-29	06:57:00	0
2009-04-29	06:58:00	19
2009-04-29	06:59:00	0
2009-04-29	07:00:00	0
2009-04-29	07:01:00	0
2009-04-29	07:02:00	0
2009-04-29	07:03:00	0
2009-04-29	07:04:00	0
2009-04-29	07:05:00	0
2009-04-29	07:06:00	0
2009-04-29	07:07:00	0
2009-04-29	07:08:00	0
2009-04-29	07:09:00	0
2009-04-29	07:10:00	9
2009-04-29	07:11:00	0
2009-04-29	07:12:00	0
2009-04-29	07:13:00	0
2009-04-29	07:14:00	0
2009-04-29	07:15:00	0
2009-04-29	07:16:00	0
2009-04-29	07:17:00	0
2009-04-29	07:18:00	19
2009-04-29	07:19:00	0
2009-04-29	07:20:00	0
2009-04-29	07:21:00	0
2009-04-29	07:22:00	0
2009-04-29	07:23:00	0
2009-04-29	07:24:00	0
2009-04-29	07:25:00	0
2009-04-29	07:26:00	0
2009-04-29	07:27:00	0
2009-04-29	07:28:00	0
2009-04-29	07:29:00	0
2009-04-29	07:30:00	0
2009-04-29	07:31:00	0
2009-04-29	07:32:00	0
2009-04-29	07:33:00	0
2009-04-29	07:34:00	0
2009-04-29	07:35:00	93
2009-04-29	07:36:00	0
2009-04-29	07:37:00	0
2009-04-29	07:38:00	0
2009-04-29	07:39:00	0
2009-04-29	07:40:00	28
2009-04-29	07:41:00	0
2009-04-29	07:42:00	0
2009-04-29	07:43:00	0
2009-04-29	07:44:00	0
2009-04-29	07:45:00	0
2009-04-29	07:46:00	0
2009-04-29	07:47:00	0
2009-04-29	07:48:00	0
2009-04-29	07:49:00	0
2009-04-29	07:50:00	0
2009-04-29	07:51:00	9
2009-04-29	07:52:00	0
2009-04-29	07:53:00	0
2009-04-29	07:54:00	0
2009-04-29	07:55:00	0
2009-04-29	07:56:00	0
2009-04-29	07:57:00	0
2009-04-29	07:58:00	0
2009-04-29	07:59:00	0
2009-04-29	08:00:00	0
2009-04-29	08:01:00	0
2009-04-29	08:02:00	0
2009-04-29	08:03:00	0
2009-04-29	08:04:00	0
2009-04-29	08:05:00	0
2009-04-29	08:06:00	0
2009-04-29	08:07:00	9
2009-04-29	08:08:00	0
2009-04-29	08:09:00	0
2009-04-29	08:10:00	65
2009-04-29	08:11:00	0
2009-04-29	08:12:00	0
2009-04-29	08:13:00	0
2009-04-29	08:14:00	0
2009-04-29	08:15:00	0
2009-04-29	08:16:00	0
2009-04-29	08:17:00	0
2009-04-29	08:18:00	0
2009-04-29	08:19:00	0
2009-04-29	08:20:00	0
2009-04-29	08:21:00	0
2009-04-29	08:22:00	0
2009-04-29	08:23:00	0
2009-04-29	08:24:00	0
2009-04-29	08:25:00	0
2009-04-29	08:26:00	0
2009-04-29	08:27:00	0
2009-04-29	08:28:00	0
2009-04-29	08:29:00	0
2009-04-29	08:30:00	0
2009-04-29	08:31:00	0
2009-04-29	08:32:00	0
2009-04-29	08:33:00	0
2009-04-29	08:34:00	0
2009-04-29	08:35:00	0
2009-04-29	08:36:00	0
2009-04-29	08:37:00	0
2009-04-29	08:38:00	0
2009-04-29	08:39:00	0
2009-04-29	08:40:00	93
2009-04-29	08:41:00	0
2009-04-29	08:42:00	0
2009-04-29	08:43:00	0
2009-04-29	08:44:00	28
2009-04-29	08:45:00	0
2009-04-29	08:46:00	0
2009-04-29	08:47:00	28
2009-04-29	08:48:00	0
2009-04-29	08:49:00	0
2009-04-29	08:50:00	0
2009-04-29	08:51:00	0
2009-04-29	08:52:00	0
2009-04-29	08:53:00	0
2009-04-29	08:54:00	0
2009-04-29	08:55:00	0
2009-04-29	08:56:00	0
2009-04-29	08:57:00	0
2009-04-29	08:58:00	9
2009-04-29	08:59:00	0
2009-04-29	09:00:00	0
2009-04-29	09:01:00	0
2009-04-29	09:02:00	0
2009-04-29	09:03:00	0
2009-04-29	09:04:00	0
2009-04-29	09:05:00	0
2009-04-29	09:06:00	0
2009-04-29	09:07:00	0
2009-04-29	09:08:00	0
[truncated: 19,611 more rows]

## Sheet: 5.12.09
Actogram, Copy Raw Data, All Days
Identity:	Blue
Filename:	E:\Active Research Files\meloxicam titre canine\cases\blue\Blue 05.12.09.AWC
Gender:	F
Age:	11
Height:	76.2 cm	30.0 in
Weight:	30.4 kg	67.0 lbs
Start Date:	12-May-2009 (Tue)
Start Time:	18:00:00
Interval:	1.00 mins
Date Stamp:	Time Stamp:	Activity Data:	Marker Press:
2009-05-12	00:00:00	0
2009-05-12	00:01:00	0
2009-05-12	00:02:00	0
2009-05-12	00:03:00	0
2009-05-12	00:04:00	0
2009-05-12	00:05:00	0
2009-05-12	00:06:00	0
2009-05-12	00:07:00	0
2009-05-12	00:08:00	0
2009-05-12	00:09:00	0
2009-05-12	00:10:00	0
2009-05-12	00:11:00	0
2009-05-12	00:12:00	0
2009-05-12	00:13:00	0
2009-05-12	00:14:00	0
2009-05-12	00:15:00	0
2009-05-12	00:16:00	0
2009-05-12	00:17:00	0
2009-05-12	00:18:00	0
2009-05-12	00:19:00	0
2009-05-12	00:20:00	0
2009-05-12	00:21:00	0
2009-05-12	00:22:00	0
2009-05-12	00:23:00	0
2009-05-12	00:24:00	0
2009-05-12	00:25:00	0
2009-05-12	00:26:00	0
2009-05-12	00:27:00	0
2009-05-12	00:28:00	0
2009-05-12	00:29:00	0
2009-05-12	00:30:00	0
2009-05-12	00:31:00	0
2009-05-12	00:32:00	0
2009-05-12	00:33:00	0
2009-05-12	00:34:00	0
2009-05-12	00:35:00	0
2009-05-12	00:36:00	0
2009-05-12	00:37:00	0
2009-05-12	00:38:00	0
2009-05-12	00:39:00	0
2009-05-12	00:40:00	0
2009-05-12	00:41:00	0
2009-05-12	00:42:00	0
2009-05-12	00:43:00	0
2009-05-12	00:44:00	0
2009-05-12	00:45:00	0
2009-05-12	00:46:00	0
2009-05-12	00:47:00	0
2009-05-12	00:48:00	0
2009-05-12	00:49:00	0
2009-05-12	00:50:00	0
2009-05-12	00:51:00	0
2009-05-12	00:52:00	0
2009-05-12	00:53:00	0
2009-05-12	00:54:00	0
2009-05-12	00:55:00	0
2009-05-12	00:56:00	0
2009-05-12	00:57:00	0
2009-05-12	00:58:00	0
2009-05-12	00:59:00	0
2009-05-12	01:00:00	0
2009-05-12	01:01:00	0
2009-05-12	01:02:00	0
2009-05-12	01:03:00	0
2009-05-12	01:04:00	0
2009-05-12	01:05:00	0
2009-05-12	01:06:00	0
2009-05-12	01:07:00	0
2009-05-12	01:08:00	0
2009-05-12	01:09:00	0
2009-05-12	01:10:00	0
2009-05-12	01:11:00	0
2009-05-12	01:12:00	0
2009-05-12	01:13:00	0
2009-05-12	01:14:00	0
2009-05-12	01:15:00	0
2009-05-12	01:16:00	0
2009-05-12	01:17:00	0
2009-05-12	01:18:00	0
2009-05-12	01:19:00	0
2009-05-12	01:20:00	0
2009-05-12	01:21:00	0
2009-05-12	01:22:00	0
2009-05-12	01:23:00	0
2009-05-12	01:24:00	0
2009-05-12	01:25:00	0
2009-05-12	01:26:00	0
2009-05-12	01:27:00	0
2009-05-12	01:28:00	0
2009-05-12	01:29:00	0
2009-05-12	01:30:00	0
2009-05-12	01:31:00	0
2009-05-12	01:32:00	0
2009-05-12	01:33:00	0
2009-05-12	01:34:00	0
2009-05-12	01:35:00	0
2009-05-12	01:36:00	0
2009-05-12	01:37:00	0
2009-05-12	01:38:00	0
2009-05-12	01:39:00	0
2009-05-12	01:40:00	0
2009-05-12	01:41:00	0
2009-05-12	01:42:00	0
2009-05-12	01:43:00	0
2009-05-12	01:44:00	0
2009-05-12	01:45:00	0
2009-05-12	01:46:00	0
2009-05-12	01:47:00	0
2009-05-12	01:48:00	0
2009-05-12	01:49:00	0
2009-05-12	01:50:00	0
2009-05-12	01:51:00	0
2009-05-12	01:52:00	0
2009-05-12	01:53:00	0
2009-05-12	01:54:00	0
2009-05-12	01:55:00	0
2009-05-12	01:56:00	0
2009-05-12	01:57:00	0
2009-05-12	01:58:00	0
2009-05-12	01:59:00	0
2009-05-12	02:00:00	0
2009-05-12	02:01:00	0
2009-05-12	02:02:00	0
2009-05-12	02:03:00	0
2009-05-12	02:04:00	0
2009-05-12	02:05:00	0
2009-05-12	02:06:00	0
2009-05-12	02:07:00	0
2009-05-12	02:08:00	0
2009-05-12	02:09:00	0
2009-05-12	02:10:00	0
2009-05-12	02:11:00	0
2009-05-12	02:12:00	0
2009-05-12	02:13:00	0
2009-05-12	02:14:00	0
2009-05-12	02:15:00	0
2009-05-12	02:16:00	0
2009-05-12	02:17:00	0
2009-05-12	02:18:00	0
2009-05-12	02:19:00	0
2009-05-12	02:20:00	0
2009-05-12	02:21:00	0
2009-05-12	02:22:00	0
2009-05-12	02:23:00	0
2009-05-12	02:24:00	0
2009-05-12	02:25:00	0
2009-05-12	02:26:00	0
2009-05-12	02:27:00	0
2009-05-12	02:28:00	0
2009-05-12	02:29:00	0
2009-05-12	02:30:00	0
2009-05-12	02:31:00	0
2009-05-12	02:32:00	0
2009-05-12	02:33:00	0
2009-05-12	02:34:00	0
2009-05-12	02:35:00	0
2009-05-12	02:36:00	0
2009-05-12	02:37:00	0
2009-05-12	02:38:00	0
2009-05-12	02:39:00	0
2009-05-12	02:40:00	0
2009-05-12	02:41:00	0
2009-05-12	02:42:00	0
2009-05-12	02:43:00	0
2009-05-12	02:44:00	0
2009-05-12	02:45:00	0
2009-05-12	02:46:00	0
2009-05-12	02:47:00	0
2009-05-12	02:48:00	0
2009-05-12	02:49:00	0
2009-05-12	02:50:00	0
2009-05-12	02:51:00	0
2009-05-12	02:52:00	0
2009-05-12	02:53:00	0
2009-05-12	02:54:00	0
2009-05-12	02:55:00	0
2009-05-12	02:56:00	0
2009-05-12	02:57:00	0
2009-05-12	02:58:00	0
2009-05-12	02:59:00	0
2009-05-12	03:00:00	0
2009-05-12	03:01:00	0
2009-05-12	03:02:00	0
2009-05-12	03:03:00	0
2009-05-12	03:04:00	0
2009-05-12	03:05:00	0
2009-05-12	03:06:00	0
2009-05-12	03:07:00	0
2009-05-12	03:08:00	0
2009-05-12	03:09:00	0
2009-05-12	03:10:00	0
2009-05-12	03:11:00	0
2009-05-12	03:12:00	0
2009-05-12	03:13:00	0
2009-05-12	03:14:00	0
2009-05-12	03:15:00	0
2009-05-12	03:16:00	0
2009-05-12	03:17:00	0
2009-05-12	03:18:00	0
2009-05-12	03:19:00	0
2009-05-12	03:20:00	0
2009-05-12	03:21:00	0
2009-05-12	03:22:00	0
2009-05-12	03:23:00	0
2009-05-12	03:24:00	0
2009-05-12	03:25:00	0
2009-05-12	03:26:00	0
2009-05-12	03:27:00	0
2009-05-12	03:28:00	0
2009-05-12	03:29:00	0
2009-05-12	03:30:00	0
2009-05-12	03:31:00	0
2009-05-12	03:32:00	0
2009-05-12	03:33:00	0
2009-05-12	03:34:00	0
2009-05-12	03:35:00	0
2009-05-12	03:36:00	0
2009-05-12	03:37:00	0
2009-05-12	03:38:00	0
2009-05-12	03:39:00	0
2009-05-12	03:40:00	0
2009-05-12	03:41:00	0
2009-05-12	03:42:00	0
2009-05-12	03:43:00	0
2009-05-12	03:44:00	0
2009-05-12	03:45:00	0
2009-05-12	03:46:00	0
2009-05-12	03:47:00	0
2009-05-12	03:48:00	0
2009-05-12	03:49:00	0
2009-05-12	03:50:00	0
2009-05-12	03:51:00	0
2009-05-12	03:52:00	0
2009-05-12	03:53:00	0
2009-05-12	03:54:00	0
2009-05-12	03:55:00	0
2009-05-12	03:56:00	0
2009-05-12	03:57:00	0
2009-05-12	03:58:00	0
2009-05-12	03:59:00	0
2009-05-12	04:00:00	0
2009-05-12	04:01:00	0
2009-05-12	04:02:00	0
2009-05-12	04:03:00	0
2009-05-12	04:04:00	0
2009-05-12	04:05:00	0
2009-05-12	04:06:00	0
2009-05-12	04:07:00	0
2009-05-12	04:08:00	0
2009-05-12	04:09:00	0
2009-05-12	04:10:00	0
2009-05-12	04:11:00	0
2009-05-12	04:12:00	0
2009-05-12	04:13:00	0
2009-05-12	04:14:00	0
2009-05-12	04:15:00	0
2009-05-12	04:16:00	0
2009-05-12	04:17:00	0
2009-05-12	04:18:00	0
2009-05-12	04:19:00	0
2009-05-12	04:20:00	0
2009-05-12	04:21:00	0
2009-05-12	04:22:00	0
2009-05-12	04:23:00	0
2009-05-12	04:24:00	0
2009-05-12	04:25:00	0
2009-05-12	04:26:00	0
2009-05-12	04:27:00	0
2009-05-12	04:28:00	0
2009-05-12	04:29:00	0
2009-05-12	04:30:00	0
2009-05-12	04:31:00	0
2009-05-12	04:32:00	0
2009-05-12	04:33:00	0
2009-05-12	04:34:00	0
2009-05-12	04:35:00	0
2009-05-12	04:36:00	0
2009-05-12	04:37:00	0
2009-05-12	04:38:00	0
2009-05-12	04:39:00	0
2009-05-12	04:40:00	0
2009-05-12	04:41:00	0
2009-05-12	04:42:00	0
2009-05-12	04:43:00	0
2009-05-12	04:44:00	0
2009-05-12	04:45:00	0
2009-05-12	04:46:00	0
2009-05-12	04:47:00	0
2009-05-12	04:48:00	0
2009-05-12	04:49:00	0
2009-05-12	04:50:00	0
2009-05-12	04:51:00	0
2009-05-12	04:52:00	0
2009-05-12	04:53:00	0
2009-05-12	04:54:00	0
2009-05-12	04:55:00	0
2009-05-12	04:56:00	0
2009-05-12	04:57:00	0
2009-05-12	04:58:00	0
2009-05-12	04:59:00	0
2009-05-12	05:00:00	0
2009-05-12	05:01:00	0
2009-05-12	05:02:00	0
2009-05-12	05:03:00	0
2009-05-12	05:04:00	0
2009-05-12	05:05:00	0
2009-05-12	05:06:00	0
2009-05-12	05:07:00	0
2009-05-12	05:08:00	0
2009-05-12	05:09:00	0
2009-05-12	05:10:00	0
2009-05-12	05:11:00	0
2009-05-12	05:12:00	0
2009-05-12	05:13:00	0
2009-05-12	05:14:00	0
2009-05-12	05:15:00	0
2009-05-12	05:16:00	0
2009-05-12	05:17:00	0
2009-05-12	05:18:00	0
2009-05-12	05:19:00	0
2009-05-12	05:20:00	0
2009-05-12	05:21:00	0
2009-05-12	05:22:00	0
2009-05-12	05:23:00	0
2009-05-12	05:24:00	0
2009-05-12	05:25:00	0
2009-05-12	05:26:00	0
2009-05-12	05:27:00	0
2009-05-12	05:28:00	0
2009-05-12	05:29:00	0
2009-05-12	05:30:00	0
2009-05-12	05:31:00	0
2009-05-12	05:32:00	0
2009-05-12	05:33:00	0
2009-05-12	05:34:00	0
2009-05-12	05:35:00	0
2009-05-12	05:36:00	0
2009-05-12	05:37:00	0
2009-05-12	05:38:00	0
2009-05-12	05:39:00	0
2009-05-12	05:40:00	0
2009-05-12	05:41:00	0
2009-05-12	05:42:00	0
2009-05-12	05:43:00	0
2009-05-12	05:44:00	0
2009-05-12	05:45:00	0
2009-05-12	05:46:00	0
2009-05-12	05:47:00	0
2009-05-12	05:48:00	0
2009-05-12	05:49:00	0
2009-05-12	05:50:00	0
2009-05-12	05:51:00	0
2009-05-12	05:52:00	0
2009-05-12	05:53:00	0
2009-05-12	05:54:00	0
2009-05-12	05:55:00	0
2009-05-12	05:56:00	0
2009-05-12	05:57:00	0
2009-05-12	05:58:00	0
2009-05-12	05:59:00	0
2009-05-12	06:00:00	0
2009-05-12	06:01:00	0
2009-05-12	06:02:00	0
2009-05-12	06:03:00	0
2009-05-12	06:04:00	0
2009-05-12	06:05:00	0
2009-05-12	06:06:00	0
2009-05-12	06:07:00	0
2009-05-12	06:08:00	0
2009-05-12	06:09:00	0
2009-05-12	06:10:00	0
2009-05-12	06:11:00	0
2009-05-12	06:12:00	0
2009-05-12	06:13:00	0
2009-05-12	06:14:00	0
2009-05-12	06:15:00	0
2009-05-12	06:16:00	0
2009-05-12	06:17:00	0
2009-05-12	06:18:00	0
2009-05-12	06:19:00	0
2009-05-12	06:20:00	0
2009-05-12	06:21:00	0
2009-05-12	06:22:00	0
2009-05-12	06:23:00	0
2009-05-12	06:24:00	0
2009-05-12	06:25:00	0
2009-05-12	06:26:00	0
2009-05-12	06:27:00	0
2009-05-12	06:28:00	0
2009-05-12	06:29:00	0
2009-05-12	06:30:00	0
2009-05-12	06:31:00	0
2009-05-12	06:32:00	0
2009-05-12	06:33:00	0
2009-05-12	06:34:00	0
2009-05-12	06:35:00	0
2009-05-12	06:36:00	0
2009-05-12	06:37:00	0
2009-05-12	06:38:00	0
2009-05-12	06:39:00	0
2009-05-12	06:40:00	0
2009-05-12	06:41:00	0
2009-05-12	06:42:00	0
2009-05-12	06:43:00	0
2009-05-12	06:44:00	0
2009-05-12	06:45:00	0
2009-05-12	06:46:00	0
2009-05-12	06:47:00	0
2009-05-12	06:48:00	0
2009-05-12	06:49:00	0
2009-05-12	06:50:00	0
2009-05-12	06:51:00	0
2009-05-12	06:52:00	0
2009-05-12	06:53:00	0
2009-05-12	06:54:00	0
2009-05-12	06:55:00	0
2009-05-12	06:56:00	0
2009-05-12	06:57:00	0
2009-05-12	06:58:00	0
2009-05-12	06:59:00	0
2009-05-12	07:00:00	0
2009-05-12	07:01:00	0
2009-05-12	07:02:00	0
2009-05-12	07:03:00	0
2009-05-12	07:04:00	0
2009-05-12	07:05:00	0
2009-05-12	07:06:00	0
2009-05-12	07:07:00	0
2009-05-12	07:08:00	0
2009-05-12	07:09:00	0
2009-05-12	07:10:00	0
2009-05-12	07:11:00	0
2009-05-12	07:12:00	0
2009-05-12	07:13:00	0
2009-05-12	07:14:00	0
2009-05-12	07:15:00	0
2009-05-12	07:16:00	0
2009-05-12	07:17:00	0
2009-05-12	07:18:00	0
2009-05-12	07:19:00	0
2009-05-12	07:20:00	0
2009-05-12	07:21:00	0
2009-05-12	07:22:00	0
2009-05-12	07:23:00	0
2009-05-12	07:24:00	0
2009-05-12	07:25:00	0
2009-05-12	07:26:00	0
2009-05-12	07:27:00	0
2009-05-12	07:28:00	0
2009-05-12	07:29:00	0
2009-05-12	07:30:00	0
2009-05-12	07:31:00	0
2009-05-12	07:32:00	0
2009-05-12	07:33:00	0
2009-05-12	07:34:00	0
2009-05-12	07:35:00	0
2009-05-12	07:36:00	0
2009-05-12	07:37:00	0
2009-05-12	07:38:00	0
2009-05-12	07:39:00	0
2009-05-12	07:40:00	0
2009-05-12	07:41:00	0
2009-05-12	07:42:00	0
2009-05-12	07:43:00	0
2009-05-12	07:44:00	0
2009-05-12	07:45:00	0
2009-05-12	07:46:00	0
2009-05-12	07:47:00	0
2009-05-12	07:48:00	0
2009-05-12	07:49:00	0
2009-05-12	07:50:00	0
2009-05-12	07:51:00	0
2009-05-12	07:52:00	0
2009-05-12	07:53:00	0
2009-05-12	07:54:00	0
2009-05-12	07:55:00	0
2009-05-12	07:56:00	0
2009-05-12	07:57:00	0
2009-05-12	07:58:00	0
2009-05-12	07:59:00	0
2009-05-12	08:00:00	0
2009-05-12	08:01:00	0
2009-05-12	08:02:00	0
2009-05-12	08:03:00	0
2009-05-12	08:04:00	0
2009-05-12	08:05:00	0
2009-05-12	08:06:00	0
2009-05-12	08:07:00	0
2009-05-12	08:08:00	0
2009-05-12	08:09:00	0
2009-05-12	08:10:00	0
2009-05-12	08:11:00	0
2009-05-12	08:12:00	0
2009-05-12	08:13:00	0
2009-05-12	08:14:00	0
2009-05-12	08:15:00	0
2009-05-12	08:16:00	0
2009-05-12	08:17:00	0
2009-05-12	08:18:00	0
2009-05-12	08:19:00	0
2009-05-12	08:20:00	0
2009-05-12	08:21:00	0
2009-05-12	08:22:00	0
2009-05-12	08:23:00	0
2009-05-12	08:24:00	0
2009-05-12	08:25:00	0
2009-05-12	08:26:00	0
2009-05-12	08:27:00	0
2009-05-12	08:28:00	0
2009-05-12	08:29:00	0
2009-05-12	08:30:00	0
2009-05-12	08:31:00	0
2009-05-12	08:32:00	0
2009-05-12	08:33:00	0
2009-05-12	08:34:00	0
2009-05-12	08:35:00	0
2009-05-12	08:36:00	0
2009-05-12	08:37:00	0
2009-05-12	08:38:00	0
2009-05-12	08:39:00	0
2009-05-12	08:40:00	0
2009-05-12	08:41:00	0
2009-05-12	08:42:00	0
2009-05-12	08:43:00	0
2009-05-12	08:44:00	0
2009-05-12	08:45:00	0
2009-05-12	08:46:00	0
2009-05-12	08:47:00	0
2009-05-12	08:48:00	0
2009-05-12	08:49:00	0
2009-05-12	08:50:00	0
2009-05-12	08:51:00	0
2009-05-12	08:52:00	0
2009-05-12	08:53:00	0
2009-05-12	08:54:00	0
2009-05-12	08:55:00	0
2009-05-12	08:56:00	0
2009-05-12	08:57:00	0
2009-05-12	08:58:00	0
2009-05-12	08:59:00	0
2009-05-12	09:00:00	0
2009-05-12	09:01:00	0
2009-05-12	09:02:00	0
2009-05-12	09:03:00	0
2009-05-12	09:04:00	0
2009-05-12	09:05:00	0
2009-05-12	09:06:00	0
2009-05-12	09:07:00	0
2009-05-12	09:08:00	0
2009-05-12	09:09:00	0
2009-05-12	09:10:00	0
2009-05-12	09:11:00	0
2009-05-12	09:12:00	0
2009-05-12	09:13:00	0
2009-05-12	09:14:00	0
2009-05-12	09:15:00	0
2009-05-12	09:16:00	0
2009-05-12	09:17:00	0
2009-05-12	09:18:00	0
2009-05-12	09:19:00	0
2009-05-12	09:20:00	0
2009-05-12	09:21:00	0
2009-05-12	09:22:00	0
2009-05-12	09:23:00	0
2009-05-12	09:24:00	0
2009-05-12	09:25:00	0
2009-05-12	09:26:00	0
2009-05-12	09:27:00	0
2009-05-12	09:28:00	0
2009-05-12	09:29:00	0
2009-05-12	09:30:00	0
2009-05-12	09:31:00	0
2009-05-12	09:32:00	0
2009-05-12	09:33:00	0
2009-05-12	09:34:00	0
2009-05-12	09:35:00	0
2009-05-12	09:36:00	0
2009-05-12	09:37:00	0
2009-05-12	09:38:00	0
2009-05-12	09:39:00	0
2009-05-12	09:40:00	0
2009-05-12	09:41:00	0
2009-05-12	09:42:00	0
2009-05-12	09:43:00	0
2009-05-12	09:44:00	0
2009-05-12	09:45:00	0
2009-05-12	09:46:00	0
2009-05-12	09:47:00	0
2009-05-12	09:48:00	0
2009-05-12	09:49:00	0
2009-05-12	09:50:00	0
2009-05-12	09:51:00	0
2009-05-12	09:52:00	0
2009-05-12	09:53:00	0
2009-05-12	09:54:00	0
2009-05-12	09:55:00	0
2009-05-12	09:56:00	0
2009-05-12	09:57:00	0
2009-05-12	09:58:00	0
2009-05-12	09:59:00	0
2009-05-12	10:00:00	0
2009-05-12	10:01:00	0
2009-05-12	10:02:00	0
2009-05-12	10:03:00	0
2009-05-12	10:04:00	0
2009-05-12	10:05:00	0
2009-05-12	10:06:00	0
2009-05-12	10:07:00	0
2009-05-12	10:08:00	0
2009-05-12	10:09:00	0
2009-05-12	10:10:00	0
2009-05-12	10:11:00	0
2009-05-12	10:12:00	0
2009-05-12	10:13:00	0
2009-05-12	10:14:00	0
2009-05-12	10:15:00	0
2009-05-12	10:16:00	0
2009-05-12	10:17:00	0
2009-05-12	10:18:00	0
2009-05-12	10:19:00	0
2009-05-12	10:20:00	0
2009-05-12	10:21:00	0
2009-05-12	10:22:00	0
2009-05-12	10:23:00	0
2009-05-12	10:24:00	0
2009-05-12	10:25:00	0
2009-05-12	10:26:00	0
2009-05-12	10:27:00	0
2009-05-12	10:28:00	0
2009-05-12	10:29:00	0
2009-05-12	10:30:00	0
2009-05-12	10:31:00	0
2009-05-12	10:32:00	0
2009-05-12	10:33:00	0
2009-05-12	10:34:00	0
2009-05-12	10:35:00	0
2009-05-12	10:36:00	0
2009-05-12	10:37:00	0
2009-05-12	10:38:00	0
2009-05-12	10:39:00	0
2009-05-12	10:40:00	0
2009-05-12	10:41:00	0
2009-05-12	10:42:00	0
2009-05-12	10:43:00	0
2009-05-12	10:44:00	0
2009-05-12	10:45:00	0
2009-05-12	10:46:00	0
2009-05-12	10:47:00	0
2009-05-12	10:48:00	0
2009-05-12	10:49:00	0
2009-05-12	10:50:00	0
2009-05-12	10:51:00	0
2009-05-12	10:52:00	0
2009-05-12	10:53:00	0
2009-05-12	10:54:00	0
2009-05-12	10:55:00	0
2009-05-12	10:56:00	0
2009-05-12	10:57:00	0
2009-05-12	10:58:00	0
2009-05-12	10:59:00	0
2009-05-12	11:00:00	0
2009-05-12	11:01:00	0
2009-05-12	11:02:00	0
2009-05-12	11:03:00	0
2009-05-12	11:04:00	0
2009-05-12	11:05:00	0
2009-05-12	11:06:00	0
2009-05-12	11:07:00	0
2009-05-12	11:08:00	0
2009-05-12	11:09:00	0
2009-05-12	11:10:00	0
2009-05-12	11:11:00	0
2009-05-12	11:12:00	0
2009-05-12	11:13:00	0
2009-05-12	11:14:00	0
2009-05-12	11:15:00	0
2009-05-12	11:16:00	0
2009-05-12	11:17:00	0
2009-05-12	11:18:00	0
2009-05-12	11:19:00	0
2009-05-12	11:20:00	0
2009-05-12	11:21:00	0
2009-05-12	11:22:00	0
2009-05-12	11:23:00	0
2009-05-12	11:24:00	0
2009-05-12	11:25:00	0
2009-05-12	11:26:00	0
2009-05-12	11:27:00	0
2009-05-12	11:28:00	0
2009-05-12	11:29:00	0
2009-05-12	11:30:00	0
2009-05-12	11:31:00	0
2009-05-12	11:32:00	0
2009-05-12	11:33:00	0
2009-05-12	11:34:00	0
2009-05-12	11:35:00	0
2009-05-12	11:36:00	0
2009-05-12	11:37:00	0
2009-05-12	11:38:00	0
2009-05-12	11:39:00	0
2009-05-12	11:40:00	0
2009-05-12	11:41:00	0
2009-05-12	11:42:00	0
2009-05-12	11:43:00	0
2009-05-12	11:44:00	0
2009-05-12	11:45:00	0
2009-05-12	11:46:00	0
2009-05-12	11:47:00	0
2009-05-12	11:48:00	0
2009-05-12	11:49:00	0
2009-05-12	11:50:00	0
2009-05-12	11:51:00	0
2009-05-12	11:52:00	0
2009-05-12	11:53:00	0
2009-05-12	11:54:00	0
2009-05-12	11:55:00	0
2009-05-12	11:56:00	0
2009-05-12	11:57:00	0
2009-05-12	11:58:00	0
2009-05-12	11:59:00	0
2009-05-12	12:00:00	0
2009-05-12	12:01:00	0
2009-05-12	12:02:00	0
2009-05-12	12:03:00	0
2009-05-12	12:04:00	0
2009-05-12	12:05:00	0
2009-05-12	12:06:00	0
2009-05-12	12:07:00	0
2009-05-12	12:08:00	0
2009-05-12	12:09:00	0
2009-05-12	12:10:00	0
2009-05-12	12:11:00	0
2009-05-12	12:12:00	0
2009-05-12	12:13:00	0
2009-05-12	12:14:00	0
2009-05-12	12:15:00	0
2009-05-12	12:16:00	0
2009-05-12	12:17:00	0
2009-05-12	12:18:00	0
2009-05-12	12:19:00	0
2009-05-12	12:20:00	0
2009-05-12	12:21:00	0
2009-05-12	12:22:00	0
2009-05-12	12:23:00	0
2009-05-12	12:24:00	0
2009-05-12	12:25:00	0
2009-05-12	12:26:00	0
2009-05-12	12:27:00	0
2009-05-12	12:28:00	0
2009-05-12	12:29:00	0
2009-05-12	12:30:00	0
2009-05-12	12:31:00	0
2009-05-12	12:32:00	0
2009-05-12	12:33:00	0
2009-05-12	12:34:00	0
2009-05-12	12:35:00	0
2009-05-12	12:36:00	0
2009-05-12	12:37:00	0
2009-05-12	12:38:00	0
2009-05-12	12:39:00	0
2009-05-12	12:40:00	0
2009-05-12	12:41:00	0
2009-05-12	12:42:00	0
2009-05-12	12:43:00	0
2009-05-12	12:44:00	0
2009-05-12	12:45:00	0
2009-05-12	12:46:00	0
2009-05-12	12:47:00	0
2009-05-12	12:48:00	0
2009-05-12	12:49:00	0
2009-05-12	12:50:00	0
2009-05-12	12:51:00	0
2009-05-12	12:52:00	0
2009-05-12	12:53:00	0
2009-05-12	12:54:00	0
2009-05-12	12:55:00	0
2009-05-12	12:56:00	0
2009-05-12	12:57:00	0
2009-05-12	12:58:00	0
2009-05-12	12:59:00	0
2009-05-12	13:00:00	0
2009-05-12	13:01:00	0
2009-05-12	13:02:00	0
2009-05-12	13:03:00	0
2009-05-12	13:04:00	0
2009-05-12	13:05:00	0
2009-05-12	13:06:00	0
2009-05-12	13:07:00	0
2009-05-12	13:08:00	0
2009-05-12	13:09:00	0
2009-05-12	13:10:00	0
2009-05-12	13:11:00	0
2009-05-12	13:12:00	0
2009-05-12	13:13:00	0
2009-05-12	13:14:00	0
2009-05-12	13:15:00	0
2009-05-12	13:16:00	0
2009-05-12	13:17:00	0
2009-05-12	13:18:00	0
2009-05-12	13:19:00	0
2009-05-12	13:20:00	0
2009-05-12	13:21:00	0
2009-05-12	13:22:00	0
2009-05-12	13:23:00	0
2009-05-12	13:24:00	0
2009-05-12	13:25:00	0
2009-05-12	13:26:00	0
2009-05-12	13:27:00	0
2009-05-12	13:28:00	0
2009-05-12	13:29:00	0
2009-05-12	13:30:00	0
2009-05-12	13:31:00	0
2009-05-12	13:32:00	0
2009-05-12	13:33:00	0
2009-05-12	13:34:00	0
2009-05-12	13:35:00	0
2009-05-12	13:36:00	0
2009-05-12	13:37:00	0
2009-05-12	13:38:00	0
2009-05-12	13:39:00	0
2009-05-12	13:40:00	0
2009-05-12	13:41:00	0
2009-05-12	13:42:00	0
2009-05-12	13:43:00	0
2009-05-12	13:44:00	0
2009-05-12	13:45:00	0
2009-05-12	13:46:00	0
2009-05-12	13:47:00	0
2009-05-12	13:48:00	0
2009-05-12	13:49:00	0
2009-05-12	13:50:00	0
2009-05-12	13:51:00	0
2009-05-12	13:52:00	0
2009-05-12	13:53:00	0
2009-05-12	13:54:00	0
2009-05-12	13:55:00	0
2009-05-12	13:56:00	0
2009-05-12	13:57:00	0
2009-05-12	13:58:00	0
2009-05-12	13:59:00	0
2009-05-12	14:00:00	0
2009-05-12	14:01:00	0
2009-05-12	14:02:00	0
2009-05-12	14:03:00	0
2009-05-12	14:04:00	0
2009-05-12	14:05:00	0
2009-05-12	14:06:00	0
2009-05-12	14:07:00	0
2009-05-12	14:08:00	0
2009-05-12	14:09:00	0
2009-05-12	14:10:00	0
2009-05-12	14:11:00	0
2009-05-12	14:12:00	0
2009-05-12	14:13:00	0
2009-05-12	14:14:00	0
2009-05-12	14:15:00	0
2009-05-12	14:16:00	0
2009-05-12	14:17:00	0
2009-05-12	14:18:00	0
2009-05-12	14:19:00	0
2009-05-12	14:20:00	0
2009-05-12	14:21:00	0
2009-05-12	14:22:00	0
2009-05-12	14:23:00	0
2009-05-12	14:24:00	0
2009-05-12	14:25:00	0
2009-05-12	14:26:00	0
2009-05-12	14:27:00	0
2009-05-12	14:28:00	0
2009-05-12	14:29:00	0
2009-05-12	14:30:00	0
2009-05-12	14:31:00	0
2009-05-12	14:32:00	0
2009-05-12	14:33:00	0
2009-05-12	14:34:00	0
2009-05-12	14:35:00	0
2009-05-12	14:36:00	0
2009-05-12	14:37:00	0
2009-05-12	14:38:00	0
2009-05-12	14:39:00	0
2009-05-12	14:40:00	0
2009-05-12	14:41:00	0
2009-05-12	14:42:00	0
2009-05-12	14:43:00	0
2009-05-12	14:44:00	0
2009-05-12	14:45:00	0
2009-05-12	14:46:00	0
2009-05-12	14:47:00	0
2009-05-12	14:48:00	0
2009-05-12	14:49:00	0
2009-05-12	14:50:00	0
2009-05-12	14:51:00	0
2009-05-12	14:52:00	0
2009-05-12	14:53:00	0
2009-05-12	14:54:00	0
2009-05-12	14:55:00	0
2009-05-12	14:56:00	0
2009-05-12	14:57:00	0
2009-05-12	14:58:00	0
2009-05-12	14:59:00	0
2009-05-12	15:00:00	0
2009-05-12	15:01:00	0
2009-05-12	15:02:00	0
2009-05-12	15:03:00	0
2009-05-12	15:04:00	0
2009-05-12	15:05:00	0
2009-05-12	15:06:00	0
2009-05-12	15:07:00	0
2009-05-12	15:08:00	0
2009-05-12	15:09:00	0
2009-05-12	15:10:00	0
2009-05-12	15:11:00	0
2009-05-12	15:12:00	0
2009-05-12	15:13:00	0
2009-05-12	15:14:00	0
2009-05-12	15:15:00	0
2009-05-12	15:16:00	0
2009-05-12	15:17:00	0
2009-05-12	15:18:00	0
2009-05-12	15:19:00	0
2009-05-12	15:20:00	0
2009-05-12	15:21:00	0
2009-05-12	15:22:00	0
2009-05-12	15:23:00	0
2009-05-12	15:24:00	0
2009-05-12	15:25:00	0
2009-05-12	15:26:00	0
2009-05-12	15:27:00	0
2009-05-12	15:28:00	0
2009-05-12	15:29:00	0
2009-05-12	15:30:00	0
2009-05-12	15:31:00	0
2009-05-12	15:32:00	0
2009-05-12	15:33:00	0
2009-05-12	15:34:00	0
2009-05-12	15:35:00	0
2009-05-12	15:36:00	0
2009-05-12	15:37:00	0
2009-05-12	15:38:00	0
2009-05-12	15:39:00	0
2009-05-12	15:40:00	0
2009-05-12	15:41:00	0
2009-05-12	15:42:00	0
2009-05-12	15:43:00	0
2009-05-12	15:44:00	0
2009-05-12	15:45:00	0
2009-05-12	15:46:00	0
2009-05-12	15:47:00	0
2009-05-12	15:48:00	0
2009-05-12	15:49:00	0
2009-05-12	15:50:00	0
2009-05-12	15:51:00	0
2009-05-12	15:52:00	0
2009-05-12	15:53:00	0
2009-05-12	15:54:00	0
2009-05-12	15:55:00	0
2009-05-12	15:56:00	0
2009-05-12	15:57:00	0
2009-05-12	15:58:00	0
2009-05-12	15:59:00	0
2009-05-12	16:00:00	0
2009-05-12	16:01:00	0
2009-05-12	16:02:00	0
2009-05-12	16:03:00	0
2009-05-12	16:04:00	0
2009-05-12	16:05:00	0
2009-05-12	16:06:00	0
2009-05-12	16:07:00	0
2009-05-12	16:08:00	0
2009-05-12	16:09:00	0
2009-05-12	16:10:00	0
2009-05-12	16:11:00	0
2009-05-12	16:12:00	0
2009-05-12	16:13:00	0
2009-05-12	16:14:00	0
2009-05-12	16:15:00	0
2009-05-12	16:16:00	0
2009-05-12	16:17:00	0
2009-05-12	16:18:00	0
2009-05-12	16:19:00	0
2009-05-12	16:20:00	0
2009-05-12	16:21:00	0
2009-05-12	16:22:00	0
2009-05-12	16:23:00	0
2009-05-12	16:24:00	0
2009-05-12	16:25:00	0
2009-05-12	16:26:00	0
2009-05-12	16:27:00	0
2009-05-12	16:28:00	0
2009-05-12	16:29:00	0
2009-05-12	16:30:00	0
2009-05-12	16:31:00	0
2009-05-12	16:32:00	0
2009-05-12	16:33:00	0
2009-05-12	16:34:00	0
2009-05-12	16:35:00	0
2009-05-12	16:36:00	0
2009-05-12	16:37:00	0
2009-05-12	16:38:00	0
2009-05-12	16:39:00	0
2009-05-12	16:40:00	0
2009-05-12	16:41:00	0
2009-05-12	16:42:00	0
2009-05-12	16:43:00	0
2009-05-12	16:44:00	0
2009-05-12	16:45:00	0
2009-05-12	16:46:00	0
2009-05-12	16:47:00	0
2009-05-12	16:48:00	0
2009-05-12	16:49:00	0
2009-05-12	16:50:00	0
2009-05-12	16:51:00	0
2009-05-12	16:52:00	0
2009-05-12	16:53:00	0
2009-05-12	16:54:00	0
2009-05-12	16:55:00	0
2009-05-12	16:56:00	0
2009-05-12	16:57:00	0
2009-05-12	16:58:00	0
2009-05-12	16:59:00	0
2009-05-12	17:00:00	0
2009-05-12	17:01:00	0
2009-05-12	17:02:00	0
2009-05-12	17:03:00	0
2009-05-12	17:04:00	0
2009-05-12	17:05:00	0
2009-05-12	17:06:00	0
2009-05-12	17:07:00	0
2009-05-12	17:08:00	0
2009-05-12	17:09:00	0
2009-05-12	17:10:00	0
2009-05-12	17:11:00	0
2009-05-12	17:12:00	0
2009-05-12	17:13:00	0
2009-05-12	17:14:00	0
2009-05-12	17:15:00	0
2009-05-12	17:16:00	0
2009-05-12	17:17:00	0
2009-05-12	17:18:00	0
2009-05-12	17:19:00	0
2009-05-12	17:20:00	0
2009-05-12	17:21:00	0
2009-05-12	17:22:00	0
2009-05-12	17:23:00	0
2009-05-12	17:24:00	0
2009-05-12	17:25:00	0
2009-05-12	17:26:00	0
2009-05-12	17:27:00	0
2009-05-12	17:28:00	0
2009-05-12	17:29:00	0
2009-05-12	17:30:00	0
2009-05-12	17:31:00	0
2009-05-12	17:32:00	0
2009-05-12	17:33:00	0
2009-05-12	17:34:00	0
2009-05-12	17:35:00	0
2009-05-12	17:36:00	0
2009-05-12	17:37:00	0
2009-05-12	17:38:00	0
2009-05-12	17:39:00	0
2009-05-12	17:40:00	0
2009-05-12	17:41:00	0
2009-05-12	17:42:00	0
2009-05-12	17:43:00	0
2009-05-12	17:44:00	0
2009-05-12	17:45:00	0
2009-05-12	17:46:00	0
2009-05-12	17:47:00	0
2009-05-12	17:48:00	0
2009-05-12	17:49:00	0
2009-05-12	17:50:00	0
2009-05-12	17:51:00	0
2009-05-12	17:52:00	0
2009-05-12	17:53:00	0
2009-05-12	17:54:00	0
2009-05-12	17:55:00	0
2009-05-12	17:56:00	0
2009-05-12	17:57:00	0
2009-05-12	17:58:00	0
2009-05-12	17:59:00	0
2009-05-12	18:00:00	0	M
2009-05-12	18:01:00	9
2009-05-12	18:02:00	46
2009-05-12	18:03:00	0
2009-05-12	18:04:00	37
2009-05-12	18:05:00	0
2009-05-12	18:06:00	0
2009-05-12	18:07:00	0
2009-05-12	18:08:00	0
2009-05-12	18:09:00	0
2009-05-12	18:10:00	0
2009-05-12	18:11:00	404
2009-05-12	18:12:00	434
2009-05-12	18:13:00	121
2009-05-12	18:14:00	74
2009-05-12	18:15:00	111
2009-05-12	18:16:00	9
2009-05-12	18:17:00	9
2009-05-12	18:18:00	19
2009-05-12	18:19:00	9
2009-05-12	18:20:00	9
2009-05-12	18:21:00	143
2009-05-12	18:22:00	0
2009-05-12	18:23:00	0
2009-05-12	18:24:00	0
2009-05-12	18:25:00	651
2009-05-12	18:26:00	449
2009-05-12	18:27:00	390
2009-05-12	18:28:00	479
2009-05-12	18:29:00	132
2009-05-12	18:30:00	9
2009-05-12	18:31:00	111
2009-05-12	18:32:00	56
2009-05-12	18:33:00	176
2009-05-12	18:34:00	46
2009-05-12	18:35:00	0
2009-05-12	18:36:00	0
2009-05-12	18:37:00	0
2009-05-12	18:38:00	0
2009-05-12	18:39:00	0
2009-05-12	18:40:00	0
2009-05-12	18:41:00	9
2009-05-12	18:42:00	46
2009-05-12	18:43:00	0
2009-05-12	18:44:00	0
2009-05-12	18:45:00	0
2009-05-12	18:46:00	0
2009-05-12	18:47:00	0
2009-05-12	18:48:00	0
2009-05-12	18:49:00	0
2009-05-12	18:50:00	9
2009-05-12	18:51:00	143
2009-05-12	18:52:00	0
2009-05-12	18:53:00	0
2009-05-12	18:54:00	0
2009-05-12	18:55:00	0
2009-05-12	18:56:00	0
2009-05-12	18:57:00	0
2009-05-12	18:58:00	0
2009-05-12	18:59:00	0
2009-05-12	19:00:00	0
2009-05-12	19:01:00	0
2009-05-12	19:02:00	0
2009-05-12	19:03:00	0
2009-05-12	19:04:00	0
2009-05-12	19:05:00	0
2009-05-12	19:06:00	0
2009-05-12	19:07:00	0
2009-05-12	19:08:00	0
2009-05-12	19:09:00	0
2009-05-12	19:10:00	93
2009-05-12	19:11:00	56
2009-05-12	19:12:00	19
2009-05-12	19:13:00	28
2009-05-12	19:14:00	28
2009-05-12	19:15:00	28
2009-05-12	19:16:00	9
2009-05-12	19:17:00	9
2009-05-12	19:18:00	375
2009-05-12	19:19:00	19
2009-05-12	19:20:00	37
2009-05-12	19:21:00	74
2009-05-12	19:22:00	0
2009-05-12	19:23:00	0
2009-05-12	19:24:00	46
2009-05-12	19:25:00	0
2009-05-12	19:26:00	0
2009-05-12	19:27:00	0
2009-05-12	19:28:00	0
2009-05-12	19:29:00	0
2009-05-12	19:30:00	0
2009-05-12	19:31:00	37
2009-05-12	19:32:00	9
2009-05-12	19:33:00	176
2009-05-12	19:34:00	321
2009-05-12	19:35:00	19
2009-05-12	19:36:00	19
2009-05-12	19:37:00	28
2009-05-12	19:38:00	0
2009-05-12	19:39:00	0
2009-05-12	19:40:00	0
2009-05-12	19:41:00	9
2009-05-12	19:42:00	0
2009-05-12	19:43:00	0
2009-05-12	19:44:00	19
2009-05-12	19:45:00	0
2009-05-12	19:46:00	0
2009-05-12	19:47:00	0
2009-05-12	19:48:00	0
2009-05-12	19:49:00	0
2009-05-12	19:50:00	0
2009-05-12	19:51:00	0
2009-05-12	19:52:00	0
2009-05-12	19:53:00	0
2009-05-12	19:54:00	0
2009-05-12	19:55:00	0
2009-05-12	19:56:00	0
2009-05-12	19:57:00	0
2009-05-12	19:58:00	0
2009-05-12	19:59:00	0
2009-05-12	20:00:00	198
2009-05-12	20:01:00	495
2009-05-12	20:02:00	28
2009-05-12	20:03:00	0
2009-05-12	20:04:00	19
2009-05-12	20:05:00	0
2009-05-12	20:06:00	19
2009-05-12	20:07:00	0
2009-05-12	20:08:00	0
2009-05-12	20:09:00	0
2009-05-12	20:10:00	0
2009-05-12	20:11:00	0
2009-05-12	20:12:00	28
2009-05-12	20:13:00	93
2009-05-12	20:14:00	74
2009-05-12	20:15:00	0
2009-05-12	20:16:00	0
2009-05-12	20:17:00	19
2009-05-12	20:18:00	0
2009-05-12	20:19:00	0
2009-05-12	20:20:00	0
2009-05-12	20:21:00	56
2009-05-12	20:22:00	46
2009-05-12	20:23:00	0
2009-05-12	20:24:00	83
2009-05-12	20:25:00	46
2009-05-12	20:26:00	56
2009-05-12	20:27:00	9
2009-05-12	20:28:00	0
2009-05-12	20:29:00	0
2009-05-12	20:30:00	0
2009-05-12	20:31:00	0
2009-05-12	20:32:00	0
2009-05-12	20:33:00	0
2009-05-12	20:34:00	19
2009-05-12	20:35:00	9
2009-05-12	20:36:00	0
2009-05-12	20:37:00	46
2009-05-12	20:38:00	210
2009-05-12	20:39:00	295
2009-05-12	20:40:00	56
2009-05-12	20:41:00	154
2009-05-12	20:42:00	19
2009-05-12	20:43:00	176
2009-05-12	20:44:00	56
2009-05-12	20:45:00	19
2009-05-12	20:46:00	65
2009-05-12	20:47:00	198
2009-05-12	20:48:00	360
2009-05-12	20:49:00	19
2009-05-12	20:50:00	165
2009-05-12	20:51:00	269
2009-05-12	20:52:00	165
2009-05-12	20:53:00	37
2009-05-12	20:54:00	46
2009-05-12	20:55:00	56
2009-05-12	20:56:00	83
2009-05-12	20:57:00	102
2009-05-12	20:58:00	154
2009-05-12	20:59:00	19
2009-05-12	21:00:00	37
2009-05-12	21:01:00	19
2009-05-12	21:02:00	93
2009-05-12	21:03:00	74
2009-05-12	21:04:00	102
2009-05-12	21:05:00	210
2009-05-12	21:06:00	295
2009-05-12	21:07:00	707
2009-05-12	21:08:00	529
2009-05-12	21:09:00	121
2009-05-12	21:10:00	9
2009-05-12	21:11:00	434
2009-05-12	21:12:00	121
2009-05-12	21:13:00	0
2009-05-12	21:14:00	19
2009-05-12	21:15:00	321
2009-05-12	21:16:00	512
2009-05-12	21:17:00	746
2009-05-12	21:18:00	651
2009-05-12	21:19:00	807
2009-05-12	21:20:00	1237
2009-05-12	21:21:00	2076
2009-05-12	21:22:00	983
2009-05-12	21:23:00	915
2009-05-12	21:24:00	870
2009-05-12	21:25:00	848
2009-05-12	21:26:00	1132
2009-05-12	21:27:00	1184
2009-05-12	21:28:00	937
2009-05-12	21:29:00	870
2009-05-12	21:30:00	688
2009-05-12	21:31:00	725
2009-05-12	21:32:00	787
2009-05-12	21:33:00	827
2009-05-12	21:34:00	1031
2009-05-12	21:35:00	937
2009-05-12	21:36:00	449
2009-05-12	21:37:00	787
2009-05-12	21:38:00	633
2009-05-12	21:39:00	1158
2009-05-12	21:40:00	1237
2009-05-12	21:41:00	827
2009-05-12	21:42:00	807
2009-05-12	21:43:00	787
2009-05-12	21:44:00	1106
2009-05-12	21:45:00	1350
2009-05-12	21:46:00	1321
2009-05-12	21:47:00	892
2009-05-12	21:48:00	827
2009-05-12	21:49:00	269
2009-05-12	21:50:00	176
2009-05-12	21:51:00	269
2009-05-12	21:52:00	46
2009-05-12	21:53:00	154
2009-05-12	21:54:00	375
2009-05-12	21:55:00	46
2009-05-12	21:56:00	464
2009-05-12	21:57:00	479
2009-05-12	21:58:00	595
2009-05-12	21:59:00	143
2009-05-12	22:00:00	256
2009-05-12	22:01:00	243
2009-05-12	22:02:00	0
2009-05-12	22:03:00	56
2009-05-12	22:04:00	176
2009-05-12	22:05:00	0
2009-05-12	22:06:00	56
2009-05-12	22:07:00	19
2009-05-12	22:08:00	83
2009-05-12	22:09:00	46
2009-05-12	22:10:00	74
2009-05-12	22:11:00	28
2009-05-12	22:12:00	19
2009-05-12	22:13:00	83
2009-05-12	22:14:00	0
2009-05-12	22:15:00	198
2009-05-12	22:16:00	28
2009-05-12	22:17:00	269
2009-05-12	22:18:00	165
2009-05-12	22:19:00	334
2009-05-12	22:20:00	165
2009-05-12	22:21:00	65
2009-05-12	22:22:00	0
2009-05-12	22:23:00	28
2009-05-12	22:24:00	0
2009-05-12	22:25:00	256
2009-05-12	22:26:00	495
2009-05-12	22:27:00	562
2009-05-12	22:28:00	321
2009-05-12	22:29:00	562
2009-05-12	22:30:00	512
2009-05-12	22:31:00	670
2009-05-12	22:32:00	529
2009-05-12	22:33:00	529
2009-05-12	22:34:00	360
2009-05-12	22:35:00	295
2009-05-12	22:36:00	579
2009-05-12	22:37:00	595
2009-05-12	22:38:00	347
2009-05-12	22:39:00	495
2009-05-12	22:40:00	375
2009-05-12	22:41:00	464
2009-05-12	22:42:00	295
2009-05-12	22:43:00	479
2009-05-12	22:44:00	1031
2009-05-12	22:45:00	512
2009-05-12	22:46:00	595
2009-05-12	22:47:00	132
2009-05-12	22:48:00	132
2009-05-12	22:49:00	269
2009-05-12	22:50:00	132
2009-05-12	22:51:00	232
2009-05-12	22:52:00	221
2009-05-12	22:53:00	210
2009-05-12	22:54:00	93
2009-05-12	22:55:00	0
2009-05-12	22:56:00	56
2009-05-12	22:57:00	0
2009-05-12	22:58:00	0
2009-05-12	22:59:00	0
2009-05-12	23:00:00	0
2009-05-12	23:01:00	0
2009-05-12	23:02:00	0
2009-05-12	23:03:00	0
2009-05-12	23:04:00	221
2009-05-12	23:05:00	154
2009-05-12	23:06:00	111
2009-05-12	23:07:00	0
2009-05-12	23:08:00	221
2009-05-12	23:09:00	9
2009-05-12	23:10:00	9
2009-05-12	23:11:00	9
2009-05-12	23:12:00	0
2009-05-12	23:13:00	0
2009-05-12	23:14:00	0
2009-05-12	23:15:00	0
2009-05-12	23:16:00	0
2009-05-12	23:17:00	0
2009-05-12	23:18:00	9
2009-05-12	23:19:00	0
2009-05-12	23:20:00	0
2009-05-12	23:21:00	0
2009-05-12	23:22:00	0
2009-05-12	23:23:00	0
2009-05-12	23:24:00	0
2009-05-12	23:25:00	0
2009-05-12	23:26:00	0
2009-05-12	23:27:00	0
2009-05-12	23:28:00	0
2009-05-12	23:29:00	0
2009-05-12	23:30:00	0
2009-05-12	23:31:00	9
2009-05-12	23:32:00	0
2009-05-12	23:33:00	0
2009-05-12	23:34:00	0
2009-05-12	23:35:00	0
2009-05-12	23:36:00	0
2009-05-12	23:37:00	0
2009-05-12	23:38:00	0
2009-05-12	23:39:00	9
2009-05-12	23:40:00	0
2009-05-12	23:41:00	0
2009-05-12	23:42:00	0
2009-05-12	23:43:00	0
2009-05-12	23:44:00	0
2009-05-12	23:45:00	0
2009-05-12	23:46:00	0
2009-05-12	23:47:00	0
2009-05-12	23:48:00	0
2009-05-12	23:49:00	0
2009-05-12	23:50:00	0
2009-05-12	23:51:00	0
2009-05-12	23:52:00	0
2009-05-12	23:53:00	0
2009-05-12	23:54:00	0
2009-05-12	23:55:00	0
2009-05-12	23:56:00	0
2009-05-12	23:57:00	0
2009-05-12	23:58:00	0
2009-05-12	23:59:00	0
2009-05-13	00:00:00	0
2009-05-13	00:01:00	0
2009-05-13	00:02:00	0
2009-05-13	00:03:00	0
2009-05-13	00:04:00	0
2009-05-13	00:05:00	0
2009-05-13	00:06:00	0
2009-05-13	00:07:00	0
2009-05-13	00:08:00	0
2009-05-13	00:09:00	0
2009-05-13	00:10:00	0
2009-05-13	00:11:00	0
2009-05-13	00:12:00	9
2009-05-13	00:13:00	0
2009-05-13	00:14:00	19
2009-05-13	00:15:00	0
2009-05-13	00:16:00	0
2009-05-13	00:17:00	0
2009-05-13	00:18:00	0
2009-05-13	00:19:00	0
2009-05-13	00:20:00	0
2009-05-13	00:21:00	0
2009-05-13	00:22:00	0
2009-05-13	00:23:00	0
2009-05-13	00:24:00	0
2009-05-13	00:25:00	0
2009-05-13	00:26:00	0
2009-05-13	00:27:00	0
2009-05-13	00:28:00	0
2009-05-13	00:29:00	0
2009-05-13	00:30:00	0
2009-05-13	00:31:00	0
2009-05-13	00:32:00	0
2009-05-13	00:33:00	0
2009-05-13	00:34:00	0
2009-05-13	00:35:00	0
2009-05-13	00:36:00	0
2009-05-13	00:37:00	0
2009-05-13	00:38:00	0
2009-05-13	00:39:00	0
2009-05-13	00:40:00	0
2009-05-13	00:41:00	0
2009-05-13	00:42:00	0
2009-05-13	00:43:00	0
2009-05-13	00:44:00	0
2009-05-13	00:45:00	0
2009-05-13	00:46:00	165
2009-05-13	00:47:00	9
2009-05-13	00:48:00	0
2009-05-13	00:49:00	0
2009-05-13	00:50:00	9
2009-05-13	00:51:00	0
2009-05-13	00:52:00	0
2009-05-13	00:53:00	0
2009-05-13	00:54:00	0
2009-05-13	00:55:00	0
2009-05-13	00:56:00	0
2009-05-13	00:57:00	0
2009-05-13	00:58:00	0
2009-05-13	00:59:00	0
2009-05-13	01:00:00	0
2009-05-13	01:01:00	0
2009-05-13	01:02:00	0
2009-05-13	01:03:00	0
2009-05-13	01:04:00	0
2009-05-13	01:05:00	0
2009-05-13	01:06:00	0
2009-05-13	01:07:00	0
2009-05-13	01:08:00	0
2009-05-13	01:09:00	19
2009-05-13	01:10:00	0
2009-05-13	01:11:00	0
2009-05-13	01:12:00	0
2009-05-13	01:13:00	0
2009-05-13	01:14:00	0
2009-05-13	01:15:00	0
2009-05-13	01:16:00	0
2009-05-13	01:17:00	0
2009-05-13	01:18:00	0
2009-05-13	01:19:00	0
2009-05-13	01:20:00	0
2009-05-13	01:21:00	0
2009-05-13	01:22:00	0
2009-05-13	01:23:00	0
2009-05-13	01:24:00	0
2009-05-13	01:25:00	0
2009-05-13	01:26:00	0
2009-05-13	01:27:00	0
2009-05-13	01:28:00	0
2009-05-13	01:29:00	0
2009-05-13	01:30:00	0
2009-05-13	01:31:00	0
2009-05-13	01:32:00	0
2009-05-13	01:33:00	0
2009-05-13	01:34:00	0
2009-05-13	01:35:00	0
2009-05-13	01:36:00	0
2009-05-13	01:37:00	0
2009-05-13	01:38:00	9
2009-05-13	01:39:00	0
2009-05-13	01:40:00	0
2009-05-13	01:41:00	0
2009-05-13	01:42:00	0
2009-05-13	01:43:00	0
2009-05-13	01:44:00	0
2009-05-13	01:45:00	0
2009-05-13	01:46:00	0
2009-05-13	01:47:00	0
2009-05-13	01:48:00	0
2009-05-13	01:49:00	0
2009-05-13	01:50:00	0
2009-05-13	01:51:00	0
2009-05-13	01:52:00	0
2009-05-13	01:53:00	9
2009-05-13	01:54:00	0
2009-05-13	01:55:00	0
2009-05-13	01:56:00	0
2009-05-13	01:57:00	0
2009-05-13	01:58:00	0
2009-05-13	01:59:00	0
2009-05-13	02:00:00	0
2009-05-13	02:01:00	0
2009-05-13	02:02:00	0
2009-05-13	02:03:00	0
2009-05-13	02:04:00	0
2009-05-13	02:05:00	0
2009-05-13	02:06:00	0
2009-05-13	02:07:00	0
2009-05-13	02:08:00	0
2009-05-13	02:09:00	0
2009-05-13	02:10:00	83
2009-05-13	02:11:00	37
2009-05-13	02:12:00	0
2009-05-13	02:13:00	0
2009-05-13	02:14:00	0
2009-05-13	02:15:00	0
2009-05-13	02:16:00	0
2009-05-13	02:17:00	0
2009-05-13	02:18:00	0
2009-05-13	02:19:00	0
2009-05-13	02:20:00	0
2009-05-13	02:21:00	28
2009-05-13	02:22:00	0
2009-05-13	02:23:00	0
2009-05-13	02:24:00	0
2009-05-13	02:25:00	0
2009-05-13	02:26:00	0
2009-05-13	02:27:00	0
2009-05-13	02:28:00	0
2009-05-13	02:29:00	19
2009-05-13	02:30:00	0
2009-05-13	02:31:00	0
2009-05-13	02:32:00	0
2009-05-13	02:33:00	0
2009-05-13	02:34:00	0
2009-05-13	02:35:00	0
2009-05-13	02:36:00	0
2009-05-13	02:37:00	0
2009-05-13	02:38:00	0
2009-05-13	02:39:00	0
2009-05-13	02:40:00	37
2009-05-13	02:41:00	0
2009-05-13	02:42:00	0
2009-05-13	02:43:00	0
2009-05-13	02:44:00	0
2009-05-13	02:45:00	0
2009-05-13	02:46:00	0
2009-05-13	02:47:00	0
2009-05-13	02:48:00	0
2009-05-13	02:49:00	0
2009-05-13	02:50:00	0
2009-05-13	02:51:00	0
2009-05-13	02:52:00	0
2009-05-13	02:53:00	0
2009-05-13	02:54:00	0
2009-05-13	02:55:00	0
2009-05-13	02:56:00	0
2009-05-13	02:57:00	0
2009-05-13	02:58:00	0
2009-05-13	02:59:00	0
2009-05-13	03:00:00	0
2009-05-13	03:01:00	0
2009-05-13	03:02:00	0
2009-05-13	03:03:00	165
2009-05-13	03:04:00	56
2009-05-13	03:05:00	65
2009-05-13	03:06:00	0
2009-05-13	03:07:00	0
2009-05-13	03:08:00	0
2009-05-13	03:09:00	0
2009-05-13	03:10:00	0
2009-05-13	03:11:00	0
2009-05-13	03:12:00	0
2009-05-13	03:13:00	0
2009-05-13	03:14:00	0
2009-05-13	03:15:00	0
2009-05-13	03:16:00	0
2009-05-13	03:17:00	0
2009-05-13	03:18:00	0
2009-05-13	03:19:00	0
2009-05-13	03:20:00	0
2009-05-13	03:21:00	0
2009-05-13	03:22:00	0
2009-05-13	03:23:00	0
2009-05-13	03:24:00	0
2009-05-13	03:25:00	0
2009-05-13	03:26:00	0
2009-05-13	03:27:00	0
2009-05-13	03:28:00	0
2009-05-13	03:29:00	0
2009-05-13	03:30:00	0
2009-05-13	03:31:00	0
2009-05-13	03:32:00	0
2009-05-13	03:33:00	0
2009-05-13	03:34:00	0
2009-05-13	03:35:00	0
2009-05-13	03:36:00	0
2009-05-13	03:37:00	0
2009-05-13	03:38:00	0
2009-05-13	03:39:00	0
2009-05-13	03:40:00	0
2009-05-13	03:41:00	0
2009-05-13	03:42:00	0
2009-05-13	03:43:00	0
2009-05-13	03:44:00	0
2009-05-13	03:45:00	0
2009-05-13	03:46:00	0
2009-05-13	03:47:00	0
2009-05-13	03:48:00	0
2009-05-13	03:49:00	0
2009-05-13	03:50:00	0
2009-05-13	03:51:00	0
2009-05-13	03:52:00	0
2009-05-13	03:53:00	0
2009-05-13	03:54:00	0
2009-05-13	03:55:00	0
2009-05-13	03:56:00	0
2009-05-13	03:57:00	0
2009-05-13	03:58:00	0
2009-05-13	03:59:00	0
2009-05-13	04:00:00	0
2009-05-13	04:01:00	0
2009-05-13	04:02:00	0
2009-05-13	04:03:00	0
2009-05-13	04:04:00	0
2009-05-13	04:05:00	0
2009-05-13	04:06:00	0
2009-05-13	04:07:00	0
2009-05-13	04:08:00	0
2009-05-13	04:09:00	37
2009-05-13	04:10:00	0
2009-05-13	04:11:00	0
2009-05-13	04:12:00	0
2009-05-13	04:13:00	0
2009-05-13	04:14:00	0
2009-05-13	04:15:00	0
2009-05-13	04:16:00	0
2009-05-13	04:17:00	0
2009-05-13	04:18:00	0
2009-05-13	04:19:00	0
2009-05-13	04:20:00	0
2009-05-13	04:21:00	0
2009-05-13	04:22:00	0
2009-05-13	04:23:00	0
2009-05-13	04:24:00	0
2009-05-13	04:25:00	0
2009-05-13	04:26:00	0
2009-05-13	04:27:00	0
2009-05-13	04:28:00	56
2009-05-13	04:29:00	93
2009-05-13	04:30:00	0
2009-05-13	04:31:00	0
2009-05-13	04:32:00	0
2009-05-13	04:33:00	0
2009-05-13	04:34:00	0
2009-05-13	04:35:00	0
2009-05-13	04:36:00	0
2009-05-13	04:37:00	0
2009-05-13	04:38:00	0
2009-05-13	04:39:00	0
2009-05-13	04:40:00	0
2009-05-13	04:41:00	0
2009-05-13	04:42:00	0
2009-05-13	04:43:00	0
2009-05-13	04:44:00	0
2009-05-13	04:45:00	0
2009-05-13	04:46:00	0
2009-05-13	04:47:00	0
2009-05-13	04:48:00	0
2009-05-13	04:49:00	0
2009-05-13	04:50:00	0
2009-05-13	04:51:00	0
2009-05-13	04:52:00	0
2009-05-13	04:53:00	0
2009-05-13	04:54:00	0
2009-05-13	04:55:00	0
2009-05-13	04:56:00	0
2009-05-13	04:57:00	0
2009-05-13	04:58:00	0
2009-05-13	04:59:00	0
2009-05-13	05:00:00	0
2009-05-13	05:01:00	0
2009-05-13	05:02:00	0
2009-05-13	05:03:00	56
2009-05-13	05:04:00	0
2009-05-13	05:05:00	0
2009-05-13	05:06:00	0
2009-05-13	05:07:00	0
2009-05-13	05:08:00	28
2009-05-13	05:09:00	46
2009-05-13	05:10:00	0
2009-05-13	05:11:00	0
2009-05-13	05:12:00	0
2009-05-13	05:13:00	0
2009-05-13	05:14:00	0
2009-05-13	05:15:00	0
2009-05-13	05:16:00	0
2009-05-13	05:17:00	0
2009-05-13	05:18:00	0
2009-05-13	05:19:00	0
2009-05-13	05:20:00	0
2009-05-13	05:21:00	0
2009-05-13	05:22:00	74
2009-05-13	05:23:00	0
2009-05-13	05:24:00	0
2009-05-13	05:25:00	0
2009-05-13	05:26:00	0
2009-05-13	05:27:00	0
2009-05-13	05:28:00	0
2009-05-13	05:29:00	0
2009-05-13	05:30:00	0
2009-05-13	05:31:00	0
2009-05-13	05:32:00	0
2009-05-13	05:33:00	0
2009-05-13	05:34:00	0
2009-05-13	05:35:00	0
2009-05-13	05:36:00	0
2009-05-13	05:37:00	0
2009-05-13	05:38:00	0
2009-05-13	05:39:00	0
2009-05-13	05:40:00	0
2009-05-13	05:41:00	0
2009-05-13	05:42:00	0
2009-05-13	05:43:00	0
2009-05-13	05:44:00	0
2009-05-13	05:45:00	0
2009-05-13	05:46:00	0
2009-05-13	05:47:00	0
2009-05-13	05:48:00	0
2009-05-13	05:49:00	0
2009-05-13	05:50:00	0
2009-05-13	05:51:00	0
2009-05-13	05:52:00	0
2009-05-13	05:53:00	0
2009-05-13	05:54:00	0
2009-05-13	05:55:00	0
2009-05-13	05:56:00	0
2009-05-13	05:57:00	0
2009-05-13	05:58:00	0
2009-05-13	05:59:00	0
2009-05-13	06:00:00	0
2009-05-13	06:01:00	0
2009-05-13	06:02:00	0
2009-05-13	06:03:00	0
2009-05-13	06:04:00	0
2009-05-13	06:05:00	0
2009-05-13	06:06:00	0
2009-05-13	06:07:00	0
2009-05-13	06:08:00	37
2009-05-13	06:09:00	0
2009-05-13	06:10:00	0
2009-05-13	06:11:00	0
2009-05-13	06:12:00	0
2009-05-13	06:13:00	0
2009-05-13	06:14:00	0
2009-05-13	06:15:00	0
2009-05-13	06:16:00	0
2009-05-13	06:17:00	0
2009-05-13	06:18:00	0
2009-05-13	06:19:00	0
2009-05-13	06:20:00	9
2009-05-13	06:21:00	0
2009-05-13	06:22:00	0
2009-05-13	06:23:00	0
2009-05-13	06:24:00	0
2009-05-13	06:25:00	0
2009-05-13	06:26:00	0
2009-05-13	06:27:00	0
2009-05-13	06:28:00	0
2009-05-13	06:29:00	0
2009-05-13	06:30:00	0
2009-05-13	06:31:00	0
2009-05-13	06:32:00	0
2009-05-13	06:33:00	0
2009-05-13	06:34:00	0
2009-05-13	06:35:00	0
2009-05-13	06:36:00	93
2009-05-13	06:37:00	0
2009-05-13	06:38:00	0
2009-05-13	06:39:00	0
2009-05-13	06:40:00	0
2009-05-13	06:41:00	0
2009-05-13	06:42:00	0
2009-05-13	06:43:00	0
2009-05-13	06:44:00	9
2009-05-13	06:45:00	0
2009-05-13	06:46:00	0
2009-05-13	06:47:00	0
2009-05-13	06:48:00	0
2009-05-13	06:49:00	0
2009-05-13	06:50:00	0
2009-05-13	06:51:00	0
2009-05-13	06:52:00	0
2009-05-13	06:53:00	0
2009-05-13	06:54:00	0
2009-05-13	06:55:00	0
2009-05-13	06:56:00	74
2009-05-13	06:57:00	154
2009-05-13	06:58:00	19
2009-05-13	06:59:00	0
2009-05-13	07:00:00	9
2009-05-13	07:01:00	0
2009-05-13	07:02:00	0
2009-05-13	07:03:00	0
2009-05-13	07:04:00	0
2009-05-13	07:05:00	0
2009-05-13	07:06:00	0
2009-05-13	07:07:00	0
2009-05-13	07:08:00	0
2009-05-13	07:09:00	0
2009-05-13	07:10:00	0
2009-05-13	07:11:00	0
2009-05-13	07:12:00	0
2009-05-13	07:13:00	0
2009-05-13	07:14:00	0
2009-05-13	07:15:00	0
2009-05-13	07:16:00	0
2009-05-13	07:17:00	0
2009-05-13	07:18:00	0
2009-05-13	07:19:00	0
2009-05-13	07:20:00	0
2009-05-13	07:21:00	0
2009-05-13	07:22:00	28
2009-05-13	07:23:00	37
2009-05-13	07:24:00	0
2009-05-13	07:25:00	0
2009-05-13	07:26:00	0
2009-05-13	07:27:00	0
2009-05-13	07:28:00	0
2009-05-13	07:29:00	0
2009-05-13	07:30:00	0
2009-05-13	07:31:00	0
2009-05-13	07:32:00	0
2009-05-13	07:33:00	0
2009-05-13	07:34:00	0
2009-05-13	07:35:00	0
2009-05-13	07:36:00	0
2009-05-13	07:37:00	0
2009-05-13	07:38:00	0
2009-05-13	07:39:00	0
2009-05-13	07:40:00	0
2009-05-13	07:41:00	0
2009-05-13	07:42:00	0
2009-05-13	07:43:00	0
2009-05-13	07:44:00	0
2009-05-13	07:45:00	0
2009-05-13	07:46:00	0
2009-05-13	07:47:00	0
2009-05-13	07:48:00	0
2009-05-13	07:49:00	0
2009-05-13	07:50:00	0
2009-05-13	07:51:00	0
2009-05-13	07:52:00	0
2009-05-13	07:53:00	9
2009-05-13	07:54:00	46
2009-05-13	07:55:00	0
2009-05-13	07:56:00	0
2009-05-13	07:57:00	0
2009-05-13	07:58:00	0
2009-05-13	07:59:00	0
2009-05-13	08:00:00	0
2009-05-13	08:01:00	0
2009-05-13	08:02:00	9
2009-05-13	08:03:00	0
2009-05-13	08:04:00	0
2009-05-13	08:05:00	9
2009-05-13	08:06:00	0
2009-05-13	08:07:00	0
2009-05-13	08:08:00	0
2009-05-13	08:09:00	0
2009-05-13	08:10:00	0
2009-05-13	08:11:00	0
2009-05-13	08:12:00	0
2009-05-13	08:13:00	0
2009-05-13	08:14:00	0
2009-05-13	08:15:00	0
2009-05-13	08:16:00	0
2009-05-13	08:17:00	0
2009-05-13	08:18:00	0
2009-05-13	08:19:00	0
2009-05-13	08:20:00	0
2009-05-13	08:21:00	0
2009-05-13	08:22:00	0
2009-05-13	08:23:00	0
2009-05-13	08:24:00	0
2009-05-13	08:25:00	0
2009-05-13	08:26:00	0
2009-05-13	08:27:00	0
2009-05-13	08:28:00	37
2009-05-13	08:29:00	282
2009-05-13	08:30:00	0
2009-05-13	08:31:00	404
2009-05-13	08:32:00	9
2009-05-13	08:33:00	132
2009-05-13	08:34:00	0
2009-05-13	08:35:00	0
2009-05-13	08:36:00	0
2009-05-13	08:37:00	0
2009-05-13	08:38:00	0
2009-05-13	08:39:00	0
2009-05-13	08:40:00	0
2009-05-13	08:41:00	0
2009-05-13	08:42:00	0
2009-05-13	08:43:00	19
2009-05-13	08:44:00	0
2009-05-13	08:45:00	0
2009-05-13	08:46:00	0
2009-05-13	08:47:00	321
2009-05-13	08:48:00	295
2009-05-13	08:49:00	892
2009-05-13	08:50:00	93
2009-05-13	08:51:00	74
2009-05-13	08:52:00	165
2009-05-13	08:53:00	1293
2009-05-13	08:54:00	1132
2009-05-13	08:55:00	282
2009-05-13	08:56:00	308
2009-05-13	08:57:00	176
2009-05-13	08:58:00	232
2009-05-13	08:59:00	19
2009-05-13	09:00:00	0
2009-05-13	09:01:00	0
2009-05-13	09:02:00	0
2009-05-13	09:03:00	74
2009-05-13	09:04:00	210
2009-05-13	09:05:00	1080
2009-05-13	09:06:00	2916
2009-05-13	09:07:00	1210
2009-05-13	09:08:00	295
[truncated: 19,611 more rows]

[truncated: 3 more sheets: 5.26.09, 6.11.09, 6.25.09]
