# Supplementary material for: Initial evaluation of nighttime restlessness in a naturally occurring canine model of osteoarthritis pain
Source: PeerJ. 2015 Feb 17;3:e772. doi: 10.7717/peerj.772 (PMC4340376; doi:10.7717/peerj.772)
Supplement: Supplemental Information 43 [file peerj-03-772-s043.xlsx]

## Sheet: Office Visits
Visit Date	Visit Number
2009-03-25 06:00:00	1
2009-04-08 06:00:00	2
2009-04-22 06:00:00	3
2009-05-06 06:00:00	4
2009-05-20 06:00:00	5
2009-06-03 06:00:00	6
2009-06-18 06:00:00	7
2009-07-02 06:00:00	8
2009-07-17 06:00:00	9

## Sheet: 43_Data
Segment	DateTime	Activity	Hour	Quadrant	Study Day	Weekday
1	2009-04-01 06:01:00	417	6	2	7	4
1	2009-04-01 06:02:00	223	6	2	7	4
1	2009-04-01 06:03:00	151	6	2	7	4
1	2009-04-01 06:04:00	50	6	2	7	4
1	2009-04-01 06:05:00	956	6	2	7	4
1	2009-04-01 06:06:00	238	6	2	7	4
1	2009-04-01 06:07:00	346	6	2	7	4
1	2009-04-01 06:08:00	163	6	2	7	4
1	2009-04-01 06:09:00	906	6	2	7	4
1	2009-04-01 06:10:00	125	6	2	7	4
1	2009-04-01 06:11:00	25	6	2	7	4
1	2009-04-01 06:12:00	0	6	2	7	4
1	2009-04-01 06:13:00	0	6	2	7	4
1	2009-04-01 06:14:00	13	6	2	7	4
1	2009-04-01 06:15:00	931	6	2	7	4
1	2009-04-01 06:16:00	329	6	2	7	4
1	2009-04-01 06:17:00	223	6	2	7	4
1	2009-04-01 06:18:00	25	6	2	7	4
1	2009-04-01 06:19:00	0	6	2	7	4
1	2009-04-01 06:20:00	0	6	2	7	4
1	2009-04-01 06:21:00	0	6	2	7	4
1	2009-04-01 06:22:00	13	6	2	7	4
1	2009-04-01 06:23:00	0	6	2	7	4
1	2009-04-01 06:24:00	0	6	2	7	4
1	2009-04-01 06:25:00	25	6	2	7	4
1	2009-04-01 06:26:00	0	6	2	7	4
1	2009-04-01 06:27:00	0	6	2	7	4
1	2009-04-01 06:28:00	0	6	2	7	4
1	2009-04-01 06:29:00	0	6	2	7	4
1	2009-04-01 06:30:00	0	6	2	7	4
1	2009-04-01 06:31:00	0	6	2	7	4
1	2009-04-01 06:32:00	38	6	2	7	4
1	2009-04-01 06:33:00	0	6	2	7	4
1	2009-04-01 06:34:00	0	6	2	7	4
1	2009-04-01 06:35:00	0	6	2	7	4
1	2009-04-01 06:36:00	0	6	2	7	4
1	2009-04-01 06:37:00	0	6	2	7	4
1	2009-04-01 06:38:00	38	6	2	7	4
1	2009-04-01 06:39:00	13	6	2	7	4
1	2009-04-01 06:40:00	100	6	2	7	4
1	2009-04-01 06:41:00	469	6	2	7	4
1	2009-04-01 06:42:00	0	6	2	7	4
1	2009-04-01 06:43:00	0	6	2	7	4
1	2009-04-01 06:44:00	0	6	2	7	4
1	2009-04-01 06:45:00	38	6	2	7	4
1	2009-04-01 06:46:00	13	6	2	7	4
1	2009-04-01 06:47:00	38	6	2	7	4
1	2009-04-01 06:48:00	13	6	2	7	4
1	2009-04-01 06:49:00	0	6	2	7	4
1	2009-04-01 06:50:00	0	6	2	7	4
1	2009-04-01 06:51:00	0	6	2	7	4
1	2009-04-01 06:52:00	0	6	2	7	4
1	2009-04-01 06:53:00	0	6	2	7	4
1	2009-04-01 06:54:00	0	6	2	7	4
1	2009-04-01 06:55:00	0	6	2	7	4
1	2009-04-01 06:56:00	0	6	2	7	4
1	2009-04-01 06:57:00	0	6	2	7	4
1	2009-04-01 06:58:00	0	6	2	7	4
1	2009-04-01 06:59:00	0	6	2	7	4
1	2009-04-01 07:00:00	0	6	2	7	4
1	2009-04-01 07:01:00	0	7	2	7	4
1	2009-04-01 07:02:00	38	7	2	7	4
1	2009-04-01 07:03:00	0	7	2	7	4
1	2009-04-01 07:04:00	0	7	2	7	4
1	2009-04-01 07:05:00	0	7	2	7	4
1	2009-04-01 07:06:00	50	7	2	7	4
1	2009-04-01 07:07:00	208	7	2	7	4
1	2009-04-01 07:08:00	0	7	2	7	4
1	2009-04-01 07:09:00	0	7	2	7	4
1	2009-04-01 07:10:00	0	7	2	7	4
1	2009-04-01 07:11:00	0	7	2	7	4
1	2009-04-01 07:12:00	0	7	2	7	4
1	2009-04-01 07:13:00	0	7	2	7	4
1	2009-04-01 07:14:00	0	7	2	7	4
1	2009-04-01 07:15:00	0	7	2	7	4
1	2009-04-01 07:16:00	0	7	2	7	4
1	2009-04-01 07:17:00	0	7	2	7	4
1	2009-04-01 07:18:00	0	7	2	7	4
1	2009-04-01 07:19:00	0	7	2	7	4
1	2009-04-01 07:20:00	0	7	2	7	4
1	2009-04-01 07:21:00	0	7	2	7	4
1	2009-04-01 07:22:00	13	7	2	7	4
1	2009-04-01 07:23:00	0	7	2	7	4
1	2009-04-01 07:24:00	0	7	2	7	4
1	2009-04-01 07:25:00	0	7	2	7	4
1	2009-04-01 07:26:00	13	7	2	7	4
1	2009-04-01 07:27:00	0	7	2	7	4
1	2009-04-01 07:28:00	0	7	2	7	4
1	2009-04-01 07:29:00	25	7	2	7	4
1	2009-04-01 07:30:00	50	7	2	7	4
1	2009-04-01 07:31:00	38	7	2	7	4
1	2009-04-01 07:32:00	0	7	2	7	4
1	2009-04-01 07:33:00	0	7	2	7	4
1	2009-04-01 07:34:00	0	7	2	7	4
1	2009-04-01 07:35:00	0	7	2	7	4
1	2009-04-01 07:36:00	0	7	2	7	4
1	2009-04-01 07:37:00	0	7	2	7	4
1	2009-04-01 07:38:00	0	7	2	7	4
1	2009-04-01 07:39:00	0	7	2	7	4
1	2009-04-01 07:40:00	0	7	2	7	4
1	2009-04-01 07:41:00	0	7	2	7	4
1	2009-04-01 07:42:00	0	7	2	7	4
1	2009-04-01 07:43:00	0	7	2	7	4
1	2009-04-01 07:44:00	178	7	2	7	4
1	2009-04-01 07:45:00	25	7	2	7	4
1	2009-04-01 07:46:00	0	7	2	7	4
1	2009-04-01 07:47:00	0	7	2	7	4
1	2009-04-01 07:48:00	0	7	2	7	4
1	2009-04-01 07:49:00	0	7	2	7	4
1	2009-04-01 07:50:00	0	7	2	7	4
1	2009-04-01 07:51:00	0	7	2	7	4
1	2009-04-01 07:52:00	0	7	2	7	4
1	2009-04-01 07:53:00	0	7	2	7	4
1	2009-04-01 07:54:00	0	7	2	7	4
1	2009-04-01 07:55:00	0	7	2	7	4
1	2009-04-01 07:56:00	0	7	2	7	4
1	2009-04-01 07:57:00	0	7	2	7	4
1	2009-04-01 07:58:00	0	7	2	7	4
1	2009-04-01 07:59:00	0	7	2	7	4
1	2009-04-01 08:00:00	0	7	2	7	4
1	2009-04-01 08:01:00	0	8	2	7	4
1	2009-04-01 08:02:00	0	8	2	7	4
1	2009-04-01 08:03:00	0	8	2	7	4
1	2009-04-01 08:04:00	0	8	2	7	4
1	2009-04-01 08:05:00	0	8	2	7	4
1	2009-04-01 08:06:00	0	8	2	7	4
1	2009-04-01 08:07:00	0	8	2	7	4
1	2009-04-01 08:08:00	0	8	2	7	4
1	2009-04-01 08:09:00	0	8	2	7	4
1	2009-04-01 08:10:00	0	8	2	7	4
1	2009-04-01 08:11:00	0	8	2	7	4
1	2009-04-01 08:12:00	0	8	2	7	4
1	2009-04-01 08:13:00	0	8	2	7	4
1	2009-04-01 08:14:00	0	8	2	7	4
1	2009-04-01 08:15:00	0	8	2	7	4
1	2009-04-01 08:16:00	0	8	2	7	4
1	2009-04-01 08:17:00	0	8	2	7	4
1	2009-04-01 08:18:00	0	8	2	7	4
1	2009-04-01 08:19:00	0	8	2	7	4
1	2009-04-01 08:20:00	0	8	2	7	4
1	2009-04-01 08:21:00	0	8	2	7	4
1	2009-04-01 08:22:00	0	8	2	7	4
1	2009-04-01 08:23:00	0	8	2	7	4
1	2009-04-01 08:24:00	0	8	2	7	4
1	2009-04-01 08:25:00	0	8	2	7	4
1	2009-04-01 08:26:00	25	8	2	7	4
1	2009-04-01 08:27:00	0	8	2	7	4
1	2009-04-01 08:28:00	88	8	2	7	4
1	2009-04-01 08:29:00	125	8	2	7	4
1	2009-04-01 08:30:00	0	8	2	7	4
1	2009-04-01 08:31:00	0	8	2	7	4
1	2009-04-01 08:32:00	0	8	2	7	4
1	2009-04-01 08:33:00	0	8	2	7	4
1	2009-04-01 08:34:00	0	8	2	7	4
1	2009-04-01 08:35:00	0	8	2	7	4
1	2009-04-01 08:36:00	0	8	2	7	4
1	2009-04-01 08:37:00	0	8	2	7	4
1	2009-04-01 08:38:00	0	8	2	7	4
1	2009-04-01 08:39:00	0	8	2	7	4
1	2009-04-01 08:40:00	0	8	2	7	4
1	2009-04-01 08:41:00	0	8	2	7	4
1	2009-04-01 08:42:00	0	8	2	7	4
1	2009-04-01 08:43:00	0	8	2	7	4
1	2009-04-01 08:44:00	0	8	2	7	4
1	2009-04-01 08:45:00	0	8	2	7	4
1	2009-04-01 08:46:00	0	8	2	7	4
1	2009-04-01 08:47:00	0	8	2	7	4
1	2009-04-01 08:48:00	0	8	2	7	4
1	2009-04-01 08:49:00	0	8	2	7	4
1	2009-04-01 08:50:00	0	8	2	7	4
1	2009-04-01 08:51:00	0	8	2	7	4
1	2009-04-01 08:52:00	0	8	2	7	4
1	2009-04-01 08:53:00	0	8	2	7	4
1	2009-04-01 08:54:00	0	8	2	7	4
1	2009-04-01 08:55:00	0	8	2	7	4
1	2009-04-01 08:56:00	0	8	2	7	4
1	2009-04-01 08:57:00	0	8	2	7	4
1	2009-04-01 08:58:00	0	8	2	7	4
1	2009-04-01 08:59:00	0	8	2	7	4
1	2009-04-01 09:00:00	0	8	2	7	4
1	2009-04-01 09:01:00	0	9	2	7	4
1	2009-04-01 09:02:00	0	9	2	7	4
1	2009-04-01 09:03:00	0	9	2	7	4
1	2009-04-01 09:04:00	0	9	2	7	4
1	2009-04-01 09:05:00	0	9	2	7	4
1	2009-04-01 09:06:00	0	9	2	7	4
1	2009-04-01 09:07:00	0	9	2	7	4
1	2009-04-01 09:08:00	0	9	2	7	4
1	2009-04-01 09:09:00	0	9	2	7	4
1	2009-04-01 09:10:00	0	9	2	7	4
1	2009-04-01 09:11:00	0	9	2	7	4
1	2009-04-01 09:12:00	0	9	2	7	4
1	2009-04-01 09:13:00	0	9	2	7	4
1	2009-04-01 09:14:00	0	9	2	7	4
1	2009-04-01 09:15:00	0	9	2	7	4
1	2009-04-01 09:16:00	0	9	2	7	4
1	2009-04-01 09:17:00	0	9	2	7	4
1	2009-04-01 09:18:00	0	9	2	7	4
1	2009-04-01 09:19:00	0	9	2	7	4
1	2009-04-01 09:20:00	0	9	2	7	4
1	2009-04-01 09:21:00	0	9	2	7	4
1	2009-04-01 09:22:00	0	9	2	7	4
1	2009-04-01 09:23:00	0	9	2	7	4
1	2009-04-01 09:24:00	0	9	2	7	4
1	2009-04-01 09:25:00	0	9	2	7	4
1	2009-04-01 09:26:00	0	9	2	7	4
1	2009-04-01 09:27:00	0	9	2	7	4
1	2009-04-01 09:28:00	0	9	2	7	4
1	2009-04-01 09:29:00	0	9	2	7	4
1	2009-04-01 09:30:00	0	9	2	7	4
1	2009-04-01 09:31:00	0	9	2	7	4
1	2009-04-01 09:32:00	0	9	2	7	4
1	2009-04-01 09:33:00	0	9	2	7	4
1	2009-04-01 09:34:00	0	9	2	7	4
1	2009-04-01 09:35:00	0	9	2	7	4
1	2009-04-01 09:36:00	0	9	2	7	4
1	2009-04-01 09:37:00	0	9	2	7	4
1	2009-04-01 09:38:00	0	9	2	7	4
1	2009-04-01 09:39:00	0	9	2	7	4
1	2009-04-01 09:40:00	0	9	2	7	4
1	2009-04-01 09:41:00	0	9	2	7	4
1	2009-04-01 09:42:00	0	9	2	7	4
1	2009-04-01 09:43:00	0	9	2	7	4
1	2009-04-01 09:44:00	0	9	2	7	4
1	2009-04-01 09:45:00	0	9	2	7	4
1	2009-04-01 09:46:00	0	9	2	7	4
1	2009-04-01 09:47:00	0	9	2	7	4
1	2009-04-01 09:48:00	0	9	2	7	4
1	2009-04-01 09:49:00	0	9	2	7	4
1	2009-04-01 09:50:00	0	9	2	7	4
1	2009-04-01 09:51:00	0	9	2	7	4
1	2009-04-01 09:52:00	0	9	2	7	4
1	2009-04-01 09:53:00	0	9	2	7	4
1	2009-04-01 09:54:00	0	9	2	7	4
1	2009-04-01 09:55:00	0	9	2	7	4
1	2009-04-01 09:56:00	0	9	2	7	4
1	2009-04-01 09:57:00	0	9	2	7	4
1	2009-04-01 09:58:00	0	9	2	7	4
1	2009-04-01 09:59:00	0	9	2	7	4
1	2009-04-01 10:00:00	0	9	2	7	4
1	2009-04-01 10:01:00	25	10	2	7	4
1	2009-04-01 10:02:00	0	10	2	7	4
1	2009-04-01 10:03:00	13	10	2	7	4
1	2009-04-01 10:04:00	13	10	2	7	4
1	2009-04-01 10:05:00	13	10	2	7	4
1	2009-04-01 10:06:00	13	10	2	7	4
1	2009-04-01 10:07:00	0	10	2	7	4
1	2009-04-01 10:08:00	0	10	2	7	4
1	2009-04-01 10:09:00	0	10	2	7	4
1	2009-04-01 10:10:00	0	10	2	7	4
1	2009-04-01 10:11:00	0	10	2	7	4
1	2009-04-01 10:12:00	13	10	2	7	4
1	2009-04-01 10:13:00	50	10	2	7	4
1	2009-04-01 10:14:00	0	10	2	7	4
1	2009-04-01 10:15:00	0	10	2	7	4
1	2009-04-01 10:16:00	0	10	2	7	4
1	2009-04-01 10:17:00	0	10	2	7	4
1	2009-04-01 10:18:00	0	10	2	7	4
1	2009-04-01 10:19:00	13	10	2	7	4
1	2009-04-01 10:20:00	417	10	2	7	4
1	2009-04-01 10:21:00	981	10	2	7	4
1	2009-04-01 10:22:00	138	10	2	7	4
1	2009-04-01 10:23:00	329	10	2	7	4
1	2009-04-01 10:24:00	13	10	2	7	4
1	2009-04-01 10:25:00	0	10	2	7	4
1	2009-04-01 10:26:00	0	10	2	7	4
1	2009-04-01 10:27:00	0	10	2	7	4
1	2009-04-01 10:28:00	0	10	2	7	4
1	2009-04-01 10:29:00	0	10	2	7	4
1	2009-04-01 10:30:00	0	10	2	7	4
1	2009-04-01 10:31:00	0	10	2	7	4
1	2009-04-01 10:32:00	13	10	2	7	4
1	2009-04-01 10:33:00	0	10	2	7	4
1	2009-04-01 10:34:00	0	10	2	7	4
1	2009-04-01 10:35:00	0	10	2	7	4
1	2009-04-01 10:36:00	0	10	2	7	4
1	2009-04-01 10:37:00	0	10	2	7	4
1	2009-04-01 10:38:00	0	10	2	7	4
1	2009-04-01 10:39:00	0	10	2	7	4
1	2009-04-01 10:40:00	0	10	2	7	4
1	2009-04-01 10:41:00	0	10	2	7	4
1	2009-04-01 10:42:00	0	10	2	7	4
1	2009-04-01 10:43:00	0	10	2	7	4
1	2009-04-01 10:44:00	0	10	2	7	4
1	2009-04-01 10:45:00	0	10	2	7	4
1	2009-04-01 10:46:00	0	10	2	7	4
1	2009-04-01 10:47:00	0	10	2	7	4
1	2009-04-01 10:48:00	0	10	2	7	4
1	2009-04-01 10:49:00	329	10	2	7	4
1	2009-04-01 10:50:00	125	10	2	7	4
1	2009-04-01 10:51:00	0	10	2	7	4
1	2009-04-01 10:52:00	0	10	2	7	4
1	2009-04-01 10:53:00	0	10	2	7	4
1	2009-04-01 10:54:00	0	10	2	7	4
1	2009-04-01 10:55:00	0	10	2	7	4
1	2009-04-01 10:56:00	0	10	2	7	4
1	2009-04-01 10:57:00	0	10	2	7	4
1	2009-04-01 10:58:00	0	10	2	7	4
1	2009-04-01 10:59:00	0	10	2	7	4
1	2009-04-01 11:00:00	0	10	2	7	4
1	2009-04-01 11:01:00	0	11	2	7	4
1	2009-04-01 11:02:00	0	11	2	7	4
1	2009-04-01 11:03:00	0	11	2	7	4
1	2009-04-01 11:04:00	0	11	2	7	4
1	2009-04-01 11:05:00	0	11	2	7	4
1	2009-04-01 11:06:00	0	11	2	7	4
1	2009-04-01 11:07:00	0	11	2	7	4
1	2009-04-01 11:08:00	0	11	2	7	4
1	2009-04-01 11:09:00	0	11	2	7	4
1	2009-04-01 11:10:00	0	11	2	7	4
1	2009-04-01 11:11:00	0	11	2	7	4
1	2009-04-01 11:12:00	0	11	2	7	4
1	2009-04-01 11:13:00	0	11	2	7	4
1	2009-04-01 11:14:00	0	11	2	7	4
1	2009-04-01 11:15:00	0	11	2	7	4
1	2009-04-01 11:16:00	0	11	2	7	4
1	2009-04-01 11:17:00	0	11	2	7	4
1	2009-04-01 11:18:00	0	11	2	7	4
1	2009-04-01 11:19:00	0	11	2	7	4
1	2009-04-01 11:20:00	0	11	2	7	4
1	2009-04-01 11:21:00	0	11	2	7	4
1	2009-04-01 11:22:00	25	11	2	7	4
1	2009-04-01 11:23:00	13	11	2	7	4
1	2009-04-01 11:24:00	0	11	2	7	4
1	2009-04-01 11:25:00	25	11	2	7	4
1	2009-04-01 11:26:00	0	11	2	7	4
1	2009-04-01 11:27:00	0	11	2	7	4
1	2009-04-01 11:28:00	0	11	2	7	4
1	2009-04-01 11:29:00	0	11	2	7	4
1	2009-04-01 11:30:00	0	11	2	7	4
1	2009-04-01 11:31:00	0	11	2	7	4
1	2009-04-01 11:32:00	0	11	2	7	4
1	2009-04-01 11:33:00	0	11	2	7	4
1	2009-04-01 11:34:00	0	11	2	7	4
1	2009-04-01 11:35:00	0	11	2	7	4
1	2009-04-01 11:36:00	0	11	2	7	4
1	2009-04-01 11:37:00	0	11	2	7	4
1	2009-04-01 11:38:00	0	11	2	7	4
1	2009-04-01 11:39:00	0	11	2	7	4
1	2009-04-01 11:40:00	0	11	2	7	4
1	2009-04-01 11:41:00	0	11	2	7	4
1	2009-04-01 11:42:00	0	11	2	7	4
1	2009-04-01 11:43:00	0	11	2	7	4
1	2009-04-01 11:44:00	0	11	2	7	4
1	2009-04-01 11:45:00	0	11	2	7	4
1	2009-04-01 11:46:00	13	11	2	7	4
1	2009-04-01 11:47:00	0	11	2	7	4
1	2009-04-01 11:48:00	0	11	2	7	4
1	2009-04-01 11:49:00	0	11	2	7	4
1	2009-04-01 11:50:00	0	11	2	7	4
1	2009-04-01 11:51:00	0	11	2	7	4
1	2009-04-01 11:52:00	63	11	2	7	4
1	2009-04-01 11:53:00	0	11	2	7	4
1	2009-04-01 11:54:00	0	11	2	7	4
1	2009-04-01 11:55:00	0	11	2	7	4
1	2009-04-01 11:56:00	0	11	2	7	4
1	2009-04-01 11:57:00	0	11	2	7	4
1	2009-04-01 11:58:00	0	11	2	7	4
1	2009-04-01 11:59:00	13	11	2	7	4
1	2009-04-01 12:00:00	0	11	2	7	4
1	2009-04-01 12:01:00	0	12	3	7	4
1	2009-04-01 12:02:00	0	12	3	7	4
1	2009-04-01 12:03:00	0	12	3	7	4
1	2009-04-01 12:04:00	0	12	3	7	4
1	2009-04-01 12:05:00	0	12	3	7	4
1	2009-04-01 12:06:00	0	12	3	7	4
1	2009-04-01 12:07:00	0	12	3	7	4
1	2009-04-01 12:08:00	0	12	3	7	4
1	2009-04-01 12:09:00	0	12	3	7	4
1	2009-04-01 12:10:00	0	12	3	7	4
1	2009-04-01 12:11:00	38	12	3	7	4
1	2009-04-01 12:12:00	0	12	3	7	4
1	2009-04-01 12:13:00	0	12	3	7	4
1	2009-04-01 12:14:00	0	12	3	7	4
1	2009-04-01 12:15:00	0	12	3	7	4
1	2009-04-01 12:16:00	0	12	3	7	4
1	2009-04-01 12:17:00	0	12	3	7	4
1	2009-04-01 12:18:00	0	12	3	7	4
1	2009-04-01 12:19:00	0	12	3	7	4
1	2009-04-01 12:20:00	0	12	3	7	4
1	2009-04-01 12:21:00	0	12	3	7	4
1	2009-04-01 12:22:00	0	12	3	7	4
1	2009-04-01 12:23:00	0	12	3	7	4
1	2009-04-01 12:24:00	0	12	3	7	4
1	2009-04-01 12:25:00	0	12	3	7	4
1	2009-04-01 12:26:00	0	12	3	7	4
1	2009-04-01 12:27:00	0	12	3	7	4
1	2009-04-01 12:28:00	0	12	3	7	4
1	2009-04-01 12:29:00	0	12	3	7	4
1	2009-04-01 12:30:00	0	12	3	7	4
1	2009-04-01 12:31:00	13	12	3	7	4
1	2009-04-01 12:32:00	0	12	3	7	4
1	2009-04-01 12:33:00	0	12	3	7	4
1	2009-04-01 12:34:00	0	12	3	7	4
1	2009-04-01 12:35:00	0	12	3	7	4
1	2009-04-01 12:36:00	0	12	3	7	4
1	2009-04-01 12:37:00	0	12	3	7	4
1	2009-04-01 12:38:00	0	12	3	7	4
1	2009-04-01 12:39:00	0	12	3	7	4
1	2009-04-01 12:40:00	0	12	3	7	4
1	2009-04-01 12:41:00	0	12	3	7	4
1	2009-04-01 12:42:00	0	12	3	7	4
1	2009-04-01 12:43:00	0	12	3	7	4
1	2009-04-01 12:44:00	0	12	3	7	4
1	2009-04-01 12:45:00	0	12	3	7	4
1	2009-04-01 12:46:00	0	12	3	7	4
1	2009-04-01 12:47:00	0	12	3	7	4
1	2009-04-01 12:48:00	0	12	3	7	4
1	2009-04-01 12:49:00	0	12	3	7	4
1	2009-04-01 12:50:00	0	12	3	7	4
1	2009-04-01 12:51:00	0	12	3	7	4
1	2009-04-01 12:52:00	0	12	3	7	4
1	2009-04-01 12:53:00	0	12	3	7	4
1	2009-04-01 12:54:00	0	12	3	7	4
1	2009-04-01 12:55:00	13	12	3	7	4
1	2009-04-01 12:56:00	208	12	3	7	4
1	2009-04-01 12:57:00	75	12	3	7	4
1	2009-04-01 12:58:00	0	12	3	7	4
1	2009-04-01 12:59:00	13	12	3	7	4
1	2009-04-01 13:00:00	0	12	3	7	4
1	2009-04-01 13:01:00	0	13	3	7	4
1	2009-04-01 13:02:00	0	13	3	7	4
1	2009-04-01 13:03:00	0	13	3	7	4
1	2009-04-01 13:04:00	0	13	3	7	4
1	2009-04-01 13:05:00	0	13	3	7	4
1	2009-04-01 13:06:00	0	13	3	7	4
1	2009-04-01 13:07:00	0	13	3	7	4
1	2009-04-01 13:08:00	0	13	3	7	4
1	2009-04-01 13:09:00	0	13	3	7	4
1	2009-04-01 13:10:00	0	13	3	7	4
1	2009-04-01 13:11:00	0	13	3	7	4
1	2009-04-01 13:12:00	0	13	3	7	4
1	2009-04-01 13:13:00	0	13	3	7	4
1	2009-04-01 13:14:00	0	13	3	7	4
1	2009-04-01 13:15:00	38	13	3	7	4
1	2009-04-01 13:16:00	25	13	3	7	4
1	2009-04-01 13:17:00	0	13	3	7	4
1	2009-04-01 13:18:00	0	13	3	7	4
1	2009-04-01 13:19:00	0	13	3	7	4
1	2009-04-01 13:20:00	0	13	3	7	4
1	2009-04-01 13:21:00	0	13	3	7	4
1	2009-04-01 13:22:00	0	13	3	7	4
1	2009-04-01 13:23:00	13	13	3	7	4
1	2009-04-01 13:24:00	0	13	3	7	4
1	2009-04-01 13:25:00	0	13	3	7	4
1	2009-04-01 13:26:00	0	13	3	7	4
1	2009-04-01 13:27:00	0	13	3	7	4
1	2009-04-01 13:28:00	0	13	3	7	4
1	2009-04-01 13:29:00	0	13	3	7	4
1	2009-04-01 13:30:00	0	13	3	7	4
1	2009-04-01 13:31:00	0	13	3	7	4
1	2009-04-01 13:32:00	0	13	3	7	4
1	2009-04-01 13:33:00	0	13	3	7	4
1	2009-04-01 13:34:00	0	13	3	7	4
1	2009-04-01 13:35:00	0	13	3	7	4
1	2009-04-01 13:36:00	0	13	3	7	4
1	2009-04-01 13:37:00	0	13	3	7	4
1	2009-04-01 13:38:00	0	13	3	7	4
1	2009-04-01 13:39:00	0	13	3	7	4
1	2009-04-01 13:40:00	0	13	3	7	4
1	2009-04-01 13:41:00	0	13	3	7	4
1	2009-04-01 13:42:00	0	13	3	7	4
1	2009-04-01 13:43:00	0	13	3	7	4
1	2009-04-01 13:44:00	50	13	3	7	4
1	2009-04-01 13:45:00	13	13	3	7	4
1	2009-04-01 13:46:00	25	13	3	7	4
1	2009-04-01 13:47:00	0	13	3	7	4
1	2009-04-01 13:48:00	0	13	3	7	4
1	2009-04-01 13:49:00	0	13	3	7	4
1	2009-04-01 13:50:00	0	13	3	7	4
1	2009-04-01 13:51:00	0	13	3	7	4
1	2009-04-01 13:52:00	0	13	3	7	4
1	2009-04-01 13:53:00	0	13	3	7	4
1	2009-04-01 13:54:00	0	13	3	7	4
1	2009-04-01 13:55:00	13	13	3	7	4
1	2009-04-01 13:56:00	0	13	3	7	4
1	2009-04-01 13:57:00	0	13	3	7	4
1	2009-04-01 13:58:00	0	13	3	7	4
1	2009-04-01 13:59:00	0	13	3	7	4
1	2009-04-01 14:00:00	0	13	3	7	4
1	2009-04-01 14:01:00	13	14	3	7	4
1	2009-04-01 14:02:00	178	14	3	7	4
1	2009-04-01 14:03:00	38	14	3	7	4
1	2009-04-01 14:04:00	0	14	3	7	4
1	2009-04-01 14:05:00	0	14	3	7	4
1	2009-04-01 14:06:00	0	14	3	7	4
1	2009-04-01 14:07:00	0	14	3	7	4
1	2009-04-01 14:08:00	0	14	3	7	4
1	2009-04-01 14:09:00	0	14	3	7	4
1	2009-04-01 14:10:00	0	14	3	7	4
1	2009-04-01 14:11:00	0	14	3	7	4
1	2009-04-01 14:12:00	0	14	3	7	4
1	2009-04-01 14:13:00	0	14	3	7	4
1	2009-04-01 14:14:00	0	14	3	7	4
1	2009-04-01 14:15:00	0	14	3	7	4
1	2009-04-01 14:16:00	0	14	3	7	4
1	2009-04-01 14:17:00	0	14	3	7	4
1	2009-04-01 14:18:00	547	14	3	7	4
1	2009-04-01 14:19:00	567	14	3	7	4
1	2009-04-01 14:20:00	1092	14	3	7	4
1	2009-04-01 14:21:00	1237	14	3	7	4
1	2009-04-01 14:22:00	299	14	3	7	4
1	2009-04-01 14:23:00	284	14	3	7	4
1	2009-04-01 14:24:00	50	14	3	7	4
1	2009-04-01 14:25:00	329	14	3	7	4
1	2009-04-01 14:26:00	417	14	3	7	4
1	2009-04-01 14:27:00	163	14	3	7	4
1	2009-04-01 14:28:00	151	14	3	7	4
1	2009-04-01 14:29:00	381	14	3	7	4
1	2009-04-01 14:30:00	88	14	3	7	4
1	2009-04-01 14:31:00	13	14	3	7	4
1	2009-04-01 14:32:00	13	14	3	7	4
1	2009-04-01 14:33:00	13	14	3	7	4
1	2009-04-01 14:34:00	0	14	3	7	4
1	2009-04-01 14:35:00	0	14	3	7	4
1	2009-04-01 14:36:00	0	14	3	7	4
1	2009-04-01 14:37:00	0	14	3	7	4
1	2009-04-01 14:38:00	0	14	3	7	4
1	2009-04-01 14:39:00	13	14	3	7	4
1	2009-04-01 14:40:00	25	14	3	7	4
1	2009-04-01 14:41:00	0	14	3	7	4
1	2009-04-01 14:42:00	0	14	3	7	4
1	2009-04-01 14:43:00	0	14	3	7	4
1	2009-04-01 14:44:00	113	14	3	7	4
1	2009-04-01 14:45:00	284	14	3	7	4
1	2009-04-01 14:46:00	138	14	3	7	4
1	2009-04-01 14:47:00	125	14	3	7	4
1	2009-04-01 14:48:00	13	14	3	7	4
1	2009-04-01 14:49:00	0	14	3	7	4
1	2009-04-01 14:50:00	0	14	3	7	4
1	2009-04-01 14:51:00	0	14	3	7	4
1	2009-04-01 14:52:00	0	14	3	7	4
1	2009-04-01 14:53:00	0	14	3	7	4
1	2009-04-01 14:54:00	0	14	3	7	4
1	2009-04-01 14:55:00	0	14	3	7	4
1	2009-04-01 14:56:00	0	14	3	7	4
1	2009-04-01 14:57:00	0	14	3	7	4
1	2009-04-01 14:58:00	0	14	3	7	4
1	2009-04-01 14:59:00	0	14	3	7	4
1	2009-04-01 15:00:00	0	14	3	7	4
1	2009-04-01 15:01:00	0	15	3	7	4
1	2009-04-01 15:02:00	0	15	3	7	4
1	2009-04-01 15:03:00	0	15	3	7	4
1	2009-04-01 15:04:00	0	15	3	7	4
1	2009-04-01 15:05:00	0	15	3	7	4
1	2009-04-01 15:06:00	0	15	3	7	4
1	2009-04-01 15:07:00	0	15	3	7	4
1	2009-04-01 15:08:00	0	15	3	7	4
1	2009-04-01 15:09:00	0	15	3	7	4
1	2009-04-01 15:10:00	0	15	3	7	4
1	2009-04-01 15:11:00	0	15	3	7	4
1	2009-04-01 15:12:00	0	15	3	7	4
1	2009-04-01 15:13:00	0	15	3	7	4
1	2009-04-01 15:14:00	0	15	3	7	4
1	2009-04-01 15:15:00	0	15	3	7	4
1	2009-04-01 15:16:00	0	15	3	7	4
1	2009-04-01 15:17:00	0	15	3	7	4
1	2009-04-01 15:18:00	0	15	3	7	4
1	2009-04-01 15:19:00	0	15	3	7	4
1	2009-04-01 15:20:00	0	15	3	7	4
1	2009-04-01 15:21:00	0	15	3	7	4
1	2009-04-01 15:22:00	0	15	3	7	4
1	2009-04-01 15:23:00	0	15	3	7	4
1	2009-04-01 15:24:00	0	15	3	7	4
1	2009-04-01 15:25:00	715	15	3	7	4
1	2009-04-01 15:26:00	0	15	3	7	4
1	2009-04-01 15:27:00	0	15	3	7	4
1	2009-04-01 15:28:00	0	15	3	7	4
1	2009-04-01 15:29:00	113	15	3	7	4
1	2009-04-01 15:30:00	364	15	3	7	4
1	2009-04-01 15:31:00	113	15	3	7	4
1	2009-04-01 15:32:00	364	15	3	7	4
1	2009-04-01 15:33:00	0	15	3	7	4
1	2009-04-01 15:34:00	0	15	3	7	4
1	2009-04-01 15:35:00	13	15	3	7	4
1	2009-04-01 15:36:00	0	15	3	7	4
1	2009-04-01 15:37:00	0	15	3	7	4
1	2009-04-01 15:38:00	0	15	3	7	4
1	2009-04-01 15:39:00	0	15	3	7	4
1	2009-04-01 15:40:00	0	15	3	7	4
1	2009-04-01 15:41:00	0	15	3	7	4
1	2009-04-01 15:42:00	0	15	3	7	4
1	2009-04-01 15:43:00	0	15	3	7	4
1	2009-04-01 15:44:00	0	15	3	7	4
1	2009-04-01 15:45:00	0	15	3	7	4
1	2009-04-01 15:46:00	0	15	3	7	4
1	2009-04-01 15:47:00	0	15	3	7	4
1	2009-04-01 15:48:00	0	15	3	7	4
1	2009-04-01 15:49:00	0	15	3	7	4
1	2009-04-01 15:50:00	0	15	3	7	4
1	2009-04-01 15:51:00	0	15	3	7	4
1	2009-04-01 15:52:00	0	15	3	7	4
1	2009-04-01 15:53:00	0	15	3	7	4
1	2009-04-01 15:54:00	0	15	3	7	4
1	2009-04-01 15:55:00	0	15	3	7	4
1	2009-04-01 15:56:00	38	15	3	7	4
1	2009-04-01 15:57:00	25	15	3	7	4
1	2009-04-01 15:58:00	0	15	3	7	4
1	2009-04-01 15:59:00	0	15	3	7	4
1	2009-04-01 16:00:00	0	15	3	7	4
1	2009-04-01 16:01:00	0	16	3	7	4
1	2009-04-01 16:02:00	269	16	3	7	4
1	2009-04-01 16:03:00	299	16	3	7	4
1	2009-04-01 16:04:00	193	16	3	7	4
1	2009-04-01 16:05:00	1147	16	3	7	4
1	2009-04-01 16:06:00	452	16	3	7	4
1	2009-04-01 16:07:00	63	16	3	7	4
1	2009-04-01 16:08:00	253	16	3	7	4
1	2009-04-01 16:09:00	469	16	3	7	4
1	2009-04-01 16:10:00	469	16	3	7	4
1	2009-04-01 16:11:00	13	16	3	7	4
1	2009-04-01 16:12:00	50	16	3	7	4
1	2009-04-01 16:13:00	25	16	3	7	4
1	2009-04-01 16:14:00	0	16	3	7	4
1	2009-04-01 16:15:00	0	16	3	7	4
1	2009-04-01 16:16:00	0	16	3	7	4
1	2009-04-01 16:17:00	0	16	3	7	4
1	2009-04-01 16:18:00	25	16	3	7	4
1	2009-04-01 16:19:00	0	16	3	7	4
1	2009-04-01 16:20:00	0	16	3	7	4
1	2009-04-01 16:21:00	0	16	3	7	4
1	2009-04-01 16:22:00	0	16	3	7	4
1	2009-04-01 16:23:00	13	16	3	7	4
1	2009-04-01 16:24:00	0	16	3	7	4
1	2009-04-01 16:25:00	0	16	3	7	4
1	2009-04-01 16:26:00	125	16	3	7	4
1	2009-04-01 16:27:00	223	16	3	7	4
1	2009-04-01 16:28:00	0	16	3	7	4
1	2009-04-01 16:29:00	0	16	3	7	4
1	2009-04-01 16:30:00	0	16	3	7	4
1	2009-04-01 16:31:00	0	16	3	7	4
1	2009-04-01 16:32:00	0	16	3	7	4
1	2009-04-01 16:33:00	0	16	3	7	4
1	2009-04-01 16:34:00	38	16	3	7	4
1	2009-04-01 16:35:00	0	16	3	7	4
1	2009-04-01 16:36:00	0	16	3	7	4
1	2009-04-01 16:37:00	25	16	3	7	4
1	2009-04-01 16:38:00	0	16	3	7	4
1	2009-04-01 16:39:00	0	16	3	7	4
1	2009-04-01 16:40:00	0	16	3	7	4
1	2009-04-01 16:41:00	0	16	3	7	4
1	2009-04-01 16:42:00	0	16	3	7	4
1	2009-04-01 16:43:00	13	16	3	7	4
1	2009-04-01 16:44:00	0	16	3	7	4
1	2009-04-01 16:45:00	0	16	3	7	4
1	2009-04-01 16:46:00	0	16	3	7	4
1	2009-04-01 16:47:00	0	16	3	7	4
1	2009-04-01 16:48:00	38	16	3	7	4
1	2009-04-01 16:49:00	0	16	3	7	4
1	2009-04-01 16:50:00	13	16	3	7	4
1	2009-04-01 16:51:00	0	16	3	7	4
1	2009-04-01 16:52:00	50	16	3	7	4
1	2009-04-01 16:53:00	0	16	3	7	4
1	2009-04-01 16:54:00	0	16	3	7	4
1	2009-04-01 16:55:00	0	16	3	7	4
1	2009-04-01 16:56:00	0	16	3	7	4
1	2009-04-01 16:57:00	0	16	3	7	4
1	2009-04-01 16:58:00	0	16	3	7	4
1	2009-04-01 16:59:00	487	16	3	7	4
1	2009-04-01 17:00:00	1009	16	3	7	4
1	2009-04-01 17:01:00	906	17	3	7	4
1	2009-04-01 17:02:00	1092	17	3	7	4
1	2009-04-01 17:03:00	13	17	3	7	4
1	2009-04-01 17:04:00	0	17	3	7	4
1	2009-04-01 17:05:00	0	17	3	7	4
1	2009-04-01 17:06:00	0	17	3	7	4
1	2009-04-01 17:07:00	0	17	3	7	4
1	2009-04-01 17:08:00	0	17	3	7	4
1	2009-04-01 17:09:00	0	17	3	7	4
1	2009-04-01 17:10:00	0	17	3	7	4
1	2009-04-01 17:11:00	0	17	3	7	4
1	2009-04-01 17:12:00	0	17	3	7	4
1	2009-04-01 17:13:00	0	17	3	7	4
1	2009-04-01 17:14:00	0	17	3	7	4
1	2009-04-01 17:15:00	0	17	3	7	4
1	2009-04-01 17:16:00	0	17	3	7	4
1	2009-04-01 17:17:00	0	17	3	7	4
1	2009-04-01 17:18:00	0	17	3	7	4
1	2009-04-01 17:19:00	314	17	3	7	4
1	2009-04-01 17:20:00	138	17	3	7	4
1	2009-04-01 17:21:00	670	17	3	7	4
1	2009-04-01 17:22:00	100	17	3	7	4
1	2009-04-01 17:23:00	0	17	3	7	4
1	2009-04-01 17:24:00	13	17	3	7	4
1	2009-04-01 17:25:00	25	17	3	7	4
1	2009-04-01 17:26:00	0	17	3	7	4
1	2009-04-01 17:27:00	63	17	3	7	4
1	2009-04-01 17:28:00	88	17	3	7	4
1	2009-04-01 17:29:00	0	17	3	7	4
1	2009-04-01 17:30:00	25	17	3	7	4
1	2009-04-01 17:31:00	100	17	3	7	4
1	2009-04-01 17:32:00	0	17	3	7	4
1	2009-04-01 17:33:00	0	17	3	7	4
1	2009-04-01 17:34:00	0	17	3	7	4
1	2009-04-01 17:35:00	0	17	3	7	4
1	2009-04-01 17:36:00	0	17	3	7	4
1	2009-04-01 17:37:00	0	17	3	7	4
1	2009-04-01 17:38:00	0	17	3	7	4
1	2009-04-01 17:39:00	0	17	3	7	4
1	2009-04-01 17:40:00	0	17	3	7	4
1	2009-04-01 17:41:00	0	17	3	7	4
1	2009-04-01 17:42:00	0	17	3	7	4
1	2009-04-01 17:43:00	0	17	3	7	4
1	2009-04-01 17:44:00	0	17	3	7	4
1	2009-04-01 17:45:00	13	17	3	7	4
1	2009-04-01 17:46:00	0	17	3	7	4
1	2009-04-01 17:47:00	0	17	3	7	4
1	2009-04-01 17:48:00	0	17	3	7	4
1	2009-04-01 17:49:00	0	17	3	7	4
1	2009-04-01 17:50:00	50	17	3	7	4
1	2009-04-01 17:51:00	25	17	3	7	4
1	2009-04-01 17:52:00	0	17	3	7	4
1	2009-04-01 17:53:00	0	17	3	7	4
1	2009-04-01 17:54:00	0	17	3	7	4
1	2009-04-01 17:55:00	0	17	3	7	4
1	2009-04-01 17:56:00	0	17	3	7	4
1	2009-04-01 17:57:00	0	17	3	7	4
1	2009-04-01 17:58:00	0	17	3	7	4
1	2009-04-01 17:59:00	0	17	3	7	4
1	2009-04-01 18:00:00	0	17	3	7	4
1	2009-04-01 18:01:00	0	18	4	7	4
1	2009-04-01 18:02:00	0	18	4	7	4
1	2009-04-01 18:03:00	0	18	4	7	4
1	2009-04-01 18:04:00	0	18	4	7	4
1	2009-04-01 18:05:00	0	18	4	7	4
1	2009-04-01 18:06:00	0	18	4	7	4
1	2009-04-01 18:07:00	0	18	4	7	4
1	2009-04-01 18:08:00	0	18	4	7	4
1	2009-04-01 18:09:00	0	18	4	7	4
1	2009-04-01 18:10:00	25	18	4	7	4
1	2009-04-01 18:11:00	0	18	4	7	4
1	2009-04-01 18:12:00	0	18	4	7	4
1	2009-04-01 18:13:00	125	18	4	7	4
1	2009-04-01 18:14:00	1787	18	4	7	4
1	2009-04-01 18:15:00	113	18	4	7	4
1	2009-04-01 18:16:00	0	18	4	7	4
1	2009-04-01 18:17:00	125	18	4	7	4
1	2009-04-01 18:18:00	223	18	4	7	4
1	2009-04-01 18:19:00	0	18	4	7	4
1	2009-04-01 18:20:00	25	18	4	7	4
1	2009-04-01 18:21:00	0	18	4	7	4
1	2009-04-01 18:22:00	0	18	4	7	4
1	2009-04-01 18:23:00	13	18	4	7	4
1	2009-04-01 18:24:00	13	18	4	7	4
1	2009-04-01 18:25:00	0	18	4	7	4
1	2009-04-01 18:26:00	0	18	4	7	4
1	2009-04-01 18:27:00	25	18	4	7	4
1	2009-04-01 18:28:00	0	18	4	7	4
1	2009-04-01 18:29:00	0	18	4	7	4
1	2009-04-01 18:30:00	0	18	4	7	4
1	2009-04-01 18:31:00	0	18	4	7	4
1	2009-04-01 18:32:00	0	18	4	7	4
1	2009-04-01 18:33:00	50	18	4	7	4
1	2009-04-01 18:34:00	0	18	4	7	4
1	2009-04-01 18:35:00	0	18	4	7	4
1	2009-04-01 18:36:00	0	18	4	7	4
1	2009-04-01 18:37:00	0	18	4	7	4
1	2009-04-01 18:38:00	0	18	4	7	4
1	2009-04-01 18:39:00	0	18	4	7	4
1	2009-04-01 18:40:00	0	18	4	7	4
1	2009-04-01 18:41:00	0	18	4	7	4
1	2009-04-01 18:42:00	0	18	4	7	4
1	2009-04-01 18:43:00	13	18	4	7	4
1	2009-04-01 18:44:00	0	18	4	7	4
1	2009-04-01 18:45:00	13	18	4	7	4
1	2009-04-01 18:46:00	0	18	4	7	4
1	2009-04-01 18:47:00	507	18	4	7	4
1	2009-04-01 18:48:00	1298	18	4	7	4
1	2009-04-01 18:49:00	1267	18	4	7	4
1	2009-04-01 18:50:00	1428	18	4	7	4
1	2009-04-01 18:51:00	2495	18	4	7	4
1	2009-04-01 18:52:00	2864	18	4	7	4
1	2009-04-01 18:53:00	1461	18	4	7	4
1	2009-04-01 18:54:00	1496	18	4	7	4
1	2009-04-01 18:55:00	1867	18	4	7	4
1	2009-04-01 18:56:00	1827	18	4	7	4
1	2009-04-01 18:57:00	1496	18	4	7	4
1	2009-04-01 18:58:00	783	18	4	7	4
1	2009-04-01 18:59:00	1177	18	4	7	4
1	2009-04-01 19:00:00	469	18	4	7	4
1	2009-04-01 19:01:00	50	19	4	7	4
1	2009-04-01 19:02:00	50	19	4	7	4
1	2009-04-01 19:03:00	2033	19	4	7	4
1	2009-04-01 19:04:00	1363	19	4	7	4
1	2009-04-01 19:05:00	1267	19	4	7	4
1	2009-04-01 19:06:00	648	19	4	7	4
1	2009-04-01 19:07:00	931	19	4	7	4
1	2009-04-01 19:08:00	178	19	4	7	4
1	2009-04-01 19:09:00	284	19	4	7	4
1	2009-04-01 19:10:00	253	19	4	7	4
1	2009-04-01 19:11:00	63	19	4	7	4
1	2009-04-01 19:12:00	0	19	4	7	4
1	2009-04-01 19:13:00	0	19	4	7	4
1	2009-04-01 19:14:00	0	19	4	7	4
1	2009-04-01 19:15:00	13	19	4	7	4
1	2009-04-01 19:16:00	269	19	4	7	4
1	2009-04-01 19:17:00	138	19	4	7	4
1	2009-04-01 19:18:00	13	19	4	7	4
1	2009-04-01 19:19:00	0	19	4	7	4
1	2009-04-01 19:20:00	0	19	4	7	4
1	2009-04-01 19:21:00	0	19	4	7	4
1	2009-04-01 19:22:00	0	19	4	7	4
1	2009-04-01 19:23:00	0	19	4	7	4
1	2009-04-01 19:24:00	0	19	4	7	4
1	2009-04-01 19:25:00	0	19	4	7	4
1	2009-04-01 19:26:00	0	19	4	7	4
1	2009-04-01 19:27:00	0	19	4	7	4
1	2009-04-01 19:28:00	0	19	4	7	4
1	2009-04-01 19:29:00	0	19	4	7	4
1	2009-04-01 19:30:00	0	19	4	7	4
1	2009-04-01 19:31:00	0	19	4	7	4
1	2009-04-01 19:32:00	0	19	4	7	4
1	2009-04-01 19:33:00	0	19	4	7	4
1	2009-04-01 19:34:00	0	19	4	7	4
1	2009-04-01 19:35:00	0	19	4	7	4
1	2009-04-01 19:36:00	0	19	4	7	4
1	2009-04-01 19:37:00	0	19	4	7	4
1	2009-04-01 19:38:00	0	19	4	7	4
1	2009-04-01 19:39:00	0	19	4	7	4
1	2009-04-01 19:40:00	0	19	4	7	4
1	2009-04-01 19:41:00	0	19	4	7	4
1	2009-04-01 19:42:00	88	19	4	7	4
1	2009-04-01 19:43:00	100	19	4	7	4
1	2009-04-01 19:44:00	238	19	4	7	4
1	2009-04-01 19:45:00	238	19	4	7	4
1	2009-04-01 19:46:00	193	19	4	7	4
1	2009-04-01 19:47:00	13	19	4	7	4
1	2009-04-01 19:48:00	0	19	4	7	4
1	2009-04-01 19:49:00	0	19	4	7	4
1	2009-04-01 19:50:00	0	19	4	7	4
1	2009-04-01 19:51:00	0	19	4	7	4
1	2009-04-01 19:52:00	0	19	4	7	4
1	2009-04-01 19:53:00	13	19	4	7	4
1	2009-04-01 19:54:00	0	19	4	7	4
1	2009-04-01 19:55:00	88	19	4	7	4
1	2009-04-01 19:56:00	138	19	4	7	4
1	2009-04-01 19:57:00	238	19	4	7	4
1	2009-04-01 19:58:00	567	19	4	7	4
1	2009-04-01 19:59:00	151	19	4	7	4
1	2009-04-01 20:00:00	238	19	4	7	4
1	2009-04-01 20:01:00	138	20	4	7	4
1	2009-04-01 20:02:00	299	20	4	7	4
1	2009-04-01 20:03:00	399	20	4	7	4
1	2009-04-01 20:04:00	547	20	4	7	4
1	2009-04-01 20:05:00	648	20	4	7	4
1	2009-04-01 20:06:00	527	20	4	7	4
1	2009-04-01 20:07:00	125	20	4	7	4
1	2009-04-01 20:08:00	25	20	4	7	4
1	2009-04-01 20:09:00	0	20	4	7	4
1	2009-04-01 20:10:00	0	20	4	7	4
1	2009-04-01 20:11:00	0	20	4	7	4
1	2009-04-01 20:12:00	0	20	4	7	4
1	2009-04-01 20:13:00	0	20	4	7	4
1	2009-04-01 20:14:00	0	20	4	7	4
1	2009-04-01 20:15:00	163	20	4	7	4
1	2009-04-01 20:16:00	0	20	4	7	4
1	2009-04-01 20:17:00	0	20	4	7	4
1	2009-04-01 20:18:00	13	20	4	7	4
1	2009-04-01 20:19:00	13	20	4	7	4
1	2009-04-01 20:20:00	38	20	4	7	4
1	2009-04-01 20:21:00	0	20	4	7	4
1	2009-04-01 20:22:00	0	20	4	7	4
1	2009-04-01 20:23:00	0	20	4	7	4
1	2009-04-01 20:24:00	0	20	4	7	4
1	2009-04-01 20:25:00	0	20	4	7	4
1	2009-04-01 20:26:00	0	20	4	7	4
1	2009-04-01 20:27:00	0	20	4	7	4
1	2009-04-01 20:28:00	0	20	4	7	4
1	2009-04-01 20:29:00	0	20	4	7	4
1	2009-04-01 20:30:00	0	20	4	7	4
1	2009-04-01 20:31:00	0	20	4	7	4
1	2009-04-01 20:32:00	0	20	4	7	4
1	2009-04-01 20:33:00	0	20	4	7	4
1	2009-04-01 20:34:00	0	20	4	7	4
1	2009-04-01 20:35:00	0	20	4	7	4
1	2009-04-01 20:36:00	0	20	4	7	4
1	2009-04-01 20:37:00	0	20	4	7	4
1	2009-04-01 20:38:00	0	20	4	7	4
1	2009-04-01 20:39:00	0	20	4	7	4
1	2009-04-01 20:40:00	0	20	4	7	4
1	2009-04-01 20:41:00	0	20	4	7	4
1	2009-04-01 20:42:00	0	20	4	7	4
1	2009-04-01 20:43:00	38	20	4	7	4
1	2009-04-01 20:44:00	13	20	4	7	4
1	2009-04-01 20:45:00	178	20	4	7	4
1	2009-04-01 20:46:00	269	20	4	7	4
1	2009-04-01 20:47:00	88	20	4	7	4
1	2009-04-01 20:48:00	25	20	4	7	4
1	2009-04-01 20:49:00	0	20	4	7	4
1	2009-04-01 20:50:00	0	20	4	7	4
1	2009-04-01 20:51:00	0	20	4	7	4
1	2009-04-01 20:52:00	0	20	4	7	4
1	2009-04-01 20:53:00	0	20	4	7	4
1	2009-04-01 20:54:00	0	20	4	7	4
1	2009-04-01 20:55:00	0	20	4	7	4
1	2009-04-01 20:56:00	0	20	4	7	4
1	2009-04-01 20:57:00	0	20	4	7	4
1	2009-04-01 20:58:00	0	20	4	7	4
1	2009-04-01 20:59:00	0	20	4	7	4
1	2009-04-01 21:00:00	0	20	4	7	4
1	2009-04-01 21:01:00	50	21	4	7	4
1	2009-04-01 21:02:00	487	21	4	7	4
1	2009-04-01 21:03:00	0	21	4	7	4
1	2009-04-01 21:04:00	50	21	4	7	4
1	2009-04-01 21:05:00	0	21	4	7	4
1	2009-04-01 21:06:00	0	21	4	7	4
1	2009-04-01 21:07:00	0	21	4	7	4
1	2009-04-01 21:08:00	0	21	4	7	4
1	2009-04-01 21:09:00	178	21	4	7	4
1	2009-04-01 21:10:00	0	21	4	7	4
1	2009-04-01 21:11:00	0	21	4	7	4
1	2009-04-01 21:12:00	0	21	4	7	4
1	2009-04-01 21:13:00	0	21	4	7	4
1	2009-04-01 21:14:00	0	21	4	7	4
1	2009-04-01 21:15:00	0	21	4	7	4
1	2009-04-01 21:16:00	0	21	4	7	4
1	2009-04-01 21:17:00	0	21	4	7	4
1	2009-04-01 21:18:00	0	21	4	7	4
1	2009-04-01 21:19:00	0	21	4	7	4
1	2009-04-01 21:20:00	0	21	4	7	4
1	2009-04-01 21:21:00	0	21	4	7	4
1	2009-04-01 21:22:00	0	21	4	7	4
1	2009-04-01 21:23:00	0	21	4	7	4
1	2009-04-01 21:24:00	0	21	4	7	4
1	2009-04-01 21:25:00	0	21	4	7	4
1	2009-04-01 21:26:00	0	21	4	7	4
1	2009-04-01 21:27:00	0	21	4	7	4
1	2009-04-01 21:28:00	0	21	4	7	4
1	2009-04-01 21:29:00	0	21	4	7	4
1	2009-04-01 21:30:00	0	21	4	7	4
1	2009-04-01 21:31:00	0	21	4	7	4
1	2009-04-01 21:32:00	0	21	4	7	4
1	2009-04-01 21:33:00	0	21	4	7	4
1	2009-04-01 21:34:00	0	21	4	7	4
1	2009-04-01 21:35:00	0	21	4	7	4
1	2009-04-01 21:36:00	0	21	4	7	4
1	2009-04-01 21:37:00	0	21	4	7	4
1	2009-04-01 21:38:00	0	21	4	7	4
1	2009-04-01 21:39:00	0	21	4	7	4
1	2009-04-01 21:40:00	0	21	4	7	4
1	2009-04-01 21:41:00	0	21	4	7	4
1	2009-04-01 21:42:00	0	21	4	7	4
1	2009-04-01 21:43:00	0	21	4	7	4
1	2009-04-01 21:44:00	0	21	4	7	4
1	2009-04-01 21:45:00	0	21	4	7	4
1	2009-04-01 21:46:00	38	21	4	7	4
1	2009-04-01 21:47:00	0	21	4	7	4
1	2009-04-01 21:48:00	0	21	4	7	4
1	2009-04-01 21:49:00	0	21	4	7	4
1	2009-04-01 21:50:00	13	21	4	7	4
1	2009-04-01 21:51:00	113	21	4	7	4
1	2009-04-01 21:52:00	0	21	4	7	4
1	2009-04-01 21:53:00	0	21	4	7	4
1	2009-04-01 21:54:00	0	21	4	7	4
1	2009-04-01 21:55:00	0	21	4	7	4
1	2009-04-01 21:56:00	0	21	4	7	4
1	2009-04-01 21:57:00	0	21	4	7	4
1	2009-04-01 21:58:00	0	21	4	7	4
1	2009-04-01 21:59:00	0	21	4	7	4
1	2009-04-01 22:00:00	0	21	4	7	4
1	2009-04-01 22:01:00	0	22	4	7	4
1	2009-04-01 22:02:00	0	22	4	7	4
1	2009-04-01 22:03:00	0	22	4	7	4
1	2009-04-01 22:04:00	0	22	4	7	4
1	2009-04-01 22:05:00	0	22	4	7	4
1	2009-04-01 22:06:00	0	22	4	7	4
1	2009-04-01 22:07:00	0	22	4	7	4
1	2009-04-01 22:08:00	0	22	4	7	4
1	2009-04-01 22:09:00	0	22	4	7	4
1	2009-04-01 22:10:00	0	22	4	7	4
1	2009-04-01 22:11:00	0	22	4	7	4
1	2009-04-01 22:12:00	0	22	4	7	4
1	2009-04-01 22:13:00	0	22	4	7	4
1	2009-04-01 22:14:00	0	22	4	7	4
1	2009-04-01 22:15:00	0	22	4	7	4
1	2009-04-01 22:16:00	0	22	4	7	4
1	2009-04-01 22:17:00	0	22	4	7	4
1	2009-04-01 22:18:00	0	22	4	7	4
1	2009-04-01 22:19:00	0	22	4	7	4
1	2009-04-01 22:20:00	0	22	4	7	4
1	2009-04-01 22:21:00	0	22	4	7	4
1	2009-04-01 22:22:00	0	22	4	7	4
1	2009-04-01 22:23:00	0	22	4	7	4
1	2009-04-01 22:24:00	0	22	4	7	4
1	2009-04-01 22:25:00	0	22	4	7	4
1	2009-04-01 22:26:00	0	22	4	7	4
1	2009-04-01 22:27:00	0	22	4	7	4
1	2009-04-01 22:28:00	0	22	4	7	4
1	2009-04-01 22:29:00	13	22	4	7	4
1	2009-04-01 22:30:00	0	22	4	7	4
1	2009-04-01 22:31:00	0	22	4	7	4
1	2009-04-01 22:32:00	0	22	4	7	4
1	2009-04-01 22:33:00	0	22	4	7	4
1	2009-04-01 22:34:00	0	22	4	7	4
1	2009-04-01 22:35:00	0	22	4	7	4
1	2009-04-01 22:36:00	0	22	4	7	4
1	2009-04-01 22:37:00	0	22	4	7	4
1	2009-04-01 22:38:00	0	22	4	7	4
1	2009-04-01 22:39:00	0	22	4	7	4
1	2009-04-01 22:40:00	0	22	4	7	4
1	2009-04-01 22:41:00	0	22	4	7	4
1	2009-04-01 22:42:00	0	22	4	7	4
1	2009-04-01 22:43:00	0	22	4	7	4
1	2009-04-01 22:44:00	0	22	4	7	4
1	2009-04-01 22:45:00	0	22	4	7	4
1	2009-04-01 22:46:00	0	22	4	7	4
1	2009-04-01 22:47:00	0	22	4	7	4
1	2009-04-01 22:48:00	0	22	4	7	4
1	2009-04-01 22:49:00	0	22	4	7	4
1	2009-04-01 22:50:00	0	22	4	7	4
1	2009-04-01 22:51:00	0	22	4	7	4
1	2009-04-01 22:52:00	0	22	4	7	4
1	2009-04-01 22:53:00	0	22	4	7	4
1	2009-04-01 22:54:00	0	22	4	7	4
1	2009-04-01 22:55:00	0	22	4	7	4
1	2009-04-01 22:56:00	0	22	4	7	4
1	2009-04-01 22:57:00	0	22	4	7	4
1	2009-04-01 22:58:00	0	22	4	7	4
1	2009-04-01 22:59:00	0	22	4	7	4
1	2009-04-01 23:00:00	0	22	4	7	4
1	2009-04-01 23:01:00	25	23	4	7	4
1	2009-04-01 23:02:00	0	23	4	7	4
1	2009-04-01 23:03:00	0	23	4	7	4
1	2009-04-01 23:04:00	0	23	4	7	4
1	2009-04-01 23:05:00	13	23	4	7	4
1	2009-04-01 23:06:00	0	23	4	7	4
1	2009-04-01 23:07:00	0	23	4	7	4
1	2009-04-01 23:08:00	13	23	4	7	4
1	2009-04-01 23:09:00	151	23	4	7	4
1	2009-04-01 23:10:00	0	23	4	7	4
1	2009-04-01 23:11:00	0	23	4	7	4
1	2009-04-01 23:12:00	0	23	4	7	4
1	2009-04-01 23:13:00	0	23	4	7	4
1	2009-04-01 23:14:00	0	23	4	7	4
1	2009-04-01 23:15:00	0	23	4	7	4
1	2009-04-01 23:16:00	0	23	4	7	4
1	2009-04-01 23:17:00	0	23	4	7	4
1	2009-04-01 23:18:00	0	23	4	7	4
1	2009-04-01 23:19:00	0	23	4	7	4
1	2009-04-01 23:20:00	0	23	4	7	4
1	2009-04-01 23:21:00	0	23	4	7	4
1	2009-04-01 23:22:00	0	23	4	7	4
1	2009-04-01 23:23:00	0	23	4	7	4
1	2009-04-01 23:24:00	0	23	4	7	4
1	2009-04-01 23:25:00	0	23	4	7	4
1	2009-04-01 23:26:00	0	23	4	7	4
1	2009-04-01 23:27:00	0	23	4	7	4
1	2009-04-01 23:28:00	0	23	4	7	4
1	2009-04-01 23:29:00	0	23	4	7	4
1	2009-04-01 23:30:00	0	23	4	7	4
1	2009-04-01 23:31:00	0	23	4	7	4
1	2009-04-01 23:32:00	0	23	4	7	4
1	2009-04-01 23:33:00	0	23	4	7	4
1	2009-04-01 23:34:00	0	23	4	7	4
1	2009-04-01 23:35:00	0	23	4	7	4
1	2009-04-01 23:36:00	0	23	4	7	4
1	2009-04-01 23:37:00	0	23	4	7	4
1	2009-04-01 23:38:00	0	23	4	7	4
1	2009-04-01 23:39:00	0	23	4	7	4
1	2009-04-01 23:40:00	0	23	4	7	4
1	2009-04-01 23:41:00	0	23	4	7	4
1	2009-04-01 23:42:00	0	23	4	7	4
1	2009-04-01 23:43:00	0	23	4	7	4
1	2009-04-01 23:44:00	0	23	4	7	4
1	2009-04-01 23:45:00	0	23	4	7	4
1	2009-04-01 23:46:00	0	23	4	7	4
1	2009-04-01 23:47:00	0	23	4	7	4
1	2009-04-01 23:48:00	0	23	4	7	4
1	2009-04-01 23:49:00	0	23	4	7	4
1	2009-04-01 23:50:00	0	23	4	7	4
1	2009-04-01 23:51:00	0	23	4	7	4
1	2009-04-01 23:52:00	0	23	4	7	4
1	2009-04-01 23:53:00	0	23	4	7	4
1	2009-04-01 23:54:00	0	23	4	7	4
1	2009-04-01 23:55:00	25	23	4	7	4
1	2009-04-01 23:56:00	25	23	4	7	4
1	2009-04-01 23:57:00	0	23	4	7	4
1	2009-04-01 23:58:00	0	23	4	7	4
1	2009-04-01 23:59:00	0	23	4	7	4
1	2009-04-02	0	23	4	7	4
1	2009-04-02 00:01:00	0	0	1	8	5
1	2009-04-02 00:02:00	0	0	1	8	5
1	2009-04-02 00:03:00	13	0	1	8	5
1	2009-04-02 00:04:00	0	0	1	8	5
1	2009-04-02 00:05:00	0	0	1	8	5
1	2009-04-02 00:06:00	0	0	1	8	5
1	2009-04-02 00:07:00	0	0	1	8	5
1	2009-04-02 00:08:00	0	0	1	8	5
1	2009-04-02 00:09:00	25	0	1	8	5
1	2009-04-02 00:10:00	0	0	1	8	5
1	2009-04-02 00:11:00	0	0	1	8	5
1	2009-04-02 00:12:00	0	0	1	8	5
1	2009-04-02 00:13:00	0	0	1	8	5
1	2009-04-02 00:14:00	0	0	1	8	5
1	2009-04-02 00:15:00	0	0	1	8	5
1	2009-04-02 00:16:00	0	0	1	8	5
1	2009-04-02 00:17:00	0	0	1	8	5
1	2009-04-02 00:18:00	0	0	1	8	5
1	2009-04-02 00:19:00	0	0	1	8	5
1	2009-04-02 00:20:00	0	0	1	8	5
1	2009-04-02 00:21:00	0	0	1	8	5
1	2009-04-02 00:22:00	0	0	1	8	5
1	2009-04-02 00:23:00	0	0	1	8	5
1	2009-04-02 00:24:00	0	0	1	8	5
1	2009-04-02 00:25:00	0	0	1	8	5
1	2009-04-02 00:26:00	0	0	1	8	5
1	2009-04-02 00:27:00	0	0	1	8	5
1	2009-04-02 00:28:00	0	0	1	8	5
1	2009-04-02 00:29:00	0	0	1	8	5
1	2009-04-02 00:30:00	0	0	1	8	5
1	2009-04-02 00:31:00	0	0	1	8	5
1	2009-04-02 00:32:00	0	0	1	8	5
1	2009-04-02 00:33:00	0	0	1	8	5
1	2009-04-02 00:34:00	0	0	1	8	5
1	2009-04-02 00:35:00	0	0	1	8	5
1	2009-04-02 00:36:00	0	0	1	8	5
1	2009-04-02 00:37:00	0	0	1	8	5
1	2009-04-02 00:38:00	0	0	1	8	5
1	2009-04-02 00:39:00	0	0	1	8	5
1	2009-04-02 00:40:00	0	0	1	8	5
1	2009-04-02 00:41:00	0	0	1	8	5
1	2009-04-02 00:42:00	0	0	1	8	5
1	2009-04-02 00:43:00	0	0	1	8	5
1	2009-04-02 00:44:00	0	0	1	8	5
1	2009-04-02 00:45:00	0	0	1	8	5
1	2009-04-02 00:46:00	0	0	1	8	5
1	2009-04-02 00:47:00	0	0	1	8	5
1	2009-04-02 00:48:00	0	0	1	8	5
1	2009-04-02 00:49:00	0	0	1	8	5
1	2009-04-02 00:50:00	0	0	1	8	5
1	2009-04-02 00:51:00	0	0	1	8	5
1	2009-04-02 00:52:00	0	0	1	8	5
1	2009-04-02 00:53:00	0	0	1	8	5
1	2009-04-02 00:54:00	0	0	1	8	5
1	2009-04-02 00:55:00	0	0	1	8	5
1	2009-04-02 00:56:00	0	0	1	8	5
1	2009-04-02 00:57:00	0	0	1	8	5
1	2009-04-02 00:58:00	0	0	1	8	5
1	2009-04-02 00:59:00	0	0	1	8	5
1	2009-04-02 01:00:00	0	0	1	8	5
1	2009-04-02 01:01:00	0	1	1	8	5
1	2009-04-02 01:02:00	0	1	1	8	5
1	2009-04-02 01:03:00	0	1	1	8	5
1	2009-04-02 01:04:00	0	1	1	8	5
1	2009-04-02 01:05:00	0	1	1	8	5
1	2009-04-02 01:06:00	0	1	1	8	5
1	2009-04-02 01:07:00	0	1	1	8	5
1	2009-04-02 01:08:00	0	1	1	8	5
1	2009-04-02 01:09:00	0	1	1	8	5
1	2009-04-02 01:10:00	0	1	1	8	5
1	2009-04-02 01:11:00	0	1	1	8	5
1	2009-04-02 01:12:00	125	1	1	8	5
1	2009-04-02 01:13:00	63	1	1	8	5
1	2009-04-02 01:14:00	138	1	1	8	5
1	2009-04-02 01:15:00	0	1	1	8	5
1	2009-04-02 01:16:00	0	1	1	8	5
1	2009-04-02 01:17:00	0	1	1	8	5
1	2009-04-02 01:18:00	0	1	1	8	5
1	2009-04-02 01:19:00	0	1	1	8	5
1	2009-04-02 01:20:00	0	1	1	8	5
1	2009-04-02 01:21:00	0	1	1	8	5
1	2009-04-02 01:22:00	0	1	1	8	5
1	2009-04-02 01:23:00	0	1	1	8	5
1	2009-04-02 01:24:00	0	1	1	8	5
1	2009-04-02 01:25:00	0	1	1	8	5
1	2009-04-02 01:26:00	0	1	1	8	5
1	2009-04-02 01:27:00	0	1	1	8	5
1	2009-04-02 01:28:00	0	1	1	8	5
1	2009-04-02 01:29:00	0	1	1	8	5
1	2009-04-02 01:30:00	0	1	1	8	5
1	2009-04-02 01:31:00	13	1	1	8	5
1	2009-04-02 01:32:00	0	1	1	8	5
1	2009-04-02 01:33:00	13	1	1	8	5
1	2009-04-02 01:34:00	0	1	1	8	5
1	2009-04-02 01:35:00	0	1	1	8	5
1	2009-04-02 01:36:00	0	1	1	8	5
1	2009-04-02 01:37:00	0	1	1	8	5
1	2009-04-02 01:38:00	0	1	1	8	5
1	2009-04-02 01:39:00	0	1	1	8	5
1	2009-04-02 01:40:00	0	1	1	8	5
1	2009-04-02 01:41:00	0	1	1	8	5
1	2009-04-02 01:42:00	0	1	1	8	5
1	2009-04-02 01:43:00	0	1	1	8	5
1	2009-04-02 01:44:00	0	1	1	8	5
1	2009-04-02 01:45:00	0	1	1	8	5
1	2009-04-02 01:46:00	0	1	1	8	5
1	2009-04-02 01:47:00	0	1	1	8	5
1	2009-04-02 01:48:00	0	1	1	8	5
1	2009-04-02 01:49:00	0	1	1	8	5
1	2009-04-02 01:50:00	0	1	1	8	5
1	2009-04-02 01:51:00	0	1	1	8	5
1	2009-04-02 01:52:00	50	1	1	8	5
1	2009-04-02 01:53:00	0	1	1	8	5
1	2009-04-02 01:54:00	0	1	1	8	5
1	2009-04-02 01:55:00	0	1	1	8	5
1	2009-04-02 01:56:00	0	1	1	8	5
1	2009-04-02 01:57:00	0	1	1	8	5
1	2009-04-02 01:58:00	0	1	1	8	5
1	2009-04-02 01:59:00	0	1	1	8	5
1	2009-04-02 02:00:00	0	1	1	8	5
1	2009-04-02 02:01:00	0	2	1	8	5
1	2009-04-02 02:02:00	0	2	1	8	5
1	2009-04-02 02:03:00	0	2	1	8	5
1	2009-04-02 02:04:00	0	2	1	8	5
1	2009-04-02 02:05:00	0	2	1	8	5
1	2009-04-02 02:06:00	0	2	1	8	5
1	2009-04-02 02:07:00	0	2	1	8	5
1	2009-04-02 02:08:00	25	2	1	8	5
1	2009-04-02 02:09:00	0	2	1	8	5
1	2009-04-02 02:10:00	0	2	1	8	5
1	2009-04-02 02:11:00	0	2	1	8	5
1	2009-04-02 02:12:00	0	2	1	8	5
1	2009-04-02 02:13:00	0	2	1	8	5
1	2009-04-02 02:14:00	0	2	1	8	5
1	2009-04-02 02:15:00	0	2	1	8	5
1	2009-04-02 02:16:00	0	2	1	8	5
1	2009-04-02 02:17:00	0	2	1	8	5
1	2009-04-02 02:18:00	0	2	1	8	5
1	2009-04-02 02:19:00	0	2	1	8	5
1	2009-04-02 02:20:00	0	2	1	8	5
1	2009-04-02 02:21:00	0	2	1	8	5
1	2009-04-02 02:22:00	0	2	1	8	5
1	2009-04-02 02:23:00	0	2	1	8	5
1	2009-04-02 02:24:00	0	2	1	8	5
1	2009-04-02 02:25:00	0	2	1	8	5
1	2009-04-02 02:26:00	0	2	1	8	5
1	2009-04-02 02:27:00	0	2	1	8	5
1	2009-04-02 02:28:00	0	2	1	8	5
1	2009-04-02 02:29:00	0	2	1	8	5
1	2009-04-02 02:30:00	0	2	1	8	5
1	2009-04-02 02:31:00	0	2	1	8	5
1	2009-04-02 02:32:00	0	2	1	8	5
1	2009-04-02 02:33:00	0	2	1	8	5
1	2009-04-02 02:34:00	0	2	1	8	5
1	2009-04-02 02:35:00	0	2	1	8	5
1	2009-04-02 02:36:00	0	2	1	8	5
1	2009-04-02 02:37:00	0	2	1	8	5
1	2009-04-02 02:38:00	0	2	1	8	5
1	2009-04-02 02:39:00	0	2	1	8	5
1	2009-04-02 02:40:00	0	2	1	8	5
1	2009-04-02 02:41:00	0	2	1	8	5
1	2009-04-02 02:42:00	0	2	1	8	5
1	2009-04-02 02:43:00	0	2	1	8	5
1	2009-04-02 02:44:00	0	2	1	8	5
1	2009-04-02 02:45:00	0	2	1	8	5
1	2009-04-02 02:46:00	0	2	1	8	5
1	2009-04-02 02:47:00	0	2	1	8	5
1	2009-04-02 02:48:00	0	2	1	8	5
1	2009-04-02 02:49:00	0	2	1	8	5
1	2009-04-02 02:50:00	0	2	1	8	5
1	2009-04-02 02:51:00	0	2	1	8	5
1	2009-04-02 02:52:00	0	2	1	8	5
1	2009-04-02 02:53:00	0	2	1	8	5
1	2009-04-02 02:54:00	0	2	1	8	5
1	2009-04-02 02:55:00	0	2	1	8	5
1	2009-04-02 02:56:00	0	2	1	8	5
1	2009-04-02 02:57:00	0	2	1	8	5
1	2009-04-02 02:58:00	0	2	1	8	5
1	2009-04-02 02:59:00	0	2	1	8	5
1	2009-04-02 03:00:00	0	2	1	8	5
1	2009-04-02 03:01:00	0	3	1	8	5
1	2009-04-02 03:02:00	0	3	1	8	5
1	2009-04-02 03:03:00	0	3	1	8	5
1	2009-04-02 03:04:00	0	3	1	8	5
1	2009-04-02 03:05:00	0	3	1	8	5
1	2009-04-02 03:06:00	0	3	1	8	5
1	2009-04-02 03:07:00	0	3	1	8	5
1	2009-04-02 03:08:00	0	3	1	8	5
1	2009-04-02 03:09:00	0	3	1	8	5
1	2009-04-02 03:10:00	0	3	1	8	5
1	2009-04-02 03:11:00	0	3	1	8	5
1	2009-04-02 03:12:00	0	3	1	8	5
1	2009-04-02 03:13:00	0	3	1	8	5
1	2009-04-02 03:14:00	0	3	1	8	5
1	2009-04-02 03:15:00	0	3	1	8	5
1	2009-04-02 03:16:00	238	3	1	8	5
1	2009-04-02 03:17:00	13	3	1	8	5
1	2009-04-02 03:18:00	0	3	1	8	5
1	2009-04-02 03:19:00	0	3	1	8	5
1	2009-04-02 03:20:00	0	3	1	8	5
1	2009-04-02 03:21:00	0	3	1	8	5
1	2009-04-02 03:22:00	0	3	1	8	5
1	2009-04-02 03:23:00	0	3	1	8	5
1	2009-04-02 03:24:00	0	3	1	8	5
1	2009-04-02 03:25:00	0	3	1	8	5
1	2009-04-02 03:26:00	0	3	1	8	5
1	2009-04-02 03:27:00	0	3	1	8	5
1	2009-04-02 03:28:00	0	3	1	8	5
1	2009-04-02 03:29:00	0	3	1	8	5
1	2009-04-02 03:30:00	0	3	1	8	5
1	2009-04-02 03:31:00	0	3	1	8	5
1	2009-04-02 03:32:00	0	3	1	8	5
1	2009-04-02 03:33:00	0	3	1	8	5
1	2009-04-02 03:34:00	0	3	1	8	5
1	2009-04-02 03:35:00	0	3	1	8	5
1	2009-04-02 03:36:00	0	3	1	8	5
1	2009-04-02 03:37:00	0	3	1	8	5
1	2009-04-02 03:38:00	0	3	1	8	5
1	2009-04-02 03:39:00	0	3	1	8	5
1	2009-04-02 03:40:00	13	3	1	8	5
1	2009-04-02 03:41:00	25	3	1	8	5
1	2009-04-02 03:42:00	0	3	1	8	5
1	2009-04-02 03:43:00	0	3	1	8	5
1	2009-04-02 03:44:00	0	3	1	8	5
1	2009-04-02 03:45:00	0	3	1	8	5
1	2009-04-02 03:46:00	0	3	1	8	5
1	2009-04-02 03:47:00	0	3	1	8	5
1	2009-04-02 03:48:00	0	3	1	8	5
1	2009-04-02 03:49:00	0	3	1	8	5
1	2009-04-02 03:50:00	0	3	1	8	5
1	2009-04-02 03:51:00	0	3	1	8	5
1	2009-04-02 03:52:00	0	3	1	8	5
1	2009-04-02 03:53:00	0	3	1	8	5
1	2009-04-02 03:54:00	0	3	1	8	5
1	2009-04-02 03:55:00	0	3	1	8	5
1	2009-04-02 03:56:00	0	3	1	8	5
1	2009-04-02 03:57:00	0	3	1	8	5
1	2009-04-02 03:58:00	0	3	1	8	5
1	2009-04-02 03:59:00	0	3	1	8	5
1	2009-04-02 04:00:00	0	3	1	8	5
1	2009-04-02 04:01:00	0	4	1	8	5
1	2009-04-02 04:02:00	0	4	1	8	5
1	2009-04-02 04:03:00	0	4	1	8	5
1	2009-04-02 04:04:00	0	4	1	8	5
1	2009-04-02 04:05:00	0	4	1	8	5
1	2009-04-02 04:06:00	0	4	1	8	5
1	2009-04-02 04:07:00	0	4	1	8	5
1	2009-04-02 04:08:00	0	4	1	8	5
1	2009-04-02 04:09:00	25	4	1	8	5
1	2009-04-02 04:10:00	0	4	1	8	5
1	2009-04-02 04:11:00	0	4	1	8	5
1	2009-04-02 04:12:00	0	4	1	8	5
1	2009-04-02 04:13:00	0	4	1	8	5
1	2009-04-02 04:14:00	0	4	1	8	5
1	2009-04-02 04:15:00	0	4	1	8	5
1	2009-04-02 04:16:00	0	4	1	8	5
1	2009-04-02 04:17:00	0	4	1	8	5
1	2009-04-02 04:18:00	0	4	1	8	5
1	2009-04-02 04:19:00	0	4	1	8	5
1	2009-04-02 04:20:00	0	4	1	8	5
1	2009-04-02 04:21:00	0	4	1	8	5
1	2009-04-02 04:22:00	0	4	1	8	5
1	2009-04-02 04:23:00	0	4	1	8	5
1	2009-04-02 04:24:00	0	4	1	8	5
1	2009-04-02 04:25:00	0	4	1	8	5
1	2009-04-02 04:26:00	0	4	1	8	5
1	2009-04-02 04:27:00	0	4	1	8	5
1	2009-04-02 04:28:00	0	4	1	8	5
1	2009-04-02 04:29:00	0	4	1	8	5
1	2009-04-02 04:30:00	0	4	1	8	5
1	2009-04-02 04:31:00	0	4	1	8	5
1	2009-04-02 04:32:00	0	4	1	8	5
1	2009-04-02 04:33:00	0	4	1	8	5
1	2009-04-02 04:34:00	0	4	1	8	5
1	2009-04-02 04:35:00	0	4	1	8	5
1	2009-04-02 04:36:00	0	4	1	8	5
1	2009-04-02 04:37:00	0	4	1	8	5
1	2009-04-02 04:38:00	0	4	1	8	5
1	2009-04-02 04:39:00	0	4	1	8	5
1	2009-04-02 04:40:00	0	4	1	8	5
1	2009-04-02 04:41:00	0	4	1	8	5
1	2009-04-02 04:42:00	0	4	1	8	5
1	2009-04-02 04:43:00	0	4	1	8	5
1	2009-04-02 04:44:00	0	4	1	8	5
1	2009-04-02 04:45:00	0	4	1	8	5
1	2009-04-02 04:46:00	0	4	1	8	5
1	2009-04-02 04:47:00	0	4	1	8	5
1	2009-04-02 04:48:00	0	4	1	8	5
1	2009-04-02 04:49:00	0	4	1	8	5
1	2009-04-02 04:50:00	0	4	1	8	5
1	2009-04-02 04:51:00	0	4	1	8	5
1	2009-04-02 04:52:00	0	4	1	8	5
1	2009-04-02 04:53:00	13	4	1	8	5
1	2009-04-02 04:54:00	0	4	1	8	5
1	2009-04-02 04:55:00	0	4	1	8	5
1	2009-04-02 04:56:00	0	4	1	8	5
1	2009-04-02 04:57:00	0	4	1	8	5
1	2009-04-02 04:58:00	0	4	1	8	5
1	2009-04-02 04:59:00	0	4	1	8	5
1	2009-04-02 05:00:00	0	4	1	8	5
1	2009-04-02 05:01:00	0	5	1	8	5
1	2009-04-02 05:02:00	0	5	1	8	5
1	2009-04-02 05:03:00	0	5	1	8	5
1	2009-04-02 05:04:00	0	5	1	8	5
1	2009-04-02 05:05:00	0	5	1	8	5
1	2009-04-02 05:06:00	0	5	1	8	5
1	2009-04-02 05:07:00	0	5	1	8	5
1	2009-04-02 05:08:00	0	5	1	8	5
1	2009-04-02 05:09:00	0	5	1	8	5
1	2009-04-02 05:10:00	0	5	1	8	5
1	2009-04-02 05:11:00	0	5	1	8	5
1	2009-04-02 05:12:00	0	5	1	8	5
1	2009-04-02 05:13:00	0	5	1	8	5
1	2009-04-02 05:14:00	25	5	1	8	5
1	2009-04-02 05:15:00	193	5	1	8	5
1	2009-04-02 05:16:00	13	5	1	8	5
1	2009-04-02 05:17:00	0	5	1	8	5
1	2009-04-02 05:18:00	0	5	1	8	5
1	2009-04-02 05:19:00	0	5	1	8	5
1	2009-04-02 05:20:00	0	5	1	8	5
1	2009-04-02 05:21:00	13	5	1	8	5
1	2009-04-02 05:22:00	0	5	1	8	5
1	2009-04-02 05:23:00	0	5	1	8	5
1	2009-04-02 05:24:00	0	5	1	8	5
1	2009-04-02 05:25:00	0	5	1	8	5
1	2009-04-02 05:26:00	0	5	1	8	5
1	2009-04-02 05:27:00	0	5	1	8	5
1	2009-04-02 05:28:00	0	5	1	8	5
1	2009-04-02 05:29:00	0	5	1	8	5
1	2009-04-02 05:30:00	0	5	1	8	5
1	2009-04-02 05:31:00	0	5	1	8	5
1	2009-04-02 05:32:00	0	5	1	8	5
1	2009-04-02 05:33:00	0	5	1	8	5
1	2009-04-02 05:34:00	0	5	1	8	5
1	2009-04-02 05:35:00	0	5	1	8	5
1	2009-04-02 05:36:00	100	5	1	8	5
1	2009-04-02 05:37:00	100	5	1	8	5
1	2009-04-02 05:38:00	88	5	1	8	5
1	2009-04-02 05:39:00	0	5	1	8	5
1	2009-04-02 05:40:00	0	5	1	8	5
1	2009-04-02 05:41:00	0	5	1	8	5
1	2009-04-02 05:42:00	0	5	1	8	5
1	2009-04-02 05:43:00	13	5	1	8	5
1	2009-04-02 05:44:00	163	5	1	8	5
1	2009-04-02 05:45:00	587	5	1	8	5
1	2009-04-02 05:46:00	208	5	1	8	5
1	2009-04-02 05:47:00	434	5	1	8	5
1	2009-04-02 05:48:00	223	5	1	8	5
1	2009-04-02 05:49:00	151	5	1	8	5
1	2009-04-02 05:50:00	881	5	1	8	5
1	2009-04-02 05:51:00	607	5	1	8	5
1	2009-04-02 05:52:00	715	5	1	8	5
1	2009-04-02 05:53:00	469	5	1	8	5
1	2009-04-02 05:54:00	329	5	1	8	5
1	2009-04-02 05:55:00	208	5	1	8	5
1	2009-04-02 05:56:00	314	5	1	8	5
1	2009-04-02 05:57:00	0	5	1	8	5
1	2009-04-02 05:58:00	0	5	1	8	5
1	2009-04-02 05:59:00	0	5	1	8	5
1	2009-04-02 06:00:00	0	5	1	8	5
1	2009-04-02 06:01:00	13	6	2	8	5
1	2009-04-02 06:02:00	0	6	2	8	5
1	2009-04-02 06:03:00	0	6	2	8	5
1	2009-04-02 06:04:00	0	6	2	8	5
1	2009-04-02 06:05:00	0	6	2	8	5
1	2009-04-02 06:06:00	38	6	2	8	5
1	2009-04-02 06:07:00	0	6	2	8	5
1	2009-04-02 06:08:00	25	6	2	8	5
1	2009-04-02 06:09:00	0	6	2	8	5
1	2009-04-02 06:10:00	75	6	2	8	5
1	2009-04-02 06:11:00	151	6	2	8	5
1	2009-04-02 06:12:00	0	6	2	8	5
1	2009-04-02 06:13:00	0	6	2	8	5
1	2009-04-02 06:14:00	0	6	2	8	5
1	2009-04-02 06:15:00	0	6	2	8	5
1	2009-04-02 06:16:00	0	6	2	8	5
1	2009-04-02 06:17:00	0	6	2	8	5
1	2009-04-02 06:18:00	0	6	2	8	5
1	2009-04-02 06:19:00	0	6	2	8	5
1	2009-04-02 06:20:00	151	6	2	8	5
1	2009-04-02 06:21:00	0	6	2	8	5
1	2009-04-02 06:22:00	364	6	2	8	5
1	2009-04-02 06:23:00	25	6	2	8	5
1	2009-04-02 06:24:00	0	6	2	8	5
1	2009-04-02 06:25:00	0	6	2	8	5
1	2009-04-02 06:26:00	0	6	2	8	5
1	2009-04-02 06:27:00	0	6	2	8	5
1	2009-04-02 06:28:00	0	6	2	8	5
1	2009-04-02 06:29:00	50	6	2	8	5
1	2009-04-02 06:30:00	100	6	2	8	5
1	2009-04-02 06:31:00	25	6	2	8	5
1	2009-04-02 06:32:00	0	6	2	8	5
1	2009-04-02 06:33:00	0	6	2	8	5
1	2009-04-02 06:34:00	0	6	2	8	5
1	2009-04-02 06:35:00	0	6	2	8	5
1	2009-04-02 06:36:00	0	6	2	8	5
1	2009-04-02 06:37:00	0	6	2	8	5
1	2009-04-02 06:38:00	0	6	2	8	5
1	2009-04-02 06:39:00	0	6	2	8	5
1	2009-04-02 06:40:00	0	6	2	8	5
1	2009-04-02 06:41:00	0	6	2	8	5
1	2009-04-02 06:42:00	0	6	2	8	5
1	2009-04-02 06:43:00	0	6	2	8	5
1	2009-04-02 06:44:00	0	6	2	8	5
1	2009-04-02 06:45:00	0	6	2	8	5
1	2009-04-02 06:46:00	0	6	2	8	5
1	2009-04-02 06:47:00	0	6	2	8	5
1	2009-04-02 06:48:00	0	6	2	8	5
1	2009-04-02 06:49:00	0	6	2	8	5
1	2009-04-02 06:50:00	0	6	2	8	5
1	2009-04-02 06:51:00	0	6	2	8	5
1	2009-04-02 06:52:00	0	6	2	8	5
1	2009-04-02 06:53:00	0	6	2	8	5
1	2009-04-02 06:54:00	0	6	2	8	5
1	2009-04-02 06:55:00	13	6	2	8	5
1	2009-04-02 06:56:00	13	6	2	8	5
1	2009-04-02 06:57:00	0	6	2	8	5
1	2009-04-02 06:58:00	0	6	2	8	5
1	2009-04-02 06:59:00	0	6	2	8	5
1	2009-04-02 07:00:00	0	6	2	8	5
1	2009-04-02 07:01:00	0	7	2	8	5
1	2009-04-02 07:02:00	0	7	2	8	5
1	2009-04-02 07:03:00	0	7	2	8	5
1	2009-04-02 07:04:00	0	7	2	8	5
1	2009-04-02 07:05:00	0	7	2	8	5
1	2009-04-02 07:06:00	0	7	2	8	5
1	2009-04-02 07:07:00	13	7	2	8	5
1	2009-04-02 07:08:00	314	7	2	8	5
1	2009-04-02 07:09:00	13	7	2	8	5
1	2009-04-02 07:10:00	13	7	2	8	5
1	2009-04-02 07:11:00	0	7	2	8	5
1	2009-04-02 07:12:00	0	7	2	8	5
1	2009-04-02 07:13:00	0	7	2	8	5
1	2009-04-02 07:14:00	0	7	2	8	5
1	2009-04-02 07:15:00	0	7	2	8	5
1	2009-04-02 07:16:00	0	7	2	8	5
1	2009-04-02 07:17:00	0	7	2	8	5
1	2009-04-02 07:18:00	0	7	2	8	5
1	2009-04-02 07:19:00	0	7	2	8	5
1	2009-04-02 07:20:00	0	7	2	8	5
1	2009-04-02 07:21:00	0	7	2	8	5
1	2009-04-02 07:22:00	0	7	2	8	5
1	2009-04-02 07:23:00	0	7	2	8	5
1	2009-04-02 07:24:00	0	7	2	8	5
1	2009-04-02 07:25:00	0	7	2	8	5
1	2009-04-02 07:26:00	0	7	2	8	5
1	2009-04-02 07:27:00	0	7	2	8	5
1	2009-04-02 07:28:00	0	7	2	8	5
1	2009-04-02 07:29:00	0	7	2	8	5
1	2009-04-02 07:30:00	0	7	2	8	5
1	2009-04-02 07:31:00	38	7	2	8	5
1	2009-04-02 07:32:00	193	7	2	8	5
1	2009-04-02 07:33:00	0	7	2	8	5
1	2009-04-02 07:34:00	0	7	2	8	5
1	2009-04-02 07:35:00	0	7	2	8	5
1	2009-04-02 07:36:00	0	7	2	8	5
1	2009-04-02 07:37:00	0	7	2	8	5
1	2009-04-02 07:38:00	13	7	2	8	5
1	2009-04-02 07:39:00	0	7	2	8	5
1	2009-04-02 07:40:00	0	7	2	8	5
1	2009-04-02 07:41:00	0	7	2	8	5
1	2009-04-02 07:42:00	0	7	2	8	5
1	2009-04-02 07:43:00	0	7	2	8	5
1	2009-04-02 07:44:00	0	7	2	8	5
1	2009-04-02 07:45:00	0	7	2	8	5
1	2009-04-02 07:46:00	0	7	2	8	5
1	2009-04-02 07:47:00	0	7	2	8	5
1	2009-04-02 07:48:00	0	7	2	8	5
1	2009-04-02 07:49:00	0	7	2	8	5
1	2009-04-02 07:50:00	0	7	2	8	5
1	2009-04-02 07:51:00	0	7	2	8	5
1	2009-04-02 07:52:00	0	7	2	8	5
1	2009-04-02 07:53:00	0	7	2	8	5
1	2009-04-02 07:54:00	0	7	2	8	5
1	2009-04-02 07:55:00	0	7	2	8	5
1	2009-04-02 07:56:00	0	7	2	8	5
1	2009-04-02 07:57:00	0	7	2	8	5
1	2009-04-02 07:58:00	0	7	2	8	5
1	2009-04-02 07:59:00	0	7	2	8	5
1	2009-04-02 08:00:00	0	7	2	8	5
1	2009-04-02 08:01:00	0	8	2	8	5
1	2009-04-02 08:02:00	0	8	2	8	5
1	2009-04-02 08:03:00	0	8	2	8	5
1	2009-04-02 08:04:00	0	8	2	8	5
1	2009-04-02 08:05:00	25	8	2	8	5
1	2009-04-02 08:06:00	38	8	2	8	5
1	2009-04-02 08:07:00	25	8	2	8	5
1	2009-04-02 08:08:00	0	8	2	8	5
1	2009-04-02 08:09:00	0	8	2	8	5
1	2009-04-02 08:10:00	0	8	2	8	5
1	2009-04-02 08:11:00	0	8	2	8	5
1	2009-04-02 08:12:00	0	8	2	8	5
1	2009-04-02 08:13:00	0	8	2	8	5
1	2009-04-02 08:14:00	0	8	2	8	5
1	2009-04-02 08:15:00	0	8	2	8	5
1	2009-04-02 08:16:00	0	8	2	8	5
1	2009-04-02 08:17:00	0	8	2	8	5
1	2009-04-02 08:18:00	25	8	2	8	5
1	2009-04-02 08:19:00	0	8	2	8	5
1	2009-04-02 08:20:00	0	8	2	8	5
1	2009-04-02 08:21:00	0	8	2	8	5
1	2009-04-02 08:22:00	469	8	2	8	5
1	2009-04-02 08:23:00	208	8	2	8	5
1	2009-04-02 08:24:00	223	8	2	8	5
1	2009-04-02 08:25:00	381	8	2	8	5
1	2009-04-02 08:26:00	587	8	2	8	5
1	2009-04-02 08:27:00	88	8	2	8	5
1	2009-04-02 08:28:00	13	8	2	8	5
1	2009-04-02 08:29:00	0	8	2	8	5
1	2009-04-02 08:30:00	0	8	2	8	5
1	2009-04-02 08:31:00	0	8	2	8	5
1	2009-04-02 08:32:00	0	8	2	8	5
1	2009-04-02 08:33:00	0	8	2	8	5
1	2009-04-02 08:34:00	0	8	2	8	5
1	2009-04-02 08:35:00	0	8	2	8	5
1	2009-04-02 08:36:00	0	8	2	8	5
1	2009-04-02 08:37:00	0	8	2	8	5
1	2009-04-02 08:38:00	50	8	2	8	5
1	2009-04-02 08:39:00	0	8	2	8	5
1	2009-04-02 08:40:00	0	8	2	8	5
1	2009-04-02 08:41:00	0	8	2	8	5
1	2009-04-02 08:42:00	0	8	2	8	5
1	2009-04-02 08:43:00	0	8	2	8	5
1	2009-04-02 08:44:00	0	8	2	8	5
1	2009-04-02 08:45:00	0	8	2	8	5
1	2009-04-02 08:46:00	0	8	2	8	5
1	2009-04-02 08:47:00	0	8	2	8	5
1	2009-04-02 08:48:00	0	8	2	8	5
1	2009-04-02 08:49:00	0	8	2	8	5
1	2009-04-02 08:50:00	25	8	2	8	5
1	2009-04-02 08:51:00	0	8	2	8	5
1	2009-04-02 08:52:00	0	8	2	8	5
1	2009-04-02 08:53:00	0	8	2	8	5
1	2009-04-02 08:54:00	0	8	2	8	5
1	2009-04-02 08:55:00	0	8	2	8	5
1	2009-04-02 08:56:00	0	8	2	8	5
1	2009-04-02 08:57:00	0	8	2	8	5
1	2009-04-02 08:58:00	0	8	2	8	5
1	2009-04-02 08:59:00	0	8	2	8	5
1	2009-04-02 09:00:00	0	8	2	8	5
1	2009-04-02 09:01:00	0	9	2	8	5
1	2009-04-02 09:02:00	88	9	2	8	5
1	2009-04-02 09:03:00	760	9	2	8	5
1	2009-04-02 09:04:00	1363	9	2	8	5
1	2009-04-02 09:05:00	627	9	2	8	5
1	2009-04-02 09:06:00	208	9	2	8	5
1	2009-04-02 09:07:00	381	9	2	8	5
1	2009-04-02 09:08:00	193	9	2	8	5
1	2009-04-02 09:09:00	25	9	2	8	5
1	2009-04-02 09:10:00	0	9	2	8	5
1	2009-04-02 09:11:00	25	9	2	8	5
1	2009-04-02 09:12:00	0	9	2	8	5
1	2009-04-02 09:13:00	0	9	2	8	5
1	2009-04-02 09:14:00	0	9	2	8	5
1	2009-04-02 09:15:00	0	9	2	8	5
1	2009-04-02 09:16:00	0	9	2	8	5
1	2009-04-02 09:17:00	0	9	2	8	5
1	2009-04-02 09:18:00	0	9	2	8	5
1	2009-04-02 09:19:00	0	9	2	8	5
1	2009-04-02 09:20:00	0	9	2	8	5
1	2009-04-02 09:21:00	0	9	2	8	5
1	2009-04-02 09:22:00	13	9	2	8	5
1	2009-04-02 09:23:00	25	9	2	8	5
1	2009-04-02 09:24:00	0	9	2	8	5
1	2009-04-02 09:25:00	0	9	2	8	5
1	2009-04-02 09:26:00	0	9	2	8	5
1	2009-04-02 09:27:00	0	9	2	8	5
1	2009-04-02 09:28:00	50	9	2	8	5
1	2009-04-02 09:29:00	0	9	2	8	5
1	2009-04-02 09:30:00	0	9	2	8	5
1	2009-04-02 09:31:00	0	9	2	8	5
1	2009-04-02 09:32:00	0	9	2	8	5
1	2009-04-02 09:33:00	0	9	2	8	5
1	2009-04-02 09:34:00	0	9	2	8	5
1	2009-04-02 09:35:00	0	9	2	8	5
1	2009-04-02 09:36:00	0	9	2	8	5
1	2009-04-02 09:37:00	0	9	2	8	5
1	2009-04-02 09:38:00	0	9	2	8	5
1	2009-04-02 09:39:00	0	9	2	8	5
1	2009-04-02 09:40:00	0	9	2	8	5
1	2009-04-02 09:41:00	0	9	2	8	5
1	2009-04-02 09:42:00	25	9	2	8	5
1	2009-04-02 09:43:00	13	9	2	8	5
1	2009-04-02 09:44:00	13	9	2	8	5
1	2009-04-02 09:45:00	38	9	2	8	5
1	2009-04-02 09:46:00	0	9	2	8	5
1	2009-04-02 09:47:00	0	9	2	8	5
1	2009-04-02 09:48:00	0	9	2	8	5
1	2009-04-02 09:49:00	0	9	2	8	5
1	2009-04-02 09:50:00	238	9	2	8	5
1	2009-04-02 09:51:00	0	9	2	8	5
1	2009-04-02 09:52:00	0	9	2	8	5
1	2009-04-02 09:53:00	0	9	2	8	5
1	2009-04-02 09:54:00	0	9	2	8	5
1	2009-04-02 09:55:00	0	9	2	8	5
1	2009-04-02 09:56:00	0	9	2	8	5
1	2009-04-02 09:57:00	0	9	2	8	5
1	2009-04-02 09:58:00	0	9	2	8	5
1	2009-04-02 09:59:00	13	9	2	8	5
1	2009-04-02 10:00:00	0	9	2	8	5
1	2009-04-02 10:01:00	0	10	2	8	5
1	2009-04-02 10:02:00	75	10	2	8	5
1	2009-04-02 10:03:00	113	10	2	8	5
1	2009-04-02 10:04:00	0	10	2	8	5
1	2009-04-02 10:05:00	0	10	2	8	5
1	2009-04-02 10:06:00	0	10	2	8	5
1	2009-04-02 10:07:00	0	10	2	8	5
1	2009-04-02 10:08:00	0	10	2	8	5
1	2009-04-02 10:09:00	13	10	2	8	5
1	2009-04-02 10:10:00	13	10	2	8	5
1	2009-04-02 10:11:00	0	10	2	8	5
1	2009-04-02 10:12:00	0	10	2	8	5
1	2009-04-02 10:13:00	0	10	2	8	5
1	2009-04-02 10:14:00	0	10	2	8	5
1	2009-04-02 10:15:00	0	10	2	8	5
1	2009-04-02 10:16:00	13	10	2	8	5
1	2009-04-02 10:17:00	0	10	2	8	5
1	2009-04-02 10:18:00	0	10	2	8	5
1	2009-04-02 10:19:00	0	10	2	8	5
1	2009-04-02 10:20:00	0	10	2	8	5
1	2009-04-02 10:21:00	0	10	2	8	5
1	2009-04-02 10:22:00	0	10	2	8	5
1	2009-04-02 10:23:00	0	10	2	8	5
1	2009-04-02 10:24:00	0	10	2	8	5
1	2009-04-02 10:25:00	0	10	2	8	5
1	2009-04-02 10:26:00	0	10	2	8	5
1	2009-04-02 10:27:00	0	10	2	8	5
1	2009-04-02 10:28:00	0	10	2	8	5
1	2009-04-02 10:29:00	0	10	2	8	5
1	2009-04-02 10:30:00	0	10	2	8	5
1	2009-04-02 10:31:00	0	10	2	8	5
1	2009-04-02 10:32:00	0	10	2	8	5
1	2009-04-02 10:33:00	0	10	2	8	5
1	2009-04-02 10:34:00	0	10	2	8	5
1	2009-04-02 10:35:00	0	10	2	8	5
1	2009-04-02 10:36:00	0	10	2	8	5
1	2009-04-02 10:37:00	0	10	2	8	5
1	2009-04-02 10:38:00	0	10	2	8	5
1	2009-04-02 10:39:00	0	10	2	8	5
1	2009-04-02 10:40:00	0	10	2	8	5
1	2009-04-02 10:41:00	0	10	2	8	5
1	2009-04-02 10:42:00	0	10	2	8	5
1	2009-04-02 10:43:00	0	10	2	8	5
1	2009-04-02 10:44:00	0	10	2	8	5
1	2009-04-02 10:45:00	0	10	2	8	5
1	2009-04-02 10:46:00	0	10	2	8	5
1	2009-04-02 10:47:00	0	10	2	8	5
1	2009-04-02 10:48:00	0	10	2	8	5
1	2009-04-02 10:49:00	0	10	2	8	5
1	2009-04-02 10:50:00	0	10	2	8	5
1	2009-04-02 10:51:00	13	10	2	8	5
1	2009-04-02 10:52:00	0	10	2	8	5
1	2009-04-02 10:53:00	0	10	2	8	5
1	2009-04-02 10:54:00	0	10	2	8	5
1	2009-04-02 10:55:00	0	10	2	8	5
1	2009-04-02 10:56:00	0	10	2	8	5
1	2009-04-02 10:57:00	0	10	2	8	5
1	2009-04-02 10:58:00	0	10	2	8	5
1	2009-04-02 10:59:00	0	10	2	8	5
1	2009-04-02 11:00:00	0	10	2	8	5
1	2009-04-02 11:01:00	0	11	2	8	5
1	2009-04-02 11:02:00	0	11	2	8	5
1	2009-04-02 11:03:00	0	11	2	8	5
1	2009-04-02 11:04:00	0	11	2	8	5
1	2009-04-02 11:05:00	0	11	2	8	5
1	2009-04-02 11:06:00	0	11	2	8	5
1	2009-04-02 11:07:00	0	11	2	8	5
1	2009-04-02 11:08:00	0	11	2	8	5
1	2009-04-02 11:09:00	0	11	2	8	5
1	2009-04-02 11:10:00	0	11	2	8	5
1	2009-04-02 11:11:00	0	11	2	8	5
1	2009-04-02 11:12:00	0	11	2	8	5
1	2009-04-02 11:13:00	0	11	2	8	5
1	2009-04-02 11:14:00	0	11	2	8	5
1	2009-04-02 11:15:00	0	11	2	8	5
1	2009-04-02 11:16:00	163	11	2	8	5
1	2009-04-02 11:17:00	13	11	2	8	5
1	2009-04-02 11:18:00	0	11	2	8	5
1	2009-04-02 11:19:00	0	11	2	8	5
1	2009-04-02 11:20:00	0	11	2	8	5
1	2009-04-02 11:21:00	0	11	2	8	5
1	2009-04-02 11:22:00	0	11	2	8	5
1	2009-04-02 11:23:00	0	11	2	8	5
1	2009-04-02 11:24:00	0	11	2	8	5
1	2009-04-02 11:25:00	0	11	2	8	5
1	2009-04-02 11:26:00	0	11	2	8	5
1	2009-04-02 11:27:00	0	11	2	8	5
1	2009-04-02 11:28:00	0	11	2	8	5
1	2009-04-02 11:29:00	0	11	2	8	5
1	2009-04-02 11:30:00	0	11	2	8	5
1	2009-04-02 11:31:00	0	11	2	8	5
1	2009-04-02 11:32:00	0	11	2	8	5
1	2009-04-02 11:33:00	0	11	2	8	5
1	2009-04-02 11:34:00	0	11	2	8	5
1	2009-04-02 11:35:00	0	11	2	8	5
1	2009-04-02 11:36:00	0	11	2	8	5
1	2009-04-02 11:37:00	0	11	2	8	5
1	2009-04-02 11:38:00	0	11	2	8	5
1	2009-04-02 11:39:00	0	11	2	8	5
1	2009-04-02 11:40:00	0	11	2	8	5
1	2009-04-02 11:41:00	0	11	2	8	5
1	2009-04-02 11:42:00	0	11	2	8	5
1	2009-04-02 11:43:00	0	11	2	8	5
1	2009-04-02 11:44:00	0	11	2	8	5
1	2009-04-02 11:45:00	0	11	2	8	5
1	2009-04-02 11:46:00	0	11	2	8	5
1	2009-04-02 11:47:00	0	11	2	8	5
1	2009-04-02 11:48:00	0	11	2	8	5
1	2009-04-02 11:49:00	0	11	2	8	5
1	2009-04-02 11:50:00	0	11	2	8	5
1	2009-04-02 11:51:00	0	11	2	8	5
1	2009-04-02 11:52:00	0	11	2	8	5
1	2009-04-02 11:53:00	0	11	2	8	5
1	2009-04-02 11:54:00	0	11	2	8	5
1	2009-04-02 11:55:00	0	11	2	8	5
1	2009-04-02 11:56:00	0	11	2	8	5
1	2009-04-02 11:57:00	13	11	2	8	5
1	2009-04-02 11:58:00	0	11	2	8	5
1	2009-04-02 11:59:00	0	11	2	8	5
1	2009-04-02 12:00:00	0	11	2	8	5
1	2009-04-02 12:01:00	0	12	3	8	5
1	2009-04-02 12:02:00	0	12	3	8	5
1	2009-04-02 12:03:00	13	12	3	8	5
1	2009-04-02 12:04:00	0	12	3	8	5
1	2009-04-02 12:05:00	0	12	3	8	5
1	2009-04-02 12:06:00	0	12	3	8	5
1	2009-04-02 12:07:00	0	12	3	8	5
1	2009-04-02 12:08:00	0	12	3	8	5
1	2009-04-02 12:09:00	0	12	3	8	5
1	2009-04-02 12:10:00	0	12	3	8	5
1	2009-04-02 12:11:00	0	12	3	8	5
1	2009-04-02 12:12:00	0	12	3	8	5
1	2009-04-02 12:13:00	0	12	3	8	5
1	2009-04-02 12:14:00	0	12	3	8	5
1	2009-04-02 12:15:00	0	12	3	8	5
1	2009-04-02 12:16:00	0	12	3	8	5
1	2009-04-02 12:17:00	0	12	3	8	5
1	2009-04-02 12:18:00	0	12	3	8	5
1	2009-04-02 12:19:00	0	12	3	8	5
1	2009-04-02 12:20:00	0	12	3	8	5
1	2009-04-02 12:21:00	0	12	3	8	5
1	2009-04-02 12:22:00	0	12	3	8	5
1	2009-04-02 12:23:00	0	12	3	8	5
1	2009-04-02 12:24:00	25	12	3	8	5
1	2009-04-02 12:25:00	50	12	3	8	5
1	2009-04-02 12:26:00	0	12	3	8	5
1	2009-04-02 12:27:00	0	12	3	8	5
1	2009-04-02 12:28:00	0	12	3	8	5
1	2009-04-02 12:29:00	0	12	3	8	5
1	2009-04-02 12:30:00	0	12	3	8	5
1	2009-04-02 12:31:00	0	12	3	8	5
1	2009-04-02 12:32:00	13	12	3	8	5
1	2009-04-02 12:33:00	0	12	3	8	5
1	2009-04-02 12:34:00	13	12	3	8	5
1	2009-04-02 12:35:00	0	12	3	8	5
1	2009-04-02 12:36:00	0	12	3	8	5
1	2009-04-02 12:37:00	0	12	3	8	5
1	2009-04-02 12:38:00	0	12	3	8	5
1	2009-04-02 12:39:00	0	12	3	8	5
1	2009-04-02 12:40:00	0	12	3	8	5
1	2009-04-02 12:41:00	0	12	3	8	5
1	2009-04-02 12:42:00	13	12	3	8	5
1	2009-04-02 12:43:00	13	12	3	8	5
1	2009-04-02 12:44:00	25	12	3	8	5
1	2009-04-02 12:45:00	25	12	3	8	5
1	2009-04-02 12:46:00	0	12	3	8	5
1	2009-04-02 12:47:00	0	12	3	8	5
1	2009-04-02 12:48:00	0	12	3	8	5
1	2009-04-02 12:49:00	0	12	3	8	5
1	2009-04-02 12:50:00	0	12	3	8	5
1	2009-04-02 12:51:00	0	12	3	8	5
1	2009-04-02 12:52:00	0	12	3	8	5
1	2009-04-02 12:53:00	88	12	3	8	5
1	2009-04-02 12:54:00	399	12	3	8	5
1	2009-04-02 12:55:00	587	12	3	8	5
1	2009-04-02 12:56:00	434	12	3	8	5
1	2009-04-02 12:57:00	13	12	3	8	5
1	2009-04-02 12:58:00	0	12	3	8	5
1	2009-04-02 12:59:00	0	12	3	8	5
1	2009-04-02 13:00:00	0	12	3	8	5
1	2009-04-02 13:01:00	0	13	3	8	5
1	2009-04-02 13:02:00	0	13	3	8	5
1	2009-04-02 13:03:00	0	13	3	8	5
1	2009-04-02 13:04:00	0	13	3	8	5
1	2009-04-02 13:05:00	0	13	3	8	5
1	2009-04-02 13:06:00	0	13	3	8	5
1	2009-04-02 13:07:00	0	13	3	8	5
1	2009-04-02 13:08:00	0	13	3	8	5
1	2009-04-02 13:09:00	0	13	3	8	5
1	2009-04-02 13:10:00	0	13	3	8	5
1	2009-04-02 13:11:00	0	13	3	8	5
1	2009-04-02 13:12:00	50	13	3	8	5
1	2009-04-02 13:13:00	0	13	3	8	5
1	2009-04-02 13:14:00	547	13	3	8	5
1	2009-04-02 13:15:00	25	13	3	8	5
1	2009-04-02 13:16:00	0	13	3	8	5
1	2009-04-02 13:17:00	0	13	3	8	5
1	2009-04-02 13:18:00	0	13	3	8	5
1	2009-04-02 13:19:00	0	13	3	8	5
1	2009-04-02 13:20:00	0	13	3	8	5
1	2009-04-02 13:21:00	0	13	3	8	5
1	2009-04-02 13:22:00	0	13	3	8	5
1	2009-04-02 13:23:00	0	13	3	8	5
1	2009-04-02 13:24:00	0	13	3	8	5
1	2009-04-02 13:25:00	0	13	3	8	5
1	2009-04-02 13:26:00	0	13	3	8	5
1	2009-04-02 13:27:00	0	13	3	8	5
1	2009-04-02 13:28:00	0	13	3	8	5
1	2009-04-02 13:29:00	0	13	3	8	5
1	2009-04-02 13:30:00	0	13	3	8	5
1	2009-04-02 13:31:00	0	13	3	8	5
1	2009-04-02 13:32:00	0	13	3	8	5
1	2009-04-02 13:33:00	0	13	3	8	5
1	2009-04-02 13:34:00	0	13	3	8	5
1	2009-04-02 13:35:00	0	13	3	8	5
1	2009-04-02 13:36:00	0	13	3	8	5
1	2009-04-02 13:37:00	0	13	3	8	5
1	2009-04-02 13:38:00	0	13	3	8	5
1	2009-04-02 13:39:00	0	13	3	8	5
1	2009-04-02 13:40:00	208	13	3	8	5
1	2009-04-02 13:41:00	13	13	3	8	5
1	2009-04-02 13:42:00	0	13	3	8	5
1	2009-04-02 13:43:00	0	13	3	8	5
1	2009-04-02 13:44:00	0	13	3	8	5
1	2009-04-02 13:45:00	0	13	3	8	5
1	2009-04-02 13:46:00	0	13	3	8	5
1	2009-04-02 13:47:00	0	13	3	8	5
1	2009-04-02 13:48:00	0	13	3	8	5
1	2009-04-02 13:49:00	0	13	3	8	5
1	2009-04-02 13:50:00	0	13	3	8	5
1	2009-04-02 13:51:00	0	13	3	8	5
1	2009-04-02 13:52:00	0	13	3	8	5
1	2009-04-02 13:53:00	0	13	3	8	5
1	2009-04-02 13:54:00	0	13	3	8	5
1	2009-04-02 13:55:00	0	13	3	8	5
1	2009-04-02 13:56:00	0	13	3	8	5
1	2009-04-02 13:57:00	0	13	3	8	5
1	2009-04-02 13:58:00	25	13	3	8	5
1	2009-04-02 13:59:00	138	13	3	8	5
1	2009-04-02 14:00:00	0	13	3	8	5
1	2009-04-02 14:01:00	0	14	3	8	5
1	2009-04-02 14:02:00	0	14	3	8	5
1	2009-04-02 14:03:00	0	14	3	8	5
1	2009-04-02 14:04:00	0	14	3	8	5
1	2009-04-02 14:05:00	0	14	3	8	5
1	2009-04-02 14:06:00	0	14	3	8	5
1	2009-04-02 14:07:00	0	14	3	8	5
1	2009-04-02 14:08:00	0	14	3	8	5
1	2009-04-02 14:09:00	0	14	3	8	5
1	2009-04-02 14:10:00	0	14	3	8	5
1	2009-04-02 14:11:00	0	14	3	8	5
1	2009-04-02 14:12:00	0	14	3	8	5
1	2009-04-02 14:13:00	0	14	3	8	5
1	2009-04-02 14:14:00	0	14	3	8	5
1	2009-04-02 14:15:00	0	14	3	8	5
1	2009-04-02 14:16:00	0	14	3	8	5
1	2009-04-02 14:17:00	0	14	3	8	5
1	2009-04-02 14:18:00	0	14	3	8	5
1	2009-04-02 14:19:00	0	14	3	8	5
1	2009-04-02 14:20:00	0	14	3	8	5
1	2009-04-02 14:21:00	0	14	3	8	5
1	2009-04-02 14:22:00	0	14	3	8	5
1	2009-04-02 14:23:00	0	14	3	8	5
1	2009-04-02 14:24:00	0	14	3	8	5
1	2009-04-02 14:25:00	25	14	3	8	5
1	2009-04-02 14:26:00	0	14	3	8	5
1	2009-04-02 14:27:00	0	14	3	8	5
1	2009-04-02 14:28:00	0	14	3	8	5
1	2009-04-02 14:29:00	0	14	3	8	5
1	2009-04-02 14:30:00	0	14	3	8	5
1	2009-04-02 14:31:00	0	14	3	8	5
1	2009-04-02 14:32:00	0	14	3	8	5
1	2009-04-02 14:33:00	0	14	3	8	5
1	2009-04-02 14:34:00	0	14	3	8	5
1	2009-04-02 14:35:00	0	14	3	8	5
1	2009-04-02 14:36:00	0	14	3	8	5
1	2009-04-02 14:37:00	0	14	3	8	5
1	2009-04-02 14:38:00	0	14	3	8	5
1	2009-04-02 14:39:00	0	14	3	8	5
1	2009-04-02 14:40:00	0	14	3	8	5
1	2009-04-02 14:41:00	0	14	3	8	5
1	2009-04-02 14:42:00	0	14	3	8	5
1	2009-04-02 14:43:00	13	14	3	8	5
1	2009-04-02 14:44:00	25	14	3	8	5
1	2009-04-02 14:45:00	0	14	3	8	5
1	2009-04-02 14:46:00	0	14	3	8	5
1	2009-04-02 14:47:00	0	14	3	8	5
1	2009-04-02 14:48:00	0	14	3	8	5
1	2009-04-02 14:49:00	0	14	3	8	5
1	2009-04-02 14:50:00	0	14	3	8	5
1	2009-04-02 14:51:00	0	14	3	8	5
1	2009-04-02 14:52:00	0	14	3	8	5
1	2009-04-02 14:53:00	0	14	3	8	5
1	2009-04-02 14:54:00	0	14	3	8	5
1	2009-04-02 14:55:00	0	14	3	8	5
1	2009-04-02 14:56:00	0	14	3	8	5
1	2009-04-02 14:57:00	0	14	3	8	5
1	2009-04-02 14:58:00	0	14	3	8	5
1	2009-04-02 14:59:00	0	14	3	8	5
1	2009-04-02 15:00:00	0	14	3	8	5
1	2009-04-02 15:01:00	0	15	3	8	5
1	2009-04-02 15:02:00	0	15	3	8	5
1	2009-04-02 15:03:00	0	15	3	8	5
1	2009-04-02 15:04:00	0	15	3	8	5
1	2009-04-02 15:05:00	0	15	3	8	5
1	2009-04-02 15:06:00	0	15	3	8	5
1	2009-04-02 15:07:00	0	15	3	8	5
1	2009-04-02 15:08:00	0	15	3	8	5
1	2009-04-02 15:09:00	0	15	3	8	5
1	2009-04-02 15:10:00	0	15	3	8	5
1	2009-04-02 15:11:00	0	15	3	8	5
1	2009-04-02 15:12:00	0	15	3	8	5
1	2009-04-02 15:13:00	0	15	3	8	5
1	2009-04-02 15:14:00	0	15	3	8	5
1	2009-04-02 15:15:00	0	15	3	8	5
1	2009-04-02 15:16:00	0	15	3	8	5
1	2009-04-02 15:17:00	0	15	3	8	5
1	2009-04-02 15:18:00	0	15	3	8	5
1	2009-04-02 15:19:00	0	15	3	8	5
[truncated: 78,641 more rows]

## Sheet: Pivot Segment
Multiplier	2
x (Low Intensity)	482.943
y (High Intensity)	433.36
	Column Labels
Values	1	2	3	4	5	6	7	8	Grand Total
Average of Activity	58.8086	51.9964	63.4467	52.7592	59.4921	58.6836	51.9124	54.8649	56.353
StdDev of Activity	212.067	190.682	236.014	322.796	204.923	198.153	183.854	179.537	221.11
Count of Activity	10080	10080	10080	10080	6420	10080	10080	10080	76980
Count Above x	437	339	389	309	245	401	334	384
% Above x	0.0433532	0.033631	0.0385913	0.0306548	0.038162	0.0397817	0.0331349	0.0380952
Count Above y		381	464	346	280	463	386	448
% Above y		0.0377976	0.0460317	0.0343254	0.0436137	0.0459325	0.0382937	0.0444444

## Sheet: Pivot Weekday
Sum of Activity	Column Labels
Row Labels	1	2	3	4	5	6	7	8	Grand Total
1	167664	86623	135190	87309	67109	103810	63040	79909	790654
2	40750	55845	72703	56505		55194	77816	79878	438691
3	86144	66657	85765	128737		77866	109121	95937	650227
4	70264	64497	67924	59966	37576	65817	73177	61204	500425
5	31096	59714	80448	73252	62308	83751	61840	83084	535493
6	96062	62575	100477	50846	81569	68223	76261	64549	600562
7	100811	128213	97036	75198	133377	136870	62022	88477	822004
Grand Total	592791	524124	639543	531813	381939	591531	523277	553038	4338056
Count of Activity	Column Labels
Row Labels	1	2	3	4	5	6	7	8	Grand Total
1	1440	1440	1440	1440	1020	1440	1440	1440	11100
2	1440	1440	1440	1440		1440	1440	1440	10080
3	1440	1440	1440	1440		1440	1440	1440	10080
4	1440	1440	1440	1440	1080	1440	1440	1440	11160
5	1440	1440	1440	1440	1440	1440	1440	1440	11520
6	1440	1440	1440	1440	1440	1440	1440	1440	11520
7	1440	1440	1440	1440	1440	1440	1440	1440	11520
Grand Total	10080	10080	10080	10080	6420	10080	10080	10080	76980

## Sheet: Pivot Quadrant
Sum of Activity	Column Labels
Row Labels	1	2	3	4	5	6	7	8	Grand Total
1	43421	46588	81898	53605	24894	59358	75337	88878	473979
2	102657	122598	121541	95198	103778	182082	48396	98462	874712
3	285564	186871	224404	214257	105631	146468	114007	106922	1384124
4	161149	168067	211700	168753	147636	203623	285537	258776	1605241
Grand Total	592791	524124	639543	531813	381939	591531	523277	553038	4338056
Average	148198	131031	159886	132953	95484.8	147883	130819	138260
Count of Activity	Column Labels
Row Labels	1	2	3	4	5	6	7	8	Grand Total
1	2520	2520	2520	2520	1440	2520	2520	2520	19080
2	2520	2520	2520	2520	1800	2520	2520	2520	19440
3	2520	2520	2520	2520	1740	2520	2520	2520	19380
4	2520	2520	2520	2520	1440	2520	2520	2520	19080
Grand Total	10080	10080	10080	10080	6420	10080	10080	10080	76980

## Sheet: 3.25.09
Actogram, Copy Raw Data, All Days
Identity:	Tucker
Filename:	E:\Active Research Files\meloxicam titre canine\cases\tucker\Tucker 3.25.09.AWC
Gender:	M
Age:	9
Height:	91.4 cm	36.0 in
Weight:	47.0 kg	103.6 lbs
Start Date:	25-Mar-2009 (Wed)
Start Time:	18:00:00
Interval:	1.00 mins
Date Stamp:	Time Stamp:	Activity Data:	Marker Press:
2009-03-25	00:00:00	0
2009-03-25	00:01:00	0
2009-03-25	00:02:00	0
2009-03-25	00:03:00	0
2009-03-25	00:04:00	0
2009-03-25	00:05:00	0
2009-03-25	00:06:00	0
2009-03-25	00:07:00	0
2009-03-25	00:08:00	0
2009-03-25	00:09:00	0
2009-03-25	00:10:00	0
2009-03-25	00:11:00	0
2009-03-25	00:12:00	0
2009-03-25	00:13:00	0
2009-03-25	00:14:00	0
2009-03-25	00:15:00	0
2009-03-25	00:16:00	0
2009-03-25	00:17:00	0
2009-03-25	00:18:00	0
2009-03-25	00:19:00	0
2009-03-25	00:20:00	0
2009-03-25	00:21:00	0
2009-03-25	00:22:00	0
2009-03-25	00:23:00	0
2009-03-25	00:24:00	0
2009-03-25	00:25:00	0
2009-03-25	00:26:00	0
2009-03-25	00:27:00	0
2009-03-25	00:28:00	0
2009-03-25	00:29:00	0
2009-03-25	00:30:00	0
2009-03-25	00:31:00	0
2009-03-25	00:32:00	0
2009-03-25	00:33:00	0
2009-03-25	00:34:00	0
2009-03-25	00:35:00	0
2009-03-25	00:36:00	0
2009-03-25	00:37:00	0
2009-03-25	00:38:00	0
2009-03-25	00:39:00	0
2009-03-25	00:40:00	0
2009-03-25	00:41:00	0
2009-03-25	00:42:00	0
2009-03-25	00:43:00	0
2009-03-25	00:44:00	0
2009-03-25	00:45:00	0
2009-03-25	00:46:00	0
2009-03-25	00:47:00	0
2009-03-25	00:48:00	0
2009-03-25	00:49:00	0
2009-03-25	00:50:00	0
2009-03-25	00:51:00	0
2009-03-25	00:52:00	0
2009-03-25	00:53:00	0
2009-03-25	00:54:00	0
2009-03-25	00:55:00	0
2009-03-25	00:56:00	0
2009-03-25	00:57:00	0
2009-03-25	00:58:00	0
2009-03-25	00:59:00	0
2009-03-25	01:00:00	0
2009-03-25	01:01:00	0
2009-03-25	01:02:00	0
2009-03-25	01:03:00	0
2009-03-25	01:04:00	0
2009-03-25	01:05:00	0
2009-03-25	01:06:00	0
2009-03-25	01:07:00	0
2009-03-25	01:08:00	0
2009-03-25	01:09:00	0
2009-03-25	01:10:00	0
2009-03-25	01:11:00	0
2009-03-25	01:12:00	0
2009-03-25	01:13:00	0
2009-03-25	01:14:00	0
2009-03-25	01:15:00	0
2009-03-25	01:16:00	0
2009-03-25	01:17:00	0
2009-03-25	01:18:00	0
2009-03-25	01:19:00	0
2009-03-25	01:20:00	0
2009-03-25	01:21:00	0
2009-03-25	01:22:00	0
2009-03-25	01:23:00	0
2009-03-25	01:24:00	0
2009-03-25	01:25:00	0
2009-03-25	01:26:00	0
2009-03-25	01:27:00	0
2009-03-25	01:28:00	0
2009-03-25	01:29:00	0
2009-03-25	01:30:00	0
2009-03-25	01:31:00	0
2009-03-25	01:32:00	0
2009-03-25	01:33:00	0
2009-03-25	01:34:00	0
2009-03-25	01:35:00	0
2009-03-25	01:36:00	0
2009-03-25	01:37:00	0
2009-03-25	01:38:00	0
2009-03-25	01:39:00	0
2009-03-25	01:40:00	0
2009-03-25	01:41:00	0
2009-03-25	01:42:00	0
2009-03-25	01:43:00	0
2009-03-25	01:44:00	0
2009-03-25	01:45:00	0
2009-03-25	01:46:00	0
2009-03-25	01:47:00	0
2009-03-25	01:48:00	0
2009-03-25	01:49:00	0
2009-03-25	01:50:00	0
2009-03-25	01:51:00	0
2009-03-25	01:52:00	0
2009-03-25	01:53:00	0
2009-03-25	01:54:00	0
2009-03-25	01:55:00	0
2009-03-25	01:56:00	0
2009-03-25	01:57:00	0
2009-03-25	01:58:00	0
2009-03-25	01:59:00	0
2009-03-25	02:00:00	0
2009-03-25	02:01:00	0
2009-03-25	02:02:00	0
2009-03-25	02:03:00	0
2009-03-25	02:04:00	0
2009-03-25	02:05:00	0
2009-03-25	02:06:00	0
2009-03-25	02:07:00	0
2009-03-25	02:08:00	0
2009-03-25	02:09:00	0
2009-03-25	02:10:00	0
2009-03-25	02:11:00	0
2009-03-25	02:12:00	0
2009-03-25	02:13:00	0
2009-03-25	02:14:00	0
2009-03-25	02:15:00	0
2009-03-25	02:16:00	0
2009-03-25	02:17:00	0
2009-03-25	02:18:00	0
2009-03-25	02:19:00	0
2009-03-25	02:20:00	0
2009-03-25	02:21:00	0
2009-03-25	02:22:00	0
2009-03-25	02:23:00	0
2009-03-25	02:24:00	0
2009-03-25	02:25:00	0
2009-03-25	02:26:00	0
2009-03-25	02:27:00	0
2009-03-25	02:28:00	0
2009-03-25	02:29:00	0
2009-03-25	02:30:00	0
2009-03-25	02:31:00	0
2009-03-25	02:32:00	0
2009-03-25	02:33:00	0
2009-03-25	02:34:00	0
2009-03-25	02:35:00	0
2009-03-25	02:36:00	0
2009-03-25	02:37:00	0
2009-03-25	02:38:00	0
2009-03-25	02:39:00	0
2009-03-25	02:40:00	0
2009-03-25	02:41:00	0
2009-03-25	02:42:00	0
2009-03-25	02:43:00	0
2009-03-25	02:44:00	0
2009-03-25	02:45:00	0
2009-03-25	02:46:00	0
2009-03-25	02:47:00	0
2009-03-25	02:48:00	0
2009-03-25	02:49:00	0
2009-03-25	02:50:00	0
2009-03-25	02:51:00	0
2009-03-25	02:52:00	0
2009-03-25	02:53:00	0
2009-03-25	02:54:00	0
2009-03-25	02:55:00	0
2009-03-25	02:56:00	0
2009-03-25	02:57:00	0
2009-03-25	02:58:00	0
2009-03-25	02:59:00	0
2009-03-25	03:00:00	0
2009-03-25	03:01:00	0
2009-03-25	03:02:00	0
2009-03-25	03:03:00	0
2009-03-25	03:04:00	0
2009-03-25	03:05:00	0
2009-03-25	03:06:00	0
2009-03-25	03:07:00	0
2009-03-25	03:08:00	0
2009-03-25	03:09:00	0
2009-03-25	03:10:00	0
2009-03-25	03:11:00	0
2009-03-25	03:12:00	0
2009-03-25	03:13:00	0
2009-03-25	03:14:00	0
2009-03-25	03:15:00	0
2009-03-25	03:16:00	0
2009-03-25	03:17:00	0
2009-03-25	03:18:00	0
2009-03-25	03:19:00	0
2009-03-25	03:20:00	0
2009-03-25	03:21:00	0
2009-03-25	03:22:00	0
2009-03-25	03:23:00	0
2009-03-25	03:24:00	0
2009-03-25	03:25:00	0
2009-03-25	03:26:00	0
2009-03-25	03:27:00	0
2009-03-25	03:28:00	0
2009-03-25	03:29:00	0
2009-03-25	03:30:00	0
2009-03-25	03:31:00	0
2009-03-25	03:32:00	0
2009-03-25	03:33:00	0
2009-03-25	03:34:00	0
2009-03-25	03:35:00	0
2009-03-25	03:36:00	0
2009-03-25	03:37:00	0
2009-03-25	03:38:00	0
2009-03-25	03:39:00	0
2009-03-25	03:40:00	0
2009-03-25	03:41:00	0
2009-03-25	03:42:00	0
2009-03-25	03:43:00	0
2009-03-25	03:44:00	0
2009-03-25	03:45:00	0
2009-03-25	03:46:00	0
2009-03-25	03:47:00	0
2009-03-25	03:48:00	0
2009-03-25	03:49:00	0
2009-03-25	03:50:00	0
2009-03-25	03:51:00	0
2009-03-25	03:52:00	0
2009-03-25	03:53:00	0
2009-03-25	03:54:00	0
2009-03-25	03:55:00	0
2009-03-25	03:56:00	0
2009-03-25	03:57:00	0
2009-03-25	03:58:00	0
2009-03-25	03:59:00	0
2009-03-25	04:00:00	0
2009-03-25	04:01:00	0
2009-03-25	04:02:00	0
2009-03-25	04:03:00	0
2009-03-25	04:04:00	0
2009-03-25	04:05:00	0
2009-03-25	04:06:00	0
2009-03-25	04:07:00	0
2009-03-25	04:08:00	0
2009-03-25	04:09:00	0
2009-03-25	04:10:00	0
2009-03-25	04:11:00	0
2009-03-25	04:12:00	0
2009-03-25	04:13:00	0
2009-03-25	04:14:00	0
2009-03-25	04:15:00	0
2009-03-25	04:16:00	0
2009-03-25	04:17:00	0
2009-03-25	04:18:00	0
2009-03-25	04:19:00	0
2009-03-25	04:20:00	0
2009-03-25	04:21:00	0
2009-03-25	04:22:00	0
2009-03-25	04:23:00	0
2009-03-25	04:24:00	0
2009-03-25	04:25:00	0
2009-03-25	04:26:00	0
2009-03-25	04:27:00	0
2009-03-25	04:28:00	0
2009-03-25	04:29:00	0
2009-03-25	04:30:00	0
2009-03-25	04:31:00	0
2009-03-25	04:32:00	0
2009-03-25	04:33:00	0
2009-03-25	04:34:00	0
2009-03-25	04:35:00	0
2009-03-25	04:36:00	0
2009-03-25	04:37:00	0
2009-03-25	04:38:00	0
2009-03-25	04:39:00	0
2009-03-25	04:40:00	0
2009-03-25	04:41:00	0
2009-03-25	04:42:00	0
2009-03-25	04:43:00	0
2009-03-25	04:44:00	0
2009-03-25	04:45:00	0
2009-03-25	04:46:00	0
2009-03-25	04:47:00	0
2009-03-25	04:48:00	0
2009-03-25	04:49:00	0
2009-03-25	04:50:00	0
2009-03-25	04:51:00	0
2009-03-25	04:52:00	0
2009-03-25	04:53:00	0
2009-03-25	04:54:00	0
2009-03-25	04:55:00	0
2009-03-25	04:56:00	0
2009-03-25	04:57:00	0
2009-03-25	04:58:00	0
2009-03-25	04:59:00	0
2009-03-25	05:00:00	0
2009-03-25	05:01:00	0
2009-03-25	05:02:00	0
2009-03-25	05:03:00	0
2009-03-25	05:04:00	0
2009-03-25	05:05:00	0
2009-03-25	05:06:00	0
2009-03-25	05:07:00	0
2009-03-25	05:08:00	0
2009-03-25	05:09:00	0
2009-03-25	05:10:00	0
2009-03-25	05:11:00	0
2009-03-25	05:12:00	0
2009-03-25	05:13:00	0
2009-03-25	05:14:00	0
2009-03-25	05:15:00	0
2009-03-25	05:16:00	0
2009-03-25	05:17:00	0
2009-03-25	05:18:00	0
2009-03-25	05:19:00	0
2009-03-25	05:20:00	0
2009-03-25	05:21:00	0
2009-03-25	05:22:00	0
2009-03-25	05:23:00	0
2009-03-25	05:24:00	0
2009-03-25	05:25:00	0
2009-03-25	05:26:00	0
2009-03-25	05:27:00	0
2009-03-25	05:28:00	0
2009-03-25	05:29:00	0
2009-03-25	05:30:00	0
2009-03-25	05:31:00	0
2009-03-25	05:32:00	0
2009-03-25	05:33:00	0
2009-03-25	05:34:00	0
2009-03-25	05:35:00	0
2009-03-25	05:36:00	0
2009-03-25	05:37:00	0
2009-03-25	05:38:00	0
2009-03-25	05:39:00	0
2009-03-25	05:40:00	0
2009-03-25	05:41:00	0
2009-03-25	05:42:00	0
2009-03-25	05:43:00	0
2009-03-25	05:44:00	0
2009-03-25	05:45:00	0
2009-03-25	05:46:00	0
2009-03-25	05:47:00	0
2009-03-25	05:48:00	0
2009-03-25	05:49:00	0
2009-03-25	05:50:00	0
2009-03-25	05:51:00	0
2009-03-25	05:52:00	0
2009-03-25	05:53:00	0
2009-03-25	05:54:00	0
2009-03-25	05:55:00	0
2009-03-25	05:56:00	0
2009-03-25	05:57:00	0
2009-03-25	05:58:00	0
2009-03-25	05:59:00	0
2009-03-25	06:00:00	0
2009-03-25	06:01:00	0
2009-03-25	06:02:00	0
2009-03-25	06:03:00	0
2009-03-25	06:04:00	0
2009-03-25	06:05:00	0
2009-03-25	06:06:00	0
2009-03-25	06:07:00	0
2009-03-25	06:08:00	0
2009-03-25	06:09:00	0
2009-03-25	06:10:00	0
2009-03-25	06:11:00	0
2009-03-25	06:12:00	0
2009-03-25	06:13:00	0
2009-03-25	06:14:00	0
2009-03-25	06:15:00	0
2009-03-25	06:16:00	0
2009-03-25	06:17:00	0
2009-03-25	06:18:00	0
2009-03-25	06:19:00	0
2009-03-25	06:20:00	0
2009-03-25	06:21:00	0
2009-03-25	06:22:00	0
2009-03-25	06:23:00	0
2009-03-25	06:24:00	0
2009-03-25	06:25:00	0
2009-03-25	06:26:00	0
2009-03-25	06:27:00	0
2009-03-25	06:28:00	0
2009-03-25	06:29:00	0
2009-03-25	06:30:00	0
2009-03-25	06:31:00	0
2009-03-25	06:32:00	0
2009-03-25	06:33:00	0
2009-03-25	06:34:00	0
2009-03-25	06:35:00	0
2009-03-25	06:36:00	0
2009-03-25	06:37:00	0
2009-03-25	06:38:00	0
2009-03-25	06:39:00	0
2009-03-25	06:40:00	0
2009-03-25	06:41:00	0
2009-03-25	06:42:00	0
2009-03-25	06:43:00	0
2009-03-25	06:44:00	0
2009-03-25	06:45:00	0
2009-03-25	06:46:00	0
2009-03-25	06:47:00	0
2009-03-25	06:48:00	0
2009-03-25	06:49:00	0
2009-03-25	06:50:00	0
2009-03-25	06:51:00	0
2009-03-25	06:52:00	0
2009-03-25	06:53:00	0
2009-03-25	06:54:00	0
2009-03-25	06:55:00	0
2009-03-25	06:56:00	0
2009-03-25	06:57:00	0
2009-03-25	06:58:00	0
2009-03-25	06:59:00	0
2009-03-25	07:00:00	0
2009-03-25	07:01:00	0
2009-03-25	07:02:00	0
2009-03-25	07:03:00	0
2009-03-25	07:04:00	0
2009-03-25	07:05:00	0
2009-03-25	07:06:00	0
2009-03-25	07:07:00	0
2009-03-25	07:08:00	0
2009-03-25	07:09:00	0
2009-03-25	07:10:00	0
2009-03-25	07:11:00	0
2009-03-25	07:12:00	0
2009-03-25	07:13:00	0
2009-03-25	07:14:00	0
2009-03-25	07:15:00	0
2009-03-25	07:16:00	0
2009-03-25	07:17:00	0
2009-03-25	07:18:00	0
2009-03-25	07:19:00	0
2009-03-25	07:20:00	0
2009-03-25	07:21:00	0
2009-03-25	07:22:00	0
2009-03-25	07:23:00	0
2009-03-25	07:24:00	0
2009-03-25	07:25:00	0
2009-03-25	07:26:00	0
2009-03-25	07:27:00	0
2009-03-25	07:28:00	0
2009-03-25	07:29:00	0
2009-03-25	07:30:00	0
2009-03-25	07:31:00	0
2009-03-25	07:32:00	0
2009-03-25	07:33:00	0
2009-03-25	07:34:00	0
2009-03-25	07:35:00	0
2009-03-25	07:36:00	0
2009-03-25	07:37:00	0
2009-03-25	07:38:00	0
2009-03-25	07:39:00	0
2009-03-25	07:40:00	0
2009-03-25	07:41:00	0
2009-03-25	07:42:00	0
2009-03-25	07:43:00	0
2009-03-25	07:44:00	0
2009-03-25	07:45:00	0
2009-03-25	07:46:00	0
2009-03-25	07:47:00	0
2009-03-25	07:48:00	0
2009-03-25	07:49:00	0
2009-03-25	07:50:00	0
2009-03-25	07:51:00	0
2009-03-25	07:52:00	0
2009-03-25	07:53:00	0
2009-03-25	07:54:00	0
2009-03-25	07:55:00	0
2009-03-25	07:56:00	0
2009-03-25	07:57:00	0
2009-03-25	07:58:00	0
2009-03-25	07:59:00	0
2009-03-25	08:00:00	0
2009-03-25	08:01:00	0
2009-03-25	08:02:00	0
2009-03-25	08:03:00	0
2009-03-25	08:04:00	0
2009-03-25	08:05:00	0
2009-03-25	08:06:00	0
2009-03-25	08:07:00	0
2009-03-25	08:08:00	0
2009-03-25	08:09:00	0
2009-03-25	08:10:00	0
2009-03-25	08:11:00	0
2009-03-25	08:12:00	0
2009-03-25	08:13:00	0
2009-03-25	08:14:00	0
2009-03-25	08:15:00	0
2009-03-25	08:16:00	0
2009-03-25	08:17:00	0
2009-03-25	08:18:00	0
2009-03-25	08:19:00	0
2009-03-25	08:20:00	0
2009-03-25	08:21:00	0
2009-03-25	08:22:00	0
2009-03-25	08:23:00	0
2009-03-25	08:24:00	0
2009-03-25	08:25:00	0
2009-03-25	08:26:00	0
2009-03-25	08:27:00	0
2009-03-25	08:28:00	0
2009-03-25	08:29:00	0
2009-03-25	08:30:00	0
2009-03-25	08:31:00	0
2009-03-25	08:32:00	0
2009-03-25	08:33:00	0
2009-03-25	08:34:00	0
2009-03-25	08:35:00	0
2009-03-25	08:36:00	0
2009-03-25	08:37:00	0
2009-03-25	08:38:00	0
2009-03-25	08:39:00	0
2009-03-25	08:40:00	0
2009-03-25	08:41:00	0
2009-03-25	08:42:00	0
2009-03-25	08:43:00	0
2009-03-25	08:44:00	0
2009-03-25	08:45:00	0
2009-03-25	08:46:00	0
2009-03-25	08:47:00	0
2009-03-25	08:48:00	0
2009-03-25	08:49:00	0
2009-03-25	08:50:00	0
2009-03-25	08:51:00	0
2009-03-25	08:52:00	0
2009-03-25	08:53:00	0
2009-03-25	08:54:00	0
2009-03-25	08:55:00	0
2009-03-25	08:56:00	0
2009-03-25	08:57:00	0
2009-03-25	08:58:00	0
2009-03-25	08:59:00	0
2009-03-25	09:00:00	0
2009-03-25	09:01:00	0
2009-03-25	09:02:00	0
2009-03-25	09:03:00	0
2009-03-25	09:04:00	0
2009-03-25	09:05:00	0
2009-03-25	09:06:00	0
2009-03-25	09:07:00	0
2009-03-25	09:08:00	0
2009-03-25	09:09:00	0
2009-03-25	09:10:00	0
2009-03-25	09:11:00	0
2009-03-25	09:12:00	0
2009-03-25	09:13:00	0
2009-03-25	09:14:00	0
2009-03-25	09:15:00	0
2009-03-25	09:16:00	0
2009-03-25	09:17:00	0
2009-03-25	09:18:00	0
2009-03-25	09:19:00	0
2009-03-25	09:20:00	0
2009-03-25	09:21:00	0
2009-03-25	09:22:00	0
2009-03-25	09:23:00	0
2009-03-25	09:24:00	0
2009-03-25	09:25:00	0
2009-03-25	09:26:00	0
2009-03-25	09:27:00	0
2009-03-25	09:28:00	0
2009-03-25	09:29:00	0
2009-03-25	09:30:00	0
2009-03-25	09:31:00	0
2009-03-25	09:32:00	0
2009-03-25	09:33:00	0
2009-03-25	09:34:00	0
2009-03-25	09:35:00	0
2009-03-25	09:36:00	0
2009-03-25	09:37:00	0
2009-03-25	09:38:00	0
2009-03-25	09:39:00	0
2009-03-25	09:40:00	0
2009-03-25	09:41:00	0
2009-03-25	09:42:00	0
2009-03-25	09:43:00	0
2009-03-25	09:44:00	0
2009-03-25	09:45:00	0
2009-03-25	09:46:00	0
2009-03-25	09:47:00	0
2009-03-25	09:48:00	0
2009-03-25	09:49:00	0
2009-03-25	09:50:00	0
2009-03-25	09:51:00	0
2009-03-25	09:52:00	0
2009-03-25	09:53:00	0
2009-03-25	09:54:00	0
2009-03-25	09:55:00	0
2009-03-25	09:56:00	0
2009-03-25	09:57:00	0
2009-03-25	09:58:00	0
2009-03-25	09:59:00	0
2009-03-25	10:00:00	0
2009-03-25	10:01:00	0
2009-03-25	10:02:00	0
2009-03-25	10:03:00	0
2009-03-25	10:04:00	0
2009-03-25	10:05:00	0
2009-03-25	10:06:00	0
2009-03-25	10:07:00	0
2009-03-25	10:08:00	0
2009-03-25	10:09:00	0
2009-03-25	10:10:00	0
2009-03-25	10:11:00	0
2009-03-25	10:12:00	0
2009-03-25	10:13:00	0
2009-03-25	10:14:00	0
2009-03-25	10:15:00	0
2009-03-25	10:16:00	0
2009-03-25	10:17:00	0
2009-03-25	10:18:00	0
2009-03-25	10:19:00	0
2009-03-25	10:20:00	0
2009-03-25	10:21:00	0
2009-03-25	10:22:00	0
2009-03-25	10:23:00	0
2009-03-25	10:24:00	0
2009-03-25	10:25:00	0
2009-03-25	10:26:00	0
2009-03-25	10:27:00	0
2009-03-25	10:28:00	0
2009-03-25	10:29:00	0
2009-03-25	10:30:00	0
2009-03-25	10:31:00	0
2009-03-25	10:32:00	0
2009-03-25	10:33:00	0
2009-03-25	10:34:00	0
2009-03-25	10:35:00	0
2009-03-25	10:36:00	0
2009-03-25	10:37:00	0
2009-03-25	10:38:00	0
2009-03-25	10:39:00	0
2009-03-25	10:40:00	0
2009-03-25	10:41:00	0
2009-03-25	10:42:00	0
2009-03-25	10:43:00	0
2009-03-25	10:44:00	0
2009-03-25	10:45:00	0
2009-03-25	10:46:00	0
2009-03-25	10:47:00	0
2009-03-25	10:48:00	0
2009-03-25	10:49:00	0
2009-03-25	10:50:00	0
2009-03-25	10:51:00	0
2009-03-25	10:52:00	0
2009-03-25	10:53:00	0
2009-03-25	10:54:00	0
2009-03-25	10:55:00	0
2009-03-25	10:56:00	0
2009-03-25	10:57:00	0
2009-03-25	10:58:00	0
2009-03-25	10:59:00	0
2009-03-25	11:00:00	0
2009-03-25	11:01:00	0
2009-03-25	11:02:00	0
2009-03-25	11:03:00	0
2009-03-25	11:04:00	0
2009-03-25	11:05:00	0
2009-03-25	11:06:00	0
2009-03-25	11:07:00	0
2009-03-25	11:08:00	0
2009-03-25	11:09:00	0
2009-03-25	11:10:00	0
2009-03-25	11:11:00	0
2009-03-25	11:12:00	0
2009-03-25	11:13:00	0
2009-03-25	11:14:00	0
2009-03-25	11:15:00	0
2009-03-25	11:16:00	0
2009-03-25	11:17:00	0
2009-03-25	11:18:00	0
2009-03-25	11:19:00	0
2009-03-25	11:20:00	0
2009-03-25	11:21:00	0
2009-03-25	11:22:00	0
2009-03-25	11:23:00	0
2009-03-25	11:24:00	0
2009-03-25	11:25:00	0
2009-03-25	11:26:00	0
2009-03-25	11:27:00	0
2009-03-25	11:28:00	0
2009-03-25	11:29:00	0
2009-03-25	11:30:00	0
2009-03-25	11:31:00	0
2009-03-25	11:32:00	0
2009-03-25	11:33:00	0
2009-03-25	11:34:00	0
2009-03-25	11:35:00	0
2009-03-25	11:36:00	0
2009-03-25	11:37:00	0
2009-03-25	11:38:00	0
2009-03-25	11:39:00	0
2009-03-25	11:40:00	0
2009-03-25	11:41:00	0
2009-03-25	11:42:00	0
2009-03-25	11:43:00	0
2009-03-25	11:44:00	0
2009-03-25	11:45:00	0
2009-03-25	11:46:00	0
2009-03-25	11:47:00	0
2009-03-25	11:48:00	0
2009-03-25	11:49:00	0
2009-03-25	11:50:00	0
2009-03-25	11:51:00	0
2009-03-25	11:52:00	0
2009-03-25	11:53:00	0
2009-03-25	11:54:00	0
2009-03-25	11:55:00	0
2009-03-25	11:56:00	0
2009-03-25	11:57:00	0
2009-03-25	11:58:00	0
2009-03-25	11:59:00	0
2009-03-25	12:00:00	0
2009-03-25	12:01:00	0
2009-03-25	12:02:00	0
2009-03-25	12:03:00	0
2009-03-25	12:04:00	0
2009-03-25	12:05:00	0
2009-03-25	12:06:00	0
2009-03-25	12:07:00	0
2009-03-25	12:08:00	0
2009-03-25	12:09:00	0
2009-03-25	12:10:00	0
2009-03-25	12:11:00	0
2009-03-25	12:12:00	0
2009-03-25	12:13:00	0
2009-03-25	12:14:00	0
2009-03-25	12:15:00	0
2009-03-25	12:16:00	0
2009-03-25	12:17:00	0
2009-03-25	12:18:00	0
2009-03-25	12:19:00	0
2009-03-25	12:20:00	0
2009-03-25	12:21:00	0
2009-03-25	12:22:00	0
2009-03-25	12:23:00	0
2009-03-25	12:24:00	0
2009-03-25	12:25:00	0
2009-03-25	12:26:00	0
2009-03-25	12:27:00	0
2009-03-25	12:28:00	0
2009-03-25	12:29:00	0
2009-03-25	12:30:00	0
2009-03-25	12:31:00	0
2009-03-25	12:32:00	0
2009-03-25	12:33:00	0
2009-03-25	12:34:00	0
2009-03-25	12:35:00	0
2009-03-25	12:36:00	0
2009-03-25	12:37:00	0
2009-03-25	12:38:00	0
2009-03-25	12:39:00	0
2009-03-25	12:40:00	0
2009-03-25	12:41:00	0
2009-03-25	12:42:00	0
2009-03-25	12:43:00	0
2009-03-25	12:44:00	0
2009-03-25	12:45:00	0
2009-03-25	12:46:00	0
2009-03-25	12:47:00	0
2009-03-25	12:48:00	0
2009-03-25	12:49:00	0
2009-03-25	12:50:00	0
2009-03-25	12:51:00	0
2009-03-25	12:52:00	0
2009-03-25	12:53:00	0
2009-03-25	12:54:00	0
2009-03-25	12:55:00	0
2009-03-25	12:56:00	0
2009-03-25	12:57:00	0
2009-03-25	12:58:00	0
2009-03-25	12:59:00	0
2009-03-25	13:00:00	0
2009-03-25	13:01:00	0
2009-03-25	13:02:00	0
2009-03-25	13:03:00	0
2009-03-25	13:04:00	0
2009-03-25	13:05:00	0
2009-03-25	13:06:00	0
2009-03-25	13:07:00	0
2009-03-25	13:08:00	0
2009-03-25	13:09:00	0
2009-03-25	13:10:00	0
2009-03-25	13:11:00	0
2009-03-25	13:12:00	0
2009-03-25	13:13:00	0
2009-03-25	13:14:00	0
2009-03-25	13:15:00	0
2009-03-25	13:16:00	0
2009-03-25	13:17:00	0
2009-03-25	13:18:00	0
2009-03-25	13:19:00	0
2009-03-25	13:20:00	0
2009-03-25	13:21:00	0
2009-03-25	13:22:00	0
2009-03-25	13:23:00	0
2009-03-25	13:24:00	0
2009-03-25	13:25:00	0
2009-03-25	13:26:00	0
2009-03-25	13:27:00	0
2009-03-25	13:28:00	0
2009-03-25	13:29:00	0
2009-03-25	13:30:00	0
2009-03-25	13:31:00	0
2009-03-25	13:32:00	0
2009-03-25	13:33:00	0
2009-03-25	13:34:00	0
2009-03-25	13:35:00	0
2009-03-25	13:36:00	0
2009-03-25	13:37:00	0
2009-03-25	13:38:00	0
2009-03-25	13:39:00	0
2009-03-25	13:40:00	0
2009-03-25	13:41:00	0
2009-03-25	13:42:00	0
2009-03-25	13:43:00	0
2009-03-25	13:44:00	0
2009-03-25	13:45:00	0
2009-03-25	13:46:00	0
2009-03-25	13:47:00	0
2009-03-25	13:48:00	0
2009-03-25	13:49:00	0
2009-03-25	13:50:00	0
2009-03-25	13:51:00	0
2009-03-25	13:52:00	0
2009-03-25	13:53:00	0
2009-03-25	13:54:00	0
2009-03-25	13:55:00	0
2009-03-25	13:56:00	0
2009-03-25	13:57:00	0
2009-03-25	13:58:00	0
2009-03-25	13:59:00	0
2009-03-25	14:00:00	0
2009-03-25	14:01:00	0
2009-03-25	14:02:00	0
2009-03-25	14:03:00	0
2009-03-25	14:04:00	0
2009-03-25	14:05:00	0
2009-03-25	14:06:00	0
2009-03-25	14:07:00	0
2009-03-25	14:08:00	0
2009-03-25	14:09:00	0
2009-03-25	14:10:00	0
2009-03-25	14:11:00	0
2009-03-25	14:12:00	0
2009-03-25	14:13:00	0
2009-03-25	14:14:00	0
2009-03-25	14:15:00	0
2009-03-25	14:16:00	0
2009-03-25	14:17:00	0
2009-03-25	14:18:00	0
2009-03-25	14:19:00	0
2009-03-25	14:20:00	0
2009-03-25	14:21:00	0
2009-03-25	14:22:00	0
2009-03-25	14:23:00	0
2009-03-25	14:24:00	0
2009-03-25	14:25:00	0
2009-03-25	14:26:00	0
2009-03-25	14:27:00	0
2009-03-25	14:28:00	0
2009-03-25	14:29:00	0
2009-03-25	14:30:00	0
2009-03-25	14:31:00	0
2009-03-25	14:32:00	0
2009-03-25	14:33:00	0
2009-03-25	14:34:00	0
2009-03-25	14:35:00	0
2009-03-25	14:36:00	0
2009-03-25	14:37:00	0
2009-03-25	14:38:00	0
2009-03-25	14:39:00	0
2009-03-25	14:40:00	0
2009-03-25	14:41:00	0
2009-03-25	14:42:00	0
2009-03-25	14:43:00	0
2009-03-25	14:44:00	0
2009-03-25	14:45:00	0
2009-03-25	14:46:00	0
2009-03-25	14:47:00	0
2009-03-25	14:48:00	0
2009-03-25	14:49:00	0
2009-03-25	14:50:00	0
2009-03-25	14:51:00	0
2009-03-25	14:52:00	0
2009-03-25	14:53:00	0
2009-03-25	14:54:00	0
2009-03-25	14:55:00	0
2009-03-25	14:56:00	0
2009-03-25	14:57:00	0
2009-03-25	14:58:00	0
2009-03-25	14:59:00	0
2009-03-25	15:00:00	0
2009-03-25	15:01:00	0
2009-03-25	15:02:00	0
2009-03-25	15:03:00	0
2009-03-25	15:04:00	0
2009-03-25	15:05:00	0
2009-03-25	15:06:00	0
2009-03-25	15:07:00	0
2009-03-25	15:08:00	0
2009-03-25	15:09:00	0
2009-03-25	15:10:00	0
2009-03-25	15:11:00	0
2009-03-25	15:12:00	0
2009-03-25	15:13:00	0
2009-03-25	15:14:00	0
2009-03-25	15:15:00	0
2009-03-25	15:16:00	0
2009-03-25	15:17:00	0
2009-03-25	15:18:00	0
2009-03-25	15:19:00	0
2009-03-25	15:20:00	0
2009-03-25	15:21:00	0
2009-03-25	15:22:00	0
2009-03-25	15:23:00	0
2009-03-25	15:24:00	0
2009-03-25	15:25:00	0
2009-03-25	15:26:00	0
2009-03-25	15:27:00	0
2009-03-25	15:28:00	0
2009-03-25	15:29:00	0
2009-03-25	15:30:00	0
2009-03-25	15:31:00	0
2009-03-25	15:32:00	0
2009-03-25	15:33:00	0
2009-03-25	15:34:00	0
2009-03-25	15:35:00	0
2009-03-25	15:36:00	0
2009-03-25	15:37:00	0
2009-03-25	15:38:00	0
2009-03-25	15:39:00	0
2009-03-25	15:40:00	0
2009-03-25	15:41:00	0
2009-03-25	15:42:00	0
2009-03-25	15:43:00	0
2009-03-25	15:44:00	0
2009-03-25	15:45:00	0
2009-03-25	15:46:00	0
2009-03-25	15:47:00	0
2009-03-25	15:48:00	0
2009-03-25	15:49:00	0
2009-03-25	15:50:00	0
2009-03-25	15:51:00	0
2009-03-25	15:52:00	0
2009-03-25	15:53:00	0
2009-03-25	15:54:00	0
2009-03-25	15:55:00	0
2009-03-25	15:56:00	0
2009-03-25	15:57:00	0
2009-03-25	15:58:00	0
2009-03-25	15:59:00	0
2009-03-25	16:00:00	0
2009-03-25	16:01:00	0
2009-03-25	16:02:00	0
2009-03-25	16:03:00	0
2009-03-25	16:04:00	0
2009-03-25	16:05:00	0
2009-03-25	16:06:00	0
2009-03-25	16:07:00	0
2009-03-25	16:08:00	0
2009-03-25	16:09:00	0
2009-03-25	16:10:00	0
2009-03-25	16:11:00	0
2009-03-25	16:12:00	0
2009-03-25	16:13:00	0
2009-03-25	16:14:00	0
2009-03-25	16:15:00	0
2009-03-25	16:16:00	0
2009-03-25	16:17:00	0
2009-03-25	16:18:00	0
2009-03-25	16:19:00	0
2009-03-25	16:20:00	0
2009-03-25	16:21:00	0
2009-03-25	16:22:00	0
2009-03-25	16:23:00	0
2009-03-25	16:24:00	0
2009-03-25	16:25:00	0
2009-03-25	16:26:00	0
2009-03-25	16:27:00	0
2009-03-25	16:28:00	0
2009-03-25	16:29:00	0
2009-03-25	16:30:00	0
2009-03-25	16:31:00	0
2009-03-25	16:32:00	0
2009-03-25	16:33:00	0
2009-03-25	16:34:00	0
2009-03-25	16:35:00	0
2009-03-25	16:36:00	0
2009-03-25	16:37:00	0
2009-03-25	16:38:00	0
2009-03-25	16:39:00	0
2009-03-25	16:40:00	0
2009-03-25	16:41:00	0
2009-03-25	16:42:00	0
2009-03-25	16:43:00	0
2009-03-25	16:44:00	0
2009-03-25	16:45:00	0
2009-03-25	16:46:00	0
2009-03-25	16:47:00	0
2009-03-25	16:48:00	0
2009-03-25	16:49:00	0
2009-03-25	16:50:00	0
2009-03-25	16:51:00	0
2009-03-25	16:52:00	0
2009-03-25	16:53:00	0
2009-03-25	16:54:00	0
2009-03-25	16:55:00	0
2009-03-25	16:56:00	0
2009-03-25	16:57:00	0
2009-03-25	16:58:00	0
2009-03-25	16:59:00	0
2009-03-25	17:00:00	0
2009-03-25	17:01:00	0
2009-03-25	17:02:00	0
2009-03-25	17:03:00	0
2009-03-25	17:04:00	0
2009-03-25	17:05:00	0
2009-03-25	17:06:00	0
2009-03-25	17:07:00	0
2009-03-25	17:08:00	0
2009-03-25	17:09:00	0
2009-03-25	17:10:00	0
2009-03-25	17:11:00	0
2009-03-25	17:12:00	0
2009-03-25	17:13:00	0
2009-03-25	17:14:00	0
2009-03-25	17:15:00	0
2009-03-25	17:16:00	0
2009-03-25	17:17:00	0
2009-03-25	17:18:00	0
2009-03-25	17:19:00	0
2009-03-25	17:20:00	0
2009-03-25	17:21:00	0
2009-03-25	17:22:00	0
2009-03-25	17:23:00	0
2009-03-25	17:24:00	0
2009-03-25	17:25:00	0
2009-03-25	17:26:00	0
2009-03-25	17:27:00	0
2009-03-25	17:28:00	0
2009-03-25	17:29:00	0
2009-03-25	17:30:00	0
2009-03-25	17:31:00	0
2009-03-25	17:32:00	0
2009-03-25	17:33:00	0
2009-03-25	17:34:00	0
2009-03-25	17:35:00	0
2009-03-25	17:36:00	0
2009-03-25	17:37:00	0
2009-03-25	17:38:00	0
2009-03-25	17:39:00	0
2009-03-25	17:40:00	0
2009-03-25	17:41:00	0
2009-03-25	17:42:00	0
2009-03-25	17:43:00	0
2009-03-25	17:44:00	0
2009-03-25	17:45:00	0
2009-03-25	17:46:00	0
2009-03-25	17:47:00	0
2009-03-25	17:48:00	0
2009-03-25	17:49:00	0
2009-03-25	17:50:00	0
2009-03-25	17:51:00	0
2009-03-25	17:52:00	0
2009-03-25	17:53:00	0
2009-03-25	17:54:00	0
2009-03-25	17:55:00	0
2009-03-25	17:56:00	0
2009-03-25	17:57:00	0
2009-03-25	17:58:00	0
2009-03-25	17:59:00	0
2009-03-25	18:00:00	0	M
2009-03-25	18:01:00	314
2009-03-25	18:02:00	13
2009-03-25	18:03:00	13
2009-03-25	18:04:00	487
2009-03-25	18:05:00	178
2009-03-25	18:06:00	125
2009-03-25	18:07:00	452
2009-03-25	18:08:00	125
2009-03-25	18:09:00	13
2009-03-25	18:10:00	0
2009-03-25	18:11:00	25
2009-03-25	18:12:00	13
2009-03-25	18:13:00	38
2009-03-25	18:14:00	178
2009-03-25	18:15:00	238
2009-03-25	18:16:00	238
2009-03-25	18:17:00	13
2009-03-25	18:18:00	25
2009-03-25	18:19:00	25
2009-03-25	18:20:00	38
2009-03-25	18:21:00	50
2009-03-25	18:22:00	38
2009-03-25	18:23:00	75
2009-03-25	18:24:00	50
2009-03-25	18:25:00	88
2009-03-25	18:26:00	50
2009-03-25	18:27:00	75
2009-03-25	18:28:00	364
2009-03-25	18:29:00	1566
2009-03-25	18:30:00	1298
2009-03-25	18:31:00	587
2009-03-25	18:32:00	88
2009-03-25	18:33:00	75
2009-03-25	18:34:00	956
2009-03-25	18:35:00	434
2009-03-25	18:36:00	299
2009-03-25	18:37:00	314
2009-03-25	18:38:00	346
2009-03-25	18:39:00	284
2009-03-25	18:40:00	163
2009-03-25	18:41:00	0
2009-03-25	18:42:00	0
2009-03-25	18:43:00	0
2009-03-25	18:44:00	50
2009-03-25	18:45:00	238
2009-03-25	18:46:00	253
2009-03-25	18:47:00	113
2009-03-25	18:48:00	88
2009-03-25	18:49:00	670
2009-03-25	18:50:00	567
2009-03-25	18:51:00	223
2009-03-25	18:52:00	178
2009-03-25	18:53:00	125
2009-03-25	18:54:00	381
2009-03-25	18:55:00	329
2009-03-25	18:56:00	125
2009-03-25	18:57:00	0
2009-03-25	18:58:00	25
2009-03-25	18:59:00	0
2009-03-25	19:00:00	113
2009-03-25	19:01:00	75
2009-03-25	19:02:00	125
2009-03-25	19:03:00	13
2009-03-25	19:04:00	138
2009-03-25	19:05:00	50
2009-03-25	19:06:00	193
2009-03-25	19:07:00	487
2009-03-25	19:08:00	223
2009-03-25	19:09:00	38
2009-03-25	19:10:00	13
2009-03-25	19:11:00	25
2009-03-25	19:12:00	13
2009-03-25	19:13:00	113
2009-03-25	19:14:00	50
2009-03-25	19:15:00	63
2009-03-25	19:16:00	113
2009-03-25	19:17:00	50
2009-03-25	19:18:00	125
2009-03-25	19:19:00	50
2009-03-25	19:20:00	63
2009-03-25	19:21:00	88
2009-03-25	19:22:00	88
2009-03-25	19:23:00	329
2009-03-25	19:24:00	1147
2009-03-25	19:25:00	715
2009-03-25	19:26:00	1009
2009-03-25	19:27:00	715
2009-03-25	19:28:00	469
2009-03-25	19:29:00	783
2009-03-25	19:30:00	487
2009-03-25	19:31:00	0
2009-03-25	19:32:00	50
2009-03-25	19:33:00	0
2009-03-25	19:34:00	0
2009-03-25	19:35:00	38
2009-03-25	19:36:00	0
2009-03-25	19:37:00	0
2009-03-25	19:38:00	63
2009-03-25	19:39:00	75
2009-03-25	19:40:00	25
2009-03-25	19:41:00	0
2009-03-25	19:42:00	13
2009-03-25	19:43:00	13
2009-03-25	19:44:00	13
2009-03-25	19:45:00	13
2009-03-25	19:46:00	25
2009-03-25	19:47:00	507
2009-03-25	19:48:00	507
2009-03-25	19:49:00	193
2009-03-25	19:50:00	178
2009-03-25	19:51:00	138
2009-03-25	19:52:00	627
2009-03-25	19:53:00	607
2009-03-25	19:54:00	238
2009-03-25	19:55:00	13
2009-03-25	19:56:00	208
2009-03-25	19:57:00	100
2009-03-25	19:58:00	63
2009-03-25	19:59:00	0
2009-03-25	20:00:00	13
2009-03-25	20:01:00	0
2009-03-25	20:02:00	0
2009-03-25	20:03:00	13
2009-03-25	20:04:00	88
2009-03-25	20:05:00	75
2009-03-25	20:06:00	100
2009-03-25	20:07:00	88
2009-03-25	20:08:00	0
2009-03-25	20:09:00	0
2009-03-25	20:10:00	0
2009-03-25	20:11:00	0
2009-03-25	20:12:00	0
2009-03-25	20:13:00	0
2009-03-25	20:14:00	0
2009-03-25	20:15:00	0
2009-03-25	20:16:00	0
2009-03-25	20:17:00	63
2009-03-25	20:18:00	100
2009-03-25	20:19:00	0
2009-03-25	20:20:00	0
2009-03-25	20:21:00	0
2009-03-25	20:22:00	0
2009-03-25	20:23:00	0
2009-03-25	20:24:00	0
2009-03-25	20:25:00	0
2009-03-25	20:26:00	0
2009-03-25	20:27:00	0
2009-03-25	20:28:00	13
2009-03-25	20:29:00	0
2009-03-25	20:30:00	0
2009-03-25	20:31:00	0
2009-03-25	20:32:00	0
2009-03-25	20:33:00	0
2009-03-25	20:34:00	0
2009-03-25	20:35:00	0
2009-03-25	20:36:00	0
2009-03-25	20:37:00	0
2009-03-25	20:38:00	38
2009-03-25	20:39:00	0
2009-03-25	20:40:00	0
2009-03-25	20:41:00	0
2009-03-25	20:42:00	0
2009-03-25	20:43:00	25
2009-03-25	20:44:00	138
2009-03-25	20:45:00	13
2009-03-25	20:46:00	88
2009-03-25	20:47:00	0
2009-03-25	20:48:00	0
2009-03-25	20:49:00	0
2009-03-25	20:50:00	0
2009-03-25	20:51:00	0
2009-03-25	20:52:00	0
2009-03-25	20:53:00	0
2009-03-25	20:54:00	0
2009-03-25	20:55:00	0
2009-03-25	20:56:00	13
2009-03-25	20:57:00	0
2009-03-25	20:58:00	0
2009-03-25	20:59:00	0
2009-03-25	21:00:00	0
2009-03-25	21:01:00	0
2009-03-25	21:02:00	0
2009-03-25	21:03:00	0
2009-03-25	21:04:00	346
2009-03-25	21:05:00	223
2009-03-25	21:06:00	138
2009-03-25	21:07:00	856
2009-03-25	21:08:00	738
2009-03-25	21:09:00	452
2009-03-25	21:10:00	527
2009-03-25	21:11:00	50
2009-03-25	21:12:00	507
2009-03-25	21:13:00	178
2009-03-25	21:14:00	238
2009-03-25	21:15:00	38
2009-03-25	21:16:00	0
2009-03-25	21:17:00	75
2009-03-25	21:18:00	223
2009-03-25	21:19:00	75
2009-03-25	21:20:00	0
2009-03-25	21:21:00	0
2009-03-25	21:22:00	0
2009-03-25	21:23:00	0
2009-03-25	21:24:00	0
2009-03-25	21:25:00	0
2009-03-25	21:26:00	0
2009-03-25	21:27:00	0
2009-03-25	21:28:00	50
2009-03-25	21:29:00	100
2009-03-25	21:30:00	0
2009-03-25	21:31:00	0
2009-03-25	21:32:00	0
2009-03-25	21:33:00	0
2009-03-25	21:34:00	0
2009-03-25	21:35:00	0
2009-03-25	21:36:00	0
2009-03-25	21:37:00	0
2009-03-25	21:38:00	0
2009-03-25	21:39:00	0
2009-03-25	21:40:00	0
2009-03-25	21:41:00	0
2009-03-25	21:42:00	0
2009-03-25	21:43:00	0
2009-03-25	21:44:00	0
2009-03-25	21:45:00	0
2009-03-25	21:46:00	0
2009-03-25	21:47:00	50
2009-03-25	21:48:00	0
2009-03-25	21:49:00	0
2009-03-25	21:50:00	0
2009-03-25	21:51:00	0
2009-03-25	21:52:00	0
2009-03-25	21:53:00	0
2009-03-25	21:54:00	0
2009-03-25	21:55:00	13
2009-03-25	21:56:00	0
2009-03-25	21:57:00	0
2009-03-25	21:58:00	0
2009-03-25	21:59:00	0
2009-03-25	22:00:00	0
2009-03-25	22:01:00	0
2009-03-25	22:02:00	0
2009-03-25	22:03:00	0
2009-03-25	22:04:00	0
2009-03-25	22:05:00	0
2009-03-25	22:06:00	0
2009-03-25	22:07:00	0
2009-03-25	22:08:00	0
2009-03-25	22:09:00	0
2009-03-25	22:10:00	0
2009-03-25	22:11:00	0
2009-03-25	22:12:00	0
2009-03-25	22:13:00	0
2009-03-25	22:14:00	0
2009-03-25	22:15:00	0
2009-03-25	22:16:00	0
2009-03-25	22:17:00	0
2009-03-25	22:18:00	0
2009-03-25	22:19:00	0
2009-03-25	22:20:00	0
2009-03-25	22:21:00	0
2009-03-25	22:22:00	0
2009-03-25	22:23:00	0
2009-03-25	22:24:00	0
2009-03-25	22:25:00	0
2009-03-25	22:26:00	0
2009-03-25	22:27:00	0
2009-03-25	22:28:00	0
2009-03-25	22:29:00	0
2009-03-25	22:30:00	0
2009-03-25	22:31:00	0
2009-03-25	22:32:00	50
2009-03-25	22:33:00	50
2009-03-25	22:34:00	75
2009-03-25	22:35:00	0
2009-03-25	22:36:00	0
2009-03-25	22:37:00	0
2009-03-25	22:38:00	0
2009-03-25	22:39:00	13
2009-03-25	22:40:00	0
2009-03-25	22:41:00	0
2009-03-25	22:42:00	113
2009-03-25	22:43:00	0
2009-03-25	22:44:00	0
2009-03-25	22:45:00	0
2009-03-25	22:46:00	0
2009-03-25	22:47:00	0
2009-03-25	22:48:00	0
2009-03-25	22:49:00	0
2009-03-25	22:50:00	0
2009-03-25	22:51:00	0
2009-03-25	22:52:00	0
2009-03-25	22:53:00	0
2009-03-25	22:54:00	0
2009-03-25	22:55:00	0
2009-03-25	22:56:00	0
2009-03-25	22:57:00	0
2009-03-25	22:58:00	0
2009-03-25	22:59:00	0
2009-03-25	23:00:00	0
2009-03-25	23:01:00	0
2009-03-25	23:02:00	0
2009-03-25	23:03:00	0
2009-03-25	23:04:00	0
2009-03-25	23:05:00	0
2009-03-25	23:06:00	0
2009-03-25	23:07:00	0
2009-03-25	23:08:00	0
2009-03-25	23:09:00	0
2009-03-25	23:10:00	0
2009-03-25	23:11:00	0
2009-03-25	23:12:00	0
2009-03-25	23:13:00	0
2009-03-25	23:14:00	0
2009-03-25	23:15:00	0
2009-03-25	23:16:00	0
2009-03-25	23:17:00	0
2009-03-25	23:18:00	0
2009-03-25	23:19:00	0
2009-03-25	23:20:00	0
2009-03-25	23:21:00	0
2009-03-25	23:22:00	0
2009-03-25	23:23:00	0
2009-03-25	23:24:00	0
2009-03-25	23:25:00	0
2009-03-25	23:26:00	0
2009-03-25	23:27:00	0
2009-03-25	23:28:00	0
2009-03-25	23:29:00	0
2009-03-25	23:30:00	0
2009-03-25	23:31:00	0
2009-03-25	23:32:00	0
2009-03-25	23:33:00	0
2009-03-25	23:34:00	0
2009-03-25	23:35:00	0
2009-03-25	23:36:00	0
2009-03-25	23:37:00	0
2009-03-25	23:38:00	0
2009-03-25	23:39:00	0
2009-03-25	23:40:00	0
2009-03-25	23:41:00	0
2009-03-25	23:42:00	0
2009-03-25	23:43:00	0
2009-03-25	23:44:00	0
2009-03-25	23:45:00	0
2009-03-25	23:46:00	0
2009-03-25	23:47:00	0
2009-03-25	23:48:00	0
2009-03-25	23:49:00	0
2009-03-25	23:50:00	0
2009-03-25	23:51:00	0
2009-03-25	23:52:00	0
2009-03-25	23:53:00	0
2009-03-25	23:54:00	0
2009-03-25	23:55:00	0
2009-03-25	23:56:00	0
2009-03-25	23:57:00	0
2009-03-25	23:58:00	0
2009-03-25	23:59:00	0
2009-03-26	00:00:00	0
2009-03-26	00:01:00	0
2009-03-26	00:02:00	0
2009-03-26	00:03:00	0
2009-03-26	00:04:00	0
2009-03-26	00:05:00	0
2009-03-26	00:06:00	0
2009-03-26	00:07:00	0
2009-03-26	00:08:00	0
2009-03-26	00:09:00	0
2009-03-26	00:10:00	0
2009-03-26	00:11:00	25
2009-03-26	00:12:00	151
2009-03-26	00:13:00	38
2009-03-26	00:14:00	0
2009-03-26	00:15:00	0
2009-03-26	00:16:00	0
2009-03-26	00:17:00	13
2009-03-26	00:18:00	0
2009-03-26	00:19:00	0
2009-03-26	00:20:00	13
2009-03-26	00:21:00	13
2009-03-26	00:22:00	13
2009-03-26	00:23:00	163
2009-03-26	00:24:00	0
2009-03-26	00:25:00	0
2009-03-26	00:26:00	0
2009-03-26	00:27:00	0
2009-03-26	00:28:00	0
2009-03-26	00:29:00	63
2009-03-26	00:30:00	38
2009-03-26	00:31:00	163
2009-03-26	00:32:00	0
2009-03-26	00:33:00	0
2009-03-26	00:34:00	0
2009-03-26	00:35:00	0
2009-03-26	00:36:00	0
2009-03-26	00:37:00	0
2009-03-26	00:38:00	0
2009-03-26	00:39:00	0
2009-03-26	00:40:00	0
2009-03-26	00:41:00	0
2009-03-26	00:42:00	0
2009-03-26	00:43:00	0
2009-03-26	00:44:00	0
2009-03-26	00:45:00	0
2009-03-26	00:46:00	0
2009-03-26	00:47:00	0
2009-03-26	00:48:00	0
2009-03-26	00:49:00	0
2009-03-26	00:50:00	0
2009-03-26	00:51:00	0
2009-03-26	00:52:00	0
2009-03-26	00:53:00	0
2009-03-26	00:54:00	0
2009-03-26	00:55:00	0
2009-03-26	00:56:00	0
2009-03-26	00:57:00	0
2009-03-26	00:58:00	0
2009-03-26	00:59:00	0
2009-03-26	01:00:00	0
2009-03-26	01:01:00	0
2009-03-26	01:02:00	0
2009-03-26	01:03:00	0
2009-03-26	01:04:00	0
2009-03-26	01:05:00	0
2009-03-26	01:06:00	0
2009-03-26	01:07:00	0
2009-03-26	01:08:00	0
2009-03-26	01:09:00	0
2009-03-26	01:10:00	0
2009-03-26	01:11:00	0
2009-03-26	01:12:00	0
2009-03-26	01:13:00	0
2009-03-26	01:14:00	0
2009-03-26	01:15:00	0
2009-03-26	01:16:00	0
2009-03-26	01:17:00	0
2009-03-26	01:18:00	0
2009-03-26	01:19:00	0
2009-03-26	01:20:00	0
2009-03-26	01:21:00	0
2009-03-26	01:22:00	0
2009-03-26	01:23:00	0
2009-03-26	01:24:00	0
2009-03-26	01:25:00	0
2009-03-26	01:26:00	0
2009-03-26	01:27:00	0
2009-03-26	01:28:00	0
2009-03-26	01:29:00	0
2009-03-26	01:30:00	0
2009-03-26	01:31:00	38
2009-03-26	01:32:00	0
2009-03-26	01:33:00	25
2009-03-26	01:34:00	0
2009-03-26	01:35:00	151
2009-03-26	01:36:00	0
2009-03-26	01:37:00	0
2009-03-26	01:38:00	0
2009-03-26	01:39:00	0
2009-03-26	01:40:00	0
2009-03-26	01:41:00	0
2009-03-26	01:42:00	0
2009-03-26	01:43:00	0
2009-03-26	01:44:00	0
2009-03-26	01:45:00	0
2009-03-26	01:46:00	0
2009-03-26	01:47:00	38
2009-03-26	01:48:00	0
2009-03-26	01:49:00	0
2009-03-26	01:50:00	0
2009-03-26	01:51:00	0
2009-03-26	01:52:00	0
2009-03-26	01:53:00	0
2009-03-26	01:54:00	0
2009-03-26	01:55:00	0
2009-03-26	01:56:00	0
2009-03-26	01:57:00	13
2009-03-26	01:58:00	13
2009-03-26	01:59:00	25
2009-03-26	02:00:00	88
2009-03-26	02:01:00	0
2009-03-26	02:02:00	0
2009-03-26	02:03:00	0
2009-03-26	02:04:00	0
2009-03-26	02:05:00	0
2009-03-26	02:06:00	0
2009-03-26	02:07:00	0
2009-03-26	02:08:00	0
2009-03-26	02:09:00	0
2009-03-26	02:10:00	0
2009-03-26	02:11:00	0
2009-03-26	02:12:00	0
2009-03-26	02:13:00	0
2009-03-26	02:14:00	0
2009-03-26	02:15:00	0
2009-03-26	02:16:00	0
2009-03-26	02:17:00	0
2009-03-26	02:18:00	0
2009-03-26	02:19:00	0
2009-03-26	02:20:00	0
2009-03-26	02:21:00	0
2009-03-26	02:22:00	0
2009-03-26	02:23:00	0
2009-03-26	02:24:00	0
2009-03-26	02:25:00	0
2009-03-26	02:26:00	0
2009-03-26	02:27:00	0
2009-03-26	02:28:00	0
2009-03-26	02:29:00	0
2009-03-26	02:30:00	0
2009-03-26	02:31:00	0
2009-03-26	02:32:00	0
2009-03-26	02:33:00	0
2009-03-26	02:34:00	0
2009-03-26	02:35:00	0
2009-03-26	02:36:00	0
2009-03-26	02:37:00	0
2009-03-26	02:38:00	0
2009-03-26	02:39:00	0
2009-03-26	02:40:00	0
2009-03-26	02:41:00	0
2009-03-26	02:42:00	0
2009-03-26	02:43:00	0
2009-03-26	02:44:00	0
2009-03-26	02:45:00	0
2009-03-26	02:46:00	0
2009-03-26	02:47:00	0
2009-03-26	02:48:00	0
2009-03-26	02:49:00	0
2009-03-26	02:50:00	0
2009-03-26	02:51:00	0
2009-03-26	02:52:00	0
2009-03-26	02:53:00	0
2009-03-26	02:54:00	0
2009-03-26	02:55:00	0
2009-03-26	02:56:00	0
2009-03-26	02:57:00	0
2009-03-26	02:58:00	0
2009-03-26	02:59:00	0
2009-03-26	03:00:00	0
2009-03-26	03:01:00	0
2009-03-26	03:02:00	0
2009-03-26	03:03:00	0
2009-03-26	03:04:00	0
2009-03-26	03:05:00	0
2009-03-26	03:06:00	0
2009-03-26	03:07:00	0
2009-03-26	03:08:00	0
2009-03-26	03:09:00	0
2009-03-26	03:10:00	0
2009-03-26	03:11:00	0
2009-03-26	03:12:00	38
2009-03-26	03:13:00	0
2009-03-26	03:14:00	0
2009-03-26	03:15:00	0
2009-03-26	03:16:00	13
2009-03-26	03:17:00	151
2009-03-26	03:18:00	13
2009-03-26	03:19:00	0
2009-03-26	03:20:00	0
2009-03-26	03:21:00	0
2009-03-26	03:22:00	0
2009-03-26	03:23:00	0
2009-03-26	03:24:00	0
2009-03-26	03:25:00	0
2009-03-26	03:26:00	0
2009-03-26	03:27:00	0
2009-03-26	03:28:00	0
2009-03-26	03:29:00	0
2009-03-26	03:30:00	0
2009-03-26	03:31:00	0
2009-03-26	03:32:00	0
2009-03-26	03:33:00	0
2009-03-26	03:34:00	0
2009-03-26	03:35:00	0
2009-03-26	03:36:00	0
2009-03-26	03:37:00	0
2009-03-26	03:38:00	0
2009-03-26	03:39:00	0
2009-03-26	03:40:00	0
2009-03-26	03:41:00	0
2009-03-26	03:42:00	0
2009-03-26	03:43:00	0
2009-03-26	03:44:00	0
2009-03-26	03:45:00	0
2009-03-26	03:46:00	0
2009-03-26	03:47:00	0
2009-03-26	03:48:00	0
2009-03-26	03:49:00	0
2009-03-26	03:50:00	0
2009-03-26	03:51:00	0
2009-03-26	03:52:00	0
2009-03-26	03:53:00	0
2009-03-26	03:54:00	0
2009-03-26	03:55:00	0
2009-03-26	03:56:00	0
2009-03-26	03:57:00	0
2009-03-26	03:58:00	0
2009-03-26	03:59:00	0
2009-03-26	04:00:00	0
2009-03-26	04:01:00	0
2009-03-26	04:02:00	0
2009-03-26	04:03:00	0
2009-03-26	04:04:00	0
2009-03-26	04:05:00	0
2009-03-26	04:06:00	0
2009-03-26	04:07:00	0
2009-03-26	04:08:00	0
2009-03-26	04:09:00	0
2009-03-26	04:10:00	0
2009-03-26	04:11:00	0
2009-03-26	04:12:00	0
2009-03-26	04:13:00	0
2009-03-26	04:14:00	0
2009-03-26	04:15:00	0
2009-03-26	04:16:00	0
2009-03-26	04:17:00	0
2009-03-26	04:18:00	0
2009-03-26	04:19:00	0
2009-03-26	04:20:00	0
2009-03-26	04:21:00	0
2009-03-26	04:22:00	0
2009-03-26	04:23:00	0
2009-03-26	04:24:00	0
2009-03-26	04:25:00	0
2009-03-26	04:26:00	0
2009-03-26	04:27:00	50
2009-03-26	04:28:00	13
2009-03-26	04:29:00	0
2009-03-26	04:30:00	38
2009-03-26	04:31:00	151
2009-03-26	04:32:00	0
2009-03-26	04:33:00	0
2009-03-26	04:34:00	0
2009-03-26	04:35:00	0
2009-03-26	04:36:00	0
2009-03-26	04:37:00	0
2009-03-26	04:38:00	0
2009-03-26	04:39:00	0
2009-03-26	04:40:00	0
2009-03-26	04:41:00	0
2009-03-26	04:42:00	0
2009-03-26	04:43:00	0
2009-03-26	04:44:00	0
2009-03-26	04:45:00	0
2009-03-26	04:46:00	0
2009-03-26	04:47:00	0
2009-03-26	04:48:00	0
2009-03-26	04:49:00	0
2009-03-26	04:50:00	0
2009-03-26	04:51:00	0
2009-03-26	04:52:00	0
2009-03-26	04:53:00	0
2009-03-26	04:54:00	0
2009-03-26	04:55:00	0
2009-03-26	04:56:00	0
2009-03-26	04:57:00	25
2009-03-26	04:58:00	25
2009-03-26	04:59:00	0
2009-03-26	05:00:00	0
2009-03-26	05:01:00	0
2009-03-26	05:02:00	0
2009-03-26	05:03:00	0
2009-03-26	05:04:00	0
2009-03-26	05:05:00	13
2009-03-26	05:06:00	13
2009-03-26	05:07:00	0
2009-03-26	05:08:00	0
2009-03-26	05:09:00	0
2009-03-26	05:10:00	0
2009-03-26	05:11:00	38
2009-03-26	05:12:00	151
2009-03-26	05:13:00	0
2009-03-26	05:14:00	0
2009-03-26	05:15:00	0
2009-03-26	05:16:00	0
2009-03-26	05:17:00	0
2009-03-26	05:18:00	0
2009-03-26	05:19:00	0
2009-03-26	05:20:00	0
2009-03-26	05:21:00	0
2009-03-26	05:22:00	0
2009-03-26	05:23:00	0
2009-03-26	05:24:00	0
2009-03-26	05:25:00	0
2009-03-26	05:26:00	0
2009-03-26	05:27:00	0
2009-03-26	05:28:00	25
2009-03-26	05:29:00	13
2009-03-26	05:30:00	0
2009-03-26	05:31:00	0
2009-03-26	05:32:00	0
2009-03-26	05:33:00	88
2009-03-26	05:34:00	63
2009-03-26	05:35:00	0
2009-03-26	05:36:00	0
2009-03-26	05:37:00	0
2009-03-26	05:38:00	0
2009-03-26	05:39:00	0
2009-03-26	05:40:00	0
2009-03-26	05:41:00	163
2009-03-26	05:42:00	452
2009-03-26	05:43:00	238
2009-03-26	05:44:00	399
2009-03-26	05:45:00	346
2009-03-26	05:46:00	138
2009-03-26	05:47:00	547
2009-03-26	05:48:00	627
2009-03-26	05:49:00	299
2009-03-26	05:50:00	125
2009-03-26	05:51:00	0
2009-03-26	05:52:00	25
2009-03-26	05:53:00	0
2009-03-26	05:54:00	0
2009-03-26	05:55:00	25
2009-03-26	05:56:00	13
2009-03-26	05:57:00	13
2009-03-26	05:58:00	38
2009-03-26	05:59:00	269
2009-03-26	06:00:00	0
2009-03-26	06:01:00	0
2009-03-26	06:02:00	0
2009-03-26	06:03:00	0
2009-03-26	06:04:00	13
2009-03-26	06:05:00	0
2009-03-26	06:06:00	0
2009-03-26	06:07:00	13
2009-03-26	06:08:00	0
2009-03-26	06:09:00	0
2009-03-26	06:10:00	0
2009-03-26	06:11:00	0
2009-03-26	06:12:00	0
2009-03-26	06:13:00	0
2009-03-26	06:14:00	0
2009-03-26	06:15:00	0
2009-03-26	06:16:00	0
2009-03-26	06:17:00	0
2009-03-26	06:18:00	0
2009-03-26	06:19:00	0
2009-03-26	06:20:00	0
2009-03-26	06:21:00	0
2009-03-26	06:22:00	0
2009-03-26	06:23:00	0
2009-03-26	06:24:00	0
2009-03-26	06:25:00	0
2009-03-26	06:26:00	0
2009-03-26	06:27:00	0
2009-03-26	06:28:00	0
2009-03-26	06:29:00	0
2009-03-26	06:30:00	0
2009-03-26	06:31:00	0
2009-03-26	06:32:00	0
2009-03-26	06:33:00	0
2009-03-26	06:34:00	0
2009-03-26	06:35:00	0
2009-03-26	06:36:00	0
2009-03-26	06:37:00	0
2009-03-26	06:38:00	0
2009-03-26	06:39:00	0
2009-03-26	06:40:00	0
2009-03-26	06:41:00	0
2009-03-26	06:42:00	0
2009-03-26	06:43:00	0
2009-03-26	06:44:00	0
2009-03-26	06:45:00	0
2009-03-26	06:46:00	38
2009-03-26	06:47:00	25
2009-03-26	06:48:00	0
2009-03-26	06:49:00	0
2009-03-26	06:50:00	0
2009-03-26	06:51:00	0
2009-03-26	06:52:00	0
2009-03-26	06:53:00	0
2009-03-26	06:54:00	0
2009-03-26	06:55:00	13
2009-03-26	06:56:00	0
2009-03-26	06:57:00	0
2009-03-26	06:58:00	0
2009-03-26	06:59:00	0
2009-03-26	07:00:00	0
2009-03-26	07:01:00	0
2009-03-26	07:02:00	0
2009-03-26	07:03:00	0
2009-03-26	07:04:00	0
2009-03-26	07:05:00	0
2009-03-26	07:06:00	0
2009-03-26	07:07:00	0
2009-03-26	07:08:00	0
2009-03-26	07:09:00	0
2009-03-26	07:10:00	0
2009-03-26	07:11:00	0
2009-03-26	07:12:00	0
2009-03-26	07:13:00	0
2009-03-26	07:14:00	0
2009-03-26	07:15:00	0
2009-03-26	07:16:00	0
2009-03-26	07:17:00	0
2009-03-26	07:18:00	0
2009-03-26	07:19:00	50
2009-03-26	07:20:00	25
2009-03-26	07:21:00	38
2009-03-26	07:22:00	0
2009-03-26	07:23:00	0
2009-03-26	07:24:00	0
2009-03-26	07:25:00	0
2009-03-26	07:26:00	0
2009-03-26	07:27:00	0
2009-03-26	07:28:00	0
2009-03-26	07:29:00	0
2009-03-26	07:30:00	0
2009-03-26	07:31:00	13
2009-03-26	07:32:00	88
2009-03-26	07:33:00	88
2009-03-26	07:34:00	0
2009-03-26	07:35:00	0
2009-03-26	07:36:00	0
2009-03-26	07:37:00	0
2009-03-26	07:38:00	0
2009-03-26	07:39:00	0
2009-03-26	07:40:00	0
2009-03-26	07:41:00	0
2009-03-26	07:42:00	0
2009-03-26	07:43:00	0
2009-03-26	07:44:00	0
2009-03-26	07:45:00	0
2009-03-26	07:46:00	0
2009-03-26	07:47:00	0
2009-03-26	07:48:00	0
2009-03-26	07:49:00	0
2009-03-26	07:50:00	0
2009-03-26	07:51:00	0
2009-03-26	07:52:00	0
2009-03-26	07:53:00	0
2009-03-26	07:54:00	0
2009-03-26	07:55:00	0
2009-03-26	07:56:00	0
2009-03-26	07:57:00	0
2009-03-26	07:58:00	0
2009-03-26	07:59:00	0
2009-03-26	08:00:00	0
2009-03-26	08:01:00	0
2009-03-26	08:02:00	0
2009-03-26	08:03:00	0
2009-03-26	08:04:00	0
2009-03-26	08:05:00	0
2009-03-26	08:06:00	0
2009-03-26	08:07:00	0
2009-03-26	08:08:00	0
2009-03-26	08:09:00	0
2009-03-26	08:10:00	0
2009-03-26	08:11:00	0
2009-03-26	08:12:00	0
2009-03-26	08:13:00	0
2009-03-26	08:14:00	0
2009-03-26	08:15:00	0
2009-03-26	08:16:00	0
2009-03-26	08:17:00	0
2009-03-26	08:18:00	0
2009-03-26	08:19:00	0
2009-03-26	08:20:00	0
2009-03-26	08:21:00	0
2009-03-26	08:22:00	0
2009-03-26	08:23:00	0
2009-03-26	08:24:00	0
2009-03-26	08:25:00	0
2009-03-26	08:26:00	0
2009-03-26	08:27:00	0
2009-03-26	08:28:00	0
2009-03-26	08:29:00	0
2009-03-26	08:30:00	0
2009-03-26	08:31:00	50
2009-03-26	08:32:00	13
2009-03-26	08:33:00	0
2009-03-26	08:34:00	0
2009-03-26	08:35:00	0
2009-03-26	08:36:00	0
2009-03-26	08:37:00	0
2009-03-26	08:38:00	0
2009-03-26	08:39:00	0
2009-03-26	08:40:00	0
2009-03-26	08:41:00	0
2009-03-26	08:42:00	0
2009-03-26	08:43:00	0
2009-03-26	08:44:00	0
2009-03-26	08:45:00	0
2009-03-26	08:46:00	0
2009-03-26	08:47:00	0
2009-03-26	08:48:00	13
2009-03-26	08:49:00	0
2009-03-26	08:50:00	0
2009-03-26	08:51:00	0
2009-03-26	08:52:00	0
2009-03-26	08:53:00	0
2009-03-26	08:54:00	0
2009-03-26	08:55:00	0
2009-03-26	08:56:00	0
2009-03-26	08:57:00	0
2009-03-26	08:58:00	0
2009-03-26	08:59:00	25
2009-03-26	09:00:00	0
2009-03-26	09:01:00	0
2009-03-26	09:02:00	0
2009-03-26	09:03:00	0
2009-03-26	09:04:00	0
2009-03-26	09:05:00	0
2009-03-26	09:06:00	0
2009-03-26	09:07:00	0
2009-03-26	09:08:00	0
[truncated: 19,611 more rows]

## Sheet: 4.8.09
Actogram, Copy Raw Data, All Days
Identity:	Tucker
Filename:	E:\Active Research Files\meloxicam titre canine\cases\tucker\Tucker 4.8.09.AWC
Gender:	M
Age:	9
Height:	91.4 cm	36.0 in
Weight:	47.0 kg	103.6 lbs
Start Date:	08-Apr-2009 (Wed)
Start Time:	18:00:00
Interval:	1.00 mins
Date Stamp:	Time Stamp:	Activity Data:	Marker Press:
2009-04-08	00:00:00	0
2009-04-08	00:01:00	0
2009-04-08	00:02:00	0
2009-04-08	00:03:00	0
2009-04-08	00:04:00	0
2009-04-08	00:05:00	0
2009-04-08	00:06:00	0
2009-04-08	00:07:00	0
2009-04-08	00:08:00	0
2009-04-08	00:09:00	0
2009-04-08	00:10:00	0
2009-04-08	00:11:00	0
2009-04-08	00:12:00	0
2009-04-08	00:13:00	0
2009-04-08	00:14:00	0
2009-04-08	00:15:00	0
2009-04-08	00:16:00	0
2009-04-08	00:17:00	0
2009-04-08	00:18:00	0
2009-04-08	00:19:00	0
2009-04-08	00:20:00	0
2009-04-08	00:21:00	0
2009-04-08	00:22:00	0
2009-04-08	00:23:00	0
2009-04-08	00:24:00	0
2009-04-08	00:25:00	0
2009-04-08	00:26:00	0
2009-04-08	00:27:00	0
2009-04-08	00:28:00	0
2009-04-08	00:29:00	0
2009-04-08	00:30:00	0
2009-04-08	00:31:00	0
2009-04-08	00:32:00	0
2009-04-08	00:33:00	0
2009-04-08	00:34:00	0
2009-04-08	00:35:00	0
2009-04-08	00:36:00	0
2009-04-08	00:37:00	0
2009-04-08	00:38:00	0
2009-04-08	00:39:00	0
2009-04-08	00:40:00	0
2009-04-08	00:41:00	0
2009-04-08	00:42:00	0
2009-04-08	00:43:00	0
2009-04-08	00:44:00	0
2009-04-08	00:45:00	0
2009-04-08	00:46:00	0
2009-04-08	00:47:00	0
2009-04-08	00:48:00	0
2009-04-08	00:49:00	0
2009-04-08	00:50:00	0
2009-04-08	00:51:00	0
2009-04-08	00:52:00	0
2009-04-08	00:53:00	0
2009-04-08	00:54:00	0
2009-04-08	00:55:00	0
2009-04-08	00:56:00	0
2009-04-08	00:57:00	0
2009-04-08	00:58:00	0
2009-04-08	00:59:00	0
2009-04-08	01:00:00	0
2009-04-08	01:01:00	0
2009-04-08	01:02:00	0
2009-04-08	01:03:00	0
2009-04-08	01:04:00	0
2009-04-08	01:05:00	0
2009-04-08	01:06:00	0
2009-04-08	01:07:00	0
2009-04-08	01:08:00	0
2009-04-08	01:09:00	0
2009-04-08	01:10:00	0
2009-04-08	01:11:00	0
2009-04-08	01:12:00	0
2009-04-08	01:13:00	0
2009-04-08	01:14:00	0
2009-04-08	01:15:00	0
2009-04-08	01:16:00	0
2009-04-08	01:17:00	0
2009-04-08	01:18:00	0
2009-04-08	01:19:00	0
2009-04-08	01:20:00	0
2009-04-08	01:21:00	0
2009-04-08	01:22:00	0
2009-04-08	01:23:00	0
2009-04-08	01:24:00	0
2009-04-08	01:25:00	0
2009-04-08	01:26:00	0
2009-04-08	01:27:00	0
2009-04-08	01:28:00	0
2009-04-08	01:29:00	0
2009-04-08	01:30:00	0
2009-04-08	01:31:00	0
2009-04-08	01:32:00	0
2009-04-08	01:33:00	0
2009-04-08	01:34:00	0
2009-04-08	01:35:00	0
2009-04-08	01:36:00	0
2009-04-08	01:37:00	0
2009-04-08	01:38:00	0
2009-04-08	01:39:00	0
2009-04-08	01:40:00	0
2009-04-08	01:41:00	0
2009-04-08	01:42:00	0
2009-04-08	01:43:00	0
2009-04-08	01:44:00	0
2009-04-08	01:45:00	0
2009-04-08	01:46:00	0
2009-04-08	01:47:00	0
2009-04-08	01:48:00	0
2009-04-08	01:49:00	0
2009-04-08	01:50:00	0
2009-04-08	01:51:00	0
2009-04-08	01:52:00	0
2009-04-08	01:53:00	0
2009-04-08	01:54:00	0
2009-04-08	01:55:00	0
2009-04-08	01:56:00	0
2009-04-08	01:57:00	0
2009-04-08	01:58:00	0
2009-04-08	01:59:00	0
2009-04-08	02:00:00	0
2009-04-08	02:01:00	0
2009-04-08	02:02:00	0
2009-04-08	02:03:00	0
2009-04-08	02:04:00	0
2009-04-08	02:05:00	0
2009-04-08	02:06:00	0
2009-04-08	02:07:00	0
2009-04-08	02:08:00	0
2009-04-08	02:09:00	0
2009-04-08	02:10:00	0
2009-04-08	02:11:00	0
2009-04-08	02:12:00	0
2009-04-08	02:13:00	0
2009-04-08	02:14:00	0
2009-04-08	02:15:00	0
2009-04-08	02:16:00	0
2009-04-08	02:17:00	0
2009-04-08	02:18:00	0
2009-04-08	02:19:00	0
2009-04-08	02:20:00	0
2009-04-08	02:21:00	0
2009-04-08	02:22:00	0
2009-04-08	02:23:00	0
2009-04-08	02:24:00	0
2009-04-08	02:25:00	0
2009-04-08	02:26:00	0
2009-04-08	02:27:00	0
2009-04-08	02:28:00	0
2009-04-08	02:29:00	0
2009-04-08	02:30:00	0
2009-04-08	02:31:00	0
2009-04-08	02:32:00	0
2009-04-08	02:33:00	0
2009-04-08	02:34:00	0
2009-04-08	02:35:00	0
2009-04-08	02:36:00	0
2009-04-08	02:37:00	0
2009-04-08	02:38:00	0
2009-04-08	02:39:00	0
2009-04-08	02:40:00	0
2009-04-08	02:41:00	0
2009-04-08	02:42:00	0
2009-04-08	02:43:00	0
2009-04-08	02:44:00	0
2009-04-08	02:45:00	0
2009-04-08	02:46:00	0
2009-04-08	02:47:00	0
2009-04-08	02:48:00	0
2009-04-08	02:49:00	0
2009-04-08	02:50:00	0
2009-04-08	02:51:00	0
2009-04-08	02:52:00	0
2009-04-08	02:53:00	0
2009-04-08	02:54:00	0
2009-04-08	02:55:00	0
2009-04-08	02:56:00	0
2009-04-08	02:57:00	0
2009-04-08	02:58:00	0
2009-04-08	02:59:00	0
2009-04-08	03:00:00	0
2009-04-08	03:01:00	0
2009-04-08	03:02:00	0
2009-04-08	03:03:00	0
2009-04-08	03:04:00	0
2009-04-08	03:05:00	0
2009-04-08	03:06:00	0
2009-04-08	03:07:00	0
2009-04-08	03:08:00	0
2009-04-08	03:09:00	0
2009-04-08	03:10:00	0
2009-04-08	03:11:00	0
2009-04-08	03:12:00	0
2009-04-08	03:13:00	0
2009-04-08	03:14:00	0
2009-04-08	03:15:00	0
2009-04-08	03:16:00	0
2009-04-08	03:17:00	0
2009-04-08	03:18:00	0
2009-04-08	03:19:00	0
2009-04-08	03:20:00	0
2009-04-08	03:21:00	0
2009-04-08	03:22:00	0
2009-04-08	03:23:00	0
2009-04-08	03:24:00	0
2009-04-08	03:25:00	0
2009-04-08	03:26:00	0
2009-04-08	03:27:00	0
2009-04-08	03:28:00	0
2009-04-08	03:29:00	0
2009-04-08	03:30:00	0
2009-04-08	03:31:00	0
2009-04-08	03:32:00	0
2009-04-08	03:33:00	0
2009-04-08	03:34:00	0
2009-04-08	03:35:00	0
2009-04-08	03:36:00	0
2009-04-08	03:37:00	0
2009-04-08	03:38:00	0
2009-04-08	03:39:00	0
2009-04-08	03:40:00	0
2009-04-08	03:41:00	0
2009-04-08	03:42:00	0
2009-04-08	03:43:00	0
2009-04-08	03:44:00	0
2009-04-08	03:45:00	0
2009-04-08	03:46:00	0
2009-04-08	03:47:00	0
2009-04-08	03:48:00	0
2009-04-08	03:49:00	0
2009-04-08	03:50:00	0
2009-04-08	03:51:00	0
2009-04-08	03:52:00	0
2009-04-08	03:53:00	0
2009-04-08	03:54:00	0
2009-04-08	03:55:00	0
2009-04-08	03:56:00	0
2009-04-08	03:57:00	0
2009-04-08	03:58:00	0
2009-04-08	03:59:00	0
2009-04-08	04:00:00	0
2009-04-08	04:01:00	0
2009-04-08	04:02:00	0
2009-04-08	04:03:00	0
2009-04-08	04:04:00	0
2009-04-08	04:05:00	0
2009-04-08	04:06:00	0
2009-04-08	04:07:00	0
2009-04-08	04:08:00	0
2009-04-08	04:09:00	0
2009-04-08	04:10:00	0
2009-04-08	04:11:00	0
2009-04-08	04:12:00	0
2009-04-08	04:13:00	0
2009-04-08	04:14:00	0
2009-04-08	04:15:00	0
2009-04-08	04:16:00	0
2009-04-08	04:17:00	0
2009-04-08	04:18:00	0
2009-04-08	04:19:00	0
2009-04-08	04:20:00	0
2009-04-08	04:21:00	0
2009-04-08	04:22:00	0
2009-04-08	04:23:00	0
2009-04-08	04:24:00	0
2009-04-08	04:25:00	0
2009-04-08	04:26:00	0
2009-04-08	04:27:00	0
2009-04-08	04:28:00	0
2009-04-08	04:29:00	0
2009-04-08	04:30:00	0
2009-04-08	04:31:00	0
2009-04-08	04:32:00	0
2009-04-08	04:33:00	0
2009-04-08	04:34:00	0
2009-04-08	04:35:00	0
2009-04-08	04:36:00	0
2009-04-08	04:37:00	0
2009-04-08	04:38:00	0
2009-04-08	04:39:00	0
2009-04-08	04:40:00	0
2009-04-08	04:41:00	0
2009-04-08	04:42:00	0
2009-04-08	04:43:00	0
2009-04-08	04:44:00	0
2009-04-08	04:45:00	0
2009-04-08	04:46:00	0
2009-04-08	04:47:00	0
2009-04-08	04:48:00	0
2009-04-08	04:49:00	0
2009-04-08	04:50:00	0
2009-04-08	04:51:00	0
2009-04-08	04:52:00	0
2009-04-08	04:53:00	0
2009-04-08	04:54:00	0
2009-04-08	04:55:00	0
2009-04-08	04:56:00	0
2009-04-08	04:57:00	0
2009-04-08	04:58:00	0
2009-04-08	04:59:00	0
2009-04-08	05:00:00	0
2009-04-08	05:01:00	0
2009-04-08	05:02:00	0
2009-04-08	05:03:00	0
2009-04-08	05:04:00	0
2009-04-08	05:05:00	0
2009-04-08	05:06:00	0
2009-04-08	05:07:00	0
2009-04-08	05:08:00	0
2009-04-08	05:09:00	0
2009-04-08	05:10:00	0
2009-04-08	05:11:00	0
2009-04-08	05:12:00	0
2009-04-08	05:13:00	0
2009-04-08	05:14:00	0
2009-04-08	05:15:00	0
2009-04-08	05:16:00	0
2009-04-08	05:17:00	0
2009-04-08	05:18:00	0
2009-04-08	05:19:00	0
2009-04-08	05:20:00	0
2009-04-08	05:21:00	0
2009-04-08	05:22:00	0
2009-04-08	05:23:00	0
2009-04-08	05:24:00	0
2009-04-08	05:25:00	0
2009-04-08	05:26:00	0
2009-04-08	05:27:00	0
2009-04-08	05:28:00	0
2009-04-08	05:29:00	0
2009-04-08	05:30:00	0
2009-04-08	05:31:00	0
2009-04-08	05:32:00	0
2009-04-08	05:33:00	0
2009-04-08	05:34:00	0
2009-04-08	05:35:00	0
2009-04-08	05:36:00	0
2009-04-08	05:37:00	0
2009-04-08	05:38:00	0
2009-04-08	05:39:00	0
2009-04-08	05:40:00	0
2009-04-08	05:41:00	0
2009-04-08	05:42:00	0
2009-04-08	05:43:00	0
2009-04-08	05:44:00	0
2009-04-08	05:45:00	0
2009-04-08	05:46:00	0
2009-04-08	05:47:00	0
2009-04-08	05:48:00	0
2009-04-08	05:49:00	0
2009-04-08	05:50:00	0
2009-04-08	05:51:00	0
2009-04-08	05:52:00	0
2009-04-08	05:53:00	0
2009-04-08	05:54:00	0
2009-04-08	05:55:00	0
2009-04-08	05:56:00	0
2009-04-08	05:57:00	0
2009-04-08	05:58:00	0
2009-04-08	05:59:00	0
2009-04-08	06:00:00	0
2009-04-08	06:01:00	0
2009-04-08	06:02:00	0
2009-04-08	06:03:00	0
2009-04-08	06:04:00	0
2009-04-08	06:05:00	0
2009-04-08	06:06:00	0
2009-04-08	06:07:00	0
2009-04-08	06:08:00	0
2009-04-08	06:09:00	0
2009-04-08	06:10:00	0
2009-04-08	06:11:00	0
2009-04-08	06:12:00	0
2009-04-08	06:13:00	0
2009-04-08	06:14:00	0
2009-04-08	06:15:00	0
2009-04-08	06:16:00	0
2009-04-08	06:17:00	0
2009-04-08	06:18:00	0
2009-04-08	06:19:00	0
2009-04-08	06:20:00	0
2009-04-08	06:21:00	0
2009-04-08	06:22:00	0
2009-04-08	06:23:00	0
2009-04-08	06:24:00	0
2009-04-08	06:25:00	0
2009-04-08	06:26:00	0
2009-04-08	06:27:00	0
2009-04-08	06:28:00	0
2009-04-08	06:29:00	0
2009-04-08	06:30:00	0
2009-04-08	06:31:00	0
2009-04-08	06:32:00	0
2009-04-08	06:33:00	0
2009-04-08	06:34:00	0
2009-04-08	06:35:00	0
2009-04-08	06:36:00	0
2009-04-08	06:37:00	0
2009-04-08	06:38:00	0
2009-04-08	06:39:00	0
2009-04-08	06:40:00	0
2009-04-08	06:41:00	0
2009-04-08	06:42:00	0
2009-04-08	06:43:00	0
2009-04-08	06:44:00	0
2009-04-08	06:45:00	0
2009-04-08	06:46:00	0
2009-04-08	06:47:00	0
2009-04-08	06:48:00	0
2009-04-08	06:49:00	0
2009-04-08	06:50:00	0
2009-04-08	06:51:00	0
2009-04-08	06:52:00	0
2009-04-08	06:53:00	0
2009-04-08	06:54:00	0
2009-04-08	06:55:00	0
2009-04-08	06:56:00	0
2009-04-08	06:57:00	0
2009-04-08	06:58:00	0
2009-04-08	06:59:00	0
2009-04-08	07:00:00	0
2009-04-08	07:01:00	0
2009-04-08	07:02:00	0
2009-04-08	07:03:00	0
2009-04-08	07:04:00	0
2009-04-08	07:05:00	0
2009-04-08	07:06:00	0
2009-04-08	07:07:00	0
2009-04-08	07:08:00	0
2009-04-08	07:09:00	0
2009-04-08	07:10:00	0
2009-04-08	07:11:00	0
2009-04-08	07:12:00	0
2009-04-08	07:13:00	0
2009-04-08	07:14:00	0
2009-04-08	07:15:00	0
2009-04-08	07:16:00	0
2009-04-08	07:17:00	0
2009-04-08	07:18:00	0
2009-04-08	07:19:00	0
2009-04-08	07:20:00	0
2009-04-08	07:21:00	0
2009-04-08	07:22:00	0
2009-04-08	07:23:00	0
2009-04-08	07:24:00	0
2009-04-08	07:25:00	0
2009-04-08	07:26:00	0
2009-04-08	07:27:00	0
2009-04-08	07:28:00	0
2009-04-08	07:29:00	0
2009-04-08	07:30:00	0
2009-04-08	07:31:00	0
2009-04-08	07:32:00	0
2009-04-08	07:33:00	0
2009-04-08	07:34:00	0
2009-04-08	07:35:00	0
2009-04-08	07:36:00	0
2009-04-08	07:37:00	0
2009-04-08	07:38:00	0
2009-04-08	07:39:00	0
2009-04-08	07:40:00	0
2009-04-08	07:41:00	0
2009-04-08	07:42:00	0
2009-04-08	07:43:00	0
2009-04-08	07:44:00	0
2009-04-08	07:45:00	0
2009-04-08	07:46:00	0
2009-04-08	07:47:00	0
2009-04-08	07:48:00	0
2009-04-08	07:49:00	0
2009-04-08	07:50:00	0
2009-04-08	07:51:00	0
2009-04-08	07:52:00	0
2009-04-08	07:53:00	0
2009-04-08	07:54:00	0
2009-04-08	07:55:00	0
2009-04-08	07:56:00	0
2009-04-08	07:57:00	0
2009-04-08	07:58:00	0
2009-04-08	07:59:00	0
2009-04-08	08:00:00	0
2009-04-08	08:01:00	0
2009-04-08	08:02:00	0
2009-04-08	08:03:00	0
2009-04-08	08:04:00	0
2009-04-08	08:05:00	0
2009-04-08	08:06:00	0
2009-04-08	08:07:00	0
2009-04-08	08:08:00	0
2009-04-08	08:09:00	0
2009-04-08	08:10:00	0
2009-04-08	08:11:00	0
2009-04-08	08:12:00	0
2009-04-08	08:13:00	0
2009-04-08	08:14:00	0
2009-04-08	08:15:00	0
2009-04-08	08:16:00	0
2009-04-08	08:17:00	0
2009-04-08	08:18:00	0
2009-04-08	08:19:00	0
2009-04-08	08:20:00	0
2009-04-08	08:21:00	0
2009-04-08	08:22:00	0
2009-04-08	08:23:00	0
2009-04-08	08:24:00	0
2009-04-08	08:25:00	0
2009-04-08	08:26:00	0
2009-04-08	08:27:00	0
2009-04-08	08:28:00	0
2009-04-08	08:29:00	0
2009-04-08	08:30:00	0
2009-04-08	08:31:00	0
2009-04-08	08:32:00	0
2009-04-08	08:33:00	0
2009-04-08	08:34:00	0
2009-04-08	08:35:00	0
2009-04-08	08:36:00	0
2009-04-08	08:37:00	0
2009-04-08	08:38:00	0
2009-04-08	08:39:00	0
2009-04-08	08:40:00	0
2009-04-08	08:41:00	0
2009-04-08	08:42:00	0
2009-04-08	08:43:00	0
2009-04-08	08:44:00	0
2009-04-08	08:45:00	0
2009-04-08	08:46:00	0
2009-04-08	08:47:00	0
2009-04-08	08:48:00	0
2009-04-08	08:49:00	0
2009-04-08	08:50:00	0
2009-04-08	08:51:00	0
2009-04-08	08:52:00	0
2009-04-08	08:53:00	0
2009-04-08	08:54:00	0
2009-04-08	08:55:00	0
2009-04-08	08:56:00	0
2009-04-08	08:57:00	0
2009-04-08	08:58:00	0
2009-04-08	08:59:00	0
2009-04-08	09:00:00	0
2009-04-08	09:01:00	0
2009-04-08	09:02:00	0
2009-04-08	09:03:00	0
2009-04-08	09:04:00	0
2009-04-08	09:05:00	0
2009-04-08	09:06:00	0
2009-04-08	09:07:00	0
2009-04-08	09:08:00	0
2009-04-08	09:09:00	0
2009-04-08	09:10:00	0
2009-04-08	09:11:00	0
2009-04-08	09:12:00	0
2009-04-08	09:13:00	0
2009-04-08	09:14:00	0
2009-04-08	09:15:00	0
2009-04-08	09:16:00	0
2009-04-08	09:17:00	0
2009-04-08	09:18:00	0
2009-04-08	09:19:00	0
2009-04-08	09:20:00	0
2009-04-08	09:21:00	0
2009-04-08	09:22:00	0
2009-04-08	09:23:00	0
2009-04-08	09:24:00	0
2009-04-08	09:25:00	0
2009-04-08	09:26:00	0
2009-04-08	09:27:00	0
2009-04-08	09:28:00	0
2009-04-08	09:29:00	0
2009-04-08	09:30:00	0
2009-04-08	09:31:00	0
2009-04-08	09:32:00	0
2009-04-08	09:33:00	0
2009-04-08	09:34:00	0
2009-04-08	09:35:00	0
2009-04-08	09:36:00	0
2009-04-08	09:37:00	0
2009-04-08	09:38:00	0
2009-04-08	09:39:00	0
2009-04-08	09:40:00	0
2009-04-08	09:41:00	0
2009-04-08	09:42:00	0
2009-04-08	09:43:00	0
2009-04-08	09:44:00	0
2009-04-08	09:45:00	0
2009-04-08	09:46:00	0
2009-04-08	09:47:00	0
2009-04-08	09:48:00	0
2009-04-08	09:49:00	0
2009-04-08	09:50:00	0
2009-04-08	09:51:00	0
2009-04-08	09:52:00	0
2009-04-08	09:53:00	0
2009-04-08	09:54:00	0
2009-04-08	09:55:00	0
2009-04-08	09:56:00	0
2009-04-08	09:57:00	0
2009-04-08	09:58:00	0
2009-04-08	09:59:00	0
2009-04-08	10:00:00	0
2009-04-08	10:01:00	0
2009-04-08	10:02:00	0
2009-04-08	10:03:00	0
2009-04-08	10:04:00	0
2009-04-08	10:05:00	0
2009-04-08	10:06:00	0
2009-04-08	10:07:00	0
2009-04-08	10:08:00	0
2009-04-08	10:09:00	0
2009-04-08	10:10:00	0
2009-04-08	10:11:00	0
2009-04-08	10:12:00	0
2009-04-08	10:13:00	0
2009-04-08	10:14:00	0
2009-04-08	10:15:00	0
2009-04-08	10:16:00	0
2009-04-08	10:17:00	0
2009-04-08	10:18:00	0
2009-04-08	10:19:00	0
2009-04-08	10:20:00	0
2009-04-08	10:21:00	0
2009-04-08	10:22:00	0
2009-04-08	10:23:00	0
2009-04-08	10:24:00	0
2009-04-08	10:25:00	0
2009-04-08	10:26:00	0
2009-04-08	10:27:00	0
2009-04-08	10:28:00	0
2009-04-08	10:29:00	0
2009-04-08	10:30:00	0
2009-04-08	10:31:00	0
2009-04-08	10:32:00	0
2009-04-08	10:33:00	0
2009-04-08	10:34:00	0
2009-04-08	10:35:00	0
2009-04-08	10:36:00	0
2009-04-08	10:37:00	0
2009-04-08	10:38:00	0
2009-04-08	10:39:00	0
2009-04-08	10:40:00	0
2009-04-08	10:41:00	0
2009-04-08	10:42:00	0
2009-04-08	10:43:00	0
2009-04-08	10:44:00	0
2009-04-08	10:45:00	0
2009-04-08	10:46:00	0
2009-04-08	10:47:00	0
2009-04-08	10:48:00	0
2009-04-08	10:49:00	0
2009-04-08	10:50:00	0
2009-04-08	10:51:00	0
2009-04-08	10:52:00	0
2009-04-08	10:53:00	0
2009-04-08	10:54:00	0
2009-04-08	10:55:00	0
2009-04-08	10:56:00	0
2009-04-08	10:57:00	0
2009-04-08	10:58:00	0
2009-04-08	10:59:00	0
2009-04-08	11:00:00	0
2009-04-08	11:01:00	0
2009-04-08	11:02:00	0
2009-04-08	11:03:00	0
2009-04-08	11:04:00	0
2009-04-08	11:05:00	0
2009-04-08	11:06:00	0
2009-04-08	11:07:00	0
2009-04-08	11:08:00	0
2009-04-08	11:09:00	0
2009-04-08	11:10:00	0
2009-04-08	11:11:00	0
2009-04-08	11:12:00	0
2009-04-08	11:13:00	0
2009-04-08	11:14:00	0
2009-04-08	11:15:00	0
2009-04-08	11:16:00	0
2009-04-08	11:17:00	0
2009-04-08	11:18:00	0
2009-04-08	11:19:00	0
2009-04-08	11:20:00	0
2009-04-08	11:21:00	0
2009-04-08	11:22:00	0
2009-04-08	11:23:00	0
2009-04-08	11:24:00	0
2009-04-08	11:25:00	0
2009-04-08	11:26:00	0
2009-04-08	11:27:00	0
2009-04-08	11:28:00	0
2009-04-08	11:29:00	0
2009-04-08	11:30:00	0
2009-04-08	11:31:00	0
2009-04-08	11:32:00	0
2009-04-08	11:33:00	0
2009-04-08	11:34:00	0
2009-04-08	11:35:00	0
2009-04-08	11:36:00	0
2009-04-08	11:37:00	0
2009-04-08	11:38:00	0
2009-04-08	11:39:00	0
2009-04-08	11:40:00	0
2009-04-08	11:41:00	0
2009-04-08	11:42:00	0
2009-04-08	11:43:00	0
2009-04-08	11:44:00	0
2009-04-08	11:45:00	0
2009-04-08	11:46:00	0
2009-04-08	11:47:00	0
2009-04-08	11:48:00	0
2009-04-08	11:49:00	0
2009-04-08	11:50:00	0
2009-04-08	11:51:00	0
2009-04-08	11:52:00	0
2009-04-08	11:53:00	0
2009-04-08	11:54:00	0
2009-04-08	11:55:00	0
2009-04-08	11:56:00	0
2009-04-08	11:57:00	0
2009-04-08	11:58:00	0
2009-04-08	11:59:00	0
2009-04-08	12:00:00	0
2009-04-08	12:01:00	0
2009-04-08	12:02:00	0
2009-04-08	12:03:00	0
2009-04-08	12:04:00	0
2009-04-08	12:05:00	0
2009-04-08	12:06:00	0
2009-04-08	12:07:00	0
2009-04-08	12:08:00	0
2009-04-08	12:09:00	0
2009-04-08	12:10:00	0
2009-04-08	12:11:00	0
2009-04-08	12:12:00	0
2009-04-08	12:13:00	0
2009-04-08	12:14:00	0
2009-04-08	12:15:00	0
2009-04-08	12:16:00	0
2009-04-08	12:17:00	0
2009-04-08	12:18:00	0
2009-04-08	12:19:00	0
2009-04-08	12:20:00	0
2009-04-08	12:21:00	0
2009-04-08	12:22:00	0
2009-04-08	12:23:00	0
2009-04-08	12:24:00	0
2009-04-08	12:25:00	0
2009-04-08	12:26:00	0
2009-04-08	12:27:00	0
2009-04-08	12:28:00	0
2009-04-08	12:29:00	0
2009-04-08	12:30:00	0
2009-04-08	12:31:00	0
2009-04-08	12:32:00	0
2009-04-08	12:33:00	0
2009-04-08	12:34:00	0
2009-04-08	12:35:00	0
2009-04-08	12:36:00	0
2009-04-08	12:37:00	0
2009-04-08	12:38:00	0
2009-04-08	12:39:00	0
2009-04-08	12:40:00	0
2009-04-08	12:41:00	0
2009-04-08	12:42:00	0
2009-04-08	12:43:00	0
2009-04-08	12:44:00	0
2009-04-08	12:45:00	0
2009-04-08	12:46:00	0
2009-04-08	12:47:00	0
2009-04-08	12:48:00	0
2009-04-08	12:49:00	0
2009-04-08	12:50:00	0
2009-04-08	12:51:00	0
2009-04-08	12:52:00	0
2009-04-08	12:53:00	0
2009-04-08	12:54:00	0
2009-04-08	12:55:00	0
2009-04-08	12:56:00	0
2009-04-08	12:57:00	0
2009-04-08	12:58:00	0
2009-04-08	12:59:00	0
2009-04-08	13:00:00	0
2009-04-08	13:01:00	0
2009-04-08	13:02:00	0
2009-04-08	13:03:00	0
2009-04-08	13:04:00	0
2009-04-08	13:05:00	0
2009-04-08	13:06:00	0
2009-04-08	13:07:00	0
2009-04-08	13:08:00	0
2009-04-08	13:09:00	0
2009-04-08	13:10:00	0
2009-04-08	13:11:00	0
2009-04-08	13:12:00	0
2009-04-08	13:13:00	0
2009-04-08	13:14:00	0
2009-04-08	13:15:00	0
2009-04-08	13:16:00	0
2009-04-08	13:17:00	0
2009-04-08	13:18:00	0
2009-04-08	13:19:00	0
2009-04-08	13:20:00	0
2009-04-08	13:21:00	0
2009-04-08	13:22:00	0
2009-04-08	13:23:00	0
2009-04-08	13:24:00	0
2009-04-08	13:25:00	0
2009-04-08	13:26:00	0
2009-04-08	13:27:00	0
2009-04-08	13:28:00	0
2009-04-08	13:29:00	0
2009-04-08	13:30:00	0
2009-04-08	13:31:00	0
2009-04-08	13:32:00	0
2009-04-08	13:33:00	0
2009-04-08	13:34:00	0
2009-04-08	13:35:00	0
2009-04-08	13:36:00	0
2009-04-08	13:37:00	0
2009-04-08	13:38:00	0
2009-04-08	13:39:00	0
2009-04-08	13:40:00	0
2009-04-08	13:41:00	0
2009-04-08	13:42:00	0
2009-04-08	13:43:00	0
2009-04-08	13:44:00	0
2009-04-08	13:45:00	0
2009-04-08	13:46:00	0
2009-04-08	13:47:00	0
2009-04-08	13:48:00	0
2009-04-08	13:49:00	0
2009-04-08	13:50:00	0
2009-04-08	13:51:00	0
2009-04-08	13:52:00	0
2009-04-08	13:53:00	0
2009-04-08	13:54:00	0
2009-04-08	13:55:00	0
2009-04-08	13:56:00	0
2009-04-08	13:57:00	0
2009-04-08	13:58:00	0
2009-04-08	13:59:00	0
2009-04-08	14:00:00	0
2009-04-08	14:01:00	0
2009-04-08	14:02:00	0
2009-04-08	14:03:00	0
2009-04-08	14:04:00	0
2009-04-08	14:05:00	0
2009-04-08	14:06:00	0
2009-04-08	14:07:00	0
2009-04-08	14:08:00	0
2009-04-08	14:09:00	0
2009-04-08	14:10:00	0
2009-04-08	14:11:00	0
2009-04-08	14:12:00	0
2009-04-08	14:13:00	0
2009-04-08	14:14:00	0
2009-04-08	14:15:00	0
2009-04-08	14:16:00	0
2009-04-08	14:17:00	0
2009-04-08	14:18:00	0
2009-04-08	14:19:00	0
2009-04-08	14:20:00	0
2009-04-08	14:21:00	0
2009-04-08	14:22:00	0
2009-04-08	14:23:00	0
2009-04-08	14:24:00	0
2009-04-08	14:25:00	0
2009-04-08	14:26:00	0
2009-04-08	14:27:00	0
2009-04-08	14:28:00	0
2009-04-08	14:29:00	0
2009-04-08	14:30:00	0
2009-04-08	14:31:00	0
2009-04-08	14:32:00	0
2009-04-08	14:33:00	0
2009-04-08	14:34:00	0
2009-04-08	14:35:00	0
2009-04-08	14:36:00	0
2009-04-08	14:37:00	0
2009-04-08	14:38:00	0
2009-04-08	14:39:00	0
2009-04-08	14:40:00	0
2009-04-08	14:41:00	0
2009-04-08	14:42:00	0
2009-04-08	14:43:00	0
2009-04-08	14:44:00	0
2009-04-08	14:45:00	0
2009-04-08	14:46:00	0
2009-04-08	14:47:00	0
2009-04-08	14:48:00	0
2009-04-08	14:49:00	0
2009-04-08	14:50:00	0
2009-04-08	14:51:00	0
2009-04-08	14:52:00	0
2009-04-08	14:53:00	0
2009-04-08	14:54:00	0
2009-04-08	14:55:00	0
2009-04-08	14:56:00	0
2009-04-08	14:57:00	0
2009-04-08	14:58:00	0
2009-04-08	14:59:00	0
2009-04-08	15:00:00	0
2009-04-08	15:01:00	0
2009-04-08	15:02:00	0
2009-04-08	15:03:00	0
2009-04-08	15:04:00	0
2009-04-08	15:05:00	0
2009-04-08	15:06:00	0
2009-04-08	15:07:00	0
2009-04-08	15:08:00	0
2009-04-08	15:09:00	0
2009-04-08	15:10:00	0
2009-04-08	15:11:00	0
2009-04-08	15:12:00	0
2009-04-08	15:13:00	0
2009-04-08	15:14:00	0
2009-04-08	15:15:00	0
2009-04-08	15:16:00	0
2009-04-08	15:17:00	0
2009-04-08	15:18:00	0
2009-04-08	15:19:00	0
2009-04-08	15:20:00	0
2009-04-08	15:21:00	0
2009-04-08	15:22:00	0
2009-04-08	15:23:00	0
2009-04-08	15:24:00	0
2009-04-08	15:25:00	0
2009-04-08	15:26:00	0
2009-04-08	15:27:00	0
2009-04-08	15:28:00	0
2009-04-08	15:29:00	0
2009-04-08	15:30:00	0
2009-04-08	15:31:00	0
2009-04-08	15:32:00	0
2009-04-08	15:33:00	0
2009-04-08	15:34:00	0
2009-04-08	15:35:00	0
2009-04-08	15:36:00	0
2009-04-08	15:37:00	0
2009-04-08	15:38:00	0
2009-04-08	15:39:00	0
2009-04-08	15:40:00	0
2009-04-08	15:41:00	0
2009-04-08	15:42:00	0
2009-04-08	15:43:00	0
2009-04-08	15:44:00	0
2009-04-08	15:45:00	0
2009-04-08	15:46:00	0
2009-04-08	15:47:00	0
2009-04-08	15:48:00	0
2009-04-08	15:49:00	0
2009-04-08	15:50:00	0
2009-04-08	15:51:00	0
2009-04-08	15:52:00	0
2009-04-08	15:53:00	0
2009-04-08	15:54:00	0
2009-04-08	15:55:00	0
2009-04-08	15:56:00	0
2009-04-08	15:57:00	0
2009-04-08	15:58:00	0
2009-04-08	15:59:00	0
2009-04-08	16:00:00	0
2009-04-08	16:01:00	0
2009-04-08	16:02:00	0
2009-04-08	16:03:00	0
2009-04-08	16:04:00	0
2009-04-08	16:05:00	0
2009-04-08	16:06:00	0
2009-04-08	16:07:00	0
2009-04-08	16:08:00	0
2009-04-08	16:09:00	0
2009-04-08	16:10:00	0
2009-04-08	16:11:00	0
2009-04-08	16:12:00	0
2009-04-08	16:13:00	0
2009-04-08	16:14:00	0
2009-04-08	16:15:00	0
2009-04-08	16:16:00	0
2009-04-08	16:17:00	0
2009-04-08	16:18:00	0
2009-04-08	16:19:00	0
2009-04-08	16:20:00	0
2009-04-08	16:21:00	0
2009-04-08	16:22:00	0
2009-04-08	16:23:00	0
2009-04-08	16:24:00	0
2009-04-08	16:25:00	0
2009-04-08	16:26:00	0
2009-04-08	16:27:00	0
2009-04-08	16:28:00	0
2009-04-08	16:29:00	0
2009-04-08	16:30:00	0
2009-04-08	16:31:00	0
2009-04-08	16:32:00	0
2009-04-08	16:33:00	0
2009-04-08	16:34:00	0
2009-04-08	16:35:00	0
2009-04-08	16:36:00	0
2009-04-08	16:37:00	0
2009-04-08	16:38:00	0
2009-04-08	16:39:00	0
2009-04-08	16:40:00	0
2009-04-08	16:41:00	0
2009-04-08	16:42:00	0
2009-04-08	16:43:00	0
2009-04-08	16:44:00	0
2009-04-08	16:45:00	0
2009-04-08	16:46:00	0
2009-04-08	16:47:00	0
2009-04-08	16:48:00	0
2009-04-08	16:49:00	0
2009-04-08	16:50:00	0
2009-04-08	16:51:00	0
2009-04-08	16:52:00	0
2009-04-08	16:53:00	0
2009-04-08	16:54:00	0
2009-04-08	16:55:00	0
2009-04-08	16:56:00	0
2009-04-08	16:57:00	0
2009-04-08	16:58:00	0
2009-04-08	16:59:00	0
2009-04-08	17:00:00	0
2009-04-08	17:01:00	0
2009-04-08	17:02:00	0
2009-04-08	17:03:00	0
2009-04-08	17:04:00	0
2009-04-08	17:05:00	0
2009-04-08	17:06:00	0
2009-04-08	17:07:00	0
2009-04-08	17:08:00	0
2009-04-08	17:09:00	0
2009-04-08	17:10:00	0
2009-04-08	17:11:00	0
2009-04-08	17:12:00	0
2009-04-08	17:13:00	0
2009-04-08	17:14:00	0
2009-04-08	17:15:00	0
2009-04-08	17:16:00	0
2009-04-08	17:17:00	0
2009-04-08	17:18:00	0
2009-04-08	17:19:00	0
2009-04-08	17:20:00	0
2009-04-08	17:21:00	0
2009-04-08	17:22:00	0
2009-04-08	17:23:00	0
2009-04-08	17:24:00	0
2009-04-08	17:25:00	0
2009-04-08	17:26:00	0
2009-04-08	17:27:00	0
2009-04-08	17:28:00	0
2009-04-08	17:29:00	0
2009-04-08	17:30:00	0
2009-04-08	17:31:00	0
2009-04-08	17:32:00	0
2009-04-08	17:33:00	0
2009-04-08	17:34:00	0
2009-04-08	17:35:00	0
2009-04-08	17:36:00	0
2009-04-08	17:37:00	0
2009-04-08	17:38:00	0
2009-04-08	17:39:00	0
2009-04-08	17:40:00	0
2009-04-08	17:41:00	0
2009-04-08	17:42:00	0
2009-04-08	17:43:00	0
2009-04-08	17:44:00	0
2009-04-08	17:45:00	0
2009-04-08	17:46:00	0
2009-04-08	17:47:00	0
2009-04-08	17:48:00	0
2009-04-08	17:49:00	0
2009-04-08	17:50:00	0
2009-04-08	17:51:00	0
2009-04-08	17:52:00	0
2009-04-08	17:53:00	0
2009-04-08	17:54:00	0
2009-04-08	17:55:00	0
2009-04-08	17:56:00	0
2009-04-08	17:57:00	0
2009-04-08	17:58:00	0
2009-04-08	17:59:00	0
2009-04-08	18:00:00	125
2009-04-08	18:01:00	25
2009-04-08	18:02:00	0
2009-04-08	18:03:00	208
2009-04-08	18:04:00	346
2009-04-08	18:05:00	50
2009-04-08	18:06:00	88
2009-04-08	18:07:00	125
2009-04-08	18:08:00	151
2009-04-08	18:09:00	125
2009-04-08	18:10:00	314
2009-04-08	18:11:00	13
2009-04-08	18:12:00	193
2009-04-08	18:13:00	138
2009-04-08	18:14:00	25
2009-04-08	18:15:00	13
2009-04-08	18:16:00	25
2009-04-08	18:17:00	25
2009-04-08	18:18:00	100
2009-04-08	18:19:00	125
2009-04-08	18:20:00	253
2009-04-08	18:21:00	223
2009-04-08	18:22:00	125
2009-04-08	18:23:00	151
2009-04-08	18:24:00	0
2009-04-08	18:25:00	223
2009-04-08	18:26:00	314
2009-04-08	18:27:00	38
2009-04-08	18:28:00	208
2009-04-08	18:29:00	1237
2009-04-08	18:30:00	831
2009-04-08	18:31:00	881
2009-04-08	18:32:00	607
2009-04-08	18:33:00	507
2009-04-08	18:34:00	269
2009-04-08	18:35:00	269
2009-04-08	18:36:00	125
2009-04-08	18:37:00	25
2009-04-08	18:38:00	113
2009-04-08	18:39:00	100
2009-04-08	18:40:00	38
2009-04-08	18:41:00	0
2009-04-08	18:42:00	13
2009-04-08	18:43:00	13
2009-04-08	18:44:00	38
2009-04-08	18:45:00	13
2009-04-08	18:46:00	25
2009-04-08	18:47:00	0
2009-04-08	18:48:00	0
2009-04-08	18:49:00	0
2009-04-08	18:50:00	0
2009-04-08	18:51:00	125
2009-04-08	18:52:00	13
2009-04-08	18:53:00	0
2009-04-08	18:54:00	0
2009-04-08	18:55:00	0
2009-04-08	18:56:00	0
2009-04-08	18:57:00	0
2009-04-08	18:58:00	0
2009-04-08	18:59:00	0
2009-04-08	19:00:00	50
2009-04-08	19:01:00	0
2009-04-08	19:02:00	75
2009-04-08	19:03:00	0
2009-04-08	19:04:00	0
2009-04-08	19:05:00	0
2009-04-08	19:06:00	0
2009-04-08	19:07:00	0
2009-04-08	19:08:00	25
2009-04-08	19:09:00	0
2009-04-08	19:10:00	0
2009-04-08	19:11:00	0
2009-04-08	19:12:00	0
2009-04-08	19:13:00	0
2009-04-08	19:14:00	0
2009-04-08	19:15:00	0
2009-04-08	19:16:00	0
2009-04-08	19:17:00	0
2009-04-08	19:18:00	0
2009-04-08	19:19:00	0
2009-04-08	19:20:00	0
2009-04-08	19:21:00	0
2009-04-08	19:22:00	0
2009-04-08	19:23:00	0
2009-04-08	19:24:00	0
2009-04-08	19:25:00	0
2009-04-08	19:26:00	0
2009-04-08	19:27:00	0
2009-04-08	19:28:00	63
2009-04-08	19:29:00	0
2009-04-08	19:30:00	223
2009-04-08	19:31:00	381
2009-04-08	19:32:00	527
2009-04-08	19:33:00	527
2009-04-08	19:34:00	693
2009-04-08	19:35:00	434
2009-04-08	19:36:00	284
2009-04-08	19:37:00	25
2009-04-08	19:38:00	63
2009-04-08	19:39:00	0
2009-04-08	19:40:00	0
2009-04-08	19:41:00	0
2009-04-08	19:42:00	0
2009-04-08	19:43:00	364
2009-04-08	19:44:00	50
2009-04-08	19:45:00	151
2009-04-08	19:46:00	0
2009-04-08	19:47:00	13
2009-04-08	19:48:00	0
2009-04-08	19:49:00	208
2009-04-08	19:50:00	113
2009-04-08	19:51:00	0
2009-04-08	19:52:00	0
2009-04-08	19:53:00	0
2009-04-08	19:54:00	0
2009-04-08	19:55:00	587
2009-04-08	19:56:00	1092
2009-04-08	19:57:00	547
2009-04-08	19:58:00	381
2009-04-08	19:59:00	507
2009-04-08	20:00:00	284
2009-04-08	20:01:00	151
2009-04-08	20:02:00	193
2009-04-08	20:03:00	346
2009-04-08	20:04:00	314
2009-04-08	20:05:00	452
2009-04-08	20:06:00	527
2009-04-08	20:07:00	587
2009-04-08	20:08:00	469
2009-04-08	20:09:00	469
2009-04-08	20:10:00	238
2009-04-08	20:11:00	38
2009-04-08	20:12:00	13
2009-04-08	20:13:00	0
2009-04-08	20:14:00	0
2009-04-08	20:15:00	25
2009-04-08	20:16:00	0
2009-04-08	20:17:00	25
2009-04-08	20:18:00	75
2009-04-08	20:19:00	0
2009-04-08	20:20:00	0
2009-04-08	20:21:00	0
2009-04-08	20:22:00	0
2009-04-08	20:23:00	0
2009-04-08	20:24:00	0
2009-04-08	20:25:00	0
2009-04-08	20:26:00	0
2009-04-08	20:27:00	0
2009-04-08	20:28:00	0
2009-04-08	20:29:00	0
2009-04-08	20:30:00	0
2009-04-08	20:31:00	0
2009-04-08	20:32:00	0
2009-04-08	20:33:00	0
2009-04-08	20:34:00	0
2009-04-08	20:35:00	0
2009-04-08	20:36:00	0
2009-04-08	20:37:00	0
2009-04-08	20:38:00	0
2009-04-08	20:39:00	0
2009-04-08	20:40:00	0
2009-04-08	20:41:00	0
2009-04-08	20:42:00	0
2009-04-08	20:43:00	0
2009-04-08	20:44:00	0
2009-04-08	20:45:00	0
2009-04-08	20:46:00	0
2009-04-08	20:47:00	0
2009-04-08	20:48:00	0
2009-04-08	20:49:00	0
2009-04-08	20:50:00	0
2009-04-08	20:51:00	0
2009-04-08	20:52:00	0
2009-04-08	20:53:00	25
2009-04-08	20:54:00	0
2009-04-08	20:55:00	0
2009-04-08	20:56:00	0
2009-04-08	20:57:00	0
2009-04-08	20:58:00	0
2009-04-08	20:59:00	0
2009-04-08	21:00:00	0
2009-04-08	21:01:00	0
2009-04-08	21:02:00	0
2009-04-08	21:03:00	0
2009-04-08	21:04:00	151
2009-04-08	21:05:00	50
2009-04-08	21:06:00	13
2009-04-08	21:07:00	13
2009-04-08	21:08:00	364
2009-04-08	21:09:00	50
2009-04-08	21:10:00	567
2009-04-08	21:11:00	648
2009-04-08	21:12:00	507
2009-04-08	21:13:00	75
2009-04-08	21:14:00	0
2009-04-08	21:15:00	0
2009-04-08	21:16:00	0
2009-04-08	21:17:00	0
2009-04-08	21:18:00	13
2009-04-08	21:19:00	0
2009-04-08	21:20:00	151
2009-04-08	21:21:00	25
2009-04-08	21:22:00	0
2009-04-08	21:23:00	0
2009-04-08	21:24:00	0
2009-04-08	21:25:00	0
2009-04-08	21:26:00	0
2009-04-08	21:27:00	0
2009-04-08	21:28:00	0
2009-04-08	21:29:00	0
2009-04-08	21:30:00	0
2009-04-08	21:31:00	0
2009-04-08	21:32:00	0
2009-04-08	21:33:00	0
2009-04-08	21:34:00	0
2009-04-08	21:35:00	0
2009-04-08	21:36:00	0
2009-04-08	21:37:00	0
2009-04-08	21:38:00	0
2009-04-08	21:39:00	0
2009-04-08	21:40:00	0
2009-04-08	21:41:00	0
2009-04-08	21:42:00	0
2009-04-08	21:43:00	0
2009-04-08	21:44:00	0
2009-04-08	21:45:00	0
2009-04-08	21:46:00	0
2009-04-08	21:47:00	0
2009-04-08	21:48:00	0
2009-04-08	21:49:00	0
2009-04-08	21:50:00	0
2009-04-08	21:51:00	0
2009-04-08	21:52:00	0
2009-04-08	21:53:00	0
2009-04-08	21:54:00	0
2009-04-08	21:55:00	0
2009-04-08	21:56:00	25
2009-04-08	21:57:00	100
2009-04-08	21:58:00	0
2009-04-08	21:59:00	0
2009-04-08	22:00:00	0
2009-04-08	22:01:00	0
2009-04-08	22:02:00	0
2009-04-08	22:03:00	0
2009-04-08	22:04:00	0
2009-04-08	22:05:00	0
2009-04-08	22:06:00	0
2009-04-08	22:07:00	0
2009-04-08	22:08:00	0
2009-04-08	22:09:00	0
2009-04-08	22:10:00	0
2009-04-08	22:11:00	0
2009-04-08	22:12:00	0
2009-04-08	22:13:00	0
2009-04-08	22:14:00	0
2009-04-08	22:15:00	0
2009-04-08	22:16:00	0
2009-04-08	22:17:00	0
2009-04-08	22:18:00	0
2009-04-08	22:19:00	0
2009-04-08	22:20:00	0
2009-04-08	22:21:00	0
2009-04-08	22:22:00	0
2009-04-08	22:23:00	0
2009-04-08	22:24:00	0
2009-04-08	22:25:00	0
2009-04-08	22:26:00	0
2009-04-08	22:27:00	0
2009-04-08	22:28:00	0
2009-04-08	22:29:00	0
2009-04-08	22:30:00	0
2009-04-08	22:31:00	0
2009-04-08	22:32:00	0
2009-04-08	22:33:00	0
2009-04-08	22:34:00	0
2009-04-08	22:35:00	0
2009-04-08	22:36:00	0
2009-04-08	22:37:00	0
2009-04-08	22:38:00	0
2009-04-08	22:39:00	0
2009-04-08	22:40:00	0
2009-04-08	22:41:00	0
2009-04-08	22:42:00	0
2009-04-08	22:43:00	0
2009-04-08	22:44:00	0
2009-04-08	22:45:00	25
2009-04-08	22:46:00	0
2009-04-08	22:47:00	0
2009-04-08	22:48:00	0
2009-04-08	22:49:00	13
2009-04-08	22:50:00	0
2009-04-08	22:51:00	0
2009-04-08	22:52:00	0
2009-04-08	22:53:00	0
2009-04-08	22:54:00	0
2009-04-08	22:55:00	0
2009-04-08	22:56:00	0
2009-04-08	22:57:00	0
2009-04-08	22:58:00	0
2009-04-08	22:59:00	0
2009-04-08	23:00:00	0
2009-04-08	23:01:00	0
2009-04-08	23:02:00	0
2009-04-08	23:03:00	0
2009-04-08	23:04:00	0
2009-04-08	23:05:00	0
2009-04-08	23:06:00	0
2009-04-08	23:07:00	0
2009-04-08	23:08:00	0
2009-04-08	23:09:00	0
2009-04-08	23:10:00	0
2009-04-08	23:11:00	0
2009-04-08	23:12:00	0
2009-04-08	23:13:00	0
2009-04-08	23:14:00	0
2009-04-08	23:15:00	0
2009-04-08	23:16:00	0
2009-04-08	23:17:00	0
2009-04-08	23:18:00	0
2009-04-08	23:19:00	0
2009-04-08	23:20:00	0
2009-04-08	23:21:00	0
2009-04-08	23:22:00	0
2009-04-08	23:23:00	0
2009-04-08	23:24:00	0
2009-04-08	23:25:00	0
2009-04-08	23:26:00	0
2009-04-08	23:27:00	0
2009-04-08	23:28:00	0
2009-04-08	23:29:00	0
2009-04-08	23:30:00	0
2009-04-08	23:31:00	0
2009-04-08	23:32:00	0
2009-04-08	23:33:00	0
2009-04-08	23:34:00	13
2009-04-08	23:35:00	0
2009-04-08	23:36:00	0
2009-04-08	23:37:00	0
2009-04-08	23:38:00	0
2009-04-08	23:39:00	0
2009-04-08	23:40:00	0
2009-04-08	23:41:00	0
2009-04-08	23:42:00	0
2009-04-08	23:43:00	0
2009-04-08	23:44:00	0
2009-04-08	23:45:00	0
2009-04-08	23:46:00	0
2009-04-08	23:47:00	0
2009-04-08	23:48:00	0
2009-04-08	23:49:00	0
2009-04-08	23:50:00	0
2009-04-08	23:51:00	0
2009-04-08	23:52:00	0
2009-04-08	23:53:00	0
2009-04-08	23:54:00	0
2009-04-08	23:55:00	0
2009-04-08	23:56:00	0
2009-04-08	23:57:00	0
2009-04-08	23:58:00	0
2009-04-08	23:59:00	0
2009-04-09	00:00:00	0
2009-04-09	00:01:00	0
2009-04-09	00:02:00	0
2009-04-09	00:03:00	0
2009-04-09	00:04:00	0
2009-04-09	00:05:00	0
2009-04-09	00:06:00	0
2009-04-09	00:07:00	0
2009-04-09	00:08:00	0
2009-04-09	00:09:00	0
2009-04-09	00:10:00	0
2009-04-09	00:11:00	0
2009-04-09	00:12:00	0
2009-04-09	00:13:00	50
2009-04-09	00:14:00	13
2009-04-09	00:15:00	151
2009-04-09	00:16:00	0
2009-04-09	00:17:00	0
2009-04-09	00:18:00	0
2009-04-09	00:19:00	0
2009-04-09	00:20:00	0
2009-04-09	00:21:00	0
2009-04-09	00:22:00	0
2009-04-09	00:23:00	38
2009-04-09	00:24:00	0
2009-04-09	00:25:00	0
2009-04-09	00:26:00	0
2009-04-09	00:27:00	0
2009-04-09	00:28:00	0
2009-04-09	00:29:00	0
2009-04-09	00:30:00	0
2009-04-09	00:31:00	0
2009-04-09	00:32:00	38
2009-04-09	00:33:00	125
2009-04-09	00:34:00	0
2009-04-09	00:35:00	0
2009-04-09	00:36:00	0
2009-04-09	00:37:00	0
2009-04-09	00:38:00	0
2009-04-09	00:39:00	0
2009-04-09	00:40:00	0
2009-04-09	00:41:00	0
2009-04-09	00:42:00	0
2009-04-09	00:43:00	0
2009-04-09	00:44:00	0
2009-04-09	00:45:00	0
2009-04-09	00:46:00	0
2009-04-09	00:47:00	0
2009-04-09	00:48:00	0
2009-04-09	00:49:00	0
2009-04-09	00:50:00	38
2009-04-09	00:51:00	25
2009-04-09	00:52:00	452
2009-04-09	00:53:00	125
2009-04-09	00:54:00	364
2009-04-09	00:55:00	13
2009-04-09	00:56:00	125
2009-04-09	00:57:00	25
2009-04-09	00:58:00	25
2009-04-09	00:59:00	0
2009-04-09	01:00:00	0
2009-04-09	01:01:00	0
2009-04-09	01:02:00	0
2009-04-09	01:03:00	0
2009-04-09	01:04:00	0
2009-04-09	01:05:00	0
2009-04-09	01:06:00	0
2009-04-09	01:07:00	0
2009-04-09	01:08:00	0
2009-04-09	01:09:00	0
2009-04-09	01:10:00	0
2009-04-09	01:11:00	0
2009-04-09	01:12:00	0
2009-04-09	01:13:00	0
2009-04-09	01:14:00	0
2009-04-09	01:15:00	0
2009-04-09	01:16:00	0
2009-04-09	01:17:00	0
2009-04-09	01:18:00	0
2009-04-09	01:19:00	0
2009-04-09	01:20:00	0
2009-04-09	01:21:00	0
2009-04-09	01:22:00	0
2009-04-09	01:23:00	0
2009-04-09	01:24:00	0
2009-04-09	01:25:00	0
2009-04-09	01:26:00	0
2009-04-09	01:27:00	0
2009-04-09	01:28:00	0
2009-04-09	01:29:00	0
2009-04-09	01:30:00	0
2009-04-09	01:31:00	0
2009-04-09	01:32:00	75
2009-04-09	01:33:00	0
2009-04-09	01:34:00	0
2009-04-09	01:35:00	0
2009-04-09	01:36:00	0
2009-04-09	01:37:00	0
2009-04-09	01:38:00	13
2009-04-09	01:39:00	0
2009-04-09	01:40:00	13
2009-04-09	01:41:00	0
2009-04-09	01:42:00	0
2009-04-09	01:43:00	0
2009-04-09	01:44:00	0
2009-04-09	01:45:00	0
2009-04-09	01:46:00	0
2009-04-09	01:47:00	0
2009-04-09	01:48:00	0
2009-04-09	01:49:00	0
2009-04-09	01:50:00	0
2009-04-09	01:51:00	0
2009-04-09	01:52:00	0
2009-04-09	01:53:00	0
2009-04-09	01:54:00	0
2009-04-09	01:55:00	0
2009-04-09	01:56:00	0
2009-04-09	01:57:00	0
2009-04-09	01:58:00	0
2009-04-09	01:59:00	0
2009-04-09	02:00:00	0
2009-04-09	02:01:00	0
2009-04-09	02:02:00	0
2009-04-09	02:03:00	0
2009-04-09	02:04:00	0
2009-04-09	02:05:00	0
2009-04-09	02:06:00	0
2009-04-09	02:07:00	0
2009-04-09	02:08:00	0
2009-04-09	02:09:00	0
2009-04-09	02:10:00	0
2009-04-09	02:11:00	0
2009-04-09	02:12:00	0
2009-04-09	02:13:00	0
2009-04-09	02:14:00	0
2009-04-09	02:15:00	0
2009-04-09	02:16:00	0
2009-04-09	02:17:00	0
2009-04-09	02:18:00	0
2009-04-09	02:19:00	0
2009-04-09	02:20:00	0
2009-04-09	02:21:00	0
2009-04-09	02:22:00	0
2009-04-09	02:23:00	0
2009-04-09	02:24:00	0
2009-04-09	02:25:00	0
2009-04-09	02:26:00	0
2009-04-09	02:27:00	0
2009-04-09	02:28:00	0
2009-04-09	02:29:00	0
2009-04-09	02:30:00	0
2009-04-09	02:31:00	0
2009-04-09	02:32:00	0
2009-04-09	02:33:00	0
2009-04-09	02:34:00	0
2009-04-09	02:35:00	0
2009-04-09	02:36:00	0
2009-04-09	02:37:00	0
2009-04-09	02:38:00	0
2009-04-09	02:39:00	0
2009-04-09	02:40:00	0
2009-04-09	02:41:00	0
2009-04-09	02:42:00	0
2009-04-09	02:43:00	0
2009-04-09	02:44:00	0
2009-04-09	02:45:00	0
2009-04-09	02:46:00	0
2009-04-09	02:47:00	0
2009-04-09	02:48:00	0
2009-04-09	02:49:00	0
2009-04-09	02:50:00	0
2009-04-09	02:51:00	0
2009-04-09	02:52:00	0
2009-04-09	02:53:00	0
2009-04-09	02:54:00	0
2009-04-09	02:55:00	0
2009-04-09	02:56:00	0
2009-04-09	02:57:00	0
2009-04-09	02:58:00	0
2009-04-09	02:59:00	0
2009-04-09	03:00:00	0
2009-04-09	03:01:00	0
2009-04-09	03:02:00	0
2009-04-09	03:03:00	0
2009-04-09	03:04:00	0
2009-04-09	03:05:00	0
2009-04-09	03:06:00	0
2009-04-09	03:07:00	0
2009-04-09	03:08:00	0
2009-04-09	03:09:00	0
2009-04-09	03:10:00	0
2009-04-09	03:11:00	0
2009-04-09	03:12:00	0
2009-04-09	03:13:00	0
2009-04-09	03:14:00	0
2009-04-09	03:15:00	0
2009-04-09	03:16:00	0
2009-04-09	03:17:00	0
2009-04-09	03:18:00	0
2009-04-09	03:19:00	0
2009-04-09	03:20:00	0
2009-04-09	03:21:00	0
2009-04-09	03:22:00	0
2009-04-09	03:23:00	0
2009-04-09	03:24:00	0
2009-04-09	03:25:00	0
2009-04-09	03:26:00	0
2009-04-09	03:27:00	0
2009-04-09	03:28:00	0
2009-04-09	03:29:00	0
2009-04-09	03:30:00	0
2009-04-09	03:31:00	0
2009-04-09	03:32:00	0
2009-04-09	03:33:00	0
2009-04-09	03:34:00	0
2009-04-09	03:35:00	0
2009-04-09	03:36:00	0
2009-04-09	03:37:00	0
2009-04-09	03:38:00	0
2009-04-09	03:39:00	0
2009-04-09	03:40:00	63
2009-04-09	03:41:00	0
2009-04-09	03:42:00	0
2009-04-09	03:43:00	0
2009-04-09	03:44:00	0
2009-04-09	03:45:00	0
2009-04-09	03:46:00	0
2009-04-09	03:47:00	0
2009-04-09	03:48:00	0
2009-04-09	03:49:00	0
2009-04-09	03:50:00	0
2009-04-09	03:51:00	0
2009-04-09	03:52:00	0
2009-04-09	03:53:00	0
2009-04-09	03:54:00	0
2009-04-09	03:55:00	13
2009-04-09	03:56:00	0
2009-04-09	03:57:00	0
2009-04-09	03:58:00	0
2009-04-09	03:59:00	0
2009-04-09	04:00:00	0
2009-04-09	04:01:00	0
2009-04-09	04:02:00	0
2009-04-09	04:03:00	0
2009-04-09	04:04:00	0
2009-04-09	04:05:00	0
2009-04-09	04:06:00	0
2009-04-09	04:07:00	0
2009-04-09	04:08:00	0
2009-04-09	04:09:00	0
2009-04-09	04:10:00	38
2009-04-09	04:11:00	178
2009-04-09	04:12:00	125
2009-04-09	04:13:00	0
2009-04-09	04:14:00	0
2009-04-09	04:15:00	0
2009-04-09	04:16:00	0
2009-04-09	04:17:00	0
2009-04-09	04:18:00	0
2009-04-09	04:19:00	0
2009-04-09	04:20:00	0
2009-04-09	04:21:00	0
2009-04-09	04:22:00	0
2009-04-09	04:23:00	0
2009-04-09	04:24:00	0
2009-04-09	04:25:00	0
2009-04-09	04:26:00	0
2009-04-09	04:27:00	0
2009-04-09	04:28:00	0
2009-04-09	04:29:00	0
2009-04-09	04:30:00	0
2009-04-09	04:31:00	0
2009-04-09	04:32:00	0
2009-04-09	04:33:00	0
2009-04-09	04:34:00	0
2009-04-09	04:35:00	0
2009-04-09	04:36:00	0
2009-04-09	04:37:00	0
2009-04-09	04:38:00	0
2009-04-09	04:39:00	0
2009-04-09	04:40:00	0
2009-04-09	04:41:00	0
2009-04-09	04:42:00	0
2009-04-09	04:43:00	0
2009-04-09	04:44:00	0
2009-04-09	04:45:00	0
2009-04-09	04:46:00	0
2009-04-09	04:47:00	0
2009-04-09	04:48:00	0
2009-04-09	04:49:00	0
2009-04-09	04:50:00	0
2009-04-09	04:51:00	0
2009-04-09	04:52:00	0
2009-04-09	04:53:00	0
2009-04-09	04:54:00	0
2009-04-09	04:55:00	0
2009-04-09	04:56:00	0
2009-04-09	04:57:00	0
2009-04-09	04:58:00	0
2009-04-09	04:59:00	38
2009-04-09	05:00:00	0
2009-04-09	05:01:00	0
2009-04-09	05:02:00	151
2009-04-09	05:03:00	434
2009-04-09	05:04:00	399
2009-04-09	05:05:00	452
2009-04-09	05:06:00	38
2009-04-09	05:07:00	434
2009-04-09	05:08:00	346
2009-04-09	05:09:00	806
2009-04-09	05:10:00	163
2009-04-09	05:11:00	0
2009-04-09	05:12:00	0
2009-04-09	05:13:00	0
2009-04-09	05:14:00	0
2009-04-09	05:15:00	25
2009-04-09	05:16:00	0
2009-04-09	05:17:00	0
2009-04-09	05:18:00	0
2009-04-09	05:19:00	0
2009-04-09	05:20:00	0
2009-04-09	05:21:00	25
2009-04-09	05:22:00	0
2009-04-09	05:23:00	0
2009-04-09	05:24:00	0
2009-04-09	05:25:00	0
2009-04-09	05:26:00	0
2009-04-09	05:27:00	0
2009-04-09	05:28:00	0
2009-04-09	05:29:00	0
2009-04-09	05:30:00	0
2009-04-09	05:31:00	0
2009-04-09	05:32:00	0
2009-04-09	05:33:00	0
2009-04-09	05:34:00	0
2009-04-09	05:35:00	13
2009-04-09	05:36:00	0
2009-04-09	05:37:00	0
2009-04-09	05:38:00	0
2009-04-09	05:39:00	50
2009-04-09	05:40:00	346
2009-04-09	05:41:00	469
2009-04-09	05:42:00	364
2009-04-09	05:43:00	163
2009-04-09	05:44:00	163
2009-04-09	05:45:00	208
2009-04-09	05:46:00	0
2009-04-09	05:47:00	13
2009-04-09	05:48:00	253
2009-04-09	05:49:00	269
2009-04-09	05:50:00	63
2009-04-09	05:51:00	25
2009-04-09	05:52:00	527
2009-04-09	05:53:00	125
2009-04-09	05:54:00	25
2009-04-09	05:55:00	178
2009-04-09	05:56:00	163
2009-04-09	05:57:00	63
2009-04-09	05:58:00	417
2009-04-09	05:59:00	38
2009-04-09	06:00:00	13
2009-04-09	06:01:00	13
2009-04-09	06:02:00	0
2009-04-09	06:03:00	0
2009-04-09	06:04:00	0
2009-04-09	06:05:00	0
2009-04-09	06:06:00	0
2009-04-09	06:07:00	0
2009-04-09	06:08:00	0
2009-04-09	06:09:00	100
2009-04-09	06:10:00	88
2009-04-09	06:11:00	0
2009-04-09	06:12:00	0
2009-04-09	06:13:00	25
2009-04-09	06:14:00	13
2009-04-09	06:15:00	0
2009-04-09	06:16:00	0
2009-04-09	06:17:00	0
2009-04-09	06:18:00	0
2009-04-09	06:19:00	0
2009-04-09	06:20:00	0
2009-04-09	06:21:00	0
2009-04-09	06:22:00	0
2009-04-09	06:23:00	0
2009-04-09	06:24:00	0
2009-04-09	06:25:00	0
2009-04-09	06:26:00	0
2009-04-09	06:27:00	0
2009-04-09	06:28:00	0
2009-04-09	06:29:00	0
2009-04-09	06:30:00	0
2009-04-09	06:31:00	0
2009-04-09	06:32:00	0
2009-04-09	06:33:00	0
2009-04-09	06:34:00	0
2009-04-09	06:35:00	0
2009-04-09	06:36:00	0
2009-04-09	06:37:00	0
2009-04-09	06:38:00	0
2009-04-09	06:39:00	0
2009-04-09	06:40:00	0
2009-04-09	06:41:00	0
2009-04-09	06:42:00	0
2009-04-09	06:43:00	0
2009-04-09	06:44:00	0
2009-04-09	06:45:00	0
2009-04-09	06:46:00	0
2009-04-09	06:47:00	0
2009-04-09	06:48:00	0
2009-04-09	06:49:00	0
2009-04-09	06:50:00	0
2009-04-09	06:51:00	0
2009-04-09	06:52:00	0
2009-04-09	06:53:00	0
2009-04-09	06:54:00	0
2009-04-09	06:55:00	0
2009-04-09	06:56:00	0
2009-04-09	06:57:00	0
2009-04-09	06:58:00	0
2009-04-09	06:59:00	0
2009-04-09	07:00:00	0
2009-04-09	07:01:00	0
2009-04-09	07:02:00	0
2009-04-09	07:03:00	0
2009-04-09	07:04:00	0
2009-04-09	07:05:00	0
2009-04-09	07:06:00	0
2009-04-09	07:07:00	0
2009-04-09	07:08:00	0
2009-04-09	07:09:00	0
2009-04-09	07:10:00	0
2009-04-09	07:11:00	0
2009-04-09	07:12:00	0
2009-04-09	07:13:00	0
2009-04-09	07:14:00	0
2009-04-09	07:15:00	0
2009-04-09	07:16:00	0
2009-04-09	07:17:00	0
2009-04-09	07:18:00	0
2009-04-09	07:19:00	0
2009-04-09	07:20:00	0
2009-04-09	07:21:00	0
2009-04-09	07:22:00	0
2009-04-09	07:23:00	0
2009-04-09	07:24:00	0
2009-04-09	07:25:00	13
2009-04-09	07:26:00	0
2009-04-09	07:27:00	25
2009-04-09	07:28:00	0
2009-04-09	07:29:00	0
2009-04-09	07:30:00	0
2009-04-09	07:31:00	0
2009-04-09	07:32:00	0
2009-04-09	07:33:00	0
2009-04-09	07:34:00	0
2009-04-09	07:35:00	0
2009-04-09	07:36:00	0
2009-04-09	07:37:00	0
2009-04-09	07:38:00	0
2009-04-09	07:39:00	0
2009-04-09	07:40:00	0
2009-04-09	07:41:00	0
2009-04-09	07:42:00	0
2009-04-09	07:43:00	0
2009-04-09	07:44:00	0
2009-04-09	07:45:00	0
2009-04-09	07:46:00	0
2009-04-09	07:47:00	0
2009-04-09	07:48:00	0
2009-04-09	07:49:00	0
2009-04-09	07:50:00	0
2009-04-09	07:51:00	63
2009-04-09	07:52:00	25
2009-04-09	07:53:00	0
2009-04-09	07:54:00	0
2009-04-09	07:55:00	0
2009-04-09	07:56:00	0
2009-04-09	07:57:00	0
2009-04-09	07:58:00	0
2009-04-09	07:59:00	0
2009-04-09	08:00:00	0
2009-04-09	08:01:00	0
2009-04-09	08:02:00	0
2009-04-09	08:03:00	0
2009-04-09	08:04:00	0
2009-04-09	08:05:00	0
2009-04-09	08:06:00	0
2009-04-09	08:07:00	0
2009-04-09	08:08:00	0
2009-04-09	08:09:00	0
2009-04-09	08:10:00	0
2009-04-09	08:11:00	0
2009-04-09	08:12:00	0
2009-04-09	08:13:00	0
2009-04-09	08:14:00	0
2009-04-09	08:15:00	0
2009-04-09	08:16:00	0
2009-04-09	08:17:00	13
2009-04-09	08:18:00	0
2009-04-09	08:19:00	0
2009-04-09	08:20:00	0
2009-04-09	08:21:00	0
2009-04-09	08:22:00	0
2009-04-09	08:23:00	0
2009-04-09	08:24:00	0
2009-04-09	08:25:00	0
2009-04-09	08:26:00	0
2009-04-09	08:27:00	0
2009-04-09	08:28:00	0
2009-04-09	08:29:00	0
2009-04-09	08:30:00	0
2009-04-09	08:31:00	0
2009-04-09	08:32:00	0
2009-04-09	08:33:00	0
2009-04-09	08:34:00	0
2009-04-09	08:35:00	0
2009-04-09	08:36:00	0
2009-04-09	08:37:00	0
2009-04-09	08:38:00	0
2009-04-09	08:39:00	0
2009-04-09	08:40:00	0
2009-04-09	08:41:00	0
2009-04-09	08:42:00	0
2009-04-09	08:43:00	0
2009-04-09	08:44:00	0
2009-04-09	08:45:00	0
2009-04-09	08:46:00	0
2009-04-09	08:47:00	0
2009-04-09	08:48:00	0
2009-04-09	08:49:00	0
2009-04-09	08:50:00	0
2009-04-09	08:51:00	0
2009-04-09	08:52:00	0
2009-04-09	08:53:00	0
2009-04-09	08:54:00	0
2009-04-09	08:55:00	0
2009-04-09	08:56:00	0
2009-04-09	08:57:00	0
2009-04-09	08:58:00	0
2009-04-09	08:59:00	0
2009-04-09	09:00:00	0
2009-04-09	09:01:00	0
2009-04-09	09:02:00	0
2009-04-09	09:03:00	13
2009-04-09	09:04:00	25
2009-04-09	09:05:00	13
2009-04-09	09:06:00	0
2009-04-09	09:07:00	0
2009-04-09	09:08:00	0
[truncated: 19,611 more rows]

## Sheet: 4.22.09
Actogram, Copy Raw Data, All Days
Identity:	Tucker
Filename:	E:\Active Research Files\meloxicam titre canine\cases\tucker\Tucker 4.22.09.AWC
Gender:	M
Age:	9
Height:	91.4 cm	36.0 in
Weight:	47.0 kg	103.6 lbs
Start Date:	22-Apr-2009 (Wed)
Start Time:	18:00:00
Interval:	1.00 mins
Date Stamp:	Time Stamp:	Activity Data:	Marker Press:
2009-04-22	00:00:00	0
2009-04-22	00:01:00	0
2009-04-22	00:02:00	0
2009-04-22	00:03:00	0
2009-04-22	00:04:00	0
2009-04-22	00:05:00	0
2009-04-22	00:06:00	0
2009-04-22	00:07:00	0
2009-04-22	00:08:00	0
2009-04-22	00:09:00	0
2009-04-22	00:10:00	0
2009-04-22	00:11:00	0
2009-04-22	00:12:00	0
2009-04-22	00:13:00	0
2009-04-22	00:14:00	0
2009-04-22	00:15:00	0
2009-04-22	00:16:00	0
2009-04-22	00:17:00	0
2009-04-22	00:18:00	0
2009-04-22	00:19:00	0
2009-04-22	00:20:00	0
2009-04-22	00:21:00	0
2009-04-22	00:22:00	0
2009-04-22	00:23:00	0
2009-04-22	00:24:00	0
2009-04-22	00:25:00	0
2009-04-22	00:26:00	0
2009-04-22	00:27:00	0
2009-04-22	00:28:00	0
2009-04-22	00:29:00	0
2009-04-22	00:30:00	0
2009-04-22	00:31:00	0
2009-04-22	00:32:00	0
2009-04-22	00:33:00	0
2009-04-22	00:34:00	0
2009-04-22	00:35:00	0
2009-04-22	00:36:00	0
2009-04-22	00:37:00	0
2009-04-22	00:38:00	0
2009-04-22	00:39:00	0
2009-04-22	00:40:00	0
2009-04-22	00:41:00	0
2009-04-22	00:42:00	0
2009-04-22	00:43:00	0
2009-04-22	00:44:00	0
2009-04-22	00:45:00	0
2009-04-22	00:46:00	0
2009-04-22	00:47:00	0
2009-04-22	00:48:00	0
2009-04-22	00:49:00	0
2009-04-22	00:50:00	0
2009-04-22	00:51:00	0
2009-04-22	00:52:00	0
2009-04-22	00:53:00	0
2009-04-22	00:54:00	0
2009-04-22	00:55:00	0
2009-04-22	00:56:00	0
2009-04-22	00:57:00	0
2009-04-22	00:58:00	0
2009-04-22	00:59:00	0
2009-04-22	01:00:00	0
2009-04-22	01:01:00	0
2009-04-22	01:02:00	0
2009-04-22	01:03:00	0
2009-04-22	01:04:00	0
2009-04-22	01:05:00	0
2009-04-22	01:06:00	0
2009-04-22	01:07:00	0
2009-04-22	01:08:00	0
2009-04-22	01:09:00	0
2009-04-22	01:10:00	0
2009-04-22	01:11:00	0
2009-04-22	01:12:00	0
2009-04-22	01:13:00	0
2009-04-22	01:14:00	0
2009-04-22	01:15:00	0
2009-04-22	01:16:00	0
2009-04-22	01:17:00	0
2009-04-22	01:18:00	0
2009-04-22	01:19:00	0
2009-04-22	01:20:00	0
2009-04-22	01:21:00	0
2009-04-22	01:22:00	0
2009-04-22	01:23:00	0
2009-04-22	01:24:00	0
2009-04-22	01:25:00	0
2009-04-22	01:26:00	0
2009-04-22	01:27:00	0
2009-04-22	01:28:00	0
2009-04-22	01:29:00	0
2009-04-22	01:30:00	0
2009-04-22	01:31:00	0
2009-04-22	01:32:00	0
2009-04-22	01:33:00	0
2009-04-22	01:34:00	0
2009-04-22	01:35:00	0
2009-04-22	01:36:00	0
2009-04-22	01:37:00	0
2009-04-22	01:38:00	0
2009-04-22	01:39:00	0
2009-04-22	01:40:00	0
2009-04-22	01:41:00	0
2009-04-22	01:42:00	0
2009-04-22	01:43:00	0
2009-04-22	01:44:00	0
2009-04-22	01:45:00	0
2009-04-22	01:46:00	0
2009-04-22	01:47:00	0
2009-04-22	01:48:00	0
2009-04-22	01:49:00	0
2009-04-22	01:50:00	0
2009-04-22	01:51:00	0
2009-04-22	01:52:00	0
2009-04-22	01:53:00	0
2009-04-22	01:54:00	0
2009-04-22	01:55:00	0
2009-04-22	01:56:00	0
2009-04-22	01:57:00	0
2009-04-22	01:58:00	0
2009-04-22	01:59:00	0
2009-04-22	02:00:00	0
2009-04-22	02:01:00	0
2009-04-22	02:02:00	0
2009-04-22	02:03:00	0
2009-04-22	02:04:00	0
2009-04-22	02:05:00	0
2009-04-22	02:06:00	0
2009-04-22	02:07:00	0
2009-04-22	02:08:00	0
2009-04-22	02:09:00	0
2009-04-22	02:10:00	0
2009-04-22	02:11:00	0
2009-04-22	02:12:00	0
2009-04-22	02:13:00	0
2009-04-22	02:14:00	0
2009-04-22	02:15:00	0
2009-04-22	02:16:00	0
2009-04-22	02:17:00	0
2009-04-22	02:18:00	0
2009-04-22	02:19:00	0
2009-04-22	02:20:00	0
2009-04-22	02:21:00	0
2009-04-22	02:22:00	0
2009-04-22	02:23:00	0
2009-04-22	02:24:00	0
2009-04-22	02:25:00	0
2009-04-22	02:26:00	0
2009-04-22	02:27:00	0
2009-04-22	02:28:00	0
2009-04-22	02:29:00	0
2009-04-22	02:30:00	0
2009-04-22	02:31:00	0
2009-04-22	02:32:00	0
2009-04-22	02:33:00	0
2009-04-22	02:34:00	0
2009-04-22	02:35:00	0
2009-04-22	02:36:00	0
2009-04-22	02:37:00	0
2009-04-22	02:38:00	0
2009-04-22	02:39:00	0
2009-04-22	02:40:00	0
2009-04-22	02:41:00	0
2009-04-22	02:42:00	0
2009-04-22	02:43:00	0
2009-04-22	02:44:00	0
2009-04-22	02:45:00	0
2009-04-22	02:46:00	0
2009-04-22	02:47:00	0
2009-04-22	02:48:00	0
2009-04-22	02:49:00	0
2009-04-22	02:50:00	0
2009-04-22	02:51:00	0
2009-04-22	02:52:00	0
2009-04-22	02:53:00	0
2009-04-22	02:54:00	0
2009-04-22	02:55:00	0
2009-04-22	02:56:00	0
2009-04-22	02:57:00	0
2009-04-22	02:58:00	0
2009-04-22	02:59:00	0
2009-04-22	03:00:00	0
2009-04-22	03:01:00	0
2009-04-22	03:02:00	0
2009-04-22	03:03:00	0
2009-04-22	03:04:00	0
2009-04-22	03:05:00	0
2009-04-22	03:06:00	0
2009-04-22	03:07:00	0
2009-04-22	03:08:00	0
2009-04-22	03:09:00	0
2009-04-22	03:10:00	0
2009-04-22	03:11:00	0
2009-04-22	03:12:00	0
2009-04-22	03:13:00	0
2009-04-22	03:14:00	0
2009-04-22	03:15:00	0
2009-04-22	03:16:00	0
2009-04-22	03:17:00	0
2009-04-22	03:18:00	0
2009-04-22	03:19:00	0
2009-04-22	03:20:00	0
2009-04-22	03:21:00	0
2009-04-22	03:22:00	0
2009-04-22	03:23:00	0
2009-04-22	03:24:00	0
2009-04-22	03:25:00	0
2009-04-22	03:26:00	0
2009-04-22	03:27:00	0
2009-04-22	03:28:00	0
2009-04-22	03:29:00	0
2009-04-22	03:30:00	0
2009-04-22	03:31:00	0
2009-04-22	03:32:00	0
2009-04-22	03:33:00	0
2009-04-22	03:34:00	0
2009-04-22	03:35:00	0
2009-04-22	03:36:00	0
2009-04-22	03:37:00	0
2009-04-22	03:38:00	0
2009-04-22	03:39:00	0
2009-04-22	03:40:00	0
2009-04-22	03:41:00	0
2009-04-22	03:42:00	0
2009-04-22	03:43:00	0
2009-04-22	03:44:00	0
2009-04-22	03:45:00	0
2009-04-22	03:46:00	0
2009-04-22	03:47:00	0
2009-04-22	03:48:00	0
2009-04-22	03:49:00	0
2009-04-22	03:50:00	0
2009-04-22	03:51:00	0
2009-04-22	03:52:00	0
2009-04-22	03:53:00	0
2009-04-22	03:54:00	0
2009-04-22	03:55:00	0
2009-04-22	03:56:00	0
2009-04-22	03:57:00	0
2009-04-22	03:58:00	0
2009-04-22	03:59:00	0
2009-04-22	04:00:00	0
2009-04-22	04:01:00	0
2009-04-22	04:02:00	0
2009-04-22	04:03:00	0
2009-04-22	04:04:00	0
2009-04-22	04:05:00	0
2009-04-22	04:06:00	0
2009-04-22	04:07:00	0
2009-04-22	04:08:00	0
2009-04-22	04:09:00	0
2009-04-22	04:10:00	0
2009-04-22	04:11:00	0
2009-04-22	04:12:00	0
2009-04-22	04:13:00	0
2009-04-22	04:14:00	0
2009-04-22	04:15:00	0
2009-04-22	04:16:00	0
2009-04-22	04:17:00	0
2009-04-22	04:18:00	0
2009-04-22	04:19:00	0
2009-04-22	04:20:00	0
2009-04-22	04:21:00	0
2009-04-22	04:22:00	0
2009-04-22	04:23:00	0
2009-04-22	04:24:00	0
2009-04-22	04:25:00	0
2009-04-22	04:26:00	0
2009-04-22	04:27:00	0
2009-04-22	04:28:00	0
2009-04-22	04:29:00	0
2009-04-22	04:30:00	0
2009-04-22	04:31:00	0
2009-04-22	04:32:00	0
2009-04-22	04:33:00	0
2009-04-22	04:34:00	0
2009-04-22	04:35:00	0
2009-04-22	04:36:00	0
2009-04-22	04:37:00	0
2009-04-22	04:38:00	0
2009-04-22	04:39:00	0
2009-04-22	04:40:00	0
2009-04-22	04:41:00	0
2009-04-22	04:42:00	0
2009-04-22	04:43:00	0
2009-04-22	04:44:00	0
2009-04-22	04:45:00	0
2009-04-22	04:46:00	0
2009-04-22	04:47:00	0
2009-04-22	04:48:00	0
2009-04-22	04:49:00	0
2009-04-22	04:50:00	0
2009-04-22	04:51:00	0
2009-04-22	04:52:00	0
2009-04-22	04:53:00	0
2009-04-22	04:54:00	0
2009-04-22	04:55:00	0
2009-04-22	04:56:00	0
2009-04-22	04:57:00	0
2009-04-22	04:58:00	0
2009-04-22	04:59:00	0
2009-04-22	05:00:00	0
2009-04-22	05:01:00	0
2009-04-22	05:02:00	0
2009-04-22	05:03:00	0
2009-04-22	05:04:00	0
2009-04-22	05:05:00	0
2009-04-22	05:06:00	0
2009-04-22	05:07:00	0
2009-04-22	05:08:00	0
2009-04-22	05:09:00	0
2009-04-22	05:10:00	0
2009-04-22	05:11:00	0
2009-04-22	05:12:00	0
2009-04-22	05:13:00	0
2009-04-22	05:14:00	0
2009-04-22	05:15:00	0
2009-04-22	05:16:00	0
2009-04-22	05:17:00	0
2009-04-22	05:18:00	0
2009-04-22	05:19:00	0
2009-04-22	05:20:00	0
2009-04-22	05:21:00	0
2009-04-22	05:22:00	0
2009-04-22	05:23:00	0
2009-04-22	05:24:00	0
2009-04-22	05:25:00	0
2009-04-22	05:26:00	0
2009-04-22	05:27:00	0
2009-04-22	05:28:00	0
2009-04-22	05:29:00	0
2009-04-22	05:30:00	0
2009-04-22	05:31:00	0
2009-04-22	05:32:00	0
2009-04-22	05:33:00	0
2009-04-22	05:34:00	0
2009-04-22	05:35:00	0
2009-04-22	05:36:00	0
2009-04-22	05:37:00	0
2009-04-22	05:38:00	0
2009-04-22	05:39:00	0
2009-04-22	05:40:00	0
2009-04-22	05:41:00	0
2009-04-22	05:42:00	0
2009-04-22	05:43:00	0
2009-04-22	05:44:00	0
2009-04-22	05:45:00	0
2009-04-22	05:46:00	0
2009-04-22	05:47:00	0
2009-04-22	05:48:00	0
2009-04-22	05:49:00	0
2009-04-22	05:50:00	0
2009-04-22	05:51:00	0
2009-04-22	05:52:00	0
2009-04-22	05:53:00	0
2009-04-22	05:54:00	0
2009-04-22	05:55:00	0
2009-04-22	05:56:00	0
2009-04-22	05:57:00	0
2009-04-22	05:58:00	0
2009-04-22	05:59:00	0
2009-04-22	06:00:00	0
2009-04-22	06:01:00	0
2009-04-22	06:02:00	0
2009-04-22	06:03:00	0
2009-04-22	06:04:00	0
2009-04-22	06:05:00	0
2009-04-22	06:06:00	0
2009-04-22	06:07:00	0
2009-04-22	06:08:00	0
2009-04-22	06:09:00	0
2009-04-22	06:10:00	0
2009-04-22	06:11:00	0
2009-04-22	06:12:00	0
2009-04-22	06:13:00	0
2009-04-22	06:14:00	0
2009-04-22	06:15:00	0
2009-04-22	06:16:00	0
2009-04-22	06:17:00	0
2009-04-22	06:18:00	0
2009-04-22	06:19:00	0
2009-04-22	06:20:00	0
2009-04-22	06:21:00	0
2009-04-22	06:22:00	0
2009-04-22	06:23:00	0
2009-04-22	06:24:00	0
2009-04-22	06:25:00	0
2009-04-22	06:26:00	0
2009-04-22	06:27:00	0
2009-04-22	06:28:00	0
2009-04-22	06:29:00	0
2009-04-22	06:30:00	0
2009-04-22	06:31:00	0
2009-04-22	06:32:00	0
2009-04-22	06:33:00	0
2009-04-22	06:34:00	0
2009-04-22	06:35:00	0
2009-04-22	06:36:00	0
2009-04-22	06:37:00	0
2009-04-22	06:38:00	0
2009-04-22	06:39:00	0
2009-04-22	06:40:00	0
2009-04-22	06:41:00	0
2009-04-22	06:42:00	0
2009-04-22	06:43:00	0
2009-04-22	06:44:00	0
2009-04-22	06:45:00	0
2009-04-22	06:46:00	0
2009-04-22	06:47:00	0
2009-04-22	06:48:00	0
2009-04-22	06:49:00	0
2009-04-22	06:50:00	0
2009-04-22	06:51:00	0
2009-04-22	06:52:00	0
2009-04-22	06:53:00	0
2009-04-22	06:54:00	0
2009-04-22	06:55:00	0
2009-04-22	06:56:00	0
2009-04-22	06:57:00	0
2009-04-22	06:58:00	0
2009-04-22	06:59:00	0
2009-04-22	07:00:00	0
2009-04-22	07:01:00	0
2009-04-22	07:02:00	0
2009-04-22	07:03:00	0
2009-04-22	07:04:00	0
2009-04-22	07:05:00	0
2009-04-22	07:06:00	0
2009-04-22	07:07:00	0
2009-04-22	07:08:00	0
2009-04-22	07:09:00	0
2009-04-22	07:10:00	0
2009-04-22	07:11:00	0
2009-04-22	07:12:00	0
2009-04-22	07:13:00	0
2009-04-22	07:14:00	0
2009-04-22	07:15:00	0
2009-04-22	07:16:00	0
2009-04-22	07:17:00	0
2009-04-22	07:18:00	0
2009-04-22	07:19:00	0
2009-04-22	07:20:00	0
2009-04-22	07:21:00	0
2009-04-22	07:22:00	0
2009-04-22	07:23:00	0
2009-04-22	07:24:00	0
2009-04-22	07:25:00	0
2009-04-22	07:26:00	0
2009-04-22	07:27:00	0
2009-04-22	07:28:00	0
2009-04-22	07:29:00	0
2009-04-22	07:30:00	0
2009-04-22	07:31:00	0
2009-04-22	07:32:00	0
2009-04-22	07:33:00	0
2009-04-22	07:34:00	0
2009-04-22	07:35:00	0
2009-04-22	07:36:00	0
2009-04-22	07:37:00	0
2009-04-22	07:38:00	0
2009-04-22	07:39:00	0
2009-04-22	07:40:00	0
2009-04-22	07:41:00	0
2009-04-22	07:42:00	0
2009-04-22	07:43:00	0
2009-04-22	07:44:00	0
2009-04-22	07:45:00	0
2009-04-22	07:46:00	0
2009-04-22	07:47:00	0
2009-04-22	07:48:00	0
2009-04-22	07:49:00	0
2009-04-22	07:50:00	0
2009-04-22	07:51:00	0
2009-04-22	07:52:00	0
2009-04-22	07:53:00	0
2009-04-22	07:54:00	0
2009-04-22	07:55:00	0
2009-04-22	07:56:00	0
2009-04-22	07:57:00	0
2009-04-22	07:58:00	0
2009-04-22	07:59:00	0
2009-04-22	08:00:00	0
2009-04-22	08:01:00	0
2009-04-22	08:02:00	0
2009-04-22	08:03:00	0
2009-04-22	08:04:00	0
2009-04-22	08:05:00	0
2009-04-22	08:06:00	0
2009-04-22	08:07:00	0
2009-04-22	08:08:00	0
2009-04-22	08:09:00	0
2009-04-22	08:10:00	0
2009-04-22	08:11:00	0
2009-04-22	08:12:00	0
2009-04-22	08:13:00	0
2009-04-22	08:14:00	0
2009-04-22	08:15:00	0
2009-04-22	08:16:00	0
2009-04-22	08:17:00	0
2009-04-22	08:18:00	0
2009-04-22	08:19:00	0
2009-04-22	08:20:00	0
2009-04-22	08:21:00	0
2009-04-22	08:22:00	0
2009-04-22	08:23:00	0
2009-04-22	08:24:00	0
2009-04-22	08:25:00	0
2009-04-22	08:26:00	0
2009-04-22	08:27:00	0
2009-04-22	08:28:00	0
2009-04-22	08:29:00	0
2009-04-22	08:30:00	0
2009-04-22	08:31:00	0
2009-04-22	08:32:00	0
2009-04-22	08:33:00	0
2009-04-22	08:34:00	0
2009-04-22	08:35:00	0
2009-04-22	08:36:00	0
2009-04-22	08:37:00	0
2009-04-22	08:38:00	0
2009-04-22	08:39:00	0
2009-04-22	08:40:00	0
2009-04-22	08:41:00	0
2009-04-22	08:42:00	0
2009-04-22	08:43:00	0
2009-04-22	08:44:00	0
2009-04-22	08:45:00	0
2009-04-22	08:46:00	0
2009-04-22	08:47:00	0
2009-04-22	08:48:00	0
2009-04-22	08:49:00	0
2009-04-22	08:50:00	0
2009-04-22	08:51:00	0
2009-04-22	08:52:00	0
2009-04-22	08:53:00	0
2009-04-22	08:54:00	0
2009-04-22	08:55:00	0
2009-04-22	08:56:00	0
2009-04-22	08:57:00	0
2009-04-22	08:58:00	0
2009-04-22	08:59:00	0
2009-04-22	09:00:00	0
2009-04-22	09:01:00	0
2009-04-22	09:02:00	0
2009-04-22	09:03:00	0
2009-04-22	09:04:00	0
2009-04-22	09:05:00	0
2009-04-22	09:06:00	0
2009-04-22	09:07:00	0
2009-04-22	09:08:00	0
2009-04-22	09:09:00	0
2009-04-22	09:10:00	0
2009-04-22	09:11:00	0
2009-04-22	09:12:00	0
2009-04-22	09:13:00	0
2009-04-22	09:14:00	0
2009-04-22	09:15:00	0
2009-04-22	09:16:00	0
2009-04-22	09:17:00	0
2009-04-22	09:18:00	0
2009-04-22	09:19:00	0
2009-04-22	09:20:00	0
2009-04-22	09:21:00	0
2009-04-22	09:22:00	0
2009-04-22	09:23:00	0
2009-04-22	09:24:00	0
2009-04-22	09:25:00	0
2009-04-22	09:26:00	0
2009-04-22	09:27:00	0
2009-04-22	09:28:00	0
2009-04-22	09:29:00	0
2009-04-22	09:30:00	0
2009-04-22	09:31:00	0
2009-04-22	09:32:00	0
2009-04-22	09:33:00	0
2009-04-22	09:34:00	0
2009-04-22	09:35:00	0
2009-04-22	09:36:00	0
2009-04-22	09:37:00	0
2009-04-22	09:38:00	0
2009-04-22	09:39:00	0
2009-04-22	09:40:00	0
2009-04-22	09:41:00	0
2009-04-22	09:42:00	0
2009-04-22	09:43:00	0
2009-04-22	09:44:00	0
2009-04-22	09:45:00	0
2009-04-22	09:46:00	0
2009-04-22	09:47:00	0
2009-04-22	09:48:00	0
2009-04-22	09:49:00	0
2009-04-22	09:50:00	0
2009-04-22	09:51:00	0
2009-04-22	09:52:00	0
2009-04-22	09:53:00	0
2009-04-22	09:54:00	0
2009-04-22	09:55:00	0
2009-04-22	09:56:00	0
2009-04-22	09:57:00	0
2009-04-22	09:58:00	0
2009-04-22	09:59:00	0
2009-04-22	10:00:00	0
2009-04-22	10:01:00	0
2009-04-22	10:02:00	0
2009-04-22	10:03:00	0
2009-04-22	10:04:00	0
2009-04-22	10:05:00	0
2009-04-22	10:06:00	0
2009-04-22	10:07:00	0
2009-04-22	10:08:00	0
2009-04-22	10:09:00	0
2009-04-22	10:10:00	0
2009-04-22	10:11:00	0
2009-04-22	10:12:00	0
2009-04-22	10:13:00	0
2009-04-22	10:14:00	0
2009-04-22	10:15:00	0
2009-04-22	10:16:00	0
2009-04-22	10:17:00	0
2009-04-22	10:18:00	0
2009-04-22	10:19:00	0
2009-04-22	10:20:00	0
2009-04-22	10:21:00	0
2009-04-22	10:22:00	0
2009-04-22	10:23:00	0
2009-04-22	10:24:00	0
2009-04-22	10:25:00	0
2009-04-22	10:26:00	0
2009-04-22	10:27:00	0
2009-04-22	10:28:00	0
2009-04-22	10:29:00	0
2009-04-22	10:30:00	0
2009-04-22	10:31:00	0
2009-04-22	10:32:00	0
2009-04-22	10:33:00	0
2009-04-22	10:34:00	0
2009-04-22	10:35:00	0
2009-04-22	10:36:00	0
2009-04-22	10:37:00	0
2009-04-22	10:38:00	0
2009-04-22	10:39:00	0
2009-04-22	10:40:00	0
2009-04-22	10:41:00	0
2009-04-22	10:42:00	0
2009-04-22	10:43:00	0
2009-04-22	10:44:00	0
2009-04-22	10:45:00	0
2009-04-22	10:46:00	0
2009-04-22	10:47:00	0
2009-04-22	10:48:00	0
2009-04-22	10:49:00	0
2009-04-22	10:50:00	0
2009-04-22	10:51:00	0
2009-04-22	10:52:00	0
2009-04-22	10:53:00	0
2009-04-22	10:54:00	0
2009-04-22	10:55:00	0
2009-04-22	10:56:00	0
2009-04-22	10:57:00	0
2009-04-22	10:58:00	0
2009-04-22	10:59:00	0
2009-04-22	11:00:00	0
2009-04-22	11:01:00	0
2009-04-22	11:02:00	0
2009-04-22	11:03:00	0
2009-04-22	11:04:00	0
2009-04-22	11:05:00	0
2009-04-22	11:06:00	0
2009-04-22	11:07:00	0
2009-04-22	11:08:00	0
2009-04-22	11:09:00	0
2009-04-22	11:10:00	0
2009-04-22	11:11:00	0
2009-04-22	11:12:00	0
2009-04-22	11:13:00	0
2009-04-22	11:14:00	0
2009-04-22	11:15:00	0
2009-04-22	11:16:00	0
2009-04-22	11:17:00	0
2009-04-22	11:18:00	0
2009-04-22	11:19:00	0
2009-04-22	11:20:00	0
2009-04-22	11:21:00	0
2009-04-22	11:22:00	0
2009-04-22	11:23:00	0
2009-04-22	11:24:00	0
2009-04-22	11:25:00	0
2009-04-22	11:26:00	0
2009-04-22	11:27:00	0
2009-04-22	11:28:00	0
2009-04-22	11:29:00	0
2009-04-22	11:30:00	0
2009-04-22	11:31:00	0
2009-04-22	11:32:00	0
2009-04-22	11:33:00	0
2009-04-22	11:34:00	0
2009-04-22	11:35:00	0
2009-04-22	11:36:00	0
2009-04-22	11:37:00	0
2009-04-22	11:38:00	0
2009-04-22	11:39:00	0
2009-04-22	11:40:00	0
2009-04-22	11:41:00	0
2009-04-22	11:42:00	0
2009-04-22	11:43:00	0
2009-04-22	11:44:00	0
2009-04-22	11:45:00	0
2009-04-22	11:46:00	0
2009-04-22	11:47:00	0
2009-04-22	11:48:00	0
2009-04-22	11:49:00	0
2009-04-22	11:50:00	0
2009-04-22	11:51:00	0
2009-04-22	11:52:00	0
2009-04-22	11:53:00	0
2009-04-22	11:54:00	0
2009-04-22	11:55:00	0
2009-04-22	11:56:00	0
2009-04-22	11:57:00	0
2009-04-22	11:58:00	0
2009-04-22	11:59:00	0
2009-04-22	12:00:00	0
2009-04-22	12:01:00	0
2009-04-22	12:02:00	0
2009-04-22	12:03:00	0
2009-04-22	12:04:00	0
2009-04-22	12:05:00	0
2009-04-22	12:06:00	0
2009-04-22	12:07:00	0
2009-04-22	12:08:00	0
2009-04-22	12:09:00	0
2009-04-22	12:10:00	0
2009-04-22	12:11:00	0
2009-04-22	12:12:00	0
2009-04-22	12:13:00	0
2009-04-22	12:14:00	0
2009-04-22	12:15:00	0
2009-04-22	12:16:00	0
2009-04-22	12:17:00	0
2009-04-22	12:18:00	0
2009-04-22	12:19:00	0
2009-04-22	12:20:00	0
2009-04-22	12:21:00	0
2009-04-22	12:22:00	0
2009-04-22	12:23:00	0
2009-04-22	12:24:00	0
2009-04-22	12:25:00	0
2009-04-22	12:26:00	0
2009-04-22	12:27:00	0
2009-04-22	12:28:00	0
2009-04-22	12:29:00	0
2009-04-22	12:30:00	0
2009-04-22	12:31:00	0
2009-04-22	12:32:00	0
2009-04-22	12:33:00	0
2009-04-22	12:34:00	0
2009-04-22	12:35:00	0
2009-04-22	12:36:00	0
2009-04-22	12:37:00	0
2009-04-22	12:38:00	0
2009-04-22	12:39:00	0
2009-04-22	12:40:00	0
2009-04-22	12:41:00	0
2009-04-22	12:42:00	0
2009-04-22	12:43:00	0
2009-04-22	12:44:00	0
2009-04-22	12:45:00	0
2009-04-22	12:46:00	0
2009-04-22	12:47:00	0
2009-04-22	12:48:00	0
2009-04-22	12:49:00	0
2009-04-22	12:50:00	0
2009-04-22	12:51:00	0
2009-04-22	12:52:00	0
2009-04-22	12:53:00	0
2009-04-22	12:54:00	0
2009-04-22	12:55:00	0
2009-04-22	12:56:00	0
2009-04-22	12:57:00	0
2009-04-22	12:58:00	0
2009-04-22	12:59:00	0
2009-04-22	13:00:00	0
2009-04-22	13:01:00	0
2009-04-22	13:02:00	0
2009-04-22	13:03:00	0
2009-04-22	13:04:00	0
2009-04-22	13:05:00	0
2009-04-22	13:06:00	0
2009-04-22	13:07:00	0
2009-04-22	13:08:00	0
2009-04-22	13:09:00	0
2009-04-22	13:10:00	0
2009-04-22	13:11:00	0
2009-04-22	13:12:00	0
2009-04-22	13:13:00	0
2009-04-22	13:14:00	0
2009-04-22	13:15:00	0
2009-04-22	13:16:00	0
2009-04-22	13:17:00	0
2009-04-22	13:18:00	0
2009-04-22	13:19:00	0
2009-04-22	13:20:00	0
2009-04-22	13:21:00	0
2009-04-22	13:22:00	0
2009-04-22	13:23:00	0
2009-04-22	13:24:00	0
2009-04-22	13:25:00	0
2009-04-22	13:26:00	0
2009-04-22	13:27:00	0
2009-04-22	13:28:00	0
2009-04-22	13:29:00	0
2009-04-22	13:30:00	0
2009-04-22	13:31:00	0
2009-04-22	13:32:00	0
2009-04-22	13:33:00	0
2009-04-22	13:34:00	0
2009-04-22	13:35:00	0
2009-04-22	13:36:00	0
2009-04-22	13:37:00	0
2009-04-22	13:38:00	0
2009-04-22	13:39:00	0
2009-04-22	13:40:00	0
2009-04-22	13:41:00	0
2009-04-22	13:42:00	0
2009-04-22	13:43:00	0
2009-04-22	13:44:00	0
2009-04-22	13:45:00	0
2009-04-22	13:46:00	0
2009-04-22	13:47:00	0
2009-04-22	13:48:00	0
2009-04-22	13:49:00	0
2009-04-22	13:50:00	0
2009-04-22	13:51:00	0
2009-04-22	13:52:00	0
2009-04-22	13:53:00	0
2009-04-22	13:54:00	0
2009-04-22	13:55:00	0
2009-04-22	13:56:00	0
2009-04-22	13:57:00	0
2009-04-22	13:58:00	0
2009-04-22	13:59:00	0
2009-04-22	14:00:00	0
2009-04-22	14:01:00	0
2009-04-22	14:02:00	0
2009-04-22	14:03:00	0
2009-04-22	14:04:00	0
2009-04-22	14:05:00	0
2009-04-22	14:06:00	0
2009-04-22	14:07:00	0
2009-04-22	14:08:00	0
2009-04-22	14:09:00	0
2009-04-22	14:10:00	0
2009-04-22	14:11:00	0
2009-04-22	14:12:00	0
2009-04-22	14:13:00	0
2009-04-22	14:14:00	0
2009-04-22	14:15:00	0
2009-04-22	14:16:00	0
2009-04-22	14:17:00	0
2009-04-22	14:18:00	0
2009-04-22	14:19:00	0
2009-04-22	14:20:00	0
2009-04-22	14:21:00	0
2009-04-22	14:22:00	0
2009-04-22	14:23:00	0
2009-04-22	14:24:00	0
2009-04-22	14:25:00	0
2009-04-22	14:26:00	0
2009-04-22	14:27:00	0
2009-04-22	14:28:00	0
2009-04-22	14:29:00	0
2009-04-22	14:30:00	0
2009-04-22	14:31:00	0
2009-04-22	14:32:00	0
2009-04-22	14:33:00	0
2009-04-22	14:34:00	0
2009-04-22	14:35:00	0
2009-04-22	14:36:00	0
2009-04-22	14:37:00	0
2009-04-22	14:38:00	0
2009-04-22	14:39:00	0
2009-04-22	14:40:00	0
2009-04-22	14:41:00	0
2009-04-22	14:42:00	0
2009-04-22	14:43:00	0
2009-04-22	14:44:00	0
2009-04-22	14:45:00	0
2009-04-22	14:46:00	0
2009-04-22	14:47:00	0
2009-04-22	14:48:00	0
2009-04-22	14:49:00	0
2009-04-22	14:50:00	0
2009-04-22	14:51:00	0
2009-04-22	14:52:00	0
2009-04-22	14:53:00	0
2009-04-22	14:54:00	0
2009-04-22	14:55:00	0
2009-04-22	14:56:00	0
2009-04-22	14:57:00	0
2009-04-22	14:58:00	0
2009-04-22	14:59:00	0
2009-04-22	15:00:00	0
2009-04-22	15:01:00	0
2009-04-22	15:02:00	0
2009-04-22	15:03:00	0
2009-04-22	15:04:00	0
2009-04-22	15:05:00	0
2009-04-22	15:06:00	0
2009-04-22	15:07:00	0
2009-04-22	15:08:00	0
2009-04-22	15:09:00	0
2009-04-22	15:10:00	0
2009-04-22	15:11:00	0
2009-04-22	15:12:00	0
2009-04-22	15:13:00	0
2009-04-22	15:14:00	0
2009-04-22	15:15:00	0
2009-04-22	15:16:00	0
2009-04-22	15:17:00	0
2009-04-22	15:18:00	0
2009-04-22	15:19:00	0
2009-04-22	15:20:00	0
2009-04-22	15:21:00	0
2009-04-22	15:22:00	0
2009-04-22	15:23:00	0
2009-04-22	15:24:00	0
2009-04-22	15:25:00	0
2009-04-22	15:26:00	0
2009-04-22	15:27:00	0
2009-04-22	15:28:00	0
2009-04-22	15:29:00	0
2009-04-22	15:30:00	0
2009-04-22	15:31:00	0
2009-04-22	15:32:00	0
2009-04-22	15:33:00	0
2009-04-22	15:34:00	0
2009-04-22	15:35:00	0
2009-04-22	15:36:00	0
2009-04-22	15:37:00	0
2009-04-22	15:38:00	0
2009-04-22	15:39:00	0
2009-04-22	15:40:00	0
2009-04-22	15:41:00	0
2009-04-22	15:42:00	0
2009-04-22	15:43:00	0
2009-04-22	15:44:00	0
2009-04-22	15:45:00	0
2009-04-22	15:46:00	0
2009-04-22	15:47:00	0
2009-04-22	15:48:00	0
2009-04-22	15:49:00	0
2009-04-22	15:50:00	0
2009-04-22	15:51:00	0
2009-04-22	15:52:00	0
2009-04-22	15:53:00	0
2009-04-22	15:54:00	0
2009-04-22	15:55:00	0
2009-04-22	15:56:00	0
2009-04-22	15:57:00	0
2009-04-22	15:58:00	0
2009-04-22	15:59:00	0
2009-04-22	16:00:00	0
2009-04-22	16:01:00	0
2009-04-22	16:02:00	0
2009-04-22	16:03:00	0
2009-04-22	16:04:00	0
2009-04-22	16:05:00	0
2009-04-22	16:06:00	0
2009-04-22	16:07:00	0
2009-04-22	16:08:00	0
2009-04-22	16:09:00	0
2009-04-22	16:10:00	0
2009-04-22	16:11:00	0
2009-04-22	16:12:00	0
2009-04-22	16:13:00	0
2009-04-22	16:14:00	0
2009-04-22	16:15:00	0
2009-04-22	16:16:00	0
2009-04-22	16:17:00	0
2009-04-22	16:18:00	0
2009-04-22	16:19:00	0
2009-04-22	16:20:00	0
2009-04-22	16:21:00	0
2009-04-22	16:22:00	0
2009-04-22	16:23:00	0
2009-04-22	16:24:00	0
2009-04-22	16:25:00	0
2009-04-22	16:26:00	0
2009-04-22	16:27:00	0
2009-04-22	16:28:00	0
2009-04-22	16:29:00	0
2009-04-22	16:30:00	0
2009-04-22	16:31:00	0
2009-04-22	16:32:00	0
2009-04-22	16:33:00	0
2009-04-22	16:34:00	0
2009-04-22	16:35:00	0
2009-04-22	16:36:00	0
2009-04-22	16:37:00	0
2009-04-22	16:38:00	0
2009-04-22	16:39:00	0
2009-04-22	16:40:00	0
2009-04-22	16:41:00	0
2009-04-22	16:42:00	0
2009-04-22	16:43:00	0
2009-04-22	16:44:00	0
2009-04-22	16:45:00	0
2009-04-22	16:46:00	0
2009-04-22	16:47:00	0
2009-04-22	16:48:00	0
2009-04-22	16:49:00	0
2009-04-22	16:50:00	0
2009-04-22	16:51:00	0
2009-04-22	16:52:00	0
2009-04-22	16:53:00	0
2009-04-22	16:54:00	0
2009-04-22	16:55:00	0
2009-04-22	16:56:00	0
2009-04-22	16:57:00	0
2009-04-22	16:58:00	0
2009-04-22	16:59:00	0
2009-04-22	17:00:00	0
2009-04-22	17:01:00	0
2009-04-22	17:02:00	0
2009-04-22	17:03:00	0
2009-04-22	17:04:00	0
2009-04-22	17:05:00	0
2009-04-22	17:06:00	0
2009-04-22	17:07:00	0
2009-04-22	17:08:00	0
2009-04-22	17:09:00	0
2009-04-22	17:10:00	0
2009-04-22	17:11:00	0
2009-04-22	17:12:00	0
2009-04-22	17:13:00	0
2009-04-22	17:14:00	0
2009-04-22	17:15:00	0
2009-04-22	17:16:00	0
2009-04-22	17:17:00	0
2009-04-22	17:18:00	0
2009-04-22	17:19:00	0
2009-04-22	17:20:00	0
2009-04-22	17:21:00	0
2009-04-22	17:22:00	0
2009-04-22	17:23:00	0
2009-04-22	17:24:00	0
2009-04-22	17:25:00	0
2009-04-22	17:26:00	0
2009-04-22	17:27:00	0
2009-04-22	17:28:00	0
2009-04-22	17:29:00	0
2009-04-22	17:30:00	0
2009-04-22	17:31:00	0
2009-04-22	17:32:00	0
2009-04-22	17:33:00	0
2009-04-22	17:34:00	0
2009-04-22	17:35:00	0
2009-04-22	17:36:00	0
2009-04-22	17:37:00	0
2009-04-22	17:38:00	0
2009-04-22	17:39:00	0
2009-04-22	17:40:00	0
2009-04-22	17:41:00	0
2009-04-22	17:42:00	0
2009-04-22	17:43:00	0
2009-04-22	17:44:00	0
2009-04-22	17:45:00	0
2009-04-22	17:46:00	0
2009-04-22	17:47:00	0
2009-04-22	17:48:00	0
2009-04-22	17:49:00	0
2009-04-22	17:50:00	0
2009-04-22	17:51:00	0
2009-04-22	17:52:00	0
2009-04-22	17:53:00	0
2009-04-22	17:54:00	0
2009-04-22	17:55:00	0
2009-04-22	17:56:00	0
2009-04-22	17:57:00	0
2009-04-22	17:58:00	0
2009-04-22	17:59:00	0
2009-04-22	18:00:00	151
2009-04-22	18:01:00	163
2009-04-22	18:02:00	50
2009-04-22	18:03:00	38
2009-04-22	18:04:00	75
2009-04-22	18:05:00	38
2009-04-22	18:06:00	151
2009-04-22	18:07:00	346
2009-04-22	18:08:00	399
2009-04-22	18:09:00	469
2009-04-22	18:10:00	284
2009-04-22	18:11:00	75
2009-04-22	18:12:00	346
2009-04-22	18:13:00	178
2009-04-22	18:14:00	648
2009-04-22	18:15:00	299
2009-04-22	18:16:00	63
2009-04-22	18:17:00	75
2009-04-22	18:18:00	346
2009-04-22	18:19:00	399
2009-04-22	18:20:00	607
2009-04-22	18:21:00	1674
2009-04-22	18:22:00	1009
2009-04-22	18:23:00	1207
2009-04-22	18:24:00	627
2009-04-22	18:25:00	314
2009-04-22	18:26:00	284
2009-04-22	18:27:00	507
2009-04-22	18:28:00	507
2009-04-22	18:29:00	0
2009-04-22	18:30:00	0
2009-04-22	18:31:00	25
2009-04-22	18:32:00	346
2009-04-22	18:33:00	208
2009-04-22	18:34:00	75
2009-04-22	18:35:00	163
2009-04-22	18:36:00	50
2009-04-22	18:37:00	0
2009-04-22	18:38:00	0
2009-04-22	18:39:00	0
2009-04-22	18:40:00	0
2009-04-22	18:41:00	0
2009-04-22	18:42:00	0
2009-04-22	18:43:00	0
2009-04-22	18:44:00	13
2009-04-22	18:45:00	178
2009-04-22	18:46:00	299
2009-04-22	18:47:00	399
2009-04-22	18:48:00	13
2009-04-22	18:49:00	0
2009-04-22	18:50:00	13
2009-04-22	18:51:00	0
2009-04-22	18:52:00	434
2009-04-22	18:53:00	125
2009-04-22	18:54:00	223
2009-04-22	18:55:00	38
2009-04-22	18:56:00	163
2009-04-22	18:57:00	223
2009-04-22	18:58:00	38
2009-04-22	18:59:00	178
2009-04-22	19:00:00	223
2009-04-22	19:01:00	163
2009-04-22	19:02:00	346
2009-04-22	19:03:00	1064
2009-04-22	19:04:00	956
2009-04-22	19:05:00	434
2009-04-22	19:06:00	783
2009-04-22	19:07:00	434
2009-04-22	19:08:00	38
2009-04-22	19:09:00	0
2009-04-22	19:10:00	0
2009-04-22	19:11:00	0
2009-04-22	19:12:00	0
2009-04-22	19:13:00	0
2009-04-22	19:14:00	0
2009-04-22	19:15:00	125
2009-04-22	19:16:00	100
2009-04-22	19:17:00	13
2009-04-22	19:18:00	63
2009-04-22	19:19:00	0
2009-04-22	19:20:00	0
2009-04-22	19:21:00	0
2009-04-22	19:22:00	0
2009-04-22	19:23:00	329
2009-04-22	19:24:00	38
2009-04-22	19:25:00	138
2009-04-22	19:26:00	856
2009-04-22	19:27:00	452
2009-04-22	19:28:00	507
2009-04-22	19:29:00	314
2009-04-22	19:30:00	284
2009-04-22	19:31:00	487
2009-04-22	19:32:00	567
2009-04-22	19:33:00	527
2009-04-22	19:34:00	783
2009-04-22	19:35:00	269
2009-04-22	19:36:00	434
2009-04-22	19:37:00	434
2009-04-22	19:38:00	329
2009-04-22	19:39:00	1237
2009-04-22	19:40:00	1119
2009-04-22	19:41:00	75
2009-04-22	19:42:00	151
2009-04-22	19:43:00	125
2009-04-22	19:44:00	487
2009-04-22	19:45:00	507
2009-04-22	19:46:00	151
2009-04-22	19:47:00	0
2009-04-22	19:48:00	13
2009-04-22	19:49:00	0
2009-04-22	19:50:00	0
2009-04-22	19:51:00	0
2009-04-22	19:52:00	0
2009-04-22	19:53:00	13
2009-04-22	19:54:00	0
2009-04-22	19:55:00	25
2009-04-22	19:56:00	0
2009-04-22	19:57:00	0
2009-04-22	19:58:00	0
2009-04-22	19:59:00	0
2009-04-22	20:00:00	0
2009-04-22	20:01:00	0
2009-04-22	20:02:00	0
2009-04-22	20:03:00	0
2009-04-22	20:04:00	0
2009-04-22	20:05:00	0
2009-04-22	20:06:00	0
2009-04-22	20:07:00	0
2009-04-22	20:08:00	0
2009-04-22	20:09:00	0
2009-04-22	20:10:00	0
2009-04-22	20:11:00	0
2009-04-22	20:12:00	38
2009-04-22	20:13:00	0
2009-04-22	20:14:00	0
2009-04-22	20:15:00	0
2009-04-22	20:16:00	38
2009-04-22	20:17:00	138
2009-04-22	20:18:00	88
2009-04-22	20:19:00	0
2009-04-22	20:20:00	0
2009-04-22	20:21:00	0
2009-04-22	20:22:00	0
2009-04-22	20:23:00	0
2009-04-22	20:24:00	0
2009-04-22	20:25:00	25
2009-04-22	20:26:00	0
2009-04-22	20:27:00	0
2009-04-22	20:28:00	0
2009-04-22	20:29:00	0
2009-04-22	20:30:00	0
2009-04-22	20:31:00	0
2009-04-22	20:32:00	0
2009-04-22	20:33:00	0
2009-04-22	20:34:00	0
2009-04-22	20:35:00	0
2009-04-22	20:36:00	13
2009-04-22	20:37:00	13
2009-04-22	20:38:00	0
2009-04-22	20:39:00	0
2009-04-22	20:40:00	38
2009-04-22	20:41:00	38
2009-04-22	20:42:00	0
2009-04-22	20:43:00	0
2009-04-22	20:44:00	13
2009-04-22	20:45:00	0
2009-04-22	20:46:00	0
2009-04-22	20:47:00	0
2009-04-22	20:48:00	0
2009-04-22	20:49:00	0
2009-04-22	20:50:00	0
2009-04-22	20:51:00	0
2009-04-22	20:52:00	13
2009-04-22	20:53:00	13
2009-04-22	20:54:00	0
2009-04-22	20:55:00	0
2009-04-22	20:56:00	0
2009-04-22	20:57:00	0
2009-04-22	20:58:00	0
2009-04-22	20:59:00	0
2009-04-22	21:00:00	0
2009-04-22	21:01:00	0
2009-04-22	21:02:00	13
2009-04-22	21:03:00	13
2009-04-22	21:04:00	0
2009-04-22	21:05:00	0
2009-04-22	21:06:00	0
2009-04-22	21:07:00	0
2009-04-22	21:08:00	0
2009-04-22	21:09:00	0
2009-04-22	21:10:00	38
2009-04-22	21:11:00	627
2009-04-22	21:12:00	125
2009-04-22	21:13:00	38
2009-04-22	21:14:00	178
2009-04-22	21:15:00	25
2009-04-22	21:16:00	0
2009-04-22	21:17:00	0
2009-04-22	21:18:00	0
2009-04-22	21:19:00	0
2009-04-22	21:20:00	0
2009-04-22	21:21:00	0
2009-04-22	21:22:00	0
2009-04-22	21:23:00	0
2009-04-22	21:24:00	0
2009-04-22	21:25:00	0
2009-04-22	21:26:00	0
2009-04-22	21:27:00	0
2009-04-22	21:28:00	0
2009-04-22	21:29:00	0
2009-04-22	21:30:00	0
2009-04-22	21:31:00	0
2009-04-22	21:32:00	0
2009-04-22	21:33:00	0
2009-04-22	21:34:00	0
2009-04-22	21:35:00	0
2009-04-22	21:36:00	0
2009-04-22	21:37:00	0
2009-04-22	21:38:00	0
2009-04-22	21:39:00	0
2009-04-22	21:40:00	0
2009-04-22	21:41:00	0
2009-04-22	21:42:00	0
2009-04-22	21:43:00	0
2009-04-22	21:44:00	0
2009-04-22	21:45:00	0
2009-04-22	21:46:00	0
2009-04-22	21:47:00	0
2009-04-22	21:48:00	0
2009-04-22	21:49:00	0
2009-04-22	21:50:00	0
2009-04-22	21:51:00	0
2009-04-22	21:52:00	0
2009-04-22	21:53:00	0
2009-04-22	21:54:00	0
2009-04-22	21:55:00	0
2009-04-22	21:56:00	0
2009-04-22	21:57:00	0
2009-04-22	21:58:00	0
2009-04-22	21:59:00	0
2009-04-22	22:00:00	0
2009-04-22	22:01:00	0
2009-04-22	22:02:00	0
2009-04-22	22:03:00	0
2009-04-22	22:04:00	0
2009-04-22	22:05:00	0
2009-04-22	22:06:00	0
2009-04-22	22:07:00	0
2009-04-22	22:08:00	0
2009-04-22	22:09:00	0
2009-04-22	22:10:00	0
2009-04-22	22:11:00	0
2009-04-22	22:12:00	0
2009-04-22	22:13:00	0
2009-04-22	22:14:00	0
2009-04-22	22:15:00	0
2009-04-22	22:16:00	0
2009-04-22	22:17:00	25
2009-04-22	22:18:00	0
2009-04-22	22:19:00	0
2009-04-22	22:20:00	0
2009-04-22	22:21:00	0
2009-04-22	22:22:00	0
2009-04-22	22:23:00	0
2009-04-22	22:24:00	0
2009-04-22	22:25:00	0
2009-04-22	22:26:00	0
2009-04-22	22:27:00	0
2009-04-22	22:28:00	0
2009-04-22	22:29:00	0
2009-04-22	22:30:00	0
2009-04-22	22:31:00	0
2009-04-22	22:32:00	0
2009-04-22	22:33:00	0
2009-04-22	22:34:00	0
2009-04-22	22:35:00	0
2009-04-22	22:36:00	13
2009-04-22	22:37:00	113
2009-04-22	22:38:00	125
2009-04-22	22:39:00	178
2009-04-22	22:40:00	100
2009-04-22	22:41:00	151
2009-04-22	22:42:00	178
2009-04-22	22:43:00	13
2009-04-22	22:44:00	0
2009-04-22	22:45:00	0
2009-04-22	22:46:00	50
2009-04-22	22:47:00	0
2009-04-22	22:48:00	0
2009-04-22	22:49:00	0
2009-04-22	22:50:00	13
2009-04-22	22:51:00	469
2009-04-22	22:52:00	329
2009-04-22	22:53:00	151
2009-04-22	22:54:00	670
2009-04-22	22:55:00	567
2009-04-22	22:56:00	607
2009-04-22	22:57:00	469
2009-04-22	22:58:00	346
2009-04-22	22:59:00	284
2009-04-22	23:00:00	329
2009-04-22	23:01:00	0
2009-04-22	23:02:00	0
2009-04-22	23:03:00	0
2009-04-22	23:04:00	0
2009-04-22	23:05:00	0
2009-04-22	23:06:00	138
2009-04-22	23:07:00	113
2009-04-22	23:08:00	208
2009-04-22	23:09:00	0
2009-04-22	23:10:00	0
2009-04-22	23:11:00	0
2009-04-22	23:12:00	100
2009-04-22	23:13:00	0
2009-04-22	23:14:00	0
2009-04-22	23:15:00	0
2009-04-22	23:16:00	284
2009-04-22	23:17:00	13
2009-04-22	23:18:00	238
2009-04-22	23:19:00	381
2009-04-22	23:20:00	434
2009-04-22	23:21:00	193
2009-04-22	23:22:00	346
2009-04-22	23:23:00	151
2009-04-22	23:24:00	13
2009-04-22	23:25:00	0
2009-04-22	23:26:00	0
2009-04-22	23:27:00	0
2009-04-22	23:28:00	0
2009-04-22	23:29:00	0
2009-04-22	23:30:00	0
2009-04-22	23:31:00	0
2009-04-22	23:32:00	0
2009-04-22	23:33:00	0
2009-04-22	23:34:00	0
2009-04-22	23:35:00	0
2009-04-22	23:36:00	0
2009-04-22	23:37:00	0
2009-04-22	23:38:00	0
2009-04-22	23:39:00	0
2009-04-22	23:40:00	0
2009-04-22	23:41:00	0
2009-04-22	23:42:00	0
2009-04-22	23:43:00	0
2009-04-22	23:44:00	0
2009-04-22	23:45:00	0
2009-04-22	23:46:00	0
2009-04-22	23:47:00	0
2009-04-22	23:48:00	0
2009-04-22	23:49:00	0
2009-04-22	23:50:00	0
2009-04-22	23:51:00	0
2009-04-22	23:52:00	0
2009-04-22	23:53:00	0
2009-04-22	23:54:00	0
2009-04-22	23:55:00	0
2009-04-22	23:56:00	0
2009-04-22	23:57:00	0
2009-04-22	23:58:00	0
2009-04-22	23:59:00	0
2009-04-23	00:00:00	0
2009-04-23	00:01:00	0
2009-04-23	00:02:00	0
2009-04-23	00:03:00	0
2009-04-23	00:04:00	0
2009-04-23	00:05:00	0
2009-04-23	00:06:00	0
2009-04-23	00:07:00	0
2009-04-23	00:08:00	0
2009-04-23	00:09:00	0
2009-04-23	00:10:00	0
2009-04-23	00:11:00	0
2009-04-23	00:12:00	0
2009-04-23	00:13:00	0
2009-04-23	00:14:00	0
2009-04-23	00:15:00	0
2009-04-23	00:16:00	0
2009-04-23	00:17:00	0
2009-04-23	00:18:00	38
2009-04-23	00:19:00	0
2009-04-23	00:20:00	0
2009-04-23	00:21:00	0
2009-04-23	00:22:00	0
2009-04-23	00:23:00	0
2009-04-23	00:24:00	0
2009-04-23	00:25:00	0
2009-04-23	00:26:00	0
2009-04-23	00:27:00	0
2009-04-23	00:28:00	0
2009-04-23	00:29:00	0
2009-04-23	00:30:00	0
2009-04-23	00:31:00	0
2009-04-23	00:32:00	0
2009-04-23	00:33:00	0
2009-04-23	00:34:00	0
2009-04-23	00:35:00	0
2009-04-23	00:36:00	0
2009-04-23	00:37:00	0
2009-04-23	00:38:00	0
2009-04-23	00:39:00	0
2009-04-23	00:40:00	0
2009-04-23	00:41:00	0
2009-04-23	00:42:00	0
2009-04-23	00:43:00	0
2009-04-23	00:44:00	0
2009-04-23	00:45:00	0
2009-04-23	00:46:00	0
2009-04-23	00:47:00	0
2009-04-23	00:48:00	0
2009-04-23	00:49:00	0
2009-04-23	00:50:00	0
2009-04-23	00:51:00	0
2009-04-23	00:52:00	0
2009-04-23	00:53:00	0
2009-04-23	00:54:00	13
2009-04-23	00:55:00	0
2009-04-23	00:56:00	0
2009-04-23	00:57:00	0
2009-04-23	00:58:00	0
2009-04-23	00:59:00	0
2009-04-23	01:00:00	0
2009-04-23	01:01:00	0
2009-04-23	01:02:00	0
2009-04-23	01:03:00	0
2009-04-23	01:04:00	0
2009-04-23	01:05:00	0
2009-04-23	01:06:00	0
2009-04-23	01:07:00	0
2009-04-23	01:08:00	0
2009-04-23	01:09:00	0
2009-04-23	01:10:00	0
2009-04-23	01:11:00	0
2009-04-23	01:12:00	0
2009-04-23	01:13:00	0
2009-04-23	01:14:00	0
2009-04-23	01:15:00	0
2009-04-23	01:16:00	0
2009-04-23	01:17:00	0
2009-04-23	01:18:00	0
2009-04-23	01:19:00	0
2009-04-23	01:20:00	0
2009-04-23	01:21:00	0
2009-04-23	01:22:00	13
2009-04-23	01:23:00	13
2009-04-23	01:24:00	0
2009-04-23	01:25:00	0
2009-04-23	01:26:00	0
2009-04-23	01:27:00	0
2009-04-23	01:28:00	0
2009-04-23	01:29:00	0
2009-04-23	01:30:00	0
2009-04-23	01:31:00	0
2009-04-23	01:32:00	0
2009-04-23	01:33:00	0
2009-04-23	01:34:00	0
2009-04-23	01:35:00	0
2009-04-23	01:36:00	0
2009-04-23	01:37:00	0
2009-04-23	01:38:00	0
2009-04-23	01:39:00	0
2009-04-23	01:40:00	0
2009-04-23	01:41:00	38
2009-04-23	01:42:00	0
2009-04-23	01:43:00	0
2009-04-23	01:44:00	0
2009-04-23	01:45:00	0
2009-04-23	01:46:00	0
2009-04-23	01:47:00	0
2009-04-23	01:48:00	0
2009-04-23	01:49:00	0
2009-04-23	01:50:00	0
2009-04-23	01:51:00	0
2009-04-23	01:52:00	0
2009-04-23	01:53:00	0
2009-04-23	01:54:00	0
2009-04-23	01:55:00	0
2009-04-23	01:56:00	0
2009-04-23	01:57:00	0
2009-04-23	01:58:00	0
2009-04-23	01:59:00	0
2009-04-23	02:00:00	0
2009-04-23	02:01:00	0
2009-04-23	02:02:00	0
2009-04-23	02:03:00	0
2009-04-23	02:04:00	0
2009-04-23	02:05:00	0
2009-04-23	02:06:00	0
2009-04-23	02:07:00	0
2009-04-23	02:08:00	0
2009-04-23	02:09:00	0
2009-04-23	02:10:00	0
2009-04-23	02:11:00	0
2009-04-23	02:12:00	0
2009-04-23	02:13:00	0
2009-04-23	02:14:00	0
2009-04-23	02:15:00	0
2009-04-23	02:16:00	0
2009-04-23	02:17:00	0
2009-04-23	02:18:00	0
2009-04-23	02:19:00	0
2009-04-23	02:20:00	0
2009-04-23	02:21:00	0
2009-04-23	02:22:00	0
2009-04-23	02:23:00	0
2009-04-23	02:24:00	0
2009-04-23	02:25:00	0
2009-04-23	02:26:00	0
2009-04-23	02:27:00	0
2009-04-23	02:28:00	0
2009-04-23	02:29:00	0
2009-04-23	02:30:00	0
2009-04-23	02:31:00	0
2009-04-23	02:32:00	0
2009-04-23	02:33:00	0
2009-04-23	02:34:00	0
2009-04-23	02:35:00	0
2009-04-23	02:36:00	0
2009-04-23	02:37:00	13
2009-04-23	02:38:00	0
2009-04-23	02:39:00	13
2009-04-23	02:40:00	0
2009-04-23	02:41:00	0
2009-04-23	02:42:00	0
2009-04-23	02:43:00	0
2009-04-23	02:44:00	0
2009-04-23	02:45:00	0
2009-04-23	02:46:00	0
2009-04-23	02:47:00	0
2009-04-23	02:48:00	0
2009-04-23	02:49:00	138
2009-04-23	02:50:00	399
2009-04-23	02:51:00	314
2009-04-23	02:52:00	329
2009-04-23	02:53:00	346
2009-04-23	02:54:00	314
2009-04-23	02:55:00	284
2009-04-23	02:56:00	329
2009-04-23	02:57:00	627
2009-04-23	02:58:00	284
2009-04-23	02:59:00	399
2009-04-23	03:00:00	138
2009-04-23	03:01:00	0
2009-04-23	03:02:00	0
2009-04-23	03:03:00	13
2009-04-23	03:04:00	0
2009-04-23	03:05:00	38
2009-04-23	03:06:00	0
2009-04-23	03:07:00	0
2009-04-23	03:08:00	0
2009-04-23	03:09:00	0
2009-04-23	03:10:00	13
2009-04-23	03:11:00	0
2009-04-23	03:12:00	50
2009-04-23	03:13:00	100
2009-04-23	03:14:00	13
2009-04-23	03:15:00	13
2009-04-23	03:16:00	0
2009-04-23	03:17:00	0
2009-04-23	03:18:00	0
2009-04-23	03:19:00	0
2009-04-23	03:20:00	0
2009-04-23	03:21:00	0
2009-04-23	03:22:00	0
2009-04-23	03:23:00	0
2009-04-23	03:24:00	0
2009-04-23	03:25:00	0
2009-04-23	03:26:00	0
2009-04-23	03:27:00	0
2009-04-23	03:28:00	0
2009-04-23	03:29:00	0
2009-04-23	03:30:00	0
2009-04-23	03:31:00	0
2009-04-23	03:32:00	0
2009-04-23	03:33:00	0
2009-04-23	03:34:00	0
2009-04-23	03:35:00	0
2009-04-23	03:36:00	0
2009-04-23	03:37:00	0
2009-04-23	03:38:00	0
2009-04-23	03:39:00	0
2009-04-23	03:40:00	0
2009-04-23	03:41:00	0
2009-04-23	03:42:00	0
2009-04-23	03:43:00	0
2009-04-23	03:44:00	0
2009-04-23	03:45:00	0
2009-04-23	03:46:00	0
2009-04-23	03:47:00	0
2009-04-23	03:48:00	0
2009-04-23	03:49:00	0
2009-04-23	03:50:00	0
2009-04-23	03:51:00	0
2009-04-23	03:52:00	0
2009-04-23	03:53:00	0
2009-04-23	03:54:00	0
2009-04-23	03:55:00	0
2009-04-23	03:56:00	38
2009-04-23	03:57:00	238
2009-04-23	03:58:00	113
2009-04-23	03:59:00	0
2009-04-23	04:00:00	0
2009-04-23	04:01:00	0
2009-04-23	04:02:00	0
2009-04-23	04:03:00	0
2009-04-23	04:04:00	0
2009-04-23	04:05:00	0
2009-04-23	04:06:00	0
2009-04-23	04:07:00	0
2009-04-23	04:08:00	0
2009-04-23	04:09:00	0
2009-04-23	04:10:00	0
2009-04-23	04:11:00	0
2009-04-23	04:12:00	0
2009-04-23	04:13:00	0
2009-04-23	04:14:00	0
2009-04-23	04:15:00	0
2009-04-23	04:16:00	0
2009-04-23	04:17:00	0
2009-04-23	04:18:00	0
2009-04-23	04:19:00	0
2009-04-23	04:20:00	0
2009-04-23	04:21:00	0
2009-04-23	04:22:00	0
2009-04-23	04:23:00	0
2009-04-23	04:24:00	0
2009-04-23	04:25:00	0
2009-04-23	04:26:00	0
2009-04-23	04:27:00	0
2009-04-23	04:28:00	0
2009-04-23	04:29:00	0
2009-04-23	04:30:00	0
2009-04-23	04:31:00	0
2009-04-23	04:32:00	0
2009-04-23	04:33:00	0
2009-04-23	04:34:00	0
2009-04-23	04:35:00	0
2009-04-23	04:36:00	0
2009-04-23	04:37:00	0
2009-04-23	04:38:00	0
2009-04-23	04:39:00	0
2009-04-23	04:40:00	0
2009-04-23	04:41:00	0
2009-04-23	04:42:00	0
2009-04-23	04:43:00	0
2009-04-23	04:44:00	0
2009-04-23	04:45:00	0
2009-04-23	04:46:00	0
2009-04-23	04:47:00	0
2009-04-23	04:48:00	0
2009-04-23	04:49:00	0
2009-04-23	04:50:00	0
2009-04-23	04:51:00	0
2009-04-23	04:52:00	0
2009-04-23	04:53:00	0
2009-04-23	04:54:00	0
2009-04-23	04:55:00	0
2009-04-23	04:56:00	0
2009-04-23	04:57:00	0
2009-04-23	04:58:00	38
2009-04-23	04:59:00	0
2009-04-23	05:00:00	0
2009-04-23	05:01:00	0
2009-04-23	05:02:00	0
2009-04-23	05:03:00	0
2009-04-23	05:04:00	0
2009-04-23	05:05:00	0
2009-04-23	05:06:00	0
2009-04-23	05:07:00	0
2009-04-23	05:08:00	0
2009-04-23	05:09:00	0
2009-04-23	05:10:00	0
2009-04-23	05:11:00	0
2009-04-23	05:12:00	0
2009-04-23	05:13:00	0
2009-04-23	05:14:00	0
2009-04-23	05:15:00	0
2009-04-23	05:16:00	0
2009-04-23	05:17:00	0
2009-04-23	05:18:00	0
2009-04-23	05:19:00	0
2009-04-23	05:20:00	0
2009-04-23	05:21:00	0
2009-04-23	05:22:00	0
2009-04-23	05:23:00	0
2009-04-23	05:24:00	13
2009-04-23	05:25:00	0
2009-04-23	05:26:00	0
2009-04-23	05:27:00	0
2009-04-23	05:28:00	0
2009-04-23	05:29:00	0
2009-04-23	05:30:00	0
2009-04-23	05:31:00	208
2009-04-23	05:32:00	0
2009-04-23	05:33:00	0
2009-04-23	05:34:00	0
2009-04-23	05:35:00	0
2009-04-23	05:36:00	0
2009-04-23	05:37:00	0
2009-04-23	05:38:00	0
2009-04-23	05:39:00	0
2009-04-23	05:40:00	0
2009-04-23	05:41:00	0
2009-04-23	05:42:00	0
2009-04-23	05:43:00	38
2009-04-23	05:44:00	507
2009-04-23	05:45:00	100
2009-04-23	05:46:00	253
2009-04-23	05:47:00	125
2009-04-23	05:48:00	0
2009-04-23	05:49:00	0
2009-04-23	05:50:00	0
2009-04-23	05:51:00	0
2009-04-23	05:52:00	0
2009-04-23	05:53:00	0
2009-04-23	05:54:00	0
2009-04-23	05:55:00	13
2009-04-23	05:56:00	527
2009-04-23	05:57:00	25
2009-04-23	05:58:00	527
2009-04-23	05:59:00	547
2009-04-23	06:00:00	417
2009-04-23	06:01:00	0
2009-04-23	06:02:00	0
2009-04-23	06:03:00	0
2009-04-23	06:04:00	0
2009-04-23	06:05:00	0
2009-04-23	06:06:00	0
2009-04-23	06:07:00	0
2009-04-23	06:08:00	0
2009-04-23	06:09:00	0
2009-04-23	06:10:00	0
2009-04-23	06:11:00	0
2009-04-23	06:12:00	0
2009-04-23	06:13:00	0
2009-04-23	06:14:00	0
2009-04-23	06:15:00	0
2009-04-23	06:16:00	0
2009-04-23	06:17:00	0
2009-04-23	06:18:00	0
2009-04-23	06:19:00	0
2009-04-23	06:20:00	0
2009-04-23	06:21:00	0
2009-04-23	06:22:00	0
2009-04-23	06:23:00	0
2009-04-23	06:24:00	0
2009-04-23	06:25:00	0
2009-04-23	06:26:00	0
2009-04-23	06:27:00	0
2009-04-23	06:28:00	0
2009-04-23	06:29:00	0
2009-04-23	06:30:00	0
2009-04-23	06:31:00	0
2009-04-23	06:32:00	0
2009-04-23	06:33:00	0
2009-04-23	06:34:00	0
2009-04-23	06:35:00	0
2009-04-23	06:36:00	0
2009-04-23	06:37:00	0
2009-04-23	06:38:00	0
2009-04-23	06:39:00	0
2009-04-23	06:40:00	0
2009-04-23	06:41:00	0
2009-04-23	06:42:00	0
2009-04-23	06:43:00	0
2009-04-23	06:44:00	0
2009-04-23	06:45:00	0
2009-04-23	06:46:00	0
2009-04-23	06:47:00	0
2009-04-23	06:48:00	0
2009-04-23	06:49:00	0
2009-04-23	06:50:00	0
2009-04-23	06:51:00	0
2009-04-23	06:52:00	0
2009-04-23	06:53:00	0
2009-04-23	06:54:00	0
2009-04-23	06:55:00	0
2009-04-23	06:56:00	0
2009-04-23	06:57:00	0
2009-04-23	06:58:00	0
2009-04-23	06:59:00	0
2009-04-23	07:00:00	0
2009-04-23	07:01:00	0
2009-04-23	07:02:00	0
2009-04-23	07:03:00	0
2009-04-23	07:04:00	0
2009-04-23	07:05:00	0
2009-04-23	07:06:00	0
2009-04-23	07:07:00	0
2009-04-23	07:08:00	0
2009-04-23	07:09:00	0
2009-04-23	07:10:00	0
2009-04-23	07:11:00	0
2009-04-23	07:12:00	0
2009-04-23	07:13:00	0
2009-04-23	07:14:00	0
2009-04-23	07:15:00	0
2009-04-23	07:16:00	0
2009-04-23	07:17:00	0
2009-04-23	07:18:00	0
2009-04-23	07:19:00	0
2009-04-23	07:20:00	0
2009-04-23	07:21:00	0
2009-04-23	07:22:00	0
2009-04-23	07:23:00	0
2009-04-23	07:24:00	0
2009-04-23	07:25:00	0
2009-04-23	07:26:00	0
2009-04-23	07:27:00	0
2009-04-23	07:28:00	0
2009-04-23	07:29:00	0
2009-04-23	07:30:00	0
2009-04-23	07:31:00	0
2009-04-23	07:32:00	0
2009-04-23	07:33:00	0
2009-04-23	07:34:00	0
2009-04-23	07:35:00	0
2009-04-23	07:36:00	25
2009-04-23	07:37:00	0
2009-04-23	07:38:00	0
2009-04-23	07:39:00	0
2009-04-23	07:40:00	13
2009-04-23	07:41:00	25
2009-04-23	07:42:00	0
2009-04-23	07:43:00	0
2009-04-23	07:44:00	0
2009-04-23	07:45:00	0
2009-04-23	07:46:00	0
2009-04-23	07:47:00	0
2009-04-23	07:48:00	0
2009-04-23	07:49:00	13
2009-04-23	07:50:00	13
2009-04-23	07:51:00	63
2009-04-23	07:52:00	0
2009-04-23	07:53:00	0
2009-04-23	07:54:00	0
2009-04-23	07:55:00	0
2009-04-23	07:56:00	0
2009-04-23	07:57:00	0
2009-04-23	07:58:00	0
2009-04-23	07:59:00	0
2009-04-23	08:00:00	0
2009-04-23	08:01:00	0
2009-04-23	08:02:00	0
2009-04-23	08:03:00	0
2009-04-23	08:04:00	0
2009-04-23	08:05:00	0
2009-04-23	08:06:00	0
2009-04-23	08:07:00	0
2009-04-23	08:08:00	0
2009-04-23	08:09:00	0
2009-04-23	08:10:00	0
2009-04-23	08:11:00	0
2009-04-23	08:12:00	0
2009-04-23	08:13:00	0
2009-04-23	08:14:00	0
2009-04-23	08:15:00	0
2009-04-23	08:16:00	0
2009-04-23	08:17:00	0
2009-04-23	08:18:00	0
2009-04-23	08:19:00	0
2009-04-23	08:20:00	0
2009-04-23	08:21:00	13
2009-04-23	08:22:00	25
2009-04-23	08:23:00	38
2009-04-23	08:24:00	0
2009-04-23	08:25:00	0
2009-04-23	08:26:00	0
2009-04-23	08:27:00	0
2009-04-23	08:28:00	0
2009-04-23	08:29:00	0
2009-04-23	08:30:00	0
2009-04-23	08:31:00	0
2009-04-23	08:32:00	0
2009-04-23	08:33:00	0
2009-04-23	08:34:00	0
2009-04-23	08:35:00	0
2009-04-23	08:36:00	0
2009-04-23	08:37:00	0
2009-04-23	08:38:00	0
2009-04-23	08:39:00	0
2009-04-23	08:40:00	0
2009-04-23	08:41:00	0
2009-04-23	08:42:00	0
2009-04-23	08:43:00	0
2009-04-23	08:44:00	0
2009-04-23	08:45:00	0
2009-04-23	08:46:00	0
2009-04-23	08:47:00	0
2009-04-23	08:48:00	0
2009-04-23	08:49:00	0
2009-04-23	08:50:00	0
2009-04-23	08:51:00	0
2009-04-23	08:52:00	0
2009-04-23	08:53:00	0
2009-04-23	08:54:00	0
2009-04-23	08:55:00	0
2009-04-23	08:56:00	0
2009-04-23	08:57:00	0
2009-04-23	08:58:00	0
2009-04-23	08:59:00	0
2009-04-23	09:00:00	0
2009-04-23	09:01:00	0
2009-04-23	09:02:00	0
2009-04-23	09:03:00	0
2009-04-23	09:04:00	0
2009-04-23	09:05:00	0
2009-04-23	09:06:00	0
2009-04-23	09:07:00	0
2009-04-23	09:08:00	0
[truncated: 19,611 more rows]

## Sheet: 5.6.09
Actogram, Copy Raw Data, All Days
Identity:	Tucker
Filename:	E:\Active Research Files\meloxicam titre canine\cases\tucker\Tucker 5.6.09.AWC
Gender:	M
Age:	9
Height:	91.4 cm	36.0 in
Weight:	47.0 kg	103.6 lbs
Start Date:	06-May-2009 (Wed)
Start Time:	18:00:00
Interval:	1.00 mins
Date Stamp:	Time Stamp:	Activity Data:	Marker Press:
2009-05-06	00:00:00	0
2009-05-06	00:01:00	0
2009-05-06	00:02:00	0
2009-05-06	00:03:00	0
2009-05-06	00:04:00	0
2009-05-06	00:05:00	0
2009-05-06	00:06:00	0
2009-05-06	00:07:00	0
2009-05-06	00:08:00	0
2009-05-06	00:09:00	0
2009-05-06	00:10:00	0
2009-05-06	00:11:00	0
2009-05-06	00:12:00	0
2009-05-06	00:13:00	0
2009-05-06	00:14:00	0
2009-05-06	00:15:00	0
2009-05-06	00:16:00	0
2009-05-06	00:17:00	0
2009-05-06	00:18:00	0
2009-05-06	00:19:00	0
2009-05-06	00:20:00	0
2009-05-06	00:21:00	0
2009-05-06	00:22:00	0
2009-05-06	00:23:00	0
2009-05-06	00:24:00	0
2009-05-06	00:25:00	0
2009-05-06	00:26:00	0
2009-05-06	00:27:00	0
2009-05-06	00:28:00	0
2009-05-06	00:29:00	0
2009-05-06	00:30:00	0
2009-05-06	00:31:00	0
2009-05-06	00:32:00	0
2009-05-06	00:33:00	0
2009-05-06	00:34:00	0
2009-05-06	00:35:00	0
2009-05-06	00:36:00	0
2009-05-06	00:37:00	0
2009-05-06	00:38:00	0
2009-05-06	00:39:00	0
2009-05-06	00:40:00	0
2009-05-06	00:41:00	0
2009-05-06	00:42:00	0
2009-05-06	00:43:00	0
2009-05-06	00:44:00	0
2009-05-06	00:45:00	0
2009-05-06	00:46:00	0
2009-05-06	00:47:00	0
2009-05-06	00:48:00	0
2009-05-06	00:49:00	0
2009-05-06	00:50:00	0
2009-05-06	00:51:00	0
2009-05-06	00:52:00	0
2009-05-06	00:53:00	0
2009-05-06	00:54:00	0
2009-05-06	00:55:00	0
2009-05-06	00:56:00	0
2009-05-06	00:57:00	0
2009-05-06	00:58:00	0
2009-05-06	00:59:00	0
2009-05-06	01:00:00	0
2009-05-06	01:01:00	0
2009-05-06	01:02:00	0
2009-05-06	01:03:00	0
2009-05-06	01:04:00	0
2009-05-06	01:05:00	0
2009-05-06	01:06:00	0
2009-05-06	01:07:00	0
2009-05-06	01:08:00	0
2009-05-06	01:09:00	0
2009-05-06	01:10:00	0
2009-05-06	01:11:00	0
2009-05-06	01:12:00	0
2009-05-06	01:13:00	0
2009-05-06	01:14:00	0
2009-05-06	01:15:00	0
2009-05-06	01:16:00	0
2009-05-06	01:17:00	0
2009-05-06	01:18:00	0
2009-05-06	01:19:00	0
2009-05-06	01:20:00	0
2009-05-06	01:21:00	0
2009-05-06	01:22:00	0
2009-05-06	01:23:00	0
2009-05-06	01:24:00	0
2009-05-06	01:25:00	0
2009-05-06	01:26:00	0
2009-05-06	01:27:00	0
2009-05-06	01:28:00	0
2009-05-06	01:29:00	0
2009-05-06	01:30:00	0
2009-05-06	01:31:00	0
2009-05-06	01:32:00	0
2009-05-06	01:33:00	0
2009-05-06	01:34:00	0
2009-05-06	01:35:00	0
2009-05-06	01:36:00	0
2009-05-06	01:37:00	0
2009-05-06	01:38:00	0
2009-05-06	01:39:00	0
2009-05-06	01:40:00	0
2009-05-06	01:41:00	0
2009-05-06	01:42:00	0
2009-05-06	01:43:00	0
2009-05-06	01:44:00	0
2009-05-06	01:45:00	0
2009-05-06	01:46:00	0
2009-05-06	01:47:00	0
2009-05-06	01:48:00	0
2009-05-06	01:49:00	0
2009-05-06	01:50:00	0
2009-05-06	01:51:00	0
2009-05-06	01:52:00	0
2009-05-06	01:53:00	0
2009-05-06	01:54:00	0
2009-05-06	01:55:00	0
2009-05-06	01:56:00	0
2009-05-06	01:57:00	0
2009-05-06	01:58:00	0
2009-05-06	01:59:00	0
2009-05-06	02:00:00	0
2009-05-06	02:01:00	0
2009-05-06	02:02:00	0
2009-05-06	02:03:00	0
2009-05-06	02:04:00	0
2009-05-06	02:05:00	0
2009-05-06	02:06:00	0
2009-05-06	02:07:00	0
2009-05-06	02:08:00	0
2009-05-06	02:09:00	0
2009-05-06	02:10:00	0
2009-05-06	02:11:00	0
2009-05-06	02:12:00	0
2009-05-06	02:13:00	0
2009-05-06	02:14:00	0
2009-05-06	02:15:00	0
2009-05-06	02:16:00	0
2009-05-06	02:17:00	0
2009-05-06	02:18:00	0
2009-05-06	02:19:00	0
2009-05-06	02:20:00	0
2009-05-06	02:21:00	0
2009-05-06	02:22:00	0
2009-05-06	02:23:00	0
2009-05-06	02:24:00	0
2009-05-06	02:25:00	0
2009-05-06	02:26:00	0
2009-05-06	02:27:00	0
2009-05-06	02:28:00	0
2009-05-06	02:29:00	0
2009-05-06	02:30:00	0
2009-05-06	02:31:00	0
2009-05-06	02:32:00	0
2009-05-06	02:33:00	0
2009-05-06	02:34:00	0
2009-05-06	02:35:00	0
2009-05-06	02:36:00	0
2009-05-06	02:37:00	0
2009-05-06	02:38:00	0
2009-05-06	02:39:00	0
2009-05-06	02:40:00	0
2009-05-06	02:41:00	0
2009-05-06	02:42:00	0
2009-05-06	02:43:00	0
2009-05-06	02:44:00	0
2009-05-06	02:45:00	0
2009-05-06	02:46:00	0
2009-05-06	02:47:00	0
2009-05-06	02:48:00	0
2009-05-06	02:49:00	0
2009-05-06	02:50:00	0
2009-05-06	02:51:00	0
2009-05-06	02:52:00	0
2009-05-06	02:53:00	0
2009-05-06	02:54:00	0
2009-05-06	02:55:00	0
2009-05-06	02:56:00	0
2009-05-06	02:57:00	0
2009-05-06	02:58:00	0
2009-05-06	02:59:00	0
2009-05-06	03:00:00	0
2009-05-06	03:01:00	0
2009-05-06	03:02:00	0
2009-05-06	03:03:00	0
2009-05-06	03:04:00	0
2009-05-06	03:05:00	0
2009-05-06	03:06:00	0
2009-05-06	03:07:00	0
2009-05-06	03:08:00	0
2009-05-06	03:09:00	0
2009-05-06	03:10:00	0
2009-05-06	03:11:00	0
2009-05-06	03:12:00	0
2009-05-06	03:13:00	0
2009-05-06	03:14:00	0
2009-05-06	03:15:00	0
2009-05-06	03:16:00	0
2009-05-06	03:17:00	0
2009-05-06	03:18:00	0
2009-05-06	03:19:00	0
2009-05-06	03:20:00	0
2009-05-06	03:21:00	0
2009-05-06	03:22:00	0
2009-05-06	03:23:00	0
2009-05-06	03:24:00	0
2009-05-06	03:25:00	0
2009-05-06	03:26:00	0
2009-05-06	03:27:00	0
2009-05-06	03:28:00	0
2009-05-06	03:29:00	0
2009-05-06	03:30:00	0
2009-05-06	03:31:00	0
2009-05-06	03:32:00	0
2009-05-06	03:33:00	0
2009-05-06	03:34:00	0
2009-05-06	03:35:00	0
2009-05-06	03:36:00	0
2009-05-06	03:37:00	0
2009-05-06	03:38:00	0
2009-05-06	03:39:00	0
2009-05-06	03:40:00	0
2009-05-06	03:41:00	0
2009-05-06	03:42:00	0
2009-05-06	03:43:00	0
2009-05-06	03:44:00	0
2009-05-06	03:45:00	0
2009-05-06	03:46:00	0
2009-05-06	03:47:00	0
2009-05-06	03:48:00	0
2009-05-06	03:49:00	0
2009-05-06	03:50:00	0
2009-05-06	03:51:00	0
2009-05-06	03:52:00	0
2009-05-06	03:53:00	0
2009-05-06	03:54:00	0
2009-05-06	03:55:00	0
2009-05-06	03:56:00	0
2009-05-06	03:57:00	0
2009-05-06	03:58:00	0
2009-05-06	03:59:00	0
2009-05-06	04:00:00	0
2009-05-06	04:01:00	0
2009-05-06	04:02:00	0
2009-05-06	04:03:00	0
2009-05-06	04:04:00	0
2009-05-06	04:05:00	0
2009-05-06	04:06:00	0
2009-05-06	04:07:00	0
2009-05-06	04:08:00	0
2009-05-06	04:09:00	0
2009-05-06	04:10:00	0
2009-05-06	04:11:00	0
2009-05-06	04:12:00	0
2009-05-06	04:13:00	0
2009-05-06	04:14:00	0
2009-05-06	04:15:00	0
2009-05-06	04:16:00	0
2009-05-06	04:17:00	0
2009-05-06	04:18:00	0
2009-05-06	04:19:00	0
2009-05-06	04:20:00	0
2009-05-06	04:21:00	0
2009-05-06	04:22:00	0
2009-05-06	04:23:00	0
2009-05-06	04:24:00	0
2009-05-06	04:25:00	0
2009-05-06	04:26:00	0
2009-05-06	04:27:00	0
2009-05-06	04:28:00	0
2009-05-06	04:29:00	0
2009-05-06	04:30:00	0
2009-05-06	04:31:00	0
2009-05-06	04:32:00	0
2009-05-06	04:33:00	0
2009-05-06	04:34:00	0
2009-05-06	04:35:00	0
2009-05-06	04:36:00	0
2009-05-06	04:37:00	0
2009-05-06	04:38:00	0
2009-05-06	04:39:00	0
2009-05-06	04:40:00	0
2009-05-06	04:41:00	0
2009-05-06	04:42:00	0
2009-05-06	04:43:00	0
2009-05-06	04:44:00	0
2009-05-06	04:45:00	0
2009-05-06	04:46:00	0
2009-05-06	04:47:00	0
2009-05-06	04:48:00	0
2009-05-06	04:49:00	0
2009-05-06	04:50:00	0
2009-05-06	04:51:00	0
2009-05-06	04:52:00	0
2009-05-06	04:53:00	0
2009-05-06	04:54:00	0
2009-05-06	04:55:00	0
2009-05-06	04:56:00	0
2009-05-06	04:57:00	0
2009-05-06	04:58:00	0
2009-05-06	04:59:00	0
2009-05-06	05:00:00	0
2009-05-06	05:01:00	0
2009-05-06	05:02:00	0
2009-05-06	05:03:00	0
2009-05-06	05:04:00	0
2009-05-06	05:05:00	0
2009-05-06	05:06:00	0
2009-05-06	05:07:00	0
2009-05-06	05:08:00	0
2009-05-06	05:09:00	0
2009-05-06	05:10:00	0
2009-05-06	05:11:00	0
2009-05-06	05:12:00	0
2009-05-06	05:13:00	0
2009-05-06	05:14:00	0
2009-05-06	05:15:00	0
2009-05-06	05:16:00	0
2009-05-06	05:17:00	0
2009-05-06	05:18:00	0
2009-05-06	05:19:00	0
2009-05-06	05:20:00	0
2009-05-06	05:21:00	0
2009-05-06	05:22:00	0
2009-05-06	05:23:00	0
2009-05-06	05:24:00	0
2009-05-06	05:25:00	0
2009-05-06	05:26:00	0
2009-05-06	05:27:00	0
2009-05-06	05:28:00	0
2009-05-06	05:29:00	0
2009-05-06	05:30:00	0
2009-05-06	05:31:00	0
2009-05-06	05:32:00	0
2009-05-06	05:33:00	0
2009-05-06	05:34:00	0
2009-05-06	05:35:00	0
2009-05-06	05:36:00	0
2009-05-06	05:37:00	0
2009-05-06	05:38:00	0
2009-05-06	05:39:00	0
2009-05-06	05:40:00	0
2009-05-06	05:41:00	0
2009-05-06	05:42:00	0
2009-05-06	05:43:00	0
2009-05-06	05:44:00	0
2009-05-06	05:45:00	0
2009-05-06	05:46:00	0
2009-05-06	05:47:00	0
2009-05-06	05:48:00	0
2009-05-06	05:49:00	0
2009-05-06	05:50:00	0
2009-05-06	05:51:00	0
2009-05-06	05:52:00	0
2009-05-06	05:53:00	0
2009-05-06	05:54:00	0
2009-05-06	05:55:00	0
2009-05-06	05:56:00	0
2009-05-06	05:57:00	0
2009-05-06	05:58:00	0
2009-05-06	05:59:00	0
2009-05-06	06:00:00	0
2009-05-06	06:01:00	0
2009-05-06	06:02:00	0
2009-05-06	06:03:00	0
2009-05-06	06:04:00	0
2009-05-06	06:05:00	0
2009-05-06	06:06:00	0
2009-05-06	06:07:00	0
2009-05-06	06:08:00	0
2009-05-06	06:09:00	0
2009-05-06	06:10:00	0
2009-05-06	06:11:00	0
2009-05-06	06:12:00	0
2009-05-06	06:13:00	0
2009-05-06	06:14:00	0
2009-05-06	06:15:00	0
2009-05-06	06:16:00	0
2009-05-06	06:17:00	0
2009-05-06	06:18:00	0
2009-05-06	06:19:00	0
2009-05-06	06:20:00	0
2009-05-06	06:21:00	0
2009-05-06	06:22:00	0
2009-05-06	06:23:00	0
2009-05-06	06:24:00	0
2009-05-06	06:25:00	0
2009-05-06	06:26:00	0
2009-05-06	06:27:00	0
2009-05-06	06:28:00	0
2009-05-06	06:29:00	0
2009-05-06	06:30:00	0
2009-05-06	06:31:00	0
2009-05-06	06:32:00	0
2009-05-06	06:33:00	0
2009-05-06	06:34:00	0
2009-05-06	06:35:00	0
2009-05-06	06:36:00	0
2009-05-06	06:37:00	0
2009-05-06	06:38:00	0
2009-05-06	06:39:00	0
2009-05-06	06:40:00	0
2009-05-06	06:41:00	0
2009-05-06	06:42:00	0
2009-05-06	06:43:00	0
2009-05-06	06:44:00	0
2009-05-06	06:45:00	0
2009-05-06	06:46:00	0
2009-05-06	06:47:00	0
2009-05-06	06:48:00	0
2009-05-06	06:49:00	0
2009-05-06	06:50:00	0
2009-05-06	06:51:00	0
2009-05-06	06:52:00	0
2009-05-06	06:53:00	0
2009-05-06	06:54:00	0
2009-05-06	06:55:00	0
2009-05-06	06:56:00	0
2009-05-06	06:57:00	0
2009-05-06	06:58:00	0
2009-05-06	06:59:00	0
2009-05-06	07:00:00	0
2009-05-06	07:01:00	0
2009-05-06	07:02:00	0
2009-05-06	07:03:00	0
2009-05-06	07:04:00	0
2009-05-06	07:05:00	0
2009-05-06	07:06:00	0
2009-05-06	07:07:00	0
2009-05-06	07:08:00	0
2009-05-06	07:09:00	0
2009-05-06	07:10:00	0
2009-05-06	07:11:00	0
2009-05-06	07:12:00	0
2009-05-06	07:13:00	0
2009-05-06	07:14:00	0
2009-05-06	07:15:00	0
2009-05-06	07:16:00	0
2009-05-06	07:17:00	0
2009-05-06	07:18:00	0
2009-05-06	07:19:00	0
2009-05-06	07:20:00	0
2009-05-06	07:21:00	0
2009-05-06	07:22:00	0
2009-05-06	07:23:00	0
2009-05-06	07:24:00	0
2009-05-06	07:25:00	0
2009-05-06	07:26:00	0
2009-05-06	07:27:00	0
2009-05-06	07:28:00	0
2009-05-06	07:29:00	0
2009-05-06	07:30:00	0
2009-05-06	07:31:00	0
2009-05-06	07:32:00	0
2009-05-06	07:33:00	0
2009-05-06	07:34:00	0
2009-05-06	07:35:00	0
2009-05-06	07:36:00	0
2009-05-06	07:37:00	0
2009-05-06	07:38:00	0
2009-05-06	07:39:00	0
2009-05-06	07:40:00	0
2009-05-06	07:41:00	0
2009-05-06	07:42:00	0
2009-05-06	07:43:00	0
2009-05-06	07:44:00	0
2009-05-06	07:45:00	0
2009-05-06	07:46:00	0
2009-05-06	07:47:00	0
2009-05-06	07:48:00	0
2009-05-06	07:49:00	0
2009-05-06	07:50:00	0
2009-05-06	07:51:00	0
2009-05-06	07:52:00	0
2009-05-06	07:53:00	0
2009-05-06	07:54:00	0
2009-05-06	07:55:00	0
2009-05-06	07:56:00	0
2009-05-06	07:57:00	0
2009-05-06	07:58:00	0
2009-05-06	07:59:00	0
2009-05-06	08:00:00	0
2009-05-06	08:01:00	0
2009-05-06	08:02:00	0
2009-05-06	08:03:00	0
2009-05-06	08:04:00	0
2009-05-06	08:05:00	0
2009-05-06	08:06:00	0
2009-05-06	08:07:00	0
2009-05-06	08:08:00	0
2009-05-06	08:09:00	0
2009-05-06	08:10:00	0
2009-05-06	08:11:00	0
2009-05-06	08:12:00	0
2009-05-06	08:13:00	0
2009-05-06	08:14:00	0
2009-05-06	08:15:00	0
2009-05-06	08:16:00	0
2009-05-06	08:17:00	0
2009-05-06	08:18:00	0
2009-05-06	08:19:00	0
2009-05-06	08:20:00	0
2009-05-06	08:21:00	0
2009-05-06	08:22:00	0
2009-05-06	08:23:00	0
2009-05-06	08:24:00	0
2009-05-06	08:25:00	0
2009-05-06	08:26:00	0
2009-05-06	08:27:00	0
2009-05-06	08:28:00	0
2009-05-06	08:29:00	0
2009-05-06	08:30:00	0
2009-05-06	08:31:00	0
2009-05-06	08:32:00	0
2009-05-06	08:33:00	0
2009-05-06	08:34:00	0
2009-05-06	08:35:00	0
2009-05-06	08:36:00	0
2009-05-06	08:37:00	0
2009-05-06	08:38:00	0
2009-05-06	08:39:00	0
2009-05-06	08:40:00	0
2009-05-06	08:41:00	0
2009-05-06	08:42:00	0
2009-05-06	08:43:00	0
2009-05-06	08:44:00	0
2009-05-06	08:45:00	0
2009-05-06	08:46:00	0
2009-05-06	08:47:00	0
2009-05-06	08:48:00	0
2009-05-06	08:49:00	0
2009-05-06	08:50:00	0
2009-05-06	08:51:00	0
2009-05-06	08:52:00	0
2009-05-06	08:53:00	0
2009-05-06	08:54:00	0
2009-05-06	08:55:00	0
2009-05-06	08:56:00	0
2009-05-06	08:57:00	0
2009-05-06	08:58:00	0
2009-05-06	08:59:00	0
2009-05-06	09:00:00	0
2009-05-06	09:01:00	0
2009-05-06	09:02:00	0
2009-05-06	09:03:00	0
2009-05-06	09:04:00	0
2009-05-06	09:05:00	0
2009-05-06	09:06:00	0
2009-05-06	09:07:00	0
2009-05-06	09:08:00	0
2009-05-06	09:09:00	0
2009-05-06	09:10:00	0
2009-05-06	09:11:00	0
2009-05-06	09:12:00	0
2009-05-06	09:13:00	0
2009-05-06	09:14:00	0
2009-05-06	09:15:00	0
2009-05-06	09:16:00	0
2009-05-06	09:17:00	0
2009-05-06	09:18:00	0
2009-05-06	09:19:00	0
2009-05-06	09:20:00	0
2009-05-06	09:21:00	0
2009-05-06	09:22:00	0
2009-05-06	09:23:00	0
2009-05-06	09:24:00	0
2009-05-06	09:25:00	0
2009-05-06	09:26:00	0
2009-05-06	09:27:00	0
2009-05-06	09:28:00	0
2009-05-06	09:29:00	0
2009-05-06	09:30:00	0
2009-05-06	09:31:00	0
2009-05-06	09:32:00	0
2009-05-06	09:33:00	0
2009-05-06	09:34:00	0
2009-05-06	09:35:00	0
2009-05-06	09:36:00	0
2009-05-06	09:37:00	0
2009-05-06	09:38:00	0
2009-05-06	09:39:00	0
2009-05-06	09:40:00	0
2009-05-06	09:41:00	0
2009-05-06	09:42:00	0
2009-05-06	09:43:00	0
2009-05-06	09:44:00	0
2009-05-06	09:45:00	0
2009-05-06	09:46:00	0
2009-05-06	09:47:00	0
2009-05-06	09:48:00	0
2009-05-06	09:49:00	0
2009-05-06	09:50:00	0
2009-05-06	09:51:00	0
2009-05-06	09:52:00	0
2009-05-06	09:53:00	0
2009-05-06	09:54:00	0
2009-05-06	09:55:00	0
2009-05-06	09:56:00	0
2009-05-06	09:57:00	0
2009-05-06	09:58:00	0
2009-05-06	09:59:00	0
2009-05-06	10:00:00	0
2009-05-06	10:01:00	0
2009-05-06	10:02:00	0
2009-05-06	10:03:00	0
2009-05-06	10:04:00	0
2009-05-06	10:05:00	0
2009-05-06	10:06:00	0
2009-05-06	10:07:00	0
2009-05-06	10:08:00	0
2009-05-06	10:09:00	0
2009-05-06	10:10:00	0
2009-05-06	10:11:00	0
2009-05-06	10:12:00	0
2009-05-06	10:13:00	0
2009-05-06	10:14:00	0
2009-05-06	10:15:00	0
2009-05-06	10:16:00	0
2009-05-06	10:17:00	0
2009-05-06	10:18:00	0
2009-05-06	10:19:00	0
2009-05-06	10:20:00	0
2009-05-06	10:21:00	0
2009-05-06	10:22:00	0
2009-05-06	10:23:00	0
2009-05-06	10:24:00	0
2009-05-06	10:25:00	0
2009-05-06	10:26:00	0
2009-05-06	10:27:00	0
2009-05-06	10:28:00	0
2009-05-06	10:29:00	0
2009-05-06	10:30:00	0
2009-05-06	10:31:00	0
2009-05-06	10:32:00	0
2009-05-06	10:33:00	0
2009-05-06	10:34:00	0
2009-05-06	10:35:00	0
2009-05-06	10:36:00	0
2009-05-06	10:37:00	0
2009-05-06	10:38:00	0
2009-05-06	10:39:00	0
2009-05-06	10:40:00	0
2009-05-06	10:41:00	0
2009-05-06	10:42:00	0
2009-05-06	10:43:00	0
2009-05-06	10:44:00	0
2009-05-06	10:45:00	0
2009-05-06	10:46:00	0
2009-05-06	10:47:00	0
2009-05-06	10:48:00	0
2009-05-06	10:49:00	0
2009-05-06	10:50:00	0
2009-05-06	10:51:00	0
2009-05-06	10:52:00	0
2009-05-06	10:53:00	0
2009-05-06	10:54:00	0
2009-05-06	10:55:00	0
2009-05-06	10:56:00	0
2009-05-06	10:57:00	0
2009-05-06	10:58:00	0
2009-05-06	10:59:00	0
2009-05-06	11:00:00	0
2009-05-06	11:01:00	0
2009-05-06	11:02:00	0
2009-05-06	11:03:00	0
2009-05-06	11:04:00	0
2009-05-06	11:05:00	0
2009-05-06	11:06:00	0
2009-05-06	11:07:00	0
2009-05-06	11:08:00	0
2009-05-06	11:09:00	0
2009-05-06	11:10:00	0
2009-05-06	11:11:00	0
2009-05-06	11:12:00	0
2009-05-06	11:13:00	0
2009-05-06	11:14:00	0
2009-05-06	11:15:00	0
2009-05-06	11:16:00	0
2009-05-06	11:17:00	0
2009-05-06	11:18:00	0
2009-05-06	11:19:00	0
2009-05-06	11:20:00	0
2009-05-06	11:21:00	0
2009-05-06	11:22:00	0
2009-05-06	11:23:00	0
2009-05-06	11:24:00	0
2009-05-06	11:25:00	0
2009-05-06	11:26:00	0
2009-05-06	11:27:00	0
2009-05-06	11:28:00	0
2009-05-06	11:29:00	0
2009-05-06	11:30:00	0
2009-05-06	11:31:00	0
2009-05-06	11:32:00	0
2009-05-06	11:33:00	0
2009-05-06	11:34:00	0
2009-05-06	11:35:00	0
2009-05-06	11:36:00	0
2009-05-06	11:37:00	0
2009-05-06	11:38:00	0
2009-05-06	11:39:00	0
2009-05-06	11:40:00	0
2009-05-06	11:41:00	0
2009-05-06	11:42:00	0
2009-05-06	11:43:00	0
2009-05-06	11:44:00	0
2009-05-06	11:45:00	0
2009-05-06	11:46:00	0
2009-05-06	11:47:00	0
2009-05-06	11:48:00	0
2009-05-06	11:49:00	0
2009-05-06	11:50:00	0
2009-05-06	11:51:00	0
2009-05-06	11:52:00	0
2009-05-06	11:53:00	0
2009-05-06	11:54:00	0
2009-05-06	11:55:00	0
2009-05-06	11:56:00	0
2009-05-06	11:57:00	0
2009-05-06	11:58:00	0
2009-05-06	11:59:00	0
2009-05-06	12:00:00	0
2009-05-06	12:01:00	0
2009-05-06	12:02:00	0
2009-05-06	12:03:00	0
2009-05-06	12:04:00	0
2009-05-06	12:05:00	0
2009-05-06	12:06:00	0
2009-05-06	12:07:00	0
2009-05-06	12:08:00	0
2009-05-06	12:09:00	0
2009-05-06	12:10:00	0
2009-05-06	12:11:00	0
2009-05-06	12:12:00	0
2009-05-06	12:13:00	0
2009-05-06	12:14:00	0
2009-05-06	12:15:00	0
2009-05-06	12:16:00	0
2009-05-06	12:17:00	0
2009-05-06	12:18:00	0
2009-05-06	12:19:00	0
2009-05-06	12:20:00	0
2009-05-06	12:21:00	0
2009-05-06	12:22:00	0
2009-05-06	12:23:00	0
2009-05-06	12:24:00	0
2009-05-06	12:25:00	0
2009-05-06	12:26:00	0
2009-05-06	12:27:00	0
2009-05-06	12:28:00	0
2009-05-06	12:29:00	0
2009-05-06	12:30:00	0
2009-05-06	12:31:00	0
2009-05-06	12:32:00	0
2009-05-06	12:33:00	0
2009-05-06	12:34:00	0
2009-05-06	12:35:00	0
2009-05-06	12:36:00	0
2009-05-06	12:37:00	0
2009-05-06	12:38:00	0
2009-05-06	12:39:00	0
2009-05-06	12:40:00	0
2009-05-06	12:41:00	0
2009-05-06	12:42:00	0
2009-05-06	12:43:00	0
2009-05-06	12:44:00	0
2009-05-06	12:45:00	0
2009-05-06	12:46:00	0
2009-05-06	12:47:00	0
2009-05-06	12:48:00	0
2009-05-06	12:49:00	0
2009-05-06	12:50:00	0
2009-05-06	12:51:00	0
2009-05-06	12:52:00	0
2009-05-06	12:53:00	0
2009-05-06	12:54:00	0
2009-05-06	12:55:00	0
2009-05-06	12:56:00	0
2009-05-06	12:57:00	0
2009-05-06	12:58:00	0
2009-05-06	12:59:00	0
2009-05-06	13:00:00	0
2009-05-06	13:01:00	0
2009-05-06	13:02:00	0
2009-05-06	13:03:00	0
2009-05-06	13:04:00	0
2009-05-06	13:05:00	0
2009-05-06	13:06:00	0
2009-05-06	13:07:00	0
2009-05-06	13:08:00	0
2009-05-06	13:09:00	0
2009-05-06	13:10:00	0
2009-05-06	13:11:00	0
2009-05-06	13:12:00	0
2009-05-06	13:13:00	0
2009-05-06	13:14:00	0
2009-05-06	13:15:00	0
2009-05-06	13:16:00	0
2009-05-06	13:17:00	0
2009-05-06	13:18:00	0
2009-05-06	13:19:00	0
2009-05-06	13:20:00	0
2009-05-06	13:21:00	0
2009-05-06	13:22:00	0
2009-05-06	13:23:00	0
2009-05-06	13:24:00	0
2009-05-06	13:25:00	0
2009-05-06	13:26:00	0
2009-05-06	13:27:00	0
2009-05-06	13:28:00	0
2009-05-06	13:29:00	0
2009-05-06	13:30:00	0
2009-05-06	13:31:00	0
2009-05-06	13:32:00	0
2009-05-06	13:33:00	0
2009-05-06	13:34:00	0
2009-05-06	13:35:00	0
2009-05-06	13:36:00	0
2009-05-06	13:37:00	0
2009-05-06	13:38:00	0
2009-05-06	13:39:00	0
2009-05-06	13:40:00	0
2009-05-06	13:41:00	0
2009-05-06	13:42:00	0
2009-05-06	13:43:00	0
2009-05-06	13:44:00	0
2009-05-06	13:45:00	0
2009-05-06	13:46:00	0
2009-05-06	13:47:00	0
2009-05-06	13:48:00	0
2009-05-06	13:49:00	0
2009-05-06	13:50:00	0
2009-05-06	13:51:00	0
2009-05-06	13:52:00	0
2009-05-06	13:53:00	0
2009-05-06	13:54:00	0
2009-05-06	13:55:00	0
2009-05-06	13:56:00	0
2009-05-06	13:57:00	0
2009-05-06	13:58:00	0
2009-05-06	13:59:00	0
2009-05-06	14:00:00	0
2009-05-06	14:01:00	0
2009-05-06	14:02:00	0
2009-05-06	14:03:00	0
2009-05-06	14:04:00	0
2009-05-06	14:05:00	0
2009-05-06	14:06:00	0
2009-05-06	14:07:00	0
2009-05-06	14:08:00	0
2009-05-06	14:09:00	0
2009-05-06	14:10:00	0
2009-05-06	14:11:00	0
2009-05-06	14:12:00	0
2009-05-06	14:13:00	0
2009-05-06	14:14:00	0
2009-05-06	14:15:00	0
2009-05-06	14:16:00	0
2009-05-06	14:17:00	0
2009-05-06	14:18:00	0
2009-05-06	14:19:00	0
2009-05-06	14:20:00	0
2009-05-06	14:21:00	0
2009-05-06	14:22:00	0
2009-05-06	14:23:00	0
2009-05-06	14:24:00	0
2009-05-06	14:25:00	0
2009-05-06	14:26:00	0
2009-05-06	14:27:00	0
2009-05-06	14:28:00	0
2009-05-06	14:29:00	0
2009-05-06	14:30:00	0
2009-05-06	14:31:00	0
2009-05-06	14:32:00	0
2009-05-06	14:33:00	0
2009-05-06	14:34:00	0
2009-05-06	14:35:00	0
2009-05-06	14:36:00	0
2009-05-06	14:37:00	0
2009-05-06	14:38:00	0
2009-05-06	14:39:00	0
2009-05-06	14:40:00	0
2009-05-06	14:41:00	0
2009-05-06	14:42:00	0
2009-05-06	14:43:00	0
2009-05-06	14:44:00	0
2009-05-06	14:45:00	0
2009-05-06	14:46:00	0
2009-05-06	14:47:00	0
2009-05-06	14:48:00	0
2009-05-06	14:49:00	0
2009-05-06	14:50:00	0
2009-05-06	14:51:00	0
2009-05-06	14:52:00	0
2009-05-06	14:53:00	0
2009-05-06	14:54:00	0
2009-05-06	14:55:00	0
2009-05-06	14:56:00	0
2009-05-06	14:57:00	0
2009-05-06	14:58:00	0
2009-05-06	14:59:00	0
2009-05-06	15:00:00	0
2009-05-06	15:01:00	0
2009-05-06	15:02:00	0
2009-05-06	15:03:00	0
2009-05-06	15:04:00	0
2009-05-06	15:05:00	0
2009-05-06	15:06:00	0
2009-05-06	15:07:00	0
2009-05-06	15:08:00	0
2009-05-06	15:09:00	0
2009-05-06	15:10:00	0
2009-05-06	15:11:00	0
2009-05-06	15:12:00	0
2009-05-06	15:13:00	0
2009-05-06	15:14:00	0
2009-05-06	15:15:00	0
2009-05-06	15:16:00	0
2009-05-06	15:17:00	0
2009-05-06	15:18:00	0
2009-05-06	15:19:00	0
2009-05-06	15:20:00	0
2009-05-06	15:21:00	0
2009-05-06	15:22:00	0
2009-05-06	15:23:00	0
2009-05-06	15:24:00	0
2009-05-06	15:25:00	0
2009-05-06	15:26:00	0
2009-05-06	15:27:00	0
2009-05-06	15:28:00	0
2009-05-06	15:29:00	0
2009-05-06	15:30:00	0
2009-05-06	15:31:00	0
2009-05-06	15:32:00	0
2009-05-06	15:33:00	0
2009-05-06	15:34:00	0
2009-05-06	15:35:00	0
2009-05-06	15:36:00	0
2009-05-06	15:37:00	0
2009-05-06	15:38:00	0
2009-05-06	15:39:00	0
2009-05-06	15:40:00	0
2009-05-06	15:41:00	0
2009-05-06	15:42:00	0
2009-05-06	15:43:00	0
2009-05-06	15:44:00	0
2009-05-06	15:45:00	0
2009-05-06	15:46:00	0
2009-05-06	15:47:00	0
2009-05-06	15:48:00	0
2009-05-06	15:49:00	0
2009-05-06	15:50:00	0
2009-05-06	15:51:00	0
2009-05-06	15:52:00	0
2009-05-06	15:53:00	0
2009-05-06	15:54:00	0
2009-05-06	15:55:00	0
2009-05-06	15:56:00	0
2009-05-06	15:57:00	0
2009-05-06	15:58:00	0
2009-05-06	15:59:00	0
2009-05-06	16:00:00	0
2009-05-06	16:01:00	0
2009-05-06	16:02:00	0
2009-05-06	16:03:00	0
2009-05-06	16:04:00	0
2009-05-06	16:05:00	0
2009-05-06	16:06:00	0
2009-05-06	16:07:00	0
2009-05-06	16:08:00	0
2009-05-06	16:09:00	0
2009-05-06	16:10:00	0
2009-05-06	16:11:00	0
2009-05-06	16:12:00	0
2009-05-06	16:13:00	0
2009-05-06	16:14:00	0
2009-05-06	16:15:00	0
2009-05-06	16:16:00	0
2009-05-06	16:17:00	0
2009-05-06	16:18:00	0
2009-05-06	16:19:00	0
2009-05-06	16:20:00	0
2009-05-06	16:21:00	0
2009-05-06	16:22:00	0
2009-05-06	16:23:00	0
2009-05-06	16:24:00	0
2009-05-06	16:25:00	0
2009-05-06	16:26:00	0
2009-05-06	16:27:00	0
2009-05-06	16:28:00	0
2009-05-06	16:29:00	0
2009-05-06	16:30:00	0
2009-05-06	16:31:00	0
2009-05-06	16:32:00	0
2009-05-06	16:33:00	0
2009-05-06	16:34:00	0
2009-05-06	16:35:00	0
2009-05-06	16:36:00	0
2009-05-06	16:37:00	0
2009-05-06	16:38:00	0
2009-05-06	16:39:00	0
2009-05-06	16:40:00	0
2009-05-06	16:41:00	0
2009-05-06	16:42:00	0
2009-05-06	16:43:00	0
2009-05-06	16:44:00	0
2009-05-06	16:45:00	0
2009-05-06	16:46:00	0
2009-05-06	16:47:00	0
2009-05-06	16:48:00	0
2009-05-06	16:49:00	0
2009-05-06	16:50:00	0
2009-05-06	16:51:00	0
2009-05-06	16:52:00	0
2009-05-06	16:53:00	0
2009-05-06	16:54:00	0
2009-05-06	16:55:00	0
2009-05-06	16:56:00	0
2009-05-06	16:57:00	0
2009-05-06	16:58:00	0
2009-05-06	16:59:00	0
2009-05-06	17:00:00	0
2009-05-06	17:01:00	0
2009-05-06	17:02:00	0
2009-05-06	17:03:00	0
2009-05-06	17:04:00	0
2009-05-06	17:05:00	0
2009-05-06	17:06:00	0
2009-05-06	17:07:00	0
2009-05-06	17:08:00	0
2009-05-06	17:09:00	0
2009-05-06	17:10:00	0
2009-05-06	17:11:00	0
2009-05-06	17:12:00	0
2009-05-06	17:13:00	0
2009-05-06	17:14:00	0
2009-05-06	17:15:00	0
2009-05-06	17:16:00	0
2009-05-06	17:17:00	0
2009-05-06	17:18:00	0
2009-05-06	17:19:00	0
2009-05-06	17:20:00	0
2009-05-06	17:21:00	0
2009-05-06	17:22:00	0
2009-05-06	17:23:00	0
2009-05-06	17:24:00	0
2009-05-06	17:25:00	0
2009-05-06	17:26:00	0
2009-05-06	17:27:00	0
2009-05-06	17:28:00	0
2009-05-06	17:29:00	0
2009-05-06	17:30:00	0
2009-05-06	17:31:00	0
2009-05-06	17:32:00	0
2009-05-06	17:33:00	0
2009-05-06	17:34:00	0
2009-05-06	17:35:00	0
2009-05-06	17:36:00	0
2009-05-06	17:37:00	0
2009-05-06	17:38:00	0
2009-05-06	17:39:00	0
2009-05-06	17:40:00	0
2009-05-06	17:41:00	0
2009-05-06	17:42:00	0
2009-05-06	17:43:00	0
2009-05-06	17:44:00	0
2009-05-06	17:45:00	0
2009-05-06	17:46:00	0
2009-05-06	17:47:00	0
2009-05-06	17:48:00	0
2009-05-06	17:49:00	0
2009-05-06	17:50:00	0
2009-05-06	17:51:00	0
2009-05-06	17:52:00	0
2009-05-06	17:53:00	0
2009-05-06	17:54:00	0
2009-05-06	17:55:00	0
2009-05-06	17:56:00	0
2009-05-06	17:57:00	0
2009-05-06	17:58:00	0
2009-05-06	17:59:00	0
2009-05-06	18:00:00	13
2009-05-06	18:01:00	329
2009-05-06	18:02:00	223
2009-05-06	18:03:00	163
2009-05-06	18:04:00	25
2009-05-06	18:05:00	238
2009-05-06	18:06:00	75
2009-05-06	18:07:00	50
2009-05-06	18:08:00	253
2009-05-06	18:09:00	193
2009-05-06	18:10:00	314
2009-05-06	18:11:00	100
2009-05-06	18:12:00	193
2009-05-06	18:13:00	100
2009-05-06	18:14:00	607
2009-05-06	18:15:00	50
2009-05-06	18:16:00	208
2009-05-06	18:17:00	299
2009-05-06	18:18:00	238
2009-05-06	18:19:00	193
2009-05-06	18:20:00	223
2009-05-06	18:21:00	163
2009-05-06	18:22:00	100
2009-05-06	18:23:00	806
2009-05-06	18:24:00	1037
2009-05-06	18:25:00	783
2009-05-06	18:26:00	1119
2009-05-06	18:27:00	452
2009-05-06	18:28:00	831
2009-05-06	18:29:00	1298
2009-05-06	18:30:00	125
2009-05-06	18:31:00	831
2009-05-06	18:32:00	125
2009-05-06	18:33:00	1177
2009-05-06	18:34:00	693
2009-05-06	18:35:00	1207
2009-05-06	18:36:00	1177
2009-05-06	18:37:00	607
2009-05-06	18:38:00	346
2009-05-06	18:39:00	783
2009-05-06	18:40:00	113
2009-05-06	18:41:00	238
2009-05-06	18:42:00	547
2009-05-06	18:43:00	284
2009-05-06	18:44:00	648
2009-05-06	18:45:00	238
2009-05-06	18:46:00	1496
2009-05-06	18:47:00	3531
2009-05-06	18:48:00	3802
2009-05-06	18:49:00	113
2009-05-06	18:50:00	113
2009-05-06	18:51:00	1064
2009-05-06	18:52:00	125
2009-05-06	18:53:00	163
2009-05-06	18:54:00	469
2009-05-06	18:55:00	163
2009-05-06	18:56:00	151
2009-05-06	18:57:00	0
2009-05-06	18:58:00	0
2009-05-06	18:59:00	547
2009-05-06	19:00:00	193
2009-05-06	19:01:00	88
2009-05-06	19:02:00	0
2009-05-06	19:03:00	0
2009-05-06	19:04:00	0
2009-05-06	19:05:00	956
2009-05-06	19:06:00	329
2009-05-06	19:07:00	125
2009-05-06	19:08:00	88
2009-05-06	19:09:00	151
2009-05-06	19:10:00	13
2009-05-06	19:11:00	0
2009-05-06	19:12:00	13
2009-05-06	19:13:00	75
2009-05-06	19:14:00	238
2009-05-06	19:15:00	38
2009-05-06	19:16:00	0
2009-05-06	19:17:00	0
2009-05-06	19:18:00	0
2009-05-06	19:19:00	0
2009-05-06	19:20:00	0
2009-05-06	19:21:00	0
2009-05-06	19:22:00	13
2009-05-06	19:23:00	38
2009-05-06	19:24:00	0
2009-05-06	19:25:00	0
2009-05-06	19:26:00	0
2009-05-06	19:27:00	0
2009-05-06	19:28:00	178
2009-05-06	19:29:00	0
2009-05-06	19:30:00	13
2009-05-06	19:31:00	0
2009-05-06	19:32:00	0
2009-05-06	19:33:00	0
2009-05-06	19:34:00	0
2009-05-06	19:35:00	0
2009-05-06	19:36:00	0
2009-05-06	19:37:00	0
2009-05-06	19:38:00	0
2009-05-06	19:39:00	0
2009-05-06	19:40:00	507
2009-05-06	19:41:00	193
2009-05-06	19:42:00	163
2009-05-06	19:43:00	0
2009-05-06	19:44:00	381
2009-05-06	19:45:00	193
2009-05-06	19:46:00	0
2009-05-06	19:47:00	0
2009-05-06	19:48:00	0
2009-05-06	19:49:00	0
2009-05-06	19:50:00	151
2009-05-06	19:51:00	381
2009-05-06	19:52:00	193
2009-05-06	19:53:00	178
2009-05-06	19:54:00	0
2009-05-06	19:55:00	0
2009-05-06	19:56:00	0
2009-05-06	19:57:00	329
2009-05-06	19:58:00	125
2009-05-06	19:59:00	314
2009-05-06	20:00:00	163
2009-05-06	20:01:00	0
2009-05-06	20:02:00	0
2009-05-06	20:03:00	13
2009-05-06	20:04:00	0
2009-05-06	20:05:00	63
2009-05-06	20:06:00	0
2009-05-06	20:07:00	0
2009-05-06	20:08:00	0
2009-05-06	20:09:00	0
2009-05-06	20:10:00	0
2009-05-06	20:11:00	0
2009-05-06	20:12:00	0
2009-05-06	20:13:00	0
2009-05-06	20:14:00	0
2009-05-06	20:15:00	50
2009-05-06	20:16:00	0
2009-05-06	20:17:00	0
2009-05-06	20:18:00	0
2009-05-06	20:19:00	0
2009-05-06	20:20:00	0
2009-05-06	20:21:00	0
2009-05-06	20:22:00	0
2009-05-06	20:23:00	13
2009-05-06	20:24:00	0
2009-05-06	20:25:00	0
2009-05-06	20:26:00	13
2009-05-06	20:27:00	0
2009-05-06	20:28:00	0
2009-05-06	20:29:00	0
2009-05-06	20:30:00	0
2009-05-06	20:31:00	0
2009-05-06	20:32:00	13
2009-05-06	20:33:00	0
2009-05-06	20:34:00	0
2009-05-06	20:35:00	0
2009-05-06	20:36:00	0
2009-05-06	20:37:00	0
2009-05-06	20:38:00	0
2009-05-06	20:39:00	13
2009-05-06	20:40:00	0
2009-05-06	20:41:00	0
2009-05-06	20:42:00	0
2009-05-06	20:43:00	0
2009-05-06	20:44:00	0
2009-05-06	20:45:00	0
2009-05-06	20:46:00	125
2009-05-06	20:47:00	0
2009-05-06	20:48:00	13
2009-05-06	20:49:00	13
2009-05-06	20:50:00	13
2009-05-06	20:51:00	0
2009-05-06	20:52:00	13
2009-05-06	20:53:00	0
2009-05-06	20:54:00	364
2009-05-06	20:55:00	88
2009-05-06	20:56:00	178
2009-05-06	20:57:00	284
2009-05-06	20:58:00	269
2009-05-06	20:59:00	88
2009-05-06	21:00:00	88
2009-05-06	21:01:00	163
2009-05-06	21:02:00	831
2009-05-06	21:03:00	314
2009-05-06	21:04:00	881
2009-05-06	21:05:00	1207
2009-05-06	21:06:00	1363
2009-05-06	21:07:00	607
2009-05-06	21:08:00	63
2009-05-06	21:09:00	0
2009-05-06	21:10:00	0
2009-05-06	21:11:00	0
2009-05-06	21:12:00	0
2009-05-06	21:13:00	63
2009-05-06	21:14:00	0
2009-05-06	21:15:00	0
2009-05-06	21:16:00	0
2009-05-06	21:17:00	0
2009-05-06	21:18:00	0
2009-05-06	21:19:00	0
2009-05-06	21:20:00	0
2009-05-06	21:21:00	0
2009-05-06	21:22:00	0
2009-05-06	21:23:00	0
2009-05-06	21:24:00	0
2009-05-06	21:25:00	0
2009-05-06	21:26:00	0
2009-05-06	21:27:00	0
2009-05-06	21:28:00	0
2009-05-06	21:29:00	0
2009-05-06	21:30:00	0
2009-05-06	21:31:00	0
2009-05-06	21:32:00	0
2009-05-06	21:33:00	0
2009-05-06	21:34:00	0
2009-05-06	21:35:00	0
2009-05-06	21:36:00	0
2009-05-06	21:37:00	0
2009-05-06	21:38:00	0
2009-05-06	21:39:00	88
2009-05-06	21:40:00	113
2009-05-06	21:41:00	113
2009-05-06	21:42:00	0
2009-05-06	21:43:00	0
2009-05-06	21:44:00	0
2009-05-06	21:45:00	0
2009-05-06	21:46:00	0
2009-05-06	21:47:00	0
2009-05-06	21:48:00	0
2009-05-06	21:49:00	0
2009-05-06	21:50:00	0
2009-05-06	21:51:00	0
2009-05-06	21:52:00	0
2009-05-06	21:53:00	0
2009-05-06	21:54:00	0
2009-05-06	21:55:00	0
2009-05-06	21:56:00	0
2009-05-06	21:57:00	0
2009-05-06	21:58:00	0
2009-05-06	21:59:00	0
2009-05-06	22:00:00	0
2009-05-06	22:01:00	0
2009-05-06	22:02:00	50
2009-05-06	22:03:00	0
2009-05-06	22:04:00	0
2009-05-06	22:05:00	0
2009-05-06	22:06:00	0
2009-05-06	22:07:00	0
2009-05-06	22:08:00	0
2009-05-06	22:09:00	0
2009-05-06	22:10:00	0
2009-05-06	22:11:00	0
2009-05-06	22:12:00	0
2009-05-06	22:13:00	0
2009-05-06	22:14:00	0
2009-05-06	22:15:00	0
2009-05-06	22:16:00	0
2009-05-06	22:17:00	0
2009-05-06	22:18:00	13
2009-05-06	22:19:00	0
2009-05-06	22:20:00	0
2009-05-06	22:21:00	0
2009-05-06	22:22:00	0
2009-05-06	22:23:00	0
2009-05-06	22:24:00	0
2009-05-06	22:25:00	0
2009-05-06	22:26:00	0
2009-05-06	22:27:00	0
2009-05-06	22:28:00	0
2009-05-06	22:29:00	0
2009-05-06	22:30:00	0
2009-05-06	22:31:00	0
2009-05-06	22:32:00	0
2009-05-06	22:33:00	0
2009-05-06	22:34:00	0
2009-05-06	22:35:00	0
2009-05-06	22:36:00	0
2009-05-06	22:37:00	0
2009-05-06	22:38:00	0
2009-05-06	22:39:00	0
2009-05-06	22:40:00	0
2009-05-06	22:41:00	0
2009-05-06	22:42:00	0
2009-05-06	22:43:00	0
2009-05-06	22:44:00	0
2009-05-06	22:45:00	0
2009-05-06	22:46:00	0
2009-05-06	22:47:00	0
2009-05-06	22:48:00	38
2009-05-06	22:49:00	25
2009-05-06	22:50:00	0
2009-05-06	22:51:00	0
2009-05-06	22:52:00	0
2009-05-06	22:53:00	0
2009-05-06	22:54:00	0
2009-05-06	22:55:00	0
2009-05-06	22:56:00	0
2009-05-06	22:57:00	0
2009-05-06	22:58:00	0
2009-05-06	22:59:00	0
2009-05-06	23:00:00	0
2009-05-06	23:01:00	0
2009-05-06	23:02:00	0
2009-05-06	23:03:00	0
2009-05-06	23:04:00	0
2009-05-06	23:05:00	0
2009-05-06	23:06:00	13
2009-05-06	23:07:00	0
2009-05-06	23:08:00	13
2009-05-06	23:09:00	0
2009-05-06	23:10:00	0
2009-05-06	23:11:00	0
2009-05-06	23:12:00	0
2009-05-06	23:13:00	0
2009-05-06	23:14:00	0
2009-05-06	23:15:00	0
2009-05-06	23:16:00	0
2009-05-06	23:17:00	0
2009-05-06	23:18:00	0
2009-05-06	23:19:00	0
2009-05-06	23:20:00	0
2009-05-06	23:21:00	0
2009-05-06	23:22:00	0
2009-05-06	23:23:00	0
2009-05-06	23:24:00	0
2009-05-06	23:25:00	0
2009-05-06	23:26:00	0
2009-05-06	23:27:00	0
2009-05-06	23:28:00	0
2009-05-06	23:29:00	0
2009-05-06	23:30:00	0
2009-05-06	23:31:00	0
2009-05-06	23:32:00	0
2009-05-06	23:33:00	0
2009-05-06	23:34:00	0
2009-05-06	23:35:00	0
2009-05-06	23:36:00	0
2009-05-06	23:37:00	0
2009-05-06	23:38:00	0
2009-05-06	23:39:00	0
2009-05-06	23:40:00	0
2009-05-06	23:41:00	0
2009-05-06	23:42:00	0
2009-05-06	23:43:00	0
2009-05-06	23:44:00	0
2009-05-06	23:45:00	0
2009-05-06	23:46:00	0
2009-05-06	23:47:00	0
2009-05-06	23:48:00	0
2009-05-06	23:49:00	0
2009-05-06	23:50:00	0
2009-05-06	23:51:00	0
2009-05-06	23:52:00	0
2009-05-06	23:53:00	0
2009-05-06	23:54:00	0
2009-05-06	23:55:00	0
2009-05-06	23:56:00	0
2009-05-06	23:57:00	0
2009-05-06	23:58:00	0
2009-05-06	23:59:00	0
2009-05-07	00:00:00	0
2009-05-07	00:01:00	0
2009-05-07	00:02:00	0
2009-05-07	00:03:00	0
2009-05-07	00:04:00	0
2009-05-07	00:05:00	13
2009-05-07	00:06:00	0
2009-05-07	00:07:00	0
2009-05-07	00:08:00	0
2009-05-07	00:09:00	0
2009-05-07	00:10:00	0
2009-05-07	00:11:00	0
2009-05-07	00:12:00	0
2009-05-07	00:13:00	0
2009-05-07	00:14:00	0
2009-05-07	00:15:00	0
2009-05-07	00:16:00	0
2009-05-07	00:17:00	0
2009-05-07	00:18:00	0
2009-05-07	00:19:00	0
2009-05-07	00:20:00	0
2009-05-07	00:21:00	0
2009-05-07	00:22:00	0
2009-05-07	00:23:00	0
2009-05-07	00:24:00	0
2009-05-07	00:25:00	0
2009-05-07	00:26:00	0
2009-05-07	00:27:00	0
2009-05-07	00:28:00	0
2009-05-07	00:29:00	0
2009-05-07	00:30:00	0
2009-05-07	00:31:00	0
2009-05-07	00:32:00	0
2009-05-07	00:33:00	0
2009-05-07	00:34:00	0
2009-05-07	00:35:00	0
2009-05-07	00:36:00	0
2009-05-07	00:37:00	0
2009-05-07	00:38:00	0
2009-05-07	00:39:00	0
2009-05-07	00:40:00	0
2009-05-07	00:41:00	0
2009-05-07	00:42:00	0
2009-05-07	00:43:00	0
2009-05-07	00:44:00	0
2009-05-07	00:45:00	0
2009-05-07	00:46:00	0
2009-05-07	00:47:00	0
2009-05-07	00:48:00	0
2009-05-07	00:49:00	0
2009-05-07	00:50:00	0
2009-05-07	00:51:00	0
2009-05-07	00:52:00	0
2009-05-07	00:53:00	0
2009-05-07	00:54:00	0
2009-05-07	00:55:00	0
2009-05-07	00:56:00	0
2009-05-07	00:57:00	0
2009-05-07	00:58:00	0
2009-05-07	00:59:00	0
2009-05-07	01:00:00	0
2009-05-07	01:01:00	0
2009-05-07	01:02:00	0
2009-05-07	01:03:00	0
2009-05-07	01:04:00	0
2009-05-07	01:05:00	0
2009-05-07	01:06:00	0
2009-05-07	01:07:00	0
2009-05-07	01:08:00	0
2009-05-07	01:09:00	0
2009-05-07	01:10:00	0
2009-05-07	01:11:00	0
2009-05-07	01:12:00	0
2009-05-07	01:13:00	0
2009-05-07	01:14:00	125
2009-05-07	01:15:00	0
2009-05-07	01:16:00	329
2009-05-07	01:17:00	0
2009-05-07	01:18:00	0
2009-05-07	01:19:00	0
2009-05-07	01:20:00	0
2009-05-07	01:21:00	0
2009-05-07	01:22:00	0
2009-05-07	01:23:00	0
2009-05-07	01:24:00	0
2009-05-07	01:25:00	0
2009-05-07	01:26:00	0
2009-05-07	01:27:00	0
2009-05-07	01:28:00	0
2009-05-07	01:29:00	0
2009-05-07	01:30:00	0
2009-05-07	01:31:00	0
2009-05-07	01:32:00	0
2009-05-07	01:33:00	0
2009-05-07	01:34:00	0
2009-05-07	01:35:00	0
2009-05-07	01:36:00	0
2009-05-07	01:37:00	38
2009-05-07	01:38:00	13
2009-05-07	01:39:00	0
2009-05-07	01:40:00	0
2009-05-07	01:41:00	0
2009-05-07	01:42:00	0
2009-05-07	01:43:00	0
2009-05-07	01:44:00	0
2009-05-07	01:45:00	0
2009-05-07	01:46:00	0
2009-05-07	01:47:00	0
2009-05-07	01:48:00	0
2009-05-07	01:49:00	0
2009-05-07	01:50:00	0
2009-05-07	01:51:00	0
2009-05-07	01:52:00	0
2009-05-07	01:53:00	0
2009-05-07	01:54:00	0
2009-05-07	01:55:00	0
2009-05-07	01:56:00	0
2009-05-07	01:57:00	0
2009-05-07	01:58:00	0
2009-05-07	01:59:00	0
2009-05-07	02:00:00	0
2009-05-07	02:01:00	0
2009-05-07	02:02:00	0
2009-05-07	02:03:00	13
2009-05-07	02:04:00	63
2009-05-07	02:05:00	0
2009-05-07	02:06:00	0
2009-05-07	02:07:00	0
2009-05-07	02:08:00	0
2009-05-07	02:09:00	0
2009-05-07	02:10:00	0
2009-05-07	02:11:00	0
2009-05-07	02:12:00	0
2009-05-07	02:13:00	151
2009-05-07	02:14:00	0
2009-05-07	02:15:00	0
2009-05-07	02:16:00	0
2009-05-07	02:17:00	0
2009-05-07	02:18:00	0
2009-05-07	02:19:00	0
2009-05-07	02:20:00	0
2009-05-07	02:21:00	0
2009-05-07	02:22:00	0
2009-05-07	02:23:00	0
2009-05-07	02:24:00	0
2009-05-07	02:25:00	0
2009-05-07	02:26:00	0
2009-05-07	02:27:00	0
2009-05-07	02:28:00	0
2009-05-07	02:29:00	0
2009-05-07	02:30:00	0
2009-05-07	02:31:00	0
2009-05-07	02:32:00	0
2009-05-07	02:33:00	0
2009-05-07	02:34:00	0
2009-05-07	02:35:00	0
2009-05-07	02:36:00	0
2009-05-07	02:37:00	0
2009-05-07	02:38:00	0
2009-05-07	02:39:00	0
2009-05-07	02:40:00	0
2009-05-07	02:41:00	0
2009-05-07	02:42:00	0
2009-05-07	02:43:00	0
2009-05-07	02:44:00	0
2009-05-07	02:45:00	0
2009-05-07	02:46:00	0
2009-05-07	02:47:00	0
2009-05-07	02:48:00	0
2009-05-07	02:49:00	0
2009-05-07	02:50:00	0
2009-05-07	02:51:00	0
2009-05-07	02:52:00	0
2009-05-07	02:53:00	0
2009-05-07	02:54:00	0
2009-05-07	02:55:00	0
2009-05-07	02:56:00	0
2009-05-07	02:57:00	0
2009-05-07	02:58:00	0
2009-05-07	02:59:00	0
2009-05-07	03:00:00	0
2009-05-07	03:01:00	0
2009-05-07	03:02:00	0
2009-05-07	03:03:00	0
2009-05-07	03:04:00	0
2009-05-07	03:05:00	0
2009-05-07	03:06:00	0
2009-05-07	03:07:00	0
2009-05-07	03:08:00	0
2009-05-07	03:09:00	0
2009-05-07	03:10:00	0
2009-05-07	03:11:00	0
2009-05-07	03:12:00	0
2009-05-07	03:13:00	0
2009-05-07	03:14:00	0
2009-05-07	03:15:00	0
2009-05-07	03:16:00	0
2009-05-07	03:17:00	0
2009-05-07	03:18:00	0
2009-05-07	03:19:00	0
2009-05-07	03:20:00	0
2009-05-07	03:21:00	0
2009-05-07	03:22:00	0
2009-05-07	03:23:00	0
2009-05-07	03:24:00	0
2009-05-07	03:25:00	0
2009-05-07	03:26:00	0
2009-05-07	03:27:00	0
2009-05-07	03:28:00	0
2009-05-07	03:29:00	0
2009-05-07	03:30:00	0
2009-05-07	03:31:00	0
2009-05-07	03:32:00	0
2009-05-07	03:33:00	0
2009-05-07	03:34:00	0
2009-05-07	03:35:00	0
2009-05-07	03:36:00	0
2009-05-07	03:37:00	0
2009-05-07	03:38:00	0
2009-05-07	03:39:00	0
2009-05-07	03:40:00	0
2009-05-07	03:41:00	0
2009-05-07	03:42:00	0
2009-05-07	03:43:00	0
2009-05-07	03:44:00	0
2009-05-07	03:45:00	0
2009-05-07	03:46:00	0
2009-05-07	03:47:00	0
2009-05-07	03:48:00	0
2009-05-07	03:49:00	0
2009-05-07	03:50:00	0
2009-05-07	03:51:00	0
2009-05-07	03:52:00	0
2009-05-07	03:53:00	0
2009-05-07	03:54:00	0
2009-05-07	03:55:00	0
2009-05-07	03:56:00	0
2009-05-07	03:57:00	0
2009-05-07	03:58:00	38
2009-05-07	03:59:00	13
2009-05-07	04:00:00	13
2009-05-07	04:01:00	25
2009-05-07	04:02:00	0
2009-05-07	04:03:00	0
2009-05-07	04:04:00	0
2009-05-07	04:05:00	0
2009-05-07	04:06:00	0
2009-05-07	04:07:00	0
2009-05-07	04:08:00	0
2009-05-07	04:09:00	0
2009-05-07	04:10:00	0
2009-05-07	04:11:00	0
2009-05-07	04:12:00	0
2009-05-07	04:13:00	0
2009-05-07	04:14:00	0
2009-05-07	04:15:00	0
2009-05-07	04:16:00	0
2009-05-07	04:17:00	0
2009-05-07	04:18:00	0
2009-05-07	04:19:00	0
2009-05-07	04:20:00	0
2009-05-07	04:21:00	0
2009-05-07	04:22:00	13
2009-05-07	04:23:00	75
2009-05-07	04:24:00	0
2009-05-07	04:25:00	0
2009-05-07	04:26:00	0
2009-05-07	04:27:00	0
2009-05-07	04:28:00	0
2009-05-07	04:29:00	0
2009-05-07	04:30:00	0
2009-05-07	04:31:00	0
2009-05-07	04:32:00	0
2009-05-07	04:33:00	0
2009-05-07	04:34:00	0
2009-05-07	04:35:00	0
2009-05-07	04:36:00	25
2009-05-07	04:37:00	0
2009-05-07	04:38:00	0
2009-05-07	04:39:00	178
2009-05-07	04:40:00	0
2009-05-07	04:41:00	0
2009-05-07	04:42:00	0
2009-05-07	04:43:00	0
2009-05-07	04:44:00	0
2009-05-07	04:45:00	0
2009-05-07	04:46:00	0
2009-05-07	04:47:00	0
2009-05-07	04:48:00	0
2009-05-07	04:49:00	0
2009-05-07	04:50:00	0
2009-05-07	04:51:00	13
2009-05-07	04:52:00	0
2009-05-07	04:53:00	0
2009-05-07	04:54:00	0
2009-05-07	04:55:00	0
2009-05-07	04:56:00	0
2009-05-07	04:57:00	0
2009-05-07	04:58:00	0
2009-05-07	04:59:00	0
2009-05-07	05:00:00	0
2009-05-07	05:01:00	0
2009-05-07	05:02:00	0
2009-05-07	05:03:00	0
2009-05-07	05:04:00	0
2009-05-07	05:05:00	0
2009-05-07	05:06:00	0
2009-05-07	05:07:00	0
2009-05-07	05:08:00	0
2009-05-07	05:09:00	0
2009-05-07	05:10:00	0
2009-05-07	05:11:00	0
2009-05-07	05:12:00	0
2009-05-07	05:13:00	0
2009-05-07	05:14:00	0
2009-05-07	05:15:00	0
2009-05-07	05:16:00	0
2009-05-07	05:17:00	0
2009-05-07	05:18:00	0
2009-05-07	05:19:00	0
2009-05-07	05:20:00	0
2009-05-07	05:21:00	0
2009-05-07	05:22:00	0
2009-05-07	05:23:00	0
2009-05-07	05:24:00	0
2009-05-07	05:25:00	0
2009-05-07	05:26:00	0
2009-05-07	05:27:00	0
2009-05-07	05:28:00	0
2009-05-07	05:29:00	0
2009-05-07	05:30:00	0
2009-05-07	05:31:00	0
2009-05-07	05:32:00	38
2009-05-07	05:33:00	38
2009-05-07	05:34:00	208
2009-05-07	05:35:00	831
2009-05-07	05:36:00	856
2009-05-07	05:37:00	223
2009-05-07	05:38:00	269
2009-05-07	05:39:00	193
2009-05-07	05:40:00	434
2009-05-07	05:41:00	452
2009-05-07	05:42:00	417
2009-05-07	05:43:00	125
2009-05-07	05:44:00	648
2009-05-07	05:45:00	1395
2009-05-07	05:46:00	346
2009-05-07	05:47:00	364
2009-05-07	05:48:00	269
2009-05-07	05:49:00	269
2009-05-07	05:50:00	364
2009-05-07	05:51:00	346
2009-05-07	05:52:00	163
2009-05-07	05:53:00	151
2009-05-07	05:54:00	75
2009-05-07	05:55:00	0
2009-05-07	05:56:00	0
2009-05-07	05:57:00	25
2009-05-07	05:58:00	0
2009-05-07	05:59:00	0
2009-05-07	06:00:00	0
2009-05-07	06:01:00	0
2009-05-07	06:02:00	0
2009-05-07	06:03:00	0
2009-05-07	06:04:00	0
2009-05-07	06:05:00	13
2009-05-07	06:06:00	0
2009-05-07	06:07:00	0
2009-05-07	06:08:00	0
2009-05-07	06:09:00	0
2009-05-07	06:10:00	0
2009-05-07	06:11:00	0
2009-05-07	06:12:00	0
2009-05-07	06:13:00	0
2009-05-07	06:14:00	13
2009-05-07	06:15:00	0
2009-05-07	06:16:00	0
2009-05-07	06:17:00	0
2009-05-07	06:18:00	0
2009-05-07	06:19:00	0
2009-05-07	06:20:00	0
2009-05-07	06:21:00	0
2009-05-07	06:22:00	0
2009-05-07	06:23:00	0
2009-05-07	06:24:00	25
2009-05-07	06:25:00	13
2009-05-07	06:26:00	0
2009-05-07	06:27:00	0
2009-05-07	06:28:00	0
2009-05-07	06:29:00	0
2009-05-07	06:30:00	0
2009-05-07	06:31:00	0
2009-05-07	06:32:00	0
2009-05-07	06:33:00	0
2009-05-07	06:34:00	0
2009-05-07	06:35:00	0
2009-05-07	06:36:00	0
2009-05-07	06:37:00	0
2009-05-07	06:38:00	0
2009-05-07	06:39:00	0
2009-05-07	06:40:00	0
2009-05-07	06:41:00	25
2009-05-07	06:42:00	0
2009-05-07	06:43:00	0
2009-05-07	06:44:00	0
2009-05-07	06:45:00	75
2009-05-07	06:46:00	0
2009-05-07	06:47:00	0
2009-05-07	06:48:00	0
2009-05-07	06:49:00	0
2009-05-07	06:50:00	0
2009-05-07	06:51:00	0
2009-05-07	06:52:00	0
2009-05-07	06:53:00	13
2009-05-07	06:54:00	0
2009-05-07	06:55:00	0
2009-05-07	06:56:00	0
2009-05-07	06:57:00	0
2009-05-07	06:58:00	0
2009-05-07	06:59:00	0
2009-05-07	07:00:00	0
2009-05-07	07:01:00	0
2009-05-07	07:02:00	0
2009-05-07	07:03:00	0
2009-05-07	07:04:00	0
2009-05-07	07:05:00	0
2009-05-07	07:06:00	0
2009-05-07	07:07:00	0
2009-05-07	07:08:00	0
2009-05-07	07:09:00	0
2009-05-07	07:10:00	0
2009-05-07	07:11:00	0
2009-05-07	07:12:00	0
2009-05-07	07:13:00	0
2009-05-07	07:14:00	13
2009-05-07	07:15:00	13
2009-05-07	07:16:00	25
2009-05-07	07:17:00	0
2009-05-07	07:18:00	0
2009-05-07	07:19:00	0
2009-05-07	07:20:00	0
2009-05-07	07:21:00	0
2009-05-07	07:22:00	0
2009-05-07	07:23:00	13
2009-05-07	07:24:00	13
2009-05-07	07:25:00	88
2009-05-07	07:26:00	0
2009-05-07	07:27:00	0
2009-05-07	07:28:00	0
2009-05-07	07:29:00	0
2009-05-07	07:30:00	0
2009-05-07	07:31:00	0
2009-05-07	07:32:00	0
2009-05-07	07:33:00	0
2009-05-07	07:34:00	0
2009-05-07	07:35:00	0
2009-05-07	07:36:00	0
2009-05-07	07:37:00	0
2009-05-07	07:38:00	0
2009-05-07	07:39:00	0
2009-05-07	07:40:00	0
2009-05-07	07:41:00	0
2009-05-07	07:42:00	13
2009-05-07	07:43:00	0
2009-05-07	07:44:00	0
2009-05-07	07:45:00	0
2009-05-07	07:46:00	0
2009-05-07	07:47:00	0
2009-05-07	07:48:00	0
2009-05-07	07:49:00	0
2009-05-07	07:50:00	0
2009-05-07	07:51:00	0
2009-05-07	07:52:00	0
2009-05-07	07:53:00	0
2009-05-07	07:54:00	0
2009-05-07	07:55:00	0
2009-05-07	07:56:00	0
2009-05-07	07:57:00	0
2009-05-07	07:58:00	0
2009-05-07	07:59:00	0
2009-05-07	08:00:00	0
2009-05-07	08:01:00	0
2009-05-07	08:02:00	0
2009-05-07	08:03:00	0
2009-05-07	08:04:00	0
2009-05-07	08:05:00	0
2009-05-07	08:06:00	0
2009-05-07	08:07:00	0
2009-05-07	08:08:00	13
2009-05-07	08:09:00	13
2009-05-07	08:10:00	13
2009-05-07	08:11:00	13
2009-05-07	08:12:00	63
2009-05-07	08:13:00	0
2009-05-07	08:14:00	0
2009-05-07	08:15:00	0
2009-05-07	08:16:00	0
2009-05-07	08:17:00	0
2009-05-07	08:18:00	0
2009-05-07	08:19:00	0
2009-05-07	08:20:00	0
2009-05-07	08:21:00	0
2009-05-07	08:22:00	0
2009-05-07	08:23:00	0
2009-05-07	08:24:00	0
2009-05-07	08:25:00	0
2009-05-07	08:26:00	0
2009-05-07	08:27:00	0
2009-05-07	08:28:00	0
2009-05-07	08:29:00	0
2009-05-07	08:30:00	0
2009-05-07	08:31:00	0
2009-05-07	08:32:00	13
2009-05-07	08:33:00	25
2009-05-07	08:34:00	0
2009-05-07	08:35:00	38
2009-05-07	08:36:00	0
2009-05-07	08:37:00	25
2009-05-07	08:38:00	253
2009-05-07	08:39:00	906
2009-05-07	08:40:00	0
2009-05-07	08:41:00	0
2009-05-07	08:42:00	13
2009-05-07	08:43:00	0
2009-05-07	08:44:00	0
2009-05-07	08:45:00	0
2009-05-07	08:46:00	0
2009-05-07	08:47:00	0
2009-05-07	08:48:00	0
2009-05-07	08:49:00	0
2009-05-07	08:50:00	0
2009-05-07	08:51:00	0
2009-05-07	08:52:00	0
2009-05-07	08:53:00	0
2009-05-07	08:54:00	0
2009-05-07	08:55:00	0
2009-05-07	08:56:00	0
2009-05-07	08:57:00	0
2009-05-07	08:58:00	0
2009-05-07	08:59:00	0
2009-05-07	09:00:00	0
2009-05-07	09:01:00	0
2009-05-07	09:02:00	0
2009-05-07	09:03:00	0
2009-05-07	09:04:00	0
2009-05-07	09:05:00	13
2009-05-07	09:06:00	25
2009-05-07	09:07:00	0
2009-05-07	09:08:00	0
[truncated: 19,611 more rows]

## Sheet: 5.20.09
Actogram, Copy Raw Data, All Days
Identity:	Tucker
Filename:	E:\Active Research Files\meloxicam titre canine\cases\tucker\Tucker 5.20.09.AWC
Gender:	M
Age:	9
Height:	91.4 cm	36.0 in
Weight:	47.0 kg	103.6 lbs
Start Date:	20-May-2009 (Wed)
Start Time:	18:00:00
Interval:	1.00 mins
Date Stamp:	Time Stamp:	Activity Data:	Marker Press:
2009-05-20	00:00:00	0
2009-05-20	00:01:00	0
2009-05-20	00:02:00	0
2009-05-20	00:03:00	0
2009-05-20	00:04:00	0
2009-05-20	00:05:00	0
2009-05-20	00:06:00	0
2009-05-20	00:07:00	0
2009-05-20	00:08:00	0
2009-05-20	00:09:00	0
2009-05-20	00:10:00	0
2009-05-20	00:11:00	0
2009-05-20	00:12:00	0
2009-05-20	00:13:00	0
2009-05-20	00:14:00	0
2009-05-20	00:15:00	0
2009-05-20	00:16:00	0
2009-05-20	00:17:00	0
2009-05-20	00:18:00	0
2009-05-20	00:19:00	0
2009-05-20	00:20:00	0
2009-05-20	00:21:00	0
2009-05-20	00:22:00	0
2009-05-20	00:23:00	0
2009-05-20	00:24:00	0
2009-05-20	00:25:00	0
2009-05-20	00:26:00	0
2009-05-20	00:27:00	0
2009-05-20	00:28:00	0
2009-05-20	00:29:00	0
2009-05-20	00:30:00	0
2009-05-20	00:31:00	0
2009-05-20	00:32:00	0
2009-05-20	00:33:00	0
2009-05-20	00:34:00	0
2009-05-20	00:35:00	0
2009-05-20	00:36:00	0
2009-05-20	00:37:00	0
2009-05-20	00:38:00	0
2009-05-20	00:39:00	0
2009-05-20	00:40:00	0
2009-05-20	00:41:00	0
2009-05-20	00:42:00	0
2009-05-20	00:43:00	0
2009-05-20	00:44:00	0
2009-05-20	00:45:00	0
2009-05-20	00:46:00	0
2009-05-20	00:47:00	0
2009-05-20	00:48:00	0
2009-05-20	00:49:00	0
2009-05-20	00:50:00	0
2009-05-20	00:51:00	0
2009-05-20	00:52:00	0
2009-05-20	00:53:00	0
2009-05-20	00:54:00	0
2009-05-20	00:55:00	0
2009-05-20	00:56:00	0
2009-05-20	00:57:00	0
2009-05-20	00:58:00	0
2009-05-20	00:59:00	0
2009-05-20	01:00:00	0
2009-05-20	01:01:00	0
2009-05-20	01:02:00	0
2009-05-20	01:03:00	0
2009-05-20	01:04:00	0
2009-05-20	01:05:00	0
2009-05-20	01:06:00	0
2009-05-20	01:07:00	0
2009-05-20	01:08:00	0
2009-05-20	01:09:00	0
2009-05-20	01:10:00	0
2009-05-20	01:11:00	0
2009-05-20	01:12:00	0
2009-05-20	01:13:00	0
2009-05-20	01:14:00	0
2009-05-20	01:15:00	0
2009-05-20	01:16:00	0
2009-05-20	01:17:00	0
2009-05-20	01:18:00	0
2009-05-20	01:19:00	0
2009-05-20	01:20:00	0
2009-05-20	01:21:00	0
2009-05-20	01:22:00	0
2009-05-20	01:23:00	0
2009-05-20	01:24:00	0
2009-05-20	01:25:00	0
2009-05-20	01:26:00	0
2009-05-20	01:27:00	0
2009-05-20	01:28:00	0
2009-05-20	01:29:00	0
2009-05-20	01:30:00	0
2009-05-20	01:31:00	0
2009-05-20	01:32:00	0
2009-05-20	01:33:00	0
2009-05-20	01:34:00	0
2009-05-20	01:35:00	0
2009-05-20	01:36:00	0
2009-05-20	01:37:00	0
2009-05-20	01:38:00	0
2009-05-20	01:39:00	0
2009-05-20	01:40:00	0
2009-05-20	01:41:00	0
2009-05-20	01:42:00	0
2009-05-20	01:43:00	0
2009-05-20	01:44:00	0
2009-05-20	01:45:00	0
2009-05-20	01:46:00	0
2009-05-20	01:47:00	0
2009-05-20	01:48:00	0
2009-05-20	01:49:00	0
2009-05-20	01:50:00	0
2009-05-20	01:51:00	0
2009-05-20	01:52:00	0
2009-05-20	01:53:00	0
2009-05-20	01:54:00	0
2009-05-20	01:55:00	0
2009-05-20	01:56:00	0
2009-05-20	01:57:00	0
2009-05-20	01:58:00	0
2009-05-20	01:59:00	0
2009-05-20	02:00:00	0
2009-05-20	02:01:00	0
2009-05-20	02:02:00	0
2009-05-20	02:03:00	0
2009-05-20	02:04:00	0
2009-05-20	02:05:00	0
2009-05-20	02:06:00	0
2009-05-20	02:07:00	0
2009-05-20	02:08:00	0
2009-05-20	02:09:00	0
2009-05-20	02:10:00	0
2009-05-20	02:11:00	0
2009-05-20	02:12:00	0
2009-05-20	02:13:00	0
2009-05-20	02:14:00	0
2009-05-20	02:15:00	0
2009-05-20	02:16:00	0
2009-05-20	02:17:00	0
2009-05-20	02:18:00	0
2009-05-20	02:19:00	0
2009-05-20	02:20:00	0
2009-05-20	02:21:00	0
2009-05-20	02:22:00	0
2009-05-20	02:23:00	0
2009-05-20	02:24:00	0
2009-05-20	02:25:00	0
2009-05-20	02:26:00	0
2009-05-20	02:27:00	0
2009-05-20	02:28:00	0
2009-05-20	02:29:00	0
2009-05-20	02:30:00	0
2009-05-20	02:31:00	0
2009-05-20	02:32:00	0
2009-05-20	02:33:00	0
2009-05-20	02:34:00	0
2009-05-20	02:35:00	0
2009-05-20	02:36:00	0
2009-05-20	02:37:00	0
2009-05-20	02:38:00	0
2009-05-20	02:39:00	0
2009-05-20	02:40:00	0
2009-05-20	02:41:00	0
2009-05-20	02:42:00	0
2009-05-20	02:43:00	0
2009-05-20	02:44:00	0
2009-05-20	02:45:00	0
2009-05-20	02:46:00	0
2009-05-20	02:47:00	0
2009-05-20	02:48:00	0
2009-05-20	02:49:00	0
2009-05-20	02:50:00	0
2009-05-20	02:51:00	0
2009-05-20	02:52:00	0
2009-05-20	02:53:00	0
2009-05-20	02:54:00	0
2009-05-20	02:55:00	0
2009-05-20	02:56:00	0
2009-05-20	02:57:00	0
2009-05-20	02:58:00	0
2009-05-20	02:59:00	0
2009-05-20	03:00:00	0
2009-05-20	03:01:00	0
2009-05-20	03:02:00	0
2009-05-20	03:03:00	0
2009-05-20	03:04:00	0
2009-05-20	03:05:00	0
2009-05-20	03:06:00	0
2009-05-20	03:07:00	0
2009-05-20	03:08:00	0
2009-05-20	03:09:00	0
2009-05-20	03:10:00	0
2009-05-20	03:11:00	0
2009-05-20	03:12:00	0
2009-05-20	03:13:00	0
2009-05-20	03:14:00	0
2009-05-20	03:15:00	0
2009-05-20	03:16:00	0
2009-05-20	03:17:00	0
2009-05-20	03:18:00	0
2009-05-20	03:19:00	0
2009-05-20	03:20:00	0
2009-05-20	03:21:00	0
2009-05-20	03:22:00	0
2009-05-20	03:23:00	0
2009-05-20	03:24:00	0
2009-05-20	03:25:00	0
2009-05-20	03:26:00	0
2009-05-20	03:27:00	0
2009-05-20	03:28:00	0
2009-05-20	03:29:00	0
2009-05-20	03:30:00	0
2009-05-20	03:31:00	0
2009-05-20	03:32:00	0
2009-05-20	03:33:00	0
2009-05-20	03:34:00	0
2009-05-20	03:35:00	0
2009-05-20	03:36:00	0
2009-05-20	03:37:00	0
2009-05-20	03:38:00	0
2009-05-20	03:39:00	0
2009-05-20	03:40:00	0
2009-05-20	03:41:00	0
2009-05-20	03:42:00	0
2009-05-20	03:43:00	0
2009-05-20	03:44:00	0
2009-05-20	03:45:00	0
2009-05-20	03:46:00	0
2009-05-20	03:47:00	0
2009-05-20	03:48:00	0
2009-05-20	03:49:00	0
2009-05-20	03:50:00	0
2009-05-20	03:51:00	0
2009-05-20	03:52:00	0
2009-05-20	03:53:00	0
2009-05-20	03:54:00	0
2009-05-20	03:55:00	0
2009-05-20	03:56:00	0
2009-05-20	03:57:00	0
2009-05-20	03:58:00	0
2009-05-20	03:59:00	0
2009-05-20	04:00:00	0
2009-05-20	04:01:00	0
2009-05-20	04:02:00	0
2009-05-20	04:03:00	0
2009-05-20	04:04:00	0
2009-05-20	04:05:00	0
2009-05-20	04:06:00	0
2009-05-20	04:07:00	0
2009-05-20	04:08:00	0
2009-05-20	04:09:00	0
2009-05-20	04:10:00	0
2009-05-20	04:11:00	0
2009-05-20	04:12:00	0
2009-05-20	04:13:00	0
2009-05-20	04:14:00	0
2009-05-20	04:15:00	0
2009-05-20	04:16:00	0
2009-05-20	04:17:00	0
2009-05-20	04:18:00	0
2009-05-20	04:19:00	0
2009-05-20	04:20:00	0
2009-05-20	04:21:00	0
2009-05-20	04:22:00	0
2009-05-20	04:23:00	0
2009-05-20	04:24:00	0
2009-05-20	04:25:00	0
2009-05-20	04:26:00	0
2009-05-20	04:27:00	0
2009-05-20	04:28:00	0
2009-05-20	04:29:00	0
2009-05-20	04:30:00	0
2009-05-20	04:31:00	0
2009-05-20	04:32:00	0
2009-05-20	04:33:00	0
2009-05-20	04:34:00	0
2009-05-20	04:35:00	0
2009-05-20	04:36:00	0
2009-05-20	04:37:00	0
2009-05-20	04:38:00	0
2009-05-20	04:39:00	0
2009-05-20	04:40:00	0
2009-05-20	04:41:00	0
2009-05-20	04:42:00	0
2009-05-20	04:43:00	0
2009-05-20	04:44:00	0
2009-05-20	04:45:00	0
2009-05-20	04:46:00	0
2009-05-20	04:47:00	0
2009-05-20	04:48:00	0
2009-05-20	04:49:00	0
2009-05-20	04:50:00	0
2009-05-20	04:51:00	0
2009-05-20	04:52:00	0
2009-05-20	04:53:00	0
2009-05-20	04:54:00	0
2009-05-20	04:55:00	0
2009-05-20	04:56:00	0
2009-05-20	04:57:00	0
2009-05-20	04:58:00	0
2009-05-20	04:59:00	0
2009-05-20	05:00:00	0
2009-05-20	05:01:00	0
2009-05-20	05:02:00	0
2009-05-20	05:03:00	0
2009-05-20	05:04:00	0
2009-05-20	05:05:00	0
2009-05-20	05:06:00	0
2009-05-20	05:07:00	0
2009-05-20	05:08:00	0
2009-05-20	05:09:00	0
2009-05-20	05:10:00	0
2009-05-20	05:11:00	0
2009-05-20	05:12:00	0
2009-05-20	05:13:00	0
2009-05-20	05:14:00	0
2009-05-20	05:15:00	0
2009-05-20	05:16:00	0
2009-05-20	05:17:00	0
2009-05-20	05:18:00	0
2009-05-20	05:19:00	0
2009-05-20	05:20:00	0
2009-05-20	05:21:00	0
2009-05-20	05:22:00	0
2009-05-20	05:23:00	0
2009-05-20	05:24:00	0
2009-05-20	05:25:00	0
2009-05-20	05:26:00	0
2009-05-20	05:27:00	0
2009-05-20	05:28:00	0
2009-05-20	05:29:00	0
2009-05-20	05:30:00	0
2009-05-20	05:31:00	0
2009-05-20	05:32:00	0
2009-05-20	05:33:00	0
2009-05-20	05:34:00	0
2009-05-20	05:35:00	0
2009-05-20	05:36:00	0
2009-05-20	05:37:00	0
2009-05-20	05:38:00	0
2009-05-20	05:39:00	0
2009-05-20	05:40:00	0
2009-05-20	05:41:00	0
2009-05-20	05:42:00	0
2009-05-20	05:43:00	0
2009-05-20	05:44:00	0
2009-05-20	05:45:00	0
2009-05-20	05:46:00	0
2009-05-20	05:47:00	0
2009-05-20	05:48:00	0
2009-05-20	05:49:00	0
2009-05-20	05:50:00	0
2009-05-20	05:51:00	0
2009-05-20	05:52:00	0
2009-05-20	05:53:00	0
2009-05-20	05:54:00	0
2009-05-20	05:55:00	0
2009-05-20	05:56:00	0
2009-05-20	05:57:00	0
2009-05-20	05:58:00	0
2009-05-20	05:59:00	0
2009-05-20	06:00:00	0
2009-05-20	06:01:00	0
2009-05-20	06:02:00	0
2009-05-20	06:03:00	0
2009-05-20	06:04:00	0
2009-05-20	06:05:00	0
2009-05-20	06:06:00	0
2009-05-20	06:07:00	0
2009-05-20	06:08:00	0
2009-05-20	06:09:00	0
2009-05-20	06:10:00	0
2009-05-20	06:11:00	0
2009-05-20	06:12:00	0
2009-05-20	06:13:00	0
2009-05-20	06:14:00	0
2009-05-20	06:15:00	0
2009-05-20	06:16:00	0
2009-05-20	06:17:00	0
2009-05-20	06:18:00	0
2009-05-20	06:19:00	0
2009-05-20	06:20:00	0
2009-05-20	06:21:00	0
2009-05-20	06:22:00	0
2009-05-20	06:23:00	0
2009-05-20	06:24:00	0
2009-05-20	06:25:00	0
2009-05-20	06:26:00	0
2009-05-20	06:27:00	0
2009-05-20	06:28:00	0
2009-05-20	06:29:00	0
2009-05-20	06:30:00	0
2009-05-20	06:31:00	0
2009-05-20	06:32:00	0
2009-05-20	06:33:00	0
2009-05-20	06:34:00	0
2009-05-20	06:35:00	0
2009-05-20	06:36:00	0
2009-05-20	06:37:00	0
2009-05-20	06:38:00	0
2009-05-20	06:39:00	0
2009-05-20	06:40:00	0
2009-05-20	06:41:00	0
2009-05-20	06:42:00	0
2009-05-20	06:43:00	0
2009-05-20	06:44:00	0
2009-05-20	06:45:00	0
2009-05-20	06:46:00	0
2009-05-20	06:47:00	0
2009-05-20	06:48:00	0
2009-05-20	06:49:00	0
2009-05-20	06:50:00	0
2009-05-20	06:51:00	0
2009-05-20	06:52:00	0
2009-05-20	06:53:00	0
2009-05-20	06:54:00	0
2009-05-20	06:55:00	0
2009-05-20	06:56:00	0
2009-05-20	06:57:00	0
2009-05-20	06:58:00	0
2009-05-20	06:59:00	0
2009-05-20	07:00:00	0
2009-05-20	07:01:00	0
2009-05-20	07:02:00	0
2009-05-20	07:03:00	0
2009-05-20	07:04:00	0
2009-05-20	07:05:00	0
2009-05-20	07:06:00	0
2009-05-20	07:07:00	0
2009-05-20	07:08:00	0
2009-05-20	07:09:00	0
2009-05-20	07:10:00	0
2009-05-20	07:11:00	0
2009-05-20	07:12:00	0
2009-05-20	07:13:00	0
2009-05-20	07:14:00	0
2009-05-20	07:15:00	0
2009-05-20	07:16:00	0
2009-05-20	07:17:00	0
2009-05-20	07:18:00	0
2009-05-20	07:19:00	0
2009-05-20	07:20:00	0
2009-05-20	07:21:00	0
2009-05-20	07:22:00	0
2009-05-20	07:23:00	0
2009-05-20	07:24:00	0
2009-05-20	07:25:00	0
2009-05-20	07:26:00	0
2009-05-20	07:27:00	0
2009-05-20	07:28:00	0
2009-05-20	07:29:00	0
2009-05-20	07:30:00	0
2009-05-20	07:31:00	0
2009-05-20	07:32:00	0
2009-05-20	07:33:00	0
2009-05-20	07:34:00	0
2009-05-20	07:35:00	0
2009-05-20	07:36:00	0
2009-05-20	07:37:00	0
2009-05-20	07:38:00	0
2009-05-20	07:39:00	0
2009-05-20	07:40:00	0
2009-05-20	07:41:00	0
2009-05-20	07:42:00	0
2009-05-20	07:43:00	0
2009-05-20	07:44:00	0
2009-05-20	07:45:00	0
2009-05-20	07:46:00	0
2009-05-20	07:47:00	0
2009-05-20	07:48:00	0
2009-05-20	07:49:00	0
2009-05-20	07:50:00	0
2009-05-20	07:51:00	0
2009-05-20	07:52:00	0
2009-05-20	07:53:00	0
2009-05-20	07:54:00	0
2009-05-20	07:55:00	0
2009-05-20	07:56:00	0
2009-05-20	07:57:00	0
2009-05-20	07:58:00	0
2009-05-20	07:59:00	0
2009-05-20	08:00:00	0
2009-05-20	08:01:00	0
2009-05-20	08:02:00	0
2009-05-20	08:03:00	0
2009-05-20	08:04:00	0
2009-05-20	08:05:00	0
2009-05-20	08:06:00	0
2009-05-20	08:07:00	0
2009-05-20	08:08:00	0
2009-05-20	08:09:00	0
2009-05-20	08:10:00	0
2009-05-20	08:11:00	0
2009-05-20	08:12:00	0
2009-05-20	08:13:00	0
2009-05-20	08:14:00	0
2009-05-20	08:15:00	0
2009-05-20	08:16:00	0
2009-05-20	08:17:00	0
2009-05-20	08:18:00	0
2009-05-20	08:19:00	0
2009-05-20	08:20:00	0
2009-05-20	08:21:00	0
2009-05-20	08:22:00	0
2009-05-20	08:23:00	0
2009-05-20	08:24:00	0
2009-05-20	08:25:00	0
2009-05-20	08:26:00	0
2009-05-20	08:27:00	0
2009-05-20	08:28:00	0
2009-05-20	08:29:00	0
2009-05-20	08:30:00	0
2009-05-20	08:31:00	0
2009-05-20	08:32:00	0
2009-05-20	08:33:00	0
2009-05-20	08:34:00	0
2009-05-20	08:35:00	0
2009-05-20	08:36:00	0
2009-05-20	08:37:00	0
2009-05-20	08:38:00	0
2009-05-20	08:39:00	0
2009-05-20	08:40:00	0
2009-05-20	08:41:00	0
2009-05-20	08:42:00	0
2009-05-20	08:43:00	0
2009-05-20	08:44:00	0
2009-05-20	08:45:00	0
2009-05-20	08:46:00	0
2009-05-20	08:47:00	0
2009-05-20	08:48:00	0
2009-05-20	08:49:00	0
2009-05-20	08:50:00	0
2009-05-20	08:51:00	0
2009-05-20	08:52:00	0
2009-05-20	08:53:00	0
2009-05-20	08:54:00	0
2009-05-20	08:55:00	0
2009-05-20	08:56:00	0
2009-05-20	08:57:00	0
2009-05-20	08:58:00	0
2009-05-20	08:59:00	0
2009-05-20	09:00:00	0
2009-05-20	09:01:00	0
2009-05-20	09:02:00	0
2009-05-20	09:03:00	0
2009-05-20	09:04:00	0
2009-05-20	09:05:00	0
2009-05-20	09:06:00	0
2009-05-20	09:07:00	0
2009-05-20	09:08:00	0
2009-05-20	09:09:00	0
2009-05-20	09:10:00	0
2009-05-20	09:11:00	0
2009-05-20	09:12:00	0
2009-05-20	09:13:00	0
2009-05-20	09:14:00	0
2009-05-20	09:15:00	0
2009-05-20	09:16:00	0
2009-05-20	09:17:00	0
2009-05-20	09:18:00	0
2009-05-20	09:19:00	0
2009-05-20	09:20:00	0
2009-05-20	09:21:00	0
2009-05-20	09:22:00	0
2009-05-20	09:23:00	0
2009-05-20	09:24:00	0
2009-05-20	09:25:00	0
2009-05-20	09:26:00	0
2009-05-20	09:27:00	0
2009-05-20	09:28:00	0
2009-05-20	09:29:00	0
2009-05-20	09:30:00	0
2009-05-20	09:31:00	0
2009-05-20	09:32:00	0
2009-05-20	09:33:00	0
2009-05-20	09:34:00	0
2009-05-20	09:35:00	0
2009-05-20	09:36:00	0
2009-05-20	09:37:00	0
2009-05-20	09:38:00	0
2009-05-20	09:39:00	0
2009-05-20	09:40:00	0
2009-05-20	09:41:00	0
2009-05-20	09:42:00	0
2009-05-20	09:43:00	0
2009-05-20	09:44:00	0
2009-05-20	09:45:00	0
2009-05-20	09:46:00	0
2009-05-20	09:47:00	0
2009-05-20	09:48:00	0
2009-05-20	09:49:00	0
2009-05-20	09:50:00	0
2009-05-20	09:51:00	0
2009-05-20	09:52:00	0
2009-05-20	09:53:00	0
2009-05-20	09:54:00	0
2009-05-20	09:55:00	0
2009-05-20	09:56:00	0
2009-05-20	09:57:00	0
2009-05-20	09:58:00	0
2009-05-20	09:59:00	0
2009-05-20	10:00:00	0
2009-05-20	10:01:00	0
2009-05-20	10:02:00	0
2009-05-20	10:03:00	0
2009-05-20	10:04:00	0
2009-05-20	10:05:00	0
2009-05-20	10:06:00	0
2009-05-20	10:07:00	0
2009-05-20	10:08:00	0
2009-05-20	10:09:00	0
2009-05-20	10:10:00	0
2009-05-20	10:11:00	0
2009-05-20	10:12:00	0
2009-05-20	10:13:00	0
2009-05-20	10:14:00	0
2009-05-20	10:15:00	0
2009-05-20	10:16:00	0
2009-05-20	10:17:00	0
2009-05-20	10:18:00	0
2009-05-20	10:19:00	0
2009-05-20	10:20:00	0
2009-05-20	10:21:00	0
2009-05-20	10:22:00	0
2009-05-20	10:23:00	0
2009-05-20	10:24:00	0
2009-05-20	10:25:00	0
2009-05-20	10:26:00	0
2009-05-20	10:27:00	0
2009-05-20	10:28:00	0
2009-05-20	10:29:00	0
2009-05-20	10:30:00	0
2009-05-20	10:31:00	0
2009-05-20	10:32:00	0
2009-05-20	10:33:00	0
2009-05-20	10:34:00	0
2009-05-20	10:35:00	0
2009-05-20	10:36:00	0
2009-05-20	10:37:00	0
2009-05-20	10:38:00	0
2009-05-20	10:39:00	0
2009-05-20	10:40:00	0
2009-05-20	10:41:00	0
2009-05-20	10:42:00	0
2009-05-20	10:43:00	0
2009-05-20	10:44:00	0
2009-05-20	10:45:00	0
2009-05-20	10:46:00	0
2009-05-20	10:47:00	0
2009-05-20	10:48:00	0
2009-05-20	10:49:00	0
2009-05-20	10:50:00	0
2009-05-20	10:51:00	0
2009-05-20	10:52:00	0
2009-05-20	10:53:00	0
2009-05-20	10:54:00	0
2009-05-20	10:55:00	0
2009-05-20	10:56:00	0
2009-05-20	10:57:00	0
2009-05-20	10:58:00	0
2009-05-20	10:59:00	0
2009-05-20	11:00:00	0
2009-05-20	11:01:00	0
2009-05-20	11:02:00	0
2009-05-20	11:03:00	0
2009-05-20	11:04:00	0
2009-05-20	11:05:00	0
2009-05-20	11:06:00	0
2009-05-20	11:07:00	0
2009-05-20	11:08:00	0
2009-05-20	11:09:00	0
2009-05-20	11:10:00	0
2009-05-20	11:11:00	0
2009-05-20	11:12:00	0
2009-05-20	11:13:00	0
2009-05-20	11:14:00	0
2009-05-20	11:15:00	0
2009-05-20	11:16:00	0
2009-05-20	11:17:00	0
2009-05-20	11:18:00	0
2009-05-20	11:19:00	0
2009-05-20	11:20:00	0
2009-05-20	11:21:00	0
2009-05-20	11:22:00	0
2009-05-20	11:23:00	0
2009-05-20	11:24:00	0
2009-05-20	11:25:00	0
2009-05-20	11:26:00	0
2009-05-20	11:27:00	0
2009-05-20	11:28:00	0
2009-05-20	11:29:00	0
2009-05-20	11:30:00	0
2009-05-20	11:31:00	0
2009-05-20	11:32:00	0
2009-05-20	11:33:00	0
2009-05-20	11:34:00	0
2009-05-20	11:35:00	0
2009-05-20	11:36:00	0
2009-05-20	11:37:00	0
2009-05-20	11:38:00	0
2009-05-20	11:39:00	0
2009-05-20	11:40:00	0
2009-05-20	11:41:00	0
2009-05-20	11:42:00	0
2009-05-20	11:43:00	0
2009-05-20	11:44:00	0
2009-05-20	11:45:00	0
2009-05-20	11:46:00	0
2009-05-20	11:47:00	0
2009-05-20	11:48:00	0
2009-05-20	11:49:00	0
2009-05-20	11:50:00	0
2009-05-20	11:51:00	0
2009-05-20	11:52:00	0
2009-05-20	11:53:00	0
2009-05-20	11:54:00	0
2009-05-20	11:55:00	0
2009-05-20	11:56:00	0
2009-05-20	11:57:00	0
2009-05-20	11:58:00	0
2009-05-20	11:59:00	0
2009-05-20	12:00:00	0
2009-05-20	12:01:00	0
2009-05-20	12:02:00	0
2009-05-20	12:03:00	0
2009-05-20	12:04:00	0
2009-05-20	12:05:00	0
2009-05-20	12:06:00	0
2009-05-20	12:07:00	0
2009-05-20	12:08:00	0
2009-05-20	12:09:00	0
2009-05-20	12:10:00	0
2009-05-20	12:11:00	0
2009-05-20	12:12:00	0
2009-05-20	12:13:00	0
2009-05-20	12:14:00	0
2009-05-20	12:15:00	0
2009-05-20	12:16:00	0
2009-05-20	12:17:00	0
2009-05-20	12:18:00	0
2009-05-20	12:19:00	0
2009-05-20	12:20:00	0
2009-05-20	12:21:00	0
2009-05-20	12:22:00	0
2009-05-20	12:23:00	0
2009-05-20	12:24:00	0
2009-05-20	12:25:00	0
2009-05-20	12:26:00	0
2009-05-20	12:27:00	0
2009-05-20	12:28:00	0
2009-05-20	12:29:00	0
2009-05-20	12:30:00	0
2009-05-20	12:31:00	0
2009-05-20	12:32:00	0
2009-05-20	12:33:00	0
2009-05-20	12:34:00	0
2009-05-20	12:35:00	0
2009-05-20	12:36:00	0
2009-05-20	12:37:00	0
2009-05-20	12:38:00	0
2009-05-20	12:39:00	0
2009-05-20	12:40:00	0
2009-05-20	12:41:00	0
2009-05-20	12:42:00	0
2009-05-20	12:43:00	0
2009-05-20	12:44:00	0
2009-05-20	12:45:00	0
2009-05-20	12:46:00	0
2009-05-20	12:47:00	0
2009-05-20	12:48:00	0
2009-05-20	12:49:00	0
2009-05-20	12:50:00	0
2009-05-20	12:51:00	0
2009-05-20	12:52:00	0
2009-05-20	12:53:00	0
2009-05-20	12:54:00	0
2009-05-20	12:55:00	0
2009-05-20	12:56:00	0
2009-05-20	12:57:00	0
2009-05-20	12:58:00	0
2009-05-20	12:59:00	0
2009-05-20	13:00:00	0
2009-05-20	13:01:00	0
2009-05-20	13:02:00	0
2009-05-20	13:03:00	0
2009-05-20	13:04:00	0
2009-05-20	13:05:00	0
2009-05-20	13:06:00	0
2009-05-20	13:07:00	0
2009-05-20	13:08:00	0
2009-05-20	13:09:00	0
2009-05-20	13:10:00	0
2009-05-20	13:11:00	0
2009-05-20	13:12:00	0
2009-05-20	13:13:00	0
2009-05-20	13:14:00	0
2009-05-20	13:15:00	0
2009-05-20	13:16:00	0
2009-05-20	13:17:00	0
2009-05-20	13:18:00	0
2009-05-20	13:19:00	0
2009-05-20	13:20:00	0
2009-05-20	13:21:00	0
2009-05-20	13:22:00	0
2009-05-20	13:23:00	0
2009-05-20	13:24:00	0
2009-05-20	13:25:00	0
2009-05-20	13:26:00	0
2009-05-20	13:27:00	0
2009-05-20	13:28:00	0
2009-05-20	13:29:00	0
2009-05-20	13:30:00	0
2009-05-20	13:31:00	0
2009-05-20	13:32:00	0
2009-05-20	13:33:00	0
2009-05-20	13:34:00	0
2009-05-20	13:35:00	0
2009-05-20	13:36:00	0
2009-05-20	13:37:00	0
2009-05-20	13:38:00	0
2009-05-20	13:39:00	0
2009-05-20	13:40:00	0
2009-05-20	13:41:00	0
2009-05-20	13:42:00	0
2009-05-20	13:43:00	0
2009-05-20	13:44:00	0
2009-05-20	13:45:00	0
2009-05-20	13:46:00	0
2009-05-20	13:47:00	0
2009-05-20	13:48:00	0
2009-05-20	13:49:00	0
2009-05-20	13:50:00	0
2009-05-20	13:51:00	0
2009-05-20	13:52:00	0
2009-05-20	13:53:00	0
2009-05-20	13:54:00	0
2009-05-20	13:55:00	0
2009-05-20	13:56:00	0
2009-05-20	13:57:00	0
2009-05-20	13:58:00	0
2009-05-20	13:59:00	0
2009-05-20	14:00:00	0
2009-05-20	14:01:00	0
2009-05-20	14:02:00	0
2009-05-20	14:03:00	0
2009-05-20	14:04:00	0
2009-05-20	14:05:00	0
2009-05-20	14:06:00	0
2009-05-20	14:07:00	0
2009-05-20	14:08:00	0
2009-05-20	14:09:00	0
2009-05-20	14:10:00	0
2009-05-20	14:11:00	0
2009-05-20	14:12:00	0
2009-05-20	14:13:00	0
2009-05-20	14:14:00	0
2009-05-20	14:15:00	0
2009-05-20	14:16:00	0
2009-05-20	14:17:00	0
2009-05-20	14:18:00	0
2009-05-20	14:19:00	0
2009-05-20	14:20:00	0
2009-05-20	14:21:00	0
2009-05-20	14:22:00	0
2009-05-20	14:23:00	0
2009-05-20	14:24:00	0
2009-05-20	14:25:00	0
2009-05-20	14:26:00	0
2009-05-20	14:27:00	0
2009-05-20	14:28:00	0
2009-05-20	14:29:00	0
2009-05-20	14:30:00	0
2009-05-20	14:31:00	0
2009-05-20	14:32:00	0
2009-05-20	14:33:00	0
2009-05-20	14:34:00	0
2009-05-20	14:35:00	0
2009-05-20	14:36:00	0
2009-05-20	14:37:00	0
2009-05-20	14:38:00	0
2009-05-20	14:39:00	0
2009-05-20	14:40:00	0
2009-05-20	14:41:00	0
2009-05-20	14:42:00	0
2009-05-20	14:43:00	0
2009-05-20	14:44:00	0
2009-05-20	14:45:00	0
2009-05-20	14:46:00	0
2009-05-20	14:47:00	0
2009-05-20	14:48:00	0
2009-05-20	14:49:00	0
2009-05-20	14:50:00	0
2009-05-20	14:51:00	0
2009-05-20	14:52:00	0
2009-05-20	14:53:00	0
2009-05-20	14:54:00	0
2009-05-20	14:55:00	0
2009-05-20	14:56:00	0
2009-05-20	14:57:00	0
2009-05-20	14:58:00	0
2009-05-20	14:59:00	0
2009-05-20	15:00:00	0
2009-05-20	15:01:00	0
2009-05-20	15:02:00	0
2009-05-20	15:03:00	0
2009-05-20	15:04:00	0
2009-05-20	15:05:00	0
2009-05-20	15:06:00	0
2009-05-20	15:07:00	0
2009-05-20	15:08:00	0
2009-05-20	15:09:00	0
2009-05-20	15:10:00	0
2009-05-20	15:11:00	0
2009-05-20	15:12:00	0
2009-05-20	15:13:00	0
2009-05-20	15:14:00	0
2009-05-20	15:15:00	0
2009-05-20	15:16:00	0
2009-05-20	15:17:00	0
2009-05-20	15:18:00	0
2009-05-20	15:19:00	0
2009-05-20	15:20:00	0
2009-05-20	15:21:00	0
2009-05-20	15:22:00	0
2009-05-20	15:23:00	0
2009-05-20	15:24:00	0
2009-05-20	15:25:00	0
2009-05-20	15:26:00	0
2009-05-20	15:27:00	0
2009-05-20	15:28:00	0
2009-05-20	15:29:00	0
2009-05-20	15:30:00	0
2009-05-20	15:31:00	0
2009-05-20	15:32:00	0
2009-05-20	15:33:00	0
2009-05-20	15:34:00	0
2009-05-20	15:35:00	0
2009-05-20	15:36:00	0
2009-05-20	15:37:00	0
2009-05-20	15:38:00	0
2009-05-20	15:39:00	0
2009-05-20	15:40:00	0
2009-05-20	15:41:00	0
2009-05-20	15:42:00	0
2009-05-20	15:43:00	0
2009-05-20	15:44:00	0
2009-05-20	15:45:00	0
2009-05-20	15:46:00	0
2009-05-20	15:47:00	0
2009-05-20	15:48:00	0
2009-05-20	15:49:00	0
2009-05-20	15:50:00	0
2009-05-20	15:51:00	0
2009-05-20	15:52:00	0
2009-05-20	15:53:00	0
2009-05-20	15:54:00	0
2009-05-20	15:55:00	0
2009-05-20	15:56:00	0
2009-05-20	15:57:00	0
2009-05-20	15:58:00	0
2009-05-20	15:59:00	0
2009-05-20	16:00:00	0
2009-05-20	16:01:00	0
2009-05-20	16:02:00	0
2009-05-20	16:03:00	0
2009-05-20	16:04:00	0
2009-05-20	16:05:00	0
2009-05-20	16:06:00	0
2009-05-20	16:07:00	0
2009-05-20	16:08:00	0
2009-05-20	16:09:00	0
2009-05-20	16:10:00	0
2009-05-20	16:11:00	0
2009-05-20	16:12:00	0
2009-05-20	16:13:00	0
2009-05-20	16:14:00	0
2009-05-20	16:15:00	0
2009-05-20	16:16:00	0
2009-05-20	16:17:00	0
2009-05-20	16:18:00	0
2009-05-20	16:19:00	0
2009-05-20	16:20:00	0
2009-05-20	16:21:00	0
2009-05-20	16:22:00	0
2009-05-20	16:23:00	0
2009-05-20	16:24:00	0
2009-05-20	16:25:00	0
2009-05-20	16:26:00	0
2009-05-20	16:27:00	0
2009-05-20	16:28:00	0
2009-05-20	16:29:00	0
2009-05-20	16:30:00	0
2009-05-20	16:31:00	0
2009-05-20	16:32:00	0
2009-05-20	16:33:00	0
2009-05-20	16:34:00	0
2009-05-20	16:35:00	0
2009-05-20	16:36:00	0
2009-05-20	16:37:00	0
2009-05-20	16:38:00	0
2009-05-20	16:39:00	0
2009-05-20	16:40:00	0
2009-05-20	16:41:00	0
2009-05-20	16:42:00	0
2009-05-20	16:43:00	0
2009-05-20	16:44:00	0
2009-05-20	16:45:00	0
2009-05-20	16:46:00	0
2009-05-20	16:47:00	0
2009-05-20	16:48:00	0
2009-05-20	16:49:00	0
2009-05-20	16:50:00	0
2009-05-20	16:51:00	0
2009-05-20	16:52:00	0
2009-05-20	16:53:00	0
2009-05-20	16:54:00	0
2009-05-20	16:55:00	0
2009-05-20	16:56:00	0
2009-05-20	16:57:00	0
2009-05-20	16:58:00	0
2009-05-20	16:59:00	0
2009-05-20	17:00:00	0
2009-05-20	17:01:00	0
2009-05-20	17:02:00	0
2009-05-20	17:03:00	0
2009-05-20	17:04:00	0
2009-05-20	17:05:00	0
2009-05-20	17:06:00	0
2009-05-20	17:07:00	0
2009-05-20	17:08:00	0
2009-05-20	17:09:00	0
2009-05-20	17:10:00	0
2009-05-20	17:11:00	0
2009-05-20	17:12:00	0
2009-05-20	17:13:00	0
2009-05-20	17:14:00	0
2009-05-20	17:15:00	0
2009-05-20	17:16:00	0
2009-05-20	17:17:00	0
2009-05-20	17:18:00	0
2009-05-20	17:19:00	0
2009-05-20	17:20:00	0
2009-05-20	17:21:00	0
2009-05-20	17:22:00	0
2009-05-20	17:23:00	0
2009-05-20	17:24:00	0
2009-05-20	17:25:00	0
2009-05-20	17:26:00	0
2009-05-20	17:27:00	0
2009-05-20	17:28:00	0
2009-05-20	17:29:00	0
2009-05-20	17:30:00	0
2009-05-20	17:31:00	0
2009-05-20	17:32:00	0
2009-05-20	17:33:00	0
2009-05-20	17:34:00	0
2009-05-20	17:35:00	0
2009-05-20	17:36:00	0
2009-05-20	17:37:00	0
2009-05-20	17:38:00	0
2009-05-20	17:39:00	0
2009-05-20	17:40:00	0
2009-05-20	17:41:00	0
2009-05-20	17:42:00	0
2009-05-20	17:43:00	0
2009-05-20	17:44:00	0
2009-05-20	17:45:00	0
2009-05-20	17:46:00	0
2009-05-20	17:47:00	0
2009-05-20	17:48:00	0
2009-05-20	17:49:00	0
2009-05-20	17:50:00	0
2009-05-20	17:51:00	0
2009-05-20	17:52:00	0
2009-05-20	17:53:00	0
2009-05-20	17:54:00	0
2009-05-20	17:55:00	0
2009-05-20	17:56:00	0
2009-05-20	17:57:00	0
2009-05-20	17:58:00	0
2009-05-20	17:59:00	0
2009-05-20	18:00:00	208
2009-05-20	18:01:00	193
2009-05-20	18:02:00	75
2009-05-20	18:03:00	25
2009-05-20	18:04:00	38
2009-05-20	18:05:00	75
2009-05-20	18:06:00	163
2009-05-20	18:07:00	50
2009-05-20	18:08:00	648
2009-05-20	18:09:00	299
2009-05-20	18:10:00	381
2009-05-20	18:11:00	299
2009-05-20	18:12:00	163
2009-05-20	18:13:00	0
2009-05-20	18:14:00	0
2009-05-20	18:15:00	25
2009-05-20	18:16:00	253
2009-05-20	18:17:00	208
2009-05-20	18:18:00	13
2009-05-20	18:19:00	25
2009-05-20	18:20:00	314
2009-05-20	18:21:00	88
2009-05-20	18:22:00	113
2009-05-20	18:23:00	399
2009-05-20	18:24:00	299
2009-05-20	18:25:00	163
2009-05-20	18:26:00	253
2009-05-20	18:27:00	13
2009-05-20	18:28:00	469
2009-05-20	18:29:00	1907
2009-05-20	18:30:00	587
2009-05-20	18:31:00	693
2009-05-20	18:32:00	1177
2009-05-20	18:33:00	760
2009-05-20	18:34:00	1363
2009-05-20	18:35:00	956
2009-05-20	18:36:00	806
2009-05-20	18:37:00	269
2009-05-20	18:38:00	381
2009-05-20	18:39:00	163
2009-05-20	18:40:00	399
2009-05-20	18:41:00	452
2009-05-20	18:42:00	607
2009-05-20	18:43:00	0
2009-05-20	18:44:00	0
2009-05-20	18:45:00	25
2009-05-20	18:46:00	0
2009-05-20	18:47:00	0
2009-05-20	18:48:00	0
2009-05-20	18:49:00	178
2009-05-20	18:50:00	507
2009-05-20	18:51:00	138
2009-05-20	18:52:00	13
2009-05-20	18:53:00	25
2009-05-20	18:54:00	100
2009-05-20	18:55:00	0
2009-05-20	18:56:00	0
2009-05-20	18:57:00	0
2009-05-20	18:58:00	0
2009-05-20	18:59:00	0
2009-05-20	19:00:00	0
2009-05-20	19:01:00	0
2009-05-20	19:02:00	0
2009-05-20	19:03:00	0
2009-05-20	19:04:00	0
2009-05-20	19:05:00	13
2009-05-20	19:06:00	0
2009-05-20	19:07:00	0
2009-05-20	19:08:00	0
2009-05-20	19:09:00	0
2009-05-20	19:10:00	0
2009-05-20	19:11:00	125
2009-05-20	19:12:00	434
2009-05-20	19:13:00	417
2009-05-20	19:14:00	417
2009-05-20	19:15:00	13
2009-05-20	19:16:00	0
2009-05-20	19:17:00	0
2009-05-20	19:18:00	0
2009-05-20	19:19:00	0
2009-05-20	19:20:00	0
2009-05-20	19:21:00	0
2009-05-20	19:22:00	0
2009-05-20	19:23:00	0
2009-05-20	19:24:00	0
2009-05-20	19:25:00	0
2009-05-20	19:26:00	0
2009-05-20	19:27:00	0
2009-05-20	19:28:00	0
2009-05-20	19:29:00	0
2009-05-20	19:30:00	0
2009-05-20	19:31:00	0
2009-05-20	19:32:00	0
2009-05-20	19:33:00	0
2009-05-20	19:34:00	0
2009-05-20	19:35:00	0
2009-05-20	19:36:00	0
2009-05-20	19:37:00	0
2009-05-20	19:38:00	0
2009-05-20	19:39:00	0
2009-05-20	19:40:00	0
2009-05-20	19:41:00	0
2009-05-20	19:42:00	0
2009-05-20	19:43:00	25
2009-05-20	19:44:00	13
2009-05-20	19:45:00	88
2009-05-20	19:46:00	0
2009-05-20	19:47:00	13
2009-05-20	19:48:00	63
2009-05-20	19:49:00	100
2009-05-20	19:50:00	299
2009-05-20	19:51:00	223
2009-05-20	19:52:00	38
2009-05-20	19:53:00	0
2009-05-20	19:54:00	0
2009-05-20	19:55:00	0
2009-05-20	19:56:00	0
2009-05-20	19:57:00	0
2009-05-20	19:58:00	0
2009-05-20	19:59:00	0
2009-05-20	20:00:00	0
2009-05-20	20:01:00	0
2009-05-20	20:02:00	0
2009-05-20	20:03:00	0
2009-05-20	20:04:00	0
2009-05-20	20:05:00	0
2009-05-20	20:06:00	0
2009-05-20	20:07:00	0
2009-05-20	20:08:00	0
2009-05-20	20:09:00	381
2009-05-20	20:10:00	193
2009-05-20	20:11:00	0
2009-05-20	20:12:00	0
2009-05-20	20:13:00	0
2009-05-20	20:14:00	0
2009-05-20	20:15:00	25
2009-05-20	20:16:00	0
2009-05-20	20:17:00	0
2009-05-20	20:18:00	0
2009-05-20	20:19:00	0
2009-05-20	20:20:00	0
2009-05-20	20:21:00	0
2009-05-20	20:22:00	13
2009-05-20	20:23:00	0
2009-05-20	20:24:00	0
2009-05-20	20:25:00	0
2009-05-20	20:26:00	0
2009-05-20	20:27:00	63
2009-05-20	20:28:00	0
2009-05-20	20:29:00	0
2009-05-20	20:30:00	0
2009-05-20	20:31:00	0
2009-05-20	20:32:00	0
2009-05-20	20:33:00	0
2009-05-20	20:34:00	0
2009-05-20	20:35:00	38
2009-05-20	20:36:00	0
2009-05-20	20:37:00	0
2009-05-20	20:38:00	0
2009-05-20	20:39:00	0
2009-05-20	20:40:00	0
2009-05-20	20:41:00	0
2009-05-20	20:42:00	1009
2009-05-20	20:43:00	269
2009-05-20	20:44:00	113
2009-05-20	20:45:00	0
2009-05-20	20:46:00	223
2009-05-20	20:47:00	113
2009-05-20	20:48:00	88
2009-05-20	20:49:00	13
2009-05-20	20:50:00	13
2009-05-20	20:51:00	25
2009-05-20	20:52:00	299
2009-05-20	20:53:00	299
2009-05-20	20:54:00	38
2009-05-20	20:55:00	299
2009-05-20	20:56:00	113
2009-05-20	20:57:00	163
2009-05-20	20:58:00	299
2009-05-20	20:59:00	269
2009-05-20	21:00:00	163
2009-05-20	21:01:00	178
2009-05-20	21:02:00	0
2009-05-20	21:03:00	0
2009-05-20	21:04:00	0
2009-05-20	21:05:00	0
2009-05-20	21:06:00	0
2009-05-20	21:07:00	0
2009-05-20	21:08:00	0
2009-05-20	21:09:00	0
2009-05-20	21:10:00	13
2009-05-20	21:11:00	0
2009-05-20	21:12:00	13
2009-05-20	21:13:00	0
2009-05-20	21:14:00	0
2009-05-20	21:15:00	0
2009-05-20	21:16:00	0
2009-05-20	21:17:00	0
2009-05-20	21:18:00	0
2009-05-20	21:19:00	0
2009-05-20	21:20:00	0
2009-05-20	21:21:00	0
2009-05-20	21:22:00	0
2009-05-20	21:23:00	0
2009-05-20	21:24:00	0
2009-05-20	21:25:00	0
2009-05-20	21:26:00	0
2009-05-20	21:27:00	0
2009-05-20	21:28:00	0
2009-05-20	21:29:00	0
2009-05-20	21:30:00	0
2009-05-20	21:31:00	0
2009-05-20	21:32:00	0
2009-05-20	21:33:00	0
2009-05-20	21:34:00	0
2009-05-20	21:35:00	0
2009-05-20	21:36:00	0
2009-05-20	21:37:00	125
2009-05-20	21:38:00	13
2009-05-20	21:39:00	0
2009-05-20	21:40:00	0
2009-05-20	21:41:00	0
2009-05-20	21:42:00	0
2009-05-20	21:43:00	0
2009-05-20	21:44:00	0
2009-05-20	21:45:00	0
2009-05-20	21:46:00	0
2009-05-20	21:47:00	0
2009-05-20	21:48:00	0
2009-05-20	21:49:00	0
2009-05-20	21:50:00	0
2009-05-20	21:51:00	0
2009-05-20	21:52:00	0
2009-05-20	21:53:00	0
2009-05-20	21:54:00	0
2009-05-20	21:55:00	0
2009-05-20	21:56:00	0
2009-05-20	21:57:00	0
2009-05-20	21:58:00	0
2009-05-20	21:59:00	0
2009-05-20	22:00:00	0
2009-05-20	22:01:00	25
2009-05-20	22:02:00	13
2009-05-20	22:03:00	25
2009-05-20	22:04:00	0
2009-05-20	22:05:00	13
2009-05-20	22:06:00	0
2009-05-20	22:07:00	75
2009-05-20	22:08:00	627
2009-05-20	22:09:00	13
2009-05-20	22:10:00	0
2009-05-20	22:11:00	13
2009-05-20	22:12:00	0
2009-05-20	22:13:00	0
2009-05-20	22:14:00	0
2009-05-20	22:15:00	0
2009-05-20	22:16:00	0
2009-05-20	22:17:00	0
2009-05-20	22:18:00	0
2009-05-20	22:19:00	0
2009-05-20	22:20:00	0
2009-05-20	22:21:00	0
2009-05-20	22:22:00	0
2009-05-20	22:23:00	50
2009-05-20	22:24:00	13
2009-05-20	22:25:00	0
2009-05-20	22:26:00	0
2009-05-20	22:27:00	0
2009-05-20	22:28:00	0
2009-05-20	22:29:00	0
2009-05-20	22:30:00	0
2009-05-20	22:31:00	0
2009-05-20	22:32:00	0
2009-05-20	22:33:00	0
2009-05-20	22:34:00	0
2009-05-20	22:35:00	0
2009-05-20	22:36:00	63
2009-05-20	22:37:00	0
2009-05-20	22:38:00	0
2009-05-20	22:39:00	0
2009-05-20	22:40:00	0
2009-05-20	22:41:00	0
2009-05-20	22:42:00	0
2009-05-20	22:43:00	0
2009-05-20	22:44:00	0
2009-05-20	22:45:00	0
2009-05-20	22:46:00	0
2009-05-20	22:47:00	0
2009-05-20	22:48:00	0
2009-05-20	22:49:00	0
2009-05-20	22:50:00	0
2009-05-20	22:51:00	0
2009-05-20	22:52:00	0
2009-05-20	22:53:00	0
2009-05-20	22:54:00	0
2009-05-20	22:55:00	13
2009-05-20	22:56:00	63
2009-05-20	22:57:00	13
2009-05-20	22:58:00	0
2009-05-20	22:59:00	0
2009-05-20	23:00:00	0
2009-05-20	23:01:00	0
2009-05-20	23:02:00	0
2009-05-20	23:03:00	0
2009-05-20	23:04:00	0
2009-05-20	23:05:00	0
2009-05-20	23:06:00	0
2009-05-20	23:07:00	0
2009-05-20	23:08:00	0
2009-05-20	23:09:00	0
2009-05-20	23:10:00	0
2009-05-20	23:11:00	0
2009-05-20	23:12:00	0
2009-05-20	23:13:00	0
2009-05-20	23:14:00	0
2009-05-20	23:15:00	0
2009-05-20	23:16:00	0
2009-05-20	23:17:00	0
2009-05-20	23:18:00	0
2009-05-20	23:19:00	0
2009-05-20	23:20:00	0
2009-05-20	23:21:00	0
2009-05-20	23:22:00	0
2009-05-20	23:23:00	0
2009-05-20	23:24:00	0
2009-05-20	23:25:00	0
2009-05-20	23:26:00	0
2009-05-20	23:27:00	0
2009-05-20	23:28:00	0
2009-05-20	23:29:00	0
2009-05-20	23:30:00	0
2009-05-20	23:31:00	0
2009-05-20	23:32:00	0
2009-05-20	23:33:00	0
2009-05-20	23:34:00	0
2009-05-20	23:35:00	0
2009-05-20	23:36:00	0
2009-05-20	23:37:00	0
2009-05-20	23:38:00	0
2009-05-20	23:39:00	0
2009-05-20	23:40:00	151
2009-05-20	23:41:00	0
2009-05-20	23:42:00	0
2009-05-20	23:43:00	0
2009-05-20	23:44:00	0
2009-05-20	23:45:00	0
2009-05-20	23:46:00	0
2009-05-20	23:47:00	0
2009-05-20	23:48:00	0
2009-05-20	23:49:00	0
2009-05-20	23:50:00	0
2009-05-20	23:51:00	0
2009-05-20	23:52:00	0
2009-05-20	23:53:00	0
2009-05-20	23:54:00	0
2009-05-20	23:55:00	0
2009-05-20	23:56:00	0
2009-05-20	23:57:00	0
2009-05-20	23:58:00	0
2009-05-20	23:59:00	0
2009-05-21	00:00:00	0
2009-05-21	00:01:00	0
2009-05-21	00:02:00	0
2009-05-21	00:03:00	0
2009-05-21	00:04:00	0
2009-05-21	00:05:00	0
2009-05-21	00:06:00	0
2009-05-21	00:07:00	0
2009-05-21	00:08:00	0
2009-05-21	00:09:00	0
2009-05-21	00:10:00	0
2009-05-21	00:11:00	0
2009-05-21	00:12:00	0
2009-05-21	00:13:00	0
2009-05-21	00:14:00	0
2009-05-21	00:15:00	0
2009-05-21	00:16:00	0
2009-05-21	00:17:00	0
2009-05-21	00:18:00	0
2009-05-21	00:19:00	0
2009-05-21	00:20:00	0
2009-05-21	00:21:00	0
2009-05-21	00:22:00	0
2009-05-21	00:23:00	0
2009-05-21	00:24:00	0
2009-05-21	00:25:00	0
2009-05-21	00:26:00	0
2009-05-21	00:27:00	0
2009-05-21	00:28:00	0
2009-05-21	00:29:00	0
2009-05-21	00:30:00	0
2009-05-21	00:31:00	0
2009-05-21	00:32:00	0
2009-05-21	00:33:00	0
2009-05-21	00:34:00	0
2009-05-21	00:35:00	0
2009-05-21	00:36:00	0
2009-05-21	00:37:00	0
2009-05-21	00:38:00	0
2009-05-21	00:39:00	0
2009-05-21	00:40:00	0
2009-05-21	00:41:00	0
2009-05-21	00:42:00	0
2009-05-21	00:43:00	0
2009-05-21	00:44:00	0
2009-05-21	00:45:00	0
2009-05-21	00:46:00	0
2009-05-21	00:47:00	0
2009-05-21	00:48:00	0
2009-05-21	00:49:00	0
2009-05-21	00:50:00	0
2009-05-21	00:51:00	0
2009-05-21	00:52:00	0
2009-05-21	00:53:00	0
2009-05-21	00:54:00	0
2009-05-21	00:55:00	0
2009-05-21	00:56:00	0
2009-05-21	00:57:00	0
2009-05-21	00:58:00	0
2009-05-21	00:59:00	0
2009-05-21	01:00:00	0
2009-05-21	01:01:00	0
2009-05-21	01:02:00	0
2009-05-21	01:03:00	0
2009-05-21	01:04:00	0
2009-05-21	01:05:00	0
2009-05-21	01:06:00	0
2009-05-21	01:07:00	0
2009-05-21	01:08:00	0
2009-05-21	01:09:00	0
2009-05-21	01:10:00	0
2009-05-21	01:11:00	0
2009-05-21	01:12:00	0
2009-05-21	01:13:00	0
2009-05-21	01:14:00	0
2009-05-21	01:15:00	0
2009-05-21	01:16:00	0
2009-05-21	01:17:00	0
2009-05-21	01:18:00	0
2009-05-21	01:19:00	0
2009-05-21	01:20:00	0
2009-05-21	01:21:00	0
2009-05-21	01:22:00	0
2009-05-21	01:23:00	38
2009-05-21	01:24:00	63
2009-05-21	01:25:00	0
2009-05-21	01:26:00	0
2009-05-21	01:27:00	0
2009-05-21	01:28:00	0
2009-05-21	01:29:00	0
2009-05-21	01:30:00	0
2009-05-21	01:31:00	0
2009-05-21	01:32:00	0
2009-05-21	01:33:00	0
2009-05-21	01:34:00	0
2009-05-21	01:35:00	0
2009-05-21	01:36:00	0
2009-05-21	01:37:00	0
2009-05-21	01:38:00	0
2009-05-21	01:39:00	0
2009-05-21	01:40:00	0
2009-05-21	01:41:00	0
2009-05-21	01:42:00	0
2009-05-21	01:43:00	0
2009-05-21	01:44:00	0
2009-05-21	01:45:00	0
2009-05-21	01:46:00	0
2009-05-21	01:47:00	0
2009-05-21	01:48:00	0
2009-05-21	01:49:00	0
2009-05-21	01:50:00	0
2009-05-21	01:51:00	0
2009-05-21	01:52:00	0
2009-05-21	01:53:00	0
2009-05-21	01:54:00	0
2009-05-21	01:55:00	0
2009-05-21	01:56:00	0
2009-05-21	01:57:00	0
2009-05-21	01:58:00	0
2009-05-21	01:59:00	0
2009-05-21	02:00:00	0
2009-05-21	02:01:00	0
2009-05-21	02:02:00	0
2009-05-21	02:03:00	0
2009-05-21	02:04:00	0
2009-05-21	02:05:00	0
2009-05-21	02:06:00	0
2009-05-21	02:07:00	0
2009-05-21	02:08:00	0
2009-05-21	02:09:00	0
2009-05-21	02:10:00	0
2009-05-21	02:11:00	0
2009-05-21	02:12:00	0
2009-05-21	02:13:00	0
2009-05-21	02:14:00	0
2009-05-21	02:15:00	0
2009-05-21	02:16:00	0
2009-05-21	02:17:00	0
2009-05-21	02:18:00	0
2009-05-21	02:19:00	0
2009-05-21	02:20:00	0
2009-05-21	02:21:00	0
2009-05-21	02:22:00	0
2009-05-21	02:23:00	0
2009-05-21	02:24:00	0
2009-05-21	02:25:00	0
2009-05-21	02:26:00	0
2009-05-21	02:27:00	0
2009-05-21	02:28:00	0
2009-05-21	02:29:00	0
2009-05-21	02:30:00	0
2009-05-21	02:31:00	0
2009-05-21	02:32:00	0
2009-05-21	02:33:00	50
2009-05-21	02:34:00	38
2009-05-21	02:35:00	38
2009-05-21	02:36:00	329
2009-05-21	02:37:00	0
2009-05-21	02:38:00	0
2009-05-21	02:39:00	0
2009-05-21	02:40:00	0
2009-05-21	02:41:00	0
2009-05-21	02:42:00	0
2009-05-21	02:43:00	0
2009-05-21	02:44:00	0
2009-05-21	02:45:00	0
2009-05-21	02:46:00	0
2009-05-21	02:47:00	0
2009-05-21	02:48:00	0
2009-05-21	02:49:00	0
2009-05-21	02:50:00	0
2009-05-21	02:51:00	0
2009-05-21	02:52:00	0
2009-05-21	02:53:00	0
2009-05-21	02:54:00	0
2009-05-21	02:55:00	0
2009-05-21	02:56:00	0
2009-05-21	02:57:00	0
2009-05-21	02:58:00	0
2009-05-21	02:59:00	0
2009-05-21	03:00:00	0
2009-05-21	03:01:00	0
2009-05-21	03:02:00	0
2009-05-21	03:03:00	0
2009-05-21	03:04:00	0
2009-05-21	03:05:00	0
2009-05-21	03:06:00	0
2009-05-21	03:07:00	0
2009-05-21	03:08:00	0
2009-05-21	03:09:00	0
2009-05-21	03:10:00	0
2009-05-21	03:11:00	0
2009-05-21	03:12:00	0
2009-05-21	03:13:00	0
2009-05-21	03:14:00	0
2009-05-21	03:15:00	0
2009-05-21	03:16:00	0
2009-05-21	03:17:00	0
2009-05-21	03:18:00	0
2009-05-21	03:19:00	0
2009-05-21	03:20:00	0
2009-05-21	03:21:00	0
2009-05-21	03:22:00	0
2009-05-21	03:23:00	0
2009-05-21	03:24:00	0
2009-05-21	03:25:00	0
2009-05-21	03:26:00	0
2009-05-21	03:27:00	0
2009-05-21	03:28:00	0
2009-05-21	03:29:00	0
2009-05-21	03:30:00	0
2009-05-21	03:31:00	0
2009-05-21	03:32:00	0
2009-05-21	03:33:00	0
2009-05-21	03:34:00	0
2009-05-21	03:35:00	0
2009-05-21	03:36:00	0
2009-05-21	03:37:00	0
2009-05-21	03:38:00	0
2009-05-21	03:39:00	0
2009-05-21	03:40:00	0
2009-05-21	03:41:00	0
2009-05-21	03:42:00	0
2009-05-21	03:43:00	0
2009-05-21	03:44:00	0
2009-05-21	03:45:00	0
2009-05-21	03:46:00	0
2009-05-21	03:47:00	0
2009-05-21	03:48:00	0
2009-05-21	03:49:00	0
2009-05-21	03:50:00	0
2009-05-21	03:51:00	0
2009-05-21	03:52:00	0
2009-05-21	03:53:00	0
2009-05-21	03:54:00	0
2009-05-21	03:55:00	50
2009-05-21	03:56:00	0
2009-05-21	03:57:00	0
2009-05-21	03:58:00	0
2009-05-21	03:59:00	0
2009-05-21	04:00:00	0
2009-05-21	04:01:00	125
2009-05-21	04:02:00	0
2009-05-21	04:03:00	0
2009-05-21	04:04:00	0
2009-05-21	04:05:00	0
2009-05-21	04:06:00	0
2009-05-21	04:07:00	0
2009-05-21	04:08:00	0
2009-05-21	04:09:00	0
2009-05-21	04:10:00	0
2009-05-21	04:11:00	0
2009-05-21	04:12:00	0
2009-05-21	04:13:00	0
2009-05-21	04:14:00	0
2009-05-21	04:15:00	0
2009-05-21	04:16:00	0
2009-05-21	04:17:00	0
2009-05-21	04:18:00	0
2009-05-21	04:19:00	0
2009-05-21	04:20:00	0
2009-05-21	04:21:00	0
2009-05-21	04:22:00	0
2009-05-21	04:23:00	0
2009-05-21	04:24:00	0
2009-05-21	04:25:00	0
2009-05-21	04:26:00	0
2009-05-21	04:27:00	0
2009-05-21	04:28:00	0
2009-05-21	04:29:00	0
2009-05-21	04:30:00	113
2009-05-21	04:31:00	113
2009-05-21	04:32:00	0
2009-05-21	04:33:00	0
2009-05-21	04:34:00	0
2009-05-21	04:35:00	0
2009-05-21	04:36:00	0
2009-05-21	04:37:00	0
2009-05-21	04:38:00	0
2009-05-21	04:39:00	0
2009-05-21	04:40:00	0
2009-05-21	04:41:00	0
2009-05-21	04:42:00	0
2009-05-21	04:43:00	13
2009-05-21	04:44:00	0
2009-05-21	04:45:00	0
2009-05-21	04:46:00	0
2009-05-21	04:47:00	0
2009-05-21	04:48:00	0
2009-05-21	04:49:00	0
2009-05-21	04:50:00	0
2009-05-21	04:51:00	0
2009-05-21	04:52:00	0
2009-05-21	04:53:00	0
2009-05-21	04:54:00	0
2009-05-21	04:55:00	0
2009-05-21	04:56:00	0
2009-05-21	04:57:00	0
2009-05-21	04:58:00	0
2009-05-21	04:59:00	0
2009-05-21	05:00:00	0
2009-05-21	05:01:00	0
2009-05-21	05:02:00	0
2009-05-21	05:03:00	0
2009-05-21	05:04:00	0
2009-05-21	05:05:00	38
2009-05-21	05:06:00	13
2009-05-21	05:07:00	0
2009-05-21	05:08:00	0
2009-05-21	05:09:00	0
2009-05-21	05:10:00	0
2009-05-21	05:11:00	0
2009-05-21	05:12:00	0
2009-05-21	05:13:00	0
2009-05-21	05:14:00	0
2009-05-21	05:15:00	0
2009-05-21	05:16:00	0
2009-05-21	05:17:00	0
2009-05-21	05:18:00	0
2009-05-21	05:19:00	0
2009-05-21	05:20:00	0
2009-05-21	05:21:00	0
2009-05-21	05:22:00	38
2009-05-21	05:23:00	0
2009-05-21	05:24:00	0
2009-05-21	05:25:00	0
2009-05-21	05:26:00	0
2009-05-21	05:27:00	0
2009-05-21	05:28:00	0
2009-05-21	05:29:00	0
2009-05-21	05:30:00	0
2009-05-21	05:31:00	0
2009-05-21	05:32:00	0
2009-05-21	05:33:00	0
2009-05-21	05:34:00	0
2009-05-21	05:35:00	0
2009-05-21	05:36:00	63
2009-05-21	05:37:00	63
2009-05-21	05:38:00	0
2009-05-21	05:39:00	0
2009-05-21	05:40:00	0
2009-05-21	05:41:00	0
2009-05-21	05:42:00	25
2009-05-21	05:43:00	0
2009-05-21	05:44:00	0
2009-05-21	05:45:00	0
2009-05-21	05:46:00	151
2009-05-21	05:47:00	238
2009-05-21	05:48:00	25
2009-05-21	05:49:00	238
2009-05-21	05:50:00	269
2009-05-21	05:51:00	399
2009-05-21	05:52:00	434
2009-05-21	05:53:00	125
2009-05-21	05:54:00	208
2009-05-21	05:55:00	299
2009-05-21	05:56:00	487
2009-05-21	05:57:00	38
2009-05-21	05:58:00	587
2009-05-21	05:59:00	63
2009-05-21	06:00:00	38
2009-05-21	06:01:00	0
2009-05-21	06:02:00	0
2009-05-21	06:03:00	0
2009-05-21	06:04:00	0
2009-05-21	06:05:00	38
2009-05-21	06:06:00	75
2009-05-21	06:07:00	13
2009-05-21	06:08:00	0
2009-05-21	06:09:00	0
2009-05-21	06:10:00	0
2009-05-21	06:11:00	0
2009-05-21	06:12:00	13
2009-05-21	06:13:00	0
2009-05-21	06:14:00	0
2009-05-21	06:15:00	0
2009-05-21	06:16:00	0
2009-05-21	06:17:00	13
2009-05-21	06:18:00	0
2009-05-21	06:19:00	0
2009-05-21	06:20:00	0
2009-05-21	06:21:00	0
2009-05-21	06:22:00	0
2009-05-21	06:23:00	0
2009-05-21	06:24:00	0
2009-05-21	06:25:00	0
2009-05-21	06:26:00	0
2009-05-21	06:27:00	0
2009-05-21	06:28:00	0
2009-05-21	06:29:00	0
2009-05-21	06:30:00	0
2009-05-21	06:31:00	0
2009-05-21	06:32:00	0
2009-05-21	06:33:00	0
2009-05-21	06:34:00	0
2009-05-21	06:35:00	0
2009-05-21	06:36:00	0
2009-05-21	06:37:00	0
2009-05-21	06:38:00	0
2009-05-21	06:39:00	0
2009-05-21	06:40:00	13
2009-05-21	06:41:00	0
2009-05-21	06:42:00	0
2009-05-21	06:43:00	0
2009-05-21	06:44:00	0
2009-05-21	06:45:00	0
2009-05-21	06:46:00	0
2009-05-21	06:47:00	0
2009-05-21	06:48:00	0
2009-05-21	06:49:00	0
2009-05-21	06:50:00	0
2009-05-21	06:51:00	0
2009-05-21	06:52:00	0
2009-05-21	06:53:00	0
2009-05-21	06:54:00	0
2009-05-21	06:55:00	0
2009-05-21	06:56:00	0
2009-05-21	06:57:00	0
2009-05-21	06:58:00	0
2009-05-21	06:59:00	13
2009-05-21	07:00:00	0
2009-05-21	07:01:00	0
2009-05-21	07:02:00	13
2009-05-21	07:03:00	25
2009-05-21	07:04:00	0
2009-05-21	07:05:00	0
2009-05-21	07:06:00	193
2009-05-21	07:07:00	100
2009-05-21	07:08:00	0
2009-05-21	07:09:00	0
2009-05-21	07:10:00	13
2009-05-21	07:11:00	0
2009-05-21	07:12:00	0
2009-05-21	07:13:00	0
2009-05-21	07:14:00	0
2009-05-21	07:15:00	0
2009-05-21	07:16:00	0
2009-05-21	07:17:00	0
2009-05-21	07:18:00	0
2009-05-21	07:19:00	0
2009-05-21	07:20:00	0
2009-05-21	07:21:00	0
2009-05-21	07:22:00	0
2009-05-21	07:23:00	0
2009-05-21	07:24:00	0
2009-05-21	07:25:00	0
2009-05-21	07:26:00	0
2009-05-21	07:27:00	0
2009-05-21	07:28:00	0
2009-05-21	07:29:00	0
2009-05-21	07:30:00	0
2009-05-21	07:31:00	0
2009-05-21	07:32:00	0
2009-05-21	07:33:00	0
2009-05-21	07:34:00	715
2009-05-21	07:35:00	434
2009-05-21	07:36:00	0
2009-05-21	07:37:00	0
2009-05-21	07:38:00	0
2009-05-21	07:39:00	0
2009-05-21	07:40:00	0
2009-05-21	07:41:00	0
2009-05-21	07:42:00	0
2009-05-21	07:43:00	0
2009-05-21	07:44:00	0
2009-05-21	07:45:00	0
2009-05-21	07:46:00	0
2009-05-21	07:47:00	0
2009-05-21	07:48:00	0
2009-05-21	07:49:00	0
2009-05-21	07:50:00	0
2009-05-21	07:51:00	0
2009-05-21	07:52:00	0
2009-05-21	07:53:00	0
2009-05-21	07:54:00	0
2009-05-21	07:55:00	0
2009-05-21	07:56:00	0
2009-05-21	07:57:00	0
2009-05-21	07:58:00	0
2009-05-21	07:59:00	0
2009-05-21	08:00:00	0
2009-05-21	08:01:00	0
2009-05-21	08:02:00	0
2009-05-21	08:03:00	0
2009-05-21	08:04:00	0
2009-05-21	08:05:00	0
2009-05-21	08:06:00	0
2009-05-21	08:07:00	0
2009-05-21	08:08:00	0
2009-05-21	08:09:00	0
2009-05-21	08:10:00	0
2009-05-21	08:11:00	0
2009-05-21	08:12:00	0
2009-05-21	08:13:00	0
2009-05-21	08:14:00	0
2009-05-21	08:15:00	0
2009-05-21	08:16:00	0
2009-05-21	08:17:00	0
2009-05-21	08:18:00	0
2009-05-21	08:19:00	0
2009-05-21	08:20:00	0
2009-05-21	08:21:00	0
2009-05-21	08:22:00	0
2009-05-21	08:23:00	0
2009-05-21	08:24:00	0
2009-05-21	08:25:00	0
2009-05-21	08:26:00	0
2009-05-21	08:27:00	0
2009-05-21	08:28:00	0
2009-05-21	08:29:00	0
2009-05-21	08:30:00	0
2009-05-21	08:31:00	0
2009-05-21	08:32:00	0
2009-05-21	08:33:00	0
2009-05-21	08:34:00	0
2009-05-21	08:35:00	0
2009-05-21	08:36:00	0
2009-05-21	08:37:00	0
2009-05-21	08:38:00	0
2009-05-21	08:39:00	0
2009-05-21	08:40:00	0
2009-05-21	08:41:00	0
2009-05-21	08:42:00	0
2009-05-21	08:43:00	0
2009-05-21	08:44:00	0
2009-05-21	08:45:00	0
2009-05-21	08:46:00	0
2009-05-21	08:47:00	0
2009-05-21	08:48:00	25
2009-05-21	08:49:00	0
2009-05-21	08:50:00	38
2009-05-21	08:51:00	125
2009-05-21	08:52:00	1566
2009-05-21	08:53:00	13
2009-05-21	08:54:00	13
2009-05-21	08:55:00	13
2009-05-21	08:56:00	13
2009-05-21	08:57:00	13
2009-05-21	08:58:00	13
2009-05-21	08:59:00	151
2009-05-21	09:00:00	0
2009-05-21	09:01:00	38
2009-05-21	09:02:00	13
2009-05-21	09:03:00	25
2009-05-21	09:04:00	25
2009-05-21	09:05:00	25
2009-05-21	09:06:00	25
2009-05-21	09:07:00	38
2009-05-21	09:08:00	38
[truncated: 18,532 more rows]

[truncated: 3 more sheets: 6.3.09, 6.18.09, 7.2.09]
