# Supplementary material for: Initial evaluation of nighttime restlessness in a naturally occurring canine model of osteoarthritis pain
Source: PeerJ. 2015 Feb 17;3:e772. doi: 10.7717/peerj.772 (PMC4340376; doi:10.7717/peerj.772)
Supplement: Supplemental Information 47 [file peerj-03-772-s047.xlsx]

## Sheet: Office Visits
Visit Date	Visit Number
2009-04-23 06:00:00	1
2009-05-07 06:00:00	2
2009-05-21 06:00:00	3
2009-06-05 06:00:00	4
2009-06-19 06:00:00	5
2009-07-02 06:00:00	6
2009-07-17 06:00:00	7
2009-07-31 06:00:00	8
2009-08-14 06:00:00	9

## Sheet: 48_Data
Segment	DateTime	Activity	Hour	Quadrant	Study Day	Weekday
1	2009-04-30 06:01:00	0	6	2	7	5
1	2009-04-30 06:02:00	0	6	2	7	5
1	2009-04-30 06:03:00	0	6	2	7	5
1	2009-04-30 06:04:00	0	6	2	7	5
1	2009-04-30 06:05:00	0	6	2	7	5
1	2009-04-30 06:06:00	0	6	2	7	5
1	2009-04-30 06:07:00	0	6	2	7	5
1	2009-04-30 06:08:00	0	6	2	7	5
1	2009-04-30 06:09:00	10	6	2	7	5
1	2009-04-30 06:10:00	0	6	2	7	5
1	2009-04-30 06:11:00	0	6	2	7	5
1	2009-04-30 06:12:00	41	6	2	7	5
1	2009-04-30 06:13:00	132	6	2	7	5
1	2009-04-30 06:14:00	10	6	2	7	5
1	2009-04-30 06:15:00	0	6	2	7	5
1	2009-04-30 06:16:00	0	6	2	7	5
1	2009-04-30 06:17:00	0	6	2	7	5
1	2009-04-30 06:18:00	10	6	2	7	5
1	2009-04-30 06:19:00	10	6	2	7	5
1	2009-04-30 06:20:00	0	6	2	7	5
1	2009-04-30 06:21:00	0	6	2	7	5
1	2009-04-30 06:22:00	0	6	2	7	5
1	2009-04-30 06:23:00	0	6	2	7	5
1	2009-04-30 06:24:00	0	6	2	7	5
1	2009-04-30 06:25:00	0	6	2	7	5
1	2009-04-30 06:26:00	0	6	2	7	5
1	2009-04-30 06:27:00	0	6	2	7	5
1	2009-04-30 06:28:00	0	6	2	7	5
1	2009-04-30 06:29:00	0	6	2	7	5
1	2009-04-30 06:30:00	0	6	2	7	5
1	2009-04-30 06:31:00	0	6	2	7	5
1	2009-04-30 06:32:00	0	6	2	7	5
1	2009-04-30 06:33:00	0	6	2	7	5
1	2009-04-30 06:34:00	0	6	2	7	5
1	2009-04-30 06:35:00	0	6	2	7	5
1	2009-04-30 06:36:00	0	6	2	7	5
1	2009-04-30 06:37:00	0	6	2	7	5
1	2009-04-30 06:38:00	0	6	2	7	5
1	2009-04-30 06:39:00	0	6	2	7	5
1	2009-04-30 06:40:00	0	6	2	7	5
1	2009-04-30 06:41:00	0	6	2	7	5
1	2009-04-30 06:42:00	0	6	2	7	5
1	2009-04-30 06:43:00	0	6	2	7	5
1	2009-04-30 06:44:00	0	6	2	7	5
1	2009-04-30 06:45:00	0	6	2	7	5
1	2009-04-30 06:46:00	0	6	2	7	5
1	2009-04-30 06:47:00	0	6	2	7	5
1	2009-04-30 06:48:00	0	6	2	7	5
1	2009-04-30 06:49:00	0	6	2	7	5
1	2009-04-30 06:50:00	0	6	2	7	5
1	2009-04-30 06:51:00	0	6	2	7	5
1	2009-04-30 06:52:00	0	6	2	7	5
1	2009-04-30 06:53:00	0	6	2	7	5
1	2009-04-30 06:54:00	0	6	2	7	5
1	2009-04-30 06:55:00	10	6	2	7	5
1	2009-04-30 06:56:00	1156	6	2	7	5
1	2009-04-30 06:57:00	713	6	2	7	5
1	2009-04-30 06:58:00	91	6	2	7	5
1	2009-04-30 06:59:00	427	6	2	7	5
1	2009-04-30 07:00:00	616	6	2	7	5
1	2009-04-30 07:01:00	205	7	2	7	5
1	2009-04-30 07:02:00	217	7	2	7	5
1	2009-04-30 07:03:00	1077	7	2	7	5
1	2009-04-30 07:04:00	443	7	2	7	5
1	2009-04-30 07:05:00	309	7	2	7	5
1	2009-04-30 07:06:00	323	7	2	7	5
1	2009-04-30 07:07:00	144	7	2	7	5
1	2009-04-30 07:08:00	884	7	2	7	5
1	2009-04-30 07:09:00	230	7	2	7	5
1	2009-04-30 07:10:00	579	7	2	7	5
1	2009-04-30 07:11:00	242	7	2	7	5
1	2009-04-30 07:12:00	323	7	2	7	5
1	2009-04-30 07:13:00	132	7	2	7	5
1	2009-04-30 07:14:00	0	7	2	7	5
1	2009-04-30 07:15:00	10	7	2	7	5
1	2009-04-30 07:16:00	81	7	2	7	5
1	2009-04-30 07:17:00	0	7	2	7	5
1	2009-04-30 07:18:00	492	7	2	7	5
1	2009-04-30 07:19:00	71	7	2	7	5
1	2009-04-30 07:20:00	295	7	2	7	5
1	2009-04-30 07:21:00	91	7	2	7	5
1	2009-04-30 07:22:00	41	7	2	7	5
1	2009-04-30 07:23:00	20	7	2	7	5
1	2009-04-30 07:24:00	0	7	2	7	5
1	2009-04-30 07:25:00	524	7	2	7	5
1	2009-04-30 07:26:00	561	7	2	7	5
1	2009-04-30 07:27:00	1050	7	2	7	5
1	2009-04-30 07:28:00	394	7	2	7	5
1	2009-04-30 07:29:00	230	7	2	7	5
1	2009-04-30 07:30:00	634	7	2	7	5
1	2009-04-30 07:31:00	242	7	2	7	5
1	2009-04-30 07:32:00	71	7	2	7	5
1	2009-04-30 07:33:00	0	7	2	7	5
1	2009-04-30 07:34:00	20	7	2	7	5
1	2009-04-30 07:35:00	0	7	2	7	5
1	2009-04-30 07:36:00	0	7	2	7	5
1	2009-04-30 07:37:00	0	7	2	7	5
1	2009-04-30 07:38:00	0	7	2	7	5
1	2009-04-30 07:39:00	0	7	2	7	5
1	2009-04-30 07:40:00	0	7	2	7	5
1	2009-04-30 07:41:00	459	7	2	7	5
1	2009-04-30 07:42:00	380	7	2	7	5
1	2009-04-30 07:43:00	492	7	2	7	5
1	2009-04-30 07:44:00	0	7	2	7	5
1	2009-04-30 07:45:00	0	7	2	7	5
1	2009-04-30 07:46:00	0	7	2	7	5
1	2009-04-30 07:47:00	0	7	2	7	5
1	2009-04-30 07:48:00	524	7	2	7	5
1	2009-04-30 07:49:00	1239	7	2	7	5
1	2009-04-30 07:50:00	492	7	2	7	5
1	2009-04-30 07:51:00	20	7	2	7	5
1	2009-04-30 07:52:00	102	7	2	7	5
1	2009-04-30 07:53:00	169	7	2	7	5
1	2009-04-30 07:54:00	254	7	2	7	5
1	2009-04-30 07:55:00	597	7	2	7	5
1	2009-04-30 07:56:00	884	7	2	7	5
1	2009-04-30 07:57:00	0	7	2	7	5
1	2009-04-30 07:58:00	10	7	2	7	5
1	2009-04-30 07:59:00	10	7	2	7	5
1	2009-04-30 08:00:00	10	7	2	7	5
1	2009-04-30 08:01:00	652	8	2	7	5
1	2009-04-30 08:02:00	309	8	2	7	5
1	2009-04-30 08:03:00	337	8	2	7	5
1	2009-04-30 08:04:00	91	8	2	7	5
1	2009-04-30 08:05:00	0	8	2	7	5
1	2009-04-30 08:06:00	181	8	2	7	5
1	2009-04-30 08:07:00	0	8	2	7	5
1	2009-04-30 08:08:00	0	8	2	7	5
1	2009-04-30 08:09:00	0	8	2	7	5
1	2009-04-30 08:10:00	0	8	2	7	5
1	2009-04-30 08:11:00	10	8	2	7	5
1	2009-04-30 08:12:00	0	8	2	7	5
1	2009-04-30 08:13:00	0	8	2	7	5
1	2009-04-30 08:14:00	30	8	2	7	5
1	2009-04-30 08:15:00	0	8	2	7	5
1	2009-04-30 08:16:00	0	8	2	7	5
1	2009-04-30 08:17:00	10	8	2	7	5
1	2009-04-30 08:18:00	0	8	2	7	5
1	2009-04-30 08:19:00	0	8	2	7	5
1	2009-04-30 08:20:00	0	8	2	7	5
1	2009-04-30 08:21:00	0	8	2	7	5
1	2009-04-30 08:22:00	0	8	2	7	5
1	2009-04-30 08:23:00	0	8	2	7	5
1	2009-04-30 08:24:00	0	8	2	7	5
1	2009-04-30 08:25:00	0	8	2	7	5
1	2009-04-30 08:26:00	459	8	2	7	5
1	2009-04-30 08:27:00	81	8	2	7	5
1	2009-04-30 08:28:00	443	8	2	7	5
1	2009-04-30 08:29:00	156	8	2	7	5
1	2009-04-30 08:30:00	20	8	2	7	5
1	2009-04-30 08:31:00	0	8	2	7	5
1	2009-04-30 08:32:00	0	8	2	7	5
1	2009-04-30 08:33:00	0	8	2	7	5
1	2009-04-30 08:34:00	0	8	2	7	5
1	2009-04-30 08:35:00	0	8	2	7	5
1	2009-04-30 08:36:00	0	8	2	7	5
1	2009-04-30 08:37:00	0	8	2	7	5
1	2009-04-30 08:38:00	0	8	2	7	5
1	2009-04-30 08:39:00	0	8	2	7	5
1	2009-04-30 08:40:00	0	8	2	7	5
1	2009-04-30 08:41:00	0	8	2	7	5
1	2009-04-30 08:42:00	0	8	2	7	5
1	2009-04-30 08:43:00	0	8	2	7	5
1	2009-04-30 08:44:00	0	8	2	7	5
1	2009-04-30 08:45:00	0	8	2	7	5
1	2009-04-30 08:46:00	0	8	2	7	5
1	2009-04-30 08:47:00	0	8	2	7	5
1	2009-04-30 08:48:00	0	8	2	7	5
1	2009-04-30 08:49:00	217	8	2	7	5
1	2009-04-30 08:50:00	475	8	2	7	5
1	2009-04-30 08:51:00	794	8	2	7	5
1	2009-04-30 08:52:00	1026	8	2	7	5
1	2009-04-30 08:53:00	1130	8	2	7	5
1	2009-04-30 08:54:00	351	8	2	7	5
1	2009-04-30 08:55:00	295	8	2	7	5
1	2009-04-30 08:56:00	266	8	2	7	5
1	2009-04-30 08:57:00	181	8	2	7	5
1	2009-04-30 08:58:00	410	8	2	7	5
1	2009-04-30 08:59:00	693	8	2	7	5
1	2009-04-30 09:00:00	156	8	2	7	5
1	2009-04-30 09:01:00	427	9	2	7	5
1	2009-04-30 09:02:00	652	9	2	7	5
1	2009-04-30 09:03:00	616	9	2	7	5
1	2009-04-30 09:04:00	524	9	2	7	5
1	2009-04-30 09:05:00	561	9	2	7	5
1	2009-04-30 09:06:00	475	9	2	7	5
1	2009-04-30 09:07:00	169	9	2	7	5
1	2009-04-30 09:08:00	1646	9	2	7	5
1	2009-04-30 09:09:00	475	9	2	7	5
1	2009-04-30 09:10:00	861	9	2	7	5
1	2009-04-30 09:11:00	41	9	2	7	5
1	2009-04-30 09:12:00	230	9	2	7	5
1	2009-04-30 09:13:00	122	9	2	7	5
1	2009-04-30 09:14:00	0	9	2	7	5
1	2009-04-30 09:15:00	0	9	2	7	5
1	2009-04-30 09:16:00	0	9	2	7	5
1	2009-04-30 09:17:00	0	9	2	7	5
1	2009-04-30 09:18:00	0	9	2	7	5
1	2009-04-30 09:19:00	112	9	2	7	5
1	2009-04-30 09:20:00	693	9	2	7	5
1	2009-04-30 09:21:00	254	9	2	7	5
1	2009-04-30 09:22:00	144	9	2	7	5
1	2009-04-30 09:23:00	0	9	2	7	5
1	2009-04-30 09:24:00	1386	9	2	7	5
1	2009-04-30 09:25:00	2806	9	2	7	5
1	2009-04-30 09:26:00	1130	9	2	7	5
1	2009-04-30 09:27:00	733	9	2	7	5
1	2009-04-30 09:28:00	242	9	2	7	5
1	2009-04-30 09:29:00	112	9	2	7	5
1	2009-04-30 09:30:00	242	9	2	7	5
1	2009-04-30 09:31:00	193	9	2	7	5
1	2009-04-30 09:32:00	380	9	2	7	5
1	2009-04-30 09:33:00	410	9	2	7	5
1	2009-04-30 09:34:00	337	9	2	7	5
1	2009-04-30 09:35:00	280	9	2	7	5
1	2009-04-30 09:36:00	634	9	2	7	5
1	2009-04-30 09:37:00	443	9	2	7	5
1	2009-04-30 09:38:00	205	9	2	7	5
1	2009-04-30 09:39:00	112	9	2	7	5
1	2009-04-30 09:40:00	0	9	2	7	5
1	2009-04-30 09:41:00	280	9	2	7	5
1	2009-04-30 09:42:00	266	9	2	7	5
1	2009-04-30 09:43:00	337	9	2	7	5
1	2009-04-30 09:44:00	295	9	2	7	5
1	2009-04-30 09:45:00	1479	9	2	7	5
1	2009-04-30 09:46:00	459	9	2	7	5
1	2009-04-30 09:47:00	427	9	2	7	5
1	2009-04-30 09:48:00	266	9	2	7	5
1	2009-04-30 09:49:00	673	9	2	7	5
1	2009-04-30 09:50:00	102	9	2	7	5
1	2009-04-30 09:51:00	0	9	2	7	5
1	2009-04-30 09:52:00	0	9	2	7	5
1	2009-04-30 09:53:00	0	9	2	7	5
1	2009-04-30 09:54:00	0	9	2	7	5
1	2009-04-30 09:55:00	0	9	2	7	5
1	2009-04-30 09:56:00	0	9	2	7	5
1	2009-04-30 09:57:00	0	9	2	7	5
1	2009-04-30 09:58:00	20	9	2	7	5
1	2009-04-30 09:59:00	30	9	2	7	5
1	2009-04-30 10:00:00	10	9	2	7	5
1	2009-04-30 10:01:00	0	10	2	7	5
1	2009-04-30 10:02:00	10	10	2	7	5
1	2009-04-30 10:03:00	0	10	2	7	5
1	2009-04-30 10:04:00	0	10	2	7	5
1	2009-04-30 10:05:00	132	10	2	7	5
1	2009-04-30 10:06:00	524	10	2	7	5
1	2009-04-30 10:07:00	351	10	2	7	5
1	2009-04-30 10:08:00	459	10	2	7	5
1	2009-04-30 10:09:00	0	10	2	7	5
1	2009-04-30 10:10:00	0	10	2	7	5
1	2009-04-30 10:11:00	10	10	2	7	5
1	2009-04-30 10:12:00	193	10	2	7	5
1	2009-04-30 10:13:00	906	10	2	7	5
1	2009-04-30 10:14:00	1211	10	2	7	5
1	2009-04-30 10:15:00	366	10	2	7	5
1	2009-04-30 10:16:00	597	10	2	7	5
1	2009-04-30 10:17:00	91	10	2	7	5
1	2009-04-30 10:18:00	0	10	2	7	5
1	2009-04-30 10:19:00	10	10	2	7	5
1	2009-04-30 10:20:00	0	10	2	7	5
1	2009-04-30 10:21:00	30	10	2	7	5
1	2009-04-30 10:22:00	30	10	2	7	5
1	2009-04-30 10:23:00	0	10	2	7	5
1	2009-04-30 10:24:00	0	10	2	7	5
1	2009-04-30 10:25:00	0	10	2	7	5
1	2009-04-30 10:26:00	0	10	2	7	5
1	2009-04-30 10:27:00	0	10	2	7	5
1	2009-04-30 10:28:00	30	10	2	7	5
1	2009-04-30 10:29:00	30	10	2	7	5
1	2009-04-30 10:30:00	0	10	2	7	5
1	2009-04-30 10:31:00	0	10	2	7	5
1	2009-04-30 10:32:00	0	10	2	7	5
1	2009-04-30 10:33:00	817	10	2	7	5
1	2009-04-30 10:34:00	839	10	2	7	5
1	2009-04-30 10:35:00	443	10	2	7	5
1	2009-04-30 10:36:00	254	10	2	7	5
1	2009-04-30 10:37:00	295	10	2	7	5
1	2009-04-30 10:38:00	112	10	2	7	5
1	2009-04-30 10:39:00	323	10	2	7	5
1	2009-04-30 10:40:00	459	10	2	7	5
1	2009-04-30 10:41:00	394	10	2	7	5
1	2009-04-30 10:42:00	561	10	2	7	5
1	2009-04-30 10:43:00	254	10	2	7	5
1	2009-04-30 10:44:00	10	10	2	7	5
1	2009-04-30 10:45:00	0	10	2	7	5
1	2009-04-30 10:46:00	0	10	2	7	5
1	2009-04-30 10:47:00	30	10	2	7	5
1	2009-04-30 10:48:00	20	10	2	7	5
1	2009-04-30 10:49:00	10	10	2	7	5
1	2009-04-30 10:50:00	10	10	2	7	5
1	2009-04-30 10:51:00	0	10	2	7	5
1	2009-04-30 10:52:00	10	10	2	7	5
1	2009-04-30 10:53:00	0	10	2	7	5
1	2009-04-30 10:54:00	0	10	2	7	5
1	2009-04-30 10:55:00	0	10	2	7	5
1	2009-04-30 10:56:00	0	10	2	7	5
1	2009-04-30 10:57:00	0	10	2	7	5
1	2009-04-30 10:58:00	10	10	2	7	5
1	2009-04-30 10:59:00	0	10	2	7	5
1	2009-04-30 11:00:00	0	10	2	7	5
1	2009-04-30 11:01:00	51	11	2	7	5
1	2009-04-30 11:02:00	0	11	2	7	5
1	2009-04-30 11:03:00	0	11	2	7	5
1	2009-04-30 11:04:00	0	11	2	7	5
1	2009-04-30 11:05:00	0	11	2	7	5
1	2009-04-30 11:06:00	0	11	2	7	5
1	2009-04-30 11:07:00	10	11	2	7	5
1	2009-04-30 11:08:00	0	11	2	7	5
1	2009-04-30 11:09:00	0	11	2	7	5
1	2009-04-30 11:10:00	51	11	2	7	5
1	2009-04-30 11:11:00	0	11	2	7	5
1	2009-04-30 11:12:00	0	11	2	7	5
1	2009-04-30 11:13:00	0	11	2	7	5
1	2009-04-30 11:14:00	0	11	2	7	5
1	2009-04-30 11:15:00	0	11	2	7	5
1	2009-04-30 11:16:00	10	11	2	7	5
1	2009-04-30 11:17:00	0	11	2	7	5
1	2009-04-30 11:18:00	0	11	2	7	5
1	2009-04-30 11:19:00	10	11	2	7	5
1	2009-04-30 11:20:00	10	11	2	7	5
1	2009-04-30 11:21:00	10	11	2	7	5
1	2009-04-30 11:22:00	20	11	2	7	5
1	2009-04-30 11:23:00	0	11	2	7	5
1	2009-04-30 11:24:00	10	11	2	7	5
1	2009-04-30 11:25:00	20	11	2	7	5
1	2009-04-30 11:26:00	10	11	2	7	5
1	2009-04-30 11:27:00	0	11	2	7	5
1	2009-04-30 11:28:00	0	11	2	7	5
1	2009-04-30 11:29:00	0	11	2	7	5
1	2009-04-30 11:30:00	20	11	2	7	5
1	2009-04-30 11:31:00	597	11	2	7	5
1	2009-04-30 11:32:00	156	11	2	7	5
1	2009-04-30 11:33:00	20	11	2	7	5
1	2009-04-30 11:34:00	0	11	2	7	5
1	2009-04-30 11:35:00	0	11	2	7	5
1	2009-04-30 11:36:00	10	11	2	7	5
1	2009-04-30 11:37:00	579	11	2	7	5
1	2009-04-30 11:38:00	112	11	2	7	5
1	2009-04-30 11:39:00	492	11	2	7	5
1	2009-04-30 11:40:00	1268	11	2	7	5
1	2009-04-30 11:41:00	1611	11	2	7	5
1	2009-04-30 11:42:00	953	11	2	7	5
1	2009-04-30 11:43:00	693	11	2	7	5
1	2009-04-30 11:44:00	366	11	2	7	5
1	2009-04-30 11:45:00	1940	11	2	7	5
1	2009-04-30 11:46:00	0	11	2	7	5
1	2009-04-30 11:47:00	673	11	2	7	5
1	2009-04-30 11:48:00	906	11	2	7	5
1	2009-04-30 11:49:00	634	11	2	7	5
1	2009-04-30 11:50:00	309	11	2	7	5
1	2009-04-30 11:51:00	542	11	2	7	5
1	2009-04-30 11:52:00	459	11	2	7	5
1	2009-04-30 11:53:00	102	11	2	7	5
1	2009-04-30 11:54:00	144	11	2	7	5
1	2009-04-30 11:55:00	10	11	2	7	5
1	2009-04-30 11:56:00	0	11	2	7	5
1	2009-04-30 11:57:00	0	11	2	7	5
1	2009-04-30 11:58:00	929	11	2	7	5
1	2009-04-30 11:59:00	351	11	2	7	5
1	2009-04-30 12:00:00	30	11	2	7	5
1	2009-04-30 12:01:00	0	12	3	7	5
1	2009-04-30 12:02:00	41	12	3	7	5
1	2009-04-30 12:03:00	0	12	3	7	5
1	2009-04-30 12:04:00	0	12	3	7	5
1	2009-04-30 12:05:00	0	12	3	7	5
1	2009-04-30 12:06:00	41	12	3	7	5
1	2009-04-30 12:07:00	30	12	3	7	5
1	2009-04-30 12:08:00	0	12	3	7	5
1	2009-04-30 12:09:00	0	12	3	7	5
1	2009-04-30 12:10:00	0	12	3	7	5
1	2009-04-30 12:11:00	0	12	3	7	5
1	2009-04-30 12:12:00	0	12	3	7	5
1	2009-04-30 12:13:00	0	12	3	7	5
1	2009-04-30 12:14:00	0	12	3	7	5
1	2009-04-30 12:15:00	0	12	3	7	5
1	2009-04-30 12:16:00	0	12	3	7	5
1	2009-04-30 12:17:00	10	12	3	7	5
1	2009-04-30 12:18:00	41	12	3	7	5
1	2009-04-30 12:19:00	0	12	3	7	5
1	2009-04-30 12:20:00	0	12	3	7	5
1	2009-04-30 12:21:00	0	12	3	7	5
1	2009-04-30 12:22:00	0	12	3	7	5
1	2009-04-30 12:23:00	0	12	3	7	5
1	2009-04-30 12:24:00	0	12	3	7	5
1	2009-04-30 12:25:00	0	12	3	7	5
1	2009-04-30 12:26:00	0	12	3	7	5
1	2009-04-30 12:27:00	0	12	3	7	5
1	2009-04-30 12:28:00	0	12	3	7	5
1	2009-04-30 12:29:00	0	12	3	7	5
1	2009-04-30 12:30:00	0	12	3	7	5
1	2009-04-30 12:31:00	0	12	3	7	5
1	2009-04-30 12:32:00	0	12	3	7	5
1	2009-04-30 12:33:00	0	12	3	7	5
1	2009-04-30 12:34:00	0	12	3	7	5
1	2009-04-30 12:35:00	0	12	3	7	5
1	2009-04-30 12:36:00	0	12	3	7	5
1	2009-04-30 12:37:00	0	12	3	7	5
1	2009-04-30 12:38:00	0	12	3	7	5
1	2009-04-30 12:39:00	0	12	3	7	5
1	2009-04-30 12:40:00	0	12	3	7	5
1	2009-04-30 12:41:00	0	12	3	7	5
1	2009-04-30 12:42:00	0	12	3	7	5
1	2009-04-30 12:43:00	0	12	3	7	5
1	2009-04-30 12:44:00	0	12	3	7	5
1	2009-04-30 12:45:00	0	12	3	7	5
1	2009-04-30 12:46:00	0	12	3	7	5
1	2009-04-30 12:47:00	0	12	3	7	5
1	2009-04-30 12:48:00	0	12	3	7	5
1	2009-04-30 12:49:00	0	12	3	7	5
1	2009-04-30 12:50:00	0	12	3	7	5
1	2009-04-30 12:51:00	0	12	3	7	5
1	2009-04-30 12:52:00	0	12	3	7	5
1	2009-04-30 12:53:00	0	12	3	7	5
1	2009-04-30 12:54:00	0	12	3	7	5
1	2009-04-30 12:55:00	0	12	3	7	5
1	2009-04-30 12:56:00	51	12	3	7	5
1	2009-04-30 12:57:00	0	12	3	7	5
1	2009-04-30 12:58:00	10	12	3	7	5
1	2009-04-30 12:59:00	0	12	3	7	5
1	2009-04-30 13:00:00	10	12	3	7	5
1	2009-04-30 13:01:00	0	13	3	7	5
1	2009-04-30 13:02:00	0	13	3	7	5
1	2009-04-30 13:03:00	0	13	3	7	5
1	2009-04-30 13:04:00	0	13	3	7	5
1	2009-04-30 13:05:00	10	13	3	7	5
1	2009-04-30 13:06:00	10	13	3	7	5
1	2009-04-30 13:07:00	0	13	3	7	5
1	2009-04-30 13:08:00	0	13	3	7	5
1	2009-04-30 13:09:00	0	13	3	7	5
1	2009-04-30 13:10:00	0	13	3	7	5
1	2009-04-30 13:11:00	41	13	3	7	5
1	2009-04-30 13:12:00	0	13	3	7	5
1	2009-04-30 13:13:00	0	13	3	7	5
1	2009-04-30 13:14:00	0	13	3	7	5
1	2009-04-30 13:15:00	0	13	3	7	5
1	2009-04-30 13:16:00	0	13	3	7	5
1	2009-04-30 13:17:00	0	13	3	7	5
1	2009-04-30 13:18:00	0	13	3	7	5
1	2009-04-30 13:19:00	30	13	3	7	5
1	2009-04-30 13:20:00	0	13	3	7	5
1	2009-04-30 13:21:00	30	13	3	7	5
1	2009-04-30 13:22:00	0	13	3	7	5
1	2009-04-30 13:23:00	30	13	3	7	5
1	2009-04-30 13:24:00	30	13	3	7	5
1	2009-04-30 13:25:00	561	13	3	7	5
1	2009-04-30 13:26:00	144	13	3	7	5
1	2009-04-30 13:27:00	0	13	3	7	5
1	2009-04-30 13:28:00	0	13	3	7	5
1	2009-04-30 13:29:00	0	13	3	7	5
1	2009-04-30 13:30:00	0	13	3	7	5
1	2009-04-30 13:31:00	280	13	3	7	5
1	2009-04-30 13:32:00	20	13	3	7	5
1	2009-04-30 13:33:00	10	13	3	7	5
1	2009-04-30 13:34:00	10	13	3	7	5
1	2009-04-30 13:35:00	0	13	3	7	5
1	2009-04-30 13:36:00	0	13	3	7	5
1	2009-04-30 13:37:00	0	13	3	7	5
1	2009-04-30 13:38:00	0	13	3	7	5
1	2009-04-30 13:39:00	0	13	3	7	5
1	2009-04-30 13:40:00	0	13	3	7	5
1	2009-04-30 13:41:00	0	13	3	7	5
1	2009-04-30 13:42:00	0	13	3	7	5
1	2009-04-30 13:43:00	0	13	3	7	5
1	2009-04-30 13:44:00	0	13	3	7	5
1	2009-04-30 13:45:00	0	13	3	7	5
1	2009-04-30 13:46:00	0	13	3	7	5
1	2009-04-30 13:47:00	0	13	3	7	5
1	2009-04-30 13:48:00	91	13	3	7	5
1	2009-04-30 13:49:00	817	13	3	7	5
1	2009-04-30 13:50:00	102	13	3	7	5
1	2009-04-30 13:51:00	0	13	3	7	5
1	2009-04-30 13:52:00	0	13	3	7	5
1	2009-04-30 13:53:00	0	13	3	7	5
1	2009-04-30 13:54:00	0	13	3	7	5
1	2009-04-30 13:55:00	0	13	3	7	5
1	2009-04-30 13:56:00	0	13	3	7	5
1	2009-04-30 13:57:00	0	13	3	7	5
1	2009-04-30 13:58:00	0	13	3	7	5
1	2009-04-30 13:59:00	0	13	3	7	5
1	2009-04-30 14:00:00	0	13	3	7	5
1	2009-04-30 14:01:00	0	14	3	7	5
1	2009-04-30 14:02:00	0	14	3	7	5
1	2009-04-30 14:03:00	0	14	3	7	5
1	2009-04-30 14:04:00	0	14	3	7	5
1	2009-04-30 14:05:00	0	14	3	7	5
1	2009-04-30 14:06:00	0	14	3	7	5
1	2009-04-30 14:07:00	0	14	3	7	5
1	2009-04-30 14:08:00	0	14	3	7	5
1	2009-04-30 14:09:00	0	14	3	7	5
1	2009-04-30 14:10:00	0	14	3	7	5
1	2009-04-30 14:11:00	0	14	3	7	5
1	2009-04-30 14:12:00	0	14	3	7	5
1	2009-04-30 14:13:00	0	14	3	7	5
1	2009-04-30 14:14:00	0	14	3	7	5
1	2009-04-30 14:15:00	0	14	3	7	5
1	2009-04-30 14:16:00	102	14	3	7	5
1	2009-04-30 14:17:00	10	14	3	7	5
1	2009-04-30 14:18:00	0	14	3	7	5
1	2009-04-30 14:19:00	0	14	3	7	5
1	2009-04-30 14:20:00	0	14	3	7	5
1	2009-04-30 14:21:00	0	14	3	7	5
1	2009-04-30 14:22:00	0	14	3	7	5
1	2009-04-30 14:23:00	0	14	3	7	5
1	2009-04-30 14:24:00	0	14	3	7	5
1	2009-04-30 14:25:00	0	14	3	7	5
1	2009-04-30 14:26:00	0	14	3	7	5
1	2009-04-30 14:27:00	0	14	3	7	5
1	2009-04-30 14:28:00	0	14	3	7	5
1	2009-04-30 14:29:00	0	14	3	7	5
1	2009-04-30 14:30:00	0	14	3	7	5
1	2009-04-30 14:31:00	0	14	3	7	5
1	2009-04-30 14:32:00	0	14	3	7	5
1	2009-04-30 14:33:00	0	14	3	7	5
1	2009-04-30 14:34:00	0	14	3	7	5
1	2009-04-30 14:35:00	0	14	3	7	5
1	2009-04-30 14:36:00	0	14	3	7	5
1	2009-04-30 14:37:00	0	14	3	7	5
1	2009-04-30 14:38:00	0	14	3	7	5
1	2009-04-30 14:39:00	0	14	3	7	5
1	2009-04-30 14:40:00	0	14	3	7	5
1	2009-04-30 14:41:00	0	14	3	7	5
1	2009-04-30 14:42:00	0	14	3	7	5
1	2009-04-30 14:43:00	0	14	3	7	5
1	2009-04-30 14:44:00	0	14	3	7	5
1	2009-04-30 14:45:00	0	14	3	7	5
1	2009-04-30 14:46:00	20	14	3	7	5
1	2009-04-30 14:47:00	10	14	3	7	5
1	2009-04-30 14:48:00	0	14	3	7	5
1	2009-04-30 14:49:00	0	14	3	7	5
1	2009-04-30 14:50:00	0	14	3	7	5
1	2009-04-30 14:51:00	0	14	3	7	5
1	2009-04-30 14:52:00	0	14	3	7	5
1	2009-04-30 14:53:00	20	14	3	7	5
1	2009-04-30 14:54:00	0	14	3	7	5
1	2009-04-30 14:55:00	10	14	3	7	5
1	2009-04-30 14:56:00	0	14	3	7	5
1	2009-04-30 14:57:00	508	14	3	7	5
1	2009-04-30 14:58:00	112	14	3	7	5
1	2009-04-30 14:59:00	280	14	3	7	5
1	2009-04-30 15:00:00	323	14	3	7	5
1	2009-04-30 15:01:00	102	15	3	7	5
1	2009-04-30 15:02:00	71	15	3	7	5
1	2009-04-30 15:03:00	10	15	3	7	5
1	2009-04-30 15:04:00	217	15	3	7	5
1	2009-04-30 15:05:00	193	15	3	7	5
1	2009-04-30 15:06:00	394	15	3	7	5
1	2009-04-30 15:07:00	51	15	3	7	5
1	2009-04-30 15:08:00	0	15	3	7	5
1	2009-04-30 15:09:00	0	15	3	7	5
1	2009-04-30 15:10:00	0	15	3	7	5
1	2009-04-30 15:11:00	0	15	3	7	5
1	2009-04-30 15:12:00	0	15	3	7	5
1	2009-04-30 15:13:00	0	15	3	7	5
1	2009-04-30 15:14:00	0	15	3	7	5
1	2009-04-30 15:15:00	0	15	3	7	5
1	2009-04-30 15:16:00	0	15	3	7	5
1	2009-04-30 15:17:00	0	15	3	7	5
1	2009-04-30 15:18:00	0	15	3	7	5
1	2009-04-30 15:19:00	0	15	3	7	5
1	2009-04-30 15:20:00	0	15	3	7	5
1	2009-04-30 15:21:00	0	15	3	7	5
1	2009-04-30 15:22:00	0	15	3	7	5
1	2009-04-30 15:23:00	0	15	3	7	5
1	2009-04-30 15:24:00	0	15	3	7	5
1	2009-04-30 15:25:00	0	15	3	7	5
1	2009-04-30 15:26:00	0	15	3	7	5
1	2009-04-30 15:27:00	0	15	3	7	5
1	2009-04-30 15:28:00	0	15	3	7	5
1	2009-04-30 15:29:00	0	15	3	7	5
1	2009-04-30 15:30:00	0	15	3	7	5
1	2009-04-30 15:31:00	0	15	3	7	5
1	2009-04-30 15:32:00	0	15	3	7	5
1	2009-04-30 15:33:00	0	15	3	7	5
1	2009-04-30 15:34:00	0	15	3	7	5
1	2009-04-30 15:35:00	0	15	3	7	5
1	2009-04-30 15:36:00	91	15	3	7	5
1	2009-04-30 15:37:00	351	15	3	7	5
1	2009-04-30 15:38:00	10	15	3	7	5
1	2009-04-30 15:39:00	0	15	3	7	5
1	2009-04-30 15:40:00	0	15	3	7	5
1	2009-04-30 15:41:00	0	15	3	7	5
1	2009-04-30 15:42:00	0	15	3	7	5
1	2009-04-30 15:43:00	0	15	3	7	5
1	2009-04-30 15:44:00	0	15	3	7	5
1	2009-04-30 15:45:00	0	15	3	7	5
1	2009-04-30 15:46:00	0	15	3	7	5
1	2009-04-30 15:47:00	0	15	3	7	5
1	2009-04-30 15:48:00	0	15	3	7	5
1	2009-04-30 15:49:00	41	15	3	7	5
1	2009-04-30 15:50:00	0	15	3	7	5
1	2009-04-30 15:51:00	0	15	3	7	5
1	2009-04-30 15:52:00	10	15	3	7	5
1	2009-04-30 15:53:00	0	15	3	7	5
1	2009-04-30 15:54:00	10	15	3	7	5
1	2009-04-30 15:55:00	0	15	3	7	5
1	2009-04-30 15:56:00	0	15	3	7	5
1	2009-04-30 15:57:00	0	15	3	7	5
1	2009-04-30 15:58:00	0	15	3	7	5
1	2009-04-30 15:59:00	0	15	3	7	5
1	2009-04-30 16:00:00	0	15	3	7	5
1	2009-04-30 16:01:00	0	16	3	7	5
1	2009-04-30 16:02:00	0	16	3	7	5
1	2009-04-30 16:03:00	0	16	3	7	5
1	2009-04-30 16:04:00	20	16	3	7	5
1	2009-04-30 16:05:00	0	16	3	7	5
1	2009-04-30 16:06:00	0	16	3	7	5
1	2009-04-30 16:07:00	0	16	3	7	5
1	2009-04-30 16:08:00	0	16	3	7	5
1	2009-04-30 16:09:00	0	16	3	7	5
1	2009-04-30 16:10:00	0	16	3	7	5
1	2009-04-30 16:11:00	0	16	3	7	5
1	2009-04-30 16:12:00	0	16	3	7	5
1	2009-04-30 16:13:00	41	16	3	7	5
1	2009-04-30 16:14:00	0	16	3	7	5
1	2009-04-30 16:15:00	30	16	3	7	5
1	2009-04-30 16:16:00	0	16	3	7	5
1	2009-04-30 16:17:00	0	16	3	7	5
1	2009-04-30 16:18:00	0	16	3	7	5
1	2009-04-30 16:19:00	0	16	3	7	5
1	2009-04-30 16:20:00	0	16	3	7	5
1	2009-04-30 16:21:00	0	16	3	7	5
1	2009-04-30 16:22:00	0	16	3	7	5
1	2009-04-30 16:23:00	41	16	3	7	5
1	2009-04-30 16:24:00	10	16	3	7	5
1	2009-04-30 16:25:00	20	16	3	7	5
1	2009-04-30 16:26:00	0	16	3	7	5
1	2009-04-30 16:27:00	0	16	3	7	5
1	2009-04-30 16:28:00	0	16	3	7	5
1	2009-04-30 16:29:00	0	16	3	7	5
1	2009-04-30 16:30:00	0	16	3	7	5
1	2009-04-30 16:31:00	0	16	3	7	5
1	2009-04-30 16:32:00	0	16	3	7	5
1	2009-04-30 16:33:00	0	16	3	7	5
1	2009-04-30 16:34:00	0	16	3	7	5
1	2009-04-30 16:35:00	0	16	3	7	5
1	2009-04-30 16:36:00	0	16	3	7	5
1	2009-04-30 16:37:00	0	16	3	7	5
1	2009-04-30 16:38:00	0	16	3	7	5
1	2009-04-30 16:39:00	10	16	3	7	5
1	2009-04-30 16:40:00	10	16	3	7	5
1	2009-04-30 16:41:00	0	16	3	7	5
1	2009-04-30 16:42:00	0	16	3	7	5
1	2009-04-30 16:43:00	0	16	3	7	5
1	2009-04-30 16:44:00	0	16	3	7	5
1	2009-04-30 16:45:00	41	16	3	7	5
1	2009-04-30 16:46:00	0	16	3	7	5
1	2009-04-30 16:47:00	0	16	3	7	5
1	2009-04-30 16:48:00	0	16	3	7	5
1	2009-04-30 16:49:00	0	16	3	7	5
1	2009-04-30 16:50:00	20	16	3	7	5
1	2009-04-30 16:51:00	156	16	3	7	5
1	2009-04-30 16:52:00	10	16	3	7	5
1	2009-04-30 16:53:00	0	16	3	7	5
1	2009-04-30 16:54:00	0	16	3	7	5
1	2009-04-30 16:55:00	0	16	3	7	5
1	2009-04-30 16:56:00	0	16	3	7	5
1	2009-04-30 16:57:00	0	16	3	7	5
1	2009-04-30 16:58:00	0	16	3	7	5
1	2009-04-30 16:59:00	0	16	3	7	5
1	2009-04-30 17:00:00	410	16	3	7	5
1	2009-04-30 17:01:00	91	17	3	7	5
1	2009-04-30 17:02:00	91	17	3	7	5
1	2009-04-30 17:03:00	0	17	3	7	5
1	2009-04-30 17:04:00	0	17	3	7	5
1	2009-04-30 17:05:00	0	17	3	7	5
1	2009-04-30 17:06:00	0	17	3	7	5
1	2009-04-30 17:07:00	51	17	3	7	5
1	2009-04-30 17:08:00	30	17	3	7	5
1	2009-04-30 17:09:00	0	17	3	7	5
1	2009-04-30 17:10:00	0	17	3	7	5
1	2009-04-30 17:11:00	0	17	3	7	5
1	2009-04-30 17:12:00	0	17	3	7	5
1	2009-04-30 17:13:00	0	17	3	7	5
1	2009-04-30 17:14:00	0	17	3	7	5
1	2009-04-30 17:15:00	0	17	3	7	5
1	2009-04-30 17:16:00	0	17	3	7	5
1	2009-04-30 17:17:00	0	17	3	7	5
1	2009-04-30 17:18:00	0	17	3	7	5
1	2009-04-30 17:19:00	0	17	3	7	5
1	2009-04-30 17:20:00	0	17	3	7	5
1	2009-04-30 17:21:00	0	17	3	7	5
1	2009-04-30 17:22:00	0	17	3	7	5
1	2009-04-30 17:23:00	0	17	3	7	5
1	2009-04-30 17:24:00	0	17	3	7	5
1	2009-04-30 17:25:00	0	17	3	7	5
1	2009-04-30 17:26:00	0	17	3	7	5
1	2009-04-30 17:27:00	0	17	3	7	5
1	2009-04-30 17:28:00	0	17	3	7	5
1	2009-04-30 17:29:00	0	17	3	7	5
1	2009-04-30 17:30:00	0	17	3	7	5
1	2009-04-30 17:31:00	0	17	3	7	5
1	2009-04-30 17:32:00	71	17	3	7	5
1	2009-04-30 17:33:00	10	17	3	7	5
1	2009-04-30 17:34:00	0	17	3	7	5
1	2009-04-30 17:35:00	0	17	3	7	5
1	2009-04-30 17:36:00	10	17	3	7	5
1	2009-04-30 17:37:00	0	17	3	7	5
1	2009-04-30 17:38:00	0	17	3	7	5
1	2009-04-30 17:39:00	0	17	3	7	5
1	2009-04-30 17:40:00	30	17	3	7	5
1	2009-04-30 17:41:00	295	17	3	7	5
1	2009-04-30 17:42:00	51	17	3	7	5
1	2009-04-30 17:43:00	10	17	3	7	5
1	2009-04-30 17:44:00	0	17	3	7	5
1	2009-04-30 17:45:00	0	17	3	7	5
1	2009-04-30 17:46:00	0	17	3	7	5
1	2009-04-30 17:47:00	0	17	3	7	5
1	2009-04-30 17:48:00	0	17	3	7	5
1	2009-04-30 17:49:00	10	17	3	7	5
1	2009-04-30 17:50:00	10	17	3	7	5
1	2009-04-30 17:51:00	0	17	3	7	5
1	2009-04-30 17:52:00	459	17	3	7	5
1	2009-04-30 17:53:00	230	17	3	7	5
1	2009-04-30 17:54:00	0	17	3	7	5
1	2009-04-30 17:55:00	30	17	3	7	5
1	2009-04-30 17:56:00	0	17	3	7	5
1	2009-04-30 17:57:00	20	17	3	7	5
1	2009-04-30 17:58:00	0	17	3	7	5
1	2009-04-30 17:59:00	0	17	3	7	5
1	2009-04-30 18:00:00	0	17	3	7	5
1	2009-04-30 18:01:00	0	18	4	7	5
1	2009-04-30 18:02:00	0	18	4	7	5
1	2009-04-30 18:03:00	0	18	4	7	5
1	2009-04-30 18:04:00	0	18	4	7	5
1	2009-04-30 18:05:00	0	18	4	7	5
1	2009-04-30 18:06:00	81	18	4	7	5
1	2009-04-30 18:07:00	443	18	4	7	5
1	2009-04-30 18:08:00	0	18	4	7	5
1	2009-04-30 18:09:00	0	18	4	7	5
1	2009-04-30 18:10:00	0	18	4	7	5
1	2009-04-30 18:11:00	0	18	4	7	5
1	2009-04-30 18:12:00	0	18	4	7	5
1	2009-04-30 18:13:00	0	18	4	7	5
1	2009-04-30 18:14:00	10	18	4	7	5
1	2009-04-30 18:15:00	20	18	4	7	5
1	2009-04-30 18:16:00	0	18	4	7	5
1	2009-04-30 18:17:00	30	18	4	7	5
1	2009-04-30 18:18:00	0	18	4	7	5
1	2009-04-30 18:19:00	0	18	4	7	5
1	2009-04-30 18:20:00	0	18	4	7	5
1	2009-04-30 18:21:00	0	18	4	7	5
1	2009-04-30 18:22:00	0	18	4	7	5
1	2009-04-30 18:23:00	30	18	4	7	5
1	2009-04-30 18:24:00	0	18	4	7	5
1	2009-04-30 18:25:00	0	18	4	7	5
1	2009-04-30 18:26:00	0	18	4	7	5
1	2009-04-30 18:27:00	0	18	4	7	5
1	2009-04-30 18:28:00	0	18	4	7	5
1	2009-04-30 18:29:00	0	18	4	7	5
1	2009-04-30 18:30:00	0	18	4	7	5
1	2009-04-30 18:31:00	0	18	4	7	5
1	2009-04-30 18:32:00	1211	18	4	7	5
1	2009-04-30 18:33:00	323	18	4	7	5
1	2009-04-30 18:34:00	0	18	4	7	5
1	2009-04-30 18:35:00	0	18	4	7	5
1	2009-04-30 18:36:00	0	18	4	7	5
1	2009-04-30 18:37:00	0	18	4	7	5
1	2009-04-30 18:38:00	0	18	4	7	5
1	2009-04-30 18:39:00	10	18	4	7	5
1	2009-04-30 18:40:00	0	18	4	7	5
1	2009-04-30 18:41:00	0	18	4	7	5
1	2009-04-30 18:42:00	394	18	4	7	5
1	2009-04-30 18:43:00	91	18	4	7	5
1	2009-04-30 18:44:00	0	18	4	7	5
1	2009-04-30 18:45:00	0	18	4	7	5
1	2009-04-30 18:46:00	0	18	4	7	5
1	2009-04-30 18:47:00	30	18	4	7	5
1	2009-04-30 18:48:00	10	18	4	7	5
1	2009-04-30 18:49:00	0	18	4	7	5
1	2009-04-30 18:50:00	0	18	4	7	5
1	2009-04-30 18:51:00	0	18	4	7	5
1	2009-04-30 18:52:00	0	18	4	7	5
1	2009-04-30 18:53:00	41	18	4	7	5
1	2009-04-30 18:54:00	0	18	4	7	5
1	2009-04-30 18:55:00	0	18	4	7	5
1	2009-04-30 18:56:00	0	18	4	7	5
1	2009-04-30 18:57:00	30	18	4	7	5
1	2009-04-30 18:58:00	0	18	4	7	5
1	2009-04-30 18:59:00	0	18	4	7	5
1	2009-04-30 19:00:00	0	18	4	7	5
1	2009-04-30 19:01:00	0	19	4	7	5
1	2009-04-30 19:02:00	0	19	4	7	5
1	2009-04-30 19:03:00	0	19	4	7	5
1	2009-04-30 19:04:00	0	19	4	7	5
1	2009-04-30 19:05:00	0	19	4	7	5
1	2009-04-30 19:06:00	20	19	4	7	5
1	2009-04-30 19:07:00	20	19	4	7	5
1	2009-04-30 19:08:00	0	19	4	7	5
1	2009-04-30 19:09:00	20	19	4	7	5
1	2009-04-30 19:10:00	0	19	4	7	5
1	2009-04-30 19:11:00	0	19	4	7	5
1	2009-04-30 19:12:00	30	19	4	7	5
1	2009-04-30 19:13:00	0	19	4	7	5
1	2009-04-30 19:14:00	0	19	4	7	5
1	2009-04-30 19:15:00	0	19	4	7	5
1	2009-04-30 19:16:00	0	19	4	7	5
1	2009-04-30 19:17:00	0	19	4	7	5
1	2009-04-30 19:18:00	0	19	4	7	5
1	2009-04-30 19:19:00	10	19	4	7	5
1	2009-04-30 19:20:00	10	19	4	7	5
1	2009-04-30 19:21:00	0	19	4	7	5
1	2009-04-30 19:22:00	0	19	4	7	5
1	2009-04-30 19:23:00	41	19	4	7	5
1	2009-04-30 19:24:00	20	19	4	7	5
1	2009-04-30 19:25:00	71	19	4	7	5
1	2009-04-30 19:26:00	10	19	4	7	5
1	2009-04-30 19:27:00	0	19	4	7	5
1	2009-04-30 19:28:00	0	19	4	7	5
1	2009-04-30 19:29:00	30	19	4	7	5
1	2009-04-30 19:30:00	0	19	4	7	5
1	2009-04-30 19:31:00	0	19	4	7	5
1	2009-04-30 19:32:00	0	19	4	7	5
1	2009-04-30 19:33:00	0	19	4	7	5
1	2009-04-30 19:34:00	0	19	4	7	5
1	2009-04-30 19:35:00	0	19	4	7	5
1	2009-04-30 19:36:00	0	19	4	7	5
1	2009-04-30 19:37:00	713	19	4	7	5
1	2009-04-30 19:38:00	634	19	4	7	5
1	2009-04-30 19:39:00	673	19	4	7	5
1	2009-04-30 19:40:00	366	19	4	7	5
1	2009-04-30 19:41:00	169	19	4	7	5
1	2009-04-30 19:42:00	0	19	4	7	5
1	2009-04-30 19:43:00	10	19	4	7	5
1	2009-04-30 19:44:00	10	19	4	7	5
1	2009-04-30 19:45:00	0	19	4	7	5
1	2009-04-30 19:46:00	0	19	4	7	5
1	2009-04-30 19:47:00	0	19	4	7	5
1	2009-04-30 19:48:00	0	19	4	7	5
1	2009-04-30 19:49:00	20	19	4	7	5
1	2009-04-30 19:50:00	0	19	4	7	5
1	2009-04-30 19:51:00	0	19	4	7	5
1	2009-04-30 19:52:00	242	19	4	7	5
1	2009-04-30 19:53:00	2911	19	4	7	5
1	2009-04-30 19:54:00	2753	19	4	7	5
1	2009-04-30 19:55:00	1386	19	4	7	5
1	2009-04-30 19:56:00	733	19	4	7	5
1	2009-04-30 19:57:00	2859	19	4	7	5
1	2009-04-30 19:58:00	1788	19	4	7	5
1	2009-04-30 19:59:00	693	19	4	7	5
1	2009-04-30 20:00:00	673	19	4	7	5
1	2009-04-30 20:01:00	459	20	4	7	5
1	2009-04-30 20:02:00	443	20	4	7	5
1	2009-04-30 20:03:00	542	20	4	7	5
1	2009-04-30 20:04:00	561	20	4	7	5
1	2009-04-30 20:05:00	132	20	4	7	5
1	2009-04-30 20:06:00	323	20	4	7	5
1	2009-04-30 20:07:00	156	20	4	7	5
1	2009-04-30 20:08:00	337	20	4	7	5
1	2009-04-30 20:09:00	112	20	4	7	5
1	2009-04-30 20:10:00	394	20	4	7	5
1	2009-04-30 20:11:00	597	20	4	7	5
1	2009-04-30 20:12:00	524	20	4	7	5
1	2009-04-30 20:13:00	337	20	4	7	5
1	2009-04-30 20:14:00	254	20	4	7	5
1	2009-04-30 20:15:00	2601	20	4	7	5
1	2009-04-30 20:16:00	1825	20	4	7	5
1	2009-04-30 20:17:00	71	20	4	7	5
1	2009-04-30 20:18:00	1512	20	4	7	5
1	2009-04-30 20:19:00	394	20	4	7	5
1	2009-04-30 20:20:00	561	20	4	7	5
1	2009-04-30 20:21:00	1296	20	4	7	5
1	2009-04-30 20:22:00	754	20	4	7	5
1	2009-04-30 20:23:00	1077	20	4	7	5
1	2009-04-30 20:24:00	597	20	4	7	5
1	2009-04-30 20:25:00	1026	20	4	7	5
1	2009-04-30 20:26:00	733	20	4	7	5
1	2009-04-30 20:27:00	1156	20	4	7	5
1	2009-04-30 20:28:00	794	20	4	7	5
1	2009-04-30 20:29:00	713	20	4	7	5
1	2009-04-30 20:30:00	929	20	4	7	5
1	2009-04-30 20:31:00	41	20	4	7	5
1	2009-04-30 20:32:00	61	20	4	7	5
1	2009-04-30 20:33:00	144	20	4	7	5
1	2009-04-30 20:34:00	132	20	4	7	5
1	2009-04-30 20:35:00	122	20	4	7	5
1	2009-04-30 20:36:00	366	20	4	7	5
1	2009-04-30 20:37:00	713	20	4	7	5
1	2009-04-30 20:38:00	817	20	4	7	5
1	2009-04-30 20:39:00	1902	20	4	7	5
1	2009-04-30 20:40:00	524	20	4	7	5
1	2009-04-30 20:41:00	309	20	4	7	5
1	2009-04-30 20:42:00	230	20	4	7	5
1	2009-04-30 20:43:00	102	20	4	7	5
1	2009-04-30 20:44:00	323	20	4	7	5
1	2009-04-30 20:45:00	295	20	4	7	5
1	2009-04-30 20:46:00	156	20	4	7	5
1	2009-04-30 20:47:00	61	20	4	7	5
1	2009-04-30 20:48:00	61	20	4	7	5
1	2009-04-30 20:49:00	0	20	4	7	5
1	2009-04-30 20:50:00	10	20	4	7	5
1	2009-04-30 20:51:00	0	20	4	7	5
1	2009-04-30 20:52:00	144	20	4	7	5
1	2009-04-30 20:53:00	102	20	4	7	5
1	2009-04-30 20:54:00	309	20	4	7	5
1	2009-04-30 20:55:00	91	20	4	7	5
1	2009-04-30 20:56:00	205	20	4	7	5
1	2009-04-30 20:57:00	254	20	4	7	5
1	2009-04-30 20:58:00	230	20	4	7	5
1	2009-04-30 20:59:00	10	20	4	7	5
1	2009-04-30 21:00:00	20	20	4	7	5
1	2009-04-30 21:01:00	181	21	4	7	5
1	2009-04-30 21:02:00	0	21	4	7	5
1	2009-04-30 21:03:00	0	21	4	7	5
1	2009-04-30 21:04:00	181	21	4	7	5
1	2009-04-30 21:05:00	193	21	4	7	5
1	2009-04-30 21:06:00	41	21	4	7	5
1	2009-04-30 21:07:00	0	21	4	7	5
1	2009-04-30 21:08:00	0	21	4	7	5
1	2009-04-30 21:09:00	102	21	4	7	5
1	2009-04-30 21:10:00	217	21	4	7	5
1	2009-04-30 21:11:00	0	21	4	7	5
1	2009-04-30 21:12:00	10	21	4	7	5
1	2009-04-30 21:13:00	524	21	4	7	5
1	2009-04-30 21:14:00	71	21	4	7	5
1	2009-04-30 21:15:00	41	21	4	7	5
1	2009-04-30 21:16:00	0	21	4	7	5
1	2009-04-30 21:17:00	144	21	4	7	5
1	2009-04-30 21:18:00	459	21	4	7	5
1	2009-04-30 21:19:00	10	21	4	7	5
1	2009-04-30 21:20:00	0	21	4	7	5
1	2009-04-30 21:21:00	0	21	4	7	5
1	2009-04-30 21:22:00	0	21	4	7	5
1	2009-04-30 21:23:00	0	21	4	7	5
1	2009-04-30 21:24:00	0	21	4	7	5
1	2009-04-30 21:25:00	0	21	4	7	5
1	2009-04-30 21:26:00	0	21	4	7	5
1	2009-04-30 21:27:00	309	21	4	7	5
1	2009-04-30 21:28:00	181	21	4	7	5
1	2009-04-30 21:29:00	410	21	4	7	5
1	2009-04-30 21:30:00	254	21	4	7	5
1	2009-04-30 21:31:00	508	21	4	7	5
1	2009-04-30 21:32:00	0	21	4	7	5
1	2009-04-30 21:33:00	0	21	4	7	5
1	2009-04-30 21:34:00	10	21	4	7	5
1	2009-04-30 21:35:00	0	21	4	7	5
1	2009-04-30 21:36:00	0	21	4	7	5
1	2009-04-30 21:37:00	0	21	4	7	5
1	2009-04-30 21:38:00	0	21	4	7	5
1	2009-04-30 21:39:00	0	21	4	7	5
1	2009-04-30 21:40:00	616	21	4	7	5
1	2009-04-30 21:41:00	41	21	4	7	5
1	2009-04-30 21:42:00	102	21	4	7	5
1	2009-04-30 21:43:00	280	21	4	7	5
1	2009-04-30 21:44:00	394	21	4	7	5
1	2009-04-30 21:45:00	122	21	4	7	5
1	2009-04-30 21:46:00	0	21	4	7	5
1	2009-04-30 21:47:00	0	21	4	7	5
1	2009-04-30 21:48:00	0	21	4	7	5
1	2009-04-30 21:49:00	0	21	4	7	5
1	2009-04-30 21:50:00	0	21	4	7	5
1	2009-04-30 21:51:00	0	21	4	7	5
1	2009-04-30 21:52:00	0	21	4	7	5
1	2009-04-30 21:53:00	0	21	4	7	5
1	2009-04-30 21:54:00	0	21	4	7	5
1	2009-04-30 21:55:00	0	21	4	7	5
1	2009-04-30 21:56:00	0	21	4	7	5
1	2009-04-30 21:57:00	0	21	4	7	5
1	2009-04-30 21:58:00	410	21	4	7	5
1	2009-04-30 21:59:00	193	21	4	7	5
1	2009-04-30 22:00:00	754	21	4	7	5
1	2009-04-30 22:01:00	61	22	4	7	5
1	2009-04-30 22:02:00	30	22	4	7	5
1	2009-04-30 22:03:00	0	22	4	7	5
1	2009-04-30 22:04:00	30	22	4	7	5
1	2009-04-30 22:05:00	0	22	4	7	5
1	2009-04-30 22:06:00	0	22	4	7	5
1	2009-04-30 22:07:00	41	22	4	7	5
1	2009-04-30 22:08:00	0	22	4	7	5
1	2009-04-30 22:09:00	169	22	4	7	5
1	2009-04-30 22:10:00	542	22	4	7	5
1	2009-04-30 22:11:00	169	22	4	7	5
1	2009-04-30 22:12:00	91	22	4	7	5
1	2009-04-30 22:13:00	0	22	4	7	5
1	2009-04-30 22:14:00	0	22	4	7	5
1	2009-04-30 22:15:00	0	22	4	7	5
1	2009-04-30 22:16:00	0	22	4	7	5
1	2009-04-30 22:17:00	10	22	4	7	5
1	2009-04-30 22:18:00	0	22	4	7	5
1	2009-04-30 22:19:00	0	22	4	7	5
1	2009-04-30 22:20:00	0	22	4	7	5
1	2009-04-30 22:21:00	0	22	4	7	5
1	2009-04-30 22:22:00	0	22	4	7	5
1	2009-04-30 22:23:00	579	22	4	7	5
1	2009-04-30 22:24:00	380	22	4	7	5
1	2009-04-30 22:25:00	91	22	4	7	5
1	2009-04-30 22:26:00	10	22	4	7	5
1	2009-04-30 22:27:00	51	22	4	7	5
1	2009-04-30 22:28:00	41	22	4	7	5
1	2009-04-30 22:29:00	0	22	4	7	5
1	2009-04-30 22:30:00	30	22	4	7	5
1	2009-04-30 22:31:00	673	22	4	7	5
1	2009-04-30 22:32:00	1103	22	4	7	5
1	2009-04-30 22:33:00	323	22	4	7	5
1	2009-04-30 22:34:00	0	22	4	7	5
1	2009-04-30 22:35:00	10	22	4	7	5
1	2009-04-30 22:36:00	0	22	4	7	5
1	2009-04-30 22:37:00	20	22	4	7	5
1	2009-04-30 22:38:00	0	22	4	7	5
1	2009-04-30 22:39:00	254	22	4	7	5
1	2009-04-30 22:40:00	266	22	4	7	5
1	2009-04-30 22:41:00	169	22	4	7	5
1	2009-04-30 22:42:00	309	22	4	7	5
1	2009-04-30 22:43:00	597	22	4	7	5
1	2009-04-30 22:44:00	351	22	4	7	5
1	2009-04-30 22:45:00	443	22	4	7	5
1	2009-04-30 22:46:00	242	22	4	7	5
1	2009-04-30 22:47:00	0	22	4	7	5
1	2009-04-30 22:48:00	81	22	4	7	5
1	2009-04-30 22:49:00	0	22	4	7	5
1	2009-04-30 22:50:00	10	22	4	7	5
1	2009-04-30 22:51:00	0	22	4	7	5
1	2009-04-30 22:52:00	0	22	4	7	5
1	2009-04-30 22:53:00	0	22	4	7	5
1	2009-04-30 22:54:00	0	22	4	7	5
1	2009-04-30 22:55:00	71	22	4	7	5
1	2009-04-30 22:56:00	1715	22	4	7	5
1	2009-04-30 22:57:00	2186	22	4	7	5
1	2009-04-30 22:58:00	579	22	4	7	5
1	2009-04-30 22:59:00	394	22	4	7	5
1	2009-04-30 23:00:00	410	22	4	7	5
1	2009-04-30 23:01:00	542	23	4	7	5
1	2009-04-30 23:02:00	579	23	4	7	5
1	2009-04-30 23:03:00	242	23	4	7	5
1	2009-04-30 23:04:00	30	23	4	7	5
1	2009-04-30 23:05:00	0	23	4	7	5
1	2009-04-30 23:06:00	0	23	4	7	5
1	2009-04-30 23:07:00	0	23	4	7	5
1	2009-04-30 23:08:00	242	23	4	7	5
1	2009-04-30 23:09:00	295	23	4	7	5
1	2009-04-30 23:10:00	616	23	4	7	5
1	2009-04-30 23:11:00	144	23	4	7	5
1	2009-04-30 23:12:00	351	23	4	7	5
1	2009-04-30 23:13:00	181	23	4	7	5
1	2009-04-30 23:14:00	0	23	4	7	5
1	2009-04-30 23:15:00	0	23	4	7	5
1	2009-04-30 23:16:00	0	23	4	7	5
1	2009-04-30 23:17:00	0	23	4	7	5
1	2009-04-30 23:18:00	0	23	4	7	5
1	2009-04-30 23:19:00	0	23	4	7	5
1	2009-04-30 23:20:00	0	23	4	7	5
1	2009-04-30 23:21:00	0	23	4	7	5
1	2009-04-30 23:22:00	30	23	4	7	5
1	2009-04-30 23:23:00	0	23	4	7	5
1	2009-04-30 23:24:00	0	23	4	7	5
1	2009-04-30 23:25:00	0	23	4	7	5
1	2009-04-30 23:26:00	0	23	4	7	5
1	2009-04-30 23:27:00	0	23	4	7	5
1	2009-04-30 23:28:00	0	23	4	7	5
1	2009-04-30 23:29:00	0	23	4	7	5
1	2009-04-30 23:30:00	0	23	4	7	5
1	2009-04-30 23:31:00	0	23	4	7	5
1	2009-04-30 23:32:00	0	23	4	7	5
1	2009-04-30 23:33:00	0	23	4	7	5
1	2009-04-30 23:34:00	0	23	4	7	5
1	2009-04-30 23:35:00	0	23	4	7	5
1	2009-04-30 23:36:00	0	23	4	7	5
1	2009-04-30 23:37:00	0	23	4	7	5
1	2009-04-30 23:38:00	0	23	4	7	5
1	2009-04-30 23:39:00	41	23	4	7	5
1	2009-04-30 23:40:00	0	23	4	7	5
1	2009-04-30 23:41:00	217	23	4	7	5
1	2009-04-30 23:42:00	0	23	4	7	5
1	2009-04-30 23:43:00	0	23	4	7	5
1	2009-04-30 23:44:00	0	23	4	7	5
1	2009-04-30 23:45:00	0	23	4	7	5
1	2009-04-30 23:46:00	0	23	4	7	5
1	2009-04-30 23:47:00	0	23	4	7	5
1	2009-04-30 23:48:00	0	23	4	7	5
1	2009-04-30 23:49:00	0	23	4	7	5
1	2009-04-30 23:50:00	0	23	4	7	5
1	2009-04-30 23:51:00	0	23	4	7	5
1	2009-04-30 23:52:00	0	23	4	7	5
1	2009-04-30 23:53:00	0	23	4	7	5
1	2009-04-30 23:54:00	0	23	4	7	5
1	2009-04-30 23:55:00	0	23	4	7	5
1	2009-04-30 23:56:00	0	23	4	7	5
1	2009-04-30 23:57:00	0	23	4	7	5
1	2009-04-30 23:58:00	0	23	4	7	5
1	2009-04-30 23:59:00	0	23	4	7	5
1	2009-05-01	0	23	4	7	5
1	2009-05-01 00:01:00	0	0	1	8	6
1	2009-05-01 00:02:00	0	0	1	8	6
1	2009-05-01 00:03:00	0	0	1	8	6
1	2009-05-01 00:04:00	0	0	1	8	6
1	2009-05-01 00:05:00	0	0	1	8	6
1	2009-05-01 00:06:00	0	0	1	8	6
1	2009-05-01 00:07:00	0	0	1	8	6
1	2009-05-01 00:08:00	0	0	1	8	6
1	2009-05-01 00:09:00	41	0	1	8	6
1	2009-05-01 00:10:00	41	0	1	8	6
1	2009-05-01 00:11:00	0	0	1	8	6
1	2009-05-01 00:12:00	0	0	1	8	6
1	2009-05-01 00:13:00	0	0	1	8	6
1	2009-05-01 00:14:00	0	0	1	8	6
1	2009-05-01 00:15:00	0	0	1	8	6
1	2009-05-01 00:16:00	0	0	1	8	6
1	2009-05-01 00:17:00	0	0	1	8	6
1	2009-05-01 00:18:00	0	0	1	8	6
1	2009-05-01 00:19:00	0	0	1	8	6
1	2009-05-01 00:20:00	0	0	1	8	6
1	2009-05-01 00:21:00	0	0	1	8	6
1	2009-05-01 00:22:00	0	0	1	8	6
1	2009-05-01 00:23:00	0	0	1	8	6
1	2009-05-01 00:24:00	20	0	1	8	6
1	2009-05-01 00:25:00	10	0	1	8	6
1	2009-05-01 00:26:00	61	0	1	8	6
1	2009-05-01 00:27:00	51	0	1	8	6
1	2009-05-01 00:28:00	112	0	1	8	6
1	2009-05-01 00:29:00	0	0	1	8	6
1	2009-05-01 00:30:00	20	0	1	8	6
1	2009-05-01 00:31:00	0	0	1	8	6
1	2009-05-01 00:32:00	0	0	1	8	6
1	2009-05-01 00:33:00	0	0	1	8	6
1	2009-05-01 00:34:00	0	0	1	8	6
1	2009-05-01 00:35:00	0	0	1	8	6
1	2009-05-01 00:36:00	0	0	1	8	6
1	2009-05-01 00:37:00	0	0	1	8	6
1	2009-05-01 00:38:00	0	0	1	8	6
1	2009-05-01 00:39:00	0	0	1	8	6
1	2009-05-01 00:40:00	0	0	1	8	6
1	2009-05-01 00:41:00	0	0	1	8	6
1	2009-05-01 00:42:00	0	0	1	8	6
1	2009-05-01 00:43:00	0	0	1	8	6
1	2009-05-01 00:44:00	0	0	1	8	6
1	2009-05-01 00:45:00	0	0	1	8	6
1	2009-05-01 00:46:00	0	0	1	8	6
1	2009-05-01 00:47:00	0	0	1	8	6
1	2009-05-01 00:48:00	0	0	1	8	6
1	2009-05-01 00:49:00	0	0	1	8	6
1	2009-05-01 00:50:00	0	0	1	8	6
1	2009-05-01 00:51:00	0	0	1	8	6
1	2009-05-01 00:52:00	0	0	1	8	6
1	2009-05-01 00:53:00	0	0	1	8	6
1	2009-05-01 00:54:00	0	0	1	8	6
1	2009-05-01 00:55:00	0	0	1	8	6
1	2009-05-01 00:56:00	0	0	1	8	6
1	2009-05-01 00:57:00	156	0	1	8	6
1	2009-05-01 00:58:00	0	0	1	8	6
1	2009-05-01 00:59:00	217	0	1	8	6
1	2009-05-01 01:00:00	0	0	1	8	6
1	2009-05-01 01:01:00	0	1	1	8	6
1	2009-05-01 01:02:00	0	1	1	8	6
1	2009-05-01 01:03:00	0	1	1	8	6
1	2009-05-01 01:04:00	0	1	1	8	6
1	2009-05-01 01:05:00	0	1	1	8	6
1	2009-05-01 01:06:00	0	1	1	8	6
1	2009-05-01 01:07:00	0	1	1	8	6
1	2009-05-01 01:08:00	0	1	1	8	6
1	2009-05-01 01:09:00	0	1	1	8	6
1	2009-05-01 01:10:00	0	1	1	8	6
1	2009-05-01 01:11:00	0	1	1	8	6
1	2009-05-01 01:12:00	0	1	1	8	6
1	2009-05-01 01:13:00	0	1	1	8	6
1	2009-05-01 01:14:00	0	1	1	8	6
1	2009-05-01 01:15:00	0	1	1	8	6
1	2009-05-01 01:16:00	0	1	1	8	6
1	2009-05-01 01:17:00	0	1	1	8	6
1	2009-05-01 01:18:00	0	1	1	8	6
1	2009-05-01 01:19:00	0	1	1	8	6
1	2009-05-01 01:20:00	0	1	1	8	6
1	2009-05-01 01:21:00	0	1	1	8	6
1	2009-05-01 01:22:00	0	1	1	8	6
1	2009-05-01 01:23:00	0	1	1	8	6
1	2009-05-01 01:24:00	102	1	1	8	6
1	2009-05-01 01:25:00	144	1	1	8	6
1	2009-05-01 01:26:00	102	1	1	8	6
1	2009-05-01 01:27:00	144	1	1	8	6
1	2009-05-01 01:28:00	30	1	1	8	6
1	2009-05-01 01:29:00	0	1	1	8	6
1	2009-05-01 01:30:00	0	1	1	8	6
1	2009-05-01 01:31:00	0	1	1	8	6
1	2009-05-01 01:32:00	0	1	1	8	6
1	2009-05-01 01:33:00	0	1	1	8	6
1	2009-05-01 01:34:00	0	1	1	8	6
1	2009-05-01 01:35:00	0	1	1	8	6
1	2009-05-01 01:36:00	0	1	1	8	6
1	2009-05-01 01:37:00	0	1	1	8	6
1	2009-05-01 01:38:00	0	1	1	8	6
1	2009-05-01 01:39:00	0	1	1	8	6
1	2009-05-01 01:40:00	0	1	1	8	6
1	2009-05-01 01:41:00	0	1	1	8	6
1	2009-05-01 01:42:00	0	1	1	8	6
1	2009-05-01 01:43:00	0	1	1	8	6
1	2009-05-01 01:44:00	0	1	1	8	6
1	2009-05-01 01:45:00	0	1	1	8	6
1	2009-05-01 01:46:00	0	1	1	8	6
1	2009-05-01 01:47:00	0	1	1	8	6
1	2009-05-01 01:48:00	0	1	1	8	6
1	2009-05-01 01:49:00	0	1	1	8	6
1	2009-05-01 01:50:00	0	1	1	8	6
1	2009-05-01 01:51:00	0	1	1	8	6
1	2009-05-01 01:52:00	0	1	1	8	6
1	2009-05-01 01:53:00	0	1	1	8	6
1	2009-05-01 01:54:00	0	1	1	8	6
1	2009-05-01 01:55:00	0	1	1	8	6
1	2009-05-01 01:56:00	0	1	1	8	6
1	2009-05-01 01:57:00	0	1	1	8	6
1	2009-05-01 01:58:00	0	1	1	8	6
1	2009-05-01 01:59:00	0	1	1	8	6
1	2009-05-01 02:00:00	0	1	1	8	6
1	2009-05-01 02:01:00	0	2	1	8	6
1	2009-05-01 02:02:00	0	2	1	8	6
1	2009-05-01 02:03:00	0	2	1	8	6
1	2009-05-01 02:04:00	0	2	1	8	6
1	2009-05-01 02:05:00	0	2	1	8	6
1	2009-05-01 02:06:00	0	2	1	8	6
1	2009-05-01 02:07:00	0	2	1	8	6
1	2009-05-01 02:08:00	0	2	1	8	6
1	2009-05-01 02:09:00	0	2	1	8	6
1	2009-05-01 02:10:00	0	2	1	8	6
1	2009-05-01 02:11:00	0	2	1	8	6
1	2009-05-01 02:12:00	0	2	1	8	6
1	2009-05-01 02:13:00	0	2	1	8	6
1	2009-05-01 02:14:00	0	2	1	8	6
1	2009-05-01 02:15:00	0	2	1	8	6
1	2009-05-01 02:16:00	0	2	1	8	6
1	2009-05-01 02:17:00	0	2	1	8	6
1	2009-05-01 02:18:00	0	2	1	8	6
1	2009-05-01 02:19:00	0	2	1	8	6
1	2009-05-01 02:20:00	0	2	1	8	6
1	2009-05-01 02:21:00	0	2	1	8	6
1	2009-05-01 02:22:00	10	2	1	8	6
1	2009-05-01 02:23:00	20	2	1	8	6
1	2009-05-01 02:24:00	41	2	1	8	6
1	2009-05-01 02:25:00	0	2	1	8	6
1	2009-05-01 02:26:00	217	2	1	8	6
1	2009-05-01 02:27:00	0	2	1	8	6
1	2009-05-01 02:28:00	0	2	1	8	6
1	2009-05-01 02:29:00	0	2	1	8	6
1	2009-05-01 02:30:00	0	2	1	8	6
1	2009-05-01 02:31:00	0	2	1	8	6
1	2009-05-01 02:32:00	0	2	1	8	6
1	2009-05-01 02:33:00	0	2	1	8	6
1	2009-05-01 02:34:00	0	2	1	8	6
1	2009-05-01 02:35:00	0	2	1	8	6
1	2009-05-01 02:36:00	0	2	1	8	6
1	2009-05-01 02:37:00	0	2	1	8	6
1	2009-05-01 02:38:00	0	2	1	8	6
1	2009-05-01 02:39:00	0	2	1	8	6
1	2009-05-01 02:40:00	0	2	1	8	6
1	2009-05-01 02:41:00	0	2	1	8	6
1	2009-05-01 02:42:00	0	2	1	8	6
1	2009-05-01 02:43:00	0	2	1	8	6
1	2009-05-01 02:44:00	0	2	1	8	6
1	2009-05-01 02:45:00	0	2	1	8	6
1	2009-05-01 02:46:00	0	2	1	8	6
1	2009-05-01 02:47:00	0	2	1	8	6
1	2009-05-01 02:48:00	0	2	1	8	6
1	2009-05-01 02:49:00	0	2	1	8	6
1	2009-05-01 02:50:00	0	2	1	8	6
1	2009-05-01 02:51:00	0	2	1	8	6
1	2009-05-01 02:52:00	0	2	1	8	6
1	2009-05-01 02:53:00	0	2	1	8	6
1	2009-05-01 02:54:00	0	2	1	8	6
1	2009-05-01 02:55:00	0	2	1	8	6
1	2009-05-01 02:56:00	0	2	1	8	6
1	2009-05-01 02:57:00	0	2	1	8	6
1	2009-05-01 02:58:00	0	2	1	8	6
1	2009-05-01 02:59:00	0	2	1	8	6
1	2009-05-01 03:00:00	0	2	1	8	6
1	2009-05-01 03:01:00	0	3	1	8	6
1	2009-05-01 03:02:00	0	3	1	8	6
1	2009-05-01 03:03:00	0	3	1	8	6
1	2009-05-01 03:04:00	0	3	1	8	6
1	2009-05-01 03:05:00	0	3	1	8	6
1	2009-05-01 03:06:00	0	3	1	8	6
1	2009-05-01 03:07:00	0	3	1	8	6
1	2009-05-01 03:08:00	0	3	1	8	6
1	2009-05-01 03:09:00	0	3	1	8	6
1	2009-05-01 03:10:00	0	3	1	8	6
1	2009-05-01 03:11:00	0	3	1	8	6
1	2009-05-01 03:12:00	0	3	1	8	6
1	2009-05-01 03:13:00	0	3	1	8	6
1	2009-05-01 03:14:00	0	3	1	8	6
1	2009-05-01 03:15:00	0	3	1	8	6
1	2009-05-01 03:16:00	0	3	1	8	6
1	2009-05-01 03:17:00	0	3	1	8	6
1	2009-05-01 03:18:00	0	3	1	8	6
1	2009-05-01 03:19:00	0	3	1	8	6
1	2009-05-01 03:20:00	0	3	1	8	6
1	2009-05-01 03:21:00	0	3	1	8	6
1	2009-05-01 03:22:00	0	3	1	8	6
1	2009-05-01 03:23:00	0	3	1	8	6
1	2009-05-01 03:24:00	0	3	1	8	6
1	2009-05-01 03:25:00	0	3	1	8	6
1	2009-05-01 03:26:00	0	3	1	8	6
1	2009-05-01 03:27:00	10	3	1	8	6
1	2009-05-01 03:28:00	91	3	1	8	6
1	2009-05-01 03:29:00	0	3	1	8	6
1	2009-05-01 03:30:00	122	3	1	8	6
1	2009-05-01 03:31:00	81	3	1	8	6
1	2009-05-01 03:32:00	0	3	1	8	6
1	2009-05-01 03:33:00	0	3	1	8	6
1	2009-05-01 03:34:00	10	3	1	8	6
1	2009-05-01 03:35:00	0	3	1	8	6
1	2009-05-01 03:36:00	0	3	1	8	6
1	2009-05-01 03:37:00	0	3	1	8	6
1	2009-05-01 03:38:00	0	3	1	8	6
1	2009-05-01 03:39:00	0	3	1	8	6
1	2009-05-01 03:40:00	0	3	1	8	6
1	2009-05-01 03:41:00	0	3	1	8	6
1	2009-05-01 03:42:00	0	3	1	8	6
1	2009-05-01 03:43:00	0	3	1	8	6
1	2009-05-01 03:44:00	0	3	1	8	6
1	2009-05-01 03:45:00	0	3	1	8	6
1	2009-05-01 03:46:00	0	3	1	8	6
1	2009-05-01 03:47:00	0	3	1	8	6
1	2009-05-01 03:48:00	0	3	1	8	6
1	2009-05-01 03:49:00	0	3	1	8	6
1	2009-05-01 03:50:00	0	3	1	8	6
1	2009-05-01 03:51:00	0	3	1	8	6
1	2009-05-01 03:52:00	0	3	1	8	6
1	2009-05-01 03:53:00	10	3	1	8	6
1	2009-05-01 03:54:00	0	3	1	8	6
1	2009-05-01 03:55:00	0	3	1	8	6
1	2009-05-01 03:56:00	0	3	1	8	6
1	2009-05-01 03:57:00	0	3	1	8	6
1	2009-05-01 03:58:00	0	3	1	8	6
1	2009-05-01 03:59:00	0	3	1	8	6
1	2009-05-01 04:00:00	0	3	1	8	6
1	2009-05-01 04:01:00	0	4	1	8	6
1	2009-05-01 04:02:00	0	4	1	8	6
1	2009-05-01 04:03:00	0	4	1	8	6
1	2009-05-01 04:04:00	0	4	1	8	6
1	2009-05-01 04:05:00	0	4	1	8	6
1	2009-05-01 04:06:00	0	4	1	8	6
1	2009-05-01 04:07:00	0	4	1	8	6
1	2009-05-01 04:08:00	0	4	1	8	6
1	2009-05-01 04:09:00	0	4	1	8	6
1	2009-05-01 04:10:00	0	4	1	8	6
1	2009-05-01 04:11:00	0	4	1	8	6
1	2009-05-01 04:12:00	0	4	1	8	6
1	2009-05-01 04:13:00	0	4	1	8	6
1	2009-05-01 04:14:00	0	4	1	8	6
1	2009-05-01 04:15:00	0	4	1	8	6
1	2009-05-01 04:16:00	0	4	1	8	6
1	2009-05-01 04:17:00	0	4	1	8	6
1	2009-05-01 04:18:00	0	4	1	8	6
1	2009-05-01 04:19:00	0	4	1	8	6
1	2009-05-01 04:20:00	0	4	1	8	6
1	2009-05-01 04:21:00	0	4	1	8	6
1	2009-05-01 04:22:00	0	4	1	8	6
1	2009-05-01 04:23:00	0	4	1	8	6
1	2009-05-01 04:24:00	0	4	1	8	6
1	2009-05-01 04:25:00	0	4	1	8	6
1	2009-05-01 04:26:00	0	4	1	8	6
1	2009-05-01 04:27:00	0	4	1	8	6
1	2009-05-01 04:28:00	0	4	1	8	6
1	2009-05-01 04:29:00	0	4	1	8	6
1	2009-05-01 04:30:00	0	4	1	8	6
1	2009-05-01 04:31:00	0	4	1	8	6
1	2009-05-01 04:32:00	0	4	1	8	6
1	2009-05-01 04:33:00	0	4	1	8	6
1	2009-05-01 04:34:00	0	4	1	8	6
1	2009-05-01 04:35:00	0	4	1	8	6
1	2009-05-01 04:36:00	0	4	1	8	6
1	2009-05-01 04:37:00	0	4	1	8	6
1	2009-05-01 04:38:00	0	4	1	8	6
1	2009-05-01 04:39:00	0	4	1	8	6
1	2009-05-01 04:40:00	0	4	1	8	6
1	2009-05-01 04:41:00	0	4	1	8	6
1	2009-05-01 04:42:00	0	4	1	8	6
1	2009-05-01 04:43:00	0	4	1	8	6
1	2009-05-01 04:44:00	0	4	1	8	6
1	2009-05-01 04:45:00	0	4	1	8	6
1	2009-05-01 04:46:00	0	4	1	8	6
1	2009-05-01 04:47:00	0	4	1	8	6
1	2009-05-01 04:48:00	0	4	1	8	6
1	2009-05-01 04:49:00	0	4	1	8	6
1	2009-05-01 04:50:00	0	4	1	8	6
1	2009-05-01 04:51:00	0	4	1	8	6
1	2009-05-01 04:52:00	10	4	1	8	6
1	2009-05-01 04:53:00	0	4	1	8	6
1	2009-05-01 04:54:00	0	4	1	8	6
1	2009-05-01 04:55:00	459	4	1	8	6
1	2009-05-01 04:56:00	597	4	1	8	6
1	2009-05-01 04:57:00	410	4	1	8	6
1	2009-05-01 04:58:00	0	4	1	8	6
1	2009-05-01 04:59:00	20	4	1	8	6
1	2009-05-01 05:00:00	0	4	1	8	6
1	2009-05-01 05:01:00	0	5	1	8	6
1	2009-05-01 05:02:00	0	5	1	8	6
1	2009-05-01 05:03:00	0	5	1	8	6
1	2009-05-01 05:04:00	561	5	1	8	6
1	2009-05-01 05:05:00	351	5	1	8	6
1	2009-05-01 05:06:00	0	5	1	8	6
1	2009-05-01 05:07:00	10	5	1	8	6
1	2009-05-01 05:08:00	0	5	1	8	6
1	2009-05-01 05:09:00	0	5	1	8	6
1	2009-05-01 05:10:00	0	5	1	8	6
1	2009-05-01 05:11:00	0	5	1	8	6
1	2009-05-01 05:12:00	0	5	1	8	6
1	2009-05-01 05:13:00	0	5	1	8	6
1	2009-05-01 05:14:00	0	5	1	8	6
1	2009-05-01 05:15:00	0	5	1	8	6
1	2009-05-01 05:16:00	10	5	1	8	6
1	2009-05-01 05:17:00	0	5	1	8	6
1	2009-05-01 05:18:00	0	5	1	8	6
1	2009-05-01 05:19:00	0	5	1	8	6
1	2009-05-01 05:20:00	0	5	1	8	6
1	2009-05-01 05:21:00	0	5	1	8	6
1	2009-05-01 05:22:00	0	5	1	8	6
1	2009-05-01 05:23:00	0	5	1	8	6
1	2009-05-01 05:24:00	0	5	1	8	6
1	2009-05-01 05:25:00	0	5	1	8	6
1	2009-05-01 05:26:00	0	5	1	8	6
1	2009-05-01 05:27:00	0	5	1	8	6
1	2009-05-01 05:28:00	0	5	1	8	6
1	2009-05-01 05:29:00	0	5	1	8	6
1	2009-05-01 05:30:00	0	5	1	8	6
1	2009-05-01 05:31:00	0	5	1	8	6
1	2009-05-01 05:32:00	0	5	1	8	6
1	2009-05-01 05:33:00	0	5	1	8	6
1	2009-05-01 05:34:00	0	5	1	8	6
1	2009-05-01 05:35:00	0	5	1	8	6
1	2009-05-01 05:36:00	0	5	1	8	6
1	2009-05-01 05:37:00	0	5	1	8	6
1	2009-05-01 05:38:00	0	5	1	8	6
1	2009-05-01 05:39:00	0	5	1	8	6
1	2009-05-01 05:40:00	0	5	1	8	6
1	2009-05-01 05:41:00	0	5	1	8	6
1	2009-05-01 05:42:00	0	5	1	8	6
1	2009-05-01 05:43:00	0	5	1	8	6
1	2009-05-01 05:44:00	0	5	1	8	6
1	2009-05-01 05:45:00	0	5	1	8	6
1	2009-05-01 05:46:00	0	5	1	8	6
1	2009-05-01 05:47:00	0	5	1	8	6
1	2009-05-01 05:48:00	0	5	1	8	6
1	2009-05-01 05:49:00	0	5	1	8	6
1	2009-05-01 05:50:00	0	5	1	8	6
1	2009-05-01 05:51:00	0	5	1	8	6
1	2009-05-01 05:52:00	0	5	1	8	6
1	2009-05-01 05:53:00	0	5	1	8	6
1	2009-05-01 05:54:00	0	5	1	8	6
1	2009-05-01 05:55:00	0	5	1	8	6
1	2009-05-01 05:56:00	0	5	1	8	6
1	2009-05-01 05:57:00	0	5	1	8	6
1	2009-05-01 05:58:00	10	5	1	8	6
1	2009-05-01 05:59:00	0	5	1	8	6
1	2009-05-01 06:00:00	0	5	1	8	6
1	2009-05-01 06:01:00	0	6	2	8	6
1	2009-05-01 06:02:00	0	6	2	8	6
1	2009-05-01 06:03:00	0	6	2	8	6
1	2009-05-01 06:04:00	0	6	2	8	6
1	2009-05-01 06:05:00	0	6	2	8	6
1	2009-05-01 06:06:00	0	6	2	8	6
1	2009-05-01 06:07:00	20	6	2	8	6
1	2009-05-01 06:08:00	0	6	2	8	6
1	2009-05-01 06:09:00	0	6	2	8	6
1	2009-05-01 06:10:00	0	6	2	8	6
1	2009-05-01 06:11:00	0	6	2	8	6
1	2009-05-01 06:12:00	0	6	2	8	6
1	2009-05-01 06:13:00	0	6	2	8	6
1	2009-05-01 06:14:00	0	6	2	8	6
1	2009-05-01 06:15:00	0	6	2	8	6
1	2009-05-01 06:16:00	0	6	2	8	6
1	2009-05-01 06:17:00	0	6	2	8	6
1	2009-05-01 06:18:00	0	6	2	8	6
1	2009-05-01 06:19:00	0	6	2	8	6
1	2009-05-01 06:20:00	10	6	2	8	6
1	2009-05-01 06:21:00	0	6	2	8	6
1	2009-05-01 06:22:00	0	6	2	8	6
1	2009-05-01 06:23:00	0	6	2	8	6
1	2009-05-01 06:24:00	0	6	2	8	6
1	2009-05-01 06:25:00	0	6	2	8	6
1	2009-05-01 06:26:00	0	6	2	8	6
1	2009-05-01 06:27:00	0	6	2	8	6
1	2009-05-01 06:28:00	20	6	2	8	6
1	2009-05-01 06:29:00	254	6	2	8	6
1	2009-05-01 06:30:00	754	6	2	8	6
1	2009-05-01 06:31:00	492	6	2	8	6
1	2009-05-01 06:32:00	156	6	2	8	6
1	2009-05-01 06:33:00	351	6	2	8	6
1	2009-05-01 06:34:00	309	6	2	8	6
1	2009-05-01 06:35:00	205	6	2	8	6
1	2009-05-01 06:36:00	351	6	2	8	6
1	2009-05-01 06:37:00	295	6	2	8	6
1	2009-05-01 06:38:00	41	6	2	8	6
1	2009-05-01 06:39:00	242	6	2	8	6
1	2009-05-01 06:40:00	0	6	2	8	6
1	2009-05-01 06:41:00	10	6	2	8	6
1	2009-05-01 06:42:00	0	6	2	8	6
1	2009-05-01 06:43:00	0	6	2	8	6
1	2009-05-01 06:44:00	0	6	2	8	6
1	2009-05-01 06:45:00	0	6	2	8	6
1	2009-05-01 06:46:00	0	6	2	8	6
1	2009-05-01 06:47:00	0	6	2	8	6
1	2009-05-01 06:48:00	0	6	2	8	6
1	2009-05-01 06:49:00	0	6	2	8	6
1	2009-05-01 06:50:00	0	6	2	8	6
1	2009-05-01 06:51:00	0	6	2	8	6
1	2009-05-01 06:52:00	0	6	2	8	6
1	2009-05-01 06:53:00	0	6	2	8	6
1	2009-05-01 06:54:00	0	6	2	8	6
1	2009-05-01 06:55:00	0	6	2	8	6
1	2009-05-01 06:56:00	10	6	2	8	6
1	2009-05-01 06:57:00	230	6	2	8	6
1	2009-05-01 06:58:00	295	6	2	8	6
1	2009-05-01 06:59:00	366	6	2	8	6
1	2009-05-01 07:00:00	337	6	2	8	6
1	2009-05-01 07:01:00	122	7	2	8	6
1	2009-05-01 07:02:00	254	7	2	8	6
1	2009-05-01 07:03:00	91	7	2	8	6
1	2009-05-01 07:04:00	309	7	2	8	6
1	2009-05-01 07:05:00	394	7	2	8	6
1	2009-05-01 07:06:00	427	7	2	8	6
1	2009-05-01 07:07:00	0	7	2	8	6
1	2009-05-01 07:08:00	0	7	2	8	6
1	2009-05-01 07:09:00	0	7	2	8	6
1	2009-05-01 07:10:00	0	7	2	8	6
1	2009-05-01 07:11:00	0	7	2	8	6
1	2009-05-01 07:12:00	0	7	2	8	6
1	2009-05-01 07:13:00	169	7	2	8	6
1	2009-05-01 07:14:00	144	7	2	8	6
1	2009-05-01 07:15:00	0	7	2	8	6
1	2009-05-01 07:16:00	0	7	2	8	6
1	2009-05-01 07:17:00	0	7	2	8	6
1	2009-05-01 07:18:00	0	7	2	8	6
1	2009-05-01 07:19:00	20	7	2	8	6
1	2009-05-01 07:20:00	0	7	2	8	6
1	2009-05-01 07:21:00	0	7	2	8	6
1	2009-05-01 07:22:00	0	7	2	8	6
1	2009-05-01 07:23:00	0	7	2	8	6
1	2009-05-01 07:24:00	10	7	2	8	6
1	2009-05-01 07:25:00	0	7	2	8	6
1	2009-05-01 07:26:00	20	7	2	8	6
1	2009-05-01 07:27:00	0	7	2	8	6
1	2009-05-01 07:28:00	0	7	2	8	6
1	2009-05-01 07:29:00	0	7	2	8	6
1	2009-05-01 07:30:00	10	7	2	8	6
1	2009-05-01 07:31:00	10	7	2	8	6
1	2009-05-01 07:32:00	0	7	2	8	6
1	2009-05-01 07:33:00	0	7	2	8	6
1	2009-05-01 07:34:00	0	7	2	8	6
1	2009-05-01 07:35:00	0	7	2	8	6
1	2009-05-01 07:36:00	0	7	2	8	6
1	2009-05-01 07:37:00	0	7	2	8	6
1	2009-05-01 07:38:00	0	7	2	8	6
1	2009-05-01 07:39:00	0	7	2	8	6
1	2009-05-01 07:40:00	0	7	2	8	6
1	2009-05-01 07:41:00	0	7	2	8	6
1	2009-05-01 07:42:00	20	7	2	8	6
1	2009-05-01 07:43:00	280	7	2	8	6
1	2009-05-01 07:44:00	91	7	2	8	6
1	2009-05-01 07:45:00	0	7	2	8	6
1	2009-05-01 07:46:00	0	7	2	8	6
1	2009-05-01 07:47:00	427	7	2	8	6
1	2009-05-01 07:48:00	181	7	2	8	6
1	2009-05-01 07:49:00	380	7	2	8	6
1	2009-05-01 07:50:00	427	7	2	8	6
1	2009-05-01 07:51:00	0	7	2	8	6
1	2009-05-01 07:52:00	0	7	2	8	6
1	2009-05-01 07:53:00	0	7	2	8	6
1	2009-05-01 07:54:00	0	7	2	8	6
1	2009-05-01 07:55:00	91	7	2	8	6
1	2009-05-01 07:56:00	561	7	2	8	6
1	2009-05-01 07:57:00	295	7	2	8	6
1	2009-05-01 07:58:00	242	7	2	8	6
1	2009-05-01 07:59:00	0	7	2	8	6
1	2009-05-01 08:00:00	0	7	2	8	6
1	2009-05-01 08:01:00	0	8	2	8	6
1	2009-05-01 08:02:00	0	8	2	8	6
1	2009-05-01 08:03:00	0	8	2	8	6
1	2009-05-01 08:04:00	0	8	2	8	6
1	2009-05-01 08:05:00	0	8	2	8	6
1	2009-05-01 08:06:00	0	8	2	8	6
1	2009-05-01 08:07:00	0	8	2	8	6
1	2009-05-01 08:08:00	0	8	2	8	6
1	2009-05-01 08:09:00	475	8	2	8	6
1	2009-05-01 08:10:00	280	8	2	8	6
1	2009-05-01 08:11:00	132	8	2	8	6
1	2009-05-01 08:12:00	0	8	2	8	6
1	2009-05-01 08:13:00	0	8	2	8	6
1	2009-05-01 08:14:00	20	8	2	8	6
1	2009-05-01 08:15:00	0	8	2	8	6
1	2009-05-01 08:16:00	30	8	2	8	6
1	2009-05-01 08:17:00	0	8	2	8	6
1	2009-05-01 08:18:00	10	8	2	8	6
1	2009-05-01 08:19:00	0	8	2	8	6
1	2009-05-01 08:20:00	20	8	2	8	6
1	2009-05-01 08:21:00	0	8	2	8	6
1	2009-05-01 08:22:00	0	8	2	8	6
1	2009-05-01 08:23:00	0	8	2	8	6
1	2009-05-01 08:24:00	10	8	2	8	6
1	2009-05-01 08:25:00	81	8	2	8	6
1	2009-05-01 08:26:00	10	8	2	8	6
1	2009-05-01 08:27:00	0	8	2	8	6
1	2009-05-01 08:28:00	0	8	2	8	6
1	2009-05-01 08:29:00	20	8	2	8	6
1	2009-05-01 08:30:00	0	8	2	8	6
1	2009-05-01 08:31:00	0	8	2	8	6
1	2009-05-01 08:32:00	0	8	2	8	6
1	2009-05-01 08:33:00	0	8	2	8	6
1	2009-05-01 08:34:00	0	8	2	8	6
1	2009-05-01 08:35:00	0	8	2	8	6
1	2009-05-01 08:36:00	0	8	2	8	6
1	2009-05-01 08:37:00	20	8	2	8	6
1	2009-05-01 08:38:00	0	8	2	8	6
1	2009-05-01 08:39:00	0	8	2	8	6
1	2009-05-01 08:40:00	0	8	2	8	6
1	2009-05-01 08:41:00	30	8	2	8	6
1	2009-05-01 08:42:00	0	8	2	8	6
1	2009-05-01 08:43:00	0	8	2	8	6
1	2009-05-01 08:44:00	0	8	2	8	6
1	2009-05-01 08:45:00	0	8	2	8	6
1	2009-05-01 08:46:00	0	8	2	8	6
1	2009-05-01 08:47:00	0	8	2	8	6
1	2009-05-01 08:48:00	0	8	2	8	6
1	2009-05-01 08:49:00	0	8	2	8	6
1	2009-05-01 08:50:00	0	8	2	8	6
1	2009-05-01 08:51:00	0	8	2	8	6
1	2009-05-01 08:52:00	0	8	2	8	6
1	2009-05-01 08:53:00	0	8	2	8	6
1	2009-05-01 08:54:00	51	8	2	8	6
1	2009-05-01 08:55:00	0	8	2	8	6
1	2009-05-01 08:56:00	10	8	2	8	6
1	2009-05-01 08:57:00	0	8	2	8	6
1	2009-05-01 08:58:00	0	8	2	8	6
1	2009-05-01 08:59:00	0	8	2	8	6
1	2009-05-01 09:00:00	0	8	2	8	6
1	2009-05-01 09:01:00	0	9	2	8	6
1	2009-05-01 09:02:00	0	9	2	8	6
1	2009-05-01 09:03:00	0	9	2	8	6
1	2009-05-01 09:04:00	0	9	2	8	6
1	2009-05-01 09:05:00	0	9	2	8	6
1	2009-05-01 09:06:00	0	9	2	8	6
1	2009-05-01 09:07:00	0	9	2	8	6
1	2009-05-01 09:08:00	0	9	2	8	6
1	2009-05-01 09:09:00	0	9	2	8	6
1	2009-05-01 09:10:00	0	9	2	8	6
1	2009-05-01 09:11:00	10	9	2	8	6
1	2009-05-01 09:12:00	0	9	2	8	6
1	2009-05-01 09:13:00	0	9	2	8	6
1	2009-05-01 09:14:00	0	9	2	8	6
1	2009-05-01 09:15:00	0	9	2	8	6
1	2009-05-01 09:16:00	0	9	2	8	6
1	2009-05-01 09:17:00	0	9	2	8	6
1	2009-05-01 09:18:00	0	9	2	8	6
1	2009-05-01 09:19:00	0	9	2	8	6
1	2009-05-01 09:20:00	0	9	2	8	6
1	2009-05-01 09:21:00	20	9	2	8	6
1	2009-05-01 09:22:00	0	9	2	8	6
1	2009-05-01 09:23:00	0	9	2	8	6
1	2009-05-01 09:24:00	492	9	2	8	6
1	2009-05-01 09:25:00	61	9	2	8	6
1	2009-05-01 09:26:00	0	9	2	8	6
1	2009-05-01 09:27:00	30	9	2	8	6
1	2009-05-01 09:28:00	217	9	2	8	6
1	2009-05-01 09:29:00	230	9	2	8	6
1	2009-05-01 09:30:00	0	9	2	8	6
1	2009-05-01 09:31:00	0	9	2	8	6
1	2009-05-01 09:32:00	0	9	2	8	6
1	2009-05-01 09:33:00	0	9	2	8	6
1	2009-05-01 09:34:00	0	9	2	8	6
1	2009-05-01 09:35:00	10	9	2	8	6
1	2009-05-01 09:36:00	0	9	2	8	6
1	2009-05-01 09:37:00	0	9	2	8	6
1	2009-05-01 09:38:00	0	9	2	8	6
1	2009-05-01 09:39:00	20	9	2	8	6
1	2009-05-01 09:40:00	0	9	2	8	6
1	2009-05-01 09:41:00	0	9	2	8	6
1	2009-05-01 09:42:00	0	9	2	8	6
1	2009-05-01 09:43:00	0	9	2	8	6
1	2009-05-01 09:44:00	0	9	2	8	6
1	2009-05-01 09:45:00	0	9	2	8	6
1	2009-05-01 09:46:00	0	9	2	8	6
1	2009-05-01 09:47:00	112	9	2	8	6
1	2009-05-01 09:48:00	0	9	2	8	6
1	2009-05-01 09:49:00	10	9	2	8	6
1	2009-05-01 09:50:00	81	9	2	8	6
1	2009-05-01 09:51:00	20	9	2	8	6
1	2009-05-01 09:52:00	0	9	2	8	6
1	2009-05-01 09:53:00	0	9	2	8	6
1	2009-05-01 09:54:00	0	9	2	8	6
1	2009-05-01 09:55:00	0	9	2	8	6
1	2009-05-01 09:56:00	0	9	2	8	6
1	2009-05-01 09:57:00	0	9	2	8	6
1	2009-05-01 09:58:00	0	9	2	8	6
1	2009-05-01 09:59:00	0	9	2	8	6
1	2009-05-01 10:00:00	10	9	2	8	6
1	2009-05-01 10:01:00	0	10	2	8	6
1	2009-05-01 10:02:00	0	10	2	8	6
1	2009-05-01 10:03:00	0	10	2	8	6
1	2009-05-01 10:04:00	0	10	2	8	6
1	2009-05-01 10:05:00	193	10	2	8	6
1	2009-05-01 10:06:00	10	10	2	8	6
1	2009-05-01 10:07:00	0	10	2	8	6
1	2009-05-01 10:08:00	0	10	2	8	6
1	2009-05-01 10:09:00	0	10	2	8	6
1	2009-05-01 10:10:00	0	10	2	8	6
1	2009-05-01 10:11:00	0	10	2	8	6
1	2009-05-01 10:12:00	0	10	2	8	6
1	2009-05-01 10:13:00	0	10	2	8	6
1	2009-05-01 10:14:00	0	10	2	8	6
1	2009-05-01 10:15:00	0	10	2	8	6
1	2009-05-01 10:16:00	10	10	2	8	6
1	2009-05-01 10:17:00	10	10	2	8	6
1	2009-05-01 10:18:00	0	10	2	8	6
1	2009-05-01 10:19:00	0	10	2	8	6
1	2009-05-01 10:20:00	0	10	2	8	6
1	2009-05-01 10:21:00	0	10	2	8	6
1	2009-05-01 10:22:00	20	10	2	8	6
1	2009-05-01 10:23:00	0	10	2	8	6
1	2009-05-01 10:24:00	0	10	2	8	6
1	2009-05-01 10:25:00	0	10	2	8	6
1	2009-05-01 10:26:00	0	10	2	8	6
1	2009-05-01 10:27:00	0	10	2	8	6
1	2009-05-01 10:28:00	0	10	2	8	6
1	2009-05-01 10:29:00	0	10	2	8	6
1	2009-05-01 10:30:00	0	10	2	8	6
1	2009-05-01 10:31:00	0	10	2	8	6
1	2009-05-01 10:32:00	0	10	2	8	6
1	2009-05-01 10:33:00	0	10	2	8	6
1	2009-05-01 10:34:00	0	10	2	8	6
1	2009-05-01 10:35:00	0	10	2	8	6
1	2009-05-01 10:36:00	10	10	2	8	6
1	2009-05-01 10:37:00	0	10	2	8	6
1	2009-05-01 10:38:00	20	10	2	8	6
1	2009-05-01 10:39:00	0	10	2	8	6
1	2009-05-01 10:40:00	0	10	2	8	6
1	2009-05-01 10:41:00	410	10	2	8	6
1	2009-05-01 10:42:00	71	10	2	8	6
1	2009-05-01 10:43:00	1646	10	2	8	6
1	2009-05-01 10:44:00	295	10	2	8	6
1	2009-05-01 10:45:00	309	10	2	8	6
1	2009-05-01 10:46:00	0	10	2	8	6
1	2009-05-01 10:47:00	0	10	2	8	6
1	2009-05-01 10:48:00	0	10	2	8	6
1	2009-05-01 10:49:00	242	10	2	8	6
1	2009-05-01 10:50:00	673	10	2	8	6
1	2009-05-01 10:51:00	0	10	2	8	6
1	2009-05-01 10:52:00	0	10	2	8	6
1	2009-05-01 10:53:00	0	10	2	8	6
1	2009-05-01 10:54:00	0	10	2	8	6
1	2009-05-01 10:55:00	0	10	2	8	6
1	2009-05-01 10:56:00	10	10	2	8	6
1	2009-05-01 10:57:00	0	10	2	8	6
1	2009-05-01 10:58:00	0	10	2	8	6
1	2009-05-01 10:59:00	0	10	2	8	6
1	2009-05-01 11:00:00	0	10	2	8	6
1	2009-05-01 11:01:00	0	11	2	8	6
1	2009-05-01 11:02:00	0	11	2	8	6
1	2009-05-01 11:03:00	10	11	2	8	6
1	2009-05-01 11:04:00	20	11	2	8	6
1	2009-05-01 11:05:00	0	11	2	8	6
1	2009-05-01 11:06:00	0	11	2	8	6
1	2009-05-01 11:07:00	0	11	2	8	6
1	2009-05-01 11:08:00	10	11	2	8	6
1	2009-05-01 11:09:00	0	11	2	8	6
1	2009-05-01 11:10:00	0	11	2	8	6
1	2009-05-01 11:11:00	0	11	2	8	6
1	2009-05-01 11:12:00	0	11	2	8	6
1	2009-05-01 11:13:00	0	11	2	8	6
1	2009-05-01 11:14:00	0	11	2	8	6
1	2009-05-01 11:15:00	0	11	2	8	6
1	2009-05-01 11:16:00	20	11	2	8	6
1	2009-05-01 11:17:00	0	11	2	8	6
1	2009-05-01 11:18:00	0	11	2	8	6
1	2009-05-01 11:19:00	0	11	2	8	6
1	2009-05-01 11:20:00	0	11	2	8	6
1	2009-05-01 11:21:00	0	11	2	8	6
1	2009-05-01 11:22:00	0	11	2	8	6
1	2009-05-01 11:23:00	0	11	2	8	6
1	2009-05-01 11:24:00	0	11	2	8	6
1	2009-05-01 11:25:00	0	11	2	8	6
1	2009-05-01 11:26:00	0	11	2	8	6
1	2009-05-01 11:27:00	0	11	2	8	6
1	2009-05-01 11:28:00	0	11	2	8	6
1	2009-05-01 11:29:00	0	11	2	8	6
1	2009-05-01 11:30:00	0	11	2	8	6
1	2009-05-01 11:31:00	0	11	2	8	6
1	2009-05-01 11:32:00	0	11	2	8	6
1	2009-05-01 11:33:00	30	11	2	8	6
1	2009-05-01 11:34:00	0	11	2	8	6
1	2009-05-01 11:35:00	0	11	2	8	6
1	2009-05-01 11:36:00	0	11	2	8	6
1	2009-05-01 11:37:00	0	11	2	8	6
1	2009-05-01 11:38:00	0	11	2	8	6
1	2009-05-01 11:39:00	0	11	2	8	6
1	2009-05-01 11:40:00	0	11	2	8	6
1	2009-05-01 11:41:00	71	11	2	8	6
1	2009-05-01 11:42:00	0	11	2	8	6
1	2009-05-01 11:43:00	0	11	2	8	6
1	2009-05-01 11:44:00	20	11	2	8	6
1	2009-05-01 11:45:00	10	11	2	8	6
1	2009-05-01 11:46:00	0	11	2	8	6
1	2009-05-01 11:47:00	0	11	2	8	6
1	2009-05-01 11:48:00	0	11	2	8	6
1	2009-05-01 11:49:00	0	11	2	8	6
1	2009-05-01 11:50:00	0	11	2	8	6
1	2009-05-01 11:51:00	0	11	2	8	6
1	2009-05-01 11:52:00	0	11	2	8	6
1	2009-05-01 11:53:00	0	11	2	8	6
1	2009-05-01 11:54:00	0	11	2	8	6
1	2009-05-01 11:55:00	0	11	2	8	6
1	2009-05-01 11:56:00	0	11	2	8	6
1	2009-05-01 11:57:00	10	11	2	8	6
1	2009-05-01 11:58:00	10	11	2	8	6
1	2009-05-01 11:59:00	0	11	2	8	6
1	2009-05-01 12:00:00	0	11	2	8	6
1	2009-05-01 12:01:00	0	12	3	8	6
1	2009-05-01 12:02:00	30	12	3	8	6
1	2009-05-01 12:03:00	10	12	3	8	6
1	2009-05-01 12:04:00	0	12	3	8	6
1	2009-05-01 12:05:00	0	12	3	8	6
1	2009-05-01 12:06:00	0	12	3	8	6
1	2009-05-01 12:07:00	0	12	3	8	6
1	2009-05-01 12:08:00	0	12	3	8	6
1	2009-05-01 12:09:00	0	12	3	8	6
1	2009-05-01 12:10:00	0	12	3	8	6
1	2009-05-01 12:11:00	410	12	3	8	6
1	2009-05-01 12:12:00	71	12	3	8	6
1	2009-05-01 12:13:00	10	12	3	8	6
1	2009-05-01 12:14:00	20	12	3	8	6
1	2009-05-01 12:15:00	0	12	3	8	6
1	2009-05-01 12:16:00	0	12	3	8	6
1	2009-05-01 12:17:00	0	12	3	8	6
1	2009-05-01 12:18:00	0	12	3	8	6
1	2009-05-01 12:19:00	0	12	3	8	6
1	2009-05-01 12:20:00	20	12	3	8	6
1	2009-05-01 12:21:00	10	12	3	8	6
1	2009-05-01 12:22:00	0	12	3	8	6
1	2009-05-01 12:23:00	0	12	3	8	6
1	2009-05-01 12:24:00	0	12	3	8	6
1	2009-05-01 12:25:00	0	12	3	8	6
1	2009-05-01 12:26:00	0	12	3	8	6
1	2009-05-01 12:27:00	0	12	3	8	6
1	2009-05-01 12:28:00	0	12	3	8	6
1	2009-05-01 12:29:00	0	12	3	8	6
1	2009-05-01 12:30:00	0	12	3	8	6
1	2009-05-01 12:31:00	0	12	3	8	6
1	2009-05-01 12:32:00	91	12	3	8	6
1	2009-05-01 12:33:00	10	12	3	8	6
1	2009-05-01 12:34:00	839	12	3	8	6
1	2009-05-01 12:35:00	1416	12	3	8	6
1	2009-05-01 12:36:00	71	12	3	8	6
1	2009-05-01 12:37:00	10	12	3	8	6
1	2009-05-01 12:38:00	0	12	3	8	6
1	2009-05-01 12:39:00	323	12	3	8	6
1	2009-05-01 12:40:00	0	12	3	8	6
1	2009-05-01 12:41:00	10	12	3	8	6
1	2009-05-01 12:42:00	10	12	3	8	6
1	2009-05-01 12:43:00	0	12	3	8	6
1	2009-05-01 12:44:00	0	12	3	8	6
1	2009-05-01 12:45:00	0	12	3	8	6
1	2009-05-01 12:46:00	295	12	3	8	6
1	2009-05-01 12:47:00	0	12	3	8	6
1	2009-05-01 12:48:00	0	12	3	8	6
1	2009-05-01 12:49:00	10	12	3	8	6
1	2009-05-01 12:50:00	0	12	3	8	6
1	2009-05-01 12:51:00	0	12	3	8	6
1	2009-05-01 12:52:00	20	12	3	8	6
1	2009-05-01 12:53:00	0	12	3	8	6
1	2009-05-01 12:54:00	0	12	3	8	6
1	2009-05-01 12:55:00	0	12	3	8	6
1	2009-05-01 12:56:00	0	12	3	8	6
1	2009-05-01 12:57:00	0	12	3	8	6
1	2009-05-01 12:58:00	0	12	3	8	6
1	2009-05-01 12:59:00	0	12	3	8	6
1	2009-05-01 13:00:00	0	12	3	8	6
1	2009-05-01 13:01:00	10	13	3	8	6
1	2009-05-01 13:02:00	10	13	3	8	6
1	2009-05-01 13:03:00	0	13	3	8	6
1	2009-05-01 13:04:00	0	13	3	8	6
1	2009-05-01 13:05:00	0	13	3	8	6
1	2009-05-01 13:06:00	0	13	3	8	6
1	2009-05-01 13:07:00	0	13	3	8	6
1	2009-05-01 13:08:00	0	13	3	8	6
1	2009-05-01 13:09:00	0	13	3	8	6
1	2009-05-01 13:10:00	0	13	3	8	6
1	2009-05-01 13:11:00	0	13	3	8	6
1	2009-05-01 13:12:00	0	13	3	8	6
1	2009-05-01 13:13:00	0	13	3	8	6
1	2009-05-01 13:14:00	0	13	3	8	6
1	2009-05-01 13:15:00	0	13	3	8	6
1	2009-05-01 13:16:00	0	13	3	8	6
1	2009-05-01 13:17:00	0	13	3	8	6
1	2009-05-01 13:18:00	0	13	3	8	6
1	2009-05-01 13:19:00	0	13	3	8	6
1	2009-05-01 13:20:00	0	13	3	8	6
1	2009-05-01 13:21:00	0	13	3	8	6
1	2009-05-01 13:22:00	0	13	3	8	6
1	2009-05-01 13:23:00	0	13	3	8	6
1	2009-05-01 13:24:00	0	13	3	8	6
1	2009-05-01 13:25:00	0	13	3	8	6
1	2009-05-01 13:26:00	0	13	3	8	6
1	2009-05-01 13:27:00	0	13	3	8	6
1	2009-05-01 13:28:00	0	13	3	8	6
1	2009-05-01 13:29:00	0	13	3	8	6
1	2009-05-01 13:30:00	0	13	3	8	6
1	2009-05-01 13:31:00	51	13	3	8	6
1	2009-05-01 13:32:00	0	13	3	8	6
1	2009-05-01 13:33:00	10	13	3	8	6
1	2009-05-01 13:34:00	0	13	3	8	6
1	2009-05-01 13:35:00	0	13	3	8	6
1	2009-05-01 13:36:00	0	13	3	8	6
1	2009-05-01 13:37:00	0	13	3	8	6
1	2009-05-01 13:38:00	30	13	3	8	6
1	2009-05-01 13:39:00	0	13	3	8	6
1	2009-05-01 13:40:00	427	13	3	8	6
1	2009-05-01 13:41:00	169	13	3	8	6
1	2009-05-01 13:42:00	0	13	3	8	6
1	2009-05-01 13:43:00	0	13	3	8	6
1	2009-05-01 13:44:00	10	13	3	8	6
1	2009-05-01 13:45:00	0	13	3	8	6
1	2009-05-01 13:46:00	0	13	3	8	6
1	2009-05-01 13:47:00	0	13	3	8	6
1	2009-05-01 13:48:00	0	13	3	8	6
1	2009-05-01 13:49:00	0	13	3	8	6
1	2009-05-01 13:50:00	427	13	3	8	6
1	2009-05-01 13:51:00	10	13	3	8	6
1	2009-05-01 13:52:00	0	13	3	8	6
1	2009-05-01 13:53:00	0	13	3	8	6
1	2009-05-01 13:54:00	0	13	3	8	6
1	2009-05-01 13:55:00	10	13	3	8	6
1	2009-05-01 13:56:00	713	13	3	8	6
1	2009-05-01 13:57:00	0	13	3	8	6
1	2009-05-01 13:58:00	0	13	3	8	6
1	2009-05-01 13:59:00	10	13	3	8	6
1	2009-05-01 14:00:00	30	13	3	8	6
1	2009-05-01 14:01:00	20	14	3	8	6
1	2009-05-01 14:02:00	0	14	3	8	6
1	2009-05-01 14:03:00	0	14	3	8	6
1	2009-05-01 14:04:00	0	14	3	8	6
1	2009-05-01 14:05:00	30	14	3	8	6
1	2009-05-01 14:06:00	41	14	3	8	6
1	2009-05-01 14:07:00	0	14	3	8	6
1	2009-05-01 14:08:00	0	14	3	8	6
1	2009-05-01 14:09:00	0	14	3	8	6
1	2009-05-01 14:10:00	156	14	3	8	6
1	2009-05-01 14:11:00	193	14	3	8	6
1	2009-05-01 14:12:00	10	14	3	8	6
1	2009-05-01 14:13:00	0	14	3	8	6
1	2009-05-01 14:14:00	0	14	3	8	6
1	2009-05-01 14:15:00	0	14	3	8	6
1	2009-05-01 14:16:00	0	14	3	8	6
1	2009-05-01 14:17:00	0	14	3	8	6
1	2009-05-01 14:18:00	0	14	3	8	6
1	2009-05-01 14:19:00	0	14	3	8	6
1	2009-05-01 14:20:00	0	14	3	8	6
1	2009-05-01 14:21:00	0	14	3	8	6
1	2009-05-01 14:22:00	0	14	3	8	6
1	2009-05-01 14:23:00	0	14	3	8	6
1	2009-05-01 14:24:00	0	14	3	8	6
1	2009-05-01 14:25:00	41	14	3	8	6
1	2009-05-01 14:26:00	0	14	3	8	6
1	2009-05-01 14:27:00	0	14	3	8	6
1	2009-05-01 14:28:00	0	14	3	8	6
1	2009-05-01 14:29:00	0	14	3	8	6
1	2009-05-01 14:30:00	0	14	3	8	6
1	2009-05-01 14:31:00	0	14	3	8	6
1	2009-05-01 14:32:00	0	14	3	8	6
1	2009-05-01 14:33:00	10	14	3	8	6
1	2009-05-01 14:34:00	10	14	3	8	6
1	2009-05-01 14:35:00	0	14	3	8	6
1	2009-05-01 14:36:00	0	14	3	8	6
1	2009-05-01 14:37:00	30	14	3	8	6
1	2009-05-01 14:38:00	774	14	3	8	6
1	2009-05-01 14:39:00	10	14	3	8	6
1	2009-05-01 14:40:00	10	14	3	8	6
1	2009-05-01 14:41:00	10	14	3	8	6
1	2009-05-01 14:42:00	0	14	3	8	6
1	2009-05-01 14:43:00	0	14	3	8	6
1	2009-05-01 14:44:00	0	14	3	8	6
1	2009-05-01 14:45:00	0	14	3	8	6
1	2009-05-01 14:46:00	10	14	3	8	6
1	2009-05-01 14:47:00	0	14	3	8	6
1	2009-05-01 14:48:00	0	14	3	8	6
1	2009-05-01 14:49:00	0	14	3	8	6
1	2009-05-01 14:50:00	0	14	3	8	6
1	2009-05-01 14:51:00	0	14	3	8	6
1	2009-05-01 14:52:00	0	14	3	8	6
1	2009-05-01 14:53:00	0	14	3	8	6
1	2009-05-01 14:54:00	0	14	3	8	6
1	2009-05-01 14:55:00	0	14	3	8	6
1	2009-05-01 14:56:00	0	14	3	8	6
1	2009-05-01 14:57:00	0	14	3	8	6
1	2009-05-01 14:58:00	0	14	3	8	6
1	2009-05-01 14:59:00	0	14	3	8	6
1	2009-05-01 15:00:00	10	14	3	8	6
1	2009-05-01 15:01:00	0	15	3	8	6
1	2009-05-01 15:02:00	0	15	3	8	6
1	2009-05-01 15:03:00	0	15	3	8	6
1	2009-05-01 15:04:00	0	15	3	8	6
1	2009-05-01 15:05:00	0	15	3	8	6
1	2009-05-01 15:06:00	0	15	3	8	6
1	2009-05-01 15:07:00	0	15	3	8	6
1	2009-05-01 15:08:00	0	15	3	8	6
1	2009-05-01 15:09:00	0	15	3	8	6
1	2009-05-01 15:10:00	0	15	3	8	6
1	2009-05-01 15:11:00	0	15	3	8	6
1	2009-05-01 15:12:00	0	15	3	8	6
1	2009-05-01 15:13:00	0	15	3	8	6
1	2009-05-01 15:14:00	20	15	3	8	6
1	2009-05-01 15:15:00	30	15	3	8	6
1	2009-05-01 15:16:00	0	15	3	8	6
1	2009-05-01 15:17:00	10	15	3	8	6
1	2009-05-01 15:18:00	0	15	3	8	6
1	2009-05-01 15:19:00	0	15	3	8	6
[truncated: 78,641 more rows]

## Sheet: Pivot Segment
Multiplier	2
x (Low Intensity)	763.239
y (High Intensity)	1051.99
	Column Labels
Values	1	2	3	4	5	6	7	8	Grand Total
Average of Activity	111.884	171.808	152.269	127.373	149.825	119.535	120.237	101.083	131.752
StdDev of Activity	325.678	440.089	410.633	287.558	390.35	317.871	336.859	286.954	354.293
Count of Activity	10080	10080	10080	10080	10080	10080	10080	10080	80640
Count Above x	375	635	495	372	526	351	349	305
% Above x	0.0372024	0.062996	0.0491071	0.0369048	0.0521825	0.0348214	0.034623	0.0302579
Count Above y		436	286	186	312	185	194	147
% Above y		0.043254	0.028373	0.0184524	0.0309524	0.0183532	0.019246	0.0145833

## Sheet: Pivot Weekday
Sum of Activity	Column Labels
Row Labels	1	2	3	4	5	6	7	8	Grand Total
1	167233	140096	182663	161734	241179	164344	170891	126570	1354710
2	190385	309305	286740	139834	145490	195822	160206	108610	1536392
3	103540	277890	223026	229835	134904	138610	185547	93766	1387118
4	249776	315563	172392	199125	161869	201030	156861	196708	1653324
5	172078	177482	249195	183749	142881	174585	152232	194158	1446360
6	121289	230173	185936	199556	257968	177821	241262	200385	1614390
7	123490	281315	234921	170091	425950	152701	144994	98720	1632182
Grand Total	1127791	1731824	1534873	1283924	1510241	1204913	1211993	1018917	10624476
Count of Activity	Column Labels
Row Labels	1	2	3	4	5	6	7	8	Grand Total
1	1440	1440	1440	1440	1440	1440	1440	1440	11520
2	1440	1440	1440	1440	1440	1440	1440	1440	11520
3	1440	1440	1440	1440	1440	1440	1440	1440	11520
4	1440	1440	1440	1440	1440	1440	1440	1440	11520
5	1440	1440	1440	1440	1440	1440	1440	1440	11520
6	1440	1440	1440	1440	1440	1440	1440	1440	11520
7	1440	1440	1440	1440	1440	1440	1440	1440	11520
Grand Total	10080	10080	10080	10080	10080	10080	10080	10080	80640

## Sheet: Pivot Quadrant
Sum of Activity	Column Labels
Row Labels	1	2	3	4	5	6	7	8	Grand Total
1	57111	13392	83393	69134	123304	56395	41197	18926	462852
2	273209	298700	234061	344400	372189	348756	256971	231801	2360087
3	161742	556956	362358	236678	277063	213790	186279	195338	2190204
4	635729	862776	855061	633712	737685	585972	727546	572852	5611333
Grand Total	1127791	1731824	1534873	1283924	1510241	1204913	1211993	1018917	10624476
Average	281948	432956	383718	320981	377560	301228	302998	254729
Count of Activity	Column Labels
Row Labels	1	2	3	4	5	6	7	8	Grand Total
1	2520	2520	2520	2520	2520	2520	2520	2520	20160
2	2520	2520	2520	2520	2520	2520	2520	2520	20160
3	2520	2520	2520	2520	2520	2520	2520	2520	20160
4	2520	2520	2520	2520	2520	2520	2520	2520	20160
Grand Total	10080	10080	10080	10080	10080	10080	10080	10080	80640

## Sheet: 4.23.09
Actogram, Copy Raw Data, All Displayed Days
Identity:	Eli Howard
Filename:	E:\Active Research Files\meloxicam titre canine\cases\eli\Eli Howard 4.23.09.AWC
Gender:	M
Age:	9
Height:	88.9 cm	35.0 in
Weight:	47.6 kg	104.9 lbs
Start Date:	23-Apr-2009 (Thu)
Start Time:	18:00:00
Interval:	1.00 mins
Date Stamp:	Time Stamp:	Activity Data:	Marker Press:
2009-04-23	00:00:00	0
2009-04-23	00:01:00	0
2009-04-23	00:02:00	0
2009-04-23	00:03:00	0
2009-04-23	00:04:00	0
2009-04-23	00:05:00	0
2009-04-23	00:06:00	0
2009-04-23	00:07:00	0
2009-04-23	00:08:00	0
2009-04-23	00:09:00	0
2009-04-23	00:10:00	0
2009-04-23	00:11:00	0
2009-04-23	00:12:00	0
2009-04-23	00:13:00	0
2009-04-23	00:14:00	0
2009-04-23	00:15:00	0
2009-04-23	00:16:00	0
2009-04-23	00:17:00	0
2009-04-23	00:18:00	0
2009-04-23	00:19:00	0
2009-04-23	00:20:00	0
2009-04-23	00:21:00	0
2009-04-23	00:22:00	0
2009-04-23	00:23:00	0
2009-04-23	00:24:00	0
2009-04-23	00:25:00	0
2009-04-23	00:26:00	0
2009-04-23	00:27:00	0
2009-04-23	00:28:00	0
2009-04-23	00:29:00	0
2009-04-23	00:30:00	0
2009-04-23	00:31:00	0
2009-04-23	00:32:00	0
2009-04-23	00:33:00	0
2009-04-23	00:34:00	0
2009-04-23	00:35:00	0
2009-04-23	00:36:00	0
2009-04-23	00:37:00	0
2009-04-23	00:38:00	0
2009-04-23	00:39:00	0
2009-04-23	00:40:00	0
2009-04-23	00:41:00	0
2009-04-23	00:42:00	0
2009-04-23	00:43:00	0
2009-04-23	00:44:00	0
2009-04-23	00:45:00	0
2009-04-23	00:46:00	0
2009-04-23	00:47:00	0
2009-04-23	00:48:00	0
2009-04-23	00:49:00	0
2009-04-23	00:50:00	0
2009-04-23	00:51:00	0
2009-04-23	00:52:00	0
2009-04-23	00:53:00	0
2009-04-23	00:54:00	0
2009-04-23	00:55:00	0
2009-04-23	00:56:00	0
2009-04-23	00:57:00	0
2009-04-23	00:58:00	0
2009-04-23	00:59:00	0
2009-04-23	01:00:00	0
2009-04-23	01:01:00	0
2009-04-23	01:02:00	0
2009-04-23	01:03:00	0
2009-04-23	01:04:00	0
2009-04-23	01:05:00	0
2009-04-23	01:06:00	0
2009-04-23	01:07:00	0
2009-04-23	01:08:00	0
2009-04-23	01:09:00	0
2009-04-23	01:10:00	0
2009-04-23	01:11:00	0
2009-04-23	01:12:00	0
2009-04-23	01:13:00	0
2009-04-23	01:14:00	0
2009-04-23	01:15:00	0
2009-04-23	01:16:00	0
2009-04-23	01:17:00	0
2009-04-23	01:18:00	0
2009-04-23	01:19:00	0
2009-04-23	01:20:00	0
2009-04-23	01:21:00	0
2009-04-23	01:22:00	0
2009-04-23	01:23:00	0
2009-04-23	01:24:00	0
2009-04-23	01:25:00	0
2009-04-23	01:26:00	0
2009-04-23	01:27:00	0
2009-04-23	01:28:00	0
2009-04-23	01:29:00	0
2009-04-23	01:30:00	0
2009-04-23	01:31:00	0
2009-04-23	01:32:00	0
2009-04-23	01:33:00	0
2009-04-23	01:34:00	0
2009-04-23	01:35:00	0
2009-04-23	01:36:00	0
2009-04-23	01:37:00	0
2009-04-23	01:38:00	0
2009-04-23	01:39:00	0
2009-04-23	01:40:00	0
2009-04-23	01:41:00	0
2009-04-23	01:42:00	0
2009-04-23	01:43:00	0
2009-04-23	01:44:00	0
2009-04-23	01:45:00	0
2009-04-23	01:46:00	0
2009-04-23	01:47:00	0
2009-04-23	01:48:00	0
2009-04-23	01:49:00	0
2009-04-23	01:50:00	0
2009-04-23	01:51:00	0
2009-04-23	01:52:00	0
2009-04-23	01:53:00	0
2009-04-23	01:54:00	0
2009-04-23	01:55:00	0
2009-04-23	01:56:00	0
2009-04-23	01:57:00	0
2009-04-23	01:58:00	0
2009-04-23	01:59:00	0
2009-04-23	02:00:00	0
2009-04-23	02:01:00	0
2009-04-23	02:02:00	0
2009-04-23	02:03:00	0
2009-04-23	02:04:00	0
2009-04-23	02:05:00	0
2009-04-23	02:06:00	0
2009-04-23	02:07:00	0
2009-04-23	02:08:00	0
2009-04-23	02:09:00	0
2009-04-23	02:10:00	0
2009-04-23	02:11:00	0
2009-04-23	02:12:00	0
2009-04-23	02:13:00	0
2009-04-23	02:14:00	0
2009-04-23	02:15:00	0
2009-04-23	02:16:00	0
2009-04-23	02:17:00	0
2009-04-23	02:18:00	0
2009-04-23	02:19:00	0
2009-04-23	02:20:00	0
2009-04-23	02:21:00	0
2009-04-23	02:22:00	0
2009-04-23	02:23:00	0
2009-04-23	02:24:00	0
2009-04-23	02:25:00	0
2009-04-23	02:26:00	0
2009-04-23	02:27:00	0
2009-04-23	02:28:00	0
2009-04-23	02:29:00	0
2009-04-23	02:30:00	0
2009-04-23	02:31:00	0
2009-04-23	02:32:00	0
2009-04-23	02:33:00	0
2009-04-23	02:34:00	0
2009-04-23	02:35:00	0
2009-04-23	02:36:00	0
2009-04-23	02:37:00	0
2009-04-23	02:38:00	0
2009-04-23	02:39:00	0
2009-04-23	02:40:00	0
2009-04-23	02:41:00	0
2009-04-23	02:42:00	0
2009-04-23	02:43:00	0
2009-04-23	02:44:00	0
2009-04-23	02:45:00	0
2009-04-23	02:46:00	0
2009-04-23	02:47:00	0
2009-04-23	02:48:00	0
2009-04-23	02:49:00	0
2009-04-23	02:50:00	0
2009-04-23	02:51:00	0
2009-04-23	02:52:00	0
2009-04-23	02:53:00	0
2009-04-23	02:54:00	0
2009-04-23	02:55:00	0
2009-04-23	02:56:00	0
2009-04-23	02:57:00	0
2009-04-23	02:58:00	0
2009-04-23	02:59:00	0
2009-04-23	03:00:00	0
2009-04-23	03:01:00	0
2009-04-23	03:02:00	0
2009-04-23	03:03:00	0
2009-04-23	03:04:00	0
2009-04-23	03:05:00	0
2009-04-23	03:06:00	0
2009-04-23	03:07:00	0
2009-04-23	03:08:00	0
2009-04-23	03:09:00	0
2009-04-23	03:10:00	0
2009-04-23	03:11:00	0
2009-04-23	03:12:00	0
2009-04-23	03:13:00	0
2009-04-23	03:14:00	0
2009-04-23	03:15:00	0
2009-04-23	03:16:00	0
2009-04-23	03:17:00	0
2009-04-23	03:18:00	0
2009-04-23	03:19:00	0
2009-04-23	03:20:00	0
2009-04-23	03:21:00	0
2009-04-23	03:22:00	0
2009-04-23	03:23:00	0
2009-04-23	03:24:00	0
2009-04-23	03:25:00	0
2009-04-23	03:26:00	0
2009-04-23	03:27:00	0
2009-04-23	03:28:00	0
2009-04-23	03:29:00	0
2009-04-23	03:30:00	0
2009-04-23	03:31:00	0
2009-04-23	03:32:00	0
2009-04-23	03:33:00	0
2009-04-23	03:34:00	0
2009-04-23	03:35:00	0
2009-04-23	03:36:00	0
2009-04-23	03:37:00	0
2009-04-23	03:38:00	0
2009-04-23	03:39:00	0
2009-04-23	03:40:00	0
2009-04-23	03:41:00	0
2009-04-23	03:42:00	0
2009-04-23	03:43:00	0
2009-04-23	03:44:00	0
2009-04-23	03:45:00	0
2009-04-23	03:46:00	0
2009-04-23	03:47:00	0
2009-04-23	03:48:00	0
2009-04-23	03:49:00	0
2009-04-23	03:50:00	0
2009-04-23	03:51:00	0
2009-04-23	03:52:00	0
2009-04-23	03:53:00	0
2009-04-23	03:54:00	0
2009-04-23	03:55:00	0
2009-04-23	03:56:00	0
2009-04-23	03:57:00	0
2009-04-23	03:58:00	0
2009-04-23	03:59:00	0
2009-04-23	04:00:00	0
2009-04-23	04:01:00	0
2009-04-23	04:02:00	0
2009-04-23	04:03:00	0
2009-04-23	04:04:00	0
2009-04-23	04:05:00	0
2009-04-23	04:06:00	0
2009-04-23	04:07:00	0
2009-04-23	04:08:00	0
2009-04-23	04:09:00	0
2009-04-23	04:10:00	0
2009-04-23	04:11:00	0
2009-04-23	04:12:00	0
2009-04-23	04:13:00	0
2009-04-23	04:14:00	0
2009-04-23	04:15:00	0
2009-04-23	04:16:00	0
2009-04-23	04:17:00	0
2009-04-23	04:18:00	0
2009-04-23	04:19:00	0
2009-04-23	04:20:00	0
2009-04-23	04:21:00	0
2009-04-23	04:22:00	0
2009-04-23	04:23:00	0
2009-04-23	04:24:00	0
2009-04-23	04:25:00	0
2009-04-23	04:26:00	0
2009-04-23	04:27:00	0
2009-04-23	04:28:00	0
2009-04-23	04:29:00	0
2009-04-23	04:30:00	0
2009-04-23	04:31:00	0
2009-04-23	04:32:00	0
2009-04-23	04:33:00	0
2009-04-23	04:34:00	0
2009-04-23	04:35:00	0
2009-04-23	04:36:00	0
2009-04-23	04:37:00	0
2009-04-23	04:38:00	0
2009-04-23	04:39:00	0
2009-04-23	04:40:00	0
2009-04-23	04:41:00	0
2009-04-23	04:42:00	0
2009-04-23	04:43:00	0
2009-04-23	04:44:00	0
2009-04-23	04:45:00	0
2009-04-23	04:46:00	0
2009-04-23	04:47:00	0
2009-04-23	04:48:00	0
2009-04-23	04:49:00	0
2009-04-23	04:50:00	0
2009-04-23	04:51:00	0
2009-04-23	04:52:00	0
2009-04-23	04:53:00	0
2009-04-23	04:54:00	0
2009-04-23	04:55:00	0
2009-04-23	04:56:00	0
2009-04-23	04:57:00	0
2009-04-23	04:58:00	0
2009-04-23	04:59:00	0
2009-04-23	05:00:00	0
2009-04-23	05:01:00	0
2009-04-23	05:02:00	0
2009-04-23	05:03:00	0
2009-04-23	05:04:00	0
2009-04-23	05:05:00	0
2009-04-23	05:06:00	0
2009-04-23	05:07:00	0
2009-04-23	05:08:00	0
2009-04-23	05:09:00	0
2009-04-23	05:10:00	0
2009-04-23	05:11:00	0
2009-04-23	05:12:00	0
2009-04-23	05:13:00	0
2009-04-23	05:14:00	0
2009-04-23	05:15:00	0
2009-04-23	05:16:00	0
2009-04-23	05:17:00	0
2009-04-23	05:18:00	0
2009-04-23	05:19:00	0
2009-04-23	05:20:00	0
2009-04-23	05:21:00	0
2009-04-23	05:22:00	0
2009-04-23	05:23:00	0
2009-04-23	05:24:00	0
2009-04-23	05:25:00	0
2009-04-23	05:26:00	0
2009-04-23	05:27:00	0
2009-04-23	05:28:00	0
2009-04-23	05:29:00	0
2009-04-23	05:30:00	0
2009-04-23	05:31:00	0
2009-04-23	05:32:00	0
2009-04-23	05:33:00	0
2009-04-23	05:34:00	0
2009-04-23	05:35:00	0
2009-04-23	05:36:00	0
2009-04-23	05:37:00	0
2009-04-23	05:38:00	0
2009-04-23	05:39:00	0
2009-04-23	05:40:00	0
2009-04-23	05:41:00	0
2009-04-23	05:42:00	0
2009-04-23	05:43:00	0
2009-04-23	05:44:00	0
2009-04-23	05:45:00	0
2009-04-23	05:46:00	0
2009-04-23	05:47:00	0
2009-04-23	05:48:00	0
2009-04-23	05:49:00	0
2009-04-23	05:50:00	0
2009-04-23	05:51:00	0
2009-04-23	05:52:00	0
2009-04-23	05:53:00	0
2009-04-23	05:54:00	0
2009-04-23	05:55:00	0
2009-04-23	05:56:00	0
2009-04-23	05:57:00	0
2009-04-23	05:58:00	0
2009-04-23	05:59:00	0
2009-04-23	06:00:00	0
2009-04-23	06:01:00	0
2009-04-23	06:02:00	0
2009-04-23	06:03:00	0
2009-04-23	06:04:00	0
2009-04-23	06:05:00	0
2009-04-23	06:06:00	0
2009-04-23	06:07:00	0
2009-04-23	06:08:00	0
2009-04-23	06:09:00	0
2009-04-23	06:10:00	0
2009-04-23	06:11:00	0
2009-04-23	06:12:00	0
2009-04-23	06:13:00	0
2009-04-23	06:14:00	0
2009-04-23	06:15:00	0
2009-04-23	06:16:00	0
2009-04-23	06:17:00	0
2009-04-23	06:18:00	0
2009-04-23	06:19:00	0
2009-04-23	06:20:00	0
2009-04-23	06:21:00	0
2009-04-23	06:22:00	0
2009-04-23	06:23:00	0
2009-04-23	06:24:00	0
2009-04-23	06:25:00	0
2009-04-23	06:26:00	0
2009-04-23	06:27:00	0
2009-04-23	06:28:00	0
2009-04-23	06:29:00	0
2009-04-23	06:30:00	0
2009-04-23	06:31:00	0
2009-04-23	06:32:00	0
2009-04-23	06:33:00	0
2009-04-23	06:34:00	0
2009-04-23	06:35:00	0
2009-04-23	06:36:00	0
2009-04-23	06:37:00	0
2009-04-23	06:38:00	0
2009-04-23	06:39:00	0
2009-04-23	06:40:00	0
2009-04-23	06:41:00	0
2009-04-23	06:42:00	0
2009-04-23	06:43:00	0
2009-04-23	06:44:00	0
2009-04-23	06:45:00	0
2009-04-23	06:46:00	0
2009-04-23	06:47:00	0
2009-04-23	06:48:00	0
2009-04-23	06:49:00	0
2009-04-23	06:50:00	0
2009-04-23	06:51:00	0
2009-04-23	06:52:00	0
2009-04-23	06:53:00	0
2009-04-23	06:54:00	0
2009-04-23	06:55:00	0
2009-04-23	06:56:00	0
2009-04-23	06:57:00	0
2009-04-23	06:58:00	0
2009-04-23	06:59:00	0
2009-04-23	07:00:00	0
2009-04-23	07:01:00	0
2009-04-23	07:02:00	0
2009-04-23	07:03:00	0
2009-04-23	07:04:00	0
2009-04-23	07:05:00	0
2009-04-23	07:06:00	0
2009-04-23	07:07:00	0
2009-04-23	07:08:00	0
2009-04-23	07:09:00	0
2009-04-23	07:10:00	0
2009-04-23	07:11:00	0
2009-04-23	07:12:00	0
2009-04-23	07:13:00	0
2009-04-23	07:14:00	0
2009-04-23	07:15:00	0
2009-04-23	07:16:00	0
2009-04-23	07:17:00	0
2009-04-23	07:18:00	0
2009-04-23	07:19:00	0
2009-04-23	07:20:00	0
2009-04-23	07:21:00	0
2009-04-23	07:22:00	0
2009-04-23	07:23:00	0
2009-04-23	07:24:00	0
2009-04-23	07:25:00	0
2009-04-23	07:26:00	0
2009-04-23	07:27:00	0
2009-04-23	07:28:00	0
2009-04-23	07:29:00	0
2009-04-23	07:30:00	0
2009-04-23	07:31:00	0
2009-04-23	07:32:00	0
2009-04-23	07:33:00	0
2009-04-23	07:34:00	0
2009-04-23	07:35:00	0
2009-04-23	07:36:00	0
2009-04-23	07:37:00	0
2009-04-23	07:38:00	0
2009-04-23	07:39:00	0
2009-04-23	07:40:00	0
2009-04-23	07:41:00	0
2009-04-23	07:42:00	0
2009-04-23	07:43:00	0
2009-04-23	07:44:00	0
2009-04-23	07:45:00	0
2009-04-23	07:46:00	0
2009-04-23	07:47:00	0
2009-04-23	07:48:00	0
2009-04-23	07:49:00	0
2009-04-23	07:50:00	0
2009-04-23	07:51:00	0
2009-04-23	07:52:00	0
2009-04-23	07:53:00	0
2009-04-23	07:54:00	0
2009-04-23	07:55:00	0
2009-04-23	07:56:00	0
2009-04-23	07:57:00	0
2009-04-23	07:58:00	0
2009-04-23	07:59:00	0
2009-04-23	08:00:00	0
2009-04-23	08:01:00	0
2009-04-23	08:02:00	0
2009-04-23	08:03:00	0
2009-04-23	08:04:00	0
2009-04-23	08:05:00	0
2009-04-23	08:06:00	0
2009-04-23	08:07:00	0
2009-04-23	08:08:00	0
2009-04-23	08:09:00	0
2009-04-23	08:10:00	0
2009-04-23	08:11:00	0
2009-04-23	08:12:00	0
2009-04-23	08:13:00	0
2009-04-23	08:14:00	0
2009-04-23	08:15:00	0
2009-04-23	08:16:00	0
2009-04-23	08:17:00	0
2009-04-23	08:18:00	0
2009-04-23	08:19:00	0
2009-04-23	08:20:00	0
2009-04-23	08:21:00	0
2009-04-23	08:22:00	0
2009-04-23	08:23:00	0
2009-04-23	08:24:00	0
2009-04-23	08:25:00	0
2009-04-23	08:26:00	0
2009-04-23	08:27:00	0
2009-04-23	08:28:00	0
2009-04-23	08:29:00	0
2009-04-23	08:30:00	0
2009-04-23	08:31:00	0
2009-04-23	08:32:00	0
2009-04-23	08:33:00	0
2009-04-23	08:34:00	0
2009-04-23	08:35:00	0
2009-04-23	08:36:00	0
2009-04-23	08:37:00	0
2009-04-23	08:38:00	0
2009-04-23	08:39:00	0
2009-04-23	08:40:00	0
2009-04-23	08:41:00	0
2009-04-23	08:42:00	0
2009-04-23	08:43:00	0
2009-04-23	08:44:00	0
2009-04-23	08:45:00	0
2009-04-23	08:46:00	0
2009-04-23	08:47:00	0
2009-04-23	08:48:00	0
2009-04-23	08:49:00	0
2009-04-23	08:50:00	0
2009-04-23	08:51:00	0
2009-04-23	08:52:00	0
2009-04-23	08:53:00	0
2009-04-23	08:54:00	0
2009-04-23	08:55:00	0
2009-04-23	08:56:00	0
2009-04-23	08:57:00	0
2009-04-23	08:58:00	0
2009-04-23	08:59:00	0
2009-04-23	09:00:00	0
2009-04-23	09:01:00	0
2009-04-23	09:02:00	0
2009-04-23	09:03:00	0
2009-04-23	09:04:00	0
2009-04-23	09:05:00	0
2009-04-23	09:06:00	0
2009-04-23	09:07:00	0
2009-04-23	09:08:00	0
2009-04-23	09:09:00	0
2009-04-23	09:10:00	0
2009-04-23	09:11:00	0
2009-04-23	09:12:00	0
2009-04-23	09:13:00	0
2009-04-23	09:14:00	0
2009-04-23	09:15:00	0
2009-04-23	09:16:00	0
2009-04-23	09:17:00	0
2009-04-23	09:18:00	0
2009-04-23	09:19:00	0
2009-04-23	09:20:00	0
2009-04-23	09:21:00	0
2009-04-23	09:22:00	0
2009-04-23	09:23:00	0
2009-04-23	09:24:00	0
2009-04-23	09:25:00	0
2009-04-23	09:26:00	0
2009-04-23	09:27:00	0
2009-04-23	09:28:00	0
2009-04-23	09:29:00	0
2009-04-23	09:30:00	0
2009-04-23	09:31:00	0
2009-04-23	09:32:00	0
2009-04-23	09:33:00	0
2009-04-23	09:34:00	0
2009-04-23	09:35:00	0
2009-04-23	09:36:00	0
2009-04-23	09:37:00	0
2009-04-23	09:38:00	0
2009-04-23	09:39:00	0
2009-04-23	09:40:00	0
2009-04-23	09:41:00	0
2009-04-23	09:42:00	0
2009-04-23	09:43:00	0
2009-04-23	09:44:00	0
2009-04-23	09:45:00	0
2009-04-23	09:46:00	0
2009-04-23	09:47:00	0
2009-04-23	09:48:00	0
2009-04-23	09:49:00	0
2009-04-23	09:50:00	0
2009-04-23	09:51:00	0
2009-04-23	09:52:00	0
2009-04-23	09:53:00	0
2009-04-23	09:54:00	0
2009-04-23	09:55:00	0
2009-04-23	09:56:00	0
2009-04-23	09:57:00	0
2009-04-23	09:58:00	0
2009-04-23	09:59:00	0
2009-04-23	10:00:00	0
2009-04-23	10:01:00	0
2009-04-23	10:02:00	0
2009-04-23	10:03:00	0
2009-04-23	10:04:00	0
2009-04-23	10:05:00	0
2009-04-23	10:06:00	0
2009-04-23	10:07:00	0
2009-04-23	10:08:00	0
2009-04-23	10:09:00	0
2009-04-23	10:10:00	0
2009-04-23	10:11:00	0
2009-04-23	10:12:00	0
2009-04-23	10:13:00	0
2009-04-23	10:14:00	0
2009-04-23	10:15:00	0
2009-04-23	10:16:00	0
2009-04-23	10:17:00	0
2009-04-23	10:18:00	0
2009-04-23	10:19:00	0
2009-04-23	10:20:00	0
2009-04-23	10:21:00	0
2009-04-23	10:22:00	0
2009-04-23	10:23:00	0
2009-04-23	10:24:00	0
2009-04-23	10:25:00	0
2009-04-23	10:26:00	0
2009-04-23	10:27:00	0
2009-04-23	10:28:00	0
2009-04-23	10:29:00	0
2009-04-23	10:30:00	0
2009-04-23	10:31:00	0
2009-04-23	10:32:00	0
2009-04-23	10:33:00	0
2009-04-23	10:34:00	0
2009-04-23	10:35:00	0
2009-04-23	10:36:00	0
2009-04-23	10:37:00	0
2009-04-23	10:38:00	0
2009-04-23	10:39:00	0
2009-04-23	10:40:00	0
2009-04-23	10:41:00	0
2009-04-23	10:42:00	0
2009-04-23	10:43:00	0
2009-04-23	10:44:00	0
2009-04-23	10:45:00	0
2009-04-23	10:46:00	0
2009-04-23	10:47:00	0
2009-04-23	10:48:00	0
2009-04-23	10:49:00	0
2009-04-23	10:50:00	0
2009-04-23	10:51:00	0
2009-04-23	10:52:00	0
2009-04-23	10:53:00	0
2009-04-23	10:54:00	0
2009-04-23	10:55:00	0
2009-04-23	10:56:00	0
2009-04-23	10:57:00	0
2009-04-23	10:58:00	0
2009-04-23	10:59:00	0
2009-04-23	11:00:00	0
2009-04-23	11:01:00	0
2009-04-23	11:02:00	0
2009-04-23	11:03:00	0
2009-04-23	11:04:00	0
2009-04-23	11:05:00	0
2009-04-23	11:06:00	0
2009-04-23	11:07:00	0
2009-04-23	11:08:00	0
2009-04-23	11:09:00	0
2009-04-23	11:10:00	0
2009-04-23	11:11:00	0
2009-04-23	11:12:00	0
2009-04-23	11:13:00	0
2009-04-23	11:14:00	0
2009-04-23	11:15:00	0
2009-04-23	11:16:00	0
2009-04-23	11:17:00	0
2009-04-23	11:18:00	0
2009-04-23	11:19:00	0
2009-04-23	11:20:00	0
2009-04-23	11:21:00	0
2009-04-23	11:22:00	0
2009-04-23	11:23:00	0
2009-04-23	11:24:00	0
2009-04-23	11:25:00	0
2009-04-23	11:26:00	0
2009-04-23	11:27:00	0
2009-04-23	11:28:00	0
2009-04-23	11:29:00	0
2009-04-23	11:30:00	0
2009-04-23	11:31:00	0
2009-04-23	11:32:00	0
2009-04-23	11:33:00	0
2009-04-23	11:34:00	0
2009-04-23	11:35:00	0
2009-04-23	11:36:00	0
2009-04-23	11:37:00	0
2009-04-23	11:38:00	0
2009-04-23	11:39:00	0
2009-04-23	11:40:00	0
2009-04-23	11:41:00	0
2009-04-23	11:42:00	0
2009-04-23	11:43:00	0
2009-04-23	11:44:00	0
2009-04-23	11:45:00	0
2009-04-23	11:46:00	0
2009-04-23	11:47:00	0
2009-04-23	11:48:00	0
2009-04-23	11:49:00	0
2009-04-23	11:50:00	0
2009-04-23	11:51:00	0
2009-04-23	11:52:00	0
2009-04-23	11:53:00	0
2009-04-23	11:54:00	0
2009-04-23	11:55:00	0
2009-04-23	11:56:00	0
2009-04-23	11:57:00	0
2009-04-23	11:58:00	0
2009-04-23	11:59:00	0
2009-04-23	12:00:00	0
2009-04-23	12:01:00	0
2009-04-23	12:02:00	0
2009-04-23	12:03:00	0
2009-04-23	12:04:00	0
2009-04-23	12:05:00	0
2009-04-23	12:06:00	0
2009-04-23	12:07:00	0
2009-04-23	12:08:00	0
2009-04-23	12:09:00	0
2009-04-23	12:10:00	0
2009-04-23	12:11:00	0
2009-04-23	12:12:00	0
2009-04-23	12:13:00	0
2009-04-23	12:14:00	0
2009-04-23	12:15:00	0
2009-04-23	12:16:00	0
2009-04-23	12:17:00	0
2009-04-23	12:18:00	0
2009-04-23	12:19:00	0
2009-04-23	12:20:00	0
2009-04-23	12:21:00	0
2009-04-23	12:22:00	0
2009-04-23	12:23:00	0
2009-04-23	12:24:00	0
2009-04-23	12:25:00	0
2009-04-23	12:26:00	0
2009-04-23	12:27:00	0
2009-04-23	12:28:00	0
2009-04-23	12:29:00	0
2009-04-23	12:30:00	0
2009-04-23	12:31:00	0
2009-04-23	12:32:00	0
2009-04-23	12:33:00	0
2009-04-23	12:34:00	0
2009-04-23	12:35:00	0
2009-04-23	12:36:00	0
2009-04-23	12:37:00	0
2009-04-23	12:38:00	0
2009-04-23	12:39:00	0
2009-04-23	12:40:00	0
2009-04-23	12:41:00	0
2009-04-23	12:42:00	0
2009-04-23	12:43:00	0
2009-04-23	12:44:00	0
2009-04-23	12:45:00	0
2009-04-23	12:46:00	0
2009-04-23	12:47:00	0
2009-04-23	12:48:00	0
2009-04-23	12:49:00	0
2009-04-23	12:50:00	0
2009-04-23	12:51:00	0
2009-04-23	12:52:00	0
2009-04-23	12:53:00	0
2009-04-23	12:54:00	0
2009-04-23	12:55:00	0
2009-04-23	12:56:00	0
2009-04-23	12:57:00	0
2009-04-23	12:58:00	0
2009-04-23	12:59:00	0
2009-04-23	13:00:00	0
2009-04-23	13:01:00	0
2009-04-23	13:02:00	0
2009-04-23	13:03:00	0
2009-04-23	13:04:00	0
2009-04-23	13:05:00	0
2009-04-23	13:06:00	0
2009-04-23	13:07:00	0
2009-04-23	13:08:00	0
2009-04-23	13:09:00	0
2009-04-23	13:10:00	0
2009-04-23	13:11:00	0
2009-04-23	13:12:00	0
2009-04-23	13:13:00	0
2009-04-23	13:14:00	0
2009-04-23	13:15:00	0
2009-04-23	13:16:00	0
2009-04-23	13:17:00	0
2009-04-23	13:18:00	0
2009-04-23	13:19:00	0
2009-04-23	13:20:00	0
2009-04-23	13:21:00	0
2009-04-23	13:22:00	0
2009-04-23	13:23:00	0
2009-04-23	13:24:00	0
2009-04-23	13:25:00	0
2009-04-23	13:26:00	0
2009-04-23	13:27:00	0
2009-04-23	13:28:00	0
2009-04-23	13:29:00	0
2009-04-23	13:30:00	0
2009-04-23	13:31:00	0
2009-04-23	13:32:00	0
2009-04-23	13:33:00	0
2009-04-23	13:34:00	0
2009-04-23	13:35:00	0
2009-04-23	13:36:00	0
2009-04-23	13:37:00	0
2009-04-23	13:38:00	0
2009-04-23	13:39:00	0
2009-04-23	13:40:00	0
2009-04-23	13:41:00	0
2009-04-23	13:42:00	0
2009-04-23	13:43:00	0
2009-04-23	13:44:00	0
2009-04-23	13:45:00	0
2009-04-23	13:46:00	0
2009-04-23	13:47:00	0
2009-04-23	13:48:00	0
2009-04-23	13:49:00	0
2009-04-23	13:50:00	0
2009-04-23	13:51:00	0
2009-04-23	13:52:00	0
2009-04-23	13:53:00	0
2009-04-23	13:54:00	0
2009-04-23	13:55:00	0
2009-04-23	13:56:00	0
2009-04-23	13:57:00	0
2009-04-23	13:58:00	0
2009-04-23	13:59:00	0
2009-04-23	14:00:00	0
2009-04-23	14:01:00	0
2009-04-23	14:02:00	0
2009-04-23	14:03:00	0
2009-04-23	14:04:00	0
2009-04-23	14:05:00	0
2009-04-23	14:06:00	0
2009-04-23	14:07:00	0
2009-04-23	14:08:00	0
2009-04-23	14:09:00	0
2009-04-23	14:10:00	0
2009-04-23	14:11:00	0
2009-04-23	14:12:00	0
2009-04-23	14:13:00	0
2009-04-23	14:14:00	0
2009-04-23	14:15:00	0
2009-04-23	14:16:00	0
2009-04-23	14:17:00	0
2009-04-23	14:18:00	0
2009-04-23	14:19:00	0
2009-04-23	14:20:00	0
2009-04-23	14:21:00	0
2009-04-23	14:22:00	0
2009-04-23	14:23:00	0
2009-04-23	14:24:00	0
2009-04-23	14:25:00	0
2009-04-23	14:26:00	0
2009-04-23	14:27:00	0
2009-04-23	14:28:00	0
2009-04-23	14:29:00	0
2009-04-23	14:30:00	0
2009-04-23	14:31:00	0
2009-04-23	14:32:00	0
2009-04-23	14:33:00	0
2009-04-23	14:34:00	0
2009-04-23	14:35:00	0
2009-04-23	14:36:00	0
2009-04-23	14:37:00	0
2009-04-23	14:38:00	0
2009-04-23	14:39:00	0
2009-04-23	14:40:00	0
2009-04-23	14:41:00	0
2009-04-23	14:42:00	0
2009-04-23	14:43:00	0
2009-04-23	14:44:00	0
2009-04-23	14:45:00	0
2009-04-23	14:46:00	0
2009-04-23	14:47:00	0
2009-04-23	14:48:00	0
2009-04-23	14:49:00	0
2009-04-23	14:50:00	0
2009-04-23	14:51:00	0
2009-04-23	14:52:00	0
2009-04-23	14:53:00	0
2009-04-23	14:54:00	0
2009-04-23	14:55:00	0
2009-04-23	14:56:00	0
2009-04-23	14:57:00	0
2009-04-23	14:58:00	0
2009-04-23	14:59:00	0
2009-04-23	15:00:00	0
2009-04-23	15:01:00	0
2009-04-23	15:02:00	0
2009-04-23	15:03:00	0
2009-04-23	15:04:00	0
2009-04-23	15:05:00	0
2009-04-23	15:06:00	0
2009-04-23	15:07:00	0
2009-04-23	15:08:00	0
2009-04-23	15:09:00	0
2009-04-23	15:10:00	0
2009-04-23	15:11:00	0
2009-04-23	15:12:00	0
2009-04-23	15:13:00	0
2009-04-23	15:14:00	0
2009-04-23	15:15:00	0
2009-04-23	15:16:00	0
2009-04-23	15:17:00	0
2009-04-23	15:18:00	0
2009-04-23	15:19:00	0
2009-04-23	15:20:00	0
2009-04-23	15:21:00	0
2009-04-23	15:22:00	0
2009-04-23	15:23:00	0
2009-04-23	15:24:00	0
2009-04-23	15:25:00	0
2009-04-23	15:26:00	0
2009-04-23	15:27:00	0
2009-04-23	15:28:00	0
2009-04-23	15:29:00	0
2009-04-23	15:30:00	0
2009-04-23	15:31:00	0
2009-04-23	15:32:00	0
2009-04-23	15:33:00	0
2009-04-23	15:34:00	0
2009-04-23	15:35:00	0
2009-04-23	15:36:00	0
2009-04-23	15:37:00	0
2009-04-23	15:38:00	0
2009-04-23	15:39:00	0
2009-04-23	15:40:00	0
2009-04-23	15:41:00	0
2009-04-23	15:42:00	0
2009-04-23	15:43:00	0
2009-04-23	15:44:00	0
2009-04-23	15:45:00	0
2009-04-23	15:46:00	0
2009-04-23	15:47:00	0
2009-04-23	15:48:00	0
2009-04-23	15:49:00	0
2009-04-23	15:50:00	0
2009-04-23	15:51:00	0
2009-04-23	15:52:00	0
2009-04-23	15:53:00	0
2009-04-23	15:54:00	0
2009-04-23	15:55:00	0
2009-04-23	15:56:00	0
2009-04-23	15:57:00	0
2009-04-23	15:58:00	0
2009-04-23	15:59:00	0
2009-04-23	16:00:00	0
2009-04-23	16:01:00	0
2009-04-23	16:02:00	0
2009-04-23	16:03:00	0
2009-04-23	16:04:00	0
2009-04-23	16:05:00	0
2009-04-23	16:06:00	0
2009-04-23	16:07:00	0
2009-04-23	16:08:00	0
2009-04-23	16:09:00	0
2009-04-23	16:10:00	0
2009-04-23	16:11:00	0
2009-04-23	16:12:00	0
2009-04-23	16:13:00	0
2009-04-23	16:14:00	0
2009-04-23	16:15:00	0
2009-04-23	16:16:00	0
2009-04-23	16:17:00	0
2009-04-23	16:18:00	0
2009-04-23	16:19:00	0
2009-04-23	16:20:00	0
2009-04-23	16:21:00	0
2009-04-23	16:22:00	0
2009-04-23	16:23:00	0
2009-04-23	16:24:00	0
2009-04-23	16:25:00	0
2009-04-23	16:26:00	0
2009-04-23	16:27:00	0
2009-04-23	16:28:00	0
2009-04-23	16:29:00	0
2009-04-23	16:30:00	0
2009-04-23	16:31:00	0
2009-04-23	16:32:00	0
2009-04-23	16:33:00	0
2009-04-23	16:34:00	0
2009-04-23	16:35:00	0
2009-04-23	16:36:00	0
2009-04-23	16:37:00	0
2009-04-23	16:38:00	0
2009-04-23	16:39:00	0
2009-04-23	16:40:00	0
2009-04-23	16:41:00	0
2009-04-23	16:42:00	0
2009-04-23	16:43:00	0
2009-04-23	16:44:00	0
2009-04-23	16:45:00	0
2009-04-23	16:46:00	0
2009-04-23	16:47:00	0
2009-04-23	16:48:00	0
2009-04-23	16:49:00	0
2009-04-23	16:50:00	0
2009-04-23	16:51:00	0
2009-04-23	16:52:00	0
2009-04-23	16:53:00	0
2009-04-23	16:54:00	0
2009-04-23	16:55:00	0
2009-04-23	16:56:00	0
2009-04-23	16:57:00	0
2009-04-23	16:58:00	0
2009-04-23	16:59:00	0
2009-04-23	17:00:00	0
2009-04-23	17:01:00	0
2009-04-23	17:02:00	0
2009-04-23	17:03:00	0
2009-04-23	17:04:00	0
2009-04-23	17:05:00	0
2009-04-23	17:06:00	0
2009-04-23	17:07:00	0
2009-04-23	17:08:00	0
2009-04-23	17:09:00	0
2009-04-23	17:10:00	0
2009-04-23	17:11:00	0
2009-04-23	17:12:00	0
2009-04-23	17:13:00	0
2009-04-23	17:14:00	0
2009-04-23	17:15:00	0
2009-04-23	17:16:00	0
2009-04-23	17:17:00	0
2009-04-23	17:18:00	0
2009-04-23	17:19:00	0
2009-04-23	17:20:00	0
2009-04-23	17:21:00	0
2009-04-23	17:22:00	0
2009-04-23	17:23:00	0
2009-04-23	17:24:00	0
2009-04-23	17:25:00	0
2009-04-23	17:26:00	0
2009-04-23	17:27:00	0
2009-04-23	17:28:00	0
2009-04-23	17:29:00	0
2009-04-23	17:30:00	0
2009-04-23	17:31:00	0
2009-04-23	17:32:00	0
2009-04-23	17:33:00	0
2009-04-23	17:34:00	0
2009-04-23	17:35:00	0
2009-04-23	17:36:00	0
2009-04-23	17:37:00	0
2009-04-23	17:38:00	0
2009-04-23	17:39:00	0
2009-04-23	17:40:00	0
2009-04-23	17:41:00	0
2009-04-23	17:42:00	0
2009-04-23	17:43:00	0
2009-04-23	17:44:00	0
2009-04-23	17:45:00	0
2009-04-23	17:46:00	0
2009-04-23	17:47:00	0
2009-04-23	17:48:00	0
2009-04-23	17:49:00	0
2009-04-23	17:50:00	0
2009-04-23	17:51:00	0
2009-04-23	17:52:00	0
2009-04-23	17:53:00	0
2009-04-23	17:54:00	0
2009-04-23	17:55:00	0
2009-04-23	17:56:00	0
2009-04-23	17:57:00	0
2009-04-23	17:58:00	0
2009-04-23	17:59:00	0
2009-04-23	18:00:00	10
2009-04-23	18:01:00	10
2009-04-23	18:02:00	0
2009-04-23	18:03:00	10
2009-04-23	18:04:00	10
2009-04-23	18:05:00	0
2009-04-23	18:06:00	10
2009-04-23	18:07:00	0
2009-04-23	18:08:00	20
2009-04-23	18:09:00	10
2009-04-23	18:10:00	20
2009-04-23	18:11:00	10
2009-04-23	18:12:00	0
2009-04-23	18:13:00	41
2009-04-23	18:14:00	30
2009-04-23	18:15:00	10
2009-04-23	18:16:00	10
2009-04-23	18:17:00	51
2009-04-23	18:18:00	205
2009-04-23	18:19:00	81
2009-04-23	18:20:00	508
2009-04-23	18:21:00	693
2009-04-23	18:22:00	652
2009-04-23	18:23:00	295
2009-04-23	18:24:00	634
2009-04-23	18:25:00	337
2009-04-23	18:26:00	394
2009-04-23	18:27:00	380
2009-04-23	18:28:00	144
2009-04-23	18:29:00	91
2009-04-23	18:30:00	112
2009-04-23	18:31:00	169
2009-04-23	18:32:00	193
2009-04-23	18:33:00	91
2009-04-23	18:34:00	217
2009-04-23	18:35:00	10
2009-04-23	18:36:00	0
2009-04-23	18:37:00	0
2009-04-23	18:38:00	0
2009-04-23	18:39:00	351
2009-04-23	18:40:00	295
2009-04-23	18:41:00	132
2009-04-23	18:42:00	351
2009-04-23	18:43:00	112
2009-04-23	18:44:00	351
2009-04-23	18:45:00	394
2009-04-23	18:46:00	156
2009-04-23	18:47:00	597
2009-04-23	18:48:00	616
2009-04-23	18:49:00	542
2009-04-23	18:50:00	492
2009-04-23	18:51:00	475
2009-04-23	18:52:00	242
2009-04-23	18:53:00	366
2009-04-23	18:54:00	254
2009-04-23	18:55:00	61
2009-04-23	18:56:00	410
2009-04-23	18:57:00	295
2009-04-23	18:58:00	71
2009-04-23	18:59:00	0
2009-04-23	19:00:00	0
2009-04-23	19:01:00	0
2009-04-23	19:02:00	10
2009-04-23	19:03:00	20
2009-04-23	19:04:00	0
2009-04-23	19:05:00	0
2009-04-23	19:06:00	0
2009-04-23	19:07:00	156
2009-04-23	19:08:00	230
2009-04-23	19:09:00	122
2009-04-23	19:10:00	0
2009-04-23	19:11:00	0
2009-04-23	19:12:00	0
2009-04-23	19:13:00	0
2009-04-23	19:14:00	0
2009-04-23	19:15:00	10
2009-04-23	19:16:00	0
2009-04-23	19:17:00	10
2009-04-23	19:18:00	0
2009-04-23	19:19:00	0
2009-04-23	19:20:00	193
2009-04-23	19:21:00	0
2009-04-23	19:22:00	0
2009-04-23	19:23:00	0
2009-04-23	19:24:00	0
2009-04-23	19:25:00	0
2009-04-23	19:26:00	0
2009-04-23	19:27:00	0
2009-04-23	19:28:00	0
2009-04-23	19:29:00	0
2009-04-23	19:30:00	0
2009-04-23	19:31:00	323
2009-04-23	19:32:00	156
2009-04-23	19:33:00	81
2009-04-23	19:34:00	861
2009-04-23	19:35:00	861
2009-04-23	19:36:00	41
2009-04-23	19:37:00	20
2009-04-23	19:38:00	10
2009-04-23	19:39:00	0
2009-04-23	19:40:00	169
2009-04-23	19:41:00	169
2009-04-23	19:42:00	156
2009-04-23	19:43:00	230
2009-04-23	19:44:00	132
2009-04-23	19:45:00	380
2009-04-23	19:46:00	81
2009-04-23	19:47:00	102
2009-04-23	19:48:00	266
2009-04-23	19:49:00	122
2009-04-23	19:50:00	156
2009-04-23	19:51:00	51
2009-04-23	19:52:00	20
2009-04-23	19:53:00	193
2009-04-23	19:54:00	217
2009-04-23	19:55:00	492
2009-04-23	19:56:00	295
2009-04-23	19:57:00	266
2009-04-23	19:58:00	309
2009-04-23	19:59:00	380
2009-04-23	20:00:00	266
2009-04-23	20:01:00	884
2009-04-23	20:02:00	169
2009-04-23	20:03:00	41
2009-04-23	20:04:00	0
2009-04-23	20:05:00	0
2009-04-23	20:06:00	0
2009-04-23	20:07:00	0
2009-04-23	20:08:00	0
2009-04-23	20:09:00	10
2009-04-23	20:10:00	0
2009-04-23	20:11:00	0
2009-04-23	20:12:00	0
2009-04-23	20:13:00	0
2009-04-23	20:14:00	10
2009-04-23	20:15:00	410
2009-04-23	20:16:00	410
2009-04-23	20:17:00	71
2009-04-23	20:18:00	0
2009-04-23	20:19:00	10
2009-04-23	20:20:00	0
2009-04-23	20:21:00	0
2009-04-23	20:22:00	0
2009-04-23	20:23:00	0
2009-04-23	20:24:00	0
2009-04-23	20:25:00	0
2009-04-23	20:26:00	410
2009-04-23	20:27:00	394
2009-04-23	20:28:00	217
2009-04-23	20:29:00	0
2009-04-23	20:30:00	0
2009-04-23	20:31:00	0
2009-04-23	20:32:00	0
2009-04-23	20:33:00	0
2009-04-23	20:34:00	0
2009-04-23	20:35:00	0
2009-04-23	20:36:00	0
2009-04-23	20:37:00	169
2009-04-23	20:38:00	217
2009-04-23	20:39:00	309
2009-04-23	20:40:00	861
2009-04-23	20:41:00	774
2009-04-23	20:42:00	542
2009-04-23	20:43:00	597
2009-04-23	20:44:00	91
2009-04-23	20:45:00	193
2009-04-23	20:46:00	144
2009-04-23	20:47:00	81
2009-04-23	20:48:00	181
2009-04-23	20:49:00	242
2009-04-23	20:50:00	230
2009-04-23	20:51:00	205
2009-04-23	20:52:00	217
2009-04-23	20:53:00	156
2009-04-23	20:54:00	242
2009-04-23	20:55:00	0
2009-04-23	20:56:00	0
2009-04-23	20:57:00	242
2009-04-23	20:58:00	193
2009-04-23	20:59:00	41
2009-04-23	21:00:00	169
2009-04-23	21:01:00	0
2009-04-23	21:02:00	0
2009-04-23	21:03:00	0
2009-04-23	21:04:00	0
2009-04-23	21:05:00	0
2009-04-23	21:06:00	0
2009-04-23	21:07:00	0
2009-04-23	21:08:00	0
2009-04-23	21:09:00	0
2009-04-23	21:10:00	0
2009-04-23	21:11:00	0
2009-04-23	21:12:00	0
2009-04-23	21:13:00	0
2009-04-23	21:14:00	0
2009-04-23	21:15:00	0
2009-04-23	21:16:00	122
2009-04-23	21:17:00	112
2009-04-23	21:18:00	102
2009-04-23	21:19:00	10
2009-04-23	21:20:00	0
2009-04-23	21:21:00	0
2009-04-23	21:22:00	0
2009-04-23	21:23:00	0
2009-04-23	21:24:00	266
2009-04-23	21:25:00	122
2009-04-23	21:26:00	193
2009-04-23	21:27:00	217
2009-04-23	21:28:00	280
2009-04-23	21:29:00	81
2009-04-23	21:30:00	156
2009-04-23	21:31:00	102
2009-04-23	21:32:00	122
2009-04-23	21:33:00	156
2009-04-23	21:34:00	0
2009-04-23	21:35:00	0
2009-04-23	21:36:00	0
2009-04-23	21:37:00	132
2009-04-23	21:38:00	193
2009-04-23	21:39:00	71
2009-04-23	21:40:00	20
2009-04-23	21:41:00	112
2009-04-23	21:42:00	51
2009-04-23	21:43:00	169
2009-04-23	21:44:00	181
2009-04-23	21:45:00	193
2009-04-23	21:46:00	112
2009-04-23	21:47:00	20
2009-04-23	21:48:00	230
2009-04-23	21:49:00	91
2009-04-23	21:50:00	0
2009-04-23	21:51:00	0
2009-04-23	21:52:00	0
2009-04-23	21:53:00	0
2009-04-23	21:54:00	0
2009-04-23	21:55:00	51
2009-04-23	21:56:00	10
2009-04-23	21:57:00	0
2009-04-23	21:58:00	10
2009-04-23	21:59:00	0
2009-04-23	22:00:00	132
2009-04-23	22:01:00	475
2009-04-23	22:02:00	366
2009-04-23	22:03:00	181
2009-04-23	22:04:00	51
2009-04-23	22:05:00	0
2009-04-23	22:06:00	0
2009-04-23	22:07:00	0
2009-04-23	22:08:00	193
2009-04-23	22:09:00	61
2009-04-23	22:10:00	0
2009-04-23	22:11:00	156
2009-04-23	22:12:00	394
2009-04-23	22:13:00	652
2009-04-23	22:14:00	542
2009-04-23	22:15:00	132
2009-04-23	22:16:00	156
2009-04-23	22:17:00	169
2009-04-23	22:18:00	20
2009-04-23	22:19:00	71
2009-04-23	22:20:00	0
2009-04-23	22:21:00	71
2009-04-23	22:22:00	0
2009-04-23	22:23:00	0
2009-04-23	22:24:00	0
2009-04-23	22:25:00	30
2009-04-23	22:26:00	492
2009-04-23	22:27:00	169
2009-04-23	22:28:00	0
2009-04-23	22:29:00	0
2009-04-23	22:30:00	0
2009-04-23	22:31:00	427
2009-04-23	22:32:00	10
2009-04-23	22:33:00	0
2009-04-23	22:34:00	0
2009-04-23	22:35:00	102
2009-04-23	22:36:00	169
2009-04-23	22:37:00	0
2009-04-23	22:38:00	0
2009-04-23	22:39:00	0
2009-04-23	22:40:00	0
2009-04-23	22:41:00	0
2009-04-23	22:42:00	0
2009-04-23	22:43:00	0
2009-04-23	22:44:00	0
2009-04-23	22:45:00	0
2009-04-23	22:46:00	0
2009-04-23	22:47:00	0
2009-04-23	22:48:00	0
2009-04-23	22:49:00	0
2009-04-23	22:50:00	0
2009-04-23	22:51:00	0
2009-04-23	22:52:00	0
2009-04-23	22:53:00	0
2009-04-23	22:54:00	0
2009-04-23	22:55:00	0
2009-04-23	22:56:00	0
2009-04-23	22:57:00	0
2009-04-23	22:58:00	0
2009-04-23	22:59:00	0
2009-04-23	23:00:00	0
2009-04-23	23:01:00	0
2009-04-23	23:02:00	0
2009-04-23	23:03:00	0
2009-04-23	23:04:00	0
2009-04-23	23:05:00	0
2009-04-23	23:06:00	0
2009-04-23	23:07:00	0
2009-04-23	23:08:00	0
2009-04-23	23:09:00	0
2009-04-23	23:10:00	0
2009-04-23	23:11:00	0
2009-04-23	23:12:00	0
2009-04-23	23:13:00	0
2009-04-23	23:14:00	0
2009-04-23	23:15:00	0
2009-04-23	23:16:00	0
2009-04-23	23:17:00	0
2009-04-23	23:18:00	0
2009-04-23	23:19:00	0
2009-04-23	23:20:00	0
2009-04-23	23:21:00	0
2009-04-23	23:22:00	0
2009-04-23	23:23:00	0
2009-04-23	23:24:00	0
2009-04-23	23:25:00	0
2009-04-23	23:26:00	0
2009-04-23	23:27:00	0
2009-04-23	23:28:00	0
2009-04-23	23:29:00	0
2009-04-23	23:30:00	0
2009-04-23	23:31:00	0
2009-04-23	23:32:00	0
2009-04-23	23:33:00	0
2009-04-23	23:34:00	0
2009-04-23	23:35:00	0
2009-04-23	23:36:00	0
2009-04-23	23:37:00	0
2009-04-23	23:38:00	0
2009-04-23	23:39:00	0
2009-04-23	23:40:00	0
2009-04-23	23:41:00	0
2009-04-23	23:42:00	0
2009-04-23	23:43:00	0
2009-04-23	23:44:00	0
2009-04-23	23:45:00	0
2009-04-23	23:46:00	0
2009-04-23	23:47:00	0
2009-04-23	23:48:00	0
2009-04-23	23:49:00	0
2009-04-23	23:50:00	0
2009-04-23	23:51:00	0
2009-04-23	23:52:00	0
2009-04-23	23:53:00	0
2009-04-23	23:54:00	0
2009-04-23	23:55:00	0
2009-04-23	23:56:00	0
2009-04-23	23:57:00	0
2009-04-23	23:58:00	0
2009-04-23	23:59:00	0
2009-04-24	00:00:00	0
2009-04-24	00:01:00	0
2009-04-24	00:02:00	0
2009-04-24	00:03:00	0
2009-04-24	00:04:00	0
2009-04-24	00:05:00	0
2009-04-24	00:06:00	20
2009-04-24	00:07:00	181
2009-04-24	00:08:00	20
2009-04-24	00:09:00	122
2009-04-24	00:10:00	112
2009-04-24	00:11:00	0
2009-04-24	00:12:00	30
2009-04-24	00:13:00	0
2009-04-24	00:14:00	0
2009-04-24	00:15:00	0
2009-04-24	00:16:00	0
2009-04-24	00:17:00	0
2009-04-24	00:18:00	0
2009-04-24	00:19:00	0
2009-04-24	00:20:00	0
2009-04-24	00:21:00	0
2009-04-24	00:22:00	0
2009-04-24	00:23:00	0
2009-04-24	00:24:00	0
2009-04-24	00:25:00	0
2009-04-24	00:26:00	0
2009-04-24	00:27:00	0
2009-04-24	00:28:00	0
2009-04-24	00:29:00	0
2009-04-24	00:30:00	0
2009-04-24	00:31:00	0
2009-04-24	00:32:00	0
2009-04-24	00:33:00	0
2009-04-24	00:34:00	0
2009-04-24	00:35:00	0
2009-04-24	00:36:00	0
2009-04-24	00:37:00	0
2009-04-24	00:38:00	0
2009-04-24	00:39:00	0
2009-04-24	00:40:00	0
2009-04-24	00:41:00	0
2009-04-24	00:42:00	0
2009-04-24	00:43:00	0
2009-04-24	00:44:00	0
2009-04-24	00:45:00	0
2009-04-24	00:46:00	0
2009-04-24	00:47:00	0
2009-04-24	00:48:00	0
2009-04-24	00:49:00	0
2009-04-24	00:50:00	0
2009-04-24	00:51:00	0
2009-04-24	00:52:00	0
2009-04-24	00:53:00	0
2009-04-24	00:54:00	0
2009-04-24	00:55:00	0
2009-04-24	00:56:00	0
2009-04-24	00:57:00	0
2009-04-24	00:58:00	0
2009-04-24	00:59:00	0
2009-04-24	01:00:00	0
2009-04-24	01:01:00	0
2009-04-24	01:02:00	0
2009-04-24	01:03:00	0
2009-04-24	01:04:00	0
2009-04-24	01:05:00	0
2009-04-24	01:06:00	0
2009-04-24	01:07:00	0
2009-04-24	01:08:00	0
2009-04-24	01:09:00	0
2009-04-24	01:10:00	0
2009-04-24	01:11:00	0
2009-04-24	01:12:00	0
2009-04-24	01:13:00	0
2009-04-24	01:14:00	0
2009-04-24	01:15:00	0
2009-04-24	01:16:00	0
2009-04-24	01:17:00	0
2009-04-24	01:18:00	0
2009-04-24	01:19:00	0
2009-04-24	01:20:00	0
2009-04-24	01:21:00	0
2009-04-24	01:22:00	0
2009-04-24	01:23:00	0
2009-04-24	01:24:00	0
2009-04-24	01:25:00	0
2009-04-24	01:26:00	0
2009-04-24	01:27:00	0
2009-04-24	01:28:00	0
2009-04-24	01:29:00	0
2009-04-24	01:30:00	0
2009-04-24	01:31:00	0
2009-04-24	01:32:00	0
2009-04-24	01:33:00	0
2009-04-24	01:34:00	0
2009-04-24	01:35:00	0
2009-04-24	01:36:00	0
2009-04-24	01:37:00	10
2009-04-24	01:38:00	0
2009-04-24	01:39:00	0
2009-04-24	01:40:00	0
2009-04-24	01:41:00	0
2009-04-24	01:42:00	0
2009-04-24	01:43:00	0
2009-04-24	01:44:00	41
2009-04-24	01:45:00	51
2009-04-24	01:46:00	0
2009-04-24	01:47:00	169
2009-04-24	01:48:00	0
2009-04-24	01:49:00	0
2009-04-24	01:50:00	0
2009-04-24	01:51:00	0
2009-04-24	01:52:00	0
2009-04-24	01:53:00	0
2009-04-24	01:54:00	0
2009-04-24	01:55:00	0
2009-04-24	01:56:00	0
2009-04-24	01:57:00	0
2009-04-24	01:58:00	0
2009-04-24	01:59:00	0
2009-04-24	02:00:00	0
2009-04-24	02:01:00	0
2009-04-24	02:02:00	0
2009-04-24	02:03:00	0
2009-04-24	02:04:00	0
2009-04-24	02:05:00	0
2009-04-24	02:06:00	0
2009-04-24	02:07:00	0
2009-04-24	02:08:00	0
2009-04-24	02:09:00	0
2009-04-24	02:10:00	0
2009-04-24	02:11:00	0
2009-04-24	02:12:00	0
2009-04-24	02:13:00	0
2009-04-24	02:14:00	0
2009-04-24	02:15:00	0
2009-04-24	02:16:00	0
2009-04-24	02:17:00	0
2009-04-24	02:18:00	0
2009-04-24	02:19:00	0
2009-04-24	02:20:00	0
2009-04-24	02:21:00	0
2009-04-24	02:22:00	0
2009-04-24	02:23:00	0
2009-04-24	02:24:00	0
2009-04-24	02:25:00	0
2009-04-24	02:26:00	0
2009-04-24	02:27:00	0
2009-04-24	02:28:00	0
2009-04-24	02:29:00	0
2009-04-24	02:30:00	0
2009-04-24	02:31:00	0
2009-04-24	02:32:00	0
2009-04-24	02:33:00	0
2009-04-24	02:34:00	0
2009-04-24	02:35:00	0
2009-04-24	02:36:00	0
2009-04-24	02:37:00	0
2009-04-24	02:38:00	0
2009-04-24	02:39:00	0
2009-04-24	02:40:00	0
2009-04-24	02:41:00	0
2009-04-24	02:42:00	0
2009-04-24	02:43:00	0
2009-04-24	02:44:00	0
2009-04-24	02:45:00	0
2009-04-24	02:46:00	0
2009-04-24	02:47:00	0
2009-04-24	02:48:00	0
2009-04-24	02:49:00	0
2009-04-24	02:50:00	0
2009-04-24	02:51:00	0
2009-04-24	02:52:00	0
2009-04-24	02:53:00	0
2009-04-24	02:54:00	0
2009-04-24	02:55:00	0
2009-04-24	02:56:00	0
2009-04-24	02:57:00	0
2009-04-24	02:58:00	0
2009-04-24	02:59:00	0
2009-04-24	03:00:00	0
2009-04-24	03:01:00	91
2009-04-24	03:02:00	0
2009-04-24	03:03:00	0
2009-04-24	03:04:00	0
2009-04-24	03:05:00	0
2009-04-24	03:06:00	0
2009-04-24	03:07:00	0
2009-04-24	03:08:00	0
2009-04-24	03:09:00	0
2009-04-24	03:10:00	0
2009-04-24	03:11:00	0
2009-04-24	03:12:00	0
2009-04-24	03:13:00	0
2009-04-24	03:14:00	0
2009-04-24	03:15:00	0
2009-04-24	03:16:00	0
2009-04-24	03:17:00	0
2009-04-24	03:18:00	0
2009-04-24	03:19:00	0
2009-04-24	03:20:00	0
2009-04-24	03:21:00	0
2009-04-24	03:22:00	0
2009-04-24	03:23:00	0
2009-04-24	03:24:00	0
2009-04-24	03:25:00	0
2009-04-24	03:26:00	0
2009-04-24	03:27:00	0
2009-04-24	03:28:00	0
2009-04-24	03:29:00	0
2009-04-24	03:30:00	0
2009-04-24	03:31:00	0
2009-04-24	03:32:00	0
2009-04-24	03:33:00	0
2009-04-24	03:34:00	0
2009-04-24	03:35:00	0
2009-04-24	03:36:00	0
2009-04-24	03:37:00	0
2009-04-24	03:38:00	0
2009-04-24	03:39:00	0
2009-04-24	03:40:00	0
2009-04-24	03:41:00	0
2009-04-24	03:42:00	0
2009-04-24	03:43:00	0
2009-04-24	03:44:00	0
2009-04-24	03:45:00	0
2009-04-24	03:46:00	0
2009-04-24	03:47:00	20
2009-04-24	03:48:00	71
2009-04-24	03:49:00	242
2009-04-24	03:50:00	0
2009-04-24	03:51:00	0
2009-04-24	03:52:00	0
2009-04-24	03:53:00	0
2009-04-24	03:54:00	0
2009-04-24	03:55:00	0
2009-04-24	03:56:00	0
2009-04-24	03:57:00	0
2009-04-24	03:58:00	0
2009-04-24	03:59:00	0
2009-04-24	04:00:00	0
2009-04-24	04:01:00	0
2009-04-24	04:02:00	0
2009-04-24	04:03:00	0
2009-04-24	04:04:00	0
2009-04-24	04:05:00	0
2009-04-24	04:06:00	0
2009-04-24	04:07:00	0
2009-04-24	04:08:00	10
2009-04-24	04:09:00	0
2009-04-24	04:10:00	0
2009-04-24	04:11:00	0
2009-04-24	04:12:00	0
2009-04-24	04:13:00	0
2009-04-24	04:14:00	0
2009-04-24	04:15:00	0
2009-04-24	04:16:00	0
2009-04-24	04:17:00	0
2009-04-24	04:18:00	0
2009-04-24	04:19:00	0
2009-04-24	04:20:00	0
2009-04-24	04:21:00	0
2009-04-24	04:22:00	0
2009-04-24	04:23:00	0
2009-04-24	04:24:00	0
2009-04-24	04:25:00	0
2009-04-24	04:26:00	0
2009-04-24	04:27:00	0
2009-04-24	04:28:00	0
2009-04-24	04:29:00	0
2009-04-24	04:30:00	0
2009-04-24	04:31:00	0
2009-04-24	04:32:00	0
2009-04-24	04:33:00	0
2009-04-24	04:34:00	61
2009-04-24	04:35:00	0
2009-04-24	04:36:00	0
2009-04-24	04:37:00	0
2009-04-24	04:38:00	0
2009-04-24	04:39:00	0
2009-04-24	04:40:00	0
2009-04-24	04:41:00	0
2009-04-24	04:42:00	0
2009-04-24	04:43:00	0
2009-04-24	04:44:00	0
2009-04-24	04:45:00	0
2009-04-24	04:46:00	0
2009-04-24	04:47:00	0
2009-04-24	04:48:00	0
2009-04-24	04:49:00	0
2009-04-24	04:50:00	0
2009-04-24	04:51:00	0
2009-04-24	04:52:00	0
2009-04-24	04:53:00	0
2009-04-24	04:54:00	0
2009-04-24	04:55:00	0
2009-04-24	04:56:00	0
2009-04-24	04:57:00	0
2009-04-24	04:58:00	0
2009-04-24	04:59:00	0
2009-04-24	05:00:00	0
2009-04-24	05:01:00	0
2009-04-24	05:02:00	0
2009-04-24	05:03:00	0
2009-04-24	05:04:00	0
2009-04-24	05:05:00	0
2009-04-24	05:06:00	0
2009-04-24	05:07:00	0
2009-04-24	05:08:00	0
2009-04-24	05:09:00	0
2009-04-24	05:10:00	0
2009-04-24	05:11:00	0
2009-04-24	05:12:00	0
2009-04-24	05:13:00	0
2009-04-24	05:14:00	0
2009-04-24	05:15:00	0
2009-04-24	05:16:00	0
2009-04-24	05:17:00	0
2009-04-24	05:18:00	0
2009-04-24	05:19:00	0
2009-04-24	05:20:00	0
2009-04-24	05:21:00	0
2009-04-24	05:22:00	0
2009-04-24	05:23:00	0
2009-04-24	05:24:00	0
2009-04-24	05:25:00	0
2009-04-24	05:26:00	0
2009-04-24	05:27:00	0
2009-04-24	05:28:00	0
2009-04-24	05:29:00	0
2009-04-24	05:30:00	0
2009-04-24	05:31:00	0
2009-04-24	05:32:00	0
2009-04-24	05:33:00	0
2009-04-24	05:34:00	0
2009-04-24	05:35:00	0
2009-04-24	05:36:00	0
2009-04-24	05:37:00	0
2009-04-24	05:38:00	0
2009-04-24	05:39:00	0
2009-04-24	05:40:00	0
2009-04-24	05:41:00	0
2009-04-24	05:42:00	0
2009-04-24	05:43:00	0
2009-04-24	05:44:00	0
2009-04-24	05:45:00	10
2009-04-24	05:46:00	0
2009-04-24	05:47:00	0
2009-04-24	05:48:00	0
2009-04-24	05:49:00	0
2009-04-24	05:50:00	0
2009-04-24	05:51:00	0
2009-04-24	05:52:00	20
2009-04-24	05:53:00	0
2009-04-24	05:54:00	20
2009-04-24	05:55:00	217
2009-04-24	05:56:00	0
2009-04-24	05:57:00	0
2009-04-24	05:58:00	0
2009-04-24	05:59:00	0
2009-04-24	06:00:00	0
2009-04-24	06:01:00	0
2009-04-24	06:02:00	0
2009-04-24	06:03:00	0
2009-04-24	06:04:00	0
2009-04-24	06:05:00	0
2009-04-24	06:06:00	0
2009-04-24	06:07:00	0
2009-04-24	06:08:00	0
2009-04-24	06:09:00	0
2009-04-24	06:10:00	0
2009-04-24	06:11:00	0
2009-04-24	06:12:00	0
2009-04-24	06:13:00	0
2009-04-24	06:14:00	0
2009-04-24	06:15:00	0
2009-04-24	06:16:00	0
2009-04-24	06:17:00	0
2009-04-24	06:18:00	0
2009-04-24	06:19:00	0
2009-04-24	06:20:00	0
2009-04-24	06:21:00	0
2009-04-24	06:22:00	0
2009-04-24	06:23:00	0
2009-04-24	06:24:00	0
2009-04-24	06:25:00	0
2009-04-24	06:26:00	0
2009-04-24	06:27:00	0
2009-04-24	06:28:00	0
2009-04-24	06:29:00	0
2009-04-24	06:30:00	0
2009-04-24	06:31:00	0
2009-04-24	06:32:00	0
2009-04-24	06:33:00	0
2009-04-24	06:34:00	0
2009-04-24	06:35:00	0
2009-04-24	06:36:00	0
2009-04-24	06:37:00	10
2009-04-24	06:38:00	0
2009-04-24	06:39:00	0
2009-04-24	06:40:00	0
2009-04-24	06:41:00	0
2009-04-24	06:42:00	0
2009-04-24	06:43:00	0
2009-04-24	06:44:00	0
2009-04-24	06:45:00	0
2009-04-24	06:46:00	0
2009-04-24	06:47:00	0
2009-04-24	06:48:00	0
2009-04-24	06:49:00	0
2009-04-24	06:50:00	0
2009-04-24	06:51:00	0
2009-04-24	06:52:00	0
2009-04-24	06:53:00	0
2009-04-24	06:54:00	0
2009-04-24	06:55:00	0
2009-04-24	06:56:00	0
2009-04-24	06:57:00	30
2009-04-24	06:58:00	0
2009-04-24	06:59:00	30
2009-04-24	07:00:00	30
2009-04-24	07:01:00	132
2009-04-24	07:02:00	41
2009-04-24	07:03:00	0
2009-04-24	07:04:00	20
2009-04-24	07:05:00	0
2009-04-24	07:06:00	71
2009-04-24	07:07:00	205
2009-04-24	07:08:00	181
2009-04-24	07:09:00	366
2009-04-24	07:10:00	616
2009-04-24	07:11:00	839
2009-04-24	07:12:00	1386
2009-04-24	07:13:00	459
2009-04-24	07:14:00	230
2009-04-24	07:15:00	394
2009-04-24	07:16:00	410
2009-04-24	07:17:00	597
2009-04-24	07:18:00	1050
2009-04-24	07:19:00	953
2009-04-24	07:20:00	380
2009-04-24	07:21:00	91
2009-04-24	07:22:00	0
2009-04-24	07:23:00	30
2009-04-24	07:24:00	0
2009-04-24	07:25:00	0
2009-04-24	07:26:00	0
2009-04-24	07:27:00	0
2009-04-24	07:28:00	0
2009-04-24	07:29:00	10
2009-04-24	07:30:00	10
2009-04-24	07:31:00	0
2009-04-24	07:32:00	0
2009-04-24	07:33:00	0
2009-04-24	07:34:00	475
2009-04-24	07:35:00	459
2009-04-24	07:36:00	323
2009-04-24	07:37:00	266
2009-04-24	07:38:00	459
2009-04-24	07:39:00	1002
2009-04-24	07:40:00	1416
2009-04-24	07:41:00	1416
2009-04-24	07:42:00	693
2009-04-24	07:43:00	61
2009-04-24	07:44:00	0
2009-04-24	07:45:00	205
2009-04-24	07:46:00	112
2009-04-24	07:47:00	132
2009-04-24	07:48:00	156
2009-04-24	07:49:00	0
2009-04-24	07:50:00	205
2009-04-24	07:51:00	0
2009-04-24	07:52:00	0
2009-04-24	07:53:00	10
2009-04-24	07:54:00	0
2009-04-24	07:55:00	0
2009-04-24	07:56:00	459
2009-04-24	07:57:00	410
2009-04-24	07:58:00	394
2009-04-24	07:59:00	1211
2009-04-24	08:00:00	1211
2009-04-24	08:01:00	337
2009-04-24	08:02:00	181
2009-04-24	08:03:00	41
2009-04-24	08:04:00	309
2009-04-24	08:05:00	169
2009-04-24	08:06:00	713
2009-04-24	08:07:00	839
2009-04-24	08:08:00	733
2009-04-24	08:09:00	754
2009-04-24	08:10:00	337
2009-04-24	08:11:00	10
2009-04-24	08:12:00	10
2009-04-24	08:13:00	30
2009-04-24	08:14:00	0
2009-04-24	08:15:00	254
2009-04-24	08:16:00	112
2009-04-24	08:17:00	10
2009-04-24	08:18:00	410
2009-04-24	08:19:00	181
2009-04-24	08:20:00	30
2009-04-24	08:21:00	0
2009-04-24	08:22:00	10
2009-04-24	08:23:00	0
2009-04-24	08:24:00	427
2009-04-24	08:25:00	280
2009-04-24	08:26:00	542
2009-04-24	08:27:00	193
2009-04-24	08:28:00	242
2009-04-24	08:29:00	337
2009-04-24	08:30:00	616
2009-04-24	08:31:00	492
2009-04-24	08:32:00	410
2009-04-24	08:33:00	280
2009-04-24	08:34:00	597
2009-04-24	08:35:00	634
2009-04-24	08:36:00	542
2009-04-24	08:37:00	394
2009-04-24	08:38:00	774
2009-04-24	08:39:00	616
2009-04-24	08:40:00	597
2009-04-24	08:41:00	652
2009-04-24	08:42:00	295
2009-04-24	08:43:00	733
2009-04-24	08:44:00	323
2009-04-24	08:45:00	794
2009-04-24	08:46:00	1130
2009-04-24	08:47:00	1002
2009-04-24	08:48:00	1296
2009-04-24	08:49:00	266
2009-04-24	08:50:00	366
2009-04-24	08:51:00	169
2009-04-24	08:52:00	524
2009-04-24	08:53:00	459
2009-04-24	08:54:00	443
2009-04-24	08:55:00	410
2009-04-24	08:56:00	508
2009-04-24	08:57:00	597
2009-04-24	08:58:00	337
2009-04-24	08:59:00	652
2009-04-24	09:00:00	597
2009-04-24	09:01:00	323
2009-04-24	09:02:00	230
2009-04-24	09:03:00	242
2009-04-24	09:04:00	41
2009-04-24	09:05:00	71
2009-04-24	09:06:00	132
2009-04-24	09:07:00	0
2009-04-24	09:08:00	193
[truncated: 18,833 more rows]

## Sheet: 5.07.09
Actogram, Copy Raw Data, All Displayed Days
Identity:	Eli Howard
Filename:	E:\Active Research Files\meloxicam titre canine\cases\eli\Eli Howard 5.07.09.AWC
Gender:	M
Age:	9
Height:	88.9 cm	35.0 in
Weight:	47.6 kg	104.9 lbs
Start Date:	07-May-2009 (Thu)
Start Time:	18:00:00
Interval:	1.00 mins
Date Stamp:	Time Stamp:	Activity Data:	Marker Press:
2009-05-07	00:00:00	0
2009-05-07	00:01:00	0
2009-05-07	00:02:00	0
2009-05-07	00:03:00	0
2009-05-07	00:04:00	0
2009-05-07	00:05:00	0
2009-05-07	00:06:00	0
2009-05-07	00:07:00	0
2009-05-07	00:08:00	0
2009-05-07	00:09:00	0
2009-05-07	00:10:00	0
2009-05-07	00:11:00	0
2009-05-07	00:12:00	0
2009-05-07	00:13:00	0
2009-05-07	00:14:00	0
2009-05-07	00:15:00	0
2009-05-07	00:16:00	0
2009-05-07	00:17:00	0
2009-05-07	00:18:00	0
2009-05-07	00:19:00	0
2009-05-07	00:20:00	0
2009-05-07	00:21:00	0
2009-05-07	00:22:00	0
2009-05-07	00:23:00	0
2009-05-07	00:24:00	0
2009-05-07	00:25:00	0
2009-05-07	00:26:00	0
2009-05-07	00:27:00	0
2009-05-07	00:28:00	0
2009-05-07	00:29:00	0
2009-05-07	00:30:00	0
2009-05-07	00:31:00	0
2009-05-07	00:32:00	0
2009-05-07	00:33:00	0
2009-05-07	00:34:00	0
2009-05-07	00:35:00	0
2009-05-07	00:36:00	0
2009-05-07	00:37:00	0
2009-05-07	00:38:00	0
2009-05-07	00:39:00	0
2009-05-07	00:40:00	0
2009-05-07	00:41:00	0
2009-05-07	00:42:00	0
2009-05-07	00:43:00	0
2009-05-07	00:44:00	0
2009-05-07	00:45:00	0
2009-05-07	00:46:00	0
2009-05-07	00:47:00	0
2009-05-07	00:48:00	0
2009-05-07	00:49:00	0
2009-05-07	00:50:00	0
2009-05-07	00:51:00	0
2009-05-07	00:52:00	0
2009-05-07	00:53:00	0
2009-05-07	00:54:00	0
2009-05-07	00:55:00	0
2009-05-07	00:56:00	0
2009-05-07	00:57:00	0
2009-05-07	00:58:00	0
2009-05-07	00:59:00	0
2009-05-07	01:00:00	0
2009-05-07	01:01:00	0
2009-05-07	01:02:00	0
2009-05-07	01:03:00	0
2009-05-07	01:04:00	0
2009-05-07	01:05:00	0
2009-05-07	01:06:00	0
2009-05-07	01:07:00	0
2009-05-07	01:08:00	0
2009-05-07	01:09:00	0
2009-05-07	01:10:00	0
2009-05-07	01:11:00	0
2009-05-07	01:12:00	0
2009-05-07	01:13:00	0
2009-05-07	01:14:00	0
2009-05-07	01:15:00	0
2009-05-07	01:16:00	0
2009-05-07	01:17:00	0
2009-05-07	01:18:00	0
2009-05-07	01:19:00	0
2009-05-07	01:20:00	0
2009-05-07	01:21:00	0
2009-05-07	01:22:00	0
2009-05-07	01:23:00	0
2009-05-07	01:24:00	0
2009-05-07	01:25:00	0
2009-05-07	01:26:00	0
2009-05-07	01:27:00	0
2009-05-07	01:28:00	0
2009-05-07	01:29:00	0
2009-05-07	01:30:00	0
2009-05-07	01:31:00	0
2009-05-07	01:32:00	0
2009-05-07	01:33:00	0
2009-05-07	01:34:00	0
2009-05-07	01:35:00	0
2009-05-07	01:36:00	0
2009-05-07	01:37:00	0
2009-05-07	01:38:00	0
2009-05-07	01:39:00	0
2009-05-07	01:40:00	0
2009-05-07	01:41:00	0
2009-05-07	01:42:00	0
2009-05-07	01:43:00	0
2009-05-07	01:44:00	0
2009-05-07	01:45:00	0
2009-05-07	01:46:00	0
2009-05-07	01:47:00	0
2009-05-07	01:48:00	0
2009-05-07	01:49:00	0
2009-05-07	01:50:00	0
2009-05-07	01:51:00	0
2009-05-07	01:52:00	0
2009-05-07	01:53:00	0
2009-05-07	01:54:00	0
2009-05-07	01:55:00	0
2009-05-07	01:56:00	0
2009-05-07	01:57:00	0
2009-05-07	01:58:00	0
2009-05-07	01:59:00	0
2009-05-07	02:00:00	0
2009-05-07	02:01:00	0
2009-05-07	02:02:00	0
2009-05-07	02:03:00	0
2009-05-07	02:04:00	0
2009-05-07	02:05:00	0
2009-05-07	02:06:00	0
2009-05-07	02:07:00	0
2009-05-07	02:08:00	0
2009-05-07	02:09:00	0
2009-05-07	02:10:00	0
2009-05-07	02:11:00	0
2009-05-07	02:12:00	0
2009-05-07	02:13:00	0
2009-05-07	02:14:00	0
2009-05-07	02:15:00	0
2009-05-07	02:16:00	0
2009-05-07	02:17:00	0
2009-05-07	02:18:00	0
2009-05-07	02:19:00	0
2009-05-07	02:20:00	0
2009-05-07	02:21:00	0
2009-05-07	02:22:00	0
2009-05-07	02:23:00	0
2009-05-07	02:24:00	0
2009-05-07	02:25:00	0
2009-05-07	02:26:00	0
2009-05-07	02:27:00	0
2009-05-07	02:28:00	0
2009-05-07	02:29:00	0
2009-05-07	02:30:00	0
2009-05-07	02:31:00	0
2009-05-07	02:32:00	0
2009-05-07	02:33:00	0
2009-05-07	02:34:00	0
2009-05-07	02:35:00	0
2009-05-07	02:36:00	0
2009-05-07	02:37:00	0
2009-05-07	02:38:00	0
2009-05-07	02:39:00	0
2009-05-07	02:40:00	0
2009-05-07	02:41:00	0
2009-05-07	02:42:00	0
2009-05-07	02:43:00	0
2009-05-07	02:44:00	0
2009-05-07	02:45:00	0
2009-05-07	02:46:00	0
2009-05-07	02:47:00	0
2009-05-07	02:48:00	0
2009-05-07	02:49:00	0
2009-05-07	02:50:00	0
2009-05-07	02:51:00	0
2009-05-07	02:52:00	0
2009-05-07	02:53:00	0
2009-05-07	02:54:00	0
2009-05-07	02:55:00	0
2009-05-07	02:56:00	0
2009-05-07	02:57:00	0
2009-05-07	02:58:00	0
2009-05-07	02:59:00	0
2009-05-07	03:00:00	0
2009-05-07	03:01:00	0
2009-05-07	03:02:00	0
2009-05-07	03:03:00	0
2009-05-07	03:04:00	0
2009-05-07	03:05:00	0
2009-05-07	03:06:00	0
2009-05-07	03:07:00	0
2009-05-07	03:08:00	0
2009-05-07	03:09:00	0
2009-05-07	03:10:00	0
2009-05-07	03:11:00	0
2009-05-07	03:12:00	0
2009-05-07	03:13:00	0
2009-05-07	03:14:00	0
2009-05-07	03:15:00	0
2009-05-07	03:16:00	0
2009-05-07	03:17:00	0
2009-05-07	03:18:00	0
2009-05-07	03:19:00	0
2009-05-07	03:20:00	0
2009-05-07	03:21:00	0
2009-05-07	03:22:00	0
2009-05-07	03:23:00	0
2009-05-07	03:24:00	0
2009-05-07	03:25:00	0
2009-05-07	03:26:00	0
2009-05-07	03:27:00	0
2009-05-07	03:28:00	0
2009-05-07	03:29:00	0
2009-05-07	03:30:00	0
2009-05-07	03:31:00	0
2009-05-07	03:32:00	0
2009-05-07	03:33:00	0
2009-05-07	03:34:00	0
2009-05-07	03:35:00	0
2009-05-07	03:36:00	0
2009-05-07	03:37:00	0
2009-05-07	03:38:00	0
2009-05-07	03:39:00	0
2009-05-07	03:40:00	0
2009-05-07	03:41:00	0
2009-05-07	03:42:00	0
2009-05-07	03:43:00	0
2009-05-07	03:44:00	0
2009-05-07	03:45:00	0
2009-05-07	03:46:00	0
2009-05-07	03:47:00	0
2009-05-07	03:48:00	0
2009-05-07	03:49:00	0
2009-05-07	03:50:00	0
2009-05-07	03:51:00	0
2009-05-07	03:52:00	0
2009-05-07	03:53:00	0
2009-05-07	03:54:00	0
2009-05-07	03:55:00	0
2009-05-07	03:56:00	0
2009-05-07	03:57:00	0
2009-05-07	03:58:00	0
2009-05-07	03:59:00	0
2009-05-07	04:00:00	0
2009-05-07	04:01:00	0
2009-05-07	04:02:00	0
2009-05-07	04:03:00	0
2009-05-07	04:04:00	0
2009-05-07	04:05:00	0
2009-05-07	04:06:00	0
2009-05-07	04:07:00	0
2009-05-07	04:08:00	0
2009-05-07	04:09:00	0
2009-05-07	04:10:00	0
2009-05-07	04:11:00	0
2009-05-07	04:12:00	0
2009-05-07	04:13:00	0
2009-05-07	04:14:00	0
2009-05-07	04:15:00	0
2009-05-07	04:16:00	0
2009-05-07	04:17:00	0
2009-05-07	04:18:00	0
2009-05-07	04:19:00	0
2009-05-07	04:20:00	0
2009-05-07	04:21:00	0
2009-05-07	04:22:00	0
2009-05-07	04:23:00	0
2009-05-07	04:24:00	0
2009-05-07	04:25:00	0
2009-05-07	04:26:00	0
2009-05-07	04:27:00	0
2009-05-07	04:28:00	0
2009-05-07	04:29:00	0
2009-05-07	04:30:00	0
2009-05-07	04:31:00	0
2009-05-07	04:32:00	0
2009-05-07	04:33:00	0
2009-05-07	04:34:00	0
2009-05-07	04:35:00	0
2009-05-07	04:36:00	0
2009-05-07	04:37:00	0
2009-05-07	04:38:00	0
2009-05-07	04:39:00	0
2009-05-07	04:40:00	0
2009-05-07	04:41:00	0
2009-05-07	04:42:00	0
2009-05-07	04:43:00	0
2009-05-07	04:44:00	0
2009-05-07	04:45:00	0
2009-05-07	04:46:00	0
2009-05-07	04:47:00	0
2009-05-07	04:48:00	0
2009-05-07	04:49:00	0
2009-05-07	04:50:00	0
2009-05-07	04:51:00	0
2009-05-07	04:52:00	0
2009-05-07	04:53:00	0
2009-05-07	04:54:00	0
2009-05-07	04:55:00	0
2009-05-07	04:56:00	0
2009-05-07	04:57:00	0
2009-05-07	04:58:00	0
2009-05-07	04:59:00	0
2009-05-07	05:00:00	0
2009-05-07	05:01:00	0
2009-05-07	05:02:00	0
2009-05-07	05:03:00	0
2009-05-07	05:04:00	0
2009-05-07	05:05:00	0
2009-05-07	05:06:00	0
2009-05-07	05:07:00	0
2009-05-07	05:08:00	0
2009-05-07	05:09:00	0
2009-05-07	05:10:00	0
2009-05-07	05:11:00	0
2009-05-07	05:12:00	0
2009-05-07	05:13:00	0
2009-05-07	05:14:00	0
2009-05-07	05:15:00	0
2009-05-07	05:16:00	0
2009-05-07	05:17:00	0
2009-05-07	05:18:00	0
2009-05-07	05:19:00	0
2009-05-07	05:20:00	0
2009-05-07	05:21:00	0
2009-05-07	05:22:00	0
2009-05-07	05:23:00	0
2009-05-07	05:24:00	0
2009-05-07	05:25:00	0
2009-05-07	05:26:00	0
2009-05-07	05:27:00	0
2009-05-07	05:28:00	0
2009-05-07	05:29:00	0
2009-05-07	05:30:00	0
2009-05-07	05:31:00	0
2009-05-07	05:32:00	0
2009-05-07	05:33:00	0
2009-05-07	05:34:00	0
2009-05-07	05:35:00	0
2009-05-07	05:36:00	0
2009-05-07	05:37:00	0
2009-05-07	05:38:00	0
2009-05-07	05:39:00	0
2009-05-07	05:40:00	0
2009-05-07	05:41:00	0
2009-05-07	05:42:00	0
2009-05-07	05:43:00	0
2009-05-07	05:44:00	0
2009-05-07	05:45:00	0
2009-05-07	05:46:00	0
2009-05-07	05:47:00	0
2009-05-07	05:48:00	0
2009-05-07	05:49:00	0
2009-05-07	05:50:00	0
2009-05-07	05:51:00	0
2009-05-07	05:52:00	0
2009-05-07	05:53:00	0
2009-05-07	05:54:00	0
2009-05-07	05:55:00	0
2009-05-07	05:56:00	0
2009-05-07	05:57:00	0
2009-05-07	05:58:00	0
2009-05-07	05:59:00	0
2009-05-07	06:00:00	0
2009-05-07	06:01:00	0
2009-05-07	06:02:00	0
2009-05-07	06:03:00	0
2009-05-07	06:04:00	0
2009-05-07	06:05:00	0
2009-05-07	06:06:00	0
2009-05-07	06:07:00	0
2009-05-07	06:08:00	0
2009-05-07	06:09:00	0
2009-05-07	06:10:00	0
2009-05-07	06:11:00	0
2009-05-07	06:12:00	0
2009-05-07	06:13:00	0
2009-05-07	06:14:00	0
2009-05-07	06:15:00	0
2009-05-07	06:16:00	0
2009-05-07	06:17:00	0
2009-05-07	06:18:00	0
2009-05-07	06:19:00	0
2009-05-07	06:20:00	0
2009-05-07	06:21:00	0
2009-05-07	06:22:00	0
2009-05-07	06:23:00	0
2009-05-07	06:24:00	0
2009-05-07	06:25:00	0
2009-05-07	06:26:00	0
2009-05-07	06:27:00	0
2009-05-07	06:28:00	0
2009-05-07	06:29:00	0
2009-05-07	06:30:00	0
2009-05-07	06:31:00	0
2009-05-07	06:32:00	0
2009-05-07	06:33:00	0
2009-05-07	06:34:00	0
2009-05-07	06:35:00	0
2009-05-07	06:36:00	0
2009-05-07	06:37:00	0
2009-05-07	06:38:00	0
2009-05-07	06:39:00	0
2009-05-07	06:40:00	0
2009-05-07	06:41:00	0
2009-05-07	06:42:00	0
2009-05-07	06:43:00	0
2009-05-07	06:44:00	0
2009-05-07	06:45:00	0
2009-05-07	06:46:00	0
2009-05-07	06:47:00	0
2009-05-07	06:48:00	0
2009-05-07	06:49:00	0
2009-05-07	06:50:00	0
2009-05-07	06:51:00	0
2009-05-07	06:52:00	0
2009-05-07	06:53:00	0
2009-05-07	06:54:00	0
2009-05-07	06:55:00	0
2009-05-07	06:56:00	0
2009-05-07	06:57:00	0
2009-05-07	06:58:00	0
2009-05-07	06:59:00	0
2009-05-07	07:00:00	0
2009-05-07	07:01:00	0
2009-05-07	07:02:00	0
2009-05-07	07:03:00	0
2009-05-07	07:04:00	0
2009-05-07	07:05:00	0
2009-05-07	07:06:00	0
2009-05-07	07:07:00	0
2009-05-07	07:08:00	0
2009-05-07	07:09:00	0
2009-05-07	07:10:00	0
2009-05-07	07:11:00	0
2009-05-07	07:12:00	0
2009-05-07	07:13:00	0
2009-05-07	07:14:00	0
2009-05-07	07:15:00	0
2009-05-07	07:16:00	0
2009-05-07	07:17:00	0
2009-05-07	07:18:00	0
2009-05-07	07:19:00	0
2009-05-07	07:20:00	0
2009-05-07	07:21:00	0
2009-05-07	07:22:00	0
2009-05-07	07:23:00	0
2009-05-07	07:24:00	0
2009-05-07	07:25:00	0
2009-05-07	07:26:00	0
2009-05-07	07:27:00	0
2009-05-07	07:28:00	0
2009-05-07	07:29:00	0
2009-05-07	07:30:00	0
2009-05-07	07:31:00	0
2009-05-07	07:32:00	0
2009-05-07	07:33:00	0
2009-05-07	07:34:00	0
2009-05-07	07:35:00	0
2009-05-07	07:36:00	0
2009-05-07	07:37:00	0
2009-05-07	07:38:00	0
2009-05-07	07:39:00	0
2009-05-07	07:40:00	0
2009-05-07	07:41:00	0
2009-05-07	07:42:00	0
2009-05-07	07:43:00	0
2009-05-07	07:44:00	0
2009-05-07	07:45:00	0
2009-05-07	07:46:00	0
2009-05-07	07:47:00	0
2009-05-07	07:48:00	0
2009-05-07	07:49:00	0
2009-05-07	07:50:00	0
2009-05-07	07:51:00	0
2009-05-07	07:52:00	0
2009-05-07	07:53:00	0
2009-05-07	07:54:00	0
2009-05-07	07:55:00	0
2009-05-07	07:56:00	0
2009-05-07	07:57:00	0
2009-05-07	07:58:00	0
2009-05-07	07:59:00	0
2009-05-07	08:00:00	0
2009-05-07	08:01:00	0
2009-05-07	08:02:00	0
2009-05-07	08:03:00	0
2009-05-07	08:04:00	0
2009-05-07	08:05:00	0
2009-05-07	08:06:00	0
2009-05-07	08:07:00	0
2009-05-07	08:08:00	0
2009-05-07	08:09:00	0
2009-05-07	08:10:00	0
2009-05-07	08:11:00	0
2009-05-07	08:12:00	0
2009-05-07	08:13:00	0
2009-05-07	08:14:00	0
2009-05-07	08:15:00	0
2009-05-07	08:16:00	0
2009-05-07	08:17:00	0
2009-05-07	08:18:00	0
2009-05-07	08:19:00	0
2009-05-07	08:20:00	0
2009-05-07	08:21:00	0
2009-05-07	08:22:00	0
2009-05-07	08:23:00	0
2009-05-07	08:24:00	0
2009-05-07	08:25:00	0
2009-05-07	08:26:00	0
2009-05-07	08:27:00	0
2009-05-07	08:28:00	0
2009-05-07	08:29:00	0
2009-05-07	08:30:00	0
2009-05-07	08:31:00	0
2009-05-07	08:32:00	0
2009-05-07	08:33:00	0
2009-05-07	08:34:00	0
2009-05-07	08:35:00	0
2009-05-07	08:36:00	0
2009-05-07	08:37:00	0
2009-05-07	08:38:00	0
2009-05-07	08:39:00	0
2009-05-07	08:40:00	0
2009-05-07	08:41:00	0
2009-05-07	08:42:00	0
2009-05-07	08:43:00	0
2009-05-07	08:44:00	0
2009-05-07	08:45:00	0
2009-05-07	08:46:00	0
2009-05-07	08:47:00	0
2009-05-07	08:48:00	0
2009-05-07	08:49:00	0
2009-05-07	08:50:00	0
2009-05-07	08:51:00	0
2009-05-07	08:52:00	0
2009-05-07	08:53:00	0
2009-05-07	08:54:00	0
2009-05-07	08:55:00	0
2009-05-07	08:56:00	0
2009-05-07	08:57:00	0
2009-05-07	08:58:00	0
2009-05-07	08:59:00	0
2009-05-07	09:00:00	0
2009-05-07	09:01:00	0
2009-05-07	09:02:00	0
2009-05-07	09:03:00	0
2009-05-07	09:04:00	0
2009-05-07	09:05:00	0
2009-05-07	09:06:00	0
2009-05-07	09:07:00	0
2009-05-07	09:08:00	0
2009-05-07	09:09:00	0
2009-05-07	09:10:00	0
2009-05-07	09:11:00	0
2009-05-07	09:12:00	0
2009-05-07	09:13:00	0
2009-05-07	09:14:00	0
2009-05-07	09:15:00	0
2009-05-07	09:16:00	0
2009-05-07	09:17:00	0
2009-05-07	09:18:00	0
2009-05-07	09:19:00	0
2009-05-07	09:20:00	0
2009-05-07	09:21:00	0
2009-05-07	09:22:00	0
2009-05-07	09:23:00	0
2009-05-07	09:24:00	0
2009-05-07	09:25:00	0
2009-05-07	09:26:00	0
2009-05-07	09:27:00	0
2009-05-07	09:28:00	0
2009-05-07	09:29:00	0
2009-05-07	09:30:00	0
2009-05-07	09:31:00	0
2009-05-07	09:32:00	0
2009-05-07	09:33:00	0
2009-05-07	09:34:00	0
2009-05-07	09:35:00	0
2009-05-07	09:36:00	0
2009-05-07	09:37:00	0
2009-05-07	09:38:00	0
2009-05-07	09:39:00	0
2009-05-07	09:40:00	0
2009-05-07	09:41:00	0
2009-05-07	09:42:00	0
2009-05-07	09:43:00	0
2009-05-07	09:44:00	0
2009-05-07	09:45:00	0
2009-05-07	09:46:00	0
2009-05-07	09:47:00	0
2009-05-07	09:48:00	0
2009-05-07	09:49:00	0
2009-05-07	09:50:00	0
2009-05-07	09:51:00	0
2009-05-07	09:52:00	0
2009-05-07	09:53:00	0
2009-05-07	09:54:00	0
2009-05-07	09:55:00	0
2009-05-07	09:56:00	0
2009-05-07	09:57:00	0
2009-05-07	09:58:00	0
2009-05-07	09:59:00	0
2009-05-07	10:00:00	0
2009-05-07	10:01:00	0
2009-05-07	10:02:00	0
2009-05-07	10:03:00	0
2009-05-07	10:04:00	0
2009-05-07	10:05:00	0
2009-05-07	10:06:00	0
2009-05-07	10:07:00	0
2009-05-07	10:08:00	0
2009-05-07	10:09:00	0
2009-05-07	10:10:00	0
2009-05-07	10:11:00	0
2009-05-07	10:12:00	0
2009-05-07	10:13:00	0
2009-05-07	10:14:00	0
2009-05-07	10:15:00	0
2009-05-07	10:16:00	0
2009-05-07	10:17:00	0
2009-05-07	10:18:00	0
2009-05-07	10:19:00	0
2009-05-07	10:20:00	0
2009-05-07	10:21:00	0
2009-05-07	10:22:00	0
2009-05-07	10:23:00	0
2009-05-07	10:24:00	0
2009-05-07	10:25:00	0
2009-05-07	10:26:00	0
2009-05-07	10:27:00	0
2009-05-07	10:28:00	0
2009-05-07	10:29:00	0
2009-05-07	10:30:00	0
2009-05-07	10:31:00	0
2009-05-07	10:32:00	0
2009-05-07	10:33:00	0
2009-05-07	10:34:00	0
2009-05-07	10:35:00	0
2009-05-07	10:36:00	0
2009-05-07	10:37:00	0
2009-05-07	10:38:00	0
2009-05-07	10:39:00	0
2009-05-07	10:40:00	0
2009-05-07	10:41:00	0
2009-05-07	10:42:00	0
2009-05-07	10:43:00	0
2009-05-07	10:44:00	0
2009-05-07	10:45:00	0
2009-05-07	10:46:00	0
2009-05-07	10:47:00	0
2009-05-07	10:48:00	0
2009-05-07	10:49:00	0
2009-05-07	10:50:00	0
2009-05-07	10:51:00	0
2009-05-07	10:52:00	0
2009-05-07	10:53:00	0
2009-05-07	10:54:00	0
2009-05-07	10:55:00	0
2009-05-07	10:56:00	0
2009-05-07	10:57:00	0
2009-05-07	10:58:00	0
2009-05-07	10:59:00	0
2009-05-07	11:00:00	0
2009-05-07	11:01:00	0
2009-05-07	11:02:00	0
2009-05-07	11:03:00	0
2009-05-07	11:04:00	0
2009-05-07	11:05:00	0
2009-05-07	11:06:00	0
2009-05-07	11:07:00	0
2009-05-07	11:08:00	0
2009-05-07	11:09:00	0
2009-05-07	11:10:00	0
2009-05-07	11:11:00	0
2009-05-07	11:12:00	0
2009-05-07	11:13:00	0
2009-05-07	11:14:00	0
2009-05-07	11:15:00	0
2009-05-07	11:16:00	0
2009-05-07	11:17:00	0
2009-05-07	11:18:00	0
2009-05-07	11:19:00	0
2009-05-07	11:20:00	0
2009-05-07	11:21:00	0
2009-05-07	11:22:00	0
2009-05-07	11:23:00	0
2009-05-07	11:24:00	0
2009-05-07	11:25:00	0
2009-05-07	11:26:00	0
2009-05-07	11:27:00	0
2009-05-07	11:28:00	0
2009-05-07	11:29:00	0
2009-05-07	11:30:00	0
2009-05-07	11:31:00	0
2009-05-07	11:32:00	0
2009-05-07	11:33:00	0
2009-05-07	11:34:00	0
2009-05-07	11:35:00	0
2009-05-07	11:36:00	0
2009-05-07	11:37:00	0
2009-05-07	11:38:00	0
2009-05-07	11:39:00	0
2009-05-07	11:40:00	0
2009-05-07	11:41:00	0
2009-05-07	11:42:00	0
2009-05-07	11:43:00	0
2009-05-07	11:44:00	0
2009-05-07	11:45:00	0
2009-05-07	11:46:00	0
2009-05-07	11:47:00	0
2009-05-07	11:48:00	0
2009-05-07	11:49:00	0
2009-05-07	11:50:00	0
2009-05-07	11:51:00	0
2009-05-07	11:52:00	0
2009-05-07	11:53:00	0
2009-05-07	11:54:00	0
2009-05-07	11:55:00	0
2009-05-07	11:56:00	0
2009-05-07	11:57:00	0
2009-05-07	11:58:00	0
2009-05-07	11:59:00	0
2009-05-07	12:00:00	0
2009-05-07	12:01:00	0
2009-05-07	12:02:00	0
2009-05-07	12:03:00	0
2009-05-07	12:04:00	0
2009-05-07	12:05:00	0
2009-05-07	12:06:00	0
2009-05-07	12:07:00	0
2009-05-07	12:08:00	0
2009-05-07	12:09:00	0
2009-05-07	12:10:00	0
2009-05-07	12:11:00	0
2009-05-07	12:12:00	0
2009-05-07	12:13:00	0
2009-05-07	12:14:00	0
2009-05-07	12:15:00	0
2009-05-07	12:16:00	0
2009-05-07	12:17:00	0
2009-05-07	12:18:00	0
2009-05-07	12:19:00	0
2009-05-07	12:20:00	0
2009-05-07	12:21:00	0
2009-05-07	12:22:00	0
2009-05-07	12:23:00	0
2009-05-07	12:24:00	0
2009-05-07	12:25:00	0
2009-05-07	12:26:00	0
2009-05-07	12:27:00	0
2009-05-07	12:28:00	0
2009-05-07	12:29:00	0
2009-05-07	12:30:00	0
2009-05-07	12:31:00	0
2009-05-07	12:32:00	0
2009-05-07	12:33:00	0
2009-05-07	12:34:00	0
2009-05-07	12:35:00	0
2009-05-07	12:36:00	0
2009-05-07	12:37:00	0
2009-05-07	12:38:00	0
2009-05-07	12:39:00	0
2009-05-07	12:40:00	0
2009-05-07	12:41:00	0
2009-05-07	12:42:00	0
2009-05-07	12:43:00	0
2009-05-07	12:44:00	0
2009-05-07	12:45:00	0
2009-05-07	12:46:00	0
2009-05-07	12:47:00	0
2009-05-07	12:48:00	0
2009-05-07	12:49:00	0
2009-05-07	12:50:00	0
2009-05-07	12:51:00	0
2009-05-07	12:52:00	0
2009-05-07	12:53:00	0
2009-05-07	12:54:00	0
2009-05-07	12:55:00	0
2009-05-07	12:56:00	0
2009-05-07	12:57:00	0
2009-05-07	12:58:00	0
2009-05-07	12:59:00	0
2009-05-07	13:00:00	0
2009-05-07	13:01:00	0
2009-05-07	13:02:00	0
2009-05-07	13:03:00	0
2009-05-07	13:04:00	0
2009-05-07	13:05:00	0
2009-05-07	13:06:00	0
2009-05-07	13:07:00	0
2009-05-07	13:08:00	0
2009-05-07	13:09:00	0
2009-05-07	13:10:00	0
2009-05-07	13:11:00	0
2009-05-07	13:12:00	0
2009-05-07	13:13:00	0
2009-05-07	13:14:00	0
2009-05-07	13:15:00	0
2009-05-07	13:16:00	0
2009-05-07	13:17:00	0
2009-05-07	13:18:00	0
2009-05-07	13:19:00	0
2009-05-07	13:20:00	0
2009-05-07	13:21:00	0
2009-05-07	13:22:00	0
2009-05-07	13:23:00	0
2009-05-07	13:24:00	0
2009-05-07	13:25:00	0
2009-05-07	13:26:00	0
2009-05-07	13:27:00	0
2009-05-07	13:28:00	0
2009-05-07	13:29:00	0
2009-05-07	13:30:00	0
2009-05-07	13:31:00	0
2009-05-07	13:32:00	0
2009-05-07	13:33:00	0
2009-05-07	13:34:00	0
2009-05-07	13:35:00	0
2009-05-07	13:36:00	0
2009-05-07	13:37:00	0
2009-05-07	13:38:00	0
2009-05-07	13:39:00	0
2009-05-07	13:40:00	0
2009-05-07	13:41:00	0
2009-05-07	13:42:00	0
2009-05-07	13:43:00	0
2009-05-07	13:44:00	0
2009-05-07	13:45:00	0
2009-05-07	13:46:00	0
2009-05-07	13:47:00	0
2009-05-07	13:48:00	0
2009-05-07	13:49:00	0
2009-05-07	13:50:00	0
2009-05-07	13:51:00	0
2009-05-07	13:52:00	0
2009-05-07	13:53:00	0
2009-05-07	13:54:00	0
2009-05-07	13:55:00	0
2009-05-07	13:56:00	0
2009-05-07	13:57:00	0
2009-05-07	13:58:00	0
2009-05-07	13:59:00	0
2009-05-07	14:00:00	0
2009-05-07	14:01:00	0
2009-05-07	14:02:00	0
2009-05-07	14:03:00	0
2009-05-07	14:04:00	0
2009-05-07	14:05:00	0
2009-05-07	14:06:00	0
2009-05-07	14:07:00	0
2009-05-07	14:08:00	0
2009-05-07	14:09:00	0
2009-05-07	14:10:00	0
2009-05-07	14:11:00	0
2009-05-07	14:12:00	0
2009-05-07	14:13:00	0
2009-05-07	14:14:00	0
2009-05-07	14:15:00	0
2009-05-07	14:16:00	0
2009-05-07	14:17:00	0
2009-05-07	14:18:00	0
2009-05-07	14:19:00	0
2009-05-07	14:20:00	0
2009-05-07	14:21:00	0
2009-05-07	14:22:00	0
2009-05-07	14:23:00	0
2009-05-07	14:24:00	0
2009-05-07	14:25:00	0
2009-05-07	14:26:00	0
2009-05-07	14:27:00	0
2009-05-07	14:28:00	0
2009-05-07	14:29:00	0
2009-05-07	14:30:00	0
2009-05-07	14:31:00	0
2009-05-07	14:32:00	0
2009-05-07	14:33:00	0
2009-05-07	14:34:00	0
2009-05-07	14:35:00	0
2009-05-07	14:36:00	0
2009-05-07	14:37:00	0
2009-05-07	14:38:00	0
2009-05-07	14:39:00	0
2009-05-07	14:40:00	0
2009-05-07	14:41:00	0
2009-05-07	14:42:00	0
2009-05-07	14:43:00	0
2009-05-07	14:44:00	0
2009-05-07	14:45:00	0
2009-05-07	14:46:00	0
2009-05-07	14:47:00	0
2009-05-07	14:48:00	0
2009-05-07	14:49:00	0
2009-05-07	14:50:00	0
2009-05-07	14:51:00	0
2009-05-07	14:52:00	0
2009-05-07	14:53:00	0
2009-05-07	14:54:00	0
2009-05-07	14:55:00	0
2009-05-07	14:56:00	0
2009-05-07	14:57:00	0
2009-05-07	14:58:00	0
2009-05-07	14:59:00	0
2009-05-07	15:00:00	0
2009-05-07	15:01:00	0
2009-05-07	15:02:00	0
2009-05-07	15:03:00	0
2009-05-07	15:04:00	0
2009-05-07	15:05:00	0
2009-05-07	15:06:00	0
2009-05-07	15:07:00	0
2009-05-07	15:08:00	0
2009-05-07	15:09:00	0
2009-05-07	15:10:00	0
2009-05-07	15:11:00	0
2009-05-07	15:12:00	0
2009-05-07	15:13:00	0
2009-05-07	15:14:00	0
2009-05-07	15:15:00	0
2009-05-07	15:16:00	0
2009-05-07	15:17:00	0
2009-05-07	15:18:00	0
2009-05-07	15:19:00	0
2009-05-07	15:20:00	0
2009-05-07	15:21:00	0
2009-05-07	15:22:00	0
2009-05-07	15:23:00	0
2009-05-07	15:24:00	0
2009-05-07	15:25:00	0
2009-05-07	15:26:00	0
2009-05-07	15:27:00	0
2009-05-07	15:28:00	0
2009-05-07	15:29:00	0
2009-05-07	15:30:00	0
2009-05-07	15:31:00	0
2009-05-07	15:32:00	0
2009-05-07	15:33:00	0
2009-05-07	15:34:00	0
2009-05-07	15:35:00	0
2009-05-07	15:36:00	0
2009-05-07	15:37:00	0
2009-05-07	15:38:00	0
2009-05-07	15:39:00	0
2009-05-07	15:40:00	0
2009-05-07	15:41:00	0
2009-05-07	15:42:00	0
2009-05-07	15:43:00	0
2009-05-07	15:44:00	0
2009-05-07	15:45:00	0
2009-05-07	15:46:00	0
2009-05-07	15:47:00	0
2009-05-07	15:48:00	0
2009-05-07	15:49:00	0
2009-05-07	15:50:00	0
2009-05-07	15:51:00	0
2009-05-07	15:52:00	0
2009-05-07	15:53:00	0
2009-05-07	15:54:00	0
2009-05-07	15:55:00	0
2009-05-07	15:56:00	0
2009-05-07	15:57:00	0
2009-05-07	15:58:00	0
2009-05-07	15:59:00	0
2009-05-07	16:00:00	0
2009-05-07	16:01:00	0
2009-05-07	16:02:00	0
2009-05-07	16:03:00	0
2009-05-07	16:04:00	0
2009-05-07	16:05:00	0
2009-05-07	16:06:00	0
2009-05-07	16:07:00	0
2009-05-07	16:08:00	0
2009-05-07	16:09:00	0
2009-05-07	16:10:00	0
2009-05-07	16:11:00	0
2009-05-07	16:12:00	0
2009-05-07	16:13:00	0
2009-05-07	16:14:00	0
2009-05-07	16:15:00	0
2009-05-07	16:16:00	0
2009-05-07	16:17:00	0
2009-05-07	16:18:00	0
2009-05-07	16:19:00	0
2009-05-07	16:20:00	0
2009-05-07	16:21:00	0
2009-05-07	16:22:00	0
2009-05-07	16:23:00	0
2009-05-07	16:24:00	0
2009-05-07	16:25:00	0
2009-05-07	16:26:00	0
2009-05-07	16:27:00	0
2009-05-07	16:28:00	0
2009-05-07	16:29:00	0
2009-05-07	16:30:00	0
2009-05-07	16:31:00	0
2009-05-07	16:32:00	0
2009-05-07	16:33:00	0
2009-05-07	16:34:00	0
2009-05-07	16:35:00	0
2009-05-07	16:36:00	0
2009-05-07	16:37:00	0
2009-05-07	16:38:00	0
2009-05-07	16:39:00	0
2009-05-07	16:40:00	0
2009-05-07	16:41:00	0
2009-05-07	16:42:00	0
2009-05-07	16:43:00	0
2009-05-07	16:44:00	0
2009-05-07	16:45:00	0
2009-05-07	16:46:00	0
2009-05-07	16:47:00	0
2009-05-07	16:48:00	0
2009-05-07	16:49:00	0
2009-05-07	16:50:00	0
2009-05-07	16:51:00	0
2009-05-07	16:52:00	0
2009-05-07	16:53:00	0
2009-05-07	16:54:00	0
2009-05-07	16:55:00	0
2009-05-07	16:56:00	0
2009-05-07	16:57:00	0
2009-05-07	16:58:00	0
2009-05-07	16:59:00	0
2009-05-07	17:00:00	0
2009-05-07	17:01:00	0
2009-05-07	17:02:00	0
2009-05-07	17:03:00	0
2009-05-07	17:04:00	0
2009-05-07	17:05:00	0
2009-05-07	17:06:00	0
2009-05-07	17:07:00	0
2009-05-07	17:08:00	0
2009-05-07	17:09:00	0
2009-05-07	17:10:00	0
2009-05-07	17:11:00	0
2009-05-07	17:12:00	0
2009-05-07	17:13:00	0
2009-05-07	17:14:00	0
2009-05-07	17:15:00	0
2009-05-07	17:16:00	0
2009-05-07	17:17:00	0
2009-05-07	17:18:00	0
2009-05-07	17:19:00	0
2009-05-07	17:20:00	0
2009-05-07	17:21:00	0
2009-05-07	17:22:00	0
2009-05-07	17:23:00	0
2009-05-07	17:24:00	0
2009-05-07	17:25:00	0
2009-05-07	17:26:00	0
2009-05-07	17:27:00	0
2009-05-07	17:28:00	0
2009-05-07	17:29:00	0
2009-05-07	17:30:00	0
2009-05-07	17:31:00	0
2009-05-07	17:32:00	0
2009-05-07	17:33:00	0
2009-05-07	17:34:00	0
2009-05-07	17:35:00	0
2009-05-07	17:36:00	0
2009-05-07	17:37:00	0
2009-05-07	17:38:00	0
2009-05-07	17:39:00	0
2009-05-07	17:40:00	0
2009-05-07	17:41:00	0
2009-05-07	17:42:00	0
2009-05-07	17:43:00	0
2009-05-07	17:44:00	0
2009-05-07	17:45:00	0
2009-05-07	17:46:00	0
2009-05-07	17:47:00	0
2009-05-07	17:48:00	0
2009-05-07	17:49:00	0
2009-05-07	17:50:00	0
2009-05-07	17:51:00	0
2009-05-07	17:52:00	0
2009-05-07	17:53:00	0
2009-05-07	17:54:00	0
2009-05-07	17:55:00	0
2009-05-07	17:56:00	0
2009-05-07	17:57:00	0
2009-05-07	17:58:00	0
2009-05-07	17:59:00	0
2009-05-07	18:00:00	0	M
2009-05-07	18:01:00	20
2009-05-07	18:02:00	10
2009-05-07	18:03:00	0
2009-05-07	18:04:00	20
2009-05-07	18:05:00	10
2009-05-07	18:06:00	20
2009-05-07	18:07:00	0
2009-05-07	18:08:00	1577
2009-05-07	18:09:00	1050
2009-05-07	18:10:00	351
2009-05-07	18:11:00	492
2009-05-07	18:12:00	91
2009-05-07	18:13:00	0
2009-05-07	18:14:00	20
2009-05-07	18:15:00	2503
2009-05-07	18:16:00	1447
2009-05-07	18:17:00	1416
2009-05-07	18:18:00	713
2009-05-07	18:19:00	861
2009-05-07	18:20:00	713
2009-05-07	18:21:00	794
2009-05-07	18:22:00	652
2009-05-07	18:23:00	561
2009-05-07	18:24:00	443
2009-05-07	18:25:00	132
2009-05-07	18:26:00	953
2009-05-07	18:27:00	20
2009-05-07	18:28:00	41
2009-05-07	18:29:00	254
2009-05-07	18:30:00	309
2009-05-07	18:31:00	144
2009-05-07	18:32:00	0
2009-05-07	18:33:00	61
2009-05-07	18:34:00	20
2009-05-07	18:35:00	30
2009-05-07	18:36:00	10
2009-05-07	18:37:00	0
2009-05-07	18:38:00	20
2009-05-07	18:39:00	0
2009-05-07	18:40:00	30
2009-05-07	18:41:00	0
2009-05-07	18:42:00	0
2009-05-07	18:43:00	61
2009-05-07	18:44:00	156
2009-05-07	18:45:00	51
2009-05-07	18:46:00	30
2009-05-07	18:47:00	30
2009-05-07	18:48:00	30
2009-05-07	18:49:00	266
2009-05-07	18:50:00	30
2009-05-07	18:51:00	20
2009-05-07	18:52:00	20
2009-05-07	18:53:00	91
2009-05-07	18:54:00	91
2009-05-07	18:55:00	41
2009-05-07	18:56:00	51
2009-05-07	18:57:00	41
2009-05-07	18:58:00	30
2009-05-07	18:59:00	30
2009-05-07	19:00:00	30
2009-05-07	19:01:00	51
2009-05-07	19:02:00	30
2009-05-07	19:03:00	30
2009-05-07	19:04:00	112
2009-05-07	19:05:00	30
2009-05-07	19:06:00	30
2009-05-07	19:07:00	30
2009-05-07	19:08:00	30
2009-05-07	19:09:00	30
2009-05-07	19:10:00	30
2009-05-07	19:11:00	30
2009-05-07	19:12:00	30
2009-05-07	19:13:00	30
2009-05-07	19:14:00	30
2009-05-07	19:15:00	30
2009-05-07	19:16:00	30
2009-05-07	19:17:00	30
2009-05-07	19:18:00	30
2009-05-07	19:19:00	30
2009-05-07	19:20:00	30
2009-05-07	19:21:00	30
2009-05-07	19:22:00	30
2009-05-07	19:23:00	41
2009-05-07	19:24:00	41
2009-05-07	19:25:00	41
2009-05-07	19:26:00	508
2009-05-07	19:27:00	508
2009-05-07	19:28:00	323
2009-05-07	19:29:00	323
2009-05-07	19:30:00	266
2009-05-07	19:31:00	193
2009-05-07	19:32:00	323
2009-05-07	19:33:00	217
2009-05-07	19:34:00	156
2009-05-07	19:35:00	561
2009-05-07	19:36:00	475
2009-05-07	19:37:00	794
2009-05-07	19:38:00	169
2009-05-07	19:39:00	0
2009-05-07	19:40:00	0
2009-05-07	19:41:00	0
2009-05-07	19:42:00	351
2009-05-07	19:43:00	169
2009-05-07	19:44:00	91
2009-05-07	19:45:00	0
2009-05-07	19:46:00	0
2009-05-07	19:47:00	0
2009-05-07	19:48:00	169
2009-05-07	19:49:00	112
2009-05-07	19:50:00	81
2009-05-07	19:51:00	0
2009-05-07	19:52:00	10
2009-05-07	19:53:00	205
2009-05-07	19:54:00	169
2009-05-07	19:55:00	41
2009-05-07	19:56:00	51
2009-05-07	19:57:00	102
2009-05-07	19:58:00	0
2009-05-07	19:59:00	0
2009-05-07	20:00:00	0
2009-05-07	20:01:00	0
2009-05-07	20:02:00	0
2009-05-07	20:03:00	41
2009-05-07	20:04:00	475
2009-05-07	20:05:00	280
2009-05-07	20:06:00	30
2009-05-07	20:07:00	41
2009-05-07	20:08:00	144
2009-05-07	20:09:00	366
2009-05-07	20:10:00	112
2009-05-07	20:11:00	953
2009-05-07	20:12:00	280
2009-05-07	20:13:00	366
2009-05-07	20:14:00	366
2009-05-07	20:15:00	774
2009-05-07	20:16:00	1050
2009-05-07	20:17:00	508
2009-05-07	20:18:00	929
2009-05-07	20:19:00	673
2009-05-07	20:20:00	597
2009-05-07	20:21:00	953
2009-05-07	20:22:00	794
2009-05-07	20:23:00	492
2009-05-07	20:24:00	929
2009-05-07	20:25:00	839
2009-05-07	20:26:00	394
2009-05-07	20:27:00	193
2009-05-07	20:28:00	475
2009-05-07	20:29:00	366
2009-05-07	20:30:00	181
2009-05-07	20:31:00	230
2009-05-07	20:32:00	394
2009-05-07	20:33:00	839
2009-05-07	20:34:00	673
2009-05-07	20:35:00	492
2009-05-07	20:36:00	132
2009-05-07	20:37:00	20
2009-05-07	20:38:00	156
2009-05-07	20:39:00	193
2009-05-07	20:40:00	254
2009-05-07	20:41:00	0
2009-05-07	20:42:00	0
2009-05-07	20:43:00	112
2009-05-07	20:44:00	652
2009-05-07	20:45:00	205
2009-05-07	20:46:00	144
2009-05-07	20:47:00	242
2009-05-07	20:48:00	0
2009-05-07	20:49:00	0
2009-05-07	20:50:00	51
2009-05-07	20:51:00	0
2009-05-07	20:52:00	0
2009-05-07	20:53:00	0
2009-05-07	20:54:00	0
2009-05-07	20:55:00	0
2009-05-07	20:56:00	0
2009-05-07	20:57:00	0
2009-05-07	20:58:00	0
2009-05-07	20:59:00	0
2009-05-07	21:00:00	0
2009-05-07	21:01:00	0
2009-05-07	21:02:00	0
2009-05-07	21:03:00	0
2009-05-07	21:04:00	0
2009-05-07	21:05:00	0
2009-05-07	21:06:00	0
2009-05-07	21:07:00	0
2009-05-07	21:08:00	0
2009-05-07	21:09:00	0
2009-05-07	21:10:00	61
2009-05-07	21:11:00	0
2009-05-07	21:12:00	0
2009-05-07	21:13:00	217
2009-05-07	21:14:00	337
2009-05-07	21:15:00	61
2009-05-07	21:16:00	10
2009-05-07	21:17:00	0
2009-05-07	21:18:00	0
2009-05-07	21:19:00	0
2009-05-07	21:20:00	0
2009-05-07	21:21:00	0
2009-05-07	21:22:00	122
2009-05-07	21:23:00	169
2009-05-07	21:24:00	366
2009-05-07	21:25:00	181
2009-05-07	21:26:00	309
2009-05-07	21:27:00	427
2009-05-07	21:28:00	492
2009-05-07	21:29:00	713
2009-05-07	21:30:00	459
2009-05-07	21:31:00	673
2009-05-07	21:32:00	10
2009-05-07	21:33:00	673
2009-05-07	21:34:00	217
2009-05-07	21:35:00	181
2009-05-07	21:36:00	542
2009-05-07	21:37:00	132
2009-05-07	21:38:00	295
2009-05-07	21:39:00	323
2009-05-07	21:40:00	0
2009-05-07	21:41:00	0
2009-05-07	21:42:00	0
2009-05-07	21:43:00	0
2009-05-07	21:44:00	20
2009-05-07	21:45:00	30
2009-05-07	21:46:00	254
2009-05-07	21:47:00	280
2009-05-07	21:48:00	30
2009-05-07	21:49:00	0
2009-05-07	21:50:00	280
2009-05-07	21:51:00	323
2009-05-07	21:52:00	561
2009-05-07	21:53:00	112
2009-05-07	21:54:00	0
2009-05-07	21:55:00	10
2009-05-07	21:56:00	0
2009-05-07	21:57:00	0
2009-05-07	21:58:00	0
2009-05-07	21:59:00	0
2009-05-07	22:00:00	51
2009-05-07	22:01:00	61
2009-05-07	22:02:00	0
2009-05-07	22:03:00	61
2009-05-07	22:04:00	71
2009-05-07	22:05:00	61
2009-05-07	22:06:00	0
2009-05-07	22:07:00	0
2009-05-07	22:08:00	0
2009-05-07	22:09:00	0
2009-05-07	22:10:00	20
2009-05-07	22:11:00	0
2009-05-07	22:12:00	0
2009-05-07	22:13:00	0
2009-05-07	22:14:00	0
2009-05-07	22:15:00	0
2009-05-07	22:16:00	0
2009-05-07	22:17:00	0
2009-05-07	22:18:00	0
2009-05-07	22:19:00	0
2009-05-07	22:20:00	0
2009-05-07	22:21:00	0
2009-05-07	22:22:00	0
2009-05-07	22:23:00	0
2009-05-07	22:24:00	0
2009-05-07	22:25:00	0
2009-05-07	22:26:00	0
2009-05-07	22:27:00	10
2009-05-07	22:28:00	0
2009-05-07	22:29:00	0
2009-05-07	22:30:00	71
2009-05-07	22:31:00	0
2009-05-07	22:32:00	0
2009-05-07	22:33:00	0
2009-05-07	22:34:00	0
2009-05-07	22:35:00	0
2009-05-07	22:36:00	0
2009-05-07	22:37:00	10
2009-05-07	22:38:00	10
2009-05-07	22:39:00	0
2009-05-07	22:40:00	0
2009-05-07	22:41:00	0
2009-05-07	22:42:00	0
2009-05-07	22:43:00	0
2009-05-07	22:44:00	0
2009-05-07	22:45:00	0
2009-05-07	22:46:00	10
2009-05-07	22:47:00	0
2009-05-07	22:48:00	0
2009-05-07	22:49:00	0
2009-05-07	22:50:00	0
2009-05-07	22:51:00	0
2009-05-07	22:52:00	0
2009-05-07	22:53:00	0
2009-05-07	22:54:00	0
2009-05-07	22:55:00	0
2009-05-07	22:56:00	0
2009-05-07	22:57:00	0
2009-05-07	22:58:00	0
2009-05-07	22:59:00	0
2009-05-07	23:00:00	0
2009-05-07	23:01:00	0
2009-05-07	23:02:00	0
2009-05-07	23:03:00	0
2009-05-07	23:04:00	0
2009-05-07	23:05:00	0
2009-05-07	23:06:00	0
2009-05-07	23:07:00	0
2009-05-07	23:08:00	10
2009-05-07	23:09:00	0
2009-05-07	23:10:00	0
2009-05-07	23:11:00	0
2009-05-07	23:12:00	0
2009-05-07	23:13:00	0
2009-05-07	23:14:00	0
2009-05-07	23:15:00	0
2009-05-07	23:16:00	0
2009-05-07	23:17:00	0
2009-05-07	23:18:00	0
2009-05-07	23:19:00	0
2009-05-07	23:20:00	0
2009-05-07	23:21:00	0
2009-05-07	23:22:00	20
2009-05-07	23:23:00	20
2009-05-07	23:24:00	0
2009-05-07	23:25:00	0
2009-05-07	23:26:00	122
2009-05-07	23:27:00	132
2009-05-07	23:28:00	839
2009-05-07	23:29:00	394
2009-05-07	23:30:00	323
2009-05-07	23:31:00	169
2009-05-07	23:32:00	254
2009-05-07	23:33:00	652
2009-05-07	23:34:00	774
2009-05-07	23:35:00	380
2009-05-07	23:36:00	51
2009-05-07	23:37:00	41
2009-05-07	23:38:00	156
2009-05-07	23:39:00	309
2009-05-07	23:40:00	61
2009-05-07	23:41:00	61
2009-05-07	23:42:00	91
2009-05-07	23:43:00	71
2009-05-07	23:44:00	61
2009-05-07	23:45:00	71
2009-05-07	23:46:00	71
2009-05-07	23:47:00	181
2009-05-07	23:48:00	280
2009-05-07	23:49:00	10
2009-05-07	23:50:00	71
2009-05-07	23:51:00	51
2009-05-07	23:52:00	41
2009-05-07	23:53:00	30
2009-05-07	23:54:00	20
2009-05-07	23:55:00	10
2009-05-07	23:56:00	10
2009-05-07	23:57:00	10
2009-05-07	23:58:00	0
2009-05-07	23:59:00	10
2009-05-08	00:00:00	10
2009-05-08	00:01:00	0
2009-05-08	00:02:00	0
2009-05-08	00:03:00	0
2009-05-08	00:04:00	0
2009-05-08	00:05:00	0
2009-05-08	00:06:00	0
2009-05-08	00:07:00	0
2009-05-08	00:08:00	0
2009-05-08	00:09:00	0
2009-05-08	00:10:00	0
2009-05-08	00:11:00	0
2009-05-08	00:12:00	0
2009-05-08	00:13:00	0
2009-05-08	00:14:00	0
2009-05-08	00:15:00	0
2009-05-08	00:16:00	0
2009-05-08	00:17:00	0
2009-05-08	00:18:00	0
2009-05-08	00:19:00	0
2009-05-08	00:20:00	41
2009-05-08	00:21:00	10
2009-05-08	00:22:00	0
2009-05-08	00:23:00	122
2009-05-08	00:24:00	2229
2009-05-08	00:25:00	2363
2009-05-08	00:26:00	1512
2009-05-08	00:27:00	410
2009-05-08	00:28:00	0
2009-05-08	00:29:00	0
2009-05-08	00:30:00	0
2009-05-08	00:31:00	1239
2009-05-08	00:32:00	112
2009-05-08	00:33:00	132
2009-05-08	00:34:00	254
2009-05-08	00:35:00	132
2009-05-08	00:36:00	156
2009-05-08	00:37:00	242
2009-05-08	00:38:00	230
2009-05-08	00:39:00	242
2009-05-08	00:40:00	91
2009-05-08	00:41:00	91
2009-05-08	00:42:00	102
2009-05-08	00:43:00	91
2009-05-08	00:44:00	91
2009-05-08	00:45:00	91
2009-05-08	00:46:00	122
2009-05-08	00:47:00	91
2009-05-08	00:48:00	102
2009-05-08	00:49:00	91
2009-05-08	00:50:00	132
2009-05-08	00:51:00	91
2009-05-08	00:52:00	91
2009-05-08	00:53:00	81
2009-05-08	00:54:00	91
2009-05-08	00:55:00	91
2009-05-08	00:56:00	81
2009-05-08	00:57:00	91
2009-05-08	00:58:00	91
2009-05-08	00:59:00	91
2009-05-08	01:00:00	91
2009-05-08	01:01:00	81
2009-05-08	01:02:00	71
2009-05-08	01:03:00	71
2009-05-08	01:04:00	81
2009-05-08	01:05:00	71
2009-05-08	01:06:00	71
2009-05-08	01:07:00	71
2009-05-08	01:08:00	91
2009-05-08	01:09:00	71
2009-05-08	01:10:00	61
2009-05-08	01:11:00	51
2009-05-08	01:12:00	51
2009-05-08	01:13:00	51
2009-05-08	01:14:00	41
2009-05-08	01:15:00	51
2009-05-08	01:16:00	51
2009-05-08	01:17:00	91
2009-05-08	01:18:00	51
2009-05-08	01:19:00	41
2009-05-08	01:20:00	41
2009-05-08	01:21:00	41
2009-05-08	01:22:00	41
2009-05-08	01:23:00	41
2009-05-08	01:24:00	41
2009-05-08	01:25:00	41
2009-05-08	01:26:00	41
2009-05-08	01:27:00	41
2009-05-08	01:28:00	41
2009-05-08	01:29:00	41
2009-05-08	01:30:00	81
2009-05-08	01:31:00	41
2009-05-08	01:32:00	41
2009-05-08	01:33:00	41
2009-05-08	01:34:00	41
2009-05-08	01:35:00	51
2009-05-08	01:36:00	51
2009-05-08	01:37:00	51
2009-05-08	01:38:00	51
2009-05-08	01:39:00	51
2009-05-08	01:40:00	51
2009-05-08	01:41:00	51
2009-05-08	01:42:00	51
2009-05-08	01:43:00	61
2009-05-08	01:44:00	61
2009-05-08	01:45:00	61
2009-05-08	01:46:00	61
2009-05-08	01:47:00	61
2009-05-08	01:48:00	61
2009-05-08	01:49:00	61
2009-05-08	01:50:00	61
2009-05-08	01:51:00	61
2009-05-08	01:52:00	61
2009-05-08	01:53:00	61
2009-05-08	01:54:00	61
2009-05-08	01:55:00	61
2009-05-08	01:56:00	61
2009-05-08	01:57:00	71
2009-05-08	01:58:00	61
2009-05-08	01:59:00	61
2009-05-08	02:00:00	61
2009-05-08	02:01:00	81
2009-05-08	02:02:00	1239
2009-05-08	02:03:00	634
2009-05-08	02:04:00	122
2009-05-08	02:05:00	122
2009-05-08	02:06:00	295
2009-05-08	02:07:00	230
2009-05-08	02:08:00	112
2009-05-08	02:09:00	102
2009-05-08	02:10:00	81
2009-05-08	02:11:00	242
2009-05-08	02:12:00	366
2009-05-08	02:13:00	102
2009-05-08	02:14:00	475
2009-05-08	02:15:00	91
2009-05-08	02:16:00	112
2009-05-08	02:17:00	169
2009-05-08	02:18:00	754
2009-05-08	02:19:00	323
2009-05-08	02:20:00	794
2009-05-08	02:21:00	61
2009-05-08	02:22:00	1050
2009-05-08	02:23:00	280
2009-05-08	02:24:00	861
2009-05-08	02:25:00	1825
2009-05-08	02:26:00	0
2009-05-08	02:27:00	0
2009-05-08	02:28:00	0
2009-05-08	02:29:00	0
2009-05-08	02:30:00	0
2009-05-08	02:31:00	0
2009-05-08	02:32:00	0
2009-05-08	02:33:00	0
2009-05-08	02:34:00	0
2009-05-08	02:35:00	0
2009-05-08	02:36:00	0
2009-05-08	02:37:00	0
2009-05-08	02:38:00	0
2009-05-08	02:39:00	0
2009-05-08	02:40:00	0
2009-05-08	02:41:00	0
2009-05-08	02:42:00	0
2009-05-08	02:43:00	0
2009-05-08	02:44:00	0
2009-05-08	02:45:00	0
2009-05-08	02:46:00	0
2009-05-08	02:47:00	0
2009-05-08	02:48:00	0
2009-05-08	02:49:00	0
2009-05-08	02:50:00	0
2009-05-08	02:51:00	0
2009-05-08	02:52:00	0
2009-05-08	02:53:00	0
2009-05-08	02:54:00	0
2009-05-08	02:55:00	0
2009-05-08	02:56:00	0
2009-05-08	02:57:00	0
2009-05-08	02:58:00	0
2009-05-08	02:59:00	0
2009-05-08	03:00:00	0
2009-05-08	03:01:00	0
2009-05-08	03:02:00	0
2009-05-08	03:03:00	0
2009-05-08	03:04:00	0
2009-05-08	03:05:00	0
2009-05-08	03:06:00	0
2009-05-08	03:07:00	0
2009-05-08	03:08:00	0
2009-05-08	03:09:00	0
2009-05-08	03:10:00	0
2009-05-08	03:11:00	0
2009-05-08	03:12:00	0
2009-05-08	03:13:00	0
2009-05-08	03:14:00	0
2009-05-08	03:15:00	0
2009-05-08	03:16:00	0
2009-05-08	03:17:00	0
2009-05-08	03:18:00	0
2009-05-08	03:19:00	0
2009-05-08	03:20:00	0
2009-05-08	03:21:00	0
2009-05-08	03:22:00	0
2009-05-08	03:23:00	0
2009-05-08	03:24:00	0
2009-05-08	03:25:00	0
2009-05-08	03:26:00	0
2009-05-08	03:27:00	0
2009-05-08	03:28:00	0
2009-05-08	03:29:00	0
2009-05-08	03:30:00	0
2009-05-08	03:31:00	0
2009-05-08	03:32:00	0
2009-05-08	03:33:00	0
2009-05-08	03:34:00	0
2009-05-08	03:35:00	0
2009-05-08	03:36:00	0
2009-05-08	03:37:00	51
2009-05-08	03:38:00	0
2009-05-08	03:39:00	0
2009-05-08	03:40:00	0
2009-05-08	03:41:00	0
2009-05-08	03:42:00	0
2009-05-08	03:43:00	0
2009-05-08	03:44:00	0
2009-05-08	03:45:00	0
2009-05-08	03:46:00	0
2009-05-08	03:47:00	41
2009-05-08	03:48:00	30
2009-05-08	03:49:00	144
2009-05-08	03:50:00	0
2009-05-08	03:51:00	10
2009-05-08	03:52:00	0
2009-05-08	03:53:00	0
2009-05-08	03:54:00	0
2009-05-08	03:55:00	0
2009-05-08	03:56:00	0
2009-05-08	03:57:00	0
2009-05-08	03:58:00	0
2009-05-08	03:59:00	0
2009-05-08	04:00:00	0
2009-05-08	04:01:00	0
2009-05-08	04:02:00	0
2009-05-08	04:03:00	0
2009-05-08	04:04:00	10
2009-05-08	04:05:00	0
2009-05-08	04:06:00	10
2009-05-08	04:07:00	0
2009-05-08	04:08:00	0
2009-05-08	04:09:00	0
2009-05-08	04:10:00	0
2009-05-08	04:11:00	0
2009-05-08	04:12:00	20
2009-05-08	04:13:00	0
2009-05-08	04:14:00	102
2009-05-08	04:15:00	0
2009-05-08	04:16:00	0
2009-05-08	04:17:00	0
2009-05-08	04:18:00	0
2009-05-08	04:19:00	0
2009-05-08	04:20:00	0
2009-05-08	04:21:00	0
2009-05-08	04:22:00	0
2009-05-08	04:23:00	0
2009-05-08	04:24:00	0
2009-05-08	04:25:00	0
2009-05-08	04:26:00	0
2009-05-08	04:27:00	0
2009-05-08	04:28:00	0
2009-05-08	04:29:00	0
2009-05-08	04:30:00	156
2009-05-08	04:31:00	10
2009-05-08	04:32:00	0
2009-05-08	04:33:00	0
2009-05-08	04:34:00	0
2009-05-08	04:35:00	0
2009-05-08	04:36:00	0
2009-05-08	04:37:00	0
2009-05-08	04:38:00	0
2009-05-08	04:39:00	0
2009-05-08	04:40:00	0
2009-05-08	04:41:00	0
2009-05-08	04:42:00	0
2009-05-08	04:43:00	0
2009-05-08	04:44:00	0
2009-05-08	04:45:00	0
2009-05-08	04:46:00	0
2009-05-08	04:47:00	0
2009-05-08	04:48:00	0
2009-05-08	04:49:00	0
2009-05-08	04:50:00	0
2009-05-08	04:51:00	0
2009-05-08	04:52:00	0
2009-05-08	04:53:00	0
2009-05-08	04:54:00	0
2009-05-08	04:55:00	0
2009-05-08	04:56:00	0
2009-05-08	04:57:00	0
2009-05-08	04:58:00	0
2009-05-08	04:59:00	0
2009-05-08	05:00:00	0
2009-05-08	05:01:00	0
2009-05-08	05:02:00	0
2009-05-08	05:03:00	0
2009-05-08	05:04:00	0
2009-05-08	05:05:00	0
2009-05-08	05:06:00	0
2009-05-08	05:07:00	0
2009-05-08	05:08:00	0
2009-05-08	05:09:00	0
2009-05-08	05:10:00	0
2009-05-08	05:11:00	0
2009-05-08	05:12:00	0
2009-05-08	05:13:00	0
2009-05-08	05:14:00	0
2009-05-08	05:15:00	0
2009-05-08	05:16:00	0
2009-05-08	05:17:00	0
2009-05-08	05:18:00	0
2009-05-08	05:19:00	0
2009-05-08	05:20:00	0
2009-05-08	05:21:00	0
2009-05-08	05:22:00	0
2009-05-08	05:23:00	0
2009-05-08	05:24:00	0
2009-05-08	05:25:00	0
2009-05-08	05:26:00	0
2009-05-08	05:27:00	0
2009-05-08	05:28:00	0
2009-05-08	05:29:00	0
2009-05-08	05:30:00	0
2009-05-08	05:31:00	0
2009-05-08	05:32:00	0
2009-05-08	05:33:00	0
2009-05-08	05:34:00	0
2009-05-08	05:35:00	0
2009-05-08	05:36:00	0
2009-05-08	05:37:00	0
2009-05-08	05:38:00	0
2009-05-08	05:39:00	0
2009-05-08	05:40:00	0
2009-05-08	05:41:00	0
2009-05-08	05:42:00	10
2009-05-08	05:43:00	0
2009-05-08	05:44:00	71
2009-05-08	05:45:00	0
2009-05-08	05:46:00	10
2009-05-08	05:47:00	30
2009-05-08	05:48:00	132
2009-05-08	05:49:00	0
2009-05-08	05:50:00	0
2009-05-08	05:51:00	0
2009-05-08	05:52:00	0
2009-05-08	05:53:00	0
2009-05-08	05:54:00	0
2009-05-08	05:55:00	0
2009-05-08	05:56:00	0
2009-05-08	05:57:00	0
2009-05-08	05:58:00	0
2009-05-08	05:59:00	0
2009-05-08	06:00:00	0
2009-05-08	06:01:00	0
2009-05-08	06:02:00	0
2009-05-08	06:03:00	0
2009-05-08	06:04:00	0
2009-05-08	06:05:00	0
2009-05-08	06:06:00	0
2009-05-08	06:07:00	0
2009-05-08	06:08:00	0
2009-05-08	06:09:00	0
2009-05-08	06:10:00	0
2009-05-08	06:11:00	0
2009-05-08	06:12:00	0
2009-05-08	06:13:00	0
2009-05-08	06:14:00	0
2009-05-08	06:15:00	0
2009-05-08	06:16:00	0
2009-05-08	06:17:00	0
2009-05-08	06:18:00	0
2009-05-08	06:19:00	0
2009-05-08	06:20:00	0
2009-05-08	06:21:00	0
2009-05-08	06:22:00	0
2009-05-08	06:23:00	0
2009-05-08	06:24:00	61
2009-05-08	06:25:00	394
2009-05-08	06:26:00	443
2009-05-08	06:27:00	410
2009-05-08	06:28:00	713
2009-05-08	06:29:00	754
2009-05-08	06:30:00	102
2009-05-08	06:31:00	427
2009-05-08	06:32:00	242
2009-05-08	06:33:00	71
2009-05-08	06:34:00	280
2009-05-08	06:35:00	61
2009-05-08	06:36:00	0
2009-05-08	06:37:00	0
2009-05-08	06:38:00	673
2009-05-08	06:39:00	193
2009-05-08	06:40:00	337
2009-05-08	06:41:00	337
2009-05-08	06:42:00	861
2009-05-08	06:43:00	61
2009-05-08	06:44:00	0
2009-05-08	06:45:00	0
2009-05-08	06:46:00	10
2009-05-08	06:47:00	0
2009-05-08	06:48:00	0
2009-05-08	06:49:00	0
2009-05-08	06:50:00	0
2009-05-08	06:51:00	0
2009-05-08	06:52:00	0
2009-05-08	06:53:00	0
2009-05-08	06:54:00	0
2009-05-08	06:55:00	0
2009-05-08	06:56:00	41
2009-05-08	06:57:00	0
2009-05-08	06:58:00	0
2009-05-08	06:59:00	41
2009-05-08	07:00:00	20
2009-05-08	07:01:00	295
2009-05-08	07:02:00	309
2009-05-08	07:03:00	102
2009-05-08	07:04:00	0
2009-05-08	07:05:00	0
2009-05-08	07:06:00	0
2009-05-08	07:07:00	20
2009-05-08	07:08:00	41
2009-05-08	07:09:00	0
2009-05-08	07:10:00	0
2009-05-08	07:11:00	0
2009-05-08	07:12:00	0
2009-05-08	07:13:00	0
2009-05-08	07:14:00	0
2009-05-08	07:15:00	0
2009-05-08	07:16:00	217
2009-05-08	07:17:00	351
2009-05-08	07:18:00	230
2009-05-08	07:19:00	0
2009-05-08	07:20:00	0
2009-05-08	07:21:00	0
2009-05-08	07:22:00	266
2009-05-08	07:23:00	10
2009-05-08	07:24:00	0
2009-05-08	07:25:00	0
2009-05-08	07:26:00	0
2009-05-08	07:27:00	0
2009-05-08	07:28:00	0
2009-05-08	07:29:00	0
2009-05-08	07:30:00	0
2009-05-08	07:31:00	0
2009-05-08	07:32:00	0
2009-05-08	07:33:00	0
2009-05-08	07:34:00	102
2009-05-08	07:35:00	443
2009-05-08	07:36:00	1355
2009-05-08	07:37:00	579
2009-05-08	07:38:00	242
2009-05-08	07:39:00	169
2009-05-08	07:40:00	475
2009-05-08	07:41:00	132
2009-05-08	07:42:00	1325
2009-05-08	07:43:00	884
2009-05-08	07:44:00	309
2009-05-08	07:45:00	254
2009-05-08	07:46:00	309
2009-05-08	07:47:00	169
2009-05-08	07:48:00	380
2009-05-08	07:49:00	295
2009-05-08	07:50:00	295
2009-05-08	07:51:00	323
2009-05-08	07:52:00	112
2009-05-08	07:53:00	380
2009-05-08	07:54:00	242
2009-05-08	07:55:00	102
2009-05-08	07:56:00	0
2009-05-08	07:57:00	0
2009-05-08	07:58:00	0
2009-05-08	07:59:00	0
2009-05-08	08:00:00	0
2009-05-08	08:01:00	242
2009-05-08	08:02:00	61
2009-05-08	08:03:00	0
2009-05-08	08:04:00	0
2009-05-08	08:05:00	0
2009-05-08	08:06:00	0
2009-05-08	08:07:00	30
2009-05-08	08:08:00	524
2009-05-08	08:09:00	81
2009-05-08	08:10:00	193
2009-05-08	08:11:00	81
2009-05-08	08:12:00	112
2009-05-08	08:13:00	266
2009-05-08	08:14:00	91
2009-05-08	08:15:00	0
2009-05-08	08:16:00	132
2009-05-08	08:17:00	0
2009-05-08	08:18:00	0
2009-05-08	08:19:00	0
2009-05-08	08:20:00	0
2009-05-08	08:21:00	10
2009-05-08	08:22:00	0
2009-05-08	08:23:00	0
2009-05-08	08:24:00	0
2009-05-08	08:25:00	0
2009-05-08	08:26:00	0
2009-05-08	08:27:00	0
2009-05-08	08:28:00	0
2009-05-08	08:29:00	10
2009-05-08	08:30:00	0
2009-05-08	08:31:00	0
2009-05-08	08:32:00	112
2009-05-08	08:33:00	410
2009-05-08	08:34:00	51
2009-05-08	08:35:00	0
2009-05-08	08:36:00	0
2009-05-08	08:37:00	0
2009-05-08	08:38:00	0
2009-05-08	08:39:00	0
2009-05-08	08:40:00	0
2009-05-08	08:41:00	144
2009-05-08	08:42:00	10
2009-05-08	08:43:00	295
2009-05-08	08:44:00	242
2009-05-08	08:45:00	266
2009-05-08	08:46:00	102
2009-05-08	08:47:00	0
2009-05-08	08:48:00	0
2009-05-08	08:49:00	0
2009-05-08	08:50:00	0
2009-05-08	08:51:00	0
2009-05-08	08:52:00	0
2009-05-08	08:53:00	0
2009-05-08	08:54:00	61
2009-05-08	08:55:00	41
2009-05-08	08:56:00	323
2009-05-08	08:57:00	380
2009-05-08	08:58:00	122
2009-05-08	08:59:00	122
2009-05-08	09:00:00	91
2009-05-08	09:01:00	71
2009-05-08	09:02:00	193
2009-05-08	09:03:00	0
2009-05-08	09:04:00	0
2009-05-08	09:05:00	10
2009-05-08	09:06:00	0
2009-05-08	09:07:00	0
2009-05-08	09:08:00	0
[truncated: 18,881 more rows]

## Sheet: 5.21.09
Actogram, Copy Raw Data, All Displayed Days
Identity:	Eli Howard
Filename:	E:\Active Research Files\meloxicam titre canine\cases\eli\Eli Howard 5.21.09.AWC
Gender:	M
Age:	9
Height:	88.9 cm	35.0 in
Weight:	47.6 kg	104.9 lbs
Start Date:	21-May-2009 (Thu)
Start Time:	16:00:00
Interval:	1.00 mins
Date Stamp:	Time Stamp:	Activity Data:	Marker Press:
2009-05-21	00:00:00	0
2009-05-21	00:01:00	0
2009-05-21	00:02:00	0
2009-05-21	00:03:00	0
2009-05-21	00:04:00	0
2009-05-21	00:05:00	0
2009-05-21	00:06:00	0
2009-05-21	00:07:00	0
2009-05-21	00:08:00	0
2009-05-21	00:09:00	0
2009-05-21	00:10:00	0
2009-05-21	00:11:00	0
2009-05-21	00:12:00	0
2009-05-21	00:13:00	0
2009-05-21	00:14:00	0
2009-05-21	00:15:00	0
2009-05-21	00:16:00	0
2009-05-21	00:17:00	0
2009-05-21	00:18:00	0
2009-05-21	00:19:00	0
2009-05-21	00:20:00	0
2009-05-21	00:21:00	0
2009-05-21	00:22:00	0
2009-05-21	00:23:00	0
2009-05-21	00:24:00	0
2009-05-21	00:25:00	0
2009-05-21	00:26:00	0
2009-05-21	00:27:00	0
2009-05-21	00:28:00	0
2009-05-21	00:29:00	0
2009-05-21	00:30:00	0
2009-05-21	00:31:00	0
2009-05-21	00:32:00	0
2009-05-21	00:33:00	0
2009-05-21	00:34:00	0
2009-05-21	00:35:00	0
2009-05-21	00:36:00	0
2009-05-21	00:37:00	0
2009-05-21	00:38:00	0
2009-05-21	00:39:00	0
2009-05-21	00:40:00	0
2009-05-21	00:41:00	0
2009-05-21	00:42:00	0
2009-05-21	00:43:00	0
2009-05-21	00:44:00	0
2009-05-21	00:45:00	0
2009-05-21	00:46:00	0
2009-05-21	00:47:00	0
2009-05-21	00:48:00	0
2009-05-21	00:49:00	0
2009-05-21	00:50:00	0
2009-05-21	00:51:00	0
2009-05-21	00:52:00	0
2009-05-21	00:53:00	0
2009-05-21	00:54:00	0
2009-05-21	00:55:00	0
2009-05-21	00:56:00	0
2009-05-21	00:57:00	0
2009-05-21	00:58:00	0
2009-05-21	00:59:00	0
2009-05-21	01:00:00	0
2009-05-21	01:01:00	0
2009-05-21	01:02:00	0
2009-05-21	01:03:00	0
2009-05-21	01:04:00	0
2009-05-21	01:05:00	0
2009-05-21	01:06:00	0
2009-05-21	01:07:00	0
2009-05-21	01:08:00	0
2009-05-21	01:09:00	0
2009-05-21	01:10:00	0
2009-05-21	01:11:00	0
2009-05-21	01:12:00	0
2009-05-21	01:13:00	0
2009-05-21	01:14:00	0
2009-05-21	01:15:00	0
2009-05-21	01:16:00	0
2009-05-21	01:17:00	0
2009-05-21	01:18:00	0
2009-05-21	01:19:00	0
2009-05-21	01:20:00	0
2009-05-21	01:21:00	0
2009-05-21	01:22:00	0
2009-05-21	01:23:00	0
2009-05-21	01:24:00	0
2009-05-21	01:25:00	0
2009-05-21	01:26:00	0
2009-05-21	01:27:00	0
2009-05-21	01:28:00	0
2009-05-21	01:29:00	0
2009-05-21	01:30:00	0
2009-05-21	01:31:00	0
2009-05-21	01:32:00	0
2009-05-21	01:33:00	0
2009-05-21	01:34:00	0
2009-05-21	01:35:00	0
2009-05-21	01:36:00	0
2009-05-21	01:37:00	0
2009-05-21	01:38:00	0
2009-05-21	01:39:00	0
2009-05-21	01:40:00	0
2009-05-21	01:41:00	0
2009-05-21	01:42:00	0
2009-05-21	01:43:00	0
2009-05-21	01:44:00	0
2009-05-21	01:45:00	0
2009-05-21	01:46:00	0
2009-05-21	01:47:00	0
2009-05-21	01:48:00	0
2009-05-21	01:49:00	0
2009-05-21	01:50:00	0
2009-05-21	01:51:00	0
2009-05-21	01:52:00	0
2009-05-21	01:53:00	0
2009-05-21	01:54:00	0
2009-05-21	01:55:00	0
2009-05-21	01:56:00	0
2009-05-21	01:57:00	0
2009-05-21	01:58:00	0
2009-05-21	01:59:00	0
2009-05-21	02:00:00	0
2009-05-21	02:01:00	0
2009-05-21	02:02:00	0
2009-05-21	02:03:00	0
2009-05-21	02:04:00	0
2009-05-21	02:05:00	0
2009-05-21	02:06:00	0
2009-05-21	02:07:00	0
2009-05-21	02:08:00	0
2009-05-21	02:09:00	0
2009-05-21	02:10:00	0
2009-05-21	02:11:00	0
2009-05-21	02:12:00	0
2009-05-21	02:13:00	0
2009-05-21	02:14:00	0
2009-05-21	02:15:00	0
2009-05-21	02:16:00	0
2009-05-21	02:17:00	0
2009-05-21	02:18:00	0
2009-05-21	02:19:00	0
2009-05-21	02:20:00	0
2009-05-21	02:21:00	0
2009-05-21	02:22:00	0
2009-05-21	02:23:00	0
2009-05-21	02:24:00	0
2009-05-21	02:25:00	0
2009-05-21	02:26:00	0
2009-05-21	02:27:00	0
2009-05-21	02:28:00	0
2009-05-21	02:29:00	0
2009-05-21	02:30:00	0
2009-05-21	02:31:00	0
2009-05-21	02:32:00	0
2009-05-21	02:33:00	0
2009-05-21	02:34:00	0
2009-05-21	02:35:00	0
2009-05-21	02:36:00	0
2009-05-21	02:37:00	0
2009-05-21	02:38:00	0
2009-05-21	02:39:00	0
2009-05-21	02:40:00	0
2009-05-21	02:41:00	0
2009-05-21	02:42:00	0
2009-05-21	02:43:00	0
2009-05-21	02:44:00	0
2009-05-21	02:45:00	0
2009-05-21	02:46:00	0
2009-05-21	02:47:00	0
2009-05-21	02:48:00	0
2009-05-21	02:49:00	0
2009-05-21	02:50:00	0
2009-05-21	02:51:00	0
2009-05-21	02:52:00	0
2009-05-21	02:53:00	0
2009-05-21	02:54:00	0
2009-05-21	02:55:00	0
2009-05-21	02:56:00	0
2009-05-21	02:57:00	0
2009-05-21	02:58:00	0
2009-05-21	02:59:00	0
2009-05-21	03:00:00	0
2009-05-21	03:01:00	0
2009-05-21	03:02:00	0
2009-05-21	03:03:00	0
2009-05-21	03:04:00	0
2009-05-21	03:05:00	0
2009-05-21	03:06:00	0
2009-05-21	03:07:00	0
2009-05-21	03:08:00	0
2009-05-21	03:09:00	0
2009-05-21	03:10:00	0
2009-05-21	03:11:00	0
2009-05-21	03:12:00	0
2009-05-21	03:13:00	0
2009-05-21	03:14:00	0
2009-05-21	03:15:00	0
2009-05-21	03:16:00	0
2009-05-21	03:17:00	0
2009-05-21	03:18:00	0
2009-05-21	03:19:00	0
2009-05-21	03:20:00	0
2009-05-21	03:21:00	0
2009-05-21	03:22:00	0
2009-05-21	03:23:00	0
2009-05-21	03:24:00	0
2009-05-21	03:25:00	0
2009-05-21	03:26:00	0
2009-05-21	03:27:00	0
2009-05-21	03:28:00	0
2009-05-21	03:29:00	0
2009-05-21	03:30:00	0
2009-05-21	03:31:00	0
2009-05-21	03:32:00	0
2009-05-21	03:33:00	0
2009-05-21	03:34:00	0
2009-05-21	03:35:00	0
2009-05-21	03:36:00	0
2009-05-21	03:37:00	0
2009-05-21	03:38:00	0
2009-05-21	03:39:00	0
2009-05-21	03:40:00	0
2009-05-21	03:41:00	0
2009-05-21	03:42:00	0
2009-05-21	03:43:00	0
2009-05-21	03:44:00	0
2009-05-21	03:45:00	0
2009-05-21	03:46:00	0
2009-05-21	03:47:00	0
2009-05-21	03:48:00	0
2009-05-21	03:49:00	0
2009-05-21	03:50:00	0
2009-05-21	03:51:00	0
2009-05-21	03:52:00	0
2009-05-21	03:53:00	0
2009-05-21	03:54:00	0
2009-05-21	03:55:00	0
2009-05-21	03:56:00	0
2009-05-21	03:57:00	0
2009-05-21	03:58:00	0
2009-05-21	03:59:00	0
2009-05-21	04:00:00	0
2009-05-21	04:01:00	0
2009-05-21	04:02:00	0
2009-05-21	04:03:00	0
2009-05-21	04:04:00	0
2009-05-21	04:05:00	0
2009-05-21	04:06:00	0
2009-05-21	04:07:00	0
2009-05-21	04:08:00	0
2009-05-21	04:09:00	0
2009-05-21	04:10:00	0
2009-05-21	04:11:00	0
2009-05-21	04:12:00	0
2009-05-21	04:13:00	0
2009-05-21	04:14:00	0
2009-05-21	04:15:00	0
2009-05-21	04:16:00	0
2009-05-21	04:17:00	0
2009-05-21	04:18:00	0
2009-05-21	04:19:00	0
2009-05-21	04:20:00	0
2009-05-21	04:21:00	0
2009-05-21	04:22:00	0
2009-05-21	04:23:00	0
2009-05-21	04:24:00	0
2009-05-21	04:25:00	0
2009-05-21	04:26:00	0
2009-05-21	04:27:00	0
2009-05-21	04:28:00	0
2009-05-21	04:29:00	0
2009-05-21	04:30:00	0
2009-05-21	04:31:00	0
2009-05-21	04:32:00	0
2009-05-21	04:33:00	0
2009-05-21	04:34:00	0
2009-05-21	04:35:00	0
2009-05-21	04:36:00	0
2009-05-21	04:37:00	0
2009-05-21	04:38:00	0
2009-05-21	04:39:00	0
2009-05-21	04:40:00	0
2009-05-21	04:41:00	0
2009-05-21	04:42:00	0
2009-05-21	04:43:00	0
2009-05-21	04:44:00	0
2009-05-21	04:45:00	0
2009-05-21	04:46:00	0
2009-05-21	04:47:00	0
2009-05-21	04:48:00	0
2009-05-21	04:49:00	0
2009-05-21	04:50:00	0
2009-05-21	04:51:00	0
2009-05-21	04:52:00	0
2009-05-21	04:53:00	0
2009-05-21	04:54:00	0
2009-05-21	04:55:00	0
2009-05-21	04:56:00	0
2009-05-21	04:57:00	0
2009-05-21	04:58:00	0
2009-05-21	04:59:00	0
2009-05-21	05:00:00	0
2009-05-21	05:01:00	0
2009-05-21	05:02:00	0
2009-05-21	05:03:00	0
2009-05-21	05:04:00	0
2009-05-21	05:05:00	0
2009-05-21	05:06:00	0
2009-05-21	05:07:00	0
2009-05-21	05:08:00	0
2009-05-21	05:09:00	0
2009-05-21	05:10:00	0
2009-05-21	05:11:00	0
2009-05-21	05:12:00	0
2009-05-21	05:13:00	0
2009-05-21	05:14:00	0
2009-05-21	05:15:00	0
2009-05-21	05:16:00	0
2009-05-21	05:17:00	0
2009-05-21	05:18:00	0
2009-05-21	05:19:00	0
2009-05-21	05:20:00	0
2009-05-21	05:21:00	0
2009-05-21	05:22:00	0
2009-05-21	05:23:00	0
2009-05-21	05:24:00	0
2009-05-21	05:25:00	0
2009-05-21	05:26:00	0
2009-05-21	05:27:00	0
2009-05-21	05:28:00	0
2009-05-21	05:29:00	0
2009-05-21	05:30:00	0
2009-05-21	05:31:00	0
2009-05-21	05:32:00	0
2009-05-21	05:33:00	0
2009-05-21	05:34:00	0
2009-05-21	05:35:00	0
2009-05-21	05:36:00	0
2009-05-21	05:37:00	0
2009-05-21	05:38:00	0
2009-05-21	05:39:00	0
2009-05-21	05:40:00	0
2009-05-21	05:41:00	0
2009-05-21	05:42:00	0
2009-05-21	05:43:00	0
2009-05-21	05:44:00	0
2009-05-21	05:45:00	0
2009-05-21	05:46:00	0
2009-05-21	05:47:00	0
2009-05-21	05:48:00	0
2009-05-21	05:49:00	0
2009-05-21	05:50:00	0
2009-05-21	05:51:00	0
2009-05-21	05:52:00	0
2009-05-21	05:53:00	0
2009-05-21	05:54:00	0
2009-05-21	05:55:00	0
2009-05-21	05:56:00	0
2009-05-21	05:57:00	0
2009-05-21	05:58:00	0
2009-05-21	05:59:00	0
2009-05-21	06:00:00	0
2009-05-21	06:01:00	0
2009-05-21	06:02:00	0
2009-05-21	06:03:00	0
2009-05-21	06:04:00	0
2009-05-21	06:05:00	0
2009-05-21	06:06:00	0
2009-05-21	06:07:00	0
2009-05-21	06:08:00	0
2009-05-21	06:09:00	0
2009-05-21	06:10:00	0
2009-05-21	06:11:00	0
2009-05-21	06:12:00	0
2009-05-21	06:13:00	0
2009-05-21	06:14:00	0
2009-05-21	06:15:00	0
2009-05-21	06:16:00	0
2009-05-21	06:17:00	0
2009-05-21	06:18:00	0
2009-05-21	06:19:00	0
2009-05-21	06:20:00	0
2009-05-21	06:21:00	0
2009-05-21	06:22:00	0
2009-05-21	06:23:00	0
2009-05-21	06:24:00	0
2009-05-21	06:25:00	0
2009-05-21	06:26:00	0
2009-05-21	06:27:00	0
2009-05-21	06:28:00	0
2009-05-21	06:29:00	0
2009-05-21	06:30:00	0
2009-05-21	06:31:00	0
2009-05-21	06:32:00	0
2009-05-21	06:33:00	0
2009-05-21	06:34:00	0
2009-05-21	06:35:00	0
2009-05-21	06:36:00	0
2009-05-21	06:37:00	0
2009-05-21	06:38:00	0
2009-05-21	06:39:00	0
2009-05-21	06:40:00	0
2009-05-21	06:41:00	0
2009-05-21	06:42:00	0
2009-05-21	06:43:00	0
2009-05-21	06:44:00	0
2009-05-21	06:45:00	0
2009-05-21	06:46:00	0
2009-05-21	06:47:00	0
2009-05-21	06:48:00	0
2009-05-21	06:49:00	0
2009-05-21	06:50:00	0
2009-05-21	06:51:00	0
2009-05-21	06:52:00	0
2009-05-21	06:53:00	0
2009-05-21	06:54:00	0
2009-05-21	06:55:00	0
2009-05-21	06:56:00	0
2009-05-21	06:57:00	0
2009-05-21	06:58:00	0
2009-05-21	06:59:00	0
2009-05-21	07:00:00	0
2009-05-21	07:01:00	0
2009-05-21	07:02:00	0
2009-05-21	07:03:00	0
2009-05-21	07:04:00	0
2009-05-21	07:05:00	0
2009-05-21	07:06:00	0
2009-05-21	07:07:00	0
2009-05-21	07:08:00	0
2009-05-21	07:09:00	0
2009-05-21	07:10:00	0
2009-05-21	07:11:00	0
2009-05-21	07:12:00	0
2009-05-21	07:13:00	0
2009-05-21	07:14:00	0
2009-05-21	07:15:00	0
2009-05-21	07:16:00	0
2009-05-21	07:17:00	0
2009-05-21	07:18:00	0
2009-05-21	07:19:00	0
2009-05-21	07:20:00	0
2009-05-21	07:21:00	0
2009-05-21	07:22:00	0
2009-05-21	07:23:00	0
2009-05-21	07:24:00	0
2009-05-21	07:25:00	0
2009-05-21	07:26:00	0
2009-05-21	07:27:00	0
2009-05-21	07:28:00	0
2009-05-21	07:29:00	0
2009-05-21	07:30:00	0
2009-05-21	07:31:00	0
2009-05-21	07:32:00	0
2009-05-21	07:33:00	0
2009-05-21	07:34:00	0
2009-05-21	07:35:00	0
2009-05-21	07:36:00	0
2009-05-21	07:37:00	0
2009-05-21	07:38:00	0
2009-05-21	07:39:00	0
2009-05-21	07:40:00	0
2009-05-21	07:41:00	0
2009-05-21	07:42:00	0
2009-05-21	07:43:00	0
2009-05-21	07:44:00	0
2009-05-21	07:45:00	0
2009-05-21	07:46:00	0
2009-05-21	07:47:00	0
2009-05-21	07:48:00	0
2009-05-21	07:49:00	0
2009-05-21	07:50:00	0
2009-05-21	07:51:00	0
2009-05-21	07:52:00	0
2009-05-21	07:53:00	0
2009-05-21	07:54:00	0
2009-05-21	07:55:00	0
2009-05-21	07:56:00	0
2009-05-21	07:57:00	0
2009-05-21	07:58:00	0
2009-05-21	07:59:00	0
2009-05-21	08:00:00	0
2009-05-21	08:01:00	0
2009-05-21	08:02:00	0
2009-05-21	08:03:00	0
2009-05-21	08:04:00	0
2009-05-21	08:05:00	0
2009-05-21	08:06:00	0
2009-05-21	08:07:00	0
2009-05-21	08:08:00	0
2009-05-21	08:09:00	0
2009-05-21	08:10:00	0
2009-05-21	08:11:00	0
2009-05-21	08:12:00	0
2009-05-21	08:13:00	0
2009-05-21	08:14:00	0
2009-05-21	08:15:00	0
2009-05-21	08:16:00	0
2009-05-21	08:17:00	0
2009-05-21	08:18:00	0
2009-05-21	08:19:00	0
2009-05-21	08:20:00	0
2009-05-21	08:21:00	0
2009-05-21	08:22:00	0
2009-05-21	08:23:00	0
2009-05-21	08:24:00	0
2009-05-21	08:25:00	0
2009-05-21	08:26:00	0
2009-05-21	08:27:00	0
2009-05-21	08:28:00	0
2009-05-21	08:29:00	0
2009-05-21	08:30:00	0
2009-05-21	08:31:00	0
2009-05-21	08:32:00	0
2009-05-21	08:33:00	0
2009-05-21	08:34:00	0
2009-05-21	08:35:00	0
2009-05-21	08:36:00	0
2009-05-21	08:37:00	0
2009-05-21	08:38:00	0
2009-05-21	08:39:00	0
2009-05-21	08:40:00	0
2009-05-21	08:41:00	0
2009-05-21	08:42:00	0
2009-05-21	08:43:00	0
2009-05-21	08:44:00	0
2009-05-21	08:45:00	0
2009-05-21	08:46:00	0
2009-05-21	08:47:00	0
2009-05-21	08:48:00	0
2009-05-21	08:49:00	0
2009-05-21	08:50:00	0
2009-05-21	08:51:00	0
2009-05-21	08:52:00	0
2009-05-21	08:53:00	0
2009-05-21	08:54:00	0
2009-05-21	08:55:00	0
2009-05-21	08:56:00	0
2009-05-21	08:57:00	0
2009-05-21	08:58:00	0
2009-05-21	08:59:00	0
2009-05-21	09:00:00	0
2009-05-21	09:01:00	0
2009-05-21	09:02:00	0
2009-05-21	09:03:00	0
2009-05-21	09:04:00	0
2009-05-21	09:05:00	0
2009-05-21	09:06:00	0
2009-05-21	09:07:00	0
2009-05-21	09:08:00	0
2009-05-21	09:09:00	0
2009-05-21	09:10:00	0
2009-05-21	09:11:00	0
2009-05-21	09:12:00	0
2009-05-21	09:13:00	0
2009-05-21	09:14:00	0
2009-05-21	09:15:00	0
2009-05-21	09:16:00	0
2009-05-21	09:17:00	0
2009-05-21	09:18:00	0
2009-05-21	09:19:00	0
2009-05-21	09:20:00	0
2009-05-21	09:21:00	0
2009-05-21	09:22:00	0
2009-05-21	09:23:00	0
2009-05-21	09:24:00	0
2009-05-21	09:25:00	0
2009-05-21	09:26:00	0
2009-05-21	09:27:00	0
2009-05-21	09:28:00	0
2009-05-21	09:29:00	0
2009-05-21	09:30:00	0
2009-05-21	09:31:00	0
2009-05-21	09:32:00	0
2009-05-21	09:33:00	0
2009-05-21	09:34:00	0
2009-05-21	09:35:00	0
2009-05-21	09:36:00	0
2009-05-21	09:37:00	0
2009-05-21	09:38:00	0
2009-05-21	09:39:00	0
2009-05-21	09:40:00	0
2009-05-21	09:41:00	0
2009-05-21	09:42:00	0
2009-05-21	09:43:00	0
2009-05-21	09:44:00	0
2009-05-21	09:45:00	0
2009-05-21	09:46:00	0
2009-05-21	09:47:00	0
2009-05-21	09:48:00	0
2009-05-21	09:49:00	0
2009-05-21	09:50:00	0
2009-05-21	09:51:00	0
2009-05-21	09:52:00	0
2009-05-21	09:53:00	0
2009-05-21	09:54:00	0
2009-05-21	09:55:00	0
2009-05-21	09:56:00	0
2009-05-21	09:57:00	0
2009-05-21	09:58:00	0
2009-05-21	09:59:00	0
2009-05-21	10:00:00	0
2009-05-21	10:01:00	0
2009-05-21	10:02:00	0
2009-05-21	10:03:00	0
2009-05-21	10:04:00	0
2009-05-21	10:05:00	0
2009-05-21	10:06:00	0
2009-05-21	10:07:00	0
2009-05-21	10:08:00	0
2009-05-21	10:09:00	0
2009-05-21	10:10:00	0
2009-05-21	10:11:00	0
2009-05-21	10:12:00	0
2009-05-21	10:13:00	0
2009-05-21	10:14:00	0
2009-05-21	10:15:00	0
2009-05-21	10:16:00	0
2009-05-21	10:17:00	0
2009-05-21	10:18:00	0
2009-05-21	10:19:00	0
2009-05-21	10:20:00	0
2009-05-21	10:21:00	0
2009-05-21	10:22:00	0
2009-05-21	10:23:00	0
2009-05-21	10:24:00	0
2009-05-21	10:25:00	0
2009-05-21	10:26:00	0
2009-05-21	10:27:00	0
2009-05-21	10:28:00	0
2009-05-21	10:29:00	0
2009-05-21	10:30:00	0
2009-05-21	10:31:00	0
2009-05-21	10:32:00	0
2009-05-21	10:33:00	0
2009-05-21	10:34:00	0
2009-05-21	10:35:00	0
2009-05-21	10:36:00	0
2009-05-21	10:37:00	0
2009-05-21	10:38:00	0
2009-05-21	10:39:00	0
2009-05-21	10:40:00	0
2009-05-21	10:41:00	0
2009-05-21	10:42:00	0
2009-05-21	10:43:00	0
2009-05-21	10:44:00	0
2009-05-21	10:45:00	0
2009-05-21	10:46:00	0
2009-05-21	10:47:00	0
2009-05-21	10:48:00	0
2009-05-21	10:49:00	0
2009-05-21	10:50:00	0
2009-05-21	10:51:00	0
2009-05-21	10:52:00	0
2009-05-21	10:53:00	0
2009-05-21	10:54:00	0
2009-05-21	10:55:00	0
2009-05-21	10:56:00	0
2009-05-21	10:57:00	0
2009-05-21	10:58:00	0
2009-05-21	10:59:00	0
2009-05-21	11:00:00	0
2009-05-21	11:01:00	0
2009-05-21	11:02:00	0
2009-05-21	11:03:00	0
2009-05-21	11:04:00	0
2009-05-21	11:05:00	0
2009-05-21	11:06:00	0
2009-05-21	11:07:00	0
2009-05-21	11:08:00	0
2009-05-21	11:09:00	0
2009-05-21	11:10:00	0
2009-05-21	11:11:00	0
2009-05-21	11:12:00	0
2009-05-21	11:13:00	0
2009-05-21	11:14:00	0
2009-05-21	11:15:00	0
2009-05-21	11:16:00	0
2009-05-21	11:17:00	0
2009-05-21	11:18:00	0
2009-05-21	11:19:00	0
2009-05-21	11:20:00	0
2009-05-21	11:21:00	0
2009-05-21	11:22:00	0
2009-05-21	11:23:00	0
2009-05-21	11:24:00	0
2009-05-21	11:25:00	0
2009-05-21	11:26:00	0
2009-05-21	11:27:00	0
2009-05-21	11:28:00	0
2009-05-21	11:29:00	0
2009-05-21	11:30:00	0
2009-05-21	11:31:00	0
2009-05-21	11:32:00	0
2009-05-21	11:33:00	0
2009-05-21	11:34:00	0
2009-05-21	11:35:00	0
2009-05-21	11:36:00	0
2009-05-21	11:37:00	0
2009-05-21	11:38:00	0
2009-05-21	11:39:00	0
2009-05-21	11:40:00	0
2009-05-21	11:41:00	0
2009-05-21	11:42:00	0
2009-05-21	11:43:00	0
2009-05-21	11:44:00	0
2009-05-21	11:45:00	0
2009-05-21	11:46:00	0
2009-05-21	11:47:00	0
2009-05-21	11:48:00	0
2009-05-21	11:49:00	0
2009-05-21	11:50:00	0
2009-05-21	11:51:00	0
2009-05-21	11:52:00	0
2009-05-21	11:53:00	0
2009-05-21	11:54:00	0
2009-05-21	11:55:00	0
2009-05-21	11:56:00	0
2009-05-21	11:57:00	0
2009-05-21	11:58:00	0
2009-05-21	11:59:00	0
2009-05-21	12:00:00	0
2009-05-21	12:01:00	0
2009-05-21	12:02:00	0
2009-05-21	12:03:00	0
2009-05-21	12:04:00	0
2009-05-21	12:05:00	0
2009-05-21	12:06:00	0
2009-05-21	12:07:00	0
2009-05-21	12:08:00	0
2009-05-21	12:09:00	0
2009-05-21	12:10:00	0
2009-05-21	12:11:00	0
2009-05-21	12:12:00	0
2009-05-21	12:13:00	0
2009-05-21	12:14:00	0
2009-05-21	12:15:00	0
2009-05-21	12:16:00	0
2009-05-21	12:17:00	0
2009-05-21	12:18:00	0
2009-05-21	12:19:00	0
2009-05-21	12:20:00	0
2009-05-21	12:21:00	0
2009-05-21	12:22:00	0
2009-05-21	12:23:00	0
2009-05-21	12:24:00	0
2009-05-21	12:25:00	0
2009-05-21	12:26:00	0
2009-05-21	12:27:00	0
2009-05-21	12:28:00	0
2009-05-21	12:29:00	0
2009-05-21	12:30:00	0
2009-05-21	12:31:00	0
2009-05-21	12:32:00	0
2009-05-21	12:33:00	0
2009-05-21	12:34:00	0
2009-05-21	12:35:00	0
2009-05-21	12:36:00	0
2009-05-21	12:37:00	0
2009-05-21	12:38:00	0
2009-05-21	12:39:00	0
2009-05-21	12:40:00	0
2009-05-21	12:41:00	0
2009-05-21	12:42:00	0
2009-05-21	12:43:00	0
2009-05-21	12:44:00	0
2009-05-21	12:45:00	0
2009-05-21	12:46:00	0
2009-05-21	12:47:00	0
2009-05-21	12:48:00	0
2009-05-21	12:49:00	0
2009-05-21	12:50:00	0
2009-05-21	12:51:00	0
2009-05-21	12:52:00	0
2009-05-21	12:53:00	0
2009-05-21	12:54:00	0
2009-05-21	12:55:00	0
2009-05-21	12:56:00	0
2009-05-21	12:57:00	0
2009-05-21	12:58:00	0
2009-05-21	12:59:00	0
2009-05-21	13:00:00	0
2009-05-21	13:01:00	0
2009-05-21	13:02:00	0
2009-05-21	13:03:00	0
2009-05-21	13:04:00	0
2009-05-21	13:05:00	0
2009-05-21	13:06:00	0
2009-05-21	13:07:00	0
2009-05-21	13:08:00	0
2009-05-21	13:09:00	0
2009-05-21	13:10:00	0
2009-05-21	13:11:00	0
2009-05-21	13:12:00	0
2009-05-21	13:13:00	0
2009-05-21	13:14:00	0
2009-05-21	13:15:00	0
2009-05-21	13:16:00	0
2009-05-21	13:17:00	0
2009-05-21	13:18:00	0
2009-05-21	13:19:00	0
2009-05-21	13:20:00	0
2009-05-21	13:21:00	0
2009-05-21	13:22:00	0
2009-05-21	13:23:00	0
2009-05-21	13:24:00	0
2009-05-21	13:25:00	0
2009-05-21	13:26:00	0
2009-05-21	13:27:00	0
2009-05-21	13:28:00	0
2009-05-21	13:29:00	0
2009-05-21	13:30:00	0
2009-05-21	13:31:00	0
2009-05-21	13:32:00	0
2009-05-21	13:33:00	0
2009-05-21	13:34:00	0
2009-05-21	13:35:00	0
2009-05-21	13:36:00	0
2009-05-21	13:37:00	0
2009-05-21	13:38:00	0
2009-05-21	13:39:00	0
2009-05-21	13:40:00	0
2009-05-21	13:41:00	0
2009-05-21	13:42:00	0
2009-05-21	13:43:00	0
2009-05-21	13:44:00	0
2009-05-21	13:45:00	0
2009-05-21	13:46:00	0
2009-05-21	13:47:00	0
2009-05-21	13:48:00	0
2009-05-21	13:49:00	0
2009-05-21	13:50:00	0
2009-05-21	13:51:00	0
2009-05-21	13:52:00	0
2009-05-21	13:53:00	0
2009-05-21	13:54:00	0
2009-05-21	13:55:00	0
2009-05-21	13:56:00	0
2009-05-21	13:57:00	0
2009-05-21	13:58:00	0
2009-05-21	13:59:00	0
2009-05-21	14:00:00	0
2009-05-21	14:01:00	0
2009-05-21	14:02:00	0
2009-05-21	14:03:00	0
2009-05-21	14:04:00	0
2009-05-21	14:05:00	0
2009-05-21	14:06:00	0
2009-05-21	14:07:00	0
2009-05-21	14:08:00	0
2009-05-21	14:09:00	0
2009-05-21	14:10:00	0
2009-05-21	14:11:00	0
2009-05-21	14:12:00	0
2009-05-21	14:13:00	0
2009-05-21	14:14:00	0
2009-05-21	14:15:00	0
2009-05-21	14:16:00	0
2009-05-21	14:17:00	0
2009-05-21	14:18:00	0
2009-05-21	14:19:00	0
2009-05-21	14:20:00	0
2009-05-21	14:21:00	0
2009-05-21	14:22:00	0
2009-05-21	14:23:00	0
2009-05-21	14:24:00	0
2009-05-21	14:25:00	0
2009-05-21	14:26:00	0
2009-05-21	14:27:00	0
2009-05-21	14:28:00	0
2009-05-21	14:29:00	0
2009-05-21	14:30:00	0
2009-05-21	14:31:00	0
2009-05-21	14:32:00	0
2009-05-21	14:33:00	0
2009-05-21	14:34:00	0
2009-05-21	14:35:00	0
2009-05-21	14:36:00	0
2009-05-21	14:37:00	0
2009-05-21	14:38:00	0
2009-05-21	14:39:00	0
2009-05-21	14:40:00	0
2009-05-21	14:41:00	0
2009-05-21	14:42:00	0
2009-05-21	14:43:00	0
2009-05-21	14:44:00	0
2009-05-21	14:45:00	0
2009-05-21	14:46:00	0
2009-05-21	14:47:00	0
2009-05-21	14:48:00	0
2009-05-21	14:49:00	0
2009-05-21	14:50:00	0
2009-05-21	14:51:00	0
2009-05-21	14:52:00	0
2009-05-21	14:53:00	0
2009-05-21	14:54:00	0
2009-05-21	14:55:00	0
2009-05-21	14:56:00	0
2009-05-21	14:57:00	0
2009-05-21	14:58:00	0
2009-05-21	14:59:00	0
2009-05-21	15:00:00	0
2009-05-21	15:01:00	0
2009-05-21	15:02:00	0
2009-05-21	15:03:00	0
2009-05-21	15:04:00	0
2009-05-21	15:05:00	0
2009-05-21	15:06:00	0
2009-05-21	15:07:00	0
2009-05-21	15:08:00	0
2009-05-21	15:09:00	0
2009-05-21	15:10:00	0
2009-05-21	15:11:00	0
2009-05-21	15:12:00	0
2009-05-21	15:13:00	0
2009-05-21	15:14:00	0
2009-05-21	15:15:00	0
2009-05-21	15:16:00	0
2009-05-21	15:17:00	0
2009-05-21	15:18:00	0
2009-05-21	15:19:00	0
2009-05-21	15:20:00	0
2009-05-21	15:21:00	0
2009-05-21	15:22:00	0
2009-05-21	15:23:00	0
2009-05-21	15:24:00	0
2009-05-21	15:25:00	0
2009-05-21	15:26:00	0
2009-05-21	15:27:00	0
2009-05-21	15:28:00	0
2009-05-21	15:29:00	0
2009-05-21	15:30:00	0
2009-05-21	15:31:00	0
2009-05-21	15:32:00	0
2009-05-21	15:33:00	0
2009-05-21	15:34:00	0
2009-05-21	15:35:00	0
2009-05-21	15:36:00	0
2009-05-21	15:37:00	0
2009-05-21	15:38:00	0
2009-05-21	15:39:00	0
2009-05-21	15:40:00	0
2009-05-21	15:41:00	0
2009-05-21	15:42:00	0
2009-05-21	15:43:00	0
2009-05-21	15:44:00	0
2009-05-21	15:45:00	0
2009-05-21	15:46:00	0
2009-05-21	15:47:00	0
2009-05-21	15:48:00	0
2009-05-21	15:49:00	0
2009-05-21	15:50:00	0
2009-05-21	15:51:00	0
2009-05-21	15:52:00	0
2009-05-21	15:53:00	0
2009-05-21	15:54:00	0
2009-05-21	15:55:00	0
2009-05-21	15:56:00	0
2009-05-21	15:57:00	0
2009-05-21	15:58:00	0
2009-05-21	15:59:00	0
2009-05-21	16:00:00	0
2009-05-21	16:01:00	0
2009-05-21	16:02:00	0
2009-05-21	16:03:00	0
2009-05-21	16:04:00	0
2009-05-21	16:05:00	0
2009-05-21	16:06:00	0
2009-05-21	16:07:00	0
2009-05-21	16:08:00	0
2009-05-21	16:09:00	0
2009-05-21	16:10:00	0
2009-05-21	16:11:00	0
2009-05-21	16:12:00	0
2009-05-21	16:13:00	0
2009-05-21	16:14:00	0
2009-05-21	16:15:00	0
2009-05-21	16:16:00	0
2009-05-21	16:17:00	0
2009-05-21	16:18:00	30
2009-05-21	16:19:00	0
2009-05-21	16:20:00	132
2009-05-21	16:21:00	693
2009-05-21	16:22:00	10
2009-05-21	16:23:00	794
2009-05-21	16:24:00	366
2009-05-21	16:25:00	30
2009-05-21	16:26:00	10
2009-05-21	16:27:00	10
2009-05-21	16:28:00	10
2009-05-21	16:29:00	20
2009-05-21	16:30:00	0
2009-05-21	16:31:00	0
2009-05-21	16:32:00	0
2009-05-21	16:33:00	0
2009-05-21	16:34:00	0
2009-05-21	16:35:00	0
2009-05-21	16:36:00	0
2009-05-21	16:37:00	10
2009-05-21	16:38:00	754
2009-05-21	16:39:00	2651
2009-05-21	16:40:00	2143
2009-05-21	16:41:00	2601
2009-05-21	16:42:00	754
2009-05-21	16:43:00	693
2009-05-21	16:44:00	713
2009-05-21	16:45:00	459
2009-05-21	16:46:00	427
2009-05-21	16:47:00	394
2009-05-21	16:48:00	459
2009-05-21	16:49:00	295
2009-05-21	16:50:00	1239
2009-05-21	16:51:00	410
2009-05-21	16:52:00	380
2009-05-21	16:53:00	884
2009-05-21	16:54:00	634
2009-05-21	16:55:00	242
2009-05-21	16:56:00	713
2009-05-21	16:57:00	929
2009-05-21	16:58:00	323
2009-05-21	16:59:00	884
2009-05-21	17:00:00	217
2009-05-21	17:01:00	30
2009-05-21	17:02:00	561
2009-05-21	17:03:00	323
2009-05-21	17:04:00	366
2009-05-21	17:05:00	380
2009-05-21	17:06:00	673
2009-05-21	17:07:00	122
2009-05-21	17:08:00	295
2009-05-21	17:09:00	366
2009-05-21	17:10:00	561
2009-05-21	17:11:00	542
2009-05-21	17:12:00	254
2009-05-21	17:13:00	242
2009-05-21	17:14:00	217
2009-05-21	17:15:00	61
2009-05-21	17:16:00	280
2009-05-21	17:17:00	394
2009-05-21	17:18:00	242
2009-05-21	17:19:00	193
2009-05-21	17:20:00	122
2009-05-21	17:21:00	351
2009-05-21	17:22:00	524
2009-05-21	17:23:00	230
2009-05-21	17:24:00	61
2009-05-21	17:25:00	280
2009-05-21	17:26:00	295
2009-05-21	17:27:00	0
2009-05-21	17:28:00	20
2009-05-21	17:29:00	673
2009-05-21	17:30:00	839
2009-05-21	17:31:00	181
2009-05-21	17:32:00	132
2009-05-21	17:33:00	30
2009-05-21	17:34:00	280
2009-05-21	17:35:00	1103
2009-05-21	17:36:00	1002
2009-05-21	17:37:00	3627
2009-05-21	17:38:00	1611
2009-05-21	17:39:00	2552
2009-05-21	17:40:00	1416
2009-05-21	17:41:00	1902
2009-05-21	17:42:00	1577
2009-05-21	17:43:00	929
2009-05-21	17:44:00	616
2009-05-21	17:45:00	475
2009-05-21	17:46:00	0
2009-05-21	17:47:00	410
2009-05-21	17:48:00	427
2009-05-21	17:49:00	181
2009-05-21	17:50:00	351
2009-05-21	17:51:00	0
2009-05-21	17:52:00	0
2009-05-21	17:53:00	0
2009-05-21	17:54:00	10
2009-05-21	17:55:00	0
2009-05-21	17:56:00	0
2009-05-21	17:57:00	10
2009-05-21	17:58:00	0
2009-05-21	17:59:00	0
2009-05-21	18:00:00	0
2009-05-21	18:01:00	0
2009-05-21	18:02:00	0
2009-05-21	18:03:00	0
2009-05-21	18:04:00	10
2009-05-21	18:05:00	0
2009-05-21	18:06:00	0
2009-05-21	18:07:00	10
2009-05-21	18:08:00	0
2009-05-21	18:09:00	0
2009-05-21	18:10:00	0
2009-05-21	18:11:00	10
2009-05-21	18:12:00	10
2009-05-21	18:13:00	0
2009-05-21	18:14:00	1825
2009-05-21	18:15:00	394
2009-05-21	18:16:00	122
2009-05-21	18:17:00	309
2009-05-21	18:18:00	230
2009-05-21	18:19:00	10
2009-05-21	18:20:00	0
2009-05-21	18:21:00	0
2009-05-21	18:22:00	0
2009-05-21	18:23:00	0
2009-05-21	18:24:00	0
2009-05-21	18:25:00	351
2009-05-21	18:26:00	394
2009-05-21	18:27:00	122
2009-05-21	18:28:00	0
2009-05-21	18:29:00	10
2009-05-21	18:30:00	0
2009-05-21	18:31:00	0
2009-05-21	18:32:00	10
2009-05-21	18:33:00	0
2009-05-21	18:34:00	10
2009-05-21	18:35:00	0
2009-05-21	18:36:00	0
2009-05-21	18:37:00	0
2009-05-21	18:38:00	0
2009-05-21	18:39:00	0
2009-05-21	18:40:00	230
2009-05-21	18:41:00	0
2009-05-21	18:42:00	0
2009-05-21	18:43:00	0
2009-05-21	18:44:00	0
2009-05-21	18:45:00	0
2009-05-21	18:46:00	10
2009-05-21	18:47:00	0
2009-05-21	18:48:00	0
2009-05-21	18:49:00	0
2009-05-21	18:50:00	0
2009-05-21	18:51:00	0
2009-05-21	18:52:00	0
2009-05-21	18:53:00	0
2009-05-21	18:54:00	0
2009-05-21	18:55:00	0
2009-05-21	18:56:00	0
2009-05-21	18:57:00	20
2009-05-21	18:58:00	492
2009-05-21	18:59:00	254
2009-05-21	19:00:00	0
2009-05-21	19:01:00	91
2009-05-21	19:02:00	0
2009-05-21	19:03:00	20
2009-05-21	19:04:00	0
2009-05-21	19:05:00	10
2009-05-21	19:06:00	0
2009-05-21	19:07:00	0
2009-05-21	19:08:00	0
2009-05-21	19:09:00	0
2009-05-21	19:10:00	0
2009-05-21	19:11:00	0
2009-05-21	19:12:00	132
2009-05-21	19:13:00	0
2009-05-21	19:14:00	10
2009-05-21	19:15:00	0
2009-05-21	19:16:00	41
2009-05-21	19:17:00	0
2009-05-21	19:18:00	10
2009-05-21	19:19:00	0
2009-05-21	19:20:00	0
2009-05-21	19:21:00	0
2009-05-21	19:22:00	30
2009-05-21	19:23:00	10
2009-05-21	19:24:00	0
2009-05-21	19:25:00	579
2009-05-21	19:26:00	542
2009-05-21	19:27:00	169
2009-05-21	19:28:00	169
2009-05-21	19:29:00	0
2009-05-21	19:30:00	0
2009-05-21	19:31:00	181
2009-05-21	19:32:00	169
2009-05-21	19:33:00	0
2009-05-21	19:34:00	0
2009-05-21	19:35:00	0
2009-05-21	19:36:00	0
2009-05-21	19:37:00	0
2009-05-21	19:38:00	0
2009-05-21	19:39:00	0
2009-05-21	19:40:00	0
2009-05-21	19:41:00	0
2009-05-21	19:42:00	0
2009-05-21	19:43:00	0
2009-05-21	19:44:00	0
2009-05-21	19:45:00	0
2009-05-21	19:46:00	0
2009-05-21	19:47:00	20
2009-05-21	19:48:00	230
2009-05-21	19:49:00	579
2009-05-21	19:50:00	366
2009-05-21	19:51:00	337
2009-05-21	19:52:00	475
2009-05-21	19:53:00	156
2009-05-21	19:54:00	217
2009-05-21	19:55:00	542
2009-05-21	19:56:00	309
2009-05-21	19:57:00	410
2009-05-21	19:58:00	61
2009-05-21	19:59:00	295
2009-05-21	20:00:00	351
2009-05-21	20:01:00	10
2009-05-21	20:02:00	0
2009-05-21	20:03:00	0
2009-05-21	20:04:00	10
2009-05-21	20:05:00	0
2009-05-21	20:06:00	20
2009-05-21	20:07:00	0
2009-05-21	20:08:00	839
2009-05-21	20:09:00	181
2009-05-21	20:10:00	1211
2009-05-21	20:11:00	242
2009-05-21	20:12:00	561
2009-05-21	20:13:00	366
2009-05-21	20:14:00	774
2009-05-21	20:15:00	1156
2009-05-21	20:16:00	713
2009-05-21	20:17:00	1130
2009-05-21	20:18:00	977
2009-05-21	20:19:00	394
2009-05-21	20:20:00	861
2009-05-21	20:21:00	181
2009-05-21	20:22:00	977
2009-05-21	20:23:00	754
2009-05-21	20:24:00	524
2009-05-21	20:25:00	1026
2009-05-21	20:26:00	733
2009-05-21	20:27:00	953
2009-05-21	20:28:00	953
2009-05-21	20:29:00	443
2009-05-21	20:30:00	323
2009-05-21	20:31:00	91
2009-05-21	20:32:00	323
2009-05-21	20:33:00	366
2009-05-21	20:34:00	10
2009-05-21	20:35:00	1077
2009-05-21	20:36:00	323
2009-05-21	20:37:00	693
2009-05-21	20:38:00	81
2009-05-21	20:39:00	427
2009-05-21	20:40:00	794
2009-05-21	20:41:00	634
2009-05-21	20:42:00	542
2009-05-21	20:43:00	351
2009-05-21	20:44:00	122
2009-05-21	20:45:00	230
2009-05-21	20:46:00	51
2009-05-21	20:47:00	0
2009-05-21	20:48:00	10
2009-05-21	20:49:00	181
2009-05-21	20:50:00	309
2009-05-21	20:51:00	266
2009-05-21	20:52:00	71
2009-05-21	20:53:00	295
2009-05-21	20:54:00	71
2009-05-21	20:55:00	254
2009-05-21	20:56:00	181
2009-05-21	20:57:00	181
2009-05-21	20:58:00	0
2009-05-21	20:59:00	0
2009-05-21	21:00:00	0
2009-05-21	21:01:00	102
2009-05-21	21:02:00	122
2009-05-21	21:03:00	0
2009-05-21	21:04:00	0
2009-05-21	21:05:00	0
2009-05-21	21:06:00	0
2009-05-21	21:07:00	0
2009-05-21	21:08:00	0
2009-05-21	21:09:00	20
2009-05-21	21:10:00	0
2009-05-21	21:11:00	0
2009-05-21	21:12:00	0
2009-05-21	21:13:00	0
2009-05-21	21:14:00	0
2009-05-21	21:15:00	0
2009-05-21	21:16:00	0
2009-05-21	21:17:00	0
2009-05-21	21:18:00	0
2009-05-21	21:19:00	0
2009-05-21	21:20:00	280
2009-05-21	21:21:00	0
2009-05-21	21:22:00	0
2009-05-21	21:23:00	242
2009-05-21	21:24:00	30
2009-05-21	21:25:00	309
2009-05-21	21:26:00	0
2009-05-21	21:27:00	0
2009-05-21	21:28:00	0
2009-05-21	21:29:00	0
2009-05-21	21:30:00	0
2009-05-21	21:31:00	144
2009-05-21	21:32:00	230
2009-05-21	21:33:00	0
2009-05-21	21:34:00	0
2009-05-21	21:35:00	0
2009-05-21	21:36:00	0
2009-05-21	21:37:00	0
2009-05-21	21:38:00	0
2009-05-21	21:39:00	0
2009-05-21	21:40:00	0
2009-05-21	21:41:00	0
2009-05-21	21:42:00	230
2009-05-21	21:43:00	1050
2009-05-21	21:44:00	1156
2009-05-21	21:45:00	132
2009-05-21	21:46:00	652
2009-05-21	21:47:00	230
2009-05-21	21:48:00	337
2009-05-21	21:49:00	2186
2009-05-21	21:50:00	2456
2009-05-21	21:51:00	1325
2009-05-21	21:52:00	597
2009-05-21	21:53:00	280
2009-05-21	21:54:00	774
2009-05-21	21:55:00	394
2009-05-21	21:56:00	542
2009-05-21	21:57:00	673
2009-05-21	21:58:00	597
2009-05-21	21:59:00	884
2009-05-21	22:00:00	443
2009-05-21	22:01:00	459
2009-05-21	22:02:00	410
2009-05-21	22:03:00	794
2009-05-21	22:04:00	132
2009-05-21	22:05:00	254
2009-05-21	22:06:00	459
2009-05-21	22:07:00	1156
2009-05-21	22:08:00	122
2009-05-21	22:09:00	61
2009-05-21	22:10:00	156
2009-05-21	22:11:00	132
2009-05-21	22:12:00	71
2009-05-21	22:13:00	323
2009-05-21	22:14:00	242
2009-05-21	22:15:00	169
2009-05-21	22:16:00	242
2009-05-21	22:17:00	156
2009-05-21	22:18:00	280
2009-05-21	22:19:00	144
2009-05-21	22:20:00	193
2009-05-21	22:21:00	193
2009-05-21	22:22:00	351
2009-05-21	22:23:00	733
2009-05-21	22:24:00	652
2009-05-21	22:25:00	673
2009-05-21	22:26:00	733
2009-05-21	22:27:00	542
2009-05-21	22:28:00	597
2009-05-21	22:29:00	122
2009-05-21	22:30:00	61
2009-05-21	22:31:00	71
2009-05-21	22:32:00	508
2009-05-21	22:33:00	1026
2009-05-21	22:34:00	459
2009-05-21	22:35:00	266
2009-05-21	22:36:00	91
2009-05-21	22:37:00	0
2009-05-21	22:38:00	81
2009-05-21	22:39:00	242
2009-05-21	22:40:00	230
2009-05-21	22:41:00	0
2009-05-21	22:42:00	0
2009-05-21	22:43:00	0
2009-05-21	22:44:00	0
2009-05-21	22:45:00	0
2009-05-21	22:46:00	0
2009-05-21	22:47:00	0
2009-05-21	22:48:00	0
2009-05-21	22:49:00	181
2009-05-21	22:50:00	0
2009-05-21	22:51:00	0
2009-05-21	22:52:00	0
2009-05-21	22:53:00	0
2009-05-21	22:54:00	0
2009-05-21	22:55:00	0
2009-05-21	22:56:00	0
2009-05-21	22:57:00	0
2009-05-21	22:58:00	0
2009-05-21	22:59:00	0
2009-05-21	23:00:00	0
2009-05-21	23:01:00	0
2009-05-21	23:02:00	0
2009-05-21	23:03:00	0
2009-05-21	23:04:00	0
2009-05-21	23:05:00	0
2009-05-21	23:06:00	0
2009-05-21	23:07:00	0
2009-05-21	23:08:00	0
2009-05-21	23:09:00	0
2009-05-21	23:10:00	20
2009-05-21	23:11:00	0
2009-05-21	23:12:00	0
2009-05-21	23:13:00	0
2009-05-21	23:14:00	0
2009-05-21	23:15:00	0
2009-05-21	23:16:00	0
2009-05-21	23:17:00	41
2009-05-21	23:18:00	0
2009-05-21	23:19:00	10
2009-05-21	23:20:00	102
2009-05-21	23:21:00	20
2009-05-21	23:22:00	61
2009-05-21	23:23:00	81
2009-05-21	23:24:00	266
2009-05-21	23:25:00	242
2009-05-21	23:26:00	0
2009-05-21	23:27:00	0
2009-05-21	23:28:00	10
2009-05-21	23:29:00	51
2009-05-21	23:30:00	122
2009-05-21	23:31:00	122
2009-05-21	23:32:00	242
2009-05-21	23:33:00	181
2009-05-21	23:34:00	0
2009-05-21	23:35:00	0
2009-05-21	23:36:00	0
2009-05-21	23:37:00	0
2009-05-21	23:38:00	0
2009-05-21	23:39:00	0
2009-05-21	23:40:00	0
2009-05-21	23:41:00	0
2009-05-21	23:42:00	30
2009-05-21	23:43:00	61
2009-05-21	23:44:00	81
2009-05-21	23:45:00	0
2009-05-21	23:46:00	102
2009-05-21	23:47:00	1788
2009-05-21	23:48:00	1103
2009-05-21	23:49:00	579
2009-05-21	23:50:00	380
2009-05-21	23:51:00	144
2009-05-21	23:52:00	10
2009-05-21	23:53:00	0
2009-05-21	23:54:00	112
2009-05-21	23:55:00	193
2009-05-21	23:56:00	351
2009-05-21	23:57:00	193
2009-05-21	23:58:00	0
2009-05-21	23:59:00	0
2009-05-22	00:00:00	0
2009-05-22	00:01:00	0
2009-05-22	00:02:00	0
2009-05-22	00:03:00	0
2009-05-22	00:04:00	0
2009-05-22	00:05:00	0
2009-05-22	00:06:00	0
2009-05-22	00:07:00	0
2009-05-22	00:08:00	0
2009-05-22	00:09:00	0
2009-05-22	00:10:00	0
2009-05-22	00:11:00	0
2009-05-22	00:12:00	0
2009-05-22	00:13:00	0
2009-05-22	00:14:00	0
2009-05-22	00:15:00	0
2009-05-22	00:16:00	0
2009-05-22	00:17:00	0
2009-05-22	00:18:00	0
2009-05-22	00:19:00	0
2009-05-22	00:20:00	0
2009-05-22	00:21:00	0
2009-05-22	00:22:00	0
2009-05-22	00:23:00	41
2009-05-22	00:24:00	30
2009-05-22	00:25:00	81
2009-05-22	00:26:00	10
2009-05-22	00:27:00	41
2009-05-22	00:28:00	144
2009-05-22	00:29:00	51
2009-05-22	00:30:00	10
2009-05-22	00:31:00	0
2009-05-22	00:32:00	0
2009-05-22	00:33:00	0
2009-05-22	00:34:00	0
2009-05-22	00:35:00	0
2009-05-22	00:36:00	0
2009-05-22	00:37:00	0
2009-05-22	00:38:00	0
2009-05-22	00:39:00	0
2009-05-22	00:40:00	0
2009-05-22	00:41:00	0
2009-05-22	00:42:00	0
2009-05-22	00:43:00	0
2009-05-22	00:44:00	0
2009-05-22	00:45:00	0
2009-05-22	00:46:00	0
2009-05-22	00:47:00	0
2009-05-22	00:48:00	0
2009-05-22	00:49:00	0
2009-05-22	00:50:00	0
2009-05-22	00:51:00	0
2009-05-22	00:52:00	0
2009-05-22	00:53:00	0
2009-05-22	00:54:00	0
2009-05-22	00:55:00	0
2009-05-22	00:56:00	0
2009-05-22	00:57:00	0
2009-05-22	00:58:00	0
2009-05-22	00:59:00	0
2009-05-22	01:00:00	0
2009-05-22	01:01:00	0
2009-05-22	01:02:00	0
2009-05-22	01:03:00	0
2009-05-22	01:04:00	0
2009-05-22	01:05:00	0
2009-05-22	01:06:00	0
2009-05-22	01:07:00	0
2009-05-22	01:08:00	0
2009-05-22	01:09:00	0
2009-05-22	01:10:00	0
2009-05-22	01:11:00	0
2009-05-22	01:12:00	0
2009-05-22	01:13:00	0
2009-05-22	01:14:00	0
2009-05-22	01:15:00	0
2009-05-22	01:16:00	0
2009-05-22	01:17:00	0
2009-05-22	01:18:00	0
2009-05-22	01:19:00	0
2009-05-22	01:20:00	0
2009-05-22	01:21:00	0
2009-05-22	01:22:00	0
2009-05-22	01:23:00	0
2009-05-22	01:24:00	0
2009-05-22	01:25:00	0
2009-05-22	01:26:00	0
2009-05-22	01:27:00	0
2009-05-22	01:28:00	0
2009-05-22	01:29:00	0
2009-05-22	01:30:00	0
2009-05-22	01:31:00	0
2009-05-22	01:32:00	0
2009-05-22	01:33:00	0
2009-05-22	01:34:00	0
2009-05-22	01:35:00	0
2009-05-22	01:36:00	0
2009-05-22	01:37:00	0
2009-05-22	01:38:00	0
2009-05-22	01:39:00	0
2009-05-22	01:40:00	0
2009-05-22	01:41:00	0
2009-05-22	01:42:00	0
2009-05-22	01:43:00	0
2009-05-22	01:44:00	0
2009-05-22	01:45:00	0
2009-05-22	01:46:00	0
2009-05-22	01:47:00	0
2009-05-22	01:48:00	0
2009-05-22	01:49:00	20
2009-05-22	01:50:00	0
2009-05-22	01:51:00	0
2009-05-22	01:52:00	0
2009-05-22	01:53:00	0
2009-05-22	01:54:00	0
2009-05-22	01:55:00	0
2009-05-22	01:56:00	0
2009-05-22	01:57:00	0
2009-05-22	01:58:00	0
2009-05-22	01:59:00	0
2009-05-22	02:00:00	0
2009-05-22	02:01:00	0
2009-05-22	02:02:00	0
2009-05-22	02:03:00	0
2009-05-22	02:04:00	0
2009-05-22	02:05:00	0
2009-05-22	02:06:00	0
2009-05-22	02:07:00	0
2009-05-22	02:08:00	0
2009-05-22	02:09:00	0
2009-05-22	02:10:00	0
2009-05-22	02:11:00	10
2009-05-22	02:12:00	0
2009-05-22	02:13:00	0
2009-05-22	02:14:00	0
2009-05-22	02:15:00	0
2009-05-22	02:16:00	0
2009-05-22	02:17:00	0
2009-05-22	02:18:00	181
2009-05-22	02:19:00	0
2009-05-22	02:20:00	0
2009-05-22	02:21:00	0
2009-05-22	02:22:00	0
2009-05-22	02:23:00	0
2009-05-22	02:24:00	0
2009-05-22	02:25:00	0
2009-05-22	02:26:00	0
2009-05-22	02:27:00	0
2009-05-22	02:28:00	0
2009-05-22	02:29:00	0
2009-05-22	02:30:00	0
2009-05-22	02:31:00	0
2009-05-22	02:32:00	0
2009-05-22	02:33:00	0
2009-05-22	02:34:00	0
2009-05-22	02:35:00	0
2009-05-22	02:36:00	0
2009-05-22	02:37:00	0
2009-05-22	02:38:00	0
2009-05-22	02:39:00	0
2009-05-22	02:40:00	0
2009-05-22	02:41:00	0
2009-05-22	02:42:00	0
2009-05-22	02:43:00	0
2009-05-22	02:44:00	0
2009-05-22	02:45:00	0
2009-05-22	02:46:00	0
2009-05-22	02:47:00	0
2009-05-22	02:48:00	0
2009-05-22	02:49:00	0
2009-05-22	02:50:00	0
2009-05-22	02:51:00	0
2009-05-22	02:52:00	0
2009-05-22	02:53:00	0
2009-05-22	02:54:00	0
2009-05-22	02:55:00	0
2009-05-22	02:56:00	0
2009-05-22	02:57:00	0
2009-05-22	02:58:00	0
2009-05-22	02:59:00	0
2009-05-22	03:00:00	0
2009-05-22	03:01:00	0
2009-05-22	03:02:00	0
2009-05-22	03:03:00	0
2009-05-22	03:04:00	0
2009-05-22	03:05:00	0
2009-05-22	03:06:00	0
2009-05-22	03:07:00	0
2009-05-22	03:08:00	0
2009-05-22	03:09:00	0
2009-05-22	03:10:00	0
2009-05-22	03:11:00	0
2009-05-22	03:12:00	0
2009-05-22	03:13:00	0
2009-05-22	03:14:00	0
2009-05-22	03:15:00	0
2009-05-22	03:16:00	0
2009-05-22	03:17:00	0
2009-05-22	03:18:00	0
2009-05-22	03:19:00	0
2009-05-22	03:20:00	0
2009-05-22	03:21:00	0
2009-05-22	03:22:00	0
2009-05-22	03:23:00	0
2009-05-22	03:24:00	0
2009-05-22	03:25:00	30
2009-05-22	03:26:00	0
2009-05-22	03:27:00	0
2009-05-22	03:28:00	0
2009-05-22	03:29:00	0
2009-05-22	03:30:00	0
2009-05-22	03:31:00	0
2009-05-22	03:32:00	0
2009-05-22	03:33:00	0
2009-05-22	03:34:00	0
2009-05-22	03:35:00	0
2009-05-22	03:36:00	0
2009-05-22	03:37:00	0
2009-05-22	03:38:00	0
2009-05-22	03:39:00	0
2009-05-22	03:40:00	0
2009-05-22	03:41:00	0
2009-05-22	03:42:00	0
2009-05-22	03:43:00	0
2009-05-22	03:44:00	0
2009-05-22	03:45:00	0
2009-05-22	03:46:00	30
2009-05-22	03:47:00	0
2009-05-22	03:48:00	41
2009-05-22	03:49:00	20
2009-05-22	03:50:00	205
2009-05-22	03:51:00	0
2009-05-22	03:52:00	0
2009-05-22	03:53:00	0
2009-05-22	03:54:00	0
2009-05-22	03:55:00	0
2009-05-22	03:56:00	0
2009-05-22	03:57:00	20
2009-05-22	03:58:00	0
2009-05-22	03:59:00	0
2009-05-22	04:00:00	0
2009-05-22	04:01:00	0
2009-05-22	04:02:00	0
2009-05-22	04:03:00	0
2009-05-22	04:04:00	0
2009-05-22	04:05:00	0
2009-05-22	04:06:00	0
2009-05-22	04:07:00	0
2009-05-22	04:08:00	0
2009-05-22	04:09:00	0
2009-05-22	04:10:00	0
2009-05-22	04:11:00	0
2009-05-22	04:12:00	0
2009-05-22	04:13:00	0
2009-05-22	04:14:00	0
2009-05-22	04:15:00	0
2009-05-22	04:16:00	0
2009-05-22	04:17:00	0
2009-05-22	04:18:00	0
2009-05-22	04:19:00	0
2009-05-22	04:20:00	0
2009-05-22	04:21:00	0
2009-05-22	04:22:00	0
2009-05-22	04:23:00	0
2009-05-22	04:24:00	0
2009-05-22	04:25:00	0
2009-05-22	04:26:00	0
2009-05-22	04:27:00	0
2009-05-22	04:28:00	0
2009-05-22	04:29:00	0
2009-05-22	04:30:00	0
2009-05-22	04:31:00	0
2009-05-22	04:32:00	0
2009-05-22	04:33:00	30
2009-05-22	04:34:00	0
2009-05-22	04:35:00	0
2009-05-22	04:36:00	0
2009-05-22	04:37:00	0
2009-05-22	04:38:00	0
2009-05-22	04:39:00	0
2009-05-22	04:40:00	0
2009-05-22	04:41:00	0
2009-05-22	04:42:00	0
2009-05-22	04:43:00	0
2009-05-22	04:44:00	0
2009-05-22	04:45:00	41
2009-05-22	04:46:00	41
2009-05-22	04:47:00	0
2009-05-22	04:48:00	242
2009-05-22	04:49:00	0
2009-05-22	04:50:00	0
2009-05-22	04:51:00	0
2009-05-22	04:52:00	0
2009-05-22	04:53:00	0
2009-05-22	04:54:00	0
2009-05-22	04:55:00	0
2009-05-22	04:56:00	0
2009-05-22	04:57:00	0
2009-05-22	04:58:00	0
2009-05-22	04:59:00	0
2009-05-22	05:00:00	0
2009-05-22	05:01:00	0
2009-05-22	05:02:00	0
2009-05-22	05:03:00	0
2009-05-22	05:04:00	0
2009-05-22	05:05:00	0
2009-05-22	05:06:00	0
2009-05-22	05:07:00	0
2009-05-22	05:08:00	0
2009-05-22	05:09:00	0
2009-05-22	05:10:00	0
2009-05-22	05:11:00	0
2009-05-22	05:12:00	0
2009-05-22	05:13:00	0
2009-05-22	05:14:00	0
2009-05-22	05:15:00	0
2009-05-22	05:16:00	0
2009-05-22	05:17:00	0
2009-05-22	05:18:00	0
2009-05-22	05:19:00	0
2009-05-22	05:20:00	0
2009-05-22	05:21:00	0
2009-05-22	05:22:00	0
2009-05-22	05:23:00	0
2009-05-22	05:24:00	0
2009-05-22	05:25:00	0
2009-05-22	05:26:00	0
2009-05-22	05:27:00	0
2009-05-22	05:28:00	0
2009-05-22	05:29:00	0
2009-05-22	05:30:00	0
2009-05-22	05:31:00	0
2009-05-22	05:32:00	0
2009-05-22	05:33:00	0
2009-05-22	05:34:00	0
2009-05-22	05:35:00	0
2009-05-22	05:36:00	0
2009-05-22	05:37:00	0
2009-05-22	05:38:00	0
2009-05-22	05:39:00	0
2009-05-22	05:40:00	0
2009-05-22	05:41:00	0
2009-05-22	05:42:00	0
2009-05-22	05:43:00	0
2009-05-22	05:44:00	0
2009-05-22	05:45:00	0
2009-05-22	05:46:00	0
2009-05-22	05:47:00	0
2009-05-22	05:48:00	0
2009-05-22	05:49:00	30
2009-05-22	05:50:00	0
2009-05-22	05:51:00	0
2009-05-22	05:52:00	0
2009-05-22	05:53:00	10
2009-05-22	05:54:00	0
2009-05-22	05:55:00	20
2009-05-22	05:56:00	0
2009-05-22	05:57:00	10
2009-05-22	05:58:00	0
2009-05-22	05:59:00	0
2009-05-22	06:00:00	0
2009-05-22	06:01:00	0
2009-05-22	06:02:00	0
2009-05-22	06:03:00	0
2009-05-22	06:04:00	0
2009-05-22	06:05:00	0
2009-05-22	06:06:00	0
2009-05-22	06:07:00	0
2009-05-22	06:08:00	0
2009-05-22	06:09:00	0
2009-05-22	06:10:00	0
2009-05-22	06:11:00	0
2009-05-22	06:12:00	0
2009-05-22	06:13:00	0
2009-05-22	06:14:00	0
2009-05-22	06:15:00	0
2009-05-22	06:16:00	0
2009-05-22	06:17:00	0
2009-05-22	06:18:00	0
2009-05-22	06:19:00	0
2009-05-22	06:20:00	0
2009-05-22	06:21:00	0
2009-05-22	06:22:00	0
2009-05-22	06:23:00	0
2009-05-22	06:24:00	0
2009-05-22	06:25:00	0
2009-05-22	06:26:00	61
2009-05-22	06:27:00	410
2009-05-22	06:28:00	380
2009-05-22	06:29:00	10
2009-05-22	06:30:00	10
2009-05-22	06:31:00	0
2009-05-22	06:32:00	20
2009-05-22	06:33:00	0
2009-05-22	06:34:00	0
2009-05-22	06:35:00	0
2009-05-22	06:36:00	0
2009-05-22	06:37:00	0
2009-05-22	06:38:00	0
2009-05-22	06:39:00	0
2009-05-22	06:40:00	0
2009-05-22	06:41:00	0
2009-05-22	06:42:00	0
2009-05-22	06:43:00	0
2009-05-22	06:44:00	0
2009-05-22	06:45:00	0
2009-05-22	06:46:00	0
2009-05-22	06:47:00	0
2009-05-22	06:48:00	0
2009-05-22	06:49:00	0
2009-05-22	06:50:00	0
2009-05-22	06:51:00	0
2009-05-22	06:52:00	0
2009-05-22	06:53:00	0
2009-05-22	06:54:00	0
2009-05-22	06:55:00	0
2009-05-22	06:56:00	0
2009-05-22	06:57:00	0
2009-05-22	06:58:00	733
2009-05-22	06:59:00	254
2009-05-22	07:00:00	427
2009-05-22	07:01:00	193
2009-05-22	07:02:00	30
2009-05-22	07:03:00	20
2009-05-22	07:04:00	0
2009-05-22	07:05:00	0
2009-05-22	07:06:00	41
2009-05-22	07:07:00	0
2009-05-22	07:08:00	0
2009-05-22	07:09:00	0
2009-05-22	07:10:00	0
2009-05-22	07:11:00	0
2009-05-22	07:12:00	0
2009-05-22	07:13:00	0
2009-05-22	07:14:00	266
2009-05-22	07:15:00	475
2009-05-22	07:16:00	242
2009-05-22	07:17:00	652
2009-05-22	07:18:00	81
2009-05-22	07:19:00	0
2009-05-22	07:20:00	0
2009-05-22	07:21:00	0
2009-05-22	07:22:00	10
2009-05-22	07:23:00	0
2009-05-22	07:24:00	0
2009-05-22	07:25:00	0
2009-05-22	07:26:00	0
2009-05-22	07:27:00	0
2009-05-22	07:28:00	0
2009-05-22	07:29:00	0
2009-05-22	07:30:00	0
2009-05-22	07:31:00	0
2009-05-22	07:32:00	0
2009-05-22	07:33:00	0
2009-05-22	07:34:00	0
2009-05-22	07:35:00	0
2009-05-22	07:36:00	0
2009-05-22	07:37:00	0
2009-05-22	07:38:00	30
2009-05-22	07:39:00	51
2009-05-22	07:40:00	51
2009-05-22	07:41:00	144
2009-05-22	07:42:00	0
2009-05-22	07:43:00	0
2009-05-22	07:44:00	0
2009-05-22	07:45:00	0
2009-05-22	07:46:00	0
2009-05-22	07:47:00	0
2009-05-22	07:48:00	0
2009-05-22	07:49:00	0
2009-05-22	07:50:00	0
2009-05-22	07:51:00	0
2009-05-22	07:52:00	0
2009-05-22	07:53:00	0
2009-05-22	07:54:00	0
2009-05-22	07:55:00	0
2009-05-22	07:56:00	0
2009-05-22	07:57:00	0
2009-05-22	07:58:00	0
2009-05-22	07:59:00	0
2009-05-22	08:00:00	30
2009-05-22	08:01:00	0
2009-05-22	08:02:00	71
2009-05-22	08:03:00	10
2009-05-22	08:04:00	41
2009-05-22	08:05:00	351
2009-05-22	08:06:00	597
2009-05-22	08:07:00	508
2009-05-22	08:08:00	410
2009-05-22	08:09:00	337
2009-05-22	08:10:00	254
2009-05-22	08:11:00	597
2009-05-22	08:12:00	542
2009-05-22	08:13:00	193
2009-05-22	08:14:00	616
2009-05-22	08:15:00	693
2009-05-22	08:16:00	181
2009-05-22	08:17:00	542
2009-05-22	08:18:00	817
2009-05-22	08:19:00	102
2009-05-22	08:20:00	475
2009-05-22	08:21:00	0
2009-05-22	08:22:00	0
2009-05-22	08:23:00	112
2009-05-22	08:24:00	144
2009-05-22	08:25:00	0
2009-05-22	08:26:00	0
2009-05-22	08:27:00	0
2009-05-22	08:28:00	0
2009-05-22	08:29:00	91
2009-05-22	08:30:00	205
2009-05-22	08:31:00	0
2009-05-22	08:32:00	156
2009-05-22	08:33:00	144
2009-05-22	08:34:00	169
2009-05-22	08:35:00	181
2009-05-22	08:36:00	0
2009-05-22	08:37:00	0
2009-05-22	08:38:00	10
2009-05-22	08:39:00	0
2009-05-22	08:40:00	0
2009-05-22	08:41:00	0
2009-05-22	08:42:00	102
2009-05-22	08:43:00	122
2009-05-22	08:44:00	0
2009-05-22	08:45:00	0
2009-05-22	08:46:00	20
2009-05-22	08:47:00	0
2009-05-22	08:48:00	0
2009-05-22	08:49:00	0
2009-05-22	08:50:00	0
2009-05-22	08:51:00	0
2009-05-22	08:52:00	0
2009-05-22	08:53:00	0
2009-05-22	08:54:00	20
2009-05-22	08:55:00	0
2009-05-22	08:56:00	0
2009-05-22	08:57:00	0
2009-05-22	08:58:00	0
2009-05-22	08:59:00	20
2009-05-22	09:00:00	0
2009-05-22	09:01:00	20
2009-05-22	09:02:00	0
2009-05-22	09:03:00	0
2009-05-22	09:04:00	0
2009-05-22	09:05:00	41
2009-05-22	09:06:00	10
2009-05-22	09:07:00	0
2009-05-22	09:08:00	0
[truncated: 20,229 more rows]

## Sheet: 6.05.09
Actogram, Copy Raw Data, All Displayed Days
Identity:	Eli Howard
Filename:	E:\Active Research Files\meloxicam titre canine\cases\eli\Eli Howard 06.5.09.AWC
Gender:	M
Age:	9
Height:	88.9 cm	35.0 in
Weight:	47.6 kg	104.9 lbs
Start Date:	05-Jun-2009 (Fri)
Start Time:	18:00:00
Interval:	1.00 mins
Date Stamp:	Time Stamp:	Activity Data:	Marker Press:
2009-06-05	00:00:00	0
2009-06-05	00:01:00	0
2009-06-05	00:02:00	0
2009-06-05	00:03:00	0
2009-06-05	00:04:00	0
2009-06-05	00:05:00	0
2009-06-05	00:06:00	0
2009-06-05	00:07:00	0
2009-06-05	00:08:00	0
2009-06-05	00:09:00	0
2009-06-05	00:10:00	0
2009-06-05	00:11:00	0
2009-06-05	00:12:00	0
2009-06-05	00:13:00	0
2009-06-05	00:14:00	0
2009-06-05	00:15:00	0
2009-06-05	00:16:00	0
2009-06-05	00:17:00	0
2009-06-05	00:18:00	0
2009-06-05	00:19:00	0
2009-06-05	00:20:00	0
2009-06-05	00:21:00	0
2009-06-05	00:22:00	0
2009-06-05	00:23:00	0
2009-06-05	00:24:00	0
2009-06-05	00:25:00	0
2009-06-05	00:26:00	0
2009-06-05	00:27:00	0
2009-06-05	00:28:00	0
2009-06-05	00:29:00	0
2009-06-05	00:30:00	0
2009-06-05	00:31:00	0
2009-06-05	00:32:00	0
2009-06-05	00:33:00	0
2009-06-05	00:34:00	0
2009-06-05	00:35:00	0
2009-06-05	00:36:00	0
2009-06-05	00:37:00	0
2009-06-05	00:38:00	0
2009-06-05	00:39:00	0
2009-06-05	00:40:00	0
2009-06-05	00:41:00	0
2009-06-05	00:42:00	0
2009-06-05	00:43:00	0
2009-06-05	00:44:00	0
2009-06-05	00:45:00	0
2009-06-05	00:46:00	0
2009-06-05	00:47:00	0
2009-06-05	00:48:00	0
2009-06-05	00:49:00	0
2009-06-05	00:50:00	0
2009-06-05	00:51:00	0
2009-06-05	00:52:00	0
2009-06-05	00:53:00	0
2009-06-05	00:54:00	0
2009-06-05	00:55:00	0
2009-06-05	00:56:00	0
2009-06-05	00:57:00	0
2009-06-05	00:58:00	0
2009-06-05	00:59:00	0
2009-06-05	01:00:00	0
2009-06-05	01:01:00	0
2009-06-05	01:02:00	0
2009-06-05	01:03:00	0
2009-06-05	01:04:00	0
2009-06-05	01:05:00	0
2009-06-05	01:06:00	0
2009-06-05	01:07:00	0
2009-06-05	01:08:00	0
2009-06-05	01:09:00	0
2009-06-05	01:10:00	0
2009-06-05	01:11:00	0
2009-06-05	01:12:00	0
2009-06-05	01:13:00	0
2009-06-05	01:14:00	0
2009-06-05	01:15:00	0
2009-06-05	01:16:00	0
2009-06-05	01:17:00	0
2009-06-05	01:18:00	0
2009-06-05	01:19:00	0
2009-06-05	01:20:00	0
2009-06-05	01:21:00	0
2009-06-05	01:22:00	0
2009-06-05	01:23:00	0
2009-06-05	01:24:00	0
2009-06-05	01:25:00	0
2009-06-05	01:26:00	0
2009-06-05	01:27:00	0
2009-06-05	01:28:00	0
2009-06-05	01:29:00	0
2009-06-05	01:30:00	0
2009-06-05	01:31:00	0
2009-06-05	01:32:00	0
2009-06-05	01:33:00	0
2009-06-05	01:34:00	0
2009-06-05	01:35:00	0
2009-06-05	01:36:00	0
2009-06-05	01:37:00	0
2009-06-05	01:38:00	0
2009-06-05	01:39:00	0
2009-06-05	01:40:00	0
2009-06-05	01:41:00	0
2009-06-05	01:42:00	0
2009-06-05	01:43:00	0
2009-06-05	01:44:00	0
2009-06-05	01:45:00	0
2009-06-05	01:46:00	0
2009-06-05	01:47:00	0
2009-06-05	01:48:00	0
2009-06-05	01:49:00	0
2009-06-05	01:50:00	0
2009-06-05	01:51:00	0
2009-06-05	01:52:00	0
2009-06-05	01:53:00	0
2009-06-05	01:54:00	0
2009-06-05	01:55:00	0
2009-06-05	01:56:00	0
2009-06-05	01:57:00	0
2009-06-05	01:58:00	0
2009-06-05	01:59:00	0
2009-06-05	02:00:00	0
2009-06-05	02:01:00	0
2009-06-05	02:02:00	0
2009-06-05	02:03:00	0
2009-06-05	02:04:00	0
2009-06-05	02:05:00	0
2009-06-05	02:06:00	0
2009-06-05	02:07:00	0
2009-06-05	02:08:00	0
2009-06-05	02:09:00	0
2009-06-05	02:10:00	0
2009-06-05	02:11:00	0
2009-06-05	02:12:00	0
2009-06-05	02:13:00	0
2009-06-05	02:14:00	0
2009-06-05	02:15:00	0
2009-06-05	02:16:00	0
2009-06-05	02:17:00	0
2009-06-05	02:18:00	0
2009-06-05	02:19:00	0
2009-06-05	02:20:00	0
2009-06-05	02:21:00	0
2009-06-05	02:22:00	0
2009-06-05	02:23:00	0
2009-06-05	02:24:00	0
2009-06-05	02:25:00	0
2009-06-05	02:26:00	0
2009-06-05	02:27:00	0
2009-06-05	02:28:00	0
2009-06-05	02:29:00	0
2009-06-05	02:30:00	0
2009-06-05	02:31:00	0
2009-06-05	02:32:00	0
2009-06-05	02:33:00	0
2009-06-05	02:34:00	0
2009-06-05	02:35:00	0
2009-06-05	02:36:00	0
2009-06-05	02:37:00	0
2009-06-05	02:38:00	0
2009-06-05	02:39:00	0
2009-06-05	02:40:00	0
2009-06-05	02:41:00	0
2009-06-05	02:42:00	0
2009-06-05	02:43:00	0
2009-06-05	02:44:00	0
2009-06-05	02:45:00	0
2009-06-05	02:46:00	0
2009-06-05	02:47:00	0
2009-06-05	02:48:00	0
2009-06-05	02:49:00	0
2009-06-05	02:50:00	0
2009-06-05	02:51:00	0
2009-06-05	02:52:00	0
2009-06-05	02:53:00	0
2009-06-05	02:54:00	0
2009-06-05	02:55:00	0
2009-06-05	02:56:00	0
2009-06-05	02:57:00	0
2009-06-05	02:58:00	0
2009-06-05	02:59:00	0
2009-06-05	03:00:00	0
2009-06-05	03:01:00	0
2009-06-05	03:02:00	0
2009-06-05	03:03:00	0
2009-06-05	03:04:00	0
2009-06-05	03:05:00	0
2009-06-05	03:06:00	0
2009-06-05	03:07:00	0
2009-06-05	03:08:00	0
2009-06-05	03:09:00	0
2009-06-05	03:10:00	0
2009-06-05	03:11:00	0
2009-06-05	03:12:00	0
2009-06-05	03:13:00	0
2009-06-05	03:14:00	0
2009-06-05	03:15:00	0
2009-06-05	03:16:00	0
2009-06-05	03:17:00	0
2009-06-05	03:18:00	0
2009-06-05	03:19:00	0
2009-06-05	03:20:00	0
2009-06-05	03:21:00	0
2009-06-05	03:22:00	0
2009-06-05	03:23:00	0
2009-06-05	03:24:00	0
2009-06-05	03:25:00	0
2009-06-05	03:26:00	0
2009-06-05	03:27:00	0
2009-06-05	03:28:00	0
2009-06-05	03:29:00	0
2009-06-05	03:30:00	0
2009-06-05	03:31:00	0
2009-06-05	03:32:00	0
2009-06-05	03:33:00	0
2009-06-05	03:34:00	0
2009-06-05	03:35:00	0
2009-06-05	03:36:00	0
2009-06-05	03:37:00	0
2009-06-05	03:38:00	0
2009-06-05	03:39:00	0
2009-06-05	03:40:00	0
2009-06-05	03:41:00	0
2009-06-05	03:42:00	0
2009-06-05	03:43:00	0
2009-06-05	03:44:00	0
2009-06-05	03:45:00	0
2009-06-05	03:46:00	0
2009-06-05	03:47:00	0
2009-06-05	03:48:00	0
2009-06-05	03:49:00	0
2009-06-05	03:50:00	0
2009-06-05	03:51:00	0
2009-06-05	03:52:00	0
2009-06-05	03:53:00	0
2009-06-05	03:54:00	0
2009-06-05	03:55:00	0
2009-06-05	03:56:00	0
2009-06-05	03:57:00	0
2009-06-05	03:58:00	0
2009-06-05	03:59:00	0
2009-06-05	04:00:00	0
2009-06-05	04:01:00	0
2009-06-05	04:02:00	0
2009-06-05	04:03:00	0
2009-06-05	04:04:00	0
2009-06-05	04:05:00	0
2009-06-05	04:06:00	0
2009-06-05	04:07:00	0
2009-06-05	04:08:00	0
2009-06-05	04:09:00	0
2009-06-05	04:10:00	0
2009-06-05	04:11:00	0
2009-06-05	04:12:00	0
2009-06-05	04:13:00	0
2009-06-05	04:14:00	0
2009-06-05	04:15:00	0
2009-06-05	04:16:00	0
2009-06-05	04:17:00	0
2009-06-05	04:18:00	0
2009-06-05	04:19:00	0
2009-06-05	04:20:00	0
2009-06-05	04:21:00	0
2009-06-05	04:22:00	0
2009-06-05	04:23:00	0
2009-06-05	04:24:00	0
2009-06-05	04:25:00	0
2009-06-05	04:26:00	0
2009-06-05	04:27:00	0
2009-06-05	04:28:00	0
2009-06-05	04:29:00	0
2009-06-05	04:30:00	0
2009-06-05	04:31:00	0
2009-06-05	04:32:00	0
2009-06-05	04:33:00	0
2009-06-05	04:34:00	0
2009-06-05	04:35:00	0
2009-06-05	04:36:00	0
2009-06-05	04:37:00	0
2009-06-05	04:38:00	0
2009-06-05	04:39:00	0
2009-06-05	04:40:00	0
2009-06-05	04:41:00	0
2009-06-05	04:42:00	0
2009-06-05	04:43:00	0
2009-06-05	04:44:00	0
2009-06-05	04:45:00	0
2009-06-05	04:46:00	0
2009-06-05	04:47:00	0
2009-06-05	04:48:00	0
2009-06-05	04:49:00	0
2009-06-05	04:50:00	0
2009-06-05	04:51:00	0
2009-06-05	04:52:00	0
2009-06-05	04:53:00	0
2009-06-05	04:54:00	0
2009-06-05	04:55:00	0
2009-06-05	04:56:00	0
2009-06-05	04:57:00	0
2009-06-05	04:58:00	0
2009-06-05	04:59:00	0
2009-06-05	05:00:00	0
2009-06-05	05:01:00	0
2009-06-05	05:02:00	0
2009-06-05	05:03:00	0
2009-06-05	05:04:00	0
2009-06-05	05:05:00	0
2009-06-05	05:06:00	0
2009-06-05	05:07:00	0
2009-06-05	05:08:00	0
2009-06-05	05:09:00	0
2009-06-05	05:10:00	0
2009-06-05	05:11:00	0
2009-06-05	05:12:00	0
2009-06-05	05:13:00	0
2009-06-05	05:14:00	0
2009-06-05	05:15:00	0
2009-06-05	05:16:00	0
2009-06-05	05:17:00	0
2009-06-05	05:18:00	0
2009-06-05	05:19:00	0
2009-06-05	05:20:00	0
2009-06-05	05:21:00	0
2009-06-05	05:22:00	0
2009-06-05	05:23:00	0
2009-06-05	05:24:00	0
2009-06-05	05:25:00	0
2009-06-05	05:26:00	0
2009-06-05	05:27:00	0
2009-06-05	05:28:00	0
2009-06-05	05:29:00	0
2009-06-05	05:30:00	0
2009-06-05	05:31:00	0
2009-06-05	05:32:00	0
2009-06-05	05:33:00	0
2009-06-05	05:34:00	0
2009-06-05	05:35:00	0
2009-06-05	05:36:00	0
2009-06-05	05:37:00	0
2009-06-05	05:38:00	0
2009-06-05	05:39:00	0
2009-06-05	05:40:00	0
2009-06-05	05:41:00	0
2009-06-05	05:42:00	0
2009-06-05	05:43:00	0
2009-06-05	05:44:00	0
2009-06-05	05:45:00	0
2009-06-05	05:46:00	0
2009-06-05	05:47:00	0
2009-06-05	05:48:00	0
2009-06-05	05:49:00	0
2009-06-05	05:50:00	0
2009-06-05	05:51:00	0
2009-06-05	05:52:00	0
2009-06-05	05:53:00	0
2009-06-05	05:54:00	0
2009-06-05	05:55:00	0
2009-06-05	05:56:00	0
2009-06-05	05:57:00	0
2009-06-05	05:58:00	0
2009-06-05	05:59:00	0
2009-06-05	06:00:00	0
2009-06-05	06:01:00	0
2009-06-05	06:02:00	0
2009-06-05	06:03:00	0
2009-06-05	06:04:00	0
2009-06-05	06:05:00	0
2009-06-05	06:06:00	0
2009-06-05	06:07:00	0
2009-06-05	06:08:00	0
2009-06-05	06:09:00	0
2009-06-05	06:10:00	0
2009-06-05	06:11:00	0
2009-06-05	06:12:00	0
2009-06-05	06:13:00	0
2009-06-05	06:14:00	0
2009-06-05	06:15:00	0
2009-06-05	06:16:00	0
2009-06-05	06:17:00	0
2009-06-05	06:18:00	0
2009-06-05	06:19:00	0
2009-06-05	06:20:00	0
2009-06-05	06:21:00	0
2009-06-05	06:22:00	0
2009-06-05	06:23:00	0
2009-06-05	06:24:00	0
2009-06-05	06:25:00	0
2009-06-05	06:26:00	0
2009-06-05	06:27:00	0
2009-06-05	06:28:00	0
2009-06-05	06:29:00	0
2009-06-05	06:30:00	0
2009-06-05	06:31:00	0
2009-06-05	06:32:00	0
2009-06-05	06:33:00	0
2009-06-05	06:34:00	0
2009-06-05	06:35:00	0
2009-06-05	06:36:00	0
2009-06-05	06:37:00	0
2009-06-05	06:38:00	0
2009-06-05	06:39:00	0
2009-06-05	06:40:00	0
2009-06-05	06:41:00	0
2009-06-05	06:42:00	0
2009-06-05	06:43:00	0
2009-06-05	06:44:00	0
2009-06-05	06:45:00	0
2009-06-05	06:46:00	0
2009-06-05	06:47:00	0
2009-06-05	06:48:00	0
2009-06-05	06:49:00	0
2009-06-05	06:50:00	0
2009-06-05	06:51:00	0
2009-06-05	06:52:00	0
2009-06-05	06:53:00	0
2009-06-05	06:54:00	0
2009-06-05	06:55:00	0
2009-06-05	06:56:00	0
2009-06-05	06:57:00	0
2009-06-05	06:58:00	0
2009-06-05	06:59:00	0
2009-06-05	07:00:00	0
2009-06-05	07:01:00	0
2009-06-05	07:02:00	0
2009-06-05	07:03:00	0
2009-06-05	07:04:00	0
2009-06-05	07:05:00	0
2009-06-05	07:06:00	0
2009-06-05	07:07:00	0
2009-06-05	07:08:00	0
2009-06-05	07:09:00	0
2009-06-05	07:10:00	0
2009-06-05	07:11:00	0
2009-06-05	07:12:00	0
2009-06-05	07:13:00	0
2009-06-05	07:14:00	0
2009-06-05	07:15:00	0
2009-06-05	07:16:00	0
2009-06-05	07:17:00	0
2009-06-05	07:18:00	0
2009-06-05	07:19:00	0
2009-06-05	07:20:00	0
2009-06-05	07:21:00	0
2009-06-05	07:22:00	0
2009-06-05	07:23:00	0
2009-06-05	07:24:00	0
2009-06-05	07:25:00	0
2009-06-05	07:26:00	0
2009-06-05	07:27:00	0
2009-06-05	07:28:00	0
2009-06-05	07:29:00	0
2009-06-05	07:30:00	0
2009-06-05	07:31:00	0
2009-06-05	07:32:00	0
2009-06-05	07:33:00	0
2009-06-05	07:34:00	0
2009-06-05	07:35:00	0
2009-06-05	07:36:00	0
2009-06-05	07:37:00	0
2009-06-05	07:38:00	0
2009-06-05	07:39:00	0
2009-06-05	07:40:00	0
2009-06-05	07:41:00	0
2009-06-05	07:42:00	0
2009-06-05	07:43:00	0
2009-06-05	07:44:00	0
2009-06-05	07:45:00	0
2009-06-05	07:46:00	0
2009-06-05	07:47:00	0
2009-06-05	07:48:00	0
2009-06-05	07:49:00	0
2009-06-05	07:50:00	0
2009-06-05	07:51:00	0
2009-06-05	07:52:00	0
2009-06-05	07:53:00	0
2009-06-05	07:54:00	0
2009-06-05	07:55:00	0
2009-06-05	07:56:00	0
2009-06-05	07:57:00	0
2009-06-05	07:58:00	0
2009-06-05	07:59:00	0
2009-06-05	08:00:00	0
2009-06-05	08:01:00	0
2009-06-05	08:02:00	0
2009-06-05	08:03:00	0
2009-06-05	08:04:00	0
2009-06-05	08:05:00	0
2009-06-05	08:06:00	0
2009-06-05	08:07:00	0
2009-06-05	08:08:00	0
2009-06-05	08:09:00	0
2009-06-05	08:10:00	0
2009-06-05	08:11:00	0
2009-06-05	08:12:00	0
2009-06-05	08:13:00	0
2009-06-05	08:14:00	0
2009-06-05	08:15:00	0
2009-06-05	08:16:00	0
2009-06-05	08:17:00	0
2009-06-05	08:18:00	0
2009-06-05	08:19:00	0
2009-06-05	08:20:00	0
2009-06-05	08:21:00	0
2009-06-05	08:22:00	0
2009-06-05	08:23:00	0
2009-06-05	08:24:00	0
2009-06-05	08:25:00	0
2009-06-05	08:26:00	0
2009-06-05	08:27:00	0
2009-06-05	08:28:00	0
2009-06-05	08:29:00	0
2009-06-05	08:30:00	0
2009-06-05	08:31:00	0
2009-06-05	08:32:00	0
2009-06-05	08:33:00	0
2009-06-05	08:34:00	0
2009-06-05	08:35:00	0
2009-06-05	08:36:00	0
2009-06-05	08:37:00	0
2009-06-05	08:38:00	0
2009-06-05	08:39:00	0
2009-06-05	08:40:00	0
2009-06-05	08:41:00	0
2009-06-05	08:42:00	0
2009-06-05	08:43:00	0
2009-06-05	08:44:00	0
2009-06-05	08:45:00	0
2009-06-05	08:46:00	0
2009-06-05	08:47:00	0
2009-06-05	08:48:00	0
2009-06-05	08:49:00	0
2009-06-05	08:50:00	0
2009-06-05	08:51:00	0
2009-06-05	08:52:00	0
2009-06-05	08:53:00	0
2009-06-05	08:54:00	0
2009-06-05	08:55:00	0
2009-06-05	08:56:00	0
2009-06-05	08:57:00	0
2009-06-05	08:58:00	0
2009-06-05	08:59:00	0
2009-06-05	09:00:00	0
2009-06-05	09:01:00	0
2009-06-05	09:02:00	0
2009-06-05	09:03:00	0
2009-06-05	09:04:00	0
2009-06-05	09:05:00	0
2009-06-05	09:06:00	0
2009-06-05	09:07:00	0
2009-06-05	09:08:00	0
2009-06-05	09:09:00	0
2009-06-05	09:10:00	0
2009-06-05	09:11:00	0
2009-06-05	09:12:00	0
2009-06-05	09:13:00	0
2009-06-05	09:14:00	0
2009-06-05	09:15:00	0
2009-06-05	09:16:00	0
2009-06-05	09:17:00	0
2009-06-05	09:18:00	0
2009-06-05	09:19:00	0
2009-06-05	09:20:00	0
2009-06-05	09:21:00	0
2009-06-05	09:22:00	0
2009-06-05	09:23:00	0
2009-06-05	09:24:00	0
2009-06-05	09:25:00	0
2009-06-05	09:26:00	0
2009-06-05	09:27:00	0
2009-06-05	09:28:00	0
2009-06-05	09:29:00	0
2009-06-05	09:30:00	0
2009-06-05	09:31:00	0
2009-06-05	09:32:00	0
2009-06-05	09:33:00	0
2009-06-05	09:34:00	0
2009-06-05	09:35:00	0
2009-06-05	09:36:00	0
2009-06-05	09:37:00	0
2009-06-05	09:38:00	0
2009-06-05	09:39:00	0
2009-06-05	09:40:00	0
2009-06-05	09:41:00	0
2009-06-05	09:42:00	0
2009-06-05	09:43:00	0
2009-06-05	09:44:00	0
2009-06-05	09:45:00	0
2009-06-05	09:46:00	0
2009-06-05	09:47:00	0
2009-06-05	09:48:00	0
2009-06-05	09:49:00	0
2009-06-05	09:50:00	0
2009-06-05	09:51:00	0
2009-06-05	09:52:00	0
2009-06-05	09:53:00	0
2009-06-05	09:54:00	0
2009-06-05	09:55:00	0
2009-06-05	09:56:00	0
2009-06-05	09:57:00	0
2009-06-05	09:58:00	0
2009-06-05	09:59:00	0
2009-06-05	10:00:00	0
2009-06-05	10:01:00	0
2009-06-05	10:02:00	0
2009-06-05	10:03:00	0
2009-06-05	10:04:00	0
2009-06-05	10:05:00	0
2009-06-05	10:06:00	0
2009-06-05	10:07:00	0
2009-06-05	10:08:00	0
2009-06-05	10:09:00	0
2009-06-05	10:10:00	0
2009-06-05	10:11:00	0
2009-06-05	10:12:00	0
2009-06-05	10:13:00	0
2009-06-05	10:14:00	0
2009-06-05	10:15:00	0
2009-06-05	10:16:00	0
2009-06-05	10:17:00	0
2009-06-05	10:18:00	0
2009-06-05	10:19:00	0
2009-06-05	10:20:00	0
2009-06-05	10:21:00	0
2009-06-05	10:22:00	0
2009-06-05	10:23:00	0
2009-06-05	10:24:00	0
2009-06-05	10:25:00	0
2009-06-05	10:26:00	0
2009-06-05	10:27:00	0
2009-06-05	10:28:00	0
2009-06-05	10:29:00	0
2009-06-05	10:30:00	0
2009-06-05	10:31:00	0
2009-06-05	10:32:00	0
2009-06-05	10:33:00	0
2009-06-05	10:34:00	0
2009-06-05	10:35:00	0
2009-06-05	10:36:00	0
2009-06-05	10:37:00	0
2009-06-05	10:38:00	0
2009-06-05	10:39:00	0
2009-06-05	10:40:00	0
2009-06-05	10:41:00	0
2009-06-05	10:42:00	0
2009-06-05	10:43:00	0
2009-06-05	10:44:00	0
2009-06-05	10:45:00	0
2009-06-05	10:46:00	0
2009-06-05	10:47:00	0
2009-06-05	10:48:00	0
2009-06-05	10:49:00	0
2009-06-05	10:50:00	0
2009-06-05	10:51:00	0
2009-06-05	10:52:00	0
2009-06-05	10:53:00	0
2009-06-05	10:54:00	0
2009-06-05	10:55:00	0
2009-06-05	10:56:00	0
2009-06-05	10:57:00	0
2009-06-05	10:58:00	0
2009-06-05	10:59:00	0
2009-06-05	11:00:00	0
2009-06-05	11:01:00	0
2009-06-05	11:02:00	0
2009-06-05	11:03:00	0
2009-06-05	11:04:00	0
2009-06-05	11:05:00	0
2009-06-05	11:06:00	0
2009-06-05	11:07:00	0
2009-06-05	11:08:00	0
2009-06-05	11:09:00	0
2009-06-05	11:10:00	0
2009-06-05	11:11:00	0
2009-06-05	11:12:00	0
2009-06-05	11:13:00	0
2009-06-05	11:14:00	0
2009-06-05	11:15:00	0
2009-06-05	11:16:00	0
2009-06-05	11:17:00	0
2009-06-05	11:18:00	0
2009-06-05	11:19:00	0
2009-06-05	11:20:00	0
2009-06-05	11:21:00	0
2009-06-05	11:22:00	0
2009-06-05	11:23:00	0
2009-06-05	11:24:00	0
2009-06-05	11:25:00	0
2009-06-05	11:26:00	0
2009-06-05	11:27:00	0
2009-06-05	11:28:00	0
2009-06-05	11:29:00	0
2009-06-05	11:30:00	0
2009-06-05	11:31:00	0
2009-06-05	11:32:00	0
2009-06-05	11:33:00	0
2009-06-05	11:34:00	0
2009-06-05	11:35:00	0
2009-06-05	11:36:00	0
2009-06-05	11:37:00	0
2009-06-05	11:38:00	0
2009-06-05	11:39:00	0
2009-06-05	11:40:00	0
2009-06-05	11:41:00	0
2009-06-05	11:42:00	0
2009-06-05	11:43:00	0
2009-06-05	11:44:00	0
2009-06-05	11:45:00	0
2009-06-05	11:46:00	0
2009-06-05	11:47:00	0
2009-06-05	11:48:00	0
2009-06-05	11:49:00	0
2009-06-05	11:50:00	0
2009-06-05	11:51:00	0
2009-06-05	11:52:00	0
2009-06-05	11:53:00	0
2009-06-05	11:54:00	0
2009-06-05	11:55:00	0
2009-06-05	11:56:00	0
2009-06-05	11:57:00	0
2009-06-05	11:58:00	0
2009-06-05	11:59:00	0
2009-06-05	12:00:00	0
2009-06-05	12:01:00	0
2009-06-05	12:02:00	0
2009-06-05	12:03:00	0
2009-06-05	12:04:00	0
2009-06-05	12:05:00	0
2009-06-05	12:06:00	0
2009-06-05	12:07:00	0
2009-06-05	12:08:00	0
2009-06-05	12:09:00	0
2009-06-05	12:10:00	0
2009-06-05	12:11:00	0
2009-06-05	12:12:00	0
2009-06-05	12:13:00	0
2009-06-05	12:14:00	0
2009-06-05	12:15:00	0
2009-06-05	12:16:00	0
2009-06-05	12:17:00	0
2009-06-05	12:18:00	0
2009-06-05	12:19:00	0
2009-06-05	12:20:00	0
2009-06-05	12:21:00	0
2009-06-05	12:22:00	0
2009-06-05	12:23:00	0
2009-06-05	12:24:00	0
2009-06-05	12:25:00	0
2009-06-05	12:26:00	0
2009-06-05	12:27:00	0
2009-06-05	12:28:00	0
2009-06-05	12:29:00	0
2009-06-05	12:30:00	0
2009-06-05	12:31:00	0
2009-06-05	12:32:00	0
2009-06-05	12:33:00	0
2009-06-05	12:34:00	0
2009-06-05	12:35:00	0
2009-06-05	12:36:00	0
2009-06-05	12:37:00	0
2009-06-05	12:38:00	0
2009-06-05	12:39:00	0
2009-06-05	12:40:00	0
2009-06-05	12:41:00	0
2009-06-05	12:42:00	0
2009-06-05	12:43:00	0
2009-06-05	12:44:00	0
2009-06-05	12:45:00	0
2009-06-05	12:46:00	0
2009-06-05	12:47:00	0
2009-06-05	12:48:00	0
2009-06-05	12:49:00	0
2009-06-05	12:50:00	0
2009-06-05	12:51:00	0
2009-06-05	12:52:00	0
2009-06-05	12:53:00	0
2009-06-05	12:54:00	0
2009-06-05	12:55:00	0
2009-06-05	12:56:00	0
2009-06-05	12:57:00	0
2009-06-05	12:58:00	0
2009-06-05	12:59:00	0
2009-06-05	13:00:00	0
2009-06-05	13:01:00	0
2009-06-05	13:02:00	0
2009-06-05	13:03:00	0
2009-06-05	13:04:00	0
2009-06-05	13:05:00	0
2009-06-05	13:06:00	0
2009-06-05	13:07:00	0
2009-06-05	13:08:00	0
2009-06-05	13:09:00	0
2009-06-05	13:10:00	0
2009-06-05	13:11:00	0
2009-06-05	13:12:00	0
2009-06-05	13:13:00	0
2009-06-05	13:14:00	0
2009-06-05	13:15:00	0
2009-06-05	13:16:00	0
2009-06-05	13:17:00	0
2009-06-05	13:18:00	0
2009-06-05	13:19:00	0
2009-06-05	13:20:00	0
2009-06-05	13:21:00	0
2009-06-05	13:22:00	0
2009-06-05	13:23:00	0
2009-06-05	13:24:00	0
2009-06-05	13:25:00	0
2009-06-05	13:26:00	0
2009-06-05	13:27:00	0
2009-06-05	13:28:00	0
2009-06-05	13:29:00	0
2009-06-05	13:30:00	0
2009-06-05	13:31:00	0
2009-06-05	13:32:00	0
2009-06-05	13:33:00	0
2009-06-05	13:34:00	0
2009-06-05	13:35:00	0
2009-06-05	13:36:00	0
2009-06-05	13:37:00	0
2009-06-05	13:38:00	0
2009-06-05	13:39:00	0
2009-06-05	13:40:00	0
2009-06-05	13:41:00	0
2009-06-05	13:42:00	0
2009-06-05	13:43:00	0
2009-06-05	13:44:00	0
2009-06-05	13:45:00	0
2009-06-05	13:46:00	0
2009-06-05	13:47:00	0
2009-06-05	13:48:00	0
2009-06-05	13:49:00	0
2009-06-05	13:50:00	0
2009-06-05	13:51:00	0
2009-06-05	13:52:00	0
2009-06-05	13:53:00	0
2009-06-05	13:54:00	0
2009-06-05	13:55:00	0
2009-06-05	13:56:00	0
2009-06-05	13:57:00	0
2009-06-05	13:58:00	0
2009-06-05	13:59:00	0
2009-06-05	14:00:00	0
2009-06-05	14:01:00	0
2009-06-05	14:02:00	0
2009-06-05	14:03:00	0
2009-06-05	14:04:00	0
2009-06-05	14:05:00	0
2009-06-05	14:06:00	0
2009-06-05	14:07:00	0
2009-06-05	14:08:00	0
2009-06-05	14:09:00	0
2009-06-05	14:10:00	0
2009-06-05	14:11:00	0
2009-06-05	14:12:00	0
2009-06-05	14:13:00	0
2009-06-05	14:14:00	0
2009-06-05	14:15:00	0
2009-06-05	14:16:00	0
2009-06-05	14:17:00	0
2009-06-05	14:18:00	0
2009-06-05	14:19:00	0
2009-06-05	14:20:00	0
2009-06-05	14:21:00	0
2009-06-05	14:22:00	0
2009-06-05	14:23:00	0
2009-06-05	14:24:00	0
2009-06-05	14:25:00	0
2009-06-05	14:26:00	0
2009-06-05	14:27:00	0
2009-06-05	14:28:00	0
2009-06-05	14:29:00	0
2009-06-05	14:30:00	0
2009-06-05	14:31:00	0
2009-06-05	14:32:00	0
2009-06-05	14:33:00	0
2009-06-05	14:34:00	0
2009-06-05	14:35:00	0
2009-06-05	14:36:00	0
2009-06-05	14:37:00	0
2009-06-05	14:38:00	0
2009-06-05	14:39:00	0
2009-06-05	14:40:00	0
2009-06-05	14:41:00	0
2009-06-05	14:42:00	0
2009-06-05	14:43:00	0
2009-06-05	14:44:00	0
2009-06-05	14:45:00	0
2009-06-05	14:46:00	0
2009-06-05	14:47:00	0
2009-06-05	14:48:00	0
2009-06-05	14:49:00	0
2009-06-05	14:50:00	0
2009-06-05	14:51:00	0
2009-06-05	14:52:00	0
2009-06-05	14:53:00	0
2009-06-05	14:54:00	0
2009-06-05	14:55:00	0
2009-06-05	14:56:00	0
2009-06-05	14:57:00	0
2009-06-05	14:58:00	0
2009-06-05	14:59:00	0
2009-06-05	15:00:00	0
2009-06-05	15:01:00	0
2009-06-05	15:02:00	0
2009-06-05	15:03:00	0
2009-06-05	15:04:00	0
2009-06-05	15:05:00	0
2009-06-05	15:06:00	0
2009-06-05	15:07:00	0
2009-06-05	15:08:00	0
2009-06-05	15:09:00	0
2009-06-05	15:10:00	0
2009-06-05	15:11:00	0
2009-06-05	15:12:00	0
2009-06-05	15:13:00	0
2009-06-05	15:14:00	0
2009-06-05	15:15:00	0
2009-06-05	15:16:00	0
2009-06-05	15:17:00	0
2009-06-05	15:18:00	0
2009-06-05	15:19:00	0
2009-06-05	15:20:00	0
2009-06-05	15:21:00	0
2009-06-05	15:22:00	0
2009-06-05	15:23:00	0
2009-06-05	15:24:00	0
2009-06-05	15:25:00	0
2009-06-05	15:26:00	0
2009-06-05	15:27:00	0
2009-06-05	15:28:00	0
2009-06-05	15:29:00	0
2009-06-05	15:30:00	0
2009-06-05	15:31:00	0
2009-06-05	15:32:00	0
2009-06-05	15:33:00	0
2009-06-05	15:34:00	0
2009-06-05	15:35:00	0
2009-06-05	15:36:00	0
2009-06-05	15:37:00	0
2009-06-05	15:38:00	0
2009-06-05	15:39:00	0
2009-06-05	15:40:00	0
2009-06-05	15:41:00	0
2009-06-05	15:42:00	0
2009-06-05	15:43:00	0
2009-06-05	15:44:00	0
2009-06-05	15:45:00	0
2009-06-05	15:46:00	0
2009-06-05	15:47:00	0
2009-06-05	15:48:00	0
2009-06-05	15:49:00	0
2009-06-05	15:50:00	0
2009-06-05	15:51:00	0
2009-06-05	15:52:00	0
2009-06-05	15:53:00	0
2009-06-05	15:54:00	0
2009-06-05	15:55:00	0
2009-06-05	15:56:00	0
2009-06-05	15:57:00	0
2009-06-05	15:58:00	0
2009-06-05	15:59:00	0
2009-06-05	16:00:00	0
2009-06-05	16:01:00	0
2009-06-05	16:02:00	0
2009-06-05	16:03:00	0
2009-06-05	16:04:00	0
2009-06-05	16:05:00	0
2009-06-05	16:06:00	0
2009-06-05	16:07:00	0
2009-06-05	16:08:00	0
2009-06-05	16:09:00	0
2009-06-05	16:10:00	0
2009-06-05	16:11:00	0
2009-06-05	16:12:00	0
2009-06-05	16:13:00	0
2009-06-05	16:14:00	0
2009-06-05	16:15:00	0
2009-06-05	16:16:00	0
2009-06-05	16:17:00	0
2009-06-05	16:18:00	0
2009-06-05	16:19:00	0
2009-06-05	16:20:00	0
2009-06-05	16:21:00	0
2009-06-05	16:22:00	0
2009-06-05	16:23:00	0
2009-06-05	16:24:00	0
2009-06-05	16:25:00	0
2009-06-05	16:26:00	0
2009-06-05	16:27:00	0
2009-06-05	16:28:00	0
2009-06-05	16:29:00	0
2009-06-05	16:30:00	0
2009-06-05	16:31:00	0
2009-06-05	16:32:00	0
2009-06-05	16:33:00	0
2009-06-05	16:34:00	0
2009-06-05	16:35:00	0
2009-06-05	16:36:00	0
2009-06-05	16:37:00	0
2009-06-05	16:38:00	0
2009-06-05	16:39:00	0
2009-06-05	16:40:00	0
2009-06-05	16:41:00	0
2009-06-05	16:42:00	0
2009-06-05	16:43:00	0
2009-06-05	16:44:00	0
2009-06-05	16:45:00	0
2009-06-05	16:46:00	0
2009-06-05	16:47:00	0
2009-06-05	16:48:00	0
2009-06-05	16:49:00	0
2009-06-05	16:50:00	0
2009-06-05	16:51:00	0
2009-06-05	16:52:00	0
2009-06-05	16:53:00	0
2009-06-05	16:54:00	0
2009-06-05	16:55:00	0
2009-06-05	16:56:00	0
2009-06-05	16:57:00	0
2009-06-05	16:58:00	0
2009-06-05	16:59:00	0
2009-06-05	17:00:00	0
2009-06-05	17:01:00	0
2009-06-05	17:02:00	0
2009-06-05	17:03:00	0
2009-06-05	17:04:00	0
2009-06-05	17:05:00	0
2009-06-05	17:06:00	0
2009-06-05	17:07:00	0
2009-06-05	17:08:00	0
2009-06-05	17:09:00	0
2009-06-05	17:10:00	0
2009-06-05	17:11:00	0
2009-06-05	17:12:00	0
2009-06-05	17:13:00	0
2009-06-05	17:14:00	0
2009-06-05	17:15:00	0
2009-06-05	17:16:00	0
2009-06-05	17:17:00	0
2009-06-05	17:18:00	0
2009-06-05	17:19:00	0
2009-06-05	17:20:00	0
2009-06-05	17:21:00	0
2009-06-05	17:22:00	0
2009-06-05	17:23:00	0
2009-06-05	17:24:00	0
2009-06-05	17:25:00	0
2009-06-05	17:26:00	0
2009-06-05	17:27:00	0
2009-06-05	17:28:00	0
2009-06-05	17:29:00	0
2009-06-05	17:30:00	0
2009-06-05	17:31:00	0
2009-06-05	17:32:00	0
2009-06-05	17:33:00	0
2009-06-05	17:34:00	0
2009-06-05	17:35:00	0
2009-06-05	17:36:00	0
2009-06-05	17:37:00	0
2009-06-05	17:38:00	0
2009-06-05	17:39:00	0
2009-06-05	17:40:00	0
2009-06-05	17:41:00	0
2009-06-05	17:42:00	0
2009-06-05	17:43:00	0
2009-06-05	17:44:00	0
2009-06-05	17:45:00	0
2009-06-05	17:46:00	0
2009-06-05	17:47:00	0
2009-06-05	17:48:00	0
2009-06-05	17:49:00	0
2009-06-05	17:50:00	0
2009-06-05	17:51:00	0
2009-06-05	17:52:00	0
2009-06-05	17:53:00	0
2009-06-05	17:54:00	0
2009-06-05	17:55:00	0
2009-06-05	17:56:00	0
2009-06-05	17:57:00	0
2009-06-05	17:58:00	0
2009-06-05	17:59:00	0
2009-06-05	18:00:00	0	M
2009-06-05	18:01:00	1050
2009-06-05	18:02:00	794
2009-06-05	18:03:00	295
2009-06-05	18:04:00	0
2009-06-05	18:05:00	51
2009-06-05	18:06:00	20
2009-06-05	18:07:00	81
2009-06-05	18:08:00	0
2009-06-05	18:09:00	0
2009-06-05	18:10:00	0
2009-06-05	18:11:00	0
2009-06-05	18:12:00	0
2009-06-05	18:13:00	0
2009-06-05	18:14:00	0
2009-06-05	18:15:00	0
2009-06-05	18:16:00	0
2009-06-05	18:17:00	0
2009-06-05	18:18:00	0
2009-06-05	18:19:00	0
2009-06-05	18:20:00	81
2009-06-05	18:21:00	0
2009-06-05	18:22:00	144
2009-06-05	18:23:00	0
2009-06-05	18:24:00	0
2009-06-05	18:25:00	0
2009-06-05	18:26:00	0
2009-06-05	18:27:00	0
2009-06-05	18:28:00	0
2009-06-05	18:29:00	51
2009-06-05	18:30:00	0
2009-06-05	18:31:00	0
2009-06-05	18:32:00	0
2009-06-05	18:33:00	0
2009-06-05	18:34:00	20
2009-06-05	18:35:00	0
2009-06-05	18:36:00	0
2009-06-05	18:37:00	0
2009-06-05	18:38:00	0
2009-06-05	18:39:00	0
2009-06-05	18:40:00	0
2009-06-05	18:41:00	0
2009-06-05	18:42:00	0
2009-06-05	18:43:00	0
2009-06-05	18:44:00	0
2009-06-05	18:45:00	0
2009-06-05	18:46:00	0
2009-06-05	18:47:00	0
2009-06-05	18:48:00	0
2009-06-05	18:49:00	0
2009-06-05	18:50:00	0
2009-06-05	18:51:00	51
2009-06-05	18:52:00	0
2009-06-05	18:53:00	0
2009-06-05	18:54:00	542
2009-06-05	18:55:00	884
2009-06-05	18:56:00	351
2009-06-05	18:57:00	205
2009-06-05	18:58:00	30
2009-06-05	18:59:00	51
2009-06-05	19:00:00	61
2009-06-05	19:01:00	0
2009-06-05	19:02:00	774
2009-06-05	19:03:00	366
2009-06-05	19:04:00	410
2009-06-05	19:05:00	634
2009-06-05	19:06:00	713
2009-06-05	19:07:00	754
2009-06-05	19:08:00	492
2009-06-05	19:09:00	112
2009-06-05	19:10:00	10
2009-06-05	19:11:00	61
2009-06-05	19:12:00	524
2009-06-05	19:13:00	295
2009-06-05	19:14:00	217
2009-06-05	19:15:00	579
2009-06-05	19:16:00	1239
2009-06-05	19:17:00	217
2009-06-05	19:18:00	1050
2009-06-05	19:19:00	561
2009-06-05	19:20:00	366
2009-06-05	19:21:00	817
2009-06-05	19:22:00	309
2009-06-05	19:23:00	266
2009-06-05	19:24:00	295
2009-06-05	19:25:00	597
2009-06-05	19:26:00	561
2009-06-05	19:27:00	242
2009-06-05	19:28:00	266
2009-06-05	19:29:00	410
2009-06-05	19:30:00	733
2009-06-05	19:31:00	380
2009-06-05	19:32:00	254
2009-06-05	19:33:00	242
2009-06-05	19:34:00	266
2009-06-05	19:35:00	817
2009-06-05	19:36:00	597
2009-06-05	19:37:00	579
2009-06-05	19:38:00	112
2009-06-05	19:39:00	492
2009-06-05	19:40:00	906
2009-06-05	19:41:00	20
2009-06-05	19:42:00	0
2009-06-05	19:43:00	20
2009-06-05	19:44:00	112
2009-06-05	19:45:00	91
2009-06-05	19:46:00	102
2009-06-05	19:47:00	673
2009-06-05	19:48:00	394
2009-06-05	19:49:00	733
2009-06-05	19:50:00	410
2009-06-05	19:51:00	0
2009-06-05	19:52:00	309
2009-06-05	19:53:00	205
2009-06-05	19:54:00	20
2009-06-05	19:55:00	508
2009-06-05	19:56:00	366
2009-06-05	19:57:00	10
2009-06-05	19:58:00	41
2009-06-05	19:59:00	122
2009-06-05	20:00:00	0
2009-06-05	20:01:00	459
2009-06-05	20:02:00	266
2009-06-05	20:03:00	10
2009-06-05	20:04:00	71
2009-06-05	20:05:00	156
2009-06-05	20:06:00	1103
2009-06-05	20:07:00	906
2009-06-05	20:08:00	91
2009-06-05	20:09:00	475
2009-06-05	20:10:00	561
2009-06-05	20:11:00	475
2009-06-05	20:12:00	561
2009-06-05	20:13:00	295
2009-06-05	20:14:00	1268
2009-06-05	20:15:00	1751
2009-06-05	20:16:00	2363
2009-06-05	20:17:00	1940
2009-06-05	20:18:00	2229
2009-06-05	20:19:00	1611
2009-06-05	20:20:00	1355
2009-06-05	20:21:00	1325
2009-06-05	20:22:00	1355
2009-06-05	20:23:00	1156
2009-06-05	20:24:00	542
2009-06-05	20:25:00	0
2009-06-05	20:26:00	380
2009-06-05	20:27:00	71
2009-06-05	20:28:00	51
2009-06-05	20:29:00	459
2009-06-05	20:30:00	906
2009-06-05	20:31:00	774
2009-06-05	20:32:00	2552
2009-06-05	20:33:00	1156
2009-06-05	20:34:00	1512
2009-06-05	20:35:00	1386
2009-06-05	20:36:00	1325
2009-06-05	20:37:00	1239
2009-06-05	20:38:00	1788
2009-06-05	20:39:00	242
2009-06-05	20:40:00	112
2009-06-05	20:41:00	953
2009-06-05	20:42:00	839
2009-06-05	20:43:00	754
2009-06-05	20:44:00	394
2009-06-05	20:45:00	112
2009-06-05	20:46:00	122
2009-06-05	20:47:00	91
2009-06-05	20:48:00	181
2009-06-05	20:49:00	169
2009-06-05	20:50:00	102
2009-06-05	20:51:00	71
2009-06-05	20:52:00	181
2009-06-05	20:53:00	652
2009-06-05	20:54:00	351
2009-06-05	20:55:00	673
2009-06-05	20:56:00	323
2009-06-05	20:57:00	977
2009-06-05	20:58:00	713
2009-06-05	20:59:00	266
2009-06-05	21:00:00	181
2009-06-05	21:01:00	266
2009-06-05	21:02:00	266
2009-06-05	21:03:00	193
2009-06-05	21:04:00	230
2009-06-05	21:05:00	839
2009-06-05	21:06:00	492
2009-06-05	21:07:00	652
2009-06-05	21:08:00	394
2009-06-05	21:09:00	295
2009-06-05	21:10:00	144
2009-06-05	21:11:00	30
2009-06-05	21:12:00	10
2009-06-05	21:13:00	266
2009-06-05	21:14:00	337
2009-06-05	21:15:00	579
2009-06-05	21:16:00	616
2009-06-05	21:17:00	427
2009-06-05	21:18:00	427
2009-06-05	21:19:00	459
2009-06-05	21:20:00	652
2009-06-05	21:21:00	337
2009-06-05	21:22:00	597
2009-06-05	21:23:00	579
2009-06-05	21:24:00	524
2009-06-05	21:25:00	181
2009-06-05	21:26:00	102
2009-06-05	21:27:00	81
2009-06-05	21:28:00	242
2009-06-05	21:29:00	579
2009-06-05	21:30:00	181
2009-06-05	21:31:00	112
2009-06-05	21:32:00	0
2009-06-05	21:33:00	30
2009-06-05	21:34:00	351
2009-06-05	21:35:00	169
2009-06-05	21:36:00	144
2009-06-05	21:37:00	254
2009-06-05	21:38:00	254
2009-06-05	21:39:00	112
2009-06-05	21:40:00	102
2009-06-05	21:41:00	41
2009-06-05	21:42:00	0
2009-06-05	21:43:00	0
2009-06-05	21:44:00	30
2009-06-05	21:45:00	242
2009-06-05	21:46:00	102
2009-06-05	21:47:00	41
2009-06-05	21:48:00	0
2009-06-05	21:49:00	0
2009-06-05	21:50:00	0
2009-06-05	21:51:00	0
2009-06-05	21:52:00	10
2009-06-05	21:53:00	156
2009-06-05	21:54:00	91
2009-06-05	21:55:00	0
2009-06-05	21:56:00	10
2009-06-05	21:57:00	51
2009-06-05	21:58:00	0
2009-06-05	21:59:00	0
2009-06-05	22:00:00	181
2009-06-05	22:01:00	20
2009-06-05	22:02:00	169
2009-06-05	22:03:00	217
2009-06-05	22:04:00	410
2009-06-05	22:05:00	112
2009-06-05	22:06:00	0
2009-06-05	22:07:00	0
2009-06-05	22:08:00	0
2009-06-05	22:09:00	0
2009-06-05	22:10:00	0
2009-06-05	22:11:00	61
2009-06-05	22:12:00	0
2009-06-05	22:13:00	0
2009-06-05	22:14:00	122
2009-06-05	22:15:00	254
2009-06-05	22:16:00	0
2009-06-05	22:17:00	181
2009-06-05	22:18:00	10
2009-06-05	22:19:00	122
2009-06-05	22:20:00	0
2009-06-05	22:21:00	30
2009-06-05	22:22:00	10
2009-06-05	22:23:00	193
2009-06-05	22:24:00	0
2009-06-05	22:25:00	693
2009-06-05	22:26:00	906
2009-06-05	22:27:00	266
2009-06-05	22:28:00	2702
2009-06-05	22:29:00	693
2009-06-05	22:30:00	616
2009-06-05	22:31:00	1002
2009-06-05	22:32:00	1002
2009-06-05	22:33:00	323
2009-06-05	22:34:00	193
2009-06-05	22:35:00	132
2009-06-05	22:36:00	230
2009-06-05	22:37:00	242
2009-06-05	22:38:00	51
2009-06-05	22:39:00	459
2009-06-05	22:40:00	71
2009-06-05	22:41:00	181
2009-06-05	22:42:00	169
2009-06-05	22:43:00	102
2009-06-05	22:44:00	266
2009-06-05	22:45:00	295
2009-06-05	22:46:00	217
2009-06-05	22:47:00	242
2009-06-05	22:48:00	61
2009-06-05	22:49:00	0
2009-06-05	22:50:00	0
2009-06-05	22:51:00	10
2009-06-05	22:52:00	0
2009-06-05	22:53:00	0
2009-06-05	22:54:00	0
2009-06-05	22:55:00	41
2009-06-05	22:56:00	0
2009-06-05	22:57:00	0
2009-06-05	22:58:00	0
2009-06-05	22:59:00	0
2009-06-05	23:00:00	0
2009-06-05	23:01:00	0
2009-06-05	23:02:00	0
2009-06-05	23:03:00	0
2009-06-05	23:04:00	0
2009-06-05	23:05:00	0
2009-06-05	23:06:00	0
2009-06-05	23:07:00	0
2009-06-05	23:08:00	0
2009-06-05	23:09:00	51
2009-06-05	23:10:00	51
2009-06-05	23:11:00	71
2009-06-05	23:12:00	366
2009-06-05	23:13:00	230
2009-06-05	23:14:00	309
2009-06-05	23:15:00	217
2009-06-05	23:16:00	102
2009-06-05	23:17:00	81
2009-06-05	23:18:00	323
2009-06-05	23:19:00	102
2009-06-05	23:20:00	0
2009-06-05	23:21:00	0
2009-06-05	23:22:00	0
2009-06-05	23:23:00	0
2009-06-05	23:24:00	20
2009-06-05	23:25:00	0
2009-06-05	23:26:00	0
2009-06-05	23:27:00	0
2009-06-05	23:28:00	0
2009-06-05	23:29:00	112
2009-06-05	23:30:00	81
2009-06-05	23:31:00	0
2009-06-05	23:32:00	0
2009-06-05	23:33:00	323
2009-06-05	23:34:00	524
2009-06-05	23:35:00	217
2009-06-05	23:36:00	230
2009-06-05	23:37:00	169
2009-06-05	23:38:00	280
2009-06-05	23:39:00	102
2009-06-05	23:40:00	0
2009-06-05	23:41:00	0
2009-06-05	23:42:00	0
2009-06-05	23:43:00	0
2009-06-05	23:44:00	71
2009-06-05	23:45:00	144
2009-06-05	23:46:00	91
2009-06-05	23:47:00	10
2009-06-05	23:48:00	20
2009-06-05	23:49:00	91
2009-06-05	23:50:00	91
2009-06-05	23:51:00	380
2009-06-05	23:52:00	280
2009-06-05	23:53:00	295
2009-06-05	23:54:00	81
2009-06-05	23:55:00	295
2009-06-05	23:56:00	337
2009-06-05	23:57:00	205
2009-06-05	23:58:00	122
2009-06-05	23:59:00	30
2009-06-06	00:00:00	0
2009-06-06	00:01:00	0
2009-06-06	00:02:00	0
2009-06-06	00:03:00	0
2009-06-06	00:04:00	156
2009-06-06	00:05:00	217
2009-06-06	00:06:00	0
2009-06-06	00:07:00	309
2009-06-06	00:08:00	309
2009-06-06	00:09:00	323
2009-06-06	00:10:00	242
2009-06-06	00:11:00	112
2009-06-06	00:12:00	61
2009-06-06	00:13:00	351
2009-06-06	00:14:00	492
2009-06-06	00:15:00	280
2009-06-06	00:16:00	156
2009-06-06	00:17:00	193
2009-06-06	00:18:00	71
2009-06-06	00:19:00	242
2009-06-06	00:20:00	205
2009-06-06	00:21:00	132
2009-06-06	00:22:00	169
2009-06-06	00:23:00	0
2009-06-06	00:24:00	71
2009-06-06	00:25:00	51
2009-06-06	00:26:00	266
2009-06-06	00:27:00	10
2009-06-06	00:28:00	0
2009-06-06	00:29:00	0
2009-06-06	00:30:00	0
2009-06-06	00:31:00	0
2009-06-06	00:32:00	20
2009-06-06	00:33:00	0
2009-06-06	00:34:00	0
2009-06-06	00:35:00	0
2009-06-06	00:36:00	0
2009-06-06	00:37:00	0
2009-06-06	00:38:00	0
2009-06-06	00:39:00	0
2009-06-06	00:40:00	0
2009-06-06	00:41:00	0
2009-06-06	00:42:00	0
2009-06-06	00:43:00	0
2009-06-06	00:44:00	0
2009-06-06	00:45:00	0
2009-06-06	00:46:00	0
2009-06-06	00:47:00	0
2009-06-06	00:48:00	0
2009-06-06	00:49:00	0
2009-06-06	00:50:00	0
2009-06-06	00:51:00	0
2009-06-06	00:52:00	0
2009-06-06	00:53:00	0
2009-06-06	00:54:00	0
2009-06-06	00:55:00	0
2009-06-06	00:56:00	0
2009-06-06	00:57:00	0
2009-06-06	00:58:00	0
2009-06-06	00:59:00	0
2009-06-06	01:00:00	0
2009-06-06	01:01:00	0
2009-06-06	01:02:00	0
2009-06-06	01:03:00	0
2009-06-06	01:04:00	156
2009-06-06	01:05:00	122
2009-06-06	01:06:00	906
2009-06-06	01:07:00	380
2009-06-06	01:08:00	30
2009-06-06	01:09:00	0
2009-06-06	01:10:00	10
2009-06-06	01:11:00	0
2009-06-06	01:12:00	132
2009-06-06	01:13:00	443
2009-06-06	01:14:00	0
2009-06-06	01:15:00	156
2009-06-06	01:16:00	51
2009-06-06	01:17:00	0
2009-06-06	01:18:00	861
2009-06-06	01:19:00	217
2009-06-06	01:20:00	0
2009-06-06	01:21:00	0
2009-06-06	01:22:00	0
2009-06-06	01:23:00	0
2009-06-06	01:24:00	0
2009-06-06	01:25:00	0
2009-06-06	01:26:00	0
2009-06-06	01:27:00	0
2009-06-06	01:28:00	0
2009-06-06	01:29:00	0
2009-06-06	01:30:00	0
2009-06-06	01:31:00	0
2009-06-06	01:32:00	0
2009-06-06	01:33:00	0
2009-06-06	01:34:00	0
2009-06-06	01:35:00	0
2009-06-06	01:36:00	0
2009-06-06	01:37:00	0
2009-06-06	01:38:00	0
2009-06-06	01:39:00	0
2009-06-06	01:40:00	0
2009-06-06	01:41:00	0
2009-06-06	01:42:00	10
2009-06-06	01:43:00	10
2009-06-06	01:44:00	0
2009-06-06	01:45:00	0
2009-06-06	01:46:00	0
2009-06-06	01:47:00	0
2009-06-06	01:48:00	0
2009-06-06	01:49:00	0
2009-06-06	01:50:00	0
2009-06-06	01:51:00	0
2009-06-06	01:52:00	0
2009-06-06	01:53:00	0
2009-06-06	01:54:00	0
2009-06-06	01:55:00	0
2009-06-06	01:56:00	0
2009-06-06	01:57:00	0
2009-06-06	01:58:00	0
2009-06-06	01:59:00	0
2009-06-06	02:00:00	0
2009-06-06	02:01:00	0
2009-06-06	02:02:00	0
2009-06-06	02:03:00	0
2009-06-06	02:04:00	0
2009-06-06	02:05:00	0
2009-06-06	02:06:00	0
2009-06-06	02:07:00	0
2009-06-06	02:08:00	0
2009-06-06	02:09:00	0
2009-06-06	02:10:00	0
2009-06-06	02:11:00	0
2009-06-06	02:12:00	0
2009-06-06	02:13:00	0
2009-06-06	02:14:00	0
2009-06-06	02:15:00	0
2009-06-06	02:16:00	71
2009-06-06	02:17:00	0
2009-06-06	02:18:00	0
2009-06-06	02:19:00	102
2009-06-06	02:20:00	91
2009-06-06	02:21:00	81
2009-06-06	02:22:00	0
2009-06-06	02:23:00	0
2009-06-06	02:24:00	0
2009-06-06	02:25:00	0
2009-06-06	02:26:00	0
2009-06-06	02:27:00	0
2009-06-06	02:28:00	0
2009-06-06	02:29:00	0
2009-06-06	02:30:00	0
2009-06-06	02:31:00	0
2009-06-06	02:32:00	0
2009-06-06	02:33:00	0
2009-06-06	02:34:00	0
2009-06-06	02:35:00	0
2009-06-06	02:36:00	0
2009-06-06	02:37:00	0
2009-06-06	02:38:00	0
2009-06-06	02:39:00	0
2009-06-06	02:40:00	0
2009-06-06	02:41:00	0
2009-06-06	02:42:00	0
2009-06-06	02:43:00	0
2009-06-06	02:44:00	0
2009-06-06	02:45:00	0
2009-06-06	02:46:00	0
2009-06-06	02:47:00	0
2009-06-06	02:48:00	0
2009-06-06	02:49:00	0
2009-06-06	02:50:00	0
2009-06-06	02:51:00	0
2009-06-06	02:52:00	0
2009-06-06	02:53:00	0
2009-06-06	02:54:00	0
2009-06-06	02:55:00	0
2009-06-06	02:56:00	0
2009-06-06	02:57:00	0
2009-06-06	02:58:00	0
2009-06-06	02:59:00	0
2009-06-06	03:00:00	0
2009-06-06	03:01:00	0
2009-06-06	03:02:00	0
2009-06-06	03:03:00	0
2009-06-06	03:04:00	0
2009-06-06	03:05:00	0
2009-06-06	03:06:00	0
2009-06-06	03:07:00	0
2009-06-06	03:08:00	0
2009-06-06	03:09:00	0
2009-06-06	03:10:00	0
2009-06-06	03:11:00	0
2009-06-06	03:12:00	0
2009-06-06	03:13:00	0
2009-06-06	03:14:00	0
2009-06-06	03:15:00	0
2009-06-06	03:16:00	0
2009-06-06	03:17:00	0
2009-06-06	03:18:00	0
2009-06-06	03:19:00	0
2009-06-06	03:20:00	0
2009-06-06	03:21:00	0
2009-06-06	03:22:00	0
2009-06-06	03:23:00	0
2009-06-06	03:24:00	0
2009-06-06	03:25:00	0
2009-06-06	03:26:00	0
2009-06-06	03:27:00	0
2009-06-06	03:28:00	0
2009-06-06	03:29:00	0
2009-06-06	03:30:00	0
2009-06-06	03:31:00	0
2009-06-06	03:32:00	0
2009-06-06	03:33:00	0
2009-06-06	03:34:00	0
2009-06-06	03:35:00	0
2009-06-06	03:36:00	0
2009-06-06	03:37:00	0
2009-06-06	03:38:00	0
2009-06-06	03:39:00	0
2009-06-06	03:40:00	0
2009-06-06	03:41:00	0
2009-06-06	03:42:00	0
2009-06-06	03:43:00	0
2009-06-06	03:44:00	0
2009-06-06	03:45:00	0
2009-06-06	03:46:00	0
2009-06-06	03:47:00	0
2009-06-06	03:48:00	0
2009-06-06	03:49:00	0
2009-06-06	03:50:00	0
2009-06-06	03:51:00	0
2009-06-06	03:52:00	0
2009-06-06	03:53:00	0
2009-06-06	03:54:00	0
2009-06-06	03:55:00	0
2009-06-06	03:56:00	0
2009-06-06	03:57:00	0
2009-06-06	03:58:00	0
2009-06-06	03:59:00	71
2009-06-06	04:00:00	20
2009-06-06	04:01:00	0
2009-06-06	04:02:00	30
2009-06-06	04:03:00	0
2009-06-06	04:04:00	0
2009-06-06	04:05:00	0
2009-06-06	04:06:00	0
2009-06-06	04:07:00	41
2009-06-06	04:08:00	0
2009-06-06	04:09:00	91
2009-06-06	04:10:00	0
2009-06-06	04:11:00	0
2009-06-06	04:12:00	20
2009-06-06	04:13:00	181
2009-06-06	04:14:00	0
2009-06-06	04:15:00	0
2009-06-06	04:16:00	0
2009-06-06	04:17:00	0
2009-06-06	04:18:00	0
2009-06-06	04:19:00	0
2009-06-06	04:20:00	0
2009-06-06	04:21:00	0
2009-06-06	04:22:00	0
2009-06-06	04:23:00	0
2009-06-06	04:24:00	0
2009-06-06	04:25:00	0
2009-06-06	04:26:00	0
2009-06-06	04:27:00	0
2009-06-06	04:28:00	0
2009-06-06	04:29:00	0
2009-06-06	04:30:00	0
2009-06-06	04:31:00	0
2009-06-06	04:32:00	0
2009-06-06	04:33:00	0
2009-06-06	04:34:00	0
2009-06-06	04:35:00	0
2009-06-06	04:36:00	0
2009-06-06	04:37:00	0
2009-06-06	04:38:00	0
2009-06-06	04:39:00	0
2009-06-06	04:40:00	0
2009-06-06	04:41:00	0
2009-06-06	04:42:00	0
2009-06-06	04:43:00	51
2009-06-06	04:44:00	0
2009-06-06	04:45:00	0
2009-06-06	04:46:00	0
2009-06-06	04:47:00	0
2009-06-06	04:48:00	0
2009-06-06	04:49:00	0
2009-06-06	04:50:00	0
2009-06-06	04:51:00	0
2009-06-06	04:52:00	0
2009-06-06	04:53:00	0
2009-06-06	04:54:00	0
2009-06-06	04:55:00	0
2009-06-06	04:56:00	0
2009-06-06	04:57:00	0
2009-06-06	04:58:00	0
2009-06-06	04:59:00	0
2009-06-06	05:00:00	0
2009-06-06	05:01:00	0
2009-06-06	05:02:00	0
2009-06-06	05:03:00	0
2009-06-06	05:04:00	181
2009-06-06	05:05:00	242
2009-06-06	05:06:00	122
2009-06-06	05:07:00	112
2009-06-06	05:08:00	0
2009-06-06	05:09:00	0
2009-06-06	05:10:00	0
2009-06-06	05:11:00	0
2009-06-06	05:12:00	0
2009-06-06	05:13:00	0
2009-06-06	05:14:00	0
2009-06-06	05:15:00	0
2009-06-06	05:16:00	0
2009-06-06	05:17:00	0
2009-06-06	05:18:00	0
2009-06-06	05:19:00	0
2009-06-06	05:20:00	0
2009-06-06	05:21:00	0
2009-06-06	05:22:00	0
2009-06-06	05:23:00	0
2009-06-06	05:24:00	0
2009-06-06	05:25:00	0
2009-06-06	05:26:00	0
2009-06-06	05:27:00	0
2009-06-06	05:28:00	0
2009-06-06	05:29:00	0
2009-06-06	05:30:00	0
2009-06-06	05:31:00	0
2009-06-06	05:32:00	0
2009-06-06	05:33:00	0
2009-06-06	05:34:00	0
2009-06-06	05:35:00	0
2009-06-06	05:36:00	0
2009-06-06	05:37:00	0
2009-06-06	05:38:00	0
2009-06-06	05:39:00	0
2009-06-06	05:40:00	0
2009-06-06	05:41:00	0
2009-06-06	05:42:00	0
2009-06-06	05:43:00	0
2009-06-06	05:44:00	0
2009-06-06	05:45:00	0
2009-06-06	05:46:00	0
2009-06-06	05:47:00	0
2009-06-06	05:48:00	0
2009-06-06	05:49:00	0
2009-06-06	05:50:00	0
2009-06-06	05:51:00	0
2009-06-06	05:52:00	0
2009-06-06	05:53:00	0
2009-06-06	05:54:00	0
2009-06-06	05:55:00	0
2009-06-06	05:56:00	0
2009-06-06	05:57:00	0
2009-06-06	05:58:00	0
2009-06-06	05:59:00	0
2009-06-06	06:00:00	0
2009-06-06	06:01:00	0
2009-06-06	06:02:00	0
2009-06-06	06:03:00	0
2009-06-06	06:04:00	0
2009-06-06	06:05:00	0
2009-06-06	06:06:00	0
2009-06-06	06:07:00	0
2009-06-06	06:08:00	0
2009-06-06	06:09:00	0
2009-06-06	06:10:00	0
2009-06-06	06:11:00	0
2009-06-06	06:12:00	0
2009-06-06	06:13:00	0
2009-06-06	06:14:00	0
2009-06-06	06:15:00	0
2009-06-06	06:16:00	0
2009-06-06	06:17:00	0
2009-06-06	06:18:00	0
2009-06-06	06:19:00	0
2009-06-06	06:20:00	0
2009-06-06	06:21:00	0
2009-06-06	06:22:00	0
2009-06-06	06:23:00	0
2009-06-06	06:24:00	0
2009-06-06	06:25:00	0
2009-06-06	06:26:00	0
2009-06-06	06:27:00	0
2009-06-06	06:28:00	0
2009-06-06	06:29:00	0
2009-06-06	06:30:00	0
2009-06-06	06:31:00	0
2009-06-06	06:32:00	30
2009-06-06	06:33:00	0
2009-06-06	06:34:00	20
2009-06-06	06:35:00	20
2009-06-06	06:36:00	102
2009-06-06	06:37:00	30
2009-06-06	06:38:00	309
2009-06-06	06:39:00	0
2009-06-06	06:40:00	20
2009-06-06	06:41:00	380
2009-06-06	06:42:00	10
2009-06-06	06:43:00	10
2009-06-06	06:44:00	20
2009-06-06	06:45:00	10
2009-06-06	06:46:00	10
2009-06-06	06:47:00	0
2009-06-06	06:48:00	0
2009-06-06	06:49:00	0
2009-06-06	06:50:00	0
2009-06-06	06:51:00	0
2009-06-06	06:52:00	0
2009-06-06	06:53:00	0
2009-06-06	06:54:00	0
2009-06-06	06:55:00	0
2009-06-06	06:56:00	0
2009-06-06	06:57:00	0
2009-06-06	06:58:00	0
2009-06-06	06:59:00	0
2009-06-06	07:00:00	0
2009-06-06	07:01:00	0
2009-06-06	07:02:00	0
2009-06-06	07:03:00	0
2009-06-06	07:04:00	0
2009-06-06	07:05:00	0
2009-06-06	07:06:00	0
2009-06-06	07:07:00	0
2009-06-06	07:08:00	0
2009-06-06	07:09:00	0
2009-06-06	07:10:00	0
2009-06-06	07:11:00	0
2009-06-06	07:12:00	0
2009-06-06	07:13:00	0
2009-06-06	07:14:00	0
2009-06-06	07:15:00	0
2009-06-06	07:16:00	0
2009-06-06	07:17:00	0
2009-06-06	07:18:00	0
2009-06-06	07:19:00	0
2009-06-06	07:20:00	0
2009-06-06	07:21:00	0
2009-06-06	07:22:00	0
2009-06-06	07:23:00	10
2009-06-06	07:24:00	0
2009-06-06	07:25:00	0
2009-06-06	07:26:00	0
2009-06-06	07:27:00	0
2009-06-06	07:28:00	0
2009-06-06	07:29:00	0
2009-06-06	07:30:00	0
2009-06-06	07:31:00	0
2009-06-06	07:32:00	0
2009-06-06	07:33:00	0
2009-06-06	07:34:00	0
2009-06-06	07:35:00	0
2009-06-06	07:36:00	0
2009-06-06	07:37:00	0
2009-06-06	07:38:00	0
2009-06-06	07:39:00	0
2009-06-06	07:40:00	0
2009-06-06	07:41:00	0
2009-06-06	07:42:00	0
2009-06-06	07:43:00	0
2009-06-06	07:44:00	0
2009-06-06	07:45:00	0
2009-06-06	07:46:00	0
2009-06-06	07:47:00	0
2009-06-06	07:48:00	0
2009-06-06	07:49:00	0
2009-06-06	07:50:00	0
2009-06-06	07:51:00	0
2009-06-06	07:52:00	0
2009-06-06	07:53:00	0
2009-06-06	07:54:00	0
2009-06-06	07:55:00	0
2009-06-06	07:56:00	0
2009-06-06	07:57:00	0
2009-06-06	07:58:00	0
2009-06-06	07:59:00	0
2009-06-06	08:00:00	0
2009-06-06	08:01:00	0
2009-06-06	08:02:00	0
2009-06-06	08:03:00	0
2009-06-06	08:04:00	0
2009-06-06	08:05:00	0
2009-06-06	08:06:00	0
2009-06-06	08:07:00	0
2009-06-06	08:08:00	0
2009-06-06	08:09:00	0
2009-06-06	08:10:00	0
2009-06-06	08:11:00	0
2009-06-06	08:12:00	0
2009-06-06	08:13:00	0
2009-06-06	08:14:00	0
2009-06-06	08:15:00	0
2009-06-06	08:16:00	0
2009-06-06	08:17:00	0
2009-06-06	08:18:00	0
2009-06-06	08:19:00	0
2009-06-06	08:20:00	0
2009-06-06	08:21:00	0
2009-06-06	08:22:00	0
2009-06-06	08:23:00	0
2009-06-06	08:24:00	0
2009-06-06	08:25:00	0
2009-06-06	08:26:00	0
2009-06-06	08:27:00	0
2009-06-06	08:28:00	0
2009-06-06	08:29:00	0
2009-06-06	08:30:00	0
2009-06-06	08:31:00	0
2009-06-06	08:32:00	0
2009-06-06	08:33:00	0
2009-06-06	08:34:00	0
2009-06-06	08:35:00	0
2009-06-06	08:36:00	0
2009-06-06	08:37:00	0
2009-06-06	08:38:00	0
2009-06-06	08:39:00	0
2009-06-06	08:40:00	0
2009-06-06	08:41:00	0
2009-06-06	08:42:00	0
2009-06-06	08:43:00	0
2009-06-06	08:44:00	0
2009-06-06	08:45:00	0
2009-06-06	08:46:00	0
2009-06-06	08:47:00	0
2009-06-06	08:48:00	0
2009-06-06	08:49:00	0
2009-06-06	08:50:00	0
2009-06-06	08:51:00	0
2009-06-06	08:52:00	0
2009-06-06	08:53:00	0
2009-06-06	08:54:00	0
2009-06-06	08:55:00	0
2009-06-06	08:56:00	0
2009-06-06	08:57:00	0
2009-06-06	08:58:00	0
2009-06-06	08:59:00	0
2009-06-06	09:00:00	0
2009-06-06	09:01:00	0
2009-06-06	09:02:00	0
2009-06-06	09:03:00	0
2009-06-06	09:04:00	0
2009-06-06	09:05:00	0
2009-06-06	09:06:00	0
2009-06-06	09:07:00	0
2009-06-06	09:08:00	0
[truncated: 18,961 more rows]

## Sheet: 6.19.09
Actogram, Copy Raw Data, All Displayed Days
Identity:	Eli Howard
Filename:	E:\Active Research Files\meloxicam titre canine\cases\eli\Eli Howard 06.19.09 - 2.AWC
Gender:	M
Age:	9
Height:	88.9 cm	35.0 in
Weight:	47.6 kg	104.9 lbs
Start Date:	19-Jun-2009 (Fri)
Start Time:	18:00:00
Interval:	1.00 mins
Date Stamp:	Time Stamp:	Activity Data:	Marker Press:
2009-06-19	00:00:00	0
2009-06-19	00:01:00	0
2009-06-19	00:02:00	0
2009-06-19	00:03:00	0
2009-06-19	00:04:00	0
2009-06-19	00:05:00	0
2009-06-19	00:06:00	0
2009-06-19	00:07:00	0
2009-06-19	00:08:00	0
2009-06-19	00:09:00	0
2009-06-19	00:10:00	0
2009-06-19	00:11:00	0
2009-06-19	00:12:00	0
2009-06-19	00:13:00	0
2009-06-19	00:14:00	0
2009-06-19	00:15:00	0
2009-06-19	00:16:00	0
2009-06-19	00:17:00	0
2009-06-19	00:18:00	0
2009-06-19	00:19:00	0
2009-06-19	00:20:00	0
2009-06-19	00:21:00	0
2009-06-19	00:22:00	0
2009-06-19	00:23:00	0
2009-06-19	00:24:00	0
2009-06-19	00:25:00	0
2009-06-19	00:26:00	0
2009-06-19	00:27:00	0
2009-06-19	00:28:00	0
2009-06-19	00:29:00	0
2009-06-19	00:30:00	0
2009-06-19	00:31:00	0
2009-06-19	00:32:00	0
2009-06-19	00:33:00	0
2009-06-19	00:34:00	0
2009-06-19	00:35:00	0
2009-06-19	00:36:00	0
2009-06-19	00:37:00	0
2009-06-19	00:38:00	0
2009-06-19	00:39:00	0
2009-06-19	00:40:00	0
2009-06-19	00:41:00	0
2009-06-19	00:42:00	0
2009-06-19	00:43:00	0
2009-06-19	00:44:00	0
2009-06-19	00:45:00	0
2009-06-19	00:46:00	0
2009-06-19	00:47:00	0
2009-06-19	00:48:00	0
2009-06-19	00:49:00	0
2009-06-19	00:50:00	0
2009-06-19	00:51:00	0
2009-06-19	00:52:00	0
2009-06-19	00:53:00	0
2009-06-19	00:54:00	0
2009-06-19	00:55:00	0
2009-06-19	00:56:00	0
2009-06-19	00:57:00	0
2009-06-19	00:58:00	0
2009-06-19	00:59:00	0
2009-06-19	01:00:00	0
2009-06-19	01:01:00	0
2009-06-19	01:02:00	0
2009-06-19	01:03:00	0
2009-06-19	01:04:00	0
2009-06-19	01:05:00	0
2009-06-19	01:06:00	0
2009-06-19	01:07:00	0
2009-06-19	01:08:00	0
2009-06-19	01:09:00	0
2009-06-19	01:10:00	0
2009-06-19	01:11:00	0
2009-06-19	01:12:00	0
2009-06-19	01:13:00	0
2009-06-19	01:14:00	0
2009-06-19	01:15:00	0
2009-06-19	01:16:00	0
2009-06-19	01:17:00	0
2009-06-19	01:18:00	0
2009-06-19	01:19:00	0
2009-06-19	01:20:00	0
2009-06-19	01:21:00	0
2009-06-19	01:22:00	0
2009-06-19	01:23:00	0
2009-06-19	01:24:00	0
2009-06-19	01:25:00	0
2009-06-19	01:26:00	0
2009-06-19	01:27:00	0
2009-06-19	01:28:00	0
2009-06-19	01:29:00	0
2009-06-19	01:30:00	0
2009-06-19	01:31:00	0
2009-06-19	01:32:00	0
2009-06-19	01:33:00	0
2009-06-19	01:34:00	0
2009-06-19	01:35:00	0
2009-06-19	01:36:00	0
2009-06-19	01:37:00	0
2009-06-19	01:38:00	0
2009-06-19	01:39:00	0
2009-06-19	01:40:00	0
2009-06-19	01:41:00	0
2009-06-19	01:42:00	0
2009-06-19	01:43:00	0
2009-06-19	01:44:00	0
2009-06-19	01:45:00	0
2009-06-19	01:46:00	0
2009-06-19	01:47:00	0
2009-06-19	01:48:00	0
2009-06-19	01:49:00	0
2009-06-19	01:50:00	0
2009-06-19	01:51:00	0
2009-06-19	01:52:00	0
2009-06-19	01:53:00	0
2009-06-19	01:54:00	0
2009-06-19	01:55:00	0
2009-06-19	01:56:00	0
2009-06-19	01:57:00	0
2009-06-19	01:58:00	0
2009-06-19	01:59:00	0
2009-06-19	02:00:00	0
2009-06-19	02:01:00	0
2009-06-19	02:02:00	0
2009-06-19	02:03:00	0
2009-06-19	02:04:00	0
2009-06-19	02:05:00	0
2009-06-19	02:06:00	0
2009-06-19	02:07:00	0
2009-06-19	02:08:00	0
2009-06-19	02:09:00	0
2009-06-19	02:10:00	0
2009-06-19	02:11:00	0
2009-06-19	02:12:00	0
2009-06-19	02:13:00	0
2009-06-19	02:14:00	0
2009-06-19	02:15:00	0
2009-06-19	02:16:00	0
2009-06-19	02:17:00	0
2009-06-19	02:18:00	0
2009-06-19	02:19:00	0
2009-06-19	02:20:00	0
2009-06-19	02:21:00	0
2009-06-19	02:22:00	0
2009-06-19	02:23:00	0
2009-06-19	02:24:00	0
2009-06-19	02:25:00	0
2009-06-19	02:26:00	0
2009-06-19	02:27:00	0
2009-06-19	02:28:00	0
2009-06-19	02:29:00	0
2009-06-19	02:30:00	0
2009-06-19	02:31:00	0
2009-06-19	02:32:00	0
2009-06-19	02:33:00	0
2009-06-19	02:34:00	0
2009-06-19	02:35:00	0
2009-06-19	02:36:00	0
2009-06-19	02:37:00	0
2009-06-19	02:38:00	0
2009-06-19	02:39:00	0
2009-06-19	02:40:00	0
2009-06-19	02:41:00	0
2009-06-19	02:42:00	0
2009-06-19	02:43:00	0
2009-06-19	02:44:00	0
2009-06-19	02:45:00	0
2009-06-19	02:46:00	0
2009-06-19	02:47:00	0
2009-06-19	02:48:00	0
2009-06-19	02:49:00	0
2009-06-19	02:50:00	0
2009-06-19	02:51:00	0
2009-06-19	02:52:00	0
2009-06-19	02:53:00	0
2009-06-19	02:54:00	0
2009-06-19	02:55:00	0
2009-06-19	02:56:00	0
2009-06-19	02:57:00	0
2009-06-19	02:58:00	0
2009-06-19	02:59:00	0
2009-06-19	03:00:00	0
2009-06-19	03:01:00	0
2009-06-19	03:02:00	0
2009-06-19	03:03:00	0
2009-06-19	03:04:00	0
2009-06-19	03:05:00	0
2009-06-19	03:06:00	0
2009-06-19	03:07:00	0
2009-06-19	03:08:00	0
2009-06-19	03:09:00	0
2009-06-19	03:10:00	0
2009-06-19	03:11:00	0
2009-06-19	03:12:00	0
2009-06-19	03:13:00	0
2009-06-19	03:14:00	0
2009-06-19	03:15:00	0
2009-06-19	03:16:00	0
2009-06-19	03:17:00	0
2009-06-19	03:18:00	0
2009-06-19	03:19:00	0
2009-06-19	03:20:00	0
2009-06-19	03:21:00	0
2009-06-19	03:22:00	0
2009-06-19	03:23:00	0
2009-06-19	03:24:00	0
2009-06-19	03:25:00	0
2009-06-19	03:26:00	0
2009-06-19	03:27:00	0
2009-06-19	03:28:00	0
2009-06-19	03:29:00	0
2009-06-19	03:30:00	0
2009-06-19	03:31:00	0
2009-06-19	03:32:00	0
2009-06-19	03:33:00	0
2009-06-19	03:34:00	0
2009-06-19	03:35:00	0
2009-06-19	03:36:00	0
2009-06-19	03:37:00	0
2009-06-19	03:38:00	0
2009-06-19	03:39:00	0
2009-06-19	03:40:00	0
2009-06-19	03:41:00	0
2009-06-19	03:42:00	0
2009-06-19	03:43:00	0
2009-06-19	03:44:00	0
2009-06-19	03:45:00	0
2009-06-19	03:46:00	0
2009-06-19	03:47:00	0
2009-06-19	03:48:00	0
2009-06-19	03:49:00	0
2009-06-19	03:50:00	0
2009-06-19	03:51:00	0
2009-06-19	03:52:00	0
2009-06-19	03:53:00	0
2009-06-19	03:54:00	0
2009-06-19	03:55:00	0
2009-06-19	03:56:00	0
2009-06-19	03:57:00	0
2009-06-19	03:58:00	0
2009-06-19	03:59:00	0
2009-06-19	04:00:00	0
2009-06-19	04:01:00	0
2009-06-19	04:02:00	0
2009-06-19	04:03:00	0
2009-06-19	04:04:00	0
2009-06-19	04:05:00	0
2009-06-19	04:06:00	0
2009-06-19	04:07:00	0
2009-06-19	04:08:00	0
2009-06-19	04:09:00	0
2009-06-19	04:10:00	0
2009-06-19	04:11:00	0
2009-06-19	04:12:00	0
2009-06-19	04:13:00	0
2009-06-19	04:14:00	0
2009-06-19	04:15:00	0
2009-06-19	04:16:00	0
2009-06-19	04:17:00	0
2009-06-19	04:18:00	0
2009-06-19	04:19:00	0
2009-06-19	04:20:00	0
2009-06-19	04:21:00	0
2009-06-19	04:22:00	0
2009-06-19	04:23:00	0
2009-06-19	04:24:00	0
2009-06-19	04:25:00	0
2009-06-19	04:26:00	0
2009-06-19	04:27:00	0
2009-06-19	04:28:00	0
2009-06-19	04:29:00	0
2009-06-19	04:30:00	0
2009-06-19	04:31:00	0
2009-06-19	04:32:00	0
2009-06-19	04:33:00	0
2009-06-19	04:34:00	0
2009-06-19	04:35:00	0
2009-06-19	04:36:00	0
2009-06-19	04:37:00	0
2009-06-19	04:38:00	0
2009-06-19	04:39:00	0
2009-06-19	04:40:00	0
2009-06-19	04:41:00	0
2009-06-19	04:42:00	0
2009-06-19	04:43:00	0
2009-06-19	04:44:00	0
2009-06-19	04:45:00	0
2009-06-19	04:46:00	0
2009-06-19	04:47:00	0
2009-06-19	04:48:00	0
2009-06-19	04:49:00	0
2009-06-19	04:50:00	0
2009-06-19	04:51:00	0
2009-06-19	04:52:00	0
2009-06-19	04:53:00	0
2009-06-19	04:54:00	0
2009-06-19	04:55:00	0
2009-06-19	04:56:00	0
2009-06-19	04:57:00	0
2009-06-19	04:58:00	0
2009-06-19	04:59:00	0
2009-06-19	05:00:00	0
2009-06-19	05:01:00	0
2009-06-19	05:02:00	0
2009-06-19	05:03:00	0
2009-06-19	05:04:00	0
2009-06-19	05:05:00	0
2009-06-19	05:06:00	0
2009-06-19	05:07:00	0
2009-06-19	05:08:00	0
2009-06-19	05:09:00	0
2009-06-19	05:10:00	0
2009-06-19	05:11:00	0
2009-06-19	05:12:00	0
2009-06-19	05:13:00	0
2009-06-19	05:14:00	0
2009-06-19	05:15:00	0
2009-06-19	05:16:00	0
2009-06-19	05:17:00	0
2009-06-19	05:18:00	0
2009-06-19	05:19:00	0
2009-06-19	05:20:00	0
2009-06-19	05:21:00	0
2009-06-19	05:22:00	0
2009-06-19	05:23:00	0
2009-06-19	05:24:00	0
2009-06-19	05:25:00	0
2009-06-19	05:26:00	0
2009-06-19	05:27:00	0
2009-06-19	05:28:00	0
2009-06-19	05:29:00	0
2009-06-19	05:30:00	0
2009-06-19	05:31:00	0
2009-06-19	05:32:00	0
2009-06-19	05:33:00	0
2009-06-19	05:34:00	0
2009-06-19	05:35:00	0
2009-06-19	05:36:00	0
2009-06-19	05:37:00	0
2009-06-19	05:38:00	0
2009-06-19	05:39:00	0
2009-06-19	05:40:00	0
2009-06-19	05:41:00	0
2009-06-19	05:42:00	0
2009-06-19	05:43:00	0
2009-06-19	05:44:00	0
2009-06-19	05:45:00	0
2009-06-19	05:46:00	0
2009-06-19	05:47:00	0
2009-06-19	05:48:00	0
2009-06-19	05:49:00	0
2009-06-19	05:50:00	0
2009-06-19	05:51:00	0
2009-06-19	05:52:00	0
2009-06-19	05:53:00	0
2009-06-19	05:54:00	0
2009-06-19	05:55:00	0
2009-06-19	05:56:00	0
2009-06-19	05:57:00	0
2009-06-19	05:58:00	0
2009-06-19	05:59:00	0
2009-06-19	06:00:00	0
2009-06-19	06:01:00	0
2009-06-19	06:02:00	0
2009-06-19	06:03:00	0
2009-06-19	06:04:00	0
2009-06-19	06:05:00	0
2009-06-19	06:06:00	0
2009-06-19	06:07:00	0
2009-06-19	06:08:00	0
2009-06-19	06:09:00	0
2009-06-19	06:10:00	0
2009-06-19	06:11:00	0
2009-06-19	06:12:00	0
2009-06-19	06:13:00	0
2009-06-19	06:14:00	0
2009-06-19	06:15:00	0
2009-06-19	06:16:00	0
2009-06-19	06:17:00	0
2009-06-19	06:18:00	0
2009-06-19	06:19:00	0
2009-06-19	06:20:00	0
2009-06-19	06:21:00	0
2009-06-19	06:22:00	0
2009-06-19	06:23:00	0
2009-06-19	06:24:00	0
2009-06-19	06:25:00	0
2009-06-19	06:26:00	0
2009-06-19	06:27:00	0
2009-06-19	06:28:00	0
2009-06-19	06:29:00	0
2009-06-19	06:30:00	0
2009-06-19	06:31:00	0
2009-06-19	06:32:00	0
2009-06-19	06:33:00	0
2009-06-19	06:34:00	0
2009-06-19	06:35:00	0
2009-06-19	06:36:00	0
2009-06-19	06:37:00	0
2009-06-19	06:38:00	0
2009-06-19	06:39:00	0
2009-06-19	06:40:00	0
2009-06-19	06:41:00	0
2009-06-19	06:42:00	0
2009-06-19	06:43:00	0
2009-06-19	06:44:00	0
2009-06-19	06:45:00	0
2009-06-19	06:46:00	0
2009-06-19	06:47:00	0
2009-06-19	06:48:00	0
2009-06-19	06:49:00	0
2009-06-19	06:50:00	0
2009-06-19	06:51:00	0
2009-06-19	06:52:00	0
2009-06-19	06:53:00	0
2009-06-19	06:54:00	0
2009-06-19	06:55:00	0
2009-06-19	06:56:00	0
2009-06-19	06:57:00	0
2009-06-19	06:58:00	0
2009-06-19	06:59:00	0
2009-06-19	07:00:00	0
2009-06-19	07:01:00	0
2009-06-19	07:02:00	0
2009-06-19	07:03:00	0
2009-06-19	07:04:00	0
2009-06-19	07:05:00	0
2009-06-19	07:06:00	0
2009-06-19	07:07:00	0
2009-06-19	07:08:00	0
2009-06-19	07:09:00	0
2009-06-19	07:10:00	0
2009-06-19	07:11:00	0
2009-06-19	07:12:00	0
2009-06-19	07:13:00	0
2009-06-19	07:14:00	0
2009-06-19	07:15:00	0
2009-06-19	07:16:00	0
2009-06-19	07:17:00	0
2009-06-19	07:18:00	0
2009-06-19	07:19:00	0
2009-06-19	07:20:00	0
2009-06-19	07:21:00	0
2009-06-19	07:22:00	0
2009-06-19	07:23:00	0
2009-06-19	07:24:00	0
2009-06-19	07:25:00	0
2009-06-19	07:26:00	0
2009-06-19	07:27:00	0
2009-06-19	07:28:00	0
2009-06-19	07:29:00	0
2009-06-19	07:30:00	0
2009-06-19	07:31:00	0
2009-06-19	07:32:00	0
2009-06-19	07:33:00	0
2009-06-19	07:34:00	0
2009-06-19	07:35:00	0
2009-06-19	07:36:00	0
2009-06-19	07:37:00	0
2009-06-19	07:38:00	0
2009-06-19	07:39:00	0
2009-06-19	07:40:00	0
2009-06-19	07:41:00	0
2009-06-19	07:42:00	0
2009-06-19	07:43:00	0
2009-06-19	07:44:00	0
2009-06-19	07:45:00	0
2009-06-19	07:46:00	0
2009-06-19	07:47:00	0
2009-06-19	07:48:00	0
2009-06-19	07:49:00	0
2009-06-19	07:50:00	0
2009-06-19	07:51:00	0
2009-06-19	07:52:00	0
2009-06-19	07:53:00	0
2009-06-19	07:54:00	0
2009-06-19	07:55:00	0
2009-06-19	07:56:00	0
2009-06-19	07:57:00	0
2009-06-19	07:58:00	0
2009-06-19	07:59:00	0
2009-06-19	08:00:00	0
2009-06-19	08:01:00	0
2009-06-19	08:02:00	0
2009-06-19	08:03:00	0
2009-06-19	08:04:00	0
2009-06-19	08:05:00	0
2009-06-19	08:06:00	0
2009-06-19	08:07:00	0
2009-06-19	08:08:00	0
2009-06-19	08:09:00	0
2009-06-19	08:10:00	0
2009-06-19	08:11:00	0
2009-06-19	08:12:00	0
2009-06-19	08:13:00	0
2009-06-19	08:14:00	0
2009-06-19	08:15:00	0
2009-06-19	08:16:00	0
2009-06-19	08:17:00	0
2009-06-19	08:18:00	0
2009-06-19	08:19:00	0
2009-06-19	08:20:00	0
2009-06-19	08:21:00	0
2009-06-19	08:22:00	0
2009-06-19	08:23:00	0
2009-06-19	08:24:00	0
2009-06-19	08:25:00	0
2009-06-19	08:26:00	0
2009-06-19	08:27:00	0
2009-06-19	08:28:00	0
2009-06-19	08:29:00	0
2009-06-19	08:30:00	0
2009-06-19	08:31:00	0
2009-06-19	08:32:00	0
2009-06-19	08:33:00	0
2009-06-19	08:34:00	0
2009-06-19	08:35:00	0
2009-06-19	08:36:00	0
2009-06-19	08:37:00	0
2009-06-19	08:38:00	0
2009-06-19	08:39:00	0
2009-06-19	08:40:00	0
2009-06-19	08:41:00	0
2009-06-19	08:42:00	0
2009-06-19	08:43:00	0
2009-06-19	08:44:00	0
2009-06-19	08:45:00	0
2009-06-19	08:46:00	0
2009-06-19	08:47:00	0
2009-06-19	08:48:00	0
2009-06-19	08:49:00	0
2009-06-19	08:50:00	0
2009-06-19	08:51:00	0
2009-06-19	08:52:00	0
2009-06-19	08:53:00	0
2009-06-19	08:54:00	0
2009-06-19	08:55:00	0
2009-06-19	08:56:00	0
2009-06-19	08:57:00	0
2009-06-19	08:58:00	0
2009-06-19	08:59:00	0
2009-06-19	09:00:00	0
2009-06-19	09:01:00	0
2009-06-19	09:02:00	0
2009-06-19	09:03:00	0
2009-06-19	09:04:00	0
2009-06-19	09:05:00	0
2009-06-19	09:06:00	0
2009-06-19	09:07:00	0
2009-06-19	09:08:00	0
2009-06-19	09:09:00	0
2009-06-19	09:10:00	0
2009-06-19	09:11:00	0
2009-06-19	09:12:00	0
2009-06-19	09:13:00	0
2009-06-19	09:14:00	0
2009-06-19	09:15:00	0
2009-06-19	09:16:00	0
2009-06-19	09:17:00	0
2009-06-19	09:18:00	0
2009-06-19	09:19:00	0
2009-06-19	09:20:00	0
2009-06-19	09:21:00	0
2009-06-19	09:22:00	0
2009-06-19	09:23:00	0
2009-06-19	09:24:00	0
2009-06-19	09:25:00	0
2009-06-19	09:26:00	0
2009-06-19	09:27:00	0
2009-06-19	09:28:00	0
2009-06-19	09:29:00	0
2009-06-19	09:30:00	0
2009-06-19	09:31:00	0
2009-06-19	09:32:00	0
2009-06-19	09:33:00	0
2009-06-19	09:34:00	0
2009-06-19	09:35:00	0
2009-06-19	09:36:00	0
2009-06-19	09:37:00	0
2009-06-19	09:38:00	0
2009-06-19	09:39:00	0
2009-06-19	09:40:00	0
2009-06-19	09:41:00	0
2009-06-19	09:42:00	0
2009-06-19	09:43:00	0
2009-06-19	09:44:00	0
2009-06-19	09:45:00	0
2009-06-19	09:46:00	0
2009-06-19	09:47:00	0
2009-06-19	09:48:00	0
2009-06-19	09:49:00	0
2009-06-19	09:50:00	0
2009-06-19	09:51:00	0
2009-06-19	09:52:00	0
2009-06-19	09:53:00	0
2009-06-19	09:54:00	0
2009-06-19	09:55:00	0
2009-06-19	09:56:00	0
2009-06-19	09:57:00	0
2009-06-19	09:58:00	0
2009-06-19	09:59:00	0
2009-06-19	10:00:00	0
2009-06-19	10:01:00	0
2009-06-19	10:02:00	0
2009-06-19	10:03:00	0
2009-06-19	10:04:00	0
2009-06-19	10:05:00	0
2009-06-19	10:06:00	0
2009-06-19	10:07:00	0
2009-06-19	10:08:00	0
2009-06-19	10:09:00	0
2009-06-19	10:10:00	0
2009-06-19	10:11:00	0
2009-06-19	10:12:00	0
2009-06-19	10:13:00	0
2009-06-19	10:14:00	0
2009-06-19	10:15:00	0
2009-06-19	10:16:00	0
2009-06-19	10:17:00	0
2009-06-19	10:18:00	0
2009-06-19	10:19:00	0
2009-06-19	10:20:00	0
2009-06-19	10:21:00	0
2009-06-19	10:22:00	0
2009-06-19	10:23:00	0
2009-06-19	10:24:00	0
2009-06-19	10:25:00	0
2009-06-19	10:26:00	0
2009-06-19	10:27:00	0
2009-06-19	10:28:00	0
2009-06-19	10:29:00	0
2009-06-19	10:30:00	0
2009-06-19	10:31:00	0
2009-06-19	10:32:00	0
2009-06-19	10:33:00	0
2009-06-19	10:34:00	0
2009-06-19	10:35:00	0
2009-06-19	10:36:00	0
2009-06-19	10:37:00	0
2009-06-19	10:38:00	0
2009-06-19	10:39:00	0
2009-06-19	10:40:00	0
2009-06-19	10:41:00	0
2009-06-19	10:42:00	0
2009-06-19	10:43:00	0
2009-06-19	10:44:00	0
2009-06-19	10:45:00	0
2009-06-19	10:46:00	0
2009-06-19	10:47:00	0
2009-06-19	10:48:00	0
2009-06-19	10:49:00	0
2009-06-19	10:50:00	0
2009-06-19	10:51:00	0
2009-06-19	10:52:00	0
2009-06-19	10:53:00	0
2009-06-19	10:54:00	0
2009-06-19	10:55:00	0
2009-06-19	10:56:00	0
2009-06-19	10:57:00	0
2009-06-19	10:58:00	0
2009-06-19	10:59:00	0
2009-06-19	11:00:00	0
2009-06-19	11:01:00	0
2009-06-19	11:02:00	0
2009-06-19	11:03:00	0
2009-06-19	11:04:00	0
2009-06-19	11:05:00	0
2009-06-19	11:06:00	0
2009-06-19	11:07:00	0
2009-06-19	11:08:00	0
2009-06-19	11:09:00	0
2009-06-19	11:10:00	0
2009-06-19	11:11:00	0
2009-06-19	11:12:00	0
2009-06-19	11:13:00	0
2009-06-19	11:14:00	0
2009-06-19	11:15:00	0
2009-06-19	11:16:00	0
2009-06-19	11:17:00	0
2009-06-19	11:18:00	0
2009-06-19	11:19:00	0
2009-06-19	11:20:00	0
2009-06-19	11:21:00	0
2009-06-19	11:22:00	0
2009-06-19	11:23:00	0
2009-06-19	11:24:00	0
2009-06-19	11:25:00	0
2009-06-19	11:26:00	0
2009-06-19	11:27:00	0
2009-06-19	11:28:00	0
2009-06-19	11:29:00	0
2009-06-19	11:30:00	0
2009-06-19	11:31:00	0
2009-06-19	11:32:00	0
2009-06-19	11:33:00	0
2009-06-19	11:34:00	0
2009-06-19	11:35:00	0
2009-06-19	11:36:00	0
2009-06-19	11:37:00	0
2009-06-19	11:38:00	0
2009-06-19	11:39:00	0
2009-06-19	11:40:00	0
2009-06-19	11:41:00	0
2009-06-19	11:42:00	0
2009-06-19	11:43:00	0
2009-06-19	11:44:00	0
2009-06-19	11:45:00	0
2009-06-19	11:46:00	0
2009-06-19	11:47:00	0
2009-06-19	11:48:00	0
2009-06-19	11:49:00	0
2009-06-19	11:50:00	0
2009-06-19	11:51:00	0
2009-06-19	11:52:00	0
2009-06-19	11:53:00	0
2009-06-19	11:54:00	0
2009-06-19	11:55:00	0
2009-06-19	11:56:00	0
2009-06-19	11:57:00	0
2009-06-19	11:58:00	0
2009-06-19	11:59:00	0
2009-06-19	12:00:00	0
2009-06-19	12:01:00	0
2009-06-19	12:02:00	0
2009-06-19	12:03:00	0
2009-06-19	12:04:00	0
2009-06-19	12:05:00	0
2009-06-19	12:06:00	0
2009-06-19	12:07:00	0
2009-06-19	12:08:00	0
2009-06-19	12:09:00	0
2009-06-19	12:10:00	0
2009-06-19	12:11:00	0
2009-06-19	12:12:00	0
2009-06-19	12:13:00	0
2009-06-19	12:14:00	0
2009-06-19	12:15:00	0
2009-06-19	12:16:00	0
2009-06-19	12:17:00	0
2009-06-19	12:18:00	0
2009-06-19	12:19:00	0
2009-06-19	12:20:00	0
2009-06-19	12:21:00	0
2009-06-19	12:22:00	0
2009-06-19	12:23:00	0
2009-06-19	12:24:00	0
2009-06-19	12:25:00	0
2009-06-19	12:26:00	0
2009-06-19	12:27:00	0
2009-06-19	12:28:00	0
2009-06-19	12:29:00	0
2009-06-19	12:30:00	0
2009-06-19	12:31:00	0
2009-06-19	12:32:00	0
2009-06-19	12:33:00	0
2009-06-19	12:34:00	0
2009-06-19	12:35:00	0
2009-06-19	12:36:00	0
2009-06-19	12:37:00	0
2009-06-19	12:38:00	0
2009-06-19	12:39:00	0
2009-06-19	12:40:00	0
2009-06-19	12:41:00	0
2009-06-19	12:42:00	0
2009-06-19	12:43:00	0
2009-06-19	12:44:00	0
2009-06-19	12:45:00	0
2009-06-19	12:46:00	0
2009-06-19	12:47:00	0
2009-06-19	12:48:00	0
2009-06-19	12:49:00	0
2009-06-19	12:50:00	0
2009-06-19	12:51:00	0
2009-06-19	12:52:00	0
2009-06-19	12:53:00	0
2009-06-19	12:54:00	0
2009-06-19	12:55:00	0
2009-06-19	12:56:00	0
2009-06-19	12:57:00	0
2009-06-19	12:58:00	0
2009-06-19	12:59:00	0
2009-06-19	13:00:00	0
2009-06-19	13:01:00	0
2009-06-19	13:02:00	0
2009-06-19	13:03:00	0
2009-06-19	13:04:00	0
2009-06-19	13:05:00	0
2009-06-19	13:06:00	0
2009-06-19	13:07:00	0
2009-06-19	13:08:00	0
2009-06-19	13:09:00	0
2009-06-19	13:10:00	0
2009-06-19	13:11:00	0
2009-06-19	13:12:00	0
2009-06-19	13:13:00	0
2009-06-19	13:14:00	0
2009-06-19	13:15:00	0
2009-06-19	13:16:00	0
2009-06-19	13:17:00	0
2009-06-19	13:18:00	0
2009-06-19	13:19:00	0
2009-06-19	13:20:00	0
2009-06-19	13:21:00	0
2009-06-19	13:22:00	0
2009-06-19	13:23:00	0
2009-06-19	13:24:00	0
2009-06-19	13:25:00	0
2009-06-19	13:26:00	0
2009-06-19	13:27:00	0
2009-06-19	13:28:00	0
2009-06-19	13:29:00	0
2009-06-19	13:30:00	0
2009-06-19	13:31:00	0
2009-06-19	13:32:00	0
2009-06-19	13:33:00	0
2009-06-19	13:34:00	0
2009-06-19	13:35:00	0
2009-06-19	13:36:00	0
2009-06-19	13:37:00	0
2009-06-19	13:38:00	0
2009-06-19	13:39:00	0
2009-06-19	13:40:00	0
2009-06-19	13:41:00	0
2009-06-19	13:42:00	0
2009-06-19	13:43:00	0
2009-06-19	13:44:00	0
2009-06-19	13:45:00	0
2009-06-19	13:46:00	0
2009-06-19	13:47:00	0
2009-06-19	13:48:00	0
2009-06-19	13:49:00	0
2009-06-19	13:50:00	0
2009-06-19	13:51:00	0
2009-06-19	13:52:00	0
2009-06-19	13:53:00	0
2009-06-19	13:54:00	0
2009-06-19	13:55:00	0
2009-06-19	13:56:00	0
2009-06-19	13:57:00	0
2009-06-19	13:58:00	0
2009-06-19	13:59:00	0
2009-06-19	14:00:00	0
2009-06-19	14:01:00	0
2009-06-19	14:02:00	0
2009-06-19	14:03:00	0
2009-06-19	14:04:00	0
2009-06-19	14:05:00	0
2009-06-19	14:06:00	0
2009-06-19	14:07:00	0
2009-06-19	14:08:00	0
2009-06-19	14:09:00	0
2009-06-19	14:10:00	0
2009-06-19	14:11:00	0
2009-06-19	14:12:00	0
2009-06-19	14:13:00	0
2009-06-19	14:14:00	0
2009-06-19	14:15:00	0
2009-06-19	14:16:00	0
2009-06-19	14:17:00	0
2009-06-19	14:18:00	0
2009-06-19	14:19:00	0
2009-06-19	14:20:00	0
2009-06-19	14:21:00	0
2009-06-19	14:22:00	0
2009-06-19	14:23:00	0
2009-06-19	14:24:00	0
2009-06-19	14:25:00	0
2009-06-19	14:26:00	0
2009-06-19	14:27:00	0
2009-06-19	14:28:00	0
2009-06-19	14:29:00	0
2009-06-19	14:30:00	0
2009-06-19	14:31:00	0
2009-06-19	14:32:00	0
2009-06-19	14:33:00	0
2009-06-19	14:34:00	0
2009-06-19	14:35:00	0
2009-06-19	14:36:00	0
2009-06-19	14:37:00	0
2009-06-19	14:38:00	0
2009-06-19	14:39:00	0
2009-06-19	14:40:00	0
2009-06-19	14:41:00	0
2009-06-19	14:42:00	0
2009-06-19	14:43:00	0
2009-06-19	14:44:00	0
2009-06-19	14:45:00	0
2009-06-19	14:46:00	0
2009-06-19	14:47:00	0
2009-06-19	14:48:00	0
2009-06-19	14:49:00	0
2009-06-19	14:50:00	0
2009-06-19	14:51:00	0
2009-06-19	14:52:00	0
2009-06-19	14:53:00	0
2009-06-19	14:54:00	0
2009-06-19	14:55:00	0
2009-06-19	14:56:00	0
2009-06-19	14:57:00	0
2009-06-19	14:58:00	0
2009-06-19	14:59:00	0
2009-06-19	15:00:00	0
2009-06-19	15:01:00	0
2009-06-19	15:02:00	0
2009-06-19	15:03:00	0
2009-06-19	15:04:00	0
2009-06-19	15:05:00	0
2009-06-19	15:06:00	0
2009-06-19	15:07:00	0
2009-06-19	15:08:00	0
2009-06-19	15:09:00	0
2009-06-19	15:10:00	0
2009-06-19	15:11:00	0
2009-06-19	15:12:00	0
2009-06-19	15:13:00	0
2009-06-19	15:14:00	0
2009-06-19	15:15:00	0
2009-06-19	15:16:00	0
2009-06-19	15:17:00	0
2009-06-19	15:18:00	0
2009-06-19	15:19:00	0
2009-06-19	15:20:00	0
2009-06-19	15:21:00	0
2009-06-19	15:22:00	0
2009-06-19	15:23:00	0
2009-06-19	15:24:00	0
2009-06-19	15:25:00	0
2009-06-19	15:26:00	0
2009-06-19	15:27:00	0
2009-06-19	15:28:00	0
2009-06-19	15:29:00	0
2009-06-19	15:30:00	0
2009-06-19	15:31:00	0
2009-06-19	15:32:00	0
2009-06-19	15:33:00	0
2009-06-19	15:34:00	0
2009-06-19	15:35:00	0
2009-06-19	15:36:00	0
2009-06-19	15:37:00	0
2009-06-19	15:38:00	0
2009-06-19	15:39:00	0
2009-06-19	15:40:00	0
2009-06-19	15:41:00	0
2009-06-19	15:42:00	0
2009-06-19	15:43:00	0
2009-06-19	15:44:00	0
2009-06-19	15:45:00	0
2009-06-19	15:46:00	0
2009-06-19	15:47:00	0
2009-06-19	15:48:00	0
2009-06-19	15:49:00	0
2009-06-19	15:50:00	0
2009-06-19	15:51:00	0
2009-06-19	15:52:00	0
2009-06-19	15:53:00	0
2009-06-19	15:54:00	0
2009-06-19	15:55:00	0
2009-06-19	15:56:00	0
2009-06-19	15:57:00	0
2009-06-19	15:58:00	0
2009-06-19	15:59:00	0
2009-06-19	16:00:00	0
2009-06-19	16:01:00	0
2009-06-19	16:02:00	0
2009-06-19	16:03:00	0
2009-06-19	16:04:00	0
2009-06-19	16:05:00	0
2009-06-19	16:06:00	0
2009-06-19	16:07:00	0
2009-06-19	16:08:00	0
2009-06-19	16:09:00	0
2009-06-19	16:10:00	0
2009-06-19	16:11:00	0
2009-06-19	16:12:00	0
2009-06-19	16:13:00	0
2009-06-19	16:14:00	0
2009-06-19	16:15:00	0
2009-06-19	16:16:00	0
2009-06-19	16:17:00	0
2009-06-19	16:18:00	0
2009-06-19	16:19:00	0
2009-06-19	16:20:00	0
2009-06-19	16:21:00	0
2009-06-19	16:22:00	0
2009-06-19	16:23:00	0
2009-06-19	16:24:00	0
2009-06-19	16:25:00	0
2009-06-19	16:26:00	0
2009-06-19	16:27:00	0
2009-06-19	16:28:00	0
2009-06-19	16:29:00	0
2009-06-19	16:30:00	0
2009-06-19	16:31:00	0
2009-06-19	16:32:00	0
2009-06-19	16:33:00	0
2009-06-19	16:34:00	0
2009-06-19	16:35:00	0
2009-06-19	16:36:00	0
2009-06-19	16:37:00	0
2009-06-19	16:38:00	0
2009-06-19	16:39:00	0
2009-06-19	16:40:00	0
2009-06-19	16:41:00	0
2009-06-19	16:42:00	0
2009-06-19	16:43:00	0
2009-06-19	16:44:00	0
2009-06-19	16:45:00	0
2009-06-19	16:46:00	0
2009-06-19	16:47:00	0
2009-06-19	16:48:00	0
2009-06-19	16:49:00	0
2009-06-19	16:50:00	0
2009-06-19	16:51:00	0
2009-06-19	16:52:00	0
2009-06-19	16:53:00	0
2009-06-19	16:54:00	0
2009-06-19	16:55:00	0
2009-06-19	16:56:00	0
2009-06-19	16:57:00	0
2009-06-19	16:58:00	0
2009-06-19	16:59:00	0
2009-06-19	17:00:00	0
2009-06-19	17:01:00	0
2009-06-19	17:02:00	0
2009-06-19	17:03:00	0
2009-06-19	17:04:00	0
2009-06-19	17:05:00	0
2009-06-19	17:06:00	0
2009-06-19	17:07:00	0
2009-06-19	17:08:00	0
2009-06-19	17:09:00	0
2009-06-19	17:10:00	0
2009-06-19	17:11:00	0
2009-06-19	17:12:00	0
2009-06-19	17:13:00	0
2009-06-19	17:14:00	0
2009-06-19	17:15:00	0
2009-06-19	17:16:00	0
2009-06-19	17:17:00	0
2009-06-19	17:18:00	0
2009-06-19	17:19:00	0
2009-06-19	17:20:00	0
2009-06-19	17:21:00	0
2009-06-19	17:22:00	0
2009-06-19	17:23:00	0
2009-06-19	17:24:00	0
2009-06-19	17:25:00	0
2009-06-19	17:26:00	0
2009-06-19	17:27:00	0
2009-06-19	17:28:00	0
2009-06-19	17:29:00	0
2009-06-19	17:30:00	0
2009-06-19	17:31:00	0
2009-06-19	17:32:00	0
2009-06-19	17:33:00	0
2009-06-19	17:34:00	0
2009-06-19	17:35:00	0
2009-06-19	17:36:00	0
2009-06-19	17:37:00	0
2009-06-19	17:38:00	0
2009-06-19	17:39:00	0
2009-06-19	17:40:00	0
2009-06-19	17:41:00	0
2009-06-19	17:42:00	0
2009-06-19	17:43:00	0
2009-06-19	17:44:00	0
2009-06-19	17:45:00	0
2009-06-19	17:46:00	0
2009-06-19	17:47:00	0
2009-06-19	17:48:00	0
2009-06-19	17:49:00	0
2009-06-19	17:50:00	0
2009-06-19	17:51:00	0
2009-06-19	17:52:00	0
2009-06-19	17:53:00	0
2009-06-19	17:54:00	0
2009-06-19	17:55:00	0
2009-06-19	17:56:00	0
2009-06-19	17:57:00	0
2009-06-19	17:58:00	0
2009-06-19	17:59:00	0
2009-06-19	18:00:00	0	M
2009-06-19	18:01:00	0
2009-06-19	18:02:00	51
2009-06-19	18:03:00	30
2009-06-19	18:04:00	0
2009-06-19	18:05:00	0
2009-06-19	18:06:00	0
2009-06-19	18:07:00	51
2009-06-19	18:08:00	20
2009-06-19	18:09:00	0
2009-06-19	18:10:00	122
2009-06-19	18:11:00	41
2009-06-19	18:12:00	542
2009-06-19	18:13:00	122
2009-06-19	18:14:00	61
2009-06-19	18:15:00	0
2009-06-19	18:16:00	0
2009-06-19	18:17:00	81
2009-06-19	18:18:00	475
2009-06-19	18:19:00	1103
2009-06-19	18:20:00	193
2009-06-19	18:21:00	156
2009-06-19	18:22:00	1026
2009-06-19	18:23:00	323
2009-06-19	18:24:00	351
2009-06-19	18:25:00	634
2009-06-19	18:26:00	1077
2009-06-19	18:27:00	579
2009-06-19	18:28:00	427
2009-06-19	18:29:00	71
2009-06-19	18:30:00	230
2009-06-19	18:31:00	122
2009-06-19	18:32:00	774
2009-06-19	18:33:00	0
2009-06-19	18:34:00	193
2009-06-19	18:35:00	205
2009-06-19	18:36:00	156
2009-06-19	18:37:00	71
2009-06-19	18:38:00	443
2009-06-19	18:39:00	634
2009-06-19	18:40:00	351
2009-06-19	18:41:00	169
2009-06-19	18:42:00	91
2009-06-19	18:43:00	51
2009-06-19	18:44:00	205
2009-06-19	18:45:00	217
2009-06-19	18:46:00	217
2009-06-19	18:47:00	144
2009-06-19	18:48:00	205
2009-06-19	18:49:00	380
2009-06-19	18:50:00	524
2009-06-19	18:51:00	561
2009-06-19	18:52:00	634
2009-06-19	18:53:00	427
2009-06-19	18:54:00	181
2009-06-19	18:55:00	230
2009-06-19	18:56:00	323
2009-06-19	18:57:00	380
2009-06-19	18:58:00	156
2009-06-19	18:59:00	242
2009-06-19	19:00:00	169
2009-06-19	19:01:00	634
2009-06-19	19:02:00	2859
2009-06-19	19:03:00	2318
2009-06-19	19:04:00	2020
2009-06-19	19:05:00	2229
2009-06-19	19:06:00	1479
2009-06-19	19:07:00	1050
2009-06-19	19:08:00	929
2009-06-19	19:09:00	3135
2009-06-19	19:10:00	3314
2009-06-19	19:11:00	3895
2009-06-19	19:12:00	3253
2009-06-19	19:13:00	2318
2009-06-19	19:14:00	713
2009-06-19	19:15:00	91
2009-06-19	19:16:00	10
2009-06-19	19:17:00	10
2009-06-19	19:18:00	0
2009-06-19	19:19:00	0
2009-06-19	19:20:00	0
2009-06-19	19:21:00	0
2009-06-19	19:22:00	0
2009-06-19	19:23:00	102
2009-06-19	19:24:00	169
2009-06-19	19:25:00	112
2009-06-19	19:26:00	193
2009-06-19	19:27:00	122
2009-06-19	19:28:00	0
2009-06-19	19:29:00	323
2009-06-19	19:30:00	132
2009-06-19	19:31:00	542
2009-06-19	19:32:00	508
2009-06-19	19:33:00	91
2009-06-19	19:34:00	309
2009-06-19	19:35:00	1050
2009-06-19	19:36:00	1002
2009-06-19	19:37:00	616
2009-06-19	19:38:00	295
2009-06-19	19:39:00	280
2009-06-19	19:40:00	0
2009-06-19	19:41:00	323
2009-06-19	19:42:00	280
2009-06-19	19:43:00	156
2009-06-19	19:44:00	181
2009-06-19	19:45:00	508
2009-06-19	19:46:00	337
2009-06-19	19:47:00	122
2009-06-19	19:48:00	41
2009-06-19	19:49:00	323
2009-06-19	19:50:00	102
2009-06-19	19:51:00	10
2009-06-19	19:52:00	20
2009-06-19	19:53:00	10
2009-06-19	19:54:00	71
2009-06-19	19:55:00	10
2009-06-19	19:56:00	10
2009-06-19	19:57:00	61
2009-06-19	19:58:00	41
2009-06-19	19:59:00	351
2009-06-19	20:00:00	230
2009-06-19	20:01:00	20
2009-06-19	20:02:00	20
2009-06-19	20:03:00	30
2009-06-19	20:04:00	20
2009-06-19	20:05:00	20
2009-06-19	20:06:00	51
2009-06-19	20:07:00	20
2009-06-19	20:08:00	81
2009-06-19	20:09:00	169
2009-06-19	20:10:00	1715
2009-06-19	20:11:00	794
2009-06-19	20:12:00	122
2009-06-19	20:13:00	71
2009-06-19	20:14:00	81
2009-06-19	20:15:00	61
2009-06-19	20:16:00	122
2009-06-19	20:17:00	524
2009-06-19	20:18:00	652
2009-06-19	20:19:00	242
2009-06-19	20:20:00	91
2009-06-19	20:21:00	181
2009-06-19	20:22:00	427
2009-06-19	20:23:00	410
2009-06-19	20:24:00	475
2009-06-19	20:25:00	309
2009-06-19	20:26:00	794
2009-06-19	20:27:00	169
2009-06-19	20:28:00	266
2009-06-19	20:29:00	112
2009-06-19	20:30:00	597
2009-06-19	20:31:00	366
2009-06-19	20:32:00	309
2009-06-19	20:33:00	230
2009-06-19	20:34:00	794
2009-06-19	20:35:00	579
2009-06-19	20:36:00	337
2009-06-19	20:37:00	380
2009-06-19	20:38:00	295
2009-06-19	20:39:00	132
2009-06-19	20:40:00	51
2009-06-19	20:41:00	41
2009-06-19	20:42:00	41
2009-06-19	20:43:00	71
2009-06-19	20:44:00	122
2009-06-19	20:45:00	266
2009-06-19	20:46:00	861
2009-06-19	20:47:00	673
2009-06-19	20:48:00	906
2009-06-19	20:49:00	102
2009-06-19	20:50:00	634
2009-06-19	20:51:00	475
2009-06-19	20:52:00	337
2009-06-19	20:53:00	794
2009-06-19	20:54:00	673
2009-06-19	20:55:00	817
2009-06-19	20:56:00	1050
2009-06-19	20:57:00	754
2009-06-19	20:58:00	1130
2009-06-19	20:59:00	713
2009-06-19	21:00:00	410
2009-06-19	21:01:00	169
2009-06-19	21:02:00	266
2009-06-19	21:03:00	169
2009-06-19	21:04:00	91
2009-06-19	21:05:00	51
2009-06-19	21:06:00	280
2009-06-19	21:07:00	71
2009-06-19	21:08:00	112
2009-06-19	21:09:00	351
2009-06-19	21:10:00	394
2009-06-19	21:11:00	0
2009-06-19	21:12:00	280
2009-06-19	21:13:00	156
2009-06-19	21:14:00	122
2009-06-19	21:15:00	81
2009-06-19	21:16:00	132
2009-06-19	21:17:00	20
2009-06-19	21:18:00	0
2009-06-19	21:19:00	10
2009-06-19	21:20:00	0
2009-06-19	21:21:00	0
2009-06-19	21:22:00	41
2009-06-19	21:23:00	0
2009-06-19	21:24:00	0
2009-06-19	21:25:00	242
2009-06-19	21:26:00	0
2009-06-19	21:27:00	0
2009-06-19	21:28:00	0
2009-06-19	21:29:00	309
2009-06-19	21:30:00	254
2009-06-19	21:31:00	542
2009-06-19	21:32:00	634
2009-06-19	21:33:00	366
2009-06-19	21:34:00	122
2009-06-19	21:35:00	144
2009-06-19	21:36:00	0
2009-06-19	21:37:00	0
2009-06-19	21:38:00	0
2009-06-19	21:39:00	380
2009-06-19	21:40:00	181
2009-06-19	21:41:00	323
2009-06-19	21:42:00	112
2009-06-19	21:43:00	169
2009-06-19	21:44:00	475
2009-06-19	21:45:00	122
2009-06-19	21:46:00	132
2009-06-19	21:47:00	10
2009-06-19	21:48:00	0
2009-06-19	21:49:00	0
2009-06-19	21:50:00	0
2009-06-19	21:51:00	0
2009-06-19	21:52:00	0
2009-06-19	21:53:00	254
2009-06-19	21:54:00	652
2009-06-19	21:55:00	156
2009-06-19	21:56:00	492
2009-06-19	21:57:00	91
2009-06-19	21:58:00	0
2009-06-19	21:59:00	0
2009-06-19	22:00:00	0
2009-06-19	22:01:00	0
2009-06-19	22:02:00	71
2009-06-19	22:03:00	20
2009-06-19	22:04:00	169
2009-06-19	22:05:00	380
2009-06-19	22:06:00	337
2009-06-19	22:07:00	410
2009-06-19	22:08:00	351
2009-06-19	22:09:00	61
2009-06-19	22:10:00	0
2009-06-19	22:11:00	81
2009-06-19	22:12:00	169
2009-06-19	22:13:00	1103
2009-06-19	22:14:00	156
2009-06-19	22:15:00	20
2009-06-19	22:16:00	351
2009-06-19	22:17:00	1979
2009-06-19	22:18:00	443
2009-06-19	22:19:00	351
2009-06-19	22:20:00	579
2009-06-19	22:21:00	410
2009-06-19	22:22:00	652
2009-06-19	22:23:00	427
2009-06-19	22:24:00	394
2009-06-19	22:25:00	169
2009-06-19	22:26:00	181
2009-06-19	22:27:00	0
2009-06-19	22:28:00	0
2009-06-19	22:29:00	0
2009-06-19	22:30:00	10
2009-06-19	22:31:00	0
2009-06-19	22:32:00	41
2009-06-19	22:33:00	0
2009-06-19	22:34:00	0
2009-06-19	22:35:00	0
2009-06-19	22:36:00	0
2009-06-19	22:37:00	0
2009-06-19	22:38:00	0
2009-06-19	22:39:00	0
2009-06-19	22:40:00	0
2009-06-19	22:41:00	0
2009-06-19	22:42:00	0
2009-06-19	22:43:00	0
2009-06-19	22:44:00	0
2009-06-19	22:45:00	0
2009-06-19	22:46:00	0
2009-06-19	22:47:00	0
2009-06-19	22:48:00	0
2009-06-19	22:49:00	0
2009-06-19	22:50:00	0
2009-06-19	22:51:00	0
2009-06-19	22:52:00	0
2009-06-19	22:53:00	20
2009-06-19	22:54:00	0
2009-06-19	22:55:00	0
2009-06-19	22:56:00	0
2009-06-19	22:57:00	0
2009-06-19	22:58:00	0
2009-06-19	22:59:00	0
2009-06-19	23:00:00	0
2009-06-19	23:01:00	0
2009-06-19	23:02:00	0
2009-06-19	23:03:00	0
2009-06-19	23:04:00	0
2009-06-19	23:05:00	0
2009-06-19	23:06:00	0
2009-06-19	23:07:00	0
2009-06-19	23:08:00	0
2009-06-19	23:09:00	0
2009-06-19	23:10:00	0
2009-06-19	23:11:00	10
2009-06-19	23:12:00	112
2009-06-19	23:13:00	181
2009-06-19	23:14:00	0
2009-06-19	23:15:00	0
2009-06-19	23:16:00	0
2009-06-19	23:17:00	0
2009-06-19	23:18:00	0
2009-06-19	23:19:00	0
2009-06-19	23:20:00	0
2009-06-19	23:21:00	0
2009-06-19	23:22:00	0
2009-06-19	23:23:00	0
2009-06-19	23:24:00	0
2009-06-19	23:25:00	0
2009-06-19	23:26:00	0
2009-06-19	23:27:00	0
2009-06-19	23:28:00	0
2009-06-19	23:29:00	0
2009-06-19	23:30:00	0
2009-06-19	23:31:00	0
2009-06-19	23:32:00	0
2009-06-19	23:33:00	0
2009-06-19	23:34:00	10
2009-06-19	23:35:00	0
2009-06-19	23:36:00	0
2009-06-19	23:37:00	0
2009-06-19	23:38:00	0
2009-06-19	23:39:00	0
2009-06-19	23:40:00	0
2009-06-19	23:41:00	0
2009-06-19	23:42:00	0
2009-06-19	23:43:00	0
2009-06-19	23:44:00	0
2009-06-19	23:45:00	0
2009-06-19	23:46:00	0
2009-06-19	23:47:00	0
2009-06-19	23:48:00	0
2009-06-19	23:49:00	0
2009-06-19	23:50:00	0
2009-06-19	23:51:00	0
2009-06-19	23:52:00	0
2009-06-19	23:53:00	0
2009-06-19	23:54:00	0
2009-06-19	23:55:00	122
2009-06-19	23:56:00	0
2009-06-19	23:57:00	81
2009-06-19	23:58:00	81
2009-06-19	23:59:00	30
2009-06-20	00:00:00	0
2009-06-20	00:01:00	0
2009-06-20	00:02:00	0
2009-06-20	00:03:00	0
2009-06-20	00:04:00	0
2009-06-20	00:05:00	0
2009-06-20	00:06:00	0
2009-06-20	00:07:00	0
2009-06-20	00:08:00	0
2009-06-20	00:09:00	0
2009-06-20	00:10:00	0
2009-06-20	00:11:00	0
2009-06-20	00:12:00	0
2009-06-20	00:13:00	0
2009-06-20	00:14:00	0
2009-06-20	00:15:00	20
2009-06-20	00:16:00	20
2009-06-20	00:17:00	41
2009-06-20	00:18:00	10
2009-06-20	00:19:00	102
2009-06-20	00:20:00	41
2009-06-20	00:21:00	0
2009-06-20	00:22:00	0
2009-06-20	00:23:00	0
2009-06-20	00:24:00	0
2009-06-20	00:25:00	0
2009-06-20	00:26:00	0
2009-06-20	00:27:00	0
2009-06-20	00:28:00	0
2009-06-20	00:29:00	0
2009-06-20	00:30:00	0
2009-06-20	00:31:00	0
2009-06-20	00:32:00	0
2009-06-20	00:33:00	0
2009-06-20	00:34:00	0
2009-06-20	00:35:00	0
2009-06-20	00:36:00	0
2009-06-20	00:37:00	0
2009-06-20	00:38:00	0
2009-06-20	00:39:00	0
2009-06-20	00:40:00	0
2009-06-20	00:41:00	0
2009-06-20	00:42:00	0
2009-06-20	00:43:00	0
2009-06-20	00:44:00	0
2009-06-20	00:45:00	0
2009-06-20	00:46:00	0
2009-06-20	00:47:00	0
2009-06-20	00:48:00	0
2009-06-20	00:49:00	0
2009-06-20	00:50:00	0
2009-06-20	00:51:00	0
2009-06-20	00:52:00	0
2009-06-20	00:53:00	0
2009-06-20	00:54:00	0
2009-06-20	00:55:00	0
2009-06-20	00:56:00	0
2009-06-20	00:57:00	0
2009-06-20	00:58:00	0
2009-06-20	00:59:00	0
2009-06-20	01:00:00	0
2009-06-20	01:01:00	0
2009-06-20	01:02:00	0
2009-06-20	01:03:00	0
2009-06-20	01:04:00	0
2009-06-20	01:05:00	0
2009-06-20	01:06:00	0
2009-06-20	01:07:00	20
2009-06-20	01:08:00	0
2009-06-20	01:09:00	0
2009-06-20	01:10:00	0
2009-06-20	01:11:00	0
2009-06-20	01:12:00	0
2009-06-20	01:13:00	0
2009-06-20	01:14:00	0
2009-06-20	01:15:00	0
2009-06-20	01:16:00	0
2009-06-20	01:17:00	0
2009-06-20	01:18:00	0
2009-06-20	01:19:00	0
2009-06-20	01:20:00	0
2009-06-20	01:21:00	0
2009-06-20	01:22:00	0
2009-06-20	01:23:00	0
2009-06-20	01:24:00	0
2009-06-20	01:25:00	0
2009-06-20	01:26:00	10
2009-06-20	01:27:00	10
2009-06-20	01:28:00	0
2009-06-20	01:29:00	0
2009-06-20	01:30:00	81
2009-06-20	01:31:00	280
2009-06-20	01:32:00	0
2009-06-20	01:33:00	0
2009-06-20	01:34:00	0
2009-06-20	01:35:00	0
2009-06-20	01:36:00	0
2009-06-20	01:37:00	0
2009-06-20	01:38:00	0
2009-06-20	01:39:00	0
2009-06-20	01:40:00	0
2009-06-20	01:41:00	0
2009-06-20	01:42:00	0
2009-06-20	01:43:00	0
2009-06-20	01:44:00	0
2009-06-20	01:45:00	0
2009-06-20	01:46:00	0
2009-06-20	01:47:00	0
2009-06-20	01:48:00	0
2009-06-20	01:49:00	0
2009-06-20	01:50:00	0
2009-06-20	01:51:00	0
2009-06-20	01:52:00	0
2009-06-20	01:53:00	0
2009-06-20	01:54:00	0
2009-06-20	01:55:00	0
2009-06-20	01:56:00	0
2009-06-20	01:57:00	0
2009-06-20	01:58:00	0
2009-06-20	01:59:00	0
2009-06-20	02:00:00	0
2009-06-20	02:01:00	0
2009-06-20	02:02:00	0
2009-06-20	02:03:00	0
2009-06-20	02:04:00	41
2009-06-20	02:05:00	112
2009-06-20	02:06:00	0
2009-06-20	02:07:00	0
2009-06-20	02:08:00	0
2009-06-20	02:09:00	0
2009-06-20	02:10:00	0
2009-06-20	02:11:00	0
2009-06-20	02:12:00	0
2009-06-20	02:13:00	0
2009-06-20	02:14:00	0
2009-06-20	02:15:00	0
2009-06-20	02:16:00	0
2009-06-20	02:17:00	0
2009-06-20	02:18:00	0
2009-06-20	02:19:00	0
2009-06-20	02:20:00	0
2009-06-20	02:21:00	0
2009-06-20	02:22:00	0
2009-06-20	02:23:00	0
2009-06-20	02:24:00	0
2009-06-20	02:25:00	10
2009-06-20	02:26:00	51
2009-06-20	02:27:00	0
2009-06-20	02:28:00	41
2009-06-20	02:29:00	61
2009-06-20	02:30:00	193
2009-06-20	02:31:00	0
2009-06-20	02:32:00	0
2009-06-20	02:33:00	0
2009-06-20	02:34:00	0
2009-06-20	02:35:00	0
2009-06-20	02:36:00	0
2009-06-20	02:37:00	0
2009-06-20	02:38:00	0
2009-06-20	02:39:00	0
2009-06-20	02:40:00	0
2009-06-20	02:41:00	0
2009-06-20	02:42:00	10
2009-06-20	02:43:00	0
2009-06-20	02:44:00	0
2009-06-20	02:45:00	0
2009-06-20	02:46:00	0
2009-06-20	02:47:00	0
2009-06-20	02:48:00	0
2009-06-20	02:49:00	0
2009-06-20	02:50:00	20
2009-06-20	02:51:00	0
2009-06-20	02:52:00	0
2009-06-20	02:53:00	394
2009-06-20	02:54:00	443
2009-06-20	02:55:00	295
2009-06-20	02:56:00	309
2009-06-20	02:57:00	0
2009-06-20	02:58:00	410
2009-06-20	02:59:00	459
2009-06-20	03:00:00	652
2009-06-20	03:01:00	309
2009-06-20	03:02:00	81
2009-06-20	03:03:00	0
2009-06-20	03:04:00	0
2009-06-20	03:05:00	20
2009-06-20	03:06:00	230
2009-06-20	03:07:00	193
2009-06-20	03:08:00	0
2009-06-20	03:09:00	0
2009-06-20	03:10:00	0
2009-06-20	03:11:00	0
2009-06-20	03:12:00	0
2009-06-20	03:13:00	0
2009-06-20	03:14:00	0
2009-06-20	03:15:00	0
2009-06-20	03:16:00	0
2009-06-20	03:17:00	0
2009-06-20	03:18:00	10
2009-06-20	03:19:00	10
2009-06-20	03:20:00	0
2009-06-20	03:21:00	0
2009-06-20	03:22:00	20
2009-06-20	03:23:00	0
2009-06-20	03:24:00	0
2009-06-20	03:25:00	0
2009-06-20	03:26:00	0
2009-06-20	03:27:00	0
2009-06-20	03:28:00	0
2009-06-20	03:29:00	0
2009-06-20	03:30:00	20
2009-06-20	03:31:00	30
2009-06-20	03:32:00	0
2009-06-20	03:33:00	0
2009-06-20	03:34:00	0
2009-06-20	03:35:00	0
2009-06-20	03:36:00	0
2009-06-20	03:37:00	0
2009-06-20	03:38:00	0
2009-06-20	03:39:00	0
2009-06-20	03:40:00	0
2009-06-20	03:41:00	0
2009-06-20	03:42:00	0
2009-06-20	03:43:00	0
2009-06-20	03:44:00	0
2009-06-20	03:45:00	0
2009-06-20	03:46:00	0
2009-06-20	03:47:00	0
2009-06-20	03:48:00	0
2009-06-20	03:49:00	0
2009-06-20	03:50:00	0
2009-06-20	03:51:00	0
2009-06-20	03:52:00	0
2009-06-20	03:53:00	0
2009-06-20	03:54:00	0
2009-06-20	03:55:00	0
2009-06-20	03:56:00	0
2009-06-20	03:57:00	0
2009-06-20	03:58:00	0
2009-06-20	03:59:00	0
2009-06-20	04:00:00	0
2009-06-20	04:01:00	0
2009-06-20	04:02:00	0
2009-06-20	04:03:00	0
2009-06-20	04:04:00	0
2009-06-20	04:05:00	0
2009-06-20	04:06:00	0
2009-06-20	04:07:00	0
2009-06-20	04:08:00	0
2009-06-20	04:09:00	0
2009-06-20	04:10:00	0
2009-06-20	04:11:00	0
2009-06-20	04:12:00	0
2009-06-20	04:13:00	0
2009-06-20	04:14:00	41
2009-06-20	04:15:00	0
2009-06-20	04:16:00	0
2009-06-20	04:17:00	0
2009-06-20	04:18:00	0
2009-06-20	04:19:00	0
2009-06-20	04:20:00	122
2009-06-20	04:21:00	20
2009-06-20	04:22:00	169
2009-06-20	04:23:00	102
2009-06-20	04:24:00	0
2009-06-20	04:25:00	0
2009-06-20	04:26:00	0
2009-06-20	04:27:00	0
2009-06-20	04:28:00	61
2009-06-20	04:29:00	10
2009-06-20	04:30:00	0
2009-06-20	04:31:00	0
2009-06-20	04:32:00	0
2009-06-20	04:33:00	0
2009-06-20	04:34:00	0
2009-06-20	04:35:00	0
2009-06-20	04:36:00	0
2009-06-20	04:37:00	0
2009-06-20	04:38:00	0
2009-06-20	04:39:00	0
2009-06-20	04:40:00	0
2009-06-20	04:41:00	0
2009-06-20	04:42:00	0
2009-06-20	04:43:00	0
2009-06-20	04:44:00	0
2009-06-20	04:45:00	0
2009-06-20	04:46:00	0
2009-06-20	04:47:00	0
2009-06-20	04:48:00	0
2009-06-20	04:49:00	0
2009-06-20	04:50:00	0
2009-06-20	04:51:00	0
2009-06-20	04:52:00	0
2009-06-20	04:53:00	0
2009-06-20	04:54:00	0
2009-06-20	04:55:00	0
2009-06-20	04:56:00	0
2009-06-20	04:57:00	0
2009-06-20	04:58:00	0
2009-06-20	04:59:00	0
2009-06-20	05:00:00	0
2009-06-20	05:01:00	0
2009-06-20	05:02:00	20
2009-06-20	05:03:00	0
2009-06-20	05:04:00	0
2009-06-20	05:05:00	169
2009-06-20	05:06:00	616
2009-06-20	05:07:00	254
2009-06-20	05:08:00	10
2009-06-20	05:09:00	61
2009-06-20	05:10:00	30
2009-06-20	05:11:00	20
2009-06-20	05:12:00	20
2009-06-20	05:13:00	10
2009-06-20	05:14:00	20
2009-06-20	05:15:00	20
2009-06-20	05:16:00	61
2009-06-20	05:17:00	475
2009-06-20	05:18:00	427
2009-06-20	05:19:00	309
2009-06-20	05:20:00	144
2009-06-20	05:21:00	30
2009-06-20	05:22:00	30
2009-06-20	05:23:00	30
2009-06-20	05:24:00	30
2009-06-20	05:25:00	30
2009-06-20	05:26:00	193
2009-06-20	05:27:00	295
2009-06-20	05:28:00	217
2009-06-20	05:29:00	309
2009-06-20	05:30:00	616
2009-06-20	05:31:00	230
2009-06-20	05:32:00	443
2009-06-20	05:33:00	508
2009-06-20	05:34:00	112
2009-06-20	05:35:00	144
2009-06-20	05:36:00	254
2009-06-20	05:37:00	0
2009-06-20	05:38:00	0
2009-06-20	05:39:00	0
2009-06-20	05:40:00	0
2009-06-20	05:41:00	0
2009-06-20	05:42:00	0
2009-06-20	05:43:00	10
2009-06-20	05:44:00	0
2009-06-20	05:45:00	0
2009-06-20	05:46:00	0
2009-06-20	05:47:00	0
2009-06-20	05:48:00	0
2009-06-20	05:49:00	0
2009-06-20	05:50:00	0
2009-06-20	05:51:00	0
2009-06-20	05:52:00	0
2009-06-20	05:53:00	0
2009-06-20	05:54:00	0
2009-06-20	05:55:00	0
2009-06-20	05:56:00	0
2009-06-20	05:57:00	0
2009-06-20	05:58:00	0
2009-06-20	05:59:00	0
2009-06-20	06:00:00	0
2009-06-20	06:01:00	0
2009-06-20	06:02:00	0
2009-06-20	06:03:00	0
2009-06-20	06:04:00	0
2009-06-20	06:05:00	0
2009-06-20	06:06:00	0
2009-06-20	06:07:00	0
2009-06-20	06:08:00	0
2009-06-20	06:09:00	0
2009-06-20	06:10:00	0
2009-06-20	06:11:00	0
2009-06-20	06:12:00	0
2009-06-20	06:13:00	0
2009-06-20	06:14:00	0
2009-06-20	06:15:00	0
2009-06-20	06:16:00	0
2009-06-20	06:17:00	0
2009-06-20	06:18:00	0
2009-06-20	06:19:00	0
2009-06-20	06:20:00	0
2009-06-20	06:21:00	0
2009-06-20	06:22:00	0
2009-06-20	06:23:00	0
2009-06-20	06:24:00	0
2009-06-20	06:25:00	0
2009-06-20	06:26:00	0
2009-06-20	06:27:00	0
2009-06-20	06:28:00	0
2009-06-20	06:29:00	0
2009-06-20	06:30:00	0
2009-06-20	06:31:00	0
2009-06-20	06:32:00	0
2009-06-20	06:33:00	0
2009-06-20	06:34:00	0
2009-06-20	06:35:00	0
2009-06-20	06:36:00	0
2009-06-20	06:37:00	0
2009-06-20	06:38:00	0
2009-06-20	06:39:00	0
2009-06-20	06:40:00	0
2009-06-20	06:41:00	0
2009-06-20	06:42:00	0
2009-06-20	06:43:00	0
2009-06-20	06:44:00	0
2009-06-20	06:45:00	0
2009-06-20	06:46:00	0
2009-06-20	06:47:00	0
2009-06-20	06:48:00	0
2009-06-20	06:49:00	0
2009-06-20	06:50:00	0
2009-06-20	06:51:00	0
2009-06-20	06:52:00	0
2009-06-20	06:53:00	0
2009-06-20	06:54:00	0
2009-06-20	06:55:00	0
2009-06-20	06:56:00	0
2009-06-20	06:57:00	0
2009-06-20	06:58:00	0
2009-06-20	06:59:00	0
2009-06-20	07:00:00	0
2009-06-20	07:01:00	0
2009-06-20	07:02:00	0
2009-06-20	07:03:00	0
2009-06-20	07:04:00	0
2009-06-20	07:05:00	0
2009-06-20	07:06:00	0
2009-06-20	07:07:00	0
2009-06-20	07:08:00	0
2009-06-20	07:09:00	0
2009-06-20	07:10:00	0
2009-06-20	07:11:00	0
2009-06-20	07:12:00	0
2009-06-20	07:13:00	0
2009-06-20	07:14:00	0
2009-06-20	07:15:00	0
2009-06-20	07:16:00	0
2009-06-20	07:17:00	0
2009-06-20	07:18:00	10
2009-06-20	07:19:00	0
2009-06-20	07:20:00	71
2009-06-20	07:21:00	0
2009-06-20	07:22:00	242
2009-06-20	07:23:00	0
2009-06-20	07:24:00	10
2009-06-20	07:25:00	10
2009-06-20	07:26:00	0
2009-06-20	07:27:00	0
2009-06-20	07:28:00	0
2009-06-20	07:29:00	0
2009-06-20	07:30:00	427
2009-06-20	07:31:00	81
2009-06-20	07:32:00	0
2009-06-20	07:33:00	0
2009-06-20	07:34:00	0
2009-06-20	07:35:00	0
2009-06-20	07:36:00	0
2009-06-20	07:37:00	0
2009-06-20	07:38:00	0
2009-06-20	07:39:00	0
2009-06-20	07:40:00	0
2009-06-20	07:41:00	0
2009-06-20	07:42:00	0
2009-06-20	07:43:00	0
2009-06-20	07:44:00	0
2009-06-20	07:45:00	0
2009-06-20	07:46:00	0
2009-06-20	07:47:00	0
2009-06-20	07:48:00	0
2009-06-20	07:49:00	0
2009-06-20	07:50:00	0
2009-06-20	07:51:00	0
2009-06-20	07:52:00	0
2009-06-20	07:53:00	0
2009-06-20	07:54:00	0
2009-06-20	07:55:00	0
2009-06-20	07:56:00	30
2009-06-20	07:57:00	0
2009-06-20	07:58:00	0
2009-06-20	07:59:00	0
2009-06-20	08:00:00	0
2009-06-20	08:01:00	0
2009-06-20	08:02:00	0
2009-06-20	08:03:00	0
2009-06-20	08:04:00	0
2009-06-20	08:05:00	0
2009-06-20	08:06:00	0
2009-06-20	08:07:00	0
2009-06-20	08:08:00	0
2009-06-20	08:09:00	0
2009-06-20	08:10:00	0
2009-06-20	08:11:00	0
2009-06-20	08:12:00	0
2009-06-20	08:13:00	0
2009-06-20	08:14:00	0
2009-06-20	08:15:00	0
2009-06-20	08:16:00	0
2009-06-20	08:17:00	0
2009-06-20	08:18:00	0
2009-06-20	08:19:00	0
2009-06-20	08:20:00	0
2009-06-20	08:21:00	0
2009-06-20	08:22:00	0
2009-06-20	08:23:00	0
2009-06-20	08:24:00	0
2009-06-20	08:25:00	0
2009-06-20	08:26:00	0
2009-06-20	08:27:00	0
2009-06-20	08:28:00	0
2009-06-20	08:29:00	0
2009-06-20	08:30:00	0
2009-06-20	08:31:00	0
2009-06-20	08:32:00	0
2009-06-20	08:33:00	0
2009-06-20	08:34:00	0
2009-06-20	08:35:00	0
2009-06-20	08:36:00	0
2009-06-20	08:37:00	0
2009-06-20	08:38:00	0
2009-06-20	08:39:00	0
2009-06-20	08:40:00	0
2009-06-20	08:41:00	0
2009-06-20	08:42:00	0
2009-06-20	08:43:00	0
2009-06-20	08:44:00	0
2009-06-20	08:45:00	0
2009-06-20	08:46:00	0
2009-06-20	08:47:00	0
2009-06-20	08:48:00	0
2009-06-20	08:49:00	0
2009-06-20	08:50:00	0
2009-06-20	08:51:00	0
2009-06-20	08:52:00	0
2009-06-20	08:53:00	0
2009-06-20	08:54:00	0
2009-06-20	08:55:00	0
2009-06-20	08:56:00	0
2009-06-20	08:57:00	0
2009-06-20	08:58:00	0
2009-06-20	08:59:00	0
2009-06-20	09:00:00	0
2009-06-20	09:01:00	0
2009-06-20	09:02:00	0
2009-06-20	09:03:00	0
2009-06-20	09:04:00	0
2009-06-20	09:05:00	0
2009-06-20	09:06:00	41
2009-06-20	09:07:00	0
2009-06-20	09:08:00	0
[truncated: 17,417 more rows]

[truncated: 3 more sheets: 7.02.09, 7.17.09, 7.31.09]
