# Supplementary material for: Initial evaluation of nighttime restlessness in a naturally occurring canine model of osteoarthritis pain
Source: PeerJ. 2015 Feb 17;3:e772. doi: 10.7717/peerj.772 (PMC4340376; doi:10.7717/peerj.772)
Supplement: Supplemental Information 48 [file peerj-03-772-s048.xlsx]

## Sheet: Office Visits
Visit Date	Visit Number
2009-04-28 06:00:00	1
2009-05-12 06:00:00	2
2009-05-27 06:00:00	3
2009-06-10 06:00:00	4
2009-06-24 06:00:00	5
2009-07-13 06:00:00	6
2009-07-22 06:00:00	7
2009-08-05 06:00:00	8
2009-08-19 06:00:00	9

## Sheet: 49_Data
Segment	DateTime	Activity	Hour	Quadrant	Study Day	Weekday
1	2009-05-05 06:01:00	24	6	2	7	3
1	2009-05-05 06:02:00	0	6	2	7	3
1	2009-05-05 06:03:00	0	6	2	7	3
1	2009-05-05 06:04:00	0	6	2	7	3
1	2009-05-05 06:05:00	0	6	2	7	3
1	2009-05-05 06:06:00	0	6	2	7	3
1	2009-05-05 06:07:00	0	6	2	7	3
1	2009-05-05 06:08:00	36	6	2	7	3
1	2009-05-05 06:09:00	0	6	2	7	3
1	2009-05-05 06:10:00	0	6	2	7	3
1	2009-05-05 06:11:00	85	6	2	7	3
1	2009-05-05 06:12:00	24	6	2	7	3
1	2009-05-05 06:13:00	848	6	2	7	3
1	2009-05-05 06:14:00	367	6	2	7	3
1	2009-05-05 06:15:00	97	6	2	7	3
1	2009-05-05 06:16:00	0	6	2	7	3
1	2009-05-05 06:17:00	0	6	2	7	3
1	2009-05-05 06:18:00	333	6	2	7	3
1	2009-05-05 06:19:00	0	6	2	7	3
1	2009-05-05 06:20:00	0	6	2	7	3
1	2009-05-05 06:21:00	0	6	2	7	3
1	2009-05-05 06:22:00	0	6	2	7	3
1	2009-05-05 06:23:00	24	6	2	7	3
1	2009-05-05 06:24:00	24	6	2	7	3
1	2009-05-05 06:25:00	0	6	2	7	3
1	2009-05-05 06:26:00	0	6	2	7	3
1	2009-05-05 06:27:00	0	6	2	7	3
1	2009-05-05 06:28:00	0	6	2	7	3
1	2009-05-05 06:29:00	0	6	2	7	3
1	2009-05-05 06:30:00	12	6	2	7	3
1	2009-05-05 06:31:00	367	6	2	7	3
1	2009-05-05 06:32:00	0	6	2	7	3
1	2009-05-05 06:33:00	0	6	2	7	3
1	2009-05-05 06:34:00	60	6	2	7	3
1	2009-05-05 06:35:00	0	6	2	7	3
1	2009-05-05 06:36:00	0	6	2	7	3
1	2009-05-05 06:37:00	12	6	2	7	3
1	2009-05-05 06:38:00	0	6	2	7	3
1	2009-05-05 06:39:00	0	6	2	7	3
1	2009-05-05 06:40:00	824	6	2	7	3
1	2009-05-05 06:41:00	367	6	2	7	3
1	2009-05-05 06:42:00	401	6	2	7	3
1	2009-05-05 06:43:00	109	6	2	7	3
1	2009-05-05 06:44:00	0	6	2	7	3
1	2009-05-05 06:45:00	0	6	2	7	3
1	2009-05-05 06:46:00	72	6	2	7	3
1	2009-05-05 06:47:00	215	6	2	7	3
1	2009-05-05 06:48:00	48	6	2	7	3
1	2009-05-05 06:49:00	12	6	2	7	3
1	2009-05-05 06:50:00	0	6	2	7	3
1	2009-05-05 06:51:00	24	6	2	7	3
1	2009-05-05 06:52:00	36	6	2	7	3
1	2009-05-05 06:53:00	97	6	2	7	3
1	2009-05-05 06:54:00	565	6	2	7	3
1	2009-05-05 06:55:00	565	6	2	7	3
1	2009-05-05 06:56:00	732	6	2	7	3
1	2009-05-05 06:57:00	333	6	2	7	3
1	2009-05-05 06:58:00	316	6	2	7	3
1	2009-05-05 06:59:00	133	6	2	7	3
1	2009-05-05 07:00:00	72	6	2	7	3
1	2009-05-05 07:01:00	229	7	2	7	3
1	2009-05-05 07:02:00	333	7	2	7	3
1	2009-05-05 07:03:00	145	7	2	7	3
1	2009-05-05 07:04:00	121	7	2	7	3
1	2009-05-05 07:05:00	145	7	2	7	3
1	2009-05-05 07:06:00	24	7	2	7	3
1	2009-05-05 07:07:00	229	7	2	7	3
1	2009-05-05 07:08:00	229	7	2	7	3
1	2009-05-05 07:09:00	0	7	2	7	3
1	2009-05-05 07:10:00	12	7	2	7	3
1	2009-05-05 07:11:00	157	7	2	7	3
1	2009-05-05 07:12:00	316	7	2	7	3
1	2009-05-05 07:13:00	60	7	2	7	3
1	2009-05-05 07:14:00	12	7	2	7	3
1	2009-05-05 07:15:00	133	7	2	7	3
1	2009-05-05 07:16:00	0	7	2	7	3
1	2009-05-05 07:17:00	0	7	2	7	3
1	2009-05-05 07:18:00	0	7	2	7	3
1	2009-05-05 07:19:00	0	7	2	7	3
1	2009-05-05 07:20:00	12	7	2	7	3
1	2009-05-05 07:21:00	0	7	2	7	3
1	2009-05-05 07:22:00	0	7	2	7	3
1	2009-05-05 07:23:00	0	7	2	7	3
1	2009-05-05 07:24:00	0	7	2	7	3
1	2009-05-05 07:25:00	0	7	2	7	3
1	2009-05-05 07:26:00	0	7	2	7	3
1	2009-05-05 07:27:00	0	7	2	7	3
1	2009-05-05 07:28:00	12	7	2	7	3
1	2009-05-05 07:29:00	0	7	2	7	3
1	2009-05-05 07:30:00	12	7	2	7	3
1	2009-05-05 07:31:00	24	7	2	7	3
1	2009-05-05 07:32:00	0	7	2	7	3
1	2009-05-05 07:33:00	0	7	2	7	3
1	2009-05-05 07:34:00	0	7	2	7	3
1	2009-05-05 07:35:00	0	7	2	7	3
1	2009-05-05 07:36:00	0	7	2	7	3
1	2009-05-05 07:37:00	0	7	2	7	3
1	2009-05-05 07:38:00	0	7	2	7	3
1	2009-05-05 07:39:00	0	7	2	7	3
1	2009-05-05 07:40:00	0	7	2	7	3
1	2009-05-05 07:41:00	0	7	2	7	3
1	2009-05-05 07:42:00	0	7	2	7	3
1	2009-05-05 07:43:00	0	7	2	7	3
1	2009-05-05 07:44:00	0	7	2	7	3
1	2009-05-05 07:45:00	0	7	2	7	3
1	2009-05-05 07:46:00	0	7	2	7	3
1	2009-05-05 07:47:00	0	7	2	7	3
1	2009-05-05 07:48:00	0	7	2	7	3
1	2009-05-05 07:49:00	0	7	2	7	3
1	2009-05-05 07:50:00	0	7	2	7	3
1	2009-05-05 07:51:00	0	7	2	7	3
1	2009-05-05 07:52:00	0	7	2	7	3
1	2009-05-05 07:53:00	0	7	2	7	3
1	2009-05-05 07:54:00	0	7	2	7	3
1	2009-05-05 07:55:00	0	7	2	7	3
1	2009-05-05 07:56:00	0	7	2	7	3
1	2009-05-05 07:57:00	0	7	2	7	3
1	2009-05-05 07:58:00	0	7	2	7	3
1	2009-05-05 07:59:00	0	7	2	7	3
1	2009-05-05 08:00:00	0	7	2	7	3
1	2009-05-05 08:01:00	0	8	2	7	3
1	2009-05-05 08:02:00	0	8	2	7	3
1	2009-05-05 08:03:00	0	8	2	7	3
1	2009-05-05 08:04:00	0	8	2	7	3
1	2009-05-05 08:05:00	0	8	2	7	3
1	2009-05-05 08:06:00	0	8	2	7	3
1	2009-05-05 08:07:00	0	8	2	7	3
1	2009-05-05 08:08:00	0	8	2	7	3
1	2009-05-05 08:09:00	0	8	2	7	3
1	2009-05-05 08:10:00	0	8	2	7	3
1	2009-05-05 08:11:00	0	8	2	7	3
1	2009-05-05 08:12:00	0	8	2	7	3
1	2009-05-05 08:13:00	0	8	2	7	3
1	2009-05-05 08:14:00	0	8	2	7	3
1	2009-05-05 08:15:00	0	8	2	7	3
1	2009-05-05 08:16:00	12	8	2	7	3
1	2009-05-05 08:17:00	0	8	2	7	3
1	2009-05-05 08:18:00	0	8	2	7	3
1	2009-05-05 08:19:00	0	8	2	7	3
1	2009-05-05 08:20:00	0	8	2	7	3
1	2009-05-05 08:21:00	0	8	2	7	3
1	2009-05-05 08:22:00	12	8	2	7	3
1	2009-05-05 08:23:00	72	8	2	7	3
1	2009-05-05 08:24:00	133	8	2	7	3
1	2009-05-05 08:25:00	48	8	2	7	3
1	2009-05-05 08:26:00	0	8	2	7	3
1	2009-05-05 08:27:00	12	8	2	7	3
1	2009-05-05 08:28:00	0	8	2	7	3
1	2009-05-05 08:29:00	157	8	2	7	3
1	2009-05-05 08:30:00	333	8	2	7	3
1	2009-05-05 08:31:00	302	8	2	7	3
1	2009-05-05 08:32:00	0	8	2	7	3
1	2009-05-05 08:33:00	0	8	2	7	3
1	2009-05-05 08:34:00	229	8	2	7	3
1	2009-05-05 08:35:00	2215	8	2	7	3
1	2009-05-05 08:36:00	1797	8	2	7	3
1	2009-05-05 08:37:00	452	8	2	7	3
1	2009-05-05 08:38:00	12	8	2	7	3
1	2009-05-05 08:39:00	72	8	2	7	3
1	2009-05-05 08:40:00	350	8	2	7	3
1	2009-05-05 08:41:00	316	8	2	7	3
1	2009-05-05 08:42:00	97	8	2	7	3
1	2009-05-05 08:43:00	0	8	2	7	3
1	2009-05-05 08:44:00	0	8	2	7	3
1	2009-05-05 08:45:00	452	8	2	7	3
1	2009-05-05 08:46:00	60	8	2	7	3
1	2009-05-05 08:47:00	0	8	2	7	3
1	2009-05-05 08:48:00	12	8	2	7	3
1	2009-05-05 08:49:00	36	8	2	7	3
1	2009-05-05 08:50:00	0	8	2	7	3
1	2009-05-05 08:51:00	0	8	2	7	3
1	2009-05-05 08:52:00	0	8	2	7	3
1	2009-05-05 08:53:00	97	8	2	7	3
1	2009-05-05 08:54:00	488	8	2	7	3
1	2009-05-05 08:55:00	367	8	2	7	3
1	2009-05-05 08:56:00	60	8	2	7	3
1	2009-05-05 08:57:00	48	8	2	7	3
1	2009-05-05 08:58:00	72	8	2	7	3
1	2009-05-05 08:59:00	24	8	2	7	3
1	2009-05-05 09:00:00	12	8	2	7	3
1	2009-05-05 09:01:00	109	9	2	7	3
1	2009-05-05 09:02:00	60	9	2	7	3
1	2009-05-05 09:03:00	258	9	2	7	3
1	2009-05-05 09:04:00	109	9	2	7	3
1	2009-05-05 09:05:00	273	9	2	7	3
1	2009-05-05 09:06:00	507	9	2	7	3
1	2009-05-05 09:07:00	273	9	2	7	3
1	2009-05-05 09:08:00	0	9	2	7	3
1	2009-05-05 09:09:00	60	9	2	7	3
1	2009-05-05 09:10:00	452	9	2	7	3
1	2009-05-05 09:11:00	350	9	2	7	3
1	2009-05-05 09:12:00	258	9	2	7	3
1	2009-05-05 09:13:00	109	9	2	7	3
1	2009-05-05 09:14:00	244	9	2	7	3
1	2009-05-05 09:15:00	0	9	2	7	3
1	2009-05-05 09:16:00	145	9	2	7	3
1	2009-05-05 09:17:00	258	9	2	7	3
1	2009-05-05 09:18:00	350	9	2	7	3
1	2009-05-05 09:19:00	171	9	2	7	3
1	2009-05-05 09:20:00	48	9	2	7	3
1	2009-05-05 09:21:00	258	9	2	7	3
1	2009-05-05 09:22:00	229	9	2	7	3
1	2009-05-05 09:23:00	12	9	2	7	3
1	2009-05-05 09:24:00	0	9	2	7	3
1	2009-05-05 09:25:00	157	9	2	7	3
1	2009-05-05 09:26:00	0	9	2	7	3
1	2009-05-05 09:27:00	36	9	2	7	3
1	2009-05-05 09:28:00	24	9	2	7	3
1	2009-05-05 09:29:00	215	9	2	7	3
1	2009-05-05 09:30:00	97	9	2	7	3
1	2009-05-05 09:31:00	1133	9	2	7	3
1	2009-05-05 09:32:00	469	9	2	7	3
1	2009-05-05 09:33:00	584	9	2	7	3
1	2009-05-05 09:34:00	186	9	2	7	3
1	2009-05-05 09:35:00	0	9	2	7	3
1	2009-05-05 09:36:00	526	9	2	7	3
1	2009-05-05 09:37:00	645	9	2	7	3
1	2009-05-05 09:38:00	171	9	2	7	3
1	2009-05-05 09:39:00	229	9	2	7	3
1	2009-05-05 09:40:00	186	9	2	7	3
1	2009-05-05 09:41:00	273	9	2	7	3
1	2009-05-05 09:42:00	109	9	2	7	3
1	2009-05-05 09:43:00	215	9	2	7	3
1	2009-05-05 09:44:00	36	9	2	7	3
1	2009-05-05 09:45:00	0	9	2	7	3
1	2009-05-05 09:46:00	0	9	2	7	3
1	2009-05-05 09:47:00	0	9	2	7	3
1	2009-05-05 09:48:00	0	9	2	7	3
1	2009-05-05 09:49:00	12	9	2	7	3
1	2009-05-05 09:50:00	0	9	2	7	3
1	2009-05-05 09:51:00	507	9	2	7	3
1	2009-05-05 09:52:00	60	9	2	7	3
1	2009-05-05 09:53:00	171	9	2	7	3
1	2009-05-05 09:54:00	48	9	2	7	3
1	2009-05-05 09:55:00	0	9	2	7	3
1	2009-05-05 09:56:00	0	9	2	7	3
1	2009-05-05 09:57:00	12	9	2	7	3
1	2009-05-05 09:58:00	0	9	2	7	3
1	2009-05-05 09:59:00	0	9	2	7	3
1	2009-05-05 10:00:00	0	9	2	7	3
1	2009-05-05 10:01:00	0	10	2	7	3
1	2009-05-05 10:02:00	0	10	2	7	3
1	2009-05-05 10:03:00	0	10	2	7	3
1	2009-05-05 10:04:00	0	10	2	7	3
1	2009-05-05 10:05:00	12	10	2	7	3
1	2009-05-05 10:06:00	24	10	2	7	3
1	2009-05-05 10:07:00	0	10	2	7	3
1	2009-05-05 10:08:00	0	10	2	7	3
1	2009-05-05 10:09:00	0	10	2	7	3
1	2009-05-05 10:10:00	0	10	2	7	3
1	2009-05-05 10:11:00	0	10	2	7	3
1	2009-05-05 10:12:00	0	10	2	7	3
1	2009-05-05 10:13:00	0	10	2	7	3
1	2009-05-05 10:14:00	186	10	2	7	3
1	2009-05-05 10:15:00	60	10	2	7	3
1	2009-05-05 10:16:00	316	10	2	7	3
1	2009-05-05 10:17:00	401	10	2	7	3
1	2009-05-05 10:18:00	645	10	2	7	3
1	2009-05-05 10:19:00	24	10	2	7	3
1	2009-05-05 10:20:00	367	10	2	7	3
1	2009-05-05 10:21:00	121	10	2	7	3
1	2009-05-05 10:22:00	0	10	2	7	3
1	2009-05-05 10:23:00	0	10	2	7	3
1	2009-05-05 10:24:00	0	10	2	7	3
1	2009-05-05 10:25:00	0	10	2	7	3
1	2009-05-05 10:26:00	0	10	2	7	3
1	2009-05-05 10:27:00	85	10	2	7	3
1	2009-05-05 10:28:00	133	10	2	7	3
1	2009-05-05 10:29:00	109	10	2	7	3
1	2009-05-05 10:30:00	0	10	2	7	3
1	2009-05-05 10:31:00	229	10	2	7	3
1	2009-05-05 10:32:00	121	10	2	7	3
1	2009-05-05 10:33:00	0	10	2	7	3
1	2009-05-05 10:34:00	0	10	2	7	3
1	2009-05-05 10:35:00	0	10	2	7	3
1	2009-05-05 10:36:00	0	10	2	7	3
1	2009-05-05 10:37:00	0	10	2	7	3
1	2009-05-05 10:38:00	0	10	2	7	3
1	2009-05-05 10:39:00	0	10	2	7	3
1	2009-05-05 10:40:00	0	10	2	7	3
1	2009-05-05 10:41:00	0	10	2	7	3
1	2009-05-05 10:42:00	12	10	2	7	3
1	2009-05-05 10:43:00	0	10	2	7	3
1	2009-05-05 10:44:00	0	10	2	7	3
1	2009-05-05 10:45:00	0	10	2	7	3
1	2009-05-05 10:46:00	0	10	2	7	3
1	2009-05-05 10:47:00	0	10	2	7	3
1	2009-05-05 10:48:00	0	10	2	7	3
1	2009-05-05 10:49:00	0	10	2	7	3
1	2009-05-05 10:50:00	0	10	2	7	3
1	2009-05-05 10:51:00	0	10	2	7	3
1	2009-05-05 10:52:00	0	10	2	7	3
1	2009-05-05 10:53:00	0	10	2	7	3
1	2009-05-05 10:54:00	0	10	2	7	3
1	2009-05-05 10:55:00	0	10	2	7	3
1	2009-05-05 10:56:00	0	10	2	7	3
1	2009-05-05 10:57:00	24	10	2	7	3
1	2009-05-05 10:58:00	60	10	2	7	3
1	2009-05-05 10:59:00	0	10	2	7	3
1	2009-05-05 11:00:00	0	10	2	7	3
1	2009-05-05 11:01:00	0	11	2	7	3
1	2009-05-05 11:02:00	0	11	2	7	3
1	2009-05-05 11:03:00	0	11	2	7	3
1	2009-05-05 11:04:00	0	11	2	7	3
1	2009-05-05 11:05:00	0	11	2	7	3
1	2009-05-05 11:06:00	0	11	2	7	3
1	2009-05-05 11:07:00	0	11	2	7	3
1	2009-05-05 11:08:00	0	11	2	7	3
1	2009-05-05 11:09:00	0	11	2	7	3
1	2009-05-05 11:10:00	0	11	2	7	3
1	2009-05-05 11:11:00	0	11	2	7	3
1	2009-05-05 11:12:00	0	11	2	7	3
1	2009-05-05 11:13:00	0	11	2	7	3
1	2009-05-05 11:14:00	0	11	2	7	3
1	2009-05-05 11:15:00	0	11	2	7	3
1	2009-05-05 11:16:00	0	11	2	7	3
1	2009-05-05 11:17:00	0	11	2	7	3
1	2009-05-05 11:18:00	0	11	2	7	3
1	2009-05-05 11:19:00	0	11	2	7	3
1	2009-05-05 11:20:00	0	11	2	7	3
1	2009-05-05 11:21:00	0	11	2	7	3
1	2009-05-05 11:22:00	0	11	2	7	3
1	2009-05-05 11:23:00	12	11	2	7	3
1	2009-05-05 11:24:00	0	11	2	7	3
1	2009-05-05 11:25:00	0	11	2	7	3
1	2009-05-05 11:26:00	0	11	2	7	3
1	2009-05-05 11:27:00	0	11	2	7	3
1	2009-05-05 11:28:00	0	11	2	7	3
1	2009-05-05 11:29:00	0	11	2	7	3
1	2009-05-05 11:30:00	0	11	2	7	3
1	2009-05-05 11:31:00	0	11	2	7	3
1	2009-05-05 11:32:00	0	11	2	7	3
1	2009-05-05 11:33:00	0	11	2	7	3
1	2009-05-05 11:34:00	0	11	2	7	3
1	2009-05-05 11:35:00	0	11	2	7	3
1	2009-05-05 11:36:00	0	11	2	7	3
1	2009-05-05 11:37:00	0	11	2	7	3
1	2009-05-05 11:38:00	0	11	2	7	3
1	2009-05-05 11:39:00	0	11	2	7	3
1	2009-05-05 11:40:00	0	11	2	7	3
1	2009-05-05 11:41:00	0	11	2	7	3
1	2009-05-05 11:42:00	0	11	2	7	3
1	2009-05-05 11:43:00	0	11	2	7	3
1	2009-05-05 11:44:00	0	11	2	7	3
1	2009-05-05 11:45:00	0	11	2	7	3
1	2009-05-05 11:46:00	0	11	2	7	3
1	2009-05-05 11:47:00	0	11	2	7	3
1	2009-05-05 11:48:00	0	11	2	7	3
1	2009-05-05 11:49:00	0	11	2	7	3
1	2009-05-05 11:50:00	0	11	2	7	3
1	2009-05-05 11:51:00	0	11	2	7	3
1	2009-05-05 11:52:00	0	11	2	7	3
1	2009-05-05 11:53:00	0	11	2	7	3
1	2009-05-05 11:54:00	0	11	2	7	3
1	2009-05-05 11:55:00	0	11	2	7	3
1	2009-05-05 11:56:00	0	11	2	7	3
1	2009-05-05 11:57:00	0	11	2	7	3
1	2009-05-05 11:58:00	0	11	2	7	3
1	2009-05-05 11:59:00	0	11	2	7	3
1	2009-05-05 12:00:00	0	11	2	7	3
1	2009-05-05 12:01:00	0	12	3	7	3
1	2009-05-05 12:02:00	0	12	3	7	3
1	2009-05-05 12:03:00	0	12	3	7	3
1	2009-05-05 12:04:00	0	12	3	7	3
1	2009-05-05 12:05:00	0	12	3	7	3
1	2009-05-05 12:06:00	0	12	3	7	3
1	2009-05-05 12:07:00	0	12	3	7	3
1	2009-05-05 12:08:00	0	12	3	7	3
1	2009-05-05 12:09:00	0	12	3	7	3
1	2009-05-05 12:10:00	0	12	3	7	3
1	2009-05-05 12:11:00	0	12	3	7	3
1	2009-05-05 12:12:00	0	12	3	7	3
1	2009-05-05 12:13:00	0	12	3	7	3
1	2009-05-05 12:14:00	12	12	3	7	3
1	2009-05-05 12:15:00	0	12	3	7	3
1	2009-05-05 12:16:00	0	12	3	7	3
1	2009-05-05 12:17:00	24	12	3	7	3
1	2009-05-05 12:18:00	12	12	3	7	3
1	2009-05-05 12:19:00	0	12	3	7	3
1	2009-05-05 12:20:00	0	12	3	7	3
1	2009-05-05 12:21:00	0	12	3	7	3
1	2009-05-05 12:22:00	0	12	3	7	3
1	2009-05-05 12:23:00	0	12	3	7	3
1	2009-05-05 12:24:00	0	12	3	7	3
1	2009-05-05 12:25:00	12	12	3	7	3
1	2009-05-05 12:26:00	12	12	3	7	3
1	2009-05-05 12:27:00	0	12	3	7	3
1	2009-05-05 12:28:00	36	12	3	7	3
1	2009-05-05 12:29:00	0	12	3	7	3
1	2009-05-05 12:30:00	0	12	3	7	3
1	2009-05-05 12:31:00	0	12	3	7	3
1	2009-05-05 12:32:00	60	12	3	7	3
1	2009-05-05 12:33:00	258	12	3	7	3
1	2009-05-05 12:34:00	60	12	3	7	3
1	2009-05-05 12:35:00	72	12	3	7	3
1	2009-05-05 12:36:00	258	12	3	7	3
1	2009-05-05 12:37:00	133	12	3	7	3
1	2009-05-05 12:38:00	0	12	3	7	3
1	2009-05-05 12:39:00	48	12	3	7	3
1	2009-05-05 12:40:00	0	12	3	7	3
1	2009-05-05 12:41:00	0	12	3	7	3
1	2009-05-05 12:42:00	244	12	3	7	3
1	2009-05-05 12:43:00	133	12	3	7	3
1	2009-05-05 12:44:00	316	12	3	7	3
1	2009-05-05 12:45:00	384	12	3	7	3
1	2009-05-05 12:46:00	215	12	3	7	3
1	2009-05-05 12:47:00	384	12	3	7	3
1	2009-05-05 12:48:00	384	12	3	7	3
1	2009-05-05 12:49:00	333	12	3	7	3
1	2009-05-05 12:50:00	24	12	3	7	3
1	2009-05-05 12:51:00	12	12	3	7	3
1	2009-05-05 12:52:00	12	12	3	7	3
1	2009-05-05 12:53:00	0	12	3	7	3
1	2009-05-05 12:54:00	0	12	3	7	3
1	2009-05-05 12:55:00	133	12	3	7	3
1	2009-05-05 12:56:00	316	12	3	7	3
1	2009-05-05 12:57:00	12	12	3	7	3
1	2009-05-05 12:58:00	12	12	3	7	3
1	2009-05-05 12:59:00	0	12	3	7	3
1	2009-05-05 13:00:00	12	12	3	7	3
1	2009-05-05 13:01:00	0	13	3	7	3
1	2009-05-05 13:02:00	0	13	3	7	3
1	2009-05-05 13:03:00	0	13	3	7	3
1	2009-05-05 13:04:00	0	13	3	7	3
1	2009-05-05 13:05:00	0	13	3	7	3
1	2009-05-05 13:06:00	24	13	3	7	3
1	2009-05-05 13:07:00	0	13	3	7	3
1	2009-05-05 13:08:00	12	13	3	7	3
1	2009-05-05 13:09:00	12	13	3	7	3
1	2009-05-05 13:10:00	24	13	3	7	3
1	2009-05-05 13:11:00	72	13	3	7	3
1	2009-05-05 13:12:00	12	13	3	7	3
1	2009-05-05 13:13:00	121	13	3	7	3
1	2009-05-05 13:14:00	97	13	3	7	3
1	2009-05-05 13:15:00	316	13	3	7	3
1	2009-05-05 13:16:00	350	13	3	7	3
1	2009-05-05 13:17:00	229	13	3	7	3
1	2009-05-05 13:18:00	488	13	3	7	3
1	2009-05-05 13:19:00	145	13	3	7	3
1	2009-05-05 13:20:00	452	13	3	7	3
1	2009-05-05 13:21:00	97	13	3	7	3
1	2009-05-05 13:22:00	215	13	3	7	3
1	2009-05-05 13:23:00	302	13	3	7	3
1	2009-05-05 13:24:00	133	13	3	7	3
1	2009-05-05 13:25:00	350	13	3	7	3
1	2009-05-05 13:26:00	824	13	3	7	3
1	2009-05-05 13:27:00	109	13	3	7	3
1	2009-05-05 13:28:00	418	13	3	7	3
1	2009-05-05 13:29:00	401	13	3	7	3
1	2009-05-05 13:30:00	0	13	3	7	3
1	2009-05-05 13:31:00	12	13	3	7	3
1	2009-05-05 13:32:00	0	13	3	7	3
1	2009-05-05 13:33:00	0	13	3	7	3
1	2009-05-05 13:34:00	0	13	3	7	3
1	2009-05-05 13:35:00	0	13	3	7	3
1	2009-05-05 13:36:00	0	13	3	7	3
1	2009-05-05 13:37:00	435	13	3	7	3
1	2009-05-05 13:38:00	316	13	3	7	3
1	2009-05-05 13:39:00	145	13	3	7	3
1	2009-05-05 13:40:00	350	13	3	7	3
1	2009-05-05 13:41:00	350	13	3	7	3
1	2009-05-05 13:42:00	384	13	3	7	3
1	2009-05-05 13:43:00	0	13	3	7	3
1	2009-05-05 13:44:00	0	13	3	7	3
1	2009-05-05 13:45:00	0	13	3	7	3
1	2009-05-05 13:46:00	0	13	3	7	3
1	2009-05-05 13:47:00	0	13	3	7	3
1	2009-05-05 13:48:00	0	13	3	7	3
1	2009-05-05 13:49:00	0	13	3	7	3
1	2009-05-05 13:50:00	12	13	3	7	3
1	2009-05-05 13:51:00	0	13	3	7	3
1	2009-05-05 13:52:00	0	13	3	7	3
1	2009-05-05 13:53:00	0	13	3	7	3
1	2009-05-05 13:54:00	12	13	3	7	3
1	2009-05-05 13:55:00	0	13	3	7	3
1	2009-05-05 13:56:00	0	13	3	7	3
1	2009-05-05 13:57:00	0	13	3	7	3
1	2009-05-05 13:58:00	0	13	3	7	3
1	2009-05-05 13:59:00	0	13	3	7	3
1	2009-05-05 14:00:00	0	13	3	7	3
1	2009-05-05 14:01:00	0	14	3	7	3
1	2009-05-05 14:02:00	0	14	3	7	3
1	2009-05-05 14:03:00	0	14	3	7	3
1	2009-05-05 14:04:00	0	14	3	7	3
1	2009-05-05 14:05:00	0	14	3	7	3
1	2009-05-05 14:06:00	0	14	3	7	3
1	2009-05-05 14:07:00	0	14	3	7	3
1	2009-05-05 14:08:00	0	14	3	7	3
1	2009-05-05 14:09:00	0	14	3	7	3
1	2009-05-05 14:10:00	0	14	3	7	3
1	2009-05-05 14:11:00	0	14	3	7	3
1	2009-05-05 14:12:00	0	14	3	7	3
1	2009-05-05 14:13:00	0	14	3	7	3
1	2009-05-05 14:14:00	0	14	3	7	3
1	2009-05-05 14:15:00	0	14	3	7	3
1	2009-05-05 14:16:00	0	14	3	7	3
1	2009-05-05 14:17:00	0	14	3	7	3
1	2009-05-05 14:18:00	0	14	3	7	3
1	2009-05-05 14:19:00	0	14	3	7	3
1	2009-05-05 14:20:00	0	14	3	7	3
1	2009-05-05 14:21:00	0	14	3	7	3
1	2009-05-05 14:22:00	0	14	3	7	3
1	2009-05-05 14:23:00	0	14	3	7	3
1	2009-05-05 14:24:00	0	14	3	7	3
1	2009-05-05 14:25:00	0	14	3	7	3
1	2009-05-05 14:26:00	0	14	3	7	3
1	2009-05-05 14:27:00	0	14	3	7	3
1	2009-05-05 14:28:00	0	14	3	7	3
1	2009-05-05 14:29:00	0	14	3	7	3
1	2009-05-05 14:30:00	0	14	3	7	3
1	2009-05-05 14:31:00	0	14	3	7	3
1	2009-05-05 14:32:00	0	14	3	7	3
1	2009-05-05 14:33:00	0	14	3	7	3
1	2009-05-05 14:34:00	0	14	3	7	3
1	2009-05-05 14:35:00	0	14	3	7	3
1	2009-05-05 14:36:00	24	14	3	7	3
1	2009-05-05 14:37:00	0	14	3	7	3
1	2009-05-05 14:38:00	0	14	3	7	3
1	2009-05-05 14:39:00	48	14	3	7	3
1	2009-05-05 14:40:00	0	14	3	7	3
1	2009-05-05 14:41:00	0	14	3	7	3
1	2009-05-05 14:42:00	0	14	3	7	3
1	2009-05-05 14:43:00	0	14	3	7	3
1	2009-05-05 14:44:00	0	14	3	7	3
1	2009-05-05 14:45:00	12	14	3	7	3
1	2009-05-05 14:46:00	24	14	3	7	3
1	2009-05-05 14:47:00	12	14	3	7	3
1	2009-05-05 14:48:00	0	14	3	7	3
1	2009-05-05 14:49:00	0	14	3	7	3
1	2009-05-05 14:50:00	0	14	3	7	3
1	2009-05-05 14:51:00	24	14	3	7	3
1	2009-05-05 14:52:00	0	14	3	7	3
1	2009-05-05 14:53:00	24	14	3	7	3
1	2009-05-05 14:54:00	0	14	3	7	3
1	2009-05-05 14:55:00	0	14	3	7	3
1	2009-05-05 14:56:00	0	14	3	7	3
1	2009-05-05 14:57:00	0	14	3	7	3
1	2009-05-05 14:58:00	0	14	3	7	3
1	2009-05-05 14:59:00	0	14	3	7	3
1	2009-05-05 15:00:00	48	14	3	7	3
1	2009-05-05 15:01:00	0	15	3	7	3
1	2009-05-05 15:02:00	0	15	3	7	3
1	2009-05-05 15:03:00	0	15	3	7	3
1	2009-05-05 15:04:00	0	15	3	7	3
1	2009-05-05 15:05:00	0	15	3	7	3
1	2009-05-05 15:06:00	48	15	3	7	3
1	2009-05-05 15:07:00	24	15	3	7	3
1	2009-05-05 15:08:00	0	15	3	7	3
1	2009-05-05 15:09:00	0	15	3	7	3
1	2009-05-05 15:10:00	0	15	3	7	3
1	2009-05-05 15:11:00	0	15	3	7	3
1	2009-05-05 15:12:00	0	15	3	7	3
1	2009-05-05 15:13:00	0	15	3	7	3
1	2009-05-05 15:14:00	0	15	3	7	3
1	2009-05-05 15:15:00	0	15	3	7	3
1	2009-05-05 15:16:00	0	15	3	7	3
1	2009-05-05 15:17:00	0	15	3	7	3
1	2009-05-05 15:18:00	0	15	3	7	3
1	2009-05-05 15:19:00	24	15	3	7	3
1	2009-05-05 15:20:00	0	15	3	7	3
1	2009-05-05 15:21:00	0	15	3	7	3
1	2009-05-05 15:22:00	48	15	3	7	3
1	2009-05-05 15:23:00	0	15	3	7	3
1	2009-05-05 15:24:00	0	15	3	7	3
1	2009-05-05 15:25:00	0	15	3	7	3
1	2009-05-05 15:26:00	0	15	3	7	3
1	2009-05-05 15:27:00	36	15	3	7	3
1	2009-05-05 15:28:00	97	15	3	7	3
1	2009-05-05 15:29:00	0	15	3	7	3
1	2009-05-05 15:30:00	0	15	3	7	3
1	2009-05-05 15:31:00	12	15	3	7	3
1	2009-05-05 15:32:00	0	15	3	7	3
1	2009-05-05 15:33:00	36	15	3	7	3
1	2009-05-05 15:34:00	0	15	3	7	3
1	2009-05-05 15:35:00	0	15	3	7	3
1	2009-05-05 15:36:00	0	15	3	7	3
1	2009-05-05 15:37:00	0	15	3	7	3
1	2009-05-05 15:38:00	0	15	3	7	3
1	2009-05-05 15:39:00	302	15	3	7	3
1	2009-05-05 15:40:00	287	15	3	7	3
1	2009-05-05 15:41:00	48	15	3	7	3
1	2009-05-05 15:42:00	273	15	3	7	3
1	2009-05-05 15:43:00	145	15	3	7	3
1	2009-05-05 15:44:00	109	15	3	7	3
1	2009-05-05 15:45:00	36	15	3	7	3
1	2009-05-05 15:46:00	48	15	3	7	3
1	2009-05-05 15:47:00	133	15	3	7	3
1	2009-05-05 15:48:00	244	15	3	7	3
1	2009-05-05 15:49:00	12	15	3	7	3
1	2009-05-05 15:50:00	48	15	3	7	3
1	2009-05-05 15:51:00	229	15	3	7	3
1	2009-05-05 15:52:00	273	15	3	7	3
1	2009-05-05 15:53:00	186	15	3	7	3
1	2009-05-05 15:54:00	145	15	3	7	3
1	2009-05-05 15:55:00	244	15	3	7	3
1	2009-05-05 15:56:00	12	15	3	7	3
1	2009-05-05 15:57:00	36	15	3	7	3
1	2009-05-05 15:58:00	0	15	3	7	3
1	2009-05-05 15:59:00	0	15	3	7	3
1	2009-05-05 16:00:00	0	15	3	7	3
1	2009-05-05 16:01:00	36	16	3	7	3
1	2009-05-05 16:02:00	24	16	3	7	3
1	2009-05-05 16:03:00	0	16	3	7	3
1	2009-05-05 16:04:00	0	16	3	7	3
1	2009-05-05 16:05:00	12	16	3	7	3
1	2009-05-05 16:06:00	0	16	3	7	3
1	2009-05-05 16:07:00	0	16	3	7	3
1	2009-05-05 16:08:00	12	16	3	7	3
1	2009-05-05 16:09:00	0	16	3	7	3
1	2009-05-05 16:10:00	229	16	3	7	3
1	2009-05-05 16:11:00	200	16	3	7	3
1	2009-05-05 16:12:00	186	16	3	7	3
1	2009-05-05 16:13:00	171	16	3	7	3
1	2009-05-05 16:14:00	302	16	3	7	3
1	2009-05-05 16:15:00	302	16	3	7	3
1	2009-05-05 16:16:00	435	16	3	7	3
1	2009-05-05 16:17:00	97	16	3	7	3
1	2009-05-05 16:18:00	133	16	3	7	3
1	2009-05-05 16:19:00	384	16	3	7	3
1	2009-05-05 16:20:00	258	16	3	7	3
1	2009-05-05 16:21:00	350	16	3	7	3
1	2009-05-05 16:22:00	418	16	3	7	3
1	2009-05-05 16:23:00	215	16	3	7	3
1	2009-05-05 16:24:00	302	16	3	7	3
1	2009-05-05 16:25:00	287	16	3	7	3
1	2009-05-05 16:26:00	145	16	3	7	3
1	2009-05-05 16:27:00	316	16	3	7	3
1	2009-05-05 16:28:00	200	16	3	7	3
1	2009-05-05 16:29:00	121	16	3	7	3
1	2009-05-05 16:30:00	171	16	3	7	3
1	2009-05-05 16:31:00	333	16	3	7	3
1	2009-05-05 16:32:00	121	16	3	7	3
1	2009-05-05 16:33:00	258	16	3	7	3
1	2009-05-05 16:34:00	215	16	3	7	3
1	2009-05-05 16:35:00	72	16	3	7	3
1	2009-05-05 16:36:00	171	16	3	7	3
1	2009-05-05 16:37:00	121	16	3	7	3
1	2009-05-05 16:38:00	244	16	3	7	3
1	2009-05-05 16:39:00	48	16	3	7	3
1	2009-05-05 16:40:00	1575	16	3	7	3
1	2009-05-05 16:41:00	565	16	3	7	3
1	2009-05-05 16:42:00	60	16	3	7	3
1	2009-05-05 16:43:00	0	16	3	7	3
1	2009-05-05 16:44:00	24	16	3	7	3
1	2009-05-05 16:45:00	171	16	3	7	3
1	2009-05-05 16:46:00	24	16	3	7	3
1	2009-05-05 16:47:00	316	16	3	7	3
1	2009-05-05 16:48:00	121	16	3	7	3
1	2009-05-05 16:49:00	0	16	3	7	3
1	2009-05-05 16:50:00	0	16	3	7	3
1	2009-05-05 16:51:00	85	16	3	7	3
1	2009-05-05 16:52:00	157	16	3	7	3
1	2009-05-05 16:53:00	333	16	3	7	3
1	2009-05-05 16:54:00	688	16	3	7	3
1	2009-05-05 16:55:00	302	16	3	7	3
1	2009-05-05 16:56:00	258	16	3	7	3
1	2009-05-05 16:57:00	133	16	3	7	3
1	2009-05-05 16:58:00	418	16	3	7	3
1	2009-05-05 16:59:00	848	16	3	7	3
1	2009-05-05 17:00:00	0	16	3	7	3
1	2009-05-05 17:01:00	24	17	3	7	3
1	2009-05-05 17:02:00	0	17	3	7	3
1	2009-05-05 17:03:00	0	17	3	7	3
1	2009-05-05 17:04:00	0	17	3	7	3
1	2009-05-05 17:05:00	0	17	3	7	3
1	2009-05-05 17:06:00	229	17	3	7	3
1	2009-05-05 17:07:00	1611	17	3	7	3
1	2009-05-05 17:08:00	1575	17	3	7	3
1	2009-05-05 17:09:00	1374	17	3	7	3
1	2009-05-05 17:10:00	507	17	3	7	3
1	2009-05-05 17:11:00	824	17	3	7	3
1	2009-05-05 17:12:00	258	17	3	7	3
1	2009-05-05 17:13:00	799	17	3	7	3
1	2009-05-05 17:14:00	732	17	3	7	3
1	2009-05-05 17:15:00	287	17	3	7	3
1	2009-05-05 17:16:00	12	17	3	7	3
1	2009-05-05 17:17:00	121	17	3	7	3
1	2009-05-05 17:18:00	36	17	3	7	3
1	2009-05-05 17:19:00	0	17	3	7	3
1	2009-05-05 17:20:00	109	17	3	7	3
1	2009-05-05 17:21:00	488	17	3	7	3
1	2009-05-05 17:22:00	488	17	3	7	3
1	2009-05-05 17:23:00	944	17	3	7	3
1	2009-05-05 17:24:00	3939	17	3	7	3
1	2009-05-05 17:25:00	2352	17	3	7	3
1	2009-05-05 17:26:00	997	17	3	7	3
1	2009-05-05 17:27:00	920	17	3	7	3
1	2009-05-05 17:28:00	273	17	3	7	3
1	2009-05-05 17:29:00	367	17	3	7	3
1	2009-05-05 17:30:00	384	17	3	7	3
1	2009-05-05 17:31:00	469	17	3	7	3
1	2009-05-05 17:32:00	215	17	3	7	3
1	2009-05-05 17:33:00	200	17	3	7	3
1	2009-05-05 17:34:00	258	17	3	7	3
1	2009-05-05 17:35:00	200	17	3	7	3
1	2009-05-05 17:36:00	171	17	3	7	3
1	2009-05-05 17:37:00	350	17	3	7	3
1	2009-05-05 17:38:00	12	17	3	7	3
1	2009-05-05 17:39:00	384	17	3	7	3
1	2009-05-05 17:40:00	469	17	3	7	3
1	2009-05-05 17:41:00	435	17	3	7	3
1	2009-05-05 17:42:00	452	17	3	7	3
1	2009-05-05 17:43:00	287	17	3	7	3
1	2009-05-05 17:44:00	401	17	3	7	3
1	2009-05-05 17:45:00	333	17	3	7	3
1	2009-05-05 17:46:00	507	17	3	7	3
1	2009-05-05 17:47:00	645	17	3	7	3
1	2009-05-05 17:48:00	732	17	3	7	3
1	2009-05-05 17:49:00	384	17	3	7	3
1	2009-05-05 17:50:00	435	17	3	7	3
1	2009-05-05 17:51:00	401	17	3	7	3
1	2009-05-05 17:52:00	401	17	3	7	3
1	2009-05-05 17:53:00	60	17	3	7	3
1	2009-05-05 17:54:00	186	17	3	7	3
1	2009-05-05 17:55:00	72	17	3	7	3
1	2009-05-05 17:56:00	645	17	3	7	3
1	2009-05-05 17:57:00	507	17	3	7	3
1	2009-05-05 17:58:00	872	17	3	7	3
1	2009-05-05 17:59:00	896	17	3	7	3
1	2009-05-05 18:00:00	667	17	3	7	3
1	2009-05-05 18:01:00	333	18	4	7	3
1	2009-05-05 18:02:00	333	18	4	7	3
1	2009-05-05 18:03:00	133	18	4	7	3
1	2009-05-05 18:04:00	244	18	4	7	3
1	2009-05-05 18:05:00	1249	18	4	7	3
1	2009-05-05 18:06:00	333	18	4	7	3
1	2009-05-05 18:07:00	229	18	4	7	3
1	2009-05-05 18:08:00	12	18	4	7	3
1	2009-05-05 18:09:00	48	18	4	7	3
1	2009-05-05 18:10:00	12	18	4	7	3
1	2009-05-05 18:11:00	48	18	4	7	3
1	2009-05-05 18:12:00	0	18	4	7	3
1	2009-05-05 18:13:00	12	18	4	7	3
1	2009-05-05 18:14:00	12	18	4	7	3
1	2009-05-05 18:15:00	12	18	4	7	3
1	2009-05-05 18:16:00	12	18	4	7	3
1	2009-05-05 18:17:00	0	18	4	7	3
1	2009-05-05 18:18:00	302	18	4	7	3
1	2009-05-05 18:19:00	1249	18	4	7	3
1	2009-05-05 18:20:00	546	18	4	7	3
1	2009-05-05 18:21:00	1191	18	4	7	3
1	2009-05-05 18:22:00	1133	18	4	7	3
1	2009-05-05 18:23:00	824	18	4	7	3
1	2009-05-05 18:24:00	244	18	4	7	3
1	2009-05-05 18:25:00	302	18	4	7	3
1	2009-05-05 18:26:00	258	18	4	7	3
1	2009-05-05 18:27:00	200	18	4	7	3
1	2009-05-05 18:28:00	418	18	4	7	3
1	2009-05-05 18:29:00	1024	18	4	7	3
1	2009-05-05 18:30:00	157	18	4	7	3
1	2009-05-05 18:31:00	157	18	4	7	3
1	2009-05-05 18:32:00	12	18	4	7	3
1	2009-05-05 18:33:00	200	18	4	7	3
1	2009-05-05 18:34:00	24	18	4	7	3
1	2009-05-05 18:35:00	896	18	4	7	3
1	2009-05-05 18:36:00	604	18	4	7	3
1	2009-05-05 18:37:00	200	18	4	7	3
1	2009-05-05 18:38:00	60	18	4	7	3
1	2009-05-05 18:39:00	565	18	4	7	3
1	2009-05-05 18:40:00	273	18	4	7	3
1	2009-05-05 18:41:00	287	18	4	7	3
1	2009-05-05 18:42:00	171	18	4	7	3
1	2009-05-05 18:43:00	0	18	4	7	3
1	2009-05-05 18:44:00	215	18	4	7	3
1	2009-05-05 18:45:00	145	18	4	7	3
1	2009-05-05 18:46:00	0	18	4	7	3
1	2009-05-05 18:47:00	12	18	4	7	3
1	2009-05-05 18:48:00	133	18	4	7	3
1	2009-05-05 18:49:00	488	18	4	7	3
1	2009-05-05 18:50:00	565	18	4	7	3
1	2009-05-05 18:51:00	333	18	4	7	3
1	2009-05-05 18:52:00	171	18	4	7	3
1	2009-05-05 18:53:00	97	18	4	7	3
1	2009-05-05 18:54:00	97	18	4	7	3
1	2009-05-05 18:55:00	287	18	4	7	3
1	2009-05-05 18:56:00	200	18	4	7	3
1	2009-05-05 18:57:00	12	18	4	7	3
1	2009-05-05 18:58:00	0	18	4	7	3
1	2009-05-05 18:59:00	0	18	4	7	3
1	2009-05-05 19:00:00	0	18	4	7	3
1	2009-05-05 19:01:00	0	19	4	7	3
1	2009-05-05 19:02:00	0	19	4	7	3
1	2009-05-05 19:03:00	0	19	4	7	3
1	2009-05-05 19:04:00	0	19	4	7	3
1	2009-05-05 19:05:00	0	19	4	7	3
1	2009-05-05 19:06:00	0	19	4	7	3
1	2009-05-05 19:07:00	0	19	4	7	3
1	2009-05-05 19:08:00	0	19	4	7	3
1	2009-05-05 19:09:00	215	19	4	7	3
1	2009-05-05 19:10:00	384	19	4	7	3
1	2009-05-05 19:11:00	229	19	4	7	3
1	2009-05-05 19:12:00	316	19	4	7	3
1	2009-05-05 19:13:00	145	19	4	7	3
1	2009-05-05 19:14:00	121	19	4	7	3
1	2009-05-05 19:15:00	72	19	4	7	3
1	2009-05-05 19:16:00	12	19	4	7	3
1	2009-05-05 19:17:00	48	19	4	7	3
1	2009-05-05 19:18:00	0	19	4	7	3
1	2009-05-05 19:19:00	367	19	4	7	3
1	2009-05-05 19:20:00	287	19	4	7	3
1	2009-05-05 19:21:00	72	19	4	7	3
1	2009-05-05 19:22:00	85	19	4	7	3
1	2009-05-05 19:23:00	60	19	4	7	3
1	2009-05-05 19:24:00	350	19	4	7	3
1	2009-05-05 19:25:00	258	19	4	7	3
1	2009-05-05 19:26:00	229	19	4	7	3
1	2009-05-05 19:27:00	333	19	4	7	3
1	2009-05-05 19:28:00	452	19	4	7	3
1	2009-05-05 19:29:00	258	19	4	7	3
1	2009-05-05 19:30:00	469	19	4	7	3
1	2009-05-05 19:31:00	60	19	4	7	3
1	2009-05-05 19:32:00	215	19	4	7	3
1	2009-05-05 19:33:00	85	19	4	7	3
1	2009-05-05 19:34:00	0	19	4	7	3
1	2009-05-05 19:35:00	24	19	4	7	3
1	2009-05-05 19:36:00	0	19	4	7	3
1	2009-05-05 19:37:00	97	19	4	7	3
1	2009-05-05 19:38:00	157	19	4	7	3
1	2009-05-05 19:39:00	0	19	4	7	3
1	2009-05-05 19:40:00	0	19	4	7	3
1	2009-05-05 19:41:00	0	19	4	7	3
1	2009-05-05 19:42:00	24	19	4	7	3
1	2009-05-05 19:43:00	0	19	4	7	3
1	2009-05-05 19:44:00	0	19	4	7	3
1	2009-05-05 19:45:00	0	19	4	7	3
1	2009-05-05 19:46:00	0	19	4	7	3
1	2009-05-05 19:47:00	0	19	4	7	3
1	2009-05-05 19:48:00	0	19	4	7	3
1	2009-05-05 19:49:00	12	19	4	7	3
1	2009-05-05 19:50:00	0	19	4	7	3
1	2009-05-05 19:51:00	0	19	4	7	3
1	2009-05-05 19:52:00	12	19	4	7	3
1	2009-05-05 19:53:00	24	19	4	7	3
1	2009-05-05 19:54:00	0	19	4	7	3
1	2009-05-05 19:55:00	72	19	4	7	3
1	2009-05-05 19:56:00	0	19	4	7	3
1	2009-05-05 19:57:00	0	19	4	7	3
1	2009-05-05 19:58:00	0	19	4	7	3
1	2009-05-05 19:59:00	0	19	4	7	3
1	2009-05-05 20:00:00	0	19	4	7	3
1	2009-05-05 20:01:00	0	20	4	7	3
1	2009-05-05 20:02:00	0	20	4	7	3
1	2009-05-05 20:03:00	0	20	4	7	3
1	2009-05-05 20:04:00	0	20	4	7	3
1	2009-05-05 20:05:00	0	20	4	7	3
1	2009-05-05 20:06:00	333	20	4	7	3
1	2009-05-05 20:07:00	215	20	4	7	3
1	2009-05-05 20:08:00	273	20	4	7	3
1	2009-05-05 20:09:00	287	20	4	7	3
1	2009-05-05 20:10:00	157	20	4	7	3
1	2009-05-05 20:11:00	60	20	4	7	3
1	2009-05-05 20:12:00	145	20	4	7	3
1	2009-05-05 20:13:00	0	20	4	7	3
1	2009-05-05 20:14:00	0	20	4	7	3
1	2009-05-05 20:15:00	0	20	4	7	3
1	2009-05-05 20:16:00	0	20	4	7	3
1	2009-05-05 20:17:00	0	20	4	7	3
1	2009-05-05 20:18:00	0	20	4	7	3
1	2009-05-05 20:19:00	0	20	4	7	3
1	2009-05-05 20:20:00	12	20	4	7	3
1	2009-05-05 20:21:00	0	20	4	7	3
1	2009-05-05 20:22:00	0	20	4	7	3
1	2009-05-05 20:23:00	0	20	4	7	3
1	2009-05-05 20:24:00	0	20	4	7	3
1	2009-05-05 20:25:00	0	20	4	7	3
1	2009-05-05 20:26:00	0	20	4	7	3
1	2009-05-05 20:27:00	0	20	4	7	3
1	2009-05-05 20:28:00	0	20	4	7	3
1	2009-05-05 20:29:00	0	20	4	7	3
1	2009-05-05 20:30:00	0	20	4	7	3
1	2009-05-05 20:31:00	0	20	4	7	3
1	2009-05-05 20:32:00	0	20	4	7	3
1	2009-05-05 20:33:00	0	20	4	7	3
1	2009-05-05 20:34:00	0	20	4	7	3
1	2009-05-05 20:35:00	0	20	4	7	3
1	2009-05-05 20:36:00	0	20	4	7	3
1	2009-05-05 20:37:00	0	20	4	7	3
1	2009-05-05 20:38:00	0	20	4	7	3
1	2009-05-05 20:39:00	0	20	4	7	3
1	2009-05-05 20:40:00	0	20	4	7	3
1	2009-05-05 20:41:00	0	20	4	7	3
1	2009-05-05 20:42:00	0	20	4	7	3
1	2009-05-05 20:43:00	0	20	4	7	3
1	2009-05-05 20:44:00	0	20	4	7	3
1	2009-05-05 20:45:00	0	20	4	7	3
1	2009-05-05 20:46:00	0	20	4	7	3
1	2009-05-05 20:47:00	0	20	4	7	3
1	2009-05-05 20:48:00	0	20	4	7	3
1	2009-05-05 20:49:00	0	20	4	7	3
1	2009-05-05 20:50:00	0	20	4	7	3
1	2009-05-05 20:51:00	0	20	4	7	3
1	2009-05-05 20:52:00	0	20	4	7	3
1	2009-05-05 20:53:00	0	20	4	7	3
1	2009-05-05 20:54:00	24	20	4	7	3
1	2009-05-05 20:55:00	0	20	4	7	3
1	2009-05-05 20:56:00	0	20	4	7	3
1	2009-05-05 20:57:00	0	20	4	7	3
1	2009-05-05 20:58:00	0	20	4	7	3
1	2009-05-05 20:59:00	0	20	4	7	3
1	2009-05-05 21:00:00	24	20	4	7	3
1	2009-05-05 21:01:00	12	21	4	7	3
1	2009-05-05 21:02:00	24	21	4	7	3
1	2009-05-05 21:03:00	333	21	4	7	3
1	2009-05-05 21:04:00	0	21	4	7	3
1	2009-05-05 21:05:00	0	21	4	7	3
1	2009-05-05 21:06:00	0	21	4	7	3
1	2009-05-05 21:07:00	0	21	4	7	3
1	2009-05-05 21:08:00	0	21	4	7	3
1	2009-05-05 21:09:00	0	21	4	7	3
1	2009-05-05 21:10:00	0	21	4	7	3
1	2009-05-05 21:11:00	0	21	4	7	3
1	2009-05-05 21:12:00	0	21	4	7	3
1	2009-05-05 21:13:00	0	21	4	7	3
1	2009-05-05 21:14:00	85	21	4	7	3
1	2009-05-05 21:15:00	0	21	4	7	3
1	2009-05-05 21:16:00	0	21	4	7	3
1	2009-05-05 21:17:00	60	21	4	7	3
1	2009-05-05 21:18:00	0	21	4	7	3
1	2009-05-05 21:19:00	24	21	4	7	3
1	2009-05-05 21:20:00	0	21	4	7	3
1	2009-05-05 21:21:00	0	21	4	7	3
1	2009-05-05 21:22:00	0	21	4	7	3
1	2009-05-05 21:23:00	36	21	4	7	3
1	2009-05-05 21:24:00	0	21	4	7	3
1	2009-05-05 21:25:00	0	21	4	7	3
1	2009-05-05 21:26:00	0	21	4	7	3
1	2009-05-05 21:27:00	0	21	4	7	3
1	2009-05-05 21:28:00	0	21	4	7	3
1	2009-05-05 21:29:00	0	21	4	7	3
1	2009-05-05 21:30:00	0	21	4	7	3
1	2009-05-05 21:31:00	0	21	4	7	3
1	2009-05-05 21:32:00	229	21	4	7	3
1	2009-05-05 21:33:00	418	21	4	7	3
1	2009-05-05 21:34:00	0	21	4	7	3
1	2009-05-05 21:35:00	0	21	4	7	3
1	2009-05-05 21:36:00	0	21	4	7	3
1	2009-05-05 21:37:00	0	21	4	7	3
1	2009-05-05 21:38:00	0	21	4	7	3
1	2009-05-05 21:39:00	0	21	4	7	3
1	2009-05-05 21:40:00	0	21	4	7	3
1	2009-05-05 21:41:00	0	21	4	7	3
1	2009-05-05 21:42:00	0	21	4	7	3
1	2009-05-05 21:43:00	0	21	4	7	3
1	2009-05-05 21:44:00	0	21	4	7	3
1	2009-05-05 21:45:00	0	21	4	7	3
1	2009-05-05 21:46:00	0	21	4	7	3
1	2009-05-05 21:47:00	0	21	4	7	3
1	2009-05-05 21:48:00	0	21	4	7	3
1	2009-05-05 21:49:00	0	21	4	7	3
1	2009-05-05 21:50:00	0	21	4	7	3
1	2009-05-05 21:51:00	0	21	4	7	3
1	2009-05-05 21:52:00	0	21	4	7	3
1	2009-05-05 21:53:00	384	21	4	7	3
1	2009-05-05 21:54:00	316	21	4	7	3
1	2009-05-05 21:55:00	623	21	4	7	3
1	2009-05-05 21:56:00	24	21	4	7	3
1	2009-05-05 21:57:00	0	21	4	7	3
1	2009-05-05 21:58:00	0	21	4	7	3
1	2009-05-05 21:59:00	12	21	4	7	3
1	2009-05-05 22:00:00	0	21	4	7	3
1	2009-05-05 22:01:00	0	22	4	7	3
1	2009-05-05 22:02:00	0	22	4	7	3
1	2009-05-05 22:03:00	0	22	4	7	3
1	2009-05-05 22:04:00	0	22	4	7	3
1	2009-05-05 22:05:00	0	22	4	7	3
1	2009-05-05 22:06:00	0	22	4	7	3
1	2009-05-05 22:07:00	0	22	4	7	3
1	2009-05-05 22:08:00	0	22	4	7	3
1	2009-05-05 22:09:00	0	22	4	7	3
1	2009-05-05 22:10:00	0	22	4	7	3
1	2009-05-05 22:11:00	0	22	4	7	3
1	2009-05-05 22:12:00	0	22	4	7	3
1	2009-05-05 22:13:00	0	22	4	7	3
1	2009-05-05 22:14:00	0	22	4	7	3
1	2009-05-05 22:15:00	0	22	4	7	3
1	2009-05-05 22:16:00	0	22	4	7	3
1	2009-05-05 22:17:00	24	22	4	7	3
1	2009-05-05 22:18:00	0	22	4	7	3
1	2009-05-05 22:19:00	0	22	4	7	3
1	2009-05-05 22:20:00	0	22	4	7	3
1	2009-05-05 22:21:00	0	22	4	7	3
1	2009-05-05 22:22:00	0	22	4	7	3
1	2009-05-05 22:23:00	0	22	4	7	3
1	2009-05-05 22:24:00	0	22	4	7	3
1	2009-05-05 22:25:00	0	22	4	7	3
1	2009-05-05 22:26:00	0	22	4	7	3
1	2009-05-05 22:27:00	0	22	4	7	3
1	2009-05-05 22:28:00	0	22	4	7	3
1	2009-05-05 22:29:00	0	22	4	7	3
1	2009-05-05 22:30:00	0	22	4	7	3
1	2009-05-05 22:31:00	12	22	4	7	3
1	2009-05-05 22:32:00	0	22	4	7	3
1	2009-05-05 22:33:00	0	22	4	7	3
1	2009-05-05 22:34:00	0	22	4	7	3
1	2009-05-05 22:35:00	0	22	4	7	3
1	2009-05-05 22:36:00	0	22	4	7	3
1	2009-05-05 22:37:00	0	22	4	7	3
1	2009-05-05 22:38:00	0	22	4	7	3
1	2009-05-05 22:39:00	0	22	4	7	3
1	2009-05-05 22:40:00	0	22	4	7	3
1	2009-05-05 22:41:00	0	22	4	7	3
1	2009-05-05 22:42:00	0	22	4	7	3
1	2009-05-05 22:43:00	0	22	4	7	3
1	2009-05-05 22:44:00	0	22	4	7	3
1	2009-05-05 22:45:00	0	22	4	7	3
1	2009-05-05 22:46:00	0	22	4	7	3
1	2009-05-05 22:47:00	72	22	4	7	3
1	2009-05-05 22:48:00	0	22	4	7	3
1	2009-05-05 22:49:00	0	22	4	7	3
1	2009-05-05 22:50:00	0	22	4	7	3
1	2009-05-05 22:51:00	0	22	4	7	3
1	2009-05-05 22:52:00	0	22	4	7	3
1	2009-05-05 22:53:00	0	22	4	7	3
1	2009-05-05 22:54:00	0	22	4	7	3
1	2009-05-05 22:55:00	0	22	4	7	3
1	2009-05-05 22:56:00	0	22	4	7	3
1	2009-05-05 22:57:00	0	22	4	7	3
1	2009-05-05 22:58:00	0	22	4	7	3
1	2009-05-05 22:59:00	0	22	4	7	3
1	2009-05-05 23:00:00	0	22	4	7	3
1	2009-05-05 23:01:00	0	23	4	7	3
1	2009-05-05 23:02:00	0	23	4	7	3
1	2009-05-05 23:03:00	12	23	4	7	3
1	2009-05-05 23:04:00	0	23	4	7	3
1	2009-05-05 23:05:00	0	23	4	7	3
1	2009-05-05 23:06:00	0	23	4	7	3
1	2009-05-05 23:07:00	0	23	4	7	3
1	2009-05-05 23:08:00	0	23	4	7	3
1	2009-05-05 23:09:00	0	23	4	7	3
1	2009-05-05 23:10:00	0	23	4	7	3
1	2009-05-05 23:11:00	0	23	4	7	3
1	2009-05-05 23:12:00	0	23	4	7	3
1	2009-05-05 23:13:00	0	23	4	7	3
1	2009-05-05 23:14:00	0	23	4	7	3
1	2009-05-05 23:15:00	0	23	4	7	3
1	2009-05-05 23:16:00	0	23	4	7	3
1	2009-05-05 23:17:00	0	23	4	7	3
1	2009-05-05 23:18:00	0	23	4	7	3
1	2009-05-05 23:19:00	0	23	4	7	3
1	2009-05-05 23:20:00	36	23	4	7	3
1	2009-05-05 23:21:00	0	23	4	7	3
1	2009-05-05 23:22:00	0	23	4	7	3
1	2009-05-05 23:23:00	0	23	4	7	3
1	2009-05-05 23:24:00	0	23	4	7	3
1	2009-05-05 23:25:00	0	23	4	7	3
1	2009-05-05 23:26:00	0	23	4	7	3
1	2009-05-05 23:27:00	0	23	4	7	3
1	2009-05-05 23:28:00	0	23	4	7	3
1	2009-05-05 23:29:00	0	23	4	7	3
1	2009-05-05 23:30:00	0	23	4	7	3
1	2009-05-05 23:31:00	0	23	4	7	3
1	2009-05-05 23:32:00	0	23	4	7	3
1	2009-05-05 23:33:00	0	23	4	7	3
1	2009-05-05 23:34:00	0	23	4	7	3
1	2009-05-05 23:35:00	0	23	4	7	3
1	2009-05-05 23:36:00	0	23	4	7	3
1	2009-05-05 23:37:00	0	23	4	7	3
1	2009-05-05 23:38:00	0	23	4	7	3
1	2009-05-05 23:39:00	0	23	4	7	3
1	2009-05-05 23:40:00	24	23	4	7	3
1	2009-05-05 23:41:00	0	23	4	7	3
1	2009-05-05 23:42:00	12	23	4	7	3
1	2009-05-05 23:43:00	36	23	4	7	3
1	2009-05-05 23:44:00	0	23	4	7	3
1	2009-05-05 23:45:00	0	23	4	7	3
1	2009-05-05 23:46:00	0	23	4	7	3
1	2009-05-05 23:47:00	0	23	4	7	3
1	2009-05-05 23:48:00	0	23	4	7	3
1	2009-05-05 23:49:00	0	23	4	7	3
1	2009-05-05 23:50:00	0	23	4	7	3
1	2009-05-05 23:51:00	0	23	4	7	3
1	2009-05-05 23:52:00	0	23	4	7	3
1	2009-05-05 23:53:00	0	23	4	7	3
1	2009-05-05 23:54:00	0	23	4	7	3
1	2009-05-05 23:55:00	0	23	4	7	3
1	2009-05-05 23:56:00	0	23	4	7	3
1	2009-05-05 23:57:00	0	23	4	7	3
1	2009-05-05 23:58:00	0	23	4	7	3
1	2009-05-05 23:59:00	0	23	4	7	3
1	2009-05-06	12	23	4	7	3
1	2009-05-06 00:01:00	0	0	1	8	4
1	2009-05-06 00:02:00	0	0	1	8	4
1	2009-05-06 00:03:00	0	0	1	8	4
1	2009-05-06 00:04:00	0	0	1	8	4
1	2009-05-06 00:05:00	0	0	1	8	4
1	2009-05-06 00:06:00	0	0	1	8	4
1	2009-05-06 00:07:00	0	0	1	8	4
1	2009-05-06 00:08:00	0	0	1	8	4
1	2009-05-06 00:09:00	0	0	1	8	4
1	2009-05-06 00:10:00	0	0	1	8	4
1	2009-05-06 00:11:00	0	0	1	8	4
1	2009-05-06 00:12:00	0	0	1	8	4
1	2009-05-06 00:13:00	0	0	1	8	4
1	2009-05-06 00:14:00	0	0	1	8	4
1	2009-05-06 00:15:00	0	0	1	8	4
1	2009-05-06 00:16:00	0	0	1	8	4
1	2009-05-06 00:17:00	0	0	1	8	4
1	2009-05-06 00:18:00	0	0	1	8	4
1	2009-05-06 00:19:00	0	0	1	8	4
1	2009-05-06 00:20:00	0	0	1	8	4
1	2009-05-06 00:21:00	0	0	1	8	4
1	2009-05-06 00:22:00	0	0	1	8	4
1	2009-05-06 00:23:00	0	0	1	8	4
1	2009-05-06 00:24:00	0	0	1	8	4
1	2009-05-06 00:25:00	0	0	1	8	4
1	2009-05-06 00:26:00	0	0	1	8	4
1	2009-05-06 00:27:00	0	0	1	8	4
1	2009-05-06 00:28:00	0	0	1	8	4
1	2009-05-06 00:29:00	24	0	1	8	4
1	2009-05-06 00:30:00	0	0	1	8	4
1	2009-05-06 00:31:00	0	0	1	8	4
1	2009-05-06 00:32:00	0	0	1	8	4
1	2009-05-06 00:33:00	0	0	1	8	4
1	2009-05-06 00:34:00	0	0	1	8	4
1	2009-05-06 00:35:00	0	0	1	8	4
1	2009-05-06 00:36:00	0	0	1	8	4
1	2009-05-06 00:37:00	0	0	1	8	4
1	2009-05-06 00:38:00	0	0	1	8	4
1	2009-05-06 00:39:00	0	0	1	8	4
1	2009-05-06 00:40:00	0	0	1	8	4
1	2009-05-06 00:41:00	0	0	1	8	4
1	2009-05-06 00:42:00	0	0	1	8	4
1	2009-05-06 00:43:00	0	0	1	8	4
1	2009-05-06 00:44:00	0	0	1	8	4
1	2009-05-06 00:45:00	0	0	1	8	4
1	2009-05-06 00:46:00	0	0	1	8	4
1	2009-05-06 00:47:00	0	0	1	8	4
1	2009-05-06 00:48:00	0	0	1	8	4
1	2009-05-06 00:49:00	0	0	1	8	4
1	2009-05-06 00:50:00	0	0	1	8	4
1	2009-05-06 00:51:00	0	0	1	8	4
1	2009-05-06 00:52:00	0	0	1	8	4
1	2009-05-06 00:53:00	0	0	1	8	4
1	2009-05-06 00:54:00	0	0	1	8	4
1	2009-05-06 00:55:00	0	0	1	8	4
1	2009-05-06 00:56:00	0	0	1	8	4
1	2009-05-06 00:57:00	0	0	1	8	4
1	2009-05-06 00:58:00	0	0	1	8	4
1	2009-05-06 00:59:00	0	0	1	8	4
1	2009-05-06 01:00:00	0	0	1	8	4
1	2009-05-06 01:01:00	0	1	1	8	4
1	2009-05-06 01:02:00	0	1	1	8	4
1	2009-05-06 01:03:00	0	1	1	8	4
1	2009-05-06 01:04:00	0	1	1	8	4
1	2009-05-06 01:05:00	0	1	1	8	4
1	2009-05-06 01:06:00	0	1	1	8	4
1	2009-05-06 01:07:00	0	1	1	8	4
1	2009-05-06 01:08:00	0	1	1	8	4
1	2009-05-06 01:09:00	0	1	1	8	4
1	2009-05-06 01:10:00	0	1	1	8	4
1	2009-05-06 01:11:00	0	1	1	8	4
1	2009-05-06 01:12:00	0	1	1	8	4
1	2009-05-06 01:13:00	0	1	1	8	4
1	2009-05-06 01:14:00	0	1	1	8	4
1	2009-05-06 01:15:00	0	1	1	8	4
1	2009-05-06 01:16:00	0	1	1	8	4
1	2009-05-06 01:17:00	0	1	1	8	4
1	2009-05-06 01:18:00	0	1	1	8	4
1	2009-05-06 01:19:00	12	1	1	8	4
1	2009-05-06 01:20:00	0	1	1	8	4
1	2009-05-06 01:21:00	0	1	1	8	4
1	2009-05-06 01:22:00	72	1	1	8	4
1	2009-05-06 01:23:00	0	1	1	8	4
1	2009-05-06 01:24:00	0	1	1	8	4
1	2009-05-06 01:25:00	0	1	1	8	4
1	2009-05-06 01:26:00	0	1	1	8	4
1	2009-05-06 01:27:00	0	1	1	8	4
1	2009-05-06 01:28:00	0	1	1	8	4
1	2009-05-06 01:29:00	0	1	1	8	4
1	2009-05-06 01:30:00	0	1	1	8	4
1	2009-05-06 01:31:00	0	1	1	8	4
1	2009-05-06 01:32:00	0	1	1	8	4
1	2009-05-06 01:33:00	0	1	1	8	4
1	2009-05-06 01:34:00	0	1	1	8	4
1	2009-05-06 01:35:00	0	1	1	8	4
1	2009-05-06 01:36:00	0	1	1	8	4
1	2009-05-06 01:37:00	0	1	1	8	4
1	2009-05-06 01:38:00	0	1	1	8	4
1	2009-05-06 01:39:00	0	1	1	8	4
1	2009-05-06 01:40:00	0	1	1	8	4
1	2009-05-06 01:41:00	0	1	1	8	4
1	2009-05-06 01:42:00	0	1	1	8	4
1	2009-05-06 01:43:00	0	1	1	8	4
1	2009-05-06 01:44:00	0	1	1	8	4
1	2009-05-06 01:45:00	0	1	1	8	4
1	2009-05-06 01:46:00	24	1	1	8	4
1	2009-05-06 01:47:00	0	1	1	8	4
1	2009-05-06 01:48:00	0	1	1	8	4
1	2009-05-06 01:49:00	0	1	1	8	4
1	2009-05-06 01:50:00	0	1	1	8	4
1	2009-05-06 01:51:00	0	1	1	8	4
1	2009-05-06 01:52:00	0	1	1	8	4
1	2009-05-06 01:53:00	0	1	1	8	4
1	2009-05-06 01:54:00	0	1	1	8	4
1	2009-05-06 01:55:00	0	1	1	8	4
1	2009-05-06 01:56:00	0	1	1	8	4
1	2009-05-06 01:57:00	0	1	1	8	4
1	2009-05-06 01:58:00	0	1	1	8	4
1	2009-05-06 01:59:00	0	1	1	8	4
1	2009-05-06 02:00:00	0	1	1	8	4
1	2009-05-06 02:01:00	0	2	1	8	4
1	2009-05-06 02:02:00	0	2	1	8	4
1	2009-05-06 02:03:00	0	2	1	8	4
1	2009-05-06 02:04:00	12	2	1	8	4
1	2009-05-06 02:05:00	0	2	1	8	4
1	2009-05-06 02:06:00	0	2	1	8	4
1	2009-05-06 02:07:00	0	2	1	8	4
1	2009-05-06 02:08:00	0	2	1	8	4
1	2009-05-06 02:09:00	0	2	1	8	4
1	2009-05-06 02:10:00	0	2	1	8	4
1	2009-05-06 02:11:00	0	2	1	8	4
1	2009-05-06 02:12:00	0	2	1	8	4
1	2009-05-06 02:13:00	0	2	1	8	4
1	2009-05-06 02:14:00	0	2	1	8	4
1	2009-05-06 02:15:00	0	2	1	8	4
1	2009-05-06 02:16:00	0	2	1	8	4
1	2009-05-06 02:17:00	0	2	1	8	4
1	2009-05-06 02:18:00	0	2	1	8	4
1	2009-05-06 02:19:00	0	2	1	8	4
1	2009-05-06 02:20:00	0	2	1	8	4
1	2009-05-06 02:21:00	0	2	1	8	4
1	2009-05-06 02:22:00	0	2	1	8	4
1	2009-05-06 02:23:00	0	2	1	8	4
1	2009-05-06 02:24:00	0	2	1	8	4
1	2009-05-06 02:25:00	0	2	1	8	4
1	2009-05-06 02:26:00	0	2	1	8	4
1	2009-05-06 02:27:00	0	2	1	8	4
1	2009-05-06 02:28:00	0	2	1	8	4
1	2009-05-06 02:29:00	0	2	1	8	4
1	2009-05-06 02:30:00	0	2	1	8	4
1	2009-05-06 02:31:00	0	2	1	8	4
1	2009-05-06 02:32:00	0	2	1	8	4
1	2009-05-06 02:33:00	0	2	1	8	4
1	2009-05-06 02:34:00	0	2	1	8	4
1	2009-05-06 02:35:00	0	2	1	8	4
1	2009-05-06 02:36:00	0	2	1	8	4
1	2009-05-06 02:37:00	0	2	1	8	4
1	2009-05-06 02:38:00	0	2	1	8	4
1	2009-05-06 02:39:00	0	2	1	8	4
1	2009-05-06 02:40:00	0	2	1	8	4
1	2009-05-06 02:41:00	24	2	1	8	4
1	2009-05-06 02:42:00	72	2	1	8	4
1	2009-05-06 02:43:00	24	2	1	8	4
1	2009-05-06 02:44:00	24	2	1	8	4
1	2009-05-06 02:45:00	0	2	1	8	4
1	2009-05-06 02:46:00	0	2	1	8	4
1	2009-05-06 02:47:00	0	2	1	8	4
1	2009-05-06 02:48:00	0	2	1	8	4
1	2009-05-06 02:49:00	0	2	1	8	4
1	2009-05-06 02:50:00	0	2	1	8	4
1	2009-05-06 02:51:00	0	2	1	8	4
1	2009-05-06 02:52:00	0	2	1	8	4
1	2009-05-06 02:53:00	0	2	1	8	4
1	2009-05-06 02:54:00	0	2	1	8	4
1	2009-05-06 02:55:00	0	2	1	8	4
1	2009-05-06 02:56:00	0	2	1	8	4
1	2009-05-06 02:57:00	0	2	1	8	4
1	2009-05-06 02:58:00	0	2	1	8	4
1	2009-05-06 02:59:00	0	2	1	8	4
1	2009-05-06 03:00:00	0	2	1	8	4
1	2009-05-06 03:01:00	0	3	1	8	4
1	2009-05-06 03:02:00	0	3	1	8	4
1	2009-05-06 03:03:00	0	3	1	8	4
1	2009-05-06 03:04:00	0	3	1	8	4
1	2009-05-06 03:05:00	0	3	1	8	4
1	2009-05-06 03:06:00	0	3	1	8	4
1	2009-05-06 03:07:00	12	3	1	8	4
1	2009-05-06 03:08:00	0	3	1	8	4
1	2009-05-06 03:09:00	0	3	1	8	4
1	2009-05-06 03:10:00	0	3	1	8	4
1	2009-05-06 03:11:00	0	3	1	8	4
1	2009-05-06 03:12:00	0	3	1	8	4
1	2009-05-06 03:13:00	0	3	1	8	4
1	2009-05-06 03:14:00	0	3	1	8	4
1	2009-05-06 03:15:00	0	3	1	8	4
1	2009-05-06 03:16:00	0	3	1	8	4
1	2009-05-06 03:17:00	0	3	1	8	4
1	2009-05-06 03:18:00	0	3	1	8	4
1	2009-05-06 03:19:00	0	3	1	8	4
1	2009-05-06 03:20:00	0	3	1	8	4
1	2009-05-06 03:21:00	0	3	1	8	4
1	2009-05-06 03:22:00	0	3	1	8	4
1	2009-05-06 03:23:00	0	3	1	8	4
1	2009-05-06 03:24:00	0	3	1	8	4
1	2009-05-06 03:25:00	0	3	1	8	4
1	2009-05-06 03:26:00	0	3	1	8	4
1	2009-05-06 03:27:00	0	3	1	8	4
1	2009-05-06 03:28:00	0	3	1	8	4
1	2009-05-06 03:29:00	0	3	1	8	4
1	2009-05-06 03:30:00	0	3	1	8	4
1	2009-05-06 03:31:00	0	3	1	8	4
1	2009-05-06 03:32:00	0	3	1	8	4
1	2009-05-06 03:33:00	0	3	1	8	4
1	2009-05-06 03:34:00	0	3	1	8	4
1	2009-05-06 03:35:00	0	3	1	8	4
1	2009-05-06 03:36:00	0	3	1	8	4
1	2009-05-06 03:37:00	0	3	1	8	4
1	2009-05-06 03:38:00	0	3	1	8	4
1	2009-05-06 03:39:00	0	3	1	8	4
1	2009-05-06 03:40:00	0	3	1	8	4
1	2009-05-06 03:41:00	0	3	1	8	4
1	2009-05-06 03:42:00	0	3	1	8	4
1	2009-05-06 03:43:00	0	3	1	8	4
1	2009-05-06 03:44:00	0	3	1	8	4
1	2009-05-06 03:45:00	0	3	1	8	4
1	2009-05-06 03:46:00	0	3	1	8	4
1	2009-05-06 03:47:00	0	3	1	8	4
1	2009-05-06 03:48:00	0	3	1	8	4
1	2009-05-06 03:49:00	0	3	1	8	4
1	2009-05-06 03:50:00	0	3	1	8	4
1	2009-05-06 03:51:00	0	3	1	8	4
1	2009-05-06 03:52:00	0	3	1	8	4
1	2009-05-06 03:53:00	0	3	1	8	4
1	2009-05-06 03:54:00	0	3	1	8	4
1	2009-05-06 03:55:00	0	3	1	8	4
1	2009-05-06 03:56:00	0	3	1	8	4
1	2009-05-06 03:57:00	0	3	1	8	4
1	2009-05-06 03:58:00	0	3	1	8	4
1	2009-05-06 03:59:00	0	3	1	8	4
1	2009-05-06 04:00:00	0	3	1	8	4
1	2009-05-06 04:01:00	24	4	1	8	4
1	2009-05-06 04:02:00	12	4	1	8	4
1	2009-05-06 04:03:00	12	4	1	8	4
1	2009-05-06 04:04:00	0	4	1	8	4
1	2009-05-06 04:05:00	0	4	1	8	4
1	2009-05-06 04:06:00	0	4	1	8	4
1	2009-05-06 04:07:00	0	4	1	8	4
1	2009-05-06 04:08:00	0	4	1	8	4
1	2009-05-06 04:09:00	0	4	1	8	4
1	2009-05-06 04:10:00	0	4	1	8	4
1	2009-05-06 04:11:00	0	4	1	8	4
1	2009-05-06 04:12:00	0	4	1	8	4
1	2009-05-06 04:13:00	0	4	1	8	4
1	2009-05-06 04:14:00	0	4	1	8	4
1	2009-05-06 04:15:00	0	4	1	8	4
1	2009-05-06 04:16:00	0	4	1	8	4
1	2009-05-06 04:17:00	0	4	1	8	4
1	2009-05-06 04:18:00	0	4	1	8	4
1	2009-05-06 04:19:00	0	4	1	8	4
1	2009-05-06 04:20:00	0	4	1	8	4
1	2009-05-06 04:21:00	0	4	1	8	4
1	2009-05-06 04:22:00	0	4	1	8	4
1	2009-05-06 04:23:00	0	4	1	8	4
1	2009-05-06 04:24:00	0	4	1	8	4
1	2009-05-06 04:25:00	0	4	1	8	4
1	2009-05-06 04:26:00	0	4	1	8	4
1	2009-05-06 04:27:00	0	4	1	8	4
1	2009-05-06 04:28:00	0	4	1	8	4
1	2009-05-06 04:29:00	0	4	1	8	4
1	2009-05-06 04:30:00	0	4	1	8	4
1	2009-05-06 04:31:00	0	4	1	8	4
1	2009-05-06 04:32:00	0	4	1	8	4
1	2009-05-06 04:33:00	0	4	1	8	4
1	2009-05-06 04:34:00	0	4	1	8	4
1	2009-05-06 04:35:00	0	4	1	8	4
1	2009-05-06 04:36:00	0	4	1	8	4
1	2009-05-06 04:37:00	36	4	1	8	4
1	2009-05-06 04:38:00	0	4	1	8	4
1	2009-05-06 04:39:00	0	4	1	8	4
1	2009-05-06 04:40:00	0	4	1	8	4
1	2009-05-06 04:41:00	0	4	1	8	4
1	2009-05-06 04:42:00	0	4	1	8	4
1	2009-05-06 04:43:00	0	4	1	8	4
1	2009-05-06 04:44:00	0	4	1	8	4
1	2009-05-06 04:45:00	0	4	1	8	4
1	2009-05-06 04:46:00	24	4	1	8	4
1	2009-05-06 04:47:00	97	4	1	8	4
1	2009-05-06 04:48:00	0	4	1	8	4
1	2009-05-06 04:49:00	0	4	1	8	4
1	2009-05-06 04:50:00	0	4	1	8	4
1	2009-05-06 04:51:00	0	4	1	8	4
1	2009-05-06 04:52:00	0	4	1	8	4
1	2009-05-06 04:53:00	109	4	1	8	4
1	2009-05-06 04:54:00	109	4	1	8	4
1	2009-05-06 04:55:00	24	4	1	8	4
1	2009-05-06 04:56:00	48	4	1	8	4
1	2009-05-06 04:57:00	109	4	1	8	4
1	2009-05-06 04:58:00	0	4	1	8	4
1	2009-05-06 04:59:00	0	4	1	8	4
1	2009-05-06 05:00:00	0	4	1	8	4
1	2009-05-06 05:01:00	0	5	1	8	4
1	2009-05-06 05:02:00	0	5	1	8	4
1	2009-05-06 05:03:00	12	5	1	8	4
1	2009-05-06 05:04:00	0	5	1	8	4
1	2009-05-06 05:05:00	0	5	1	8	4
1	2009-05-06 05:06:00	0	5	1	8	4
1	2009-05-06 05:07:00	0	5	1	8	4
1	2009-05-06 05:08:00	0	5	1	8	4
1	2009-05-06 05:09:00	0	5	1	8	4
1	2009-05-06 05:10:00	0	5	1	8	4
1	2009-05-06 05:11:00	0	5	1	8	4
1	2009-05-06 05:12:00	0	5	1	8	4
1	2009-05-06 05:13:00	0	5	1	8	4
1	2009-05-06 05:14:00	0	5	1	8	4
1	2009-05-06 05:15:00	0	5	1	8	4
1	2009-05-06 05:16:00	688	5	1	8	4
1	2009-05-06 05:17:00	60	5	1	8	4
1	2009-05-06 05:18:00	507	5	1	8	4
1	2009-05-06 05:19:00	401	5	1	8	4
1	2009-05-06 05:20:00	287	5	1	8	4
1	2009-05-06 05:21:00	302	5	1	8	4
1	2009-05-06 05:22:00	244	5	1	8	4
1	2009-05-06 05:23:00	36	5	1	8	4
1	2009-05-06 05:24:00	0	5	1	8	4
1	2009-05-06 05:25:00	0	5	1	8	4
1	2009-05-06 05:26:00	186	5	1	8	4
1	2009-05-06 05:27:00	133	5	1	8	4
1	2009-05-06 05:28:00	24	5	1	8	4
1	2009-05-06 05:29:00	0	5	1	8	4
1	2009-05-06 05:30:00	565	5	1	8	4
1	2009-05-06 05:31:00	229	5	1	8	4
1	2009-05-06 05:32:00	452	5	1	8	4
1	2009-05-06 05:33:00	48	5	1	8	4
1	2009-05-06 05:34:00	0	5	1	8	4
1	2009-05-06 05:35:00	24	5	1	8	4
1	2009-05-06 05:36:00	0	5	1	8	4
1	2009-05-06 05:37:00	0	5	1	8	4
1	2009-05-06 05:38:00	0	5	1	8	4
1	2009-05-06 05:39:00	0	5	1	8	4
1	2009-05-06 05:40:00	0	5	1	8	4
1	2009-05-06 05:41:00	0	5	1	8	4
1	2009-05-06 05:42:00	0	5	1	8	4
1	2009-05-06 05:43:00	0	5	1	8	4
1	2009-05-06 05:44:00	0	5	1	8	4
1	2009-05-06 05:45:00	48	5	1	8	4
1	2009-05-06 05:46:00	0	5	1	8	4
1	2009-05-06 05:47:00	0	5	1	8	4
1	2009-05-06 05:48:00	0	5	1	8	4
1	2009-05-06 05:49:00	0	5	1	8	4
1	2009-05-06 05:50:00	0	5	1	8	4
1	2009-05-06 05:51:00	0	5	1	8	4
1	2009-05-06 05:52:00	0	5	1	8	4
1	2009-05-06 05:53:00	0	5	1	8	4
1	2009-05-06 05:54:00	0	5	1	8	4
1	2009-05-06 05:55:00	0	5	1	8	4
1	2009-05-06 05:56:00	0	5	1	8	4
1	2009-05-06 05:57:00	0	5	1	8	4
1	2009-05-06 05:58:00	0	5	1	8	4
1	2009-05-06 05:59:00	0	5	1	8	4
1	2009-05-06 06:00:00	0	5	1	8	4
1	2009-05-06 06:01:00	0	6	2	8	4
1	2009-05-06 06:02:00	0	6	2	8	4
1	2009-05-06 06:03:00	0	6	2	8	4
1	2009-05-06 06:04:00	12	6	2	8	4
1	2009-05-06 06:05:00	0	6	2	8	4
1	2009-05-06 06:06:00	0	6	2	8	4
1	2009-05-06 06:07:00	0	6	2	8	4
1	2009-05-06 06:08:00	0	6	2	8	4
1	2009-05-06 06:09:00	0	6	2	8	4
1	2009-05-06 06:10:00	0	6	2	8	4
1	2009-05-06 06:11:00	0	6	2	8	4
1	2009-05-06 06:12:00	0	6	2	8	4
1	2009-05-06 06:13:00	0	6	2	8	4
1	2009-05-06 06:14:00	0	6	2	8	4
1	2009-05-06 06:15:00	0	6	2	8	4
1	2009-05-06 06:16:00	0	6	2	8	4
1	2009-05-06 06:17:00	0	6	2	8	4
1	2009-05-06 06:18:00	0	6	2	8	4
1	2009-05-06 06:19:00	0	6	2	8	4
1	2009-05-06 06:20:00	0	6	2	8	4
1	2009-05-06 06:21:00	0	6	2	8	4
1	2009-05-06 06:22:00	0	6	2	8	4
1	2009-05-06 06:23:00	0	6	2	8	4
1	2009-05-06 06:24:00	0	6	2	8	4
1	2009-05-06 06:25:00	0	6	2	8	4
1	2009-05-06 06:26:00	0	6	2	8	4
1	2009-05-06 06:27:00	0	6	2	8	4
1	2009-05-06 06:28:00	0	6	2	8	4
1	2009-05-06 06:29:00	0	6	2	8	4
1	2009-05-06 06:30:00	0	6	2	8	4
1	2009-05-06 06:31:00	0	6	2	8	4
1	2009-05-06 06:32:00	0	6	2	8	4
1	2009-05-06 06:33:00	0	6	2	8	4
1	2009-05-06 06:34:00	0	6	2	8	4
1	2009-05-06 06:35:00	0	6	2	8	4
1	2009-05-06 06:36:00	0	6	2	8	4
1	2009-05-06 06:37:00	0	6	2	8	4
1	2009-05-06 06:38:00	24	6	2	8	4
1	2009-05-06 06:39:00	0	6	2	8	4
1	2009-05-06 06:40:00	0	6	2	8	4
1	2009-05-06 06:41:00	0	6	2	8	4
1	2009-05-06 06:42:00	0	6	2	8	4
1	2009-05-06 06:43:00	0	6	2	8	4
1	2009-05-06 06:44:00	0	6	2	8	4
1	2009-05-06 06:45:00	0	6	2	8	4
1	2009-05-06 06:46:00	0	6	2	8	4
1	2009-05-06 06:47:00	0	6	2	8	4
1	2009-05-06 06:48:00	0	6	2	8	4
1	2009-05-06 06:49:00	0	6	2	8	4
1	2009-05-06 06:50:00	0	6	2	8	4
1	2009-05-06 06:51:00	0	6	2	8	4
1	2009-05-06 06:52:00	0	6	2	8	4
1	2009-05-06 06:53:00	0	6	2	8	4
1	2009-05-06 06:54:00	0	6	2	8	4
1	2009-05-06 06:55:00	0	6	2	8	4
1	2009-05-06 06:56:00	0	6	2	8	4
1	2009-05-06 06:57:00	0	6	2	8	4
1	2009-05-06 06:58:00	12	6	2	8	4
1	2009-05-06 06:59:00	0	6	2	8	4
1	2009-05-06 07:00:00	0	6	2	8	4
1	2009-05-06 07:01:00	72	7	2	8	4
1	2009-05-06 07:02:00	435	7	2	8	4
1	2009-05-06 07:03:00	0	7	2	8	4
1	2009-05-06 07:04:00	12	7	2	8	4
1	2009-05-06 07:05:00	0	7	2	8	4
1	2009-05-06 07:06:00	0	7	2	8	4
1	2009-05-06 07:07:00	0	7	2	8	4
1	2009-05-06 07:08:00	0	7	2	8	4
1	2009-05-06 07:09:00	0	7	2	8	4
1	2009-05-06 07:10:00	0	7	2	8	4
1	2009-05-06 07:11:00	0	7	2	8	4
1	2009-05-06 07:12:00	0	7	2	8	4
1	2009-05-06 07:13:00	0	7	2	8	4
1	2009-05-06 07:14:00	0	7	2	8	4
1	2009-05-06 07:15:00	0	7	2	8	4
1	2009-05-06 07:16:00	0	7	2	8	4
1	2009-05-06 07:17:00	0	7	2	8	4
1	2009-05-06 07:18:00	0	7	2	8	4
1	2009-05-06 07:19:00	0	7	2	8	4
1	2009-05-06 07:20:00	0	7	2	8	4
1	2009-05-06 07:21:00	0	7	2	8	4
1	2009-05-06 07:22:00	0	7	2	8	4
1	2009-05-06 07:23:00	0	7	2	8	4
1	2009-05-06 07:24:00	0	7	2	8	4
1	2009-05-06 07:25:00	0	7	2	8	4
1	2009-05-06 07:26:00	0	7	2	8	4
1	2009-05-06 07:27:00	0	7	2	8	4
1	2009-05-06 07:28:00	0	7	2	8	4
1	2009-05-06 07:29:00	0	7	2	8	4
1	2009-05-06 07:30:00	0	7	2	8	4
1	2009-05-06 07:31:00	12	7	2	8	4
1	2009-05-06 07:32:00	488	7	2	8	4
1	2009-05-06 07:33:00	24	7	2	8	4
1	2009-05-06 07:34:00	287	7	2	8	4
1	2009-05-06 07:35:00	48	7	2	8	4
1	2009-05-06 07:36:00	0	7	2	8	4
1	2009-05-06 07:37:00	0	7	2	8	4
1	2009-05-06 07:38:00	0	7	2	8	4
1	2009-05-06 07:39:00	0	7	2	8	4
1	2009-05-06 07:40:00	0	7	2	8	4
1	2009-05-06 07:41:00	0	7	2	8	4
1	2009-05-06 07:42:00	754	7	2	8	4
1	2009-05-06 07:43:00	367	7	2	8	4
1	2009-05-06 07:44:00	97	7	2	8	4
1	2009-05-06 07:45:00	24	7	2	8	4
1	2009-05-06 07:46:00	133	7	2	8	4
1	2009-05-06 07:47:00	109	7	2	8	4
1	2009-05-06 07:48:00	0	7	2	8	4
1	2009-05-06 07:49:00	12	7	2	8	4
1	2009-05-06 07:50:00	48	7	2	8	4
1	2009-05-06 07:51:00	12	7	2	8	4
1	2009-05-06 07:52:00	0	7	2	8	4
1	2009-05-06 07:53:00	0	7	2	8	4
1	2009-05-06 07:54:00	0	7	2	8	4
1	2009-05-06 07:55:00	0	7	2	8	4
1	2009-05-06 07:56:00	0	7	2	8	4
1	2009-05-06 07:57:00	0	7	2	8	4
1	2009-05-06 07:58:00	0	7	2	8	4
1	2009-05-06 07:59:00	12	7	2	8	4
1	2009-05-06 08:00:00	12	7	2	8	4
1	2009-05-06 08:01:00	0	8	2	8	4
1	2009-05-06 08:02:00	0	8	2	8	4
1	2009-05-06 08:03:00	24	8	2	8	4
1	2009-05-06 08:04:00	12	8	2	8	4
1	2009-05-06 08:05:00	24	8	2	8	4
1	2009-05-06 08:06:00	186	8	2	8	4
1	2009-05-06 08:07:00	186	8	2	8	4
1	2009-05-06 08:08:00	12	8	2	8	4
1	2009-05-06 08:09:00	121	8	2	8	4
1	2009-05-06 08:10:00	333	8	2	8	4
1	2009-05-06 08:11:00	469	8	2	8	4
1	2009-05-06 08:12:00	287	8	2	8	4
1	2009-05-06 08:13:00	97	8	2	8	4
1	2009-05-06 08:14:00	0	8	2	8	4
1	2009-05-06 08:15:00	469	8	2	8	4
1	2009-05-06 08:16:00	367	8	2	8	4
1	2009-05-06 08:17:00	1647	8	2	8	4
1	2009-05-06 08:18:00	1374	8	2	8	4
1	2009-05-06 08:19:00	896	8	2	8	4
1	2009-05-06 08:20:00	667	8	2	8	4
1	2009-05-06 08:21:00	604	8	2	8	4
1	2009-05-06 08:22:00	565	8	2	8	4
1	2009-05-06 08:23:00	215	8	2	8	4
1	2009-05-06 08:24:00	215	8	2	8	4
1	2009-05-06 08:25:00	121	8	2	8	4
1	2009-05-06 08:26:00	258	8	2	8	4
1	2009-05-06 08:27:00	384	8	2	8	4
1	2009-05-06 08:28:00	244	8	2	8	4
1	2009-05-06 08:29:00	97	8	2	8	4
1	2009-05-06 08:30:00	121	8	2	8	4
1	2009-05-06 08:31:00	171	8	2	8	4
1	2009-05-06 08:32:00	133	8	2	8	4
1	2009-05-06 08:33:00	24	8	2	8	4
1	2009-05-06 08:34:00	36	8	2	8	4
1	2009-05-06 08:35:00	48	8	2	8	4
1	2009-05-06 08:36:00	121	8	2	8	4
1	2009-05-06 08:37:00	258	8	2	8	4
1	2009-05-06 08:38:00	85	8	2	8	4
1	2009-05-06 08:39:00	171	8	2	8	4
1	2009-05-06 08:40:00	333	8	2	8	4
1	2009-05-06 08:41:00	258	8	2	8	4
1	2009-05-06 08:42:00	418	8	2	8	4
1	2009-05-06 08:43:00	418	8	2	8	4
1	2009-05-06 08:44:00	273	8	2	8	4
1	2009-05-06 08:45:00	60	8	2	8	4
1	2009-05-06 08:46:00	0	8	2	8	4
1	2009-05-06 08:47:00	0	8	2	8	4
1	2009-05-06 08:48:00	24	8	2	8	4
1	2009-05-06 08:49:00	12	8	2	8	4
1	2009-05-06 08:50:00	287	8	2	8	4
1	2009-05-06 08:51:00	145	8	2	8	4
1	2009-05-06 08:52:00	200	8	2	8	4
1	2009-05-06 08:53:00	109	8	2	8	4
1	2009-05-06 08:54:00	258	8	2	8	4
1	2009-05-06 08:55:00	145	8	2	8	4
1	2009-05-06 08:56:00	12	8	2	8	4
1	2009-05-06 08:57:00	36	8	2	8	4
1	2009-05-06 08:58:00	0	8	2	8	4
1	2009-05-06 08:59:00	0	8	2	8	4
1	2009-05-06 09:00:00	12	8	2	8	4
1	2009-05-06 09:01:00	12	9	2	8	4
1	2009-05-06 09:02:00	60	9	2	8	4
1	2009-05-06 09:03:00	0	9	2	8	4
1	2009-05-06 09:04:00	0	9	2	8	4
1	2009-05-06 09:05:00	0	9	2	8	4
1	2009-05-06 09:06:00	12	9	2	8	4
1	2009-05-06 09:07:00	0	9	2	8	4
1	2009-05-06 09:08:00	0	9	2	8	4
1	2009-05-06 09:09:00	48	9	2	8	4
1	2009-05-06 09:10:00	48	9	2	8	4
1	2009-05-06 09:11:00	145	9	2	8	4
1	2009-05-06 09:12:00	48	9	2	8	4
1	2009-05-06 09:13:00	0	9	2	8	4
1	2009-05-06 09:14:00	0	9	2	8	4
1	2009-05-06 09:15:00	0	9	2	8	4
1	2009-05-06 09:16:00	0	9	2	8	4
1	2009-05-06 09:17:00	0	9	2	8	4
1	2009-05-06 09:18:00	0	9	2	8	4
1	2009-05-06 09:19:00	0	9	2	8	4
1	2009-05-06 09:20:00	0	9	2	8	4
1	2009-05-06 09:21:00	0	9	2	8	4
1	2009-05-06 09:22:00	0	9	2	8	4
1	2009-05-06 09:23:00	0	9	2	8	4
1	2009-05-06 09:24:00	0	9	2	8	4
1	2009-05-06 09:25:00	0	9	2	8	4
1	2009-05-06 09:26:00	0	9	2	8	4
1	2009-05-06 09:27:00	0	9	2	8	4
1	2009-05-06 09:28:00	0	9	2	8	4
1	2009-05-06 09:29:00	0	9	2	8	4
1	2009-05-06 09:30:00	0	9	2	8	4
1	2009-05-06 09:31:00	0	9	2	8	4
1	2009-05-06 09:32:00	0	9	2	8	4
1	2009-05-06 09:33:00	0	9	2	8	4
1	2009-05-06 09:34:00	0	9	2	8	4
1	2009-05-06 09:35:00	0	9	2	8	4
1	2009-05-06 09:36:00	0	9	2	8	4
1	2009-05-06 09:37:00	0	9	2	8	4
1	2009-05-06 09:38:00	12	9	2	8	4
1	2009-05-06 09:39:00	0	9	2	8	4
1	2009-05-06 09:40:00	0	9	2	8	4
1	2009-05-06 09:41:00	0	9	2	8	4
1	2009-05-06 09:42:00	0	9	2	8	4
1	2009-05-06 09:43:00	0	9	2	8	4
1	2009-05-06 09:44:00	0	9	2	8	4
1	2009-05-06 09:45:00	0	9	2	8	4
1	2009-05-06 09:46:00	0	9	2	8	4
1	2009-05-06 09:47:00	0	9	2	8	4
1	2009-05-06 09:48:00	60	9	2	8	4
1	2009-05-06 09:49:00	0	9	2	8	4
1	2009-05-06 09:50:00	0	9	2	8	4
1	2009-05-06 09:51:00	0	9	2	8	4
1	2009-05-06 09:52:00	0	9	2	8	4
1	2009-05-06 09:53:00	0	9	2	8	4
1	2009-05-06 09:54:00	0	9	2	8	4
1	2009-05-06 09:55:00	0	9	2	8	4
1	2009-05-06 09:56:00	0	9	2	8	4
1	2009-05-06 09:57:00	0	9	2	8	4
1	2009-05-06 09:58:00	12	9	2	8	4
1	2009-05-06 09:59:00	24	9	2	8	4
1	2009-05-06 10:00:00	0	9	2	8	4
1	2009-05-06 10:01:00	0	10	2	8	4
1	2009-05-06 10:02:00	12	10	2	8	4
1	2009-05-06 10:03:00	0	10	2	8	4
1	2009-05-06 10:04:00	0	10	2	8	4
1	2009-05-06 10:05:00	0	10	2	8	4
1	2009-05-06 10:06:00	0	10	2	8	4
1	2009-05-06 10:07:00	0	10	2	8	4
1	2009-05-06 10:08:00	0	10	2	8	4
1	2009-05-06 10:09:00	0	10	2	8	4
1	2009-05-06 10:10:00	0	10	2	8	4
1	2009-05-06 10:11:00	0	10	2	8	4
1	2009-05-06 10:12:00	0	10	2	8	4
1	2009-05-06 10:13:00	0	10	2	8	4
1	2009-05-06 10:14:00	12	10	2	8	4
1	2009-05-06 10:15:00	0	10	2	8	4
1	2009-05-06 10:16:00	0	10	2	8	4
1	2009-05-06 10:17:00	0	10	2	8	4
1	2009-05-06 10:18:00	0	10	2	8	4
1	2009-05-06 10:19:00	0	10	2	8	4
1	2009-05-06 10:20:00	0	10	2	8	4
1	2009-05-06 10:21:00	287	10	2	8	4
1	2009-05-06 10:22:00	109	10	2	8	4
1	2009-05-06 10:23:00	48	10	2	8	4
1	2009-05-06 10:24:00	0	10	2	8	4
1	2009-05-06 10:25:00	0	10	2	8	4
1	2009-05-06 10:26:00	0	10	2	8	4
1	2009-05-06 10:27:00	367	10	2	8	4
1	2009-05-06 10:28:00	287	10	2	8	4
1	2009-05-06 10:29:00	258	10	2	8	4
1	2009-05-06 10:30:00	273	10	2	8	4
1	2009-05-06 10:31:00	435	10	2	8	4
1	2009-05-06 10:32:00	24	10	2	8	4
1	2009-05-06 10:33:00	121	10	2	8	4
1	2009-05-06 10:34:00	488	10	2	8	4
1	2009-05-06 10:35:00	302	10	2	8	4
1	2009-05-06 10:36:00	333	10	2	8	4
1	2009-05-06 10:37:00	350	10	2	8	4
1	2009-05-06 10:38:00	0	10	2	8	4
1	2009-05-06 10:39:00	109	10	2	8	4
1	2009-05-06 10:40:00	145	10	2	8	4
1	2009-05-06 10:41:00	97	10	2	8	4
1	2009-05-06 10:42:00	302	10	2	8	4
1	2009-05-06 10:43:00	287	10	2	8	4
1	2009-05-06 10:44:00	200	10	2	8	4
1	2009-05-06 10:45:00	229	10	2	8	4
1	2009-05-06 10:46:00	333	10	2	8	4
1	2009-05-06 10:47:00	384	10	2	8	4
1	2009-05-06 10:48:00	488	10	2	8	4
1	2009-05-06 10:49:00	36	10	2	8	4
1	2009-05-06 10:50:00	0	10	2	8	4
1	2009-05-06 10:51:00	0	10	2	8	4
1	2009-05-06 10:52:00	0	10	2	8	4
1	2009-05-06 10:53:00	0	10	2	8	4
1	2009-05-06 10:54:00	0	10	2	8	4
1	2009-05-06 10:55:00	24	10	2	8	4
1	2009-05-06 10:56:00	0	10	2	8	4
1	2009-05-06 10:57:00	72	10	2	8	4
1	2009-05-06 10:58:00	0	10	2	8	4
1	2009-05-06 10:59:00	0	10	2	8	4
1	2009-05-06 11:00:00	401	10	2	8	4
1	2009-05-06 11:01:00	244	11	2	8	4
1	2009-05-06 11:02:00	215	11	2	8	4
1	2009-05-06 11:03:00	0	11	2	8	4
1	2009-05-06 11:04:00	0	11	2	8	4
1	2009-05-06 11:05:00	273	11	2	8	4
1	2009-05-06 11:06:00	229	11	2	8	4
1	2009-05-06 11:07:00	229	11	2	8	4
1	2009-05-06 11:08:00	48	11	2	8	4
1	2009-05-06 11:09:00	0	11	2	8	4
1	2009-05-06 11:10:00	36	11	2	8	4
1	2009-05-06 11:11:00	24	11	2	8	4
1	2009-05-06 11:12:00	36	11	2	8	4
1	2009-05-06 11:13:00	302	11	2	8	4
1	2009-05-06 11:14:00	48	11	2	8	4
1	2009-05-06 11:15:00	0	11	2	8	4
1	2009-05-06 11:16:00	0	11	2	8	4
1	2009-05-06 11:17:00	24	11	2	8	4
1	2009-05-06 11:18:00	0	11	2	8	4
1	2009-05-06 11:19:00	0	11	2	8	4
1	2009-05-06 11:20:00	72	11	2	8	4
1	2009-05-06 11:21:00	0	11	2	8	4
1	2009-05-06 11:22:00	0	11	2	8	4
1	2009-05-06 11:23:00	85	11	2	8	4
1	2009-05-06 11:24:00	488	11	2	8	4
1	2009-05-06 11:25:00	121	11	2	8	4
1	2009-05-06 11:26:00	36	11	2	8	4
1	2009-05-06 11:27:00	109	11	2	8	4
1	2009-05-06 11:28:00	97	11	2	8	4
1	2009-05-06 11:29:00	12	11	2	8	4
1	2009-05-06 11:30:00	24	11	2	8	4
1	2009-05-06 11:31:00	0	11	2	8	4
1	2009-05-06 11:32:00	0	11	2	8	4
1	2009-05-06 11:33:00	85	11	2	8	4
1	2009-05-06 11:34:00	145	11	2	8	4
1	2009-05-06 11:35:00	244	11	2	8	4
1	2009-05-06 11:36:00	109	11	2	8	4
1	2009-05-06 11:37:00	97	11	2	8	4
1	2009-05-06 11:38:00	316	11	2	8	4
1	2009-05-06 11:39:00	244	11	2	8	4
1	2009-05-06 11:40:00	0	11	2	8	4
1	2009-05-06 11:41:00	24	11	2	8	4
1	2009-05-06 11:42:00	133	11	2	8	4
1	2009-05-06 11:43:00	109	11	2	8	4
1	2009-05-06 11:44:00	109	11	2	8	4
1	2009-05-06 11:45:00	273	11	2	8	4
1	2009-05-06 11:46:00	258	11	2	8	4
1	2009-05-06 11:47:00	604	11	2	8	4
1	2009-05-06 11:48:00	186	11	2	8	4
1	2009-05-06 11:49:00	36	11	2	8	4
1	2009-05-06 11:50:00	367	11	2	8	4
1	2009-05-06 11:51:00	710	11	2	8	4
1	2009-05-06 11:52:00	418	11	2	8	4
1	2009-05-06 11:53:00	215	11	2	8	4
1	2009-05-06 11:54:00	24	11	2	8	4
1	2009-05-06 11:55:00	0	11	2	8	4
1	2009-05-06 11:56:00	12	11	2	8	4
1	2009-05-06 11:57:00	24	11	2	8	4
1	2009-05-06 11:58:00	0	11	2	8	4
1	2009-05-06 11:59:00	0	11	2	8	4
1	2009-05-06 12:00:00	145	11	2	8	4
1	2009-05-06 12:01:00	97	12	3	8	4
1	2009-05-06 12:02:00	0	12	3	8	4
1	2009-05-06 12:03:00	0	12	3	8	4
1	2009-05-06 12:04:00	0	12	3	8	4
1	2009-05-06 12:05:00	0	12	3	8	4
1	2009-05-06 12:06:00	316	12	3	8	4
1	2009-05-06 12:07:00	186	12	3	8	4
1	2009-05-06 12:08:00	97	12	3	8	4
1	2009-05-06 12:09:00	200	12	3	8	4
1	2009-05-06 12:10:00	12	12	3	8	4
1	2009-05-06 12:11:00	0	12	3	8	4
1	2009-05-06 12:12:00	0	12	3	8	4
1	2009-05-06 12:13:00	287	12	3	8	4
1	2009-05-06 12:14:00	0	12	3	8	4
1	2009-05-06 12:15:00	0	12	3	8	4
1	2009-05-06 12:16:00	0	12	3	8	4
1	2009-05-06 12:17:00	0	12	3	8	4
1	2009-05-06 12:18:00	0	12	3	8	4
1	2009-05-06 12:19:00	0	12	3	8	4
1	2009-05-06 12:20:00	0	12	3	8	4
1	2009-05-06 12:21:00	0	12	3	8	4
1	2009-05-06 12:22:00	0	12	3	8	4
1	2009-05-06 12:23:00	72	12	3	8	4
1	2009-05-06 12:24:00	0	12	3	8	4
1	2009-05-06 12:25:00	0	12	3	8	4
1	2009-05-06 12:26:00	0	12	3	8	4
1	2009-05-06 12:27:00	36	12	3	8	4
1	2009-05-06 12:28:00	0	12	3	8	4
1	2009-05-06 12:29:00	0	12	3	8	4
1	2009-05-06 12:30:00	0	12	3	8	4
1	2009-05-06 12:31:00	0	12	3	8	4
1	2009-05-06 12:32:00	0	12	3	8	4
1	2009-05-06 12:33:00	0	12	3	8	4
1	2009-05-06 12:34:00	0	12	3	8	4
1	2009-05-06 12:35:00	0	12	3	8	4
1	2009-05-06 12:36:00	0	12	3	8	4
1	2009-05-06 12:37:00	0	12	3	8	4
1	2009-05-06 12:38:00	0	12	3	8	4
1	2009-05-06 12:39:00	0	12	3	8	4
1	2009-05-06 12:40:00	0	12	3	8	4
1	2009-05-06 12:41:00	0	12	3	8	4
1	2009-05-06 12:42:00	0	12	3	8	4
1	2009-05-06 12:43:00	0	12	3	8	4
1	2009-05-06 12:44:00	0	12	3	8	4
1	2009-05-06 12:45:00	0	12	3	8	4
1	2009-05-06 12:46:00	0	12	3	8	4
1	2009-05-06 12:47:00	0	12	3	8	4
1	2009-05-06 12:48:00	0	12	3	8	4
1	2009-05-06 12:49:00	12	12	3	8	4
1	2009-05-06 12:50:00	0	12	3	8	4
1	2009-05-06 12:51:00	0	12	3	8	4
1	2009-05-06 12:52:00	0	12	3	8	4
1	2009-05-06 12:53:00	36	12	3	8	4
1	2009-05-06 12:54:00	0	12	3	8	4
1	2009-05-06 12:55:00	0	12	3	8	4
1	2009-05-06 12:56:00	0	12	3	8	4
1	2009-05-06 12:57:00	0	12	3	8	4
1	2009-05-06 12:58:00	0	12	3	8	4
1	2009-05-06 12:59:00	0	12	3	8	4
1	2009-05-06 13:00:00	0	12	3	8	4
1	2009-05-06 13:01:00	0	13	3	8	4
1	2009-05-06 13:02:00	0	13	3	8	4
1	2009-05-06 13:03:00	0	13	3	8	4
1	2009-05-06 13:04:00	0	13	3	8	4
1	2009-05-06 13:05:00	0	13	3	8	4
1	2009-05-06 13:06:00	0	13	3	8	4
1	2009-05-06 13:07:00	0	13	3	8	4
1	2009-05-06 13:08:00	0	13	3	8	4
1	2009-05-06 13:09:00	0	13	3	8	4
1	2009-05-06 13:10:00	0	13	3	8	4
1	2009-05-06 13:11:00	0	13	3	8	4
1	2009-05-06 13:12:00	0	13	3	8	4
1	2009-05-06 13:13:00	0	13	3	8	4
1	2009-05-06 13:14:00	0	13	3	8	4
1	2009-05-06 13:15:00	0	13	3	8	4
1	2009-05-06 13:16:00	0	13	3	8	4
1	2009-05-06 13:17:00	0	13	3	8	4
1	2009-05-06 13:18:00	12	13	3	8	4
1	2009-05-06 13:19:00	0	13	3	8	4
1	2009-05-06 13:20:00	0	13	3	8	4
1	2009-05-06 13:21:00	0	13	3	8	4
1	2009-05-06 13:22:00	12	13	3	8	4
1	2009-05-06 13:23:00	0	13	3	8	4
1	2009-05-06 13:24:00	0	13	3	8	4
1	2009-05-06 13:25:00	0	13	3	8	4
1	2009-05-06 13:26:00	0	13	3	8	4
1	2009-05-06 13:27:00	0	13	3	8	4
1	2009-05-06 13:28:00	0	13	3	8	4
1	2009-05-06 13:29:00	0	13	3	8	4
1	2009-05-06 13:30:00	0	13	3	8	4
1	2009-05-06 13:31:00	0	13	3	8	4
1	2009-05-06 13:32:00	0	13	3	8	4
1	2009-05-06 13:33:00	0	13	3	8	4
1	2009-05-06 13:34:00	0	13	3	8	4
1	2009-05-06 13:35:00	0	13	3	8	4
1	2009-05-06 13:36:00	0	13	3	8	4
1	2009-05-06 13:37:00	0	13	3	8	4
1	2009-05-06 13:38:00	0	13	3	8	4
1	2009-05-06 13:39:00	0	13	3	8	4
1	2009-05-06 13:40:00	0	13	3	8	4
1	2009-05-06 13:41:00	0	13	3	8	4
1	2009-05-06 13:42:00	0	13	3	8	4
1	2009-05-06 13:43:00	435	13	3	8	4
1	2009-05-06 13:44:00	0	13	3	8	4
1	2009-05-06 13:45:00	0	13	3	8	4
1	2009-05-06 13:46:00	0	13	3	8	4
1	2009-05-06 13:47:00	0	13	3	8	4
1	2009-05-06 13:48:00	12	13	3	8	4
1	2009-05-06 13:49:00	0	13	3	8	4
1	2009-05-06 13:50:00	24	13	3	8	4
1	2009-05-06 13:51:00	0	13	3	8	4
1	2009-05-06 13:52:00	0	13	3	8	4
1	2009-05-06 13:53:00	0	13	3	8	4
1	2009-05-06 13:54:00	0	13	3	8	4
1	2009-05-06 13:55:00	0	13	3	8	4
1	2009-05-06 13:56:00	0	13	3	8	4
1	2009-05-06 13:57:00	0	13	3	8	4
1	2009-05-06 13:58:00	0	13	3	8	4
1	2009-05-06 13:59:00	0	13	3	8	4
1	2009-05-06 14:00:00	0	13	3	8	4
1	2009-05-06 14:01:00	0	14	3	8	4
1	2009-05-06 14:02:00	0	14	3	8	4
1	2009-05-06 14:03:00	0	14	3	8	4
1	2009-05-06 14:04:00	0	14	3	8	4
1	2009-05-06 14:05:00	0	14	3	8	4
1	2009-05-06 14:06:00	0	14	3	8	4
1	2009-05-06 14:07:00	0	14	3	8	4
1	2009-05-06 14:08:00	0	14	3	8	4
1	2009-05-06 14:09:00	0	14	3	8	4
1	2009-05-06 14:10:00	0	14	3	8	4
1	2009-05-06 14:11:00	0	14	3	8	4
1	2009-05-06 14:12:00	0	14	3	8	4
1	2009-05-06 14:13:00	12	14	3	8	4
1	2009-05-06 14:14:00	0	14	3	8	4
1	2009-05-06 14:15:00	0	14	3	8	4
1	2009-05-06 14:16:00	0	14	3	8	4
1	2009-05-06 14:17:00	0	14	3	8	4
1	2009-05-06 14:18:00	0	14	3	8	4
1	2009-05-06 14:19:00	0	14	3	8	4
1	2009-05-06 14:20:00	0	14	3	8	4
1	2009-05-06 14:21:00	0	14	3	8	4
1	2009-05-06 14:22:00	0	14	3	8	4
1	2009-05-06 14:23:00	0	14	3	8	4
1	2009-05-06 14:24:00	0	14	3	8	4
1	2009-05-06 14:25:00	0	14	3	8	4
1	2009-05-06 14:26:00	0	14	3	8	4
1	2009-05-06 14:27:00	0	14	3	8	4
1	2009-05-06 14:28:00	12	14	3	8	4
1	2009-05-06 14:29:00	121	14	3	8	4
1	2009-05-06 14:30:00	24	14	3	8	4
1	2009-05-06 14:31:00	0	14	3	8	4
1	2009-05-06 14:32:00	0	14	3	8	4
1	2009-05-06 14:33:00	200	14	3	8	4
1	2009-05-06 14:34:00	435	14	3	8	4
1	2009-05-06 14:35:00	24	14	3	8	4
1	2009-05-06 14:36:00	0	14	3	8	4
1	2009-05-06 14:37:00	109	14	3	8	4
1	2009-05-06 14:38:00	133	14	3	8	4
1	2009-05-06 14:39:00	133	14	3	8	4
1	2009-05-06 14:40:00	0	14	3	8	4
1	2009-05-06 14:41:00	0	14	3	8	4
1	2009-05-06 14:42:00	316	14	3	8	4
1	2009-05-06 14:43:00	848	14	3	8	4
1	2009-05-06 14:44:00	384	14	3	8	4
1	2009-05-06 14:45:00	258	14	3	8	4
1	2009-05-06 14:46:00	24	14	3	8	4
1	2009-05-06 14:47:00	0	14	3	8	4
1	2009-05-06 14:48:00	145	14	3	8	4
1	2009-05-06 14:49:00	171	14	3	8	4
1	2009-05-06 14:50:00	186	14	3	8	4
1	2009-05-06 14:51:00	507	14	3	8	4
1	2009-05-06 14:52:00	215	14	3	8	4
1	2009-05-06 14:53:00	85	14	3	8	4
1	2009-05-06 14:54:00	60	14	3	8	4
1	2009-05-06 14:55:00	215	14	3	8	4
1	2009-05-06 14:56:00	121	14	3	8	4
1	2009-05-06 14:57:00	0	14	3	8	4
1	2009-05-06 14:58:00	0	14	3	8	4
1	2009-05-06 14:59:00	0	14	3	8	4
1	2009-05-06 15:00:00	0	14	3	8	4
1	2009-05-06 15:01:00	0	15	3	8	4
1	2009-05-06 15:02:00	12	15	3	8	4
1	2009-05-06 15:03:00	24	15	3	8	4
1	2009-05-06 15:04:00	0	15	3	8	4
1	2009-05-06 15:05:00	0	15	3	8	4
1	2009-05-06 15:06:00	0	15	3	8	4
1	2009-05-06 15:07:00	0	15	3	8	4
1	2009-05-06 15:08:00	0	15	3	8	4
1	2009-05-06 15:09:00	24	15	3	8	4
1	2009-05-06 15:10:00	0	15	3	8	4
1	2009-05-06 15:11:00	48	15	3	8	4
1	2009-05-06 15:12:00	157	15	3	8	4
1	2009-05-06 15:13:00	48	15	3	8	4
1	2009-05-06 15:14:00	12	15	3	8	4
1	2009-05-06 15:15:00	0	15	3	8	4
1	2009-05-06 15:16:00	12	15	3	8	4
1	2009-05-06 15:17:00	133	15	3	8	4
1	2009-05-06 15:18:00	133	15	3	8	4
1	2009-05-06 15:19:00	24	15	3	8	4
[truncated: 78,641 more rows]

## Sheet: Pivot Segment
Multiplier	2
x (Low Intensity)	498.366
y (High Intensity)	531.312
	Column Labels
Values	1	2	3	4	5	6	7	8	Grand Total
Average of Activity	71.5927	72.7665	66.1449	57.609	68.282	67.8489	71.951	63.4014	67.4496
StdDev of Activity	213.387	229.273	217.245	201.682	254.793	231.221	225.838	213.745	223.939
Count of Activity	10080	10080	10080	10080	10080	10080	10080	10080	80640
Count Above x	353	384	345	263	382	346	339	301
% Above x	0.0350198	0.0380952	0.0342262	0.0260913	0.0378968	0.0343254	0.033631	0.0298611
Count Above y		338	312	227	350	300	284	261
% Above y		0.0335317	0.0309524	0.0225198	0.0347222	0.0297619	0.0281746	0.0258929

## Sheet: Pivot Weekday
Sum of Activity	Column Labels
Row Labels	1	2	3	4	5	6	7	8	Grand Total
1	113766	118843	149293	128774	115507	126237	128385	108518	989323
2	89889	64805	88780	75581	78919	74909	80265	80443	633591
3	139291	89267	67039	85026	155077	132543	84600	86251	839094
4	90820	124027	109632	72029	98160	108190	105953	109398	818209
5	61075	106964	95377	78133	76790	57960	92018	75838	644155
6	126037	84375	68239	83457	65931	87638	121802	89757	727236
7	100776	145205	88381	57699	97899	96440	112243	88881	787524
Grand Total	721654	733486	666741	580699	688283	683917	725266	639086	5439132
Count of Activity	Column Labels
Row Labels	1	2	3	4	5	6	7	8	Grand Total
1	1440	1440	1440	1440	1440	1440	1440	1440	11520
2	1440	1440	1440	1440	1440	1440	1440	1440	11520
3	1440	1440	1440	1440	1440	1440	1440	1440	11520
4	1440	1440	1440	1440	1440	1440	1440	1440	11520
5	1440	1440	1440	1440	1440	1440	1440	1440	11520
6	1440	1440	1440	1440	1440	1440	1440	1440	11520
7	1440	1440	1440	1440	1440	1440	1440	1440	11520
Grand Total	10080	10080	10080	10080	10080	10080	10080	10080	80640

## Sheet: Pivot Quadrant
Sum of Activity	Column Labels
Row Labels	1	2	3	4	5	6	7	8	Grand Total
1	51732	36388	25869	24159	17859	7675	24640	13279	201601
2	171756	218339	167200	146724	217811	196055	215548	180208	1513641
3	277928	281500	175193	178314	152141	257322	222324	233751	1778473
4	220238	197259	298479	231502	300472	222865	262754	211848	1945417
Grand Total	721654	733486	666741	580699	688283	683917	725266	639086	5439132
Average	180414	183372	166685	145175	172071	170979	181316	159772
Count of Activity	Column Labels
Row Labels	1	2	3	4	5	6	7	8	Grand Total
1	2520	2520	2520	2520	2520	2520	2520	2520	20160
2	2520	2520	2520	2520	2520	2520	2520	2520	20160
3	2520	2520	2520	2520	2520	2520	2520	2520	20160
4	2520	2520	2520	2520	2520	2520	2520	2520	20160
Grand Total	10080	10080	10080	10080	10080	10080	10080	10080	80640

## Sheet: 4.28.09
Actogram, Copy Raw Data, All Displayed Days
Identity:	Jackson
Filename:	E:\Active Research Files\meloxicam titre canine\cases\jackson\Jackson 4.28.09.AWC
Gender:	M
Age:	7
Height:	91.4 cm	36.0 in
Weight:	31.6 kg	69.7 lbs
Start Date:	28-Apr-2009 (Tue)
Start Time:	18:00:00
Interval:	1.00 mins
Date Stamp:	Time Stamp:	Activity Data:	Marker Press:
2009-04-28	00:00:00	0
2009-04-28	00:01:00	0
2009-04-28	00:02:00	0
2009-04-28	00:03:00	0
2009-04-28	00:04:00	0
2009-04-28	00:05:00	0
2009-04-28	00:06:00	0
2009-04-28	00:07:00	0
2009-04-28	00:08:00	0
2009-04-28	00:09:00	0
2009-04-28	00:10:00	0
2009-04-28	00:11:00	0
2009-04-28	00:12:00	0
2009-04-28	00:13:00	0
2009-04-28	00:14:00	0
2009-04-28	00:15:00	0
2009-04-28	00:16:00	0
2009-04-28	00:17:00	0
2009-04-28	00:18:00	0
2009-04-28	00:19:00	0
2009-04-28	00:20:00	0
2009-04-28	00:21:00	0
2009-04-28	00:22:00	0
2009-04-28	00:23:00	0
2009-04-28	00:24:00	0
2009-04-28	00:25:00	0
2009-04-28	00:26:00	0
2009-04-28	00:27:00	0
2009-04-28	00:28:00	0
2009-04-28	00:29:00	0
2009-04-28	00:30:00	0
2009-04-28	00:31:00	0
2009-04-28	00:32:00	0
2009-04-28	00:33:00	0
2009-04-28	00:34:00	0
2009-04-28	00:35:00	0
2009-04-28	00:36:00	0
2009-04-28	00:37:00	0
2009-04-28	00:38:00	0
2009-04-28	00:39:00	0
2009-04-28	00:40:00	0
2009-04-28	00:41:00	0
2009-04-28	00:42:00	0
2009-04-28	00:43:00	0
2009-04-28	00:44:00	0
2009-04-28	00:45:00	0
2009-04-28	00:46:00	0
2009-04-28	00:47:00	0
2009-04-28	00:48:00	0
2009-04-28	00:49:00	0
2009-04-28	00:50:00	0
2009-04-28	00:51:00	0
2009-04-28	00:52:00	0
2009-04-28	00:53:00	0
2009-04-28	00:54:00	0
2009-04-28	00:55:00	0
2009-04-28	00:56:00	0
2009-04-28	00:57:00	0
2009-04-28	00:58:00	0
2009-04-28	00:59:00	0
2009-04-28	01:00:00	0
2009-04-28	01:01:00	0
2009-04-28	01:02:00	0
2009-04-28	01:03:00	0
2009-04-28	01:04:00	0
2009-04-28	01:05:00	0
2009-04-28	01:06:00	0
2009-04-28	01:07:00	0
2009-04-28	01:08:00	0
2009-04-28	01:09:00	0
2009-04-28	01:10:00	0
2009-04-28	01:11:00	0
2009-04-28	01:12:00	0
2009-04-28	01:13:00	0
2009-04-28	01:14:00	0
2009-04-28	01:15:00	0
2009-04-28	01:16:00	0
2009-04-28	01:17:00	0
2009-04-28	01:18:00	0
2009-04-28	01:19:00	0
2009-04-28	01:20:00	0
2009-04-28	01:21:00	0
2009-04-28	01:22:00	0
2009-04-28	01:23:00	0
2009-04-28	01:24:00	0
2009-04-28	01:25:00	0
2009-04-28	01:26:00	0
2009-04-28	01:27:00	0
2009-04-28	01:28:00	0
2009-04-28	01:29:00	0
2009-04-28	01:30:00	0
2009-04-28	01:31:00	0
2009-04-28	01:32:00	0
2009-04-28	01:33:00	0
2009-04-28	01:34:00	0
2009-04-28	01:35:00	0
2009-04-28	01:36:00	0
2009-04-28	01:37:00	0
2009-04-28	01:38:00	0
2009-04-28	01:39:00	0
2009-04-28	01:40:00	0
2009-04-28	01:41:00	0
2009-04-28	01:42:00	0
2009-04-28	01:43:00	0
2009-04-28	01:44:00	0
2009-04-28	01:45:00	0
2009-04-28	01:46:00	0
2009-04-28	01:47:00	0
2009-04-28	01:48:00	0
2009-04-28	01:49:00	0
2009-04-28	01:50:00	0
2009-04-28	01:51:00	0
2009-04-28	01:52:00	0
2009-04-28	01:53:00	0
2009-04-28	01:54:00	0
2009-04-28	01:55:00	0
2009-04-28	01:56:00	0
2009-04-28	01:57:00	0
2009-04-28	01:58:00	0
2009-04-28	01:59:00	0
2009-04-28	02:00:00	0
2009-04-28	02:01:00	0
2009-04-28	02:02:00	0
2009-04-28	02:03:00	0
2009-04-28	02:04:00	0
2009-04-28	02:05:00	0
2009-04-28	02:06:00	0
2009-04-28	02:07:00	0
2009-04-28	02:08:00	0
2009-04-28	02:09:00	0
2009-04-28	02:10:00	0
2009-04-28	02:11:00	0
2009-04-28	02:12:00	0
2009-04-28	02:13:00	0
2009-04-28	02:14:00	0
2009-04-28	02:15:00	0
2009-04-28	02:16:00	0
2009-04-28	02:17:00	0
2009-04-28	02:18:00	0
2009-04-28	02:19:00	0
2009-04-28	02:20:00	0
2009-04-28	02:21:00	0
2009-04-28	02:22:00	0
2009-04-28	02:23:00	0
2009-04-28	02:24:00	0
2009-04-28	02:25:00	0
2009-04-28	02:26:00	0
2009-04-28	02:27:00	0
2009-04-28	02:28:00	0
2009-04-28	02:29:00	0
2009-04-28	02:30:00	0
2009-04-28	02:31:00	0
2009-04-28	02:32:00	0
2009-04-28	02:33:00	0
2009-04-28	02:34:00	0
2009-04-28	02:35:00	0
2009-04-28	02:36:00	0
2009-04-28	02:37:00	0
2009-04-28	02:38:00	0
2009-04-28	02:39:00	0
2009-04-28	02:40:00	0
2009-04-28	02:41:00	0
2009-04-28	02:42:00	0
2009-04-28	02:43:00	0
2009-04-28	02:44:00	0
2009-04-28	02:45:00	0
2009-04-28	02:46:00	0
2009-04-28	02:47:00	0
2009-04-28	02:48:00	0
2009-04-28	02:49:00	0
2009-04-28	02:50:00	0
2009-04-28	02:51:00	0
2009-04-28	02:52:00	0
2009-04-28	02:53:00	0
2009-04-28	02:54:00	0
2009-04-28	02:55:00	0
2009-04-28	02:56:00	0
2009-04-28	02:57:00	0
2009-04-28	02:58:00	0
2009-04-28	02:59:00	0
2009-04-28	03:00:00	0
2009-04-28	03:01:00	0
2009-04-28	03:02:00	0
2009-04-28	03:03:00	0
2009-04-28	03:04:00	0
2009-04-28	03:05:00	0
2009-04-28	03:06:00	0
2009-04-28	03:07:00	0
2009-04-28	03:08:00	0
2009-04-28	03:09:00	0
2009-04-28	03:10:00	0
2009-04-28	03:11:00	0
2009-04-28	03:12:00	0
2009-04-28	03:13:00	0
2009-04-28	03:14:00	0
2009-04-28	03:15:00	0
2009-04-28	03:16:00	0
2009-04-28	03:17:00	0
2009-04-28	03:18:00	0
2009-04-28	03:19:00	0
2009-04-28	03:20:00	0
2009-04-28	03:21:00	0
2009-04-28	03:22:00	0
2009-04-28	03:23:00	0
2009-04-28	03:24:00	0
2009-04-28	03:25:00	0
2009-04-28	03:26:00	0
2009-04-28	03:27:00	0
2009-04-28	03:28:00	0
2009-04-28	03:29:00	0
2009-04-28	03:30:00	0
2009-04-28	03:31:00	0
2009-04-28	03:32:00	0
2009-04-28	03:33:00	0
2009-04-28	03:34:00	0
2009-04-28	03:35:00	0
2009-04-28	03:36:00	0
2009-04-28	03:37:00	0
2009-04-28	03:38:00	0
2009-04-28	03:39:00	0
2009-04-28	03:40:00	0
2009-04-28	03:41:00	0
2009-04-28	03:42:00	0
2009-04-28	03:43:00	0
2009-04-28	03:44:00	0
2009-04-28	03:45:00	0
2009-04-28	03:46:00	0
2009-04-28	03:47:00	0
2009-04-28	03:48:00	0
2009-04-28	03:49:00	0
2009-04-28	03:50:00	0
2009-04-28	03:51:00	0
2009-04-28	03:52:00	0
2009-04-28	03:53:00	0
2009-04-28	03:54:00	0
2009-04-28	03:55:00	0
2009-04-28	03:56:00	0
2009-04-28	03:57:00	0
2009-04-28	03:58:00	0
2009-04-28	03:59:00	0
2009-04-28	04:00:00	0
2009-04-28	04:01:00	0
2009-04-28	04:02:00	0
2009-04-28	04:03:00	0
2009-04-28	04:04:00	0
2009-04-28	04:05:00	0
2009-04-28	04:06:00	0
2009-04-28	04:07:00	0
2009-04-28	04:08:00	0
2009-04-28	04:09:00	0
2009-04-28	04:10:00	0
2009-04-28	04:11:00	0
2009-04-28	04:12:00	0
2009-04-28	04:13:00	0
2009-04-28	04:14:00	0
2009-04-28	04:15:00	0
2009-04-28	04:16:00	0
2009-04-28	04:17:00	0
2009-04-28	04:18:00	0
2009-04-28	04:19:00	0
2009-04-28	04:20:00	0
2009-04-28	04:21:00	0
2009-04-28	04:22:00	0
2009-04-28	04:23:00	0
2009-04-28	04:24:00	0
2009-04-28	04:25:00	0
2009-04-28	04:26:00	0
2009-04-28	04:27:00	0
2009-04-28	04:28:00	0
2009-04-28	04:29:00	0
2009-04-28	04:30:00	0
2009-04-28	04:31:00	0
2009-04-28	04:32:00	0
2009-04-28	04:33:00	0
2009-04-28	04:34:00	0
2009-04-28	04:35:00	0
2009-04-28	04:36:00	0
2009-04-28	04:37:00	0
2009-04-28	04:38:00	0
2009-04-28	04:39:00	0
2009-04-28	04:40:00	0
2009-04-28	04:41:00	0
2009-04-28	04:42:00	0
2009-04-28	04:43:00	0
2009-04-28	04:44:00	0
2009-04-28	04:45:00	0
2009-04-28	04:46:00	0
2009-04-28	04:47:00	0
2009-04-28	04:48:00	0
2009-04-28	04:49:00	0
2009-04-28	04:50:00	0
2009-04-28	04:51:00	0
2009-04-28	04:52:00	0
2009-04-28	04:53:00	0
2009-04-28	04:54:00	0
2009-04-28	04:55:00	0
2009-04-28	04:56:00	0
2009-04-28	04:57:00	0
2009-04-28	04:58:00	0
2009-04-28	04:59:00	0
2009-04-28	05:00:00	0
2009-04-28	05:01:00	0
2009-04-28	05:02:00	0
2009-04-28	05:03:00	0
2009-04-28	05:04:00	0
2009-04-28	05:05:00	0
2009-04-28	05:06:00	0
2009-04-28	05:07:00	0
2009-04-28	05:08:00	0
2009-04-28	05:09:00	0
2009-04-28	05:10:00	0
2009-04-28	05:11:00	0
2009-04-28	05:12:00	0
2009-04-28	05:13:00	0
2009-04-28	05:14:00	0
2009-04-28	05:15:00	0
2009-04-28	05:16:00	0
2009-04-28	05:17:00	0
2009-04-28	05:18:00	0
2009-04-28	05:19:00	0
2009-04-28	05:20:00	0
2009-04-28	05:21:00	0
2009-04-28	05:22:00	0
2009-04-28	05:23:00	0
2009-04-28	05:24:00	0
2009-04-28	05:25:00	0
2009-04-28	05:26:00	0
2009-04-28	05:27:00	0
2009-04-28	05:28:00	0
2009-04-28	05:29:00	0
2009-04-28	05:30:00	0
2009-04-28	05:31:00	0
2009-04-28	05:32:00	0
2009-04-28	05:33:00	0
2009-04-28	05:34:00	0
2009-04-28	05:35:00	0
2009-04-28	05:36:00	0
2009-04-28	05:37:00	0
2009-04-28	05:38:00	0
2009-04-28	05:39:00	0
2009-04-28	05:40:00	0
2009-04-28	05:41:00	0
2009-04-28	05:42:00	0
2009-04-28	05:43:00	0
2009-04-28	05:44:00	0
2009-04-28	05:45:00	0
2009-04-28	05:46:00	0
2009-04-28	05:47:00	0
2009-04-28	05:48:00	0
2009-04-28	05:49:00	0
2009-04-28	05:50:00	0
2009-04-28	05:51:00	0
2009-04-28	05:52:00	0
2009-04-28	05:53:00	0
2009-04-28	05:54:00	0
2009-04-28	05:55:00	0
2009-04-28	05:56:00	0
2009-04-28	05:57:00	0
2009-04-28	05:58:00	0
2009-04-28	05:59:00	0
2009-04-28	06:00:00	0
2009-04-28	06:01:00	0
2009-04-28	06:02:00	0
2009-04-28	06:03:00	0
2009-04-28	06:04:00	0
2009-04-28	06:05:00	0
2009-04-28	06:06:00	0
2009-04-28	06:07:00	0
2009-04-28	06:08:00	0
2009-04-28	06:09:00	0
2009-04-28	06:10:00	0
2009-04-28	06:11:00	0
2009-04-28	06:12:00	0
2009-04-28	06:13:00	0
2009-04-28	06:14:00	0
2009-04-28	06:15:00	0
2009-04-28	06:16:00	0
2009-04-28	06:17:00	0
2009-04-28	06:18:00	0
2009-04-28	06:19:00	0
2009-04-28	06:20:00	0
2009-04-28	06:21:00	0
2009-04-28	06:22:00	0
2009-04-28	06:23:00	0
2009-04-28	06:24:00	0
2009-04-28	06:25:00	0
2009-04-28	06:26:00	0
2009-04-28	06:27:00	0
2009-04-28	06:28:00	0
2009-04-28	06:29:00	0
2009-04-28	06:30:00	0
2009-04-28	06:31:00	0
2009-04-28	06:32:00	0
2009-04-28	06:33:00	0
2009-04-28	06:34:00	0
2009-04-28	06:35:00	0
2009-04-28	06:36:00	0
2009-04-28	06:37:00	0
2009-04-28	06:38:00	0
2009-04-28	06:39:00	0
2009-04-28	06:40:00	0
2009-04-28	06:41:00	0
2009-04-28	06:42:00	0
2009-04-28	06:43:00	0
2009-04-28	06:44:00	0
2009-04-28	06:45:00	0
2009-04-28	06:46:00	0
2009-04-28	06:47:00	0
2009-04-28	06:48:00	0
2009-04-28	06:49:00	0
2009-04-28	06:50:00	0
2009-04-28	06:51:00	0
2009-04-28	06:52:00	0
2009-04-28	06:53:00	0
2009-04-28	06:54:00	0
2009-04-28	06:55:00	0
2009-04-28	06:56:00	0
2009-04-28	06:57:00	0
2009-04-28	06:58:00	0
2009-04-28	06:59:00	0
2009-04-28	07:00:00	0
2009-04-28	07:01:00	0
2009-04-28	07:02:00	0
2009-04-28	07:03:00	0
2009-04-28	07:04:00	0
2009-04-28	07:05:00	0
2009-04-28	07:06:00	0
2009-04-28	07:07:00	0
2009-04-28	07:08:00	0
2009-04-28	07:09:00	0
2009-04-28	07:10:00	0
2009-04-28	07:11:00	0
2009-04-28	07:12:00	0
2009-04-28	07:13:00	0
2009-04-28	07:14:00	0
2009-04-28	07:15:00	0
2009-04-28	07:16:00	0
2009-04-28	07:17:00	0
2009-04-28	07:18:00	0
2009-04-28	07:19:00	0
2009-04-28	07:20:00	0
2009-04-28	07:21:00	0
2009-04-28	07:22:00	0
2009-04-28	07:23:00	0
2009-04-28	07:24:00	0
2009-04-28	07:25:00	0
2009-04-28	07:26:00	0
2009-04-28	07:27:00	0
2009-04-28	07:28:00	0
2009-04-28	07:29:00	0
2009-04-28	07:30:00	0
2009-04-28	07:31:00	0
2009-04-28	07:32:00	0
2009-04-28	07:33:00	0
2009-04-28	07:34:00	0
2009-04-28	07:35:00	0
2009-04-28	07:36:00	0
2009-04-28	07:37:00	0
2009-04-28	07:38:00	0
2009-04-28	07:39:00	0
2009-04-28	07:40:00	0
2009-04-28	07:41:00	0
2009-04-28	07:42:00	0
2009-04-28	07:43:00	0
2009-04-28	07:44:00	0
2009-04-28	07:45:00	0
2009-04-28	07:46:00	0
2009-04-28	07:47:00	0
2009-04-28	07:48:00	0
2009-04-28	07:49:00	0
2009-04-28	07:50:00	0
2009-04-28	07:51:00	0
2009-04-28	07:52:00	0
2009-04-28	07:53:00	0
2009-04-28	07:54:00	0
2009-04-28	07:55:00	0
2009-04-28	07:56:00	0
2009-04-28	07:57:00	0
2009-04-28	07:58:00	0
2009-04-28	07:59:00	0
2009-04-28	08:00:00	0
2009-04-28	08:01:00	0
2009-04-28	08:02:00	0
2009-04-28	08:03:00	0
2009-04-28	08:04:00	0
2009-04-28	08:05:00	0
2009-04-28	08:06:00	0
2009-04-28	08:07:00	0
2009-04-28	08:08:00	0
2009-04-28	08:09:00	0
2009-04-28	08:10:00	0
2009-04-28	08:11:00	0
2009-04-28	08:12:00	0
2009-04-28	08:13:00	0
2009-04-28	08:14:00	0
2009-04-28	08:15:00	0
2009-04-28	08:16:00	0
2009-04-28	08:17:00	0
2009-04-28	08:18:00	0
2009-04-28	08:19:00	0
2009-04-28	08:20:00	0
2009-04-28	08:21:00	0
2009-04-28	08:22:00	0
2009-04-28	08:23:00	0
2009-04-28	08:24:00	0
2009-04-28	08:25:00	0
2009-04-28	08:26:00	0
2009-04-28	08:27:00	0
2009-04-28	08:28:00	0
2009-04-28	08:29:00	0
2009-04-28	08:30:00	0
2009-04-28	08:31:00	0
2009-04-28	08:32:00	0
2009-04-28	08:33:00	0
2009-04-28	08:34:00	0
2009-04-28	08:35:00	0
2009-04-28	08:36:00	0
2009-04-28	08:37:00	0
2009-04-28	08:38:00	0
2009-04-28	08:39:00	0
2009-04-28	08:40:00	0
2009-04-28	08:41:00	0
2009-04-28	08:42:00	0
2009-04-28	08:43:00	0
2009-04-28	08:44:00	0
2009-04-28	08:45:00	0
2009-04-28	08:46:00	0
2009-04-28	08:47:00	0
2009-04-28	08:48:00	0
2009-04-28	08:49:00	0
2009-04-28	08:50:00	0
2009-04-28	08:51:00	0
2009-04-28	08:52:00	0
2009-04-28	08:53:00	0
2009-04-28	08:54:00	0
2009-04-28	08:55:00	0
2009-04-28	08:56:00	0
2009-04-28	08:57:00	0
2009-04-28	08:58:00	0
2009-04-28	08:59:00	0
2009-04-28	09:00:00	0
2009-04-28	09:01:00	0
2009-04-28	09:02:00	0
2009-04-28	09:03:00	0
2009-04-28	09:04:00	0
2009-04-28	09:05:00	0
2009-04-28	09:06:00	0
2009-04-28	09:07:00	0
2009-04-28	09:08:00	0
2009-04-28	09:09:00	0
2009-04-28	09:10:00	0
2009-04-28	09:11:00	0
2009-04-28	09:12:00	0
2009-04-28	09:13:00	0
2009-04-28	09:14:00	0
2009-04-28	09:15:00	0
2009-04-28	09:16:00	0
2009-04-28	09:17:00	0
2009-04-28	09:18:00	0
2009-04-28	09:19:00	0
2009-04-28	09:20:00	0
2009-04-28	09:21:00	0
2009-04-28	09:22:00	0
2009-04-28	09:23:00	0
2009-04-28	09:24:00	0
2009-04-28	09:25:00	0
2009-04-28	09:26:00	0
2009-04-28	09:27:00	0
2009-04-28	09:28:00	0
2009-04-28	09:29:00	0
2009-04-28	09:30:00	0
2009-04-28	09:31:00	0
2009-04-28	09:32:00	0
2009-04-28	09:33:00	0
2009-04-28	09:34:00	0
2009-04-28	09:35:00	0
2009-04-28	09:36:00	0
2009-04-28	09:37:00	0
2009-04-28	09:38:00	0
2009-04-28	09:39:00	0
2009-04-28	09:40:00	0
2009-04-28	09:41:00	0
2009-04-28	09:42:00	0
2009-04-28	09:43:00	0
2009-04-28	09:44:00	0
2009-04-28	09:45:00	0
2009-04-28	09:46:00	0
2009-04-28	09:47:00	0
2009-04-28	09:48:00	0
2009-04-28	09:49:00	0
2009-04-28	09:50:00	0
2009-04-28	09:51:00	0
2009-04-28	09:52:00	0
2009-04-28	09:53:00	0
2009-04-28	09:54:00	0
2009-04-28	09:55:00	0
2009-04-28	09:56:00	0
2009-04-28	09:57:00	0
2009-04-28	09:58:00	0
2009-04-28	09:59:00	0
2009-04-28	10:00:00	0
2009-04-28	10:01:00	0
2009-04-28	10:02:00	0
2009-04-28	10:03:00	0
2009-04-28	10:04:00	0
2009-04-28	10:05:00	0
2009-04-28	10:06:00	0
2009-04-28	10:07:00	0
2009-04-28	10:08:00	0
2009-04-28	10:09:00	0
2009-04-28	10:10:00	0
2009-04-28	10:11:00	0
2009-04-28	10:12:00	0
2009-04-28	10:13:00	0
2009-04-28	10:14:00	0
2009-04-28	10:15:00	0
2009-04-28	10:16:00	0
2009-04-28	10:17:00	0
2009-04-28	10:18:00	0
2009-04-28	10:19:00	0
2009-04-28	10:20:00	0
2009-04-28	10:21:00	0
2009-04-28	10:22:00	0
2009-04-28	10:23:00	0
2009-04-28	10:24:00	0
2009-04-28	10:25:00	0
2009-04-28	10:26:00	0
2009-04-28	10:27:00	0
2009-04-28	10:28:00	0
2009-04-28	10:29:00	0
2009-04-28	10:30:00	0
2009-04-28	10:31:00	0
2009-04-28	10:32:00	0
2009-04-28	10:33:00	0
2009-04-28	10:34:00	0
2009-04-28	10:35:00	0
2009-04-28	10:36:00	0
2009-04-28	10:37:00	0
2009-04-28	10:38:00	0
2009-04-28	10:39:00	0
2009-04-28	10:40:00	0
2009-04-28	10:41:00	0
2009-04-28	10:42:00	0
2009-04-28	10:43:00	0
2009-04-28	10:44:00	0
2009-04-28	10:45:00	0
2009-04-28	10:46:00	0
2009-04-28	10:47:00	0
2009-04-28	10:48:00	0
2009-04-28	10:49:00	0
2009-04-28	10:50:00	0
2009-04-28	10:51:00	0
2009-04-28	10:52:00	0
2009-04-28	10:53:00	0
2009-04-28	10:54:00	0
2009-04-28	10:55:00	0
2009-04-28	10:56:00	0
2009-04-28	10:57:00	0
2009-04-28	10:58:00	0
2009-04-28	10:59:00	0
2009-04-28	11:00:00	0
2009-04-28	11:01:00	0
2009-04-28	11:02:00	0
2009-04-28	11:03:00	0
2009-04-28	11:04:00	0
2009-04-28	11:05:00	0
2009-04-28	11:06:00	0
2009-04-28	11:07:00	0
2009-04-28	11:08:00	0
2009-04-28	11:09:00	0
2009-04-28	11:10:00	0
2009-04-28	11:11:00	0
2009-04-28	11:12:00	0
2009-04-28	11:13:00	0
2009-04-28	11:14:00	0
2009-04-28	11:15:00	0
2009-04-28	11:16:00	0
2009-04-28	11:17:00	0
2009-04-28	11:18:00	0
2009-04-28	11:19:00	0
2009-04-28	11:20:00	0
2009-04-28	11:21:00	0
2009-04-28	11:22:00	0
2009-04-28	11:23:00	0
2009-04-28	11:24:00	0
2009-04-28	11:25:00	0
2009-04-28	11:26:00	0
2009-04-28	11:27:00	0
2009-04-28	11:28:00	0
2009-04-28	11:29:00	0
2009-04-28	11:30:00	0
2009-04-28	11:31:00	0
2009-04-28	11:32:00	0
2009-04-28	11:33:00	0
2009-04-28	11:34:00	0
2009-04-28	11:35:00	0
2009-04-28	11:36:00	0
2009-04-28	11:37:00	0
2009-04-28	11:38:00	0
2009-04-28	11:39:00	0
2009-04-28	11:40:00	0
2009-04-28	11:41:00	0
2009-04-28	11:42:00	0
2009-04-28	11:43:00	0
2009-04-28	11:44:00	0
2009-04-28	11:45:00	0
2009-04-28	11:46:00	0
2009-04-28	11:47:00	0
2009-04-28	11:48:00	0
2009-04-28	11:49:00	0
2009-04-28	11:50:00	0
2009-04-28	11:51:00	0
2009-04-28	11:52:00	0
2009-04-28	11:53:00	0
2009-04-28	11:54:00	0
2009-04-28	11:55:00	0
2009-04-28	11:56:00	0
2009-04-28	11:57:00	0
2009-04-28	11:58:00	0
2009-04-28	11:59:00	0
2009-04-28	12:00:00	0
2009-04-28	12:01:00	0
2009-04-28	12:02:00	0
2009-04-28	12:03:00	0
2009-04-28	12:04:00	0
2009-04-28	12:05:00	0
2009-04-28	12:06:00	0
2009-04-28	12:07:00	0
2009-04-28	12:08:00	0
2009-04-28	12:09:00	0
2009-04-28	12:10:00	0
2009-04-28	12:11:00	0
2009-04-28	12:12:00	0
2009-04-28	12:13:00	0
2009-04-28	12:14:00	0
2009-04-28	12:15:00	0
2009-04-28	12:16:00	0
2009-04-28	12:17:00	0
2009-04-28	12:18:00	0
2009-04-28	12:19:00	0
2009-04-28	12:20:00	0
2009-04-28	12:21:00	0
2009-04-28	12:22:00	0
2009-04-28	12:23:00	0
2009-04-28	12:24:00	0
2009-04-28	12:25:00	0
2009-04-28	12:26:00	0
2009-04-28	12:27:00	0
2009-04-28	12:28:00	0
2009-04-28	12:29:00	0
2009-04-28	12:30:00	0
2009-04-28	12:31:00	0
2009-04-28	12:32:00	0
2009-04-28	12:33:00	0
2009-04-28	12:34:00	0
2009-04-28	12:35:00	0
2009-04-28	12:36:00	0
2009-04-28	12:37:00	0
2009-04-28	12:38:00	0
2009-04-28	12:39:00	0
2009-04-28	12:40:00	0
2009-04-28	12:41:00	0
2009-04-28	12:42:00	0
2009-04-28	12:43:00	0
2009-04-28	12:44:00	0
2009-04-28	12:45:00	0
2009-04-28	12:46:00	0
2009-04-28	12:47:00	0
2009-04-28	12:48:00	0
2009-04-28	12:49:00	0
2009-04-28	12:50:00	0
2009-04-28	12:51:00	0
2009-04-28	12:52:00	0
2009-04-28	12:53:00	0
2009-04-28	12:54:00	0
2009-04-28	12:55:00	0
2009-04-28	12:56:00	0
2009-04-28	12:57:00	0
2009-04-28	12:58:00	0
2009-04-28	12:59:00	0
2009-04-28	13:00:00	0
2009-04-28	13:01:00	0
2009-04-28	13:02:00	0
2009-04-28	13:03:00	0
2009-04-28	13:04:00	0
2009-04-28	13:05:00	0
2009-04-28	13:06:00	0
2009-04-28	13:07:00	0
2009-04-28	13:08:00	0
2009-04-28	13:09:00	0
2009-04-28	13:10:00	0
2009-04-28	13:11:00	0
2009-04-28	13:12:00	0
2009-04-28	13:13:00	0
2009-04-28	13:14:00	0
2009-04-28	13:15:00	0
2009-04-28	13:16:00	0
2009-04-28	13:17:00	0
2009-04-28	13:18:00	0
2009-04-28	13:19:00	0
2009-04-28	13:20:00	0
2009-04-28	13:21:00	0
2009-04-28	13:22:00	0
2009-04-28	13:23:00	0
2009-04-28	13:24:00	0
2009-04-28	13:25:00	0
2009-04-28	13:26:00	0
2009-04-28	13:27:00	0
2009-04-28	13:28:00	0
2009-04-28	13:29:00	0
2009-04-28	13:30:00	0
2009-04-28	13:31:00	0
2009-04-28	13:32:00	0
2009-04-28	13:33:00	0
2009-04-28	13:34:00	0
2009-04-28	13:35:00	0
2009-04-28	13:36:00	0
2009-04-28	13:37:00	0
2009-04-28	13:38:00	0
2009-04-28	13:39:00	0
2009-04-28	13:40:00	0
2009-04-28	13:41:00	0
2009-04-28	13:42:00	0
2009-04-28	13:43:00	0
2009-04-28	13:44:00	0
2009-04-28	13:45:00	0
2009-04-28	13:46:00	0
2009-04-28	13:47:00	0
2009-04-28	13:48:00	0
2009-04-28	13:49:00	0
2009-04-28	13:50:00	0
2009-04-28	13:51:00	0
2009-04-28	13:52:00	0
2009-04-28	13:53:00	0
2009-04-28	13:54:00	0
2009-04-28	13:55:00	0
2009-04-28	13:56:00	0
2009-04-28	13:57:00	0
2009-04-28	13:58:00	0
2009-04-28	13:59:00	0
2009-04-28	14:00:00	0
2009-04-28	14:01:00	0
2009-04-28	14:02:00	0
2009-04-28	14:03:00	0
2009-04-28	14:04:00	0
2009-04-28	14:05:00	0
2009-04-28	14:06:00	0
2009-04-28	14:07:00	0
2009-04-28	14:08:00	0
2009-04-28	14:09:00	0
2009-04-28	14:10:00	0
2009-04-28	14:11:00	0
2009-04-28	14:12:00	0
2009-04-28	14:13:00	0
2009-04-28	14:14:00	0
2009-04-28	14:15:00	0
2009-04-28	14:16:00	0
2009-04-28	14:17:00	0
2009-04-28	14:18:00	0
2009-04-28	14:19:00	0
2009-04-28	14:20:00	0
2009-04-28	14:21:00	0
2009-04-28	14:22:00	0
2009-04-28	14:23:00	0
2009-04-28	14:24:00	0
2009-04-28	14:25:00	0
2009-04-28	14:26:00	0
2009-04-28	14:27:00	0
2009-04-28	14:28:00	0
2009-04-28	14:29:00	0
2009-04-28	14:30:00	0
2009-04-28	14:31:00	0
2009-04-28	14:32:00	0
2009-04-28	14:33:00	0
2009-04-28	14:34:00	0
2009-04-28	14:35:00	0
2009-04-28	14:36:00	0
2009-04-28	14:37:00	0
2009-04-28	14:38:00	0
2009-04-28	14:39:00	0
2009-04-28	14:40:00	0
2009-04-28	14:41:00	0
2009-04-28	14:42:00	0
2009-04-28	14:43:00	0
2009-04-28	14:44:00	0
2009-04-28	14:45:00	0
2009-04-28	14:46:00	0
2009-04-28	14:47:00	0
2009-04-28	14:48:00	0
2009-04-28	14:49:00	0
2009-04-28	14:50:00	0
2009-04-28	14:51:00	0
2009-04-28	14:52:00	0
2009-04-28	14:53:00	0
2009-04-28	14:54:00	0
2009-04-28	14:55:00	0
2009-04-28	14:56:00	0
2009-04-28	14:57:00	0
2009-04-28	14:58:00	0
2009-04-28	14:59:00	0
2009-04-28	15:00:00	0
2009-04-28	15:01:00	0
2009-04-28	15:02:00	0
2009-04-28	15:03:00	0
2009-04-28	15:04:00	0
2009-04-28	15:05:00	0
2009-04-28	15:06:00	0
2009-04-28	15:07:00	0
2009-04-28	15:08:00	0
2009-04-28	15:09:00	0
2009-04-28	15:10:00	0
2009-04-28	15:11:00	0
2009-04-28	15:12:00	0
2009-04-28	15:13:00	0
2009-04-28	15:14:00	0
2009-04-28	15:15:00	0
2009-04-28	15:16:00	0
2009-04-28	15:17:00	0
2009-04-28	15:18:00	0
2009-04-28	15:19:00	0
2009-04-28	15:20:00	0
2009-04-28	15:21:00	0
2009-04-28	15:22:00	0
2009-04-28	15:23:00	0
2009-04-28	15:24:00	0
2009-04-28	15:25:00	0
2009-04-28	15:26:00	0
2009-04-28	15:27:00	0
2009-04-28	15:28:00	0
2009-04-28	15:29:00	0
2009-04-28	15:30:00	0
2009-04-28	15:31:00	0
2009-04-28	15:32:00	0
2009-04-28	15:33:00	0
2009-04-28	15:34:00	0
2009-04-28	15:35:00	0
2009-04-28	15:36:00	0
2009-04-28	15:37:00	0
2009-04-28	15:38:00	0
2009-04-28	15:39:00	0
2009-04-28	15:40:00	0
2009-04-28	15:41:00	0
2009-04-28	15:42:00	0
2009-04-28	15:43:00	0
2009-04-28	15:44:00	0
2009-04-28	15:45:00	0
2009-04-28	15:46:00	0
2009-04-28	15:47:00	0
2009-04-28	15:48:00	0
2009-04-28	15:49:00	0
2009-04-28	15:50:00	0
2009-04-28	15:51:00	0
2009-04-28	15:52:00	0
2009-04-28	15:53:00	0
2009-04-28	15:54:00	0
2009-04-28	15:55:00	0
2009-04-28	15:56:00	0
2009-04-28	15:57:00	0
2009-04-28	15:58:00	0
2009-04-28	15:59:00	0
2009-04-28	16:00:00	0
2009-04-28	16:01:00	0
2009-04-28	16:02:00	0
2009-04-28	16:03:00	0
2009-04-28	16:04:00	0
2009-04-28	16:05:00	0
2009-04-28	16:06:00	0
2009-04-28	16:07:00	0
2009-04-28	16:08:00	0
2009-04-28	16:09:00	0
2009-04-28	16:10:00	0
2009-04-28	16:11:00	0
2009-04-28	16:12:00	0
2009-04-28	16:13:00	0
2009-04-28	16:14:00	0
2009-04-28	16:15:00	0
2009-04-28	16:16:00	0
2009-04-28	16:17:00	0
2009-04-28	16:18:00	0
2009-04-28	16:19:00	0
2009-04-28	16:20:00	0
2009-04-28	16:21:00	0
2009-04-28	16:22:00	0
2009-04-28	16:23:00	0
2009-04-28	16:24:00	0
2009-04-28	16:25:00	0
2009-04-28	16:26:00	0
2009-04-28	16:27:00	0
2009-04-28	16:28:00	0
2009-04-28	16:29:00	0
2009-04-28	16:30:00	0
2009-04-28	16:31:00	0
2009-04-28	16:32:00	0
2009-04-28	16:33:00	0
2009-04-28	16:34:00	0
2009-04-28	16:35:00	0
2009-04-28	16:36:00	0
2009-04-28	16:37:00	0
2009-04-28	16:38:00	0
2009-04-28	16:39:00	0
2009-04-28	16:40:00	0
2009-04-28	16:41:00	0
2009-04-28	16:42:00	0
2009-04-28	16:43:00	0
2009-04-28	16:44:00	0
2009-04-28	16:45:00	0
2009-04-28	16:46:00	0
2009-04-28	16:47:00	0
2009-04-28	16:48:00	0
2009-04-28	16:49:00	0
2009-04-28	16:50:00	0
2009-04-28	16:51:00	0
2009-04-28	16:52:00	0
2009-04-28	16:53:00	0
2009-04-28	16:54:00	0
2009-04-28	16:55:00	0
2009-04-28	16:56:00	0
2009-04-28	16:57:00	0
2009-04-28	16:58:00	0
2009-04-28	16:59:00	0
2009-04-28	17:00:00	0
2009-04-28	17:01:00	0
2009-04-28	17:02:00	0
2009-04-28	17:03:00	0
2009-04-28	17:04:00	0
2009-04-28	17:05:00	0
2009-04-28	17:06:00	0
2009-04-28	17:07:00	0
2009-04-28	17:08:00	0
2009-04-28	17:09:00	0
2009-04-28	17:10:00	0
2009-04-28	17:11:00	0
2009-04-28	17:12:00	0
2009-04-28	17:13:00	0
2009-04-28	17:14:00	0
2009-04-28	17:15:00	0
2009-04-28	17:16:00	0
2009-04-28	17:17:00	0
2009-04-28	17:18:00	0
2009-04-28	17:19:00	0
2009-04-28	17:20:00	0
2009-04-28	17:21:00	0
2009-04-28	17:22:00	0
2009-04-28	17:23:00	0
2009-04-28	17:24:00	0
2009-04-28	17:25:00	0
2009-04-28	17:26:00	0
2009-04-28	17:27:00	0
2009-04-28	17:28:00	0
2009-04-28	17:29:00	0
2009-04-28	17:30:00	0
2009-04-28	17:31:00	0
2009-04-28	17:32:00	0
2009-04-28	17:33:00	0
2009-04-28	17:34:00	0
2009-04-28	17:35:00	0
2009-04-28	17:36:00	0
2009-04-28	17:37:00	0
2009-04-28	17:38:00	0
2009-04-28	17:39:00	0
2009-04-28	17:40:00	0
2009-04-28	17:41:00	0
2009-04-28	17:42:00	0
2009-04-28	17:43:00	0
2009-04-28	17:44:00	0
2009-04-28	17:45:00	0
2009-04-28	17:46:00	0
2009-04-28	17:47:00	0
2009-04-28	17:48:00	0
2009-04-28	17:49:00	0
2009-04-28	17:50:00	0
2009-04-28	17:51:00	0
2009-04-28	17:52:00	0
2009-04-28	17:53:00	0
2009-04-28	17:54:00	0
2009-04-28	17:55:00	0
2009-04-28	17:56:00	0
2009-04-28	17:57:00	0
2009-04-28	17:58:00	0
2009-04-28	17:59:00	0
2009-04-28	18:00:00	0
2009-04-28	18:01:00	12
2009-04-28	18:02:00	12
2009-04-28	18:03:00	12
2009-04-28	18:04:00	0
2009-04-28	18:05:00	0
2009-04-28	18:06:00	0
2009-04-28	18:07:00	0
2009-04-28	18:08:00	36
2009-04-28	18:09:00	12
2009-04-28	18:10:00	0
2009-04-28	18:11:00	0
2009-04-28	18:12:00	85
2009-04-28	18:13:00	12
2009-04-28	18:14:00	12
2009-04-28	18:15:00	12
2009-04-28	18:16:00	36
2009-04-28	18:17:00	0
2009-04-28	18:18:00	0
2009-04-28	18:19:00	0
2009-04-28	18:20:00	0
2009-04-28	18:21:00	0
2009-04-28	18:22:00	0
2009-04-28	18:23:00	0
2009-04-28	18:24:00	0
2009-04-28	18:25:00	0
2009-04-28	18:26:00	0
2009-04-28	18:27:00	0
2009-04-28	18:28:00	0
2009-04-28	18:29:00	0
2009-04-28	18:30:00	0
2009-04-28	18:31:00	0
2009-04-28	18:32:00	0
2009-04-28	18:33:00	0
2009-04-28	18:34:00	0
2009-04-28	18:35:00	0
2009-04-28	18:36:00	0
2009-04-28	18:37:00	12
2009-04-28	18:38:00	12
2009-04-28	18:39:00	273
2009-04-28	18:40:00	157
2009-04-28	18:41:00	97
2009-04-28	18:42:00	121
2009-04-28	18:43:00	244
2009-04-28	18:44:00	12
2009-04-28	18:45:00	12
2009-04-28	18:46:00	0
2009-04-28	18:47:00	36
2009-04-28	18:48:00	0
2009-04-28	18:49:00	0
2009-04-28	18:50:00	0
2009-04-28	18:51:00	418
2009-04-28	18:52:00	60
2009-04-28	18:53:00	12
2009-04-28	18:54:00	0
2009-04-28	18:55:00	24
2009-04-28	18:56:00	0
2009-04-28	18:57:00	0
2009-04-28	18:58:00	12
2009-04-28	18:59:00	0
2009-04-28	19:00:00	0
2009-04-28	19:01:00	133
2009-04-28	19:02:00	109
2009-04-28	19:03:00	109
2009-04-28	19:04:00	12
2009-04-28	19:05:00	97
2009-04-28	19:06:00	12
2009-04-28	19:07:00	24
2009-04-28	19:08:00	0
2009-04-28	19:09:00	0
2009-04-28	19:10:00	12
2009-04-28	19:11:00	48
2009-04-28	19:12:00	0
2009-04-28	19:13:00	0
2009-04-28	19:14:00	0
2009-04-28	19:15:00	0
2009-04-28	19:16:00	0
2009-04-28	19:17:00	24
2009-04-28	19:18:00	0
2009-04-28	19:19:00	12
2009-04-28	19:20:00	12
2009-04-28	19:21:00	0
2009-04-28	19:22:00	0
2009-04-28	19:23:00	0
2009-04-28	19:24:00	12
2009-04-28	19:25:00	0
2009-04-28	19:26:00	0
2009-04-28	19:27:00	0
2009-04-28	19:28:00	0
2009-04-28	19:29:00	0
2009-04-28	19:30:00	0
2009-04-28	19:31:00	0
2009-04-28	19:32:00	0
2009-04-28	19:33:00	0
2009-04-28	19:34:00	12
2009-04-28	19:35:00	0
2009-04-28	19:36:00	0
2009-04-28	19:37:00	24
2009-04-28	19:38:00	12
2009-04-28	19:39:00	316
2009-04-28	19:40:00	418
2009-04-28	19:41:00	623
2009-04-28	19:42:00	824
2009-04-28	19:43:00	1311
2009-04-28	19:44:00	997
2009-04-28	19:45:00	824
2009-04-28	19:46:00	469
2009-04-28	19:47:00	623
2009-04-28	19:48:00	109
2009-04-28	19:49:00	72
2009-04-28	19:50:00	12
2009-04-28	19:51:00	36
2009-04-28	19:52:00	0
2009-04-28	19:53:00	350
2009-04-28	19:54:00	435
2009-04-28	19:55:00	200
2009-04-28	19:56:00	145
2009-04-28	19:57:00	200
2009-04-28	19:58:00	133
2009-04-28	19:59:00	145
2009-04-28	20:00:00	121
2009-04-28	20:01:00	12
2009-04-28	20:02:00	12
2009-04-28	20:03:00	12
2009-04-28	20:04:00	0
2009-04-28	20:05:00	0
2009-04-28	20:06:00	0
2009-04-28	20:07:00	0
2009-04-28	20:08:00	0
2009-04-28	20:09:00	0
2009-04-28	20:10:00	215
2009-04-28	20:11:00	171
2009-04-28	20:12:00	133
2009-04-28	20:13:00	0
2009-04-28	20:14:00	0
2009-04-28	20:15:00	0
2009-04-28	20:16:00	0
2009-04-28	20:17:00	0
2009-04-28	20:18:00	0
2009-04-28	20:19:00	12
2009-04-28	20:20:00	0
2009-04-28	20:21:00	0
2009-04-28	20:22:00	0
2009-04-28	20:23:00	0
2009-04-28	20:24:00	0
2009-04-28	20:25:00	0
2009-04-28	20:26:00	0
2009-04-28	20:27:00	565
2009-04-28	20:28:00	171
2009-04-28	20:29:00	157
2009-04-28	20:30:00	186
2009-04-28	20:31:00	85
2009-04-28	20:32:00	109
2009-04-28	20:33:00	12
2009-04-28	20:34:00	0
2009-04-28	20:35:00	0
2009-04-28	20:36:00	12
2009-04-28	20:37:00	0
2009-04-28	20:38:00	12
2009-04-28	20:39:00	97
2009-04-28	20:40:00	0
2009-04-28	20:41:00	0
2009-04-28	20:42:00	0
2009-04-28	20:43:00	0
2009-04-28	20:44:00	0
2009-04-28	20:45:00	0
2009-04-28	20:46:00	0
2009-04-28	20:47:00	0
2009-04-28	20:48:00	0
2009-04-28	20:49:00	109
2009-04-28	20:50:00	0
2009-04-28	20:51:00	48
2009-04-28	20:52:00	0
2009-04-28	20:53:00	48
2009-04-28	20:54:00	60
2009-04-28	20:55:00	0
2009-04-28	20:56:00	0
2009-04-28	20:57:00	0
2009-04-28	20:58:00	0
2009-04-28	20:59:00	0
2009-04-28	21:00:00	48
2009-04-28	21:01:00	121
2009-04-28	21:02:00	287
2009-04-28	21:03:00	273
2009-04-28	21:04:00	215
2009-04-28	21:05:00	12
2009-04-28	21:06:00	0
2009-04-28	21:07:00	258
2009-04-28	21:08:00	36
2009-04-28	21:09:00	0
2009-04-28	21:10:00	287
2009-04-28	21:11:00	12
2009-04-28	21:12:00	0
2009-04-28	21:13:00	200
2009-04-28	21:14:00	24
2009-04-28	21:15:00	12
2009-04-28	21:16:00	0
2009-04-28	21:17:00	24
2009-04-28	21:18:00	0
2009-04-28	21:19:00	0
2009-04-28	21:20:00	0
2009-04-28	21:21:00	0
2009-04-28	21:22:00	0
2009-04-28	21:23:00	0
2009-04-28	21:24:00	0
2009-04-28	21:25:00	0
2009-04-28	21:26:00	0
2009-04-28	21:27:00	0
2009-04-28	21:28:00	0
2009-04-28	21:29:00	186
2009-04-28	21:30:00	0
2009-04-28	21:31:00	0
2009-04-28	21:32:00	0
2009-04-28	21:33:00	0
2009-04-28	21:34:00	0
2009-04-28	21:35:00	0
2009-04-28	21:36:00	0
2009-04-28	21:37:00	0
2009-04-28	21:38:00	0
2009-04-28	21:39:00	0
2009-04-28	21:40:00	0
2009-04-28	21:41:00	0
2009-04-28	21:42:00	0
2009-04-28	21:43:00	0
2009-04-28	21:44:00	0
2009-04-28	21:45:00	0
2009-04-28	21:46:00	0
2009-04-28	21:47:00	0
2009-04-28	21:48:00	0
2009-04-28	21:49:00	0
2009-04-28	21:50:00	0
2009-04-28	21:51:00	0
2009-04-28	21:52:00	0
2009-04-28	21:53:00	0
2009-04-28	21:54:00	0
2009-04-28	21:55:00	0
2009-04-28	21:56:00	0
2009-04-28	21:57:00	0
2009-04-28	21:58:00	0
2009-04-28	21:59:00	0
2009-04-28	22:00:00	0
2009-04-28	22:01:00	0
2009-04-28	22:02:00	0
2009-04-28	22:03:00	0
2009-04-28	22:04:00	0
2009-04-28	22:05:00	0
2009-04-28	22:06:00	0
2009-04-28	22:07:00	0
2009-04-28	22:08:00	0
2009-04-28	22:09:00	0
2009-04-28	22:10:00	0
2009-04-28	22:11:00	0
2009-04-28	22:12:00	0
2009-04-28	22:13:00	0
2009-04-28	22:14:00	0
2009-04-28	22:15:00	0
2009-04-28	22:16:00	0
2009-04-28	22:17:00	0
2009-04-28	22:18:00	0
2009-04-28	22:19:00	0
2009-04-28	22:20:00	0
2009-04-28	22:21:00	0
2009-04-28	22:22:00	0
2009-04-28	22:23:00	0
2009-04-28	22:24:00	0
2009-04-28	22:25:00	0
2009-04-28	22:26:00	0
2009-04-28	22:27:00	0
2009-04-28	22:28:00	0
2009-04-28	22:29:00	0
2009-04-28	22:30:00	0
2009-04-28	22:31:00	0
2009-04-28	22:32:00	0
2009-04-28	22:33:00	0
2009-04-28	22:34:00	0
2009-04-28	22:35:00	0
2009-04-28	22:36:00	0
2009-04-28	22:37:00	0
2009-04-28	22:38:00	0
2009-04-28	22:39:00	0
2009-04-28	22:40:00	0
2009-04-28	22:41:00	72
2009-04-28	22:42:00	526
2009-04-28	22:43:00	72
2009-04-28	22:44:00	0
2009-04-28	22:45:00	0
2009-04-28	22:46:00	0
2009-04-28	22:47:00	0
2009-04-28	22:48:00	0
2009-04-28	22:49:00	0
2009-04-28	22:50:00	0
2009-04-28	22:51:00	0
2009-04-28	22:52:00	0
2009-04-28	22:53:00	0
2009-04-28	22:54:00	0
2009-04-28	22:55:00	0
2009-04-28	22:56:00	0
2009-04-28	22:57:00	0
2009-04-28	22:58:00	0
2009-04-28	22:59:00	0
2009-04-28	23:00:00	0
2009-04-28	23:01:00	0
2009-04-28	23:02:00	0
2009-04-28	23:03:00	0
2009-04-28	23:04:00	0
2009-04-28	23:05:00	0
2009-04-28	23:06:00	0
2009-04-28	23:07:00	0
2009-04-28	23:08:00	0
2009-04-28	23:09:00	0
2009-04-28	23:10:00	0
2009-04-28	23:11:00	0
2009-04-28	23:12:00	0
2009-04-28	23:13:00	0
2009-04-28	23:14:00	0
2009-04-28	23:15:00	0
2009-04-28	23:16:00	0
2009-04-28	23:17:00	0
2009-04-28	23:18:00	0
2009-04-28	23:19:00	0
2009-04-28	23:20:00	0
2009-04-28	23:21:00	0
2009-04-28	23:22:00	0
2009-04-28	23:23:00	0
2009-04-28	23:24:00	0
2009-04-28	23:25:00	0
2009-04-28	23:26:00	0
2009-04-28	23:27:00	0
2009-04-28	23:28:00	0
2009-04-28	23:29:00	0
2009-04-28	23:30:00	0
2009-04-28	23:31:00	0
2009-04-28	23:32:00	0
2009-04-28	23:33:00	24
2009-04-28	23:34:00	0
2009-04-28	23:35:00	0
2009-04-28	23:36:00	0
2009-04-28	23:37:00	0
2009-04-28	23:38:00	0
2009-04-28	23:39:00	0
2009-04-28	23:40:00	0
2009-04-28	23:41:00	0
2009-04-28	23:42:00	0
2009-04-28	23:43:00	0
2009-04-28	23:44:00	0
2009-04-28	23:45:00	0
2009-04-28	23:46:00	0
2009-04-28	23:47:00	0
2009-04-28	23:48:00	0
2009-04-28	23:49:00	0
2009-04-28	23:50:00	0
2009-04-28	23:51:00	0
2009-04-28	23:52:00	0
2009-04-28	23:53:00	0
2009-04-28	23:54:00	0
2009-04-28	23:55:00	0
2009-04-28	23:56:00	0
2009-04-28	23:57:00	0
2009-04-28	23:58:00	0
2009-04-28	23:59:00	0
2009-04-29	00:00:00	0
2009-04-29	00:01:00	0
2009-04-29	00:02:00	0
2009-04-29	00:03:00	0
2009-04-29	00:04:00	24
2009-04-29	00:05:00	0
2009-04-29	00:06:00	0
2009-04-29	00:07:00	0
2009-04-29	00:08:00	0
2009-04-29	00:09:00	0
2009-04-29	00:10:00	0
2009-04-29	00:11:00	0
2009-04-29	00:12:00	0
2009-04-29	00:13:00	0
2009-04-29	00:14:00	0
2009-04-29	00:15:00	0
2009-04-29	00:16:00	0
2009-04-29	00:17:00	0
2009-04-29	00:18:00	0
2009-04-29	00:19:00	0
2009-04-29	00:20:00	0
2009-04-29	00:21:00	0
2009-04-29	00:22:00	0
2009-04-29	00:23:00	0
2009-04-29	00:24:00	0
2009-04-29	00:25:00	0
2009-04-29	00:26:00	0
2009-04-29	00:27:00	0
2009-04-29	00:28:00	0
2009-04-29	00:29:00	0
2009-04-29	00:30:00	0
2009-04-29	00:31:00	0
2009-04-29	00:32:00	0
2009-04-29	00:33:00	0
2009-04-29	00:34:00	0
2009-04-29	00:35:00	0
2009-04-29	00:36:00	0
2009-04-29	00:37:00	0
2009-04-29	00:38:00	0
2009-04-29	00:39:00	0
2009-04-29	00:40:00	0
2009-04-29	00:41:00	0
2009-04-29	00:42:00	0
2009-04-29	00:43:00	0
2009-04-29	00:44:00	24
2009-04-29	00:45:00	0
2009-04-29	00:46:00	36
2009-04-29	00:47:00	36
2009-04-29	00:48:00	12
2009-04-29	00:49:00	0
2009-04-29	00:50:00	0
2009-04-29	00:51:00	0
2009-04-29	00:52:00	0
2009-04-29	00:53:00	0
2009-04-29	00:54:00	36
2009-04-29	00:55:00	0
2009-04-29	00:56:00	0
2009-04-29	00:57:00	0
2009-04-29	00:58:00	0
2009-04-29	00:59:00	12
2009-04-29	01:00:00	0
2009-04-29	01:01:00	0
2009-04-29	01:02:00	0
2009-04-29	01:03:00	0
2009-04-29	01:04:00	0
2009-04-29	01:05:00	0
2009-04-29	01:06:00	0
2009-04-29	01:07:00	0
2009-04-29	01:08:00	0
2009-04-29	01:09:00	0
2009-04-29	01:10:00	0
2009-04-29	01:11:00	0
2009-04-29	01:12:00	0
2009-04-29	01:13:00	0
2009-04-29	01:14:00	0
2009-04-29	01:15:00	0
2009-04-29	01:16:00	0
2009-04-29	01:17:00	0
2009-04-29	01:18:00	0
2009-04-29	01:19:00	0
2009-04-29	01:20:00	0
2009-04-29	01:21:00	0
2009-04-29	01:22:00	0
2009-04-29	01:23:00	0
2009-04-29	01:24:00	0
2009-04-29	01:25:00	0
2009-04-29	01:26:00	0
2009-04-29	01:27:00	12
2009-04-29	01:28:00	0
2009-04-29	01:29:00	0
2009-04-29	01:30:00	0
2009-04-29	01:31:00	0
2009-04-29	01:32:00	0
2009-04-29	01:33:00	0
2009-04-29	01:34:00	0
2009-04-29	01:35:00	0
2009-04-29	01:36:00	0
2009-04-29	01:37:00	0
2009-04-29	01:38:00	0
2009-04-29	01:39:00	0
2009-04-29	01:40:00	0
2009-04-29	01:41:00	0
2009-04-29	01:42:00	0
2009-04-29	01:43:00	0
2009-04-29	01:44:00	0
2009-04-29	01:45:00	0
2009-04-29	01:46:00	0
2009-04-29	01:47:00	0
2009-04-29	01:48:00	0
2009-04-29	01:49:00	0
2009-04-29	01:50:00	0
2009-04-29	01:51:00	48
2009-04-29	01:52:00	0
2009-04-29	01:53:00	0
2009-04-29	01:54:00	0
2009-04-29	01:55:00	0
2009-04-29	01:56:00	24
2009-04-29	01:57:00	0
2009-04-29	01:58:00	0
2009-04-29	01:59:00	0
2009-04-29	02:00:00	0
2009-04-29	02:01:00	0
2009-04-29	02:02:00	0
2009-04-29	02:03:00	0
2009-04-29	02:04:00	0
2009-04-29	02:05:00	0
2009-04-29	02:06:00	0
2009-04-29	02:07:00	0
2009-04-29	02:08:00	0
2009-04-29	02:09:00	0
2009-04-29	02:10:00	0
2009-04-29	02:11:00	0
2009-04-29	02:12:00	0
2009-04-29	02:13:00	0
2009-04-29	02:14:00	0
2009-04-29	02:15:00	0
2009-04-29	02:16:00	0
2009-04-29	02:17:00	0
2009-04-29	02:18:00	0
2009-04-29	02:19:00	0
2009-04-29	02:20:00	0
2009-04-29	02:21:00	0
2009-04-29	02:22:00	0
2009-04-29	02:23:00	0
2009-04-29	02:24:00	0
2009-04-29	02:25:00	0
2009-04-29	02:26:00	0
2009-04-29	02:27:00	0
2009-04-29	02:28:00	0
2009-04-29	02:29:00	0
2009-04-29	02:30:00	24
2009-04-29	02:31:00	24
2009-04-29	02:32:00	0
2009-04-29	02:33:00	12
2009-04-29	02:34:00	12
2009-04-29	02:35:00	12
2009-04-29	02:36:00	72
2009-04-29	02:37:00	12
2009-04-29	02:38:00	36
2009-04-29	02:39:00	0
2009-04-29	02:40:00	85
2009-04-29	02:41:00	0
2009-04-29	02:42:00	0
2009-04-29	02:43:00	0
2009-04-29	02:44:00	0
2009-04-29	02:45:00	0
2009-04-29	02:46:00	0
2009-04-29	02:47:00	0
2009-04-29	02:48:00	0
2009-04-29	02:49:00	0
2009-04-29	02:50:00	0
2009-04-29	02:51:00	0
2009-04-29	02:52:00	0
2009-04-29	02:53:00	0
2009-04-29	02:54:00	0
2009-04-29	02:55:00	0
2009-04-29	02:56:00	0
2009-04-29	02:57:00	0
2009-04-29	02:58:00	0
2009-04-29	02:59:00	0
2009-04-29	03:00:00	0
2009-04-29	03:01:00	0
2009-04-29	03:02:00	0
2009-04-29	03:03:00	0
2009-04-29	03:04:00	0
2009-04-29	03:05:00	0
2009-04-29	03:06:00	0
2009-04-29	03:07:00	0
2009-04-29	03:08:00	0
2009-04-29	03:09:00	12
2009-04-29	03:10:00	0
2009-04-29	03:11:00	0
2009-04-29	03:12:00	0
2009-04-29	03:13:00	0
2009-04-29	03:14:00	0
2009-04-29	03:15:00	0
2009-04-29	03:16:00	0
2009-04-29	03:17:00	0
2009-04-29	03:18:00	0
2009-04-29	03:19:00	0
2009-04-29	03:20:00	0
2009-04-29	03:21:00	0
2009-04-29	03:22:00	0
2009-04-29	03:23:00	0
2009-04-29	03:24:00	0
2009-04-29	03:25:00	0
2009-04-29	03:26:00	0
2009-04-29	03:27:00	0
2009-04-29	03:28:00	0
2009-04-29	03:29:00	0
2009-04-29	03:30:00	0
2009-04-29	03:31:00	0
2009-04-29	03:32:00	0
2009-04-29	03:33:00	0
2009-04-29	03:34:00	0
2009-04-29	03:35:00	0
2009-04-29	03:36:00	0
2009-04-29	03:37:00	0
2009-04-29	03:38:00	0
2009-04-29	03:39:00	24
2009-04-29	03:40:00	0
2009-04-29	03:41:00	0
2009-04-29	03:42:00	0
2009-04-29	03:43:00	121
2009-04-29	03:44:00	0
2009-04-29	03:45:00	0
2009-04-29	03:46:00	0
2009-04-29	03:47:00	0
2009-04-29	03:48:00	0
2009-04-29	03:49:00	0
2009-04-29	03:50:00	0
2009-04-29	03:51:00	0
2009-04-29	03:52:00	0
2009-04-29	03:53:00	0
2009-04-29	03:54:00	0
2009-04-29	03:55:00	0
2009-04-29	03:56:00	0
2009-04-29	03:57:00	0
2009-04-29	03:58:00	0
2009-04-29	03:59:00	0
2009-04-29	04:00:00	0
2009-04-29	04:01:00	0
2009-04-29	04:02:00	36
2009-04-29	04:03:00	0
2009-04-29	04:04:00	0
2009-04-29	04:05:00	0
2009-04-29	04:06:00	0
2009-04-29	04:07:00	0
2009-04-29	04:08:00	0
2009-04-29	04:09:00	0
2009-04-29	04:10:00	0
2009-04-29	04:11:00	0
2009-04-29	04:12:00	0
2009-04-29	04:13:00	0
2009-04-29	04:14:00	0
2009-04-29	04:15:00	0
2009-04-29	04:16:00	0
2009-04-29	04:17:00	0
2009-04-29	04:18:00	0
2009-04-29	04:19:00	0
2009-04-29	04:20:00	0
2009-04-29	04:21:00	0
2009-04-29	04:22:00	0
2009-04-29	04:23:00	0
2009-04-29	04:24:00	0
2009-04-29	04:25:00	0
2009-04-29	04:26:00	0
2009-04-29	04:27:00	0
2009-04-29	04:28:00	0
2009-04-29	04:29:00	0
2009-04-29	04:30:00	0
2009-04-29	04:31:00	0
2009-04-29	04:32:00	0
2009-04-29	04:33:00	0
2009-04-29	04:34:00	0
2009-04-29	04:35:00	0
2009-04-29	04:36:00	0
2009-04-29	04:37:00	0
2009-04-29	04:38:00	0
2009-04-29	04:39:00	0
2009-04-29	04:40:00	0
2009-04-29	04:41:00	0
2009-04-29	04:42:00	0
2009-04-29	04:43:00	0
2009-04-29	04:44:00	0
2009-04-29	04:45:00	0
2009-04-29	04:46:00	0
2009-04-29	04:47:00	0
2009-04-29	04:48:00	0
2009-04-29	04:49:00	0
2009-04-29	04:50:00	0
2009-04-29	04:51:00	0
2009-04-29	04:52:00	0
2009-04-29	04:53:00	0
2009-04-29	04:54:00	0
2009-04-29	04:55:00	0
2009-04-29	04:56:00	0
2009-04-29	04:57:00	0
2009-04-29	04:58:00	0
2009-04-29	04:59:00	0
2009-04-29	05:00:00	0
2009-04-29	05:01:00	0
2009-04-29	05:02:00	0
2009-04-29	05:03:00	0
2009-04-29	05:04:00	0
2009-04-29	05:05:00	0
2009-04-29	05:06:00	0
2009-04-29	05:07:00	0
2009-04-29	05:08:00	0
2009-04-29	05:09:00	0
2009-04-29	05:10:00	0
2009-04-29	05:11:00	0
2009-04-29	05:12:00	0
2009-04-29	05:13:00	0
2009-04-29	05:14:00	0
2009-04-29	05:15:00	0
2009-04-29	05:16:00	0
2009-04-29	05:17:00	0
2009-04-29	05:18:00	48
2009-04-29	05:19:00	0
2009-04-29	05:20:00	0
2009-04-29	05:21:00	0
2009-04-29	05:22:00	0
2009-04-29	05:23:00	0
2009-04-29	05:24:00	0
2009-04-29	05:25:00	0
2009-04-29	05:26:00	0
2009-04-29	05:27:00	0
2009-04-29	05:28:00	0
2009-04-29	05:29:00	0
2009-04-29	05:30:00	0
2009-04-29	05:31:00	0
2009-04-29	05:32:00	0
2009-04-29	05:33:00	0
2009-04-29	05:34:00	0
2009-04-29	05:35:00	0
2009-04-29	05:36:00	0
2009-04-29	05:37:00	0
2009-04-29	05:38:00	0
2009-04-29	05:39:00	12
2009-04-29	05:40:00	0
2009-04-29	05:41:00	0
2009-04-29	05:42:00	0
2009-04-29	05:43:00	12
2009-04-29	05:44:00	48
2009-04-29	05:45:00	0
2009-04-29	05:46:00	12
2009-04-29	05:47:00	0
2009-04-29	05:48:00	0
2009-04-29	05:49:00	0
2009-04-29	05:50:00	0
2009-04-29	05:51:00	0
2009-04-29	05:52:00	0
2009-04-29	05:53:00	0
2009-04-29	05:54:00	0
2009-04-29	05:55:00	0
2009-04-29	05:56:00	0
2009-04-29	05:57:00	0
2009-04-29	05:58:00	0
2009-04-29	05:59:00	0
2009-04-29	06:00:00	0
2009-04-29	06:01:00	0
2009-04-29	06:02:00	0
2009-04-29	06:03:00	0
2009-04-29	06:04:00	12
2009-04-29	06:05:00	0
2009-04-29	06:06:00	0
2009-04-29	06:07:00	0
2009-04-29	06:08:00	0
2009-04-29	06:09:00	0
2009-04-29	06:10:00	24
2009-04-29	06:11:00	0
2009-04-29	06:12:00	0
2009-04-29	06:13:00	0
2009-04-29	06:14:00	0
2009-04-29	06:15:00	0
2009-04-29	06:16:00	0
2009-04-29	06:17:00	0
2009-04-29	06:18:00	0
2009-04-29	06:19:00	0
2009-04-29	06:20:00	0
2009-04-29	06:21:00	0
2009-04-29	06:22:00	0
2009-04-29	06:23:00	0
2009-04-29	06:24:00	0
2009-04-29	06:25:00	0
2009-04-29	06:26:00	0
2009-04-29	06:27:00	12
2009-04-29	06:28:00	0
2009-04-29	06:29:00	0
2009-04-29	06:30:00	0
2009-04-29	06:31:00	0
2009-04-29	06:32:00	0
2009-04-29	06:33:00	0
2009-04-29	06:34:00	0
2009-04-29	06:35:00	0
2009-04-29	06:36:00	0
2009-04-29	06:37:00	0
2009-04-29	06:38:00	0
2009-04-29	06:39:00	0
2009-04-29	06:40:00	24
2009-04-29	06:41:00	24
2009-04-29	06:42:00	0
2009-04-29	06:43:00	0
2009-04-29	06:44:00	0
2009-04-29	06:45:00	12
2009-04-29	06:46:00	0
2009-04-29	06:47:00	0
2009-04-29	06:48:00	0
2009-04-29	06:49:00	0
2009-04-29	06:50:00	0
2009-04-29	06:51:00	0
2009-04-29	06:52:00	0
2009-04-29	06:53:00	0
2009-04-29	06:54:00	0
2009-04-29	06:55:00	0
2009-04-29	06:56:00	0
2009-04-29	06:57:00	0
2009-04-29	06:58:00	0
2009-04-29	06:59:00	0
2009-04-29	07:00:00	0
2009-04-29	07:01:00	0
2009-04-29	07:02:00	0
2009-04-29	07:03:00	36
2009-04-29	07:04:00	0
2009-04-29	07:05:00	0
2009-04-29	07:06:00	0
2009-04-29	07:07:00	0
2009-04-29	07:08:00	60
2009-04-29	07:09:00	0
2009-04-29	07:10:00	0
2009-04-29	07:11:00	0
2009-04-29	07:12:00	24
2009-04-29	07:13:00	0
2009-04-29	07:14:00	0
2009-04-29	07:15:00	12
2009-04-29	07:16:00	0
2009-04-29	07:17:00	24
2009-04-29	07:18:00	0
2009-04-29	07:19:00	12
2009-04-29	07:20:00	24
2009-04-29	07:21:00	12
2009-04-29	07:22:00	85
2009-04-29	07:23:00	12
2009-04-29	07:24:00	0
2009-04-29	07:25:00	0
2009-04-29	07:26:00	36
2009-04-29	07:27:00	0
2009-04-29	07:28:00	0
2009-04-29	07:29:00	0
2009-04-29	07:30:00	0
2009-04-29	07:31:00	36
2009-04-29	07:32:00	584
2009-04-29	07:33:00	488
2009-04-29	07:34:00	350
2009-04-29	07:35:00	12
2009-04-29	07:36:00	0
2009-04-29	07:37:00	0
2009-04-29	07:38:00	333
2009-04-29	07:39:00	384
2009-04-29	07:40:00	200
2009-04-29	07:41:00	12
2009-04-29	07:42:00	0
2009-04-29	07:43:00	12
2009-04-29	07:44:00	0
2009-04-29	07:45:00	667
2009-04-29	07:46:00	507
2009-04-29	07:47:00	435
2009-04-29	07:48:00	333
2009-04-29	07:49:00	302
2009-04-29	07:50:00	48
2009-04-29	07:51:00	12
2009-04-29	07:52:00	0
2009-04-29	07:53:00	0
2009-04-29	07:54:00	97
2009-04-29	07:55:00	0
2009-04-29	07:56:00	12
2009-04-29	07:57:00	0
2009-04-29	07:58:00	0
2009-04-29	07:59:00	0
2009-04-29	08:00:00	0
2009-04-29	08:01:00	157
2009-04-29	08:02:00	401
2009-04-29	08:03:00	229
2009-04-29	08:04:00	258
2009-04-29	08:05:00	350
2009-04-29	08:06:00	316
2009-04-29	08:07:00	171
2009-04-29	08:08:00	710
2009-04-29	08:09:00	60
2009-04-29	08:10:00	12
2009-04-29	08:11:00	0
2009-04-29	08:12:00	0
2009-04-29	08:13:00	48
2009-04-29	08:14:00	24
2009-04-29	08:15:00	24
2009-04-29	08:16:00	48
2009-04-29	08:17:00	469
2009-04-29	08:18:00	435
2009-04-29	08:19:00	401
2009-04-29	08:20:00	848
2009-04-29	08:21:00	754
2009-04-29	08:22:00	971
2009-04-29	08:23:00	920
2009-04-29	08:24:00	565
2009-04-29	08:25:00	109
2009-04-29	08:26:00	36
2009-04-29	08:27:00	333
2009-04-29	08:28:00	645
2009-04-29	08:29:00	244
2009-04-29	08:30:00	244
2009-04-29	08:31:00	229
2009-04-29	08:32:00	72
2009-04-29	08:33:00	0
2009-04-29	08:34:00	258
2009-04-29	08:35:00	72
2009-04-29	08:36:00	36
2009-04-29	08:37:00	0
2009-04-29	08:38:00	0
2009-04-29	08:39:00	0
2009-04-29	08:40:00	171
2009-04-29	08:41:00	367
2009-04-29	08:42:00	302
2009-04-29	08:43:00	186
2009-04-29	08:44:00	200
2009-04-29	08:45:00	258
2009-04-29	08:46:00	302
2009-04-29	08:47:00	244
2009-04-29	08:48:00	229
2009-04-29	08:49:00	200
2009-04-29	08:50:00	60
2009-04-29	08:51:00	0
2009-04-29	08:52:00	0
2009-04-29	08:53:00	12
2009-04-29	08:54:00	186
2009-04-29	08:55:00	229
2009-04-29	08:56:00	287
2009-04-29	08:57:00	97
2009-04-29	08:58:00	12
2009-04-29	08:59:00	0
2009-04-29	09:00:00	12
2009-04-29	09:01:00	0
2009-04-29	09:02:00	36
2009-04-29	09:03:00	85
2009-04-29	09:04:00	215
2009-04-29	09:05:00	229
2009-04-29	09:06:00	287
2009-04-29	09:07:00	145
2009-04-29	09:08:00	350
[truncated: 18,721 more rows]

## Sheet: 5.12.09
Actogram, Copy Raw Data, All Displayed Days
Identity:	Jackson
Filename:	E:\Active Research Files\meloxicam titre canine\cases\jackson\Jackson 5.12.09.AWC
Gender:	M
Age:	7
Height:	91.4 cm	36.0 in
Weight:	31.6 kg	69.7 lbs
Start Date:	12-May-2009 (Tue)
Start Time:	18:00:00
Interval:	1.00 mins
Date Stamp:	Time Stamp:	Activity Data:	Marker Press:
2009-05-12	00:00:00	0
2009-05-12	00:01:00	0
2009-05-12	00:02:00	0
2009-05-12	00:03:00	0
2009-05-12	00:04:00	0
2009-05-12	00:05:00	0
2009-05-12	00:06:00	0
2009-05-12	00:07:00	0
2009-05-12	00:08:00	0
2009-05-12	00:09:00	0
2009-05-12	00:10:00	0
2009-05-12	00:11:00	0
2009-05-12	00:12:00	0
2009-05-12	00:13:00	0
2009-05-12	00:14:00	0
2009-05-12	00:15:00	0
2009-05-12	00:16:00	0
2009-05-12	00:17:00	0
2009-05-12	00:18:00	0
2009-05-12	00:19:00	0
2009-05-12	00:20:00	0
2009-05-12	00:21:00	0
2009-05-12	00:22:00	0
2009-05-12	00:23:00	0
2009-05-12	00:24:00	0
2009-05-12	00:25:00	0
2009-05-12	00:26:00	0
2009-05-12	00:27:00	0
2009-05-12	00:28:00	0
2009-05-12	00:29:00	0
2009-05-12	00:30:00	0
2009-05-12	00:31:00	0
2009-05-12	00:32:00	0
2009-05-12	00:33:00	0
2009-05-12	00:34:00	0
2009-05-12	00:35:00	0
2009-05-12	00:36:00	0
2009-05-12	00:37:00	0
2009-05-12	00:38:00	0
2009-05-12	00:39:00	0
2009-05-12	00:40:00	0
2009-05-12	00:41:00	0
2009-05-12	00:42:00	0
2009-05-12	00:43:00	0
2009-05-12	00:44:00	0
2009-05-12	00:45:00	0
2009-05-12	00:46:00	0
2009-05-12	00:47:00	0
2009-05-12	00:48:00	0
2009-05-12	00:49:00	0
2009-05-12	00:50:00	0
2009-05-12	00:51:00	0
2009-05-12	00:52:00	0
2009-05-12	00:53:00	0
2009-05-12	00:54:00	0
2009-05-12	00:55:00	0
2009-05-12	00:56:00	0
2009-05-12	00:57:00	0
2009-05-12	00:58:00	0
2009-05-12	00:59:00	0
2009-05-12	01:00:00	0
2009-05-12	01:01:00	0
2009-05-12	01:02:00	0
2009-05-12	01:03:00	0
2009-05-12	01:04:00	0
2009-05-12	01:05:00	0
2009-05-12	01:06:00	0
2009-05-12	01:07:00	0
2009-05-12	01:08:00	0
2009-05-12	01:09:00	0
2009-05-12	01:10:00	0
2009-05-12	01:11:00	0
2009-05-12	01:12:00	0
2009-05-12	01:13:00	0
2009-05-12	01:14:00	0
2009-05-12	01:15:00	0
2009-05-12	01:16:00	0
2009-05-12	01:17:00	0
2009-05-12	01:18:00	0
2009-05-12	01:19:00	0
2009-05-12	01:20:00	0
2009-05-12	01:21:00	0
2009-05-12	01:22:00	0
2009-05-12	01:23:00	0
2009-05-12	01:24:00	0
2009-05-12	01:25:00	0
2009-05-12	01:26:00	0
2009-05-12	01:27:00	0
2009-05-12	01:28:00	0
2009-05-12	01:29:00	0
2009-05-12	01:30:00	0
2009-05-12	01:31:00	0
2009-05-12	01:32:00	0
2009-05-12	01:33:00	0
2009-05-12	01:34:00	0
2009-05-12	01:35:00	0
2009-05-12	01:36:00	0
2009-05-12	01:37:00	0
2009-05-12	01:38:00	0
2009-05-12	01:39:00	0
2009-05-12	01:40:00	0
2009-05-12	01:41:00	0
2009-05-12	01:42:00	0
2009-05-12	01:43:00	0
2009-05-12	01:44:00	0
2009-05-12	01:45:00	0
2009-05-12	01:46:00	0
2009-05-12	01:47:00	0
2009-05-12	01:48:00	0
2009-05-12	01:49:00	0
2009-05-12	01:50:00	0
2009-05-12	01:51:00	0
2009-05-12	01:52:00	0
2009-05-12	01:53:00	0
2009-05-12	01:54:00	0
2009-05-12	01:55:00	0
2009-05-12	01:56:00	0
2009-05-12	01:57:00	0
2009-05-12	01:58:00	0
2009-05-12	01:59:00	0
2009-05-12	02:00:00	0
2009-05-12	02:01:00	0
2009-05-12	02:02:00	0
2009-05-12	02:03:00	0
2009-05-12	02:04:00	0
2009-05-12	02:05:00	0
2009-05-12	02:06:00	0
2009-05-12	02:07:00	0
2009-05-12	02:08:00	0
2009-05-12	02:09:00	0
2009-05-12	02:10:00	0
2009-05-12	02:11:00	0
2009-05-12	02:12:00	0
2009-05-12	02:13:00	0
2009-05-12	02:14:00	0
2009-05-12	02:15:00	0
2009-05-12	02:16:00	0
2009-05-12	02:17:00	0
2009-05-12	02:18:00	0
2009-05-12	02:19:00	0
2009-05-12	02:20:00	0
2009-05-12	02:21:00	0
2009-05-12	02:22:00	0
2009-05-12	02:23:00	0
2009-05-12	02:24:00	0
2009-05-12	02:25:00	0
2009-05-12	02:26:00	0
2009-05-12	02:27:00	0
2009-05-12	02:28:00	0
2009-05-12	02:29:00	0
2009-05-12	02:30:00	0
2009-05-12	02:31:00	0
2009-05-12	02:32:00	0
2009-05-12	02:33:00	0
2009-05-12	02:34:00	0
2009-05-12	02:35:00	0
2009-05-12	02:36:00	0
2009-05-12	02:37:00	0
2009-05-12	02:38:00	0
2009-05-12	02:39:00	0
2009-05-12	02:40:00	0
2009-05-12	02:41:00	0
2009-05-12	02:42:00	0
2009-05-12	02:43:00	0
2009-05-12	02:44:00	0
2009-05-12	02:45:00	0
2009-05-12	02:46:00	0
2009-05-12	02:47:00	0
2009-05-12	02:48:00	0
2009-05-12	02:49:00	0
2009-05-12	02:50:00	0
2009-05-12	02:51:00	0
2009-05-12	02:52:00	0
2009-05-12	02:53:00	0
2009-05-12	02:54:00	0
2009-05-12	02:55:00	0
2009-05-12	02:56:00	0
2009-05-12	02:57:00	0
2009-05-12	02:58:00	0
2009-05-12	02:59:00	0
2009-05-12	03:00:00	0
2009-05-12	03:01:00	0
2009-05-12	03:02:00	0
2009-05-12	03:03:00	0
2009-05-12	03:04:00	0
2009-05-12	03:05:00	0
2009-05-12	03:06:00	0
2009-05-12	03:07:00	0
2009-05-12	03:08:00	0
2009-05-12	03:09:00	0
2009-05-12	03:10:00	0
2009-05-12	03:11:00	0
2009-05-12	03:12:00	0
2009-05-12	03:13:00	0
2009-05-12	03:14:00	0
2009-05-12	03:15:00	0
2009-05-12	03:16:00	0
2009-05-12	03:17:00	0
2009-05-12	03:18:00	0
2009-05-12	03:19:00	0
2009-05-12	03:20:00	0
2009-05-12	03:21:00	0
2009-05-12	03:22:00	0
2009-05-12	03:23:00	0
2009-05-12	03:24:00	0
2009-05-12	03:25:00	0
2009-05-12	03:26:00	0
2009-05-12	03:27:00	0
2009-05-12	03:28:00	0
2009-05-12	03:29:00	0
2009-05-12	03:30:00	0
2009-05-12	03:31:00	0
2009-05-12	03:32:00	0
2009-05-12	03:33:00	0
2009-05-12	03:34:00	0
2009-05-12	03:35:00	0
2009-05-12	03:36:00	0
2009-05-12	03:37:00	0
2009-05-12	03:38:00	0
2009-05-12	03:39:00	0
2009-05-12	03:40:00	0
2009-05-12	03:41:00	0
2009-05-12	03:42:00	0
2009-05-12	03:43:00	0
2009-05-12	03:44:00	0
2009-05-12	03:45:00	0
2009-05-12	03:46:00	0
2009-05-12	03:47:00	0
2009-05-12	03:48:00	0
2009-05-12	03:49:00	0
2009-05-12	03:50:00	0
2009-05-12	03:51:00	0
2009-05-12	03:52:00	0
2009-05-12	03:53:00	0
2009-05-12	03:54:00	0
2009-05-12	03:55:00	0
2009-05-12	03:56:00	0
2009-05-12	03:57:00	0
2009-05-12	03:58:00	0
2009-05-12	03:59:00	0
2009-05-12	04:00:00	0
2009-05-12	04:01:00	0
2009-05-12	04:02:00	0
2009-05-12	04:03:00	0
2009-05-12	04:04:00	0
2009-05-12	04:05:00	0
2009-05-12	04:06:00	0
2009-05-12	04:07:00	0
2009-05-12	04:08:00	0
2009-05-12	04:09:00	0
2009-05-12	04:10:00	0
2009-05-12	04:11:00	0
2009-05-12	04:12:00	0
2009-05-12	04:13:00	0
2009-05-12	04:14:00	0
2009-05-12	04:15:00	0
2009-05-12	04:16:00	0
2009-05-12	04:17:00	0
2009-05-12	04:18:00	0
2009-05-12	04:19:00	0
2009-05-12	04:20:00	0
2009-05-12	04:21:00	0
2009-05-12	04:22:00	0
2009-05-12	04:23:00	0
2009-05-12	04:24:00	0
2009-05-12	04:25:00	0
2009-05-12	04:26:00	0
2009-05-12	04:27:00	0
2009-05-12	04:28:00	0
2009-05-12	04:29:00	0
2009-05-12	04:30:00	0
2009-05-12	04:31:00	0
2009-05-12	04:32:00	0
2009-05-12	04:33:00	0
2009-05-12	04:34:00	0
2009-05-12	04:35:00	0
2009-05-12	04:36:00	0
2009-05-12	04:37:00	0
2009-05-12	04:38:00	0
2009-05-12	04:39:00	0
2009-05-12	04:40:00	0
2009-05-12	04:41:00	0
2009-05-12	04:42:00	0
2009-05-12	04:43:00	0
2009-05-12	04:44:00	0
2009-05-12	04:45:00	0
2009-05-12	04:46:00	0
2009-05-12	04:47:00	0
2009-05-12	04:48:00	0
2009-05-12	04:49:00	0
2009-05-12	04:50:00	0
2009-05-12	04:51:00	0
2009-05-12	04:52:00	0
2009-05-12	04:53:00	0
2009-05-12	04:54:00	0
2009-05-12	04:55:00	0
2009-05-12	04:56:00	0
2009-05-12	04:57:00	0
2009-05-12	04:58:00	0
2009-05-12	04:59:00	0
2009-05-12	05:00:00	0
2009-05-12	05:01:00	0
2009-05-12	05:02:00	0
2009-05-12	05:03:00	0
2009-05-12	05:04:00	0
2009-05-12	05:05:00	0
2009-05-12	05:06:00	0
2009-05-12	05:07:00	0
2009-05-12	05:08:00	0
2009-05-12	05:09:00	0
2009-05-12	05:10:00	0
2009-05-12	05:11:00	0
2009-05-12	05:12:00	0
2009-05-12	05:13:00	0
2009-05-12	05:14:00	0
2009-05-12	05:15:00	0
2009-05-12	05:16:00	0
2009-05-12	05:17:00	0
2009-05-12	05:18:00	0
2009-05-12	05:19:00	0
2009-05-12	05:20:00	0
2009-05-12	05:21:00	0
2009-05-12	05:22:00	0
2009-05-12	05:23:00	0
2009-05-12	05:24:00	0
2009-05-12	05:25:00	0
2009-05-12	05:26:00	0
2009-05-12	05:27:00	0
2009-05-12	05:28:00	0
2009-05-12	05:29:00	0
2009-05-12	05:30:00	0
2009-05-12	05:31:00	0
2009-05-12	05:32:00	0
2009-05-12	05:33:00	0
2009-05-12	05:34:00	0
2009-05-12	05:35:00	0
2009-05-12	05:36:00	0
2009-05-12	05:37:00	0
2009-05-12	05:38:00	0
2009-05-12	05:39:00	0
2009-05-12	05:40:00	0
2009-05-12	05:41:00	0
2009-05-12	05:42:00	0
2009-05-12	05:43:00	0
2009-05-12	05:44:00	0
2009-05-12	05:45:00	0
2009-05-12	05:46:00	0
2009-05-12	05:47:00	0
2009-05-12	05:48:00	0
2009-05-12	05:49:00	0
2009-05-12	05:50:00	0
2009-05-12	05:51:00	0
2009-05-12	05:52:00	0
2009-05-12	05:53:00	0
2009-05-12	05:54:00	0
2009-05-12	05:55:00	0
2009-05-12	05:56:00	0
2009-05-12	05:57:00	0
2009-05-12	05:58:00	0
2009-05-12	05:59:00	0
2009-05-12	06:00:00	0
2009-05-12	06:01:00	0
2009-05-12	06:02:00	0
2009-05-12	06:03:00	0
2009-05-12	06:04:00	0
2009-05-12	06:05:00	0
2009-05-12	06:06:00	0
2009-05-12	06:07:00	0
2009-05-12	06:08:00	0
2009-05-12	06:09:00	0
2009-05-12	06:10:00	0
2009-05-12	06:11:00	0
2009-05-12	06:12:00	0
2009-05-12	06:13:00	0
2009-05-12	06:14:00	0
2009-05-12	06:15:00	0
2009-05-12	06:16:00	0
2009-05-12	06:17:00	0
2009-05-12	06:18:00	0
2009-05-12	06:19:00	0
2009-05-12	06:20:00	0
2009-05-12	06:21:00	0
2009-05-12	06:22:00	0
2009-05-12	06:23:00	0
2009-05-12	06:24:00	0
2009-05-12	06:25:00	0
2009-05-12	06:26:00	0
2009-05-12	06:27:00	0
2009-05-12	06:28:00	0
2009-05-12	06:29:00	0
2009-05-12	06:30:00	0
2009-05-12	06:31:00	0
2009-05-12	06:32:00	0
2009-05-12	06:33:00	0
2009-05-12	06:34:00	0
2009-05-12	06:35:00	0
2009-05-12	06:36:00	0
2009-05-12	06:37:00	0
2009-05-12	06:38:00	0
2009-05-12	06:39:00	0
2009-05-12	06:40:00	0
2009-05-12	06:41:00	0
2009-05-12	06:42:00	0
2009-05-12	06:43:00	0
2009-05-12	06:44:00	0
2009-05-12	06:45:00	0
2009-05-12	06:46:00	0
2009-05-12	06:47:00	0
2009-05-12	06:48:00	0
2009-05-12	06:49:00	0
2009-05-12	06:50:00	0
2009-05-12	06:51:00	0
2009-05-12	06:52:00	0
2009-05-12	06:53:00	0
2009-05-12	06:54:00	0
2009-05-12	06:55:00	0
2009-05-12	06:56:00	0
2009-05-12	06:57:00	0
2009-05-12	06:58:00	0
2009-05-12	06:59:00	0
2009-05-12	07:00:00	0
2009-05-12	07:01:00	0
2009-05-12	07:02:00	0
2009-05-12	07:03:00	0
2009-05-12	07:04:00	0
2009-05-12	07:05:00	0
2009-05-12	07:06:00	0
2009-05-12	07:07:00	0
2009-05-12	07:08:00	0
2009-05-12	07:09:00	0
2009-05-12	07:10:00	0
2009-05-12	07:11:00	0
2009-05-12	07:12:00	0
2009-05-12	07:13:00	0
2009-05-12	07:14:00	0
2009-05-12	07:15:00	0
2009-05-12	07:16:00	0
2009-05-12	07:17:00	0
2009-05-12	07:18:00	0
2009-05-12	07:19:00	0
2009-05-12	07:20:00	0
2009-05-12	07:21:00	0
2009-05-12	07:22:00	0
2009-05-12	07:23:00	0
2009-05-12	07:24:00	0
2009-05-12	07:25:00	0
2009-05-12	07:26:00	0
2009-05-12	07:27:00	0
2009-05-12	07:28:00	0
2009-05-12	07:29:00	0
2009-05-12	07:30:00	0
2009-05-12	07:31:00	0
2009-05-12	07:32:00	0
2009-05-12	07:33:00	0
2009-05-12	07:34:00	0
2009-05-12	07:35:00	0
2009-05-12	07:36:00	0
2009-05-12	07:37:00	0
2009-05-12	07:38:00	0
2009-05-12	07:39:00	0
2009-05-12	07:40:00	0
2009-05-12	07:41:00	0
2009-05-12	07:42:00	0
2009-05-12	07:43:00	0
2009-05-12	07:44:00	0
2009-05-12	07:45:00	0
2009-05-12	07:46:00	0
2009-05-12	07:47:00	0
2009-05-12	07:48:00	0
2009-05-12	07:49:00	0
2009-05-12	07:50:00	0
2009-05-12	07:51:00	0
2009-05-12	07:52:00	0
2009-05-12	07:53:00	0
2009-05-12	07:54:00	0
2009-05-12	07:55:00	0
2009-05-12	07:56:00	0
2009-05-12	07:57:00	0
2009-05-12	07:58:00	0
2009-05-12	07:59:00	0
2009-05-12	08:00:00	0
2009-05-12	08:01:00	0
2009-05-12	08:02:00	0
2009-05-12	08:03:00	0
2009-05-12	08:04:00	0
2009-05-12	08:05:00	0
2009-05-12	08:06:00	0
2009-05-12	08:07:00	0
2009-05-12	08:08:00	0
2009-05-12	08:09:00	0
2009-05-12	08:10:00	0
2009-05-12	08:11:00	0
2009-05-12	08:12:00	0
2009-05-12	08:13:00	0
2009-05-12	08:14:00	0
2009-05-12	08:15:00	0
2009-05-12	08:16:00	0
2009-05-12	08:17:00	0
2009-05-12	08:18:00	0
2009-05-12	08:19:00	0
2009-05-12	08:20:00	0
2009-05-12	08:21:00	0
2009-05-12	08:22:00	0
2009-05-12	08:23:00	0
2009-05-12	08:24:00	0
2009-05-12	08:25:00	0
2009-05-12	08:26:00	0
2009-05-12	08:27:00	0
2009-05-12	08:28:00	0
2009-05-12	08:29:00	0
2009-05-12	08:30:00	0
2009-05-12	08:31:00	0
2009-05-12	08:32:00	0
2009-05-12	08:33:00	0
2009-05-12	08:34:00	0
2009-05-12	08:35:00	0
2009-05-12	08:36:00	0
2009-05-12	08:37:00	0
2009-05-12	08:38:00	0
2009-05-12	08:39:00	0
2009-05-12	08:40:00	0
2009-05-12	08:41:00	0
2009-05-12	08:42:00	0
2009-05-12	08:43:00	0
2009-05-12	08:44:00	0
2009-05-12	08:45:00	0
2009-05-12	08:46:00	0
2009-05-12	08:47:00	0
2009-05-12	08:48:00	0
2009-05-12	08:49:00	0
2009-05-12	08:50:00	0
2009-05-12	08:51:00	0
2009-05-12	08:52:00	0
2009-05-12	08:53:00	0
2009-05-12	08:54:00	0
2009-05-12	08:55:00	0
2009-05-12	08:56:00	0
2009-05-12	08:57:00	0
2009-05-12	08:58:00	0
2009-05-12	08:59:00	0
2009-05-12	09:00:00	0
2009-05-12	09:01:00	0
2009-05-12	09:02:00	0
2009-05-12	09:03:00	0
2009-05-12	09:04:00	0
2009-05-12	09:05:00	0
2009-05-12	09:06:00	0
2009-05-12	09:07:00	0
2009-05-12	09:08:00	0
2009-05-12	09:09:00	0
2009-05-12	09:10:00	0
2009-05-12	09:11:00	0
2009-05-12	09:12:00	0
2009-05-12	09:13:00	0
2009-05-12	09:14:00	0
2009-05-12	09:15:00	0
2009-05-12	09:16:00	0
2009-05-12	09:17:00	0
2009-05-12	09:18:00	0
2009-05-12	09:19:00	0
2009-05-12	09:20:00	0
2009-05-12	09:21:00	0
2009-05-12	09:22:00	0
2009-05-12	09:23:00	0
2009-05-12	09:24:00	0
2009-05-12	09:25:00	0
2009-05-12	09:26:00	0
2009-05-12	09:27:00	0
2009-05-12	09:28:00	0
2009-05-12	09:29:00	0
2009-05-12	09:30:00	0
2009-05-12	09:31:00	0
2009-05-12	09:32:00	0
2009-05-12	09:33:00	0
2009-05-12	09:34:00	0
2009-05-12	09:35:00	0
2009-05-12	09:36:00	0
2009-05-12	09:37:00	0
2009-05-12	09:38:00	0
2009-05-12	09:39:00	0
2009-05-12	09:40:00	0
2009-05-12	09:41:00	0
2009-05-12	09:42:00	0
2009-05-12	09:43:00	0
2009-05-12	09:44:00	0
2009-05-12	09:45:00	0
2009-05-12	09:46:00	0
2009-05-12	09:47:00	0
2009-05-12	09:48:00	0
2009-05-12	09:49:00	0
2009-05-12	09:50:00	0
2009-05-12	09:51:00	0
2009-05-12	09:52:00	0
2009-05-12	09:53:00	0
2009-05-12	09:54:00	0
2009-05-12	09:55:00	0
2009-05-12	09:56:00	0
2009-05-12	09:57:00	0
2009-05-12	09:58:00	0
2009-05-12	09:59:00	0
2009-05-12	10:00:00	0
2009-05-12	10:01:00	0
2009-05-12	10:02:00	0
2009-05-12	10:03:00	0
2009-05-12	10:04:00	0
2009-05-12	10:05:00	0
2009-05-12	10:06:00	0
2009-05-12	10:07:00	0
2009-05-12	10:08:00	0
2009-05-12	10:09:00	0
2009-05-12	10:10:00	0
2009-05-12	10:11:00	0
2009-05-12	10:12:00	0
2009-05-12	10:13:00	0
2009-05-12	10:14:00	0
2009-05-12	10:15:00	0
2009-05-12	10:16:00	0
2009-05-12	10:17:00	0
2009-05-12	10:18:00	0
2009-05-12	10:19:00	0
2009-05-12	10:20:00	0
2009-05-12	10:21:00	0
2009-05-12	10:22:00	0
2009-05-12	10:23:00	0
2009-05-12	10:24:00	0
2009-05-12	10:25:00	0
2009-05-12	10:26:00	0
2009-05-12	10:27:00	0
2009-05-12	10:28:00	0
2009-05-12	10:29:00	0
2009-05-12	10:30:00	0
2009-05-12	10:31:00	0
2009-05-12	10:32:00	0
2009-05-12	10:33:00	0
2009-05-12	10:34:00	0
2009-05-12	10:35:00	0
2009-05-12	10:36:00	0
2009-05-12	10:37:00	0
2009-05-12	10:38:00	0
2009-05-12	10:39:00	0
2009-05-12	10:40:00	0
2009-05-12	10:41:00	0
2009-05-12	10:42:00	0
2009-05-12	10:43:00	0
2009-05-12	10:44:00	0
2009-05-12	10:45:00	0
2009-05-12	10:46:00	0
2009-05-12	10:47:00	0
2009-05-12	10:48:00	0
2009-05-12	10:49:00	0
2009-05-12	10:50:00	0
2009-05-12	10:51:00	0
2009-05-12	10:52:00	0
2009-05-12	10:53:00	0
2009-05-12	10:54:00	0
2009-05-12	10:55:00	0
2009-05-12	10:56:00	0
2009-05-12	10:57:00	0
2009-05-12	10:58:00	0
2009-05-12	10:59:00	0
2009-05-12	11:00:00	0
2009-05-12	11:01:00	0
2009-05-12	11:02:00	0
2009-05-12	11:03:00	0
2009-05-12	11:04:00	0
2009-05-12	11:05:00	0
2009-05-12	11:06:00	0
2009-05-12	11:07:00	0
2009-05-12	11:08:00	0
2009-05-12	11:09:00	0
2009-05-12	11:10:00	0
2009-05-12	11:11:00	0
2009-05-12	11:12:00	0
2009-05-12	11:13:00	0
2009-05-12	11:14:00	0
2009-05-12	11:15:00	0
2009-05-12	11:16:00	0
2009-05-12	11:17:00	0
2009-05-12	11:18:00	0
2009-05-12	11:19:00	0
2009-05-12	11:20:00	0
2009-05-12	11:21:00	0
2009-05-12	11:22:00	0
2009-05-12	11:23:00	0
2009-05-12	11:24:00	0
2009-05-12	11:25:00	0
2009-05-12	11:26:00	0
2009-05-12	11:27:00	0
2009-05-12	11:28:00	0
2009-05-12	11:29:00	0
2009-05-12	11:30:00	0
2009-05-12	11:31:00	0
2009-05-12	11:32:00	0
2009-05-12	11:33:00	0
2009-05-12	11:34:00	0
2009-05-12	11:35:00	0
2009-05-12	11:36:00	0
2009-05-12	11:37:00	0
2009-05-12	11:38:00	0
2009-05-12	11:39:00	0
2009-05-12	11:40:00	0
2009-05-12	11:41:00	0
2009-05-12	11:42:00	0
2009-05-12	11:43:00	0
2009-05-12	11:44:00	0
2009-05-12	11:45:00	0
2009-05-12	11:46:00	0
2009-05-12	11:47:00	0
2009-05-12	11:48:00	0
2009-05-12	11:49:00	0
2009-05-12	11:50:00	0
2009-05-12	11:51:00	0
2009-05-12	11:52:00	0
2009-05-12	11:53:00	0
2009-05-12	11:54:00	0
2009-05-12	11:55:00	0
2009-05-12	11:56:00	0
2009-05-12	11:57:00	0
2009-05-12	11:58:00	0
2009-05-12	11:59:00	0
2009-05-12	12:00:00	0
2009-05-12	12:01:00	0
2009-05-12	12:02:00	0
2009-05-12	12:03:00	0
2009-05-12	12:04:00	0
2009-05-12	12:05:00	0
2009-05-12	12:06:00	0
2009-05-12	12:07:00	0
2009-05-12	12:08:00	0
2009-05-12	12:09:00	0
2009-05-12	12:10:00	0
2009-05-12	12:11:00	0
2009-05-12	12:12:00	0
2009-05-12	12:13:00	0
2009-05-12	12:14:00	0
2009-05-12	12:15:00	0
2009-05-12	12:16:00	0
2009-05-12	12:17:00	0
2009-05-12	12:18:00	0
2009-05-12	12:19:00	0
2009-05-12	12:20:00	0
2009-05-12	12:21:00	0
2009-05-12	12:22:00	0
2009-05-12	12:23:00	0
2009-05-12	12:24:00	0
2009-05-12	12:25:00	0
2009-05-12	12:26:00	0
2009-05-12	12:27:00	0
2009-05-12	12:28:00	0
2009-05-12	12:29:00	0
2009-05-12	12:30:00	0
2009-05-12	12:31:00	0
2009-05-12	12:32:00	0
2009-05-12	12:33:00	0
2009-05-12	12:34:00	0
2009-05-12	12:35:00	0
2009-05-12	12:36:00	0
2009-05-12	12:37:00	0
2009-05-12	12:38:00	0
2009-05-12	12:39:00	0
2009-05-12	12:40:00	0
2009-05-12	12:41:00	0
2009-05-12	12:42:00	0
2009-05-12	12:43:00	0
2009-05-12	12:44:00	0
2009-05-12	12:45:00	0
2009-05-12	12:46:00	0
2009-05-12	12:47:00	0
2009-05-12	12:48:00	0
2009-05-12	12:49:00	0
2009-05-12	12:50:00	0
2009-05-12	12:51:00	0
2009-05-12	12:52:00	0
2009-05-12	12:53:00	0
2009-05-12	12:54:00	0
2009-05-12	12:55:00	0
2009-05-12	12:56:00	0
2009-05-12	12:57:00	0
2009-05-12	12:58:00	0
2009-05-12	12:59:00	0
2009-05-12	13:00:00	0
2009-05-12	13:01:00	0
2009-05-12	13:02:00	0
2009-05-12	13:03:00	0
2009-05-12	13:04:00	0
2009-05-12	13:05:00	0
2009-05-12	13:06:00	0
2009-05-12	13:07:00	0
2009-05-12	13:08:00	0
2009-05-12	13:09:00	0
2009-05-12	13:10:00	0
2009-05-12	13:11:00	0
2009-05-12	13:12:00	0
2009-05-12	13:13:00	0
2009-05-12	13:14:00	0
2009-05-12	13:15:00	0
2009-05-12	13:16:00	0
2009-05-12	13:17:00	0
2009-05-12	13:18:00	0
2009-05-12	13:19:00	0
2009-05-12	13:20:00	0
2009-05-12	13:21:00	0
2009-05-12	13:22:00	0
2009-05-12	13:23:00	0
2009-05-12	13:24:00	0
2009-05-12	13:25:00	0
2009-05-12	13:26:00	0
2009-05-12	13:27:00	0
2009-05-12	13:28:00	0
2009-05-12	13:29:00	0
2009-05-12	13:30:00	0
2009-05-12	13:31:00	0
2009-05-12	13:32:00	0
2009-05-12	13:33:00	0
2009-05-12	13:34:00	0
2009-05-12	13:35:00	0
2009-05-12	13:36:00	0
2009-05-12	13:37:00	0
2009-05-12	13:38:00	0
2009-05-12	13:39:00	0
2009-05-12	13:40:00	0
2009-05-12	13:41:00	0
2009-05-12	13:42:00	0
2009-05-12	13:43:00	0
2009-05-12	13:44:00	0
2009-05-12	13:45:00	0
2009-05-12	13:46:00	0
2009-05-12	13:47:00	0
2009-05-12	13:48:00	0
2009-05-12	13:49:00	0
2009-05-12	13:50:00	0
2009-05-12	13:51:00	0
2009-05-12	13:52:00	0
2009-05-12	13:53:00	0
2009-05-12	13:54:00	0
2009-05-12	13:55:00	0
2009-05-12	13:56:00	0
2009-05-12	13:57:00	0
2009-05-12	13:58:00	0
2009-05-12	13:59:00	0
2009-05-12	14:00:00	0
2009-05-12	14:01:00	0
2009-05-12	14:02:00	0
2009-05-12	14:03:00	0
2009-05-12	14:04:00	0
2009-05-12	14:05:00	0
2009-05-12	14:06:00	0
2009-05-12	14:07:00	0
2009-05-12	14:08:00	0
2009-05-12	14:09:00	0
2009-05-12	14:10:00	0
2009-05-12	14:11:00	0
2009-05-12	14:12:00	0
2009-05-12	14:13:00	0
2009-05-12	14:14:00	0
2009-05-12	14:15:00	0
2009-05-12	14:16:00	0
2009-05-12	14:17:00	0
2009-05-12	14:18:00	0
2009-05-12	14:19:00	0
2009-05-12	14:20:00	0
2009-05-12	14:21:00	0
2009-05-12	14:22:00	0
2009-05-12	14:23:00	0
2009-05-12	14:24:00	0
2009-05-12	14:25:00	0
2009-05-12	14:26:00	0
2009-05-12	14:27:00	0
2009-05-12	14:28:00	0
2009-05-12	14:29:00	0
2009-05-12	14:30:00	0
2009-05-12	14:31:00	0
2009-05-12	14:32:00	0
2009-05-12	14:33:00	0
2009-05-12	14:34:00	0
2009-05-12	14:35:00	0
2009-05-12	14:36:00	0
2009-05-12	14:37:00	0
2009-05-12	14:38:00	0
2009-05-12	14:39:00	0
2009-05-12	14:40:00	0
2009-05-12	14:41:00	0
2009-05-12	14:42:00	0
2009-05-12	14:43:00	0
2009-05-12	14:44:00	0
2009-05-12	14:45:00	0
2009-05-12	14:46:00	0
2009-05-12	14:47:00	0
2009-05-12	14:48:00	0
2009-05-12	14:49:00	0
2009-05-12	14:50:00	0
2009-05-12	14:51:00	0
2009-05-12	14:52:00	0
2009-05-12	14:53:00	0
2009-05-12	14:54:00	0
2009-05-12	14:55:00	0
2009-05-12	14:56:00	0
2009-05-12	14:57:00	0
2009-05-12	14:58:00	0
2009-05-12	14:59:00	0
2009-05-12	15:00:00	0
2009-05-12	15:01:00	0
2009-05-12	15:02:00	0
2009-05-12	15:03:00	0
2009-05-12	15:04:00	0
2009-05-12	15:05:00	0
2009-05-12	15:06:00	0
2009-05-12	15:07:00	0
2009-05-12	15:08:00	0
2009-05-12	15:09:00	0
2009-05-12	15:10:00	0
2009-05-12	15:11:00	0
2009-05-12	15:12:00	0
2009-05-12	15:13:00	0
2009-05-12	15:14:00	0
2009-05-12	15:15:00	0
2009-05-12	15:16:00	0
2009-05-12	15:17:00	0
2009-05-12	15:18:00	0
2009-05-12	15:19:00	0
2009-05-12	15:20:00	0
2009-05-12	15:21:00	0
2009-05-12	15:22:00	0
2009-05-12	15:23:00	0
2009-05-12	15:24:00	0
2009-05-12	15:25:00	0
2009-05-12	15:26:00	0
2009-05-12	15:27:00	0
2009-05-12	15:28:00	0
2009-05-12	15:29:00	0
2009-05-12	15:30:00	0
2009-05-12	15:31:00	0
2009-05-12	15:32:00	0
2009-05-12	15:33:00	0
2009-05-12	15:34:00	0
2009-05-12	15:35:00	0
2009-05-12	15:36:00	0
2009-05-12	15:37:00	0
2009-05-12	15:38:00	0
2009-05-12	15:39:00	0
2009-05-12	15:40:00	0
2009-05-12	15:41:00	0
2009-05-12	15:42:00	0
2009-05-12	15:43:00	0
2009-05-12	15:44:00	0
2009-05-12	15:45:00	0
2009-05-12	15:46:00	0
2009-05-12	15:47:00	0
2009-05-12	15:48:00	0
2009-05-12	15:49:00	0
2009-05-12	15:50:00	0
2009-05-12	15:51:00	0
2009-05-12	15:52:00	0
2009-05-12	15:53:00	0
2009-05-12	15:54:00	0
2009-05-12	15:55:00	0
2009-05-12	15:56:00	0
2009-05-12	15:57:00	0
2009-05-12	15:58:00	0
2009-05-12	15:59:00	0
2009-05-12	16:00:00	0
2009-05-12	16:01:00	0
2009-05-12	16:02:00	0
2009-05-12	16:03:00	0
2009-05-12	16:04:00	0
2009-05-12	16:05:00	0
2009-05-12	16:06:00	0
2009-05-12	16:07:00	0
2009-05-12	16:08:00	0
2009-05-12	16:09:00	0
2009-05-12	16:10:00	0
2009-05-12	16:11:00	0
2009-05-12	16:12:00	0
2009-05-12	16:13:00	0
2009-05-12	16:14:00	0
2009-05-12	16:15:00	0
2009-05-12	16:16:00	0
2009-05-12	16:17:00	0
2009-05-12	16:18:00	0
2009-05-12	16:19:00	0
2009-05-12	16:20:00	0
2009-05-12	16:21:00	0
2009-05-12	16:22:00	0
2009-05-12	16:23:00	0
2009-05-12	16:24:00	0
2009-05-12	16:25:00	0
2009-05-12	16:26:00	0
2009-05-12	16:27:00	0
2009-05-12	16:28:00	0
2009-05-12	16:29:00	0
2009-05-12	16:30:00	0
2009-05-12	16:31:00	0
2009-05-12	16:32:00	0
2009-05-12	16:33:00	0
2009-05-12	16:34:00	0
2009-05-12	16:35:00	0
2009-05-12	16:36:00	0
2009-05-12	16:37:00	0
2009-05-12	16:38:00	0
2009-05-12	16:39:00	0
2009-05-12	16:40:00	0
2009-05-12	16:41:00	0
2009-05-12	16:42:00	0
2009-05-12	16:43:00	0
2009-05-12	16:44:00	0
2009-05-12	16:45:00	0
2009-05-12	16:46:00	0
2009-05-12	16:47:00	0
2009-05-12	16:48:00	0
2009-05-12	16:49:00	0
2009-05-12	16:50:00	0
2009-05-12	16:51:00	0
2009-05-12	16:52:00	0
2009-05-12	16:53:00	0
2009-05-12	16:54:00	0
2009-05-12	16:55:00	0
2009-05-12	16:56:00	0
2009-05-12	16:57:00	0
2009-05-12	16:58:00	0
2009-05-12	16:59:00	0
2009-05-12	17:00:00	0
2009-05-12	17:01:00	0
2009-05-12	17:02:00	0
2009-05-12	17:03:00	0
2009-05-12	17:04:00	0
2009-05-12	17:05:00	0
2009-05-12	17:06:00	0
2009-05-12	17:07:00	0
2009-05-12	17:08:00	0
2009-05-12	17:09:00	0
2009-05-12	17:10:00	0
2009-05-12	17:11:00	0
2009-05-12	17:12:00	0
2009-05-12	17:13:00	0
2009-05-12	17:14:00	0
2009-05-12	17:15:00	0
2009-05-12	17:16:00	0
2009-05-12	17:17:00	0
2009-05-12	17:18:00	0
2009-05-12	17:19:00	0
2009-05-12	17:20:00	0
2009-05-12	17:21:00	0
2009-05-12	17:22:00	0
2009-05-12	17:23:00	0
2009-05-12	17:24:00	0
2009-05-12	17:25:00	0
2009-05-12	17:26:00	0
2009-05-12	17:27:00	0
2009-05-12	17:28:00	0
2009-05-12	17:29:00	0
2009-05-12	17:30:00	0
2009-05-12	17:31:00	0
2009-05-12	17:32:00	0
2009-05-12	17:33:00	0
2009-05-12	17:34:00	0
2009-05-12	17:35:00	0
2009-05-12	17:36:00	0
2009-05-12	17:37:00	0
2009-05-12	17:38:00	0
2009-05-12	17:39:00	0
2009-05-12	17:40:00	0
2009-05-12	17:41:00	0
2009-05-12	17:42:00	0
2009-05-12	17:43:00	0
2009-05-12	17:44:00	0
2009-05-12	17:45:00	0
2009-05-12	17:46:00	0
2009-05-12	17:47:00	0
2009-05-12	17:48:00	0
2009-05-12	17:49:00	0
2009-05-12	17:50:00	0
2009-05-12	17:51:00	0
2009-05-12	17:52:00	0
2009-05-12	17:53:00	0
2009-05-12	17:54:00	0
2009-05-12	17:55:00	0
2009-05-12	17:56:00	0
2009-05-12	17:57:00	0
2009-05-12	17:58:00	0
2009-05-12	17:59:00	0
2009-05-12	18:00:00	0
2009-05-12	18:01:00	0
2009-05-12	18:02:00	0
2009-05-12	18:03:00	60
2009-05-12	18:04:00	60
2009-05-12	18:05:00	133
2009-05-12	18:06:00	384
2009-05-12	18:07:00	1611
2009-05-12	18:08:00	604
2009-05-12	18:09:00	1104
2009-05-12	18:10:00	1797
2009-05-12	18:11:00	1077
2009-05-12	18:12:00	1797
2009-05-12	18:13:00	1162
2009-05-12	18:14:00	896
2009-05-12	18:15:00	1024
2009-05-12	18:16:00	1683
2009-05-12	18:17:00	2261
2009-05-12	18:18:00	244
2009-05-12	18:19:00	12
2009-05-12	18:20:00	12
2009-05-12	18:21:00	0
2009-05-12	18:22:00	48
2009-05-12	18:23:00	526
2009-05-12	18:24:00	244
2009-05-12	18:25:00	171
2009-05-12	18:26:00	287
2009-05-12	18:27:00	133
2009-05-12	18:28:00	24
2009-05-12	18:29:00	36
2009-05-12	18:30:00	97
2009-05-12	18:31:00	287
2009-05-12	18:32:00	273
2009-05-12	18:33:00	244
2009-05-12	18:34:00	732
2009-05-12	18:35:00	565
2009-05-12	18:36:00	896
2009-05-12	18:37:00	435
2009-05-12	18:38:00	526
2009-05-12	18:39:00	488
2009-05-12	18:40:00	316
2009-05-12	18:41:00	229
2009-05-12	18:42:00	60
2009-05-12	18:43:00	0
2009-05-12	18:44:00	12
2009-05-12	18:45:00	0
2009-05-12	18:46:00	24
2009-05-12	18:47:00	0
2009-05-12	18:48:00	0
2009-05-12	18:49:00	0
2009-05-12	18:50:00	0
2009-05-12	18:51:00	0
2009-05-12	18:52:00	0
2009-05-12	18:53:00	0
2009-05-12	18:54:00	0
2009-05-12	18:55:00	0
2009-05-12	18:56:00	0
2009-05-12	18:57:00	0
2009-05-12	18:58:00	0
2009-05-12	18:59:00	0
2009-05-12	19:00:00	0
2009-05-12	19:01:00	0
2009-05-12	19:02:00	12
2009-05-12	19:03:00	0
2009-05-12	19:04:00	0
2009-05-12	19:05:00	0
2009-05-12	19:06:00	0
2009-05-12	19:07:00	0
2009-05-12	19:08:00	0
2009-05-12	19:09:00	0
2009-05-12	19:10:00	0
2009-05-12	19:11:00	0
2009-05-12	19:12:00	0
2009-05-12	19:13:00	0
2009-05-12	19:14:00	0
2009-05-12	19:15:00	0
2009-05-12	19:16:00	0
2009-05-12	19:17:00	0
2009-05-12	19:18:00	0
2009-05-12	19:19:00	0
2009-05-12	19:20:00	0
2009-05-12	19:21:00	0
2009-05-12	19:22:00	0
2009-05-12	19:23:00	0
2009-05-12	19:24:00	0
2009-05-12	19:25:00	0
2009-05-12	19:26:00	0
2009-05-12	19:27:00	0
2009-05-12	19:28:00	0
2009-05-12	19:29:00	0
2009-05-12	19:30:00	0
2009-05-12	19:31:00	12
2009-05-12	19:32:00	0
2009-05-12	19:33:00	0
2009-05-12	19:34:00	0
2009-05-12	19:35:00	0
2009-05-12	19:36:00	0
2009-05-12	19:37:00	0
2009-05-12	19:38:00	0
2009-05-12	19:39:00	0
2009-05-12	19:40:00	0
2009-05-12	19:41:00	0
2009-05-12	19:42:00	0
2009-05-12	19:43:00	0
2009-05-12	19:44:00	24
2009-05-12	19:45:00	0
2009-05-12	19:46:00	0
2009-05-12	19:47:00	0
2009-05-12	19:48:00	0
2009-05-12	19:49:00	0
2009-05-12	19:50:00	0
2009-05-12	19:51:00	0
2009-05-12	19:52:00	0
2009-05-12	19:53:00	0
2009-05-12	19:54:00	0
2009-05-12	19:55:00	0
2009-05-12	19:56:00	0
2009-05-12	19:57:00	0
2009-05-12	19:58:00	0
2009-05-12	19:59:00	0
2009-05-12	20:00:00	0
2009-05-12	20:01:00	0
2009-05-12	20:02:00	0
2009-05-12	20:03:00	0
2009-05-12	20:04:00	0
2009-05-12	20:05:00	0
2009-05-12	20:06:00	0
2009-05-12	20:07:00	0
2009-05-12	20:08:00	0
2009-05-12	20:09:00	0
2009-05-12	20:10:00	0
2009-05-12	20:11:00	0
2009-05-12	20:12:00	0
2009-05-12	20:13:00	0
2009-05-12	20:14:00	0
2009-05-12	20:15:00	0
2009-05-12	20:16:00	0
2009-05-12	20:17:00	0
2009-05-12	20:18:00	0
2009-05-12	20:19:00	0
2009-05-12	20:20:00	0
2009-05-12	20:21:00	0
2009-05-12	20:22:00	0
2009-05-12	20:23:00	0
2009-05-12	20:24:00	24
2009-05-12	20:25:00	0
2009-05-12	20:26:00	0
2009-05-12	20:27:00	0
2009-05-12	20:28:00	0
2009-05-12	20:29:00	0
2009-05-12	20:30:00	0
2009-05-12	20:31:00	0
2009-05-12	20:32:00	0
2009-05-12	20:33:00	0
2009-05-12	20:34:00	0
2009-05-12	20:35:00	0
2009-05-12	20:36:00	0
2009-05-12	20:37:00	0
2009-05-12	20:38:00	0
2009-05-12	20:39:00	0
2009-05-12	20:40:00	0
2009-05-12	20:41:00	0
2009-05-12	20:42:00	0
2009-05-12	20:43:00	0
2009-05-12	20:44:00	0
2009-05-12	20:45:00	0
2009-05-12	20:46:00	0
2009-05-12	20:47:00	0
2009-05-12	20:48:00	0
2009-05-12	20:49:00	0
2009-05-12	20:50:00	0
2009-05-12	20:51:00	0
2009-05-12	20:52:00	0
2009-05-12	20:53:00	0
2009-05-12	20:54:00	0
2009-05-12	20:55:00	0
2009-05-12	20:56:00	0
2009-05-12	20:57:00	0
2009-05-12	20:58:00	0
2009-05-12	20:59:00	0
2009-05-12	21:00:00	0
2009-05-12	21:01:00	0
2009-05-12	21:02:00	0
2009-05-12	21:03:00	0
2009-05-12	21:04:00	0
2009-05-12	21:05:00	0
2009-05-12	21:06:00	0
2009-05-12	21:07:00	0
2009-05-12	21:08:00	0
2009-05-12	21:09:00	0
2009-05-12	21:10:00	0
2009-05-12	21:11:00	0
2009-05-12	21:12:00	0
2009-05-12	21:13:00	0
2009-05-12	21:14:00	0
2009-05-12	21:15:00	0
2009-05-12	21:16:00	0
2009-05-12	21:17:00	60
2009-05-12	21:18:00	824
2009-05-12	21:19:00	287
2009-05-12	21:20:00	36
2009-05-12	21:21:00	0
2009-05-12	21:22:00	186
2009-05-12	21:23:00	157
2009-05-12	21:24:00	0
2009-05-12	21:25:00	0
2009-05-12	21:26:00	754
2009-05-12	21:27:00	0
2009-05-12	21:28:00	0
2009-05-12	21:29:00	36
2009-05-12	21:30:00	0
2009-05-12	21:31:00	0
2009-05-12	21:32:00	0
2009-05-12	21:33:00	0
2009-05-12	21:34:00	0
2009-05-12	21:35:00	12
2009-05-12	21:36:00	0
2009-05-12	21:37:00	0
2009-05-12	21:38:00	488
2009-05-12	21:39:00	145
2009-05-12	21:40:00	1104
2009-05-12	21:41:00	507
2009-05-12	21:42:00	667
2009-05-12	21:43:00	384
2009-05-12	21:44:00	435
2009-05-12	21:45:00	273
2009-05-12	21:46:00	0
2009-05-12	21:47:00	145
2009-05-12	21:48:00	258
2009-05-12	21:49:00	12
2009-05-12	21:50:00	0
2009-05-12	21:51:00	367
2009-05-12	21:52:00	418
2009-05-12	21:53:00	12
2009-05-12	21:54:00	0
2009-05-12	21:55:00	0
2009-05-12	21:56:00	0
2009-05-12	21:57:00	48
2009-05-12	21:58:00	0
2009-05-12	21:59:00	0
2009-05-12	22:00:00	0
2009-05-12	22:01:00	0
2009-05-12	22:02:00	0
2009-05-12	22:03:00	12
2009-05-12	22:04:00	60
2009-05-12	22:05:00	0
2009-05-12	22:06:00	435
2009-05-12	22:07:00	72
2009-05-12	22:08:00	171
2009-05-12	22:09:00	229
2009-05-12	22:10:00	0
2009-05-12	22:11:00	0
2009-05-12	22:12:00	0
2009-05-12	22:13:00	244
2009-05-12	22:14:00	401
2009-05-12	22:15:00	12
2009-05-12	22:16:00	12
2009-05-12	22:17:00	72
2009-05-12	22:18:00	48
2009-05-12	22:19:00	48
2009-05-12	22:20:00	0
2009-05-12	22:21:00	0
2009-05-12	22:22:00	0
2009-05-12	22:23:00	0
2009-05-12	22:24:00	0
2009-05-12	22:25:00	0
2009-05-12	22:26:00	0
2009-05-12	22:27:00	0
2009-05-12	22:28:00	0
2009-05-12	22:29:00	0
2009-05-12	22:30:00	0
2009-05-12	22:31:00	0
2009-05-12	22:32:00	0
2009-05-12	22:33:00	0
2009-05-12	22:34:00	0
2009-05-12	22:35:00	0
2009-05-12	22:36:00	0
2009-05-12	22:37:00	0
2009-05-12	22:38:00	0
2009-05-12	22:39:00	0
2009-05-12	22:40:00	0
2009-05-12	22:41:00	0
2009-05-12	22:42:00	0
2009-05-12	22:43:00	0
2009-05-12	22:44:00	0
2009-05-12	22:45:00	0
2009-05-12	22:46:00	0
2009-05-12	22:47:00	0
2009-05-12	22:48:00	0
2009-05-12	22:49:00	0
2009-05-12	22:50:00	0
2009-05-12	22:51:00	0
2009-05-12	22:52:00	0
2009-05-12	22:53:00	0
2009-05-12	22:54:00	0
2009-05-12	22:55:00	0
2009-05-12	22:56:00	0
2009-05-12	22:57:00	0
2009-05-12	22:58:00	0
2009-05-12	22:59:00	0
2009-05-12	23:00:00	0
2009-05-12	23:01:00	0
2009-05-12	23:02:00	0
2009-05-12	23:03:00	0
2009-05-12	23:04:00	0
2009-05-12	23:05:00	0
2009-05-12	23:06:00	0
2009-05-12	23:07:00	0
2009-05-12	23:08:00	0
2009-05-12	23:09:00	0
2009-05-12	23:10:00	0
2009-05-12	23:11:00	0
2009-05-12	23:12:00	0
2009-05-12	23:13:00	0
2009-05-12	23:14:00	0
2009-05-12	23:15:00	0
2009-05-12	23:16:00	0
2009-05-12	23:17:00	0
2009-05-12	23:18:00	0
2009-05-12	23:19:00	0
2009-05-12	23:20:00	0
2009-05-12	23:21:00	0
2009-05-12	23:22:00	0
2009-05-12	23:23:00	0
2009-05-12	23:24:00	0
2009-05-12	23:25:00	0
2009-05-12	23:26:00	0
2009-05-12	23:27:00	0
2009-05-12	23:28:00	0
2009-05-12	23:29:00	24
2009-05-12	23:30:00	0
2009-05-12	23:31:00	0
2009-05-12	23:32:00	0
2009-05-12	23:33:00	0
2009-05-12	23:34:00	0
2009-05-12	23:35:00	0
2009-05-12	23:36:00	0
2009-05-12	23:37:00	0
2009-05-12	23:38:00	0
2009-05-12	23:39:00	0
2009-05-12	23:40:00	0
2009-05-12	23:41:00	0
2009-05-12	23:42:00	0
2009-05-12	23:43:00	0
2009-05-12	23:44:00	0
2009-05-12	23:45:00	0
2009-05-12	23:46:00	0
2009-05-12	23:47:00	0
2009-05-12	23:48:00	0
2009-05-12	23:49:00	0
2009-05-12	23:50:00	0
2009-05-12	23:51:00	0
2009-05-12	23:52:00	0
2009-05-12	23:53:00	0
2009-05-12	23:54:00	0
2009-05-12	23:55:00	0
2009-05-12	23:56:00	0
2009-05-12	23:57:00	0
2009-05-12	23:58:00	0
2009-05-12	23:59:00	0
2009-05-13	00:00:00	0
2009-05-13	00:01:00	0
2009-05-13	00:02:00	0
2009-05-13	00:03:00	0
2009-05-13	00:04:00	0
2009-05-13	00:05:00	0
2009-05-13	00:06:00	0
2009-05-13	00:07:00	0
2009-05-13	00:08:00	0
2009-05-13	00:09:00	0
2009-05-13	00:10:00	0
2009-05-13	00:11:00	0
2009-05-13	00:12:00	0
2009-05-13	00:13:00	0
2009-05-13	00:14:00	0
2009-05-13	00:15:00	0
2009-05-13	00:16:00	0
2009-05-13	00:17:00	0
2009-05-13	00:18:00	0
2009-05-13	00:19:00	0
2009-05-13	00:20:00	0
2009-05-13	00:21:00	0
2009-05-13	00:22:00	0
2009-05-13	00:23:00	0
2009-05-13	00:24:00	0
2009-05-13	00:25:00	0
2009-05-13	00:26:00	0
2009-05-13	00:27:00	0
2009-05-13	00:28:00	0
2009-05-13	00:29:00	0
2009-05-13	00:30:00	0
2009-05-13	00:31:00	0
2009-05-13	00:32:00	0
2009-05-13	00:33:00	0
2009-05-13	00:34:00	0
2009-05-13	00:35:00	0
2009-05-13	00:36:00	0
2009-05-13	00:37:00	0
2009-05-13	00:38:00	0
2009-05-13	00:39:00	0
2009-05-13	00:40:00	0
2009-05-13	00:41:00	0
2009-05-13	00:42:00	0
2009-05-13	00:43:00	0
2009-05-13	00:44:00	0
2009-05-13	00:45:00	0
2009-05-13	00:46:00	0
2009-05-13	00:47:00	0
2009-05-13	00:48:00	0
2009-05-13	00:49:00	0
2009-05-13	00:50:00	0
2009-05-13	00:51:00	0
2009-05-13	00:52:00	0
2009-05-13	00:53:00	0
2009-05-13	00:54:00	0
2009-05-13	00:55:00	0
2009-05-13	00:56:00	0
2009-05-13	00:57:00	0
2009-05-13	00:58:00	0
2009-05-13	00:59:00	0
2009-05-13	01:00:00	0
2009-05-13	01:01:00	0
2009-05-13	01:02:00	0
2009-05-13	01:03:00	0
2009-05-13	01:04:00	0
2009-05-13	01:05:00	0
2009-05-13	01:06:00	0
2009-05-13	01:07:00	0
2009-05-13	01:08:00	0
2009-05-13	01:09:00	0
2009-05-13	01:10:00	0
2009-05-13	01:11:00	0
2009-05-13	01:12:00	0
2009-05-13	01:13:00	0
2009-05-13	01:14:00	0
2009-05-13	01:15:00	0
2009-05-13	01:16:00	0
2009-05-13	01:17:00	0
2009-05-13	01:18:00	0
2009-05-13	01:19:00	0
2009-05-13	01:20:00	12
2009-05-13	01:21:00	0
2009-05-13	01:22:00	0
2009-05-13	01:23:00	0
2009-05-13	01:24:00	0
2009-05-13	01:25:00	0
2009-05-13	01:26:00	0
2009-05-13	01:27:00	0
2009-05-13	01:28:00	0
2009-05-13	01:29:00	0
2009-05-13	01:30:00	0
2009-05-13	01:31:00	0
2009-05-13	01:32:00	0
2009-05-13	01:33:00	0
2009-05-13	01:34:00	0
2009-05-13	01:35:00	0
2009-05-13	01:36:00	0
2009-05-13	01:37:00	0
2009-05-13	01:38:00	0
2009-05-13	01:39:00	0
2009-05-13	01:40:00	0
2009-05-13	01:41:00	0
2009-05-13	01:42:00	0
2009-05-13	01:43:00	0
2009-05-13	01:44:00	0
2009-05-13	01:45:00	0
2009-05-13	01:46:00	0
2009-05-13	01:47:00	0
2009-05-13	01:48:00	0
2009-05-13	01:49:00	0
2009-05-13	01:50:00	0
2009-05-13	01:51:00	0
2009-05-13	01:52:00	0
2009-05-13	01:53:00	0
2009-05-13	01:54:00	0
2009-05-13	01:55:00	0
2009-05-13	01:56:00	0
2009-05-13	01:57:00	0
2009-05-13	01:58:00	0
2009-05-13	01:59:00	0
2009-05-13	02:00:00	0
2009-05-13	02:01:00	0
2009-05-13	02:02:00	0
2009-05-13	02:03:00	0
2009-05-13	02:04:00	0
2009-05-13	02:05:00	0
2009-05-13	02:06:00	0
2009-05-13	02:07:00	0
2009-05-13	02:08:00	0
2009-05-13	02:09:00	0
2009-05-13	02:10:00	0
2009-05-13	02:11:00	0
2009-05-13	02:12:00	0
2009-05-13	02:13:00	0
2009-05-13	02:14:00	0
2009-05-13	02:15:00	0
2009-05-13	02:16:00	0
2009-05-13	02:17:00	0
2009-05-13	02:18:00	0
2009-05-13	02:19:00	0
2009-05-13	02:20:00	0
2009-05-13	02:21:00	0
2009-05-13	02:22:00	0
2009-05-13	02:23:00	0
2009-05-13	02:24:00	0
2009-05-13	02:25:00	0
2009-05-13	02:26:00	0
2009-05-13	02:27:00	0
2009-05-13	02:28:00	0
2009-05-13	02:29:00	0
2009-05-13	02:30:00	0
2009-05-13	02:31:00	0
2009-05-13	02:32:00	0
2009-05-13	02:33:00	0
2009-05-13	02:34:00	0
2009-05-13	02:35:00	0
2009-05-13	02:36:00	0
2009-05-13	02:37:00	0
2009-05-13	02:38:00	0
2009-05-13	02:39:00	0
2009-05-13	02:40:00	0
2009-05-13	02:41:00	0
2009-05-13	02:42:00	0
2009-05-13	02:43:00	121
2009-05-13	02:44:00	36
2009-05-13	02:45:00	0
2009-05-13	02:46:00	0
2009-05-13	02:47:00	0
2009-05-13	02:48:00	0
2009-05-13	02:49:00	0
2009-05-13	02:50:00	0
2009-05-13	02:51:00	0
2009-05-13	02:52:00	0
2009-05-13	02:53:00	0
2009-05-13	02:54:00	0
2009-05-13	02:55:00	0
2009-05-13	02:56:00	0
2009-05-13	02:57:00	0
2009-05-13	02:58:00	0
2009-05-13	02:59:00	0
2009-05-13	03:00:00	0
2009-05-13	03:01:00	0
2009-05-13	03:02:00	12
2009-05-13	03:03:00	0
2009-05-13	03:04:00	0
2009-05-13	03:05:00	0
2009-05-13	03:06:00	0
2009-05-13	03:07:00	0
2009-05-13	03:08:00	0
2009-05-13	03:09:00	0
2009-05-13	03:10:00	0
2009-05-13	03:11:00	0
2009-05-13	03:12:00	0
2009-05-13	03:13:00	0
2009-05-13	03:14:00	0
2009-05-13	03:15:00	0
2009-05-13	03:16:00	0
2009-05-13	03:17:00	0
2009-05-13	03:18:00	0
2009-05-13	03:19:00	0
2009-05-13	03:20:00	0
2009-05-13	03:21:00	0
2009-05-13	03:22:00	0
2009-05-13	03:23:00	0
2009-05-13	03:24:00	0
2009-05-13	03:25:00	0
2009-05-13	03:26:00	0
2009-05-13	03:27:00	0
2009-05-13	03:28:00	0
2009-05-13	03:29:00	0
2009-05-13	03:30:00	0
2009-05-13	03:31:00	0
2009-05-13	03:32:00	0
2009-05-13	03:33:00	0
2009-05-13	03:34:00	0
2009-05-13	03:35:00	0
2009-05-13	03:36:00	0
2009-05-13	03:37:00	0
2009-05-13	03:38:00	0
2009-05-13	03:39:00	0
2009-05-13	03:40:00	0
2009-05-13	03:41:00	0
2009-05-13	03:42:00	0
2009-05-13	03:43:00	0
2009-05-13	03:44:00	0
2009-05-13	03:45:00	0
2009-05-13	03:46:00	0
2009-05-13	03:47:00	0
2009-05-13	03:48:00	0
2009-05-13	03:49:00	0
2009-05-13	03:50:00	0
2009-05-13	03:51:00	0
2009-05-13	03:52:00	0
2009-05-13	03:53:00	0
2009-05-13	03:54:00	0
2009-05-13	03:55:00	0
2009-05-13	03:56:00	0
2009-05-13	03:57:00	0
2009-05-13	03:58:00	0
2009-05-13	03:59:00	0
2009-05-13	04:00:00	0
2009-05-13	04:01:00	0
2009-05-13	04:02:00	0
2009-05-13	04:03:00	0
2009-05-13	04:04:00	0
2009-05-13	04:05:00	0
2009-05-13	04:06:00	0
2009-05-13	04:07:00	12
2009-05-13	04:08:00	0
2009-05-13	04:09:00	0
2009-05-13	04:10:00	0
2009-05-13	04:11:00	0
2009-05-13	04:12:00	0
2009-05-13	04:13:00	0
2009-05-13	04:14:00	0
2009-05-13	04:15:00	0
2009-05-13	04:16:00	0
2009-05-13	04:17:00	0
2009-05-13	04:18:00	0
2009-05-13	04:19:00	0
2009-05-13	04:20:00	0
2009-05-13	04:21:00	0
2009-05-13	04:22:00	12
2009-05-13	04:23:00	0
2009-05-13	04:24:00	48
2009-05-13	04:25:00	0
2009-05-13	04:26:00	0
2009-05-13	04:27:00	0
2009-05-13	04:28:00	0
2009-05-13	04:29:00	0
2009-05-13	04:30:00	0
2009-05-13	04:31:00	0
2009-05-13	04:32:00	0
2009-05-13	04:33:00	0
2009-05-13	04:34:00	0
2009-05-13	04:35:00	0
2009-05-13	04:36:00	0
2009-05-13	04:37:00	0
2009-05-13	04:38:00	0
2009-05-13	04:39:00	0
2009-05-13	04:40:00	0
2009-05-13	04:41:00	0
2009-05-13	04:42:00	0
2009-05-13	04:43:00	36
2009-05-13	04:44:00	0
2009-05-13	04:45:00	0
2009-05-13	04:46:00	0
2009-05-13	04:47:00	0
2009-05-13	04:48:00	0
2009-05-13	04:49:00	0
2009-05-13	04:50:00	0
2009-05-13	04:51:00	0
2009-05-13	04:52:00	0
2009-05-13	04:53:00	0
2009-05-13	04:54:00	0
2009-05-13	04:55:00	0
2009-05-13	04:56:00	0
2009-05-13	04:57:00	0
2009-05-13	04:58:00	0
2009-05-13	04:59:00	0
2009-05-13	05:00:00	0
2009-05-13	05:01:00	0
2009-05-13	05:02:00	0
2009-05-13	05:03:00	0
2009-05-13	05:04:00	0
2009-05-13	05:05:00	0
2009-05-13	05:06:00	0
2009-05-13	05:07:00	0
2009-05-13	05:08:00	0
2009-05-13	05:09:00	0
2009-05-13	05:10:00	0
2009-05-13	05:11:00	0
2009-05-13	05:12:00	0
2009-05-13	05:13:00	0
2009-05-13	05:14:00	0
2009-05-13	05:15:00	0
2009-05-13	05:16:00	0
2009-05-13	05:17:00	0
2009-05-13	05:18:00	0
2009-05-13	05:19:00	12
2009-05-13	05:20:00	0
2009-05-13	05:21:00	0
2009-05-13	05:22:00	0
2009-05-13	05:23:00	12
2009-05-13	05:24:00	0
2009-05-13	05:25:00	0
2009-05-13	05:26:00	0
2009-05-13	05:27:00	0
2009-05-13	05:28:00	0
2009-05-13	05:29:00	0
2009-05-13	05:30:00	0
2009-05-13	05:31:00	0
2009-05-13	05:32:00	0
2009-05-13	05:33:00	0
2009-05-13	05:34:00	0
2009-05-13	05:35:00	0
2009-05-13	05:36:00	0
2009-05-13	05:37:00	0
2009-05-13	05:38:00	0
2009-05-13	05:39:00	0
2009-05-13	05:40:00	0
2009-05-13	05:41:00	0
2009-05-13	05:42:00	0
2009-05-13	05:43:00	12
2009-05-13	05:44:00	0
2009-05-13	05:45:00	0
2009-05-13	05:46:00	24
2009-05-13	05:47:00	85
2009-05-13	05:48:00	0
2009-05-13	05:49:00	0
2009-05-13	05:50:00	0
2009-05-13	05:51:00	0
2009-05-13	05:52:00	0
2009-05-13	05:53:00	24
2009-05-13	05:54:00	36
2009-05-13	05:55:00	24
2009-05-13	05:56:00	0
2009-05-13	05:57:00	0
2009-05-13	05:58:00	0
2009-05-13	05:59:00	0
2009-05-13	06:00:00	0
2009-05-13	06:01:00	0
2009-05-13	06:02:00	0
2009-05-13	06:03:00	0
2009-05-13	06:04:00	0
2009-05-13	06:05:00	0
2009-05-13	06:06:00	0
2009-05-13	06:07:00	0
2009-05-13	06:08:00	0
2009-05-13	06:09:00	0
2009-05-13	06:10:00	48
2009-05-13	06:11:00	36
2009-05-13	06:12:00	0
2009-05-13	06:13:00	0
2009-05-13	06:14:00	435
2009-05-13	06:15:00	584
2009-05-13	06:16:00	872
2009-05-13	06:17:00	109
2009-05-13	06:18:00	333
2009-05-13	06:19:00	688
2009-05-13	06:20:00	384
2009-05-13	06:21:00	85
2009-05-13	06:22:00	244
2009-05-13	06:23:00	302
2009-05-13	06:24:00	0
2009-05-13	06:25:00	0
2009-05-13	06:26:00	0
2009-05-13	06:27:00	0
2009-05-13	06:28:00	0
2009-05-13	06:29:00	0
2009-05-13	06:30:00	24
2009-05-13	06:31:00	0
2009-05-13	06:32:00	0
2009-05-13	06:33:00	0
2009-05-13	06:34:00	0
2009-05-13	06:35:00	0
2009-05-13	06:36:00	0
2009-05-13	06:37:00	0
2009-05-13	06:38:00	0
2009-05-13	06:39:00	0
2009-05-13	06:40:00	0
2009-05-13	06:41:00	0
2009-05-13	06:42:00	0
2009-05-13	06:43:00	12
2009-05-13	06:44:00	0
2009-05-13	06:45:00	0
2009-05-13	06:46:00	0
2009-05-13	06:47:00	0
2009-05-13	06:48:00	0
2009-05-13	06:49:00	0
2009-05-13	06:50:00	0
2009-05-13	06:51:00	0
2009-05-13	06:52:00	36
2009-05-13	06:53:00	0
2009-05-13	06:54:00	0
2009-05-13	06:55:00	0
2009-05-13	06:56:00	0
2009-05-13	06:57:00	0
2009-05-13	06:58:00	0
2009-05-13	06:59:00	0
2009-05-13	07:00:00	0
2009-05-13	07:01:00	0
2009-05-13	07:02:00	0
2009-05-13	07:03:00	0
2009-05-13	07:04:00	0
2009-05-13	07:05:00	0
2009-05-13	07:06:00	0
2009-05-13	07:07:00	0
2009-05-13	07:08:00	0
2009-05-13	07:09:00	824
2009-05-13	07:10:00	546
2009-05-13	07:11:00	1249
2009-05-13	07:12:00	302
2009-05-13	07:13:00	1249
2009-05-13	07:14:00	645
2009-05-13	07:15:00	754
2009-05-13	07:16:00	604
2009-05-13	07:17:00	157
2009-05-13	07:18:00	24
2009-05-13	07:19:00	12
2009-05-13	07:20:00	0
2009-05-13	07:21:00	0
2009-05-13	07:22:00	0
2009-05-13	07:23:00	0
2009-05-13	07:24:00	0
2009-05-13	07:25:00	0
2009-05-13	07:26:00	0
2009-05-13	07:27:00	0
2009-05-13	07:28:00	12
2009-05-13	07:29:00	215
2009-05-13	07:30:00	0
2009-05-13	07:31:00	0
2009-05-13	07:32:00	0
2009-05-13	07:33:00	0
2009-05-13	07:34:00	0
2009-05-13	07:35:00	0
2009-05-13	07:36:00	0
2009-05-13	07:37:00	0
2009-05-13	07:38:00	0
2009-05-13	07:39:00	0
2009-05-13	07:40:00	0
2009-05-13	07:41:00	0
2009-05-13	07:42:00	0
2009-05-13	07:43:00	0
2009-05-13	07:44:00	0
2009-05-13	07:45:00	0
2009-05-13	07:46:00	0
2009-05-13	07:47:00	12
2009-05-13	07:48:00	0
2009-05-13	07:49:00	0
2009-05-13	07:50:00	0
2009-05-13	07:51:00	0
2009-05-13	07:52:00	0
2009-05-13	07:53:00	0
2009-05-13	07:54:00	0
2009-05-13	07:55:00	0
2009-05-13	07:56:00	0
2009-05-13	07:57:00	0
2009-05-13	07:58:00	0
2009-05-13	07:59:00	0
2009-05-13	08:00:00	0
2009-05-13	08:01:00	0
2009-05-13	08:02:00	0
2009-05-13	08:03:00	0
2009-05-13	08:04:00	0
2009-05-13	08:05:00	0
2009-05-13	08:06:00	0
2009-05-13	08:07:00	0
2009-05-13	08:08:00	0
2009-05-13	08:09:00	0
2009-05-13	08:10:00	12
2009-05-13	08:11:00	0
2009-05-13	08:12:00	0
2009-05-13	08:13:00	0
2009-05-13	08:14:00	0
2009-05-13	08:15:00	0
2009-05-13	08:16:00	0
2009-05-13	08:17:00	0
2009-05-13	08:18:00	0
2009-05-13	08:19:00	0
2009-05-13	08:20:00	0
2009-05-13	08:21:00	0
2009-05-13	08:22:00	0
2009-05-13	08:23:00	0
2009-05-13	08:24:00	24
2009-05-13	08:25:00	623
2009-05-13	08:26:00	24
2009-05-13	08:27:00	97
2009-05-13	08:28:00	36
2009-05-13	08:29:00	48
2009-05-13	08:30:00	0
2009-05-13	08:31:00	0
2009-05-13	08:32:00	0
2009-05-13	08:33:00	12
2009-05-13	08:34:00	0
2009-05-13	08:35:00	302
2009-05-13	08:36:00	0
2009-05-13	08:37:00	0
2009-05-13	08:38:00	0
2009-05-13	08:39:00	12
2009-05-13	08:40:00	0
2009-05-13	08:41:00	0
2009-05-13	08:42:00	0
2009-05-13	08:43:00	0
2009-05-13	08:44:00	0
2009-05-13	08:45:00	0
2009-05-13	08:46:00	0
2009-05-13	08:47:00	565
2009-05-13	08:48:00	0
2009-05-13	08:49:00	0
2009-05-13	08:50:00	0
2009-05-13	08:51:00	0
2009-05-13	08:52:00	0
2009-05-13	08:53:00	0
2009-05-13	08:54:00	0
2009-05-13	08:55:00	24
2009-05-13	08:56:00	0
2009-05-13	08:57:00	0
2009-05-13	08:58:00	0
2009-05-13	08:59:00	0
2009-05-13	09:00:00	0
2009-05-13	09:01:00	0
2009-05-13	09:02:00	0
2009-05-13	09:03:00	0
2009-05-13	09:04:00	0
2009-05-13	09:05:00	0
2009-05-13	09:06:00	0
2009-05-13	09:07:00	0
2009-05-13	09:08:00	24
[truncated: 20,280 more rows]

## Sheet: 5.27.09
Actogram, Copy Raw Data, All Displayed Days
Identity:	Jackson
Filename:	E:\Active Research Files\meloxicam titre canine\cases\jackson\Jackson 5.27.09.AWC
Gender:	M
Age:	7
Height:	91.4 cm	36.0 in
Weight:	31.6 kg	69.7 lbs
Start Date:	27-May-2009 (Wed)
Start Time:	18:00:00
Interval:	1.00 mins
Date Stamp:	Time Stamp:	Activity Data:	Marker Press:
2009-05-27	00:00:00	0
2009-05-27	00:01:00	0
2009-05-27	00:02:00	0
2009-05-27	00:03:00	0
2009-05-27	00:04:00	0
2009-05-27	00:05:00	0
2009-05-27	00:06:00	0
2009-05-27	00:07:00	0
2009-05-27	00:08:00	0
2009-05-27	00:09:00	0
2009-05-27	00:10:00	0
2009-05-27	00:11:00	0
2009-05-27	00:12:00	0
2009-05-27	00:13:00	0
2009-05-27	00:14:00	0
2009-05-27	00:15:00	0
2009-05-27	00:16:00	0
2009-05-27	00:17:00	0
2009-05-27	00:18:00	0
2009-05-27	00:19:00	0
2009-05-27	00:20:00	0
2009-05-27	00:21:00	0
2009-05-27	00:22:00	0
2009-05-27	00:23:00	0
2009-05-27	00:24:00	0
2009-05-27	00:25:00	0
2009-05-27	00:26:00	0
2009-05-27	00:27:00	0
2009-05-27	00:28:00	0
2009-05-27	00:29:00	0
2009-05-27	00:30:00	0
2009-05-27	00:31:00	0
2009-05-27	00:32:00	0
2009-05-27	00:33:00	0
2009-05-27	00:34:00	0
2009-05-27	00:35:00	0
2009-05-27	00:36:00	0
2009-05-27	00:37:00	0
2009-05-27	00:38:00	0
2009-05-27	00:39:00	0
2009-05-27	00:40:00	0
2009-05-27	00:41:00	0
2009-05-27	00:42:00	0
2009-05-27	00:43:00	0
2009-05-27	00:44:00	0
2009-05-27	00:45:00	0
2009-05-27	00:46:00	0
2009-05-27	00:47:00	0
2009-05-27	00:48:00	0
2009-05-27	00:49:00	0
2009-05-27	00:50:00	0
2009-05-27	00:51:00	0
2009-05-27	00:52:00	0
2009-05-27	00:53:00	0
2009-05-27	00:54:00	0
2009-05-27	00:55:00	0
2009-05-27	00:56:00	0
2009-05-27	00:57:00	0
2009-05-27	00:58:00	0
2009-05-27	00:59:00	0
2009-05-27	01:00:00	0
2009-05-27	01:01:00	0
2009-05-27	01:02:00	0
2009-05-27	01:03:00	0
2009-05-27	01:04:00	0
2009-05-27	01:05:00	0
2009-05-27	01:06:00	0
2009-05-27	01:07:00	0
2009-05-27	01:08:00	0
2009-05-27	01:09:00	0
2009-05-27	01:10:00	0
2009-05-27	01:11:00	0
2009-05-27	01:12:00	0
2009-05-27	01:13:00	0
2009-05-27	01:14:00	0
2009-05-27	01:15:00	0
2009-05-27	01:16:00	0
2009-05-27	01:17:00	0
2009-05-27	01:18:00	0
2009-05-27	01:19:00	0
2009-05-27	01:20:00	0
2009-05-27	01:21:00	0
2009-05-27	01:22:00	0
2009-05-27	01:23:00	0
2009-05-27	01:24:00	0
2009-05-27	01:25:00	0
2009-05-27	01:26:00	0
2009-05-27	01:27:00	0
2009-05-27	01:28:00	0
2009-05-27	01:29:00	0
2009-05-27	01:30:00	0
2009-05-27	01:31:00	0
2009-05-27	01:32:00	0
2009-05-27	01:33:00	0
2009-05-27	01:34:00	0
2009-05-27	01:35:00	0
2009-05-27	01:36:00	0
2009-05-27	01:37:00	0
2009-05-27	01:38:00	0
2009-05-27	01:39:00	0
2009-05-27	01:40:00	0
2009-05-27	01:41:00	0
2009-05-27	01:42:00	0
2009-05-27	01:43:00	0
2009-05-27	01:44:00	0
2009-05-27	01:45:00	0
2009-05-27	01:46:00	0
2009-05-27	01:47:00	0
2009-05-27	01:48:00	0
2009-05-27	01:49:00	0
2009-05-27	01:50:00	0
2009-05-27	01:51:00	0
2009-05-27	01:52:00	0
2009-05-27	01:53:00	0
2009-05-27	01:54:00	0
2009-05-27	01:55:00	0
2009-05-27	01:56:00	0
2009-05-27	01:57:00	0
2009-05-27	01:58:00	0
2009-05-27	01:59:00	0
2009-05-27	02:00:00	0
2009-05-27	02:01:00	0
2009-05-27	02:02:00	0
2009-05-27	02:03:00	0
2009-05-27	02:04:00	0
2009-05-27	02:05:00	0
2009-05-27	02:06:00	0
2009-05-27	02:07:00	0
2009-05-27	02:08:00	0
2009-05-27	02:09:00	0
2009-05-27	02:10:00	0
2009-05-27	02:11:00	0
2009-05-27	02:12:00	0
2009-05-27	02:13:00	0
2009-05-27	02:14:00	0
2009-05-27	02:15:00	0
2009-05-27	02:16:00	0
2009-05-27	02:17:00	0
2009-05-27	02:18:00	0
2009-05-27	02:19:00	0
2009-05-27	02:20:00	0
2009-05-27	02:21:00	0
2009-05-27	02:22:00	0
2009-05-27	02:23:00	0
2009-05-27	02:24:00	0
2009-05-27	02:25:00	0
2009-05-27	02:26:00	0
2009-05-27	02:27:00	0
2009-05-27	02:28:00	0
2009-05-27	02:29:00	0
2009-05-27	02:30:00	0
2009-05-27	02:31:00	0
2009-05-27	02:32:00	0
2009-05-27	02:33:00	0
2009-05-27	02:34:00	0
2009-05-27	02:35:00	0
2009-05-27	02:36:00	0
2009-05-27	02:37:00	0
2009-05-27	02:38:00	0
2009-05-27	02:39:00	0
2009-05-27	02:40:00	0
2009-05-27	02:41:00	0
2009-05-27	02:42:00	0
2009-05-27	02:43:00	0
2009-05-27	02:44:00	0
2009-05-27	02:45:00	0
2009-05-27	02:46:00	0
2009-05-27	02:47:00	0
2009-05-27	02:48:00	0
2009-05-27	02:49:00	0
2009-05-27	02:50:00	0
2009-05-27	02:51:00	0
2009-05-27	02:52:00	0
2009-05-27	02:53:00	0
2009-05-27	02:54:00	0
2009-05-27	02:55:00	0
2009-05-27	02:56:00	0
2009-05-27	02:57:00	0
2009-05-27	02:58:00	0
2009-05-27	02:59:00	0
2009-05-27	03:00:00	0
2009-05-27	03:01:00	0
2009-05-27	03:02:00	0
2009-05-27	03:03:00	0
2009-05-27	03:04:00	0
2009-05-27	03:05:00	0
2009-05-27	03:06:00	0
2009-05-27	03:07:00	0
2009-05-27	03:08:00	0
2009-05-27	03:09:00	0
2009-05-27	03:10:00	0
2009-05-27	03:11:00	0
2009-05-27	03:12:00	0
2009-05-27	03:13:00	0
2009-05-27	03:14:00	0
2009-05-27	03:15:00	0
2009-05-27	03:16:00	0
2009-05-27	03:17:00	0
2009-05-27	03:18:00	0
2009-05-27	03:19:00	0
2009-05-27	03:20:00	0
2009-05-27	03:21:00	0
2009-05-27	03:22:00	0
2009-05-27	03:23:00	0
2009-05-27	03:24:00	0
2009-05-27	03:25:00	0
2009-05-27	03:26:00	0
2009-05-27	03:27:00	0
2009-05-27	03:28:00	0
2009-05-27	03:29:00	0
2009-05-27	03:30:00	0
2009-05-27	03:31:00	0
2009-05-27	03:32:00	0
2009-05-27	03:33:00	0
2009-05-27	03:34:00	0
2009-05-27	03:35:00	0
2009-05-27	03:36:00	0
2009-05-27	03:37:00	0
2009-05-27	03:38:00	0
2009-05-27	03:39:00	0
2009-05-27	03:40:00	0
2009-05-27	03:41:00	0
2009-05-27	03:42:00	0
2009-05-27	03:43:00	0
2009-05-27	03:44:00	0
2009-05-27	03:45:00	0
2009-05-27	03:46:00	0
2009-05-27	03:47:00	0
2009-05-27	03:48:00	0
2009-05-27	03:49:00	0
2009-05-27	03:50:00	0
2009-05-27	03:51:00	0
2009-05-27	03:52:00	0
2009-05-27	03:53:00	0
2009-05-27	03:54:00	0
2009-05-27	03:55:00	0
2009-05-27	03:56:00	0
2009-05-27	03:57:00	0
2009-05-27	03:58:00	0
2009-05-27	03:59:00	0
2009-05-27	04:00:00	0
2009-05-27	04:01:00	0
2009-05-27	04:02:00	0
2009-05-27	04:03:00	0
2009-05-27	04:04:00	0
2009-05-27	04:05:00	0
2009-05-27	04:06:00	0
2009-05-27	04:07:00	0
2009-05-27	04:08:00	0
2009-05-27	04:09:00	0
2009-05-27	04:10:00	0
2009-05-27	04:11:00	0
2009-05-27	04:12:00	0
2009-05-27	04:13:00	0
2009-05-27	04:14:00	0
2009-05-27	04:15:00	0
2009-05-27	04:16:00	0
2009-05-27	04:17:00	0
2009-05-27	04:18:00	0
2009-05-27	04:19:00	0
2009-05-27	04:20:00	0
2009-05-27	04:21:00	0
2009-05-27	04:22:00	0
2009-05-27	04:23:00	0
2009-05-27	04:24:00	0
2009-05-27	04:25:00	0
2009-05-27	04:26:00	0
2009-05-27	04:27:00	0
2009-05-27	04:28:00	0
2009-05-27	04:29:00	0
2009-05-27	04:30:00	0
2009-05-27	04:31:00	0
2009-05-27	04:32:00	0
2009-05-27	04:33:00	0
2009-05-27	04:34:00	0
2009-05-27	04:35:00	0
2009-05-27	04:36:00	0
2009-05-27	04:37:00	0
2009-05-27	04:38:00	0
2009-05-27	04:39:00	0
2009-05-27	04:40:00	0
2009-05-27	04:41:00	0
2009-05-27	04:42:00	0
2009-05-27	04:43:00	0
2009-05-27	04:44:00	0
2009-05-27	04:45:00	0
2009-05-27	04:46:00	0
2009-05-27	04:47:00	0
2009-05-27	04:48:00	0
2009-05-27	04:49:00	0
2009-05-27	04:50:00	0
2009-05-27	04:51:00	0
2009-05-27	04:52:00	0
2009-05-27	04:53:00	0
2009-05-27	04:54:00	0
2009-05-27	04:55:00	0
2009-05-27	04:56:00	0
2009-05-27	04:57:00	0
2009-05-27	04:58:00	0
2009-05-27	04:59:00	0
2009-05-27	05:00:00	0
2009-05-27	05:01:00	0
2009-05-27	05:02:00	0
2009-05-27	05:03:00	0
2009-05-27	05:04:00	0
2009-05-27	05:05:00	0
2009-05-27	05:06:00	0
2009-05-27	05:07:00	0
2009-05-27	05:08:00	0
2009-05-27	05:09:00	0
2009-05-27	05:10:00	0
2009-05-27	05:11:00	0
2009-05-27	05:12:00	0
2009-05-27	05:13:00	0
2009-05-27	05:14:00	0
2009-05-27	05:15:00	0
2009-05-27	05:16:00	0
2009-05-27	05:17:00	0
2009-05-27	05:18:00	0
2009-05-27	05:19:00	0
2009-05-27	05:20:00	0
2009-05-27	05:21:00	0
2009-05-27	05:22:00	0
2009-05-27	05:23:00	0
2009-05-27	05:24:00	0
2009-05-27	05:25:00	0
2009-05-27	05:26:00	0
2009-05-27	05:27:00	0
2009-05-27	05:28:00	0
2009-05-27	05:29:00	0
2009-05-27	05:30:00	0
2009-05-27	05:31:00	0
2009-05-27	05:32:00	0
2009-05-27	05:33:00	0
2009-05-27	05:34:00	0
2009-05-27	05:35:00	0
2009-05-27	05:36:00	0
2009-05-27	05:37:00	0
2009-05-27	05:38:00	0
2009-05-27	05:39:00	0
2009-05-27	05:40:00	0
2009-05-27	05:41:00	0
2009-05-27	05:42:00	0
2009-05-27	05:43:00	0
2009-05-27	05:44:00	0
2009-05-27	05:45:00	0
2009-05-27	05:46:00	0
2009-05-27	05:47:00	0
2009-05-27	05:48:00	0
2009-05-27	05:49:00	0
2009-05-27	05:50:00	0
2009-05-27	05:51:00	0
2009-05-27	05:52:00	0
2009-05-27	05:53:00	0
2009-05-27	05:54:00	0
2009-05-27	05:55:00	0
2009-05-27	05:56:00	0
2009-05-27	05:57:00	0
2009-05-27	05:58:00	0
2009-05-27	05:59:00	0
2009-05-27	06:00:00	0
2009-05-27	06:01:00	0
2009-05-27	06:02:00	0
2009-05-27	06:03:00	0
2009-05-27	06:04:00	0
2009-05-27	06:05:00	0
2009-05-27	06:06:00	0
2009-05-27	06:07:00	0
2009-05-27	06:08:00	0
2009-05-27	06:09:00	0
2009-05-27	06:10:00	0
2009-05-27	06:11:00	0
2009-05-27	06:12:00	0
2009-05-27	06:13:00	0
2009-05-27	06:14:00	0
2009-05-27	06:15:00	0
2009-05-27	06:16:00	0
2009-05-27	06:17:00	0
2009-05-27	06:18:00	0
2009-05-27	06:19:00	0
2009-05-27	06:20:00	0
2009-05-27	06:21:00	0
2009-05-27	06:22:00	0
2009-05-27	06:23:00	0
2009-05-27	06:24:00	0
2009-05-27	06:25:00	0
2009-05-27	06:26:00	0
2009-05-27	06:27:00	0
2009-05-27	06:28:00	0
2009-05-27	06:29:00	0
2009-05-27	06:30:00	0
2009-05-27	06:31:00	0
2009-05-27	06:32:00	0
2009-05-27	06:33:00	0
2009-05-27	06:34:00	0
2009-05-27	06:35:00	0
2009-05-27	06:36:00	0
2009-05-27	06:37:00	0
2009-05-27	06:38:00	0
2009-05-27	06:39:00	0
2009-05-27	06:40:00	0
2009-05-27	06:41:00	0
2009-05-27	06:42:00	0
2009-05-27	06:43:00	0
2009-05-27	06:44:00	0
2009-05-27	06:45:00	0
2009-05-27	06:46:00	0
2009-05-27	06:47:00	0
2009-05-27	06:48:00	0
2009-05-27	06:49:00	0
2009-05-27	06:50:00	0
2009-05-27	06:51:00	0
2009-05-27	06:52:00	0
2009-05-27	06:53:00	0
2009-05-27	06:54:00	0
2009-05-27	06:55:00	0
2009-05-27	06:56:00	0
2009-05-27	06:57:00	0
2009-05-27	06:58:00	0
2009-05-27	06:59:00	0
2009-05-27	07:00:00	0
2009-05-27	07:01:00	0
2009-05-27	07:02:00	0
2009-05-27	07:03:00	0
2009-05-27	07:04:00	0
2009-05-27	07:05:00	0
2009-05-27	07:06:00	0
2009-05-27	07:07:00	0
2009-05-27	07:08:00	0
2009-05-27	07:09:00	0
2009-05-27	07:10:00	0
2009-05-27	07:11:00	0
2009-05-27	07:12:00	0
2009-05-27	07:13:00	0
2009-05-27	07:14:00	0
2009-05-27	07:15:00	0
2009-05-27	07:16:00	0
2009-05-27	07:17:00	0
2009-05-27	07:18:00	0
2009-05-27	07:19:00	0
2009-05-27	07:20:00	0
2009-05-27	07:21:00	0
2009-05-27	07:22:00	0
2009-05-27	07:23:00	0
2009-05-27	07:24:00	0
2009-05-27	07:25:00	0
2009-05-27	07:26:00	0
2009-05-27	07:27:00	0
2009-05-27	07:28:00	0
2009-05-27	07:29:00	0
2009-05-27	07:30:00	0
2009-05-27	07:31:00	0
2009-05-27	07:32:00	0
2009-05-27	07:33:00	0
2009-05-27	07:34:00	0
2009-05-27	07:35:00	0
2009-05-27	07:36:00	0
2009-05-27	07:37:00	0
2009-05-27	07:38:00	0
2009-05-27	07:39:00	0
2009-05-27	07:40:00	0
2009-05-27	07:41:00	0
2009-05-27	07:42:00	0
2009-05-27	07:43:00	0
2009-05-27	07:44:00	0
2009-05-27	07:45:00	0
2009-05-27	07:46:00	0
2009-05-27	07:47:00	0
2009-05-27	07:48:00	0
2009-05-27	07:49:00	0
2009-05-27	07:50:00	0
2009-05-27	07:51:00	0
2009-05-27	07:52:00	0
2009-05-27	07:53:00	0
2009-05-27	07:54:00	0
2009-05-27	07:55:00	0
2009-05-27	07:56:00	0
2009-05-27	07:57:00	0
2009-05-27	07:58:00	0
2009-05-27	07:59:00	0
2009-05-27	08:00:00	0
2009-05-27	08:01:00	0
2009-05-27	08:02:00	0
2009-05-27	08:03:00	0
2009-05-27	08:04:00	0
2009-05-27	08:05:00	0
2009-05-27	08:06:00	0
2009-05-27	08:07:00	0
2009-05-27	08:08:00	0
2009-05-27	08:09:00	0
2009-05-27	08:10:00	0
2009-05-27	08:11:00	0
2009-05-27	08:12:00	0
2009-05-27	08:13:00	0
2009-05-27	08:14:00	0
2009-05-27	08:15:00	0
2009-05-27	08:16:00	0
2009-05-27	08:17:00	0
2009-05-27	08:18:00	0
2009-05-27	08:19:00	0
2009-05-27	08:20:00	0
2009-05-27	08:21:00	0
2009-05-27	08:22:00	0
2009-05-27	08:23:00	0
2009-05-27	08:24:00	0
2009-05-27	08:25:00	0
2009-05-27	08:26:00	0
2009-05-27	08:27:00	0
2009-05-27	08:28:00	0
2009-05-27	08:29:00	0
2009-05-27	08:30:00	0
2009-05-27	08:31:00	0
2009-05-27	08:32:00	0
2009-05-27	08:33:00	0
2009-05-27	08:34:00	0
2009-05-27	08:35:00	0
2009-05-27	08:36:00	0
2009-05-27	08:37:00	0
2009-05-27	08:38:00	0
2009-05-27	08:39:00	0
2009-05-27	08:40:00	0
2009-05-27	08:41:00	0
2009-05-27	08:42:00	0
2009-05-27	08:43:00	0
2009-05-27	08:44:00	0
2009-05-27	08:45:00	0
2009-05-27	08:46:00	0
2009-05-27	08:47:00	0
2009-05-27	08:48:00	0
2009-05-27	08:49:00	0
2009-05-27	08:50:00	0
2009-05-27	08:51:00	0
2009-05-27	08:52:00	0
2009-05-27	08:53:00	0
2009-05-27	08:54:00	0
2009-05-27	08:55:00	0
2009-05-27	08:56:00	0
2009-05-27	08:57:00	0
2009-05-27	08:58:00	0
2009-05-27	08:59:00	0
2009-05-27	09:00:00	0
2009-05-27	09:01:00	0
2009-05-27	09:02:00	0
2009-05-27	09:03:00	0
2009-05-27	09:04:00	0
2009-05-27	09:05:00	0
2009-05-27	09:06:00	0
2009-05-27	09:07:00	0
2009-05-27	09:08:00	0
2009-05-27	09:09:00	0
2009-05-27	09:10:00	0
2009-05-27	09:11:00	0
2009-05-27	09:12:00	0
2009-05-27	09:13:00	0
2009-05-27	09:14:00	0
2009-05-27	09:15:00	0
2009-05-27	09:16:00	0
2009-05-27	09:17:00	0
2009-05-27	09:18:00	0
2009-05-27	09:19:00	0
2009-05-27	09:20:00	0
2009-05-27	09:21:00	0
2009-05-27	09:22:00	0
2009-05-27	09:23:00	0
2009-05-27	09:24:00	0
2009-05-27	09:25:00	0
2009-05-27	09:26:00	0
2009-05-27	09:27:00	0
2009-05-27	09:28:00	0
2009-05-27	09:29:00	0
2009-05-27	09:30:00	0
2009-05-27	09:31:00	0
2009-05-27	09:32:00	0
2009-05-27	09:33:00	0
2009-05-27	09:34:00	0
2009-05-27	09:35:00	0
2009-05-27	09:36:00	0
2009-05-27	09:37:00	0
2009-05-27	09:38:00	0
2009-05-27	09:39:00	0
2009-05-27	09:40:00	0
2009-05-27	09:41:00	0
2009-05-27	09:42:00	0
2009-05-27	09:43:00	0
2009-05-27	09:44:00	0
2009-05-27	09:45:00	0
2009-05-27	09:46:00	0
2009-05-27	09:47:00	0
2009-05-27	09:48:00	0
2009-05-27	09:49:00	0
2009-05-27	09:50:00	0
2009-05-27	09:51:00	0
2009-05-27	09:52:00	0
2009-05-27	09:53:00	0
2009-05-27	09:54:00	0
2009-05-27	09:55:00	0
2009-05-27	09:56:00	0
2009-05-27	09:57:00	0
2009-05-27	09:58:00	0
2009-05-27	09:59:00	0
2009-05-27	10:00:00	0
2009-05-27	10:01:00	0
2009-05-27	10:02:00	0
2009-05-27	10:03:00	0
2009-05-27	10:04:00	0
2009-05-27	10:05:00	0
2009-05-27	10:06:00	0
2009-05-27	10:07:00	0
2009-05-27	10:08:00	0
2009-05-27	10:09:00	0
2009-05-27	10:10:00	0
2009-05-27	10:11:00	0
2009-05-27	10:12:00	0
2009-05-27	10:13:00	0
2009-05-27	10:14:00	0
2009-05-27	10:15:00	0
2009-05-27	10:16:00	0
2009-05-27	10:17:00	0
2009-05-27	10:18:00	0
2009-05-27	10:19:00	0
2009-05-27	10:20:00	0
2009-05-27	10:21:00	0
2009-05-27	10:22:00	0
2009-05-27	10:23:00	0
2009-05-27	10:24:00	0
2009-05-27	10:25:00	0
2009-05-27	10:26:00	0
2009-05-27	10:27:00	0
2009-05-27	10:28:00	0
2009-05-27	10:29:00	0
2009-05-27	10:30:00	0
2009-05-27	10:31:00	0
2009-05-27	10:32:00	0
2009-05-27	10:33:00	0
2009-05-27	10:34:00	0
2009-05-27	10:35:00	0
2009-05-27	10:36:00	0
2009-05-27	10:37:00	0
2009-05-27	10:38:00	0
2009-05-27	10:39:00	0
2009-05-27	10:40:00	0
2009-05-27	10:41:00	0
2009-05-27	10:42:00	0
2009-05-27	10:43:00	0
2009-05-27	10:44:00	0
2009-05-27	10:45:00	0
2009-05-27	10:46:00	0
2009-05-27	10:47:00	0
2009-05-27	10:48:00	0
2009-05-27	10:49:00	0
2009-05-27	10:50:00	0
2009-05-27	10:51:00	0
2009-05-27	10:52:00	0
2009-05-27	10:53:00	0
2009-05-27	10:54:00	0
2009-05-27	10:55:00	0
2009-05-27	10:56:00	0
2009-05-27	10:57:00	0
2009-05-27	10:58:00	0
2009-05-27	10:59:00	0
2009-05-27	11:00:00	0
2009-05-27	11:01:00	0
2009-05-27	11:02:00	0
2009-05-27	11:03:00	0
2009-05-27	11:04:00	0
2009-05-27	11:05:00	0
2009-05-27	11:06:00	0
2009-05-27	11:07:00	0
2009-05-27	11:08:00	0
2009-05-27	11:09:00	0
2009-05-27	11:10:00	0
2009-05-27	11:11:00	0
2009-05-27	11:12:00	0
2009-05-27	11:13:00	0
2009-05-27	11:14:00	0
2009-05-27	11:15:00	0
2009-05-27	11:16:00	0
2009-05-27	11:17:00	0
2009-05-27	11:18:00	0
2009-05-27	11:19:00	0
2009-05-27	11:20:00	0
2009-05-27	11:21:00	0
2009-05-27	11:22:00	0
2009-05-27	11:23:00	0
2009-05-27	11:24:00	0
2009-05-27	11:25:00	0
2009-05-27	11:26:00	0
2009-05-27	11:27:00	0
2009-05-27	11:28:00	0
2009-05-27	11:29:00	0
2009-05-27	11:30:00	0
2009-05-27	11:31:00	0
2009-05-27	11:32:00	0
2009-05-27	11:33:00	0
2009-05-27	11:34:00	0
2009-05-27	11:35:00	0
2009-05-27	11:36:00	0
2009-05-27	11:37:00	0
2009-05-27	11:38:00	0
2009-05-27	11:39:00	0
2009-05-27	11:40:00	0
2009-05-27	11:41:00	0
2009-05-27	11:42:00	0
2009-05-27	11:43:00	0
2009-05-27	11:44:00	0
2009-05-27	11:45:00	0
2009-05-27	11:46:00	0
2009-05-27	11:47:00	0
2009-05-27	11:48:00	0
2009-05-27	11:49:00	0
2009-05-27	11:50:00	0
2009-05-27	11:51:00	0
2009-05-27	11:52:00	0
2009-05-27	11:53:00	0
2009-05-27	11:54:00	0
2009-05-27	11:55:00	0
2009-05-27	11:56:00	0
2009-05-27	11:57:00	0
2009-05-27	11:58:00	0
2009-05-27	11:59:00	0
2009-05-27	12:00:00	0
2009-05-27	12:01:00	0
2009-05-27	12:02:00	0
2009-05-27	12:03:00	0
2009-05-27	12:04:00	0
2009-05-27	12:05:00	0
2009-05-27	12:06:00	0
2009-05-27	12:07:00	0
2009-05-27	12:08:00	0
2009-05-27	12:09:00	0
2009-05-27	12:10:00	0
2009-05-27	12:11:00	0
2009-05-27	12:12:00	0
2009-05-27	12:13:00	0
2009-05-27	12:14:00	0
2009-05-27	12:15:00	0
2009-05-27	12:16:00	0
2009-05-27	12:17:00	0
2009-05-27	12:18:00	0
2009-05-27	12:19:00	0
2009-05-27	12:20:00	0
2009-05-27	12:21:00	0
2009-05-27	12:22:00	0
2009-05-27	12:23:00	0
2009-05-27	12:24:00	0
2009-05-27	12:25:00	0
2009-05-27	12:26:00	0
2009-05-27	12:27:00	0
2009-05-27	12:28:00	0
2009-05-27	12:29:00	0
2009-05-27	12:30:00	0
2009-05-27	12:31:00	0
2009-05-27	12:32:00	0
2009-05-27	12:33:00	0
2009-05-27	12:34:00	0
2009-05-27	12:35:00	0
2009-05-27	12:36:00	0
2009-05-27	12:37:00	0
2009-05-27	12:38:00	0
2009-05-27	12:39:00	0
2009-05-27	12:40:00	0
2009-05-27	12:41:00	0
2009-05-27	12:42:00	0
2009-05-27	12:43:00	0
2009-05-27	12:44:00	0
2009-05-27	12:45:00	0
2009-05-27	12:46:00	0
2009-05-27	12:47:00	0
2009-05-27	12:48:00	0
2009-05-27	12:49:00	0
2009-05-27	12:50:00	0
2009-05-27	12:51:00	0
2009-05-27	12:52:00	0
2009-05-27	12:53:00	0
2009-05-27	12:54:00	0
2009-05-27	12:55:00	0
2009-05-27	12:56:00	0
2009-05-27	12:57:00	0
2009-05-27	12:58:00	0
2009-05-27	12:59:00	0
2009-05-27	13:00:00	0
2009-05-27	13:01:00	0
2009-05-27	13:02:00	0
2009-05-27	13:03:00	0
2009-05-27	13:04:00	0
2009-05-27	13:05:00	0
2009-05-27	13:06:00	0
2009-05-27	13:07:00	0
2009-05-27	13:08:00	0
2009-05-27	13:09:00	0
2009-05-27	13:10:00	0
2009-05-27	13:11:00	0
2009-05-27	13:12:00	0
2009-05-27	13:13:00	0
2009-05-27	13:14:00	0
2009-05-27	13:15:00	0
2009-05-27	13:16:00	0
2009-05-27	13:17:00	0
2009-05-27	13:18:00	0
2009-05-27	13:19:00	0
2009-05-27	13:20:00	0
2009-05-27	13:21:00	0
2009-05-27	13:22:00	0
2009-05-27	13:23:00	0
2009-05-27	13:24:00	0
2009-05-27	13:25:00	0
2009-05-27	13:26:00	0
2009-05-27	13:27:00	0
2009-05-27	13:28:00	0
2009-05-27	13:29:00	0
2009-05-27	13:30:00	0
2009-05-27	13:31:00	0
2009-05-27	13:32:00	0
2009-05-27	13:33:00	0
2009-05-27	13:34:00	0
2009-05-27	13:35:00	0
2009-05-27	13:36:00	0
2009-05-27	13:37:00	0
2009-05-27	13:38:00	0
2009-05-27	13:39:00	0
2009-05-27	13:40:00	0
2009-05-27	13:41:00	0
2009-05-27	13:42:00	0
2009-05-27	13:43:00	0
2009-05-27	13:44:00	0
2009-05-27	13:45:00	0
2009-05-27	13:46:00	0
2009-05-27	13:47:00	0
2009-05-27	13:48:00	0
2009-05-27	13:49:00	0
2009-05-27	13:50:00	0
2009-05-27	13:51:00	0
2009-05-27	13:52:00	0
2009-05-27	13:53:00	0
2009-05-27	13:54:00	0
2009-05-27	13:55:00	0
2009-05-27	13:56:00	0
2009-05-27	13:57:00	0
2009-05-27	13:58:00	0
2009-05-27	13:59:00	0
2009-05-27	14:00:00	0
2009-05-27	14:01:00	0
2009-05-27	14:02:00	0
2009-05-27	14:03:00	0
2009-05-27	14:04:00	0
2009-05-27	14:05:00	0
2009-05-27	14:06:00	0
2009-05-27	14:07:00	0
2009-05-27	14:08:00	0
2009-05-27	14:09:00	0
2009-05-27	14:10:00	0
2009-05-27	14:11:00	0
2009-05-27	14:12:00	0
2009-05-27	14:13:00	0
2009-05-27	14:14:00	0
2009-05-27	14:15:00	0
2009-05-27	14:16:00	0
2009-05-27	14:17:00	0
2009-05-27	14:18:00	0
2009-05-27	14:19:00	0
2009-05-27	14:20:00	0
2009-05-27	14:21:00	0
2009-05-27	14:22:00	0
2009-05-27	14:23:00	0
2009-05-27	14:24:00	0
2009-05-27	14:25:00	0
2009-05-27	14:26:00	0
2009-05-27	14:27:00	0
2009-05-27	14:28:00	0
2009-05-27	14:29:00	0
2009-05-27	14:30:00	0
2009-05-27	14:31:00	0
2009-05-27	14:32:00	0
2009-05-27	14:33:00	0
2009-05-27	14:34:00	0
2009-05-27	14:35:00	0
2009-05-27	14:36:00	0
2009-05-27	14:37:00	0
2009-05-27	14:38:00	0
2009-05-27	14:39:00	0
2009-05-27	14:40:00	0
2009-05-27	14:41:00	0
2009-05-27	14:42:00	0
2009-05-27	14:43:00	0
2009-05-27	14:44:00	0
2009-05-27	14:45:00	0
2009-05-27	14:46:00	0
2009-05-27	14:47:00	0
2009-05-27	14:48:00	0
2009-05-27	14:49:00	0
2009-05-27	14:50:00	0
2009-05-27	14:51:00	0
2009-05-27	14:52:00	0
2009-05-27	14:53:00	0
2009-05-27	14:54:00	0
2009-05-27	14:55:00	0
2009-05-27	14:56:00	0
2009-05-27	14:57:00	0
2009-05-27	14:58:00	0
2009-05-27	14:59:00	0
2009-05-27	15:00:00	0
2009-05-27	15:01:00	0
2009-05-27	15:02:00	0
2009-05-27	15:03:00	0
2009-05-27	15:04:00	0
2009-05-27	15:05:00	0
2009-05-27	15:06:00	0
2009-05-27	15:07:00	0
2009-05-27	15:08:00	0
2009-05-27	15:09:00	0
2009-05-27	15:10:00	0
2009-05-27	15:11:00	0
2009-05-27	15:12:00	0
2009-05-27	15:13:00	0
2009-05-27	15:14:00	0
2009-05-27	15:15:00	0
2009-05-27	15:16:00	0
2009-05-27	15:17:00	0
2009-05-27	15:18:00	0
2009-05-27	15:19:00	0
2009-05-27	15:20:00	0
2009-05-27	15:21:00	0
2009-05-27	15:22:00	0
2009-05-27	15:23:00	0
2009-05-27	15:24:00	0
2009-05-27	15:25:00	0
2009-05-27	15:26:00	0
2009-05-27	15:27:00	0
2009-05-27	15:28:00	0
2009-05-27	15:29:00	0
2009-05-27	15:30:00	0
2009-05-27	15:31:00	0
2009-05-27	15:32:00	0
2009-05-27	15:33:00	0
2009-05-27	15:34:00	0
2009-05-27	15:35:00	0
2009-05-27	15:36:00	0
2009-05-27	15:37:00	0
2009-05-27	15:38:00	0
2009-05-27	15:39:00	0
2009-05-27	15:40:00	0
2009-05-27	15:41:00	0
2009-05-27	15:42:00	0
2009-05-27	15:43:00	0
2009-05-27	15:44:00	0
2009-05-27	15:45:00	0
2009-05-27	15:46:00	0
2009-05-27	15:47:00	0
2009-05-27	15:48:00	0
2009-05-27	15:49:00	0
2009-05-27	15:50:00	0
2009-05-27	15:51:00	0
2009-05-27	15:52:00	0
2009-05-27	15:53:00	0
2009-05-27	15:54:00	0
2009-05-27	15:55:00	0
2009-05-27	15:56:00	0
2009-05-27	15:57:00	0
2009-05-27	15:58:00	0
2009-05-27	15:59:00	0
2009-05-27	16:00:00	0
2009-05-27	16:01:00	0
2009-05-27	16:02:00	0
2009-05-27	16:03:00	0
2009-05-27	16:04:00	0
2009-05-27	16:05:00	0
2009-05-27	16:06:00	0
2009-05-27	16:07:00	0
2009-05-27	16:08:00	0
2009-05-27	16:09:00	0
2009-05-27	16:10:00	0
2009-05-27	16:11:00	0
2009-05-27	16:12:00	0
2009-05-27	16:13:00	0
2009-05-27	16:14:00	0
2009-05-27	16:15:00	0
2009-05-27	16:16:00	0
2009-05-27	16:17:00	0
2009-05-27	16:18:00	0
2009-05-27	16:19:00	0
2009-05-27	16:20:00	0
2009-05-27	16:21:00	0
2009-05-27	16:22:00	0
2009-05-27	16:23:00	0
2009-05-27	16:24:00	0
2009-05-27	16:25:00	0
2009-05-27	16:26:00	0
2009-05-27	16:27:00	0
2009-05-27	16:28:00	0
2009-05-27	16:29:00	0
2009-05-27	16:30:00	0
2009-05-27	16:31:00	0
2009-05-27	16:32:00	0
2009-05-27	16:33:00	0
2009-05-27	16:34:00	0
2009-05-27	16:35:00	0
2009-05-27	16:36:00	0
2009-05-27	16:37:00	0
2009-05-27	16:38:00	0
2009-05-27	16:39:00	0
2009-05-27	16:40:00	0
2009-05-27	16:41:00	0
2009-05-27	16:42:00	0
2009-05-27	16:43:00	0
2009-05-27	16:44:00	0
2009-05-27	16:45:00	0
2009-05-27	16:46:00	0
2009-05-27	16:47:00	0
2009-05-27	16:48:00	0
2009-05-27	16:49:00	0
2009-05-27	16:50:00	0
2009-05-27	16:51:00	0
2009-05-27	16:52:00	0
2009-05-27	16:53:00	0
2009-05-27	16:54:00	0
2009-05-27	16:55:00	0
2009-05-27	16:56:00	0
2009-05-27	16:57:00	0
2009-05-27	16:58:00	0
2009-05-27	16:59:00	0
2009-05-27	17:00:00	0
2009-05-27	17:01:00	0
2009-05-27	17:02:00	0
2009-05-27	17:03:00	0
2009-05-27	17:04:00	0
2009-05-27	17:05:00	0
2009-05-27	17:06:00	0
2009-05-27	17:07:00	0
2009-05-27	17:08:00	0
2009-05-27	17:09:00	0
2009-05-27	17:10:00	0
2009-05-27	17:11:00	0
2009-05-27	17:12:00	0
2009-05-27	17:13:00	0
2009-05-27	17:14:00	0
2009-05-27	17:15:00	0
2009-05-27	17:16:00	0
2009-05-27	17:17:00	0
2009-05-27	17:18:00	0
2009-05-27	17:19:00	0
2009-05-27	17:20:00	0
2009-05-27	17:21:00	0
2009-05-27	17:22:00	0
2009-05-27	17:23:00	0
2009-05-27	17:24:00	0
2009-05-27	17:25:00	0
2009-05-27	17:26:00	0
2009-05-27	17:27:00	0
2009-05-27	17:28:00	0
2009-05-27	17:29:00	0
2009-05-27	17:30:00	0
2009-05-27	17:31:00	0
2009-05-27	17:32:00	0
2009-05-27	17:33:00	0
2009-05-27	17:34:00	0
2009-05-27	17:35:00	0
2009-05-27	17:36:00	0
2009-05-27	17:37:00	0
2009-05-27	17:38:00	0
2009-05-27	17:39:00	0
2009-05-27	17:40:00	0
2009-05-27	17:41:00	0
2009-05-27	17:42:00	0
2009-05-27	17:43:00	0
2009-05-27	17:44:00	0
2009-05-27	17:45:00	0
2009-05-27	17:46:00	0
2009-05-27	17:47:00	0
2009-05-27	17:48:00	0
2009-05-27	17:49:00	0
2009-05-27	17:50:00	0
2009-05-27	17:51:00	0
2009-05-27	17:52:00	0
2009-05-27	17:53:00	0
2009-05-27	17:54:00	0
2009-05-27	17:55:00	0
2009-05-27	17:56:00	0
2009-05-27	17:57:00	0
2009-05-27	17:58:00	0
2009-05-27	17:59:00	0
2009-05-27	18:00:00	0
2009-05-27	18:01:00	0
2009-05-27	18:02:00	0
2009-05-27	18:03:00	0
2009-05-27	18:04:00	0
2009-05-27	18:05:00	24
2009-05-27	18:06:00	0
2009-05-27	18:07:00	0
2009-05-27	18:08:00	0
2009-05-27	18:09:00	0
2009-05-27	18:10:00	97
2009-05-27	18:11:00	0
2009-05-27	18:12:00	0
2009-05-27	18:13:00	0
2009-05-27	18:14:00	0
2009-05-27	18:15:00	0
2009-05-27	18:16:00	0
2009-05-27	18:17:00	0
2009-05-27	18:18:00	0
2009-05-27	18:19:00	0
2009-05-27	18:20:00	0
2009-05-27	18:21:00	0
2009-05-27	18:22:00	0
2009-05-27	18:23:00	0
2009-05-27	18:24:00	0
2009-05-27	18:25:00	0
2009-05-27	18:26:00	0
2009-05-27	18:27:00	0
2009-05-27	18:28:00	0
2009-05-27	18:29:00	0
2009-05-27	18:30:00	0
2009-05-27	18:31:00	24
2009-05-27	18:32:00	0
2009-05-27	18:33:00	0
2009-05-27	18:34:00	0
2009-05-27	18:35:00	0
2009-05-27	18:36:00	0
2009-05-27	18:37:00	0
2009-05-27	18:38:00	0
2009-05-27	18:39:00	0
2009-05-27	18:40:00	0
2009-05-27	18:41:00	0
2009-05-27	18:42:00	48
2009-05-27	18:43:00	0
2009-05-27	18:44:00	0
2009-05-27	18:45:00	0
2009-05-27	18:46:00	0
2009-05-27	18:47:00	0
2009-05-27	18:48:00	12
2009-05-27	18:49:00	0
2009-05-27	18:50:00	0
2009-05-27	18:51:00	0
2009-05-27	18:52:00	0
2009-05-27	18:53:00	0
2009-05-27	18:54:00	0
2009-05-27	18:55:00	12
2009-05-27	18:56:00	435
2009-05-27	18:57:00	109
2009-05-27	18:58:00	0
2009-05-27	18:59:00	0
2009-05-27	19:00:00	12
2009-05-27	19:01:00	60
2009-05-27	19:02:00	200
2009-05-27	19:03:00	0
2009-05-27	19:04:00	0
2009-05-27	19:05:00	0
2009-05-27	19:06:00	0
2009-05-27	19:07:00	85
2009-05-27	19:08:00	350
2009-05-27	19:09:00	0
2009-05-27	19:10:00	0
2009-05-27	19:11:00	0
2009-05-27	19:12:00	1758
2009-05-27	19:13:00	2548
2009-05-27	19:14:00	3591
2009-05-27	19:15:00	2352
2009-05-27	19:16:00	824
2009-05-27	19:17:00	1956
2009-05-27	19:18:00	1280
2009-05-27	19:19:00	1797
2009-05-27	19:20:00	384
2009-05-27	19:21:00	36
2009-05-27	19:22:00	121
2009-05-27	19:23:00	145
2009-05-27	19:24:00	157
2009-05-27	19:25:00	72
2009-05-27	19:26:00	12
2009-05-27	19:27:00	0
2009-05-27	19:28:00	12
2009-05-27	19:29:00	0
2009-05-27	19:30:00	0
2009-05-27	19:31:00	36
2009-05-27	19:32:00	48
2009-05-27	19:33:00	171
2009-05-27	19:34:00	109
2009-05-27	19:35:00	48
2009-05-27	19:36:00	0
2009-05-27	19:37:00	0
2009-05-27	19:38:00	12
2009-05-27	19:39:00	0
2009-05-27	19:40:00	12
2009-05-27	19:41:00	133
2009-05-27	19:42:00	0
2009-05-27	19:43:00	72
2009-05-27	19:44:00	24
2009-05-27	19:45:00	12
2009-05-27	19:46:00	0
2009-05-27	19:47:00	0
2009-05-27	19:48:00	0
2009-05-27	19:49:00	0
2009-05-27	19:50:00	12
2009-05-27	19:51:00	121
2009-05-27	19:52:00	48
2009-05-27	19:53:00	12
2009-05-27	19:54:00	97
2009-05-27	19:55:00	775
2009-05-27	19:56:00	1473
2009-05-27	19:57:00	1374
2009-05-27	19:58:00	971
2009-05-27	19:59:00	418
2009-05-27	20:00:00	732
2009-05-27	20:01:00	775
2009-05-27	20:02:00	452
2009-05-27	20:03:00	85
2009-05-27	20:04:00	85
2009-05-27	20:05:00	302
2009-05-27	20:06:00	1797
2009-05-27	20:07:00	273
2009-05-27	20:08:00	157
2009-05-27	20:09:00	1575
2009-05-27	20:10:00	754
2009-05-27	20:11:00	1343
2009-05-27	20:12:00	157
2009-05-27	20:13:00	316
2009-05-27	20:14:00	488
2009-05-27	20:15:00	824
2009-05-27	20:16:00	401
2009-05-27	20:17:00	72
2009-05-27	20:18:00	258
2009-05-27	20:19:00	72
2009-05-27	20:20:00	133
2009-05-27	20:21:00	302
2009-05-27	20:22:00	215
2009-05-27	20:23:00	157
2009-05-27	20:24:00	244
2009-05-27	20:25:00	584
2009-05-27	20:26:00	302
2009-05-27	20:27:00	623
2009-05-27	20:28:00	229
2009-05-27	20:29:00	157
2009-05-27	20:30:00	215
2009-05-27	20:31:00	121
2009-05-27	20:32:00	215
2009-05-27	20:33:00	316
2009-05-27	20:34:00	72
2009-05-27	20:35:00	258
2009-05-27	20:36:00	109
2009-05-27	20:37:00	287
2009-05-27	20:38:00	1541
2009-05-27	20:39:00	507
2009-05-27	20:40:00	215
2009-05-27	20:41:00	72
2009-05-27	20:42:00	302
2009-05-27	20:43:00	36
2009-05-27	20:44:00	333
2009-05-27	20:45:00	258
2009-05-27	20:46:00	48
2009-05-27	20:47:00	0
2009-05-27	20:48:00	0
2009-05-27	20:49:00	302
2009-05-27	20:50:00	36
2009-05-27	20:51:00	215
2009-05-27	20:52:00	72
2009-05-27	20:53:00	507
2009-05-27	20:54:00	157
2009-05-27	20:55:00	48
2009-05-27	20:56:00	121
2009-05-27	20:57:00	48
2009-05-27	20:58:00	401
2009-05-27	20:59:00	145
2009-05-27	21:00:00	350
2009-05-27	21:01:00	350
2009-05-27	21:02:00	186
2009-05-27	21:03:00	72
2009-05-27	21:04:00	36
2009-05-27	21:05:00	0
2009-05-27	21:06:00	0
2009-05-27	21:07:00	0
2009-05-27	21:08:00	0
2009-05-27	21:09:00	0
2009-05-27	21:10:00	0
2009-05-27	21:11:00	0
2009-05-27	21:12:00	0
2009-05-27	21:13:00	0
2009-05-27	21:14:00	0
2009-05-27	21:15:00	0
2009-05-27	21:16:00	0
2009-05-27	21:17:00	0
2009-05-27	21:18:00	0
2009-05-27	21:19:00	0
2009-05-27	21:20:00	0
2009-05-27	21:21:00	0
2009-05-27	21:22:00	0
2009-05-27	21:23:00	60
2009-05-27	21:24:00	872
2009-05-27	21:25:00	60
2009-05-27	21:26:00	0
2009-05-27	21:27:00	0
2009-05-27	21:28:00	0
2009-05-27	21:29:00	0
2009-05-27	21:30:00	367
2009-05-27	21:31:00	287
2009-05-27	21:32:00	0
2009-05-27	21:33:00	0
2009-05-27	21:34:00	0
2009-05-27	21:35:00	0
2009-05-27	21:36:00	0
2009-05-27	21:37:00	0
2009-05-27	21:38:00	0
2009-05-27	21:39:00	0
2009-05-27	21:40:00	0
2009-05-27	21:41:00	0
2009-05-27	21:42:00	24
2009-05-27	21:43:00	0
2009-05-27	21:44:00	0
2009-05-27	21:45:00	0
2009-05-27	21:46:00	0
2009-05-27	21:47:00	0
2009-05-27	21:48:00	0
2009-05-27	21:49:00	0
2009-05-27	21:50:00	0
2009-05-27	21:51:00	0
2009-05-27	21:52:00	0
2009-05-27	21:53:00	48
2009-05-27	21:54:00	0
2009-05-27	21:55:00	0
2009-05-27	21:56:00	0
2009-05-27	21:57:00	0
2009-05-27	21:58:00	0
2009-05-27	21:59:00	0
2009-05-27	22:00:00	0
2009-05-27	22:01:00	0
2009-05-27	22:02:00	0
2009-05-27	22:03:00	0
2009-05-27	22:04:00	0
2009-05-27	22:05:00	0
2009-05-27	22:06:00	0
2009-05-27	22:07:00	0
2009-05-27	22:08:00	0
2009-05-27	22:09:00	0
2009-05-27	22:10:00	0
2009-05-27	22:11:00	0
2009-05-27	22:12:00	0
2009-05-27	22:13:00	0
2009-05-27	22:14:00	0
2009-05-27	22:15:00	0
2009-05-27	22:16:00	0
2009-05-27	22:17:00	0
2009-05-27	22:18:00	0
2009-05-27	22:19:00	0
2009-05-27	22:20:00	0
2009-05-27	22:21:00	0
2009-05-27	22:22:00	0
2009-05-27	22:23:00	0
2009-05-27	22:24:00	0
2009-05-27	22:25:00	0
2009-05-27	22:26:00	0
2009-05-27	22:27:00	0
2009-05-27	22:28:00	0
2009-05-27	22:29:00	0
2009-05-27	22:30:00	0
2009-05-27	22:31:00	0
2009-05-27	22:32:00	0
2009-05-27	22:33:00	0
2009-05-27	22:34:00	0
2009-05-27	22:35:00	0
2009-05-27	22:36:00	0
2009-05-27	22:37:00	0
2009-05-27	22:38:00	0
2009-05-27	22:39:00	0
2009-05-27	22:40:00	12
2009-05-27	22:41:00	0
2009-05-27	22:42:00	0
2009-05-27	22:43:00	24
2009-05-27	22:44:00	0
2009-05-27	22:45:00	0
2009-05-27	22:46:00	0
2009-05-27	22:47:00	0
2009-05-27	22:48:00	0
2009-05-27	22:49:00	24
2009-05-27	22:50:00	0
2009-05-27	22:51:00	0
2009-05-27	22:52:00	0
2009-05-27	22:53:00	0
2009-05-27	22:54:00	0
2009-05-27	22:55:00	0
2009-05-27	22:56:00	0
2009-05-27	22:57:00	0
2009-05-27	22:58:00	0
2009-05-27	22:59:00	0
2009-05-27	23:00:00	0
2009-05-27	23:01:00	0
2009-05-27	23:02:00	0
2009-05-27	23:03:00	0
2009-05-27	23:04:00	0
2009-05-27	23:05:00	0
2009-05-27	23:06:00	0
2009-05-27	23:07:00	0
2009-05-27	23:08:00	0
2009-05-27	23:09:00	0
2009-05-27	23:10:00	0
2009-05-27	23:11:00	0
2009-05-27	23:12:00	0
2009-05-27	23:13:00	0
2009-05-27	23:14:00	0
2009-05-27	23:15:00	0
2009-05-27	23:16:00	0
2009-05-27	23:17:00	0
2009-05-27	23:18:00	0
2009-05-27	23:19:00	0
2009-05-27	23:20:00	0
2009-05-27	23:21:00	0
2009-05-27	23:22:00	0
2009-05-27	23:23:00	0
2009-05-27	23:24:00	0
2009-05-27	23:25:00	0
2009-05-27	23:26:00	0
2009-05-27	23:27:00	0
2009-05-27	23:28:00	0
2009-05-27	23:29:00	0
2009-05-27	23:30:00	0
2009-05-27	23:31:00	0
2009-05-27	23:32:00	0
2009-05-27	23:33:00	0
2009-05-27	23:34:00	0
2009-05-27	23:35:00	0
2009-05-27	23:36:00	0
2009-05-27	23:37:00	0
2009-05-27	23:38:00	0
2009-05-27	23:39:00	0
2009-05-27	23:40:00	0
2009-05-27	23:41:00	0
2009-05-27	23:42:00	0
2009-05-27	23:43:00	0
2009-05-27	23:44:00	24
2009-05-27	23:45:00	0
2009-05-27	23:46:00	0
2009-05-27	23:47:00	0
2009-05-27	23:48:00	0
2009-05-27	23:49:00	0
2009-05-27	23:50:00	0
2009-05-27	23:51:00	0
2009-05-27	23:52:00	0
2009-05-27	23:53:00	0
2009-05-27	23:54:00	0
2009-05-27	23:55:00	0
2009-05-27	23:56:00	0
2009-05-27	23:57:00	0
2009-05-27	23:58:00	0
2009-05-27	23:59:00	0
2009-05-28	00:00:00	0
2009-05-28	00:01:00	12
2009-05-28	00:02:00	0
2009-05-28	00:03:00	0
2009-05-28	00:04:00	0
2009-05-28	00:05:00	0
2009-05-28	00:06:00	0
2009-05-28	00:07:00	0
2009-05-28	00:08:00	0
2009-05-28	00:09:00	0
2009-05-28	00:10:00	0
2009-05-28	00:11:00	0
2009-05-28	00:12:00	0
2009-05-28	00:13:00	12
2009-05-28	00:14:00	0
2009-05-28	00:15:00	0
2009-05-28	00:16:00	0
2009-05-28	00:17:00	0
2009-05-28	00:18:00	0
2009-05-28	00:19:00	0
2009-05-28	00:20:00	0
2009-05-28	00:21:00	0
2009-05-28	00:22:00	0
2009-05-28	00:23:00	0
2009-05-28	00:24:00	0
2009-05-28	00:25:00	0
2009-05-28	00:26:00	0
2009-05-28	00:27:00	0
2009-05-28	00:28:00	0
2009-05-28	00:29:00	0
2009-05-28	00:30:00	0
2009-05-28	00:31:00	0
2009-05-28	00:32:00	0
2009-05-28	00:33:00	0
2009-05-28	00:34:00	0
2009-05-28	00:35:00	0
2009-05-28	00:36:00	0
2009-05-28	00:37:00	0
2009-05-28	00:38:00	0
2009-05-28	00:39:00	0
2009-05-28	00:40:00	0
2009-05-28	00:41:00	0
2009-05-28	00:42:00	0
2009-05-28	00:43:00	0
2009-05-28	00:44:00	0
2009-05-28	00:45:00	0
2009-05-28	00:46:00	0
2009-05-28	00:47:00	0
2009-05-28	00:48:00	0
2009-05-28	00:49:00	0
2009-05-28	00:50:00	0
2009-05-28	00:51:00	0
2009-05-28	00:52:00	24
2009-05-28	00:53:00	12
2009-05-28	00:54:00	0
2009-05-28	00:55:00	0
2009-05-28	00:56:00	97
2009-05-28	00:57:00	24
2009-05-28	00:58:00	0
2009-05-28	00:59:00	0
2009-05-28	01:00:00	0
2009-05-28	01:01:00	0
2009-05-28	01:02:00	0
2009-05-28	01:03:00	0
2009-05-28	01:04:00	0
2009-05-28	01:05:00	0
2009-05-28	01:06:00	0
2009-05-28	01:07:00	0
2009-05-28	01:08:00	0
2009-05-28	01:09:00	0
2009-05-28	01:10:00	0
2009-05-28	01:11:00	12
2009-05-28	01:12:00	0
2009-05-28	01:13:00	0
2009-05-28	01:14:00	0
2009-05-28	01:15:00	0
2009-05-28	01:16:00	0
2009-05-28	01:17:00	0
2009-05-28	01:18:00	0
2009-05-28	01:19:00	0
2009-05-28	01:20:00	0
2009-05-28	01:21:00	0
2009-05-28	01:22:00	0
2009-05-28	01:23:00	0
2009-05-28	01:24:00	0
2009-05-28	01:25:00	0
2009-05-28	01:26:00	60
2009-05-28	01:27:00	0
2009-05-28	01:28:00	0
2009-05-28	01:29:00	0
2009-05-28	01:30:00	0
2009-05-28	01:31:00	0
2009-05-28	01:32:00	0
2009-05-28	01:33:00	0
2009-05-28	01:34:00	0
2009-05-28	01:35:00	0
2009-05-28	01:36:00	0
2009-05-28	01:37:00	0
2009-05-28	01:38:00	0
2009-05-28	01:39:00	0
2009-05-28	01:40:00	0
2009-05-28	01:41:00	0
2009-05-28	01:42:00	0
2009-05-28	01:43:00	0
2009-05-28	01:44:00	0
2009-05-28	01:45:00	0
2009-05-28	01:46:00	0
2009-05-28	01:47:00	0
2009-05-28	01:48:00	0
2009-05-28	01:49:00	0
2009-05-28	01:50:00	0
2009-05-28	01:51:00	0
2009-05-28	01:52:00	0
2009-05-28	01:53:00	0
2009-05-28	01:54:00	0
2009-05-28	01:55:00	0
2009-05-28	01:56:00	0
2009-05-28	01:57:00	12
2009-05-28	01:58:00	36
2009-05-28	01:59:00	0
2009-05-28	02:00:00	0
2009-05-28	02:01:00	0
2009-05-28	02:02:00	0
2009-05-28	02:03:00	0
2009-05-28	02:04:00	0
2009-05-28	02:05:00	0
2009-05-28	02:06:00	0
2009-05-28	02:07:00	0
2009-05-28	02:08:00	0
2009-05-28	02:09:00	0
2009-05-28	02:10:00	0
2009-05-28	02:11:00	0
2009-05-28	02:12:00	0
2009-05-28	02:13:00	0
2009-05-28	02:14:00	0
2009-05-28	02:15:00	0
2009-05-28	02:16:00	0
2009-05-28	02:17:00	0
2009-05-28	02:18:00	0
2009-05-28	02:19:00	0
2009-05-28	02:20:00	36
2009-05-28	02:21:00	85
2009-05-28	02:22:00	24
2009-05-28	02:23:00	0
2009-05-28	02:24:00	24
2009-05-28	02:25:00	24
2009-05-28	02:26:00	48
2009-05-28	02:27:00	0
2009-05-28	02:28:00	0
2009-05-28	02:29:00	0
2009-05-28	02:30:00	0
2009-05-28	02:31:00	0
2009-05-28	02:32:00	0
2009-05-28	02:33:00	0
2009-05-28	02:34:00	0
2009-05-28	02:35:00	0
2009-05-28	02:36:00	0
2009-05-28	02:37:00	0
2009-05-28	02:38:00	0
2009-05-28	02:39:00	0
2009-05-28	02:40:00	0
2009-05-28	02:41:00	0
2009-05-28	02:42:00	0
2009-05-28	02:43:00	0
2009-05-28	02:44:00	0
2009-05-28	02:45:00	0
2009-05-28	02:46:00	0
2009-05-28	02:47:00	0
2009-05-28	02:48:00	0
2009-05-28	02:49:00	0
2009-05-28	02:50:00	0
2009-05-28	02:51:00	0
2009-05-28	02:52:00	0
2009-05-28	02:53:00	0
2009-05-28	02:54:00	0
2009-05-28	02:55:00	0
2009-05-28	02:56:00	0
2009-05-28	02:57:00	0
2009-05-28	02:58:00	0
2009-05-28	02:59:00	0
2009-05-28	03:00:00	0
2009-05-28	03:01:00	0
2009-05-28	03:02:00	0
2009-05-28	03:03:00	0
2009-05-28	03:04:00	0
2009-05-28	03:05:00	0
2009-05-28	03:06:00	0
2009-05-28	03:07:00	0
2009-05-28	03:08:00	0
2009-05-28	03:09:00	0
2009-05-28	03:10:00	0
2009-05-28	03:11:00	0
2009-05-28	03:12:00	0
2009-05-28	03:13:00	0
2009-05-28	03:14:00	0
2009-05-28	03:15:00	0
2009-05-28	03:16:00	0
2009-05-28	03:17:00	0
2009-05-28	03:18:00	0
2009-05-28	03:19:00	0
2009-05-28	03:20:00	36
2009-05-28	03:21:00	0
2009-05-28	03:22:00	0
2009-05-28	03:23:00	0
2009-05-28	03:24:00	0
2009-05-28	03:25:00	0
2009-05-28	03:26:00	0
2009-05-28	03:27:00	0
2009-05-28	03:28:00	0
2009-05-28	03:29:00	0
2009-05-28	03:30:00	0
2009-05-28	03:31:00	0
2009-05-28	03:32:00	0
2009-05-28	03:33:00	0
2009-05-28	03:34:00	0
2009-05-28	03:35:00	0
2009-05-28	03:36:00	0
2009-05-28	03:37:00	0
2009-05-28	03:38:00	0
2009-05-28	03:39:00	0
2009-05-28	03:40:00	0
2009-05-28	03:41:00	0
2009-05-28	03:42:00	0
2009-05-28	03:43:00	0
2009-05-28	03:44:00	12
2009-05-28	03:45:00	0
2009-05-28	03:46:00	0
2009-05-28	03:47:00	0
2009-05-28	03:48:00	0
2009-05-28	03:49:00	0
2009-05-28	03:50:00	0
2009-05-28	03:51:00	0
2009-05-28	03:52:00	0
2009-05-28	03:53:00	0
2009-05-28	03:54:00	0
2009-05-28	03:55:00	0
2009-05-28	03:56:00	0
2009-05-28	03:57:00	0
2009-05-28	03:58:00	0
2009-05-28	03:59:00	0
2009-05-28	04:00:00	0
2009-05-28	04:01:00	48
2009-05-28	04:02:00	12
2009-05-28	04:03:00	24
2009-05-28	04:04:00	48
2009-05-28	04:05:00	0
2009-05-28	04:06:00	0
2009-05-28	04:07:00	12
2009-05-28	04:08:00	0
2009-05-28	04:09:00	0
2009-05-28	04:10:00	0
2009-05-28	04:11:00	0
2009-05-28	04:12:00	36
2009-05-28	04:13:00	12
2009-05-28	04:14:00	0
2009-05-28	04:15:00	0
2009-05-28	04:16:00	0
2009-05-28	04:17:00	0
2009-05-28	04:18:00	24
2009-05-28	04:19:00	0
2009-05-28	04:20:00	0
2009-05-28	04:21:00	0
2009-05-28	04:22:00	0
2009-05-28	04:23:00	0
2009-05-28	04:24:00	0
2009-05-28	04:25:00	0
2009-05-28	04:26:00	0
2009-05-28	04:27:00	0
2009-05-28	04:28:00	0
2009-05-28	04:29:00	0
2009-05-28	04:30:00	0
2009-05-28	04:31:00	0
2009-05-28	04:32:00	0
2009-05-28	04:33:00	0
2009-05-28	04:34:00	0
2009-05-28	04:35:00	0
2009-05-28	04:36:00	0
2009-05-28	04:37:00	0
2009-05-28	04:38:00	0
2009-05-28	04:39:00	0
2009-05-28	04:40:00	0
2009-05-28	04:41:00	133
2009-05-28	04:42:00	0
2009-05-28	04:43:00	0
2009-05-28	04:44:00	0
2009-05-28	04:45:00	0
2009-05-28	04:46:00	0
2009-05-28	04:47:00	0
2009-05-28	04:48:00	0
2009-05-28	04:49:00	0
2009-05-28	04:50:00	0
2009-05-28	04:51:00	0
2009-05-28	04:52:00	0
2009-05-28	04:53:00	0
2009-05-28	04:54:00	0
2009-05-28	04:55:00	0
2009-05-28	04:56:00	0
2009-05-28	04:57:00	0
2009-05-28	04:58:00	0
2009-05-28	04:59:00	0
2009-05-28	05:00:00	0
2009-05-28	05:01:00	0
2009-05-28	05:02:00	12
2009-05-28	05:03:00	12
2009-05-28	05:04:00	0
2009-05-28	05:05:00	0
2009-05-28	05:06:00	0
2009-05-28	05:07:00	0
2009-05-28	05:08:00	0
2009-05-28	05:09:00	0
2009-05-28	05:10:00	0
2009-05-28	05:11:00	0
2009-05-28	05:12:00	0
2009-05-28	05:13:00	0
2009-05-28	05:14:00	0
2009-05-28	05:15:00	0
2009-05-28	05:16:00	0
2009-05-28	05:17:00	0
2009-05-28	05:18:00	24
2009-05-28	05:19:00	12
2009-05-28	05:20:00	12
2009-05-28	05:21:00	0
2009-05-28	05:22:00	0
2009-05-28	05:23:00	0
2009-05-28	05:24:00	0
2009-05-28	05:25:00	0
2009-05-28	05:26:00	0
2009-05-28	05:27:00	0
2009-05-28	05:28:00	0
2009-05-28	05:29:00	0
2009-05-28	05:30:00	0
2009-05-28	05:31:00	0
2009-05-28	05:32:00	12
2009-05-28	05:33:00	24
2009-05-28	05:34:00	0
2009-05-28	05:35:00	0
2009-05-28	05:36:00	24
2009-05-28	05:37:00	0
2009-05-28	05:38:00	0
2009-05-28	05:39:00	0
2009-05-28	05:40:00	145
2009-05-28	05:41:00	12
2009-05-28	05:42:00	0
2009-05-28	05:43:00	0
2009-05-28	05:44:00	0
2009-05-28	05:45:00	0
2009-05-28	05:46:00	0
2009-05-28	05:47:00	0
2009-05-28	05:48:00	0
2009-05-28	05:49:00	0
2009-05-28	05:50:00	0
2009-05-28	05:51:00	0
2009-05-28	05:52:00	0
2009-05-28	05:53:00	0
2009-05-28	05:54:00	0
2009-05-28	05:55:00	0
2009-05-28	05:56:00	0
2009-05-28	05:57:00	0
2009-05-28	05:58:00	0
2009-05-28	05:59:00	0
2009-05-28	06:00:00	0
2009-05-28	06:01:00	97
2009-05-28	06:02:00	0
2009-05-28	06:03:00	0
2009-05-28	06:04:00	0
2009-05-28	06:05:00	0
2009-05-28	06:06:00	171
2009-05-28	06:07:00	824
2009-05-28	06:08:00	85
2009-05-28	06:09:00	0
2009-05-28	06:10:00	244
2009-05-28	06:11:00	667
2009-05-28	06:12:00	848
2009-05-28	06:13:00	526
2009-05-28	06:14:00	507
2009-05-28	06:15:00	0
2009-05-28	06:16:00	0
2009-05-28	06:17:00	0
2009-05-28	06:18:00	0
2009-05-28	06:19:00	0
2009-05-28	06:20:00	0
2009-05-28	06:21:00	0
2009-05-28	06:22:00	0
2009-05-28	06:23:00	0
2009-05-28	06:24:00	0
2009-05-28	06:25:00	0
2009-05-28	06:26:00	0
2009-05-28	06:27:00	0
2009-05-28	06:28:00	0
2009-05-28	06:29:00	0
2009-05-28	06:30:00	0
2009-05-28	06:31:00	0
2009-05-28	06:32:00	0
2009-05-28	06:33:00	0
2009-05-28	06:34:00	0
2009-05-28	06:35:00	0
2009-05-28	06:36:00	0
2009-05-28	06:37:00	0
2009-05-28	06:38:00	0
2009-05-28	06:39:00	0
2009-05-28	06:40:00	0
2009-05-28	06:41:00	0
2009-05-28	06:42:00	0
2009-05-28	06:43:00	0
2009-05-28	06:44:00	0
2009-05-28	06:45:00	0
2009-05-28	06:46:00	0
2009-05-28	06:47:00	0
2009-05-28	06:48:00	0
2009-05-28	06:49:00	0
2009-05-28	06:50:00	0
2009-05-28	06:51:00	0
2009-05-28	06:52:00	0
2009-05-28	06:53:00	0
2009-05-28	06:54:00	0
2009-05-28	06:55:00	0
2009-05-28	06:56:00	0
2009-05-28	06:57:00	0
2009-05-28	06:58:00	0
2009-05-28	06:59:00	0
2009-05-28	07:00:00	0
2009-05-28	07:01:00	0
2009-05-28	07:02:00	0
2009-05-28	07:03:00	0
2009-05-28	07:04:00	0
2009-05-28	07:05:00	0
2009-05-28	07:06:00	0
2009-05-28	07:07:00	0
2009-05-28	07:08:00	0
2009-05-28	07:09:00	0
2009-05-28	07:10:00	0
2009-05-28	07:11:00	0
2009-05-28	07:12:00	0
2009-05-28	07:13:00	0
2009-05-28	07:14:00	0
2009-05-28	07:15:00	0
2009-05-28	07:16:00	0
2009-05-28	07:17:00	0
2009-05-28	07:18:00	0
2009-05-28	07:19:00	0
2009-05-28	07:20:00	0
2009-05-28	07:21:00	0
2009-05-28	07:22:00	24
2009-05-28	07:23:00	1280
2009-05-28	07:24:00	435
2009-05-28	07:25:00	287
2009-05-28	07:26:00	350
2009-05-28	07:27:00	645
2009-05-28	07:28:00	229
2009-05-28	07:29:00	565
2009-05-28	07:30:00	85
2009-05-28	07:31:00	12
2009-05-28	07:32:00	12
2009-05-28	07:33:00	0
2009-05-28	07:34:00	0
2009-05-28	07:35:00	333
2009-05-28	07:36:00	109
2009-05-28	07:37:00	367
2009-05-28	07:38:00	171
2009-05-28	07:39:00	85
2009-05-28	07:40:00	24
2009-05-28	07:41:00	12
2009-05-28	07:42:00	145
2009-05-28	07:43:00	0
2009-05-28	07:44:00	0
2009-05-28	07:45:00	0
2009-05-28	07:46:00	12
2009-05-28	07:47:00	0
2009-05-28	07:48:00	200
2009-05-28	07:49:00	584
2009-05-28	07:50:00	109
2009-05-28	07:51:00	229
2009-05-28	07:52:00	824
2009-05-28	07:53:00	133
2009-05-28	07:54:00	0
2009-05-28	07:55:00	171
2009-05-28	07:56:00	488
2009-05-28	07:57:00	488
2009-05-28	07:58:00	0
2009-05-28	07:59:00	24
2009-05-28	08:00:00	12
2009-05-28	08:01:00	0
2009-05-28	08:02:00	0
2009-05-28	08:03:00	0
2009-05-28	08:04:00	0
2009-05-28	08:05:00	12
2009-05-28	08:06:00	24
2009-05-28	08:07:00	0
2009-05-28	08:08:00	186
2009-05-28	08:09:00	200
2009-05-28	08:10:00	0
2009-05-28	08:11:00	24
2009-05-28	08:12:00	0
2009-05-28	08:13:00	12
2009-05-28	08:14:00	36
2009-05-28	08:15:00	0
2009-05-28	08:16:00	157
2009-05-28	08:17:00	287
2009-05-28	08:18:00	48
2009-05-28	08:19:00	0
2009-05-28	08:20:00	36
2009-05-28	08:21:00	0
2009-05-28	08:22:00	12
2009-05-28	08:23:00	12
2009-05-28	08:24:00	0
2009-05-28	08:25:00	48
2009-05-28	08:26:00	12
2009-05-28	08:27:00	85
2009-05-28	08:28:00	0
2009-05-28	08:29:00	0
2009-05-28	08:30:00	24
2009-05-28	08:31:00	0
2009-05-28	08:32:00	0
2009-05-28	08:33:00	0
2009-05-28	08:34:00	0
2009-05-28	08:35:00	0
2009-05-28	08:36:00	0
2009-05-28	08:37:00	0
2009-05-28	08:38:00	0
2009-05-28	08:39:00	24
2009-05-28	08:40:00	0
2009-05-28	08:41:00	12
2009-05-28	08:42:00	0
2009-05-28	08:43:00	0
2009-05-28	08:44:00	0
2009-05-28	08:45:00	0
2009-05-28	08:46:00	0
2009-05-28	08:47:00	0
2009-05-28	08:48:00	0
2009-05-28	08:49:00	0
2009-05-28	08:50:00	0
2009-05-28	08:51:00	0
2009-05-28	08:52:00	0
2009-05-28	08:53:00	0
2009-05-28	08:54:00	0
2009-05-28	08:55:00	0
2009-05-28	08:56:00	0
2009-05-28	08:57:00	0
2009-05-28	08:58:00	0
2009-05-28	08:59:00	0
2009-05-28	09:00:00	0
2009-05-28	09:01:00	0
2009-05-28	09:02:00	48
2009-05-28	09:03:00	12
2009-05-28	09:04:00	273
2009-05-28	09:05:00	12
2009-05-28	09:06:00	0
2009-05-28	09:07:00	36
2009-05-28	09:08:00	97
[truncated: 18,828 more rows]

## Sheet: 6.10.09
Actogram, Copy Raw Data, All Displayed Days
Identity:	Jackson
Filename:	E:\Active Research Files\meloxicam titre canine\cases\jackson\Jackson 6.10.09.AWC
Gender:	M
Age:	7
Height:	91.4 cm	36.0 in
Weight:	31.6 kg	69.7 lbs
Start Date:	10-Jun-2009 (Wed)
Start Time:	18:00:00
Interval:	1.00 mins
Date Stamp:	Time Stamp:	Activity Data:	Marker Press:
2009-06-10	00:00:00	0
2009-06-10	00:01:00	0
2009-06-10	00:02:00	0
2009-06-10	00:03:00	0
2009-06-10	00:04:00	0
2009-06-10	00:05:00	0
2009-06-10	00:06:00	0
2009-06-10	00:07:00	0
2009-06-10	00:08:00	0
2009-06-10	00:09:00	0
2009-06-10	00:10:00	0
2009-06-10	00:11:00	0
2009-06-10	00:12:00	0
2009-06-10	00:13:00	0
2009-06-10	00:14:00	0
2009-06-10	00:15:00	0
2009-06-10	00:16:00	0
2009-06-10	00:17:00	0
2009-06-10	00:18:00	0
2009-06-10	00:19:00	0
2009-06-10	00:20:00	0
2009-06-10	00:21:00	0
2009-06-10	00:22:00	0
2009-06-10	00:23:00	0
2009-06-10	00:24:00	0
2009-06-10	00:25:00	0
2009-06-10	00:26:00	0
2009-06-10	00:27:00	0
2009-06-10	00:28:00	0
2009-06-10	00:29:00	0
2009-06-10	00:30:00	0
2009-06-10	00:31:00	0
2009-06-10	00:32:00	0
2009-06-10	00:33:00	0
2009-06-10	00:34:00	0
2009-06-10	00:35:00	0
2009-06-10	00:36:00	0
2009-06-10	00:37:00	0
2009-06-10	00:38:00	0
2009-06-10	00:39:00	0
2009-06-10	00:40:00	0
2009-06-10	00:41:00	0
2009-06-10	00:42:00	0
2009-06-10	00:43:00	0
2009-06-10	00:44:00	0
2009-06-10	00:45:00	0
2009-06-10	00:46:00	0
2009-06-10	00:47:00	0
2009-06-10	00:48:00	0
2009-06-10	00:49:00	0
2009-06-10	00:50:00	0
2009-06-10	00:51:00	0
2009-06-10	00:52:00	0
2009-06-10	00:53:00	0
2009-06-10	00:54:00	0
2009-06-10	00:55:00	0
2009-06-10	00:56:00	0
2009-06-10	00:57:00	0
2009-06-10	00:58:00	0
2009-06-10	00:59:00	0
2009-06-10	01:00:00	0
2009-06-10	01:01:00	0
2009-06-10	01:02:00	0
2009-06-10	01:03:00	0
2009-06-10	01:04:00	0
2009-06-10	01:05:00	0
2009-06-10	01:06:00	0
2009-06-10	01:07:00	0
2009-06-10	01:08:00	0
2009-06-10	01:09:00	0
2009-06-10	01:10:00	0
2009-06-10	01:11:00	0
2009-06-10	01:12:00	0
2009-06-10	01:13:00	0
2009-06-10	01:14:00	0
2009-06-10	01:15:00	0
2009-06-10	01:16:00	0
2009-06-10	01:17:00	0
2009-06-10	01:18:00	0
2009-06-10	01:19:00	0
2009-06-10	01:20:00	0
2009-06-10	01:21:00	0
2009-06-10	01:22:00	0
2009-06-10	01:23:00	0
2009-06-10	01:24:00	0
2009-06-10	01:25:00	0
2009-06-10	01:26:00	0
2009-06-10	01:27:00	0
2009-06-10	01:28:00	0
2009-06-10	01:29:00	0
2009-06-10	01:30:00	0
2009-06-10	01:31:00	0
2009-06-10	01:32:00	0
2009-06-10	01:33:00	0
2009-06-10	01:34:00	0
2009-06-10	01:35:00	0
2009-06-10	01:36:00	0
2009-06-10	01:37:00	0
2009-06-10	01:38:00	0
2009-06-10	01:39:00	0
2009-06-10	01:40:00	0
2009-06-10	01:41:00	0
2009-06-10	01:42:00	0
2009-06-10	01:43:00	0
2009-06-10	01:44:00	0
2009-06-10	01:45:00	0
2009-06-10	01:46:00	0
2009-06-10	01:47:00	0
2009-06-10	01:48:00	0
2009-06-10	01:49:00	0
2009-06-10	01:50:00	0
2009-06-10	01:51:00	0
2009-06-10	01:52:00	0
2009-06-10	01:53:00	0
2009-06-10	01:54:00	0
2009-06-10	01:55:00	0
2009-06-10	01:56:00	0
2009-06-10	01:57:00	0
2009-06-10	01:58:00	0
2009-06-10	01:59:00	0
2009-06-10	02:00:00	0
2009-06-10	02:01:00	0
2009-06-10	02:02:00	0
2009-06-10	02:03:00	0
2009-06-10	02:04:00	0
2009-06-10	02:05:00	0
2009-06-10	02:06:00	0
2009-06-10	02:07:00	0
2009-06-10	02:08:00	0
2009-06-10	02:09:00	0
2009-06-10	02:10:00	0
2009-06-10	02:11:00	0
2009-06-10	02:12:00	0
2009-06-10	02:13:00	0
2009-06-10	02:14:00	0
2009-06-10	02:15:00	0
2009-06-10	02:16:00	0
2009-06-10	02:17:00	0
2009-06-10	02:18:00	0
2009-06-10	02:19:00	0
2009-06-10	02:20:00	0
2009-06-10	02:21:00	0
2009-06-10	02:22:00	0
2009-06-10	02:23:00	0
2009-06-10	02:24:00	0
2009-06-10	02:25:00	0
2009-06-10	02:26:00	0
2009-06-10	02:27:00	0
2009-06-10	02:28:00	0
2009-06-10	02:29:00	0
2009-06-10	02:30:00	0
2009-06-10	02:31:00	0
2009-06-10	02:32:00	0
2009-06-10	02:33:00	0
2009-06-10	02:34:00	0
2009-06-10	02:35:00	0
2009-06-10	02:36:00	0
2009-06-10	02:37:00	0
2009-06-10	02:38:00	0
2009-06-10	02:39:00	0
2009-06-10	02:40:00	0
2009-06-10	02:41:00	0
2009-06-10	02:42:00	0
2009-06-10	02:43:00	0
2009-06-10	02:44:00	0
2009-06-10	02:45:00	0
2009-06-10	02:46:00	0
2009-06-10	02:47:00	0
2009-06-10	02:48:00	0
2009-06-10	02:49:00	0
2009-06-10	02:50:00	0
2009-06-10	02:51:00	0
2009-06-10	02:52:00	0
2009-06-10	02:53:00	0
2009-06-10	02:54:00	0
2009-06-10	02:55:00	0
2009-06-10	02:56:00	0
2009-06-10	02:57:00	0
2009-06-10	02:58:00	0
2009-06-10	02:59:00	0
2009-06-10	03:00:00	0
2009-06-10	03:01:00	0
2009-06-10	03:02:00	0
2009-06-10	03:03:00	0
2009-06-10	03:04:00	0
2009-06-10	03:05:00	0
2009-06-10	03:06:00	0
2009-06-10	03:07:00	0
2009-06-10	03:08:00	0
2009-06-10	03:09:00	0
2009-06-10	03:10:00	0
2009-06-10	03:11:00	0
2009-06-10	03:12:00	0
2009-06-10	03:13:00	0
2009-06-10	03:14:00	0
2009-06-10	03:15:00	0
2009-06-10	03:16:00	0
2009-06-10	03:17:00	0
2009-06-10	03:18:00	0
2009-06-10	03:19:00	0
2009-06-10	03:20:00	0
2009-06-10	03:21:00	0
2009-06-10	03:22:00	0
2009-06-10	03:23:00	0
2009-06-10	03:24:00	0
2009-06-10	03:25:00	0
2009-06-10	03:26:00	0
2009-06-10	03:27:00	0
2009-06-10	03:28:00	0
2009-06-10	03:29:00	0
2009-06-10	03:30:00	0
2009-06-10	03:31:00	0
2009-06-10	03:32:00	0
2009-06-10	03:33:00	0
2009-06-10	03:34:00	0
2009-06-10	03:35:00	0
2009-06-10	03:36:00	0
2009-06-10	03:37:00	0
2009-06-10	03:38:00	0
2009-06-10	03:39:00	0
2009-06-10	03:40:00	0
2009-06-10	03:41:00	0
2009-06-10	03:42:00	0
2009-06-10	03:43:00	0
2009-06-10	03:44:00	0
2009-06-10	03:45:00	0
2009-06-10	03:46:00	0
2009-06-10	03:47:00	0
2009-06-10	03:48:00	0
2009-06-10	03:49:00	0
2009-06-10	03:50:00	0
2009-06-10	03:51:00	0
2009-06-10	03:52:00	0
2009-06-10	03:53:00	0
2009-06-10	03:54:00	0
2009-06-10	03:55:00	0
2009-06-10	03:56:00	0
2009-06-10	03:57:00	0
2009-06-10	03:58:00	0
2009-06-10	03:59:00	0
2009-06-10	04:00:00	0
2009-06-10	04:01:00	0
2009-06-10	04:02:00	0
2009-06-10	04:03:00	0
2009-06-10	04:04:00	0
2009-06-10	04:05:00	0
2009-06-10	04:06:00	0
2009-06-10	04:07:00	0
2009-06-10	04:08:00	0
2009-06-10	04:09:00	0
2009-06-10	04:10:00	0
2009-06-10	04:11:00	0
2009-06-10	04:12:00	0
2009-06-10	04:13:00	0
2009-06-10	04:14:00	0
2009-06-10	04:15:00	0
2009-06-10	04:16:00	0
2009-06-10	04:17:00	0
2009-06-10	04:18:00	0
2009-06-10	04:19:00	0
2009-06-10	04:20:00	0
2009-06-10	04:21:00	0
2009-06-10	04:22:00	0
2009-06-10	04:23:00	0
2009-06-10	04:24:00	0
2009-06-10	04:25:00	0
2009-06-10	04:26:00	0
2009-06-10	04:27:00	0
2009-06-10	04:28:00	0
2009-06-10	04:29:00	0
2009-06-10	04:30:00	0
2009-06-10	04:31:00	0
2009-06-10	04:32:00	0
2009-06-10	04:33:00	0
2009-06-10	04:34:00	0
2009-06-10	04:35:00	0
2009-06-10	04:36:00	0
2009-06-10	04:37:00	0
2009-06-10	04:38:00	0
2009-06-10	04:39:00	0
2009-06-10	04:40:00	0
2009-06-10	04:41:00	0
2009-06-10	04:42:00	0
2009-06-10	04:43:00	0
2009-06-10	04:44:00	0
2009-06-10	04:45:00	0
2009-06-10	04:46:00	0
2009-06-10	04:47:00	0
2009-06-10	04:48:00	0
2009-06-10	04:49:00	0
2009-06-10	04:50:00	0
2009-06-10	04:51:00	0
2009-06-10	04:52:00	0
2009-06-10	04:53:00	0
2009-06-10	04:54:00	0
2009-06-10	04:55:00	0
2009-06-10	04:56:00	0
2009-06-10	04:57:00	0
2009-06-10	04:58:00	0
2009-06-10	04:59:00	0
2009-06-10	05:00:00	0
2009-06-10	05:01:00	0
2009-06-10	05:02:00	0
2009-06-10	05:03:00	0
2009-06-10	05:04:00	0
2009-06-10	05:05:00	0
2009-06-10	05:06:00	0
2009-06-10	05:07:00	0
2009-06-10	05:08:00	0
2009-06-10	05:09:00	0
2009-06-10	05:10:00	0
2009-06-10	05:11:00	0
2009-06-10	05:12:00	0
2009-06-10	05:13:00	0
2009-06-10	05:14:00	0
2009-06-10	05:15:00	0
2009-06-10	05:16:00	0
2009-06-10	05:17:00	0
2009-06-10	05:18:00	0
2009-06-10	05:19:00	0
2009-06-10	05:20:00	0
2009-06-10	05:21:00	0
2009-06-10	05:22:00	0
2009-06-10	05:23:00	0
2009-06-10	05:24:00	0
2009-06-10	05:25:00	0
2009-06-10	05:26:00	0
2009-06-10	05:27:00	0
2009-06-10	05:28:00	0
2009-06-10	05:29:00	0
2009-06-10	05:30:00	0
2009-06-10	05:31:00	0
2009-06-10	05:32:00	0
2009-06-10	05:33:00	0
2009-06-10	05:34:00	0
2009-06-10	05:35:00	0
2009-06-10	05:36:00	0
2009-06-10	05:37:00	0
2009-06-10	05:38:00	0
2009-06-10	05:39:00	0
2009-06-10	05:40:00	0
2009-06-10	05:41:00	0
2009-06-10	05:42:00	0
2009-06-10	05:43:00	0
2009-06-10	05:44:00	0
2009-06-10	05:45:00	0
2009-06-10	05:46:00	0
2009-06-10	05:47:00	0
2009-06-10	05:48:00	0
2009-06-10	05:49:00	0
2009-06-10	05:50:00	0
2009-06-10	05:51:00	0
2009-06-10	05:52:00	0
2009-06-10	05:53:00	0
2009-06-10	05:54:00	0
2009-06-10	05:55:00	0
2009-06-10	05:56:00	0
2009-06-10	05:57:00	0
2009-06-10	05:58:00	0
2009-06-10	05:59:00	0
2009-06-10	06:00:00	0
2009-06-10	06:01:00	0
2009-06-10	06:02:00	0
2009-06-10	06:03:00	0
2009-06-10	06:04:00	0
2009-06-10	06:05:00	0
2009-06-10	06:06:00	0
2009-06-10	06:07:00	0
2009-06-10	06:08:00	0
2009-06-10	06:09:00	0
2009-06-10	06:10:00	0
2009-06-10	06:11:00	0
2009-06-10	06:12:00	0
2009-06-10	06:13:00	0
2009-06-10	06:14:00	0
2009-06-10	06:15:00	0
2009-06-10	06:16:00	0
2009-06-10	06:17:00	0
2009-06-10	06:18:00	0
2009-06-10	06:19:00	0
2009-06-10	06:20:00	0
2009-06-10	06:21:00	0
2009-06-10	06:22:00	0
2009-06-10	06:23:00	0
2009-06-10	06:24:00	0
2009-06-10	06:25:00	0
2009-06-10	06:26:00	0
2009-06-10	06:27:00	0
2009-06-10	06:28:00	0
2009-06-10	06:29:00	0
2009-06-10	06:30:00	0
2009-06-10	06:31:00	0
2009-06-10	06:32:00	0
2009-06-10	06:33:00	0
2009-06-10	06:34:00	0
2009-06-10	06:35:00	0
2009-06-10	06:36:00	0
2009-06-10	06:37:00	0
2009-06-10	06:38:00	0
2009-06-10	06:39:00	0
2009-06-10	06:40:00	0
2009-06-10	06:41:00	0
2009-06-10	06:42:00	0
2009-06-10	06:43:00	0
2009-06-10	06:44:00	0
2009-06-10	06:45:00	0
2009-06-10	06:46:00	0
2009-06-10	06:47:00	0
2009-06-10	06:48:00	0
2009-06-10	06:49:00	0
2009-06-10	06:50:00	0
2009-06-10	06:51:00	0
2009-06-10	06:52:00	0
2009-06-10	06:53:00	0
2009-06-10	06:54:00	0
2009-06-10	06:55:00	0
2009-06-10	06:56:00	0
2009-06-10	06:57:00	0
2009-06-10	06:58:00	0
2009-06-10	06:59:00	0
2009-06-10	07:00:00	0
2009-06-10	07:01:00	0
2009-06-10	07:02:00	0
2009-06-10	07:03:00	0
2009-06-10	07:04:00	0
2009-06-10	07:05:00	0
2009-06-10	07:06:00	0
2009-06-10	07:07:00	0
2009-06-10	07:08:00	0
2009-06-10	07:09:00	0
2009-06-10	07:10:00	0
2009-06-10	07:11:00	0
2009-06-10	07:12:00	0
2009-06-10	07:13:00	0
2009-06-10	07:14:00	0
2009-06-10	07:15:00	0
2009-06-10	07:16:00	0
2009-06-10	07:17:00	0
2009-06-10	07:18:00	0
2009-06-10	07:19:00	0
2009-06-10	07:20:00	0
2009-06-10	07:21:00	0
2009-06-10	07:22:00	0
2009-06-10	07:23:00	0
2009-06-10	07:24:00	0
2009-06-10	07:25:00	0
2009-06-10	07:26:00	0
2009-06-10	07:27:00	0
2009-06-10	07:28:00	0
2009-06-10	07:29:00	0
2009-06-10	07:30:00	0
2009-06-10	07:31:00	0
2009-06-10	07:32:00	0
2009-06-10	07:33:00	0
2009-06-10	07:34:00	0
2009-06-10	07:35:00	0
2009-06-10	07:36:00	0
2009-06-10	07:37:00	0
2009-06-10	07:38:00	0
2009-06-10	07:39:00	0
2009-06-10	07:40:00	0
2009-06-10	07:41:00	0
2009-06-10	07:42:00	0
2009-06-10	07:43:00	0
2009-06-10	07:44:00	0
2009-06-10	07:45:00	0
2009-06-10	07:46:00	0
2009-06-10	07:47:00	0
2009-06-10	07:48:00	0
2009-06-10	07:49:00	0
2009-06-10	07:50:00	0
2009-06-10	07:51:00	0
2009-06-10	07:52:00	0
2009-06-10	07:53:00	0
2009-06-10	07:54:00	0
2009-06-10	07:55:00	0
2009-06-10	07:56:00	0
2009-06-10	07:57:00	0
2009-06-10	07:58:00	0
2009-06-10	07:59:00	0
2009-06-10	08:00:00	0
2009-06-10	08:01:00	0
2009-06-10	08:02:00	0
2009-06-10	08:03:00	0
2009-06-10	08:04:00	0
2009-06-10	08:05:00	0
2009-06-10	08:06:00	0
2009-06-10	08:07:00	0
2009-06-10	08:08:00	0
2009-06-10	08:09:00	0
2009-06-10	08:10:00	0
2009-06-10	08:11:00	0
2009-06-10	08:12:00	0
2009-06-10	08:13:00	0
2009-06-10	08:14:00	0
2009-06-10	08:15:00	0
2009-06-10	08:16:00	0
2009-06-10	08:17:00	0
2009-06-10	08:18:00	0
2009-06-10	08:19:00	0
2009-06-10	08:20:00	0
2009-06-10	08:21:00	0
2009-06-10	08:22:00	0
2009-06-10	08:23:00	0
2009-06-10	08:24:00	0
2009-06-10	08:25:00	0
2009-06-10	08:26:00	0
2009-06-10	08:27:00	0
2009-06-10	08:28:00	0
2009-06-10	08:29:00	0
2009-06-10	08:30:00	0
2009-06-10	08:31:00	0
2009-06-10	08:32:00	0
2009-06-10	08:33:00	0
2009-06-10	08:34:00	0
2009-06-10	08:35:00	0
2009-06-10	08:36:00	0
2009-06-10	08:37:00	0
2009-06-10	08:38:00	0
2009-06-10	08:39:00	0
2009-06-10	08:40:00	0
2009-06-10	08:41:00	0
2009-06-10	08:42:00	0
2009-06-10	08:43:00	0
2009-06-10	08:44:00	0
2009-06-10	08:45:00	0
2009-06-10	08:46:00	0
2009-06-10	08:47:00	0
2009-06-10	08:48:00	0
2009-06-10	08:49:00	0
2009-06-10	08:50:00	0
2009-06-10	08:51:00	0
2009-06-10	08:52:00	0
2009-06-10	08:53:00	0
2009-06-10	08:54:00	0
2009-06-10	08:55:00	0
2009-06-10	08:56:00	0
2009-06-10	08:57:00	0
2009-06-10	08:58:00	0
2009-06-10	08:59:00	0
2009-06-10	09:00:00	0
2009-06-10	09:01:00	0
2009-06-10	09:02:00	0
2009-06-10	09:03:00	0
2009-06-10	09:04:00	0
2009-06-10	09:05:00	0
2009-06-10	09:06:00	0
2009-06-10	09:07:00	0
2009-06-10	09:08:00	0
2009-06-10	09:09:00	0
2009-06-10	09:10:00	0
2009-06-10	09:11:00	0
2009-06-10	09:12:00	0
2009-06-10	09:13:00	0
2009-06-10	09:14:00	0
2009-06-10	09:15:00	0
2009-06-10	09:16:00	0
2009-06-10	09:17:00	0
2009-06-10	09:18:00	0
2009-06-10	09:19:00	0
2009-06-10	09:20:00	0
2009-06-10	09:21:00	0
2009-06-10	09:22:00	0
2009-06-10	09:23:00	0
2009-06-10	09:24:00	0
2009-06-10	09:25:00	0
2009-06-10	09:26:00	0
2009-06-10	09:27:00	0
2009-06-10	09:28:00	0
2009-06-10	09:29:00	0
2009-06-10	09:30:00	0
2009-06-10	09:31:00	0
2009-06-10	09:32:00	0
2009-06-10	09:33:00	0
2009-06-10	09:34:00	0
2009-06-10	09:35:00	0
2009-06-10	09:36:00	0
2009-06-10	09:37:00	0
2009-06-10	09:38:00	0
2009-06-10	09:39:00	0
2009-06-10	09:40:00	0
2009-06-10	09:41:00	0
2009-06-10	09:42:00	0
2009-06-10	09:43:00	0
2009-06-10	09:44:00	0
2009-06-10	09:45:00	0
2009-06-10	09:46:00	0
2009-06-10	09:47:00	0
2009-06-10	09:48:00	0
2009-06-10	09:49:00	0
2009-06-10	09:50:00	0
2009-06-10	09:51:00	0
2009-06-10	09:52:00	0
2009-06-10	09:53:00	0
2009-06-10	09:54:00	0
2009-06-10	09:55:00	0
2009-06-10	09:56:00	0
2009-06-10	09:57:00	0
2009-06-10	09:58:00	0
2009-06-10	09:59:00	0
2009-06-10	10:00:00	0
2009-06-10	10:01:00	0
2009-06-10	10:02:00	0
2009-06-10	10:03:00	0
2009-06-10	10:04:00	0
2009-06-10	10:05:00	0
2009-06-10	10:06:00	0
2009-06-10	10:07:00	0
2009-06-10	10:08:00	0
2009-06-10	10:09:00	0
2009-06-10	10:10:00	0
2009-06-10	10:11:00	0
2009-06-10	10:12:00	0
2009-06-10	10:13:00	0
2009-06-10	10:14:00	0
2009-06-10	10:15:00	0
2009-06-10	10:16:00	0
2009-06-10	10:17:00	0
2009-06-10	10:18:00	0
2009-06-10	10:19:00	0
2009-06-10	10:20:00	0
2009-06-10	10:21:00	0
2009-06-10	10:22:00	0
2009-06-10	10:23:00	0
2009-06-10	10:24:00	0
2009-06-10	10:25:00	0
2009-06-10	10:26:00	0
2009-06-10	10:27:00	0
2009-06-10	10:28:00	0
2009-06-10	10:29:00	0
2009-06-10	10:30:00	0
2009-06-10	10:31:00	0
2009-06-10	10:32:00	0
2009-06-10	10:33:00	0
2009-06-10	10:34:00	0
2009-06-10	10:35:00	0
2009-06-10	10:36:00	0
2009-06-10	10:37:00	0
2009-06-10	10:38:00	0
2009-06-10	10:39:00	0
2009-06-10	10:40:00	0
2009-06-10	10:41:00	0
2009-06-10	10:42:00	0
2009-06-10	10:43:00	0
2009-06-10	10:44:00	0
2009-06-10	10:45:00	0
2009-06-10	10:46:00	0
2009-06-10	10:47:00	0
2009-06-10	10:48:00	0
2009-06-10	10:49:00	0
2009-06-10	10:50:00	0
2009-06-10	10:51:00	0
2009-06-10	10:52:00	0
2009-06-10	10:53:00	0
2009-06-10	10:54:00	0
2009-06-10	10:55:00	0
2009-06-10	10:56:00	0
2009-06-10	10:57:00	0
2009-06-10	10:58:00	0
2009-06-10	10:59:00	0
2009-06-10	11:00:00	0
2009-06-10	11:01:00	0
2009-06-10	11:02:00	0
2009-06-10	11:03:00	0
2009-06-10	11:04:00	0
2009-06-10	11:05:00	0
2009-06-10	11:06:00	0
2009-06-10	11:07:00	0
2009-06-10	11:08:00	0
2009-06-10	11:09:00	0
2009-06-10	11:10:00	0
2009-06-10	11:11:00	0
2009-06-10	11:12:00	0
2009-06-10	11:13:00	0
2009-06-10	11:14:00	0
2009-06-10	11:15:00	0
2009-06-10	11:16:00	0
2009-06-10	11:17:00	0
2009-06-10	11:18:00	0
2009-06-10	11:19:00	0
2009-06-10	11:20:00	0
2009-06-10	11:21:00	0
2009-06-10	11:22:00	0
2009-06-10	11:23:00	0
2009-06-10	11:24:00	0
2009-06-10	11:25:00	0
2009-06-10	11:26:00	0
2009-06-10	11:27:00	0
2009-06-10	11:28:00	0
2009-06-10	11:29:00	0
2009-06-10	11:30:00	0
2009-06-10	11:31:00	0
2009-06-10	11:32:00	0
2009-06-10	11:33:00	0
2009-06-10	11:34:00	0
2009-06-10	11:35:00	0
2009-06-10	11:36:00	0
2009-06-10	11:37:00	0
2009-06-10	11:38:00	0
2009-06-10	11:39:00	0
2009-06-10	11:40:00	0
2009-06-10	11:41:00	0
2009-06-10	11:42:00	0
2009-06-10	11:43:00	0
2009-06-10	11:44:00	0
2009-06-10	11:45:00	0
2009-06-10	11:46:00	0
2009-06-10	11:47:00	0
2009-06-10	11:48:00	0
2009-06-10	11:49:00	0
2009-06-10	11:50:00	0
2009-06-10	11:51:00	0
2009-06-10	11:52:00	0
2009-06-10	11:53:00	0
2009-06-10	11:54:00	0
2009-06-10	11:55:00	0
2009-06-10	11:56:00	0
2009-06-10	11:57:00	0
2009-06-10	11:58:00	0
2009-06-10	11:59:00	0
2009-06-10	12:00:00	0
2009-06-10	12:01:00	0
2009-06-10	12:02:00	0
2009-06-10	12:03:00	0
2009-06-10	12:04:00	0
2009-06-10	12:05:00	0
2009-06-10	12:06:00	0
2009-06-10	12:07:00	0
2009-06-10	12:08:00	0
2009-06-10	12:09:00	0
2009-06-10	12:10:00	0
2009-06-10	12:11:00	0
2009-06-10	12:12:00	0
2009-06-10	12:13:00	0
2009-06-10	12:14:00	0
2009-06-10	12:15:00	0
2009-06-10	12:16:00	0
2009-06-10	12:17:00	0
2009-06-10	12:18:00	0
2009-06-10	12:19:00	0
2009-06-10	12:20:00	0
2009-06-10	12:21:00	0
2009-06-10	12:22:00	0
2009-06-10	12:23:00	0
2009-06-10	12:24:00	0
2009-06-10	12:25:00	0
2009-06-10	12:26:00	0
2009-06-10	12:27:00	0
2009-06-10	12:28:00	0
2009-06-10	12:29:00	0
2009-06-10	12:30:00	0
2009-06-10	12:31:00	0
2009-06-10	12:32:00	0
2009-06-10	12:33:00	0
2009-06-10	12:34:00	0
2009-06-10	12:35:00	0
2009-06-10	12:36:00	0
2009-06-10	12:37:00	0
2009-06-10	12:38:00	0
2009-06-10	12:39:00	0
2009-06-10	12:40:00	0
2009-06-10	12:41:00	0
2009-06-10	12:42:00	0
2009-06-10	12:43:00	0
2009-06-10	12:44:00	0
2009-06-10	12:45:00	0
2009-06-10	12:46:00	0
2009-06-10	12:47:00	0
2009-06-10	12:48:00	0
2009-06-10	12:49:00	0
2009-06-10	12:50:00	0
2009-06-10	12:51:00	0
2009-06-10	12:52:00	0
2009-06-10	12:53:00	0
2009-06-10	12:54:00	0
2009-06-10	12:55:00	0
2009-06-10	12:56:00	0
2009-06-10	12:57:00	0
2009-06-10	12:58:00	0
2009-06-10	12:59:00	0
2009-06-10	13:00:00	0
2009-06-10	13:01:00	0
2009-06-10	13:02:00	0
2009-06-10	13:03:00	0
2009-06-10	13:04:00	0
2009-06-10	13:05:00	0
2009-06-10	13:06:00	0
2009-06-10	13:07:00	0
2009-06-10	13:08:00	0
2009-06-10	13:09:00	0
2009-06-10	13:10:00	0
2009-06-10	13:11:00	0
2009-06-10	13:12:00	0
2009-06-10	13:13:00	0
2009-06-10	13:14:00	0
2009-06-10	13:15:00	0
2009-06-10	13:16:00	0
2009-06-10	13:17:00	0
2009-06-10	13:18:00	0
2009-06-10	13:19:00	0
2009-06-10	13:20:00	0
2009-06-10	13:21:00	0
2009-06-10	13:22:00	0
2009-06-10	13:23:00	0
2009-06-10	13:24:00	0
2009-06-10	13:25:00	0
2009-06-10	13:26:00	0
2009-06-10	13:27:00	0
2009-06-10	13:28:00	0
2009-06-10	13:29:00	0
2009-06-10	13:30:00	0
2009-06-10	13:31:00	0
2009-06-10	13:32:00	0
2009-06-10	13:33:00	0
2009-06-10	13:34:00	0
2009-06-10	13:35:00	0
2009-06-10	13:36:00	0
2009-06-10	13:37:00	0
2009-06-10	13:38:00	0
2009-06-10	13:39:00	0
2009-06-10	13:40:00	0
2009-06-10	13:41:00	0
2009-06-10	13:42:00	0
2009-06-10	13:43:00	0
2009-06-10	13:44:00	0
2009-06-10	13:45:00	0
2009-06-10	13:46:00	0
2009-06-10	13:47:00	0
2009-06-10	13:48:00	0
2009-06-10	13:49:00	0
2009-06-10	13:50:00	0
2009-06-10	13:51:00	0
2009-06-10	13:52:00	0
2009-06-10	13:53:00	0
2009-06-10	13:54:00	0
2009-06-10	13:55:00	0
2009-06-10	13:56:00	0
2009-06-10	13:57:00	0
2009-06-10	13:58:00	0
2009-06-10	13:59:00	0
2009-06-10	14:00:00	0
2009-06-10	14:01:00	0
2009-06-10	14:02:00	0
2009-06-10	14:03:00	0
2009-06-10	14:04:00	0
2009-06-10	14:05:00	0
2009-06-10	14:06:00	0
2009-06-10	14:07:00	0
2009-06-10	14:08:00	0
2009-06-10	14:09:00	0
2009-06-10	14:10:00	0
2009-06-10	14:11:00	0
2009-06-10	14:12:00	0
2009-06-10	14:13:00	0
2009-06-10	14:14:00	0
2009-06-10	14:15:00	0
2009-06-10	14:16:00	0
2009-06-10	14:17:00	0
2009-06-10	14:18:00	0
2009-06-10	14:19:00	0
2009-06-10	14:20:00	0
2009-06-10	14:21:00	0
2009-06-10	14:22:00	0
2009-06-10	14:23:00	0
2009-06-10	14:24:00	0
2009-06-10	14:25:00	0
2009-06-10	14:26:00	0
2009-06-10	14:27:00	0
2009-06-10	14:28:00	0
2009-06-10	14:29:00	0
2009-06-10	14:30:00	0
2009-06-10	14:31:00	0
2009-06-10	14:32:00	0
2009-06-10	14:33:00	0
2009-06-10	14:34:00	0
2009-06-10	14:35:00	0
2009-06-10	14:36:00	0
2009-06-10	14:37:00	0
2009-06-10	14:38:00	0
2009-06-10	14:39:00	0
2009-06-10	14:40:00	0
2009-06-10	14:41:00	0
2009-06-10	14:42:00	0
2009-06-10	14:43:00	0
2009-06-10	14:44:00	0
2009-06-10	14:45:00	0
2009-06-10	14:46:00	0
2009-06-10	14:47:00	0
2009-06-10	14:48:00	0
2009-06-10	14:49:00	0
2009-06-10	14:50:00	0
2009-06-10	14:51:00	0
2009-06-10	14:52:00	0
2009-06-10	14:53:00	0
2009-06-10	14:54:00	0
2009-06-10	14:55:00	0
2009-06-10	14:56:00	0
2009-06-10	14:57:00	0
2009-06-10	14:58:00	0
2009-06-10	14:59:00	0
2009-06-10	15:00:00	0
2009-06-10	15:01:00	0
2009-06-10	15:02:00	0
2009-06-10	15:03:00	0
2009-06-10	15:04:00	0
2009-06-10	15:05:00	0
2009-06-10	15:06:00	0
2009-06-10	15:07:00	0
2009-06-10	15:08:00	0
2009-06-10	15:09:00	0
2009-06-10	15:10:00	0
2009-06-10	15:11:00	0
2009-06-10	15:12:00	0
2009-06-10	15:13:00	0
2009-06-10	15:14:00	0
2009-06-10	15:15:00	0
2009-06-10	15:16:00	0
2009-06-10	15:17:00	0
2009-06-10	15:18:00	0
2009-06-10	15:19:00	0
2009-06-10	15:20:00	0
2009-06-10	15:21:00	0
2009-06-10	15:22:00	0
2009-06-10	15:23:00	0
2009-06-10	15:24:00	0
2009-06-10	15:25:00	0
2009-06-10	15:26:00	0
2009-06-10	15:27:00	0
2009-06-10	15:28:00	0
2009-06-10	15:29:00	0
2009-06-10	15:30:00	0
2009-06-10	15:31:00	0
2009-06-10	15:32:00	0
2009-06-10	15:33:00	0
2009-06-10	15:34:00	0
2009-06-10	15:35:00	0
2009-06-10	15:36:00	0
2009-06-10	15:37:00	0
2009-06-10	15:38:00	0
2009-06-10	15:39:00	0
2009-06-10	15:40:00	0
2009-06-10	15:41:00	0
2009-06-10	15:42:00	0
2009-06-10	15:43:00	0
2009-06-10	15:44:00	0
2009-06-10	15:45:00	0
2009-06-10	15:46:00	0
2009-06-10	15:47:00	0
2009-06-10	15:48:00	0
2009-06-10	15:49:00	0
2009-06-10	15:50:00	0
2009-06-10	15:51:00	0
2009-06-10	15:52:00	0
2009-06-10	15:53:00	0
2009-06-10	15:54:00	0
2009-06-10	15:55:00	0
2009-06-10	15:56:00	0
2009-06-10	15:57:00	0
2009-06-10	15:58:00	0
2009-06-10	15:59:00	0
2009-06-10	16:00:00	0
2009-06-10	16:01:00	0
2009-06-10	16:02:00	0
2009-06-10	16:03:00	0
2009-06-10	16:04:00	0
2009-06-10	16:05:00	0
2009-06-10	16:06:00	0
2009-06-10	16:07:00	0
2009-06-10	16:08:00	0
2009-06-10	16:09:00	0
2009-06-10	16:10:00	0
2009-06-10	16:11:00	0
2009-06-10	16:12:00	0
2009-06-10	16:13:00	0
2009-06-10	16:14:00	0
2009-06-10	16:15:00	0
2009-06-10	16:16:00	0
2009-06-10	16:17:00	0
2009-06-10	16:18:00	0
2009-06-10	16:19:00	0
2009-06-10	16:20:00	0
2009-06-10	16:21:00	0
2009-06-10	16:22:00	0
2009-06-10	16:23:00	0
2009-06-10	16:24:00	0
2009-06-10	16:25:00	0
2009-06-10	16:26:00	0
2009-06-10	16:27:00	0
2009-06-10	16:28:00	0
2009-06-10	16:29:00	0
2009-06-10	16:30:00	0
2009-06-10	16:31:00	0
2009-06-10	16:32:00	0
2009-06-10	16:33:00	0
2009-06-10	16:34:00	0
2009-06-10	16:35:00	0
2009-06-10	16:36:00	0
2009-06-10	16:37:00	0
2009-06-10	16:38:00	0
2009-06-10	16:39:00	0
2009-06-10	16:40:00	0
2009-06-10	16:41:00	0
2009-06-10	16:42:00	0
2009-06-10	16:43:00	0
2009-06-10	16:44:00	0
2009-06-10	16:45:00	0
2009-06-10	16:46:00	0
2009-06-10	16:47:00	0
2009-06-10	16:48:00	0
2009-06-10	16:49:00	0
2009-06-10	16:50:00	0
2009-06-10	16:51:00	0
2009-06-10	16:52:00	0
2009-06-10	16:53:00	0
2009-06-10	16:54:00	0
2009-06-10	16:55:00	0
2009-06-10	16:56:00	0
2009-06-10	16:57:00	0
2009-06-10	16:58:00	0
2009-06-10	16:59:00	0
2009-06-10	17:00:00	0
2009-06-10	17:01:00	0
2009-06-10	17:02:00	0
2009-06-10	17:03:00	0
2009-06-10	17:04:00	0
2009-06-10	17:05:00	0
2009-06-10	17:06:00	0
2009-06-10	17:07:00	0
2009-06-10	17:08:00	0
2009-06-10	17:09:00	0
2009-06-10	17:10:00	0
2009-06-10	17:11:00	0
2009-06-10	17:12:00	0
2009-06-10	17:13:00	0
2009-06-10	17:14:00	0
2009-06-10	17:15:00	0
2009-06-10	17:16:00	0
2009-06-10	17:17:00	0
2009-06-10	17:18:00	0
2009-06-10	17:19:00	0
2009-06-10	17:20:00	0
2009-06-10	17:21:00	0
2009-06-10	17:22:00	0
2009-06-10	17:23:00	0
2009-06-10	17:24:00	0
2009-06-10	17:25:00	0
2009-06-10	17:26:00	0
2009-06-10	17:27:00	0
2009-06-10	17:28:00	0
2009-06-10	17:29:00	0
2009-06-10	17:30:00	0
2009-06-10	17:31:00	0
2009-06-10	17:32:00	0
2009-06-10	17:33:00	0
2009-06-10	17:34:00	0
2009-06-10	17:35:00	0
2009-06-10	17:36:00	0
2009-06-10	17:37:00	0
2009-06-10	17:38:00	0
2009-06-10	17:39:00	0
2009-06-10	17:40:00	0
2009-06-10	17:41:00	0
2009-06-10	17:42:00	0
2009-06-10	17:43:00	0
2009-06-10	17:44:00	0
2009-06-10	17:45:00	0
2009-06-10	17:46:00	0
2009-06-10	17:47:00	0
2009-06-10	17:48:00	0
2009-06-10	17:49:00	0
2009-06-10	17:50:00	0
2009-06-10	17:51:00	0
2009-06-10	17:52:00	0
2009-06-10	17:53:00	0
2009-06-10	17:54:00	0
2009-06-10	17:55:00	0
2009-06-10	17:56:00	0
2009-06-10	17:57:00	0
2009-06-10	17:58:00	0
2009-06-10	17:59:00	0
2009-06-10	18:00:00	60
2009-06-10	18:01:00	12
2009-06-10	18:02:00	24
2009-06-10	18:03:00	121
2009-06-10	18:04:00	0
2009-06-10	18:05:00	0
2009-06-10	18:06:00	12
2009-06-10	18:07:00	48
2009-06-10	18:08:00	0
2009-06-10	18:09:00	215
2009-06-10	18:10:00	1024
2009-06-10	18:11:00	1541
2009-06-10	18:12:00	1575
2009-06-10	18:13:00	2082
2009-06-10	18:14:00	944
2009-06-10	18:15:00	732
2009-06-10	18:16:00	287
2009-06-10	18:17:00	287
2009-06-10	18:18:00	244
2009-06-10	18:19:00	12
2009-06-10	18:20:00	488
2009-06-10	18:21:00	0
2009-06-10	18:22:00	273
2009-06-10	18:23:00	350
2009-06-10	18:24:00	145
2009-06-10	18:25:00	645
2009-06-10	18:26:00	418
2009-06-10	18:27:00	287
2009-06-10	18:28:00	215
2009-06-10	18:29:00	435
2009-06-10	18:30:00	72
2009-06-10	18:31:00	24
2009-06-10	18:32:00	229
2009-06-10	18:33:00	507
2009-06-10	18:34:00	367
2009-06-10	18:35:00	384
2009-06-10	18:36:00	384
2009-06-10	18:37:00	645
2009-06-10	18:38:00	200
2009-06-10	18:39:00	0
2009-06-10	18:40:00	200
2009-06-10	18:41:00	507
2009-06-10	18:42:00	401
2009-06-10	18:43:00	526
2009-06-10	18:44:00	418
2009-06-10	18:45:00	97
2009-06-10	18:46:00	157
2009-06-10	18:47:00	145
2009-06-10	18:48:00	157
2009-06-10	18:49:00	85
2009-06-10	18:50:00	186
2009-06-10	18:51:00	0
2009-06-10	18:52:00	0
2009-06-10	18:53:00	0
2009-06-10	18:54:00	12
2009-06-10	18:55:00	0
2009-06-10	18:56:00	0
2009-06-10	18:57:00	0
2009-06-10	18:58:00	0
2009-06-10	18:59:00	0
2009-06-10	19:00:00	229
2009-06-10	19:01:00	0
2009-06-10	19:02:00	0
2009-06-10	19:03:00	0
2009-06-10	19:04:00	0
2009-06-10	19:05:00	0
2009-06-10	19:06:00	0
2009-06-10	19:07:00	0
2009-06-10	19:08:00	0
2009-06-10	19:09:00	0
2009-06-10	19:10:00	0
2009-06-10	19:11:00	0
2009-06-10	19:12:00	0
2009-06-10	19:13:00	0
2009-06-10	19:14:00	0
2009-06-10	19:15:00	0
2009-06-10	19:16:00	0
2009-06-10	19:17:00	0
2009-06-10	19:18:00	0
2009-06-10	19:19:00	0
2009-06-10	19:20:00	0
2009-06-10	19:21:00	0
2009-06-10	19:22:00	0
2009-06-10	19:23:00	0
2009-06-10	19:24:00	0
2009-06-10	19:25:00	0
2009-06-10	19:26:00	0
2009-06-10	19:27:00	0
2009-06-10	19:28:00	0
2009-06-10	19:29:00	0
2009-06-10	19:30:00	0
2009-06-10	19:31:00	0
2009-06-10	19:32:00	0
2009-06-10	19:33:00	0
2009-06-10	19:34:00	0
2009-06-10	19:35:00	0
2009-06-10	19:36:00	0
2009-06-10	19:37:00	0
2009-06-10	19:38:00	0
2009-06-10	19:39:00	0
2009-06-10	19:40:00	0
2009-06-10	19:41:00	36
2009-06-10	19:42:00	0
2009-06-10	19:43:00	0
2009-06-10	19:44:00	0
2009-06-10	19:45:00	0
2009-06-10	19:46:00	0
2009-06-10	19:47:00	0
2009-06-10	19:48:00	0
2009-06-10	19:49:00	0
2009-06-10	19:50:00	0
2009-06-10	19:51:00	0
2009-06-10	19:52:00	0
2009-06-10	19:53:00	0
2009-06-10	19:54:00	0
2009-06-10	19:55:00	0
2009-06-10	19:56:00	0
2009-06-10	19:57:00	0
2009-06-10	19:58:00	0
2009-06-10	19:59:00	0
2009-06-10	20:00:00	0
2009-06-10	20:01:00	0
2009-06-10	20:02:00	0
2009-06-10	20:03:00	0
2009-06-10	20:04:00	0
2009-06-10	20:05:00	0
2009-06-10	20:06:00	0
2009-06-10	20:07:00	0
2009-06-10	20:08:00	0
2009-06-10	20:09:00	0
2009-06-10	20:10:00	24
2009-06-10	20:11:00	0
2009-06-10	20:12:00	0
2009-06-10	20:13:00	0
2009-06-10	20:14:00	0
2009-06-10	20:15:00	0
2009-06-10	20:16:00	0
2009-06-10	20:17:00	0
2009-06-10	20:18:00	0
2009-06-10	20:19:00	0
2009-06-10	20:20:00	0
2009-06-10	20:21:00	0
2009-06-10	20:22:00	488
2009-06-10	20:23:00	24
2009-06-10	20:24:00	667
2009-06-10	20:25:00	824
2009-06-10	20:26:00	896
2009-06-10	20:27:00	1077
2009-06-10	20:28:00	565
2009-06-10	20:29:00	350
2009-06-10	20:30:00	824
2009-06-10	20:31:00	350
2009-06-10	20:32:00	384
2009-06-10	20:33:00	418
2009-06-10	20:34:00	316
2009-06-10	20:35:00	0
2009-06-10	20:36:00	418
2009-06-10	20:37:00	186
2009-06-10	20:38:00	171
2009-06-10	20:39:00	145
2009-06-10	20:40:00	0
2009-06-10	20:41:00	121
2009-06-10	20:42:00	85
2009-06-10	20:43:00	109
2009-06-10	20:44:00	12
2009-06-10	20:45:00	36
2009-06-10	20:46:00	0
2009-06-10	20:47:00	97
2009-06-10	20:48:00	0
2009-06-10	20:49:00	60
2009-06-10	20:50:00	997
2009-06-10	20:51:00	1249
2009-06-10	20:52:00	333
2009-06-10	20:53:00	171
2009-06-10	20:54:00	48
2009-06-10	20:55:00	145
2009-06-10	20:56:00	12
2009-06-10	20:57:00	72
2009-06-10	20:58:00	333
2009-06-10	20:59:00	145
2009-06-10	21:00:00	200
2009-06-10	21:01:00	896
2009-06-10	21:02:00	667
2009-06-10	21:03:00	367
2009-06-10	21:04:00	367
2009-06-10	21:05:00	229
2009-06-10	21:06:00	229
2009-06-10	21:07:00	12
2009-06-10	21:08:00	452
2009-06-10	21:09:00	0
2009-06-10	21:10:00	0
2009-06-10	21:11:00	0
2009-06-10	21:12:00	333
2009-06-10	21:13:00	0
2009-06-10	21:14:00	0
2009-06-10	21:15:00	0
2009-06-10	21:16:00	0
2009-06-10	21:17:00	36
2009-06-10	21:18:00	24
2009-06-10	21:19:00	401
2009-06-10	21:20:00	109
2009-06-10	21:21:00	24
2009-06-10	21:22:00	0
2009-06-10	21:23:00	384
2009-06-10	21:24:00	0
2009-06-10	21:25:00	0
2009-06-10	21:26:00	0
2009-06-10	21:27:00	0
2009-06-10	21:28:00	0
2009-06-10	21:29:00	0
2009-06-10	21:30:00	0
2009-06-10	21:31:00	0
2009-06-10	21:32:00	0
2009-06-10	21:33:00	0
2009-06-10	21:34:00	0
2009-06-10	21:35:00	0
2009-06-10	21:36:00	0
2009-06-10	21:37:00	0
2009-06-10	21:38:00	0
2009-06-10	21:39:00	0
2009-06-10	21:40:00	0
2009-06-10	21:41:00	133
2009-06-10	21:42:00	200
2009-06-10	21:43:00	0
2009-06-10	21:44:00	0
2009-06-10	21:45:00	0
2009-06-10	21:46:00	0
2009-06-10	21:47:00	12
2009-06-10	21:48:00	0
2009-06-10	21:49:00	0
2009-06-10	21:50:00	0
2009-06-10	21:51:00	0
2009-06-10	21:52:00	0
2009-06-10	21:53:00	0
2009-06-10	21:54:00	0
2009-06-10	21:55:00	0
2009-06-10	21:56:00	12
2009-06-10	21:57:00	0
2009-06-10	21:58:00	0
2009-06-10	21:59:00	0
2009-06-10	22:00:00	0
2009-06-10	22:01:00	0
2009-06-10	22:02:00	48
2009-06-10	22:03:00	0
2009-06-10	22:04:00	0
2009-06-10	22:05:00	0
2009-06-10	22:06:00	0
2009-06-10	22:07:00	0
2009-06-10	22:08:00	0
2009-06-10	22:09:00	0
2009-06-10	22:10:00	0
2009-06-10	22:11:00	0
2009-06-10	22:12:00	0
2009-06-10	22:13:00	0
2009-06-10	22:14:00	0
2009-06-10	22:15:00	0
2009-06-10	22:16:00	0
2009-06-10	22:17:00	0
2009-06-10	22:18:00	0
2009-06-10	22:19:00	0
2009-06-10	22:20:00	0
2009-06-10	22:21:00	0
2009-06-10	22:22:00	0
2009-06-10	22:23:00	0
2009-06-10	22:24:00	0
2009-06-10	22:25:00	0
2009-06-10	22:26:00	0
2009-06-10	22:27:00	0
2009-06-10	22:28:00	0
2009-06-10	22:29:00	0
2009-06-10	22:30:00	0
2009-06-10	22:31:00	0
2009-06-10	22:32:00	0
2009-06-10	22:33:00	0
2009-06-10	22:34:00	0
2009-06-10	22:35:00	0
2009-06-10	22:36:00	0
2009-06-10	22:37:00	12
2009-06-10	22:38:00	0
2009-06-10	22:39:00	0
2009-06-10	22:40:00	0
2009-06-10	22:41:00	0
2009-06-10	22:42:00	0
2009-06-10	22:43:00	0
2009-06-10	22:44:00	0
2009-06-10	22:45:00	0
2009-06-10	22:46:00	0
2009-06-10	22:47:00	0
2009-06-10	22:48:00	0
2009-06-10	22:49:00	0
2009-06-10	22:50:00	0
2009-06-10	22:51:00	0
2009-06-10	22:52:00	0
2009-06-10	22:53:00	0
2009-06-10	22:54:00	0
2009-06-10	22:55:00	0
2009-06-10	22:56:00	0
2009-06-10	22:57:00	0
2009-06-10	22:58:00	0
2009-06-10	22:59:00	0
2009-06-10	23:00:00	0
2009-06-10	23:01:00	0
2009-06-10	23:02:00	0
2009-06-10	23:03:00	0
2009-06-10	23:04:00	0
2009-06-10	23:05:00	0
2009-06-10	23:06:00	0
2009-06-10	23:07:00	0
2009-06-10	23:08:00	0
2009-06-10	23:09:00	0
2009-06-10	23:10:00	0
2009-06-10	23:11:00	0
2009-06-10	23:12:00	0
2009-06-10	23:13:00	0
2009-06-10	23:14:00	0
2009-06-10	23:15:00	0
2009-06-10	23:16:00	0
2009-06-10	23:17:00	0
2009-06-10	23:18:00	0
2009-06-10	23:19:00	0
2009-06-10	23:20:00	0
2009-06-10	23:21:00	0
2009-06-10	23:22:00	0
2009-06-10	23:23:00	0
2009-06-10	23:24:00	0
2009-06-10	23:25:00	0
2009-06-10	23:26:00	0
2009-06-10	23:27:00	0
2009-06-10	23:28:00	0
2009-06-10	23:29:00	0
2009-06-10	23:30:00	0
2009-06-10	23:31:00	0
2009-06-10	23:32:00	0
2009-06-10	23:33:00	0
2009-06-10	23:34:00	0
2009-06-10	23:35:00	0
2009-06-10	23:36:00	0
2009-06-10	23:37:00	0
2009-06-10	23:38:00	0
2009-06-10	23:39:00	0
2009-06-10	23:40:00	0
2009-06-10	23:41:00	0
2009-06-10	23:42:00	0
2009-06-10	23:43:00	0
2009-06-10	23:44:00	0
2009-06-10	23:45:00	0
2009-06-10	23:46:00	0
2009-06-10	23:47:00	0
2009-06-10	23:48:00	0
2009-06-10	23:49:00	0
2009-06-10	23:50:00	0
2009-06-10	23:51:00	0
2009-06-10	23:52:00	12
2009-06-10	23:53:00	0
2009-06-10	23:54:00	0
2009-06-10	23:55:00	0
2009-06-10	23:56:00	0
2009-06-10	23:57:00	0
2009-06-10	23:58:00	0
2009-06-10	23:59:00	0
2009-06-11	00:00:00	0
2009-06-11	00:01:00	0
2009-06-11	00:02:00	0
2009-06-11	00:03:00	0
2009-06-11	00:04:00	0
2009-06-11	00:05:00	0
2009-06-11	00:06:00	0
2009-06-11	00:07:00	0
2009-06-11	00:08:00	0
2009-06-11	00:09:00	0
2009-06-11	00:10:00	0
2009-06-11	00:11:00	0
2009-06-11	00:12:00	0
2009-06-11	00:13:00	0
2009-06-11	00:14:00	0
2009-06-11	00:15:00	0
2009-06-11	00:16:00	0
2009-06-11	00:17:00	0
2009-06-11	00:18:00	0
2009-06-11	00:19:00	0
2009-06-11	00:20:00	0
2009-06-11	00:21:00	0
2009-06-11	00:22:00	0
2009-06-11	00:23:00	0
2009-06-11	00:24:00	0
2009-06-11	00:25:00	0
2009-06-11	00:26:00	0
2009-06-11	00:27:00	0
2009-06-11	00:28:00	0
2009-06-11	00:29:00	0
2009-06-11	00:30:00	0
2009-06-11	00:31:00	0
2009-06-11	00:32:00	0
2009-06-11	00:33:00	0
2009-06-11	00:34:00	0
2009-06-11	00:35:00	0
2009-06-11	00:36:00	48
2009-06-11	00:37:00	0
2009-06-11	00:38:00	0
2009-06-11	00:39:00	0
2009-06-11	00:40:00	0
2009-06-11	00:41:00	0
2009-06-11	00:42:00	0
2009-06-11	00:43:00	0
2009-06-11	00:44:00	0
2009-06-11	00:45:00	0
2009-06-11	00:46:00	0
2009-06-11	00:47:00	0
2009-06-11	00:48:00	0
2009-06-11	00:49:00	0
2009-06-11	00:50:00	0
2009-06-11	00:51:00	24
2009-06-11	00:52:00	0
2009-06-11	00:53:00	0
2009-06-11	00:54:00	0
2009-06-11	00:55:00	0
2009-06-11	00:56:00	0
2009-06-11	00:57:00	0
2009-06-11	00:58:00	0
2009-06-11	00:59:00	0
2009-06-11	01:00:00	0
2009-06-11	01:01:00	0
2009-06-11	01:02:00	0
2009-06-11	01:03:00	0
2009-06-11	01:04:00	0
2009-06-11	01:05:00	0
2009-06-11	01:06:00	0
2009-06-11	01:07:00	0
2009-06-11	01:08:00	0
2009-06-11	01:09:00	0
2009-06-11	01:10:00	0
2009-06-11	01:11:00	0
2009-06-11	01:12:00	0
2009-06-11	01:13:00	0
2009-06-11	01:14:00	0
2009-06-11	01:15:00	0
2009-06-11	01:16:00	0
2009-06-11	01:17:00	0
2009-06-11	01:18:00	0
2009-06-11	01:19:00	0
2009-06-11	01:20:00	0
2009-06-11	01:21:00	0
2009-06-11	01:22:00	0
2009-06-11	01:23:00	0
2009-06-11	01:24:00	0
2009-06-11	01:25:00	0
2009-06-11	01:26:00	0
2009-06-11	01:27:00	0
2009-06-11	01:28:00	0
2009-06-11	01:29:00	0
2009-06-11	01:30:00	0
2009-06-11	01:31:00	0
2009-06-11	01:32:00	0
2009-06-11	01:33:00	0
2009-06-11	01:34:00	0
2009-06-11	01:35:00	0
2009-06-11	01:36:00	0
2009-06-11	01:37:00	0
2009-06-11	01:38:00	0
2009-06-11	01:39:00	0
2009-06-11	01:40:00	0
2009-06-11	01:41:00	0
2009-06-11	01:42:00	36
2009-06-11	01:43:00	0
2009-06-11	01:44:00	0
2009-06-11	01:45:00	0
2009-06-11	01:46:00	0
2009-06-11	01:47:00	0
2009-06-11	01:48:00	0
2009-06-11	01:49:00	0
2009-06-11	01:50:00	0
2009-06-11	01:51:00	0
2009-06-11	01:52:00	0
2009-06-11	01:53:00	0
2009-06-11	01:54:00	0
2009-06-11	01:55:00	0
2009-06-11	01:56:00	0
2009-06-11	01:57:00	0
2009-06-11	01:58:00	0
2009-06-11	01:59:00	0
2009-06-11	02:00:00	0
2009-06-11	02:01:00	0
2009-06-11	02:02:00	0
2009-06-11	02:03:00	0
2009-06-11	02:04:00	0
2009-06-11	02:05:00	0
2009-06-11	02:06:00	0
2009-06-11	02:07:00	0
2009-06-11	02:08:00	0
2009-06-11	02:09:00	0
2009-06-11	02:10:00	0
2009-06-11	02:11:00	12
2009-06-11	02:12:00	0
2009-06-11	02:13:00	48
2009-06-11	02:14:00	0
2009-06-11	02:15:00	0
2009-06-11	02:16:00	0
2009-06-11	02:17:00	0
2009-06-11	02:18:00	0
2009-06-11	02:19:00	0
2009-06-11	02:20:00	0
2009-06-11	02:21:00	0
2009-06-11	02:22:00	0
2009-06-11	02:23:00	0
2009-06-11	02:24:00	36
2009-06-11	02:25:00	0
2009-06-11	02:26:00	0
2009-06-11	02:27:00	0
2009-06-11	02:28:00	0
2009-06-11	02:29:00	0
2009-06-11	02:30:00	36
2009-06-11	02:31:00	0
2009-06-11	02:32:00	12
2009-06-11	02:33:00	0
2009-06-11	02:34:00	0
2009-06-11	02:35:00	0
2009-06-11	02:36:00	0
2009-06-11	02:37:00	0
2009-06-11	02:38:00	0
2009-06-11	02:39:00	0
2009-06-11	02:40:00	0
2009-06-11	02:41:00	0
2009-06-11	02:42:00	0
2009-06-11	02:43:00	0
2009-06-11	02:44:00	0
2009-06-11	02:45:00	0
2009-06-11	02:46:00	0
2009-06-11	02:47:00	0
2009-06-11	02:48:00	0
2009-06-11	02:49:00	0
2009-06-11	02:50:00	0
2009-06-11	02:51:00	0
2009-06-11	02:52:00	0
2009-06-11	02:53:00	0
2009-06-11	02:54:00	0
2009-06-11	02:55:00	0
2009-06-11	02:56:00	0
2009-06-11	02:57:00	0
2009-06-11	02:58:00	0
2009-06-11	02:59:00	0
2009-06-11	03:00:00	0
2009-06-11	03:01:00	0
2009-06-11	03:02:00	0
2009-06-11	03:03:00	0
2009-06-11	03:04:00	0
2009-06-11	03:05:00	0
2009-06-11	03:06:00	0
2009-06-11	03:07:00	0
2009-06-11	03:08:00	0
2009-06-11	03:09:00	0
2009-06-11	03:10:00	0
2009-06-11	03:11:00	0
2009-06-11	03:12:00	0
2009-06-11	03:13:00	0
2009-06-11	03:14:00	0
2009-06-11	03:15:00	0
2009-06-11	03:16:00	0
2009-06-11	03:17:00	0
2009-06-11	03:18:00	0
2009-06-11	03:19:00	0
2009-06-11	03:20:00	0
2009-06-11	03:21:00	0
2009-06-11	03:22:00	0
2009-06-11	03:23:00	24
2009-06-11	03:24:00	0
2009-06-11	03:25:00	12
2009-06-11	03:26:00	0
2009-06-11	03:27:00	0
2009-06-11	03:28:00	0
2009-06-11	03:29:00	0
2009-06-11	03:30:00	0
2009-06-11	03:31:00	0
2009-06-11	03:32:00	0
2009-06-11	03:33:00	0
2009-06-11	03:34:00	0
2009-06-11	03:35:00	0
2009-06-11	03:36:00	0
2009-06-11	03:37:00	0
2009-06-11	03:38:00	0
2009-06-11	03:39:00	0
2009-06-11	03:40:00	0
2009-06-11	03:41:00	0
2009-06-11	03:42:00	0
2009-06-11	03:43:00	0
2009-06-11	03:44:00	0
2009-06-11	03:45:00	0
2009-06-11	03:46:00	12
2009-06-11	03:47:00	0
2009-06-11	03:48:00	0
2009-06-11	03:49:00	0
2009-06-11	03:50:00	0
2009-06-11	03:51:00	0
2009-06-11	03:52:00	0
2009-06-11	03:53:00	0
2009-06-11	03:54:00	0
2009-06-11	03:55:00	0
2009-06-11	03:56:00	0
2009-06-11	03:57:00	0
2009-06-11	03:58:00	0
2009-06-11	03:59:00	0
2009-06-11	04:00:00	0
2009-06-11	04:01:00	0
2009-06-11	04:02:00	0
2009-06-11	04:03:00	0
2009-06-11	04:04:00	0
2009-06-11	04:05:00	0
2009-06-11	04:06:00	0
2009-06-11	04:07:00	0
2009-06-11	04:08:00	0
2009-06-11	04:09:00	24
2009-06-11	04:10:00	24
2009-06-11	04:11:00	0
2009-06-11	04:12:00	0
2009-06-11	04:13:00	0
2009-06-11	04:14:00	0
2009-06-11	04:15:00	0
2009-06-11	04:16:00	0
2009-06-11	04:17:00	0
2009-06-11	04:18:00	0
2009-06-11	04:19:00	0
2009-06-11	04:20:00	0
2009-06-11	04:21:00	0
2009-06-11	04:22:00	0
2009-06-11	04:23:00	0
2009-06-11	04:24:00	0
2009-06-11	04:25:00	12
2009-06-11	04:26:00	60
2009-06-11	04:27:00	0
2009-06-11	04:28:00	0
2009-06-11	04:29:00	60
2009-06-11	04:30:00	0
2009-06-11	04:31:00	0
2009-06-11	04:32:00	0
2009-06-11	04:33:00	0
2009-06-11	04:34:00	0
2009-06-11	04:35:00	0
2009-06-11	04:36:00	0
2009-06-11	04:37:00	0
2009-06-11	04:38:00	0
2009-06-11	04:39:00	0
2009-06-11	04:40:00	0
2009-06-11	04:41:00	0
2009-06-11	04:42:00	0
2009-06-11	04:43:00	0
2009-06-11	04:44:00	0
2009-06-11	04:45:00	0
2009-06-11	04:46:00	0
2009-06-11	04:47:00	0
2009-06-11	04:48:00	0
2009-06-11	04:49:00	0
2009-06-11	04:50:00	12
2009-06-11	04:51:00	0
2009-06-11	04:52:00	0
2009-06-11	04:53:00	0
2009-06-11	04:54:00	0
2009-06-11	04:55:00	0
2009-06-11	04:56:00	0
2009-06-11	04:57:00	0
2009-06-11	04:58:00	0
2009-06-11	04:59:00	0
2009-06-11	05:00:00	0
2009-06-11	05:01:00	0
2009-06-11	05:02:00	0
2009-06-11	05:03:00	0
2009-06-11	05:04:00	0
2009-06-11	05:05:00	0
2009-06-11	05:06:00	0
2009-06-11	05:07:00	0
2009-06-11	05:08:00	0
2009-06-11	05:09:00	0
2009-06-11	05:10:00	0
2009-06-11	05:11:00	0
2009-06-11	05:12:00	0
2009-06-11	05:13:00	36
2009-06-11	05:14:00	0
2009-06-11	05:15:00	0
2009-06-11	05:16:00	60
2009-06-11	05:17:00	0
2009-06-11	05:18:00	0
2009-06-11	05:19:00	0
2009-06-11	05:20:00	0
2009-06-11	05:21:00	0
2009-06-11	05:22:00	0
2009-06-11	05:23:00	0
2009-06-11	05:24:00	0
2009-06-11	05:25:00	12
2009-06-11	05:26:00	0
2009-06-11	05:27:00	0
2009-06-11	05:28:00	0
2009-06-11	05:29:00	0
2009-06-11	05:30:00	0
2009-06-11	05:31:00	0
2009-06-11	05:32:00	0
2009-06-11	05:33:00	0
2009-06-11	05:34:00	0
2009-06-11	05:35:00	0
2009-06-11	05:36:00	0
2009-06-11	05:37:00	0
2009-06-11	05:38:00	0
2009-06-11	05:39:00	0
2009-06-11	05:40:00	0
2009-06-11	05:41:00	0
2009-06-11	05:42:00	0
2009-06-11	05:43:00	36
2009-06-11	05:44:00	60
2009-06-11	05:45:00	546
2009-06-11	05:46:00	546
2009-06-11	05:47:00	258
2009-06-11	05:48:00	0
2009-06-11	05:49:00	12
2009-06-11	05:50:00	12
2009-06-11	05:51:00	36
2009-06-11	05:52:00	488
2009-06-11	05:53:00	36
2009-06-11	05:54:00	507
2009-06-11	05:55:00	200
2009-06-11	05:56:00	36
2009-06-11	05:57:00	0
2009-06-11	05:58:00	0
2009-06-11	05:59:00	48
2009-06-11	06:00:00	0
2009-06-11	06:01:00	36
2009-06-11	06:02:00	24
2009-06-11	06:03:00	0
2009-06-11	06:04:00	0
2009-06-11	06:05:00	0
2009-06-11	06:06:00	0
2009-06-11	06:07:00	0
2009-06-11	06:08:00	0
2009-06-11	06:09:00	0
2009-06-11	06:10:00	0
2009-06-11	06:11:00	0
2009-06-11	06:12:00	0
2009-06-11	06:13:00	0
2009-06-11	06:14:00	0
2009-06-11	06:15:00	0
2009-06-11	06:16:00	0
2009-06-11	06:17:00	0
2009-06-11	06:18:00	0
2009-06-11	06:19:00	0
2009-06-11	06:20:00	0
2009-06-11	06:21:00	0
2009-06-11	06:22:00	0
2009-06-11	06:23:00	0
2009-06-11	06:24:00	0
2009-06-11	06:25:00	0
2009-06-11	06:26:00	0
2009-06-11	06:27:00	24
2009-06-11	06:28:00	0
2009-06-11	06:29:00	0
2009-06-11	06:30:00	97
2009-06-11	06:31:00	0
2009-06-11	06:32:00	0
2009-06-11	06:33:00	0
2009-06-11	06:34:00	0
2009-06-11	06:35:00	0
2009-06-11	06:36:00	0
2009-06-11	06:37:00	0
2009-06-11	06:38:00	0
2009-06-11	06:39:00	0
2009-06-11	06:40:00	0
2009-06-11	06:41:00	0
2009-06-11	06:42:00	12
2009-06-11	06:43:00	0
2009-06-11	06:44:00	0
2009-06-11	06:45:00	0
2009-06-11	06:46:00	0
2009-06-11	06:47:00	0
2009-06-11	06:48:00	0
2009-06-11	06:49:00	0
2009-06-11	06:50:00	0
2009-06-11	06:51:00	0
2009-06-11	06:52:00	0
2009-06-11	06:53:00	0
2009-06-11	06:54:00	0
2009-06-11	06:55:00	0
2009-06-11	06:56:00	0
2009-06-11	06:57:00	0
2009-06-11	06:58:00	0
2009-06-11	06:59:00	0
2009-06-11	07:00:00	0
2009-06-11	07:01:00	0
2009-06-11	07:02:00	0
2009-06-11	07:03:00	0
2009-06-11	07:04:00	0
2009-06-11	07:05:00	0
2009-06-11	07:06:00	0
2009-06-11	07:07:00	0
2009-06-11	07:08:00	0
2009-06-11	07:09:00	0
2009-06-11	07:10:00	0
2009-06-11	07:11:00	0
2009-06-11	07:12:00	0
2009-06-11	07:13:00	0
2009-06-11	07:14:00	0
2009-06-11	07:15:00	0
2009-06-11	07:16:00	0
2009-06-11	07:17:00	0
2009-06-11	07:18:00	0
2009-06-11	07:19:00	0
2009-06-11	07:20:00	0
2009-06-11	07:21:00	0
2009-06-11	07:22:00	0
2009-06-11	07:23:00	0
2009-06-11	07:24:00	48
2009-06-11	07:25:00	0
2009-06-11	07:26:00	0
2009-06-11	07:27:00	0
2009-06-11	07:28:00	0
2009-06-11	07:29:00	0
2009-06-11	07:30:00	0
2009-06-11	07:31:00	0
2009-06-11	07:32:00	24
2009-06-11	07:33:00	0
2009-06-11	07:34:00	0
2009-06-11	07:35:00	0
2009-06-11	07:36:00	0
2009-06-11	07:37:00	944
2009-06-11	07:38:00	302
2009-06-11	07:39:00	244
2009-06-11	07:40:00	0
2009-06-11	07:41:00	0
2009-06-11	07:42:00	1473
2009-06-11	07:43:00	2215
2009-06-11	07:44:00	60
2009-06-11	07:45:00	0
2009-06-11	07:46:00	418
2009-06-11	07:47:00	401
2009-06-11	07:48:00	273
2009-06-11	07:49:00	287
2009-06-11	07:50:00	0
2009-06-11	07:51:00	0
2009-06-11	07:52:00	0
2009-06-11	07:53:00	0
2009-06-11	07:54:00	0
2009-06-11	07:55:00	0
2009-06-11	07:56:00	0
2009-06-11	07:57:00	0
2009-06-11	07:58:00	333
2009-06-11	07:59:00	157
2009-06-11	08:00:00	273
2009-06-11	08:01:00	367
2009-06-11	08:02:00	12
2009-06-11	08:03:00	85
2009-06-11	08:04:00	0
2009-06-11	08:05:00	273
2009-06-11	08:06:00	258
2009-06-11	08:07:00	12
2009-06-11	08:08:00	12
2009-06-11	08:09:00	133
2009-06-11	08:10:00	258
2009-06-11	08:11:00	215
2009-06-11	08:12:00	623
2009-06-11	08:13:00	488
2009-06-11	08:14:00	109
2009-06-11	08:15:00	229
2009-06-11	08:16:00	171
2009-06-11	08:17:00	688
2009-06-11	08:18:00	287
2009-06-11	08:19:00	688
2009-06-11	08:20:00	623
2009-06-11	08:21:00	604
2009-06-11	08:22:00	273
2009-06-11	08:23:00	133
2009-06-11	08:24:00	0
2009-06-11	08:25:00	0
2009-06-11	08:26:00	0
2009-06-11	08:27:00	0
2009-06-11	08:28:00	0
2009-06-11	08:29:00	0
2009-06-11	08:30:00	0
2009-06-11	08:31:00	12
2009-06-11	08:32:00	0
2009-06-11	08:33:00	0
2009-06-11	08:34:00	0
2009-06-11	08:35:00	0
2009-06-11	08:36:00	258
2009-06-11	08:37:00	36
2009-06-11	08:38:00	0
2009-06-11	08:39:00	0
2009-06-11	08:40:00	0
2009-06-11	08:41:00	0
2009-06-11	08:42:00	0
2009-06-11	08:43:00	0
2009-06-11	08:44:00	0
2009-06-11	08:45:00	0
2009-06-11	08:46:00	0
2009-06-11	08:47:00	0
2009-06-11	08:48:00	0
2009-06-11	08:49:00	0
2009-06-11	08:50:00	0
2009-06-11	08:51:00	0
2009-06-11	08:52:00	0
2009-06-11	08:53:00	0
2009-06-11	08:54:00	0
2009-06-11	08:55:00	48
2009-06-11	08:56:00	0
2009-06-11	08:57:00	0
2009-06-11	08:58:00	0
2009-06-11	08:59:00	0
2009-06-11	09:00:00	0
2009-06-11	09:01:00	0
2009-06-11	09:02:00	0
2009-06-11	09:03:00	0
2009-06-11	09:04:00	0
2009-06-11	09:05:00	0
2009-06-11	09:06:00	0
2009-06-11	09:07:00	0
2009-06-11	09:08:00	507
[truncated: 18,762 more rows]

## Sheet: 6.24.09
Actogram, Copy Raw Data, All Displayed Days
Identity:	Jackson
Filename:	E:\Active Research Files\meloxicam titre canine\cases\jackson\Jackson 6.24.09.AWC
Gender:	M
Age:	7
Height:	91.4 cm	36.0 in
Weight:	31.6 kg	69.7 lbs
Start Date:	24-Jun-2009 (Wed)
Start Time:	18:00:00
Interval:	1.00 mins
Date Stamp:	Time Stamp:	Activity Data:	Marker Press:
2009-06-24	00:00:00	0
2009-06-24	00:01:00	0
2009-06-24	00:02:00	0
2009-06-24	00:03:00	0
2009-06-24	00:04:00	0
2009-06-24	00:05:00	0
2009-06-24	00:06:00	0
2009-06-24	00:07:00	0
2009-06-24	00:08:00	0
2009-06-24	00:09:00	0
2009-06-24	00:10:00	0
2009-06-24	00:11:00	0
2009-06-24	00:12:00	0
2009-06-24	00:13:00	0
2009-06-24	00:14:00	0
2009-06-24	00:15:00	0
2009-06-24	00:16:00	0
2009-06-24	00:17:00	0
2009-06-24	00:18:00	0
2009-06-24	00:19:00	0
2009-06-24	00:20:00	0
2009-06-24	00:21:00	0
2009-06-24	00:22:00	0
2009-06-24	00:23:00	0
2009-06-24	00:24:00	0
2009-06-24	00:25:00	0
2009-06-24	00:26:00	0
2009-06-24	00:27:00	0
2009-06-24	00:28:00	0
2009-06-24	00:29:00	0
2009-06-24	00:30:00	0
2009-06-24	00:31:00	0
2009-06-24	00:32:00	0
2009-06-24	00:33:00	0
2009-06-24	00:34:00	0
2009-06-24	00:35:00	0
2009-06-24	00:36:00	0
2009-06-24	00:37:00	0
2009-06-24	00:38:00	0
2009-06-24	00:39:00	0
2009-06-24	00:40:00	0
2009-06-24	00:41:00	0
2009-06-24	00:42:00	0
2009-06-24	00:43:00	0
2009-06-24	00:44:00	0
2009-06-24	00:45:00	0
2009-06-24	00:46:00	0
2009-06-24	00:47:00	0
2009-06-24	00:48:00	0
2009-06-24	00:49:00	0
2009-06-24	00:50:00	0
2009-06-24	00:51:00	0
2009-06-24	00:52:00	0
2009-06-24	00:53:00	0
2009-06-24	00:54:00	0
2009-06-24	00:55:00	0
2009-06-24	00:56:00	0
2009-06-24	00:57:00	0
2009-06-24	00:58:00	0
2009-06-24	00:59:00	0
2009-06-24	01:00:00	0
2009-06-24	01:01:00	0
2009-06-24	01:02:00	0
2009-06-24	01:03:00	0
2009-06-24	01:04:00	0
2009-06-24	01:05:00	0
2009-06-24	01:06:00	0
2009-06-24	01:07:00	0
2009-06-24	01:08:00	0
2009-06-24	01:09:00	0
2009-06-24	01:10:00	0
2009-06-24	01:11:00	0
2009-06-24	01:12:00	0
2009-06-24	01:13:00	0
2009-06-24	01:14:00	0
2009-06-24	01:15:00	0
2009-06-24	01:16:00	0
2009-06-24	01:17:00	0
2009-06-24	01:18:00	0
2009-06-24	01:19:00	0
2009-06-24	01:20:00	0
2009-06-24	01:21:00	0
2009-06-24	01:22:00	0
2009-06-24	01:23:00	0
2009-06-24	01:24:00	0
2009-06-24	01:25:00	0
2009-06-24	01:26:00	0
2009-06-24	01:27:00	0
2009-06-24	01:28:00	0
2009-06-24	01:29:00	0
2009-06-24	01:30:00	0
2009-06-24	01:31:00	0
2009-06-24	01:32:00	0
2009-06-24	01:33:00	0
2009-06-24	01:34:00	0
2009-06-24	01:35:00	0
2009-06-24	01:36:00	0
2009-06-24	01:37:00	0
2009-06-24	01:38:00	0
2009-06-24	01:39:00	0
2009-06-24	01:40:00	0
2009-06-24	01:41:00	0
2009-06-24	01:42:00	0
2009-06-24	01:43:00	0
2009-06-24	01:44:00	0
2009-06-24	01:45:00	0
2009-06-24	01:46:00	0
2009-06-24	01:47:00	0
2009-06-24	01:48:00	0
2009-06-24	01:49:00	0
2009-06-24	01:50:00	0
2009-06-24	01:51:00	0
2009-06-24	01:52:00	0
2009-06-24	01:53:00	0
2009-06-24	01:54:00	0
2009-06-24	01:55:00	0
2009-06-24	01:56:00	0
2009-06-24	01:57:00	0
2009-06-24	01:58:00	0
2009-06-24	01:59:00	0
2009-06-24	02:00:00	0
2009-06-24	02:01:00	0
2009-06-24	02:02:00	0
2009-06-24	02:03:00	0
2009-06-24	02:04:00	0
2009-06-24	02:05:00	0
2009-06-24	02:06:00	0
2009-06-24	02:07:00	0
2009-06-24	02:08:00	0
2009-06-24	02:09:00	0
2009-06-24	02:10:00	0
2009-06-24	02:11:00	0
2009-06-24	02:12:00	0
2009-06-24	02:13:00	0
2009-06-24	02:14:00	0
2009-06-24	02:15:00	0
2009-06-24	02:16:00	0
2009-06-24	02:17:00	0
2009-06-24	02:18:00	0
2009-06-24	02:19:00	0
2009-06-24	02:20:00	0
2009-06-24	02:21:00	0
2009-06-24	02:22:00	0
2009-06-24	02:23:00	0
2009-06-24	02:24:00	0
2009-06-24	02:25:00	0
2009-06-24	02:26:00	0
2009-06-24	02:27:00	0
2009-06-24	02:28:00	0
2009-06-24	02:29:00	0
2009-06-24	02:30:00	0
2009-06-24	02:31:00	0
2009-06-24	02:32:00	0
2009-06-24	02:33:00	0
2009-06-24	02:34:00	0
2009-06-24	02:35:00	0
2009-06-24	02:36:00	0
2009-06-24	02:37:00	0
2009-06-24	02:38:00	0
2009-06-24	02:39:00	0
2009-06-24	02:40:00	0
2009-06-24	02:41:00	0
2009-06-24	02:42:00	0
2009-06-24	02:43:00	0
2009-06-24	02:44:00	0
2009-06-24	02:45:00	0
2009-06-24	02:46:00	0
2009-06-24	02:47:00	0
2009-06-24	02:48:00	0
2009-06-24	02:49:00	0
2009-06-24	02:50:00	0
2009-06-24	02:51:00	0
2009-06-24	02:52:00	0
2009-06-24	02:53:00	0
2009-06-24	02:54:00	0
2009-06-24	02:55:00	0
2009-06-24	02:56:00	0
2009-06-24	02:57:00	0
2009-06-24	02:58:00	0
2009-06-24	02:59:00	0
2009-06-24	03:00:00	0
2009-06-24	03:01:00	0
2009-06-24	03:02:00	0
2009-06-24	03:03:00	0
2009-06-24	03:04:00	0
2009-06-24	03:05:00	0
2009-06-24	03:06:00	0
2009-06-24	03:07:00	0
2009-06-24	03:08:00	0
2009-06-24	03:09:00	0
2009-06-24	03:10:00	0
2009-06-24	03:11:00	0
2009-06-24	03:12:00	0
2009-06-24	03:13:00	0
2009-06-24	03:14:00	0
2009-06-24	03:15:00	0
2009-06-24	03:16:00	0
2009-06-24	03:17:00	0
2009-06-24	03:18:00	0
2009-06-24	03:19:00	0
2009-06-24	03:20:00	0
2009-06-24	03:21:00	0
2009-06-24	03:22:00	0
2009-06-24	03:23:00	0
2009-06-24	03:24:00	0
2009-06-24	03:25:00	0
2009-06-24	03:26:00	0
2009-06-24	03:27:00	0
2009-06-24	03:28:00	0
2009-06-24	03:29:00	0
2009-06-24	03:30:00	0
2009-06-24	03:31:00	0
2009-06-24	03:32:00	0
2009-06-24	03:33:00	0
2009-06-24	03:34:00	0
2009-06-24	03:35:00	0
2009-06-24	03:36:00	0
2009-06-24	03:37:00	0
2009-06-24	03:38:00	0
2009-06-24	03:39:00	0
2009-06-24	03:40:00	0
2009-06-24	03:41:00	0
2009-06-24	03:42:00	0
2009-06-24	03:43:00	0
2009-06-24	03:44:00	0
2009-06-24	03:45:00	0
2009-06-24	03:46:00	0
2009-06-24	03:47:00	0
2009-06-24	03:48:00	0
2009-06-24	03:49:00	0
2009-06-24	03:50:00	0
2009-06-24	03:51:00	0
2009-06-24	03:52:00	0
2009-06-24	03:53:00	0
2009-06-24	03:54:00	0
2009-06-24	03:55:00	0
2009-06-24	03:56:00	0
2009-06-24	03:57:00	0
2009-06-24	03:58:00	0
2009-06-24	03:59:00	0
2009-06-24	04:00:00	0
2009-06-24	04:01:00	0
2009-06-24	04:02:00	0
2009-06-24	04:03:00	0
2009-06-24	04:04:00	0
2009-06-24	04:05:00	0
2009-06-24	04:06:00	0
2009-06-24	04:07:00	0
2009-06-24	04:08:00	0
2009-06-24	04:09:00	0
2009-06-24	04:10:00	0
2009-06-24	04:11:00	0
2009-06-24	04:12:00	0
2009-06-24	04:13:00	0
2009-06-24	04:14:00	0
2009-06-24	04:15:00	0
2009-06-24	04:16:00	0
2009-06-24	04:17:00	0
2009-06-24	04:18:00	0
2009-06-24	04:19:00	0
2009-06-24	04:20:00	0
2009-06-24	04:21:00	0
2009-06-24	04:22:00	0
2009-06-24	04:23:00	0
2009-06-24	04:24:00	0
2009-06-24	04:25:00	0
2009-06-24	04:26:00	0
2009-06-24	04:27:00	0
2009-06-24	04:28:00	0
2009-06-24	04:29:00	0
2009-06-24	04:30:00	0
2009-06-24	04:31:00	0
2009-06-24	04:32:00	0
2009-06-24	04:33:00	0
2009-06-24	04:34:00	0
2009-06-24	04:35:00	0
2009-06-24	04:36:00	0
2009-06-24	04:37:00	0
2009-06-24	04:38:00	0
2009-06-24	04:39:00	0
2009-06-24	04:40:00	0
2009-06-24	04:41:00	0
2009-06-24	04:42:00	0
2009-06-24	04:43:00	0
2009-06-24	04:44:00	0
2009-06-24	04:45:00	0
2009-06-24	04:46:00	0
2009-06-24	04:47:00	0
2009-06-24	04:48:00	0
2009-06-24	04:49:00	0
2009-06-24	04:50:00	0
2009-06-24	04:51:00	0
2009-06-24	04:52:00	0
2009-06-24	04:53:00	0
2009-06-24	04:54:00	0
2009-06-24	04:55:00	0
2009-06-24	04:56:00	0
2009-06-24	04:57:00	0
2009-06-24	04:58:00	0
2009-06-24	04:59:00	0
2009-06-24	05:00:00	0
2009-06-24	05:01:00	0
2009-06-24	05:02:00	0
2009-06-24	05:03:00	0
2009-06-24	05:04:00	0
2009-06-24	05:05:00	0
2009-06-24	05:06:00	0
2009-06-24	05:07:00	0
2009-06-24	05:08:00	0
2009-06-24	05:09:00	0
2009-06-24	05:10:00	0
2009-06-24	05:11:00	0
2009-06-24	05:12:00	0
2009-06-24	05:13:00	0
2009-06-24	05:14:00	0
2009-06-24	05:15:00	0
2009-06-24	05:16:00	0
2009-06-24	05:17:00	0
2009-06-24	05:18:00	0
2009-06-24	05:19:00	0
2009-06-24	05:20:00	0
2009-06-24	05:21:00	0
2009-06-24	05:22:00	0
2009-06-24	05:23:00	0
2009-06-24	05:24:00	0
2009-06-24	05:25:00	0
2009-06-24	05:26:00	0
2009-06-24	05:27:00	0
2009-06-24	05:28:00	0
2009-06-24	05:29:00	0
2009-06-24	05:30:00	0
2009-06-24	05:31:00	0
2009-06-24	05:32:00	0
2009-06-24	05:33:00	0
2009-06-24	05:34:00	0
2009-06-24	05:35:00	0
2009-06-24	05:36:00	0
2009-06-24	05:37:00	0
2009-06-24	05:38:00	0
2009-06-24	05:39:00	0
2009-06-24	05:40:00	0
2009-06-24	05:41:00	0
2009-06-24	05:42:00	0
2009-06-24	05:43:00	0
2009-06-24	05:44:00	0
2009-06-24	05:45:00	0
2009-06-24	05:46:00	0
2009-06-24	05:47:00	0
2009-06-24	05:48:00	0
2009-06-24	05:49:00	0
2009-06-24	05:50:00	0
2009-06-24	05:51:00	0
2009-06-24	05:52:00	0
2009-06-24	05:53:00	0
2009-06-24	05:54:00	0
2009-06-24	05:55:00	0
2009-06-24	05:56:00	0
2009-06-24	05:57:00	0
2009-06-24	05:58:00	0
2009-06-24	05:59:00	0
2009-06-24	06:00:00	0
2009-06-24	06:01:00	0
2009-06-24	06:02:00	0
2009-06-24	06:03:00	0
2009-06-24	06:04:00	0
2009-06-24	06:05:00	0
2009-06-24	06:06:00	0
2009-06-24	06:07:00	0
2009-06-24	06:08:00	0
2009-06-24	06:09:00	0
2009-06-24	06:10:00	0
2009-06-24	06:11:00	0
2009-06-24	06:12:00	0
2009-06-24	06:13:00	0
2009-06-24	06:14:00	0
2009-06-24	06:15:00	0
2009-06-24	06:16:00	0
2009-06-24	06:17:00	0
2009-06-24	06:18:00	0
2009-06-24	06:19:00	0
2009-06-24	06:20:00	0
2009-06-24	06:21:00	0
2009-06-24	06:22:00	0
2009-06-24	06:23:00	0
2009-06-24	06:24:00	0
2009-06-24	06:25:00	0
2009-06-24	06:26:00	0
2009-06-24	06:27:00	0
2009-06-24	06:28:00	0
2009-06-24	06:29:00	0
2009-06-24	06:30:00	0
2009-06-24	06:31:00	0
2009-06-24	06:32:00	0
2009-06-24	06:33:00	0
2009-06-24	06:34:00	0
2009-06-24	06:35:00	0
2009-06-24	06:36:00	0
2009-06-24	06:37:00	0
2009-06-24	06:38:00	0
2009-06-24	06:39:00	0
2009-06-24	06:40:00	0
2009-06-24	06:41:00	0
2009-06-24	06:42:00	0
2009-06-24	06:43:00	0
2009-06-24	06:44:00	0
2009-06-24	06:45:00	0
2009-06-24	06:46:00	0
2009-06-24	06:47:00	0
2009-06-24	06:48:00	0
2009-06-24	06:49:00	0
2009-06-24	06:50:00	0
2009-06-24	06:51:00	0
2009-06-24	06:52:00	0
2009-06-24	06:53:00	0
2009-06-24	06:54:00	0
2009-06-24	06:55:00	0
2009-06-24	06:56:00	0
2009-06-24	06:57:00	0
2009-06-24	06:58:00	0
2009-06-24	06:59:00	0
2009-06-24	07:00:00	0
2009-06-24	07:01:00	0
2009-06-24	07:02:00	0
2009-06-24	07:03:00	0
2009-06-24	07:04:00	0
2009-06-24	07:05:00	0
2009-06-24	07:06:00	0
2009-06-24	07:07:00	0
2009-06-24	07:08:00	0
2009-06-24	07:09:00	0
2009-06-24	07:10:00	0
2009-06-24	07:11:00	0
2009-06-24	07:12:00	0
2009-06-24	07:13:00	0
2009-06-24	07:14:00	0
2009-06-24	07:15:00	0
2009-06-24	07:16:00	0
2009-06-24	07:17:00	0
2009-06-24	07:18:00	0
2009-06-24	07:19:00	0
2009-06-24	07:20:00	0
2009-06-24	07:21:00	0
2009-06-24	07:22:00	0
2009-06-24	07:23:00	0
2009-06-24	07:24:00	0
2009-06-24	07:25:00	0
2009-06-24	07:26:00	0
2009-06-24	07:27:00	0
2009-06-24	07:28:00	0
2009-06-24	07:29:00	0
2009-06-24	07:30:00	0
2009-06-24	07:31:00	0
2009-06-24	07:32:00	0
2009-06-24	07:33:00	0
2009-06-24	07:34:00	0
2009-06-24	07:35:00	0
2009-06-24	07:36:00	0
2009-06-24	07:37:00	0
2009-06-24	07:38:00	0
2009-06-24	07:39:00	0
2009-06-24	07:40:00	0
2009-06-24	07:41:00	0
2009-06-24	07:42:00	0
2009-06-24	07:43:00	0
2009-06-24	07:44:00	0
2009-06-24	07:45:00	0
2009-06-24	07:46:00	0
2009-06-24	07:47:00	0
2009-06-24	07:48:00	0
2009-06-24	07:49:00	0
2009-06-24	07:50:00	0
2009-06-24	07:51:00	0
2009-06-24	07:52:00	0
2009-06-24	07:53:00	0
2009-06-24	07:54:00	0
2009-06-24	07:55:00	0
2009-06-24	07:56:00	0
2009-06-24	07:57:00	0
2009-06-24	07:58:00	0
2009-06-24	07:59:00	0
2009-06-24	08:00:00	0
2009-06-24	08:01:00	0
2009-06-24	08:02:00	0
2009-06-24	08:03:00	0
2009-06-24	08:04:00	0
2009-06-24	08:05:00	0
2009-06-24	08:06:00	0
2009-06-24	08:07:00	0
2009-06-24	08:08:00	0
2009-06-24	08:09:00	0
2009-06-24	08:10:00	0
2009-06-24	08:11:00	0
2009-06-24	08:12:00	0
2009-06-24	08:13:00	0
2009-06-24	08:14:00	0
2009-06-24	08:15:00	0
2009-06-24	08:16:00	0
2009-06-24	08:17:00	0
2009-06-24	08:18:00	0
2009-06-24	08:19:00	0
2009-06-24	08:20:00	0
2009-06-24	08:21:00	0
2009-06-24	08:22:00	0
2009-06-24	08:23:00	0
2009-06-24	08:24:00	0
2009-06-24	08:25:00	0
2009-06-24	08:26:00	0
2009-06-24	08:27:00	0
2009-06-24	08:28:00	0
2009-06-24	08:29:00	0
2009-06-24	08:30:00	0
2009-06-24	08:31:00	0
2009-06-24	08:32:00	0
2009-06-24	08:33:00	0
2009-06-24	08:34:00	0
2009-06-24	08:35:00	0
2009-06-24	08:36:00	0
2009-06-24	08:37:00	0
2009-06-24	08:38:00	0
2009-06-24	08:39:00	0
2009-06-24	08:40:00	0
2009-06-24	08:41:00	0
2009-06-24	08:42:00	0
2009-06-24	08:43:00	0
2009-06-24	08:44:00	0
2009-06-24	08:45:00	0
2009-06-24	08:46:00	0
2009-06-24	08:47:00	0
2009-06-24	08:48:00	0
2009-06-24	08:49:00	0
2009-06-24	08:50:00	0
2009-06-24	08:51:00	0
2009-06-24	08:52:00	0
2009-06-24	08:53:00	0
2009-06-24	08:54:00	0
2009-06-24	08:55:00	0
2009-06-24	08:56:00	0
2009-06-24	08:57:00	0
2009-06-24	08:58:00	0
2009-06-24	08:59:00	0
2009-06-24	09:00:00	0
2009-06-24	09:01:00	0
2009-06-24	09:02:00	0
2009-06-24	09:03:00	0
2009-06-24	09:04:00	0
2009-06-24	09:05:00	0
2009-06-24	09:06:00	0
2009-06-24	09:07:00	0
2009-06-24	09:08:00	0
2009-06-24	09:09:00	0
2009-06-24	09:10:00	0
2009-06-24	09:11:00	0
2009-06-24	09:12:00	0
2009-06-24	09:13:00	0
2009-06-24	09:14:00	0
2009-06-24	09:15:00	0
2009-06-24	09:16:00	0
2009-06-24	09:17:00	0
2009-06-24	09:18:00	0
2009-06-24	09:19:00	0
2009-06-24	09:20:00	0
2009-06-24	09:21:00	0
2009-06-24	09:22:00	0
2009-06-24	09:23:00	0
2009-06-24	09:24:00	0
2009-06-24	09:25:00	0
2009-06-24	09:26:00	0
2009-06-24	09:27:00	0
2009-06-24	09:28:00	0
2009-06-24	09:29:00	0
2009-06-24	09:30:00	0
2009-06-24	09:31:00	0
2009-06-24	09:32:00	0
2009-06-24	09:33:00	0
2009-06-24	09:34:00	0
2009-06-24	09:35:00	0
2009-06-24	09:36:00	0
2009-06-24	09:37:00	0
2009-06-24	09:38:00	0
2009-06-24	09:39:00	0
2009-06-24	09:40:00	0
2009-06-24	09:41:00	0
2009-06-24	09:42:00	0
2009-06-24	09:43:00	0
2009-06-24	09:44:00	0
2009-06-24	09:45:00	0
2009-06-24	09:46:00	0
2009-06-24	09:47:00	0
2009-06-24	09:48:00	0
2009-06-24	09:49:00	0
2009-06-24	09:50:00	0
2009-06-24	09:51:00	0
2009-06-24	09:52:00	0
2009-06-24	09:53:00	0
2009-06-24	09:54:00	0
2009-06-24	09:55:00	0
2009-06-24	09:56:00	0
2009-06-24	09:57:00	0
2009-06-24	09:58:00	0
2009-06-24	09:59:00	0
2009-06-24	10:00:00	0
2009-06-24	10:01:00	0
2009-06-24	10:02:00	0
2009-06-24	10:03:00	0
2009-06-24	10:04:00	0
2009-06-24	10:05:00	0
2009-06-24	10:06:00	0
2009-06-24	10:07:00	0
2009-06-24	10:08:00	0
2009-06-24	10:09:00	0
2009-06-24	10:10:00	0
2009-06-24	10:11:00	0
2009-06-24	10:12:00	0
2009-06-24	10:13:00	0
2009-06-24	10:14:00	0
2009-06-24	10:15:00	0
2009-06-24	10:16:00	0
2009-06-24	10:17:00	0
2009-06-24	10:18:00	0
2009-06-24	10:19:00	0
2009-06-24	10:20:00	0
2009-06-24	10:21:00	0
2009-06-24	10:22:00	0
2009-06-24	10:23:00	0
2009-06-24	10:24:00	0
2009-06-24	10:25:00	0
2009-06-24	10:26:00	0
2009-06-24	10:27:00	0
2009-06-24	10:28:00	0
2009-06-24	10:29:00	0
2009-06-24	10:30:00	0
2009-06-24	10:31:00	0
2009-06-24	10:32:00	0
2009-06-24	10:33:00	0
2009-06-24	10:34:00	0
2009-06-24	10:35:00	0
2009-06-24	10:36:00	0
2009-06-24	10:37:00	0
2009-06-24	10:38:00	0
2009-06-24	10:39:00	0
2009-06-24	10:40:00	0
2009-06-24	10:41:00	0
2009-06-24	10:42:00	0
2009-06-24	10:43:00	0
2009-06-24	10:44:00	0
2009-06-24	10:45:00	0
2009-06-24	10:46:00	0
2009-06-24	10:47:00	0
2009-06-24	10:48:00	0
2009-06-24	10:49:00	0
2009-06-24	10:50:00	0
2009-06-24	10:51:00	0
2009-06-24	10:52:00	0
2009-06-24	10:53:00	0
2009-06-24	10:54:00	0
2009-06-24	10:55:00	0
2009-06-24	10:56:00	0
2009-06-24	10:57:00	0
2009-06-24	10:58:00	0
2009-06-24	10:59:00	0
2009-06-24	11:00:00	0
2009-06-24	11:01:00	0
2009-06-24	11:02:00	0
2009-06-24	11:03:00	0
2009-06-24	11:04:00	0
2009-06-24	11:05:00	0
2009-06-24	11:06:00	0
2009-06-24	11:07:00	0
2009-06-24	11:08:00	0
2009-06-24	11:09:00	0
2009-06-24	11:10:00	0
2009-06-24	11:11:00	0
2009-06-24	11:12:00	0
2009-06-24	11:13:00	0
2009-06-24	11:14:00	0
2009-06-24	11:15:00	0
2009-06-24	11:16:00	0
2009-06-24	11:17:00	0
2009-06-24	11:18:00	0
2009-06-24	11:19:00	0
2009-06-24	11:20:00	0
2009-06-24	11:21:00	0
2009-06-24	11:22:00	0
2009-06-24	11:23:00	0
2009-06-24	11:24:00	0
2009-06-24	11:25:00	0
2009-06-24	11:26:00	0
2009-06-24	11:27:00	0
2009-06-24	11:28:00	0
2009-06-24	11:29:00	0
2009-06-24	11:30:00	0
2009-06-24	11:31:00	0
2009-06-24	11:32:00	0
2009-06-24	11:33:00	0
2009-06-24	11:34:00	0
2009-06-24	11:35:00	0
2009-06-24	11:36:00	0
2009-06-24	11:37:00	0
2009-06-24	11:38:00	0
2009-06-24	11:39:00	0
2009-06-24	11:40:00	0
2009-06-24	11:41:00	0
2009-06-24	11:42:00	0
2009-06-24	11:43:00	0
2009-06-24	11:44:00	0
2009-06-24	11:45:00	0
2009-06-24	11:46:00	0
2009-06-24	11:47:00	0
2009-06-24	11:48:00	0
2009-06-24	11:49:00	0
2009-06-24	11:50:00	0
2009-06-24	11:51:00	0
2009-06-24	11:52:00	0
2009-06-24	11:53:00	0
2009-06-24	11:54:00	0
2009-06-24	11:55:00	0
2009-06-24	11:56:00	0
2009-06-24	11:57:00	0
2009-06-24	11:58:00	0
2009-06-24	11:59:00	0
2009-06-24	12:00:00	0
2009-06-24	12:01:00	0
2009-06-24	12:02:00	0
2009-06-24	12:03:00	0
2009-06-24	12:04:00	0
2009-06-24	12:05:00	0
2009-06-24	12:06:00	0
2009-06-24	12:07:00	0
2009-06-24	12:08:00	0
2009-06-24	12:09:00	0
2009-06-24	12:10:00	0
2009-06-24	12:11:00	0
2009-06-24	12:12:00	0
2009-06-24	12:13:00	0
2009-06-24	12:14:00	0
2009-06-24	12:15:00	0
2009-06-24	12:16:00	0
2009-06-24	12:17:00	0
2009-06-24	12:18:00	0
2009-06-24	12:19:00	0
2009-06-24	12:20:00	0
2009-06-24	12:21:00	0
2009-06-24	12:22:00	0
2009-06-24	12:23:00	0
2009-06-24	12:24:00	0
2009-06-24	12:25:00	0
2009-06-24	12:26:00	0
2009-06-24	12:27:00	0
2009-06-24	12:28:00	0
2009-06-24	12:29:00	0
2009-06-24	12:30:00	0
2009-06-24	12:31:00	0
2009-06-24	12:32:00	0
2009-06-24	12:33:00	0
2009-06-24	12:34:00	0
2009-06-24	12:35:00	0
2009-06-24	12:36:00	0
2009-06-24	12:37:00	0
2009-06-24	12:38:00	0
2009-06-24	12:39:00	0
2009-06-24	12:40:00	0
2009-06-24	12:41:00	0
2009-06-24	12:42:00	0
2009-06-24	12:43:00	0
2009-06-24	12:44:00	0
2009-06-24	12:45:00	0
2009-06-24	12:46:00	0
2009-06-24	12:47:00	0
2009-06-24	12:48:00	0
2009-06-24	12:49:00	0
2009-06-24	12:50:00	0
2009-06-24	12:51:00	0
2009-06-24	12:52:00	0
2009-06-24	12:53:00	0
2009-06-24	12:54:00	0
2009-06-24	12:55:00	0
2009-06-24	12:56:00	0
2009-06-24	12:57:00	0
2009-06-24	12:58:00	0
2009-06-24	12:59:00	0
2009-06-24	13:00:00	0
2009-06-24	13:01:00	0
2009-06-24	13:02:00	0
2009-06-24	13:03:00	0
2009-06-24	13:04:00	0
2009-06-24	13:05:00	0
2009-06-24	13:06:00	0
2009-06-24	13:07:00	0
2009-06-24	13:08:00	0
2009-06-24	13:09:00	0
2009-06-24	13:10:00	0
2009-06-24	13:11:00	0
2009-06-24	13:12:00	0
2009-06-24	13:13:00	0
2009-06-24	13:14:00	0
2009-06-24	13:15:00	0
2009-06-24	13:16:00	0
2009-06-24	13:17:00	0
2009-06-24	13:18:00	0
2009-06-24	13:19:00	0
2009-06-24	13:20:00	0
2009-06-24	13:21:00	0
2009-06-24	13:22:00	0
2009-06-24	13:23:00	0
2009-06-24	13:24:00	0
2009-06-24	13:25:00	0
2009-06-24	13:26:00	0
2009-06-24	13:27:00	0
2009-06-24	13:28:00	0
2009-06-24	13:29:00	0
2009-06-24	13:30:00	0
2009-06-24	13:31:00	0
2009-06-24	13:32:00	0
2009-06-24	13:33:00	0
2009-06-24	13:34:00	0
2009-06-24	13:35:00	0
2009-06-24	13:36:00	0
2009-06-24	13:37:00	0
2009-06-24	13:38:00	0
2009-06-24	13:39:00	0
2009-06-24	13:40:00	0
2009-06-24	13:41:00	0
2009-06-24	13:42:00	0
2009-06-24	13:43:00	0
2009-06-24	13:44:00	0
2009-06-24	13:45:00	0
2009-06-24	13:46:00	0
2009-06-24	13:47:00	0
2009-06-24	13:48:00	0
2009-06-24	13:49:00	0
2009-06-24	13:50:00	0
2009-06-24	13:51:00	0
2009-06-24	13:52:00	0
2009-06-24	13:53:00	0
2009-06-24	13:54:00	0
2009-06-24	13:55:00	0
2009-06-24	13:56:00	0
2009-06-24	13:57:00	0
2009-06-24	13:58:00	0
2009-06-24	13:59:00	0
2009-06-24	14:00:00	0
2009-06-24	14:01:00	0
2009-06-24	14:02:00	0
2009-06-24	14:03:00	0
2009-06-24	14:04:00	0
2009-06-24	14:05:00	0
2009-06-24	14:06:00	0
2009-06-24	14:07:00	0
2009-06-24	14:08:00	0
2009-06-24	14:09:00	0
2009-06-24	14:10:00	0
2009-06-24	14:11:00	0
2009-06-24	14:12:00	0
2009-06-24	14:13:00	0
2009-06-24	14:14:00	0
2009-06-24	14:15:00	0
2009-06-24	14:16:00	0
2009-06-24	14:17:00	0
2009-06-24	14:18:00	0
2009-06-24	14:19:00	0
2009-06-24	14:20:00	0
2009-06-24	14:21:00	0
2009-06-24	14:22:00	0
2009-06-24	14:23:00	0
2009-06-24	14:24:00	0
2009-06-24	14:25:00	0
2009-06-24	14:26:00	0
2009-06-24	14:27:00	0
2009-06-24	14:28:00	0
2009-06-24	14:29:00	0
2009-06-24	14:30:00	0
2009-06-24	14:31:00	0
2009-06-24	14:32:00	0
2009-06-24	14:33:00	0
2009-06-24	14:34:00	0
2009-06-24	14:35:00	0
2009-06-24	14:36:00	0
2009-06-24	14:37:00	0
2009-06-24	14:38:00	0
2009-06-24	14:39:00	0
2009-06-24	14:40:00	0
2009-06-24	14:41:00	0
2009-06-24	14:42:00	0
2009-06-24	14:43:00	0
2009-06-24	14:44:00	0
2009-06-24	14:45:00	0
2009-06-24	14:46:00	0
2009-06-24	14:47:00	0
2009-06-24	14:48:00	0
2009-06-24	14:49:00	0
2009-06-24	14:50:00	0
2009-06-24	14:51:00	0
2009-06-24	14:52:00	0
2009-06-24	14:53:00	0
2009-06-24	14:54:00	0
2009-06-24	14:55:00	0
2009-06-24	14:56:00	0
2009-06-24	14:57:00	0
2009-06-24	14:58:00	0
2009-06-24	14:59:00	0
2009-06-24	15:00:00	0
2009-06-24	15:01:00	0
2009-06-24	15:02:00	0
2009-06-24	15:03:00	0
2009-06-24	15:04:00	0
2009-06-24	15:05:00	0
2009-06-24	15:06:00	0
2009-06-24	15:07:00	0
2009-06-24	15:08:00	0
2009-06-24	15:09:00	0
2009-06-24	15:10:00	0
2009-06-24	15:11:00	0
2009-06-24	15:12:00	0
2009-06-24	15:13:00	0
2009-06-24	15:14:00	0
2009-06-24	15:15:00	0
2009-06-24	15:16:00	0
2009-06-24	15:17:00	0
2009-06-24	15:18:00	0
2009-06-24	15:19:00	0
2009-06-24	15:20:00	0
2009-06-24	15:21:00	0
2009-06-24	15:22:00	0
2009-06-24	15:23:00	0
2009-06-24	15:24:00	0
2009-06-24	15:25:00	0
2009-06-24	15:26:00	0
2009-06-24	15:27:00	0
2009-06-24	15:28:00	0
2009-06-24	15:29:00	0
2009-06-24	15:30:00	0
2009-06-24	15:31:00	0
2009-06-24	15:32:00	0
2009-06-24	15:33:00	0
2009-06-24	15:34:00	0
2009-06-24	15:35:00	0
2009-06-24	15:36:00	0
2009-06-24	15:37:00	0
2009-06-24	15:38:00	0
2009-06-24	15:39:00	0
2009-06-24	15:40:00	0
2009-06-24	15:41:00	0
2009-06-24	15:42:00	0
2009-06-24	15:43:00	0
2009-06-24	15:44:00	0
2009-06-24	15:45:00	0
2009-06-24	15:46:00	0
2009-06-24	15:47:00	0
2009-06-24	15:48:00	0
2009-06-24	15:49:00	0
2009-06-24	15:50:00	0
2009-06-24	15:51:00	0
2009-06-24	15:52:00	0
2009-06-24	15:53:00	0
2009-06-24	15:54:00	0
2009-06-24	15:55:00	0
2009-06-24	15:56:00	0
2009-06-24	15:57:00	0
2009-06-24	15:58:00	0
2009-06-24	15:59:00	0
2009-06-24	16:00:00	0
2009-06-24	16:01:00	0
2009-06-24	16:02:00	0
2009-06-24	16:03:00	0
2009-06-24	16:04:00	0
2009-06-24	16:05:00	0
2009-06-24	16:06:00	0
2009-06-24	16:07:00	0
2009-06-24	16:08:00	0
2009-06-24	16:09:00	0
2009-06-24	16:10:00	0
2009-06-24	16:11:00	0
2009-06-24	16:12:00	0
2009-06-24	16:13:00	0
2009-06-24	16:14:00	0
2009-06-24	16:15:00	0
2009-06-24	16:16:00	0
2009-06-24	16:17:00	0
2009-06-24	16:18:00	0
2009-06-24	16:19:00	0
2009-06-24	16:20:00	0
2009-06-24	16:21:00	0
2009-06-24	16:22:00	0
2009-06-24	16:23:00	0
2009-06-24	16:24:00	0
2009-06-24	16:25:00	0
2009-06-24	16:26:00	0
2009-06-24	16:27:00	0
2009-06-24	16:28:00	0
2009-06-24	16:29:00	0
2009-06-24	16:30:00	0
2009-06-24	16:31:00	0
2009-06-24	16:32:00	0
2009-06-24	16:33:00	0
2009-06-24	16:34:00	0
2009-06-24	16:35:00	0
2009-06-24	16:36:00	0
2009-06-24	16:37:00	0
2009-06-24	16:38:00	0
2009-06-24	16:39:00	0
2009-06-24	16:40:00	0
2009-06-24	16:41:00	0
2009-06-24	16:42:00	0
2009-06-24	16:43:00	0
2009-06-24	16:44:00	0
2009-06-24	16:45:00	0
2009-06-24	16:46:00	0
2009-06-24	16:47:00	0
2009-06-24	16:48:00	0
2009-06-24	16:49:00	0
2009-06-24	16:50:00	0
2009-06-24	16:51:00	0
2009-06-24	16:52:00	0
2009-06-24	16:53:00	0
2009-06-24	16:54:00	0
2009-06-24	16:55:00	0
2009-06-24	16:56:00	0
2009-06-24	16:57:00	0
2009-06-24	16:58:00	0
2009-06-24	16:59:00	0
2009-06-24	17:00:00	0
2009-06-24	17:01:00	0
2009-06-24	17:02:00	0
2009-06-24	17:03:00	0
2009-06-24	17:04:00	0
2009-06-24	17:05:00	0
2009-06-24	17:06:00	0
2009-06-24	17:07:00	0
2009-06-24	17:08:00	0
2009-06-24	17:09:00	0
2009-06-24	17:10:00	0
2009-06-24	17:11:00	0
2009-06-24	17:12:00	0
2009-06-24	17:13:00	0
2009-06-24	17:14:00	0
2009-06-24	17:15:00	0
2009-06-24	17:16:00	0
2009-06-24	17:17:00	0
2009-06-24	17:18:00	0
2009-06-24	17:19:00	0
2009-06-24	17:20:00	0
2009-06-24	17:21:00	0
2009-06-24	17:22:00	0
2009-06-24	17:23:00	0
2009-06-24	17:24:00	0
2009-06-24	17:25:00	0
2009-06-24	17:26:00	0
2009-06-24	17:27:00	0
2009-06-24	17:28:00	0
2009-06-24	17:29:00	0
2009-06-24	17:30:00	0
2009-06-24	17:31:00	0
2009-06-24	17:32:00	0
2009-06-24	17:33:00	0
2009-06-24	17:34:00	0
2009-06-24	17:35:00	0
2009-06-24	17:36:00	0
2009-06-24	17:37:00	0
2009-06-24	17:38:00	0
2009-06-24	17:39:00	0
2009-06-24	17:40:00	0
2009-06-24	17:41:00	0
2009-06-24	17:42:00	0
2009-06-24	17:43:00	0
2009-06-24	17:44:00	0
2009-06-24	17:45:00	0
2009-06-24	17:46:00	0
2009-06-24	17:47:00	0
2009-06-24	17:48:00	0
2009-06-24	17:49:00	0
2009-06-24	17:50:00	0
2009-06-24	17:51:00	0
2009-06-24	17:52:00	0
2009-06-24	17:53:00	0
2009-06-24	17:54:00	0
2009-06-24	17:55:00	0
2009-06-24	17:56:00	0
2009-06-24	17:57:00	0
2009-06-24	17:58:00	0
2009-06-24	17:59:00	0
2009-06-24	18:00:00	0
2009-06-24	18:01:00	0
2009-06-24	18:02:00	0
2009-06-24	18:03:00	0
2009-06-24	18:04:00	0
2009-06-24	18:05:00	0
2009-06-24	18:06:00	0
2009-06-24	18:07:00	0
2009-06-24	18:08:00	171
2009-06-24	18:09:00	24
2009-06-24	18:10:00	0
2009-06-24	18:11:00	0
2009-06-24	18:12:00	0
2009-06-24	18:13:00	0
2009-06-24	18:14:00	0
2009-06-24	18:15:00	0
2009-06-24	18:16:00	0
2009-06-24	18:17:00	0
2009-06-24	18:18:00	12
2009-06-24	18:19:00	0
2009-06-24	18:20:00	0
2009-06-24	18:21:00	72
2009-06-24	18:22:00	157
2009-06-24	18:23:00	0
2009-06-24	18:24:00	0
2009-06-24	18:25:00	24
2009-06-24	18:26:00	200
2009-06-24	18:27:00	171
2009-06-24	18:28:00	0
2009-06-24	18:29:00	0
2009-06-24	18:30:00	145
2009-06-24	18:31:00	24
2009-06-24	18:32:00	109
2009-06-24	18:33:00	316
2009-06-24	18:34:00	0
2009-06-24	18:35:00	0
2009-06-24	18:36:00	60
2009-06-24	18:37:00	0
2009-06-24	18:38:00	0
2009-06-24	18:39:00	0
2009-06-24	18:40:00	60
2009-06-24	18:41:00	72
2009-06-24	18:42:00	0
2009-06-24	18:43:00	0
2009-06-24	18:44:00	0
2009-06-24	18:45:00	0
2009-06-24	18:46:00	0
2009-06-24	18:47:00	0
2009-06-24	18:48:00	0
2009-06-24	18:49:00	0
2009-06-24	18:50:00	0
2009-06-24	18:51:00	0
2009-06-24	18:52:00	0
2009-06-24	18:53:00	0
2009-06-24	18:54:00	0
2009-06-24	18:55:00	0
2009-06-24	18:56:00	0
2009-06-24	18:57:00	0
2009-06-24	18:58:00	0
2009-06-24	18:59:00	0
2009-06-24	19:00:00	0
2009-06-24	19:01:00	0
2009-06-24	19:02:00	0
2009-06-24	19:03:00	0
2009-06-24	19:04:00	12
2009-06-24	19:05:00	0
2009-06-24	19:06:00	0
2009-06-24	19:07:00	24
2009-06-24	19:08:00	0
2009-06-24	19:09:00	0
2009-06-24	19:10:00	0
2009-06-24	19:11:00	0
2009-06-24	19:12:00	0
2009-06-24	19:13:00	0
2009-06-24	19:14:00	0
2009-06-24	19:15:00	0
2009-06-24	19:16:00	0
2009-06-24	19:17:00	0
2009-06-24	19:18:00	0
2009-06-24	19:19:00	0
2009-06-24	19:20:00	72
2009-06-24	19:21:00	72
2009-06-24	19:22:00	0
2009-06-24	19:23:00	24
2009-06-24	19:24:00	0
2009-06-24	19:25:00	0
2009-06-24	19:26:00	316
2009-06-24	19:27:00	12
2009-06-24	19:28:00	186
2009-06-24	19:29:00	85
2009-06-24	19:30:00	60
2009-06-24	19:31:00	145
2009-06-24	19:32:00	60
2009-06-24	19:33:00	186
2009-06-24	19:34:00	24
2009-06-24	19:35:00	12
2009-06-24	19:36:00	12
2009-06-24	19:37:00	72
2009-06-24	19:38:00	97
2009-06-24	19:39:00	0
2009-06-24	19:40:00	12
2009-06-24	19:41:00	12
2009-06-24	19:42:00	60
2009-06-24	19:43:00	60
2009-06-24	19:44:00	0
2009-06-24	19:45:00	0
2009-06-24	19:46:00	0
2009-06-24	19:47:00	0
2009-06-24	19:48:00	0
2009-06-24	19:49:00	0
2009-06-24	19:50:00	0
2009-06-24	19:51:00	2975
2009-06-24	19:52:00	4234
2009-06-24	19:53:00	824
2009-06-24	19:54:00	565
2009-06-24	19:55:00	2756
2009-06-24	19:56:00	1541
2009-06-24	19:57:00	109
2009-06-24	19:58:00	12
2009-06-24	19:59:00	186
2009-06-24	20:00:00	133
2009-06-24	20:01:00	72
2009-06-24	20:02:00	36
2009-06-24	20:03:00	24
2009-06-24	20:04:00	12
2009-06-24	20:05:00	12
2009-06-24	20:06:00	0
2009-06-24	20:07:00	60
2009-06-24	20:08:00	24
2009-06-24	20:09:00	24
2009-06-24	20:10:00	12
2009-06-24	20:11:00	12
2009-06-24	20:12:00	0
2009-06-24	20:13:00	0
2009-06-24	20:14:00	12
2009-06-24	20:15:00	0
2009-06-24	20:16:00	0
2009-06-24	20:17:00	0
2009-06-24	20:18:00	0
2009-06-24	20:19:00	85
2009-06-24	20:20:00	48
2009-06-24	20:21:00	36
2009-06-24	20:22:00	12
2009-06-24	20:23:00	258
2009-06-24	20:24:00	12
2009-06-24	20:25:00	97
2009-06-24	20:26:00	12
2009-06-24	20:27:00	0
2009-06-24	20:28:00	0
2009-06-24	20:29:00	97
2009-06-24	20:30:00	36
2009-06-24	20:31:00	72
2009-06-24	20:32:00	367
2009-06-24	20:33:00	1220
2009-06-24	20:34:00	1051
2009-06-24	20:35:00	1024
2009-06-24	20:36:00	732
2009-06-24	20:37:00	418
2009-06-24	20:38:00	418
2009-06-24	20:39:00	584
2009-06-24	20:40:00	229
2009-06-24	20:41:00	157
2009-06-24	20:42:00	0
2009-06-24	20:43:00	0
2009-06-24	20:44:00	401
2009-06-24	20:45:00	12
2009-06-24	20:46:00	12
2009-06-24	20:47:00	0
2009-06-24	20:48:00	0
2009-06-24	20:49:00	0
2009-06-24	20:50:00	0
2009-06-24	20:51:00	0
2009-06-24	20:52:00	0
2009-06-24	20:53:00	584
2009-06-24	20:54:00	0
2009-06-24	20:55:00	0
2009-06-24	20:56:00	0
2009-06-24	20:57:00	0
2009-06-24	20:58:00	0
2009-06-24	20:59:00	0
2009-06-24	21:00:00	333
2009-06-24	21:01:00	60
2009-06-24	21:02:00	645
2009-06-24	21:03:00	688
2009-06-24	21:04:00	145
2009-06-24	21:05:00	109
2009-06-24	21:06:00	60
2009-06-24	21:07:00	186
2009-06-24	21:08:00	452
2009-06-24	21:09:00	72
2009-06-24	21:10:00	97
2009-06-24	21:11:00	12
2009-06-24	21:12:00	97
2009-06-24	21:13:00	157
2009-06-24	21:14:00	72
2009-06-24	21:15:00	171
2009-06-24	21:16:00	36
2009-06-24	21:17:00	0
2009-06-24	21:18:00	24
2009-06-24	21:19:00	133
2009-06-24	21:20:00	0
2009-06-24	21:21:00	0
2009-06-24	21:22:00	0
2009-06-24	21:23:00	0
2009-06-24	21:24:00	60
2009-06-24	21:25:00	36
2009-06-24	21:26:00	0
2009-06-24	21:27:00	0
2009-06-24	21:28:00	0
2009-06-24	21:29:00	0
2009-06-24	21:30:00	36
2009-06-24	21:31:00	229
2009-06-24	21:32:00	24
2009-06-24	21:33:00	273
2009-06-24	21:34:00	36
2009-06-24	21:35:00	171
2009-06-24	21:36:00	200
2009-06-24	21:37:00	302
2009-06-24	21:38:00	302
2009-06-24	21:39:00	367
2009-06-24	21:40:00	287
2009-06-24	21:41:00	60
2009-06-24	21:42:00	12
2009-06-24	21:43:00	97
2009-06-24	21:44:00	273
2009-06-24	21:45:00	0
2009-06-24	21:46:00	0
2009-06-24	21:47:00	0
2009-06-24	21:48:00	0
2009-06-24	21:49:00	0
2009-06-24	21:50:00	0
2009-06-24	21:51:00	0
2009-06-24	21:52:00	12
2009-06-24	21:53:00	0
2009-06-24	21:54:00	0
2009-06-24	21:55:00	0
2009-06-24	21:56:00	0
2009-06-24	21:57:00	0
2009-06-24	21:58:00	0
2009-06-24	21:59:00	0
2009-06-24	22:00:00	0
2009-06-24	22:01:00	0
2009-06-24	22:02:00	0
2009-06-24	22:03:00	0
2009-06-24	22:04:00	0
2009-06-24	22:05:00	0
2009-06-24	22:06:00	85
2009-06-24	22:07:00	0
2009-06-24	22:08:00	0
2009-06-24	22:09:00	0
2009-06-24	22:10:00	48
2009-06-24	22:11:00	0
2009-06-24	22:12:00	0
2009-06-24	22:13:00	0
2009-06-24	22:14:00	0
2009-06-24	22:15:00	0
2009-06-24	22:16:00	0
2009-06-24	22:17:00	526
2009-06-24	22:18:00	526
2009-06-24	22:19:00	526
2009-06-24	22:20:00	584
2009-06-24	22:21:00	24
2009-06-24	22:22:00	12
2009-06-24	22:23:00	0
2009-06-24	22:24:00	0
2009-06-24	22:25:00	0
2009-06-24	22:26:00	12
2009-06-24	22:27:00	0
2009-06-24	22:28:00	0
2009-06-24	22:29:00	0
2009-06-24	22:30:00	0
2009-06-24	22:31:00	0
2009-06-24	22:32:00	0
2009-06-24	22:33:00	0
2009-06-24	22:34:00	0
2009-06-24	22:35:00	0
2009-06-24	22:36:00	0
2009-06-24	22:37:00	452
2009-06-24	22:38:00	0
2009-06-24	22:39:00	0
2009-06-24	22:40:00	0
2009-06-24	22:41:00	0
2009-06-24	22:42:00	0
2009-06-24	22:43:00	316
2009-06-24	22:44:00	12
2009-06-24	22:45:00	0
2009-06-24	22:46:00	0
2009-06-24	22:47:00	0
2009-06-24	22:48:00	0
2009-06-24	22:49:00	0
2009-06-24	22:50:00	0
2009-06-24	22:51:00	0
2009-06-24	22:52:00	200
2009-06-24	22:53:00	85
2009-06-24	22:54:00	0
2009-06-24	22:55:00	0
2009-06-24	22:56:00	0
2009-06-24	22:57:00	0
2009-06-24	22:58:00	0
2009-06-24	22:59:00	0
2009-06-24	23:00:00	0
2009-06-24	23:01:00	0
2009-06-24	23:02:00	0
2009-06-24	23:03:00	0
2009-06-24	23:04:00	0
2009-06-24	23:05:00	0
2009-06-24	23:06:00	0
2009-06-24	23:07:00	0
2009-06-24	23:08:00	0
2009-06-24	23:09:00	12
2009-06-24	23:10:00	0
2009-06-24	23:11:00	0
2009-06-24	23:12:00	0
2009-06-24	23:13:00	0
2009-06-24	23:14:00	0
2009-06-24	23:15:00	0
2009-06-24	23:16:00	0
2009-06-24	23:17:00	0
2009-06-24	23:18:00	0
2009-06-24	23:19:00	0
2009-06-24	23:20:00	0
2009-06-24	23:21:00	0
2009-06-24	23:22:00	0
2009-06-24	23:23:00	0
2009-06-24	23:24:00	0
2009-06-24	23:25:00	0
2009-06-24	23:26:00	0
2009-06-24	23:27:00	0
2009-06-24	23:28:00	0
2009-06-24	23:29:00	0
2009-06-24	23:30:00	0
2009-06-24	23:31:00	0
2009-06-24	23:32:00	0
2009-06-24	23:33:00	0
2009-06-24	23:34:00	0
2009-06-24	23:35:00	0
2009-06-24	23:36:00	0
2009-06-24	23:37:00	0
2009-06-24	23:38:00	0
2009-06-24	23:39:00	0
2009-06-24	23:40:00	0
2009-06-24	23:41:00	0
2009-06-24	23:42:00	0
2009-06-24	23:43:00	0
2009-06-24	23:44:00	0
2009-06-24	23:45:00	0
2009-06-24	23:46:00	0
2009-06-24	23:47:00	0
2009-06-24	23:48:00	0
2009-06-24	23:49:00	0
2009-06-24	23:50:00	0
2009-06-24	23:51:00	0
2009-06-24	23:52:00	0
2009-06-24	23:53:00	0
2009-06-24	23:54:00	0
2009-06-24	23:55:00	0
2009-06-24	23:56:00	0
2009-06-24	23:57:00	0
2009-06-24	23:58:00	0
2009-06-24	23:59:00	0
2009-06-25	00:00:00	0
2009-06-25	00:01:00	0
2009-06-25	00:02:00	0
2009-06-25	00:03:00	0
2009-06-25	00:04:00	0
2009-06-25	00:05:00	0
2009-06-25	00:06:00	0
2009-06-25	00:07:00	0
2009-06-25	00:08:00	0
2009-06-25	00:09:00	0
2009-06-25	00:10:00	0
2009-06-25	00:11:00	0
2009-06-25	00:12:00	0
2009-06-25	00:13:00	0
2009-06-25	00:14:00	0
2009-06-25	00:15:00	0
2009-06-25	00:16:00	0
2009-06-25	00:17:00	0
2009-06-25	00:18:00	0
2009-06-25	00:19:00	0
2009-06-25	00:20:00	0
2009-06-25	00:21:00	0
2009-06-25	00:22:00	0
2009-06-25	00:23:00	0
2009-06-25	00:24:00	0
2009-06-25	00:25:00	0
2009-06-25	00:26:00	0
2009-06-25	00:27:00	0
2009-06-25	00:28:00	0
2009-06-25	00:29:00	0
2009-06-25	00:30:00	0
2009-06-25	00:31:00	0
2009-06-25	00:32:00	0
2009-06-25	00:33:00	0
2009-06-25	00:34:00	0
2009-06-25	00:35:00	0
2009-06-25	00:36:00	0
2009-06-25	00:37:00	0
2009-06-25	00:38:00	0
2009-06-25	00:39:00	0
2009-06-25	00:40:00	0
2009-06-25	00:41:00	0
2009-06-25	00:42:00	0
2009-06-25	00:43:00	0
2009-06-25	00:44:00	0
2009-06-25	00:45:00	0
2009-06-25	00:46:00	0
2009-06-25	00:47:00	0
2009-06-25	00:48:00	0
2009-06-25	00:49:00	0
2009-06-25	00:50:00	0
2009-06-25	00:51:00	0
2009-06-25	00:52:00	0
2009-06-25	00:53:00	0
2009-06-25	00:54:00	0
2009-06-25	00:55:00	12
2009-06-25	00:56:00	0
2009-06-25	00:57:00	0
2009-06-25	00:58:00	0
2009-06-25	00:59:00	0
2009-06-25	01:00:00	0
2009-06-25	01:01:00	0
2009-06-25	01:02:00	0
2009-06-25	01:03:00	0
2009-06-25	01:04:00	0
2009-06-25	01:05:00	0
2009-06-25	01:06:00	0
2009-06-25	01:07:00	0
2009-06-25	01:08:00	0
2009-06-25	01:09:00	0
2009-06-25	01:10:00	0
2009-06-25	01:11:00	0
2009-06-25	01:12:00	0
2009-06-25	01:13:00	0
2009-06-25	01:14:00	0
2009-06-25	01:15:00	0
2009-06-25	01:16:00	0
2009-06-25	01:17:00	0
2009-06-25	01:18:00	0
2009-06-25	01:19:00	0
2009-06-25	01:20:00	0
2009-06-25	01:21:00	0
2009-06-25	01:22:00	0
2009-06-25	01:23:00	0
2009-06-25	01:24:00	0
2009-06-25	01:25:00	0
2009-06-25	01:26:00	0
2009-06-25	01:27:00	0
2009-06-25	01:28:00	0
2009-06-25	01:29:00	0
2009-06-25	01:30:00	0
2009-06-25	01:31:00	0
2009-06-25	01:32:00	0
2009-06-25	01:33:00	12
2009-06-25	01:34:00	0
2009-06-25	01:35:00	0
2009-06-25	01:36:00	0
2009-06-25	01:37:00	0
2009-06-25	01:38:00	0
2009-06-25	01:39:00	0
2009-06-25	01:40:00	0
2009-06-25	01:41:00	0
2009-06-25	01:42:00	0
2009-06-25	01:43:00	0
2009-06-25	01:44:00	0
2009-06-25	01:45:00	0
2009-06-25	01:46:00	0
2009-06-25	01:47:00	0
2009-06-25	01:48:00	0
2009-06-25	01:49:00	0
2009-06-25	01:50:00	0
2009-06-25	01:51:00	0
2009-06-25	01:52:00	24
2009-06-25	01:53:00	0
2009-06-25	01:54:00	0
2009-06-25	01:55:00	0
2009-06-25	01:56:00	0
2009-06-25	01:57:00	0
2009-06-25	01:58:00	0
2009-06-25	01:59:00	0
2009-06-25	02:00:00	0
2009-06-25	02:01:00	0
2009-06-25	02:02:00	0
2009-06-25	02:03:00	0
2009-06-25	02:04:00	0
2009-06-25	02:05:00	0
2009-06-25	02:06:00	0
2009-06-25	02:07:00	0
2009-06-25	02:08:00	0
2009-06-25	02:09:00	0
2009-06-25	02:10:00	0
2009-06-25	02:11:00	0
2009-06-25	02:12:00	0
2009-06-25	02:13:00	0
2009-06-25	02:14:00	0
2009-06-25	02:15:00	0
2009-06-25	02:16:00	0
2009-06-25	02:17:00	0
2009-06-25	02:18:00	0
2009-06-25	02:19:00	0
2009-06-25	02:20:00	0
2009-06-25	02:21:00	121
2009-06-25	02:22:00	12
2009-06-25	02:23:00	0
2009-06-25	02:24:00	0
2009-06-25	02:25:00	0
2009-06-25	02:26:00	0
2009-06-25	02:27:00	0
2009-06-25	02:28:00	0
2009-06-25	02:29:00	0
2009-06-25	02:30:00	0
2009-06-25	02:31:00	0
2009-06-25	02:32:00	0
2009-06-25	02:33:00	0
2009-06-25	02:34:00	0
2009-06-25	02:35:00	0
2009-06-25	02:36:00	0
2009-06-25	02:37:00	0
2009-06-25	02:38:00	0
2009-06-25	02:39:00	0
2009-06-25	02:40:00	0
2009-06-25	02:41:00	0
2009-06-25	02:42:00	0
2009-06-25	02:43:00	0
2009-06-25	02:44:00	0
2009-06-25	02:45:00	0
2009-06-25	02:46:00	0
2009-06-25	02:47:00	0
2009-06-25	02:48:00	0
2009-06-25	02:49:00	0
2009-06-25	02:50:00	0
2009-06-25	02:51:00	0
2009-06-25	02:52:00	0
2009-06-25	02:53:00	0
2009-06-25	02:54:00	0
2009-06-25	02:55:00	0
2009-06-25	02:56:00	0
2009-06-25	02:57:00	0
2009-06-25	02:58:00	0
2009-06-25	02:59:00	0
2009-06-25	03:00:00	0
2009-06-25	03:01:00	0
2009-06-25	03:02:00	0
2009-06-25	03:03:00	0
2009-06-25	03:04:00	0
2009-06-25	03:05:00	0
2009-06-25	03:06:00	0
2009-06-25	03:07:00	12
2009-06-25	03:08:00	0
2009-06-25	03:09:00	0
2009-06-25	03:10:00	0
2009-06-25	03:11:00	0
2009-06-25	03:12:00	0
2009-06-25	03:13:00	0
2009-06-25	03:14:00	0
2009-06-25	03:15:00	0
2009-06-25	03:16:00	0
2009-06-25	03:17:00	0
2009-06-25	03:18:00	0
2009-06-25	03:19:00	0
2009-06-25	03:20:00	0
2009-06-25	03:21:00	0
2009-06-25	03:22:00	0
2009-06-25	03:23:00	0
2009-06-25	03:24:00	0
2009-06-25	03:25:00	0
2009-06-25	03:26:00	0
2009-06-25	03:27:00	0
2009-06-25	03:28:00	0
2009-06-25	03:29:00	0
2009-06-25	03:30:00	0
2009-06-25	03:31:00	0
2009-06-25	03:32:00	0
2009-06-25	03:33:00	0
2009-06-25	03:34:00	0
2009-06-25	03:35:00	12
2009-06-25	03:36:00	0
2009-06-25	03:37:00	0
2009-06-25	03:38:00	0
2009-06-25	03:39:00	0
2009-06-25	03:40:00	0
2009-06-25	03:41:00	0
2009-06-25	03:42:00	0
2009-06-25	03:43:00	0
2009-06-25	03:44:00	0
2009-06-25	03:45:00	0
2009-06-25	03:46:00	0
2009-06-25	03:47:00	0
2009-06-25	03:48:00	0
2009-06-25	03:49:00	0
2009-06-25	03:50:00	0
2009-06-25	03:51:00	0
2009-06-25	03:52:00	0
2009-06-25	03:53:00	0
2009-06-25	03:54:00	0
2009-06-25	03:55:00	12
2009-06-25	03:56:00	0
2009-06-25	03:57:00	0
2009-06-25	03:58:00	0
2009-06-25	03:59:00	0
2009-06-25	04:00:00	0
2009-06-25	04:01:00	0
2009-06-25	04:02:00	0
2009-06-25	04:03:00	0
2009-06-25	04:04:00	0
2009-06-25	04:05:00	0
2009-06-25	04:06:00	12
2009-06-25	04:07:00	12
2009-06-25	04:08:00	0
2009-06-25	04:09:00	0
2009-06-25	04:10:00	0
2009-06-25	04:11:00	0
2009-06-25	04:12:00	0
2009-06-25	04:13:00	0
2009-06-25	04:14:00	0
2009-06-25	04:15:00	0
2009-06-25	04:16:00	0
2009-06-25	04:17:00	0
2009-06-25	04:18:00	0
2009-06-25	04:19:00	0
2009-06-25	04:20:00	0
2009-06-25	04:21:00	0
2009-06-25	04:22:00	0
2009-06-25	04:23:00	0
2009-06-25	04:24:00	0
2009-06-25	04:25:00	0
2009-06-25	04:26:00	0
2009-06-25	04:27:00	0
2009-06-25	04:28:00	0
2009-06-25	04:29:00	0
2009-06-25	04:30:00	0
2009-06-25	04:31:00	0
2009-06-25	04:32:00	0
2009-06-25	04:33:00	0
2009-06-25	04:34:00	0
2009-06-25	04:35:00	0
2009-06-25	04:36:00	0
2009-06-25	04:37:00	0
2009-06-25	04:38:00	0
2009-06-25	04:39:00	0
2009-06-25	04:40:00	0
2009-06-25	04:41:00	0
2009-06-25	04:42:00	0
2009-06-25	04:43:00	0
2009-06-25	04:44:00	0
2009-06-25	04:45:00	0
2009-06-25	04:46:00	0
2009-06-25	04:47:00	24
2009-06-25	04:48:00	0
2009-06-25	04:49:00	72
2009-06-25	04:50:00	0
2009-06-25	04:51:00	0
2009-06-25	04:52:00	0
2009-06-25	04:53:00	0
2009-06-25	04:54:00	0
2009-06-25	04:55:00	0
2009-06-25	04:56:00	0
2009-06-25	04:57:00	0
2009-06-25	04:58:00	0
2009-06-25	04:59:00	0
2009-06-25	05:00:00	0
2009-06-25	05:01:00	0
2009-06-25	05:02:00	0
2009-06-25	05:03:00	0
2009-06-25	05:04:00	0
2009-06-25	05:05:00	12
2009-06-25	05:06:00	85
2009-06-25	05:07:00	0
2009-06-25	05:08:00	0
2009-06-25	05:09:00	0
2009-06-25	05:10:00	0
2009-06-25	05:11:00	24
2009-06-25	05:12:00	0
2009-06-25	05:13:00	0
2009-06-25	05:14:00	0
2009-06-25	05:15:00	0
2009-06-25	05:16:00	12
2009-06-25	05:17:00	0
2009-06-25	05:18:00	0
2009-06-25	05:19:00	48
2009-06-25	05:20:00	0
2009-06-25	05:21:00	0
2009-06-25	05:22:00	0
2009-06-25	05:23:00	0
2009-06-25	05:24:00	0
2009-06-25	05:25:00	72
2009-06-25	05:26:00	1104
2009-06-25	05:27:00	401
2009-06-25	05:28:00	97
2009-06-25	05:29:00	0
2009-06-25	05:30:00	0
2009-06-25	05:31:00	0
2009-06-25	05:32:00	287
2009-06-25	05:33:00	316
2009-06-25	05:34:00	469
2009-06-25	05:35:00	133
2009-06-25	05:36:00	12
2009-06-25	05:37:00	604
2009-06-25	05:38:00	273
2009-06-25	05:39:00	85
2009-06-25	05:40:00	121
2009-06-25	05:41:00	333
2009-06-25	05:42:00	60
2009-06-25	05:43:00	0
2009-06-25	05:44:00	0
2009-06-25	05:45:00	0
2009-06-25	05:46:00	0
2009-06-25	05:47:00	0
2009-06-25	05:48:00	350
2009-06-25	05:49:00	215
2009-06-25	05:50:00	0
2009-06-25	05:51:00	0
2009-06-25	05:52:00	0
2009-06-25	05:53:00	0
2009-06-25	05:54:00	0
2009-06-25	05:55:00	0
2009-06-25	05:56:00	0
2009-06-25	05:57:00	0
2009-06-25	05:58:00	0
2009-06-25	05:59:00	0
2009-06-25	06:00:00	12
2009-06-25	06:01:00	0
2009-06-25	06:02:00	0
2009-06-25	06:03:00	0
2009-06-25	06:04:00	0
2009-06-25	06:05:00	0
2009-06-25	06:06:00	0
2009-06-25	06:07:00	0
2009-06-25	06:08:00	0
2009-06-25	06:09:00	0
2009-06-25	06:10:00	0
2009-06-25	06:11:00	0
2009-06-25	06:12:00	0
2009-06-25	06:13:00	0
2009-06-25	06:14:00	0
2009-06-25	06:15:00	0
2009-06-25	06:16:00	0
2009-06-25	06:17:00	0
2009-06-25	06:18:00	0
2009-06-25	06:19:00	0
2009-06-25	06:20:00	0
2009-06-25	06:21:00	0
2009-06-25	06:22:00	0
2009-06-25	06:23:00	0
2009-06-25	06:24:00	0
2009-06-25	06:25:00	0
2009-06-25	06:26:00	0
2009-06-25	06:27:00	12
2009-06-25	06:28:00	0
2009-06-25	06:29:00	0
2009-06-25	06:30:00	0
2009-06-25	06:31:00	0
2009-06-25	06:32:00	0
2009-06-25	06:33:00	0
2009-06-25	06:34:00	0
2009-06-25	06:35:00	0
2009-06-25	06:36:00	0
2009-06-25	06:37:00	0
2009-06-25	06:38:00	12
2009-06-25	06:39:00	0
2009-06-25	06:40:00	0
2009-06-25	06:41:00	0
2009-06-25	06:42:00	0
2009-06-25	06:43:00	0
2009-06-25	06:44:00	0
2009-06-25	06:45:00	0
2009-06-25	06:46:00	0
2009-06-25	06:47:00	0
2009-06-25	06:48:00	0
2009-06-25	06:49:00	0
2009-06-25	06:50:00	0
2009-06-25	06:51:00	24
2009-06-25	06:52:00	0
2009-06-25	06:53:00	0
2009-06-25	06:54:00	0
2009-06-25	06:55:00	0
2009-06-25	06:56:00	0
2009-06-25	06:57:00	0
2009-06-25	06:58:00	0
2009-06-25	06:59:00	0
2009-06-25	07:00:00	0
2009-06-25	07:01:00	0
2009-06-25	07:02:00	0
2009-06-25	07:03:00	0
2009-06-25	07:04:00	0
2009-06-25	07:05:00	0
2009-06-25	07:06:00	24
2009-06-25	07:07:00	0
2009-06-25	07:08:00	0
2009-06-25	07:09:00	133
2009-06-25	07:10:00	48
2009-06-25	07:11:00	0
2009-06-25	07:12:00	0
2009-06-25	07:13:00	0
2009-06-25	07:14:00	0
2009-06-25	07:15:00	12
2009-06-25	07:16:00	171
2009-06-25	07:17:00	0
2009-06-25	07:18:00	0
2009-06-25	07:19:00	0
2009-06-25	07:20:00	0
2009-06-25	07:21:00	0
2009-06-25	07:22:00	0
2009-06-25	07:23:00	0
2009-06-25	07:24:00	0
2009-06-25	07:25:00	0
2009-06-25	07:26:00	0
2009-06-25	07:27:00	0
2009-06-25	07:28:00	0
2009-06-25	07:29:00	0
2009-06-25	07:30:00	0
2009-06-25	07:31:00	0
2009-06-25	07:32:00	0
2009-06-25	07:33:00	0
2009-06-25	07:34:00	0
2009-06-25	07:35:00	0
2009-06-25	07:36:00	0
2009-06-25	07:37:00	0
2009-06-25	07:38:00	0
2009-06-25	07:39:00	0
2009-06-25	07:40:00	0
2009-06-25	07:41:00	0
2009-06-25	07:42:00	36
2009-06-25	07:43:00	36
2009-06-25	07:44:00	36
2009-06-25	07:45:00	418
2009-06-25	07:46:00	171
2009-06-25	07:47:00	452
2009-06-25	07:48:00	302
2009-06-25	07:49:00	0
2009-06-25	07:50:00	0
2009-06-25	07:51:00	0
2009-06-25	07:52:00	0
2009-06-25	07:53:00	0
2009-06-25	07:54:00	0
2009-06-25	07:55:00	0
2009-06-25	07:56:00	0
2009-06-25	07:57:00	36
2009-06-25	07:58:00	0
2009-06-25	07:59:00	0
2009-06-25	08:00:00	316
2009-06-25	08:01:00	60
2009-06-25	08:02:00	384
2009-06-25	08:03:00	48
2009-06-25	08:04:00	0
2009-06-25	08:05:00	0
2009-06-25	08:06:00	0
2009-06-25	08:07:00	36
2009-06-25	08:08:00	0
2009-06-25	08:09:00	507
2009-06-25	08:10:00	754
2009-06-25	08:11:00	418
2009-06-25	08:12:00	109
2009-06-25	08:13:00	0
2009-06-25	08:14:00	97
2009-06-25	08:15:00	287
2009-06-25	08:16:00	24
2009-06-25	08:17:00	287
2009-06-25	08:18:00	24
2009-06-25	08:19:00	145
2009-06-25	08:20:00	0
2009-06-25	08:21:00	12
2009-06-25	08:22:00	12
2009-06-25	08:23:00	24
2009-06-25	08:24:00	316
2009-06-25	08:25:00	333
2009-06-25	08:26:00	401
2009-06-25	08:27:00	0
2009-06-25	08:28:00	186
2009-06-25	08:29:00	316
2009-06-25	08:30:00	1473
2009-06-25	08:31:00	667
2009-06-25	08:32:00	171
2009-06-25	08:33:00	0
2009-06-25	08:34:00	12
2009-06-25	08:35:00	0
2009-06-25	08:36:00	316
2009-06-25	08:37:00	258
2009-06-25	08:38:00	85
2009-06-25	08:39:00	72
2009-06-25	08:40:00	48
2009-06-25	08:41:00	145
2009-06-25	08:42:00	157
2009-06-25	08:43:00	24
2009-06-25	08:44:00	36
2009-06-25	08:45:00	36
2009-06-25	08:46:00	469
2009-06-25	08:47:00	488
2009-06-25	08:48:00	872
2009-06-25	08:49:00	186
2009-06-25	08:50:00	60
2009-06-25	08:51:00	72
2009-06-25	08:52:00	171
2009-06-25	08:53:00	60
2009-06-25	08:54:00	97
2009-06-25	08:55:00	36
2009-06-25	08:56:00	12
2009-06-25	08:57:00	0
2009-06-25	08:58:00	12
2009-06-25	08:59:00	0
2009-06-25	09:00:00	0
2009-06-25	09:01:00	12
2009-06-25	09:02:00	0
2009-06-25	09:03:00	0
2009-06-25	09:04:00	0
2009-06-25	09:05:00	0
2009-06-25	09:06:00	12
2009-06-25	09:07:00	0
2009-06-25	09:08:00	0
[truncated: 25,950 more rows]

[truncated: 3 more sheets: 7.13.09, 7.22.09, 8.05.09]
