# Supplementary material for: Initial evaluation of nighttime restlessness in a naturally occurring canine model of osteoarthritis pain
Source: PeerJ. 2015 Feb 17;3:e772. doi: 10.7717/peerj.772 (PMC4340376; doi:10.7717/peerj.772)
Supplement: Supplemental Information 49 [file peerj-03-772-s049.xlsx]

## Sheet: Office Visits
Visit Date	Visit Number
2009-05-15 06:00:00	1
2009-05-29 06:00:00	2
2009-06-12 06:00:00	3
2009-06-25 06:00:00	4
2009-07-10 06:00:00	5
2009-07-24 06:00:00	6
2009-08-07 06:00:00	7
2009-08-21 06:00:00	8

## Sheet: 50_Data
Segment	DateTime	Activity	Hour	Quadrant	Study Day	Weekday
1	2009-05-22 06:01:00	0	6	2	7	6
1	2009-05-22 06:02:00	0	6	2	7	6
1	2009-05-22 06:03:00	0	6	2	7	6
1	2009-05-22 06:04:00	0	6	2	7	6
1	2009-05-22 06:05:00	0	6	2	7	6
1	2009-05-22 06:06:00	0	6	2	7	6
1	2009-05-22 06:07:00	0	6	2	7	6
1	2009-05-22 06:08:00	0	6	2	7	6
1	2009-05-22 06:09:00	0	6	2	7	6
1	2009-05-22 06:10:00	0	6	2	7	6
1	2009-05-22 06:11:00	0	6	2	7	6
1	2009-05-22 06:12:00	0	6	2	7	6
1	2009-05-22 06:13:00	0	6	2	7	6
1	2009-05-22 06:14:00	0	6	2	7	6
1	2009-05-22 06:15:00	0	6	2	7	6
1	2009-05-22 06:16:00	0	6	2	7	6
1	2009-05-22 06:17:00	0	6	2	7	6
1	2009-05-22 06:18:00	0	6	2	7	6
1	2009-05-22 06:19:00	0	6	2	7	6
1	2009-05-22 06:20:00	0	6	2	7	6
1	2009-05-22 06:21:00	0	6	2	7	6
1	2009-05-22 06:22:00	200	6	2	7	6
1	2009-05-22 06:23:00	0	6	2	7	6
1	2009-05-22 06:24:00	0	6	2	7	6
1	2009-05-22 06:25:00	0	6	2	7	6
1	2009-05-22 06:26:00	0	6	2	7	6
1	2009-05-22 06:27:00	0	6	2	7	6
1	2009-05-22 06:28:00	0	6	2	7	6
1	2009-05-22 06:29:00	0	6	2	7	6
1	2009-05-22 06:30:00	0	6	2	7	6
1	2009-05-22 06:31:00	0	6	2	7	6
1	2009-05-22 06:32:00	0	6	2	7	6
1	2009-05-22 06:33:00	0	6	2	7	6
1	2009-05-22 06:34:00	0	6	2	7	6
1	2009-05-22 06:35:00	0	6	2	7	6
1	2009-05-22 06:36:00	0	6	2	7	6
1	2009-05-22 06:37:00	0	6	2	7	6
1	2009-05-22 06:38:00	0	6	2	7	6
1	2009-05-22 06:39:00	0	6	2	7	6
1	2009-05-22 06:40:00	0	6	2	7	6
1	2009-05-22 06:41:00	0	6	2	7	6
1	2009-05-22 06:42:00	0	6	2	7	6
1	2009-05-22 06:43:00	0	6	2	7	6
1	2009-05-22 06:44:00	0	6	2	7	6
1	2009-05-22 06:45:00	0	6	2	7	6
1	2009-05-22 06:46:00	0	6	2	7	6
1	2009-05-22 06:47:00	0	6	2	7	6
1	2009-05-22 06:48:00	0	6	2	7	6
1	2009-05-22 06:49:00	0	6	2	7	6
1	2009-05-22 06:50:00	0	6	2	7	6
1	2009-05-22 06:51:00	0	6	2	7	6
1	2009-05-22 06:52:00	0	6	2	7	6
1	2009-05-22 06:53:00	0	6	2	7	6
1	2009-05-22 06:54:00	0	6	2	7	6
1	2009-05-22 06:55:00	0	6	2	7	6
1	2009-05-22 06:56:00	60	6	2	7	6
1	2009-05-22 06:57:00	0	6	2	7	6
1	2009-05-22 06:58:00	12	6	2	7	6
1	2009-05-22 06:59:00	97	6	2	7	6
1	2009-05-22 07:00:00	60	6	2	7	6
1	2009-05-22 07:01:00	60	7	2	7	6
1	2009-05-22 07:02:00	12	7	2	7	6
1	2009-05-22 07:03:00	48	7	2	7	6
1	2009-05-22 07:04:00	0	7	2	7	6
1	2009-05-22 07:05:00	0	7	2	7	6
1	2009-05-22 07:06:00	0	7	2	7	6
1	2009-05-22 07:07:00	12	7	2	7	6
1	2009-05-22 07:08:00	0	7	2	7	6
1	2009-05-22 07:09:00	452	7	2	7	6
1	2009-05-22 07:10:00	12	7	2	7	6
1	2009-05-22 07:11:00	0	7	2	7	6
1	2009-05-22 07:12:00	0	7	2	7	6
1	2009-05-22 07:13:00	0	7	2	7	6
1	2009-05-22 07:14:00	0	7	2	7	6
1	2009-05-22 07:15:00	0	7	2	7	6
1	2009-05-22 07:16:00	0	7	2	7	6
1	2009-05-22 07:17:00	0	7	2	7	6
1	2009-05-22 07:18:00	0	7	2	7	6
1	2009-05-22 07:19:00	0	7	2	7	6
1	2009-05-22 07:20:00	0	7	2	7	6
1	2009-05-22 07:21:00	0	7	2	7	6
1	2009-05-22 07:22:00	0	7	2	7	6
1	2009-05-22 07:23:00	0	7	2	7	6
1	2009-05-22 07:24:00	0	7	2	7	6
1	2009-05-22 07:25:00	0	7	2	7	6
1	2009-05-22 07:26:00	0	7	2	7	6
1	2009-05-22 07:27:00	0	7	2	7	6
1	2009-05-22 07:28:00	0	7	2	7	6
1	2009-05-22 07:29:00	0	7	2	7	6
1	2009-05-22 07:30:00	0	7	2	7	6
1	2009-05-22 07:31:00	0	7	2	7	6
1	2009-05-22 07:32:00	0	7	2	7	6
1	2009-05-22 07:33:00	0	7	2	7	6
1	2009-05-22 07:34:00	0	7	2	7	6
1	2009-05-22 07:35:00	0	7	2	7	6
1	2009-05-22 07:36:00	0	7	2	7	6
1	2009-05-22 07:37:00	0	7	2	7	6
1	2009-05-22 07:38:00	0	7	2	7	6
1	2009-05-22 07:39:00	0	7	2	7	6
1	2009-05-22 07:40:00	0	7	2	7	6
1	2009-05-22 07:41:00	0	7	2	7	6
1	2009-05-22 07:42:00	0	7	2	7	6
1	2009-05-22 07:43:00	0	7	2	7	6
1	2009-05-22 07:44:00	0	7	2	7	6
1	2009-05-22 07:45:00	0	7	2	7	6
1	2009-05-22 07:46:00	0	7	2	7	6
1	2009-05-22 07:47:00	0	7	2	7	6
1	2009-05-22 07:48:00	0	7	2	7	6
1	2009-05-22 07:49:00	0	7	2	7	6
1	2009-05-22 07:50:00	0	7	2	7	6
1	2009-05-22 07:51:00	0	7	2	7	6
1	2009-05-22 07:52:00	0	7	2	7	6
1	2009-05-22 07:53:00	0	7	2	7	6
1	2009-05-22 07:54:00	0	7	2	7	6
1	2009-05-22 07:55:00	0	7	2	7	6
1	2009-05-22 07:56:00	0	7	2	7	6
1	2009-05-22 07:57:00	0	7	2	7	6
1	2009-05-22 07:58:00	0	7	2	7	6
1	2009-05-22 07:59:00	0	7	2	7	6
1	2009-05-22 08:00:00	0	7	2	7	6
1	2009-05-22 08:01:00	0	8	2	7	6
1	2009-05-22 08:02:00	0	8	2	7	6
1	2009-05-22 08:03:00	0	8	2	7	6
1	2009-05-22 08:04:00	0	8	2	7	6
1	2009-05-22 08:05:00	0	8	2	7	6
1	2009-05-22 08:06:00	0	8	2	7	6
1	2009-05-22 08:07:00	0	8	2	7	6
1	2009-05-22 08:08:00	0	8	2	7	6
1	2009-05-22 08:09:00	0	8	2	7	6
1	2009-05-22 08:10:00	0	8	2	7	6
1	2009-05-22 08:11:00	0	8	2	7	6
1	2009-05-22 08:12:00	0	8	2	7	6
1	2009-05-22 08:13:00	0	8	2	7	6
1	2009-05-22 08:14:00	0	8	2	7	6
1	2009-05-22 08:15:00	60	8	2	7	6
1	2009-05-22 08:16:00	121	8	2	7	6
1	2009-05-22 08:17:00	0	8	2	7	6
1	2009-05-22 08:18:00	12	8	2	7	6
1	2009-05-22 08:19:00	0	8	2	7	6
1	2009-05-22 08:20:00	0	8	2	7	6
1	2009-05-22 08:21:00	0	8	2	7	6
1	2009-05-22 08:22:00	0	8	2	7	6
1	2009-05-22 08:23:00	12	8	2	7	6
1	2009-05-22 08:24:00	0	8	2	7	6
1	2009-05-22 08:25:00	0	8	2	7	6
1	2009-05-22 08:26:00	24	8	2	7	6
1	2009-05-22 08:27:00	0	8	2	7	6
1	2009-05-22 08:28:00	36	8	2	7	6
1	2009-05-22 08:29:00	0	8	2	7	6
1	2009-05-22 08:30:00	0	8	2	7	6
1	2009-05-22 08:31:00	0	8	2	7	6
1	2009-05-22 08:32:00	24	8	2	7	6
1	2009-05-22 08:33:00	12	8	2	7	6
1	2009-05-22 08:34:00	526	8	2	7	6
1	2009-05-22 08:35:00	0	8	2	7	6
1	2009-05-22 08:36:00	0	8	2	7	6
1	2009-05-22 08:37:00	12	8	2	7	6
1	2009-05-22 08:38:00	0	8	2	7	6
1	2009-05-22 08:39:00	12	8	2	7	6
1	2009-05-22 08:40:00	0	8	2	7	6
1	2009-05-22 08:41:00	0	8	2	7	6
1	2009-05-22 08:42:00	0	8	2	7	6
1	2009-05-22 08:43:00	0	8	2	7	6
1	2009-05-22 08:44:00	0	8	2	7	6
1	2009-05-22 08:45:00	0	8	2	7	6
1	2009-05-22 08:46:00	36	8	2	7	6
1	2009-05-22 08:47:00	0	8	2	7	6
1	2009-05-22 08:48:00	0	8	2	7	6
1	2009-05-22 08:49:00	333	8	2	7	6
1	2009-05-22 08:50:00	0	8	2	7	6
1	2009-05-22 08:51:00	60	8	2	7	6
1	2009-05-22 08:52:00	12	8	2	7	6
1	2009-05-22 08:53:00	215	8	2	7	6
1	2009-05-22 08:54:00	157	8	2	7	6
1	2009-05-22 08:55:00	1162	8	2	7	6
1	2009-05-22 08:56:00	584	8	2	7	6
1	2009-05-22 08:57:00	229	8	2	7	6
1	2009-05-22 08:58:00	121	8	2	7	6
1	2009-05-22 08:59:00	418	8	2	7	6
1	2009-05-22 09:00:00	133	8	2	7	6
1	2009-05-22 09:01:00	48	9	2	7	6
1	2009-05-22 09:02:00	12	9	2	7	6
1	2009-05-22 09:03:00	0	9	2	7	6
1	2009-05-22 09:04:00	97	9	2	7	6
1	2009-05-22 09:05:00	584	9	2	7	6
1	2009-05-22 09:06:00	171	9	2	7	6
1	2009-05-22 09:07:00	12	9	2	7	6
1	2009-05-22 09:08:00	97	9	2	7	6
1	2009-05-22 09:09:00	24	9	2	7	6
1	2009-05-22 09:10:00	452	9	2	7	6
1	2009-05-22 09:11:00	121	9	2	7	6
1	2009-05-22 09:12:00	0	9	2	7	6
1	2009-05-22 09:13:00	24	9	2	7	6
1	2009-05-22 09:14:00	85	9	2	7	6
1	2009-05-22 09:15:00	24	9	2	7	6
1	2009-05-22 09:16:00	60	9	2	7	6
1	2009-05-22 09:17:00	604	9	2	7	6
1	2009-05-22 09:18:00	72	9	2	7	6
1	2009-05-22 09:19:00	186	9	2	7	6
1	2009-05-22 09:20:00	109	9	2	7	6
1	2009-05-22 09:21:00	24	9	2	7	6
1	2009-05-22 09:22:00	333	9	2	7	6
1	2009-05-22 09:23:00	24	9	2	7	6
1	2009-05-22 09:24:00	0	9	2	7	6
1	2009-05-22 09:25:00	0	9	2	7	6
1	2009-05-22 09:26:00	85	9	2	7	6
1	2009-05-22 09:27:00	0	9	2	7	6
1	2009-05-22 09:28:00	0	9	2	7	6
1	2009-05-22 09:29:00	229	9	2	7	6
1	2009-05-22 09:30:00	258	9	2	7	6
1	2009-05-22 09:31:00	133	9	2	7	6
1	2009-05-22 09:32:00	145	9	2	7	6
1	2009-05-22 09:33:00	0	9	2	7	6
1	2009-05-22 09:34:00	0	9	2	7	6
1	2009-05-22 09:35:00	85	9	2	7	6
1	2009-05-22 09:36:00	0	9	2	7	6
1	2009-05-22 09:37:00	0	9	2	7	6
1	2009-05-22 09:38:00	60	9	2	7	6
1	2009-05-22 09:39:00	824	9	2	7	6
1	2009-05-22 09:40:00	1611	9	2	7	6
1	2009-05-22 09:41:00	171	9	2	7	6
1	2009-05-22 09:42:00	200	9	2	7	6
1	2009-05-22 09:43:00	12	9	2	7	6
1	2009-05-22 09:44:00	0	9	2	7	6
1	2009-05-22 09:45:00	0	9	2	7	6
1	2009-05-22 09:46:00	12	9	2	7	6
1	2009-05-22 09:47:00	0	9	2	7	6
1	2009-05-22 09:48:00	24	9	2	7	6
1	2009-05-22 09:49:00	186	9	2	7	6
1	2009-05-22 09:50:00	36	9	2	7	6
1	2009-05-22 09:51:00	12	9	2	7	6
1	2009-05-22 09:52:00	0	9	2	7	6
1	2009-05-22 09:53:00	0	9	2	7	6
1	2009-05-22 09:54:00	0	9	2	7	6
1	2009-05-22 09:55:00	316	9	2	7	6
1	2009-05-22 09:56:00	109	9	2	7	6
1	2009-05-22 09:57:00	24	9	2	7	6
1	2009-05-22 09:58:00	0	9	2	7	6
1	2009-05-22 09:59:00	0	9	2	7	6
1	2009-05-22 10:00:00	0	9	2	7	6
1	2009-05-22 10:01:00	0	10	2	7	6
1	2009-05-22 10:02:00	0	10	2	7	6
1	2009-05-22 10:03:00	0	10	2	7	6
1	2009-05-22 10:04:00	12	10	2	7	6
1	2009-05-22 10:05:00	24	10	2	7	6
1	2009-05-22 10:06:00	0	10	2	7	6
1	2009-05-22 10:07:00	157	10	2	7	6
1	2009-05-22 10:08:00	12	10	2	7	6
1	2009-05-22 10:09:00	60	10	2	7	6
1	2009-05-22 10:10:00	0	10	2	7	6
1	2009-05-22 10:11:00	0	10	2	7	6
1	2009-05-22 10:12:00	0	10	2	7	6
1	2009-05-22 10:13:00	0	10	2	7	6
1	2009-05-22 10:14:00	12	10	2	7	6
1	2009-05-22 10:15:00	0	10	2	7	6
1	2009-05-22 10:16:00	12	10	2	7	6
1	2009-05-22 10:17:00	97	10	2	7	6
1	2009-05-22 10:18:00	171	10	2	7	6
1	2009-05-22 10:19:00	109	10	2	7	6
1	2009-05-22 10:20:00	12	10	2	7	6
1	2009-05-22 10:21:00	121	10	2	7	6
1	2009-05-22 10:22:00	145	10	2	7	6
1	2009-05-22 10:23:00	157	10	2	7	6
1	2009-05-22 10:24:00	109	10	2	7	6
1	2009-05-22 10:25:00	12	10	2	7	6
1	2009-05-22 10:26:00	36	10	2	7	6
1	2009-05-22 10:27:00	24	10	2	7	6
1	2009-05-22 10:28:00	0	10	2	7	6
1	2009-05-22 10:29:00	85	10	2	7	6
1	2009-05-22 10:30:00	0	10	2	7	6
1	2009-05-22 10:31:00	85	10	2	7	6
1	2009-05-22 10:32:00	72	10	2	7	6
1	2009-05-22 10:33:00	109	10	2	7	6
1	2009-05-22 10:34:00	121	10	2	7	6
1	2009-05-22 10:35:00	367	10	2	7	6
1	2009-05-22 10:36:00	109	10	2	7	6
1	2009-05-22 10:37:00	287	10	2	7	6
1	2009-05-22 10:38:00	229	10	2	7	6
1	2009-05-22 10:39:00	302	10	2	7	6
1	2009-05-22 10:40:00	24	10	2	7	6
1	2009-05-22 10:41:00	72	10	2	7	6
1	2009-05-22 10:42:00	24	10	2	7	6
1	2009-05-22 10:43:00	0	10	2	7	6
1	2009-05-22 10:44:00	60	10	2	7	6
1	2009-05-22 10:45:00	12	10	2	7	6
1	2009-05-22 10:46:00	24	10	2	7	6
1	2009-05-22 10:47:00	12	10	2	7	6
1	2009-05-22 10:48:00	0	10	2	7	6
1	2009-05-22 10:49:00	171	10	2	7	6
1	2009-05-22 10:50:00	244	10	2	7	6
1	2009-05-22 10:51:00	0	10	2	7	6
1	2009-05-22 10:52:00	0	10	2	7	6
1	2009-05-22 10:53:00	133	10	2	7	6
1	2009-05-22 10:54:00	24	10	2	7	6
1	2009-05-22 10:55:00	0	10	2	7	6
1	2009-05-22 10:56:00	12	10	2	7	6
1	2009-05-22 10:57:00	0	10	2	7	6
1	2009-05-22 10:58:00	0	10	2	7	6
1	2009-05-22 10:59:00	157	10	2	7	6
1	2009-05-22 11:00:00	0	10	2	7	6
1	2009-05-22 11:01:00	12	11	2	7	6
1	2009-05-22 11:02:00	0	11	2	7	6
1	2009-05-22 11:03:00	85	11	2	7	6
1	2009-05-22 11:04:00	12	11	2	7	6
1	2009-05-22 11:05:00	12	11	2	7	6
1	2009-05-22 11:06:00	24	11	2	7	6
1	2009-05-22 11:07:00	0	11	2	7	6
1	2009-05-22 11:08:00	0	11	2	7	6
1	2009-05-22 11:09:00	0	11	2	7	6
1	2009-05-22 11:10:00	0	11	2	7	6
1	2009-05-22 11:11:00	0	11	2	7	6
1	2009-05-22 11:12:00	0	11	2	7	6
1	2009-05-22 11:13:00	0	11	2	7	6
1	2009-05-22 11:14:00	0	11	2	7	6
1	2009-05-22 11:15:00	0	11	2	7	6
1	2009-05-22 11:16:00	0	11	2	7	6
1	2009-05-22 11:17:00	0	11	2	7	6
1	2009-05-22 11:18:00	0	11	2	7	6
1	2009-05-22 11:19:00	0	11	2	7	6
1	2009-05-22 11:20:00	0	11	2	7	6
1	2009-05-22 11:21:00	0	11	2	7	6
1	2009-05-22 11:22:00	0	11	2	7	6
1	2009-05-22 11:23:00	0	11	2	7	6
1	2009-05-22 11:24:00	0	11	2	7	6
1	2009-05-22 11:25:00	0	11	2	7	6
1	2009-05-22 11:26:00	0	11	2	7	6
1	2009-05-22 11:27:00	0	11	2	7	6
1	2009-05-22 11:28:00	36	11	2	7	6
1	2009-05-22 11:29:00	316	11	2	7	6
1	2009-05-22 11:30:00	24	11	2	7	6
1	2009-05-22 11:31:00	121	11	2	7	6
1	2009-05-22 11:32:00	12	11	2	7	6
1	2009-05-22 11:33:00	0	11	2	7	6
1	2009-05-22 11:34:00	0	11	2	7	6
1	2009-05-22 11:35:00	0	11	2	7	6
1	2009-05-22 11:36:00	0	11	2	7	6
1	2009-05-22 11:37:00	12	11	2	7	6
1	2009-05-22 11:38:00	0	11	2	7	6
1	2009-05-22 11:39:00	0	11	2	7	6
1	2009-05-22 11:40:00	0	11	2	7	6
1	2009-05-22 11:41:00	24	11	2	7	6
1	2009-05-22 11:42:00	72	11	2	7	6
1	2009-05-22 11:43:00	0	11	2	7	6
1	2009-05-22 11:44:00	0	11	2	7	6
1	2009-05-22 11:45:00	0	11	2	7	6
1	2009-05-22 11:46:00	0	11	2	7	6
1	2009-05-22 11:47:00	0	11	2	7	6
1	2009-05-22 11:48:00	12	11	2	7	6
1	2009-05-22 11:49:00	0	11	2	7	6
1	2009-05-22 11:50:00	0	11	2	7	6
1	2009-05-22 11:51:00	48	11	2	7	6
1	2009-05-22 11:52:00	229	11	2	7	6
1	2009-05-22 11:53:00	85	11	2	7	6
1	2009-05-22 11:54:00	0	11	2	7	6
1	2009-05-22 11:55:00	0	11	2	7	6
1	2009-05-22 11:56:00	0	11	2	7	6
1	2009-05-22 11:57:00	0	11	2	7	6
1	2009-05-22 11:58:00	0	11	2	7	6
1	2009-05-22 11:59:00	0	11	2	7	6
1	2009-05-22 12:00:00	145	11	2	7	6
1	2009-05-22 12:01:00	121	12	3	7	6
1	2009-05-22 12:02:00	258	12	3	7	6
1	2009-05-22 12:03:00	109	12	3	7	6
1	2009-05-22 12:04:00	920	12	3	7	6
1	2009-05-22 12:05:00	145	12	3	7	6
1	2009-05-22 12:06:00	109	12	3	7	6
1	2009-05-22 12:07:00	157	12	3	7	6
1	2009-05-22 12:08:00	302	12	3	7	6
1	2009-05-22 12:09:00	36	12	3	7	6
1	2009-05-22 12:10:00	36	12	3	7	6
1	2009-05-22 12:11:00	24	12	3	7	6
1	2009-05-22 12:12:00	97	12	3	7	6
1	2009-05-22 12:13:00	12	12	3	7	6
1	2009-05-22 12:14:00	145	12	3	7	6
1	2009-05-22 12:15:00	24	12	3	7	6
1	2009-05-22 12:16:00	60	12	3	7	6
1	2009-05-22 12:17:00	273	12	3	7	6
1	2009-05-22 12:18:00	0	12	3	7	6
1	2009-05-22 12:19:00	85	12	3	7	6
1	2009-05-22 12:20:00	109	12	3	7	6
1	2009-05-22 12:21:00	121	12	3	7	6
1	2009-05-22 12:22:00	0	12	3	7	6
1	2009-05-22 12:23:00	0	12	3	7	6
1	2009-05-22 12:24:00	0	12	3	7	6
1	2009-05-22 12:25:00	0	12	3	7	6
1	2009-05-22 12:26:00	97	12	3	7	6
1	2009-05-22 12:27:00	48	12	3	7	6
1	2009-05-22 12:28:00	0	12	3	7	6
1	2009-05-22 12:29:00	24	12	3	7	6
1	2009-05-22 12:30:00	0	12	3	7	6
1	2009-05-22 12:31:00	0	12	3	7	6
1	2009-05-22 12:32:00	12	12	3	7	6
1	2009-05-22 12:33:00	0	12	3	7	6
1	2009-05-22 12:34:00	72	12	3	7	6
1	2009-05-22 12:35:00	0	12	3	7	6
1	2009-05-22 12:36:00	0	12	3	7	6
1	2009-05-22 12:37:00	0	12	3	7	6
1	2009-05-22 12:38:00	0	12	3	7	6
1	2009-05-22 12:39:00	60	12	3	7	6
1	2009-05-22 12:40:00	0	12	3	7	6
1	2009-05-22 12:41:00	0	12	3	7	6
1	2009-05-22 12:42:00	0	12	3	7	6
1	2009-05-22 12:43:00	0	12	3	7	6
1	2009-05-22 12:44:00	0	12	3	7	6
1	2009-05-22 12:45:00	0	12	3	7	6
1	2009-05-22 12:46:00	0	12	3	7	6
1	2009-05-22 12:47:00	0	12	3	7	6
1	2009-05-22 12:48:00	0	12	3	7	6
1	2009-05-22 12:49:00	0	12	3	7	6
1	2009-05-22 12:50:00	0	12	3	7	6
1	2009-05-22 12:51:00	0	12	3	7	6
1	2009-05-22 12:52:00	0	12	3	7	6
1	2009-05-22 12:53:00	12	12	3	7	6
1	2009-05-22 12:54:00	287	12	3	7	6
1	2009-05-22 12:55:00	60	12	3	7	6
1	2009-05-22 12:56:00	0	12	3	7	6
1	2009-05-22 12:57:00	0	12	3	7	6
1	2009-05-22 12:58:00	0	12	3	7	6
1	2009-05-22 12:59:00	0	12	3	7	6
1	2009-05-22 13:00:00	0	12	3	7	6
1	2009-05-22 13:01:00	0	13	3	7	6
1	2009-05-22 13:02:00	0	13	3	7	6
1	2009-05-22 13:03:00	0	13	3	7	6
1	2009-05-22 13:04:00	0	13	3	7	6
1	2009-05-22 13:05:00	0	13	3	7	6
1	2009-05-22 13:06:00	0	13	3	7	6
1	2009-05-22 13:07:00	0	13	3	7	6
1	2009-05-22 13:08:00	0	13	3	7	6
1	2009-05-22 13:09:00	0	13	3	7	6
1	2009-05-22 13:10:00	0	13	3	7	6
1	2009-05-22 13:11:00	24	13	3	7	6
1	2009-05-22 13:12:00	0	13	3	7	6
1	2009-05-22 13:13:00	0	13	3	7	6
1	2009-05-22 13:14:00	0	13	3	7	6
1	2009-05-22 13:15:00	0	13	3	7	6
1	2009-05-22 13:16:00	0	13	3	7	6
1	2009-05-22 13:17:00	0	13	3	7	6
1	2009-05-22 13:18:00	0	13	3	7	6
1	2009-05-22 13:19:00	0	13	3	7	6
1	2009-05-22 13:20:00	12	13	3	7	6
1	2009-05-22 13:21:00	0	13	3	7	6
1	2009-05-22 13:22:00	0	13	3	7	6
1	2009-05-22 13:23:00	0	13	3	7	6
1	2009-05-22 13:24:00	0	13	3	7	6
1	2009-05-22 13:25:00	0	13	3	7	6
1	2009-05-22 13:26:00	0	13	3	7	6
1	2009-05-22 13:27:00	0	13	3	7	6
1	2009-05-22 13:28:00	0	13	3	7	6
1	2009-05-22 13:29:00	0	13	3	7	6
1	2009-05-22 13:30:00	0	13	3	7	6
1	2009-05-22 13:31:00	0	13	3	7	6
1	2009-05-22 13:32:00	0	13	3	7	6
1	2009-05-22 13:33:00	0	13	3	7	6
1	2009-05-22 13:34:00	0	13	3	7	6
1	2009-05-22 13:35:00	0	13	3	7	6
1	2009-05-22 13:36:00	0	13	3	7	6
1	2009-05-22 13:37:00	0	13	3	7	6
1	2009-05-22 13:38:00	0	13	3	7	6
1	2009-05-22 13:39:00	12	13	3	7	6
1	2009-05-22 13:40:00	12	13	3	7	6
1	2009-05-22 13:41:00	0	13	3	7	6
1	2009-05-22 13:42:00	0	13	3	7	6
1	2009-05-22 13:43:00	0	13	3	7	6
1	2009-05-22 13:44:00	0	13	3	7	6
1	2009-05-22 13:45:00	0	13	3	7	6
1	2009-05-22 13:46:00	72	13	3	7	6
1	2009-05-22 13:47:00	0	13	3	7	6
1	2009-05-22 13:48:00	0	13	3	7	6
1	2009-05-22 13:49:00	0	13	3	7	6
1	2009-05-22 13:50:00	0	13	3	7	6
1	2009-05-22 13:51:00	0	13	3	7	6
1	2009-05-22 13:52:00	0	13	3	7	6
1	2009-05-22 13:53:00	0	13	3	7	6
1	2009-05-22 13:54:00	0	13	3	7	6
1	2009-05-22 13:55:00	0	13	3	7	6
1	2009-05-22 13:56:00	12	13	3	7	6
1	2009-05-22 13:57:00	12	13	3	7	6
1	2009-05-22 13:58:00	121	13	3	7	6
1	2009-05-22 13:59:00	24	13	3	7	6
1	2009-05-22 14:00:00	0	13	3	7	6
1	2009-05-22 14:01:00	12	14	3	7	6
1	2009-05-22 14:02:00	0	14	3	7	6
1	2009-05-22 14:03:00	0	14	3	7	6
1	2009-05-22 14:04:00	0	14	3	7	6
1	2009-05-22 14:05:00	0	14	3	7	6
1	2009-05-22 14:06:00	0	14	3	7	6
1	2009-05-22 14:07:00	0	14	3	7	6
1	2009-05-22 14:08:00	0	14	3	7	6
1	2009-05-22 14:09:00	0	14	3	7	6
1	2009-05-22 14:10:00	0	14	3	7	6
1	2009-05-22 14:11:00	0	14	3	7	6
1	2009-05-22 14:12:00	12	14	3	7	6
1	2009-05-22 14:13:00	0	14	3	7	6
1	2009-05-22 14:14:00	0	14	3	7	6
1	2009-05-22 14:15:00	0	14	3	7	6
1	2009-05-22 14:16:00	0	14	3	7	6
1	2009-05-22 14:17:00	12	14	3	7	6
1	2009-05-22 14:18:00	0	14	3	7	6
1	2009-05-22 14:19:00	12	14	3	7	6
1	2009-05-22 14:20:00	0	14	3	7	6
1	2009-05-22 14:21:00	0	14	3	7	6
1	2009-05-22 14:22:00	0	14	3	7	6
1	2009-05-22 14:23:00	0	14	3	7	6
1	2009-05-22 14:24:00	12	14	3	7	6
1	2009-05-22 14:25:00	85	14	3	7	6
1	2009-05-22 14:26:00	0	14	3	7	6
1	2009-05-22 14:27:00	0	14	3	7	6
1	2009-05-22 14:28:00	0	14	3	7	6
1	2009-05-22 14:29:00	0	14	3	7	6
1	2009-05-22 14:30:00	0	14	3	7	6
1	2009-05-22 14:31:00	0	14	3	7	6
1	2009-05-22 14:32:00	0	14	3	7	6
1	2009-05-22 14:33:00	0	14	3	7	6
1	2009-05-22 14:34:00	0	14	3	7	6
1	2009-05-22 14:35:00	0	14	3	7	6
1	2009-05-22 14:36:00	0	14	3	7	6
1	2009-05-22 14:37:00	0	14	3	7	6
1	2009-05-22 14:38:00	0	14	3	7	6
1	2009-05-22 14:39:00	0	14	3	7	6
1	2009-05-22 14:40:00	0	14	3	7	6
1	2009-05-22 14:41:00	0	14	3	7	6
1	2009-05-22 14:42:00	0	14	3	7	6
1	2009-05-22 14:43:00	0	14	3	7	6
1	2009-05-22 14:44:00	0	14	3	7	6
1	2009-05-22 14:45:00	0	14	3	7	6
1	2009-05-22 14:46:00	121	14	3	7	6
1	2009-05-22 14:47:00	0	14	3	7	6
1	2009-05-22 14:48:00	0	14	3	7	6
1	2009-05-22 14:49:00	186	14	3	7	6
1	2009-05-22 14:50:00	48	14	3	7	6
1	2009-05-22 14:51:00	258	14	3	7	6
1	2009-05-22 14:52:00	48	14	3	7	6
1	2009-05-22 14:53:00	0	14	3	7	6
1	2009-05-22 14:54:00	0	14	3	7	6
1	2009-05-22 14:55:00	0	14	3	7	6
1	2009-05-22 14:56:00	0	14	3	7	6
1	2009-05-22 14:57:00	0	14	3	7	6
1	2009-05-22 14:58:00	229	14	3	7	6
1	2009-05-22 14:59:00	85	14	3	7	6
1	2009-05-22 15:00:00	171	14	3	7	6
1	2009-05-22 15:01:00	85	15	3	7	6
1	2009-05-22 15:02:00	48	15	3	7	6
1	2009-05-22 15:03:00	48	15	3	7	6
1	2009-05-22 15:04:00	0	15	3	7	6
1	2009-05-22 15:05:00	12	15	3	7	6
1	2009-05-22 15:06:00	0	15	3	7	6
1	2009-05-22 15:07:00	0	15	3	7	6
1	2009-05-22 15:08:00	0	15	3	7	6
1	2009-05-22 15:09:00	0	15	3	7	6
1	2009-05-22 15:10:00	0	15	3	7	6
1	2009-05-22 15:11:00	0	15	3	7	6
1	2009-05-22 15:12:00	0	15	3	7	6
1	2009-05-22 15:13:00	0	15	3	7	6
1	2009-05-22 15:14:00	0	15	3	7	6
1	2009-05-22 15:15:00	171	15	3	7	6
1	2009-05-22 15:16:00	0	15	3	7	6
1	2009-05-22 15:17:00	0	15	3	7	6
1	2009-05-22 15:18:00	48	15	3	7	6
1	2009-05-22 15:19:00	60	15	3	7	6
1	2009-05-22 15:20:00	215	15	3	7	6
1	2009-05-22 15:21:00	186	15	3	7	6
1	2009-05-22 15:22:00	24	15	3	7	6
1	2009-05-22 15:23:00	0	15	3	7	6
1	2009-05-22 15:24:00	186	15	3	7	6
1	2009-05-22 15:25:00	1507	15	3	7	6
1	2009-05-22 15:26:00	604	15	3	7	6
1	2009-05-22 15:27:00	367	15	3	7	6
1	2009-05-22 15:28:00	60	15	3	7	6
1	2009-05-22 15:29:00	0	15	3	7	6
1	2009-05-22 15:30:00	0	15	3	7	6
1	2009-05-22 15:31:00	0	15	3	7	6
1	2009-05-22 15:32:00	12	15	3	7	6
1	2009-05-22 15:33:00	12	15	3	7	6
1	2009-05-22 15:34:00	36	15	3	7	6
1	2009-05-22 15:35:00	12	15	3	7	6
1	2009-05-22 15:36:00	0	15	3	7	6
1	2009-05-22 15:37:00	24	15	3	7	6
1	2009-05-22 15:38:00	145	15	3	7	6
1	2009-05-22 15:39:00	316	15	3	7	6
1	2009-05-22 15:40:00	12	15	3	7	6
1	2009-05-22 15:41:00	36	15	3	7	6
1	2009-05-22 15:42:00	0	15	3	7	6
1	2009-05-22 15:43:00	133	15	3	7	6
1	2009-05-22 15:44:00	85	15	3	7	6
1	2009-05-22 15:45:00	97	15	3	7	6
1	2009-05-22 15:46:00	85	15	3	7	6
1	2009-05-22 15:47:00	367	15	3	7	6
1	2009-05-22 15:48:00	24	15	3	7	6
1	2009-05-22 15:49:00	72	15	3	7	6
1	2009-05-22 15:50:00	0	15	3	7	6
1	2009-05-22 15:51:00	584	15	3	7	6
1	2009-05-22 15:52:00	333	15	3	7	6
1	2009-05-22 15:53:00	97	15	3	7	6
1	2009-05-22 15:54:00	60	15	3	7	6
1	2009-05-22 15:55:00	0	15	3	7	6
1	2009-05-22 15:56:00	0	15	3	7	6
1	2009-05-22 15:57:00	0	15	3	7	6
1	2009-05-22 15:58:00	0	15	3	7	6
1	2009-05-22 15:59:00	24	15	3	7	6
1	2009-05-22 16:00:00	0	15	3	7	6
1	2009-05-22 16:01:00	0	16	3	7	6
1	2009-05-22 16:02:00	0	16	3	7	6
1	2009-05-22 16:03:00	0	16	3	7	6
1	2009-05-22 16:04:00	0	16	3	7	6
1	2009-05-22 16:05:00	0	16	3	7	6
1	2009-05-22 16:06:00	0	16	3	7	6
1	2009-05-22 16:07:00	0	16	3	7	6
1	2009-05-22 16:08:00	0	16	3	7	6
1	2009-05-22 16:09:00	0	16	3	7	6
1	2009-05-22 16:10:00	0	16	3	7	6
1	2009-05-22 16:11:00	0	16	3	7	6
1	2009-05-22 16:12:00	0	16	3	7	6
1	2009-05-22 16:13:00	0	16	3	7	6
1	2009-05-22 16:14:00	0	16	3	7	6
1	2009-05-22 16:15:00	0	16	3	7	6
1	2009-05-22 16:16:00	0	16	3	7	6
1	2009-05-22 16:17:00	0	16	3	7	6
1	2009-05-22 16:18:00	0	16	3	7	6
1	2009-05-22 16:19:00	0	16	3	7	6
1	2009-05-22 16:20:00	273	16	3	7	6
1	2009-05-22 16:21:00	24	16	3	7	6
1	2009-05-22 16:22:00	0	16	3	7	6
1	2009-05-22 16:23:00	157	16	3	7	6
1	2009-05-22 16:24:00	133	16	3	7	6
1	2009-05-22 16:25:00	0	16	3	7	6
1	2009-05-22 16:26:00	0	16	3	7	6
1	2009-05-22 16:27:00	0	16	3	7	6
1	2009-05-22 16:28:00	97	16	3	7	6
1	2009-05-22 16:29:00	229	16	3	7	6
1	2009-05-22 16:30:00	36	16	3	7	6
1	2009-05-22 16:31:00	72	16	3	7	6
1	2009-05-22 16:32:00	60	16	3	7	6
1	2009-05-22 16:33:00	72	16	3	7	6
1	2009-05-22 16:34:00	0	16	3	7	6
1	2009-05-22 16:35:00	0	16	3	7	6
1	2009-05-22 16:36:00	0	16	3	7	6
1	2009-05-22 16:37:00	0	16	3	7	6
1	2009-05-22 16:38:00	0	16	3	7	6
1	2009-05-22 16:39:00	0	16	3	7	6
1	2009-05-22 16:40:00	0	16	3	7	6
1	2009-05-22 16:41:00	0	16	3	7	6
1	2009-05-22 16:42:00	24	16	3	7	6
1	2009-05-22 16:43:00	12	16	3	7	6
1	2009-05-22 16:44:00	60	16	3	7	6
1	2009-05-22 16:45:00	36	16	3	7	6
1	2009-05-22 16:46:00	171	16	3	7	6
1	2009-05-22 16:47:00	48	16	3	7	6
1	2009-05-22 16:48:00	60	16	3	7	6
1	2009-05-22 16:49:00	97	16	3	7	6
1	2009-05-22 16:50:00	60	16	3	7	6
1	2009-05-22 16:51:00	72	16	3	7	6
1	2009-05-22 16:52:00	109	16	3	7	6
1	2009-05-22 16:53:00	121	16	3	7	6
1	2009-05-22 16:54:00	0	16	3	7	6
1	2009-05-22 16:55:00	121	16	3	7	6
1	2009-05-22 16:56:00	0	16	3	7	6
1	2009-05-22 16:57:00	48	16	3	7	6
1	2009-05-22 16:58:00	0	16	3	7	6
1	2009-05-22 16:59:00	0	16	3	7	6
1	2009-05-22 17:00:00	0	16	3	7	6
1	2009-05-22 17:01:00	145	17	3	7	6
1	2009-05-22 17:02:00	12	17	3	7	6
1	2009-05-22 17:03:00	0	17	3	7	6
1	2009-05-22 17:04:00	121	17	3	7	6
1	2009-05-22 17:05:00	0	17	3	7	6
1	2009-05-22 17:06:00	0	17	3	7	6
1	2009-05-22 17:07:00	0	17	3	7	6
1	2009-05-22 17:08:00	0	17	3	7	6
1	2009-05-22 17:09:00	0	17	3	7	6
1	2009-05-22 17:10:00	12	17	3	7	6
1	2009-05-22 17:11:00	85	17	3	7	6
1	2009-05-22 17:12:00	121	17	3	7	6
1	2009-05-22 17:13:00	85	17	3	7	6
1	2009-05-22 17:14:00	333	17	3	7	6
1	2009-05-22 17:15:00	60	17	3	7	6
1	2009-05-22 17:16:00	97	17	3	7	6
1	2009-05-22 17:17:00	121	17	3	7	6
1	2009-05-22 17:18:00	60	17	3	7	6
1	2009-05-22 17:19:00	12	17	3	7	6
1	2009-05-22 17:20:00	896	17	3	7	6
1	2009-05-22 17:21:00	1997	17	3	7	6
1	2009-05-22 17:22:00	565	17	3	7	6
1	2009-05-22 17:23:00	258	17	3	7	6
1	2009-05-22 17:24:00	24	17	3	7	6
1	2009-05-22 17:25:00	0	17	3	7	6
1	2009-05-22 17:26:00	121	17	3	7	6
1	2009-05-22 17:27:00	60	17	3	7	6
1	2009-05-22 17:28:00	200	17	3	7	6
1	2009-05-22 17:29:00	0	17	3	7	6
1	2009-05-22 17:30:00	0	17	3	7	6
1	2009-05-22 17:31:00	824	17	3	7	6
1	2009-05-22 17:32:00	186	17	3	7	6
1	2009-05-22 17:33:00	36	17	3	7	6
1	2009-05-22 17:34:00	97	17	3	7	6
1	2009-05-22 17:35:00	186	17	3	7	6
1	2009-05-22 17:36:00	12	17	3	7	6
1	2009-05-22 17:37:00	0	17	3	7	6
1	2009-05-22 17:38:00	258	17	3	7	6
1	2009-05-22 17:39:00	401	17	3	7	6
1	2009-05-22 17:40:00	824	17	3	7	6
1	2009-05-22 17:41:00	215	17	3	7	6
1	2009-05-22 17:42:00	186	17	3	7	6
1	2009-05-22 17:43:00	48	17	3	7	6
1	2009-05-22 17:44:00	200	17	3	7	6
1	2009-05-22 17:45:00	215	17	3	7	6
1	2009-05-22 17:46:00	12	17	3	7	6
1	2009-05-22 17:47:00	60	17	3	7	6
1	2009-05-22 17:48:00	60	17	3	7	6
1	2009-05-22 17:49:00	85	17	3	7	6
1	2009-05-22 17:50:00	72	17	3	7	6
1	2009-05-22 17:51:00	48	17	3	7	6
1	2009-05-22 17:52:00	109	17	3	7	6
1	2009-05-22 17:53:00	12	17	3	7	6
1	2009-05-22 17:54:00	171	17	3	7	6
1	2009-05-22 17:55:00	215	17	3	7	6
1	2009-05-22 17:56:00	186	17	3	7	6
1	2009-05-22 17:57:00	60	17	3	7	6
1	2009-05-22 17:58:00	12	17	3	7	6
1	2009-05-22 17:59:00	997	17	3	7	6
1	2009-05-22 18:00:00	469	17	3	7	6
1	2009-05-22 18:01:00	469	18	4	7	6
1	2009-05-22 18:02:00	157	18	4	7	6
1	2009-05-22 18:03:00	72	18	4	7	6
1	2009-05-22 18:04:00	48	18	4	7	6
1	2009-05-22 18:05:00	12	18	4	7	6
1	2009-05-22 18:06:00	0	18	4	7	6
1	2009-05-22 18:07:00	0	18	4	7	6
1	2009-05-22 18:08:00	546	18	4	7	6
1	2009-05-22 18:09:00	215	18	4	7	6
1	2009-05-22 18:10:00	60	18	4	7	6
1	2009-05-22 18:11:00	469	18	4	7	6
1	2009-05-22 18:12:00	36	18	4	7	6
1	2009-05-22 18:13:00	0	18	4	7	6
1	2009-05-22 18:14:00	157	18	4	7	6
1	2009-05-22 18:15:00	145	18	4	7	6
1	2009-05-22 18:16:00	12	18	4	7	6
1	2009-05-22 18:17:00	258	18	4	7	6
1	2009-05-22 18:18:00	157	18	4	7	6
1	2009-05-22 18:19:00	60	18	4	7	6
1	2009-05-22 18:20:00	435	18	4	7	6
1	2009-05-22 18:21:00	24	18	4	7	6
1	2009-05-22 18:22:00	200	18	4	7	6
1	2009-05-22 18:23:00	171	18	4	7	6
1	2009-05-22 18:24:00	0	18	4	7	6
1	2009-05-22 18:25:00	12	18	4	7	6
1	2009-05-22 18:26:00	12	18	4	7	6
1	2009-05-22 18:27:00	12	18	4	7	6
1	2009-05-22 18:28:00	0	18	4	7	6
1	2009-05-22 18:29:00	645	18	4	7	6
1	2009-05-22 18:30:00	526	18	4	7	6
1	2009-05-22 18:31:00	145	18	4	7	6
1	2009-05-22 18:32:00	157	18	4	7	6
1	2009-05-22 18:33:00	12	18	4	7	6
1	2009-05-22 18:34:00	258	18	4	7	6
1	2009-05-22 18:35:00	36	18	4	7	6
1	2009-05-22 18:36:00	316	18	4	7	6
1	2009-05-22 18:37:00	754	18	4	7	6
1	2009-05-22 18:38:00	435	18	4	7	6
1	2009-05-22 18:39:00	302	18	4	7	6
1	2009-05-22 18:40:00	157	18	4	7	6
1	2009-05-22 18:41:00	287	18	4	7	6
1	2009-05-22 18:42:00	48	18	4	7	6
1	2009-05-22 18:43:00	0	18	4	7	6
1	2009-05-22 18:44:00	72	18	4	7	6
1	2009-05-22 18:45:00	109	18	4	7	6
1	2009-05-22 18:46:00	121	18	4	7	6
1	2009-05-22 18:47:00	0	18	4	7	6
1	2009-05-22 18:48:00	0	18	4	7	6
1	2009-05-22 18:49:00	0	18	4	7	6
1	2009-05-22 18:50:00	0	18	4	7	6
1	2009-05-22 18:51:00	24	18	4	7	6
1	2009-05-22 18:52:00	0	18	4	7	6
1	2009-05-22 18:53:00	0	18	4	7	6
1	2009-05-22 18:54:00	0	18	4	7	6
1	2009-05-22 18:55:00	0	18	4	7	6
1	2009-05-22 18:56:00	0	18	4	7	6
1	2009-05-22 18:57:00	0	18	4	7	6
1	2009-05-22 18:58:00	0	18	4	7	6
1	2009-05-22 18:59:00	48	18	4	7	6
1	2009-05-22 19:00:00	0	18	4	7	6
1	2009-05-22 19:01:00	0	19	4	7	6
1	2009-05-22 19:02:00	0	19	4	7	6
1	2009-05-22 19:03:00	0	19	4	7	6
1	2009-05-22 19:04:00	0	19	4	7	6
1	2009-05-22 19:05:00	0	19	4	7	6
1	2009-05-22 19:06:00	0	19	4	7	6
1	2009-05-22 19:07:00	0	19	4	7	6
1	2009-05-22 19:08:00	0	19	4	7	6
1	2009-05-22 19:09:00	0	19	4	7	6
1	2009-05-22 19:10:00	0	19	4	7	6
1	2009-05-22 19:11:00	0	19	4	7	6
1	2009-05-22 19:12:00	0	19	4	7	6
1	2009-05-22 19:13:00	0	19	4	7	6
1	2009-05-22 19:14:00	12	19	4	7	6
1	2009-05-22 19:15:00	0	19	4	7	6
1	2009-05-22 19:16:00	0	19	4	7	6
1	2009-05-22 19:17:00	12	19	4	7	6
1	2009-05-22 19:18:00	0	19	4	7	6
1	2009-05-22 19:19:00	0	19	4	7	6
1	2009-05-22 19:20:00	0	19	4	7	6
1	2009-05-22 19:21:00	0	19	4	7	6
1	2009-05-22 19:22:00	0	19	4	7	6
1	2009-05-22 19:23:00	0	19	4	7	6
1	2009-05-22 19:24:00	0	19	4	7	6
1	2009-05-22 19:25:00	0	19	4	7	6
1	2009-05-22 19:26:00	0	19	4	7	6
1	2009-05-22 19:27:00	0	19	4	7	6
1	2009-05-22 19:28:00	302	19	4	7	6
1	2009-05-22 19:29:00	60	19	4	7	6
1	2009-05-22 19:30:00	1343	19	4	7	6
1	2009-05-22 19:31:00	12	19	4	7	6
1	2009-05-22 19:32:00	215	19	4	7	6
1	2009-05-22 19:33:00	12	19	4	7	6
1	2009-05-22 19:34:00	775	19	4	7	6
1	2009-05-22 19:35:00	186	19	4	7	6
1	2009-05-22 19:36:00	36	19	4	7	6
1	2009-05-22 19:37:00	0	19	4	7	6
1	2009-05-22 19:38:00	12	19	4	7	6
1	2009-05-22 19:39:00	0	19	4	7	6
1	2009-05-22 19:40:00	0	19	4	7	6
1	2009-05-22 19:41:00	0	19	4	7	6
1	2009-05-22 19:42:00	0	19	4	7	6
1	2009-05-22 19:43:00	0	19	4	7	6
1	2009-05-22 19:44:00	0	19	4	7	6
1	2009-05-22 19:45:00	0	19	4	7	6
1	2009-05-22 19:46:00	0	19	4	7	6
1	2009-05-22 19:47:00	0	19	4	7	6
1	2009-05-22 19:48:00	97	19	4	7	6
1	2009-05-22 19:49:00	526	19	4	7	6
1	2009-05-22 19:50:00	623	19	4	7	6
1	2009-05-22 19:51:00	1162	19	4	7	6
1	2009-05-22 19:52:00	171	19	4	7	6
1	2009-05-22 19:53:00	12	19	4	7	6
1	2009-05-22 19:54:00	0	19	4	7	6
1	2009-05-22 19:55:00	367	19	4	7	6
1	2009-05-22 19:56:00	799	19	4	7	6
1	2009-05-22 19:57:00	48	19	4	7	6
1	2009-05-22 19:58:00	244	19	4	7	6
1	2009-05-22 19:59:00	97	19	4	7	6
1	2009-05-22 20:00:00	0	19	4	7	6
1	2009-05-22 20:01:00	645	20	4	7	6
1	2009-05-22 20:02:00	488	20	4	7	6
1	2009-05-22 20:03:00	229	20	4	7	6
1	2009-05-22 20:04:00	36	20	4	7	6
1	2009-05-22 20:05:00	12	20	4	7	6
1	2009-05-22 20:06:00	145	20	4	7	6
1	2009-05-22 20:07:00	732	20	4	7	6
1	2009-05-22 20:08:00	48	20	4	7	6
1	2009-05-22 20:09:00	0	20	4	7	6
1	2009-05-22 20:10:00	0	20	4	7	6
1	2009-05-22 20:11:00	0	20	4	7	6
1	2009-05-22 20:12:00	0	20	4	7	6
1	2009-05-22 20:13:00	12	20	4	7	6
1	2009-05-22 20:14:00	0	20	4	7	6
1	2009-05-22 20:15:00	0	20	4	7	6
1	2009-05-22 20:16:00	0	20	4	7	6
1	2009-05-22 20:17:00	0	20	4	7	6
1	2009-05-22 20:18:00	133	20	4	7	6
1	2009-05-22 20:19:00	36	20	4	7	6
1	2009-05-22 20:20:00	0	20	4	7	6
1	2009-05-22 20:21:00	0	20	4	7	6
1	2009-05-22 20:22:00	12	20	4	7	6
1	2009-05-22 20:23:00	0	20	4	7	6
1	2009-05-22 20:24:00	0	20	4	7	6
1	2009-05-22 20:25:00	36	20	4	7	6
1	2009-05-22 20:26:00	0	20	4	7	6
1	2009-05-22 20:27:00	1024	20	4	7	6
1	2009-05-22 20:28:00	367	20	4	7	6
1	2009-05-22 20:29:00	546	20	4	7	6
1	2009-05-22 20:30:00	872	20	4	7	6
1	2009-05-22 20:31:00	469	20	4	7	6
1	2009-05-22 20:32:00	824	20	4	7	6
1	2009-05-22 20:33:00	565	20	4	7	6
1	2009-05-22 20:34:00	157	20	4	7	6
1	2009-05-22 20:35:00	145	20	4	7	6
1	2009-05-22 20:36:00	24	20	4	7	6
1	2009-05-22 20:37:00	0	20	4	7	6
1	2009-05-22 20:38:00	0	20	4	7	6
1	2009-05-22 20:39:00	0	20	4	7	6
1	2009-05-22 20:40:00	60	20	4	7	6
1	2009-05-22 20:41:00	24	20	4	7	6
1	2009-05-22 20:42:00	0	20	4	7	6
1	2009-05-22 20:43:00	0	20	4	7	6
1	2009-05-22 20:44:00	0	20	4	7	6
1	2009-05-22 20:45:00	0	20	4	7	6
1	2009-05-22 20:46:00	97	20	4	7	6
1	2009-05-22 20:47:00	0	20	4	7	6
1	2009-05-22 20:48:00	24	20	4	7	6
1	2009-05-22 20:49:00	0	20	4	7	6
1	2009-05-22 20:50:00	12	20	4	7	6
1	2009-05-22 20:51:00	0	20	4	7	6
1	2009-05-22 20:52:00	0	20	4	7	6
1	2009-05-22 20:53:00	12	20	4	7	6
1	2009-05-22 20:54:00	0	20	4	7	6
1	2009-05-22 20:55:00	0	20	4	7	6
1	2009-05-22 20:56:00	0	20	4	7	6
1	2009-05-22 20:57:00	0	20	4	7	6
1	2009-05-22 20:58:00	0	20	4	7	6
1	2009-05-22 20:59:00	0	20	4	7	6
1	2009-05-22 21:00:00	0	20	4	7	6
1	2009-05-22 21:01:00	0	21	4	7	6
1	2009-05-22 21:02:00	0	21	4	7	6
1	2009-05-22 21:03:00	0	21	4	7	6
1	2009-05-22 21:04:00	0	21	4	7	6
1	2009-05-22 21:05:00	0	21	4	7	6
1	2009-05-22 21:06:00	0	21	4	7	6
1	2009-05-22 21:07:00	0	21	4	7	6
1	2009-05-22 21:08:00	12	21	4	7	6
1	2009-05-22 21:09:00	0	21	4	7	6
1	2009-05-22 21:10:00	12	21	4	7	6
1	2009-05-22 21:11:00	12	21	4	7	6
1	2009-05-22 21:12:00	0	21	4	7	6
1	2009-05-22 21:13:00	0	21	4	7	6
1	2009-05-22 21:14:00	0	21	4	7	6
1	2009-05-22 21:15:00	36	21	4	7	6
1	2009-05-22 21:16:00	0	21	4	7	6
1	2009-05-22 21:17:00	0	21	4	7	6
1	2009-05-22 21:18:00	24	21	4	7	6
1	2009-05-22 21:19:00	0	21	4	7	6
1	2009-05-22 21:20:00	0	21	4	7	6
1	2009-05-22 21:21:00	0	21	4	7	6
1	2009-05-22 21:22:00	0	21	4	7	6
1	2009-05-22 21:23:00	0	21	4	7	6
1	2009-05-22 21:24:00	0	21	4	7	6
1	2009-05-22 21:25:00	0	21	4	7	6
1	2009-05-22 21:26:00	0	21	4	7	6
1	2009-05-22 21:27:00	0	21	4	7	6
1	2009-05-22 21:28:00	0	21	4	7	6
1	2009-05-22 21:29:00	0	21	4	7	6
1	2009-05-22 21:30:00	0	21	4	7	6
1	2009-05-22 21:31:00	0	21	4	7	6
1	2009-05-22 21:32:00	0	21	4	7	6
1	2009-05-22 21:33:00	0	21	4	7	6
1	2009-05-22 21:34:00	0	21	4	7	6
1	2009-05-22 21:35:00	0	21	4	7	6
1	2009-05-22 21:36:00	0	21	4	7	6
1	2009-05-22 21:37:00	0	21	4	7	6
1	2009-05-22 21:38:00	0	21	4	7	6
1	2009-05-22 21:39:00	0	21	4	7	6
1	2009-05-22 21:40:00	0	21	4	7	6
1	2009-05-22 21:41:00	0	21	4	7	6
1	2009-05-22 21:42:00	0	21	4	7	6
1	2009-05-22 21:43:00	0	21	4	7	6
1	2009-05-22 21:44:00	0	21	4	7	6
1	2009-05-22 21:45:00	0	21	4	7	6
1	2009-05-22 21:46:00	0	21	4	7	6
1	2009-05-22 21:47:00	0	21	4	7	6
1	2009-05-22 21:48:00	0	21	4	7	6
1	2009-05-22 21:49:00	0	21	4	7	6
1	2009-05-22 21:50:00	0	21	4	7	6
1	2009-05-22 21:51:00	0	21	4	7	6
1	2009-05-22 21:52:00	0	21	4	7	6
1	2009-05-22 21:53:00	0	21	4	7	6
1	2009-05-22 21:54:00	0	21	4	7	6
1	2009-05-22 21:55:00	0	21	4	7	6
1	2009-05-22 21:56:00	0	21	4	7	6
1	2009-05-22 21:57:00	0	21	4	7	6
1	2009-05-22 21:58:00	0	21	4	7	6
1	2009-05-22 21:59:00	0	21	4	7	6
1	2009-05-22 22:00:00	0	21	4	7	6
1	2009-05-22 22:01:00	0	22	4	7	6
1	2009-05-22 22:02:00	0	22	4	7	6
1	2009-05-22 22:03:00	0	22	4	7	6
1	2009-05-22 22:04:00	0	22	4	7	6
1	2009-05-22 22:05:00	0	22	4	7	6
1	2009-05-22 22:06:00	0	22	4	7	6
1	2009-05-22 22:07:00	0	22	4	7	6
1	2009-05-22 22:08:00	0	22	4	7	6
1	2009-05-22 22:09:00	0	22	4	7	6
1	2009-05-22 22:10:00	0	22	4	7	6
1	2009-05-22 22:11:00	0	22	4	7	6
1	2009-05-22 22:12:00	0	22	4	7	6
1	2009-05-22 22:13:00	0	22	4	7	6
1	2009-05-22 22:14:00	0	22	4	7	6
1	2009-05-22 22:15:00	0	22	4	7	6
1	2009-05-22 22:16:00	0	22	4	7	6
1	2009-05-22 22:17:00	0	22	4	7	6
1	2009-05-22 22:18:00	0	22	4	7	6
1	2009-05-22 22:19:00	0	22	4	7	6
1	2009-05-22 22:20:00	0	22	4	7	6
1	2009-05-22 22:21:00	0	22	4	7	6
1	2009-05-22 22:22:00	0	22	4	7	6
1	2009-05-22 22:23:00	0	22	4	7	6
1	2009-05-22 22:24:00	0	22	4	7	6
1	2009-05-22 22:25:00	0	22	4	7	6
1	2009-05-22 22:26:00	0	22	4	7	6
1	2009-05-22 22:27:00	0	22	4	7	6
1	2009-05-22 22:28:00	0	22	4	7	6
1	2009-05-22 22:29:00	0	22	4	7	6
1	2009-05-22 22:30:00	0	22	4	7	6
1	2009-05-22 22:31:00	0	22	4	7	6
1	2009-05-22 22:32:00	0	22	4	7	6
1	2009-05-22 22:33:00	0	22	4	7	6
1	2009-05-22 22:34:00	12	22	4	7	6
1	2009-05-22 22:35:00	0	22	4	7	6
1	2009-05-22 22:36:00	85	22	4	7	6
1	2009-05-22 22:37:00	0	22	4	7	6
1	2009-05-22 22:38:00	0	22	4	7	6
1	2009-05-22 22:39:00	0	22	4	7	6
1	2009-05-22 22:40:00	418	22	4	7	6
1	2009-05-22 22:41:00	36	22	4	7	6
1	2009-05-22 22:42:00	60	22	4	7	6
1	2009-05-22 22:43:00	60	22	4	7	6
1	2009-05-22 22:44:00	0	22	4	7	6
1	2009-05-22 22:45:00	0	22	4	7	6
1	2009-05-22 22:46:00	0	22	4	7	6
1	2009-05-22 22:47:00	12	22	4	7	6
1	2009-05-22 22:48:00	0	22	4	7	6
1	2009-05-22 22:49:00	85	22	4	7	6
1	2009-05-22 22:50:00	258	22	4	7	6
1	2009-05-22 22:51:00	0	22	4	7	6
1	2009-05-22 22:52:00	0	22	4	7	6
1	2009-05-22 22:53:00	0	22	4	7	6
1	2009-05-22 22:54:00	0	22	4	7	6
1	2009-05-22 22:55:00	0	22	4	7	6
1	2009-05-22 22:56:00	0	22	4	7	6
1	2009-05-22 22:57:00	0	22	4	7	6
1	2009-05-22 22:58:00	0	22	4	7	6
1	2009-05-22 22:59:00	0	22	4	7	6
1	2009-05-22 23:00:00	0	22	4	7	6
1	2009-05-22 23:01:00	0	23	4	7	6
1	2009-05-22 23:02:00	0	23	4	7	6
1	2009-05-22 23:03:00	0	23	4	7	6
1	2009-05-22 23:04:00	0	23	4	7	6
1	2009-05-22 23:05:00	48	23	4	7	6
1	2009-05-22 23:06:00	60	23	4	7	6
1	2009-05-22 23:07:00	0	23	4	7	6
1	2009-05-22 23:08:00	546	23	4	7	6
1	2009-05-22 23:09:00	97	23	4	7	6
1	2009-05-22 23:10:00	0	23	4	7	6
1	2009-05-22 23:11:00	0	23	4	7	6
1	2009-05-22 23:12:00	0	23	4	7	6
1	2009-05-22 23:13:00	0	23	4	7	6
1	2009-05-22 23:14:00	0	23	4	7	6
1	2009-05-22 23:15:00	0	23	4	7	6
1	2009-05-22 23:16:00	72	23	4	7	6
1	2009-05-22 23:17:00	121	23	4	7	6
1	2009-05-22 23:18:00	60	23	4	7	6
1	2009-05-22 23:19:00	0	23	4	7	6
1	2009-05-22 23:20:00	0	23	4	7	6
1	2009-05-22 23:21:00	0	23	4	7	6
1	2009-05-22 23:22:00	0	23	4	7	6
1	2009-05-22 23:23:00	200	23	4	7	6
1	2009-05-22 23:24:00	109	23	4	7	6
1	2009-05-22 23:25:00	24	23	4	7	6
1	2009-05-22 23:26:00	60	23	4	7	6
1	2009-05-22 23:27:00	24	23	4	7	6
1	2009-05-22 23:28:00	0	23	4	7	6
1	2009-05-22 23:29:00	0	23	4	7	6
1	2009-05-22 23:30:00	12	23	4	7	6
1	2009-05-22 23:31:00	0	23	4	7	6
1	2009-05-22 23:32:00	0	23	4	7	6
1	2009-05-22 23:33:00	0	23	4	7	6
1	2009-05-22 23:34:00	0	23	4	7	6
1	2009-05-22 23:35:00	0	23	4	7	6
1	2009-05-22 23:36:00	12	23	4	7	6
1	2009-05-22 23:37:00	0	23	4	7	6
1	2009-05-22 23:38:00	0	23	4	7	6
1	2009-05-22 23:39:00	0	23	4	7	6
1	2009-05-22 23:40:00	48	23	4	7	6
1	2009-05-22 23:41:00	229	23	4	7	6
1	2009-05-22 23:42:00	133	23	4	7	6
1	2009-05-22 23:43:00	145	23	4	7	6
1	2009-05-22 23:44:00	85	23	4	7	6
1	2009-05-22 23:45:00	1077	23	4	7	6
1	2009-05-22 23:46:00	109	23	4	7	6
1	2009-05-22 23:47:00	145	23	4	7	6
1	2009-05-22 23:48:00	0	23	4	7	6
1	2009-05-22 23:49:00	0	23	4	7	6
1	2009-05-22 23:50:00	85	23	4	7	6
1	2009-05-22 23:51:00	85	23	4	7	6
1	2009-05-22 23:52:00	12	23	4	7	6
1	2009-05-22 23:53:00	72	23	4	7	6
1	2009-05-22 23:54:00	36	23	4	7	6
1	2009-05-22 23:55:00	36	23	4	7	6
1	2009-05-22 23:56:00	36	23	4	7	6
1	2009-05-22 23:57:00	0	23	4	7	6
1	2009-05-22 23:58:00	0	23	4	7	6
1	2009-05-22 23:59:00	0	23	4	7	6
1	2009-05-23	0	23	4	7	6
1	2009-05-23 00:01:00	0	0	1	8	7
1	2009-05-23 00:02:00	0	0	1	8	7
1	2009-05-23 00:03:00	0	0	1	8	7
1	2009-05-23 00:04:00	109	0	1	8	7
1	2009-05-23 00:05:00	0	0	1	8	7
1	2009-05-23 00:06:00	0	0	1	8	7
1	2009-05-23 00:07:00	12	0	1	8	7
1	2009-05-23 00:08:00	0	0	1	8	7
1	2009-05-23 00:09:00	12	0	1	8	7
1	2009-05-23 00:10:00	145	0	1	8	7
1	2009-05-23 00:11:00	48	0	1	8	7
1	2009-05-23 00:12:00	0	0	1	8	7
1	2009-05-23 00:13:00	0	0	1	8	7
1	2009-05-23 00:14:00	0	0	1	8	7
1	2009-05-23 00:15:00	0	0	1	8	7
1	2009-05-23 00:16:00	0	0	1	8	7
1	2009-05-23 00:17:00	0	0	1	8	7
1	2009-05-23 00:18:00	0	0	1	8	7
1	2009-05-23 00:19:00	36	0	1	8	7
1	2009-05-23 00:20:00	0	0	1	8	7
1	2009-05-23 00:21:00	0	0	1	8	7
1	2009-05-23 00:22:00	0	0	1	8	7
1	2009-05-23 00:23:00	0	0	1	8	7
1	2009-05-23 00:24:00	0	0	1	8	7
1	2009-05-23 00:25:00	0	0	1	8	7
1	2009-05-23 00:26:00	24	0	1	8	7
1	2009-05-23 00:27:00	0	0	1	8	7
1	2009-05-23 00:28:00	0	0	1	8	7
1	2009-05-23 00:29:00	0	0	1	8	7
1	2009-05-23 00:30:00	0	0	1	8	7
1	2009-05-23 00:31:00	12	0	1	8	7
1	2009-05-23 00:32:00	0	0	1	8	7
1	2009-05-23 00:33:00	0	0	1	8	7
1	2009-05-23 00:34:00	0	0	1	8	7
1	2009-05-23 00:35:00	0	0	1	8	7
1	2009-05-23 00:36:00	0	0	1	8	7
1	2009-05-23 00:37:00	0	0	1	8	7
1	2009-05-23 00:38:00	0	0	1	8	7
1	2009-05-23 00:39:00	0	0	1	8	7
1	2009-05-23 00:40:00	0	0	1	8	7
1	2009-05-23 00:41:00	0	0	1	8	7
1	2009-05-23 00:42:00	0	0	1	8	7
1	2009-05-23 00:43:00	0	0	1	8	7
1	2009-05-23 00:44:00	0	0	1	8	7
1	2009-05-23 00:45:00	0	0	1	8	7
1	2009-05-23 00:46:00	0	0	1	8	7
1	2009-05-23 00:47:00	0	0	1	8	7
1	2009-05-23 00:48:00	0	0	1	8	7
1	2009-05-23 00:49:00	0	0	1	8	7
1	2009-05-23 00:50:00	0	0	1	8	7
1	2009-05-23 00:51:00	0	0	1	8	7
1	2009-05-23 00:52:00	0	0	1	8	7
1	2009-05-23 00:53:00	36	0	1	8	7
1	2009-05-23 00:54:00	0	0	1	8	7
1	2009-05-23 00:55:00	12	0	1	8	7
1	2009-05-23 00:56:00	0	0	1	8	7
1	2009-05-23 00:57:00	0	0	1	8	7
1	2009-05-23 00:58:00	0	0	1	8	7
1	2009-05-23 00:59:00	0	0	1	8	7
1	2009-05-23 01:00:00	0	0	1	8	7
1	2009-05-23 01:01:00	0	1	1	8	7
1	2009-05-23 01:02:00	0	1	1	8	7
1	2009-05-23 01:03:00	0	1	1	8	7
1	2009-05-23 01:04:00	0	1	1	8	7
1	2009-05-23 01:05:00	0	1	1	8	7
1	2009-05-23 01:06:00	0	1	1	8	7
1	2009-05-23 01:07:00	0	1	1	8	7
1	2009-05-23 01:08:00	0	1	1	8	7
1	2009-05-23 01:09:00	0	1	1	8	7
1	2009-05-23 01:10:00	0	1	1	8	7
1	2009-05-23 01:11:00	0	1	1	8	7
1	2009-05-23 01:12:00	0	1	1	8	7
1	2009-05-23 01:13:00	0	1	1	8	7
1	2009-05-23 01:14:00	0	1	1	8	7
1	2009-05-23 01:15:00	0	1	1	8	7
1	2009-05-23 01:16:00	0	1	1	8	7
1	2009-05-23 01:17:00	0	1	1	8	7
1	2009-05-23 01:18:00	0	1	1	8	7
1	2009-05-23 01:19:00	0	1	1	8	7
1	2009-05-23 01:20:00	0	1	1	8	7
1	2009-05-23 01:21:00	0	1	1	8	7
1	2009-05-23 01:22:00	0	1	1	8	7
1	2009-05-23 01:23:00	0	1	1	8	7
1	2009-05-23 01:24:00	0	1	1	8	7
1	2009-05-23 01:25:00	0	1	1	8	7
1	2009-05-23 01:26:00	0	1	1	8	7
1	2009-05-23 01:27:00	0	1	1	8	7
1	2009-05-23 01:28:00	0	1	1	8	7
1	2009-05-23 01:29:00	0	1	1	8	7
1	2009-05-23 01:30:00	0	1	1	8	7
1	2009-05-23 01:31:00	0	1	1	8	7
1	2009-05-23 01:32:00	0	1	1	8	7
1	2009-05-23 01:33:00	0	1	1	8	7
1	2009-05-23 01:34:00	0	1	1	8	7
1	2009-05-23 01:35:00	0	1	1	8	7
1	2009-05-23 01:36:00	0	1	1	8	7
1	2009-05-23 01:37:00	0	1	1	8	7
1	2009-05-23 01:38:00	0	1	1	8	7
1	2009-05-23 01:39:00	0	1	1	8	7
1	2009-05-23 01:40:00	0	1	1	8	7
1	2009-05-23 01:41:00	0	1	1	8	7
1	2009-05-23 01:42:00	0	1	1	8	7
1	2009-05-23 01:43:00	0	1	1	8	7
1	2009-05-23 01:44:00	0	1	1	8	7
1	2009-05-23 01:45:00	0	1	1	8	7
1	2009-05-23 01:46:00	0	1	1	8	7
1	2009-05-23 01:47:00	0	1	1	8	7
1	2009-05-23 01:48:00	0	1	1	8	7
1	2009-05-23 01:49:00	12	1	1	8	7
1	2009-05-23 01:50:00	200	1	1	8	7
1	2009-05-23 01:51:00	24	1	1	8	7
1	2009-05-23 01:52:00	0	1	1	8	7
1	2009-05-23 01:53:00	12	1	1	8	7
1	2009-05-23 01:54:00	12	1	1	8	7
1	2009-05-23 01:55:00	0	1	1	8	7
1	2009-05-23 01:56:00	0	1	1	8	7
1	2009-05-23 01:57:00	0	1	1	8	7
1	2009-05-23 01:58:00	0	1	1	8	7
1	2009-05-23 01:59:00	0	1	1	8	7
1	2009-05-23 02:00:00	0	1	1	8	7
1	2009-05-23 02:01:00	0	2	1	8	7
1	2009-05-23 02:02:00	0	2	1	8	7
1	2009-05-23 02:03:00	0	2	1	8	7
1	2009-05-23 02:04:00	0	2	1	8	7
1	2009-05-23 02:05:00	0	2	1	8	7
1	2009-05-23 02:06:00	0	2	1	8	7
1	2009-05-23 02:07:00	0	2	1	8	7
1	2009-05-23 02:08:00	0	2	1	8	7
1	2009-05-23 02:09:00	0	2	1	8	7
1	2009-05-23 02:10:00	0	2	1	8	7
1	2009-05-23 02:11:00	0	2	1	8	7
1	2009-05-23 02:12:00	0	2	1	8	7
1	2009-05-23 02:13:00	0	2	1	8	7
1	2009-05-23 02:14:00	0	2	1	8	7
1	2009-05-23 02:15:00	0	2	1	8	7
1	2009-05-23 02:16:00	0	2	1	8	7
1	2009-05-23 02:17:00	0	2	1	8	7
1	2009-05-23 02:18:00	0	2	1	8	7
1	2009-05-23 02:19:00	0	2	1	8	7
1	2009-05-23 02:20:00	24	2	1	8	7
1	2009-05-23 02:21:00	0	2	1	8	7
1	2009-05-23 02:22:00	0	2	1	8	7
1	2009-05-23 02:23:00	0	2	1	8	7
1	2009-05-23 02:24:00	0	2	1	8	7
1	2009-05-23 02:25:00	0	2	1	8	7
1	2009-05-23 02:26:00	0	2	1	8	7
1	2009-05-23 02:27:00	0	2	1	8	7
1	2009-05-23 02:28:00	0	2	1	8	7
1	2009-05-23 02:29:00	0	2	1	8	7
1	2009-05-23 02:30:00	0	2	1	8	7
1	2009-05-23 02:31:00	60	2	1	8	7
1	2009-05-23 02:32:00	72	2	1	8	7
1	2009-05-23 02:33:00	0	2	1	8	7
1	2009-05-23 02:34:00	0	2	1	8	7
1	2009-05-23 02:35:00	0	2	1	8	7
1	2009-05-23 02:36:00	0	2	1	8	7
1	2009-05-23 02:37:00	0	2	1	8	7
1	2009-05-23 02:38:00	0	2	1	8	7
1	2009-05-23 02:39:00	0	2	1	8	7
1	2009-05-23 02:40:00	0	2	1	8	7
1	2009-05-23 02:41:00	0	2	1	8	7
1	2009-05-23 02:42:00	0	2	1	8	7
1	2009-05-23 02:43:00	0	2	1	8	7
1	2009-05-23 02:44:00	0	2	1	8	7
1	2009-05-23 02:45:00	0	2	1	8	7
1	2009-05-23 02:46:00	0	2	1	8	7
1	2009-05-23 02:47:00	0	2	1	8	7
1	2009-05-23 02:48:00	0	2	1	8	7
1	2009-05-23 02:49:00	0	2	1	8	7
1	2009-05-23 02:50:00	0	2	1	8	7
1	2009-05-23 02:51:00	0	2	1	8	7
1	2009-05-23 02:52:00	0	2	1	8	7
1	2009-05-23 02:53:00	0	2	1	8	7
1	2009-05-23 02:54:00	0	2	1	8	7
1	2009-05-23 02:55:00	0	2	1	8	7
1	2009-05-23 02:56:00	0	2	1	8	7
1	2009-05-23 02:57:00	60	2	1	8	7
1	2009-05-23 02:58:00	12	2	1	8	7
1	2009-05-23 02:59:00	0	2	1	8	7
1	2009-05-23 03:00:00	97	2	1	8	7
1	2009-05-23 03:01:00	0	3	1	8	7
1	2009-05-23 03:02:00	0	3	1	8	7
1	2009-05-23 03:03:00	0	3	1	8	7
1	2009-05-23 03:04:00	0	3	1	8	7
1	2009-05-23 03:05:00	0	3	1	8	7
1	2009-05-23 03:06:00	0	3	1	8	7
1	2009-05-23 03:07:00	0	3	1	8	7
1	2009-05-23 03:08:00	0	3	1	8	7
1	2009-05-23 03:09:00	0	3	1	8	7
1	2009-05-23 03:10:00	0	3	1	8	7
1	2009-05-23 03:11:00	0	3	1	8	7
1	2009-05-23 03:12:00	0	3	1	8	7
1	2009-05-23 03:13:00	0	3	1	8	7
1	2009-05-23 03:14:00	0	3	1	8	7
1	2009-05-23 03:15:00	0	3	1	8	7
1	2009-05-23 03:16:00	0	3	1	8	7
1	2009-05-23 03:17:00	0	3	1	8	7
1	2009-05-23 03:18:00	0	3	1	8	7
1	2009-05-23 03:19:00	0	3	1	8	7
1	2009-05-23 03:20:00	0	3	1	8	7
1	2009-05-23 03:21:00	0	3	1	8	7
1	2009-05-23 03:22:00	12	3	1	8	7
1	2009-05-23 03:23:00	0	3	1	8	7
1	2009-05-23 03:24:00	0	3	1	8	7
1	2009-05-23 03:25:00	0	3	1	8	7
1	2009-05-23 03:26:00	0	3	1	8	7
1	2009-05-23 03:27:00	0	3	1	8	7
1	2009-05-23 03:28:00	0	3	1	8	7
1	2009-05-23 03:29:00	0	3	1	8	7
1	2009-05-23 03:30:00	0	3	1	8	7
1	2009-05-23 03:31:00	72	3	1	8	7
1	2009-05-23 03:32:00	0	3	1	8	7
1	2009-05-23 03:33:00	36	3	1	8	7
1	2009-05-23 03:34:00	85	3	1	8	7
1	2009-05-23 03:35:00	0	3	1	8	7
1	2009-05-23 03:36:00	0	3	1	8	7
1	2009-05-23 03:37:00	0	3	1	8	7
1	2009-05-23 03:38:00	0	3	1	8	7
1	2009-05-23 03:39:00	0	3	1	8	7
1	2009-05-23 03:40:00	0	3	1	8	7
1	2009-05-23 03:41:00	0	3	1	8	7
1	2009-05-23 03:42:00	0	3	1	8	7
1	2009-05-23 03:43:00	0	3	1	8	7
1	2009-05-23 03:44:00	0	3	1	8	7
1	2009-05-23 03:45:00	0	3	1	8	7
1	2009-05-23 03:46:00	0	3	1	8	7
1	2009-05-23 03:47:00	0	3	1	8	7
1	2009-05-23 03:48:00	0	3	1	8	7
1	2009-05-23 03:49:00	0	3	1	8	7
1	2009-05-23 03:50:00	0	3	1	8	7
1	2009-05-23 03:51:00	48	3	1	8	7
1	2009-05-23 03:52:00	0	3	1	8	7
1	2009-05-23 03:53:00	0	3	1	8	7
1	2009-05-23 03:54:00	0	3	1	8	7
1	2009-05-23 03:55:00	0	3	1	8	7
1	2009-05-23 03:56:00	0	3	1	8	7
1	2009-05-23 03:57:00	0	3	1	8	7
1	2009-05-23 03:58:00	0	3	1	8	7
1	2009-05-23 03:59:00	0	3	1	8	7
1	2009-05-23 04:00:00	0	3	1	8	7
1	2009-05-23 04:01:00	0	4	1	8	7
1	2009-05-23 04:02:00	0	4	1	8	7
1	2009-05-23 04:03:00	0	4	1	8	7
1	2009-05-23 04:04:00	0	4	1	8	7
1	2009-05-23 04:05:00	0	4	1	8	7
1	2009-05-23 04:06:00	0	4	1	8	7
1	2009-05-23 04:07:00	0	4	1	8	7
1	2009-05-23 04:08:00	0	4	1	8	7
1	2009-05-23 04:09:00	0	4	1	8	7
1	2009-05-23 04:10:00	0	4	1	8	7
1	2009-05-23 04:11:00	0	4	1	8	7
1	2009-05-23 04:12:00	0	4	1	8	7
1	2009-05-23 04:13:00	0	4	1	8	7
1	2009-05-23 04:14:00	0	4	1	8	7
1	2009-05-23 04:15:00	0	4	1	8	7
1	2009-05-23 04:16:00	0	4	1	8	7
1	2009-05-23 04:17:00	0	4	1	8	7
1	2009-05-23 04:18:00	0	4	1	8	7
1	2009-05-23 04:19:00	0	4	1	8	7
1	2009-05-23 04:20:00	0	4	1	8	7
1	2009-05-23 04:21:00	0	4	1	8	7
1	2009-05-23 04:22:00	0	4	1	8	7
1	2009-05-23 04:23:00	0	4	1	8	7
1	2009-05-23 04:24:00	12	4	1	8	7
1	2009-05-23 04:25:00	0	4	1	8	7
1	2009-05-23 04:26:00	0	4	1	8	7
1	2009-05-23 04:27:00	0	4	1	8	7
1	2009-05-23 04:28:00	0	4	1	8	7
1	2009-05-23 04:29:00	0	4	1	8	7
1	2009-05-23 04:30:00	0	4	1	8	7
1	2009-05-23 04:31:00	0	4	1	8	7
1	2009-05-23 04:32:00	0	4	1	8	7
1	2009-05-23 04:33:00	0	4	1	8	7
1	2009-05-23 04:34:00	0	4	1	8	7
1	2009-05-23 04:35:00	0	4	1	8	7
1	2009-05-23 04:36:00	0	4	1	8	7
1	2009-05-23 04:37:00	0	4	1	8	7
1	2009-05-23 04:38:00	0	4	1	8	7
1	2009-05-23 04:39:00	0	4	1	8	7
1	2009-05-23 04:40:00	0	4	1	8	7
1	2009-05-23 04:41:00	0	4	1	8	7
1	2009-05-23 04:42:00	0	4	1	8	7
1	2009-05-23 04:43:00	0	4	1	8	7
1	2009-05-23 04:44:00	0	4	1	8	7
1	2009-05-23 04:45:00	0	4	1	8	7
1	2009-05-23 04:46:00	0	4	1	8	7
1	2009-05-23 04:47:00	0	4	1	8	7
1	2009-05-23 04:48:00	0	4	1	8	7
1	2009-05-23 04:49:00	0	4	1	8	7
1	2009-05-23 04:50:00	0	4	1	8	7
1	2009-05-23 04:51:00	0	4	1	8	7
1	2009-05-23 04:52:00	0	4	1	8	7
1	2009-05-23 04:53:00	0	4	1	8	7
1	2009-05-23 04:54:00	0	4	1	8	7
1	2009-05-23 04:55:00	0	4	1	8	7
1	2009-05-23 04:56:00	0	4	1	8	7
1	2009-05-23 04:57:00	0	4	1	8	7
1	2009-05-23 04:58:00	0	4	1	8	7
1	2009-05-23 04:59:00	0	4	1	8	7
1	2009-05-23 05:00:00	0	4	1	8	7
1	2009-05-23 05:01:00	0	5	1	8	7
1	2009-05-23 05:02:00	0	5	1	8	7
1	2009-05-23 05:03:00	0	5	1	8	7
1	2009-05-23 05:04:00	0	5	1	8	7
1	2009-05-23 05:05:00	0	5	1	8	7
1	2009-05-23 05:06:00	0	5	1	8	7
1	2009-05-23 05:07:00	0	5	1	8	7
1	2009-05-23 05:08:00	0	5	1	8	7
1	2009-05-23 05:09:00	0	5	1	8	7
1	2009-05-23 05:10:00	0	5	1	8	7
1	2009-05-23 05:11:00	0	5	1	8	7
1	2009-05-23 05:12:00	0	5	1	8	7
1	2009-05-23 05:13:00	0	5	1	8	7
1	2009-05-23 05:14:00	0	5	1	8	7
1	2009-05-23 05:15:00	0	5	1	8	7
1	2009-05-23 05:16:00	0	5	1	8	7
1	2009-05-23 05:17:00	0	5	1	8	7
1	2009-05-23 05:18:00	0	5	1	8	7
1	2009-05-23 05:19:00	0	5	1	8	7
1	2009-05-23 05:20:00	0	5	1	8	7
1	2009-05-23 05:21:00	0	5	1	8	7
1	2009-05-23 05:22:00	0	5	1	8	7
1	2009-05-23 05:23:00	0	5	1	8	7
1	2009-05-23 05:24:00	0	5	1	8	7
1	2009-05-23 05:25:00	0	5	1	8	7
1	2009-05-23 05:26:00	0	5	1	8	7
1	2009-05-23 05:27:00	0	5	1	8	7
1	2009-05-23 05:28:00	0	5	1	8	7
1	2009-05-23 05:29:00	0	5	1	8	7
1	2009-05-23 05:30:00	0	5	1	8	7
1	2009-05-23 05:31:00	0	5	1	8	7
1	2009-05-23 05:32:00	0	5	1	8	7
1	2009-05-23 05:33:00	0	5	1	8	7
1	2009-05-23 05:34:00	0	5	1	8	7
1	2009-05-23 05:35:00	0	5	1	8	7
1	2009-05-23 05:36:00	0	5	1	8	7
1	2009-05-23 05:37:00	0	5	1	8	7
1	2009-05-23 05:38:00	0	5	1	8	7
1	2009-05-23 05:39:00	0	5	1	8	7
1	2009-05-23 05:40:00	0	5	1	8	7
1	2009-05-23 05:41:00	0	5	1	8	7
1	2009-05-23 05:42:00	0	5	1	8	7
1	2009-05-23 05:43:00	0	5	1	8	7
1	2009-05-23 05:44:00	0	5	1	8	7
1	2009-05-23 05:45:00	0	5	1	8	7
1	2009-05-23 05:46:00	0	5	1	8	7
1	2009-05-23 05:47:00	0	5	1	8	7
1	2009-05-23 05:48:00	0	5	1	8	7
1	2009-05-23 05:49:00	0	5	1	8	7
1	2009-05-23 05:50:00	0	5	1	8	7
1	2009-05-23 05:51:00	0	5	1	8	7
1	2009-05-23 05:52:00	0	5	1	8	7
1	2009-05-23 05:53:00	0	5	1	8	7
1	2009-05-23 05:54:00	0	5	1	8	7
1	2009-05-23 05:55:00	12	5	1	8	7
1	2009-05-23 05:56:00	97	5	1	8	7
1	2009-05-23 05:57:00	12	5	1	8	7
1	2009-05-23 05:58:00	0	5	1	8	7
1	2009-05-23 05:59:00	0	5	1	8	7
1	2009-05-23 06:00:00	0	5	1	8	7
1	2009-05-23 06:01:00	0	6	2	8	7
1	2009-05-23 06:02:00	0	6	2	8	7
1	2009-05-23 06:03:00	0	6	2	8	7
1	2009-05-23 06:04:00	0	6	2	8	7
1	2009-05-23 06:05:00	0	6	2	8	7
1	2009-05-23 06:06:00	0	6	2	8	7
1	2009-05-23 06:07:00	0	6	2	8	7
1	2009-05-23 06:08:00	0	6	2	8	7
1	2009-05-23 06:09:00	0	6	2	8	7
1	2009-05-23 06:10:00	0	6	2	8	7
1	2009-05-23 06:11:00	0	6	2	8	7
1	2009-05-23 06:12:00	0	6	2	8	7
1	2009-05-23 06:13:00	0	6	2	8	7
1	2009-05-23 06:14:00	0	6	2	8	7
1	2009-05-23 06:15:00	0	6	2	8	7
1	2009-05-23 06:16:00	0	6	2	8	7
1	2009-05-23 06:17:00	0	6	2	8	7
1	2009-05-23 06:18:00	0	6	2	8	7
1	2009-05-23 06:19:00	0	6	2	8	7
1	2009-05-23 06:20:00	0	6	2	8	7
1	2009-05-23 06:21:00	0	6	2	8	7
1	2009-05-23 06:22:00	0	6	2	8	7
1	2009-05-23 06:23:00	0	6	2	8	7
1	2009-05-23 06:24:00	0	6	2	8	7
1	2009-05-23 06:25:00	0	6	2	8	7
1	2009-05-23 06:26:00	0	6	2	8	7
1	2009-05-23 06:27:00	0	6	2	8	7
1	2009-05-23 06:28:00	0	6	2	8	7
1	2009-05-23 06:29:00	0	6	2	8	7
1	2009-05-23 06:30:00	0	6	2	8	7
1	2009-05-23 06:31:00	0	6	2	8	7
1	2009-05-23 06:32:00	0	6	2	8	7
1	2009-05-23 06:33:00	0	6	2	8	7
1	2009-05-23 06:34:00	0	6	2	8	7
1	2009-05-23 06:35:00	0	6	2	8	7
1	2009-05-23 06:36:00	0	6	2	8	7
1	2009-05-23 06:37:00	0	6	2	8	7
1	2009-05-23 06:38:00	0	6	2	8	7
1	2009-05-23 06:39:00	0	6	2	8	7
1	2009-05-23 06:40:00	0	6	2	8	7
1	2009-05-23 06:41:00	0	6	2	8	7
1	2009-05-23 06:42:00	0	6	2	8	7
1	2009-05-23 06:43:00	0	6	2	8	7
1	2009-05-23 06:44:00	12	6	2	8	7
1	2009-05-23 06:45:00	0	6	2	8	7
1	2009-05-23 06:46:00	0	6	2	8	7
1	2009-05-23 06:47:00	0	6	2	8	7
1	2009-05-23 06:48:00	0	6	2	8	7
1	2009-05-23 06:49:00	0	6	2	8	7
1	2009-05-23 06:50:00	0	6	2	8	7
1	2009-05-23 06:51:00	0	6	2	8	7
1	2009-05-23 06:52:00	0	6	2	8	7
1	2009-05-23 06:53:00	0	6	2	8	7
1	2009-05-23 06:54:00	12	6	2	8	7
1	2009-05-23 06:55:00	24	6	2	8	7
1	2009-05-23 06:56:00	0	6	2	8	7
1	2009-05-23 06:57:00	0	6	2	8	7
1	2009-05-23 06:58:00	0	6	2	8	7
1	2009-05-23 06:59:00	0	6	2	8	7
1	2009-05-23 07:00:00	0	6	2	8	7
1	2009-05-23 07:01:00	0	7	2	8	7
1	2009-05-23 07:02:00	0	7	2	8	7
1	2009-05-23 07:03:00	0	7	2	8	7
1	2009-05-23 07:04:00	0	7	2	8	7
1	2009-05-23 07:05:00	0	7	2	8	7
1	2009-05-23 07:06:00	0	7	2	8	7
1	2009-05-23 07:07:00	0	7	2	8	7
1	2009-05-23 07:08:00	0	7	2	8	7
1	2009-05-23 07:09:00	0	7	2	8	7
1	2009-05-23 07:10:00	0	7	2	8	7
1	2009-05-23 07:11:00	0	7	2	8	7
1	2009-05-23 07:12:00	0	7	2	8	7
1	2009-05-23 07:13:00	0	7	2	8	7
1	2009-05-23 07:14:00	0	7	2	8	7
1	2009-05-23 07:15:00	0	7	2	8	7
1	2009-05-23 07:16:00	0	7	2	8	7
1	2009-05-23 07:17:00	0	7	2	8	7
1	2009-05-23 07:18:00	0	7	2	8	7
1	2009-05-23 07:19:00	0	7	2	8	7
1	2009-05-23 07:20:00	0	7	2	8	7
1	2009-05-23 07:21:00	0	7	2	8	7
1	2009-05-23 07:22:00	0	7	2	8	7
1	2009-05-23 07:23:00	0	7	2	8	7
1	2009-05-23 07:24:00	0	7	2	8	7
1	2009-05-23 07:25:00	0	7	2	8	7
1	2009-05-23 07:26:00	0	7	2	8	7
1	2009-05-23 07:27:00	0	7	2	8	7
1	2009-05-23 07:28:00	0	7	2	8	7
1	2009-05-23 07:29:00	0	7	2	8	7
1	2009-05-23 07:30:00	0	7	2	8	7
1	2009-05-23 07:31:00	0	7	2	8	7
1	2009-05-23 07:32:00	0	7	2	8	7
1	2009-05-23 07:33:00	0	7	2	8	7
1	2009-05-23 07:34:00	0	7	2	8	7
1	2009-05-23 07:35:00	0	7	2	8	7
1	2009-05-23 07:36:00	0	7	2	8	7
1	2009-05-23 07:37:00	0	7	2	8	7
1	2009-05-23 07:38:00	0	7	2	8	7
1	2009-05-23 07:39:00	0	7	2	8	7
1	2009-05-23 07:40:00	0	7	2	8	7
1	2009-05-23 07:41:00	0	7	2	8	7
1	2009-05-23 07:42:00	0	7	2	8	7
1	2009-05-23 07:43:00	0	7	2	8	7
1	2009-05-23 07:44:00	0	7	2	8	7
1	2009-05-23 07:45:00	0	7	2	8	7
1	2009-05-23 07:46:00	0	7	2	8	7
1	2009-05-23 07:47:00	0	7	2	8	7
1	2009-05-23 07:48:00	0	7	2	8	7
1	2009-05-23 07:49:00	0	7	2	8	7
1	2009-05-23 07:50:00	0	7	2	8	7
1	2009-05-23 07:51:00	0	7	2	8	7
1	2009-05-23 07:52:00	0	7	2	8	7
1	2009-05-23 07:53:00	0	7	2	8	7
1	2009-05-23 07:54:00	0	7	2	8	7
1	2009-05-23 07:55:00	0	7	2	8	7
1	2009-05-23 07:56:00	0	7	2	8	7
1	2009-05-23 07:57:00	0	7	2	8	7
1	2009-05-23 07:58:00	0	7	2	8	7
1	2009-05-23 07:59:00	24	7	2	8	7
1	2009-05-23 08:00:00	48	7	2	8	7
1	2009-05-23 08:01:00	0	8	2	8	7
1	2009-05-23 08:02:00	0	8	2	8	7
1	2009-05-23 08:03:00	0	8	2	8	7
1	2009-05-23 08:04:00	0	8	2	8	7
1	2009-05-23 08:05:00	0	8	2	8	7
1	2009-05-23 08:06:00	12	8	2	8	7
1	2009-05-23 08:07:00	72	8	2	8	7
1	2009-05-23 08:08:00	60	8	2	8	7
1	2009-05-23 08:09:00	24	8	2	8	7
1	2009-05-23 08:10:00	0	8	2	8	7
1	2009-05-23 08:11:00	0	8	2	8	7
1	2009-05-23 08:12:00	12	8	2	8	7
1	2009-05-23 08:13:00	60	8	2	8	7
1	2009-05-23 08:14:00	12	8	2	8	7
1	2009-05-23 08:15:00	24	8	2	8	7
1	2009-05-23 08:16:00	12	8	2	8	7
1	2009-05-23 08:17:00	0	8	2	8	7
1	2009-05-23 08:18:00	0	8	2	8	7
1	2009-05-23 08:19:00	0	8	2	8	7
1	2009-05-23 08:20:00	0	8	2	8	7
1	2009-05-23 08:21:00	0	8	2	8	7
1	2009-05-23 08:22:00	0	8	2	8	7
1	2009-05-23 08:23:00	0	8	2	8	7
1	2009-05-23 08:24:00	0	8	2	8	7
1	2009-05-23 08:25:00	0	8	2	8	7
1	2009-05-23 08:26:00	0	8	2	8	7
1	2009-05-23 08:27:00	0	8	2	8	7
1	2009-05-23 08:28:00	0	8	2	8	7
1	2009-05-23 08:29:00	0	8	2	8	7
1	2009-05-23 08:30:00	0	8	2	8	7
1	2009-05-23 08:31:00	0	8	2	8	7
1	2009-05-23 08:32:00	0	8	2	8	7
1	2009-05-23 08:33:00	0	8	2	8	7
1	2009-05-23 08:34:00	0	8	2	8	7
1	2009-05-23 08:35:00	0	8	2	8	7
1	2009-05-23 08:36:00	0	8	2	8	7
1	2009-05-23 08:37:00	0	8	2	8	7
1	2009-05-23 08:38:00	0	8	2	8	7
1	2009-05-23 08:39:00	0	8	2	8	7
1	2009-05-23 08:40:00	0	8	2	8	7
1	2009-05-23 08:41:00	0	8	2	8	7
1	2009-05-23 08:42:00	0	8	2	8	7
1	2009-05-23 08:43:00	0	8	2	8	7
1	2009-05-23 08:44:00	0	8	2	8	7
1	2009-05-23 08:45:00	0	8	2	8	7
1	2009-05-23 08:46:00	0	8	2	8	7
1	2009-05-23 08:47:00	0	8	2	8	7
1	2009-05-23 08:48:00	0	8	2	8	7
1	2009-05-23 08:49:00	0	8	2	8	7
1	2009-05-23 08:50:00	0	8	2	8	7
1	2009-05-23 08:51:00	0	8	2	8	7
1	2009-05-23 08:52:00	0	8	2	8	7
1	2009-05-23 08:53:00	0	8	2	8	7
1	2009-05-23 08:54:00	0	8	2	8	7
1	2009-05-23 08:55:00	0	8	2	8	7
1	2009-05-23 08:56:00	0	8	2	8	7
1	2009-05-23 08:57:00	0	8	2	8	7
1	2009-05-23 08:58:00	0	8	2	8	7
1	2009-05-23 08:59:00	0	8	2	8	7
1	2009-05-23 09:00:00	0	8	2	8	7
1	2009-05-23 09:01:00	0	9	2	8	7
1	2009-05-23 09:02:00	0	9	2	8	7
1	2009-05-23 09:03:00	0	9	2	8	7
1	2009-05-23 09:04:00	0	9	2	8	7
1	2009-05-23 09:05:00	0	9	2	8	7
1	2009-05-23 09:06:00	0	9	2	8	7
1	2009-05-23 09:07:00	0	9	2	8	7
1	2009-05-23 09:08:00	0	9	2	8	7
1	2009-05-23 09:09:00	0	9	2	8	7
1	2009-05-23 09:10:00	0	9	2	8	7
1	2009-05-23 09:11:00	0	9	2	8	7
1	2009-05-23 09:12:00	0	9	2	8	7
1	2009-05-23 09:13:00	0	9	2	8	7
1	2009-05-23 09:14:00	0	9	2	8	7
1	2009-05-23 09:15:00	0	9	2	8	7
1	2009-05-23 09:16:00	0	9	2	8	7
1	2009-05-23 09:17:00	0	9	2	8	7
1	2009-05-23 09:18:00	0	9	2	8	7
1	2009-05-23 09:19:00	0	9	2	8	7
1	2009-05-23 09:20:00	24	9	2	8	7
1	2009-05-23 09:21:00	401	9	2	8	7
1	2009-05-23 09:22:00	799	9	2	8	7
1	2009-05-23 09:23:00	121	9	2	8	7
1	2009-05-23 09:24:00	157	9	2	8	7
1	2009-05-23 09:25:00	60	9	2	8	7
1	2009-05-23 09:26:00	229	9	2	8	7
1	2009-05-23 09:27:00	367	9	2	8	7
1	2009-05-23 09:28:00	97	9	2	8	7
1	2009-05-23 09:29:00	171	9	2	8	7
1	2009-05-23 09:30:00	273	9	2	8	7
1	2009-05-23 09:31:00	24	9	2	8	7
1	2009-05-23 09:32:00	72	9	2	8	7
1	2009-05-23 09:33:00	0	9	2	8	7
1	2009-05-23 09:34:00	0	9	2	8	7
1	2009-05-23 09:35:00	12	9	2	8	7
1	2009-05-23 09:36:00	0	9	2	8	7
1	2009-05-23 09:37:00	12	9	2	8	7
1	2009-05-23 09:38:00	418	9	2	8	7
1	2009-05-23 09:39:00	48	9	2	8	7
1	2009-05-23 09:40:00	133	9	2	8	7
1	2009-05-23 09:41:00	645	9	2	8	7
1	2009-05-23 09:42:00	546	9	2	8	7
1	2009-05-23 09:43:00	488	9	2	8	7
1	2009-05-23 09:44:00	2082	9	2	8	7
1	2009-05-23 09:45:00	316	9	2	8	7
1	2009-05-23 09:46:00	872	9	2	8	7
1	2009-05-23 09:47:00	848	9	2	8	7
1	2009-05-23 09:48:00	350	9	2	8	7
1	2009-05-23 09:49:00	109	9	2	8	7
1	2009-05-23 09:50:00	60	9	2	8	7
1	2009-05-23 09:51:00	401	9	2	8	7
1	2009-05-23 09:52:00	24	9	2	8	7
1	2009-05-23 09:53:00	302	9	2	8	7
1	2009-05-23 09:54:00	157	9	2	8	7
1	2009-05-23 09:55:00	200	9	2	8	7
1	2009-05-23 09:56:00	0	9	2	8	7
1	2009-05-23 09:57:00	0	9	2	8	7
1	2009-05-23 09:58:00	85	9	2	8	7
1	2009-05-23 09:59:00	85	9	2	8	7
1	2009-05-23 10:00:00	72	9	2	8	7
1	2009-05-23 10:01:00	12	10	2	8	7
1	2009-05-23 10:02:00	48	10	2	8	7
1	2009-05-23 10:03:00	24	10	2	8	7
1	2009-05-23 10:04:00	732	10	2	8	7
1	2009-05-23 10:05:00	48	10	2	8	7
1	2009-05-23 10:06:00	72	10	2	8	7
1	2009-05-23 10:07:00	546	10	2	8	7
1	2009-05-23 10:08:00	200	10	2	8	7
1	2009-05-23 10:09:00	754	10	2	8	7
1	2009-05-23 10:10:00	469	10	2	8	7
1	2009-05-23 10:11:00	133	10	2	8	7
1	2009-05-23 10:12:00	604	10	2	8	7
1	2009-05-23 10:13:00	121	10	2	8	7
1	2009-05-23 10:14:00	0	10	2	8	7
1	2009-05-23 10:15:00	186	10	2	8	7
1	2009-05-23 10:16:00	60	10	2	8	7
1	2009-05-23 10:17:00	0	10	2	8	7
1	2009-05-23 10:18:00	0	10	2	8	7
1	2009-05-23 10:19:00	0	10	2	8	7
1	2009-05-23 10:20:00	0	10	2	8	7
1	2009-05-23 10:21:00	0	10	2	8	7
1	2009-05-23 10:22:00	0	10	2	8	7
1	2009-05-23 10:23:00	0	10	2	8	7
1	2009-05-23 10:24:00	0	10	2	8	7
1	2009-05-23 10:25:00	0	10	2	8	7
1	2009-05-23 10:26:00	0	10	2	8	7
1	2009-05-23 10:27:00	0	10	2	8	7
1	2009-05-23 10:28:00	0	10	2	8	7
1	2009-05-23 10:29:00	0	10	2	8	7
1	2009-05-23 10:30:00	0	10	2	8	7
1	2009-05-23 10:31:00	0	10	2	8	7
1	2009-05-23 10:32:00	157	10	2	8	7
1	2009-05-23 10:33:00	0	10	2	8	7
1	2009-05-23 10:34:00	0	10	2	8	7
1	2009-05-23 10:35:00	0	10	2	8	7
1	2009-05-23 10:36:00	0	10	2	8	7
1	2009-05-23 10:37:00	0	10	2	8	7
1	2009-05-23 10:38:00	0	10	2	8	7
1	2009-05-23 10:39:00	0	10	2	8	7
1	2009-05-23 10:40:00	0	10	2	8	7
1	2009-05-23 10:41:00	0	10	2	8	7
1	2009-05-23 10:42:00	12	10	2	8	7
1	2009-05-23 10:43:00	24	10	2	8	7
1	2009-05-23 10:44:00	121	10	2	8	7
1	2009-05-23 10:45:00	171	10	2	8	7
1	2009-05-23 10:46:00	12	10	2	8	7
1	2009-05-23 10:47:00	0	10	2	8	7
1	2009-05-23 10:48:00	0	10	2	8	7
1	2009-05-23 10:49:00	0	10	2	8	7
1	2009-05-23 10:50:00	12	10	2	8	7
1	2009-05-23 10:51:00	0	10	2	8	7
1	2009-05-23 10:52:00	0	10	2	8	7
1	2009-05-23 10:53:00	24	10	2	8	7
1	2009-05-23 10:54:00	0	10	2	8	7
1	2009-05-23 10:55:00	0	10	2	8	7
1	2009-05-23 10:56:00	0	10	2	8	7
1	2009-05-23 10:57:00	0	10	2	8	7
1	2009-05-23 10:58:00	12	10	2	8	7
1	2009-05-23 10:59:00	401	10	2	8	7
1	2009-05-23 11:00:00	244	10	2	8	7
1	2009-05-23 11:01:00	623	11	2	8	7
1	2009-05-23 11:02:00	171	11	2	8	7
1	2009-05-23 11:03:00	121	11	2	8	7
1	2009-05-23 11:04:00	0	11	2	8	7
1	2009-05-23 11:05:00	12	11	2	8	7
1	2009-05-23 11:06:00	109	11	2	8	7
1	2009-05-23 11:07:00	109	11	2	8	7
1	2009-05-23 11:08:00	0	11	2	8	7
1	2009-05-23 11:09:00	60	11	2	8	7
1	2009-05-23 11:10:00	0	11	2	8	7
1	2009-05-23 11:11:00	85	11	2	8	7
1	2009-05-23 11:12:00	526	11	2	8	7
1	2009-05-23 11:13:00	287	11	2	8	7
1	2009-05-23 11:14:00	97	11	2	8	7
1	2009-05-23 11:15:00	36	11	2	8	7
1	2009-05-23 11:16:00	97	11	2	8	7
1	2009-05-23 11:17:00	36	11	2	8	7
1	2009-05-23 11:18:00	157	11	2	8	7
1	2009-05-23 11:19:00	287	11	2	8	7
1	2009-05-23 11:20:00	384	11	2	8	7
1	2009-05-23 11:21:00	109	11	2	8	7
1	2009-05-23 11:22:00	0	11	2	8	7
1	2009-05-23 11:23:00	0	11	2	8	7
1	2009-05-23 11:24:00	24	11	2	8	7
1	2009-05-23 11:25:00	36	11	2	8	7
1	2009-05-23 11:26:00	258	11	2	8	7
1	2009-05-23 11:27:00	109	11	2	8	7
1	2009-05-23 11:28:00	0	11	2	8	7
1	2009-05-23 11:29:00	0	11	2	8	7
1	2009-05-23 11:30:00	0	11	2	8	7
1	2009-05-23 11:31:00	85	11	2	8	7
1	2009-05-23 11:32:00	60	11	2	8	7
1	2009-05-23 11:33:00	97	11	2	8	7
1	2009-05-23 11:34:00	0	11	2	8	7
1	2009-05-23 11:35:00	0	11	2	8	7
1	2009-05-23 11:36:00	244	11	2	8	7
1	2009-05-23 11:37:00	36	11	2	8	7
1	2009-05-23 11:38:00	12	11	2	8	7
1	2009-05-23 11:39:00	12	11	2	8	7
1	2009-05-23 11:40:00	24	11	2	8	7
1	2009-05-23 11:41:00	229	11	2	8	7
1	2009-05-23 11:42:00	258	11	2	8	7
1	2009-05-23 11:43:00	36	11	2	8	7
1	2009-05-23 11:44:00	0	11	2	8	7
1	2009-05-23 11:45:00	72	11	2	8	7
1	2009-05-23 11:46:00	72	11	2	8	7
1	2009-05-23 11:47:00	0	11	2	8	7
1	2009-05-23 11:48:00	24	11	2	8	7
1	2009-05-23 11:49:00	85	11	2	8	7
1	2009-05-23 11:50:00	121	11	2	8	7
1	2009-05-23 11:51:00	12	11	2	8	7
1	2009-05-23 11:52:00	0	11	2	8	7
1	2009-05-23 11:53:00	12	11	2	8	7
1	2009-05-23 11:54:00	0	11	2	8	7
1	2009-05-23 11:55:00	12	11	2	8	7
1	2009-05-23 11:56:00	0	11	2	8	7
1	2009-05-23 11:57:00	12	11	2	8	7
1	2009-05-23 11:58:00	0	11	2	8	7
1	2009-05-23 11:59:00	36	11	2	8	7
1	2009-05-23 12:00:00	36	11	2	8	7
1	2009-05-23 12:01:00	0	12	3	8	7
1	2009-05-23 12:02:00	12	12	3	8	7
1	2009-05-23 12:03:00	109	12	3	8	7
1	2009-05-23 12:04:00	0	12	3	8	7
1	2009-05-23 12:05:00	12	12	3	8	7
1	2009-05-23 12:06:00	0	12	3	8	7
1	2009-05-23 12:07:00	157	12	3	8	7
1	2009-05-23 12:08:00	24	12	3	8	7
1	2009-05-23 12:09:00	0	12	3	8	7
1	2009-05-23 12:10:00	0	12	3	8	7
1	2009-05-23 12:11:00	0	12	3	8	7
1	2009-05-23 12:12:00	24	12	3	8	7
1	2009-05-23 12:13:00	0	12	3	8	7
1	2009-05-23 12:14:00	145	12	3	8	7
1	2009-05-23 12:15:00	0	12	3	8	7
1	2009-05-23 12:16:00	0	12	3	8	7
1	2009-05-23 12:17:00	0	12	3	8	7
1	2009-05-23 12:18:00	0	12	3	8	7
1	2009-05-23 12:19:00	0	12	3	8	7
1	2009-05-23 12:20:00	0	12	3	8	7
1	2009-05-23 12:21:00	0	12	3	8	7
1	2009-05-23 12:22:00	0	12	3	8	7
1	2009-05-23 12:23:00	0	12	3	8	7
1	2009-05-23 12:24:00	0	12	3	8	7
1	2009-05-23 12:25:00	0	12	3	8	7
1	2009-05-23 12:26:00	0	12	3	8	7
1	2009-05-23 12:27:00	0	12	3	8	7
1	2009-05-23 12:28:00	36	12	3	8	7
1	2009-05-23 12:29:00	0	12	3	8	7
1	2009-05-23 12:30:00	85	12	3	8	7
1	2009-05-23 12:31:00	0	12	3	8	7
1	2009-05-23 12:32:00	0	12	3	8	7
1	2009-05-23 12:33:00	0	12	3	8	7
1	2009-05-23 12:34:00	350	12	3	8	7
1	2009-05-23 12:35:00	121	12	3	8	7
1	2009-05-23 12:36:00	0	12	3	8	7
1	2009-05-23 12:37:00	0	12	3	8	7
1	2009-05-23 12:38:00	0	12	3	8	7
1	2009-05-23 12:39:00	12	12	3	8	7
1	2009-05-23 12:40:00	0	12	3	8	7
1	2009-05-23 12:41:00	0	12	3	8	7
1	2009-05-23 12:42:00	0	12	3	8	7
1	2009-05-23 12:43:00	0	12	3	8	7
1	2009-05-23 12:44:00	0	12	3	8	7
1	2009-05-23 12:45:00	0	12	3	8	7
1	2009-05-23 12:46:00	0	12	3	8	7
1	2009-05-23 12:47:00	0	12	3	8	7
1	2009-05-23 12:48:00	0	12	3	8	7
1	2009-05-23 12:49:00	0	12	3	8	7
1	2009-05-23 12:50:00	0	12	3	8	7
1	2009-05-23 12:51:00	0	12	3	8	7
1	2009-05-23 12:52:00	0	12	3	8	7
1	2009-05-23 12:53:00	121	12	3	8	7
1	2009-05-23 12:54:00	109	12	3	8	7
1	2009-05-23 12:55:00	0	12	3	8	7
1	2009-05-23 12:56:00	0	12	3	8	7
1	2009-05-23 12:57:00	36	12	3	8	7
1	2009-05-23 12:58:00	0	12	3	8	7
1	2009-05-23 12:59:00	0	12	3	8	7
1	2009-05-23 13:00:00	0	12	3	8	7
1	2009-05-23 13:01:00	97	13	3	8	7
1	2009-05-23 13:02:00	546	13	3	8	7
1	2009-05-23 13:03:00	0	13	3	8	7
1	2009-05-23 13:04:00	0	13	3	8	7
1	2009-05-23 13:05:00	12	13	3	8	7
1	2009-05-23 13:06:00	12	13	3	8	7
1	2009-05-23 13:07:00	0	13	3	8	7
1	2009-05-23 13:08:00	0	13	3	8	7
1	2009-05-23 13:09:00	0	13	3	8	7
1	2009-05-23 13:10:00	0	13	3	8	7
1	2009-05-23 13:11:00	0	13	3	8	7
1	2009-05-23 13:12:00	0	13	3	8	7
1	2009-05-23 13:13:00	0	13	3	8	7
1	2009-05-23 13:14:00	0	13	3	8	7
1	2009-05-23 13:15:00	0	13	3	8	7
1	2009-05-23 13:16:00	0	13	3	8	7
1	2009-05-23 13:17:00	0	13	3	8	7
1	2009-05-23 13:18:00	0	13	3	8	7
1	2009-05-23 13:19:00	0	13	3	8	7
1	2009-05-23 13:20:00	0	13	3	8	7
1	2009-05-23 13:21:00	0	13	3	8	7
1	2009-05-23 13:22:00	48	13	3	8	7
1	2009-05-23 13:23:00	0	13	3	8	7
1	2009-05-23 13:24:00	12	13	3	8	7
1	2009-05-23 13:25:00	12	13	3	8	7
1	2009-05-23 13:26:00	145	13	3	8	7
1	2009-05-23 13:27:00	0	13	3	8	7
1	2009-05-23 13:28:00	0	13	3	8	7
1	2009-05-23 13:29:00	12	13	3	8	7
1	2009-05-23 13:30:00	0	13	3	8	7
1	2009-05-23 13:31:00	0	13	3	8	7
1	2009-05-23 13:32:00	0	13	3	8	7
1	2009-05-23 13:33:00	0	13	3	8	7
1	2009-05-23 13:34:00	0	13	3	8	7
1	2009-05-23 13:35:00	0	13	3	8	7
1	2009-05-23 13:36:00	0	13	3	8	7
1	2009-05-23 13:37:00	0	13	3	8	7
1	2009-05-23 13:38:00	0	13	3	8	7
1	2009-05-23 13:39:00	0	13	3	8	7
1	2009-05-23 13:40:00	0	13	3	8	7
1	2009-05-23 13:41:00	0	13	3	8	7
1	2009-05-23 13:42:00	0	13	3	8	7
1	2009-05-23 13:43:00	0	13	3	8	7
1	2009-05-23 13:44:00	0	13	3	8	7
1	2009-05-23 13:45:00	0	13	3	8	7
1	2009-05-23 13:46:00	0	13	3	8	7
1	2009-05-23 13:47:00	367	13	3	8	7
1	2009-05-23 13:48:00	0	13	3	8	7
1	2009-05-23 13:49:00	0	13	3	8	7
1	2009-05-23 13:50:00	12	13	3	8	7
1	2009-05-23 13:51:00	12	13	3	8	7
1	2009-05-23 13:52:00	72	13	3	8	7
1	2009-05-23 13:53:00	0	13	3	8	7
1	2009-05-23 13:54:00	0	13	3	8	7
1	2009-05-23 13:55:00	0	13	3	8	7
1	2009-05-23 13:56:00	12	13	3	8	7
1	2009-05-23 13:57:00	0	13	3	8	7
1	2009-05-23 13:58:00	0	13	3	8	7
1	2009-05-23 13:59:00	0	13	3	8	7
1	2009-05-23 14:00:00	0	13	3	8	7
1	2009-05-23 14:01:00	0	14	3	8	7
1	2009-05-23 14:02:00	0	14	3	8	7
1	2009-05-23 14:03:00	0	14	3	8	7
1	2009-05-23 14:04:00	0	14	3	8	7
1	2009-05-23 14:05:00	0	14	3	8	7
1	2009-05-23 14:06:00	0	14	3	8	7
1	2009-05-23 14:07:00	0	14	3	8	7
1	2009-05-23 14:08:00	0	14	3	8	7
1	2009-05-23 14:09:00	0	14	3	8	7
1	2009-05-23 14:10:00	0	14	3	8	7
1	2009-05-23 14:11:00	12	14	3	8	7
1	2009-05-23 14:12:00	0	14	3	8	7
1	2009-05-23 14:13:00	0	14	3	8	7
1	2009-05-23 14:14:00	0	14	3	8	7
1	2009-05-23 14:15:00	0	14	3	8	7
1	2009-05-23 14:16:00	0	14	3	8	7
1	2009-05-23 14:17:00	0	14	3	8	7
1	2009-05-23 14:18:00	0	14	3	8	7
1	2009-05-23 14:19:00	0	14	3	8	7
1	2009-05-23 14:20:00	0	14	3	8	7
1	2009-05-23 14:21:00	0	14	3	8	7
1	2009-05-23 14:22:00	0	14	3	8	7
1	2009-05-23 14:23:00	0	14	3	8	7
1	2009-05-23 14:24:00	12	14	3	8	7
1	2009-05-23 14:25:00	0	14	3	8	7
1	2009-05-23 14:26:00	36	14	3	8	7
1	2009-05-23 14:27:00	0	14	3	8	7
1	2009-05-23 14:28:00	0	14	3	8	7
1	2009-05-23 14:29:00	0	14	3	8	7
1	2009-05-23 14:30:00	0	14	3	8	7
1	2009-05-23 14:31:00	0	14	3	8	7
1	2009-05-23 14:32:00	0	14	3	8	7
1	2009-05-23 14:33:00	0	14	3	8	7
1	2009-05-23 14:34:00	0	14	3	8	7
1	2009-05-23 14:35:00	0	14	3	8	7
1	2009-05-23 14:36:00	0	14	3	8	7
1	2009-05-23 14:37:00	12	14	3	8	7
1	2009-05-23 14:38:00	0	14	3	8	7
1	2009-05-23 14:39:00	0	14	3	8	7
1	2009-05-23 14:40:00	0	14	3	8	7
1	2009-05-23 14:41:00	0	14	3	8	7
1	2009-05-23 14:42:00	0	14	3	8	7
1	2009-05-23 14:43:00	0	14	3	8	7
1	2009-05-23 14:44:00	0	14	3	8	7
1	2009-05-23 14:45:00	0	14	3	8	7
1	2009-05-23 14:46:00	0	14	3	8	7
1	2009-05-23 14:47:00	0	14	3	8	7
1	2009-05-23 14:48:00	0	14	3	8	7
1	2009-05-23 14:49:00	0	14	3	8	7
1	2009-05-23 14:50:00	0	14	3	8	7
1	2009-05-23 14:51:00	0	14	3	8	7
1	2009-05-23 14:52:00	0	14	3	8	7
1	2009-05-23 14:53:00	0	14	3	8	7
1	2009-05-23 14:54:00	0	14	3	8	7
1	2009-05-23 14:55:00	0	14	3	8	7
1	2009-05-23 14:56:00	0	14	3	8	7
1	2009-05-23 14:57:00	0	14	3	8	7
1	2009-05-23 14:58:00	0	14	3	8	7
1	2009-05-23 14:59:00	12	14	3	8	7
1	2009-05-23 15:00:00	0	14	3	8	7
1	2009-05-23 15:01:00	0	15	3	8	7
1	2009-05-23 15:02:00	0	15	3	8	7
1	2009-05-23 15:03:00	0	15	3	8	7
1	2009-05-23 15:04:00	0	15	3	8	7
1	2009-05-23 15:05:00	0	15	3	8	7
1	2009-05-23 15:06:00	0	15	3	8	7
1	2009-05-23 15:07:00	0	15	3	8	7
1	2009-05-23 15:08:00	0	15	3	8	7
1	2009-05-23 15:09:00	0	15	3	8	7
1	2009-05-23 15:10:00	0	15	3	8	7
1	2009-05-23 15:11:00	0	15	3	8	7
1	2009-05-23 15:12:00	0	15	3	8	7
1	2009-05-23 15:13:00	0	15	3	8	7
1	2009-05-23 15:14:00	0	15	3	8	7
1	2009-05-23 15:15:00	0	15	3	8	7
1	2009-05-23 15:16:00	48	15	3	8	7
1	2009-05-23 15:17:00	0	15	3	8	7
1	2009-05-23 15:18:00	0	15	3	8	7
1	2009-05-23 15:19:00	0	15	3	8	7
[truncated: 68,561 more rows]

## Sheet: Pivot Segment
Multiplier	2
x (Low Intensity)	369.033
y (High Intensity)	378.32
	Column Labels
Values	1	2	3	4	5	6	7	Grand Total
Average of Activity	48.306	44.5619	43.5029	71.9491	58.1927	49.9909	64.029	54.3618
StdDev of Activity	160.364	166.879	155.716	213.874	230.028	205.651	241.224	199.145
Count of Activity	10080	10080	10080	10080	10080	10080	10080	70560
Count Above x	351	345	301	575	420	380	456
% Above x	0.0348214	0.0342262	0.0298611	0.0570437	0.0416667	0.0376984	0.0452381
Count Above y		345	301	575	420	380	456
% Above y		0.0342262	0.0298611	0.0570437	0.0416667	0.0376984	0.0452381

## Sheet: Pivot Weekday
Sum of Activity	Column Labels
Row Labels	1	2	3	4	5	6	7	Grand Total
1	77129	64155	59102	120356	107055	90413	92379	610589
2	72192	64978	53703	106680	95125	80337	63528	536543
3	55843	61066	64471	71190	84118	63352	102686	502726
4	68974	80183	53611	76045	85556	67393	136292	568054
5	69225	59726	68193	114455	100409	61289	96425	569722
6	75361	56698	58065	127211	48700	71389	94402	531826
7	68200	62378	81364	109310	65619	69735	59700	516306
Grand Total	486924	449184	438509	725247	586582	503908	645412	3835766
Count of Activity	Column Labels
Row Labels	1	2	3	4	5	6	7	Grand Total
1	1440	1440	1440	1440	1440	1440	1440	10080
2	1440	1440	1440	1440	1440	1440	1440	10080
3	1440	1440	1440	1440	1440	1440	1440	10080
4	1440	1440	1440	1440	1440	1440	1440	10080
5	1440	1440	1440	1440	1440	1440	1440	10080
6	1440	1440	1440	1440	1440	1440	1440	10080
7	1440	1440	1440	1440	1440	1440	1440	10080
Grand Total	10080	10080	10080	10080	10080	10080	10080	70560

## Sheet: Pivot Quadrant
Sum of Activity	Column Labels
Row Labels	1	2	3	4	5	6	7	Grand Total
1	18350	18935	11111	33914	10953	18344	18284	129891
2	125886	76621	125135	219073	113084	78953	125007	863759
3	160618	132885	111901	182792	167567	120300	165102	1041165
4	182070	220743	190362	289468	294978	286311	337019	1800951
Grand Total	486924	449184	438509	725247	586582	503908	645412	3835766
Average	121731	112296	109627	181312	146646	125977	161353
Count of Activity	Column Labels
Row Labels	1	2	3	4	5	6	7	Grand Total
1	2520	2520	2520	2520	2520	2520	2520	17640
2	2520	2520	2520	2520	2520	2520	2520	17640
3	2520	2520	2520	2520	2520	2520	2520	17640
4	2520	2520	2520	2520	2520	2520	2520	17640
Grand Total	10080	10080	10080	10080	10080	10080	10080	70560

## Sheet: 5.15.09
Actogram, Copy Raw Data, All Days
Identity:	Darby
Filename:	E:\Active Research Files\meloxicam titre canine\cases\darby\Darby 05.15.09.AWC
Gender:	M
Age:	10
Height:	91.4 cm	36.0 in
Weight:	36.3 kg	80.0 lbs
Start Date:	15-May-2009 (Fri)
Start Time:	18:00:00
Interval:	1.00 mins
Date Stamp:	Time Stamp:	Activity Data:	Marker Press:
2009-05-15	00:00:00	0
2009-05-15	00:01:00	0
2009-05-15	00:02:00	0
2009-05-15	00:03:00	0
2009-05-15	00:04:00	0
2009-05-15	00:05:00	0
2009-05-15	00:06:00	0
2009-05-15	00:07:00	0
2009-05-15	00:08:00	0
2009-05-15	00:09:00	0
2009-05-15	00:10:00	0
2009-05-15	00:11:00	0
2009-05-15	00:12:00	0
2009-05-15	00:13:00	0
2009-05-15	00:14:00	0
2009-05-15	00:15:00	0
2009-05-15	00:16:00	0
2009-05-15	00:17:00	0
2009-05-15	00:18:00	0
2009-05-15	00:19:00	0
2009-05-15	00:20:00	0
2009-05-15	00:21:00	0
2009-05-15	00:22:00	0
2009-05-15	00:23:00	0
2009-05-15	00:24:00	0
2009-05-15	00:25:00	0
2009-05-15	00:26:00	0
2009-05-15	00:27:00	0
2009-05-15	00:28:00	0
2009-05-15	00:29:00	0
2009-05-15	00:30:00	0
2009-05-15	00:31:00	0
2009-05-15	00:32:00	0
2009-05-15	00:33:00	0
2009-05-15	00:34:00	0
2009-05-15	00:35:00	0
2009-05-15	00:36:00	0
2009-05-15	00:37:00	0
2009-05-15	00:38:00	0
2009-05-15	00:39:00	0
2009-05-15	00:40:00	0
2009-05-15	00:41:00	0
2009-05-15	00:42:00	0
2009-05-15	00:43:00	0
2009-05-15	00:44:00	0
2009-05-15	00:45:00	0
2009-05-15	00:46:00	0
2009-05-15	00:47:00	0
2009-05-15	00:48:00	0
2009-05-15	00:49:00	0
2009-05-15	00:50:00	0
2009-05-15	00:51:00	0
2009-05-15	00:52:00	0
2009-05-15	00:53:00	0
2009-05-15	00:54:00	0
2009-05-15	00:55:00	0
2009-05-15	00:56:00	0
2009-05-15	00:57:00	0
2009-05-15	00:58:00	0
2009-05-15	00:59:00	0
2009-05-15	01:00:00	0
2009-05-15	01:01:00	0
2009-05-15	01:02:00	0
2009-05-15	01:03:00	0
2009-05-15	01:04:00	0
2009-05-15	01:05:00	0
2009-05-15	01:06:00	0
2009-05-15	01:07:00	0
2009-05-15	01:08:00	0
2009-05-15	01:09:00	0
2009-05-15	01:10:00	0
2009-05-15	01:11:00	0
2009-05-15	01:12:00	0
2009-05-15	01:13:00	0
2009-05-15	01:14:00	0
2009-05-15	01:15:00	0
2009-05-15	01:16:00	0
2009-05-15	01:17:00	0
2009-05-15	01:18:00	0
2009-05-15	01:19:00	0
2009-05-15	01:20:00	0
2009-05-15	01:21:00	0
2009-05-15	01:22:00	0
2009-05-15	01:23:00	0
2009-05-15	01:24:00	0
2009-05-15	01:25:00	0
2009-05-15	01:26:00	0
2009-05-15	01:27:00	0
2009-05-15	01:28:00	0
2009-05-15	01:29:00	0
2009-05-15	01:30:00	0
2009-05-15	01:31:00	0
2009-05-15	01:32:00	0
2009-05-15	01:33:00	0
2009-05-15	01:34:00	0
2009-05-15	01:35:00	0
2009-05-15	01:36:00	0
2009-05-15	01:37:00	0
2009-05-15	01:38:00	0
2009-05-15	01:39:00	0
2009-05-15	01:40:00	0
2009-05-15	01:41:00	0
2009-05-15	01:42:00	0
2009-05-15	01:43:00	0
2009-05-15	01:44:00	0
2009-05-15	01:45:00	0
2009-05-15	01:46:00	0
2009-05-15	01:47:00	0
2009-05-15	01:48:00	0
2009-05-15	01:49:00	0
2009-05-15	01:50:00	0
2009-05-15	01:51:00	0
2009-05-15	01:52:00	0
2009-05-15	01:53:00	0
2009-05-15	01:54:00	0
2009-05-15	01:55:00	0
2009-05-15	01:56:00	0
2009-05-15	01:57:00	0
2009-05-15	01:58:00	0
2009-05-15	01:59:00	0
2009-05-15	02:00:00	0
2009-05-15	02:01:00	0
2009-05-15	02:02:00	0
2009-05-15	02:03:00	0
2009-05-15	02:04:00	0
2009-05-15	02:05:00	0
2009-05-15	02:06:00	0
2009-05-15	02:07:00	0
2009-05-15	02:08:00	0
2009-05-15	02:09:00	0
2009-05-15	02:10:00	0
2009-05-15	02:11:00	0
2009-05-15	02:12:00	0
2009-05-15	02:13:00	0
2009-05-15	02:14:00	0
2009-05-15	02:15:00	0
2009-05-15	02:16:00	0
2009-05-15	02:17:00	0
2009-05-15	02:18:00	0
2009-05-15	02:19:00	0
2009-05-15	02:20:00	0
2009-05-15	02:21:00	0
2009-05-15	02:22:00	0
2009-05-15	02:23:00	0
2009-05-15	02:24:00	0
2009-05-15	02:25:00	0
2009-05-15	02:26:00	0
2009-05-15	02:27:00	0
2009-05-15	02:28:00	0
2009-05-15	02:29:00	0
2009-05-15	02:30:00	0
2009-05-15	02:31:00	0
2009-05-15	02:32:00	0
2009-05-15	02:33:00	0
2009-05-15	02:34:00	0
2009-05-15	02:35:00	0
2009-05-15	02:36:00	0
2009-05-15	02:37:00	0
2009-05-15	02:38:00	0
2009-05-15	02:39:00	0
2009-05-15	02:40:00	0
2009-05-15	02:41:00	0
2009-05-15	02:42:00	0
2009-05-15	02:43:00	0
2009-05-15	02:44:00	0
2009-05-15	02:45:00	0
2009-05-15	02:46:00	0
2009-05-15	02:47:00	0
2009-05-15	02:48:00	0
2009-05-15	02:49:00	0
2009-05-15	02:50:00	0
2009-05-15	02:51:00	0
2009-05-15	02:52:00	0
2009-05-15	02:53:00	0
2009-05-15	02:54:00	0
2009-05-15	02:55:00	0
2009-05-15	02:56:00	0
2009-05-15	02:57:00	0
2009-05-15	02:58:00	0
2009-05-15	02:59:00	0
2009-05-15	03:00:00	0
2009-05-15	03:01:00	0
2009-05-15	03:02:00	0
2009-05-15	03:03:00	0
2009-05-15	03:04:00	0
2009-05-15	03:05:00	0
2009-05-15	03:06:00	0
2009-05-15	03:07:00	0
2009-05-15	03:08:00	0
2009-05-15	03:09:00	0
2009-05-15	03:10:00	0
2009-05-15	03:11:00	0
2009-05-15	03:12:00	0
2009-05-15	03:13:00	0
2009-05-15	03:14:00	0
2009-05-15	03:15:00	0
2009-05-15	03:16:00	0
2009-05-15	03:17:00	0
2009-05-15	03:18:00	0
2009-05-15	03:19:00	0
2009-05-15	03:20:00	0
2009-05-15	03:21:00	0
2009-05-15	03:22:00	0
2009-05-15	03:23:00	0
2009-05-15	03:24:00	0
2009-05-15	03:25:00	0
2009-05-15	03:26:00	0
2009-05-15	03:27:00	0
2009-05-15	03:28:00	0
2009-05-15	03:29:00	0
2009-05-15	03:30:00	0
2009-05-15	03:31:00	0
2009-05-15	03:32:00	0
2009-05-15	03:33:00	0
2009-05-15	03:34:00	0
2009-05-15	03:35:00	0
2009-05-15	03:36:00	0
2009-05-15	03:37:00	0
2009-05-15	03:38:00	0
2009-05-15	03:39:00	0
2009-05-15	03:40:00	0
2009-05-15	03:41:00	0
2009-05-15	03:42:00	0
2009-05-15	03:43:00	0
2009-05-15	03:44:00	0
2009-05-15	03:45:00	0
2009-05-15	03:46:00	0
2009-05-15	03:47:00	0
2009-05-15	03:48:00	0
2009-05-15	03:49:00	0
2009-05-15	03:50:00	0
2009-05-15	03:51:00	0
2009-05-15	03:52:00	0
2009-05-15	03:53:00	0
2009-05-15	03:54:00	0
2009-05-15	03:55:00	0
2009-05-15	03:56:00	0
2009-05-15	03:57:00	0
2009-05-15	03:58:00	0
2009-05-15	03:59:00	0
2009-05-15	04:00:00	0
2009-05-15	04:01:00	0
2009-05-15	04:02:00	0
2009-05-15	04:03:00	0
2009-05-15	04:04:00	0
2009-05-15	04:05:00	0
2009-05-15	04:06:00	0
2009-05-15	04:07:00	0
2009-05-15	04:08:00	0
2009-05-15	04:09:00	0
2009-05-15	04:10:00	0
2009-05-15	04:11:00	0
2009-05-15	04:12:00	0
2009-05-15	04:13:00	0
2009-05-15	04:14:00	0
2009-05-15	04:15:00	0
2009-05-15	04:16:00	0
2009-05-15	04:17:00	0
2009-05-15	04:18:00	0
2009-05-15	04:19:00	0
2009-05-15	04:20:00	0
2009-05-15	04:21:00	0
2009-05-15	04:22:00	0
2009-05-15	04:23:00	0
2009-05-15	04:24:00	0
2009-05-15	04:25:00	0
2009-05-15	04:26:00	0
2009-05-15	04:27:00	0
2009-05-15	04:28:00	0
2009-05-15	04:29:00	0
2009-05-15	04:30:00	0
2009-05-15	04:31:00	0
2009-05-15	04:32:00	0
2009-05-15	04:33:00	0
2009-05-15	04:34:00	0
2009-05-15	04:35:00	0
2009-05-15	04:36:00	0
2009-05-15	04:37:00	0
2009-05-15	04:38:00	0
2009-05-15	04:39:00	0
2009-05-15	04:40:00	0
2009-05-15	04:41:00	0
2009-05-15	04:42:00	0
2009-05-15	04:43:00	0
2009-05-15	04:44:00	0
2009-05-15	04:45:00	0
2009-05-15	04:46:00	0
2009-05-15	04:47:00	0
2009-05-15	04:48:00	0
2009-05-15	04:49:00	0
2009-05-15	04:50:00	0
2009-05-15	04:51:00	0
2009-05-15	04:52:00	0
2009-05-15	04:53:00	0
2009-05-15	04:54:00	0
2009-05-15	04:55:00	0
2009-05-15	04:56:00	0
2009-05-15	04:57:00	0
2009-05-15	04:58:00	0
2009-05-15	04:59:00	0
2009-05-15	05:00:00	0
2009-05-15	05:01:00	0
2009-05-15	05:02:00	0
2009-05-15	05:03:00	0
2009-05-15	05:04:00	0
2009-05-15	05:05:00	0
2009-05-15	05:06:00	0
2009-05-15	05:07:00	0
2009-05-15	05:08:00	0
2009-05-15	05:09:00	0
2009-05-15	05:10:00	0
2009-05-15	05:11:00	0
2009-05-15	05:12:00	0
2009-05-15	05:13:00	0
2009-05-15	05:14:00	0
2009-05-15	05:15:00	0
2009-05-15	05:16:00	0
2009-05-15	05:17:00	0
2009-05-15	05:18:00	0
2009-05-15	05:19:00	0
2009-05-15	05:20:00	0
2009-05-15	05:21:00	0
2009-05-15	05:22:00	0
2009-05-15	05:23:00	0
2009-05-15	05:24:00	0
2009-05-15	05:25:00	0
2009-05-15	05:26:00	0
2009-05-15	05:27:00	0
2009-05-15	05:28:00	0
2009-05-15	05:29:00	0
2009-05-15	05:30:00	0
2009-05-15	05:31:00	0
2009-05-15	05:32:00	0
2009-05-15	05:33:00	0
2009-05-15	05:34:00	0
2009-05-15	05:35:00	0
2009-05-15	05:36:00	0
2009-05-15	05:37:00	0
2009-05-15	05:38:00	0
2009-05-15	05:39:00	0
2009-05-15	05:40:00	0
2009-05-15	05:41:00	0
2009-05-15	05:42:00	0
2009-05-15	05:43:00	0
2009-05-15	05:44:00	0
2009-05-15	05:45:00	0
2009-05-15	05:46:00	0
2009-05-15	05:47:00	0
2009-05-15	05:48:00	0
2009-05-15	05:49:00	0
2009-05-15	05:50:00	0
2009-05-15	05:51:00	0
2009-05-15	05:52:00	0
2009-05-15	05:53:00	0
2009-05-15	05:54:00	0
2009-05-15	05:55:00	0
2009-05-15	05:56:00	0
2009-05-15	05:57:00	0
2009-05-15	05:58:00	0
2009-05-15	05:59:00	0
2009-05-15	06:00:00	0
2009-05-15	06:01:00	0
2009-05-15	06:02:00	0
2009-05-15	06:03:00	0
2009-05-15	06:04:00	0
2009-05-15	06:05:00	0
2009-05-15	06:06:00	0
2009-05-15	06:07:00	0
2009-05-15	06:08:00	0
2009-05-15	06:09:00	0
2009-05-15	06:10:00	0
2009-05-15	06:11:00	0
2009-05-15	06:12:00	0
2009-05-15	06:13:00	0
2009-05-15	06:14:00	0
2009-05-15	06:15:00	0
2009-05-15	06:16:00	0
2009-05-15	06:17:00	0
2009-05-15	06:18:00	0
2009-05-15	06:19:00	0
2009-05-15	06:20:00	0
2009-05-15	06:21:00	0
2009-05-15	06:22:00	0
2009-05-15	06:23:00	0
2009-05-15	06:24:00	0
2009-05-15	06:25:00	0
2009-05-15	06:26:00	0
2009-05-15	06:27:00	0
2009-05-15	06:28:00	0
2009-05-15	06:29:00	0
2009-05-15	06:30:00	0
2009-05-15	06:31:00	0
2009-05-15	06:32:00	0
2009-05-15	06:33:00	0
2009-05-15	06:34:00	0
2009-05-15	06:35:00	0
2009-05-15	06:36:00	0
2009-05-15	06:37:00	0
2009-05-15	06:38:00	0
2009-05-15	06:39:00	0
2009-05-15	06:40:00	0
2009-05-15	06:41:00	0
2009-05-15	06:42:00	0
2009-05-15	06:43:00	0
2009-05-15	06:44:00	0
2009-05-15	06:45:00	0
2009-05-15	06:46:00	0
2009-05-15	06:47:00	0
2009-05-15	06:48:00	0
2009-05-15	06:49:00	0
2009-05-15	06:50:00	0
2009-05-15	06:51:00	0
2009-05-15	06:52:00	0
2009-05-15	06:53:00	0
2009-05-15	06:54:00	0
2009-05-15	06:55:00	0
2009-05-15	06:56:00	0
2009-05-15	06:57:00	0
2009-05-15	06:58:00	0
2009-05-15	06:59:00	0
2009-05-15	07:00:00	0
2009-05-15	07:01:00	0
2009-05-15	07:02:00	0
2009-05-15	07:03:00	0
2009-05-15	07:04:00	0
2009-05-15	07:05:00	0
2009-05-15	07:06:00	0
2009-05-15	07:07:00	0
2009-05-15	07:08:00	0
2009-05-15	07:09:00	0
2009-05-15	07:10:00	0
2009-05-15	07:11:00	0
2009-05-15	07:12:00	0
2009-05-15	07:13:00	0
2009-05-15	07:14:00	0
2009-05-15	07:15:00	0
2009-05-15	07:16:00	0
2009-05-15	07:17:00	0
2009-05-15	07:18:00	0
2009-05-15	07:19:00	0
2009-05-15	07:20:00	0
2009-05-15	07:21:00	0
2009-05-15	07:22:00	0
2009-05-15	07:23:00	0
2009-05-15	07:24:00	0
2009-05-15	07:25:00	0
2009-05-15	07:26:00	0
2009-05-15	07:27:00	0
2009-05-15	07:28:00	0
2009-05-15	07:29:00	0
2009-05-15	07:30:00	0
2009-05-15	07:31:00	0
2009-05-15	07:32:00	0
2009-05-15	07:33:00	0
2009-05-15	07:34:00	0
2009-05-15	07:35:00	0
2009-05-15	07:36:00	0
2009-05-15	07:37:00	0
2009-05-15	07:38:00	0
2009-05-15	07:39:00	0
2009-05-15	07:40:00	0
2009-05-15	07:41:00	0
2009-05-15	07:42:00	0
2009-05-15	07:43:00	0
2009-05-15	07:44:00	0
2009-05-15	07:45:00	0
2009-05-15	07:46:00	0
2009-05-15	07:47:00	0
2009-05-15	07:48:00	0
2009-05-15	07:49:00	0
2009-05-15	07:50:00	0
2009-05-15	07:51:00	0
2009-05-15	07:52:00	0
2009-05-15	07:53:00	0
2009-05-15	07:54:00	0
2009-05-15	07:55:00	0
2009-05-15	07:56:00	0
2009-05-15	07:57:00	0
2009-05-15	07:58:00	0
2009-05-15	07:59:00	0
2009-05-15	08:00:00	0
2009-05-15	08:01:00	0
2009-05-15	08:02:00	0
2009-05-15	08:03:00	0
2009-05-15	08:04:00	0
2009-05-15	08:05:00	0
2009-05-15	08:06:00	0
2009-05-15	08:07:00	0
2009-05-15	08:08:00	0
2009-05-15	08:09:00	0
2009-05-15	08:10:00	0
2009-05-15	08:11:00	0
2009-05-15	08:12:00	0
2009-05-15	08:13:00	0
2009-05-15	08:14:00	0
2009-05-15	08:15:00	0
2009-05-15	08:16:00	0
2009-05-15	08:17:00	0
2009-05-15	08:18:00	0
2009-05-15	08:19:00	0
2009-05-15	08:20:00	0
2009-05-15	08:21:00	0
2009-05-15	08:22:00	0
2009-05-15	08:23:00	0
2009-05-15	08:24:00	0
2009-05-15	08:25:00	0
2009-05-15	08:26:00	0
2009-05-15	08:27:00	0
2009-05-15	08:28:00	0
2009-05-15	08:29:00	0
2009-05-15	08:30:00	0
2009-05-15	08:31:00	0
2009-05-15	08:32:00	0
2009-05-15	08:33:00	0
2009-05-15	08:34:00	0
2009-05-15	08:35:00	0
2009-05-15	08:36:00	0
2009-05-15	08:37:00	0
2009-05-15	08:38:00	0
2009-05-15	08:39:00	0
2009-05-15	08:40:00	0
2009-05-15	08:41:00	0
2009-05-15	08:42:00	0
2009-05-15	08:43:00	0
2009-05-15	08:44:00	0
2009-05-15	08:45:00	0
2009-05-15	08:46:00	0
2009-05-15	08:47:00	0
2009-05-15	08:48:00	0
2009-05-15	08:49:00	0
2009-05-15	08:50:00	0
2009-05-15	08:51:00	0
2009-05-15	08:52:00	0
2009-05-15	08:53:00	0
2009-05-15	08:54:00	0
2009-05-15	08:55:00	0
2009-05-15	08:56:00	0
2009-05-15	08:57:00	0
2009-05-15	08:58:00	0
2009-05-15	08:59:00	0
2009-05-15	09:00:00	0
2009-05-15	09:01:00	0
2009-05-15	09:02:00	0
2009-05-15	09:03:00	0
2009-05-15	09:04:00	0
2009-05-15	09:05:00	0
2009-05-15	09:06:00	0
2009-05-15	09:07:00	0
2009-05-15	09:08:00	0
2009-05-15	09:09:00	0
2009-05-15	09:10:00	0
2009-05-15	09:11:00	0
2009-05-15	09:12:00	0
2009-05-15	09:13:00	0
2009-05-15	09:14:00	0
2009-05-15	09:15:00	0
2009-05-15	09:16:00	0
2009-05-15	09:17:00	0
2009-05-15	09:18:00	0
2009-05-15	09:19:00	0
2009-05-15	09:20:00	0
2009-05-15	09:21:00	0
2009-05-15	09:22:00	0
2009-05-15	09:23:00	0
2009-05-15	09:24:00	0
2009-05-15	09:25:00	0
2009-05-15	09:26:00	0
2009-05-15	09:27:00	0
2009-05-15	09:28:00	0
2009-05-15	09:29:00	0
2009-05-15	09:30:00	0
2009-05-15	09:31:00	0
2009-05-15	09:32:00	0
2009-05-15	09:33:00	0
2009-05-15	09:34:00	0
2009-05-15	09:35:00	0
2009-05-15	09:36:00	0
2009-05-15	09:37:00	0
2009-05-15	09:38:00	0
2009-05-15	09:39:00	0
2009-05-15	09:40:00	0
2009-05-15	09:41:00	0
2009-05-15	09:42:00	0
2009-05-15	09:43:00	0
2009-05-15	09:44:00	0
2009-05-15	09:45:00	0
2009-05-15	09:46:00	0
2009-05-15	09:47:00	0
2009-05-15	09:48:00	0
2009-05-15	09:49:00	0
2009-05-15	09:50:00	0
2009-05-15	09:51:00	0
2009-05-15	09:52:00	0
2009-05-15	09:53:00	0
2009-05-15	09:54:00	0
2009-05-15	09:55:00	0
2009-05-15	09:56:00	0
2009-05-15	09:57:00	0
2009-05-15	09:58:00	0
2009-05-15	09:59:00	0
2009-05-15	10:00:00	0
2009-05-15	10:01:00	0
2009-05-15	10:02:00	0
2009-05-15	10:03:00	0
2009-05-15	10:04:00	0
2009-05-15	10:05:00	0
2009-05-15	10:06:00	0
2009-05-15	10:07:00	0
2009-05-15	10:08:00	0
2009-05-15	10:09:00	0
2009-05-15	10:10:00	0
2009-05-15	10:11:00	0
2009-05-15	10:12:00	0
2009-05-15	10:13:00	0
2009-05-15	10:14:00	0
2009-05-15	10:15:00	0
2009-05-15	10:16:00	0
2009-05-15	10:17:00	0
2009-05-15	10:18:00	0
2009-05-15	10:19:00	0
2009-05-15	10:20:00	0
2009-05-15	10:21:00	0
2009-05-15	10:22:00	0
2009-05-15	10:23:00	0
2009-05-15	10:24:00	0
2009-05-15	10:25:00	0
2009-05-15	10:26:00	0
2009-05-15	10:27:00	0
2009-05-15	10:28:00	0
2009-05-15	10:29:00	0
2009-05-15	10:30:00	0
2009-05-15	10:31:00	0
2009-05-15	10:32:00	0
2009-05-15	10:33:00	0
2009-05-15	10:34:00	0
2009-05-15	10:35:00	0
2009-05-15	10:36:00	0
2009-05-15	10:37:00	0
2009-05-15	10:38:00	0
2009-05-15	10:39:00	0
2009-05-15	10:40:00	0
2009-05-15	10:41:00	0
2009-05-15	10:42:00	0
2009-05-15	10:43:00	0
2009-05-15	10:44:00	0
2009-05-15	10:45:00	0
2009-05-15	10:46:00	0
2009-05-15	10:47:00	0
2009-05-15	10:48:00	0
2009-05-15	10:49:00	0
2009-05-15	10:50:00	0
2009-05-15	10:51:00	0
2009-05-15	10:52:00	0
2009-05-15	10:53:00	0
2009-05-15	10:54:00	0
2009-05-15	10:55:00	0
2009-05-15	10:56:00	0
2009-05-15	10:57:00	0
2009-05-15	10:58:00	0
2009-05-15	10:59:00	0
2009-05-15	11:00:00	0
2009-05-15	11:01:00	0
2009-05-15	11:02:00	0
2009-05-15	11:03:00	0
2009-05-15	11:04:00	0
2009-05-15	11:05:00	0
2009-05-15	11:06:00	0
2009-05-15	11:07:00	0
2009-05-15	11:08:00	0
2009-05-15	11:09:00	0
2009-05-15	11:10:00	0
2009-05-15	11:11:00	0
2009-05-15	11:12:00	0
2009-05-15	11:13:00	0
2009-05-15	11:14:00	0
2009-05-15	11:15:00	0
2009-05-15	11:16:00	0
2009-05-15	11:17:00	0
2009-05-15	11:18:00	0
2009-05-15	11:19:00	0
2009-05-15	11:20:00	0
2009-05-15	11:21:00	0
2009-05-15	11:22:00	0
2009-05-15	11:23:00	0
2009-05-15	11:24:00	0
2009-05-15	11:25:00	0
2009-05-15	11:26:00	0
2009-05-15	11:27:00	0
2009-05-15	11:28:00	0
2009-05-15	11:29:00	0
2009-05-15	11:30:00	0
2009-05-15	11:31:00	0
2009-05-15	11:32:00	0
2009-05-15	11:33:00	0
2009-05-15	11:34:00	0
2009-05-15	11:35:00	0
2009-05-15	11:36:00	0
2009-05-15	11:37:00	0
2009-05-15	11:38:00	0
2009-05-15	11:39:00	0
2009-05-15	11:40:00	0
2009-05-15	11:41:00	0
2009-05-15	11:42:00	0
2009-05-15	11:43:00	0
2009-05-15	11:44:00	0
2009-05-15	11:45:00	0
2009-05-15	11:46:00	0
2009-05-15	11:47:00	0
2009-05-15	11:48:00	0
2009-05-15	11:49:00	0
2009-05-15	11:50:00	0
2009-05-15	11:51:00	0
2009-05-15	11:52:00	0
2009-05-15	11:53:00	0
2009-05-15	11:54:00	0
2009-05-15	11:55:00	0
2009-05-15	11:56:00	0
2009-05-15	11:57:00	0
2009-05-15	11:58:00	0
2009-05-15	11:59:00	0
2009-05-15	12:00:00	0
2009-05-15	12:01:00	0
2009-05-15	12:02:00	0
2009-05-15	12:03:00	0
2009-05-15	12:04:00	0
2009-05-15	12:05:00	0
2009-05-15	12:06:00	0
2009-05-15	12:07:00	0
2009-05-15	12:08:00	0
2009-05-15	12:09:00	0
2009-05-15	12:10:00	0
2009-05-15	12:11:00	0
2009-05-15	12:12:00	0
2009-05-15	12:13:00	0
2009-05-15	12:14:00	0
2009-05-15	12:15:00	0
2009-05-15	12:16:00	0
2009-05-15	12:17:00	0
2009-05-15	12:18:00	0
2009-05-15	12:19:00	0
2009-05-15	12:20:00	0
2009-05-15	12:21:00	0
2009-05-15	12:22:00	0
2009-05-15	12:23:00	0
2009-05-15	12:24:00	0
2009-05-15	12:25:00	0
2009-05-15	12:26:00	0
2009-05-15	12:27:00	0
2009-05-15	12:28:00	0
2009-05-15	12:29:00	0
2009-05-15	12:30:00	0
2009-05-15	12:31:00	0
2009-05-15	12:32:00	0
2009-05-15	12:33:00	0
2009-05-15	12:34:00	0
2009-05-15	12:35:00	0
2009-05-15	12:36:00	0
2009-05-15	12:37:00	0
2009-05-15	12:38:00	0
2009-05-15	12:39:00	0
2009-05-15	12:40:00	0
2009-05-15	12:41:00	0
2009-05-15	12:42:00	0
2009-05-15	12:43:00	0
2009-05-15	12:44:00	0
2009-05-15	12:45:00	0
2009-05-15	12:46:00	0
2009-05-15	12:47:00	0
2009-05-15	12:48:00	0
2009-05-15	12:49:00	0
2009-05-15	12:50:00	0
2009-05-15	12:51:00	0
2009-05-15	12:52:00	0
2009-05-15	12:53:00	0
2009-05-15	12:54:00	0
2009-05-15	12:55:00	0
2009-05-15	12:56:00	0
2009-05-15	12:57:00	0
2009-05-15	12:58:00	0
2009-05-15	12:59:00	0
2009-05-15	13:00:00	0
2009-05-15	13:01:00	0
2009-05-15	13:02:00	0
2009-05-15	13:03:00	0
2009-05-15	13:04:00	0
2009-05-15	13:05:00	0
2009-05-15	13:06:00	0
2009-05-15	13:07:00	0
2009-05-15	13:08:00	0
2009-05-15	13:09:00	0
2009-05-15	13:10:00	0
2009-05-15	13:11:00	0
2009-05-15	13:12:00	0
2009-05-15	13:13:00	0
2009-05-15	13:14:00	0
2009-05-15	13:15:00	0
2009-05-15	13:16:00	0
2009-05-15	13:17:00	0
2009-05-15	13:18:00	0
2009-05-15	13:19:00	0
2009-05-15	13:20:00	0
2009-05-15	13:21:00	0
2009-05-15	13:22:00	0
2009-05-15	13:23:00	0
2009-05-15	13:24:00	0
2009-05-15	13:25:00	0
2009-05-15	13:26:00	0
2009-05-15	13:27:00	0
2009-05-15	13:28:00	0
2009-05-15	13:29:00	0
2009-05-15	13:30:00	0
2009-05-15	13:31:00	0
2009-05-15	13:32:00	0
2009-05-15	13:33:00	0
2009-05-15	13:34:00	0
2009-05-15	13:35:00	0
2009-05-15	13:36:00	0
2009-05-15	13:37:00	0
2009-05-15	13:38:00	0
2009-05-15	13:39:00	0
2009-05-15	13:40:00	0
2009-05-15	13:41:00	0
2009-05-15	13:42:00	0
2009-05-15	13:43:00	0
2009-05-15	13:44:00	0
2009-05-15	13:45:00	0
2009-05-15	13:46:00	0
2009-05-15	13:47:00	0
2009-05-15	13:48:00	0
2009-05-15	13:49:00	0
2009-05-15	13:50:00	0
2009-05-15	13:51:00	0
2009-05-15	13:52:00	0
2009-05-15	13:53:00	0
2009-05-15	13:54:00	0
2009-05-15	13:55:00	0
2009-05-15	13:56:00	0
2009-05-15	13:57:00	0
2009-05-15	13:58:00	0
2009-05-15	13:59:00	0
2009-05-15	14:00:00	0
2009-05-15	14:01:00	0
2009-05-15	14:02:00	0
2009-05-15	14:03:00	0
2009-05-15	14:04:00	0
2009-05-15	14:05:00	0
2009-05-15	14:06:00	0
2009-05-15	14:07:00	0
2009-05-15	14:08:00	0
2009-05-15	14:09:00	0
2009-05-15	14:10:00	0
2009-05-15	14:11:00	0
2009-05-15	14:12:00	0
2009-05-15	14:13:00	0
2009-05-15	14:14:00	0
2009-05-15	14:15:00	0
2009-05-15	14:16:00	0
2009-05-15	14:17:00	0
2009-05-15	14:18:00	0
2009-05-15	14:19:00	0
2009-05-15	14:20:00	0
2009-05-15	14:21:00	0
2009-05-15	14:22:00	0
2009-05-15	14:23:00	0
2009-05-15	14:24:00	0
2009-05-15	14:25:00	0
2009-05-15	14:26:00	0
2009-05-15	14:27:00	0
2009-05-15	14:28:00	0
2009-05-15	14:29:00	0
2009-05-15	14:30:00	0
2009-05-15	14:31:00	0
2009-05-15	14:32:00	0
2009-05-15	14:33:00	0
2009-05-15	14:34:00	0
2009-05-15	14:35:00	0
2009-05-15	14:36:00	0
2009-05-15	14:37:00	0
2009-05-15	14:38:00	0
2009-05-15	14:39:00	0
2009-05-15	14:40:00	0
2009-05-15	14:41:00	0
2009-05-15	14:42:00	0
2009-05-15	14:43:00	0
2009-05-15	14:44:00	0
2009-05-15	14:45:00	0
2009-05-15	14:46:00	0
2009-05-15	14:47:00	0
2009-05-15	14:48:00	0
2009-05-15	14:49:00	0
2009-05-15	14:50:00	0
2009-05-15	14:51:00	0
2009-05-15	14:52:00	0
2009-05-15	14:53:00	0
2009-05-15	14:54:00	0
2009-05-15	14:55:00	0
2009-05-15	14:56:00	0
2009-05-15	14:57:00	0
2009-05-15	14:58:00	0
2009-05-15	14:59:00	0
2009-05-15	15:00:00	0
2009-05-15	15:01:00	0
2009-05-15	15:02:00	0
2009-05-15	15:03:00	0
2009-05-15	15:04:00	0
2009-05-15	15:05:00	0
2009-05-15	15:06:00	0
2009-05-15	15:07:00	0
2009-05-15	15:08:00	0
2009-05-15	15:09:00	0
2009-05-15	15:10:00	0
2009-05-15	15:11:00	0
2009-05-15	15:12:00	0
2009-05-15	15:13:00	0
2009-05-15	15:14:00	0
2009-05-15	15:15:00	0
2009-05-15	15:16:00	0
2009-05-15	15:17:00	0
2009-05-15	15:18:00	0
2009-05-15	15:19:00	0
2009-05-15	15:20:00	0
2009-05-15	15:21:00	0
2009-05-15	15:22:00	0
2009-05-15	15:23:00	0
2009-05-15	15:24:00	0
2009-05-15	15:25:00	0
2009-05-15	15:26:00	0
2009-05-15	15:27:00	0
2009-05-15	15:28:00	0
2009-05-15	15:29:00	0
2009-05-15	15:30:00	0
2009-05-15	15:31:00	0
2009-05-15	15:32:00	0
2009-05-15	15:33:00	0
2009-05-15	15:34:00	0
2009-05-15	15:35:00	0
2009-05-15	15:36:00	0
2009-05-15	15:37:00	0
2009-05-15	15:38:00	0
2009-05-15	15:39:00	0
2009-05-15	15:40:00	0
2009-05-15	15:41:00	0
2009-05-15	15:42:00	0
2009-05-15	15:43:00	0
2009-05-15	15:44:00	0
2009-05-15	15:45:00	0
2009-05-15	15:46:00	0
2009-05-15	15:47:00	0
2009-05-15	15:48:00	0
2009-05-15	15:49:00	0
2009-05-15	15:50:00	0
2009-05-15	15:51:00	0
2009-05-15	15:52:00	0
2009-05-15	15:53:00	0
2009-05-15	15:54:00	0
2009-05-15	15:55:00	0
2009-05-15	15:56:00	0
2009-05-15	15:57:00	0
2009-05-15	15:58:00	0
2009-05-15	15:59:00	0
2009-05-15	16:00:00	0
2009-05-15	16:01:00	0
2009-05-15	16:02:00	0
2009-05-15	16:03:00	0
2009-05-15	16:04:00	0
2009-05-15	16:05:00	0
2009-05-15	16:06:00	0
2009-05-15	16:07:00	0
2009-05-15	16:08:00	0
2009-05-15	16:09:00	0
2009-05-15	16:10:00	0
2009-05-15	16:11:00	0
2009-05-15	16:12:00	0
2009-05-15	16:13:00	0
2009-05-15	16:14:00	0
2009-05-15	16:15:00	0
2009-05-15	16:16:00	0
2009-05-15	16:17:00	0
2009-05-15	16:18:00	0
2009-05-15	16:19:00	0
2009-05-15	16:20:00	0
2009-05-15	16:21:00	0
2009-05-15	16:22:00	0
2009-05-15	16:23:00	0
2009-05-15	16:24:00	0
2009-05-15	16:25:00	0
2009-05-15	16:26:00	0
2009-05-15	16:27:00	0
2009-05-15	16:28:00	0
2009-05-15	16:29:00	0
2009-05-15	16:30:00	0
2009-05-15	16:31:00	0
2009-05-15	16:32:00	0
2009-05-15	16:33:00	0
2009-05-15	16:34:00	0
2009-05-15	16:35:00	0
2009-05-15	16:36:00	0
2009-05-15	16:37:00	0
2009-05-15	16:38:00	0
2009-05-15	16:39:00	0
2009-05-15	16:40:00	0
2009-05-15	16:41:00	0
2009-05-15	16:42:00	0
2009-05-15	16:43:00	0
2009-05-15	16:44:00	0
2009-05-15	16:45:00	0
2009-05-15	16:46:00	0
2009-05-15	16:47:00	0
2009-05-15	16:48:00	0
2009-05-15	16:49:00	0
2009-05-15	16:50:00	0
2009-05-15	16:51:00	0
2009-05-15	16:52:00	0
2009-05-15	16:53:00	0
2009-05-15	16:54:00	0
2009-05-15	16:55:00	0
2009-05-15	16:56:00	0
2009-05-15	16:57:00	0
2009-05-15	16:58:00	0
2009-05-15	16:59:00	0
2009-05-15	17:00:00	0
2009-05-15	17:01:00	0
2009-05-15	17:02:00	0
2009-05-15	17:03:00	0
2009-05-15	17:04:00	0
2009-05-15	17:05:00	0
2009-05-15	17:06:00	0
2009-05-15	17:07:00	0
2009-05-15	17:08:00	0
2009-05-15	17:09:00	0
2009-05-15	17:10:00	0
2009-05-15	17:11:00	0
2009-05-15	17:12:00	0
2009-05-15	17:13:00	0
2009-05-15	17:14:00	0
2009-05-15	17:15:00	0
2009-05-15	17:16:00	0
2009-05-15	17:17:00	0
2009-05-15	17:18:00	0
2009-05-15	17:19:00	0
2009-05-15	17:20:00	0
2009-05-15	17:21:00	0
2009-05-15	17:22:00	0
2009-05-15	17:23:00	0
2009-05-15	17:24:00	0
2009-05-15	17:25:00	0
2009-05-15	17:26:00	0
2009-05-15	17:27:00	0
2009-05-15	17:28:00	0
2009-05-15	17:29:00	0
2009-05-15	17:30:00	0
2009-05-15	17:31:00	0
2009-05-15	17:32:00	0
2009-05-15	17:33:00	0
2009-05-15	17:34:00	0
2009-05-15	17:35:00	0
2009-05-15	17:36:00	0
2009-05-15	17:37:00	0
2009-05-15	17:38:00	0
2009-05-15	17:39:00	0
2009-05-15	17:40:00	0
2009-05-15	17:41:00	0
2009-05-15	17:42:00	0
2009-05-15	17:43:00	0
2009-05-15	17:44:00	0
2009-05-15	17:45:00	0
2009-05-15	17:46:00	0
2009-05-15	17:47:00	0
2009-05-15	17:48:00	0
2009-05-15	17:49:00	0
2009-05-15	17:50:00	0
2009-05-15	17:51:00	0
2009-05-15	17:52:00	0
2009-05-15	17:53:00	0
2009-05-15	17:54:00	0
2009-05-15	17:55:00	0
2009-05-15	17:56:00	0
2009-05-15	17:57:00	0
2009-05-15	17:58:00	0
2009-05-15	17:59:00	0
2009-05-15	18:00:00	244
2009-05-15	18:01:00	244
2009-05-15	18:02:00	24
2009-05-15	18:03:00	0
2009-05-15	18:04:00	0
2009-05-15	18:05:00	72
2009-05-15	18:06:00	72
2009-05-15	18:07:00	60
2009-05-15	18:08:00	0
2009-05-15	18:09:00	97
2009-05-15	18:10:00	60
2009-05-15	18:11:00	0
2009-05-15	18:12:00	85
2009-05-15	18:13:00	36
2009-05-15	18:14:00	0
2009-05-15	18:15:00	36
2009-05-15	18:16:00	171
2009-05-15	18:17:00	0
2009-05-15	18:18:00	0
2009-05-15	18:19:00	12
2009-05-15	18:20:00	12
2009-05-15	18:21:00	0
2009-05-15	18:22:00	0
2009-05-15	18:23:00	0
2009-05-15	18:24:00	0
2009-05-15	18:25:00	0
2009-05-15	18:26:00	12
2009-05-15	18:27:00	418
2009-05-15	18:28:00	121
2009-05-15	18:29:00	48
2009-05-15	18:30:00	0
2009-05-15	18:31:00	565
2009-05-15	18:32:00	350
2009-05-15	18:33:00	145
2009-05-15	18:34:00	97
2009-05-15	18:35:00	109
2009-05-15	18:36:00	145
2009-05-15	18:37:00	0
2009-05-15	18:38:00	0
2009-05-15	18:39:00	0
2009-05-15	18:40:00	0
2009-05-15	18:41:00	0
2009-05-15	18:42:00	171
2009-05-15	18:43:00	48
2009-05-15	18:44:00	0
2009-05-15	18:45:00	157
2009-05-15	18:46:00	145
2009-05-15	18:47:00	186
2009-05-15	18:48:00	171
2009-05-15	18:49:00	133
2009-05-15	18:50:00	48
2009-05-15	18:51:00	72
2009-05-15	18:52:00	0
2009-05-15	18:53:00	333
2009-05-15	18:54:00	244
2009-05-15	18:55:00	133
2009-05-15	18:56:00	546
2009-05-15	18:57:00	12
2009-05-15	18:58:00	12
2009-05-15	18:59:00	24
2009-05-15	19:00:00	24
2009-05-15	19:01:00	186
2009-05-15	19:02:00	24
2009-05-15	19:03:00	36
2009-05-15	19:04:00	12
2009-05-15	19:05:00	12
2009-05-15	19:06:00	36
2009-05-15	19:07:00	12
2009-05-15	19:08:00	0
2009-05-15	19:09:00	12
2009-05-15	19:10:00	12
2009-05-15	19:11:00	0
2009-05-15	19:12:00	0
2009-05-15	19:13:00	0
2009-05-15	19:14:00	244
2009-05-15	19:15:00	171
2009-05-15	19:16:00	85
2009-05-15	19:17:00	0
2009-05-15	19:18:00	0
2009-05-15	19:19:00	12
2009-05-15	19:20:00	418
2009-05-15	19:21:00	258
2009-05-15	19:22:00	316
2009-05-15	19:23:00	85
2009-05-15	19:24:00	186
2009-05-15	19:25:00	186
2009-05-15	19:26:00	384
2009-05-15	19:27:00	367
2009-05-15	19:28:00	302
2009-05-15	19:29:00	12
2009-05-15	19:30:00	302
2009-05-15	19:31:00	732
2009-05-15	19:32:00	85
2009-05-15	19:33:00	623
2009-05-15	19:34:00	200
2009-05-15	19:35:00	171
2009-05-15	19:36:00	24
2009-05-15	19:37:00	0
2009-05-15	19:38:00	287
2009-05-15	19:39:00	645
2009-05-15	19:40:00	1024
2009-05-15	19:41:00	896
2009-05-15	19:42:00	157
2009-05-15	19:43:00	121
2009-05-15	19:44:00	1280
2009-05-15	19:45:00	48
2009-05-15	19:46:00	0
2009-05-15	19:47:00	350
2009-05-15	19:48:00	645
2009-05-15	19:49:00	1758
2009-05-15	19:50:00	824
2009-05-15	19:51:00	157
2009-05-15	19:52:00	121
2009-05-15	19:53:00	60
2009-05-15	19:54:00	200
2009-05-15	19:55:00	72
2009-05-15	19:56:00	48
2009-05-15	19:57:00	12
2009-05-15	19:58:00	60
2009-05-15	19:59:00	186
2009-05-15	20:00:00	350
2009-05-15	20:01:00	121
2009-05-15	20:02:00	48
2009-05-15	20:03:00	186
2009-05-15	20:04:00	12
2009-05-15	20:05:00	0
2009-05-15	20:06:00	0
2009-05-15	20:07:00	186
2009-05-15	20:08:00	229
2009-05-15	20:09:00	0
2009-05-15	20:10:00	24
2009-05-15	20:11:00	0
2009-05-15	20:12:00	0
2009-05-15	20:13:00	36
2009-05-15	20:14:00	0
2009-05-15	20:15:00	145
2009-05-15	20:16:00	0
2009-05-15	20:17:00	186
2009-05-15	20:18:00	384
2009-05-15	20:19:00	215
2009-05-15	20:20:00	0
2009-05-15	20:21:00	0
2009-05-15	20:22:00	0
2009-05-15	20:23:00	12
2009-05-15	20:24:00	12
2009-05-15	20:25:00	229
2009-05-15	20:26:00	469
2009-05-15	20:27:00	215
2009-05-15	20:28:00	72
2009-05-15	20:29:00	0
2009-05-15	20:30:00	367
2009-05-15	20:31:00	121
2009-05-15	20:32:00	0
2009-05-15	20:33:00	48
2009-05-15	20:34:00	367
2009-05-15	20:35:00	24
2009-05-15	20:36:00	0
2009-05-15	20:37:00	0
2009-05-15	20:38:00	97
2009-05-15	20:39:00	244
2009-05-15	20:40:00	48
2009-05-15	20:41:00	0
2009-05-15	20:42:00	200
2009-05-15	20:43:00	645
2009-05-15	20:44:00	24
2009-05-15	20:45:00	24
2009-05-15	20:46:00	48
2009-05-15	20:47:00	384
2009-05-15	20:48:00	72
2009-05-15	20:49:00	24
2009-05-15	20:50:00	12
2009-05-15	20:51:00	12
2009-05-15	20:52:00	258
2009-05-15	20:53:00	12
2009-05-15	20:54:00	186
2009-05-15	20:55:00	1835
2009-05-15	20:56:00	1191
2009-05-15	20:57:00	971
2009-05-15	20:58:00	732
2009-05-15	20:59:00	72
2009-05-15	21:00:00	48
2009-05-15	21:01:00	171
2009-05-15	21:02:00	133
2009-05-15	21:03:00	48
2009-05-15	21:04:00	24
2009-05-15	21:05:00	85
2009-05-15	21:06:00	36
2009-05-15	21:07:00	302
2009-05-15	21:08:00	333
2009-05-15	21:09:00	1439
2009-05-15	21:10:00	1249
2009-05-15	21:11:00	667
2009-05-15	21:12:00	186
2009-05-15	21:13:00	12
2009-05-15	21:14:00	302
2009-05-15	21:15:00	48
2009-05-15	21:16:00	546
2009-05-15	21:17:00	0
2009-05-15	21:18:00	0
2009-05-15	21:19:00	384
2009-05-15	21:20:00	316
2009-05-15	21:21:00	1051
2009-05-15	21:22:00	1835
2009-05-15	21:23:00	1507
2009-05-15	21:24:00	1024
2009-05-15	21:25:00	2702
2009-05-15	21:26:00	418
2009-05-15	21:27:00	645
2009-05-15	21:28:00	848
2009-05-15	21:29:00	435
2009-05-15	21:30:00	186
2009-05-15	21:31:00	12
2009-05-15	21:32:00	0
2009-05-15	21:33:00	36
2009-05-15	21:34:00	72
2009-05-15	21:35:00	60
2009-05-15	21:36:00	0
2009-05-15	21:37:00	85
2009-05-15	21:38:00	0
2009-05-15	21:39:00	0
2009-05-15	21:40:00	0
2009-05-15	21:41:00	0
2009-05-15	21:42:00	0
2009-05-15	21:43:00	0
2009-05-15	21:44:00	0
2009-05-15	21:45:00	0
2009-05-15	21:46:00	0
2009-05-15	21:47:00	0
2009-05-15	21:48:00	0
2009-05-15	21:49:00	85
2009-05-15	21:50:00	97
2009-05-15	21:51:00	97
2009-05-15	21:52:00	0
2009-05-15	21:53:00	0
2009-05-15	21:54:00	0
2009-05-15	21:55:00	0
2009-05-15	21:56:00	145
2009-05-15	21:57:00	469
2009-05-15	21:58:00	244
2009-05-15	21:59:00	0
2009-05-15	22:00:00	171
2009-05-15	22:01:00	287
2009-05-15	22:02:00	0
2009-05-15	22:03:00	0
2009-05-15	22:04:00	0
2009-05-15	22:05:00	0
2009-05-15	22:06:00	0
2009-05-15	22:07:00	0
2009-05-15	22:08:00	0
2009-05-15	22:09:00	0
2009-05-15	22:10:00	0
2009-05-15	22:11:00	0
2009-05-15	22:12:00	60
2009-05-15	22:13:00	36
2009-05-15	22:14:00	0
2009-05-15	22:15:00	0
2009-05-15	22:16:00	0
2009-05-15	22:17:00	0
2009-05-15	22:18:00	24
2009-05-15	22:19:00	36
2009-05-15	22:20:00	0
2009-05-15	22:21:00	0
2009-05-15	22:22:00	0
2009-05-15	22:23:00	0
2009-05-15	22:24:00	0
2009-05-15	22:25:00	0
2009-05-15	22:26:00	0
2009-05-15	22:27:00	0
2009-05-15	22:28:00	0
2009-05-15	22:29:00	0
2009-05-15	22:30:00	12
2009-05-15	22:31:00	0
2009-05-15	22:32:00	0
2009-05-15	22:33:00	0
2009-05-15	22:34:00	12
2009-05-15	22:35:00	0
2009-05-15	22:36:00	0
2009-05-15	22:37:00	0
2009-05-15	22:38:00	0
2009-05-15	22:39:00	0
2009-05-15	22:40:00	0
2009-05-15	22:41:00	0
2009-05-15	22:42:00	0
2009-05-15	22:43:00	0
2009-05-15	22:44:00	0
2009-05-15	22:45:00	0
2009-05-15	22:46:00	0
2009-05-15	22:47:00	0
2009-05-15	22:48:00	0
2009-05-15	22:49:00	0
2009-05-15	22:50:00	0
2009-05-15	22:51:00	0
2009-05-15	22:52:00	36
2009-05-15	22:53:00	0
2009-05-15	22:54:00	0
2009-05-15	22:55:00	0
2009-05-15	22:56:00	0
2009-05-15	22:57:00	24
2009-05-15	22:58:00	215
2009-05-15	22:59:00	0
2009-05-15	23:00:00	48
2009-05-15	23:01:00	72
2009-05-15	23:02:00	72
2009-05-15	23:03:00	60
2009-05-15	23:04:00	0
2009-05-15	23:05:00	0
2009-05-15	23:06:00	0
2009-05-15	23:07:00	0
2009-05-15	23:08:00	0
2009-05-15	23:09:00	0
2009-05-15	23:10:00	12
2009-05-15	23:11:00	0
2009-05-15	23:12:00	0
2009-05-15	23:13:00	0
2009-05-15	23:14:00	0
2009-05-15	23:15:00	0
2009-05-15	23:16:00	0
2009-05-15	23:17:00	0
2009-05-15	23:18:00	0
2009-05-15	23:19:00	0
2009-05-15	23:20:00	0
2009-05-15	23:21:00	0
2009-05-15	23:22:00	0
2009-05-15	23:23:00	0
2009-05-15	23:24:00	0
2009-05-15	23:25:00	0
2009-05-15	23:26:00	12
2009-05-15	23:27:00	0
2009-05-15	23:28:00	0
2009-05-15	23:29:00	0
2009-05-15	23:30:00	0
2009-05-15	23:31:00	0
2009-05-15	23:32:00	0
2009-05-15	23:33:00	0
2009-05-15	23:34:00	0
2009-05-15	23:35:00	0
2009-05-15	23:36:00	0
2009-05-15	23:37:00	0
2009-05-15	23:38:00	0
2009-05-15	23:39:00	0
2009-05-15	23:40:00	0
2009-05-15	23:41:00	0
2009-05-15	23:42:00	0
2009-05-15	23:43:00	0
2009-05-15	23:44:00	0
2009-05-15	23:45:00	0
2009-05-15	23:46:00	0
2009-05-15	23:47:00	0
2009-05-15	23:48:00	0
2009-05-15	23:49:00	12
2009-05-15	23:50:00	24
2009-05-15	23:51:00	12
2009-05-15	23:52:00	48
2009-05-15	23:53:00	0
2009-05-15	23:54:00	0
2009-05-15	23:55:00	0
2009-05-15	23:56:00	0
2009-05-15	23:57:00	0
2009-05-15	23:58:00	36
2009-05-15	23:59:00	0
2009-05-16	00:00:00	0
2009-05-16	00:01:00	0
2009-05-16	00:02:00	0
2009-05-16	00:03:00	0
2009-05-16	00:04:00	12
2009-05-16	00:05:00	401
2009-05-16	00:06:00	133
2009-05-16	00:07:00	12
2009-05-16	00:08:00	0
2009-05-16	00:09:00	0
2009-05-16	00:10:00	72
2009-05-16	00:11:00	229
2009-05-16	00:12:00	48
2009-05-16	00:13:00	85
2009-05-16	00:14:00	48
2009-05-16	00:15:00	36
2009-05-16	00:16:00	1133
2009-05-16	00:17:00	48
2009-05-16	00:18:00	97
2009-05-16	00:19:00	0
2009-05-16	00:20:00	0
2009-05-16	00:21:00	0
2009-05-16	00:22:00	0
2009-05-16	00:23:00	0
2009-05-16	00:24:00	0
2009-05-16	00:25:00	0
2009-05-16	00:26:00	109
2009-05-16	00:27:00	0
2009-05-16	00:28:00	0
2009-05-16	00:29:00	0
2009-05-16	00:30:00	0
2009-05-16	00:31:00	0
2009-05-16	00:32:00	0
2009-05-16	00:33:00	12
2009-05-16	00:34:00	0
2009-05-16	00:35:00	0
2009-05-16	00:36:00	0
2009-05-16	00:37:00	0
2009-05-16	00:38:00	0
2009-05-16	00:39:00	0
2009-05-16	00:40:00	0
2009-05-16	00:41:00	0
2009-05-16	00:42:00	0
2009-05-16	00:43:00	12
2009-05-16	00:44:00	0
2009-05-16	00:45:00	0
2009-05-16	00:46:00	0
2009-05-16	00:47:00	0
2009-05-16	00:48:00	0
2009-05-16	00:49:00	0
2009-05-16	00:50:00	0
2009-05-16	00:51:00	0
2009-05-16	00:52:00	0
2009-05-16	00:53:00	0
2009-05-16	00:54:00	0
2009-05-16	00:55:00	0
2009-05-16	00:56:00	0
2009-05-16	00:57:00	0
2009-05-16	00:58:00	0
2009-05-16	00:59:00	0
2009-05-16	01:00:00	0
2009-05-16	01:01:00	0
2009-05-16	01:02:00	0
2009-05-16	01:03:00	0
2009-05-16	01:04:00	0
2009-05-16	01:05:00	0
2009-05-16	01:06:00	0
2009-05-16	01:07:00	0
2009-05-16	01:08:00	0
2009-05-16	01:09:00	85
2009-05-16	01:10:00	0
2009-05-16	01:11:00	0
2009-05-16	01:12:00	0
2009-05-16	01:13:00	0
2009-05-16	01:14:00	0
2009-05-16	01:15:00	0
2009-05-16	01:16:00	0
2009-05-16	01:17:00	24
2009-05-16	01:18:00	0
2009-05-16	01:19:00	0
2009-05-16	01:20:00	0
2009-05-16	01:21:00	0
2009-05-16	01:22:00	0
2009-05-16	01:23:00	0
2009-05-16	01:24:00	0
2009-05-16	01:25:00	0
2009-05-16	01:26:00	0
2009-05-16	01:27:00	0
2009-05-16	01:28:00	0
2009-05-16	01:29:00	24
2009-05-16	01:30:00	0
2009-05-16	01:31:00	0
2009-05-16	01:32:00	0
2009-05-16	01:33:00	0
2009-05-16	01:34:00	0
2009-05-16	01:35:00	0
2009-05-16	01:36:00	0
2009-05-16	01:37:00	0
2009-05-16	01:38:00	0
2009-05-16	01:39:00	0
2009-05-16	01:40:00	0
2009-05-16	01:41:00	0
2009-05-16	01:42:00	0
2009-05-16	01:43:00	0
2009-05-16	01:44:00	0
2009-05-16	01:45:00	0
2009-05-16	01:46:00	0
2009-05-16	01:47:00	0
2009-05-16	01:48:00	0
2009-05-16	01:49:00	0
2009-05-16	01:50:00	0
2009-05-16	01:51:00	0
2009-05-16	01:52:00	0
2009-05-16	01:53:00	0
2009-05-16	01:54:00	0
2009-05-16	01:55:00	0
2009-05-16	01:56:00	0
2009-05-16	01:57:00	0
2009-05-16	01:58:00	0
2009-05-16	01:59:00	0
2009-05-16	02:00:00	0
2009-05-16	02:01:00	0
2009-05-16	02:02:00	0
2009-05-16	02:03:00	0
2009-05-16	02:04:00	0
2009-05-16	02:05:00	0
2009-05-16	02:06:00	0
2009-05-16	02:07:00	0
2009-05-16	02:08:00	0
2009-05-16	02:09:00	0
2009-05-16	02:10:00	24
2009-05-16	02:11:00	0
2009-05-16	02:12:00	0
2009-05-16	02:13:00	0
2009-05-16	02:14:00	0
2009-05-16	02:15:00	0
2009-05-16	02:16:00	0
2009-05-16	02:17:00	0
2009-05-16	02:18:00	0
2009-05-16	02:19:00	0
2009-05-16	02:20:00	0
2009-05-16	02:21:00	0
2009-05-16	02:22:00	0
2009-05-16	02:23:00	0
2009-05-16	02:24:00	0
2009-05-16	02:25:00	0
2009-05-16	02:26:00	0
2009-05-16	02:27:00	0
2009-05-16	02:28:00	0
2009-05-16	02:29:00	0
2009-05-16	02:30:00	0
2009-05-16	02:31:00	0
2009-05-16	02:32:00	0
2009-05-16	02:33:00	0
2009-05-16	02:34:00	0
2009-05-16	02:35:00	0
2009-05-16	02:36:00	0
2009-05-16	02:37:00	0
2009-05-16	02:38:00	0
2009-05-16	02:39:00	0
2009-05-16	02:40:00	0
2009-05-16	02:41:00	0
2009-05-16	02:42:00	0
2009-05-16	02:43:00	0
2009-05-16	02:44:00	0
2009-05-16	02:45:00	0
2009-05-16	02:46:00	0
2009-05-16	02:47:00	0
2009-05-16	02:48:00	0
2009-05-16	02:49:00	0
2009-05-16	02:50:00	0
2009-05-16	02:51:00	0
2009-05-16	02:52:00	0
2009-05-16	02:53:00	0
2009-05-16	02:54:00	0
2009-05-16	02:55:00	0
2009-05-16	02:56:00	0
2009-05-16	02:57:00	0
2009-05-16	02:58:00	0
2009-05-16	02:59:00	0
2009-05-16	03:00:00	0
2009-05-16	03:01:00	0
2009-05-16	03:02:00	0
2009-05-16	03:03:00	0
2009-05-16	03:04:00	0
2009-05-16	03:05:00	0
2009-05-16	03:06:00	0
2009-05-16	03:07:00	0
2009-05-16	03:08:00	0
2009-05-16	03:09:00	0
2009-05-16	03:10:00	0
2009-05-16	03:11:00	0
2009-05-16	03:12:00	0
2009-05-16	03:13:00	0
2009-05-16	03:14:00	0
2009-05-16	03:15:00	12
2009-05-16	03:16:00	0
2009-05-16	03:17:00	0
2009-05-16	03:18:00	0
2009-05-16	03:19:00	0
2009-05-16	03:20:00	0
2009-05-16	03:21:00	0
2009-05-16	03:22:00	0
2009-05-16	03:23:00	0
2009-05-16	03:24:00	0
2009-05-16	03:25:00	0
2009-05-16	03:26:00	0
2009-05-16	03:27:00	0
2009-05-16	03:28:00	0
2009-05-16	03:29:00	0
2009-05-16	03:30:00	0
2009-05-16	03:31:00	0
2009-05-16	03:32:00	0
2009-05-16	03:33:00	0
2009-05-16	03:34:00	0
2009-05-16	03:35:00	0
2009-05-16	03:36:00	0
2009-05-16	03:37:00	0
2009-05-16	03:38:00	0
2009-05-16	03:39:00	0
2009-05-16	03:40:00	0
2009-05-16	03:41:00	0
2009-05-16	03:42:00	0
2009-05-16	03:43:00	0
2009-05-16	03:44:00	0
2009-05-16	03:45:00	0
2009-05-16	03:46:00	0
2009-05-16	03:47:00	0
2009-05-16	03:48:00	0
2009-05-16	03:49:00	0
2009-05-16	03:50:00	0
2009-05-16	03:51:00	0
2009-05-16	03:52:00	0
2009-05-16	03:53:00	0
2009-05-16	03:54:00	0
2009-05-16	03:55:00	0
2009-05-16	03:56:00	0
2009-05-16	03:57:00	12
2009-05-16	03:58:00	12
2009-05-16	03:59:00	0
2009-05-16	04:00:00	0
2009-05-16	04:01:00	0
2009-05-16	04:02:00	0
2009-05-16	04:03:00	0
2009-05-16	04:04:00	0
2009-05-16	04:05:00	0
2009-05-16	04:06:00	0
2009-05-16	04:07:00	0
2009-05-16	04:08:00	0
2009-05-16	04:09:00	0
2009-05-16	04:10:00	0
2009-05-16	04:11:00	0
2009-05-16	04:12:00	0
2009-05-16	04:13:00	0
2009-05-16	04:14:00	0
2009-05-16	04:15:00	0
2009-05-16	04:16:00	0
2009-05-16	04:17:00	0
2009-05-16	04:18:00	0
2009-05-16	04:19:00	0
2009-05-16	04:20:00	0
2009-05-16	04:21:00	0
2009-05-16	04:22:00	0
2009-05-16	04:23:00	0
2009-05-16	04:24:00	0
2009-05-16	04:25:00	24
2009-05-16	04:26:00	48
2009-05-16	04:27:00	12
2009-05-16	04:28:00	12
2009-05-16	04:29:00	0
2009-05-16	04:30:00	0
2009-05-16	04:31:00	0
2009-05-16	04:32:00	0
2009-05-16	04:33:00	0
2009-05-16	04:34:00	0
2009-05-16	04:35:00	0
2009-05-16	04:36:00	0
2009-05-16	04:37:00	0
2009-05-16	04:38:00	0
2009-05-16	04:39:00	0
2009-05-16	04:40:00	0
2009-05-16	04:41:00	0
2009-05-16	04:42:00	0
2009-05-16	04:43:00	0
2009-05-16	04:44:00	0
2009-05-16	04:45:00	0
2009-05-16	04:46:00	0
2009-05-16	04:47:00	0
2009-05-16	04:48:00	0
2009-05-16	04:49:00	0
2009-05-16	04:50:00	0
2009-05-16	04:51:00	0
2009-05-16	04:52:00	0
2009-05-16	04:53:00	0
2009-05-16	04:54:00	0
2009-05-16	04:55:00	0
2009-05-16	04:56:00	0
2009-05-16	04:57:00	0
2009-05-16	04:58:00	0
2009-05-16	04:59:00	0
2009-05-16	05:00:00	0
2009-05-16	05:01:00	0
2009-05-16	05:02:00	0
2009-05-16	05:03:00	0
2009-05-16	05:04:00	0
2009-05-16	05:05:00	0
2009-05-16	05:06:00	0
2009-05-16	05:07:00	0
2009-05-16	05:08:00	0
2009-05-16	05:09:00	0
2009-05-16	05:10:00	0
2009-05-16	05:11:00	0
2009-05-16	05:12:00	0
2009-05-16	05:13:00	0
2009-05-16	05:14:00	0
2009-05-16	05:15:00	0
2009-05-16	05:16:00	0
2009-05-16	05:17:00	0
2009-05-16	05:18:00	0
2009-05-16	05:19:00	0
2009-05-16	05:20:00	0
2009-05-16	05:21:00	0
2009-05-16	05:22:00	0
2009-05-16	05:23:00	0
2009-05-16	05:24:00	0
2009-05-16	05:25:00	0
2009-05-16	05:26:00	0
2009-05-16	05:27:00	0
2009-05-16	05:28:00	0
2009-05-16	05:29:00	0
2009-05-16	05:30:00	0
2009-05-16	05:31:00	0
2009-05-16	05:32:00	0
2009-05-16	05:33:00	12
2009-05-16	05:34:00	0
2009-05-16	05:35:00	0
2009-05-16	05:36:00	12
2009-05-16	05:37:00	0
2009-05-16	05:38:00	0
2009-05-16	05:39:00	0
2009-05-16	05:40:00	0
2009-05-16	05:41:00	0
2009-05-16	05:42:00	0
2009-05-16	05:43:00	0
2009-05-16	05:44:00	0
2009-05-16	05:45:00	244
2009-05-16	05:46:00	72
2009-05-16	05:47:00	200
2009-05-16	05:48:00	526
2009-05-16	05:49:00	333
2009-05-16	05:50:00	273
2009-05-16	05:51:00	258
2009-05-16	05:52:00	200
2009-05-16	05:53:00	604
2009-05-16	05:54:00	24
2009-05-16	05:55:00	186
2009-05-16	05:56:00	244
2009-05-16	05:57:00	72
2009-05-16	05:58:00	97
2009-05-16	05:59:00	200
2009-05-16	06:00:00	36
2009-05-16	06:01:00	0
2009-05-16	06:02:00	12
2009-05-16	06:03:00	12
2009-05-16	06:04:00	85
2009-05-16	06:05:00	24
2009-05-16	06:06:00	0
2009-05-16	06:07:00	0
2009-05-16	06:08:00	0
2009-05-16	06:09:00	12
2009-05-16	06:10:00	0
2009-05-16	06:11:00	0
2009-05-16	06:12:00	0
2009-05-16	06:13:00	0
2009-05-16	06:14:00	0
2009-05-16	06:15:00	0
2009-05-16	06:16:00	0
2009-05-16	06:17:00	24
2009-05-16	06:18:00	60
2009-05-16	06:19:00	60
2009-05-16	06:20:00	0
2009-05-16	06:21:00	0
2009-05-16	06:22:00	48
2009-05-16	06:23:00	24
2009-05-16	06:24:00	0
2009-05-16	06:25:00	12
2009-05-16	06:26:00	145
2009-05-16	06:27:00	12
2009-05-16	06:28:00	97
2009-05-16	06:29:00	0
2009-05-16	06:30:00	0
2009-05-16	06:31:00	0
2009-05-16	06:32:00	0
2009-05-16	06:33:00	0
2009-05-16	06:34:00	0
2009-05-16	06:35:00	0
2009-05-16	06:36:00	0
2009-05-16	06:37:00	0
2009-05-16	06:38:00	0
2009-05-16	06:39:00	24
2009-05-16	06:40:00	12
2009-05-16	06:41:00	0
2009-05-16	06:42:00	0
2009-05-16	06:43:00	0
2009-05-16	06:44:00	0
2009-05-16	06:45:00	60
2009-05-16	06:46:00	12
2009-05-16	06:47:00	488
2009-05-16	06:48:00	316
2009-05-16	06:49:00	872
2009-05-16	06:50:00	435
2009-05-16	06:51:00	12
2009-05-16	06:52:00	0
2009-05-16	06:53:00	0
2009-05-16	06:54:00	12
2009-05-16	06:55:00	48
2009-05-16	06:56:00	244
2009-05-16	06:57:00	85
2009-05-16	06:58:00	0
2009-05-16	06:59:00	12
2009-05-16	07:00:00	0
2009-05-16	07:01:00	97
2009-05-16	07:02:00	258
2009-05-16	07:03:00	24
2009-05-16	07:04:00	72
2009-05-16	07:05:00	0
2009-05-16	07:06:00	0
2009-05-16	07:07:00	48
2009-05-16	07:08:00	215
2009-05-16	07:09:00	72
2009-05-16	07:10:00	0
2009-05-16	07:11:00	0
2009-05-16	07:12:00	0
2009-05-16	07:13:00	0
2009-05-16	07:14:00	0
2009-05-16	07:15:00	0
2009-05-16	07:16:00	0
2009-05-16	07:17:00	0
2009-05-16	07:18:00	0
2009-05-16	07:19:00	0
2009-05-16	07:20:00	0
2009-05-16	07:21:00	12
2009-05-16	07:22:00	0
2009-05-16	07:23:00	0
2009-05-16	07:24:00	0
2009-05-16	07:25:00	0
2009-05-16	07:26:00	0
2009-05-16	07:27:00	0
2009-05-16	07:28:00	0
2009-05-16	07:29:00	0
2009-05-16	07:30:00	0
2009-05-16	07:31:00	0
2009-05-16	07:32:00	0
2009-05-16	07:33:00	0
2009-05-16	07:34:00	0
2009-05-16	07:35:00	0
2009-05-16	07:36:00	0
2009-05-16	07:37:00	0
2009-05-16	07:38:00	0
2009-05-16	07:39:00	0
2009-05-16	07:40:00	0
2009-05-16	07:41:00	0
2009-05-16	07:42:00	0
2009-05-16	07:43:00	0
2009-05-16	07:44:00	0
2009-05-16	07:45:00	0
2009-05-16	07:46:00	0
2009-05-16	07:47:00	0
2009-05-16	07:48:00	24
2009-05-16	07:49:00	0
2009-05-16	07:50:00	0
2009-05-16	07:51:00	0
2009-05-16	07:52:00	12
2009-05-16	07:53:00	0
2009-05-16	07:54:00	24
2009-05-16	07:55:00	0
2009-05-16	07:56:00	0
2009-05-16	07:57:00	0
2009-05-16	07:58:00	0
2009-05-16	07:59:00	0
2009-05-16	08:00:00	0
2009-05-16	08:01:00	0
2009-05-16	08:02:00	0
2009-05-16	08:03:00	0
2009-05-16	08:04:00	302
2009-05-16	08:05:00	48
2009-05-16	08:06:00	0
2009-05-16	08:07:00	0
2009-05-16	08:08:00	0
2009-05-16	08:09:00	0
2009-05-16	08:10:00	0
2009-05-16	08:11:00	0
2009-05-16	08:12:00	0
2009-05-16	08:13:00	0
2009-05-16	08:14:00	0
2009-05-16	08:15:00	0
2009-05-16	08:16:00	0
2009-05-16	08:17:00	0
2009-05-16	08:18:00	24
2009-05-16	08:19:00	12
2009-05-16	08:20:00	0
2009-05-16	08:21:00	0
2009-05-16	08:22:00	0
2009-05-16	08:23:00	0
2009-05-16	08:24:00	0
2009-05-16	08:25:00	0
2009-05-16	08:26:00	0
2009-05-16	08:27:00	12
2009-05-16	08:28:00	0
2009-05-16	08:29:00	121
2009-05-16	08:30:00	24
2009-05-16	08:31:00	0
2009-05-16	08:32:00	0
2009-05-16	08:33:00	72
2009-05-16	08:34:00	0
2009-05-16	08:35:00	12
2009-05-16	08:36:00	0
2009-05-16	08:37:00	157
2009-05-16	08:38:00	121
2009-05-16	08:39:00	0
2009-05-16	08:40:00	0
2009-05-16	08:41:00	0
2009-05-16	08:42:00	0
2009-05-16	08:43:00	0
2009-05-16	08:44:00	0
2009-05-16	08:45:00	0
2009-05-16	08:46:00	0
2009-05-16	08:47:00	0
2009-05-16	08:48:00	0
2009-05-16	08:49:00	0
2009-05-16	08:50:00	0
2009-05-16	08:51:00	0
2009-05-16	08:52:00	12
2009-05-16	08:53:00	0
2009-05-16	08:54:00	0
2009-05-16	08:55:00	0
2009-05-16	08:56:00	0
2009-05-16	08:57:00	0
2009-05-16	08:58:00	0
2009-05-16	08:59:00	0
2009-05-16	09:00:00	0
2009-05-16	09:01:00	0
2009-05-16	09:02:00	0
2009-05-16	09:03:00	0
2009-05-16	09:04:00	0
2009-05-16	09:05:00	0
2009-05-16	09:06:00	0
2009-05-16	09:07:00	0
2009-05-16	09:08:00	0
[truncated: 19,611 more rows]

## Sheet: 5.29.09
Actogram, Copy Raw Data, All Days
Identity:	Darby
Filename:	E:\Active Research Files\meloxicam titre canine\cases\darby\Darby 5.29.09.AWC
Gender:	M
Age:	10
Height:	91.4 cm	36.0 in
Weight:	36.3 kg	80.0 lbs
Start Date:	29-May-2009 (Fri)
Start Time:	18:00:00
Interval:	1.00 mins
Date Stamp:	Time Stamp:	Activity Data:	Marker Press:
2009-05-29	00:00:00	0
2009-05-29	00:01:00	0
2009-05-29	00:02:00	0
2009-05-29	00:03:00	0
2009-05-29	00:04:00	0
2009-05-29	00:05:00	0
2009-05-29	00:06:00	0
2009-05-29	00:07:00	0
2009-05-29	00:08:00	0
2009-05-29	00:09:00	0
2009-05-29	00:10:00	0
2009-05-29	00:11:00	0
2009-05-29	00:12:00	0
2009-05-29	00:13:00	0
2009-05-29	00:14:00	0
2009-05-29	00:15:00	0
2009-05-29	00:16:00	0
2009-05-29	00:17:00	0
2009-05-29	00:18:00	0
2009-05-29	00:19:00	0
2009-05-29	00:20:00	0
2009-05-29	00:21:00	0
2009-05-29	00:22:00	0
2009-05-29	00:23:00	0
2009-05-29	00:24:00	0
2009-05-29	00:25:00	0
2009-05-29	00:26:00	0
2009-05-29	00:27:00	0
2009-05-29	00:28:00	0
2009-05-29	00:29:00	0
2009-05-29	00:30:00	0
2009-05-29	00:31:00	0
2009-05-29	00:32:00	0
2009-05-29	00:33:00	0
2009-05-29	00:34:00	0
2009-05-29	00:35:00	0
2009-05-29	00:36:00	0
2009-05-29	00:37:00	0
2009-05-29	00:38:00	0
2009-05-29	00:39:00	0
2009-05-29	00:40:00	0
2009-05-29	00:41:00	0
2009-05-29	00:42:00	0
2009-05-29	00:43:00	0
2009-05-29	00:44:00	0
2009-05-29	00:45:00	0
2009-05-29	00:46:00	0
2009-05-29	00:47:00	0
2009-05-29	00:48:00	0
2009-05-29	00:49:00	0
2009-05-29	00:50:00	0
2009-05-29	00:51:00	0
2009-05-29	00:52:00	0
2009-05-29	00:53:00	0
2009-05-29	00:54:00	0
2009-05-29	00:55:00	0
2009-05-29	00:56:00	0
2009-05-29	00:57:00	0
2009-05-29	00:58:00	0
2009-05-29	00:59:00	0
2009-05-29	01:00:00	0
2009-05-29	01:01:00	0
2009-05-29	01:02:00	0
2009-05-29	01:03:00	0
2009-05-29	01:04:00	0
2009-05-29	01:05:00	0
2009-05-29	01:06:00	0
2009-05-29	01:07:00	0
2009-05-29	01:08:00	0
2009-05-29	01:09:00	0
2009-05-29	01:10:00	0
2009-05-29	01:11:00	0
2009-05-29	01:12:00	0
2009-05-29	01:13:00	0
2009-05-29	01:14:00	0
2009-05-29	01:15:00	0
2009-05-29	01:16:00	0
2009-05-29	01:17:00	0
2009-05-29	01:18:00	0
2009-05-29	01:19:00	0
2009-05-29	01:20:00	0
2009-05-29	01:21:00	0
2009-05-29	01:22:00	0
2009-05-29	01:23:00	0
2009-05-29	01:24:00	0
2009-05-29	01:25:00	0
2009-05-29	01:26:00	0
2009-05-29	01:27:00	0
2009-05-29	01:28:00	0
2009-05-29	01:29:00	0
2009-05-29	01:30:00	0
2009-05-29	01:31:00	0
2009-05-29	01:32:00	0
2009-05-29	01:33:00	0
2009-05-29	01:34:00	0
2009-05-29	01:35:00	0
2009-05-29	01:36:00	0
2009-05-29	01:37:00	0
2009-05-29	01:38:00	0
2009-05-29	01:39:00	0
2009-05-29	01:40:00	0
2009-05-29	01:41:00	0
2009-05-29	01:42:00	0
2009-05-29	01:43:00	0
2009-05-29	01:44:00	0
2009-05-29	01:45:00	0
2009-05-29	01:46:00	0
2009-05-29	01:47:00	0
2009-05-29	01:48:00	0
2009-05-29	01:49:00	0
2009-05-29	01:50:00	0
2009-05-29	01:51:00	0
2009-05-29	01:52:00	0
2009-05-29	01:53:00	0
2009-05-29	01:54:00	0
2009-05-29	01:55:00	0
2009-05-29	01:56:00	0
2009-05-29	01:57:00	0
2009-05-29	01:58:00	0
2009-05-29	01:59:00	0
2009-05-29	02:00:00	0
2009-05-29	02:01:00	0
2009-05-29	02:02:00	0
2009-05-29	02:03:00	0
2009-05-29	02:04:00	0
2009-05-29	02:05:00	0
2009-05-29	02:06:00	0
2009-05-29	02:07:00	0
2009-05-29	02:08:00	0
2009-05-29	02:09:00	0
2009-05-29	02:10:00	0
2009-05-29	02:11:00	0
2009-05-29	02:12:00	0
2009-05-29	02:13:00	0
2009-05-29	02:14:00	0
2009-05-29	02:15:00	0
2009-05-29	02:16:00	0
2009-05-29	02:17:00	0
2009-05-29	02:18:00	0
2009-05-29	02:19:00	0
2009-05-29	02:20:00	0
2009-05-29	02:21:00	0
2009-05-29	02:22:00	0
2009-05-29	02:23:00	0
2009-05-29	02:24:00	0
2009-05-29	02:25:00	0
2009-05-29	02:26:00	0
2009-05-29	02:27:00	0
2009-05-29	02:28:00	0
2009-05-29	02:29:00	0
2009-05-29	02:30:00	0
2009-05-29	02:31:00	0
2009-05-29	02:32:00	0
2009-05-29	02:33:00	0
2009-05-29	02:34:00	0
2009-05-29	02:35:00	0
2009-05-29	02:36:00	0
2009-05-29	02:37:00	0
2009-05-29	02:38:00	0
2009-05-29	02:39:00	0
2009-05-29	02:40:00	0
2009-05-29	02:41:00	0
2009-05-29	02:42:00	0
2009-05-29	02:43:00	0
2009-05-29	02:44:00	0
2009-05-29	02:45:00	0
2009-05-29	02:46:00	0
2009-05-29	02:47:00	0
2009-05-29	02:48:00	0
2009-05-29	02:49:00	0
2009-05-29	02:50:00	0
2009-05-29	02:51:00	0
2009-05-29	02:52:00	0
2009-05-29	02:53:00	0
2009-05-29	02:54:00	0
2009-05-29	02:55:00	0
2009-05-29	02:56:00	0
2009-05-29	02:57:00	0
2009-05-29	02:58:00	0
2009-05-29	02:59:00	0
2009-05-29	03:00:00	0
2009-05-29	03:01:00	0
2009-05-29	03:02:00	0
2009-05-29	03:03:00	0
2009-05-29	03:04:00	0
2009-05-29	03:05:00	0
2009-05-29	03:06:00	0
2009-05-29	03:07:00	0
2009-05-29	03:08:00	0
2009-05-29	03:09:00	0
2009-05-29	03:10:00	0
2009-05-29	03:11:00	0
2009-05-29	03:12:00	0
2009-05-29	03:13:00	0
2009-05-29	03:14:00	0
2009-05-29	03:15:00	0
2009-05-29	03:16:00	0
2009-05-29	03:17:00	0
2009-05-29	03:18:00	0
2009-05-29	03:19:00	0
2009-05-29	03:20:00	0
2009-05-29	03:21:00	0
2009-05-29	03:22:00	0
2009-05-29	03:23:00	0
2009-05-29	03:24:00	0
2009-05-29	03:25:00	0
2009-05-29	03:26:00	0
2009-05-29	03:27:00	0
2009-05-29	03:28:00	0
2009-05-29	03:29:00	0
2009-05-29	03:30:00	0
2009-05-29	03:31:00	0
2009-05-29	03:32:00	0
2009-05-29	03:33:00	0
2009-05-29	03:34:00	0
2009-05-29	03:35:00	0
2009-05-29	03:36:00	0
2009-05-29	03:37:00	0
2009-05-29	03:38:00	0
2009-05-29	03:39:00	0
2009-05-29	03:40:00	0
2009-05-29	03:41:00	0
2009-05-29	03:42:00	0
2009-05-29	03:43:00	0
2009-05-29	03:44:00	0
2009-05-29	03:45:00	0
2009-05-29	03:46:00	0
2009-05-29	03:47:00	0
2009-05-29	03:48:00	0
2009-05-29	03:49:00	0
2009-05-29	03:50:00	0
2009-05-29	03:51:00	0
2009-05-29	03:52:00	0
2009-05-29	03:53:00	0
2009-05-29	03:54:00	0
2009-05-29	03:55:00	0
2009-05-29	03:56:00	0
2009-05-29	03:57:00	0
2009-05-29	03:58:00	0
2009-05-29	03:59:00	0
2009-05-29	04:00:00	0
2009-05-29	04:01:00	0
2009-05-29	04:02:00	0
2009-05-29	04:03:00	0
2009-05-29	04:04:00	0
2009-05-29	04:05:00	0
2009-05-29	04:06:00	0
2009-05-29	04:07:00	0
2009-05-29	04:08:00	0
2009-05-29	04:09:00	0
2009-05-29	04:10:00	0
2009-05-29	04:11:00	0
2009-05-29	04:12:00	0
2009-05-29	04:13:00	0
2009-05-29	04:14:00	0
2009-05-29	04:15:00	0
2009-05-29	04:16:00	0
2009-05-29	04:17:00	0
2009-05-29	04:18:00	0
2009-05-29	04:19:00	0
2009-05-29	04:20:00	0
2009-05-29	04:21:00	0
2009-05-29	04:22:00	0
2009-05-29	04:23:00	0
2009-05-29	04:24:00	0
2009-05-29	04:25:00	0
2009-05-29	04:26:00	0
2009-05-29	04:27:00	0
2009-05-29	04:28:00	0
2009-05-29	04:29:00	0
2009-05-29	04:30:00	0
2009-05-29	04:31:00	0
2009-05-29	04:32:00	0
2009-05-29	04:33:00	0
2009-05-29	04:34:00	0
2009-05-29	04:35:00	0
2009-05-29	04:36:00	0
2009-05-29	04:37:00	0
2009-05-29	04:38:00	0
2009-05-29	04:39:00	0
2009-05-29	04:40:00	0
2009-05-29	04:41:00	0
2009-05-29	04:42:00	0
2009-05-29	04:43:00	0
2009-05-29	04:44:00	0
2009-05-29	04:45:00	0
2009-05-29	04:46:00	0
2009-05-29	04:47:00	0
2009-05-29	04:48:00	0
2009-05-29	04:49:00	0
2009-05-29	04:50:00	0
2009-05-29	04:51:00	0
2009-05-29	04:52:00	0
2009-05-29	04:53:00	0
2009-05-29	04:54:00	0
2009-05-29	04:55:00	0
2009-05-29	04:56:00	0
2009-05-29	04:57:00	0
2009-05-29	04:58:00	0
2009-05-29	04:59:00	0
2009-05-29	05:00:00	0
2009-05-29	05:01:00	0
2009-05-29	05:02:00	0
2009-05-29	05:03:00	0
2009-05-29	05:04:00	0
2009-05-29	05:05:00	0
2009-05-29	05:06:00	0
2009-05-29	05:07:00	0
2009-05-29	05:08:00	0
2009-05-29	05:09:00	0
2009-05-29	05:10:00	0
2009-05-29	05:11:00	0
2009-05-29	05:12:00	0
2009-05-29	05:13:00	0
2009-05-29	05:14:00	0
2009-05-29	05:15:00	0
2009-05-29	05:16:00	0
2009-05-29	05:17:00	0
2009-05-29	05:18:00	0
2009-05-29	05:19:00	0
2009-05-29	05:20:00	0
2009-05-29	05:21:00	0
2009-05-29	05:22:00	0
2009-05-29	05:23:00	0
2009-05-29	05:24:00	0
2009-05-29	05:25:00	0
2009-05-29	05:26:00	0
2009-05-29	05:27:00	0
2009-05-29	05:28:00	0
2009-05-29	05:29:00	0
2009-05-29	05:30:00	0
2009-05-29	05:31:00	0
2009-05-29	05:32:00	0
2009-05-29	05:33:00	0
2009-05-29	05:34:00	0
2009-05-29	05:35:00	0
2009-05-29	05:36:00	0
2009-05-29	05:37:00	0
2009-05-29	05:38:00	0
2009-05-29	05:39:00	0
2009-05-29	05:40:00	0
2009-05-29	05:41:00	0
2009-05-29	05:42:00	0
2009-05-29	05:43:00	0
2009-05-29	05:44:00	0
2009-05-29	05:45:00	0
2009-05-29	05:46:00	0
2009-05-29	05:47:00	0
2009-05-29	05:48:00	0
2009-05-29	05:49:00	0
2009-05-29	05:50:00	0
2009-05-29	05:51:00	0
2009-05-29	05:52:00	0
2009-05-29	05:53:00	0
2009-05-29	05:54:00	0
2009-05-29	05:55:00	0
2009-05-29	05:56:00	0
2009-05-29	05:57:00	0
2009-05-29	05:58:00	0
2009-05-29	05:59:00	0
2009-05-29	06:00:00	0
2009-05-29	06:01:00	0
2009-05-29	06:02:00	0
2009-05-29	06:03:00	0
2009-05-29	06:04:00	0
2009-05-29	06:05:00	0
2009-05-29	06:06:00	0
2009-05-29	06:07:00	0
2009-05-29	06:08:00	0
2009-05-29	06:09:00	0
2009-05-29	06:10:00	0
2009-05-29	06:11:00	0
2009-05-29	06:12:00	0
2009-05-29	06:13:00	0
2009-05-29	06:14:00	0
2009-05-29	06:15:00	0
2009-05-29	06:16:00	0
2009-05-29	06:17:00	0
2009-05-29	06:18:00	0
2009-05-29	06:19:00	0
2009-05-29	06:20:00	0
2009-05-29	06:21:00	0
2009-05-29	06:22:00	0
2009-05-29	06:23:00	0
2009-05-29	06:24:00	0
2009-05-29	06:25:00	0
2009-05-29	06:26:00	0
2009-05-29	06:27:00	0
2009-05-29	06:28:00	0
2009-05-29	06:29:00	0
2009-05-29	06:30:00	0
2009-05-29	06:31:00	0
2009-05-29	06:32:00	0
2009-05-29	06:33:00	0
2009-05-29	06:34:00	0
2009-05-29	06:35:00	0
2009-05-29	06:36:00	0
2009-05-29	06:37:00	0
2009-05-29	06:38:00	0
2009-05-29	06:39:00	0
2009-05-29	06:40:00	0
2009-05-29	06:41:00	0
2009-05-29	06:42:00	0
2009-05-29	06:43:00	0
2009-05-29	06:44:00	0
2009-05-29	06:45:00	0
2009-05-29	06:46:00	0
2009-05-29	06:47:00	0
2009-05-29	06:48:00	0
2009-05-29	06:49:00	0
2009-05-29	06:50:00	0
2009-05-29	06:51:00	0
2009-05-29	06:52:00	0
2009-05-29	06:53:00	0
2009-05-29	06:54:00	0
2009-05-29	06:55:00	0
2009-05-29	06:56:00	0
2009-05-29	06:57:00	0
2009-05-29	06:58:00	0
2009-05-29	06:59:00	0
2009-05-29	07:00:00	0
2009-05-29	07:01:00	0
2009-05-29	07:02:00	0
2009-05-29	07:03:00	0
2009-05-29	07:04:00	0
2009-05-29	07:05:00	0
2009-05-29	07:06:00	0
2009-05-29	07:07:00	0
2009-05-29	07:08:00	0
2009-05-29	07:09:00	0
2009-05-29	07:10:00	0
2009-05-29	07:11:00	0
2009-05-29	07:12:00	0
2009-05-29	07:13:00	0
2009-05-29	07:14:00	0
2009-05-29	07:15:00	0
2009-05-29	07:16:00	0
2009-05-29	07:17:00	0
2009-05-29	07:18:00	0
2009-05-29	07:19:00	0
2009-05-29	07:20:00	0
2009-05-29	07:21:00	0
2009-05-29	07:22:00	0
2009-05-29	07:23:00	0
2009-05-29	07:24:00	0
2009-05-29	07:25:00	0
2009-05-29	07:26:00	0
2009-05-29	07:27:00	0
2009-05-29	07:28:00	0
2009-05-29	07:29:00	0
2009-05-29	07:30:00	0
2009-05-29	07:31:00	0
2009-05-29	07:32:00	0
2009-05-29	07:33:00	0
2009-05-29	07:34:00	0
2009-05-29	07:35:00	0
2009-05-29	07:36:00	0
2009-05-29	07:37:00	0
2009-05-29	07:38:00	0
2009-05-29	07:39:00	0
2009-05-29	07:40:00	0
2009-05-29	07:41:00	0
2009-05-29	07:42:00	0
2009-05-29	07:43:00	0
2009-05-29	07:44:00	0
2009-05-29	07:45:00	0
2009-05-29	07:46:00	0
2009-05-29	07:47:00	0
2009-05-29	07:48:00	0
2009-05-29	07:49:00	0
2009-05-29	07:50:00	0
2009-05-29	07:51:00	0
2009-05-29	07:52:00	0
2009-05-29	07:53:00	0
2009-05-29	07:54:00	0
2009-05-29	07:55:00	0
2009-05-29	07:56:00	0
2009-05-29	07:57:00	0
2009-05-29	07:58:00	0
2009-05-29	07:59:00	0
2009-05-29	08:00:00	0
2009-05-29	08:01:00	0
2009-05-29	08:02:00	0
2009-05-29	08:03:00	0
2009-05-29	08:04:00	0
2009-05-29	08:05:00	0
2009-05-29	08:06:00	0
2009-05-29	08:07:00	0
2009-05-29	08:08:00	0
2009-05-29	08:09:00	0
2009-05-29	08:10:00	0
2009-05-29	08:11:00	0
2009-05-29	08:12:00	0
2009-05-29	08:13:00	0
2009-05-29	08:14:00	0
2009-05-29	08:15:00	0
2009-05-29	08:16:00	0
2009-05-29	08:17:00	0
2009-05-29	08:18:00	0
2009-05-29	08:19:00	0
2009-05-29	08:20:00	0
2009-05-29	08:21:00	0
2009-05-29	08:22:00	0
2009-05-29	08:23:00	0
2009-05-29	08:24:00	0
2009-05-29	08:25:00	0
2009-05-29	08:26:00	0
2009-05-29	08:27:00	0
2009-05-29	08:28:00	0
2009-05-29	08:29:00	0
2009-05-29	08:30:00	0
2009-05-29	08:31:00	0
2009-05-29	08:32:00	0
2009-05-29	08:33:00	0
2009-05-29	08:34:00	0
2009-05-29	08:35:00	0
2009-05-29	08:36:00	0
2009-05-29	08:37:00	0
2009-05-29	08:38:00	0
2009-05-29	08:39:00	0
2009-05-29	08:40:00	0
2009-05-29	08:41:00	0
2009-05-29	08:42:00	0
2009-05-29	08:43:00	0
2009-05-29	08:44:00	0
2009-05-29	08:45:00	0
2009-05-29	08:46:00	0
2009-05-29	08:47:00	0
2009-05-29	08:48:00	0
2009-05-29	08:49:00	0
2009-05-29	08:50:00	0
2009-05-29	08:51:00	0
2009-05-29	08:52:00	0
2009-05-29	08:53:00	0
2009-05-29	08:54:00	0
2009-05-29	08:55:00	0
2009-05-29	08:56:00	0
2009-05-29	08:57:00	0
2009-05-29	08:58:00	0
2009-05-29	08:59:00	0
2009-05-29	09:00:00	0
2009-05-29	09:01:00	0
2009-05-29	09:02:00	0
2009-05-29	09:03:00	0
2009-05-29	09:04:00	0
2009-05-29	09:05:00	0
2009-05-29	09:06:00	0
2009-05-29	09:07:00	0
2009-05-29	09:08:00	0
2009-05-29	09:09:00	0
2009-05-29	09:10:00	0
2009-05-29	09:11:00	0
2009-05-29	09:12:00	0
2009-05-29	09:13:00	0
2009-05-29	09:14:00	0
2009-05-29	09:15:00	0
2009-05-29	09:16:00	0
2009-05-29	09:17:00	0
2009-05-29	09:18:00	0
2009-05-29	09:19:00	0
2009-05-29	09:20:00	0
2009-05-29	09:21:00	0
2009-05-29	09:22:00	0
2009-05-29	09:23:00	0
2009-05-29	09:24:00	0
2009-05-29	09:25:00	0
2009-05-29	09:26:00	0
2009-05-29	09:27:00	0
2009-05-29	09:28:00	0
2009-05-29	09:29:00	0
2009-05-29	09:30:00	0
2009-05-29	09:31:00	0
2009-05-29	09:32:00	0
2009-05-29	09:33:00	0
2009-05-29	09:34:00	0
2009-05-29	09:35:00	0
2009-05-29	09:36:00	0
2009-05-29	09:37:00	0
2009-05-29	09:38:00	0
2009-05-29	09:39:00	0
2009-05-29	09:40:00	0
2009-05-29	09:41:00	0
2009-05-29	09:42:00	0
2009-05-29	09:43:00	0
2009-05-29	09:44:00	0
2009-05-29	09:45:00	0
2009-05-29	09:46:00	0
2009-05-29	09:47:00	0
2009-05-29	09:48:00	0
2009-05-29	09:49:00	0
2009-05-29	09:50:00	0
2009-05-29	09:51:00	0
2009-05-29	09:52:00	0
2009-05-29	09:53:00	0
2009-05-29	09:54:00	0
2009-05-29	09:55:00	0
2009-05-29	09:56:00	0
2009-05-29	09:57:00	0
2009-05-29	09:58:00	0
2009-05-29	09:59:00	0
2009-05-29	10:00:00	0
2009-05-29	10:01:00	0
2009-05-29	10:02:00	0
2009-05-29	10:03:00	0
2009-05-29	10:04:00	0
2009-05-29	10:05:00	0
2009-05-29	10:06:00	0
2009-05-29	10:07:00	0
2009-05-29	10:08:00	0
2009-05-29	10:09:00	0
2009-05-29	10:10:00	0
2009-05-29	10:11:00	0
2009-05-29	10:12:00	0
2009-05-29	10:13:00	0
2009-05-29	10:14:00	0
2009-05-29	10:15:00	0
2009-05-29	10:16:00	0
2009-05-29	10:17:00	0
2009-05-29	10:18:00	0
2009-05-29	10:19:00	0
2009-05-29	10:20:00	0
2009-05-29	10:21:00	0
2009-05-29	10:22:00	0
2009-05-29	10:23:00	0
2009-05-29	10:24:00	0
2009-05-29	10:25:00	0
2009-05-29	10:26:00	0
2009-05-29	10:27:00	0
2009-05-29	10:28:00	0
2009-05-29	10:29:00	0
2009-05-29	10:30:00	0
2009-05-29	10:31:00	0
2009-05-29	10:32:00	0
2009-05-29	10:33:00	0
2009-05-29	10:34:00	0
2009-05-29	10:35:00	0
2009-05-29	10:36:00	0
2009-05-29	10:37:00	0
2009-05-29	10:38:00	0
2009-05-29	10:39:00	0
2009-05-29	10:40:00	0
2009-05-29	10:41:00	0
2009-05-29	10:42:00	0
2009-05-29	10:43:00	0
2009-05-29	10:44:00	0
2009-05-29	10:45:00	0
2009-05-29	10:46:00	0
2009-05-29	10:47:00	0
2009-05-29	10:48:00	0
2009-05-29	10:49:00	0
2009-05-29	10:50:00	0
2009-05-29	10:51:00	0
2009-05-29	10:52:00	0
2009-05-29	10:53:00	0
2009-05-29	10:54:00	0
2009-05-29	10:55:00	0
2009-05-29	10:56:00	0
2009-05-29	10:57:00	0
2009-05-29	10:58:00	0
2009-05-29	10:59:00	0
2009-05-29	11:00:00	0
2009-05-29	11:01:00	0
2009-05-29	11:02:00	0
2009-05-29	11:03:00	0
2009-05-29	11:04:00	0
2009-05-29	11:05:00	0
2009-05-29	11:06:00	0
2009-05-29	11:07:00	0
2009-05-29	11:08:00	0
2009-05-29	11:09:00	0
2009-05-29	11:10:00	0
2009-05-29	11:11:00	0
2009-05-29	11:12:00	0
2009-05-29	11:13:00	0
2009-05-29	11:14:00	0
2009-05-29	11:15:00	0
2009-05-29	11:16:00	0
2009-05-29	11:17:00	0
2009-05-29	11:18:00	0
2009-05-29	11:19:00	0
2009-05-29	11:20:00	0
2009-05-29	11:21:00	0
2009-05-29	11:22:00	0
2009-05-29	11:23:00	0
2009-05-29	11:24:00	0
2009-05-29	11:25:00	0
2009-05-29	11:26:00	0
2009-05-29	11:27:00	0
2009-05-29	11:28:00	0
2009-05-29	11:29:00	0
2009-05-29	11:30:00	0
2009-05-29	11:31:00	0
2009-05-29	11:32:00	0
2009-05-29	11:33:00	0
2009-05-29	11:34:00	0
2009-05-29	11:35:00	0
2009-05-29	11:36:00	0
2009-05-29	11:37:00	0
2009-05-29	11:38:00	0
2009-05-29	11:39:00	0
2009-05-29	11:40:00	0
2009-05-29	11:41:00	0
2009-05-29	11:42:00	0
2009-05-29	11:43:00	0
2009-05-29	11:44:00	0
2009-05-29	11:45:00	0
2009-05-29	11:46:00	0
2009-05-29	11:47:00	0
2009-05-29	11:48:00	0
2009-05-29	11:49:00	0
2009-05-29	11:50:00	0
2009-05-29	11:51:00	0
2009-05-29	11:52:00	0
2009-05-29	11:53:00	0
2009-05-29	11:54:00	0
2009-05-29	11:55:00	0
2009-05-29	11:56:00	0
2009-05-29	11:57:00	0
2009-05-29	11:58:00	0
2009-05-29	11:59:00	0
2009-05-29	12:00:00	0
2009-05-29	12:01:00	0
2009-05-29	12:02:00	0
2009-05-29	12:03:00	0
2009-05-29	12:04:00	0
2009-05-29	12:05:00	0
2009-05-29	12:06:00	0
2009-05-29	12:07:00	0
2009-05-29	12:08:00	0
2009-05-29	12:09:00	0
2009-05-29	12:10:00	0
2009-05-29	12:11:00	0
2009-05-29	12:12:00	0
2009-05-29	12:13:00	0
2009-05-29	12:14:00	0
2009-05-29	12:15:00	0
2009-05-29	12:16:00	0
2009-05-29	12:17:00	0
2009-05-29	12:18:00	0
2009-05-29	12:19:00	0
2009-05-29	12:20:00	0
2009-05-29	12:21:00	0
2009-05-29	12:22:00	0
2009-05-29	12:23:00	0
2009-05-29	12:24:00	0
2009-05-29	12:25:00	0
2009-05-29	12:26:00	0
2009-05-29	12:27:00	0
2009-05-29	12:28:00	0
2009-05-29	12:29:00	0
2009-05-29	12:30:00	0
2009-05-29	12:31:00	0
2009-05-29	12:32:00	0
2009-05-29	12:33:00	0
2009-05-29	12:34:00	0
2009-05-29	12:35:00	0
2009-05-29	12:36:00	0
2009-05-29	12:37:00	0
2009-05-29	12:38:00	0
2009-05-29	12:39:00	0
2009-05-29	12:40:00	0
2009-05-29	12:41:00	0
2009-05-29	12:42:00	0
2009-05-29	12:43:00	0
2009-05-29	12:44:00	0
2009-05-29	12:45:00	0
2009-05-29	12:46:00	0
2009-05-29	12:47:00	0
2009-05-29	12:48:00	0
2009-05-29	12:49:00	0
2009-05-29	12:50:00	0
2009-05-29	12:51:00	0
2009-05-29	12:52:00	0
2009-05-29	12:53:00	0
2009-05-29	12:54:00	0
2009-05-29	12:55:00	0
2009-05-29	12:56:00	0
2009-05-29	12:57:00	0
2009-05-29	12:58:00	0
2009-05-29	12:59:00	0
2009-05-29	13:00:00	0
2009-05-29	13:01:00	0
2009-05-29	13:02:00	0
2009-05-29	13:03:00	0
2009-05-29	13:04:00	0
2009-05-29	13:05:00	0
2009-05-29	13:06:00	0
2009-05-29	13:07:00	0
2009-05-29	13:08:00	0
2009-05-29	13:09:00	0
2009-05-29	13:10:00	0
2009-05-29	13:11:00	0
2009-05-29	13:12:00	0
2009-05-29	13:13:00	0
2009-05-29	13:14:00	0
2009-05-29	13:15:00	0
2009-05-29	13:16:00	0
2009-05-29	13:17:00	0
2009-05-29	13:18:00	0
2009-05-29	13:19:00	0
2009-05-29	13:20:00	0
2009-05-29	13:21:00	0
2009-05-29	13:22:00	0
2009-05-29	13:23:00	0
2009-05-29	13:24:00	0
2009-05-29	13:25:00	0
2009-05-29	13:26:00	0
2009-05-29	13:27:00	0
2009-05-29	13:28:00	0
2009-05-29	13:29:00	0
2009-05-29	13:30:00	0
2009-05-29	13:31:00	0
2009-05-29	13:32:00	0
2009-05-29	13:33:00	0
2009-05-29	13:34:00	0
2009-05-29	13:35:00	0
2009-05-29	13:36:00	0
2009-05-29	13:37:00	0
2009-05-29	13:38:00	0
2009-05-29	13:39:00	0
2009-05-29	13:40:00	0
2009-05-29	13:41:00	0
2009-05-29	13:42:00	0
2009-05-29	13:43:00	0
2009-05-29	13:44:00	0
2009-05-29	13:45:00	0
2009-05-29	13:46:00	0
2009-05-29	13:47:00	0
2009-05-29	13:48:00	0
2009-05-29	13:49:00	0
2009-05-29	13:50:00	0
2009-05-29	13:51:00	0
2009-05-29	13:52:00	0
2009-05-29	13:53:00	0
2009-05-29	13:54:00	0
2009-05-29	13:55:00	0
2009-05-29	13:56:00	0
2009-05-29	13:57:00	0
2009-05-29	13:58:00	0
2009-05-29	13:59:00	0
2009-05-29	14:00:00	0
2009-05-29	14:01:00	0
2009-05-29	14:02:00	0
2009-05-29	14:03:00	0
2009-05-29	14:04:00	0
2009-05-29	14:05:00	0
2009-05-29	14:06:00	0
2009-05-29	14:07:00	0
2009-05-29	14:08:00	0
2009-05-29	14:09:00	0
2009-05-29	14:10:00	0
2009-05-29	14:11:00	0
2009-05-29	14:12:00	0
2009-05-29	14:13:00	0
2009-05-29	14:14:00	0
2009-05-29	14:15:00	0
2009-05-29	14:16:00	0
2009-05-29	14:17:00	0
2009-05-29	14:18:00	0
2009-05-29	14:19:00	0
2009-05-29	14:20:00	0
2009-05-29	14:21:00	0
2009-05-29	14:22:00	0
2009-05-29	14:23:00	0
2009-05-29	14:24:00	0
2009-05-29	14:25:00	0
2009-05-29	14:26:00	0
2009-05-29	14:27:00	0
2009-05-29	14:28:00	0
2009-05-29	14:29:00	0
2009-05-29	14:30:00	0
2009-05-29	14:31:00	0
2009-05-29	14:32:00	0
2009-05-29	14:33:00	0
2009-05-29	14:34:00	0
2009-05-29	14:35:00	0
2009-05-29	14:36:00	0
2009-05-29	14:37:00	0
2009-05-29	14:38:00	0
2009-05-29	14:39:00	0
2009-05-29	14:40:00	0
2009-05-29	14:41:00	0
2009-05-29	14:42:00	0
2009-05-29	14:43:00	0
2009-05-29	14:44:00	0
2009-05-29	14:45:00	0
2009-05-29	14:46:00	0
2009-05-29	14:47:00	0
2009-05-29	14:48:00	0
2009-05-29	14:49:00	0
2009-05-29	14:50:00	0
2009-05-29	14:51:00	0
2009-05-29	14:52:00	0
2009-05-29	14:53:00	0
2009-05-29	14:54:00	0
2009-05-29	14:55:00	0
2009-05-29	14:56:00	0
2009-05-29	14:57:00	0
2009-05-29	14:58:00	0
2009-05-29	14:59:00	0
2009-05-29	15:00:00	0
2009-05-29	15:01:00	0
2009-05-29	15:02:00	0
2009-05-29	15:03:00	0
2009-05-29	15:04:00	0
2009-05-29	15:05:00	0
2009-05-29	15:06:00	0
2009-05-29	15:07:00	0
2009-05-29	15:08:00	0
2009-05-29	15:09:00	0
2009-05-29	15:10:00	0
2009-05-29	15:11:00	0
2009-05-29	15:12:00	0
2009-05-29	15:13:00	0
2009-05-29	15:14:00	0
2009-05-29	15:15:00	0
2009-05-29	15:16:00	0
2009-05-29	15:17:00	0
2009-05-29	15:18:00	0
2009-05-29	15:19:00	0
2009-05-29	15:20:00	0
2009-05-29	15:21:00	0
2009-05-29	15:22:00	0
2009-05-29	15:23:00	0
2009-05-29	15:24:00	0
2009-05-29	15:25:00	0
2009-05-29	15:26:00	0
2009-05-29	15:27:00	0
2009-05-29	15:28:00	0
2009-05-29	15:29:00	0
2009-05-29	15:30:00	0
2009-05-29	15:31:00	0
2009-05-29	15:32:00	0
2009-05-29	15:33:00	0
2009-05-29	15:34:00	0
2009-05-29	15:35:00	0
2009-05-29	15:36:00	0
2009-05-29	15:37:00	0
2009-05-29	15:38:00	0
2009-05-29	15:39:00	0
2009-05-29	15:40:00	0
2009-05-29	15:41:00	0
2009-05-29	15:42:00	0
2009-05-29	15:43:00	0
2009-05-29	15:44:00	0
2009-05-29	15:45:00	0
2009-05-29	15:46:00	0
2009-05-29	15:47:00	0
2009-05-29	15:48:00	0
2009-05-29	15:49:00	0
2009-05-29	15:50:00	0
2009-05-29	15:51:00	0
2009-05-29	15:52:00	0
2009-05-29	15:53:00	0
2009-05-29	15:54:00	0
2009-05-29	15:55:00	0
2009-05-29	15:56:00	0
2009-05-29	15:57:00	0
2009-05-29	15:58:00	0
2009-05-29	15:59:00	0
2009-05-29	16:00:00	0
2009-05-29	16:01:00	0
2009-05-29	16:02:00	0
2009-05-29	16:03:00	0
2009-05-29	16:04:00	0
2009-05-29	16:05:00	0
2009-05-29	16:06:00	0
2009-05-29	16:07:00	0
2009-05-29	16:08:00	0
2009-05-29	16:09:00	0
2009-05-29	16:10:00	0
2009-05-29	16:11:00	0
2009-05-29	16:12:00	0
2009-05-29	16:13:00	0
2009-05-29	16:14:00	0
2009-05-29	16:15:00	0
2009-05-29	16:16:00	0
2009-05-29	16:17:00	0
2009-05-29	16:18:00	0
2009-05-29	16:19:00	0
2009-05-29	16:20:00	0
2009-05-29	16:21:00	0
2009-05-29	16:22:00	0
2009-05-29	16:23:00	0
2009-05-29	16:24:00	0
2009-05-29	16:25:00	0
2009-05-29	16:26:00	0
2009-05-29	16:27:00	0
2009-05-29	16:28:00	0
2009-05-29	16:29:00	0
2009-05-29	16:30:00	0
2009-05-29	16:31:00	0
2009-05-29	16:32:00	0
2009-05-29	16:33:00	0
2009-05-29	16:34:00	0
2009-05-29	16:35:00	0
2009-05-29	16:36:00	0
2009-05-29	16:37:00	0
2009-05-29	16:38:00	0
2009-05-29	16:39:00	0
2009-05-29	16:40:00	0
2009-05-29	16:41:00	0
2009-05-29	16:42:00	0
2009-05-29	16:43:00	0
2009-05-29	16:44:00	0
2009-05-29	16:45:00	0
2009-05-29	16:46:00	0
2009-05-29	16:47:00	0
2009-05-29	16:48:00	0
2009-05-29	16:49:00	0
2009-05-29	16:50:00	0
2009-05-29	16:51:00	0
2009-05-29	16:52:00	0
2009-05-29	16:53:00	0
2009-05-29	16:54:00	0
2009-05-29	16:55:00	0
2009-05-29	16:56:00	0
2009-05-29	16:57:00	0
2009-05-29	16:58:00	0
2009-05-29	16:59:00	0
2009-05-29	17:00:00	0
2009-05-29	17:01:00	0
2009-05-29	17:02:00	0
2009-05-29	17:03:00	0
2009-05-29	17:04:00	0
2009-05-29	17:05:00	0
2009-05-29	17:06:00	0
2009-05-29	17:07:00	0
2009-05-29	17:08:00	0
2009-05-29	17:09:00	0
2009-05-29	17:10:00	0
2009-05-29	17:11:00	0
2009-05-29	17:12:00	0
2009-05-29	17:13:00	0
2009-05-29	17:14:00	0
2009-05-29	17:15:00	0
2009-05-29	17:16:00	0
2009-05-29	17:17:00	0
2009-05-29	17:18:00	0
2009-05-29	17:19:00	0
2009-05-29	17:20:00	0
2009-05-29	17:21:00	0
2009-05-29	17:22:00	0
2009-05-29	17:23:00	0
2009-05-29	17:24:00	0
2009-05-29	17:25:00	0
2009-05-29	17:26:00	0
2009-05-29	17:27:00	0
2009-05-29	17:28:00	0
2009-05-29	17:29:00	0
2009-05-29	17:30:00	0
2009-05-29	17:31:00	0
2009-05-29	17:32:00	0
2009-05-29	17:33:00	0
2009-05-29	17:34:00	0
2009-05-29	17:35:00	0
2009-05-29	17:36:00	0
2009-05-29	17:37:00	0
2009-05-29	17:38:00	0
2009-05-29	17:39:00	0
2009-05-29	17:40:00	0
2009-05-29	17:41:00	0
2009-05-29	17:42:00	0
2009-05-29	17:43:00	0
2009-05-29	17:44:00	0
2009-05-29	17:45:00	0
2009-05-29	17:46:00	0
2009-05-29	17:47:00	0
2009-05-29	17:48:00	0
2009-05-29	17:49:00	0
2009-05-29	17:50:00	0
2009-05-29	17:51:00	0
2009-05-29	17:52:00	0
2009-05-29	17:53:00	0
2009-05-29	17:54:00	0
2009-05-29	17:55:00	0
2009-05-29	17:56:00	0
2009-05-29	17:57:00	0
2009-05-29	17:58:00	0
2009-05-29	17:59:00	0
2009-05-29	18:00:00	48
2009-05-29	18:01:00	24
2009-05-29	18:02:00	36
2009-05-29	18:03:00	12
2009-05-29	18:04:00	171
2009-05-29	18:05:00	60
2009-05-29	18:06:00	60
2009-05-29	18:07:00	0
2009-05-29	18:08:00	85
2009-05-29	18:09:00	121
2009-05-29	18:10:00	145
2009-05-29	18:11:00	0
2009-05-29	18:12:00	0
2009-05-29	18:13:00	0
2009-05-29	18:14:00	12
2009-05-29	18:15:00	0
2009-05-29	18:16:00	24
2009-05-29	18:17:00	0
2009-05-29	18:18:00	12
2009-05-29	18:19:00	24
2009-05-29	18:20:00	12
2009-05-29	18:21:00	0
2009-05-29	18:22:00	12
2009-05-29	18:23:00	36
2009-05-29	18:24:00	0
2009-05-29	18:25:00	0
2009-05-29	18:26:00	0
2009-05-29	18:27:00	0
2009-05-29	18:28:00	0
2009-05-29	18:29:00	0
2009-05-29	18:30:00	0
2009-05-29	18:31:00	0
2009-05-29	18:32:00	0
2009-05-29	18:33:00	0
2009-05-29	18:34:00	85
2009-05-29	18:35:00	24
2009-05-29	18:36:00	12
2009-05-29	18:37:00	0
2009-05-29	18:38:00	0
2009-05-29	18:39:00	0
2009-05-29	18:40:00	215
2009-05-29	18:41:00	287
2009-05-29	18:42:00	316
2009-05-29	18:43:00	0
2009-05-29	18:44:00	0
2009-05-29	18:45:00	0
2009-05-29	18:46:00	0
2009-05-29	18:47:00	0
2009-05-29	18:48:00	0
2009-05-29	18:49:00	0
2009-05-29	18:50:00	0
2009-05-29	18:51:00	0
2009-05-29	18:52:00	0
2009-05-29	18:53:00	0
2009-05-29	18:54:00	0
2009-05-29	18:55:00	0
2009-05-29	18:56:00	0
2009-05-29	18:57:00	0
2009-05-29	18:58:00	12
2009-05-29	18:59:00	0
2009-05-29	19:00:00	145
2009-05-29	19:01:00	507
2009-05-29	19:02:00	0
2009-05-29	19:03:00	0
2009-05-29	19:04:00	0
2009-05-29	19:05:00	0
2009-05-29	19:06:00	12
2009-05-29	19:07:00	121
2009-05-29	19:08:00	1077
2009-05-29	19:09:00	72
2009-05-29	19:10:00	24
2009-05-29	19:11:00	0
2009-05-29	19:12:00	85
2009-05-29	19:13:00	145
2009-05-29	19:14:00	60
2009-05-29	19:15:00	0
2009-05-29	19:16:00	60
2009-05-29	19:17:00	85
2009-05-29	19:18:00	24
2009-05-29	19:19:00	0
2009-05-29	19:20:00	0
2009-05-29	19:21:00	0
2009-05-29	19:22:00	60
2009-05-29	19:23:00	0
2009-05-29	19:24:00	0
2009-05-29	19:25:00	12
2009-05-29	19:26:00	0
2009-05-29	19:27:00	0
2009-05-29	19:28:00	0
2009-05-29	19:29:00	0
2009-05-29	19:30:00	0
2009-05-29	19:31:00	12
2009-05-29	19:32:00	0
2009-05-29	19:33:00	0
2009-05-29	19:34:00	0
2009-05-29	19:35:00	60
2009-05-29	19:36:00	12
2009-05-29	19:37:00	0
2009-05-29	19:38:00	60
2009-05-29	19:39:00	799
2009-05-29	19:40:00	350
2009-05-29	19:41:00	333
2009-05-29	19:42:00	85
2009-05-29	19:43:00	944
2009-05-29	19:44:00	0
2009-05-29	19:45:00	0
2009-05-29	19:46:00	0
2009-05-29	19:47:00	0
2009-05-29	19:48:00	0
2009-05-29	19:49:00	0
2009-05-29	19:50:00	0
2009-05-29	19:51:00	0
2009-05-29	19:52:00	0
2009-05-29	19:53:00	0
2009-05-29	19:54:00	0
2009-05-29	19:55:00	0
2009-05-29	19:56:00	0
2009-05-29	19:57:00	0
2009-05-29	19:58:00	36
2009-05-29	19:59:00	0
2009-05-29	20:00:00	0
2009-05-29	20:01:00	0
2009-05-29	20:02:00	0
2009-05-29	20:03:00	0
2009-05-29	20:04:00	0
2009-05-29	20:05:00	12
2009-05-29	20:06:00	0
2009-05-29	20:07:00	0
2009-05-29	20:08:00	0
2009-05-29	20:09:00	0
2009-05-29	20:10:00	0
2009-05-29	20:11:00	0
2009-05-29	20:12:00	0
2009-05-29	20:13:00	0
2009-05-29	20:14:00	0
2009-05-29	20:15:00	0
2009-05-29	20:16:00	0
2009-05-29	20:17:00	0
2009-05-29	20:18:00	0
2009-05-29	20:19:00	0
2009-05-29	20:20:00	0
2009-05-29	20:21:00	0
2009-05-29	20:22:00	0
2009-05-29	20:23:00	0
2009-05-29	20:24:00	0
2009-05-29	20:25:00	0
2009-05-29	20:26:00	0
2009-05-29	20:27:00	0
2009-05-29	20:28:00	0
2009-05-29	20:29:00	0
2009-05-29	20:30:00	0
2009-05-29	20:31:00	0
2009-05-29	20:32:00	0
2009-05-29	20:33:00	0
2009-05-29	20:34:00	0
2009-05-29	20:35:00	0
2009-05-29	20:36:00	0
2009-05-29	20:37:00	0
2009-05-29	20:38:00	0
2009-05-29	20:39:00	0
2009-05-29	20:40:00	0
2009-05-29	20:41:00	0
2009-05-29	20:42:00	0
2009-05-29	20:43:00	0
2009-05-29	20:44:00	0
2009-05-29	20:45:00	0
2009-05-29	20:46:00	0
2009-05-29	20:47:00	0
2009-05-29	20:48:00	0
2009-05-29	20:49:00	0
2009-05-29	20:50:00	0
2009-05-29	20:51:00	0
2009-05-29	20:52:00	60
2009-05-29	20:53:00	0
2009-05-29	20:54:00	0
2009-05-29	20:55:00	0
2009-05-29	20:56:00	401
2009-05-29	20:57:00	0
2009-05-29	20:58:00	0
2009-05-29	20:59:00	0
2009-05-29	21:00:00	0
2009-05-29	21:01:00	0
2009-05-29	21:02:00	0
2009-05-29	21:03:00	367
2009-05-29	21:04:00	645
2009-05-29	21:05:00	48
2009-05-29	21:06:00	0
2009-05-29	21:07:00	604
2009-05-29	21:08:00	333
2009-05-29	21:09:00	97
2009-05-29	21:10:00	109
2009-05-29	21:11:00	12
2009-05-29	21:12:00	24
2009-05-29	21:13:00	24
2009-05-29	21:14:00	200
2009-05-29	21:15:00	60
2009-05-29	21:16:00	36
2009-05-29	21:17:00	0
2009-05-29	21:18:00	0
2009-05-29	21:19:00	0
2009-05-29	21:20:00	0
2009-05-29	21:21:00	12
2009-05-29	21:22:00	0
2009-05-29	21:23:00	200
2009-05-29	21:24:00	85
2009-05-29	21:25:00	0
2009-05-29	21:26:00	0
2009-05-29	21:27:00	12
2009-05-29	21:28:00	0
2009-05-29	21:29:00	12
2009-05-29	21:30:00	0
2009-05-29	21:31:00	0
2009-05-29	21:32:00	12
2009-05-29	21:33:00	0
2009-05-29	21:34:00	0
2009-05-29	21:35:00	0
2009-05-29	21:36:00	0
2009-05-29	21:37:00	0
2009-05-29	21:38:00	0
2009-05-29	21:39:00	48
2009-05-29	21:40:00	72
2009-05-29	21:41:00	0
2009-05-29	21:42:00	0
2009-05-29	21:43:00	0
2009-05-29	21:44:00	0
2009-05-29	21:45:00	0
2009-05-29	21:46:00	0
2009-05-29	21:47:00	0
2009-05-29	21:48:00	0
2009-05-29	21:49:00	0
2009-05-29	21:50:00	0
2009-05-29	21:51:00	0
2009-05-29	21:52:00	0
2009-05-29	21:53:00	0
2009-05-29	21:54:00	0
2009-05-29	21:55:00	0
2009-05-29	21:56:00	12
2009-05-29	21:57:00	0
2009-05-29	21:58:00	36
2009-05-29	21:59:00	0
2009-05-29	22:00:00	48
2009-05-29	22:01:00	0
2009-05-29	22:02:00	12
2009-05-29	22:03:00	12
2009-05-29	22:04:00	0
2009-05-29	22:05:00	0
2009-05-29	22:06:00	0
2009-05-29	22:07:00	0
2009-05-29	22:08:00	0
2009-05-29	22:09:00	0
2009-05-29	22:10:00	0
2009-05-29	22:11:00	0
2009-05-29	22:12:00	0
2009-05-29	22:13:00	0
2009-05-29	22:14:00	12
2009-05-29	22:15:00	0
2009-05-29	22:16:00	12
2009-05-29	22:17:00	0
2009-05-29	22:18:00	0
2009-05-29	22:19:00	0
2009-05-29	22:20:00	0
2009-05-29	22:21:00	24
2009-05-29	22:22:00	0
2009-05-29	22:23:00	0
2009-05-29	22:24:00	0
2009-05-29	22:25:00	0
2009-05-29	22:26:00	0
2009-05-29	22:27:00	0
2009-05-29	22:28:00	0
2009-05-29	22:29:00	24
2009-05-29	22:30:00	0
2009-05-29	22:31:00	0
2009-05-29	22:32:00	0
2009-05-29	22:33:00	0
2009-05-29	22:34:00	0
2009-05-29	22:35:00	350
2009-05-29	22:36:00	0
2009-05-29	22:37:00	0
2009-05-29	22:38:00	0
2009-05-29	22:39:00	0
2009-05-29	22:40:00	0
2009-05-29	22:41:00	0
2009-05-29	22:42:00	0
2009-05-29	22:43:00	0
2009-05-29	22:44:00	12
2009-05-29	22:45:00	0
2009-05-29	22:46:00	12
2009-05-29	22:47:00	0
2009-05-29	22:48:00	0
2009-05-29	22:49:00	0
2009-05-29	22:50:00	0
2009-05-29	22:51:00	60
2009-05-29	22:52:00	287
2009-05-29	22:53:00	72
2009-05-29	22:54:00	109
2009-05-29	22:55:00	452
2009-05-29	22:56:00	200
2009-05-29	22:57:00	546
2009-05-29	22:58:00	623
2009-05-29	22:59:00	488
2009-05-29	23:00:00	157
2009-05-29	23:01:00	24
2009-05-29	23:02:00	85
2009-05-29	23:03:00	48
2009-05-29	23:04:00	623
2009-05-29	23:05:00	316
2009-05-29	23:06:00	186
2009-05-29	23:07:00	133
2009-05-29	23:08:00	12
2009-05-29	23:09:00	200
2009-05-29	23:10:00	186
2009-05-29	23:11:00	1280
2009-05-29	23:12:00	258
2009-05-29	23:13:00	604
2009-05-29	23:14:00	302
2009-05-29	23:15:00	1077
2009-05-29	23:16:00	1374
2009-05-29	23:17:00	584
2009-05-29	23:18:00	688
2009-05-29	23:19:00	85
2009-05-29	23:20:00	48
2009-05-29	23:21:00	0
2009-05-29	23:22:00	36
2009-05-29	23:23:00	145
2009-05-29	23:24:00	0
2009-05-29	23:25:00	0
2009-05-29	23:26:00	133
2009-05-29	23:27:00	157
2009-05-29	23:28:00	72
2009-05-29	23:29:00	0
2009-05-29	23:30:00	0
2009-05-29	23:31:00	0
2009-05-29	23:32:00	0
2009-05-29	23:33:00	0
2009-05-29	23:34:00	0
2009-05-29	23:35:00	24
2009-05-29	23:36:00	97
2009-05-29	23:37:00	133
2009-05-29	23:38:00	85
2009-05-29	23:39:00	12
2009-05-29	23:40:00	0
2009-05-29	23:41:00	0
2009-05-29	23:42:00	12
2009-05-29	23:43:00	0
2009-05-29	23:44:00	0
2009-05-29	23:45:00	12
2009-05-29	23:46:00	12
2009-05-29	23:47:00	0
2009-05-29	23:48:00	12
2009-05-29	23:49:00	0
2009-05-29	23:50:00	0
2009-05-29	23:51:00	0
2009-05-29	23:52:00	0
2009-05-29	23:53:00	0
2009-05-29	23:54:00	0
2009-05-29	23:55:00	0
2009-05-29	23:56:00	0
2009-05-29	23:57:00	0
2009-05-29	23:58:00	0
2009-05-29	23:59:00	0
2009-05-30	00:00:00	0
2009-05-30	00:01:00	0
2009-05-30	00:02:00	0
2009-05-30	00:03:00	0
2009-05-30	00:04:00	0
2009-05-30	00:05:00	0
2009-05-30	00:06:00	0
2009-05-30	00:07:00	0
2009-05-30	00:08:00	0
2009-05-30	00:09:00	24
2009-05-30	00:10:00	36
2009-05-30	00:11:00	0
2009-05-30	00:12:00	0
2009-05-30	00:13:00	0
2009-05-30	00:14:00	0
2009-05-30	00:15:00	0
2009-05-30	00:16:00	0
2009-05-30	00:17:00	0
2009-05-30	00:18:00	0
2009-05-30	00:19:00	0
2009-05-30	00:20:00	0
2009-05-30	00:21:00	0
2009-05-30	00:22:00	0
2009-05-30	00:23:00	0
2009-05-30	00:24:00	36
2009-05-30	00:25:00	12
2009-05-30	00:26:00	36
2009-05-30	00:27:00	12
2009-05-30	00:28:00	0
2009-05-30	00:29:00	24
2009-05-30	00:30:00	0
2009-05-30	00:31:00	0
2009-05-30	00:32:00	0
2009-05-30	00:33:00	24
2009-05-30	00:34:00	0
2009-05-30	00:35:00	0
2009-05-30	00:36:00	0
2009-05-30	00:37:00	0
2009-05-30	00:38:00	12
2009-05-30	00:39:00	0
2009-05-30	00:40:00	109
2009-05-30	00:41:00	0
2009-05-30	00:42:00	0
2009-05-30	00:43:00	0
2009-05-30	00:44:00	0
2009-05-30	00:45:00	0
2009-05-30	00:46:00	0
2009-05-30	00:47:00	0
2009-05-30	00:48:00	0
2009-05-30	00:49:00	0
2009-05-30	00:50:00	0
2009-05-30	00:51:00	0
2009-05-30	00:52:00	0
2009-05-30	00:53:00	0
2009-05-30	00:54:00	0
2009-05-30	00:55:00	0
2009-05-30	00:56:00	0
2009-05-30	00:57:00	0
2009-05-30	00:58:00	0
2009-05-30	00:59:00	0
2009-05-30	01:00:00	0
2009-05-30	01:01:00	0
2009-05-30	01:02:00	12
2009-05-30	01:03:00	36
2009-05-30	01:04:00	0
2009-05-30	01:05:00	0
2009-05-30	01:06:00	0
2009-05-30	01:07:00	0
2009-05-30	01:08:00	0
2009-05-30	01:09:00	0
2009-05-30	01:10:00	0
2009-05-30	01:11:00	0
2009-05-30	01:12:00	0
2009-05-30	01:13:00	0
2009-05-30	01:14:00	0
2009-05-30	01:15:00	0
2009-05-30	01:16:00	0
2009-05-30	01:17:00	12
2009-05-30	01:18:00	0
2009-05-30	01:19:00	0
2009-05-30	01:20:00	0
2009-05-30	01:21:00	0
2009-05-30	01:22:00	0
2009-05-30	01:23:00	0
2009-05-30	01:24:00	24
2009-05-30	01:25:00	0
2009-05-30	01:26:00	0
2009-05-30	01:27:00	0
2009-05-30	01:28:00	0
2009-05-30	01:29:00	0
2009-05-30	01:30:00	0
2009-05-30	01:31:00	0
2009-05-30	01:32:00	0
2009-05-30	01:33:00	0
2009-05-30	01:34:00	0
2009-05-30	01:35:00	0
2009-05-30	01:36:00	0
2009-05-30	01:37:00	0
2009-05-30	01:38:00	0
2009-05-30	01:39:00	0
2009-05-30	01:40:00	0
2009-05-30	01:41:00	0
2009-05-30	01:42:00	0
2009-05-30	01:43:00	0
2009-05-30	01:44:00	0
2009-05-30	01:45:00	0
2009-05-30	01:46:00	0
2009-05-30	01:47:00	36
2009-05-30	01:48:00	12
2009-05-30	01:49:00	0
2009-05-30	01:50:00	0
2009-05-30	01:51:00	0
2009-05-30	01:52:00	0
2009-05-30	01:53:00	0
2009-05-30	01:54:00	0
2009-05-30	01:55:00	0
2009-05-30	01:56:00	0
2009-05-30	01:57:00	0
2009-05-30	01:58:00	0
2009-05-30	01:59:00	0
2009-05-30	02:00:00	0
2009-05-30	02:01:00	0
2009-05-30	02:02:00	0
2009-05-30	02:03:00	0
2009-05-30	02:04:00	0
2009-05-30	02:05:00	0
2009-05-30	02:06:00	0
2009-05-30	02:07:00	0
2009-05-30	02:08:00	0
2009-05-30	02:09:00	0
2009-05-30	02:10:00	0
2009-05-30	02:11:00	0
2009-05-30	02:12:00	0
2009-05-30	02:13:00	0
2009-05-30	02:14:00	0
2009-05-30	02:15:00	0
2009-05-30	02:16:00	0
2009-05-30	02:17:00	0
2009-05-30	02:18:00	0
2009-05-30	02:19:00	24
2009-05-30	02:20:00	0
2009-05-30	02:21:00	0
2009-05-30	02:22:00	0
2009-05-30	02:23:00	0
2009-05-30	02:24:00	0
2009-05-30	02:25:00	0
2009-05-30	02:26:00	0
2009-05-30	02:27:00	0
2009-05-30	02:28:00	0
2009-05-30	02:29:00	0
2009-05-30	02:30:00	0
2009-05-30	02:31:00	0
2009-05-30	02:32:00	0
2009-05-30	02:33:00	0
2009-05-30	02:34:00	0
2009-05-30	02:35:00	0
2009-05-30	02:36:00	0
2009-05-30	02:37:00	0
2009-05-30	02:38:00	0
2009-05-30	02:39:00	0
2009-05-30	02:40:00	0
2009-05-30	02:41:00	0
2009-05-30	02:42:00	0
2009-05-30	02:43:00	0
2009-05-30	02:44:00	0
2009-05-30	02:45:00	0
2009-05-30	02:46:00	0
2009-05-30	02:47:00	0
2009-05-30	02:48:00	0
2009-05-30	02:49:00	0
2009-05-30	02:50:00	0
2009-05-30	02:51:00	0
2009-05-30	02:52:00	12
2009-05-30	02:53:00	0
2009-05-30	02:54:00	0
2009-05-30	02:55:00	0
2009-05-30	02:56:00	0
2009-05-30	02:57:00	0
2009-05-30	02:58:00	0
2009-05-30	02:59:00	0
2009-05-30	03:00:00	0
2009-05-30	03:01:00	0
2009-05-30	03:02:00	0
2009-05-30	03:03:00	0
2009-05-30	03:04:00	0
2009-05-30	03:05:00	0
2009-05-30	03:06:00	12
2009-05-30	03:07:00	60
2009-05-30	03:08:00	0
2009-05-30	03:09:00	0
2009-05-30	03:10:00	0
2009-05-30	03:11:00	0
2009-05-30	03:12:00	0
2009-05-30	03:13:00	0
2009-05-30	03:14:00	0
2009-05-30	03:15:00	0
2009-05-30	03:16:00	0
2009-05-30	03:17:00	0
2009-05-30	03:18:00	0
2009-05-30	03:19:00	0
2009-05-30	03:20:00	0
2009-05-30	03:21:00	0
2009-05-30	03:22:00	0
2009-05-30	03:23:00	0
2009-05-30	03:24:00	0
2009-05-30	03:25:00	0
2009-05-30	03:26:00	0
2009-05-30	03:27:00	0
2009-05-30	03:28:00	0
2009-05-30	03:29:00	24
2009-05-30	03:30:00	12
2009-05-30	03:31:00	0
2009-05-30	03:32:00	0
2009-05-30	03:33:00	0
2009-05-30	03:34:00	0
2009-05-30	03:35:00	0
2009-05-30	03:36:00	0
2009-05-30	03:37:00	0
2009-05-30	03:38:00	0
2009-05-30	03:39:00	0
2009-05-30	03:40:00	0
2009-05-30	03:41:00	0
2009-05-30	03:42:00	0
2009-05-30	03:43:00	0
2009-05-30	03:44:00	0
2009-05-30	03:45:00	0
2009-05-30	03:46:00	0
2009-05-30	03:47:00	0
2009-05-30	03:48:00	0
2009-05-30	03:49:00	0
2009-05-30	03:50:00	72
2009-05-30	03:51:00	12
2009-05-30	03:52:00	0
2009-05-30	03:53:00	0
2009-05-30	03:54:00	0
2009-05-30	03:55:00	0
2009-05-30	03:56:00	0
2009-05-30	03:57:00	0
2009-05-30	03:58:00	0
2009-05-30	03:59:00	0
2009-05-30	04:00:00	0
2009-05-30	04:01:00	0
2009-05-30	04:02:00	0
2009-05-30	04:03:00	0
2009-05-30	04:04:00	0
2009-05-30	04:05:00	0
2009-05-30	04:06:00	24
2009-05-30	04:07:00	72
2009-05-30	04:08:00	36
2009-05-30	04:09:00	48
2009-05-30	04:10:00	0
2009-05-30	04:11:00	0
2009-05-30	04:12:00	0
2009-05-30	04:13:00	0
2009-05-30	04:14:00	0
2009-05-30	04:15:00	0
2009-05-30	04:16:00	0
2009-05-30	04:17:00	0
2009-05-30	04:18:00	0
2009-05-30	04:19:00	0
2009-05-30	04:20:00	0
2009-05-30	04:21:00	0
2009-05-30	04:22:00	0
2009-05-30	04:23:00	0
2009-05-30	04:24:00	0
2009-05-30	04:25:00	0
2009-05-30	04:26:00	0
2009-05-30	04:27:00	0
2009-05-30	04:28:00	0
2009-05-30	04:29:00	48
2009-05-30	04:30:00	0
2009-05-30	04:31:00	0
2009-05-30	04:32:00	0
2009-05-30	04:33:00	0
2009-05-30	04:34:00	0
2009-05-30	04:35:00	0
2009-05-30	04:36:00	0
2009-05-30	04:37:00	0
2009-05-30	04:38:00	0
2009-05-30	04:39:00	0
2009-05-30	04:40:00	0
2009-05-30	04:41:00	0
2009-05-30	04:42:00	0
2009-05-30	04:43:00	0
2009-05-30	04:44:00	0
2009-05-30	04:45:00	0
2009-05-30	04:46:00	0
2009-05-30	04:47:00	0
2009-05-30	04:48:00	0
2009-05-30	04:49:00	0
2009-05-30	04:50:00	0
2009-05-30	04:51:00	0
2009-05-30	04:52:00	0
2009-05-30	04:53:00	0
2009-05-30	04:54:00	0
2009-05-30	04:55:00	0
2009-05-30	04:56:00	0
2009-05-30	04:57:00	0
2009-05-30	04:58:00	0
2009-05-30	04:59:00	0
2009-05-30	05:00:00	12
2009-05-30	05:01:00	36
2009-05-30	05:02:00	0
2009-05-30	05:03:00	0
2009-05-30	05:04:00	0
2009-05-30	05:05:00	0
2009-05-30	05:06:00	0
2009-05-30	05:07:00	0
2009-05-30	05:08:00	0
2009-05-30	05:09:00	0
2009-05-30	05:10:00	0
2009-05-30	05:11:00	0
2009-05-30	05:12:00	0
2009-05-30	05:13:00	0
2009-05-30	05:14:00	0
2009-05-30	05:15:00	0
2009-05-30	05:16:00	0
2009-05-30	05:17:00	0
2009-05-30	05:18:00	0
2009-05-30	05:19:00	0
2009-05-30	05:20:00	0
2009-05-30	05:21:00	0
2009-05-30	05:22:00	0
2009-05-30	05:23:00	0
2009-05-30	05:24:00	121
2009-05-30	05:25:00	0
2009-05-30	05:26:00	0
2009-05-30	05:27:00	0
2009-05-30	05:28:00	0
2009-05-30	05:29:00	0
2009-05-30	05:30:00	0
2009-05-30	05:31:00	0
2009-05-30	05:32:00	0
2009-05-30	05:33:00	0
2009-05-30	05:34:00	0
2009-05-30	05:35:00	0
2009-05-30	05:36:00	0
2009-05-30	05:37:00	0
2009-05-30	05:38:00	0
2009-05-30	05:39:00	0
2009-05-30	05:40:00	0
2009-05-30	05:41:00	0
2009-05-30	05:42:00	0
2009-05-30	05:43:00	0
2009-05-30	05:44:00	0
2009-05-30	05:45:00	0
2009-05-30	05:46:00	0
2009-05-30	05:47:00	0
2009-05-30	05:48:00	0
2009-05-30	05:49:00	0
2009-05-30	05:50:00	0
2009-05-30	05:51:00	0
2009-05-30	05:52:00	0
2009-05-30	05:53:00	0
2009-05-30	05:54:00	12
2009-05-30	05:55:00	0
2009-05-30	05:56:00	0
2009-05-30	05:57:00	0
2009-05-30	05:58:00	0
2009-05-30	05:59:00	0
2009-05-30	06:00:00	0
2009-05-30	06:01:00	0
2009-05-30	06:02:00	0
2009-05-30	06:03:00	0
2009-05-30	06:04:00	0
2009-05-30	06:05:00	0
2009-05-30	06:06:00	0
2009-05-30	06:07:00	0
2009-05-30	06:08:00	0
2009-05-30	06:09:00	0
2009-05-30	06:10:00	0
2009-05-30	06:11:00	0
2009-05-30	06:12:00	0
2009-05-30	06:13:00	0
2009-05-30	06:14:00	0
2009-05-30	06:15:00	0
2009-05-30	06:16:00	0
2009-05-30	06:17:00	0
2009-05-30	06:18:00	0
2009-05-30	06:19:00	0
2009-05-30	06:20:00	0
2009-05-30	06:21:00	0
2009-05-30	06:22:00	0
2009-05-30	06:23:00	0
2009-05-30	06:24:00	0
2009-05-30	06:25:00	0
2009-05-30	06:26:00	0
2009-05-30	06:27:00	0
2009-05-30	06:28:00	0
2009-05-30	06:29:00	0
2009-05-30	06:30:00	0
2009-05-30	06:31:00	0
2009-05-30	06:32:00	0
2009-05-30	06:33:00	0
2009-05-30	06:34:00	0
2009-05-30	06:35:00	0
2009-05-30	06:36:00	0
2009-05-30	06:37:00	0
2009-05-30	06:38:00	0
2009-05-30	06:39:00	0
2009-05-30	06:40:00	0
2009-05-30	06:41:00	0
2009-05-30	06:42:00	0
2009-05-30	06:43:00	0
2009-05-30	06:44:00	0
2009-05-30	06:45:00	0
2009-05-30	06:46:00	0
2009-05-30	06:47:00	0
2009-05-30	06:48:00	0
2009-05-30	06:49:00	0
2009-05-30	06:50:00	0
2009-05-30	06:51:00	0
2009-05-30	06:52:00	0
2009-05-30	06:53:00	0
2009-05-30	06:54:00	0
2009-05-30	06:55:00	0
2009-05-30	06:56:00	12
2009-05-30	06:57:00	12
2009-05-30	06:58:00	85
2009-05-30	06:59:00	0
2009-05-30	07:00:00	0
2009-05-30	07:01:00	0
2009-05-30	07:02:00	0
2009-05-30	07:03:00	0
2009-05-30	07:04:00	0
2009-05-30	07:05:00	0
2009-05-30	07:06:00	0
2009-05-30	07:07:00	0
2009-05-30	07:08:00	0
2009-05-30	07:09:00	0
2009-05-30	07:10:00	0
2009-05-30	07:11:00	0
2009-05-30	07:12:00	0
2009-05-30	07:13:00	0
2009-05-30	07:14:00	0
2009-05-30	07:15:00	0
2009-05-30	07:16:00	0
2009-05-30	07:17:00	0
2009-05-30	07:18:00	24
2009-05-30	07:19:00	0
2009-05-30	07:20:00	24
2009-05-30	07:21:00	12
2009-05-30	07:22:00	0
2009-05-30	07:23:00	0
2009-05-30	07:24:00	0
2009-05-30	07:25:00	0
2009-05-30	07:26:00	0
2009-05-30	07:27:00	0
2009-05-30	07:28:00	0
2009-05-30	07:29:00	12
2009-05-30	07:30:00	0
2009-05-30	07:31:00	0
2009-05-30	07:32:00	0
2009-05-30	07:33:00	623
2009-05-30	07:34:00	401
2009-05-30	07:35:00	229
2009-05-30	07:36:00	273
2009-05-30	07:37:00	12
2009-05-30	07:38:00	145
2009-05-30	07:39:00	1611
2009-05-30	07:40:00	36
2009-05-30	07:41:00	97
2009-05-30	07:42:00	36
2009-05-30	07:43:00	710
2009-05-30	07:44:00	171
2009-05-30	07:45:00	72
2009-05-30	07:46:00	72
2009-05-30	07:47:00	60
2009-05-30	07:48:00	157
2009-05-30	07:49:00	72
2009-05-30	07:50:00	85
2009-05-30	07:51:00	97
2009-05-30	07:52:00	48
2009-05-30	07:53:00	145
2009-05-30	07:54:00	186
2009-05-30	07:55:00	109
2009-05-30	07:56:00	24
2009-05-30	07:57:00	109
2009-05-30	07:58:00	85
2009-05-30	07:59:00	36
2009-05-30	08:00:00	60
2009-05-30	08:01:00	0
2009-05-30	08:02:00	0
2009-05-30	08:03:00	0
2009-05-30	08:04:00	36
2009-05-30	08:05:00	0
2009-05-30	08:06:00	24
2009-05-30	08:07:00	36
2009-05-30	08:08:00	24
2009-05-30	08:09:00	0
2009-05-30	08:10:00	0
2009-05-30	08:11:00	72
2009-05-30	08:12:00	0
2009-05-30	08:13:00	333
2009-05-30	08:14:00	316
2009-05-30	08:15:00	60
2009-05-30	08:16:00	97
2009-05-30	08:17:00	12
2009-05-30	08:18:00	121
2009-05-30	08:19:00	0
2009-05-30	08:20:00	12
2009-05-30	08:21:00	36
2009-05-30	08:22:00	60
2009-05-30	08:23:00	0
2009-05-30	08:24:00	215
2009-05-30	08:25:00	258
2009-05-30	08:26:00	145
2009-05-30	08:27:00	109
2009-05-30	08:28:00	0
2009-05-30	08:29:00	215
2009-05-30	08:30:00	507
2009-05-30	08:31:00	710
2009-05-30	08:32:00	60
2009-05-30	08:33:00	12
2009-05-30	08:34:00	0
2009-05-30	08:35:00	0
2009-05-30	08:36:00	0
2009-05-30	08:37:00	0
2009-05-30	08:38:00	48
2009-05-30	08:39:00	36
2009-05-30	08:40:00	97
2009-05-30	08:41:00	12
2009-05-30	08:42:00	24
2009-05-30	08:43:00	60
2009-05-30	08:44:00	72
2009-05-30	08:45:00	121
2009-05-30	08:46:00	121
2009-05-30	08:47:00	48
2009-05-30	08:48:00	0
2009-05-30	08:49:00	24
2009-05-30	08:50:00	36
2009-05-30	08:51:00	72
2009-05-30	08:52:00	72
2009-05-30	08:53:00	97
2009-05-30	08:54:00	72
2009-05-30	08:55:00	48
2009-05-30	08:56:00	0
2009-05-30	08:57:00	0
2009-05-30	08:58:00	109
2009-05-30	08:59:00	36
2009-05-30	09:00:00	12
2009-05-30	09:01:00	60
2009-05-30	09:02:00	48
2009-05-30	09:03:00	1439
2009-05-30	09:04:00	1220
2009-05-30	09:05:00	1104
2009-05-30	09:06:00	799
2009-05-30	09:07:00	507
2009-05-30	09:08:00	200
[truncated: 19,611 more rows]

## Sheet: 6.12.09
Actogram, Copy Raw Data, All Days
Identity:	Darby
Filename:	E:\Active Research Files\meloxicam titre canine\cases\darby\Darby 6.12.09.AWC
Gender:	M
Age:	10
Height:	91.4 cm	36.0 in
Weight:	36.3 kg	80.0 lbs
Start Date:	12-Jun-2009 (Fri)
Start Time:	18:00:00
Interval:	1.00 mins
Date Stamp:	Time Stamp:	Activity Data:	Marker Press:
2009-06-12	00:00:00	0
2009-06-12	00:01:00	0
2009-06-12	00:02:00	0
2009-06-12	00:03:00	0
2009-06-12	00:04:00	0
2009-06-12	00:05:00	0
2009-06-12	00:06:00	0
2009-06-12	00:07:00	0
2009-06-12	00:08:00	0
2009-06-12	00:09:00	0
2009-06-12	00:10:00	0
2009-06-12	00:11:00	0
2009-06-12	00:12:00	0
2009-06-12	00:13:00	0
2009-06-12	00:14:00	0
2009-06-12	00:15:00	0
2009-06-12	00:16:00	0
2009-06-12	00:17:00	0
2009-06-12	00:18:00	0
2009-06-12	00:19:00	0
2009-06-12	00:20:00	0
2009-06-12	00:21:00	0
2009-06-12	00:22:00	0
2009-06-12	00:23:00	0
2009-06-12	00:24:00	0
2009-06-12	00:25:00	0
2009-06-12	00:26:00	0
2009-06-12	00:27:00	0
2009-06-12	00:28:00	0
2009-06-12	00:29:00	0
2009-06-12	00:30:00	0
2009-06-12	00:31:00	0
2009-06-12	00:32:00	0
2009-06-12	00:33:00	0
2009-06-12	00:34:00	0
2009-06-12	00:35:00	0
2009-06-12	00:36:00	0
2009-06-12	00:37:00	0
2009-06-12	00:38:00	0
2009-06-12	00:39:00	0
2009-06-12	00:40:00	0
2009-06-12	00:41:00	0
2009-06-12	00:42:00	0
2009-06-12	00:43:00	0
2009-06-12	00:44:00	0
2009-06-12	00:45:00	0
2009-06-12	00:46:00	0
2009-06-12	00:47:00	0
2009-06-12	00:48:00	0
2009-06-12	00:49:00	0
2009-06-12	00:50:00	0
2009-06-12	00:51:00	0
2009-06-12	00:52:00	0
2009-06-12	00:53:00	0
2009-06-12	00:54:00	0
2009-06-12	00:55:00	0
2009-06-12	00:56:00	0
2009-06-12	00:57:00	0
2009-06-12	00:58:00	0
2009-06-12	00:59:00	0
2009-06-12	01:00:00	0
2009-06-12	01:01:00	0
2009-06-12	01:02:00	0
2009-06-12	01:03:00	0
2009-06-12	01:04:00	0
2009-06-12	01:05:00	0
2009-06-12	01:06:00	0
2009-06-12	01:07:00	0
2009-06-12	01:08:00	0
2009-06-12	01:09:00	0
2009-06-12	01:10:00	0
2009-06-12	01:11:00	0
2009-06-12	01:12:00	0
2009-06-12	01:13:00	0
2009-06-12	01:14:00	0
2009-06-12	01:15:00	0
2009-06-12	01:16:00	0
2009-06-12	01:17:00	0
2009-06-12	01:18:00	0
2009-06-12	01:19:00	0
2009-06-12	01:20:00	0
2009-06-12	01:21:00	0
2009-06-12	01:22:00	0
2009-06-12	01:23:00	0
2009-06-12	01:24:00	0
2009-06-12	01:25:00	0
2009-06-12	01:26:00	0
2009-06-12	01:27:00	0
2009-06-12	01:28:00	0
2009-06-12	01:29:00	0
2009-06-12	01:30:00	0
2009-06-12	01:31:00	0
2009-06-12	01:32:00	0
2009-06-12	01:33:00	0
2009-06-12	01:34:00	0
2009-06-12	01:35:00	0
2009-06-12	01:36:00	0
2009-06-12	01:37:00	0
2009-06-12	01:38:00	0
2009-06-12	01:39:00	0
2009-06-12	01:40:00	0
2009-06-12	01:41:00	0
2009-06-12	01:42:00	0
2009-06-12	01:43:00	0
2009-06-12	01:44:00	0
2009-06-12	01:45:00	0
2009-06-12	01:46:00	0
2009-06-12	01:47:00	0
2009-06-12	01:48:00	0
2009-06-12	01:49:00	0
2009-06-12	01:50:00	0
2009-06-12	01:51:00	0
2009-06-12	01:52:00	0
2009-06-12	01:53:00	0
2009-06-12	01:54:00	0
2009-06-12	01:55:00	0
2009-06-12	01:56:00	0
2009-06-12	01:57:00	0
2009-06-12	01:58:00	0
2009-06-12	01:59:00	0
2009-06-12	02:00:00	0
2009-06-12	02:01:00	0
2009-06-12	02:02:00	0
2009-06-12	02:03:00	0
2009-06-12	02:04:00	0
2009-06-12	02:05:00	0
2009-06-12	02:06:00	0
2009-06-12	02:07:00	0
2009-06-12	02:08:00	0
2009-06-12	02:09:00	0
2009-06-12	02:10:00	0
2009-06-12	02:11:00	0
2009-06-12	02:12:00	0
2009-06-12	02:13:00	0
2009-06-12	02:14:00	0
2009-06-12	02:15:00	0
2009-06-12	02:16:00	0
2009-06-12	02:17:00	0
2009-06-12	02:18:00	0
2009-06-12	02:19:00	0
2009-06-12	02:20:00	0
2009-06-12	02:21:00	0
2009-06-12	02:22:00	0
2009-06-12	02:23:00	0
2009-06-12	02:24:00	0
2009-06-12	02:25:00	0
2009-06-12	02:26:00	0
2009-06-12	02:27:00	0
2009-06-12	02:28:00	0
2009-06-12	02:29:00	0
2009-06-12	02:30:00	0
2009-06-12	02:31:00	0
2009-06-12	02:32:00	0
2009-06-12	02:33:00	0
2009-06-12	02:34:00	0
2009-06-12	02:35:00	0
2009-06-12	02:36:00	0
2009-06-12	02:37:00	0
2009-06-12	02:38:00	0
2009-06-12	02:39:00	0
2009-06-12	02:40:00	0
2009-06-12	02:41:00	0
2009-06-12	02:42:00	0
2009-06-12	02:43:00	0
2009-06-12	02:44:00	0
2009-06-12	02:45:00	0
2009-06-12	02:46:00	0
2009-06-12	02:47:00	0
2009-06-12	02:48:00	0
2009-06-12	02:49:00	0
2009-06-12	02:50:00	0
2009-06-12	02:51:00	0
2009-06-12	02:52:00	0
2009-06-12	02:53:00	0
2009-06-12	02:54:00	0
2009-06-12	02:55:00	0
2009-06-12	02:56:00	0
2009-06-12	02:57:00	0
2009-06-12	02:58:00	0
2009-06-12	02:59:00	0
2009-06-12	03:00:00	0
2009-06-12	03:01:00	0
2009-06-12	03:02:00	0
2009-06-12	03:03:00	0
2009-06-12	03:04:00	0
2009-06-12	03:05:00	0
2009-06-12	03:06:00	0
2009-06-12	03:07:00	0
2009-06-12	03:08:00	0
2009-06-12	03:09:00	0
2009-06-12	03:10:00	0
2009-06-12	03:11:00	0
2009-06-12	03:12:00	0
2009-06-12	03:13:00	0
2009-06-12	03:14:00	0
2009-06-12	03:15:00	0
2009-06-12	03:16:00	0
2009-06-12	03:17:00	0
2009-06-12	03:18:00	0
2009-06-12	03:19:00	0
2009-06-12	03:20:00	0
2009-06-12	03:21:00	0
2009-06-12	03:22:00	0
2009-06-12	03:23:00	0
2009-06-12	03:24:00	0
2009-06-12	03:25:00	0
2009-06-12	03:26:00	0
2009-06-12	03:27:00	0
2009-06-12	03:28:00	0
2009-06-12	03:29:00	0
2009-06-12	03:30:00	0
2009-06-12	03:31:00	0
2009-06-12	03:32:00	0
2009-06-12	03:33:00	0
2009-06-12	03:34:00	0
2009-06-12	03:35:00	0
2009-06-12	03:36:00	0
2009-06-12	03:37:00	0
2009-06-12	03:38:00	0
2009-06-12	03:39:00	0
2009-06-12	03:40:00	0
2009-06-12	03:41:00	0
2009-06-12	03:42:00	0
2009-06-12	03:43:00	0
2009-06-12	03:44:00	0
2009-06-12	03:45:00	0
2009-06-12	03:46:00	0
2009-06-12	03:47:00	0
2009-06-12	03:48:00	0
2009-06-12	03:49:00	0
2009-06-12	03:50:00	0
2009-06-12	03:51:00	0
2009-06-12	03:52:00	0
2009-06-12	03:53:00	0
2009-06-12	03:54:00	0
2009-06-12	03:55:00	0
2009-06-12	03:56:00	0
2009-06-12	03:57:00	0
2009-06-12	03:58:00	0
2009-06-12	03:59:00	0
2009-06-12	04:00:00	0
2009-06-12	04:01:00	0
2009-06-12	04:02:00	0
2009-06-12	04:03:00	0
2009-06-12	04:04:00	0
2009-06-12	04:05:00	0
2009-06-12	04:06:00	0
2009-06-12	04:07:00	0
2009-06-12	04:08:00	0
2009-06-12	04:09:00	0
2009-06-12	04:10:00	0
2009-06-12	04:11:00	0
2009-06-12	04:12:00	0
2009-06-12	04:13:00	0
2009-06-12	04:14:00	0
2009-06-12	04:15:00	0
2009-06-12	04:16:00	0
2009-06-12	04:17:00	0
2009-06-12	04:18:00	0
2009-06-12	04:19:00	0
2009-06-12	04:20:00	0
2009-06-12	04:21:00	0
2009-06-12	04:22:00	0
2009-06-12	04:23:00	0
2009-06-12	04:24:00	0
2009-06-12	04:25:00	0
2009-06-12	04:26:00	0
2009-06-12	04:27:00	0
2009-06-12	04:28:00	0
2009-06-12	04:29:00	0
2009-06-12	04:30:00	0
2009-06-12	04:31:00	0
2009-06-12	04:32:00	0
2009-06-12	04:33:00	0
2009-06-12	04:34:00	0
2009-06-12	04:35:00	0
2009-06-12	04:36:00	0
2009-06-12	04:37:00	0
2009-06-12	04:38:00	0
2009-06-12	04:39:00	0
2009-06-12	04:40:00	0
2009-06-12	04:41:00	0
2009-06-12	04:42:00	0
2009-06-12	04:43:00	0
2009-06-12	04:44:00	0
2009-06-12	04:45:00	0
2009-06-12	04:46:00	0
2009-06-12	04:47:00	0
2009-06-12	04:48:00	0
2009-06-12	04:49:00	0
2009-06-12	04:50:00	0
2009-06-12	04:51:00	0
2009-06-12	04:52:00	0
2009-06-12	04:53:00	0
2009-06-12	04:54:00	0
2009-06-12	04:55:00	0
2009-06-12	04:56:00	0
2009-06-12	04:57:00	0
2009-06-12	04:58:00	0
2009-06-12	04:59:00	0
2009-06-12	05:00:00	0
2009-06-12	05:01:00	0
2009-06-12	05:02:00	0
2009-06-12	05:03:00	0
2009-06-12	05:04:00	0
2009-06-12	05:05:00	0
2009-06-12	05:06:00	0
2009-06-12	05:07:00	0
2009-06-12	05:08:00	0
2009-06-12	05:09:00	0
2009-06-12	05:10:00	0
2009-06-12	05:11:00	0
2009-06-12	05:12:00	0
2009-06-12	05:13:00	0
2009-06-12	05:14:00	0
2009-06-12	05:15:00	0
2009-06-12	05:16:00	0
2009-06-12	05:17:00	0
2009-06-12	05:18:00	0
2009-06-12	05:19:00	0
2009-06-12	05:20:00	0
2009-06-12	05:21:00	0
2009-06-12	05:22:00	0
2009-06-12	05:23:00	0
2009-06-12	05:24:00	0
2009-06-12	05:25:00	0
2009-06-12	05:26:00	0
2009-06-12	05:27:00	0
2009-06-12	05:28:00	0
2009-06-12	05:29:00	0
2009-06-12	05:30:00	0
2009-06-12	05:31:00	0
2009-06-12	05:32:00	0
2009-06-12	05:33:00	0
2009-06-12	05:34:00	0
2009-06-12	05:35:00	0
2009-06-12	05:36:00	0
2009-06-12	05:37:00	0
2009-06-12	05:38:00	0
2009-06-12	05:39:00	0
2009-06-12	05:40:00	0
2009-06-12	05:41:00	0
2009-06-12	05:42:00	0
2009-06-12	05:43:00	0
2009-06-12	05:44:00	0
2009-06-12	05:45:00	0
2009-06-12	05:46:00	0
2009-06-12	05:47:00	0
2009-06-12	05:48:00	0
2009-06-12	05:49:00	0
2009-06-12	05:50:00	0
2009-06-12	05:51:00	0
2009-06-12	05:52:00	0
2009-06-12	05:53:00	0
2009-06-12	05:54:00	0
2009-06-12	05:55:00	0
2009-06-12	05:56:00	0
2009-06-12	05:57:00	0
2009-06-12	05:58:00	0
2009-06-12	05:59:00	0
2009-06-12	06:00:00	0
2009-06-12	06:01:00	0
2009-06-12	06:02:00	0
2009-06-12	06:03:00	0
2009-06-12	06:04:00	0
2009-06-12	06:05:00	0
2009-06-12	06:06:00	0
2009-06-12	06:07:00	0
2009-06-12	06:08:00	0
2009-06-12	06:09:00	0
2009-06-12	06:10:00	0
2009-06-12	06:11:00	0
2009-06-12	06:12:00	0
2009-06-12	06:13:00	0
2009-06-12	06:14:00	0
2009-06-12	06:15:00	0
2009-06-12	06:16:00	0
2009-06-12	06:17:00	0
2009-06-12	06:18:00	0
2009-06-12	06:19:00	0
2009-06-12	06:20:00	0
2009-06-12	06:21:00	0
2009-06-12	06:22:00	0
2009-06-12	06:23:00	0
2009-06-12	06:24:00	0
2009-06-12	06:25:00	0
2009-06-12	06:26:00	0
2009-06-12	06:27:00	0
2009-06-12	06:28:00	0
2009-06-12	06:29:00	0
2009-06-12	06:30:00	0
2009-06-12	06:31:00	0
2009-06-12	06:32:00	0
2009-06-12	06:33:00	0
2009-06-12	06:34:00	0
2009-06-12	06:35:00	0
2009-06-12	06:36:00	0
2009-06-12	06:37:00	0
2009-06-12	06:38:00	0
2009-06-12	06:39:00	0
2009-06-12	06:40:00	0
2009-06-12	06:41:00	0
2009-06-12	06:42:00	0
2009-06-12	06:43:00	0
2009-06-12	06:44:00	0
2009-06-12	06:45:00	0
2009-06-12	06:46:00	0
2009-06-12	06:47:00	0
2009-06-12	06:48:00	0
2009-06-12	06:49:00	0
2009-06-12	06:50:00	0
2009-06-12	06:51:00	0
2009-06-12	06:52:00	0
2009-06-12	06:53:00	0
2009-06-12	06:54:00	0
2009-06-12	06:55:00	0
2009-06-12	06:56:00	0
2009-06-12	06:57:00	0
2009-06-12	06:58:00	0
2009-06-12	06:59:00	0
2009-06-12	07:00:00	0
2009-06-12	07:01:00	0
2009-06-12	07:02:00	0
2009-06-12	07:03:00	0
2009-06-12	07:04:00	0
2009-06-12	07:05:00	0
2009-06-12	07:06:00	0
2009-06-12	07:07:00	0
2009-06-12	07:08:00	0
2009-06-12	07:09:00	0
2009-06-12	07:10:00	0
2009-06-12	07:11:00	0
2009-06-12	07:12:00	0
2009-06-12	07:13:00	0
2009-06-12	07:14:00	0
2009-06-12	07:15:00	0
2009-06-12	07:16:00	0
2009-06-12	07:17:00	0
2009-06-12	07:18:00	0
2009-06-12	07:19:00	0
2009-06-12	07:20:00	0
2009-06-12	07:21:00	0
2009-06-12	07:22:00	0
2009-06-12	07:23:00	0
2009-06-12	07:24:00	0
2009-06-12	07:25:00	0
2009-06-12	07:26:00	0
2009-06-12	07:27:00	0
2009-06-12	07:28:00	0
2009-06-12	07:29:00	0
2009-06-12	07:30:00	0
2009-06-12	07:31:00	0
2009-06-12	07:32:00	0
2009-06-12	07:33:00	0
2009-06-12	07:34:00	0
2009-06-12	07:35:00	0
2009-06-12	07:36:00	0
2009-06-12	07:37:00	0
2009-06-12	07:38:00	0
2009-06-12	07:39:00	0
2009-06-12	07:40:00	0
2009-06-12	07:41:00	0
2009-06-12	07:42:00	0
2009-06-12	07:43:00	0
2009-06-12	07:44:00	0
2009-06-12	07:45:00	0
2009-06-12	07:46:00	0
2009-06-12	07:47:00	0
2009-06-12	07:48:00	0
2009-06-12	07:49:00	0
2009-06-12	07:50:00	0
2009-06-12	07:51:00	0
2009-06-12	07:52:00	0
2009-06-12	07:53:00	0
2009-06-12	07:54:00	0
2009-06-12	07:55:00	0
2009-06-12	07:56:00	0
2009-06-12	07:57:00	0
2009-06-12	07:58:00	0
2009-06-12	07:59:00	0
2009-06-12	08:00:00	0
2009-06-12	08:01:00	0
2009-06-12	08:02:00	0
2009-06-12	08:03:00	0
2009-06-12	08:04:00	0
2009-06-12	08:05:00	0
2009-06-12	08:06:00	0
2009-06-12	08:07:00	0
2009-06-12	08:08:00	0
2009-06-12	08:09:00	0
2009-06-12	08:10:00	0
2009-06-12	08:11:00	0
2009-06-12	08:12:00	0
2009-06-12	08:13:00	0
2009-06-12	08:14:00	0
2009-06-12	08:15:00	0
2009-06-12	08:16:00	0
2009-06-12	08:17:00	0
2009-06-12	08:18:00	0
2009-06-12	08:19:00	0
2009-06-12	08:20:00	0
2009-06-12	08:21:00	0
2009-06-12	08:22:00	0
2009-06-12	08:23:00	0
2009-06-12	08:24:00	0
2009-06-12	08:25:00	0
2009-06-12	08:26:00	0
2009-06-12	08:27:00	0
2009-06-12	08:28:00	0
2009-06-12	08:29:00	0
2009-06-12	08:30:00	0
2009-06-12	08:31:00	0
2009-06-12	08:32:00	0
2009-06-12	08:33:00	0
2009-06-12	08:34:00	0
2009-06-12	08:35:00	0
2009-06-12	08:36:00	0
2009-06-12	08:37:00	0
2009-06-12	08:38:00	0
2009-06-12	08:39:00	0
2009-06-12	08:40:00	0
2009-06-12	08:41:00	0
2009-06-12	08:42:00	0
2009-06-12	08:43:00	0
2009-06-12	08:44:00	0
2009-06-12	08:45:00	0
2009-06-12	08:46:00	0
2009-06-12	08:47:00	0
2009-06-12	08:48:00	0
2009-06-12	08:49:00	0
2009-06-12	08:50:00	0
2009-06-12	08:51:00	0
2009-06-12	08:52:00	0
2009-06-12	08:53:00	0
2009-06-12	08:54:00	0
2009-06-12	08:55:00	0
2009-06-12	08:56:00	0
2009-06-12	08:57:00	0
2009-06-12	08:58:00	0
2009-06-12	08:59:00	0
2009-06-12	09:00:00	0
2009-06-12	09:01:00	0
2009-06-12	09:02:00	0
2009-06-12	09:03:00	0
2009-06-12	09:04:00	0
2009-06-12	09:05:00	0
2009-06-12	09:06:00	0
2009-06-12	09:07:00	0
2009-06-12	09:08:00	0
2009-06-12	09:09:00	0
2009-06-12	09:10:00	0
2009-06-12	09:11:00	0
2009-06-12	09:12:00	0
2009-06-12	09:13:00	0
2009-06-12	09:14:00	0
2009-06-12	09:15:00	0
2009-06-12	09:16:00	0
2009-06-12	09:17:00	0
2009-06-12	09:18:00	0
2009-06-12	09:19:00	0
2009-06-12	09:20:00	0
2009-06-12	09:21:00	0
2009-06-12	09:22:00	0
2009-06-12	09:23:00	0
2009-06-12	09:24:00	0
2009-06-12	09:25:00	0
2009-06-12	09:26:00	0
2009-06-12	09:27:00	0
2009-06-12	09:28:00	0
2009-06-12	09:29:00	0
2009-06-12	09:30:00	0
2009-06-12	09:31:00	0
2009-06-12	09:32:00	0
2009-06-12	09:33:00	0
2009-06-12	09:34:00	0
2009-06-12	09:35:00	0
2009-06-12	09:36:00	0
2009-06-12	09:37:00	0
2009-06-12	09:38:00	0
2009-06-12	09:39:00	0
2009-06-12	09:40:00	0
2009-06-12	09:41:00	0
2009-06-12	09:42:00	0
2009-06-12	09:43:00	0
2009-06-12	09:44:00	0
2009-06-12	09:45:00	0
2009-06-12	09:46:00	0
2009-06-12	09:47:00	0
2009-06-12	09:48:00	0
2009-06-12	09:49:00	0
2009-06-12	09:50:00	0
2009-06-12	09:51:00	0
2009-06-12	09:52:00	0
2009-06-12	09:53:00	0
2009-06-12	09:54:00	0
2009-06-12	09:55:00	0
2009-06-12	09:56:00	0
2009-06-12	09:57:00	0
2009-06-12	09:58:00	0
2009-06-12	09:59:00	0
2009-06-12	10:00:00	0
2009-06-12	10:01:00	0
2009-06-12	10:02:00	0
2009-06-12	10:03:00	0
2009-06-12	10:04:00	0
2009-06-12	10:05:00	0
2009-06-12	10:06:00	0
2009-06-12	10:07:00	0
2009-06-12	10:08:00	0
2009-06-12	10:09:00	0
2009-06-12	10:10:00	0
2009-06-12	10:11:00	0
2009-06-12	10:12:00	0
2009-06-12	10:13:00	0
2009-06-12	10:14:00	0
2009-06-12	10:15:00	0
2009-06-12	10:16:00	0
2009-06-12	10:17:00	0
2009-06-12	10:18:00	0
2009-06-12	10:19:00	0
2009-06-12	10:20:00	0
2009-06-12	10:21:00	0
2009-06-12	10:22:00	0
2009-06-12	10:23:00	0
2009-06-12	10:24:00	0
2009-06-12	10:25:00	0
2009-06-12	10:26:00	0
2009-06-12	10:27:00	0
2009-06-12	10:28:00	0
2009-06-12	10:29:00	0
2009-06-12	10:30:00	0
2009-06-12	10:31:00	0
2009-06-12	10:32:00	0
2009-06-12	10:33:00	0
2009-06-12	10:34:00	0
2009-06-12	10:35:00	0
2009-06-12	10:36:00	0
2009-06-12	10:37:00	0
2009-06-12	10:38:00	0
2009-06-12	10:39:00	0
2009-06-12	10:40:00	0
2009-06-12	10:41:00	0
2009-06-12	10:42:00	0
2009-06-12	10:43:00	0
2009-06-12	10:44:00	0
2009-06-12	10:45:00	0
2009-06-12	10:46:00	0
2009-06-12	10:47:00	0
2009-06-12	10:48:00	0
2009-06-12	10:49:00	0
2009-06-12	10:50:00	0
2009-06-12	10:51:00	0
2009-06-12	10:52:00	0
2009-06-12	10:53:00	0
2009-06-12	10:54:00	0
2009-06-12	10:55:00	0
2009-06-12	10:56:00	0
2009-06-12	10:57:00	0
2009-06-12	10:58:00	0
2009-06-12	10:59:00	0
2009-06-12	11:00:00	0
2009-06-12	11:01:00	0
2009-06-12	11:02:00	0
2009-06-12	11:03:00	0
2009-06-12	11:04:00	0
2009-06-12	11:05:00	0
2009-06-12	11:06:00	0
2009-06-12	11:07:00	0
2009-06-12	11:08:00	0
2009-06-12	11:09:00	0
2009-06-12	11:10:00	0
2009-06-12	11:11:00	0
2009-06-12	11:12:00	0
2009-06-12	11:13:00	0
2009-06-12	11:14:00	0
2009-06-12	11:15:00	0
2009-06-12	11:16:00	0
2009-06-12	11:17:00	0
2009-06-12	11:18:00	0
2009-06-12	11:19:00	0
2009-06-12	11:20:00	0
2009-06-12	11:21:00	0
2009-06-12	11:22:00	0
2009-06-12	11:23:00	0
2009-06-12	11:24:00	0
2009-06-12	11:25:00	0
2009-06-12	11:26:00	0
2009-06-12	11:27:00	0
2009-06-12	11:28:00	0
2009-06-12	11:29:00	0
2009-06-12	11:30:00	0
2009-06-12	11:31:00	0
2009-06-12	11:32:00	0
2009-06-12	11:33:00	0
2009-06-12	11:34:00	0
2009-06-12	11:35:00	0
2009-06-12	11:36:00	0
2009-06-12	11:37:00	0
2009-06-12	11:38:00	0
2009-06-12	11:39:00	0
2009-06-12	11:40:00	0
2009-06-12	11:41:00	0
2009-06-12	11:42:00	0
2009-06-12	11:43:00	0
2009-06-12	11:44:00	0
2009-06-12	11:45:00	0
2009-06-12	11:46:00	0
2009-06-12	11:47:00	0
2009-06-12	11:48:00	0
2009-06-12	11:49:00	0
2009-06-12	11:50:00	0
2009-06-12	11:51:00	0
2009-06-12	11:52:00	0
2009-06-12	11:53:00	0
2009-06-12	11:54:00	0
2009-06-12	11:55:00	0
2009-06-12	11:56:00	0
2009-06-12	11:57:00	0
2009-06-12	11:58:00	0
2009-06-12	11:59:00	0
2009-06-12	12:00:00	0
2009-06-12	12:01:00	0
2009-06-12	12:02:00	0
2009-06-12	12:03:00	0
2009-06-12	12:04:00	0
2009-06-12	12:05:00	0
2009-06-12	12:06:00	0
2009-06-12	12:07:00	0
2009-06-12	12:08:00	0
2009-06-12	12:09:00	0
2009-06-12	12:10:00	0
2009-06-12	12:11:00	0
2009-06-12	12:12:00	0
2009-06-12	12:13:00	0
2009-06-12	12:14:00	0
2009-06-12	12:15:00	0
2009-06-12	12:16:00	0
2009-06-12	12:17:00	0
2009-06-12	12:18:00	0
2009-06-12	12:19:00	0
2009-06-12	12:20:00	0
2009-06-12	12:21:00	0
2009-06-12	12:22:00	0
2009-06-12	12:23:00	0
2009-06-12	12:24:00	0
2009-06-12	12:25:00	0
2009-06-12	12:26:00	0
2009-06-12	12:27:00	0
2009-06-12	12:28:00	0
2009-06-12	12:29:00	0
2009-06-12	12:30:00	0
2009-06-12	12:31:00	0
2009-06-12	12:32:00	0
2009-06-12	12:33:00	0
2009-06-12	12:34:00	0
2009-06-12	12:35:00	0
2009-06-12	12:36:00	0
2009-06-12	12:37:00	0
2009-06-12	12:38:00	0
2009-06-12	12:39:00	0
2009-06-12	12:40:00	0
2009-06-12	12:41:00	0
2009-06-12	12:42:00	0
2009-06-12	12:43:00	0
2009-06-12	12:44:00	0
2009-06-12	12:45:00	0
2009-06-12	12:46:00	0
2009-06-12	12:47:00	0
2009-06-12	12:48:00	0
2009-06-12	12:49:00	0
2009-06-12	12:50:00	0
2009-06-12	12:51:00	0
2009-06-12	12:52:00	0
2009-06-12	12:53:00	0
2009-06-12	12:54:00	0
2009-06-12	12:55:00	0
2009-06-12	12:56:00	0
2009-06-12	12:57:00	0
2009-06-12	12:58:00	0
2009-06-12	12:59:00	0
2009-06-12	13:00:00	0
2009-06-12	13:01:00	0
2009-06-12	13:02:00	0
2009-06-12	13:03:00	0
2009-06-12	13:04:00	0
2009-06-12	13:05:00	0
2009-06-12	13:06:00	0
2009-06-12	13:07:00	0
2009-06-12	13:08:00	0
2009-06-12	13:09:00	0
2009-06-12	13:10:00	0
2009-06-12	13:11:00	0
2009-06-12	13:12:00	0
2009-06-12	13:13:00	0
2009-06-12	13:14:00	0
2009-06-12	13:15:00	0
2009-06-12	13:16:00	0
2009-06-12	13:17:00	0
2009-06-12	13:18:00	0
2009-06-12	13:19:00	0
2009-06-12	13:20:00	0
2009-06-12	13:21:00	0
2009-06-12	13:22:00	0
2009-06-12	13:23:00	0
2009-06-12	13:24:00	0
2009-06-12	13:25:00	0
2009-06-12	13:26:00	0
2009-06-12	13:27:00	0
2009-06-12	13:28:00	0
2009-06-12	13:29:00	0
2009-06-12	13:30:00	0
2009-06-12	13:31:00	0
2009-06-12	13:32:00	0
2009-06-12	13:33:00	0
2009-06-12	13:34:00	0
2009-06-12	13:35:00	0
2009-06-12	13:36:00	0
2009-06-12	13:37:00	0
2009-06-12	13:38:00	0
2009-06-12	13:39:00	0
2009-06-12	13:40:00	0
2009-06-12	13:41:00	0
2009-06-12	13:42:00	0
2009-06-12	13:43:00	0
2009-06-12	13:44:00	0
2009-06-12	13:45:00	0
2009-06-12	13:46:00	0
2009-06-12	13:47:00	0
2009-06-12	13:48:00	0
2009-06-12	13:49:00	0
2009-06-12	13:50:00	0
2009-06-12	13:51:00	0
2009-06-12	13:52:00	0
2009-06-12	13:53:00	0
2009-06-12	13:54:00	0
2009-06-12	13:55:00	0
2009-06-12	13:56:00	0
2009-06-12	13:57:00	0
2009-06-12	13:58:00	0
2009-06-12	13:59:00	0
2009-06-12	14:00:00	0
2009-06-12	14:01:00	0
2009-06-12	14:02:00	0
2009-06-12	14:03:00	0
2009-06-12	14:04:00	0
2009-06-12	14:05:00	0
2009-06-12	14:06:00	0
2009-06-12	14:07:00	0
2009-06-12	14:08:00	0
2009-06-12	14:09:00	0
2009-06-12	14:10:00	0
2009-06-12	14:11:00	0
2009-06-12	14:12:00	0
2009-06-12	14:13:00	0
2009-06-12	14:14:00	0
2009-06-12	14:15:00	0
2009-06-12	14:16:00	0
2009-06-12	14:17:00	0
2009-06-12	14:18:00	0
2009-06-12	14:19:00	0
2009-06-12	14:20:00	0
2009-06-12	14:21:00	0
2009-06-12	14:22:00	0
2009-06-12	14:23:00	0
2009-06-12	14:24:00	0
2009-06-12	14:25:00	0
2009-06-12	14:26:00	0
2009-06-12	14:27:00	0
2009-06-12	14:28:00	0
2009-06-12	14:29:00	0
2009-06-12	14:30:00	0
2009-06-12	14:31:00	0
2009-06-12	14:32:00	0
2009-06-12	14:33:00	0
2009-06-12	14:34:00	0
2009-06-12	14:35:00	0
2009-06-12	14:36:00	0
2009-06-12	14:37:00	0
2009-06-12	14:38:00	0
2009-06-12	14:39:00	0
2009-06-12	14:40:00	0
2009-06-12	14:41:00	0
2009-06-12	14:42:00	0
2009-06-12	14:43:00	0
2009-06-12	14:44:00	0
2009-06-12	14:45:00	0
2009-06-12	14:46:00	0
2009-06-12	14:47:00	0
2009-06-12	14:48:00	0
2009-06-12	14:49:00	0
2009-06-12	14:50:00	0
2009-06-12	14:51:00	0
2009-06-12	14:52:00	0
2009-06-12	14:53:00	0
2009-06-12	14:54:00	0
2009-06-12	14:55:00	0
2009-06-12	14:56:00	0
2009-06-12	14:57:00	0
2009-06-12	14:58:00	0
2009-06-12	14:59:00	0
2009-06-12	15:00:00	0
2009-06-12	15:01:00	0
2009-06-12	15:02:00	0
2009-06-12	15:03:00	0
2009-06-12	15:04:00	0
2009-06-12	15:05:00	0
2009-06-12	15:06:00	0
2009-06-12	15:07:00	0
2009-06-12	15:08:00	0
2009-06-12	15:09:00	0
2009-06-12	15:10:00	0
2009-06-12	15:11:00	0
2009-06-12	15:12:00	0
2009-06-12	15:13:00	0
2009-06-12	15:14:00	0
2009-06-12	15:15:00	0
2009-06-12	15:16:00	0
2009-06-12	15:17:00	0
2009-06-12	15:18:00	0
2009-06-12	15:19:00	0
2009-06-12	15:20:00	0
2009-06-12	15:21:00	0
2009-06-12	15:22:00	0
2009-06-12	15:23:00	0
2009-06-12	15:24:00	0
2009-06-12	15:25:00	0
2009-06-12	15:26:00	0
2009-06-12	15:27:00	0
2009-06-12	15:28:00	0
2009-06-12	15:29:00	0
2009-06-12	15:30:00	0
2009-06-12	15:31:00	0
2009-06-12	15:32:00	0
2009-06-12	15:33:00	0
2009-06-12	15:34:00	0
2009-06-12	15:35:00	0
2009-06-12	15:36:00	0
2009-06-12	15:37:00	0
2009-06-12	15:38:00	0
2009-06-12	15:39:00	0
2009-06-12	15:40:00	0
2009-06-12	15:41:00	0
2009-06-12	15:42:00	0
2009-06-12	15:43:00	0
2009-06-12	15:44:00	0
2009-06-12	15:45:00	0
2009-06-12	15:46:00	0
2009-06-12	15:47:00	0
2009-06-12	15:48:00	0
2009-06-12	15:49:00	0
2009-06-12	15:50:00	0
2009-06-12	15:51:00	0
2009-06-12	15:52:00	0
2009-06-12	15:53:00	0
2009-06-12	15:54:00	0
2009-06-12	15:55:00	0
2009-06-12	15:56:00	0
2009-06-12	15:57:00	0
2009-06-12	15:58:00	0
2009-06-12	15:59:00	0
2009-06-12	16:00:00	0
2009-06-12	16:01:00	0
2009-06-12	16:02:00	0
2009-06-12	16:03:00	0
2009-06-12	16:04:00	0
2009-06-12	16:05:00	0
2009-06-12	16:06:00	0
2009-06-12	16:07:00	0
2009-06-12	16:08:00	0
2009-06-12	16:09:00	0
2009-06-12	16:10:00	0
2009-06-12	16:11:00	0
2009-06-12	16:12:00	0
2009-06-12	16:13:00	0
2009-06-12	16:14:00	0
2009-06-12	16:15:00	0
2009-06-12	16:16:00	0
2009-06-12	16:17:00	0
2009-06-12	16:18:00	0
2009-06-12	16:19:00	0
2009-06-12	16:20:00	0
2009-06-12	16:21:00	0
2009-06-12	16:22:00	0
2009-06-12	16:23:00	0
2009-06-12	16:24:00	0
2009-06-12	16:25:00	0
2009-06-12	16:26:00	0
2009-06-12	16:27:00	0
2009-06-12	16:28:00	0
2009-06-12	16:29:00	0
2009-06-12	16:30:00	0
2009-06-12	16:31:00	0
2009-06-12	16:32:00	0
2009-06-12	16:33:00	0
2009-06-12	16:34:00	0
2009-06-12	16:35:00	0
2009-06-12	16:36:00	0
2009-06-12	16:37:00	0
2009-06-12	16:38:00	0
2009-06-12	16:39:00	0
2009-06-12	16:40:00	0
2009-06-12	16:41:00	0
2009-06-12	16:42:00	0
2009-06-12	16:43:00	0
2009-06-12	16:44:00	0
2009-06-12	16:45:00	0
2009-06-12	16:46:00	0
2009-06-12	16:47:00	0
2009-06-12	16:48:00	0
2009-06-12	16:49:00	0
2009-06-12	16:50:00	0
2009-06-12	16:51:00	0
2009-06-12	16:52:00	0
2009-06-12	16:53:00	0
2009-06-12	16:54:00	0
2009-06-12	16:55:00	0
2009-06-12	16:56:00	0
2009-06-12	16:57:00	0
2009-06-12	16:58:00	0
2009-06-12	16:59:00	0
2009-06-12	17:00:00	0
2009-06-12	17:01:00	0
2009-06-12	17:02:00	0
2009-06-12	17:03:00	0
2009-06-12	17:04:00	0
2009-06-12	17:05:00	0
2009-06-12	17:06:00	0
2009-06-12	17:07:00	0
2009-06-12	17:08:00	0
2009-06-12	17:09:00	0
2009-06-12	17:10:00	0
2009-06-12	17:11:00	0
2009-06-12	17:12:00	0
2009-06-12	17:13:00	0
2009-06-12	17:14:00	0
2009-06-12	17:15:00	0
2009-06-12	17:16:00	0
2009-06-12	17:17:00	0
2009-06-12	17:18:00	0
2009-06-12	17:19:00	0
2009-06-12	17:20:00	0
2009-06-12	17:21:00	0
2009-06-12	17:22:00	0
2009-06-12	17:23:00	0
2009-06-12	17:24:00	0
2009-06-12	17:25:00	0
2009-06-12	17:26:00	0
2009-06-12	17:27:00	0
2009-06-12	17:28:00	0
2009-06-12	17:29:00	0
2009-06-12	17:30:00	0
2009-06-12	17:31:00	0
2009-06-12	17:32:00	0
2009-06-12	17:33:00	0
2009-06-12	17:34:00	0
2009-06-12	17:35:00	0
2009-06-12	17:36:00	0
2009-06-12	17:37:00	0
2009-06-12	17:38:00	0
2009-06-12	17:39:00	0
2009-06-12	17:40:00	0
2009-06-12	17:41:00	0
2009-06-12	17:42:00	0
2009-06-12	17:43:00	0
2009-06-12	17:44:00	0
2009-06-12	17:45:00	0
2009-06-12	17:46:00	0
2009-06-12	17:47:00	0
2009-06-12	17:48:00	0
2009-06-12	17:49:00	0
2009-06-12	17:50:00	0
2009-06-12	17:51:00	0
2009-06-12	17:52:00	0
2009-06-12	17:53:00	0
2009-06-12	17:54:00	0
2009-06-12	17:55:00	0
2009-06-12	17:56:00	0
2009-06-12	17:57:00	0
2009-06-12	17:58:00	0
2009-06-12	17:59:00	0
2009-06-12	18:00:00	0
2009-06-12	18:01:00	0
2009-06-12	18:02:00	0
2009-06-12	18:03:00	0
2009-06-12	18:04:00	0
2009-06-12	18:05:00	0
2009-06-12	18:06:00	0
2009-06-12	18:07:00	0
2009-06-12	18:08:00	0
2009-06-12	18:09:00	0
2009-06-12	18:10:00	565
2009-06-12	18:11:00	565
2009-06-12	18:12:00	97
2009-06-12	18:13:00	0
2009-06-12	18:14:00	526
2009-06-12	18:15:00	109
2009-06-12	18:16:00	0
2009-06-12	18:17:00	0
2009-06-12	18:18:00	0
2009-06-12	18:19:00	0
2009-06-12	18:20:00	0
2009-06-12	18:21:00	0
2009-06-12	18:22:00	0
2009-06-12	18:23:00	0
2009-06-12	18:24:00	0
2009-06-12	18:25:00	0
2009-06-12	18:26:00	0
2009-06-12	18:27:00	0
2009-06-12	18:28:00	0
2009-06-12	18:29:00	0
2009-06-12	18:30:00	0
2009-06-12	18:31:00	0
2009-06-12	18:32:00	0
2009-06-12	18:33:00	0
2009-06-12	18:34:00	0
2009-06-12	18:35:00	0
2009-06-12	18:36:00	0
2009-06-12	18:37:00	0
2009-06-12	18:38:00	0
2009-06-12	18:39:00	0
2009-06-12	18:40:00	0
2009-06-12	18:41:00	0
2009-06-12	18:42:00	710
2009-06-12	18:43:00	896
2009-06-12	18:44:00	1191
2009-06-12	18:45:00	1249
2009-06-12	18:46:00	384
2009-06-12	18:47:00	48
2009-06-12	18:48:00	12
2009-06-12	18:49:00	1249
2009-06-12	18:50:00	732
2009-06-12	18:51:00	48
2009-06-12	18:52:00	215
2009-06-12	18:53:00	302
2009-06-12	18:54:00	229
2009-06-12	18:55:00	367
2009-06-12	18:56:00	145
2009-06-12	18:57:00	0
2009-06-12	18:58:00	12
2009-06-12	18:59:00	667
2009-06-12	19:00:00	367
2009-06-12	19:01:00	302
2009-06-12	19:02:00	469
2009-06-12	19:03:00	435
2009-06-12	19:04:00	145
2009-06-12	19:05:00	333
2009-06-12	19:06:00	944
2009-06-12	19:07:00	350
2009-06-12	19:08:00	333
2009-06-12	19:09:00	584
2009-06-12	19:10:00	435
2009-06-12	19:11:00	48
2009-06-12	19:12:00	565
2009-06-12	19:13:00	435
2009-06-12	19:14:00	97
2009-06-12	19:15:00	258
2009-06-12	19:16:00	258
2009-06-12	19:17:00	97
2009-06-12	19:18:00	215
2009-06-12	19:19:00	97
2009-06-12	19:20:00	526
2009-06-12	19:21:00	72
2009-06-12	19:22:00	85
2009-06-12	19:23:00	145
2009-06-12	19:24:00	24
2009-06-12	19:25:00	97
2009-06-12	19:26:00	121
2009-06-12	19:27:00	200
2009-06-12	19:28:00	157
2009-06-12	19:29:00	48
2009-06-12	19:30:00	584
2009-06-12	19:31:00	273
2009-06-12	19:32:00	48
2009-06-12	19:33:00	48
2009-06-12	19:34:00	60
2009-06-12	19:35:00	0
2009-06-12	19:36:00	0
2009-06-12	19:37:00	0
2009-06-12	19:38:00	0
2009-06-12	19:39:00	0
2009-06-12	19:40:00	0
2009-06-12	19:41:00	0
2009-06-12	19:42:00	36
2009-06-12	19:43:00	0
2009-06-12	19:44:00	0
2009-06-12	19:45:00	12
2009-06-12	19:46:00	0
2009-06-12	19:47:00	0
2009-06-12	19:48:00	12
2009-06-12	19:49:00	0
2009-06-12	19:50:00	0
2009-06-12	19:51:00	12
2009-06-12	19:52:00	12
2009-06-12	19:53:00	0
2009-06-12	19:54:00	12
2009-06-12	19:55:00	0
2009-06-12	19:56:00	36
2009-06-12	19:57:00	0
2009-06-12	19:58:00	0
2009-06-12	19:59:00	133
2009-06-12	20:00:00	316
2009-06-12	20:01:00	121
2009-06-12	20:02:00	109
2009-06-12	20:03:00	215
2009-06-12	20:04:00	109
2009-06-12	20:05:00	133
2009-06-12	20:06:00	72
2009-06-12	20:07:00	157
2009-06-12	20:08:00	0
2009-06-12	20:09:00	0
2009-06-12	20:10:00	0
2009-06-12	20:11:00	0
2009-06-12	20:12:00	133
2009-06-12	20:13:00	72
2009-06-12	20:14:00	109
2009-06-12	20:15:00	12
2009-06-12	20:16:00	0
2009-06-12	20:17:00	0
2009-06-12	20:18:00	0
2009-06-12	20:19:00	0
2009-06-12	20:20:00	0
2009-06-12	20:21:00	48
2009-06-12	20:22:00	316
2009-06-12	20:23:00	0
2009-06-12	20:24:00	24
2009-06-12	20:25:00	0
2009-06-12	20:26:00	0
2009-06-12	20:27:00	0
2009-06-12	20:28:00	302
2009-06-12	20:29:00	215
2009-06-12	20:30:00	133
2009-06-12	20:31:00	452
2009-06-12	20:32:00	732
2009-06-12	20:33:00	0
2009-06-12	20:34:00	97
2009-06-12	20:35:00	85
2009-06-12	20:36:00	97
2009-06-12	20:37:00	36
2009-06-12	20:38:00	121
2009-06-12	20:39:00	12
2009-06-12	20:40:00	12
2009-06-12	20:41:00	12
2009-06-12	20:42:00	109
2009-06-12	20:43:00	12
2009-06-12	20:44:00	0
2009-06-12	20:45:00	0
2009-06-12	20:46:00	0
2009-06-12	20:47:00	0
2009-06-12	20:48:00	0
2009-06-12	20:49:00	12
2009-06-12	20:50:00	145
2009-06-12	20:51:00	0
2009-06-12	20:52:00	12
2009-06-12	20:53:00	0
2009-06-12	20:54:00	0
2009-06-12	20:55:00	367
2009-06-12	20:56:00	60
2009-06-12	20:57:00	12
2009-06-12	20:58:00	0
2009-06-12	20:59:00	48
2009-06-12	21:00:00	60
2009-06-12	21:01:00	0
2009-06-12	21:02:00	0
2009-06-12	21:03:00	0
2009-06-12	21:04:00	121
2009-06-12	21:05:00	36
2009-06-12	21:06:00	1133
2009-06-12	21:07:00	565
2009-06-12	21:08:00	258
2009-06-12	21:09:00	584
2009-06-12	21:10:00	971
2009-06-12	21:11:00	384
2009-06-12	21:12:00	604
2009-06-12	21:13:00	367
2009-06-12	21:14:00	287
2009-06-12	21:15:00	12
2009-06-12	21:16:00	0
2009-06-12	21:17:00	0
2009-06-12	21:18:00	12
2009-06-12	21:19:00	72
2009-06-12	21:20:00	0
2009-06-12	21:21:00	121
2009-06-12	21:22:00	0
2009-06-12	21:23:00	0
2009-06-12	21:24:00	0
2009-06-12	21:25:00	0
2009-06-12	21:26:00	0
2009-06-12	21:27:00	0
2009-06-12	21:28:00	0
2009-06-12	21:29:00	0
2009-06-12	21:30:00	0
2009-06-12	21:31:00	36
2009-06-12	21:32:00	85
2009-06-12	21:33:00	0
2009-06-12	21:34:00	0
2009-06-12	21:35:00	0
2009-06-12	21:36:00	0
2009-06-12	21:37:00	0
2009-06-12	21:38:00	0
2009-06-12	21:39:00	0
2009-06-12	21:40:00	0
2009-06-12	21:41:00	0
2009-06-12	21:42:00	0
2009-06-12	21:43:00	0
2009-06-12	21:44:00	12
2009-06-12	21:45:00	12
2009-06-12	21:46:00	0
2009-06-12	21:47:00	12
2009-06-12	21:48:00	0
2009-06-12	21:49:00	0
2009-06-12	21:50:00	0
2009-06-12	21:51:00	0
2009-06-12	21:52:00	0
2009-06-12	21:53:00	36
2009-06-12	21:54:00	0
2009-06-12	21:55:00	0
2009-06-12	21:56:00	0
2009-06-12	21:57:00	0
2009-06-12	21:58:00	0
2009-06-12	21:59:00	0
2009-06-12	22:00:00	12
2009-06-12	22:01:00	0
2009-06-12	22:02:00	0
2009-06-12	22:03:00	0
2009-06-12	22:04:00	0
2009-06-12	22:05:00	0
2009-06-12	22:06:00	0
2009-06-12	22:07:00	0
2009-06-12	22:08:00	12
2009-06-12	22:09:00	0
2009-06-12	22:10:00	0
2009-06-12	22:11:00	0
2009-06-12	22:12:00	0
2009-06-12	22:13:00	0
2009-06-12	22:14:00	0
2009-06-12	22:15:00	0
2009-06-12	22:16:00	0
2009-06-12	22:17:00	0
2009-06-12	22:18:00	0
2009-06-12	22:19:00	12
2009-06-12	22:20:00	109
2009-06-12	22:21:00	0
2009-06-12	22:22:00	0
2009-06-12	22:23:00	0
2009-06-12	22:24:00	0
2009-06-12	22:25:00	0
2009-06-12	22:26:00	0
2009-06-12	22:27:00	0
2009-06-12	22:28:00	0
2009-06-12	22:29:00	0
2009-06-12	22:30:00	0
2009-06-12	22:31:00	0
2009-06-12	22:32:00	0
2009-06-12	22:33:00	0
2009-06-12	22:34:00	0
2009-06-12	22:35:00	0
2009-06-12	22:36:00	12
2009-06-12	22:37:00	0
2009-06-12	22:38:00	12
2009-06-12	22:39:00	0
2009-06-12	22:40:00	48
2009-06-12	22:41:00	0
2009-06-12	22:42:00	0
2009-06-12	22:43:00	0
2009-06-12	22:44:00	0
2009-06-12	22:45:00	12
2009-06-12	22:46:00	0
2009-06-12	22:47:00	0
2009-06-12	22:48:00	60
2009-06-12	22:49:00	0
2009-06-12	22:50:00	0
2009-06-12	22:51:00	0
2009-06-12	22:52:00	0
2009-06-12	22:53:00	0
2009-06-12	22:54:00	0
2009-06-12	22:55:00	0
2009-06-12	22:56:00	0
2009-06-12	22:57:00	0
2009-06-12	22:58:00	0
2009-06-12	22:59:00	0
2009-06-12	23:00:00	0
2009-06-12	23:01:00	24
2009-06-12	23:02:00	0
2009-06-12	23:03:00	0
2009-06-12	23:04:00	0
2009-06-12	23:05:00	0
2009-06-12	23:06:00	0
2009-06-12	23:07:00	401
2009-06-12	23:08:00	85
2009-06-12	23:09:00	0
2009-06-12	23:10:00	48
2009-06-12	23:11:00	12
2009-06-12	23:12:00	24
2009-06-12	23:13:00	0
2009-06-12	23:14:00	0
2009-06-12	23:15:00	0
2009-06-12	23:16:00	0
2009-06-12	23:17:00	0
2009-06-12	23:18:00	0
2009-06-12	23:19:00	0
2009-06-12	23:20:00	0
2009-06-12	23:21:00	0
2009-06-12	23:22:00	0
2009-06-12	23:23:00	0
2009-06-12	23:24:00	0
2009-06-12	23:25:00	0
2009-06-12	23:26:00	0
2009-06-12	23:27:00	0
2009-06-12	23:28:00	0
2009-06-12	23:29:00	0
2009-06-12	23:30:00	0
2009-06-12	23:31:00	0
2009-06-12	23:32:00	0
2009-06-12	23:33:00	0
2009-06-12	23:34:00	0
2009-06-12	23:35:00	0
2009-06-12	23:36:00	0
2009-06-12	23:37:00	0
2009-06-12	23:38:00	0
2009-06-12	23:39:00	0
2009-06-12	23:40:00	0
2009-06-12	23:41:00	0
2009-06-12	23:42:00	0
2009-06-12	23:43:00	0
2009-06-12	23:44:00	0
2009-06-12	23:45:00	0
2009-06-12	23:46:00	0
2009-06-12	23:47:00	0
2009-06-12	23:48:00	0
2009-06-12	23:49:00	0
2009-06-12	23:50:00	0
2009-06-12	23:51:00	0
2009-06-12	23:52:00	0
2009-06-12	23:53:00	0
2009-06-12	23:54:00	0
2009-06-12	23:55:00	0
2009-06-12	23:56:00	0
2009-06-12	23:57:00	0
2009-06-12	23:58:00	0
2009-06-12	23:59:00	0
2009-06-13	00:00:00	0
2009-06-13	00:01:00	0
2009-06-13	00:02:00	0
2009-06-13	00:03:00	0
2009-06-13	00:04:00	0
2009-06-13	00:05:00	0
2009-06-13	00:06:00	0
2009-06-13	00:07:00	0
2009-06-13	00:08:00	0
2009-06-13	00:09:00	0
2009-06-13	00:10:00	0
2009-06-13	00:11:00	0
2009-06-13	00:12:00	0
2009-06-13	00:13:00	0
2009-06-13	00:14:00	0
2009-06-13	00:15:00	0
2009-06-13	00:16:00	0
2009-06-13	00:17:00	0
2009-06-13	00:18:00	0
2009-06-13	00:19:00	0
2009-06-13	00:20:00	0
2009-06-13	00:21:00	0
2009-06-13	00:22:00	0
2009-06-13	00:23:00	0
2009-06-13	00:24:00	0
2009-06-13	00:25:00	0
2009-06-13	00:26:00	0
2009-06-13	00:27:00	0
2009-06-13	00:28:00	0
2009-06-13	00:29:00	0
2009-06-13	00:30:00	24
2009-06-13	00:31:00	121
2009-06-13	00:32:00	0
2009-06-13	00:33:00	0
2009-06-13	00:34:00	0
2009-06-13	00:35:00	0
2009-06-13	00:36:00	0
2009-06-13	00:37:00	0
2009-06-13	00:38:00	0
2009-06-13	00:39:00	0
2009-06-13	00:40:00	0
2009-06-13	00:41:00	0
2009-06-13	00:42:00	0
2009-06-13	00:43:00	0
2009-06-13	00:44:00	0
2009-06-13	00:45:00	0
2009-06-13	00:46:00	0
2009-06-13	00:47:00	0
2009-06-13	00:48:00	0
2009-06-13	00:49:00	0
2009-06-13	00:50:00	36
2009-06-13	00:51:00	0
2009-06-13	00:52:00	0
2009-06-13	00:53:00	0
2009-06-13	00:54:00	0
2009-06-13	00:55:00	0
2009-06-13	00:56:00	0
2009-06-13	00:57:00	12
2009-06-13	00:58:00	0
2009-06-13	00:59:00	0
2009-06-13	01:00:00	0
2009-06-13	01:01:00	0
2009-06-13	01:02:00	0
2009-06-13	01:03:00	0
2009-06-13	01:04:00	0
2009-06-13	01:05:00	0
2009-06-13	01:06:00	0
2009-06-13	01:07:00	0
2009-06-13	01:08:00	0
2009-06-13	01:09:00	0
2009-06-13	01:10:00	0
2009-06-13	01:11:00	186
2009-06-13	01:12:00	0
2009-06-13	01:13:00	0
2009-06-13	01:14:00	0
2009-06-13	01:15:00	0
2009-06-13	01:16:00	0
2009-06-13	01:17:00	0
2009-06-13	01:18:00	0
2009-06-13	01:19:00	0
2009-06-13	01:20:00	0
2009-06-13	01:21:00	0
2009-06-13	01:22:00	0
2009-06-13	01:23:00	0
2009-06-13	01:24:00	0
2009-06-13	01:25:00	0
2009-06-13	01:26:00	0
2009-06-13	01:27:00	0
2009-06-13	01:28:00	0
2009-06-13	01:29:00	0
2009-06-13	01:30:00	0
2009-06-13	01:31:00	0
2009-06-13	01:32:00	0
2009-06-13	01:33:00	0
2009-06-13	01:34:00	0
2009-06-13	01:35:00	0
2009-06-13	01:36:00	12
2009-06-13	01:37:00	12
2009-06-13	01:38:00	0
2009-06-13	01:39:00	0
2009-06-13	01:40:00	0
2009-06-13	01:41:00	0
2009-06-13	01:42:00	24
2009-06-13	01:43:00	36
2009-06-13	01:44:00	0
2009-06-13	01:45:00	24
2009-06-13	01:46:00	0
2009-06-13	01:47:00	0
2009-06-13	01:48:00	0
2009-06-13	01:49:00	0
2009-06-13	01:50:00	0
2009-06-13	01:51:00	0
2009-06-13	01:52:00	0
2009-06-13	01:53:00	0
2009-06-13	01:54:00	0
2009-06-13	01:55:00	0
2009-06-13	01:56:00	0
2009-06-13	01:57:00	0
2009-06-13	01:58:00	0
2009-06-13	01:59:00	0
2009-06-13	02:00:00	0
2009-06-13	02:01:00	0
2009-06-13	02:02:00	0
2009-06-13	02:03:00	0
2009-06-13	02:04:00	0
2009-06-13	02:05:00	0
2009-06-13	02:06:00	0
2009-06-13	02:07:00	0
2009-06-13	02:08:00	0
2009-06-13	02:09:00	0
2009-06-13	02:10:00	0
2009-06-13	02:11:00	0
2009-06-13	02:12:00	0
2009-06-13	02:13:00	0
2009-06-13	02:14:00	0
2009-06-13	02:15:00	0
2009-06-13	02:16:00	0
2009-06-13	02:17:00	0
2009-06-13	02:18:00	0
2009-06-13	02:19:00	0
2009-06-13	02:20:00	0
2009-06-13	02:21:00	0
2009-06-13	02:22:00	0
2009-06-13	02:23:00	0
2009-06-13	02:24:00	0
2009-06-13	02:25:00	0
2009-06-13	02:26:00	0
2009-06-13	02:27:00	0
2009-06-13	02:28:00	0
2009-06-13	02:29:00	0
2009-06-13	02:30:00	0
2009-06-13	02:31:00	0
2009-06-13	02:32:00	36
2009-06-13	02:33:00	0
2009-06-13	02:34:00	12
2009-06-13	02:35:00	215
2009-06-13	02:36:00	0
2009-06-13	02:37:00	0
2009-06-13	02:38:00	12
2009-06-13	02:39:00	0
2009-06-13	02:40:00	0
2009-06-13	02:41:00	0
2009-06-13	02:42:00	0
2009-06-13	02:43:00	0
2009-06-13	02:44:00	0
2009-06-13	02:45:00	0
2009-06-13	02:46:00	0
2009-06-13	02:47:00	0
2009-06-13	02:48:00	0
2009-06-13	02:49:00	0
2009-06-13	02:50:00	0
2009-06-13	02:51:00	0
2009-06-13	02:52:00	0
2009-06-13	02:53:00	0
2009-06-13	02:54:00	0
2009-06-13	02:55:00	0
2009-06-13	02:56:00	0
2009-06-13	02:57:00	0
2009-06-13	02:58:00	0
2009-06-13	02:59:00	12
2009-06-13	03:00:00	0
2009-06-13	03:01:00	0
2009-06-13	03:02:00	0
2009-06-13	03:03:00	0
2009-06-13	03:04:00	0
2009-06-13	03:05:00	0
2009-06-13	03:06:00	0
2009-06-13	03:07:00	0
2009-06-13	03:08:00	0
2009-06-13	03:09:00	0
2009-06-13	03:10:00	0
2009-06-13	03:11:00	24
2009-06-13	03:12:00	0
2009-06-13	03:13:00	0
2009-06-13	03:14:00	0
2009-06-13	03:15:00	0
2009-06-13	03:16:00	0
2009-06-13	03:17:00	0
2009-06-13	03:18:00	0
2009-06-13	03:19:00	0
2009-06-13	03:20:00	0
2009-06-13	03:21:00	0
2009-06-13	03:22:00	0
2009-06-13	03:23:00	0
2009-06-13	03:24:00	0
2009-06-13	03:25:00	0
2009-06-13	03:26:00	12
2009-06-13	03:27:00	0
2009-06-13	03:28:00	24
2009-06-13	03:29:00	0
2009-06-13	03:30:00	0
2009-06-13	03:31:00	0
2009-06-13	03:32:00	0
2009-06-13	03:33:00	0
2009-06-13	03:34:00	0
2009-06-13	03:35:00	0
2009-06-13	03:36:00	0
2009-06-13	03:37:00	0
2009-06-13	03:38:00	0
2009-06-13	03:39:00	0
2009-06-13	03:40:00	0
2009-06-13	03:41:00	0
2009-06-13	03:42:00	0
2009-06-13	03:43:00	0
2009-06-13	03:44:00	0
2009-06-13	03:45:00	0
2009-06-13	03:46:00	0
2009-06-13	03:47:00	0
2009-06-13	03:48:00	0
2009-06-13	03:49:00	0
2009-06-13	03:50:00	0
2009-06-13	03:51:00	0
2009-06-13	03:52:00	0
2009-06-13	03:53:00	0
2009-06-13	03:54:00	0
2009-06-13	03:55:00	171
2009-06-13	03:56:00	12
2009-06-13	03:57:00	0
2009-06-13	03:58:00	0
2009-06-13	03:59:00	24
2009-06-13	04:00:00	0
2009-06-13	04:01:00	0
2009-06-13	04:02:00	0
2009-06-13	04:03:00	0
2009-06-13	04:04:00	0
2009-06-13	04:05:00	0
2009-06-13	04:06:00	0
2009-06-13	04:07:00	0
2009-06-13	04:08:00	0
2009-06-13	04:09:00	0
2009-06-13	04:10:00	0
2009-06-13	04:11:00	0
2009-06-13	04:12:00	0
2009-06-13	04:13:00	0
2009-06-13	04:14:00	0
2009-06-13	04:15:00	0
2009-06-13	04:16:00	0
2009-06-13	04:17:00	0
2009-06-13	04:18:00	0
2009-06-13	04:19:00	0
2009-06-13	04:20:00	0
2009-06-13	04:21:00	0
2009-06-13	04:22:00	0
2009-06-13	04:23:00	0
2009-06-13	04:24:00	0
2009-06-13	04:25:00	0
2009-06-13	04:26:00	0
2009-06-13	04:27:00	0
2009-06-13	04:28:00	0
2009-06-13	04:29:00	0
2009-06-13	04:30:00	0
2009-06-13	04:31:00	12
2009-06-13	04:32:00	72
2009-06-13	04:33:00	60
2009-06-13	04:34:00	12
2009-06-13	04:35:00	36
2009-06-13	04:36:00	24
2009-06-13	04:37:00	0
2009-06-13	04:38:00	0
2009-06-13	04:39:00	0
2009-06-13	04:40:00	0
2009-06-13	04:41:00	0
2009-06-13	04:42:00	0
2009-06-13	04:43:00	0
2009-06-13	04:44:00	0
2009-06-13	04:45:00	0
2009-06-13	04:46:00	0
2009-06-13	04:47:00	0
2009-06-13	04:48:00	0
2009-06-13	04:49:00	0
2009-06-13	04:50:00	0
2009-06-13	04:51:00	0
2009-06-13	04:52:00	0
2009-06-13	04:53:00	0
2009-06-13	04:54:00	0
2009-06-13	04:55:00	0
2009-06-13	04:56:00	0
2009-06-13	04:57:00	0
2009-06-13	04:58:00	0
2009-06-13	04:59:00	0
2009-06-13	05:00:00	0
2009-06-13	05:01:00	0
2009-06-13	05:02:00	0
2009-06-13	05:03:00	0
2009-06-13	05:04:00	0
2009-06-13	05:05:00	0
2009-06-13	05:06:00	0
2009-06-13	05:07:00	0
2009-06-13	05:08:00	0
2009-06-13	05:09:00	0
2009-06-13	05:10:00	0
2009-06-13	05:11:00	0
2009-06-13	05:12:00	0
2009-06-13	05:13:00	0
2009-06-13	05:14:00	157
2009-06-13	05:15:00	12
2009-06-13	05:16:00	0
2009-06-13	05:17:00	0
2009-06-13	05:18:00	0
2009-06-13	05:19:00	0
2009-06-13	05:20:00	0
2009-06-13	05:21:00	0
2009-06-13	05:22:00	0
2009-06-13	05:23:00	0
2009-06-13	05:24:00	0
2009-06-13	05:25:00	0
2009-06-13	05:26:00	0
2009-06-13	05:27:00	0
2009-06-13	05:28:00	0
2009-06-13	05:29:00	0
2009-06-13	05:30:00	0
2009-06-13	05:31:00	0
2009-06-13	05:32:00	0
2009-06-13	05:33:00	0
2009-06-13	05:34:00	0
2009-06-13	05:35:00	0
2009-06-13	05:36:00	0
2009-06-13	05:37:00	0
2009-06-13	05:38:00	0
2009-06-13	05:39:00	0
2009-06-13	05:40:00	0
2009-06-13	05:41:00	0
2009-06-13	05:42:00	0
2009-06-13	05:43:00	0
2009-06-13	05:44:00	0
2009-06-13	05:45:00	0
2009-06-13	05:46:00	0
2009-06-13	05:47:00	0
2009-06-13	05:48:00	0
2009-06-13	05:49:00	0
2009-06-13	05:50:00	0
2009-06-13	05:51:00	0
2009-06-13	05:52:00	0
2009-06-13	05:53:00	12
2009-06-13	05:54:00	0
2009-06-13	05:55:00	0
2009-06-13	05:56:00	0
2009-06-13	05:57:00	0
2009-06-13	05:58:00	0
2009-06-13	05:59:00	0
2009-06-13	06:00:00	0
2009-06-13	06:01:00	0
2009-06-13	06:02:00	0
2009-06-13	06:03:00	0
2009-06-13	06:04:00	0
2009-06-13	06:05:00	0
2009-06-13	06:06:00	0
2009-06-13	06:07:00	0
2009-06-13	06:08:00	0
2009-06-13	06:09:00	0
2009-06-13	06:10:00	0
2009-06-13	06:11:00	0
2009-06-13	06:12:00	0
2009-06-13	06:13:00	0
2009-06-13	06:14:00	0
2009-06-13	06:15:00	0
2009-06-13	06:16:00	0
2009-06-13	06:17:00	0
2009-06-13	06:18:00	0
2009-06-13	06:19:00	0
2009-06-13	06:20:00	0
2009-06-13	06:21:00	0
2009-06-13	06:22:00	0
2009-06-13	06:23:00	0
2009-06-13	06:24:00	0
2009-06-13	06:25:00	0
2009-06-13	06:26:00	0
2009-06-13	06:27:00	36
2009-06-13	06:28:00	0
2009-06-13	06:29:00	0
2009-06-13	06:30:00	0
2009-06-13	06:31:00	0
2009-06-13	06:32:00	0
2009-06-13	06:33:00	0
2009-06-13	06:34:00	0
2009-06-13	06:35:00	0
2009-06-13	06:36:00	0
2009-06-13	06:37:00	0
2009-06-13	06:38:00	0
2009-06-13	06:39:00	0
2009-06-13	06:40:00	0
2009-06-13	06:41:00	0
2009-06-13	06:42:00	0
2009-06-13	06:43:00	0
2009-06-13	06:44:00	0
2009-06-13	06:45:00	0
2009-06-13	06:46:00	0
2009-06-13	06:47:00	0
2009-06-13	06:48:00	0
2009-06-13	06:49:00	0
2009-06-13	06:50:00	0
2009-06-13	06:51:00	0
2009-06-13	06:52:00	0
2009-06-13	06:53:00	0
2009-06-13	06:54:00	12
2009-06-13	06:55:00	0
2009-06-13	06:56:00	0
2009-06-13	06:57:00	0
2009-06-13	06:58:00	0
2009-06-13	06:59:00	0
2009-06-13	07:00:00	0
2009-06-13	07:01:00	0
2009-06-13	07:02:00	0
2009-06-13	07:03:00	0
2009-06-13	07:04:00	0
2009-06-13	07:05:00	0
2009-06-13	07:06:00	0
2009-06-13	07:07:00	0
2009-06-13	07:08:00	0
2009-06-13	07:09:00	0
2009-06-13	07:10:00	12
2009-06-13	07:11:00	0
2009-06-13	07:12:00	0
2009-06-13	07:13:00	0
2009-06-13	07:14:00	0
2009-06-13	07:15:00	0
2009-06-13	07:16:00	0
2009-06-13	07:17:00	0
2009-06-13	07:18:00	0
2009-06-13	07:19:00	0
2009-06-13	07:20:00	0
2009-06-13	07:21:00	0
2009-06-13	07:22:00	0
2009-06-13	07:23:00	0
2009-06-13	07:24:00	0
2009-06-13	07:25:00	0
2009-06-13	07:26:00	0
2009-06-13	07:27:00	0
2009-06-13	07:28:00	12
2009-06-13	07:29:00	0
2009-06-13	07:30:00	12
2009-06-13	07:31:00	0
2009-06-13	07:32:00	0
2009-06-13	07:33:00	0
2009-06-13	07:34:00	0
2009-06-13	07:35:00	0
2009-06-13	07:36:00	0
2009-06-13	07:37:00	0
2009-06-13	07:38:00	0
2009-06-13	07:39:00	0
2009-06-13	07:40:00	0
2009-06-13	07:41:00	0
2009-06-13	07:42:00	0
2009-06-13	07:43:00	0
2009-06-13	07:44:00	0
2009-06-13	07:45:00	0
2009-06-13	07:46:00	0
2009-06-13	07:47:00	0
2009-06-13	07:48:00	0
2009-06-13	07:49:00	0
2009-06-13	07:50:00	0
2009-06-13	07:51:00	0
2009-06-13	07:52:00	0
2009-06-13	07:53:00	0
2009-06-13	07:54:00	0
2009-06-13	07:55:00	0
2009-06-13	07:56:00	0
2009-06-13	07:57:00	0
2009-06-13	07:58:00	0
2009-06-13	07:59:00	0
2009-06-13	08:00:00	0
2009-06-13	08:01:00	0
2009-06-13	08:02:00	0
2009-06-13	08:03:00	0
2009-06-13	08:04:00	0
2009-06-13	08:05:00	0
2009-06-13	08:06:00	0
2009-06-13	08:07:00	0
2009-06-13	08:08:00	0
2009-06-13	08:09:00	0
2009-06-13	08:10:00	0
2009-06-13	08:11:00	0
2009-06-13	08:12:00	36
2009-06-13	08:13:00	0
2009-06-13	08:14:00	0
2009-06-13	08:15:00	0
2009-06-13	08:16:00	0
2009-06-13	08:17:00	0
2009-06-13	08:18:00	48
2009-06-13	08:19:00	0
2009-06-13	08:20:00	0
2009-06-13	08:21:00	0
2009-06-13	08:22:00	0
2009-06-13	08:23:00	0
2009-06-13	08:24:00	0
2009-06-13	08:25:00	0
2009-06-13	08:26:00	0
2009-06-13	08:27:00	0
2009-06-13	08:28:00	0
2009-06-13	08:29:00	0
2009-06-13	08:30:00	0
2009-06-13	08:31:00	0
2009-06-13	08:32:00	0
2009-06-13	08:33:00	0
2009-06-13	08:34:00	0
2009-06-13	08:35:00	0
2009-06-13	08:36:00	0
2009-06-13	08:37:00	0
2009-06-13	08:38:00	0
2009-06-13	08:39:00	0
2009-06-13	08:40:00	0
2009-06-13	08:41:00	0
2009-06-13	08:42:00	0
2009-06-13	08:43:00	0
2009-06-13	08:44:00	0
2009-06-13	08:45:00	0
2009-06-13	08:46:00	0
2009-06-13	08:47:00	0
2009-06-13	08:48:00	0
2009-06-13	08:49:00	0
2009-06-13	08:50:00	0
2009-06-13	08:51:00	0
2009-06-13	08:52:00	0
2009-06-13	08:53:00	0
2009-06-13	08:54:00	0
2009-06-13	08:55:00	0
2009-06-13	08:56:00	0
2009-06-13	08:57:00	0
2009-06-13	08:58:00	0
2009-06-13	08:59:00	0
2009-06-13	09:00:00	0
2009-06-13	09:01:00	0
2009-06-13	09:02:00	0
2009-06-13	09:03:00	0
2009-06-13	09:04:00	36
2009-06-13	09:05:00	0
2009-06-13	09:06:00	0
2009-06-13	09:07:00	0
2009-06-13	09:08:00	0
[truncated: 18,171 more rows]

## Sheet: 6.25.09
Actogram, Copy Raw Data, All Days
Identity:	Darby
Filename:	E:\Active Research Files\meloxicam titre canine\cases\darby\Darby 6.25.09.AWC
Gender:	M
Age:	10
Height:	91.4 cm	36.0 in
Weight:	36.3 kg	80.0 lbs
Start Date:	25-Jun-2009 (Thu)
Start Time:	18:00:00
Interval:	1.00 mins
Date Stamp:	Time Stamp:	Activity Data:	Marker Press:
2009-06-25	00:00:00	0
2009-06-25	00:01:00	0
2009-06-25	00:02:00	0
2009-06-25	00:03:00	0
2009-06-25	00:04:00	0
2009-06-25	00:05:00	0
2009-06-25	00:06:00	0
2009-06-25	00:07:00	0
2009-06-25	00:08:00	0
2009-06-25	00:09:00	0
2009-06-25	00:10:00	0
2009-06-25	00:11:00	0
2009-06-25	00:12:00	0
2009-06-25	00:13:00	0
2009-06-25	00:14:00	0
2009-06-25	00:15:00	0
2009-06-25	00:16:00	0
2009-06-25	00:17:00	0
2009-06-25	00:18:00	0
2009-06-25	00:19:00	0
2009-06-25	00:20:00	0
2009-06-25	00:21:00	0
2009-06-25	00:22:00	0
2009-06-25	00:23:00	0
2009-06-25	00:24:00	0
2009-06-25	00:25:00	0
2009-06-25	00:26:00	0
2009-06-25	00:27:00	0
2009-06-25	00:28:00	0
2009-06-25	00:29:00	0
2009-06-25	00:30:00	0
2009-06-25	00:31:00	0
2009-06-25	00:32:00	0
2009-06-25	00:33:00	0
2009-06-25	00:34:00	0
2009-06-25	00:35:00	0
2009-06-25	00:36:00	0
2009-06-25	00:37:00	0
2009-06-25	00:38:00	0
2009-06-25	00:39:00	0
2009-06-25	00:40:00	0
2009-06-25	00:41:00	0
2009-06-25	00:42:00	0
2009-06-25	00:43:00	0
2009-06-25	00:44:00	0
2009-06-25	00:45:00	0
2009-06-25	00:46:00	0
2009-06-25	00:47:00	0
2009-06-25	00:48:00	0
2009-06-25	00:49:00	0
2009-06-25	00:50:00	0
2009-06-25	00:51:00	0
2009-06-25	00:52:00	0
2009-06-25	00:53:00	0
2009-06-25	00:54:00	0
2009-06-25	00:55:00	0
2009-06-25	00:56:00	0
2009-06-25	00:57:00	0
2009-06-25	00:58:00	0
2009-06-25	00:59:00	0
2009-06-25	01:00:00	0
2009-06-25	01:01:00	0
2009-06-25	01:02:00	0
2009-06-25	01:03:00	0
2009-06-25	01:04:00	0
2009-06-25	01:05:00	0
2009-06-25	01:06:00	0
2009-06-25	01:07:00	0
2009-06-25	01:08:00	0
2009-06-25	01:09:00	0
2009-06-25	01:10:00	0
2009-06-25	01:11:00	0
2009-06-25	01:12:00	0
2009-06-25	01:13:00	0
2009-06-25	01:14:00	0
2009-06-25	01:15:00	0
2009-06-25	01:16:00	0
2009-06-25	01:17:00	0
2009-06-25	01:18:00	0
2009-06-25	01:19:00	0
2009-06-25	01:20:00	0
2009-06-25	01:21:00	0
2009-06-25	01:22:00	0
2009-06-25	01:23:00	0
2009-06-25	01:24:00	0
2009-06-25	01:25:00	0
2009-06-25	01:26:00	0
2009-06-25	01:27:00	0
2009-06-25	01:28:00	0
2009-06-25	01:29:00	0
2009-06-25	01:30:00	0
2009-06-25	01:31:00	0
2009-06-25	01:32:00	0
2009-06-25	01:33:00	0
2009-06-25	01:34:00	0
2009-06-25	01:35:00	0
2009-06-25	01:36:00	0
2009-06-25	01:37:00	0
2009-06-25	01:38:00	0
2009-06-25	01:39:00	0
2009-06-25	01:40:00	0
2009-06-25	01:41:00	0
2009-06-25	01:42:00	0
2009-06-25	01:43:00	0
2009-06-25	01:44:00	0
2009-06-25	01:45:00	0
2009-06-25	01:46:00	0
2009-06-25	01:47:00	0
2009-06-25	01:48:00	0
2009-06-25	01:49:00	0
2009-06-25	01:50:00	0
2009-06-25	01:51:00	0
2009-06-25	01:52:00	0
2009-06-25	01:53:00	0
2009-06-25	01:54:00	0
2009-06-25	01:55:00	0
2009-06-25	01:56:00	0
2009-06-25	01:57:00	0
2009-06-25	01:58:00	0
2009-06-25	01:59:00	0
2009-06-25	02:00:00	0
2009-06-25	02:01:00	0
2009-06-25	02:02:00	0
2009-06-25	02:03:00	0
2009-06-25	02:04:00	0
2009-06-25	02:05:00	0
2009-06-25	02:06:00	0
2009-06-25	02:07:00	0
2009-06-25	02:08:00	0
2009-06-25	02:09:00	0
2009-06-25	02:10:00	0
2009-06-25	02:11:00	0
2009-06-25	02:12:00	0
2009-06-25	02:13:00	0
2009-06-25	02:14:00	0
2009-06-25	02:15:00	0
2009-06-25	02:16:00	0
2009-06-25	02:17:00	0
2009-06-25	02:18:00	0
2009-06-25	02:19:00	0
2009-06-25	02:20:00	0
2009-06-25	02:21:00	0
2009-06-25	02:22:00	0
2009-06-25	02:23:00	0
2009-06-25	02:24:00	0
2009-06-25	02:25:00	0
2009-06-25	02:26:00	0
2009-06-25	02:27:00	0
2009-06-25	02:28:00	0
2009-06-25	02:29:00	0
2009-06-25	02:30:00	0
2009-06-25	02:31:00	0
2009-06-25	02:32:00	0
2009-06-25	02:33:00	0
2009-06-25	02:34:00	0
2009-06-25	02:35:00	0
2009-06-25	02:36:00	0
2009-06-25	02:37:00	0
2009-06-25	02:38:00	0
2009-06-25	02:39:00	0
2009-06-25	02:40:00	0
2009-06-25	02:41:00	0
2009-06-25	02:42:00	0
2009-06-25	02:43:00	0
2009-06-25	02:44:00	0
2009-06-25	02:45:00	0
2009-06-25	02:46:00	0
2009-06-25	02:47:00	0
2009-06-25	02:48:00	0
2009-06-25	02:49:00	0
2009-06-25	02:50:00	0
2009-06-25	02:51:00	0
2009-06-25	02:52:00	0
2009-06-25	02:53:00	0
2009-06-25	02:54:00	0
2009-06-25	02:55:00	0
2009-06-25	02:56:00	0
2009-06-25	02:57:00	0
2009-06-25	02:58:00	0
2009-06-25	02:59:00	0
2009-06-25	03:00:00	0
2009-06-25	03:01:00	0
2009-06-25	03:02:00	0
2009-06-25	03:03:00	0
2009-06-25	03:04:00	0
2009-06-25	03:05:00	0
2009-06-25	03:06:00	0
2009-06-25	03:07:00	0
2009-06-25	03:08:00	0
2009-06-25	03:09:00	0
2009-06-25	03:10:00	0
2009-06-25	03:11:00	0
2009-06-25	03:12:00	0
2009-06-25	03:13:00	0
2009-06-25	03:14:00	0
2009-06-25	03:15:00	0
2009-06-25	03:16:00	0
2009-06-25	03:17:00	0
2009-06-25	03:18:00	0
2009-06-25	03:19:00	0
2009-06-25	03:20:00	0
2009-06-25	03:21:00	0
2009-06-25	03:22:00	0
2009-06-25	03:23:00	0
2009-06-25	03:24:00	0
2009-06-25	03:25:00	0
2009-06-25	03:26:00	0
2009-06-25	03:27:00	0
2009-06-25	03:28:00	0
2009-06-25	03:29:00	0
2009-06-25	03:30:00	0
2009-06-25	03:31:00	0
2009-06-25	03:32:00	0
2009-06-25	03:33:00	0
2009-06-25	03:34:00	0
2009-06-25	03:35:00	0
2009-06-25	03:36:00	0
2009-06-25	03:37:00	0
2009-06-25	03:38:00	0
2009-06-25	03:39:00	0
2009-06-25	03:40:00	0
2009-06-25	03:41:00	0
2009-06-25	03:42:00	0
2009-06-25	03:43:00	0
2009-06-25	03:44:00	0
2009-06-25	03:45:00	0
2009-06-25	03:46:00	0
2009-06-25	03:47:00	0
2009-06-25	03:48:00	0
2009-06-25	03:49:00	0
2009-06-25	03:50:00	0
2009-06-25	03:51:00	0
2009-06-25	03:52:00	0
2009-06-25	03:53:00	0
2009-06-25	03:54:00	0
2009-06-25	03:55:00	0
2009-06-25	03:56:00	0
2009-06-25	03:57:00	0
2009-06-25	03:58:00	0
2009-06-25	03:59:00	0
2009-06-25	04:00:00	0
2009-06-25	04:01:00	0
2009-06-25	04:02:00	0
2009-06-25	04:03:00	0
2009-06-25	04:04:00	0
2009-06-25	04:05:00	0
2009-06-25	04:06:00	0
2009-06-25	04:07:00	0
2009-06-25	04:08:00	0
2009-06-25	04:09:00	0
2009-06-25	04:10:00	0
2009-06-25	04:11:00	0
2009-06-25	04:12:00	0
2009-06-25	04:13:00	0
2009-06-25	04:14:00	0
2009-06-25	04:15:00	0
2009-06-25	04:16:00	0
2009-06-25	04:17:00	0
2009-06-25	04:18:00	0
2009-06-25	04:19:00	0
2009-06-25	04:20:00	0
2009-06-25	04:21:00	0
2009-06-25	04:22:00	0
2009-06-25	04:23:00	0
2009-06-25	04:24:00	0
2009-06-25	04:25:00	0
2009-06-25	04:26:00	0
2009-06-25	04:27:00	0
2009-06-25	04:28:00	0
2009-06-25	04:29:00	0
2009-06-25	04:30:00	0
2009-06-25	04:31:00	0
2009-06-25	04:32:00	0
2009-06-25	04:33:00	0
2009-06-25	04:34:00	0
2009-06-25	04:35:00	0
2009-06-25	04:36:00	0
2009-06-25	04:37:00	0
2009-06-25	04:38:00	0
2009-06-25	04:39:00	0
2009-06-25	04:40:00	0
2009-06-25	04:41:00	0
2009-06-25	04:42:00	0
2009-06-25	04:43:00	0
2009-06-25	04:44:00	0
2009-06-25	04:45:00	0
2009-06-25	04:46:00	0
2009-06-25	04:47:00	0
2009-06-25	04:48:00	0
2009-06-25	04:49:00	0
2009-06-25	04:50:00	0
2009-06-25	04:51:00	0
2009-06-25	04:52:00	0
2009-06-25	04:53:00	0
2009-06-25	04:54:00	0
2009-06-25	04:55:00	0
2009-06-25	04:56:00	0
2009-06-25	04:57:00	0
2009-06-25	04:58:00	0
2009-06-25	04:59:00	0
2009-06-25	05:00:00	0
2009-06-25	05:01:00	0
2009-06-25	05:02:00	0
2009-06-25	05:03:00	0
2009-06-25	05:04:00	0
2009-06-25	05:05:00	0
2009-06-25	05:06:00	0
2009-06-25	05:07:00	0
2009-06-25	05:08:00	0
2009-06-25	05:09:00	0
2009-06-25	05:10:00	0
2009-06-25	05:11:00	0
2009-06-25	05:12:00	0
2009-06-25	05:13:00	0
2009-06-25	05:14:00	0
2009-06-25	05:15:00	0
2009-06-25	05:16:00	0
2009-06-25	05:17:00	0
2009-06-25	05:18:00	0
2009-06-25	05:19:00	0
2009-06-25	05:20:00	0
2009-06-25	05:21:00	0
2009-06-25	05:22:00	0
2009-06-25	05:23:00	0
2009-06-25	05:24:00	0
2009-06-25	05:25:00	0
2009-06-25	05:26:00	0
2009-06-25	05:27:00	0
2009-06-25	05:28:00	0
2009-06-25	05:29:00	0
2009-06-25	05:30:00	0
2009-06-25	05:31:00	0
2009-06-25	05:32:00	0
2009-06-25	05:33:00	0
2009-06-25	05:34:00	0
2009-06-25	05:35:00	0
2009-06-25	05:36:00	0
2009-06-25	05:37:00	0
2009-06-25	05:38:00	0
2009-06-25	05:39:00	0
2009-06-25	05:40:00	0
2009-06-25	05:41:00	0
2009-06-25	05:42:00	0
2009-06-25	05:43:00	0
2009-06-25	05:44:00	0
2009-06-25	05:45:00	0
2009-06-25	05:46:00	0
2009-06-25	05:47:00	0
2009-06-25	05:48:00	0
2009-06-25	05:49:00	0
2009-06-25	05:50:00	0
2009-06-25	05:51:00	0
2009-06-25	05:52:00	0
2009-06-25	05:53:00	0
2009-06-25	05:54:00	0
2009-06-25	05:55:00	0
2009-06-25	05:56:00	0
2009-06-25	05:57:00	0
2009-06-25	05:58:00	0
2009-06-25	05:59:00	0
2009-06-25	06:00:00	0
2009-06-25	06:01:00	0
2009-06-25	06:02:00	0
2009-06-25	06:03:00	0
2009-06-25	06:04:00	0
2009-06-25	06:05:00	0
2009-06-25	06:06:00	0
2009-06-25	06:07:00	0
2009-06-25	06:08:00	0
2009-06-25	06:09:00	0
2009-06-25	06:10:00	0
2009-06-25	06:11:00	0
2009-06-25	06:12:00	0
2009-06-25	06:13:00	0
2009-06-25	06:14:00	0
2009-06-25	06:15:00	0
2009-06-25	06:16:00	0
2009-06-25	06:17:00	0
2009-06-25	06:18:00	0
2009-06-25	06:19:00	0
2009-06-25	06:20:00	0
2009-06-25	06:21:00	0
2009-06-25	06:22:00	0
2009-06-25	06:23:00	0
2009-06-25	06:24:00	0
2009-06-25	06:25:00	0
2009-06-25	06:26:00	0
2009-06-25	06:27:00	0
2009-06-25	06:28:00	0
2009-06-25	06:29:00	0
2009-06-25	06:30:00	0
2009-06-25	06:31:00	0
2009-06-25	06:32:00	0
2009-06-25	06:33:00	0
2009-06-25	06:34:00	0
2009-06-25	06:35:00	0
2009-06-25	06:36:00	0
2009-06-25	06:37:00	0
2009-06-25	06:38:00	0
2009-06-25	06:39:00	0
2009-06-25	06:40:00	0
2009-06-25	06:41:00	0
2009-06-25	06:42:00	0
2009-06-25	06:43:00	0
2009-06-25	06:44:00	0
2009-06-25	06:45:00	0
2009-06-25	06:46:00	0
2009-06-25	06:47:00	0
2009-06-25	06:48:00	0
2009-06-25	06:49:00	0
2009-06-25	06:50:00	0
2009-06-25	06:51:00	0
2009-06-25	06:52:00	0
2009-06-25	06:53:00	0
2009-06-25	06:54:00	0
2009-06-25	06:55:00	0
2009-06-25	06:56:00	0
2009-06-25	06:57:00	0
2009-06-25	06:58:00	0
2009-06-25	06:59:00	0
2009-06-25	07:00:00	0
2009-06-25	07:01:00	0
2009-06-25	07:02:00	0
2009-06-25	07:03:00	0
2009-06-25	07:04:00	0
2009-06-25	07:05:00	0
2009-06-25	07:06:00	0
2009-06-25	07:07:00	0
2009-06-25	07:08:00	0
2009-06-25	07:09:00	0
2009-06-25	07:10:00	0
2009-06-25	07:11:00	0
2009-06-25	07:12:00	0
2009-06-25	07:13:00	0
2009-06-25	07:14:00	0
2009-06-25	07:15:00	0
2009-06-25	07:16:00	0
2009-06-25	07:17:00	0
2009-06-25	07:18:00	0
2009-06-25	07:19:00	0
2009-06-25	07:20:00	0
2009-06-25	07:21:00	0
2009-06-25	07:22:00	0
2009-06-25	07:23:00	0
2009-06-25	07:24:00	0
2009-06-25	07:25:00	0
2009-06-25	07:26:00	0
2009-06-25	07:27:00	0
2009-06-25	07:28:00	0
2009-06-25	07:29:00	0
2009-06-25	07:30:00	0
2009-06-25	07:31:00	0
2009-06-25	07:32:00	0
2009-06-25	07:33:00	0
2009-06-25	07:34:00	0
2009-06-25	07:35:00	0
2009-06-25	07:36:00	0
2009-06-25	07:37:00	0
2009-06-25	07:38:00	0
2009-06-25	07:39:00	0
2009-06-25	07:40:00	0
2009-06-25	07:41:00	0
2009-06-25	07:42:00	0
2009-06-25	07:43:00	0
2009-06-25	07:44:00	0
2009-06-25	07:45:00	0
2009-06-25	07:46:00	0
2009-06-25	07:47:00	0
2009-06-25	07:48:00	0
2009-06-25	07:49:00	0
2009-06-25	07:50:00	0
2009-06-25	07:51:00	0
2009-06-25	07:52:00	0
2009-06-25	07:53:00	0
2009-06-25	07:54:00	0
2009-06-25	07:55:00	0
2009-06-25	07:56:00	0
2009-06-25	07:57:00	0
2009-06-25	07:58:00	0
2009-06-25	07:59:00	0
2009-06-25	08:00:00	0
2009-06-25	08:01:00	0
2009-06-25	08:02:00	0
2009-06-25	08:03:00	0
2009-06-25	08:04:00	0
2009-06-25	08:05:00	0
2009-06-25	08:06:00	0
2009-06-25	08:07:00	0
2009-06-25	08:08:00	0
2009-06-25	08:09:00	0
2009-06-25	08:10:00	0
2009-06-25	08:11:00	0
2009-06-25	08:12:00	0
2009-06-25	08:13:00	0
2009-06-25	08:14:00	0
2009-06-25	08:15:00	0
2009-06-25	08:16:00	0
2009-06-25	08:17:00	0
2009-06-25	08:18:00	0
2009-06-25	08:19:00	0
2009-06-25	08:20:00	0
2009-06-25	08:21:00	0
2009-06-25	08:22:00	0
2009-06-25	08:23:00	0
2009-06-25	08:24:00	0
2009-06-25	08:25:00	0
2009-06-25	08:26:00	0
2009-06-25	08:27:00	0
2009-06-25	08:28:00	0
2009-06-25	08:29:00	0
2009-06-25	08:30:00	0
2009-06-25	08:31:00	0
2009-06-25	08:32:00	0
2009-06-25	08:33:00	0
2009-06-25	08:34:00	0
2009-06-25	08:35:00	0
2009-06-25	08:36:00	0
2009-06-25	08:37:00	0
2009-06-25	08:38:00	0
2009-06-25	08:39:00	0
2009-06-25	08:40:00	0
2009-06-25	08:41:00	0
2009-06-25	08:42:00	0
2009-06-25	08:43:00	0
2009-06-25	08:44:00	0
2009-06-25	08:45:00	0
2009-06-25	08:46:00	0
2009-06-25	08:47:00	0
2009-06-25	08:48:00	0
2009-06-25	08:49:00	0
2009-06-25	08:50:00	0
2009-06-25	08:51:00	0
2009-06-25	08:52:00	0
2009-06-25	08:53:00	0
2009-06-25	08:54:00	0
2009-06-25	08:55:00	0
2009-06-25	08:56:00	0
2009-06-25	08:57:00	0
2009-06-25	08:58:00	0
2009-06-25	08:59:00	0
2009-06-25	09:00:00	0
2009-06-25	09:01:00	0
2009-06-25	09:02:00	0
2009-06-25	09:03:00	0
2009-06-25	09:04:00	0
2009-06-25	09:05:00	0
2009-06-25	09:06:00	0
2009-06-25	09:07:00	0
2009-06-25	09:08:00	0
2009-06-25	09:09:00	0
2009-06-25	09:10:00	0
2009-06-25	09:11:00	0
2009-06-25	09:12:00	0
2009-06-25	09:13:00	0
2009-06-25	09:14:00	0
2009-06-25	09:15:00	0
2009-06-25	09:16:00	0
2009-06-25	09:17:00	0
2009-06-25	09:18:00	0
2009-06-25	09:19:00	0
2009-06-25	09:20:00	0
2009-06-25	09:21:00	0
2009-06-25	09:22:00	0
2009-06-25	09:23:00	0
2009-06-25	09:24:00	0
2009-06-25	09:25:00	0
2009-06-25	09:26:00	0
2009-06-25	09:27:00	0
2009-06-25	09:28:00	0
2009-06-25	09:29:00	0
2009-06-25	09:30:00	0
2009-06-25	09:31:00	0
2009-06-25	09:32:00	0
2009-06-25	09:33:00	0
2009-06-25	09:34:00	0
2009-06-25	09:35:00	0
2009-06-25	09:36:00	0
2009-06-25	09:37:00	0
2009-06-25	09:38:00	0
2009-06-25	09:39:00	0
2009-06-25	09:40:00	0
2009-06-25	09:41:00	0
2009-06-25	09:42:00	0
2009-06-25	09:43:00	0
2009-06-25	09:44:00	0
2009-06-25	09:45:00	0
2009-06-25	09:46:00	0
2009-06-25	09:47:00	0
2009-06-25	09:48:00	0
2009-06-25	09:49:00	0
2009-06-25	09:50:00	0
2009-06-25	09:51:00	0
2009-06-25	09:52:00	0
2009-06-25	09:53:00	0
2009-06-25	09:54:00	0
2009-06-25	09:55:00	0
2009-06-25	09:56:00	0
2009-06-25	09:57:00	0
2009-06-25	09:58:00	0
2009-06-25	09:59:00	0
2009-06-25	10:00:00	0
2009-06-25	10:01:00	0
2009-06-25	10:02:00	0
2009-06-25	10:03:00	0
2009-06-25	10:04:00	0
2009-06-25	10:05:00	0
2009-06-25	10:06:00	0
2009-06-25	10:07:00	0
2009-06-25	10:08:00	0
2009-06-25	10:09:00	0
2009-06-25	10:10:00	0
2009-06-25	10:11:00	0
2009-06-25	10:12:00	0
2009-06-25	10:13:00	0
2009-06-25	10:14:00	0
2009-06-25	10:15:00	0
2009-06-25	10:16:00	0
2009-06-25	10:17:00	0
2009-06-25	10:18:00	0
2009-06-25	10:19:00	0
2009-06-25	10:20:00	0
2009-06-25	10:21:00	0
2009-06-25	10:22:00	0
2009-06-25	10:23:00	0
2009-06-25	10:24:00	0
2009-06-25	10:25:00	0
2009-06-25	10:26:00	0
2009-06-25	10:27:00	0
2009-06-25	10:28:00	0
2009-06-25	10:29:00	0
2009-06-25	10:30:00	0
2009-06-25	10:31:00	0
2009-06-25	10:32:00	0
2009-06-25	10:33:00	0
2009-06-25	10:34:00	0
2009-06-25	10:35:00	0
2009-06-25	10:36:00	0
2009-06-25	10:37:00	0
2009-06-25	10:38:00	0
2009-06-25	10:39:00	0
2009-06-25	10:40:00	0
2009-06-25	10:41:00	0
2009-06-25	10:42:00	0
2009-06-25	10:43:00	0
2009-06-25	10:44:00	0
2009-06-25	10:45:00	0
2009-06-25	10:46:00	0
2009-06-25	10:47:00	0
2009-06-25	10:48:00	0
2009-06-25	10:49:00	0
2009-06-25	10:50:00	0
2009-06-25	10:51:00	0
2009-06-25	10:52:00	0
2009-06-25	10:53:00	0
2009-06-25	10:54:00	0
2009-06-25	10:55:00	0
2009-06-25	10:56:00	0
2009-06-25	10:57:00	0
2009-06-25	10:58:00	0
2009-06-25	10:59:00	0
2009-06-25	11:00:00	0
2009-06-25	11:01:00	0
2009-06-25	11:02:00	0
2009-06-25	11:03:00	0
2009-06-25	11:04:00	0
2009-06-25	11:05:00	0
2009-06-25	11:06:00	0
2009-06-25	11:07:00	0
2009-06-25	11:08:00	0
2009-06-25	11:09:00	0
2009-06-25	11:10:00	0
2009-06-25	11:11:00	0
2009-06-25	11:12:00	0
2009-06-25	11:13:00	0
2009-06-25	11:14:00	0
2009-06-25	11:15:00	0
2009-06-25	11:16:00	0
2009-06-25	11:17:00	0
2009-06-25	11:18:00	0
2009-06-25	11:19:00	0
2009-06-25	11:20:00	0
2009-06-25	11:21:00	0
2009-06-25	11:22:00	0
2009-06-25	11:23:00	0
2009-06-25	11:24:00	0
2009-06-25	11:25:00	0
2009-06-25	11:26:00	0
2009-06-25	11:27:00	0
2009-06-25	11:28:00	0
2009-06-25	11:29:00	0
2009-06-25	11:30:00	0
2009-06-25	11:31:00	0
2009-06-25	11:32:00	0
2009-06-25	11:33:00	0
2009-06-25	11:34:00	0
2009-06-25	11:35:00	0
2009-06-25	11:36:00	0
2009-06-25	11:37:00	0
2009-06-25	11:38:00	0
2009-06-25	11:39:00	0
2009-06-25	11:40:00	0
2009-06-25	11:41:00	0
2009-06-25	11:42:00	0
2009-06-25	11:43:00	0
2009-06-25	11:44:00	0
2009-06-25	11:45:00	0
2009-06-25	11:46:00	0
2009-06-25	11:47:00	0
2009-06-25	11:48:00	0
2009-06-25	11:49:00	0
2009-06-25	11:50:00	0
2009-06-25	11:51:00	0
2009-06-25	11:52:00	0
2009-06-25	11:53:00	0
2009-06-25	11:54:00	0
2009-06-25	11:55:00	0
2009-06-25	11:56:00	0
2009-06-25	11:57:00	0
2009-06-25	11:58:00	0
2009-06-25	11:59:00	0
2009-06-25	12:00:00	0
2009-06-25	12:01:00	0
2009-06-25	12:02:00	0
2009-06-25	12:03:00	0
2009-06-25	12:04:00	0
2009-06-25	12:05:00	0
2009-06-25	12:06:00	0
2009-06-25	12:07:00	0
2009-06-25	12:08:00	0
2009-06-25	12:09:00	0
2009-06-25	12:10:00	0
2009-06-25	12:11:00	0
2009-06-25	12:12:00	0
2009-06-25	12:13:00	0
2009-06-25	12:14:00	0
2009-06-25	12:15:00	0
2009-06-25	12:16:00	0
2009-06-25	12:17:00	0
2009-06-25	12:18:00	0
2009-06-25	12:19:00	0
2009-06-25	12:20:00	0
2009-06-25	12:21:00	0
2009-06-25	12:22:00	0
2009-06-25	12:23:00	0
2009-06-25	12:24:00	0
2009-06-25	12:25:00	0
2009-06-25	12:26:00	0
2009-06-25	12:27:00	0
2009-06-25	12:28:00	0
2009-06-25	12:29:00	0
2009-06-25	12:30:00	0
2009-06-25	12:31:00	0
2009-06-25	12:32:00	0
2009-06-25	12:33:00	0
2009-06-25	12:34:00	0
2009-06-25	12:35:00	0
2009-06-25	12:36:00	0
2009-06-25	12:37:00	0
2009-06-25	12:38:00	0
2009-06-25	12:39:00	0
2009-06-25	12:40:00	0
2009-06-25	12:41:00	0
2009-06-25	12:42:00	0
2009-06-25	12:43:00	0
2009-06-25	12:44:00	0
2009-06-25	12:45:00	0
2009-06-25	12:46:00	0
2009-06-25	12:47:00	0
2009-06-25	12:48:00	0
2009-06-25	12:49:00	0
2009-06-25	12:50:00	0
2009-06-25	12:51:00	0
2009-06-25	12:52:00	0
2009-06-25	12:53:00	0
2009-06-25	12:54:00	0
2009-06-25	12:55:00	0
2009-06-25	12:56:00	0
2009-06-25	12:57:00	0
2009-06-25	12:58:00	0
2009-06-25	12:59:00	0
2009-06-25	13:00:00	0
2009-06-25	13:01:00	0
2009-06-25	13:02:00	0
2009-06-25	13:03:00	0
2009-06-25	13:04:00	0
2009-06-25	13:05:00	0
2009-06-25	13:06:00	0
2009-06-25	13:07:00	0
2009-06-25	13:08:00	0
2009-06-25	13:09:00	0
2009-06-25	13:10:00	0
2009-06-25	13:11:00	0
2009-06-25	13:12:00	0
2009-06-25	13:13:00	0
2009-06-25	13:14:00	0
2009-06-25	13:15:00	0
2009-06-25	13:16:00	0
2009-06-25	13:17:00	0
2009-06-25	13:18:00	0
2009-06-25	13:19:00	0
2009-06-25	13:20:00	0
2009-06-25	13:21:00	0
2009-06-25	13:22:00	0
2009-06-25	13:23:00	0
2009-06-25	13:24:00	0
2009-06-25	13:25:00	0
2009-06-25	13:26:00	0
2009-06-25	13:27:00	0
2009-06-25	13:28:00	0
2009-06-25	13:29:00	0
2009-06-25	13:30:00	0
2009-06-25	13:31:00	0
2009-06-25	13:32:00	0
2009-06-25	13:33:00	0
2009-06-25	13:34:00	0
2009-06-25	13:35:00	0
2009-06-25	13:36:00	0
2009-06-25	13:37:00	0
2009-06-25	13:38:00	0
2009-06-25	13:39:00	0
2009-06-25	13:40:00	0
2009-06-25	13:41:00	0
2009-06-25	13:42:00	0
2009-06-25	13:43:00	0
2009-06-25	13:44:00	0
2009-06-25	13:45:00	0
2009-06-25	13:46:00	0
2009-06-25	13:47:00	0
2009-06-25	13:48:00	0
2009-06-25	13:49:00	0
2009-06-25	13:50:00	0
2009-06-25	13:51:00	0
2009-06-25	13:52:00	0
2009-06-25	13:53:00	0
2009-06-25	13:54:00	0
2009-06-25	13:55:00	0
2009-06-25	13:56:00	0
2009-06-25	13:57:00	0
2009-06-25	13:58:00	0
2009-06-25	13:59:00	0
2009-06-25	14:00:00	0
2009-06-25	14:01:00	0
2009-06-25	14:02:00	0
2009-06-25	14:03:00	0
2009-06-25	14:04:00	0
2009-06-25	14:05:00	0
2009-06-25	14:06:00	0
2009-06-25	14:07:00	0
2009-06-25	14:08:00	0
2009-06-25	14:09:00	0
2009-06-25	14:10:00	0
2009-06-25	14:11:00	0
2009-06-25	14:12:00	0
2009-06-25	14:13:00	0
2009-06-25	14:14:00	0
2009-06-25	14:15:00	0
2009-06-25	14:16:00	0
2009-06-25	14:17:00	0
2009-06-25	14:18:00	0
2009-06-25	14:19:00	0
2009-06-25	14:20:00	0
2009-06-25	14:21:00	0
2009-06-25	14:22:00	0
2009-06-25	14:23:00	0
2009-06-25	14:24:00	0
2009-06-25	14:25:00	0
2009-06-25	14:26:00	0
2009-06-25	14:27:00	0
2009-06-25	14:28:00	0
2009-06-25	14:29:00	0
2009-06-25	14:30:00	0
2009-06-25	14:31:00	0
2009-06-25	14:32:00	0
2009-06-25	14:33:00	0
2009-06-25	14:34:00	0
2009-06-25	14:35:00	0
2009-06-25	14:36:00	0
2009-06-25	14:37:00	0
2009-06-25	14:38:00	0
2009-06-25	14:39:00	0
2009-06-25	14:40:00	0
2009-06-25	14:41:00	0
2009-06-25	14:42:00	0
2009-06-25	14:43:00	0
2009-06-25	14:44:00	0
2009-06-25	14:45:00	0
2009-06-25	14:46:00	0
2009-06-25	14:47:00	0
2009-06-25	14:48:00	0
2009-06-25	14:49:00	0
2009-06-25	14:50:00	0
2009-06-25	14:51:00	0
2009-06-25	14:52:00	0
2009-06-25	14:53:00	0
2009-06-25	14:54:00	0
2009-06-25	14:55:00	0
2009-06-25	14:56:00	0
2009-06-25	14:57:00	0
2009-06-25	14:58:00	0
2009-06-25	14:59:00	0
2009-06-25	15:00:00	0
2009-06-25	15:01:00	0
2009-06-25	15:02:00	0
2009-06-25	15:03:00	0
2009-06-25	15:04:00	0
2009-06-25	15:05:00	0
2009-06-25	15:06:00	0
2009-06-25	15:07:00	0
2009-06-25	15:08:00	0
2009-06-25	15:09:00	0
2009-06-25	15:10:00	0
2009-06-25	15:11:00	0
2009-06-25	15:12:00	0
2009-06-25	15:13:00	0
2009-06-25	15:14:00	0
2009-06-25	15:15:00	0
2009-06-25	15:16:00	0
2009-06-25	15:17:00	0
2009-06-25	15:18:00	0
2009-06-25	15:19:00	0
2009-06-25	15:20:00	0
2009-06-25	15:21:00	0
2009-06-25	15:22:00	0
2009-06-25	15:23:00	0
2009-06-25	15:24:00	0
2009-06-25	15:25:00	0
2009-06-25	15:26:00	0
2009-06-25	15:27:00	0
2009-06-25	15:28:00	0
2009-06-25	15:29:00	0
2009-06-25	15:30:00	0
2009-06-25	15:31:00	0
2009-06-25	15:32:00	0
2009-06-25	15:33:00	0
2009-06-25	15:34:00	0
2009-06-25	15:35:00	0
2009-06-25	15:36:00	0
2009-06-25	15:37:00	0
2009-06-25	15:38:00	0
2009-06-25	15:39:00	0
2009-06-25	15:40:00	0
2009-06-25	15:41:00	0
2009-06-25	15:42:00	0
2009-06-25	15:43:00	0
2009-06-25	15:44:00	0
2009-06-25	15:45:00	0
2009-06-25	15:46:00	0
2009-06-25	15:47:00	0
2009-06-25	15:48:00	0
2009-06-25	15:49:00	0
2009-06-25	15:50:00	0
2009-06-25	15:51:00	0
2009-06-25	15:52:00	0
2009-06-25	15:53:00	0
2009-06-25	15:54:00	0
2009-06-25	15:55:00	0
2009-06-25	15:56:00	0
2009-06-25	15:57:00	0
2009-06-25	15:58:00	0
2009-06-25	15:59:00	0
2009-06-25	16:00:00	0
2009-06-25	16:01:00	0
2009-06-25	16:02:00	0
2009-06-25	16:03:00	0
2009-06-25	16:04:00	0
2009-06-25	16:05:00	0
2009-06-25	16:06:00	0
2009-06-25	16:07:00	0
2009-06-25	16:08:00	0
2009-06-25	16:09:00	0
2009-06-25	16:10:00	0
2009-06-25	16:11:00	0
2009-06-25	16:12:00	0
2009-06-25	16:13:00	0
2009-06-25	16:14:00	0
2009-06-25	16:15:00	0
2009-06-25	16:16:00	0
2009-06-25	16:17:00	0
2009-06-25	16:18:00	0
2009-06-25	16:19:00	0
2009-06-25	16:20:00	0
2009-06-25	16:21:00	0
2009-06-25	16:22:00	0
2009-06-25	16:23:00	0
2009-06-25	16:24:00	0
2009-06-25	16:25:00	0
2009-06-25	16:26:00	0
2009-06-25	16:27:00	0
2009-06-25	16:28:00	0
2009-06-25	16:29:00	0
2009-06-25	16:30:00	0
2009-06-25	16:31:00	0
2009-06-25	16:32:00	0
2009-06-25	16:33:00	0
2009-06-25	16:34:00	0
2009-06-25	16:35:00	0
2009-06-25	16:36:00	0
2009-06-25	16:37:00	0
2009-06-25	16:38:00	0
2009-06-25	16:39:00	0
2009-06-25	16:40:00	0
2009-06-25	16:41:00	0
2009-06-25	16:42:00	0
2009-06-25	16:43:00	0
2009-06-25	16:44:00	0
2009-06-25	16:45:00	0
2009-06-25	16:46:00	0
2009-06-25	16:47:00	0
2009-06-25	16:48:00	0
2009-06-25	16:49:00	0
2009-06-25	16:50:00	0
2009-06-25	16:51:00	0
2009-06-25	16:52:00	0
2009-06-25	16:53:00	0
2009-06-25	16:54:00	0
2009-06-25	16:55:00	0
2009-06-25	16:56:00	0
2009-06-25	16:57:00	0
2009-06-25	16:58:00	0
2009-06-25	16:59:00	0
2009-06-25	17:00:00	0
2009-06-25	17:01:00	0
2009-06-25	17:02:00	0
2009-06-25	17:03:00	0
2009-06-25	17:04:00	0
2009-06-25	17:05:00	0
2009-06-25	17:06:00	0
2009-06-25	17:07:00	0
2009-06-25	17:08:00	0
2009-06-25	17:09:00	0
2009-06-25	17:10:00	0
2009-06-25	17:11:00	0
2009-06-25	17:12:00	0
2009-06-25	17:13:00	0
2009-06-25	17:14:00	0
2009-06-25	17:15:00	0
2009-06-25	17:16:00	0
2009-06-25	17:17:00	0
2009-06-25	17:18:00	0
2009-06-25	17:19:00	0
2009-06-25	17:20:00	0
2009-06-25	17:21:00	0
2009-06-25	17:22:00	0
2009-06-25	17:23:00	0
2009-06-25	17:24:00	0
2009-06-25	17:25:00	0
2009-06-25	17:26:00	0
2009-06-25	17:27:00	0
2009-06-25	17:28:00	0
2009-06-25	17:29:00	0
2009-06-25	17:30:00	0
2009-06-25	17:31:00	0
2009-06-25	17:32:00	0
2009-06-25	17:33:00	0
2009-06-25	17:34:00	0
2009-06-25	17:35:00	0
2009-06-25	17:36:00	0
2009-06-25	17:37:00	0
2009-06-25	17:38:00	0
2009-06-25	17:39:00	0
2009-06-25	17:40:00	0
2009-06-25	17:41:00	0
2009-06-25	17:42:00	0
2009-06-25	17:43:00	0
2009-06-25	17:44:00	0
2009-06-25	17:45:00	0
2009-06-25	17:46:00	0
2009-06-25	17:47:00	0
2009-06-25	17:48:00	0
2009-06-25	17:49:00	0
2009-06-25	17:50:00	0
2009-06-25	17:51:00	0
2009-06-25	17:52:00	0
2009-06-25	17:53:00	0
2009-06-25	17:54:00	0
2009-06-25	17:55:00	0
2009-06-25	17:56:00	0
2009-06-25	17:57:00	0
2009-06-25	17:58:00	0
2009-06-25	17:59:00	0
2009-06-25	18:00:00	0
2009-06-25	18:01:00	0
2009-06-25	18:02:00	0
2009-06-25	18:03:00	0
2009-06-25	18:04:00	0
2009-06-25	18:05:00	0
2009-06-25	18:06:00	0
2009-06-25	18:07:00	0
2009-06-25	18:08:00	0
2009-06-25	18:09:00	0
2009-06-25	18:10:00	0
2009-06-25	18:11:00	0
2009-06-25	18:12:00	0
2009-06-25	18:13:00	0
2009-06-25	18:14:00	0
2009-06-25	18:15:00	0
2009-06-25	18:16:00	0
2009-06-25	18:17:00	0
2009-06-25	18:18:00	12
2009-06-25	18:19:00	0
2009-06-25	18:20:00	0
2009-06-25	18:21:00	0
2009-06-25	18:22:00	0
2009-06-25	18:23:00	0
2009-06-25	18:24:00	0
2009-06-25	18:25:00	0
2009-06-25	18:26:00	0
2009-06-25	18:27:00	0
2009-06-25	18:28:00	0
2009-06-25	18:29:00	0
2009-06-25	18:30:00	0
2009-06-25	18:31:00	0
2009-06-25	18:32:00	0
2009-06-25	18:33:00	0
2009-06-25	18:34:00	0
2009-06-25	18:35:00	0
2009-06-25	18:36:00	0
2009-06-25	18:37:00	0
2009-06-25	18:38:00	0
2009-06-25	18:39:00	0
2009-06-25	18:40:00	0
2009-06-25	18:41:00	287
2009-06-25	18:42:00	546
2009-06-25	18:43:00	997
2009-06-25	18:44:00	171
2009-06-25	18:45:00	1133
2009-06-25	18:46:00	0
2009-06-25	18:47:00	401
2009-06-25	18:48:00	623
2009-06-25	18:49:00	133
2009-06-25	18:50:00	12
2009-06-25	18:51:00	97
2009-06-25	18:52:00	333
2009-06-25	18:53:00	72
2009-06-25	18:54:00	60
2009-06-25	18:55:00	36
2009-06-25	18:56:00	584
2009-06-25	18:57:00	604
2009-06-25	18:58:00	24
2009-06-25	18:59:00	186
2009-06-25	19:00:00	186
2009-06-25	19:01:00	565
2009-06-25	19:02:00	316
2009-06-25	19:03:00	273
2009-06-25	19:04:00	133
2009-06-25	19:05:00	401
2009-06-25	19:06:00	157
2009-06-25	19:07:00	12
2009-06-25	19:08:00	0
2009-06-25	19:09:00	0
2009-06-25	19:10:00	0
2009-06-25	19:11:00	0
2009-06-25	19:12:00	0
2009-06-25	19:13:00	0
2009-06-25	19:14:00	0
2009-06-25	19:15:00	12
2009-06-25	19:16:00	0
2009-06-25	19:17:00	0
2009-06-25	19:18:00	0
2009-06-25	19:19:00	0
2009-06-25	19:20:00	12
2009-06-25	19:21:00	24
2009-06-25	19:22:00	0
2009-06-25	19:23:00	0
2009-06-25	19:24:00	0
2009-06-25	19:25:00	0
2009-06-25	19:26:00	0
2009-06-25	19:27:00	0
2009-06-25	19:28:00	0
2009-06-25	19:29:00	0
2009-06-25	19:30:00	12
2009-06-25	19:31:00	12
2009-06-25	19:32:00	60
2009-06-25	19:33:00	0
2009-06-25	19:34:00	0
2009-06-25	19:35:00	0
2009-06-25	19:36:00	0
2009-06-25	19:37:00	0
2009-06-25	19:38:00	0
2009-06-25	19:39:00	258
2009-06-25	19:40:00	24
2009-06-25	19:41:00	0
2009-06-25	19:42:00	0
2009-06-25	19:43:00	85
2009-06-25	19:44:00	36
2009-06-25	19:45:00	0
2009-06-25	19:46:00	0
2009-06-25	19:47:00	0
2009-06-25	19:48:00	0
2009-06-25	19:49:00	133
2009-06-25	19:50:00	171
2009-06-25	19:51:00	229
2009-06-25	19:52:00	565
2009-06-25	19:53:00	287
2009-06-25	19:54:00	401
2009-06-25	19:55:00	109
2009-06-25	19:56:00	215
2009-06-25	19:57:00	157
2009-06-25	19:58:00	0
2009-06-25	19:59:00	0
2009-06-25	20:00:00	24
2009-06-25	20:01:00	710
2009-06-25	20:02:00	171
2009-06-25	20:03:00	186
2009-06-25	20:04:00	186
2009-06-25	20:05:00	48
2009-06-25	20:06:00	145
2009-06-25	20:07:00	0
2009-06-25	20:08:00	200
2009-06-25	20:09:00	133
2009-06-25	20:10:00	186
2009-06-25	20:11:00	85
2009-06-25	20:12:00	72
2009-06-25	20:13:00	85
2009-06-25	20:14:00	0
2009-06-25	20:15:00	171
2009-06-25	20:16:00	186
2009-06-25	20:17:00	0
2009-06-25	20:18:00	0
2009-06-25	20:19:00	24
2009-06-25	20:20:00	121
2009-06-25	20:21:00	60
2009-06-25	20:22:00	244
2009-06-25	20:23:00	48
2009-06-25	20:24:00	97
2009-06-25	20:25:00	133
2009-06-25	20:26:00	24
2009-06-25	20:27:00	48
2009-06-25	20:28:00	24
2009-06-25	20:29:00	171
2009-06-25	20:30:00	121
2009-06-25	20:31:00	157
2009-06-25	20:32:00	12
2009-06-25	20:33:00	0
2009-06-25	20:34:00	12
2009-06-25	20:35:00	12
2009-06-25	20:36:00	0
2009-06-25	20:37:00	0
2009-06-25	20:38:00	0
2009-06-25	20:39:00	12
2009-06-25	20:40:00	0
2009-06-25	20:41:00	60
2009-06-25	20:42:00	0
2009-06-25	20:43:00	0
2009-06-25	20:44:00	0
2009-06-25	20:45:00	418
2009-06-25	20:46:00	36
2009-06-25	20:47:00	0
2009-06-25	20:48:00	109
2009-06-25	20:49:00	799
2009-06-25	20:50:00	302
2009-06-25	20:51:00	12
2009-06-25	20:52:00	469
2009-06-25	20:53:00	452
2009-06-25	20:54:00	97
2009-06-25	20:55:00	60
2009-06-25	20:56:00	60
2009-06-25	20:57:00	0
2009-06-25	20:58:00	36
2009-06-25	20:59:00	12
2009-06-25	21:00:00	0
2009-06-25	21:01:00	0
2009-06-25	21:02:00	0
2009-06-25	21:03:00	12
2009-06-25	21:04:00	0
2009-06-25	21:05:00	60
2009-06-25	21:06:00	732
2009-06-25	21:07:00	971
2009-06-25	21:08:00	688
2009-06-25	21:09:00	97
2009-06-25	21:10:00	350
2009-06-25	21:11:00	215
2009-06-25	21:12:00	452
2009-06-25	21:13:00	944
2009-06-25	21:14:00	435
2009-06-25	21:15:00	60
2009-06-25	21:16:00	12
2009-06-25	21:17:00	48
2009-06-25	21:18:00	0
2009-06-25	21:19:00	0
2009-06-25	21:20:00	60
2009-06-25	21:21:00	0
2009-06-25	21:22:00	0
2009-06-25	21:23:00	0
2009-06-25	21:24:00	0
2009-06-25	21:25:00	85
2009-06-25	21:26:00	0
2009-06-25	21:27:00	0
2009-06-25	21:28:00	0
2009-06-25	21:29:00	0
2009-06-25	21:30:00	0
2009-06-25	21:31:00	0
2009-06-25	21:32:00	0
2009-06-25	21:33:00	0
2009-06-25	21:34:00	0
2009-06-25	21:35:00	36
2009-06-25	21:36:00	0
2009-06-25	21:37:00	0
2009-06-25	21:38:00	0
2009-06-25	21:39:00	0
2009-06-25	21:40:00	0
2009-06-25	21:41:00	0
2009-06-25	21:42:00	0
2009-06-25	21:43:00	0
2009-06-25	21:44:00	0
2009-06-25	21:45:00	0
2009-06-25	21:46:00	0
2009-06-25	21:47:00	0
2009-06-25	21:48:00	0
2009-06-25	21:49:00	0
2009-06-25	21:50:00	0
2009-06-25	21:51:00	186
2009-06-25	21:52:00	72
2009-06-25	21:53:00	0
2009-06-25	21:54:00	0
2009-06-25	21:55:00	0
2009-06-25	21:56:00	12
2009-06-25	21:57:00	0
2009-06-25	21:58:00	0
2009-06-25	21:59:00	0
2009-06-25	22:00:00	0
2009-06-25	22:01:00	0
2009-06-25	22:02:00	0
2009-06-25	22:03:00	0
2009-06-25	22:04:00	488
2009-06-25	22:05:00	171
2009-06-25	22:06:00	287
2009-06-25	22:07:00	333
2009-06-25	22:08:00	72
2009-06-25	22:09:00	12
2009-06-25	22:10:00	24
2009-06-25	22:11:00	0
2009-06-25	22:12:00	0
2009-06-25	22:13:00	0
2009-06-25	22:14:00	0
2009-06-25	22:15:00	0
2009-06-25	22:16:00	0
2009-06-25	22:17:00	0
2009-06-25	22:18:00	0
2009-06-25	22:19:00	12
2009-06-25	22:20:00	367
2009-06-25	22:21:00	121
2009-06-25	22:22:00	72
2009-06-25	22:23:00	145
2009-06-25	22:24:00	24
2009-06-25	22:25:00	12
2009-06-25	22:26:00	12
2009-06-25	22:27:00	0
2009-06-25	22:28:00	0
2009-06-25	22:29:00	12
2009-06-25	22:30:00	24
2009-06-25	22:31:00	12
2009-06-25	22:32:00	0
2009-06-25	22:33:00	12
2009-06-25	22:34:00	0
2009-06-25	22:35:00	0
2009-06-25	22:36:00	0
2009-06-25	22:37:00	0
2009-06-25	22:38:00	12
2009-06-25	22:39:00	0
2009-06-25	22:40:00	0
2009-06-25	22:41:00	0
2009-06-25	22:42:00	0
2009-06-25	22:43:00	0
2009-06-25	22:44:00	0
2009-06-25	22:45:00	0
2009-06-25	22:46:00	0
2009-06-25	22:47:00	0
2009-06-25	22:48:00	12
2009-06-25	22:49:00	0
2009-06-25	22:50:00	12
2009-06-25	22:51:00	0
2009-06-25	22:52:00	0
2009-06-25	22:53:00	0
2009-06-25	22:54:00	0
2009-06-25	22:55:00	0
2009-06-25	22:56:00	0
2009-06-25	22:57:00	0
2009-06-25	22:58:00	0
2009-06-25	22:59:00	0
2009-06-25	23:00:00	0
2009-06-25	23:01:00	0
2009-06-25	23:02:00	0
2009-06-25	23:03:00	12
2009-06-25	23:04:00	0
2009-06-25	23:05:00	0
2009-06-25	23:06:00	0
2009-06-25	23:07:00	0
2009-06-25	23:08:00	0
2009-06-25	23:09:00	0
2009-06-25	23:10:00	0
2009-06-25	23:11:00	0
2009-06-25	23:12:00	0
2009-06-25	23:13:00	0
2009-06-25	23:14:00	0
2009-06-25	23:15:00	0
2009-06-25	23:16:00	0
2009-06-25	23:17:00	0
2009-06-25	23:18:00	0
2009-06-25	23:19:00	0
2009-06-25	23:20:00	0
2009-06-25	23:21:00	0
2009-06-25	23:22:00	0
2009-06-25	23:23:00	0
2009-06-25	23:24:00	0
2009-06-25	23:25:00	0
2009-06-25	23:26:00	0
2009-06-25	23:27:00	0
2009-06-25	23:28:00	0
2009-06-25	23:29:00	0
2009-06-25	23:30:00	0
2009-06-25	23:31:00	0
2009-06-25	23:32:00	0
2009-06-25	23:33:00	0
2009-06-25	23:34:00	0
2009-06-25	23:35:00	12
2009-06-25	23:36:00	0
2009-06-25	23:37:00	0
2009-06-25	23:38:00	0
2009-06-25	23:39:00	0
2009-06-25	23:40:00	0
2009-06-25	23:41:00	0
2009-06-25	23:42:00	0
2009-06-25	23:43:00	0
2009-06-25	23:44:00	0
2009-06-25	23:45:00	0
2009-06-25	23:46:00	0
2009-06-25	23:47:00	0
2009-06-25	23:48:00	0
2009-06-25	23:49:00	0
2009-06-25	23:50:00	0
2009-06-25	23:51:00	0
2009-06-25	23:52:00	0
2009-06-25	23:53:00	0
2009-06-25	23:54:00	0
2009-06-25	23:55:00	0
2009-06-25	23:56:00	0
2009-06-25	23:57:00	0
2009-06-25	23:58:00	0
2009-06-25	23:59:00	0
2009-06-26	00:00:00	0
2009-06-26	00:01:00	0
2009-06-26	00:02:00	0
2009-06-26	00:03:00	0
2009-06-26	00:04:00	0
2009-06-26	00:05:00	0
2009-06-26	00:06:00	0
2009-06-26	00:07:00	0
2009-06-26	00:08:00	0
2009-06-26	00:09:00	0
2009-06-26	00:10:00	0
2009-06-26	00:11:00	0
2009-06-26	00:12:00	0
2009-06-26	00:13:00	0
2009-06-26	00:14:00	0
2009-06-26	00:15:00	0
2009-06-26	00:16:00	0
2009-06-26	00:17:00	0
2009-06-26	00:18:00	0
2009-06-26	00:19:00	0
2009-06-26	00:20:00	0
2009-06-26	00:21:00	0
2009-06-26	00:22:00	0
2009-06-26	00:23:00	0
2009-06-26	00:24:00	0
2009-06-26	00:25:00	0
2009-06-26	00:26:00	0
2009-06-26	00:27:00	0
2009-06-26	00:28:00	0
2009-06-26	00:29:00	0
2009-06-26	00:30:00	0
2009-06-26	00:31:00	0
2009-06-26	00:32:00	24
2009-06-26	00:33:00	133
2009-06-26	00:34:00	24
2009-06-26	00:35:00	97
2009-06-26	00:36:00	24
2009-06-26	00:37:00	24
2009-06-26	00:38:00	133
2009-06-26	00:39:00	85
2009-06-26	00:40:00	401
2009-06-26	00:41:00	145
2009-06-26	00:42:00	0
2009-06-26	00:43:00	12
2009-06-26	00:44:00	0
2009-06-26	00:45:00	0
2009-06-26	00:46:00	0
2009-06-26	00:47:00	0
2009-06-26	00:48:00	0
2009-06-26	00:49:00	0
2009-06-26	00:50:00	0
2009-06-26	00:51:00	0
2009-06-26	00:52:00	0
2009-06-26	00:53:00	0
2009-06-26	00:54:00	0
2009-06-26	00:55:00	0
2009-06-26	00:56:00	0
2009-06-26	00:57:00	0
2009-06-26	00:58:00	0
2009-06-26	00:59:00	0
2009-06-26	01:00:00	0
2009-06-26	01:01:00	0
2009-06-26	01:02:00	0
2009-06-26	01:03:00	0
2009-06-26	01:04:00	0
2009-06-26	01:05:00	0
2009-06-26	01:06:00	0
2009-06-26	01:07:00	0
2009-06-26	01:08:00	0
2009-06-26	01:09:00	24
2009-06-26	01:10:00	12
2009-06-26	01:11:00	0
2009-06-26	01:12:00	0
2009-06-26	01:13:00	0
2009-06-26	01:14:00	0
2009-06-26	01:15:00	0
2009-06-26	01:16:00	0
2009-06-26	01:17:00	0
2009-06-26	01:18:00	0
2009-06-26	01:19:00	0
2009-06-26	01:20:00	0
2009-06-26	01:21:00	0
2009-06-26	01:22:00	0
2009-06-26	01:23:00	0
2009-06-26	01:24:00	0
2009-06-26	01:25:00	12
2009-06-26	01:26:00	0
2009-06-26	01:27:00	0
2009-06-26	01:28:00	0
2009-06-26	01:29:00	0
2009-06-26	01:30:00	0
2009-06-26	01:31:00	0
2009-06-26	01:32:00	0
2009-06-26	01:33:00	200
2009-06-26	01:34:00	109
2009-06-26	01:35:00	24
2009-06-26	01:36:00	0
2009-06-26	01:37:00	0
2009-06-26	01:38:00	0
2009-06-26	01:39:00	0
2009-06-26	01:40:00	0
2009-06-26	01:41:00	0
2009-06-26	01:42:00	0
2009-06-26	01:43:00	0
2009-06-26	01:44:00	0
2009-06-26	01:45:00	0
2009-06-26	01:46:00	0
2009-06-26	01:47:00	0
2009-06-26	01:48:00	0
2009-06-26	01:49:00	0
2009-06-26	01:50:00	0
2009-06-26	01:51:00	0
2009-06-26	01:52:00	0
2009-06-26	01:53:00	0
2009-06-26	01:54:00	0
2009-06-26	01:55:00	0
2009-06-26	01:56:00	0
2009-06-26	01:57:00	0
2009-06-26	01:58:00	0
2009-06-26	01:59:00	0
2009-06-26	02:00:00	12
2009-06-26	02:01:00	0
2009-06-26	02:02:00	0
2009-06-26	02:03:00	0
2009-06-26	02:04:00	0
2009-06-26	02:05:00	0
2009-06-26	02:06:00	0
2009-06-26	02:07:00	0
2009-06-26	02:08:00	0
2009-06-26	02:09:00	0
2009-06-26	02:10:00	0
2009-06-26	02:11:00	0
2009-06-26	02:12:00	0
2009-06-26	02:13:00	0
2009-06-26	02:14:00	0
2009-06-26	02:15:00	0
2009-06-26	02:16:00	0
2009-06-26	02:17:00	0
2009-06-26	02:18:00	0
2009-06-26	02:19:00	0
2009-06-26	02:20:00	0
2009-06-26	02:21:00	0
2009-06-26	02:22:00	0
2009-06-26	02:23:00	0
2009-06-26	02:24:00	0
2009-06-26	02:25:00	0
2009-06-26	02:26:00	0
2009-06-26	02:27:00	0
2009-06-26	02:28:00	0
2009-06-26	02:29:00	0
2009-06-26	02:30:00	0
2009-06-26	02:31:00	0
2009-06-26	02:32:00	12
2009-06-26	02:33:00	0
2009-06-26	02:34:00	24
2009-06-26	02:35:00	0
2009-06-26	02:36:00	0
2009-06-26	02:37:00	0
2009-06-26	02:38:00	0
2009-06-26	02:39:00	0
2009-06-26	02:40:00	0
2009-06-26	02:41:00	0
2009-06-26	02:42:00	0
2009-06-26	02:43:00	0
2009-06-26	02:44:00	0
2009-06-26	02:45:00	0
2009-06-26	02:46:00	0
2009-06-26	02:47:00	0
2009-06-26	02:48:00	0
2009-06-26	02:49:00	0
2009-06-26	02:50:00	0
2009-06-26	02:51:00	0
2009-06-26	02:52:00	0
2009-06-26	02:53:00	0
2009-06-26	02:54:00	12
2009-06-26	02:55:00	258
2009-06-26	02:56:00	0
2009-06-26	02:57:00	0
2009-06-26	02:58:00	0
2009-06-26	02:59:00	0
2009-06-26	03:00:00	0
2009-06-26	03:01:00	0
2009-06-26	03:02:00	0
2009-06-26	03:03:00	0
2009-06-26	03:04:00	0
2009-06-26	03:05:00	0
2009-06-26	03:06:00	0
2009-06-26	03:07:00	0
2009-06-26	03:08:00	0
2009-06-26	03:09:00	0
2009-06-26	03:10:00	0
2009-06-26	03:11:00	0
2009-06-26	03:12:00	0
2009-06-26	03:13:00	0
2009-06-26	03:14:00	0
2009-06-26	03:15:00	0
2009-06-26	03:16:00	0
2009-06-26	03:17:00	0
2009-06-26	03:18:00	0
2009-06-26	03:19:00	0
2009-06-26	03:20:00	0
2009-06-26	03:21:00	0
2009-06-26	03:22:00	0
2009-06-26	03:23:00	0
2009-06-26	03:24:00	0
2009-06-26	03:25:00	0
2009-06-26	03:26:00	0
2009-06-26	03:27:00	0
2009-06-26	03:28:00	0
2009-06-26	03:29:00	0
2009-06-26	03:30:00	12
2009-06-26	03:31:00	0
2009-06-26	03:32:00	0
2009-06-26	03:33:00	0
2009-06-26	03:34:00	0
2009-06-26	03:35:00	0
2009-06-26	03:36:00	0
2009-06-26	03:37:00	0
2009-06-26	03:38:00	0
2009-06-26	03:39:00	0
2009-06-26	03:40:00	0
2009-06-26	03:41:00	0
2009-06-26	03:42:00	0
2009-06-26	03:43:00	12
2009-06-26	03:44:00	0
2009-06-26	03:45:00	0
2009-06-26	03:46:00	0
2009-06-26	03:47:00	0
2009-06-26	03:48:00	0
2009-06-26	03:49:00	12
2009-06-26	03:50:00	157
2009-06-26	03:51:00	0
2009-06-26	03:52:00	0
2009-06-26	03:53:00	0
2009-06-26	03:54:00	0
2009-06-26	03:55:00	0
2009-06-26	03:56:00	0
2009-06-26	03:57:00	0
2009-06-26	03:58:00	0
2009-06-26	03:59:00	0
2009-06-26	04:00:00	0
2009-06-26	04:01:00	0
2009-06-26	04:02:00	0
2009-06-26	04:03:00	0
2009-06-26	04:04:00	0
2009-06-26	04:05:00	0
2009-06-26	04:06:00	0
2009-06-26	04:07:00	0
2009-06-26	04:08:00	12
2009-06-26	04:09:00	12
2009-06-26	04:10:00	0
2009-06-26	04:11:00	0
2009-06-26	04:12:00	0
2009-06-26	04:13:00	0
2009-06-26	04:14:00	0
2009-06-26	04:15:00	0
2009-06-26	04:16:00	0
2009-06-26	04:17:00	0
2009-06-26	04:18:00	0
2009-06-26	04:19:00	0
2009-06-26	04:20:00	0
2009-06-26	04:21:00	0
2009-06-26	04:22:00	0
2009-06-26	04:23:00	0
2009-06-26	04:24:00	0
2009-06-26	04:25:00	0
2009-06-26	04:26:00	0
2009-06-26	04:27:00	0
2009-06-26	04:28:00	12
2009-06-26	04:29:00	24
2009-06-26	04:30:00	0
2009-06-26	04:31:00	0
2009-06-26	04:32:00	0
2009-06-26	04:33:00	0
2009-06-26	04:34:00	0
2009-06-26	04:35:00	0
2009-06-26	04:36:00	0
2009-06-26	04:37:00	0
2009-06-26	04:38:00	0
2009-06-26	04:39:00	0
2009-06-26	04:40:00	0
2009-06-26	04:41:00	0
2009-06-26	04:42:00	0
2009-06-26	04:43:00	0
2009-06-26	04:44:00	0
2009-06-26	04:45:00	0
2009-06-26	04:46:00	0
2009-06-26	04:47:00	0
2009-06-26	04:48:00	0
2009-06-26	04:49:00	0
2009-06-26	04:50:00	0
2009-06-26	04:51:00	0
2009-06-26	04:52:00	0
2009-06-26	04:53:00	0
2009-06-26	04:54:00	0
2009-06-26	04:55:00	12
2009-06-26	04:56:00	0
2009-06-26	04:57:00	0
2009-06-26	04:58:00	0
2009-06-26	04:59:00	0
2009-06-26	05:00:00	0
2009-06-26	05:01:00	0
2009-06-26	05:02:00	0
2009-06-26	05:03:00	0
2009-06-26	05:04:00	0
2009-06-26	05:05:00	0
2009-06-26	05:06:00	0
2009-06-26	05:07:00	0
2009-06-26	05:08:00	0
2009-06-26	05:09:00	0
2009-06-26	05:10:00	0
2009-06-26	05:11:00	0
2009-06-26	05:12:00	0
2009-06-26	05:13:00	0
2009-06-26	05:14:00	0
2009-06-26	05:15:00	12
2009-06-26	05:16:00	157
2009-06-26	05:17:00	48
2009-06-26	05:18:00	12
2009-06-26	05:19:00	0
2009-06-26	05:20:00	0
2009-06-26	05:21:00	0
2009-06-26	05:22:00	12
2009-06-26	05:23:00	0
2009-06-26	05:24:00	0
2009-06-26	05:25:00	0
2009-06-26	05:26:00	0
2009-06-26	05:27:00	0
2009-06-26	05:28:00	0
2009-06-26	05:29:00	0
2009-06-26	05:30:00	48
2009-06-26	05:31:00	0
2009-06-26	05:32:00	0
2009-06-26	05:33:00	0
2009-06-26	05:34:00	0
2009-06-26	05:35:00	0
2009-06-26	05:36:00	0
2009-06-26	05:37:00	0
2009-06-26	05:38:00	0
2009-06-26	05:39:00	0
2009-06-26	05:40:00	0
2009-06-26	05:41:00	0
2009-06-26	05:42:00	0
2009-06-26	05:43:00	0
2009-06-26	05:44:00	0
2009-06-26	05:45:00	0
2009-06-26	05:46:00	0
2009-06-26	05:47:00	0
2009-06-26	05:48:00	0
2009-06-26	05:49:00	0
2009-06-26	05:50:00	0
2009-06-26	05:51:00	0
2009-06-26	05:52:00	0
2009-06-26	05:53:00	0
2009-06-26	05:54:00	0
2009-06-26	05:55:00	0
2009-06-26	05:56:00	0
2009-06-26	05:57:00	0
2009-06-26	05:58:00	0
2009-06-26	05:59:00	0
2009-06-26	06:00:00	0
2009-06-26	06:01:00	24
2009-06-26	06:02:00	0
2009-06-26	06:03:00	0
2009-06-26	06:04:00	0
2009-06-26	06:05:00	0
2009-06-26	06:06:00	0
2009-06-26	06:07:00	0
2009-06-26	06:08:00	0
2009-06-26	06:09:00	0
2009-06-26	06:10:00	0
2009-06-26	06:11:00	0
2009-06-26	06:12:00	0
2009-06-26	06:13:00	0
2009-06-26	06:14:00	0
2009-06-26	06:15:00	0
2009-06-26	06:16:00	0
2009-06-26	06:17:00	36
2009-06-26	06:18:00	0
2009-06-26	06:19:00	488
2009-06-26	06:20:00	145
2009-06-26	06:21:00	367
2009-06-26	06:22:00	97
2009-06-26	06:23:00	97
2009-06-26	06:24:00	287
2009-06-26	06:25:00	24
2009-06-26	06:26:00	1133
2009-06-26	06:27:00	435
2009-06-26	06:28:00	645
2009-06-26	06:29:00	287
2009-06-26	06:30:00	60
2009-06-26	06:31:00	133
2009-06-26	06:32:00	0
2009-06-26	06:33:00	0
2009-06-26	06:34:00	72
2009-06-26	06:35:00	157
2009-06-26	06:36:00	0
2009-06-26	06:37:00	215
2009-06-26	06:38:00	145
2009-06-26	06:39:00	60
2009-06-26	06:40:00	72
2009-06-26	06:41:00	48
2009-06-26	06:42:00	24
2009-06-26	06:43:00	12
2009-06-26	06:44:00	12
2009-06-26	06:45:00	24
2009-06-26	06:46:00	0
2009-06-26	06:47:00	0
2009-06-26	06:48:00	0
2009-06-26	06:49:00	0
2009-06-26	06:50:00	0
2009-06-26	06:51:00	0
2009-06-26	06:52:00	121
2009-06-26	06:53:00	12
2009-06-26	06:54:00	97
2009-06-26	06:55:00	60
2009-06-26	06:56:00	97
2009-06-26	06:57:00	133
2009-06-26	06:58:00	60
2009-06-26	06:59:00	145
2009-06-26	07:00:00	12
2009-06-26	07:01:00	48
2009-06-26	07:02:00	133
2009-06-26	07:03:00	109
2009-06-26	07:04:00	85
2009-06-26	07:05:00	60
2009-06-26	07:06:00	12
2009-06-26	07:07:00	12
2009-06-26	07:08:00	48
2009-06-26	07:09:00	36
2009-06-26	07:10:00	60
2009-06-26	07:11:00	244
2009-06-26	07:12:00	24
2009-06-26	07:13:00	24
2009-06-26	07:14:00	12
2009-06-26	07:15:00	60
2009-06-26	07:16:00	12
2009-06-26	07:17:00	0
2009-06-26	07:18:00	24
2009-06-26	07:19:00	12
2009-06-26	07:20:00	0
2009-06-26	07:21:00	0
2009-06-26	07:22:00	12
2009-06-26	07:23:00	12
2009-06-26	07:24:00	0
2009-06-26	07:25:00	0
2009-06-26	07:26:00	0
2009-06-26	07:27:00	12
2009-06-26	07:28:00	12
2009-06-26	07:29:00	12
2009-06-26	07:30:00	0
2009-06-26	07:31:00	0
2009-06-26	07:32:00	0
2009-06-26	07:33:00	0
2009-06-26	07:34:00	24
2009-06-26	07:35:00	0
2009-06-26	07:36:00	0
2009-06-26	07:37:00	0
2009-06-26	07:38:00	0
2009-06-26	07:39:00	0
2009-06-26	07:40:00	0
2009-06-26	07:41:00	36
2009-06-26	07:42:00	0
2009-06-26	07:43:00	0
2009-06-26	07:44:00	0
2009-06-26	07:45:00	0
2009-06-26	07:46:00	0
2009-06-26	07:47:00	0
2009-06-26	07:48:00	0
2009-06-26	07:49:00	0
2009-06-26	07:50:00	0
2009-06-26	07:51:00	0
2009-06-26	07:52:00	12
2009-06-26	07:53:00	0
2009-06-26	07:54:00	0
2009-06-26	07:55:00	258
2009-06-26	07:56:00	60
2009-06-26	07:57:00	0
2009-06-26	07:58:00	0
2009-06-26	07:59:00	0
2009-06-26	08:00:00	0
2009-06-26	08:01:00	12
2009-06-26	08:02:00	0
2009-06-26	08:03:00	0
2009-06-26	08:04:00	0
2009-06-26	08:05:00	12
2009-06-26	08:06:00	12
2009-06-26	08:07:00	215
2009-06-26	08:08:00	350
2009-06-26	08:09:00	0
2009-06-26	08:10:00	0
2009-06-26	08:11:00	0
2009-06-26	08:12:00	48
2009-06-26	08:13:00	0
2009-06-26	08:14:00	12
2009-06-26	08:15:00	36
2009-06-26	08:16:00	0
2009-06-26	08:17:00	0
2009-06-26	08:18:00	12
2009-06-26	08:19:00	0
2009-06-26	08:20:00	12
2009-06-26	08:21:00	0
2009-06-26	08:22:00	0
2009-06-26	08:23:00	0
2009-06-26	08:24:00	97
2009-06-26	08:25:00	36
2009-06-26	08:26:00	12
2009-06-26	08:27:00	0
2009-06-26	08:28:00	0
2009-06-26	08:29:00	24
2009-06-26	08:30:00	36
2009-06-26	08:31:00	507
2009-06-26	08:32:00	24
2009-06-26	08:33:00	316
2009-06-26	08:34:00	85
2009-06-26	08:35:00	229
2009-06-26	08:36:00	186
2009-06-26	08:37:00	452
2009-06-26	08:38:00	0
2009-06-26	08:39:00	0
2009-06-26	08:40:00	0
2009-06-26	08:41:00	0
2009-06-26	08:42:00	333
2009-06-26	08:43:00	85
2009-06-26	08:44:00	0
2009-06-26	08:45:00	109
2009-06-26	08:46:00	0
2009-06-26	08:47:00	0
2009-06-26	08:48:00	0
2009-06-26	08:49:00	0
2009-06-26	08:50:00	0
2009-06-26	08:51:00	60
2009-06-26	08:52:00	24
2009-06-26	08:53:00	97
2009-06-26	08:54:00	872
2009-06-26	08:55:00	24
2009-06-26	08:56:00	24
2009-06-26	08:57:00	157
2009-06-26	08:58:00	157
2009-06-26	08:59:00	72
2009-06-26	09:00:00	0
2009-06-26	09:01:00	85
2009-06-26	09:02:00	12
2009-06-26	09:03:00	0
2009-06-26	09:04:00	24
2009-06-26	09:05:00	0
2009-06-26	09:06:00	171
2009-06-26	09:07:00	1051
2009-06-26	09:08:00	667
[truncated: 21,051 more rows]

## Sheet: 7.10.09
Actogram, Copy Raw Data, All Days
Identity:	Darby
Filename:	E:\Active Research Files\meloxicam titre canine\cases\darby\Darby 7.10.09.AWC
Gender:	M
Age:	10
Height:	91.4 cm	36.0 in
Weight:	36.3 kg	80.0 lbs
Start Date:	10-Jul-2009 (Fri)
Start Time:	18:00:00
Interval:	1.00 mins
Date Stamp:	Time Stamp:	Activity Data:	Marker Press:
2009-07-10	00:00:00	0
2009-07-10	00:01:00	0
2009-07-10	00:02:00	0
2009-07-10	00:03:00	0
2009-07-10	00:04:00	0
2009-07-10	00:05:00	0
2009-07-10	00:06:00	0
2009-07-10	00:07:00	0
2009-07-10	00:08:00	0
2009-07-10	00:09:00	0
2009-07-10	00:10:00	0
2009-07-10	00:11:00	0
2009-07-10	00:12:00	0
2009-07-10	00:13:00	0
2009-07-10	00:14:00	0
2009-07-10	00:15:00	0
2009-07-10	00:16:00	0
2009-07-10	00:17:00	0
2009-07-10	00:18:00	0
2009-07-10	00:19:00	0
2009-07-10	00:20:00	0
2009-07-10	00:21:00	0
2009-07-10	00:22:00	0
2009-07-10	00:23:00	0
2009-07-10	00:24:00	0
2009-07-10	00:25:00	0
2009-07-10	00:26:00	0
2009-07-10	00:27:00	0
2009-07-10	00:28:00	0
2009-07-10	00:29:00	0
2009-07-10	00:30:00	0
2009-07-10	00:31:00	0
2009-07-10	00:32:00	0
2009-07-10	00:33:00	0
2009-07-10	00:34:00	0
2009-07-10	00:35:00	0
2009-07-10	00:36:00	0
2009-07-10	00:37:00	0
2009-07-10	00:38:00	0
2009-07-10	00:39:00	0
2009-07-10	00:40:00	0
2009-07-10	00:41:00	0
2009-07-10	00:42:00	0
2009-07-10	00:43:00	0
2009-07-10	00:44:00	0
2009-07-10	00:45:00	0
2009-07-10	00:46:00	0
2009-07-10	00:47:00	0
2009-07-10	00:48:00	0
2009-07-10	00:49:00	0
2009-07-10	00:50:00	0
2009-07-10	00:51:00	0
2009-07-10	00:52:00	0
2009-07-10	00:53:00	0
2009-07-10	00:54:00	0
2009-07-10	00:55:00	0
2009-07-10	00:56:00	0
2009-07-10	00:57:00	0
2009-07-10	00:58:00	0
2009-07-10	00:59:00	0
2009-07-10	01:00:00	0
2009-07-10	01:01:00	0
2009-07-10	01:02:00	0
2009-07-10	01:03:00	0
2009-07-10	01:04:00	0
2009-07-10	01:05:00	0
2009-07-10	01:06:00	0
2009-07-10	01:07:00	0
2009-07-10	01:08:00	0
2009-07-10	01:09:00	0
2009-07-10	01:10:00	0
2009-07-10	01:11:00	0
2009-07-10	01:12:00	0
2009-07-10	01:13:00	0
2009-07-10	01:14:00	0
2009-07-10	01:15:00	0
2009-07-10	01:16:00	0
2009-07-10	01:17:00	0
2009-07-10	01:18:00	0
2009-07-10	01:19:00	0
2009-07-10	01:20:00	0
2009-07-10	01:21:00	0
2009-07-10	01:22:00	0
2009-07-10	01:23:00	0
2009-07-10	01:24:00	0
2009-07-10	01:25:00	0
2009-07-10	01:26:00	0
2009-07-10	01:27:00	0
2009-07-10	01:28:00	0
2009-07-10	01:29:00	0
2009-07-10	01:30:00	0
2009-07-10	01:31:00	0
2009-07-10	01:32:00	0
2009-07-10	01:33:00	0
2009-07-10	01:34:00	0
2009-07-10	01:35:00	0
2009-07-10	01:36:00	0
2009-07-10	01:37:00	0
2009-07-10	01:38:00	0
2009-07-10	01:39:00	0
2009-07-10	01:40:00	0
2009-07-10	01:41:00	0
2009-07-10	01:42:00	0
2009-07-10	01:43:00	0
2009-07-10	01:44:00	0
2009-07-10	01:45:00	0
2009-07-10	01:46:00	0
2009-07-10	01:47:00	0
2009-07-10	01:48:00	0
2009-07-10	01:49:00	0
2009-07-10	01:50:00	0
2009-07-10	01:51:00	0
2009-07-10	01:52:00	0
2009-07-10	01:53:00	0
2009-07-10	01:54:00	0
2009-07-10	01:55:00	0
2009-07-10	01:56:00	0
2009-07-10	01:57:00	0
2009-07-10	01:58:00	0
2009-07-10	01:59:00	0
2009-07-10	02:00:00	0
2009-07-10	02:01:00	0
2009-07-10	02:02:00	0
2009-07-10	02:03:00	0
2009-07-10	02:04:00	0
2009-07-10	02:05:00	0
2009-07-10	02:06:00	0
2009-07-10	02:07:00	0
2009-07-10	02:08:00	0
2009-07-10	02:09:00	0
2009-07-10	02:10:00	0
2009-07-10	02:11:00	0
2009-07-10	02:12:00	0
2009-07-10	02:13:00	0
2009-07-10	02:14:00	0
2009-07-10	02:15:00	0
2009-07-10	02:16:00	0
2009-07-10	02:17:00	0
2009-07-10	02:18:00	0
2009-07-10	02:19:00	0
2009-07-10	02:20:00	0
2009-07-10	02:21:00	0
2009-07-10	02:22:00	0
2009-07-10	02:23:00	0
2009-07-10	02:24:00	0
2009-07-10	02:25:00	0
2009-07-10	02:26:00	0
2009-07-10	02:27:00	0
2009-07-10	02:28:00	0
2009-07-10	02:29:00	0
2009-07-10	02:30:00	0
2009-07-10	02:31:00	0
2009-07-10	02:32:00	0
2009-07-10	02:33:00	0
2009-07-10	02:34:00	0
2009-07-10	02:35:00	0
2009-07-10	02:36:00	0
2009-07-10	02:37:00	0
2009-07-10	02:38:00	0
2009-07-10	02:39:00	0
2009-07-10	02:40:00	0
2009-07-10	02:41:00	0
2009-07-10	02:42:00	0
2009-07-10	02:43:00	0
2009-07-10	02:44:00	0
2009-07-10	02:45:00	0
2009-07-10	02:46:00	0
2009-07-10	02:47:00	0
2009-07-10	02:48:00	0
2009-07-10	02:49:00	0
2009-07-10	02:50:00	0
2009-07-10	02:51:00	0
2009-07-10	02:52:00	0
2009-07-10	02:53:00	0
2009-07-10	02:54:00	0
2009-07-10	02:55:00	0
2009-07-10	02:56:00	0
2009-07-10	02:57:00	0
2009-07-10	02:58:00	0
2009-07-10	02:59:00	0
2009-07-10	03:00:00	0
2009-07-10	03:01:00	0
2009-07-10	03:02:00	0
2009-07-10	03:03:00	0
2009-07-10	03:04:00	0
2009-07-10	03:05:00	0
2009-07-10	03:06:00	0
2009-07-10	03:07:00	0
2009-07-10	03:08:00	0
2009-07-10	03:09:00	0
2009-07-10	03:10:00	0
2009-07-10	03:11:00	0
2009-07-10	03:12:00	0
2009-07-10	03:13:00	0
2009-07-10	03:14:00	0
2009-07-10	03:15:00	0
2009-07-10	03:16:00	0
2009-07-10	03:17:00	0
2009-07-10	03:18:00	0
2009-07-10	03:19:00	0
2009-07-10	03:20:00	0
2009-07-10	03:21:00	0
2009-07-10	03:22:00	0
2009-07-10	03:23:00	0
2009-07-10	03:24:00	0
2009-07-10	03:25:00	0
2009-07-10	03:26:00	0
2009-07-10	03:27:00	0
2009-07-10	03:28:00	0
2009-07-10	03:29:00	0
2009-07-10	03:30:00	0
2009-07-10	03:31:00	0
2009-07-10	03:32:00	0
2009-07-10	03:33:00	0
2009-07-10	03:34:00	0
2009-07-10	03:35:00	0
2009-07-10	03:36:00	0
2009-07-10	03:37:00	0
2009-07-10	03:38:00	0
2009-07-10	03:39:00	0
2009-07-10	03:40:00	0
2009-07-10	03:41:00	0
2009-07-10	03:42:00	0
2009-07-10	03:43:00	0
2009-07-10	03:44:00	0
2009-07-10	03:45:00	0
2009-07-10	03:46:00	0
2009-07-10	03:47:00	0
2009-07-10	03:48:00	0
2009-07-10	03:49:00	0
2009-07-10	03:50:00	0
2009-07-10	03:51:00	0
2009-07-10	03:52:00	0
2009-07-10	03:53:00	0
2009-07-10	03:54:00	0
2009-07-10	03:55:00	0
2009-07-10	03:56:00	0
2009-07-10	03:57:00	0
2009-07-10	03:58:00	0
2009-07-10	03:59:00	0
2009-07-10	04:00:00	0
2009-07-10	04:01:00	0
2009-07-10	04:02:00	0
2009-07-10	04:03:00	0
2009-07-10	04:04:00	0
2009-07-10	04:05:00	0
2009-07-10	04:06:00	0
2009-07-10	04:07:00	0
2009-07-10	04:08:00	0
2009-07-10	04:09:00	0
2009-07-10	04:10:00	0
2009-07-10	04:11:00	0
2009-07-10	04:12:00	0
2009-07-10	04:13:00	0
2009-07-10	04:14:00	0
2009-07-10	04:15:00	0
2009-07-10	04:16:00	0
2009-07-10	04:17:00	0
2009-07-10	04:18:00	0
2009-07-10	04:19:00	0
2009-07-10	04:20:00	0
2009-07-10	04:21:00	0
2009-07-10	04:22:00	0
2009-07-10	04:23:00	0
2009-07-10	04:24:00	0
2009-07-10	04:25:00	0
2009-07-10	04:26:00	0
2009-07-10	04:27:00	0
2009-07-10	04:28:00	0
2009-07-10	04:29:00	0
2009-07-10	04:30:00	0
2009-07-10	04:31:00	0
2009-07-10	04:32:00	0
2009-07-10	04:33:00	0
2009-07-10	04:34:00	0
2009-07-10	04:35:00	0
2009-07-10	04:36:00	0
2009-07-10	04:37:00	0
2009-07-10	04:38:00	0
2009-07-10	04:39:00	0
2009-07-10	04:40:00	0
2009-07-10	04:41:00	0
2009-07-10	04:42:00	0
2009-07-10	04:43:00	0
2009-07-10	04:44:00	0
2009-07-10	04:45:00	0
2009-07-10	04:46:00	0
2009-07-10	04:47:00	0
2009-07-10	04:48:00	0
2009-07-10	04:49:00	0
2009-07-10	04:50:00	0
2009-07-10	04:51:00	0
2009-07-10	04:52:00	0
2009-07-10	04:53:00	0
2009-07-10	04:54:00	0
2009-07-10	04:55:00	0
2009-07-10	04:56:00	0
2009-07-10	04:57:00	0
2009-07-10	04:58:00	0
2009-07-10	04:59:00	0
2009-07-10	05:00:00	0
2009-07-10	05:01:00	0
2009-07-10	05:02:00	0
2009-07-10	05:03:00	0
2009-07-10	05:04:00	0
2009-07-10	05:05:00	0
2009-07-10	05:06:00	0
2009-07-10	05:07:00	0
2009-07-10	05:08:00	0
2009-07-10	05:09:00	0
2009-07-10	05:10:00	0
2009-07-10	05:11:00	0
2009-07-10	05:12:00	0
2009-07-10	05:13:00	0
2009-07-10	05:14:00	0
2009-07-10	05:15:00	0
2009-07-10	05:16:00	0
2009-07-10	05:17:00	0
2009-07-10	05:18:00	0
2009-07-10	05:19:00	0
2009-07-10	05:20:00	0
2009-07-10	05:21:00	0
2009-07-10	05:22:00	0
2009-07-10	05:23:00	0
2009-07-10	05:24:00	0
2009-07-10	05:25:00	0
2009-07-10	05:26:00	0
2009-07-10	05:27:00	0
2009-07-10	05:28:00	0
2009-07-10	05:29:00	0
2009-07-10	05:30:00	0
2009-07-10	05:31:00	0
2009-07-10	05:32:00	0
2009-07-10	05:33:00	0
2009-07-10	05:34:00	0
2009-07-10	05:35:00	0
2009-07-10	05:36:00	0
2009-07-10	05:37:00	0
2009-07-10	05:38:00	0
2009-07-10	05:39:00	0
2009-07-10	05:40:00	0
2009-07-10	05:41:00	0
2009-07-10	05:42:00	0
2009-07-10	05:43:00	0
2009-07-10	05:44:00	0
2009-07-10	05:45:00	0
2009-07-10	05:46:00	0
2009-07-10	05:47:00	0
2009-07-10	05:48:00	0
2009-07-10	05:49:00	0
2009-07-10	05:50:00	0
2009-07-10	05:51:00	0
2009-07-10	05:52:00	0
2009-07-10	05:53:00	0
2009-07-10	05:54:00	0
2009-07-10	05:55:00	0
2009-07-10	05:56:00	0
2009-07-10	05:57:00	0
2009-07-10	05:58:00	0
2009-07-10	05:59:00	0
2009-07-10	06:00:00	0
2009-07-10	06:01:00	0
2009-07-10	06:02:00	0
2009-07-10	06:03:00	0
2009-07-10	06:04:00	0
2009-07-10	06:05:00	0
2009-07-10	06:06:00	0
2009-07-10	06:07:00	0
2009-07-10	06:08:00	0
2009-07-10	06:09:00	0
2009-07-10	06:10:00	0
2009-07-10	06:11:00	0
2009-07-10	06:12:00	0
2009-07-10	06:13:00	0
2009-07-10	06:14:00	0
2009-07-10	06:15:00	0
2009-07-10	06:16:00	0
2009-07-10	06:17:00	0
2009-07-10	06:18:00	0
2009-07-10	06:19:00	0
2009-07-10	06:20:00	0
2009-07-10	06:21:00	0
2009-07-10	06:22:00	0
2009-07-10	06:23:00	0
2009-07-10	06:24:00	0
2009-07-10	06:25:00	0
2009-07-10	06:26:00	0
2009-07-10	06:27:00	0
2009-07-10	06:28:00	0
2009-07-10	06:29:00	0
2009-07-10	06:30:00	0
2009-07-10	06:31:00	0
2009-07-10	06:32:00	0
2009-07-10	06:33:00	0
2009-07-10	06:34:00	0
2009-07-10	06:35:00	0
2009-07-10	06:36:00	0
2009-07-10	06:37:00	0
2009-07-10	06:38:00	0
2009-07-10	06:39:00	0
2009-07-10	06:40:00	0
2009-07-10	06:41:00	0
2009-07-10	06:42:00	0
2009-07-10	06:43:00	0
2009-07-10	06:44:00	0
2009-07-10	06:45:00	0
2009-07-10	06:46:00	0
2009-07-10	06:47:00	0
2009-07-10	06:48:00	0
2009-07-10	06:49:00	0
2009-07-10	06:50:00	0
2009-07-10	06:51:00	0
2009-07-10	06:52:00	0
2009-07-10	06:53:00	0
2009-07-10	06:54:00	0
2009-07-10	06:55:00	0
2009-07-10	06:56:00	0
2009-07-10	06:57:00	0
2009-07-10	06:58:00	0
2009-07-10	06:59:00	0
2009-07-10	07:00:00	0
2009-07-10	07:01:00	0
2009-07-10	07:02:00	0
2009-07-10	07:03:00	0
2009-07-10	07:04:00	0
2009-07-10	07:05:00	0
2009-07-10	07:06:00	0
2009-07-10	07:07:00	0
2009-07-10	07:08:00	0
2009-07-10	07:09:00	0
2009-07-10	07:10:00	0
2009-07-10	07:11:00	0
2009-07-10	07:12:00	0
2009-07-10	07:13:00	0
2009-07-10	07:14:00	0
2009-07-10	07:15:00	0
2009-07-10	07:16:00	0
2009-07-10	07:17:00	0
2009-07-10	07:18:00	0
2009-07-10	07:19:00	0
2009-07-10	07:20:00	0
2009-07-10	07:21:00	0
2009-07-10	07:22:00	0
2009-07-10	07:23:00	0
2009-07-10	07:24:00	0
2009-07-10	07:25:00	0
2009-07-10	07:26:00	0
2009-07-10	07:27:00	0
2009-07-10	07:28:00	0
2009-07-10	07:29:00	0
2009-07-10	07:30:00	0
2009-07-10	07:31:00	0
2009-07-10	07:32:00	0
2009-07-10	07:33:00	0
2009-07-10	07:34:00	0
2009-07-10	07:35:00	0
2009-07-10	07:36:00	0
2009-07-10	07:37:00	0
2009-07-10	07:38:00	0
2009-07-10	07:39:00	0
2009-07-10	07:40:00	0
2009-07-10	07:41:00	0
2009-07-10	07:42:00	0
2009-07-10	07:43:00	0
2009-07-10	07:44:00	0
2009-07-10	07:45:00	0
2009-07-10	07:46:00	0
2009-07-10	07:47:00	0
2009-07-10	07:48:00	0
2009-07-10	07:49:00	0
2009-07-10	07:50:00	0
2009-07-10	07:51:00	0
2009-07-10	07:52:00	0
2009-07-10	07:53:00	0
2009-07-10	07:54:00	0
2009-07-10	07:55:00	0
2009-07-10	07:56:00	0
2009-07-10	07:57:00	0
2009-07-10	07:58:00	0
2009-07-10	07:59:00	0
2009-07-10	08:00:00	0
2009-07-10	08:01:00	0
2009-07-10	08:02:00	0
2009-07-10	08:03:00	0
2009-07-10	08:04:00	0
2009-07-10	08:05:00	0
2009-07-10	08:06:00	0
2009-07-10	08:07:00	0
2009-07-10	08:08:00	0
2009-07-10	08:09:00	0
2009-07-10	08:10:00	0
2009-07-10	08:11:00	0
2009-07-10	08:12:00	0
2009-07-10	08:13:00	0
2009-07-10	08:14:00	0
2009-07-10	08:15:00	0
2009-07-10	08:16:00	0
2009-07-10	08:17:00	0
2009-07-10	08:18:00	0
2009-07-10	08:19:00	0
2009-07-10	08:20:00	0
2009-07-10	08:21:00	0
2009-07-10	08:22:00	0
2009-07-10	08:23:00	0
2009-07-10	08:24:00	0
2009-07-10	08:25:00	0
2009-07-10	08:26:00	0
2009-07-10	08:27:00	0
2009-07-10	08:28:00	0
2009-07-10	08:29:00	0
2009-07-10	08:30:00	0
2009-07-10	08:31:00	0
2009-07-10	08:32:00	0
2009-07-10	08:33:00	0
2009-07-10	08:34:00	0
2009-07-10	08:35:00	0
2009-07-10	08:36:00	0
2009-07-10	08:37:00	0
2009-07-10	08:38:00	0
2009-07-10	08:39:00	0
2009-07-10	08:40:00	0
2009-07-10	08:41:00	0
2009-07-10	08:42:00	0
2009-07-10	08:43:00	0
2009-07-10	08:44:00	0
2009-07-10	08:45:00	0
2009-07-10	08:46:00	0
2009-07-10	08:47:00	0
2009-07-10	08:48:00	0
2009-07-10	08:49:00	0
2009-07-10	08:50:00	0
2009-07-10	08:51:00	0
2009-07-10	08:52:00	0
2009-07-10	08:53:00	0
2009-07-10	08:54:00	0
2009-07-10	08:55:00	0
2009-07-10	08:56:00	0
2009-07-10	08:57:00	0
2009-07-10	08:58:00	0
2009-07-10	08:59:00	0
2009-07-10	09:00:00	0
2009-07-10	09:01:00	0
2009-07-10	09:02:00	0
2009-07-10	09:03:00	0
2009-07-10	09:04:00	0
2009-07-10	09:05:00	0
2009-07-10	09:06:00	0
2009-07-10	09:07:00	0
2009-07-10	09:08:00	0
2009-07-10	09:09:00	0
2009-07-10	09:10:00	0
2009-07-10	09:11:00	0
2009-07-10	09:12:00	0
2009-07-10	09:13:00	0
2009-07-10	09:14:00	0
2009-07-10	09:15:00	0
2009-07-10	09:16:00	0
2009-07-10	09:17:00	0
2009-07-10	09:18:00	0
2009-07-10	09:19:00	0
2009-07-10	09:20:00	0
2009-07-10	09:21:00	0
2009-07-10	09:22:00	0
2009-07-10	09:23:00	0
2009-07-10	09:24:00	0
2009-07-10	09:25:00	0
2009-07-10	09:26:00	0
2009-07-10	09:27:00	0
2009-07-10	09:28:00	0
2009-07-10	09:29:00	0
2009-07-10	09:30:00	0
2009-07-10	09:31:00	0
2009-07-10	09:32:00	0
2009-07-10	09:33:00	0
2009-07-10	09:34:00	0
2009-07-10	09:35:00	0
2009-07-10	09:36:00	0
2009-07-10	09:37:00	0
2009-07-10	09:38:00	0
2009-07-10	09:39:00	0
2009-07-10	09:40:00	0
2009-07-10	09:41:00	0
2009-07-10	09:42:00	0
2009-07-10	09:43:00	0
2009-07-10	09:44:00	0
2009-07-10	09:45:00	0
2009-07-10	09:46:00	0
2009-07-10	09:47:00	0
2009-07-10	09:48:00	0
2009-07-10	09:49:00	0
2009-07-10	09:50:00	0
2009-07-10	09:51:00	0
2009-07-10	09:52:00	0
2009-07-10	09:53:00	0
2009-07-10	09:54:00	0
2009-07-10	09:55:00	0
2009-07-10	09:56:00	0
2009-07-10	09:57:00	0
2009-07-10	09:58:00	0
2009-07-10	09:59:00	0
2009-07-10	10:00:00	0
2009-07-10	10:01:00	0
2009-07-10	10:02:00	0
2009-07-10	10:03:00	0
2009-07-10	10:04:00	0
2009-07-10	10:05:00	0
2009-07-10	10:06:00	0
2009-07-10	10:07:00	0
2009-07-10	10:08:00	0
2009-07-10	10:09:00	0
2009-07-10	10:10:00	0
2009-07-10	10:11:00	0
2009-07-10	10:12:00	0
2009-07-10	10:13:00	0
2009-07-10	10:14:00	0
2009-07-10	10:15:00	0
2009-07-10	10:16:00	0
2009-07-10	10:17:00	0
2009-07-10	10:18:00	0
2009-07-10	10:19:00	0
2009-07-10	10:20:00	0
2009-07-10	10:21:00	0
2009-07-10	10:22:00	0
2009-07-10	10:23:00	0
2009-07-10	10:24:00	0
2009-07-10	10:25:00	0
2009-07-10	10:26:00	0
2009-07-10	10:27:00	0
2009-07-10	10:28:00	0
2009-07-10	10:29:00	0
2009-07-10	10:30:00	0
2009-07-10	10:31:00	0
2009-07-10	10:32:00	0
2009-07-10	10:33:00	0
2009-07-10	10:34:00	0
2009-07-10	10:35:00	0
2009-07-10	10:36:00	0
2009-07-10	10:37:00	0
2009-07-10	10:38:00	0
2009-07-10	10:39:00	0
2009-07-10	10:40:00	0
2009-07-10	10:41:00	0
2009-07-10	10:42:00	0
2009-07-10	10:43:00	0
2009-07-10	10:44:00	0
2009-07-10	10:45:00	0
2009-07-10	10:46:00	0
2009-07-10	10:47:00	0
2009-07-10	10:48:00	0
2009-07-10	10:49:00	0
2009-07-10	10:50:00	0
2009-07-10	10:51:00	0
2009-07-10	10:52:00	0
2009-07-10	10:53:00	0
2009-07-10	10:54:00	0
2009-07-10	10:55:00	0
2009-07-10	10:56:00	0
2009-07-10	10:57:00	0
2009-07-10	10:58:00	0
2009-07-10	10:59:00	0
2009-07-10	11:00:00	0
2009-07-10	11:01:00	0
2009-07-10	11:02:00	0
2009-07-10	11:03:00	0
2009-07-10	11:04:00	0
2009-07-10	11:05:00	0
2009-07-10	11:06:00	0
2009-07-10	11:07:00	0
2009-07-10	11:08:00	0
2009-07-10	11:09:00	0
2009-07-10	11:10:00	0
2009-07-10	11:11:00	0
2009-07-10	11:12:00	0
2009-07-10	11:13:00	0
2009-07-10	11:14:00	0
2009-07-10	11:15:00	0
2009-07-10	11:16:00	0
2009-07-10	11:17:00	0
2009-07-10	11:18:00	0
2009-07-10	11:19:00	0
2009-07-10	11:20:00	0
2009-07-10	11:21:00	0
2009-07-10	11:22:00	0
2009-07-10	11:23:00	0
2009-07-10	11:24:00	0
2009-07-10	11:25:00	0
2009-07-10	11:26:00	0
2009-07-10	11:27:00	0
2009-07-10	11:28:00	0
2009-07-10	11:29:00	0
2009-07-10	11:30:00	0
2009-07-10	11:31:00	0
2009-07-10	11:32:00	0
2009-07-10	11:33:00	0
2009-07-10	11:34:00	0
2009-07-10	11:35:00	0
2009-07-10	11:36:00	0
2009-07-10	11:37:00	0
2009-07-10	11:38:00	0
2009-07-10	11:39:00	0
2009-07-10	11:40:00	0
2009-07-10	11:41:00	0
2009-07-10	11:42:00	0
2009-07-10	11:43:00	0
2009-07-10	11:44:00	0
2009-07-10	11:45:00	0
2009-07-10	11:46:00	0
2009-07-10	11:47:00	0
2009-07-10	11:48:00	0
2009-07-10	11:49:00	0
2009-07-10	11:50:00	0
2009-07-10	11:51:00	0
2009-07-10	11:52:00	0
2009-07-10	11:53:00	0
2009-07-10	11:54:00	0
2009-07-10	11:55:00	0
2009-07-10	11:56:00	0
2009-07-10	11:57:00	0
2009-07-10	11:58:00	0
2009-07-10	11:59:00	0
2009-07-10	12:00:00	0
2009-07-10	12:01:00	0
2009-07-10	12:02:00	0
2009-07-10	12:03:00	0
2009-07-10	12:04:00	0
2009-07-10	12:05:00	0
2009-07-10	12:06:00	0
2009-07-10	12:07:00	0
2009-07-10	12:08:00	0
2009-07-10	12:09:00	0
2009-07-10	12:10:00	0
2009-07-10	12:11:00	0
2009-07-10	12:12:00	0
2009-07-10	12:13:00	0
2009-07-10	12:14:00	0
2009-07-10	12:15:00	0
2009-07-10	12:16:00	0
2009-07-10	12:17:00	0
2009-07-10	12:18:00	0
2009-07-10	12:19:00	0
2009-07-10	12:20:00	0
2009-07-10	12:21:00	0
2009-07-10	12:22:00	0
2009-07-10	12:23:00	0
2009-07-10	12:24:00	0
2009-07-10	12:25:00	0
2009-07-10	12:26:00	0
2009-07-10	12:27:00	0
2009-07-10	12:28:00	0
2009-07-10	12:29:00	0
2009-07-10	12:30:00	0
2009-07-10	12:31:00	0
2009-07-10	12:32:00	0
2009-07-10	12:33:00	0
2009-07-10	12:34:00	0
2009-07-10	12:35:00	0
2009-07-10	12:36:00	0
2009-07-10	12:37:00	0
2009-07-10	12:38:00	0
2009-07-10	12:39:00	0
2009-07-10	12:40:00	0
2009-07-10	12:41:00	0
2009-07-10	12:42:00	0
2009-07-10	12:43:00	0
2009-07-10	12:44:00	0
2009-07-10	12:45:00	0
2009-07-10	12:46:00	0
2009-07-10	12:47:00	0
2009-07-10	12:48:00	0
2009-07-10	12:49:00	0
2009-07-10	12:50:00	0
2009-07-10	12:51:00	0
2009-07-10	12:52:00	0
2009-07-10	12:53:00	0
2009-07-10	12:54:00	0
2009-07-10	12:55:00	0
2009-07-10	12:56:00	0
2009-07-10	12:57:00	0
2009-07-10	12:58:00	0
2009-07-10	12:59:00	0
2009-07-10	13:00:00	0
2009-07-10	13:01:00	0
2009-07-10	13:02:00	0
2009-07-10	13:03:00	0
2009-07-10	13:04:00	0
2009-07-10	13:05:00	0
2009-07-10	13:06:00	0
2009-07-10	13:07:00	0
2009-07-10	13:08:00	0
2009-07-10	13:09:00	0
2009-07-10	13:10:00	0
2009-07-10	13:11:00	0
2009-07-10	13:12:00	0
2009-07-10	13:13:00	0
2009-07-10	13:14:00	0
2009-07-10	13:15:00	0
2009-07-10	13:16:00	0
2009-07-10	13:17:00	0
2009-07-10	13:18:00	0
2009-07-10	13:19:00	0
2009-07-10	13:20:00	0
2009-07-10	13:21:00	0
2009-07-10	13:22:00	0
2009-07-10	13:23:00	0
2009-07-10	13:24:00	0
2009-07-10	13:25:00	0
2009-07-10	13:26:00	0
2009-07-10	13:27:00	0
2009-07-10	13:28:00	0
2009-07-10	13:29:00	0
2009-07-10	13:30:00	0
2009-07-10	13:31:00	0
2009-07-10	13:32:00	0
2009-07-10	13:33:00	0
2009-07-10	13:34:00	0
2009-07-10	13:35:00	0
2009-07-10	13:36:00	0
2009-07-10	13:37:00	0
2009-07-10	13:38:00	0
2009-07-10	13:39:00	0
2009-07-10	13:40:00	0
2009-07-10	13:41:00	0
2009-07-10	13:42:00	0
2009-07-10	13:43:00	0
2009-07-10	13:44:00	0
2009-07-10	13:45:00	0
2009-07-10	13:46:00	0
2009-07-10	13:47:00	0
2009-07-10	13:48:00	0
2009-07-10	13:49:00	0
2009-07-10	13:50:00	0
2009-07-10	13:51:00	0
2009-07-10	13:52:00	0
2009-07-10	13:53:00	0
2009-07-10	13:54:00	0
2009-07-10	13:55:00	0
2009-07-10	13:56:00	0
2009-07-10	13:57:00	0
2009-07-10	13:58:00	0
2009-07-10	13:59:00	0
2009-07-10	14:00:00	0
2009-07-10	14:01:00	0
2009-07-10	14:02:00	0
2009-07-10	14:03:00	0
2009-07-10	14:04:00	0
2009-07-10	14:05:00	0
2009-07-10	14:06:00	0
2009-07-10	14:07:00	0
2009-07-10	14:08:00	0
2009-07-10	14:09:00	0
2009-07-10	14:10:00	0
2009-07-10	14:11:00	0
2009-07-10	14:12:00	0
2009-07-10	14:13:00	0
2009-07-10	14:14:00	0
2009-07-10	14:15:00	0
2009-07-10	14:16:00	0
2009-07-10	14:17:00	0
2009-07-10	14:18:00	0
2009-07-10	14:19:00	0
2009-07-10	14:20:00	0
2009-07-10	14:21:00	0
2009-07-10	14:22:00	0
2009-07-10	14:23:00	0
2009-07-10	14:24:00	0
2009-07-10	14:25:00	0
2009-07-10	14:26:00	0
2009-07-10	14:27:00	0
2009-07-10	14:28:00	0
2009-07-10	14:29:00	0
2009-07-10	14:30:00	0
2009-07-10	14:31:00	0
2009-07-10	14:32:00	0
2009-07-10	14:33:00	0
2009-07-10	14:34:00	0
2009-07-10	14:35:00	0
2009-07-10	14:36:00	0
2009-07-10	14:37:00	0
2009-07-10	14:38:00	0
2009-07-10	14:39:00	0
2009-07-10	14:40:00	0
2009-07-10	14:41:00	0
2009-07-10	14:42:00	0
2009-07-10	14:43:00	0
2009-07-10	14:44:00	0
2009-07-10	14:45:00	0
2009-07-10	14:46:00	0
2009-07-10	14:47:00	0
2009-07-10	14:48:00	0
2009-07-10	14:49:00	0
2009-07-10	14:50:00	0
2009-07-10	14:51:00	0
2009-07-10	14:52:00	0
2009-07-10	14:53:00	0
2009-07-10	14:54:00	0
2009-07-10	14:55:00	0
2009-07-10	14:56:00	0
2009-07-10	14:57:00	0
2009-07-10	14:58:00	0
2009-07-10	14:59:00	0
2009-07-10	15:00:00	0
2009-07-10	15:01:00	0
2009-07-10	15:02:00	0
2009-07-10	15:03:00	0
2009-07-10	15:04:00	0
2009-07-10	15:05:00	0
2009-07-10	15:06:00	0
2009-07-10	15:07:00	0
2009-07-10	15:08:00	0
2009-07-10	15:09:00	0
2009-07-10	15:10:00	0
2009-07-10	15:11:00	0
2009-07-10	15:12:00	0
2009-07-10	15:13:00	0
2009-07-10	15:14:00	0
2009-07-10	15:15:00	0
2009-07-10	15:16:00	0
2009-07-10	15:17:00	0
2009-07-10	15:18:00	0
2009-07-10	15:19:00	0
2009-07-10	15:20:00	0
2009-07-10	15:21:00	0
2009-07-10	15:22:00	0
2009-07-10	15:23:00	0
2009-07-10	15:24:00	0
2009-07-10	15:25:00	0
2009-07-10	15:26:00	0
2009-07-10	15:27:00	0
2009-07-10	15:28:00	0
2009-07-10	15:29:00	0
2009-07-10	15:30:00	0
2009-07-10	15:31:00	0
2009-07-10	15:32:00	0
2009-07-10	15:33:00	0
2009-07-10	15:34:00	0
2009-07-10	15:35:00	0
2009-07-10	15:36:00	0
2009-07-10	15:37:00	0
2009-07-10	15:38:00	0
2009-07-10	15:39:00	0
2009-07-10	15:40:00	0
2009-07-10	15:41:00	0
2009-07-10	15:42:00	0
2009-07-10	15:43:00	0
2009-07-10	15:44:00	0
2009-07-10	15:45:00	0
2009-07-10	15:46:00	0
2009-07-10	15:47:00	0
2009-07-10	15:48:00	0
2009-07-10	15:49:00	0
2009-07-10	15:50:00	0
2009-07-10	15:51:00	0
2009-07-10	15:52:00	0
2009-07-10	15:53:00	0
2009-07-10	15:54:00	0
2009-07-10	15:55:00	0
2009-07-10	15:56:00	0
2009-07-10	15:57:00	0
2009-07-10	15:58:00	0
2009-07-10	15:59:00	0
2009-07-10	16:00:00	0
2009-07-10	16:01:00	0
2009-07-10	16:02:00	0
2009-07-10	16:03:00	0
2009-07-10	16:04:00	0
2009-07-10	16:05:00	0
2009-07-10	16:06:00	0
2009-07-10	16:07:00	0
2009-07-10	16:08:00	0
2009-07-10	16:09:00	0
2009-07-10	16:10:00	0
2009-07-10	16:11:00	0
2009-07-10	16:12:00	0
2009-07-10	16:13:00	0
2009-07-10	16:14:00	0
2009-07-10	16:15:00	0
2009-07-10	16:16:00	0
2009-07-10	16:17:00	0
2009-07-10	16:18:00	0
2009-07-10	16:19:00	0
2009-07-10	16:20:00	0
2009-07-10	16:21:00	0
2009-07-10	16:22:00	0
2009-07-10	16:23:00	0
2009-07-10	16:24:00	0
2009-07-10	16:25:00	0
2009-07-10	16:26:00	0
2009-07-10	16:27:00	0
2009-07-10	16:28:00	0
2009-07-10	16:29:00	0
2009-07-10	16:30:00	0
2009-07-10	16:31:00	0
2009-07-10	16:32:00	0
2009-07-10	16:33:00	0
2009-07-10	16:34:00	0
2009-07-10	16:35:00	0
2009-07-10	16:36:00	0
2009-07-10	16:37:00	0
2009-07-10	16:38:00	0
2009-07-10	16:39:00	0
2009-07-10	16:40:00	0
2009-07-10	16:41:00	0
2009-07-10	16:42:00	0
2009-07-10	16:43:00	0
2009-07-10	16:44:00	0
2009-07-10	16:45:00	0
2009-07-10	16:46:00	0
2009-07-10	16:47:00	0
2009-07-10	16:48:00	0
2009-07-10	16:49:00	0
2009-07-10	16:50:00	0
2009-07-10	16:51:00	0
2009-07-10	16:52:00	0
2009-07-10	16:53:00	0
2009-07-10	16:54:00	0
2009-07-10	16:55:00	0
2009-07-10	16:56:00	0
2009-07-10	16:57:00	0
2009-07-10	16:58:00	0
2009-07-10	16:59:00	0
2009-07-10	17:00:00	0
2009-07-10	17:01:00	0
2009-07-10	17:02:00	0
2009-07-10	17:03:00	0
2009-07-10	17:04:00	0
2009-07-10	17:05:00	0
2009-07-10	17:06:00	0
2009-07-10	17:07:00	0
2009-07-10	17:08:00	0
2009-07-10	17:09:00	0
2009-07-10	17:10:00	0
2009-07-10	17:11:00	0
2009-07-10	17:12:00	0
2009-07-10	17:13:00	0
2009-07-10	17:14:00	0
2009-07-10	17:15:00	0
2009-07-10	17:16:00	0
2009-07-10	17:17:00	0
2009-07-10	17:18:00	0
2009-07-10	17:19:00	0
2009-07-10	17:20:00	0
2009-07-10	17:21:00	0
2009-07-10	17:22:00	0
2009-07-10	17:23:00	0
2009-07-10	17:24:00	0
2009-07-10	17:25:00	0
2009-07-10	17:26:00	0
2009-07-10	17:27:00	0
2009-07-10	17:28:00	0
2009-07-10	17:29:00	0
2009-07-10	17:30:00	0
2009-07-10	17:31:00	0
2009-07-10	17:32:00	0
2009-07-10	17:33:00	0
2009-07-10	17:34:00	0
2009-07-10	17:35:00	0
2009-07-10	17:36:00	0
2009-07-10	17:37:00	0
2009-07-10	17:38:00	0
2009-07-10	17:39:00	0
2009-07-10	17:40:00	0
2009-07-10	17:41:00	0
2009-07-10	17:42:00	0
2009-07-10	17:43:00	0
2009-07-10	17:44:00	0
2009-07-10	17:45:00	0
2009-07-10	17:46:00	0
2009-07-10	17:47:00	0
2009-07-10	17:48:00	0
2009-07-10	17:49:00	0
2009-07-10	17:50:00	0
2009-07-10	17:51:00	0
2009-07-10	17:52:00	0
2009-07-10	17:53:00	0
2009-07-10	17:54:00	0
2009-07-10	17:55:00	0
2009-07-10	17:56:00	0
2009-07-10	17:57:00	0
2009-07-10	17:58:00	0
2009-07-10	17:59:00	0
2009-07-10	18:00:00	0
2009-07-10	18:01:00	0
2009-07-10	18:02:00	0
2009-07-10	18:03:00	0
2009-07-10	18:04:00	12
2009-07-10	18:05:00	0
2009-07-10	18:06:00	12
2009-07-10	18:07:00	0
2009-07-10	18:08:00	0
2009-07-10	18:09:00	36
2009-07-10	18:10:00	12
2009-07-10	18:11:00	60
2009-07-10	18:12:00	0
2009-07-10	18:13:00	85
2009-07-10	18:14:00	121
2009-07-10	18:15:00	0
2009-07-10	18:16:00	0
2009-07-10	18:17:00	12
2009-07-10	18:18:00	12
2009-07-10	18:19:00	12
2009-07-10	18:20:00	0
2009-07-10	18:21:00	121
2009-07-10	18:22:00	12
2009-07-10	18:23:00	48
2009-07-10	18:24:00	215
2009-07-10	18:25:00	244
2009-07-10	18:26:00	121
2009-07-10	18:27:00	24
2009-07-10	18:28:00	0
2009-07-10	18:29:00	0
2009-07-10	18:30:00	12
2009-07-10	18:31:00	36
2009-07-10	18:32:00	60
2009-07-10	18:33:00	109
2009-07-10	18:34:00	0
2009-07-10	18:35:00	36
2009-07-10	18:36:00	526
2009-07-10	18:37:00	12
2009-07-10	18:38:00	0
2009-07-10	18:39:00	24
2009-07-10	18:40:00	0
2009-07-10	18:41:00	0
2009-07-10	18:42:00	60
2009-07-10	18:43:00	72
2009-07-10	18:44:00	0
2009-07-10	18:45:00	0
2009-07-10	18:46:00	0
2009-07-10	18:47:00	0
2009-07-10	18:48:00	12
2009-07-10	18:49:00	0
2009-07-10	18:50:00	12
2009-07-10	18:51:00	0
2009-07-10	18:52:00	0
2009-07-10	18:53:00	0
2009-07-10	18:54:00	0
2009-07-10	18:55:00	0
2009-07-10	18:56:00	0
2009-07-10	18:57:00	24
2009-07-10	18:58:00	0
2009-07-10	18:59:00	0
2009-07-10	19:00:00	0
2009-07-10	19:01:00	24
2009-07-10	19:02:00	12
2009-07-10	19:03:00	0
2009-07-10	19:04:00	0
2009-07-10	19:05:00	0
2009-07-10	19:06:00	12
2009-07-10	19:07:00	12
2009-07-10	19:08:00	24
2009-07-10	19:09:00	12
2009-07-10	19:10:00	0
2009-07-10	19:11:00	0
2009-07-10	19:12:00	12
2009-07-10	19:13:00	0
2009-07-10	19:14:00	24
2009-07-10	19:15:00	60
2009-07-10	19:16:00	60
2009-07-10	19:17:00	0
2009-07-10	19:18:00	0
2009-07-10	19:19:00	0
2009-07-10	19:20:00	0
2009-07-10	19:21:00	0
2009-07-10	19:22:00	0
2009-07-10	19:23:00	0
2009-07-10	19:24:00	0
2009-07-10	19:25:00	12
2009-07-10	19:26:00	0
2009-07-10	19:27:00	229
2009-07-10	19:28:00	418
2009-07-10	19:29:00	133
2009-07-10	19:30:00	145
2009-07-10	19:31:00	200
2009-07-10	19:32:00	273
2009-07-10	19:33:00	157
2009-07-10	19:34:00	12
2009-07-10	19:35:00	109
2009-07-10	19:36:00	60
2009-07-10	19:37:00	186
2009-07-10	19:38:00	12
2009-07-10	19:39:00	72
2009-07-10	19:40:00	85
2009-07-10	19:41:00	36
2009-07-10	19:42:00	97
2009-07-10	19:43:00	0
2009-07-10	19:44:00	0
2009-07-10	19:45:00	0
2009-07-10	19:46:00	0
2009-07-10	19:47:00	0
2009-07-10	19:48:00	0
2009-07-10	19:49:00	0
2009-07-10	19:50:00	0
2009-07-10	19:51:00	0
2009-07-10	19:52:00	0
2009-07-10	19:53:00	0
2009-07-10	19:54:00	0
2009-07-10	19:55:00	12
2009-07-10	19:56:00	0
2009-07-10	19:57:00	48
2009-07-10	19:58:00	133
2009-07-10	19:59:00	0
2009-07-10	20:00:00	0
2009-07-10	20:01:00	0
2009-07-10	20:02:00	0
2009-07-10	20:03:00	0
2009-07-10	20:04:00	0
2009-07-10	20:05:00	0
2009-07-10	20:06:00	0
2009-07-10	20:07:00	0
2009-07-10	20:08:00	0
2009-07-10	20:09:00	0
2009-07-10	20:10:00	0
2009-07-10	20:11:00	418
2009-07-10	20:12:00	157
2009-07-10	20:13:00	133
2009-07-10	20:14:00	0
2009-07-10	20:15:00	0
2009-07-10	20:16:00	12
2009-07-10	20:17:00	0
2009-07-10	20:18:00	0
2009-07-10	20:19:00	0
2009-07-10	20:20:00	0
2009-07-10	20:21:00	0
2009-07-10	20:22:00	0
2009-07-10	20:23:00	0
2009-07-10	20:24:00	200
2009-07-10	20:25:00	333
2009-07-10	20:26:00	72
2009-07-10	20:27:00	12
2009-07-10	20:28:00	12
2009-07-10	20:29:00	48
2009-07-10	20:30:00	24
2009-07-10	20:31:00	754
2009-07-10	20:32:00	48
2009-07-10	20:33:00	244
2009-07-10	20:34:00	36
2009-07-10	20:35:00	60
2009-07-10	20:36:00	36
2009-07-10	20:37:00	0
2009-07-10	20:38:00	0
2009-07-10	20:39:00	0
2009-07-10	20:40:00	12
2009-07-10	20:41:00	24
2009-07-10	20:42:00	0
2009-07-10	20:43:00	367
2009-07-10	20:44:00	452
2009-07-10	20:45:00	1051
2009-07-10	20:46:00	36
2009-07-10	20:47:00	0
2009-07-10	20:48:00	0
2009-07-10	20:49:00	997
2009-07-10	20:50:00	24
2009-07-10	20:51:00	0
2009-07-10	20:52:00	0
2009-07-10	20:53:00	229
2009-07-10	20:54:00	0
2009-07-10	20:55:00	97
2009-07-10	20:56:00	85
2009-07-10	20:57:00	36
2009-07-10	20:58:00	24
2009-07-10	20:59:00	72
2009-07-10	21:00:00	24
2009-07-10	21:01:00	469
2009-07-10	21:02:00	469
2009-07-10	21:03:00	645
2009-07-10	21:04:00	688
2009-07-10	21:05:00	367
2009-07-10	21:06:00	754
2009-07-10	21:07:00	145
2009-07-10	21:08:00	1915
2009-07-10	21:09:00	302
2009-07-10	21:10:00	109
2009-07-10	21:11:00	24
2009-07-10	21:12:00	36
2009-07-10	21:13:00	0
2009-07-10	21:14:00	12
2009-07-10	21:15:00	0
2009-07-10	21:16:00	0
2009-07-10	21:17:00	0
2009-07-10	21:18:00	0
2009-07-10	21:19:00	12
2009-07-10	21:20:00	0
2009-07-10	21:21:00	1191
2009-07-10	21:22:00	848
2009-07-10	21:23:00	688
2009-07-10	21:24:00	546
2009-07-10	21:25:00	1997
2009-07-10	21:26:00	1220
2009-07-10	21:27:00	645
2009-07-10	21:28:00	273
2009-07-10	21:29:00	24
2009-07-10	21:30:00	12
2009-07-10	21:31:00	0
2009-07-10	21:32:00	0
2009-07-10	21:33:00	72
2009-07-10	21:34:00	0
2009-07-10	21:35:00	0
2009-07-10	21:36:00	0
2009-07-10	21:37:00	0
2009-07-10	21:38:00	0
2009-07-10	21:39:00	0
2009-07-10	21:40:00	0
2009-07-10	21:41:00	0
2009-07-10	21:42:00	0
2009-07-10	21:43:00	0
2009-07-10	21:44:00	0
2009-07-10	21:45:00	0
2009-07-10	21:46:00	12
2009-07-10	21:47:00	0
2009-07-10	21:48:00	0
2009-07-10	21:49:00	0
2009-07-10	21:50:00	0
2009-07-10	21:51:00	0
2009-07-10	21:52:00	0
2009-07-10	21:53:00	0
2009-07-10	21:54:00	0
2009-07-10	21:55:00	36
2009-07-10	21:56:00	0
2009-07-10	21:57:00	0
2009-07-10	21:58:00	0
2009-07-10	21:59:00	0
2009-07-10	22:00:00	0
2009-07-10	22:01:00	0
2009-07-10	22:02:00	0
2009-07-10	22:03:00	0
2009-07-10	22:04:00	36
2009-07-10	22:05:00	24
2009-07-10	22:06:00	0
2009-07-10	22:07:00	12
2009-07-10	22:08:00	0
2009-07-10	22:09:00	0
2009-07-10	22:10:00	0
2009-07-10	22:11:00	0
2009-07-10	22:12:00	12
2009-07-10	22:13:00	0
2009-07-10	22:14:00	0
2009-07-10	22:15:00	0
2009-07-10	22:16:00	0
2009-07-10	22:17:00	0
2009-07-10	22:18:00	0
2009-07-10	22:19:00	0
2009-07-10	22:20:00	0
2009-07-10	22:21:00	0
2009-07-10	22:22:00	0
2009-07-10	22:23:00	0
2009-07-10	22:24:00	0
2009-07-10	22:25:00	0
2009-07-10	22:26:00	0
2009-07-10	22:27:00	0
2009-07-10	22:28:00	12
2009-07-10	22:29:00	0
2009-07-10	22:30:00	0
2009-07-10	22:31:00	24
2009-07-10	22:32:00	0
2009-07-10	22:33:00	0
2009-07-10	22:34:00	0
2009-07-10	22:35:00	0
2009-07-10	22:36:00	36
2009-07-10	22:37:00	24
2009-07-10	22:38:00	24
2009-07-10	22:39:00	0
2009-07-10	22:40:00	0
2009-07-10	22:41:00	0
2009-07-10	22:42:00	0
2009-07-10	22:43:00	0
2009-07-10	22:44:00	565
2009-07-10	22:45:00	133
2009-07-10	22:46:00	0
2009-07-10	22:47:00	0
2009-07-10	22:48:00	72
2009-07-10	22:49:00	72
2009-07-10	22:50:00	435
2009-07-10	22:51:00	469
2009-07-10	22:52:00	72
2009-07-10	22:53:00	60
2009-07-10	22:54:00	0
2009-07-10	22:55:00	0
2009-07-10	22:56:00	0
2009-07-10	22:57:00	488
2009-07-10	22:58:00	401
2009-07-10	22:59:00	60
2009-07-10	23:00:00	157
2009-07-10	23:01:00	401
2009-07-10	23:02:00	200
2009-07-10	23:03:00	12
2009-07-10	23:04:00	0
2009-07-10	23:05:00	36
2009-07-10	23:06:00	0
2009-07-10	23:07:00	0
2009-07-10	23:08:00	0
2009-07-10	23:09:00	12
2009-07-10	23:10:00	0
2009-07-10	23:11:00	0
2009-07-10	23:12:00	0
2009-07-10	23:13:00	12
2009-07-10	23:14:00	0
2009-07-10	23:15:00	507
2009-07-10	23:16:00	24
2009-07-10	23:17:00	24
2009-07-10	23:18:00	24
2009-07-10	23:19:00	85
2009-07-10	23:20:00	24
2009-07-10	23:21:00	0
2009-07-10	23:22:00	0
2009-07-10	23:23:00	12
2009-07-10	23:24:00	0
2009-07-10	23:25:00	0
2009-07-10	23:26:00	0
2009-07-10	23:27:00	0
2009-07-10	23:28:00	0
2009-07-10	23:29:00	0
2009-07-10	23:30:00	0
2009-07-10	23:31:00	0
2009-07-10	23:32:00	0
2009-07-10	23:33:00	12
2009-07-10	23:34:00	0
2009-07-10	23:35:00	0
2009-07-10	23:36:00	0
2009-07-10	23:37:00	0
2009-07-10	23:38:00	0
2009-07-10	23:39:00	0
2009-07-10	23:40:00	0
2009-07-10	23:41:00	0
2009-07-10	23:42:00	0
2009-07-10	23:43:00	0
2009-07-10	23:44:00	0
2009-07-10	23:45:00	12
2009-07-10	23:46:00	0
2009-07-10	23:47:00	0
2009-07-10	23:48:00	0
2009-07-10	23:49:00	12
2009-07-10	23:50:00	0
2009-07-10	23:51:00	0
2009-07-10	23:52:00	0
2009-07-10	23:53:00	0
2009-07-10	23:54:00	0
2009-07-10	23:55:00	48
2009-07-10	23:56:00	12
2009-07-10	23:57:00	0
2009-07-10	23:58:00	0
2009-07-10	23:59:00	0
2009-07-11	00:00:00	0
2009-07-11	00:01:00	0
2009-07-11	00:02:00	0
2009-07-11	00:03:00	0
2009-07-11	00:04:00	0
2009-07-11	00:05:00	0
2009-07-11	00:06:00	0
2009-07-11	00:07:00	0
2009-07-11	00:08:00	12
2009-07-11	00:09:00	0
2009-07-11	00:10:00	0
2009-07-11	00:11:00	0
2009-07-11	00:12:00	0
2009-07-11	00:13:00	0
2009-07-11	00:14:00	0
2009-07-11	00:15:00	0
2009-07-11	00:16:00	0
2009-07-11	00:17:00	0
2009-07-11	00:18:00	0
2009-07-11	00:19:00	0
2009-07-11	00:20:00	0
2009-07-11	00:21:00	0
2009-07-11	00:22:00	0
2009-07-11	00:23:00	0
2009-07-11	00:24:00	0
2009-07-11	00:25:00	0
2009-07-11	00:26:00	0
2009-07-11	00:27:00	0
2009-07-11	00:28:00	0
2009-07-11	00:29:00	0
2009-07-11	00:30:00	0
2009-07-11	00:31:00	0
2009-07-11	00:32:00	0
2009-07-11	00:33:00	0
2009-07-11	00:34:00	0
2009-07-11	00:35:00	36
2009-07-11	00:36:00	60
2009-07-11	00:37:00	72
2009-07-11	00:38:00	0
2009-07-11	00:39:00	0
2009-07-11	00:40:00	0
2009-07-11	00:41:00	12
2009-07-11	00:42:00	0
2009-07-11	00:43:00	0
2009-07-11	00:44:00	0
2009-07-11	00:45:00	0
2009-07-11	00:46:00	0
2009-07-11	00:47:00	0
2009-07-11	00:48:00	0
2009-07-11	00:49:00	0
2009-07-11	00:50:00	0
2009-07-11	00:51:00	0
2009-07-11	00:52:00	0
2009-07-11	00:53:00	12
2009-07-11	00:54:00	0
2009-07-11	00:55:00	0
2009-07-11	00:56:00	0
2009-07-11	00:57:00	0
2009-07-11	00:58:00	12
2009-07-11	00:59:00	0
2009-07-11	01:00:00	0
2009-07-11	01:01:00	0
2009-07-11	01:02:00	0
2009-07-11	01:03:00	0
2009-07-11	01:04:00	0
2009-07-11	01:05:00	0
2009-07-11	01:06:00	0
2009-07-11	01:07:00	0
2009-07-11	01:08:00	0
2009-07-11	01:09:00	0
2009-07-11	01:10:00	0
2009-07-11	01:11:00	0
2009-07-11	01:12:00	0
2009-07-11	01:13:00	0
2009-07-11	01:14:00	0
2009-07-11	01:15:00	0
2009-07-11	01:16:00	0
2009-07-11	01:17:00	0
2009-07-11	01:18:00	0
2009-07-11	01:19:00	0
2009-07-11	01:20:00	0
2009-07-11	01:21:00	0
2009-07-11	01:22:00	12
2009-07-11	01:23:00	0
2009-07-11	01:24:00	0
2009-07-11	01:25:00	0
2009-07-11	01:26:00	0
2009-07-11	01:27:00	0
2009-07-11	01:28:00	0
2009-07-11	01:29:00	0
2009-07-11	01:30:00	0
2009-07-11	01:31:00	0
2009-07-11	01:32:00	0
2009-07-11	01:33:00	0
2009-07-11	01:34:00	0
2009-07-11	01:35:00	0
2009-07-11	01:36:00	0
2009-07-11	01:37:00	24
2009-07-11	01:38:00	0
2009-07-11	01:39:00	24
2009-07-11	01:40:00	0
2009-07-11	01:41:00	0
2009-07-11	01:42:00	0
2009-07-11	01:43:00	0
2009-07-11	01:44:00	12
2009-07-11	01:45:00	12
2009-07-11	01:46:00	12
2009-07-11	01:47:00	0
2009-07-11	01:48:00	0
2009-07-11	01:49:00	0
2009-07-11	01:50:00	0
2009-07-11	01:51:00	0
2009-07-11	01:52:00	0
2009-07-11	01:53:00	0
2009-07-11	01:54:00	0
2009-07-11	01:55:00	0
2009-07-11	01:56:00	0
2009-07-11	01:57:00	0
2009-07-11	01:58:00	0
2009-07-11	01:59:00	0
2009-07-11	02:00:00	0
2009-07-11	02:01:00	48
2009-07-11	02:02:00	0
2009-07-11	02:03:00	0
2009-07-11	02:04:00	0
2009-07-11	02:05:00	0
2009-07-11	02:06:00	0
2009-07-11	02:07:00	0
2009-07-11	02:08:00	0
2009-07-11	02:09:00	0
2009-07-11	02:10:00	0
2009-07-11	02:11:00	0
2009-07-11	02:12:00	0
2009-07-11	02:13:00	0
2009-07-11	02:14:00	0
2009-07-11	02:15:00	0
2009-07-11	02:16:00	0
2009-07-11	02:17:00	0
2009-07-11	02:18:00	0
2009-07-11	02:19:00	0
2009-07-11	02:20:00	0
2009-07-11	02:21:00	0
2009-07-11	02:22:00	0
2009-07-11	02:23:00	0
2009-07-11	02:24:00	0
2009-07-11	02:25:00	0
2009-07-11	02:26:00	0
2009-07-11	02:27:00	0
2009-07-11	02:28:00	0
2009-07-11	02:29:00	0
2009-07-11	02:30:00	0
2009-07-11	02:31:00	0
2009-07-11	02:32:00	0
2009-07-11	02:33:00	0
2009-07-11	02:34:00	0
2009-07-11	02:35:00	0
2009-07-11	02:36:00	0
2009-07-11	02:37:00	0
2009-07-11	02:38:00	0
2009-07-11	02:39:00	0
2009-07-11	02:40:00	0
2009-07-11	02:41:00	12
2009-07-11	02:42:00	0
2009-07-11	02:43:00	0
2009-07-11	02:44:00	0
2009-07-11	02:45:00	0
2009-07-11	02:46:00	0
2009-07-11	02:47:00	12
2009-07-11	02:48:00	0
2009-07-11	02:49:00	0
2009-07-11	02:50:00	0
2009-07-11	02:51:00	0
2009-07-11	02:52:00	12
2009-07-11	02:53:00	0
2009-07-11	02:54:00	0
2009-07-11	02:55:00	12
2009-07-11	02:56:00	0
2009-07-11	02:57:00	0
2009-07-11	02:58:00	0
2009-07-11	02:59:00	0
2009-07-11	03:00:00	0
2009-07-11	03:01:00	0
2009-07-11	03:02:00	0
2009-07-11	03:03:00	0
2009-07-11	03:04:00	0
2009-07-11	03:05:00	0
2009-07-11	03:06:00	0
2009-07-11	03:07:00	0
2009-07-11	03:08:00	0
2009-07-11	03:09:00	0
2009-07-11	03:10:00	0
2009-07-11	03:11:00	109
2009-07-11	03:12:00	0
2009-07-11	03:13:00	85
2009-07-11	03:14:00	12
2009-07-11	03:15:00	12
2009-07-11	03:16:00	0
2009-07-11	03:17:00	0
2009-07-11	03:18:00	0
2009-07-11	03:19:00	0
2009-07-11	03:20:00	0
2009-07-11	03:21:00	0
2009-07-11	03:22:00	0
2009-07-11	03:23:00	0
2009-07-11	03:24:00	0
2009-07-11	03:25:00	0
2009-07-11	03:26:00	24
2009-07-11	03:27:00	0
2009-07-11	03:28:00	12
2009-07-11	03:29:00	0
2009-07-11	03:30:00	0
2009-07-11	03:31:00	0
2009-07-11	03:32:00	0
2009-07-11	03:33:00	0
2009-07-11	03:34:00	0
2009-07-11	03:35:00	0
2009-07-11	03:36:00	0
2009-07-11	03:37:00	0
2009-07-11	03:38:00	0
2009-07-11	03:39:00	0
2009-07-11	03:40:00	0
2009-07-11	03:41:00	0
2009-07-11	03:42:00	0
2009-07-11	03:43:00	0
2009-07-11	03:44:00	0
2009-07-11	03:45:00	0
2009-07-11	03:46:00	0
2009-07-11	03:47:00	0
2009-07-11	03:48:00	0
2009-07-11	03:49:00	0
2009-07-11	03:50:00	0
2009-07-11	03:51:00	0
2009-07-11	03:52:00	0
2009-07-11	03:53:00	0
2009-07-11	03:54:00	0
2009-07-11	03:55:00	0
2009-07-11	03:56:00	0
2009-07-11	03:57:00	0
2009-07-11	03:58:00	0
2009-07-11	03:59:00	0
2009-07-11	04:00:00	0
2009-07-11	04:01:00	0
2009-07-11	04:02:00	0
2009-07-11	04:03:00	0
2009-07-11	04:04:00	0
2009-07-11	04:05:00	0
2009-07-11	04:06:00	0
2009-07-11	04:07:00	0
2009-07-11	04:08:00	0
2009-07-11	04:09:00	0
2009-07-11	04:10:00	0
2009-07-11	04:11:00	0
2009-07-11	04:12:00	0
2009-07-11	04:13:00	0
2009-07-11	04:14:00	12
2009-07-11	04:15:00	0
2009-07-11	04:16:00	0
2009-07-11	04:17:00	0
2009-07-11	04:18:00	0
2009-07-11	04:19:00	0
2009-07-11	04:20:00	0
2009-07-11	04:21:00	0
2009-07-11	04:22:00	0
2009-07-11	04:23:00	0
2009-07-11	04:24:00	0
2009-07-11	04:25:00	0
2009-07-11	04:26:00	0
2009-07-11	04:27:00	0
2009-07-11	04:28:00	0
2009-07-11	04:29:00	0
2009-07-11	04:30:00	0
2009-07-11	04:31:00	0
2009-07-11	04:32:00	0
2009-07-11	04:33:00	0
2009-07-11	04:34:00	0
2009-07-11	04:35:00	0
2009-07-11	04:36:00	0
2009-07-11	04:37:00	0
2009-07-11	04:38:00	0
2009-07-11	04:39:00	0
2009-07-11	04:40:00	0
2009-07-11	04:41:00	0
2009-07-11	04:42:00	0
2009-07-11	04:43:00	0
2009-07-11	04:44:00	0
2009-07-11	04:45:00	0
2009-07-11	04:46:00	0
2009-07-11	04:47:00	0
2009-07-11	04:48:00	0
2009-07-11	04:49:00	0
2009-07-11	04:50:00	0
2009-07-11	04:51:00	0
2009-07-11	04:52:00	0
2009-07-11	04:53:00	0
2009-07-11	04:54:00	0
2009-07-11	04:55:00	0
2009-07-11	04:56:00	0
2009-07-11	04:57:00	0
2009-07-11	04:58:00	0
2009-07-11	04:59:00	0
2009-07-11	05:00:00	0
2009-07-11	05:01:00	0
2009-07-11	05:02:00	0
2009-07-11	05:03:00	0
2009-07-11	05:04:00	0
2009-07-11	05:05:00	0
2009-07-11	05:06:00	0
2009-07-11	05:07:00	0
2009-07-11	05:08:00	0
2009-07-11	05:09:00	0
2009-07-11	05:10:00	0
2009-07-11	05:11:00	0
2009-07-11	05:12:00	0
2009-07-11	05:13:00	0
2009-07-11	05:14:00	0
2009-07-11	05:15:00	0
2009-07-11	05:16:00	0
2009-07-11	05:17:00	0
2009-07-11	05:18:00	24
2009-07-11	05:19:00	0
2009-07-11	05:20:00	0
2009-07-11	05:21:00	0
2009-07-11	05:22:00	0
2009-07-11	05:23:00	0
2009-07-11	05:24:00	0
2009-07-11	05:25:00	0
2009-07-11	05:26:00	0
2009-07-11	05:27:00	0
2009-07-11	05:28:00	0
2009-07-11	05:29:00	0
2009-07-11	05:30:00	0
2009-07-11	05:31:00	0
2009-07-11	05:32:00	0
2009-07-11	05:33:00	0
2009-07-11	05:34:00	0
2009-07-11	05:35:00	0
2009-07-11	05:36:00	0
2009-07-11	05:37:00	0
2009-07-11	05:38:00	0
2009-07-11	05:39:00	0
2009-07-11	05:40:00	0
2009-07-11	05:41:00	0
2009-07-11	05:42:00	0
2009-07-11	05:43:00	0
2009-07-11	05:44:00	0
2009-07-11	05:45:00	0
2009-07-11	05:46:00	0
2009-07-11	05:47:00	0
2009-07-11	05:48:00	0
2009-07-11	05:49:00	0
2009-07-11	05:50:00	24
2009-07-11	05:51:00	133
2009-07-11	05:52:00	12
2009-07-11	05:53:00	24
2009-07-11	05:54:00	0
2009-07-11	05:55:00	0
2009-07-11	05:56:00	0
2009-07-11	05:57:00	0
2009-07-11	05:58:00	0
2009-07-11	05:59:00	0
2009-07-11	06:00:00	0
2009-07-11	06:01:00	0
2009-07-11	06:02:00	0
2009-07-11	06:03:00	0
2009-07-11	06:04:00	0
2009-07-11	06:05:00	0
2009-07-11	06:06:00	0
2009-07-11	06:07:00	24
2009-07-11	06:08:00	48
2009-07-11	06:09:00	0
2009-07-11	06:10:00	0
2009-07-11	06:11:00	0
2009-07-11	06:12:00	0
2009-07-11	06:13:00	0
2009-07-11	06:14:00	0
2009-07-11	06:15:00	0
2009-07-11	06:16:00	0
2009-07-11	06:17:00	0
2009-07-11	06:18:00	0
2009-07-11	06:19:00	0
2009-07-11	06:20:00	0
2009-07-11	06:21:00	0
2009-07-11	06:22:00	0
2009-07-11	06:23:00	0
2009-07-11	06:24:00	0
2009-07-11	06:25:00	0
2009-07-11	06:26:00	0
2009-07-11	06:27:00	0
2009-07-11	06:28:00	0
2009-07-11	06:29:00	0
2009-07-11	06:30:00	0
2009-07-11	06:31:00	0
2009-07-11	06:32:00	0
2009-07-11	06:33:00	0
2009-07-11	06:34:00	0
2009-07-11	06:35:00	0
2009-07-11	06:36:00	0
2009-07-11	06:37:00	0
2009-07-11	06:38:00	0
2009-07-11	06:39:00	0
2009-07-11	06:40:00	0
2009-07-11	06:41:00	0
2009-07-11	06:42:00	0
2009-07-11	06:43:00	0
2009-07-11	06:44:00	0
2009-07-11	06:45:00	0
2009-07-11	06:46:00	0
2009-07-11	06:47:00	0
2009-07-11	06:48:00	0
2009-07-11	06:49:00	0
2009-07-11	06:50:00	0
2009-07-11	06:51:00	24
2009-07-11	06:52:00	36
2009-07-11	06:53:00	72
2009-07-11	06:54:00	401
2009-07-11	06:55:00	0
2009-07-11	06:56:00	0
2009-07-11	06:57:00	0
2009-07-11	06:58:00	0
2009-07-11	06:59:00	0
2009-07-11	07:00:00	0
2009-07-11	07:01:00	0
2009-07-11	07:02:00	0
2009-07-11	07:03:00	0
2009-07-11	07:04:00	0
2009-07-11	07:05:00	0
2009-07-11	07:06:00	0
2009-07-11	07:07:00	0
2009-07-11	07:08:00	0
2009-07-11	07:09:00	0
2009-07-11	07:10:00	0
2009-07-11	07:11:00	0
2009-07-11	07:12:00	0
2009-07-11	07:13:00	0
2009-07-11	07:14:00	0
2009-07-11	07:15:00	0
2009-07-11	07:16:00	0
2009-07-11	07:17:00	0
2009-07-11	07:18:00	12
2009-07-11	07:19:00	0
2009-07-11	07:20:00	0
2009-07-11	07:21:00	24
2009-07-11	07:22:00	0
2009-07-11	07:23:00	48
2009-07-11	07:24:00	0
2009-07-11	07:25:00	0
2009-07-11	07:26:00	0
2009-07-11	07:27:00	0
2009-07-11	07:28:00	0
2009-07-11	07:29:00	0
2009-07-11	07:30:00	0
2009-07-11	07:31:00	0
2009-07-11	07:32:00	0
2009-07-11	07:33:00	0
2009-07-11	07:34:00	0
2009-07-11	07:35:00	12
2009-07-11	07:36:00	0
2009-07-11	07:37:00	24
2009-07-11	07:38:00	0
2009-07-11	07:39:00	36
2009-07-11	07:40:00	24
2009-07-11	07:41:00	48
2009-07-11	07:42:00	0
2009-07-11	07:43:00	0
2009-07-11	07:44:00	0
2009-07-11	07:45:00	0
2009-07-11	07:46:00	36
2009-07-11	07:47:00	0
2009-07-11	07:48:00	0
2009-07-11	07:49:00	12
2009-07-11	07:50:00	0
2009-07-11	07:51:00	0
2009-07-11	07:52:00	0
2009-07-11	07:53:00	0
2009-07-11	07:54:00	0
2009-07-11	07:55:00	0
2009-07-11	07:56:00	0
2009-07-11	07:57:00	0
2009-07-11	07:58:00	0
2009-07-11	07:59:00	0
2009-07-11	08:00:00	0
2009-07-11	08:01:00	0
2009-07-11	08:02:00	0
2009-07-11	08:03:00	24
2009-07-11	08:04:00	0
2009-07-11	08:05:00	0
2009-07-11	08:06:00	0
2009-07-11	08:07:00	0
2009-07-11	08:08:00	0
2009-07-11	08:09:00	0
2009-07-11	08:10:00	0
2009-07-11	08:11:00	72
2009-07-11	08:12:00	60
2009-07-11	08:13:00	0
2009-07-11	08:14:00	0
2009-07-11	08:15:00	0
2009-07-11	08:16:00	48
2009-07-11	08:17:00	12
2009-07-11	08:18:00	36
2009-07-11	08:19:00	0
2009-07-11	08:20:00	0
2009-07-11	08:21:00	0
2009-07-11	08:22:00	0
2009-07-11	08:23:00	0
2009-07-11	08:24:00	0
2009-07-11	08:25:00	0
2009-07-11	08:26:00	0
2009-07-11	08:27:00	0
2009-07-11	08:28:00	0
2009-07-11	08:29:00	0
2009-07-11	08:30:00	0
2009-07-11	08:31:00	0
2009-07-11	08:32:00	0
2009-07-11	08:33:00	0
2009-07-11	08:34:00	0
2009-07-11	08:35:00	0
2009-07-11	08:36:00	0
2009-07-11	08:37:00	0
2009-07-11	08:38:00	0
2009-07-11	08:39:00	0
2009-07-11	08:40:00	0
2009-07-11	08:41:00	12
2009-07-11	08:42:00	0
2009-07-11	08:43:00	0
2009-07-11	08:44:00	0
2009-07-11	08:45:00	0
2009-07-11	08:46:00	0
2009-07-11	08:47:00	0
2009-07-11	08:48:00	316
2009-07-11	08:49:00	0
2009-07-11	08:50:00	0
2009-07-11	08:51:00	0
2009-07-11	08:52:00	0
2009-07-11	08:53:00	0
2009-07-11	08:54:00	0
2009-07-11	08:55:00	0
2009-07-11	08:56:00	12
2009-07-11	08:57:00	12
2009-07-11	08:58:00	0
2009-07-11	08:59:00	0
2009-07-11	09:00:00	0
2009-07-11	09:01:00	0
2009-07-11	09:02:00	0
2009-07-11	09:03:00	0
2009-07-11	09:04:00	0
2009-07-11	09:05:00	0
2009-07-11	09:06:00	0
2009-07-11	09:07:00	0
2009-07-11	09:08:00	0
[truncated: 19,611 more rows]

[truncated: 2 more sheets: 7.24.09, 8.07.09]
