# Supplementary material for: Initial evaluation of nighttime restlessness in a naturally occurring canine model of osteoarthritis pain
Source: PeerJ. 2015 Feb 17;3:e772. doi: 10.7717/peerj.772 (PMC4340376; doi:10.7717/peerj.772)
Supplement: Supplemental Information 52 [file peerj-03-772-s052.xlsx]

## Sheet: Office Visits
Visit Date	Visit Number
2009-05-07 06:00:00	1
2009-05-22 06:00:00	2
2009-06-05 06:00:00	3
2009-06-19 06:00:00	4
2009-07-06 06:00:00	5
2009-07-20 06:00:00	6
2009-07-31 06:00:00	7
2009-08-14 06:00:00	8
2009-08-27 06:00:00	9

## Sheet: 53_Data
Segment	DateTime	Activity	Hour	Quadrant	Study Day	Weekday
1	2009-05-15 06:01:00		6	2	8	6
1	2009-05-15 06:02:00		6	2	8	6
1	2009-05-15 06:03:00		6	2	8	6
1	2009-05-15 06:04:00		6	2	8	6
1	2009-05-15 06:05:00		6	2	8	6
1	2009-05-15 06:06:00		6	2	8	6
1	2009-05-15 06:07:00		6	2	8	6
1	2009-05-15 06:08:00		6	2	8	6
1	2009-05-15 06:09:00		6	2	8	6
1	2009-05-15 06:10:00		6	2	8	6
1	2009-05-15 06:11:00		6	2	8	6
1	2009-05-15 06:12:00		6	2	8	6
1	2009-05-15 06:13:00		6	2	8	6
1	2009-05-15 06:14:00		6	2	8	6
1	2009-05-15 06:15:00		6	2	8	6
1	2009-05-15 06:16:00		6	2	8	6
1	2009-05-15 06:17:00		6	2	8	6
1	2009-05-15 06:18:00		6	2	8	6
1	2009-05-15 06:19:00		6	2	8	6
1	2009-05-15 06:20:00		6	2	8	6
1	2009-05-15 06:21:00		6	2	8	6
1	2009-05-15 06:22:00		6	2	8	6
1	2009-05-15 06:23:00		6	2	8	6
1	2009-05-15 06:24:00		6	2	8	6
1	2009-05-15 06:25:00		6	2	8	6
1	2009-05-15 06:26:00		6	2	8	6
1	2009-05-15 06:27:00		6	2	8	6
1	2009-05-15 06:28:00		6	2	8	6
1	2009-05-15 06:29:00		6	2	8	6
1	2009-05-15 06:30:00		6	2	8	6
1	2009-05-15 06:31:00		6	2	8	6
1	2009-05-15 06:32:00		6	2	8	6
1	2009-05-15 06:33:00		6	2	8	6
1	2009-05-15 06:34:00		6	2	8	6
1	2009-05-15 06:35:00		6	2	8	6
1	2009-05-15 06:36:00		6	2	8	6
1	2009-05-15 06:37:00		6	2	8	6
1	2009-05-15 06:38:00		6	2	8	6
1	2009-05-15 06:39:00		6	2	8	6
1	2009-05-15 06:40:00		6	2	8	6
1	2009-05-15 06:41:00		6	2	8	6
1	2009-05-15 06:42:00		6	2	8	6
1	2009-05-15 06:43:00		6	2	8	6
1	2009-05-15 06:44:00		6	2	8	6
1	2009-05-15 06:45:00		6	2	8	6
1	2009-05-15 06:46:00		6	2	8	6
1	2009-05-15 06:47:00		6	2	8	6
1	2009-05-15 06:48:00		6	2	8	6
1	2009-05-15 06:49:00		6	2	8	6
1	2009-05-15 06:50:00		6	2	8	6
1	2009-05-15 06:51:00		6	2	8	6
1	2009-05-15 06:52:00		6	2	8	6
1	2009-05-15 06:53:00		6	2	8	6
1	2009-05-15 06:54:00		6	2	8	6
1	2009-05-15 06:55:00		6	2	8	6
1	2009-05-15 06:56:00		6	2	8	6
1	2009-05-15 06:57:00		6	2	8	6
1	2009-05-15 06:58:00		6	2	8	6
1	2009-05-15 06:59:00		6	2	8	6
1	2009-05-15 07:00:00		6	2	8	6
1	2009-05-15 07:01:00		7	2	8	6
1	2009-05-15 07:02:00		7	2	8	6
1	2009-05-15 07:03:00		7	2	8	6
1	2009-05-15 07:04:00		7	2	8	6
1	2009-05-15 07:05:00		7	2	8	6
1	2009-05-15 07:06:00		7	2	8	6
1	2009-05-15 07:07:00		7	2	8	6
1	2009-05-15 07:08:00		7	2	8	6
1	2009-05-15 07:09:00		7	2	8	6
1	2009-05-15 07:10:00		7	2	8	6
1	2009-05-15 07:11:00		7	2	8	6
1	2009-05-15 07:12:00		7	2	8	6
1	2009-05-15 07:13:00		7	2	8	6
1	2009-05-15 07:14:00		7	2	8	6
1	2009-05-15 07:15:00		7	2	8	6
1	2009-05-15 07:16:00		7	2	8	6
1	2009-05-15 07:17:00		7	2	8	6
1	2009-05-15 07:18:00		7	2	8	6
1	2009-05-15 07:19:00		7	2	8	6
1	2009-05-15 07:20:00		7	2	8	6
1	2009-05-15 07:21:00		7	2	8	6
1	2009-05-15 07:22:00		7	2	8	6
1	2009-05-15 07:23:00		7	2	8	6
1	2009-05-15 07:24:00		7	2	8	6
1	2009-05-15 07:25:00		7	2	8	6
1	2009-05-15 07:26:00		7	2	8	6
1	2009-05-15 07:27:00		7	2	8	6
1	2009-05-15 07:28:00		7	2	8	6
1	2009-05-15 07:29:00		7	2	8	6
1	2009-05-15 07:30:00		7	2	8	6
1	2009-05-15 07:31:00		7	2	8	6
1	2009-05-15 07:32:00		7	2	8	6
1	2009-05-15 07:33:00		7	2	8	6
1	2009-05-15 07:34:00		7	2	8	6
1	2009-05-15 07:35:00		7	2	8	6
1	2009-05-15 07:36:00		7	2	8	6
1	2009-05-15 07:37:00		7	2	8	6
1	2009-05-15 07:38:00		7	2	8	6
1	2009-05-15 07:39:00		7	2	8	6
1	2009-05-15 07:40:00		7	2	8	6
1	2009-05-15 07:41:00		7	2	8	6
1	2009-05-15 07:42:00		7	2	8	6
1	2009-05-15 07:43:00		7	2	8	6
1	2009-05-15 07:44:00		7	2	8	6
1	2009-05-15 07:45:00		7	2	8	6
1	2009-05-15 07:46:00		7	2	8	6
1	2009-05-15 07:47:00		7	2	8	6
1	2009-05-15 07:48:00		7	2	8	6
1	2009-05-15 07:49:00		7	2	8	6
1	2009-05-15 07:50:00		7	2	8	6
1	2009-05-15 07:51:00		7	2	8	6
1	2009-05-15 07:52:00		7	2	8	6
1	2009-05-15 07:53:00		7	2	8	6
1	2009-05-15 07:54:00		7	2	8	6
1	2009-05-15 07:55:00		7	2	8	6
1	2009-05-15 07:56:00		7	2	8	6
1	2009-05-15 07:57:00		7	2	8	6
1	2009-05-15 07:58:00		7	2	8	6
1	2009-05-15 07:59:00		7	2	8	6
1	2009-05-15 08:00:00		7	2	8	6
1	2009-05-15 08:01:00		8	2	8	6
1	2009-05-15 08:02:00		8	2	8	6
1	2009-05-15 08:03:00		8	2	8	6
1	2009-05-15 08:04:00		8	2	8	6
1	2009-05-15 08:05:00		8	2	8	6
1	2009-05-15 08:06:00		8	2	8	6
1	2009-05-15 08:07:00		8	2	8	6
1	2009-05-15 08:08:00		8	2	8	6
1	2009-05-15 08:09:00		8	2	8	6
1	2009-05-15 08:10:00		8	2	8	6
1	2009-05-15 08:11:00		8	2	8	6
1	2009-05-15 08:12:00		8	2	8	6
1	2009-05-15 08:13:00		8	2	8	6
1	2009-05-15 08:14:00		8	2	8	6
1	2009-05-15 08:15:00		8	2	8	6
1	2009-05-15 08:16:00		8	2	8	6
1	2009-05-15 08:17:00		8	2	8	6
1	2009-05-15 08:18:00		8	2	8	6
1	2009-05-15 08:19:00		8	2	8	6
1	2009-05-15 08:20:00		8	2	8	6
1	2009-05-15 08:21:00		8	2	8	6
1	2009-05-15 08:22:00		8	2	8	6
1	2009-05-15 08:23:00		8	2	8	6
1	2009-05-15 08:24:00		8	2	8	6
1	2009-05-15 08:25:00		8	2	8	6
1	2009-05-15 08:26:00		8	2	8	6
1	2009-05-15 08:27:00		8	2	8	6
1	2009-05-15 08:28:00		8	2	8	6
1	2009-05-15 08:29:00		8	2	8	6
1	2009-05-15 08:30:00		8	2	8	6
1	2009-05-15 08:31:00		8	2	8	6
1	2009-05-15 08:32:00		8	2	8	6
1	2009-05-15 08:33:00		8	2	8	6
1	2009-05-15 08:34:00		8	2	8	6
1	2009-05-15 08:35:00		8	2	8	6
1	2009-05-15 08:36:00		8	2	8	6
1	2009-05-15 08:37:00		8	2	8	6
1	2009-05-15 08:38:00		8	2	8	6
1	2009-05-15 08:39:00		8	2	8	6
1	2009-05-15 08:40:00		8	2	8	6
1	2009-05-15 08:41:00		8	2	8	6
1	2009-05-15 08:42:00		8	2	8	6
1	2009-05-15 08:43:00		8	2	8	6
1	2009-05-15 08:44:00		8	2	8	6
1	2009-05-15 08:45:00		8	2	8	6
1	2009-05-15 08:46:00		8	2	8	6
1	2009-05-15 08:47:00		8	2	8	6
1	2009-05-15 08:48:00		8	2	8	6
1	2009-05-15 08:49:00		8	2	8	6
1	2009-05-15 08:50:00		8	2	8	6
1	2009-05-15 08:51:00		8	2	8	6
1	2009-05-15 08:52:00		8	2	8	6
1	2009-05-15 08:53:00		8	2	8	6
1	2009-05-15 08:54:00		8	2	8	6
1	2009-05-15 08:55:00		8	2	8	6
1	2009-05-15 08:56:00		8	2	8	6
1	2009-05-15 08:57:00		8	2	8	6
1	2009-05-15 08:58:00		8	2	8	6
1	2009-05-15 08:59:00		8	2	8	6
1	2009-05-15 09:00:00		8	2	8	6
1	2009-05-15 09:01:00		9	2	8	6
1	2009-05-15 09:02:00		9	2	8	6
1	2009-05-15 09:03:00		9	2	8	6
1	2009-05-15 09:04:00		9	2	8	6
1	2009-05-15 09:05:00		9	2	8	6
1	2009-05-15 09:06:00		9	2	8	6
1	2009-05-15 09:07:00		9	2	8	6
1	2009-05-15 09:08:00		9	2	8	6
1	2009-05-15 09:09:00		9	2	8	6
1	2009-05-15 09:10:00		9	2	8	6
1	2009-05-15 09:11:00		9	2	8	6
1	2009-05-15 09:12:00		9	2	8	6
1	2009-05-15 09:13:00		9	2	8	6
1	2009-05-15 09:14:00		9	2	8	6
1	2009-05-15 09:15:00		9	2	8	6
1	2009-05-15 09:16:00		9	2	8	6
1	2009-05-15 09:17:00		9	2	8	6
1	2009-05-15 09:18:00		9	2	8	6
1	2009-05-15 09:19:00		9	2	8	6
1	2009-05-15 09:20:00		9	2	8	6
1	2009-05-15 09:21:00		9	2	8	6
1	2009-05-15 09:22:00		9	2	8	6
1	2009-05-15 09:23:00		9	2	8	6
1	2009-05-15 09:24:00		9	2	8	6
1	2009-05-15 09:25:00		9	2	8	6
1	2009-05-15 09:26:00		9	2	8	6
1	2009-05-15 09:27:00		9	2	8	6
1	2009-05-15 09:28:00		9	2	8	6
1	2009-05-15 09:29:00		9	2	8	6
1	2009-05-15 09:30:00		9	2	8	6
1	2009-05-15 09:31:00		9	2	8	6
1	2009-05-15 09:32:00		9	2	8	6
1	2009-05-15 09:33:00		9	2	8	6
1	2009-05-15 09:34:00		9	2	8	6
1	2009-05-15 09:35:00		9	2	8	6
1	2009-05-15 09:36:00		9	2	8	6
1	2009-05-15 09:37:00		9	2	8	6
1	2009-05-15 09:38:00		9	2	8	6
1	2009-05-15 09:39:00		9	2	8	6
1	2009-05-15 09:40:00		9	2	8	6
1	2009-05-15 09:41:00		9	2	8	6
1	2009-05-15 09:42:00		9	2	8	6
1	2009-05-15 09:43:00		9	2	8	6
1	2009-05-15 09:44:00		9	2	8	6
1	2009-05-15 09:45:00		9	2	8	6
1	2009-05-15 09:46:00		9	2	8	6
1	2009-05-15 09:47:00		9	2	8	6
1	2009-05-15 09:48:00		9	2	8	6
1	2009-05-15 09:49:00		9	2	8	6
1	2009-05-15 09:50:00		9	2	8	6
1	2009-05-15 09:51:00		9	2	8	6
1	2009-05-15 09:52:00		9	2	8	6
1	2009-05-15 09:53:00		9	2	8	6
1	2009-05-15 09:54:00		9	2	8	6
1	2009-05-15 09:55:00		9	2	8	6
1	2009-05-15 09:56:00		9	2	8	6
1	2009-05-15 09:57:00		9	2	8	6
1	2009-05-15 09:58:00		9	2	8	6
1	2009-05-15 09:59:00		9	2	8	6
1	2009-05-15 10:00:00		9	2	8	6
1	2009-05-15 10:01:00		10	2	8	6
1	2009-05-15 10:02:00		10	2	8	6
1	2009-05-15 10:03:00		10	2	8	6
1	2009-05-15 10:04:00		10	2	8	6
1	2009-05-15 10:05:00		10	2	8	6
1	2009-05-15 10:06:00		10	2	8	6
1	2009-05-15 10:07:00		10	2	8	6
1	2009-05-15 10:08:00		10	2	8	6
1	2009-05-15 10:09:00		10	2	8	6
1	2009-05-15 10:10:00		10	2	8	6
1	2009-05-15 10:11:00		10	2	8	6
1	2009-05-15 10:12:00		10	2	8	6
1	2009-05-15 10:13:00		10	2	8	6
1	2009-05-15 10:14:00		10	2	8	6
1	2009-05-15 10:15:00		10	2	8	6
1	2009-05-15 10:16:00		10	2	8	6
1	2009-05-15 10:17:00		10	2	8	6
1	2009-05-15 10:18:00		10	2	8	6
1	2009-05-15 10:19:00		10	2	8	6
1	2009-05-15 10:20:00		10	2	8	6
1	2009-05-15 10:21:00		10	2	8	6
1	2009-05-15 10:22:00		10	2	8	6
1	2009-05-15 10:23:00		10	2	8	6
1	2009-05-15 10:24:00		10	2	8	6
1	2009-05-15 10:25:00		10	2	8	6
1	2009-05-15 10:26:00		10	2	8	6
1	2009-05-15 10:27:00		10	2	8	6
1	2009-05-15 10:28:00		10	2	8	6
1	2009-05-15 10:29:00		10	2	8	6
1	2009-05-15 10:30:00		10	2	8	6
1	2009-05-15 10:31:00		10	2	8	6
1	2009-05-15 10:32:00		10	2	8	6
1	2009-05-15 10:33:00		10	2	8	6
1	2009-05-15 10:34:00		10	2	8	6
1	2009-05-15 10:35:00		10	2	8	6
1	2009-05-15 10:36:00		10	2	8	6
1	2009-05-15 10:37:00		10	2	8	6
1	2009-05-15 10:38:00		10	2	8	6
1	2009-05-15 10:39:00		10	2	8	6
1	2009-05-15 10:40:00		10	2	8	6
1	2009-05-15 10:41:00		10	2	8	6
1	2009-05-15 10:42:00		10	2	8	6
1	2009-05-15 10:43:00		10	2	8	6
1	2009-05-15 10:44:00		10	2	8	6
1	2009-05-15 10:45:00		10	2	8	6
1	2009-05-15 10:46:00		10	2	8	6
1	2009-05-15 10:47:00		10	2	8	6
1	2009-05-15 10:48:00		10	2	8	6
1	2009-05-15 10:49:00		10	2	8	6
1	2009-05-15 10:50:00		10	2	8	6
1	2009-05-15 10:51:00		10	2	8	6
1	2009-05-15 10:52:00		10	2	8	6
1	2009-05-15 10:53:00		10	2	8	6
1	2009-05-15 10:54:00		10	2	8	6
1	2009-05-15 10:55:00		10	2	8	6
1	2009-05-15 10:56:00		10	2	8	6
1	2009-05-15 10:57:00		10	2	8	6
1	2009-05-15 10:58:00		10	2	8	6
1	2009-05-15 10:59:00		10	2	8	6
1	2009-05-15 11:00:00		10	2	8	6
1	2009-05-15 11:01:00		11	2	8	6
1	2009-05-15 11:02:00		11	2	8	6
1	2009-05-15 11:03:00		11	2	8	6
1	2009-05-15 11:04:00		11	2	8	6
1	2009-05-15 11:05:00		11	2	8	6
1	2009-05-15 11:06:00		11	2	8	6
1	2009-05-15 11:07:00		11	2	8	6
1	2009-05-15 11:08:00		11	2	8	6
1	2009-05-15 11:09:00		11	2	8	6
1	2009-05-15 11:10:00		11	2	8	6
1	2009-05-15 11:11:00		11	2	8	6
1	2009-05-15 11:12:00		11	2	8	6
1	2009-05-15 11:13:00		11	2	8	6
1	2009-05-15 11:14:00		11	2	8	6
1	2009-05-15 11:15:00		11	2	8	6
1	2009-05-15 11:16:00		11	2	8	6
1	2009-05-15 11:17:00		11	2	8	6
1	2009-05-15 11:18:00		11	2	8	6
1	2009-05-15 11:19:00		11	2	8	6
1	2009-05-15 11:20:00		11	2	8	6
1	2009-05-15 11:21:00		11	2	8	6
1	2009-05-15 11:22:00		11	2	8	6
1	2009-05-15 11:23:00		11	2	8	6
1	2009-05-15 11:24:00		11	2	8	6
1	2009-05-15 11:25:00		11	2	8	6
1	2009-05-15 11:26:00		11	2	8	6
1	2009-05-15 11:27:00		11	2	8	6
1	2009-05-15 11:28:00		11	2	8	6
1	2009-05-15 11:29:00		11	2	8	6
1	2009-05-15 11:30:00		11	2	8	6
1	2009-05-15 11:31:00		11	2	8	6
1	2009-05-15 11:32:00		11	2	8	6
1	2009-05-15 11:33:00		11	2	8	6
1	2009-05-15 11:34:00		11	2	8	6
1	2009-05-15 11:35:00		11	2	8	6
1	2009-05-15 11:36:00		11	2	8	6
1	2009-05-15 11:37:00		11	2	8	6
1	2009-05-15 11:38:00		11	2	8	6
1	2009-05-15 11:39:00		11	2	8	6
1	2009-05-15 11:40:00		11	2	8	6
1	2009-05-15 11:41:00		11	2	8	6
1	2009-05-15 11:42:00		11	2	8	6
1	2009-05-15 11:43:00		11	2	8	6
1	2009-05-15 11:44:00		11	2	8	6
1	2009-05-15 11:45:00		11	2	8	6
1	2009-05-15 11:46:00		11	2	8	6
1	2009-05-15 11:47:00		11	2	8	6
1	2009-05-15 11:48:00		11	2	8	6
1	2009-05-15 11:49:00		11	2	8	6
1	2009-05-15 11:50:00		11	2	8	6
1	2009-05-15 11:51:00		11	2	8	6
1	2009-05-15 11:52:00		11	2	8	6
1	2009-05-15 11:53:00		11	2	8	6
1	2009-05-15 11:54:00		11	2	8	6
1	2009-05-15 11:55:00		11	2	8	6
1	2009-05-15 11:56:00		11	2	8	6
1	2009-05-15 11:57:00		11	2	8	6
1	2009-05-15 11:58:00		11	2	8	6
1	2009-05-15 11:59:00		11	2	8	6
1	2009-05-15 12:00:00		11	2	8	6
1	2009-05-15 12:01:00		12	3	8	6
1	2009-05-15 12:02:00		12	3	8	6
1	2009-05-15 12:03:00		12	3	8	6
1	2009-05-15 12:04:00		12	3	8	6
1	2009-05-15 12:05:00		12	3	8	6
1	2009-05-15 12:06:00		12	3	8	6
1	2009-05-15 12:07:00		12	3	8	6
1	2009-05-15 12:08:00		12	3	8	6
1	2009-05-15 12:09:00		12	3	8	6
1	2009-05-15 12:10:00		12	3	8	6
1	2009-05-15 12:11:00		12	3	8	6
1	2009-05-15 12:12:00		12	3	8	6
1	2009-05-15 12:13:00		12	3	8	6
1	2009-05-15 12:14:00		12	3	8	6
1	2009-05-15 12:15:00		12	3	8	6
1	2009-05-15 12:16:00		12	3	8	6
1	2009-05-15 12:17:00		12	3	8	6
1	2009-05-15 12:18:00		12	3	8	6
1	2009-05-15 12:19:00		12	3	8	6
1	2009-05-15 12:20:00		12	3	8	6
1	2009-05-15 12:21:00		12	3	8	6
1	2009-05-15 12:22:00		12	3	8	6
1	2009-05-15 12:23:00		12	3	8	6
1	2009-05-15 12:24:00		12	3	8	6
1	2009-05-15 12:25:00		12	3	8	6
1	2009-05-15 12:26:00		12	3	8	6
1	2009-05-15 12:27:00		12	3	8	6
1	2009-05-15 12:28:00		12	3	8	6
1	2009-05-15 12:29:00		12	3	8	6
1	2009-05-15 12:30:00		12	3	8	6
1	2009-05-15 12:31:00		12	3	8	6
1	2009-05-15 12:32:00		12	3	8	6
1	2009-05-15 12:33:00		12	3	8	6
1	2009-05-15 12:34:00		12	3	8	6
1	2009-05-15 12:35:00		12	3	8	6
1	2009-05-15 12:36:00		12	3	8	6
1	2009-05-15 12:37:00		12	3	8	6
1	2009-05-15 12:38:00		12	3	8	6
1	2009-05-15 12:39:00		12	3	8	6
1	2009-05-15 12:40:00		12	3	8	6
1	2009-05-15 12:41:00		12	3	8	6
1	2009-05-15 12:42:00		12	3	8	6
1	2009-05-15 12:43:00		12	3	8	6
1	2009-05-15 12:44:00		12	3	8	6
1	2009-05-15 12:45:00		12	3	8	6
1	2009-05-15 12:46:00		12	3	8	6
1	2009-05-15 12:47:00		12	3	8	6
1	2009-05-15 12:48:00		12	3	8	6
1	2009-05-15 12:49:00		12	3	8	6
1	2009-05-15 12:50:00		12	3	8	6
1	2009-05-15 12:51:00		12	3	8	6
1	2009-05-15 12:52:00		12	3	8	6
1	2009-05-15 12:53:00		12	3	8	6
1	2009-05-15 12:54:00		12	3	8	6
1	2009-05-15 12:55:00		12	3	8	6
1	2009-05-15 12:56:00		12	3	8	6
1	2009-05-15 12:57:00		12	3	8	6
1	2009-05-15 12:58:00		12	3	8	6
1	2009-05-15 12:59:00		12	3	8	6
1	2009-05-15 13:00:00		12	3	8	6
1	2009-05-15 13:01:00		13	3	8	6
1	2009-05-15 13:02:00		13	3	8	6
1	2009-05-15 13:03:00		13	3	8	6
1	2009-05-15 13:04:00		13	3	8	6
1	2009-05-15 13:05:00		13	3	8	6
1	2009-05-15 13:06:00		13	3	8	6
1	2009-05-15 13:07:00		13	3	8	6
1	2009-05-15 13:08:00		13	3	8	6
1	2009-05-15 13:09:00		13	3	8	6
1	2009-05-15 13:10:00		13	3	8	6
1	2009-05-15 13:11:00		13	3	8	6
1	2009-05-15 13:12:00		13	3	8	6
1	2009-05-15 13:13:00		13	3	8	6
1	2009-05-15 13:14:00		13	3	8	6
1	2009-05-15 13:15:00		13	3	8	6
1	2009-05-15 13:16:00		13	3	8	6
1	2009-05-15 13:17:00		13	3	8	6
1	2009-05-15 13:18:00		13	3	8	6
1	2009-05-15 13:19:00		13	3	8	6
1	2009-05-15 13:20:00		13	3	8	6
1	2009-05-15 13:21:00		13	3	8	6
1	2009-05-15 13:22:00		13	3	8	6
1	2009-05-15 13:23:00		13	3	8	6
1	2009-05-15 13:24:00		13	3	8	6
1	2009-05-15 13:25:00		13	3	8	6
1	2009-05-15 13:26:00		13	3	8	6
1	2009-05-15 13:27:00		13	3	8	6
1	2009-05-15 13:28:00		13	3	8	6
1	2009-05-15 13:29:00		13	3	8	6
1	2009-05-15 13:30:00		13	3	8	6
1	2009-05-15 13:31:00		13	3	8	6
1	2009-05-15 13:32:00		13	3	8	6
1	2009-05-15 13:33:00		13	3	8	6
1	2009-05-15 13:34:00		13	3	8	6
1	2009-05-15 13:35:00		13	3	8	6
1	2009-05-15 13:36:00		13	3	8	6
1	2009-05-15 13:37:00		13	3	8	6
1	2009-05-15 13:38:00		13	3	8	6
1	2009-05-15 13:39:00		13	3	8	6
1	2009-05-15 13:40:00		13	3	8	6
1	2009-05-15 13:41:00		13	3	8	6
1	2009-05-15 13:42:00		13	3	8	6
1	2009-05-15 13:43:00		13	3	8	6
1	2009-05-15 13:44:00		13	3	8	6
1	2009-05-15 13:45:00		13	3	8	6
1	2009-05-15 13:46:00		13	3	8	6
1	2009-05-15 13:47:00		13	3	8	6
1	2009-05-15 13:48:00		13	3	8	6
1	2009-05-15 13:49:00		13	3	8	6
1	2009-05-15 13:50:00		13	3	8	6
1	2009-05-15 13:51:00		13	3	8	6
1	2009-05-15 13:52:00		13	3	8	6
1	2009-05-15 13:53:00		13	3	8	6
1	2009-05-15 13:54:00		13	3	8	6
1	2009-05-15 13:55:00		13	3	8	6
1	2009-05-15 13:56:00		13	3	8	6
1	2009-05-15 13:57:00		13	3	8	6
1	2009-05-15 13:58:00		13	3	8	6
1	2009-05-15 13:59:00		13	3	8	6
1	2009-05-15 14:00:00		13	3	8	6
1	2009-05-15 14:01:00		14	3	8	6
1	2009-05-15 14:02:00		14	3	8	6
1	2009-05-15 14:03:00		14	3	8	6
1	2009-05-15 14:04:00		14	3	8	6
1	2009-05-15 14:05:00		14	3	8	6
1	2009-05-15 14:06:00		14	3	8	6
1	2009-05-15 14:07:00		14	3	8	6
1	2009-05-15 14:08:00		14	3	8	6
1	2009-05-15 14:09:00		14	3	8	6
1	2009-05-15 14:10:00		14	3	8	6
1	2009-05-15 14:11:00		14	3	8	6
1	2009-05-15 14:12:00		14	3	8	6
1	2009-05-15 14:13:00		14	3	8	6
1	2009-05-15 14:14:00		14	3	8	6
1	2009-05-15 14:15:00		14	3	8	6
1	2009-05-15 14:16:00		14	3	8	6
1	2009-05-15 14:17:00		14	3	8	6
1	2009-05-15 14:18:00		14	3	8	6
1	2009-05-15 14:19:00		14	3	8	6
1	2009-05-15 14:20:00		14	3	8	6
1	2009-05-15 14:21:00		14	3	8	6
1	2009-05-15 14:22:00		14	3	8	6
1	2009-05-15 14:23:00		14	3	8	6
1	2009-05-15 14:24:00		14	3	8	6
1	2009-05-15 14:25:00		14	3	8	6
1	2009-05-15 14:26:00		14	3	8	6
1	2009-05-15 14:27:00		14	3	8	6
1	2009-05-15 14:28:00		14	3	8	6
1	2009-05-15 14:29:00		14	3	8	6
1	2009-05-15 14:30:00		14	3	8	6
1	2009-05-15 14:31:00		14	3	8	6
1	2009-05-15 14:32:00		14	3	8	6
1	2009-05-15 14:33:00		14	3	8	6
1	2009-05-15 14:34:00		14	3	8	6
1	2009-05-15 14:35:00		14	3	8	6
1	2009-05-15 14:36:00		14	3	8	6
1	2009-05-15 14:37:00		14	3	8	6
1	2009-05-15 14:38:00		14	3	8	6
1	2009-05-15 14:39:00		14	3	8	6
1	2009-05-15 14:40:00		14	3	8	6
1	2009-05-15 14:41:00		14	3	8	6
1	2009-05-15 14:42:00		14	3	8	6
1	2009-05-15 14:43:00		14	3	8	6
1	2009-05-15 14:44:00		14	3	8	6
1	2009-05-15 14:45:00		14	3	8	6
1	2009-05-15 14:46:00		14	3	8	6
1	2009-05-15 14:47:00		14	3	8	6
1	2009-05-15 14:48:00		14	3	8	6
1	2009-05-15 14:49:00		14	3	8	6
1	2009-05-15 14:50:00		14	3	8	6
1	2009-05-15 14:51:00		14	3	8	6
1	2009-05-15 14:52:00		14	3	8	6
1	2009-05-15 14:53:00		14	3	8	6
1	2009-05-15 14:54:00		14	3	8	6
1	2009-05-15 14:55:00		14	3	8	6
1	2009-05-15 14:56:00		14	3	8	6
1	2009-05-15 14:57:00		14	3	8	6
1	2009-05-15 14:58:00		14	3	8	6
1	2009-05-15 14:59:00		14	3	8	6
1	2009-05-15 15:00:00		14	3	8	6
1	2009-05-15 15:01:00		15	3	8	6
1	2009-05-15 15:02:00		15	3	8	6
1	2009-05-15 15:03:00		15	3	8	6
1	2009-05-15 15:04:00		15	3	8	6
1	2009-05-15 15:05:00		15	3	8	6
1	2009-05-15 15:06:00		15	3	8	6
1	2009-05-15 15:07:00		15	3	8	6
1	2009-05-15 15:08:00		15	3	8	6
1	2009-05-15 15:09:00		15	3	8	6
1	2009-05-15 15:10:00		15	3	8	6
1	2009-05-15 15:11:00		15	3	8	6
1	2009-05-15 15:12:00		15	3	8	6
1	2009-05-15 15:13:00		15	3	8	6
1	2009-05-15 15:14:00		15	3	8	6
1	2009-05-15 15:15:00		15	3	8	6
1	2009-05-15 15:16:00		15	3	8	6
1	2009-05-15 15:17:00		15	3	8	6
1	2009-05-15 15:18:00		15	3	8	6
1	2009-05-15 15:19:00		15	3	8	6
1	2009-05-15 15:20:00		15	3	8	6
1	2009-05-15 15:21:00		15	3	8	6
1	2009-05-15 15:22:00		15	3	8	6
1	2009-05-15 15:23:00		15	3	8	6
1	2009-05-15 15:24:00		15	3	8	6
1	2009-05-15 15:25:00		15	3	8	6
1	2009-05-15 15:26:00		15	3	8	6
1	2009-05-15 15:27:00		15	3	8	6
1	2009-05-15 15:28:00		15	3	8	6
1	2009-05-15 15:29:00		15	3	8	6
1	2009-05-15 15:30:00		15	3	8	6
1	2009-05-15 15:31:00		15	3	8	6
1	2009-05-15 15:32:00		15	3	8	6
1	2009-05-15 15:33:00		15	3	8	6
1	2009-05-15 15:34:00		15	3	8	6
1	2009-05-15 15:35:00		15	3	8	6
1	2009-05-15 15:36:00		15	3	8	6
1	2009-05-15 15:37:00		15	3	8	6
1	2009-05-15 15:38:00		15	3	8	6
1	2009-05-15 15:39:00		15	3	8	6
1	2009-05-15 15:40:00		15	3	8	6
1	2009-05-15 15:41:00		15	3	8	6
1	2009-05-15 15:42:00		15	3	8	6
1	2009-05-15 15:43:00		15	3	8	6
1	2009-05-15 15:44:00		15	3	8	6
1	2009-05-15 15:45:00		15	3	8	6
1	2009-05-15 15:46:00		15	3	8	6
1	2009-05-15 15:47:00		15	3	8	6
1	2009-05-15 15:48:00		15	3	8	6
1	2009-05-15 15:49:00		15	3	8	6
1	2009-05-15 15:50:00		15	3	8	6
1	2009-05-15 15:51:00		15	3	8	6
1	2009-05-15 15:52:00		15	3	8	6
1	2009-05-15 15:53:00		15	3	8	6
1	2009-05-15 15:54:00		15	3	8	6
1	2009-05-15 15:55:00		15	3	8	6
1	2009-05-15 15:56:00		15	3	8	6
1	2009-05-15 15:57:00		15	3	8	6
1	2009-05-15 15:58:00		15	3	8	6
1	2009-05-15 15:59:00		15	3	8	6
1	2009-05-15 16:00:00		15	3	8	6
1	2009-05-15 16:01:00		16	3	8	6
1	2009-05-15 16:02:00		16	3	8	6
1	2009-05-15 16:03:00		16	3	8	6
1	2009-05-15 16:04:00		16	3	8	6
1	2009-05-15 16:05:00		16	3	8	6
1	2009-05-15 16:06:00		16	3	8	6
1	2009-05-15 16:07:00		16	3	8	6
1	2009-05-15 16:08:00		16	3	8	6
1	2009-05-15 16:09:00		16	3	8	6
1	2009-05-15 16:10:00		16	3	8	6
1	2009-05-15 16:11:00		16	3	8	6
1	2009-05-15 16:12:00		16	3	8	6
1	2009-05-15 16:13:00		16	3	8	6
1	2009-05-15 16:14:00		16	3	8	6
1	2009-05-15 16:15:00		16	3	8	6
1	2009-05-15 16:16:00		16	3	8	6
1	2009-05-15 16:17:00		16	3	8	6
1	2009-05-15 16:18:00		16	3	8	6
1	2009-05-15 16:19:00		16	3	8	6
1	2009-05-15 16:20:00		16	3	8	6
1	2009-05-15 16:21:00		16	3	8	6
1	2009-05-15 16:22:00		16	3	8	6
1	2009-05-15 16:23:00		16	3	8	6
1	2009-05-15 16:24:00		16	3	8	6
1	2009-05-15 16:25:00		16	3	8	6
1	2009-05-15 16:26:00		16	3	8	6
1	2009-05-15 16:27:00		16	3	8	6
1	2009-05-15 16:28:00		16	3	8	6
1	2009-05-15 16:29:00		16	3	8	6
1	2009-05-15 16:30:00		16	3	8	6
1	2009-05-15 16:31:00		16	3	8	6
1	2009-05-15 16:32:00		16	3	8	6
1	2009-05-15 16:33:00		16	3	8	6
1	2009-05-15 16:34:00		16	3	8	6
1	2009-05-15 16:35:00		16	3	8	6
1	2009-05-15 16:36:00		16	3	8	6
1	2009-05-15 16:37:00		16	3	8	6
1	2009-05-15 16:38:00		16	3	8	6
1	2009-05-15 16:39:00		16	3	8	6
1	2009-05-15 16:40:00		16	3	8	6
1	2009-05-15 16:41:00		16	3	8	6
1	2009-05-15 16:42:00		16	3	8	6
1	2009-05-15 16:43:00		16	3	8	6
1	2009-05-15 16:44:00		16	3	8	6
1	2009-05-15 16:45:00		16	3	8	6
1	2009-05-15 16:46:00		16	3	8	6
1	2009-05-15 16:47:00		16	3	8	6
1	2009-05-15 16:48:00		16	3	8	6
1	2009-05-15 16:49:00		16	3	8	6
1	2009-05-15 16:50:00		16	3	8	6
1	2009-05-15 16:51:00		16	3	8	6
1	2009-05-15 16:52:00		16	3	8	6
1	2009-05-15 16:53:00		16	3	8	6
1	2009-05-15 16:54:00		16	3	8	6
1	2009-05-15 16:55:00		16	3	8	6
1	2009-05-15 16:56:00		16	3	8	6
1	2009-05-15 16:57:00		16	3	8	6
1	2009-05-15 16:58:00		16	3	8	6
1	2009-05-15 16:59:00		16	3	8	6
1	2009-05-15 17:00:00		16	3	8	6
1	2009-05-15 17:01:00		17	3	8	6
1	2009-05-15 17:02:00		17	3	8	6
1	2009-05-15 17:03:00		17	3	8	6
1	2009-05-15 17:04:00		17	3	8	6
1	2009-05-15 17:05:00		17	3	8	6
1	2009-05-15 17:06:00		17	3	8	6
1	2009-05-15 17:07:00		17	3	8	6
1	2009-05-15 17:08:00		17	3	8	6
1	2009-05-15 17:09:00		17	3	8	6
1	2009-05-15 17:10:00		17	3	8	6
1	2009-05-15 17:11:00		17	3	8	6
1	2009-05-15 17:12:00		17	3	8	6
1	2009-05-15 17:13:00		17	3	8	6
1	2009-05-15 17:14:00		17	3	8	6
1	2009-05-15 17:15:00		17	3	8	6
1	2009-05-15 17:16:00		17	3	8	6
1	2009-05-15 17:17:00		17	3	8	6
1	2009-05-15 17:18:00		17	3	8	6
1	2009-05-15 17:19:00		17	3	8	6
1	2009-05-15 17:20:00		17	3	8	6
1	2009-05-15 17:21:00		17	3	8	6
1	2009-05-15 17:22:00		17	3	8	6
1	2009-05-15 17:23:00		17	3	8	6
1	2009-05-15 17:24:00		17	3	8	6
1	2009-05-15 17:25:00		17	3	8	6
1	2009-05-15 17:26:00		17	3	8	6
1	2009-05-15 17:27:00		17	3	8	6
1	2009-05-15 17:28:00		17	3	8	6
1	2009-05-15 17:29:00		17	3	8	6
1	2009-05-15 17:30:00		17	3	8	6
1	2009-05-15 17:31:00		17	3	8	6
1	2009-05-15 17:32:00		17	3	8	6
1	2009-05-15 17:33:00		17	3	8	6
1	2009-05-15 17:34:00		17	3	8	6
1	2009-05-15 17:35:00		17	3	8	6
1	2009-05-15 17:36:00		17	3	8	6
1	2009-05-15 17:37:00		17	3	8	6
1	2009-05-15 17:38:00		17	3	8	6
1	2009-05-15 17:39:00		17	3	8	6
1	2009-05-15 17:40:00		17	3	8	6
1	2009-05-15 17:41:00		17	3	8	6
1	2009-05-15 17:42:00		17	3	8	6
1	2009-05-15 17:43:00		17	3	8	6
1	2009-05-15 17:44:00		17	3	8	6
1	2009-05-15 17:45:00		17	3	8	6
1	2009-05-15 17:46:00		17	3	8	6
1	2009-05-15 17:47:00		17	3	8	6
1	2009-05-15 17:48:00		17	3	8	6
1	2009-05-15 17:49:00		17	3	8	6
1	2009-05-15 17:50:00		17	3	8	6
1	2009-05-15 17:51:00		17	3	8	6
1	2009-05-15 17:52:00		17	3	8	6
1	2009-05-15 17:53:00		17	3	8	6
1	2009-05-15 17:54:00		17	3	8	6
1	2009-05-15 17:55:00		17	3	8	6
1	2009-05-15 17:56:00		17	3	8	6
1	2009-05-15 17:57:00		17	3	8	6
1	2009-05-15 17:58:00		17	3	8	6
1	2009-05-15 17:59:00		17	3	8	6
1	2009-05-15 18:00:00		17	3	8	6
1	2009-05-15 18:01:00		18	4	8	6
1	2009-05-15 18:02:00		18	4	8	6
1	2009-05-15 18:03:00		18	4	8	6
1	2009-05-15 18:04:00		18	4	8	6
1	2009-05-15 18:05:00		18	4	8	6
1	2009-05-15 18:06:00		18	4	8	6
1	2009-05-15 18:07:00		18	4	8	6
1	2009-05-15 18:08:00		18	4	8	6
1	2009-05-15 18:09:00		18	4	8	6
1	2009-05-15 18:10:00		18	4	8	6
1	2009-05-15 18:11:00		18	4	8	6
1	2009-05-15 18:12:00		18	4	8	6
1	2009-05-15 18:13:00		18	4	8	6
1	2009-05-15 18:14:00		18	4	8	6
1	2009-05-15 18:15:00		18	4	8	6
1	2009-05-15 18:16:00		18	4	8	6
1	2009-05-15 18:17:00		18	4	8	6
1	2009-05-15 18:18:00		18	4	8	6
1	2009-05-15 18:19:00		18	4	8	6
1	2009-05-15 18:20:00		18	4	8	6
1	2009-05-15 18:21:00		18	4	8	6
1	2009-05-15 18:22:00		18	4	8	6
1	2009-05-15 18:23:00		18	4	8	6
1	2009-05-15 18:24:00		18	4	8	6
1	2009-05-15 18:25:00		18	4	8	6
1	2009-05-15 18:26:00		18	4	8	6
1	2009-05-15 18:27:00		18	4	8	6
1	2009-05-15 18:28:00		18	4	8	6
1	2009-05-15 18:29:00		18	4	8	6
1	2009-05-15 18:30:00		18	4	8	6
1	2009-05-15 18:31:00		18	4	8	6
1	2009-05-15 18:32:00		18	4	8	6
1	2009-05-15 18:33:00		18	4	8	6
1	2009-05-15 18:34:00		18	4	8	6
1	2009-05-15 18:35:00		18	4	8	6
1	2009-05-15 18:36:00		18	4	8	6
1	2009-05-15 18:37:00		18	4	8	6
1	2009-05-15 18:38:00		18	4	8	6
1	2009-05-15 18:39:00		18	4	8	6
1	2009-05-15 18:40:00		18	4	8	6
1	2009-05-15 18:41:00		18	4	8	6
1	2009-05-15 18:42:00		18	4	8	6
1	2009-05-15 18:43:00		18	4	8	6
1	2009-05-15 18:44:00		18	4	8	6
1	2009-05-15 18:45:00		18	4	8	6
1	2009-05-15 18:46:00		18	4	8	6
1	2009-05-15 18:47:00		18	4	8	6
1	2009-05-15 18:48:00		18	4	8	6
1	2009-05-15 18:49:00		18	4	8	6
1	2009-05-15 18:50:00		18	4	8	6
1	2009-05-15 18:51:00		18	4	8	6
1	2009-05-15 18:52:00		18	4	8	6
1	2009-05-15 18:53:00		18	4	8	6
1	2009-05-15 18:54:00		18	4	8	6
1	2009-05-15 18:55:00		18	4	8	6
1	2009-05-15 18:56:00		18	4	8	6
1	2009-05-15 18:57:00		18	4	8	6
1	2009-05-15 18:58:00		18	4	8	6
1	2009-05-15 18:59:00		18	4	8	6
1	2009-05-15 19:00:00		18	4	8	6
1	2009-05-15 19:01:00		19	4	8	6
1	2009-05-15 19:02:00		19	4	8	6
1	2009-05-15 19:03:00		19	4	8	6
1	2009-05-15 19:04:00		19	4	8	6
1	2009-05-15 19:05:00		19	4	8	6
1	2009-05-15 19:06:00		19	4	8	6
1	2009-05-15 19:07:00		19	4	8	6
1	2009-05-15 19:08:00		19	4	8	6
1	2009-05-15 19:09:00		19	4	8	6
1	2009-05-15 19:10:00		19	4	8	6
1	2009-05-15 19:11:00		19	4	8	6
1	2009-05-15 19:12:00		19	4	8	6
1	2009-05-15 19:13:00		19	4	8	6
1	2009-05-15 19:14:00		19	4	8	6
1	2009-05-15 19:15:00		19	4	8	6
1	2009-05-15 19:16:00		19	4	8	6
1	2009-05-15 19:17:00		19	4	8	6
1	2009-05-15 19:18:00		19	4	8	6
1	2009-05-15 19:19:00		19	4	8	6
1	2009-05-15 19:20:00		19	4	8	6
1	2009-05-15 19:21:00		19	4	8	6
1	2009-05-15 19:22:00		19	4	8	6
1	2009-05-15 19:23:00		19	4	8	6
1	2009-05-15 19:24:00		19	4	8	6
1	2009-05-15 19:25:00		19	4	8	6
1	2009-05-15 19:26:00		19	4	8	6
1	2009-05-15 19:27:00		19	4	8	6
1	2009-05-15 19:28:00		19	4	8	6
1	2009-05-15 19:29:00		19	4	8	6
1	2009-05-15 19:30:00		19	4	8	6
1	2009-05-15 19:31:00		19	4	8	6
1	2009-05-15 19:32:00		19	4	8	6
1	2009-05-15 19:33:00		19	4	8	6
1	2009-05-15 19:34:00		19	4	8	6
1	2009-05-15 19:35:00		19	4	8	6
1	2009-05-15 19:36:00		19	4	8	6
1	2009-05-15 19:37:00		19	4	8	6
1	2009-05-15 19:38:00		19	4	8	6
1	2009-05-15 19:39:00		19	4	8	6
1	2009-05-15 19:40:00		19	4	8	6
1	2009-05-15 19:41:00		19	4	8	6
1	2009-05-15 19:42:00		19	4	8	6
1	2009-05-15 19:43:00		19	4	8	6
1	2009-05-15 19:44:00		19	4	8	6
1	2009-05-15 19:45:00		19	4	8	6
1	2009-05-15 19:46:00		19	4	8	6
1	2009-05-15 19:47:00		19	4	8	6
1	2009-05-15 19:48:00		19	4	8	6
1	2009-05-15 19:49:00		19	4	8	6
1	2009-05-15 19:50:00		19	4	8	6
1	2009-05-15 19:51:00		19	4	8	6
1	2009-05-15 19:52:00		19	4	8	6
1	2009-05-15 19:53:00		19	4	8	6
1	2009-05-15 19:54:00		19	4	8	6
1	2009-05-15 19:55:00		19	4	8	6
1	2009-05-15 19:56:00		19	4	8	6
1	2009-05-15 19:57:00		19	4	8	6
1	2009-05-15 19:58:00		19	4	8	6
1	2009-05-15 19:59:00		19	4	8	6
1	2009-05-15 20:00:00		19	4	8	6
1	2009-05-15 20:01:00		20	4	8	6
1	2009-05-15 20:02:00		20	4	8	6
1	2009-05-15 20:03:00		20	4	8	6
1	2009-05-15 20:04:00		20	4	8	6
1	2009-05-15 20:05:00		20	4	8	6
1	2009-05-15 20:06:00		20	4	8	6
1	2009-05-15 20:07:00		20	4	8	6
1	2009-05-15 20:08:00		20	4	8	6
1	2009-05-15 20:09:00		20	4	8	6
1	2009-05-15 20:10:00		20	4	8	6
1	2009-05-15 20:11:00		20	4	8	6
1	2009-05-15 20:12:00		20	4	8	6
1	2009-05-15 20:13:00		20	4	8	6
1	2009-05-15 20:14:00		20	4	8	6
1	2009-05-15 20:15:00		20	4	8	6
1	2009-05-15 20:16:00		20	4	8	6
1	2009-05-15 20:17:00		20	4	8	6
1	2009-05-15 20:18:00		20	4	8	6
1	2009-05-15 20:19:00		20	4	8	6
1	2009-05-15 20:20:00		20	4	8	6
1	2009-05-15 20:21:00		20	4	8	6
1	2009-05-15 20:22:00		20	4	8	6
1	2009-05-15 20:23:00		20	4	8	6
1	2009-05-15 20:24:00		20	4	8	6
1	2009-05-15 20:25:00		20	4	8	6
1	2009-05-15 20:26:00		20	4	8	6
1	2009-05-15 20:27:00		20	4	8	6
1	2009-05-15 20:28:00		20	4	8	6
1	2009-05-15 20:29:00		20	4	8	6
1	2009-05-15 20:30:00		20	4	8	6
1	2009-05-15 20:31:00		20	4	8	6
1	2009-05-15 20:32:00		20	4	8	6
1	2009-05-15 20:33:00		20	4	8	6
1	2009-05-15 20:34:00		20	4	8	6
1	2009-05-15 20:35:00		20	4	8	6
1	2009-05-15 20:36:00		20	4	8	6
1	2009-05-15 20:37:00		20	4	8	6
1	2009-05-15 20:38:00		20	4	8	6
1	2009-05-15 20:39:00		20	4	8	6
1	2009-05-15 20:40:00		20	4	8	6
1	2009-05-15 20:41:00		20	4	8	6
1	2009-05-15 20:42:00		20	4	8	6
1	2009-05-15 20:43:00		20	4	8	6
1	2009-05-15 20:44:00		20	4	8	6
1	2009-05-15 20:45:00		20	4	8	6
1	2009-05-15 20:46:00		20	4	8	6
1	2009-05-15 20:47:00		20	4	8	6
1	2009-05-15 20:48:00		20	4	8	6
1	2009-05-15 20:49:00		20	4	8	6
1	2009-05-15 20:50:00		20	4	8	6
1	2009-05-15 20:51:00		20	4	8	6
1	2009-05-15 20:52:00		20	4	8	6
1	2009-05-15 20:53:00		20	4	8	6
1	2009-05-15 20:54:00		20	4	8	6
1	2009-05-15 20:55:00		20	4	8	6
1	2009-05-15 20:56:00		20	4	8	6
1	2009-05-15 20:57:00		20	4	8	6
1	2009-05-15 20:58:00		20	4	8	6
1	2009-05-15 20:59:00		20	4	8	6
1	2009-05-15 21:00:00		20	4	8	6
1	2009-05-15 21:01:00		21	4	8	6
1	2009-05-15 21:02:00		21	4	8	6
1	2009-05-15 21:03:00		21	4	8	6
1	2009-05-15 21:04:00		21	4	8	6
1	2009-05-15 21:05:00		21	4	8	6
1	2009-05-15 21:06:00		21	4	8	6
1	2009-05-15 21:07:00		21	4	8	6
1	2009-05-15 21:08:00		21	4	8	6
1	2009-05-15 21:09:00		21	4	8	6
1	2009-05-15 21:10:00		21	4	8	6
1	2009-05-15 21:11:00		21	4	8	6
1	2009-05-15 21:12:00		21	4	8	6
1	2009-05-15 21:13:00		21	4	8	6
1	2009-05-15 21:14:00		21	4	8	6
1	2009-05-15 21:15:00		21	4	8	6
1	2009-05-15 21:16:00		21	4	8	6
1	2009-05-15 21:17:00		21	4	8	6
1	2009-05-15 21:18:00		21	4	8	6
1	2009-05-15 21:19:00		21	4	8	6
1	2009-05-15 21:20:00		21	4	8	6
1	2009-05-15 21:21:00		21	4	8	6
1	2009-05-15 21:22:00		21	4	8	6
1	2009-05-15 21:23:00		21	4	8	6
1	2009-05-15 21:24:00		21	4	8	6
1	2009-05-15 21:25:00		21	4	8	6
1	2009-05-15 21:26:00		21	4	8	6
1	2009-05-15 21:27:00		21	4	8	6
1	2009-05-15 21:28:00		21	4	8	6
1	2009-05-15 21:29:00		21	4	8	6
1	2009-05-15 21:30:00		21	4	8	6
1	2009-05-15 21:31:00		21	4	8	6
1	2009-05-15 21:32:00		21	4	8	6
1	2009-05-15 21:33:00		21	4	8	6
1	2009-05-15 21:34:00		21	4	8	6
1	2009-05-15 21:35:00		21	4	8	6
1	2009-05-15 21:36:00		21	4	8	6
1	2009-05-15 21:37:00		21	4	8	6
1	2009-05-15 21:38:00		21	4	8	6
1	2009-05-15 21:39:00		21	4	8	6
1	2009-05-15 21:40:00		21	4	8	6
1	2009-05-15 21:41:00		21	4	8	6
1	2009-05-15 21:42:00		21	4	8	6
1	2009-05-15 21:43:00		21	4	8	6
1	2009-05-15 21:44:00		21	4	8	6
1	2009-05-15 21:45:00		21	4	8	6
1	2009-05-15 21:46:00		21	4	8	6
1	2009-05-15 21:47:00		21	4	8	6
1	2009-05-15 21:48:00		21	4	8	6
1	2009-05-15 21:49:00		21	4	8	6
1	2009-05-15 21:50:00		21	4	8	6
1	2009-05-15 21:51:00		21	4	8	6
1	2009-05-15 21:52:00		21	4	8	6
1	2009-05-15 21:53:00		21	4	8	6
1	2009-05-15 21:54:00		21	4	8	6
1	2009-05-15 21:55:00		21	4	8	6
1	2009-05-15 21:56:00		21	4	8	6
1	2009-05-15 21:57:00		21	4	8	6
1	2009-05-15 21:58:00		21	4	8	6
1	2009-05-15 21:59:00		21	4	8	6
1	2009-05-15 22:00:00		21	4	8	6
1	2009-05-15 22:01:00		22	4	8	6
1	2009-05-15 22:02:00		22	4	8	6
1	2009-05-15 22:03:00		22	4	8	6
1	2009-05-15 22:04:00		22	4	8	6
1	2009-05-15 22:05:00		22	4	8	6
1	2009-05-15 22:06:00		22	4	8	6
1	2009-05-15 22:07:00		22	4	8	6
1	2009-05-15 22:08:00		22	4	8	6
1	2009-05-15 22:09:00		22	4	8	6
1	2009-05-15 22:10:00		22	4	8	6
1	2009-05-15 22:11:00		22	4	8	6
1	2009-05-15 22:12:00		22	4	8	6
1	2009-05-15 22:13:00		22	4	8	6
1	2009-05-15 22:14:00		22	4	8	6
1	2009-05-15 22:15:00		22	4	8	6
1	2009-05-15 22:16:00		22	4	8	6
1	2009-05-15 22:17:00		22	4	8	6
1	2009-05-15 22:18:00		22	4	8	6
1	2009-05-15 22:19:00		22	4	8	6
1	2009-05-15 22:20:00		22	4	8	6
1	2009-05-15 22:21:00		22	4	8	6
1	2009-05-15 22:22:00		22	4	8	6
1	2009-05-15 22:23:00		22	4	8	6
1	2009-05-15 22:24:00		22	4	8	6
1	2009-05-15 22:25:00		22	4	8	6
1	2009-05-15 22:26:00		22	4	8	6
1	2009-05-15 22:27:00		22	4	8	6
1	2009-05-15 22:28:00		22	4	8	6
1	2009-05-15 22:29:00		22	4	8	6
1	2009-05-15 22:30:00		22	4	8	6
1	2009-05-15 22:31:00		22	4	8	6
1	2009-05-15 22:32:00		22	4	8	6
1	2009-05-15 22:33:00		22	4	8	6
1	2009-05-15 22:34:00		22	4	8	6
1	2009-05-15 22:35:00		22	4	8	6
1	2009-05-15 22:36:00		22	4	8	6
1	2009-05-15 22:37:00		22	4	8	6
1	2009-05-15 22:38:00		22	4	8	6
1	2009-05-15 22:39:00		22	4	8	6
1	2009-05-15 22:40:00		22	4	8	6
1	2009-05-15 22:41:00		22	4	8	6
1	2009-05-15 22:42:00		22	4	8	6
1	2009-05-15 22:43:00		22	4	8	6
1	2009-05-15 22:44:00		22	4	8	6
1	2009-05-15 22:45:00		22	4	8	6
1	2009-05-15 22:46:00		22	4	8	6
1	2009-05-15 22:47:00		22	4	8	6
1	2009-05-15 22:48:00		22	4	8	6
1	2009-05-15 22:49:00		22	4	8	6
1	2009-05-15 22:50:00		22	4	8	6
1	2009-05-15 22:51:00		22	4	8	6
1	2009-05-15 22:52:00		22	4	8	6
1	2009-05-15 22:53:00		22	4	8	6
1	2009-05-15 22:54:00		22	4	8	6
1	2009-05-15 22:55:00		22	4	8	6
1	2009-05-15 22:56:00		22	4	8	6
1	2009-05-15 22:57:00		22	4	8	6
1	2009-05-15 22:58:00		22	4	8	6
1	2009-05-15 22:59:00		22	4	8	6
1	2009-05-15 23:00:00		22	4	8	6
1	2009-05-15 23:01:00		23	4	8	6
1	2009-05-15 23:02:00		23	4	8	6
1	2009-05-15 23:03:00		23	4	8	6
1	2009-05-15 23:04:00		23	4	8	6
1	2009-05-15 23:05:00		23	4	8	6
1	2009-05-15 23:06:00		23	4	8	6
1	2009-05-15 23:07:00		23	4	8	6
1	2009-05-15 23:08:00		23	4	8	6
1	2009-05-15 23:09:00		23	4	8	6
1	2009-05-15 23:10:00		23	4	8	6
1	2009-05-15 23:11:00		23	4	8	6
1	2009-05-15 23:12:00		23	4	8	6
1	2009-05-15 23:13:00		23	4	8	6
1	2009-05-15 23:14:00		23	4	8	6
1	2009-05-15 23:15:00		23	4	8	6
1	2009-05-15 23:16:00		23	4	8	6
1	2009-05-15 23:17:00		23	4	8	6
1	2009-05-15 23:18:00		23	4	8	6
1	2009-05-15 23:19:00		23	4	8	6
1	2009-05-15 23:20:00		23	4	8	6
1	2009-05-15 23:21:00		23	4	8	6
1	2009-05-15 23:22:00		23	4	8	6
1	2009-05-15 23:23:00		23	4	8	6
1	2009-05-15 23:24:00		23	4	8	6
1	2009-05-15 23:25:00		23	4	8	6
1	2009-05-15 23:26:00		23	4	8	6
1	2009-05-15 23:27:00		23	4	8	6
1	2009-05-15 23:28:00		23	4	8	6
1	2009-05-15 23:29:00		23	4	8	6
1	2009-05-15 23:30:00		23	4	8	6
1	2009-05-15 23:31:00		23	4	8	6
1	2009-05-15 23:32:00		23	4	8	6
1	2009-05-15 23:33:00		23	4	8	6
1	2009-05-15 23:34:00		23	4	8	6
1	2009-05-15 23:35:00		23	4	8	6
1	2009-05-15 23:36:00		23	4	8	6
1	2009-05-15 23:37:00		23	4	8	6
1	2009-05-15 23:38:00		23	4	8	6
1	2009-05-15 23:39:00		23	4	8	6
1	2009-05-15 23:40:00		23	4	8	6
1	2009-05-15 23:41:00		23	4	8	6
1	2009-05-15 23:42:00		23	4	8	6
1	2009-05-15 23:43:00		23	4	8	6
1	2009-05-15 23:44:00		23	4	8	6
1	2009-05-15 23:45:00		23	4	8	6
1	2009-05-15 23:46:00		23	4	8	6
1	2009-05-15 23:47:00		23	4	8	6
1	2009-05-15 23:48:00		23	4	8	6
1	2009-05-15 23:49:00		23	4	8	6
1	2009-05-15 23:50:00		23	4	8	6
1	2009-05-15 23:51:00		23	4	8	6
1	2009-05-15 23:52:00		23	4	8	6
1	2009-05-15 23:53:00		23	4	8	6
1	2009-05-15 23:54:00		23	4	8	6
1	2009-05-15 23:55:00		23	4	8	6
1	2009-05-15 23:56:00		23	4	8	6
1	2009-05-15 23:57:00		23	4	8	6
1	2009-05-15 23:58:00		23	4	8	6
1	2009-05-15 23:59:00		23	4	8	6
1	2009-05-16		23	4	8	6
1	2009-05-16 00:01:00		0	1	9	7
1	2009-05-16 00:02:00		0	1	9	7
1	2009-05-16 00:03:00		0	1	9	7
1	2009-05-16 00:04:00		0	1	9	7
1	2009-05-16 00:05:00		0	1	9	7
1	2009-05-16 00:06:00		0	1	9	7
1	2009-05-16 00:07:00		0	1	9	7
1	2009-05-16 00:08:00		0	1	9	7
1	2009-05-16 00:09:00		0	1	9	7
1	2009-05-16 00:10:00		0	1	9	7
1	2009-05-16 00:11:00		0	1	9	7
1	2009-05-16 00:12:00		0	1	9	7
1	2009-05-16 00:13:00		0	1	9	7
1	2009-05-16 00:14:00		0	1	9	7
1	2009-05-16 00:15:00		0	1	9	7
1	2009-05-16 00:16:00		0	1	9	7
1	2009-05-16 00:17:00		0	1	9	7
1	2009-05-16 00:18:00		0	1	9	7
1	2009-05-16 00:19:00		0	1	9	7
1	2009-05-16 00:20:00		0	1	9	7
1	2009-05-16 00:21:00		0	1	9	7
1	2009-05-16 00:22:00		0	1	9	7
1	2009-05-16 00:23:00		0	1	9	7
1	2009-05-16 00:24:00		0	1	9	7
1	2009-05-16 00:25:00		0	1	9	7
1	2009-05-16 00:26:00		0	1	9	7
1	2009-05-16 00:27:00		0	1	9	7
1	2009-05-16 00:28:00		0	1	9	7
1	2009-05-16 00:29:00		0	1	9	7
1	2009-05-16 00:30:00		0	1	9	7
1	2009-05-16 00:31:00		0	1	9	7
1	2009-05-16 00:32:00		0	1	9	7
1	2009-05-16 00:33:00		0	1	9	7
1	2009-05-16 00:34:00		0	1	9	7
1	2009-05-16 00:35:00		0	1	9	7
1	2009-05-16 00:36:00		0	1	9	7
1	2009-05-16 00:37:00		0	1	9	7
1	2009-05-16 00:38:00		0	1	9	7
1	2009-05-16 00:39:00		0	1	9	7
1	2009-05-16 00:40:00		0	1	9	7
1	2009-05-16 00:41:00		0	1	9	7
1	2009-05-16 00:42:00		0	1	9	7
1	2009-05-16 00:43:00		0	1	9	7
1	2009-05-16 00:44:00		0	1	9	7
1	2009-05-16 00:45:00		0	1	9	7
1	2009-05-16 00:46:00		0	1	9	7
1	2009-05-16 00:47:00		0	1	9	7
1	2009-05-16 00:48:00		0	1	9	7
1	2009-05-16 00:49:00		0	1	9	7
1	2009-05-16 00:50:00		0	1	9	7
1	2009-05-16 00:51:00		0	1	9	7
1	2009-05-16 00:52:00		0	1	9	7
1	2009-05-16 00:53:00		0	1	9	7
1	2009-05-16 00:54:00		0	1	9	7
1	2009-05-16 00:55:00		0	1	9	7
1	2009-05-16 00:56:00		0	1	9	7
1	2009-05-16 00:57:00		0	1	9	7
1	2009-05-16 00:58:00		0	1	9	7
1	2009-05-16 00:59:00		0	1	9	7
1	2009-05-16 01:00:00		0	1	9	7
1	2009-05-16 01:01:00		1	1	9	7
1	2009-05-16 01:02:00		1	1	9	7
1	2009-05-16 01:03:00		1	1	9	7
1	2009-05-16 01:04:00		1	1	9	7
1	2009-05-16 01:05:00		1	1	9	7
1	2009-05-16 01:06:00		1	1	9	7
1	2009-05-16 01:07:00		1	1	9	7
1	2009-05-16 01:08:00		1	1	9	7
1	2009-05-16 01:09:00		1	1	9	7
1	2009-05-16 01:10:00		1	1	9	7
1	2009-05-16 01:11:00		1	1	9	7
1	2009-05-16 01:12:00		1	1	9	7
1	2009-05-16 01:13:00		1	1	9	7
1	2009-05-16 01:14:00		1	1	9	7
1	2009-05-16 01:15:00		1	1	9	7
1	2009-05-16 01:16:00		1	1	9	7
1	2009-05-16 01:17:00		1	1	9	7
1	2009-05-16 01:18:00		1	1	9	7
1	2009-05-16 01:19:00		1	1	9	7
1	2009-05-16 01:20:00		1	1	9	7
1	2009-05-16 01:21:00		1	1	9	7
1	2009-05-16 01:22:00		1	1	9	7
1	2009-05-16 01:23:00		1	1	9	7
1	2009-05-16 01:24:00		1	1	9	7
1	2009-05-16 01:25:00		1	1	9	7
1	2009-05-16 01:26:00		1	1	9	7
1	2009-05-16 01:27:00		1	1	9	7
1	2009-05-16 01:28:00		1	1	9	7
1	2009-05-16 01:29:00		1	1	9	7
1	2009-05-16 01:30:00		1	1	9	7
1	2009-05-16 01:31:00		1	1	9	7
1	2009-05-16 01:32:00		1	1	9	7
1	2009-05-16 01:33:00		1	1	9	7
1	2009-05-16 01:34:00		1	1	9	7
1	2009-05-16 01:35:00		1	1	9	7
1	2009-05-16 01:36:00		1	1	9	7
1	2009-05-16 01:37:00		1	1	9	7
1	2009-05-16 01:38:00		1	1	9	7
1	2009-05-16 01:39:00		1	1	9	7
1	2009-05-16 01:40:00		1	1	9	7
1	2009-05-16 01:41:00		1	1	9	7
1	2009-05-16 01:42:00		1	1	9	7
1	2009-05-16 01:43:00		1	1	9	7
1	2009-05-16 01:44:00		1	1	9	7
1	2009-05-16 01:45:00		1	1	9	7
1	2009-05-16 01:46:00		1	1	9	7
1	2009-05-16 01:47:00		1	1	9	7
1	2009-05-16 01:48:00		1	1	9	7
1	2009-05-16 01:49:00		1	1	9	7
1	2009-05-16 01:50:00		1	1	9	7
1	2009-05-16 01:51:00		1	1	9	7
1	2009-05-16 01:52:00		1	1	9	7
1	2009-05-16 01:53:00		1	1	9	7
1	2009-05-16 01:54:00		1	1	9	7
1	2009-05-16 01:55:00		1	1	9	7
1	2009-05-16 01:56:00		1	1	9	7
1	2009-05-16 01:57:00		1	1	9	7
1	2009-05-16 01:58:00		1	1	9	7
1	2009-05-16 01:59:00		1	1	9	7
1	2009-05-16 02:00:00		1	1	9	7
1	2009-05-16 02:01:00		2	1	9	7
1	2009-05-16 02:02:00		2	1	9	7
1	2009-05-16 02:03:00		2	1	9	7
1	2009-05-16 02:04:00		2	1	9	7
1	2009-05-16 02:05:00		2	1	9	7
1	2009-05-16 02:06:00		2	1	9	7
1	2009-05-16 02:07:00		2	1	9	7
1	2009-05-16 02:08:00		2	1	9	7
1	2009-05-16 02:09:00		2	1	9	7
1	2009-05-16 02:10:00		2	1	9	7
1	2009-05-16 02:11:00		2	1	9	7
1	2009-05-16 02:12:00		2	1	9	7
1	2009-05-16 02:13:00		2	1	9	7
1	2009-05-16 02:14:00		2	1	9	7
1	2009-05-16 02:15:00		2	1	9	7
1	2009-05-16 02:16:00		2	1	9	7
1	2009-05-16 02:17:00		2	1	9	7
1	2009-05-16 02:18:00		2	1	9	7
1	2009-05-16 02:19:00		2	1	9	7
1	2009-05-16 02:20:00		2	1	9	7
1	2009-05-16 02:21:00		2	1	9	7
1	2009-05-16 02:22:00		2	1	9	7
1	2009-05-16 02:23:00		2	1	9	7
1	2009-05-16 02:24:00		2	1	9	7
1	2009-05-16 02:25:00		2	1	9	7
1	2009-05-16 02:26:00		2	1	9	7
1	2009-05-16 02:27:00		2	1	9	7
1	2009-05-16 02:28:00		2	1	9	7
1	2009-05-16 02:29:00		2	1	9	7
1	2009-05-16 02:30:00		2	1	9	7
1	2009-05-16 02:31:00		2	1	9	7
1	2009-05-16 02:32:00		2	1	9	7
1	2009-05-16 02:33:00		2	1	9	7
1	2009-05-16 02:34:00		2	1	9	7
1	2009-05-16 02:35:00		2	1	9	7
1	2009-05-16 02:36:00		2	1	9	7
1	2009-05-16 02:37:00		2	1	9	7
1	2009-05-16 02:38:00		2	1	9	7
1	2009-05-16 02:39:00		2	1	9	7
1	2009-05-16 02:40:00		2	1	9	7
1	2009-05-16 02:41:00		2	1	9	7
1	2009-05-16 02:42:00		2	1	9	7
1	2009-05-16 02:43:00		2	1	9	7
1	2009-05-16 02:44:00		2	1	9	7
1	2009-05-16 02:45:00		2	1	9	7
1	2009-05-16 02:46:00		2	1	9	7
1	2009-05-16 02:47:00		2	1	9	7
1	2009-05-16 02:48:00		2	1	9	7
1	2009-05-16 02:49:00		2	1	9	7
1	2009-05-16 02:50:00		2	1	9	7
1	2009-05-16 02:51:00		2	1	9	7
1	2009-05-16 02:52:00		2	1	9	7
1	2009-05-16 02:53:00		2	1	9	7
1	2009-05-16 02:54:00		2	1	9	7
1	2009-05-16 02:55:00		2	1	9	7
1	2009-05-16 02:56:00		2	1	9	7
1	2009-05-16 02:57:00		2	1	9	7
1	2009-05-16 02:58:00		2	1	9	7
1	2009-05-16 02:59:00		2	1	9	7
1	2009-05-16 03:00:00		2	1	9	7
1	2009-05-16 03:01:00		3	1	9	7
1	2009-05-16 03:02:00		3	1	9	7
1	2009-05-16 03:03:00		3	1	9	7
1	2009-05-16 03:04:00		3	1	9	7
1	2009-05-16 03:05:00		3	1	9	7
1	2009-05-16 03:06:00		3	1	9	7
1	2009-05-16 03:07:00		3	1	9	7
1	2009-05-16 03:08:00		3	1	9	7
1	2009-05-16 03:09:00		3	1	9	7
1	2009-05-16 03:10:00		3	1	9	7
1	2009-05-16 03:11:00		3	1	9	7
1	2009-05-16 03:12:00		3	1	9	7
1	2009-05-16 03:13:00		3	1	9	7
1	2009-05-16 03:14:00		3	1	9	7
1	2009-05-16 03:15:00		3	1	9	7
1	2009-05-16 03:16:00		3	1	9	7
1	2009-05-16 03:17:00		3	1	9	7
1	2009-05-16 03:18:00		3	1	9	7
1	2009-05-16 03:19:00		3	1	9	7
1	2009-05-16 03:20:00		3	1	9	7
1	2009-05-16 03:21:00		3	1	9	7
1	2009-05-16 03:22:00		3	1	9	7
1	2009-05-16 03:23:00		3	1	9	7
1	2009-05-16 03:24:00		3	1	9	7
1	2009-05-16 03:25:00		3	1	9	7
1	2009-05-16 03:26:00		3	1	9	7
1	2009-05-16 03:27:00		3	1	9	7
1	2009-05-16 03:28:00		3	1	9	7
1	2009-05-16 03:29:00		3	1	9	7
1	2009-05-16 03:30:00		3	1	9	7
1	2009-05-16 03:31:00		3	1	9	7
1	2009-05-16 03:32:00		3	1	9	7
1	2009-05-16 03:33:00		3	1	9	7
1	2009-05-16 03:34:00		3	1	9	7
1	2009-05-16 03:35:00		3	1	9	7
1	2009-05-16 03:36:00		3	1	9	7
1	2009-05-16 03:37:00		3	1	9	7
1	2009-05-16 03:38:00		3	1	9	7
1	2009-05-16 03:39:00		3	1	9	7
1	2009-05-16 03:40:00		3	1	9	7
1	2009-05-16 03:41:00		3	1	9	7
1	2009-05-16 03:42:00		3	1	9	7
1	2009-05-16 03:43:00		3	1	9	7
1	2009-05-16 03:44:00		3	1	9	7
1	2009-05-16 03:45:00		3	1	9	7
1	2009-05-16 03:46:00		3	1	9	7
1	2009-05-16 03:47:00		3	1	9	7
1	2009-05-16 03:48:00		3	1	9	7
1	2009-05-16 03:49:00		3	1	9	7
1	2009-05-16 03:50:00		3	1	9	7
1	2009-05-16 03:51:00		3	1	9	7
1	2009-05-16 03:52:00		3	1	9	7
1	2009-05-16 03:53:00		3	1	9	7
1	2009-05-16 03:54:00		3	1	9	7
1	2009-05-16 03:55:00		3	1	9	7
1	2009-05-16 03:56:00		3	1	9	7
1	2009-05-16 03:57:00		3	1	9	7
1	2009-05-16 03:58:00		3	1	9	7
1	2009-05-16 03:59:00		3	1	9	7
1	2009-05-16 04:00:00		3	1	9	7
1	2009-05-16 04:01:00		4	1	9	7
1	2009-05-16 04:02:00		4	1	9	7
1	2009-05-16 04:03:00		4	1	9	7
1	2009-05-16 04:04:00		4	1	9	7
1	2009-05-16 04:05:00		4	1	9	7
1	2009-05-16 04:06:00		4	1	9	7
1	2009-05-16 04:07:00		4	1	9	7
1	2009-05-16 04:08:00		4	1	9	7
1	2009-05-16 04:09:00		4	1	9	7
1	2009-05-16 04:10:00		4	1	9	7
1	2009-05-16 04:11:00		4	1	9	7
1	2009-05-16 04:12:00		4	1	9	7
1	2009-05-16 04:13:00		4	1	9	7
1	2009-05-16 04:14:00		4	1	9	7
1	2009-05-16 04:15:00		4	1	9	7
1	2009-05-16 04:16:00		4	1	9	7
1	2009-05-16 04:17:00		4	1	9	7
1	2009-05-16 04:18:00		4	1	9	7
1	2009-05-16 04:19:00		4	1	9	7
1	2009-05-16 04:20:00		4	1	9	7
1	2009-05-16 04:21:00		4	1	9	7
1	2009-05-16 04:22:00		4	1	9	7
1	2009-05-16 04:23:00		4	1	9	7
1	2009-05-16 04:24:00		4	1	9	7
1	2009-05-16 04:25:00		4	1	9	7
1	2009-05-16 04:26:00		4	1	9	7
1	2009-05-16 04:27:00		4	1	9	7
1	2009-05-16 04:28:00		4	1	9	7
1	2009-05-16 04:29:00		4	1	9	7
1	2009-05-16 04:30:00		4	1	9	7
1	2009-05-16 04:31:00		4	1	9	7
1	2009-05-16 04:32:00		4	1	9	7
1	2009-05-16 04:33:00		4	1	9	7
1	2009-05-16 04:34:00		4	1	9	7
1	2009-05-16 04:35:00		4	1	9	7
1	2009-05-16 04:36:00		4	1	9	7
1	2009-05-16 04:37:00		4	1	9	7
1	2009-05-16 04:38:00		4	1	9	7
1	2009-05-16 04:39:00		4	1	9	7
1	2009-05-16 04:40:00		4	1	9	7
1	2009-05-16 04:41:00		4	1	9	7
1	2009-05-16 04:42:00		4	1	9	7
1	2009-05-16 04:43:00		4	1	9	7
1	2009-05-16 04:44:00		4	1	9	7
1	2009-05-16 04:45:00		4	1	9	7
1	2009-05-16 04:46:00		4	1	9	7
1	2009-05-16 04:47:00		4	1	9	7
1	2009-05-16 04:48:00		4	1	9	7
1	2009-05-16 04:49:00		4	1	9	7
1	2009-05-16 04:50:00		4	1	9	7
1	2009-05-16 04:51:00		4	1	9	7
1	2009-05-16 04:52:00		4	1	9	7
1	2009-05-16 04:53:00		4	1	9	7
1	2009-05-16 04:54:00		4	1	9	7
1	2009-05-16 04:55:00		4	1	9	7
1	2009-05-16 04:56:00		4	1	9	7
1	2009-05-16 04:57:00		4	1	9	7
1	2009-05-16 04:58:00		4	1	9	7
1	2009-05-16 04:59:00		4	1	9	7
1	2009-05-16 05:00:00		4	1	9	7
1	2009-05-16 05:01:00		5	1	9	7
1	2009-05-16 05:02:00		5	1	9	7
1	2009-05-16 05:03:00		5	1	9	7
1	2009-05-16 05:04:00		5	1	9	7
1	2009-05-16 05:05:00		5	1	9	7
1	2009-05-16 05:06:00		5	1	9	7
1	2009-05-16 05:07:00		5	1	9	7
1	2009-05-16 05:08:00		5	1	9	7
1	2009-05-16 05:09:00		5	1	9	7
1	2009-05-16 05:10:00		5	1	9	7
1	2009-05-16 05:11:00		5	1	9	7
1	2009-05-16 05:12:00		5	1	9	7
1	2009-05-16 05:13:00		5	1	9	7
1	2009-05-16 05:14:00		5	1	9	7
1	2009-05-16 05:15:00		5	1	9	7
1	2009-05-16 05:16:00		5	1	9	7
1	2009-05-16 05:17:00		5	1	9	7
1	2009-05-16 05:18:00		5	1	9	7
1	2009-05-16 05:19:00		5	1	9	7
1	2009-05-16 05:20:00		5	1	9	7
1	2009-05-16 05:21:00		5	1	9	7
1	2009-05-16 05:22:00		5	1	9	7
1	2009-05-16 05:23:00		5	1	9	7
1	2009-05-16 05:24:00		5	1	9	7
1	2009-05-16 05:25:00		5	1	9	7
1	2009-05-16 05:26:00		5	1	9	7
1	2009-05-16 05:27:00		5	1	9	7
1	2009-05-16 05:28:00		5	1	9	7
1	2009-05-16 05:29:00		5	1	9	7
1	2009-05-16 05:30:00		5	1	9	7
1	2009-05-16 05:31:00		5	1	9	7
1	2009-05-16 05:32:00		5	1	9	7
1	2009-05-16 05:33:00		5	1	9	7
1	2009-05-16 05:34:00		5	1	9	7
1	2009-05-16 05:35:00		5	1	9	7
1	2009-05-16 05:36:00		5	1	9	7
1	2009-05-16 05:37:00		5	1	9	7
1	2009-05-16 05:38:00		5	1	9	7
1	2009-05-16 05:39:00		5	1	9	7
1	2009-05-16 05:40:00		5	1	9	7
1	2009-05-16 05:41:00		5	1	9	7
1	2009-05-16 05:42:00		5	1	9	7
1	2009-05-16 05:43:00		5	1	9	7
1	2009-05-16 05:44:00		5	1	9	7
1	2009-05-16 05:45:00		5	1	9	7
1	2009-05-16 05:46:00		5	1	9	7
1	2009-05-16 05:47:00		5	1	9	7
1	2009-05-16 05:48:00		5	1	9	7
1	2009-05-16 05:49:00		5	1	9	7
1	2009-05-16 05:50:00		5	1	9	7
1	2009-05-16 05:51:00		5	1	9	7
1	2009-05-16 05:52:00		5	1	9	7
1	2009-05-16 05:53:00		5	1	9	7
1	2009-05-16 05:54:00		5	1	9	7
1	2009-05-16 05:55:00		5	1	9	7
1	2009-05-16 05:56:00		5	1	9	7
1	2009-05-16 05:57:00		5	1	9	7
1	2009-05-16 05:58:00		5	1	9	7
1	2009-05-16 05:59:00		5	1	9	7
1	2009-05-16 06:00:00		5	1	9	7
1	2009-05-16 06:01:00		6	2	9	7
1	2009-05-16 06:02:00		6	2	9	7
1	2009-05-16 06:03:00		6	2	9	7
1	2009-05-16 06:04:00		6	2	9	7
1	2009-05-16 06:05:00		6	2	9	7
1	2009-05-16 06:06:00		6	2	9	7
1	2009-05-16 06:07:00		6	2	9	7
1	2009-05-16 06:08:00		6	2	9	7
1	2009-05-16 06:09:00		6	2	9	7
1	2009-05-16 06:10:00		6	2	9	7
1	2009-05-16 06:11:00		6	2	9	7
1	2009-05-16 06:12:00		6	2	9	7
1	2009-05-16 06:13:00		6	2	9	7
1	2009-05-16 06:14:00		6	2	9	7
1	2009-05-16 06:15:00		6	2	9	7
1	2009-05-16 06:16:00		6	2	9	7
1	2009-05-16 06:17:00		6	2	9	7
1	2009-05-16 06:18:00		6	2	9	7
1	2009-05-16 06:19:00		6	2	9	7
1	2009-05-16 06:20:00		6	2	9	7
1	2009-05-16 06:21:00		6	2	9	7
1	2009-05-16 06:22:00		6	2	9	7
1	2009-05-16 06:23:00		6	2	9	7
1	2009-05-16 06:24:00		6	2	9	7
1	2009-05-16 06:25:00		6	2	9	7
1	2009-05-16 06:26:00		6	2	9	7
1	2009-05-16 06:27:00		6	2	9	7
1	2009-05-16 06:28:00		6	2	9	7
1	2009-05-16 06:29:00		6	2	9	7
1	2009-05-16 06:30:00		6	2	9	7
1	2009-05-16 06:31:00		6	2	9	7
1	2009-05-16 06:32:00		6	2	9	7
1	2009-05-16 06:33:00		6	2	9	7
1	2009-05-16 06:34:00		6	2	9	7
1	2009-05-16 06:35:00		6	2	9	7
1	2009-05-16 06:36:00		6	2	9	7
1	2009-05-16 06:37:00		6	2	9	7
1	2009-05-16 06:38:00		6	2	9	7
1	2009-05-16 06:39:00		6	2	9	7
1	2009-05-16 06:40:00		6	2	9	7
1	2009-05-16 06:41:00		6	2	9	7
1	2009-05-16 06:42:00		6	2	9	7
1	2009-05-16 06:43:00		6	2	9	7
1	2009-05-16 06:44:00		6	2	9	7
1	2009-05-16 06:45:00		6	2	9	7
1	2009-05-16 06:46:00		6	2	9	7
1	2009-05-16 06:47:00		6	2	9	7
1	2009-05-16 06:48:00		6	2	9	7
1	2009-05-16 06:49:00		6	2	9	7
1	2009-05-16 06:50:00		6	2	9	7
1	2009-05-16 06:51:00		6	2	9	7
1	2009-05-16 06:52:00		6	2	9	7
1	2009-05-16 06:53:00		6	2	9	7
1	2009-05-16 06:54:00		6	2	9	7
1	2009-05-16 06:55:00		6	2	9	7
1	2009-05-16 06:56:00		6	2	9	7
1	2009-05-16 06:57:00		6	2	9	7
1	2009-05-16 06:58:00		6	2	9	7
1	2009-05-16 06:59:00		6	2	9	7
1	2009-05-16 07:00:00		6	2	9	7
1	2009-05-16 07:01:00		7	2	9	7
1	2009-05-16 07:02:00		7	2	9	7
1	2009-05-16 07:03:00		7	2	9	7
1	2009-05-16 07:04:00		7	2	9	7
1	2009-05-16 07:05:00		7	2	9	7
1	2009-05-16 07:06:00		7	2	9	7
1	2009-05-16 07:07:00		7	2	9	7
1	2009-05-16 07:08:00		7	2	9	7
1	2009-05-16 07:09:00		7	2	9	7
1	2009-05-16 07:10:00		7	2	9	7
1	2009-05-16 07:11:00		7	2	9	7
1	2009-05-16 07:12:00		7	2	9	7
1	2009-05-16 07:13:00		7	2	9	7
1	2009-05-16 07:14:00		7	2	9	7
1	2009-05-16 07:15:00		7	2	9	7
1	2009-05-16 07:16:00		7	2	9	7
1	2009-05-16 07:17:00		7	2	9	7
1	2009-05-16 07:18:00		7	2	9	7
1	2009-05-16 07:19:00		7	2	9	7
1	2009-05-16 07:20:00		7	2	9	7
1	2009-05-16 07:21:00		7	2	9	7
1	2009-05-16 07:22:00		7	2	9	7
1	2009-05-16 07:23:00		7	2	9	7
1	2009-05-16 07:24:00		7	2	9	7
1	2009-05-16 07:25:00		7	2	9	7
1	2009-05-16 07:26:00		7	2	9	7
1	2009-05-16 07:27:00		7	2	9	7
1	2009-05-16 07:28:00		7	2	9	7
1	2009-05-16 07:29:00		7	2	9	7
1	2009-05-16 07:30:00		7	2	9	7
1	2009-05-16 07:31:00		7	2	9	7
1	2009-05-16 07:32:00		7	2	9	7
1	2009-05-16 07:33:00		7	2	9	7
1	2009-05-16 07:34:00		7	2	9	7
1	2009-05-16 07:35:00		7	2	9	7
1	2009-05-16 07:36:00		7	2	9	7
1	2009-05-16 07:37:00		7	2	9	7
1	2009-05-16 07:38:00		7	2	9	7
1	2009-05-16 07:39:00		7	2	9	7
1	2009-05-16 07:40:00		7	2	9	7
1	2009-05-16 07:41:00		7	2	9	7
1	2009-05-16 07:42:00		7	2	9	7
1	2009-05-16 07:43:00		7	2	9	7
1	2009-05-16 07:44:00		7	2	9	7
1	2009-05-16 07:45:00		7	2	9	7
1	2009-05-16 07:46:00		7	2	9	7
1	2009-05-16 07:47:00		7	2	9	7
1	2009-05-16 07:48:00		7	2	9	7
1	2009-05-16 07:49:00		7	2	9	7
1	2009-05-16 07:50:00		7	2	9	7
1	2009-05-16 07:51:00		7	2	9	7
1	2009-05-16 07:52:00		7	2	9	7
1	2009-05-16 07:53:00		7	2	9	7
1	2009-05-16 07:54:00		7	2	9	7
1	2009-05-16 07:55:00		7	2	9	7
1	2009-05-16 07:56:00		7	2	9	7
1	2009-05-16 07:57:00		7	2	9	7
1	2009-05-16 07:58:00		7	2	9	7
1	2009-05-16 07:59:00		7	2	9	7
1	2009-05-16 08:00:00		7	2	9	7
1	2009-05-16 08:01:00		8	2	9	7
1	2009-05-16 08:02:00		8	2	9	7
1	2009-05-16 08:03:00		8	2	9	7
1	2009-05-16 08:04:00		8	2	9	7
1	2009-05-16 08:05:00		8	2	9	7
1	2009-05-16 08:06:00		8	2	9	7
1	2009-05-16 08:07:00		8	2	9	7
1	2009-05-16 08:08:00		8	2	9	7
1	2009-05-16 08:09:00		8	2	9	7
1	2009-05-16 08:10:00		8	2	9	7
1	2009-05-16 08:11:00		8	2	9	7
1	2009-05-16 08:12:00		8	2	9	7
1	2009-05-16 08:13:00		8	2	9	7
1	2009-05-16 08:14:00		8	2	9	7
1	2009-05-16 08:15:00		8	2	9	7
1	2009-05-16 08:16:00		8	2	9	7
1	2009-05-16 08:17:00		8	2	9	7
1	2009-05-16 08:18:00		8	2	9	7
1	2009-05-16 08:19:00		8	2	9	7
1	2009-05-16 08:20:00		8	2	9	7
1	2009-05-16 08:21:00		8	2	9	7
1	2009-05-16 08:22:00		8	2	9	7
1	2009-05-16 08:23:00		8	2	9	7
1	2009-05-16 08:24:00		8	2	9	7
1	2009-05-16 08:25:00		8	2	9	7
1	2009-05-16 08:26:00		8	2	9	7
1	2009-05-16 08:27:00		8	2	9	7
1	2009-05-16 08:28:00		8	2	9	7
1	2009-05-16 08:29:00		8	2	9	7
1	2009-05-16 08:30:00		8	2	9	7
1	2009-05-16 08:31:00		8	2	9	7
1	2009-05-16 08:32:00		8	2	9	7
1	2009-05-16 08:33:00		8	2	9	7
1	2009-05-16 08:34:00		8	2	9	7
1	2009-05-16 08:35:00		8	2	9	7
1	2009-05-16 08:36:00		8	2	9	7
1	2009-05-16 08:37:00		8	2	9	7
1	2009-05-16 08:38:00		8	2	9	7
1	2009-05-16 08:39:00		8	2	9	7
1	2009-05-16 08:40:00		8	2	9	7
1	2009-05-16 08:41:00		8	2	9	7
1	2009-05-16 08:42:00		8	2	9	7
1	2009-05-16 08:43:00		8	2	9	7
1	2009-05-16 08:44:00		8	2	9	7
1	2009-05-16 08:45:00		8	2	9	7
1	2009-05-16 08:46:00		8	2	9	7
1	2009-05-16 08:47:00		8	2	9	7
1	2009-05-16 08:48:00		8	2	9	7
1	2009-05-16 08:49:00		8	2	9	7
1	2009-05-16 08:50:00		8	2	9	7
1	2009-05-16 08:51:00		8	2	9	7
1	2009-05-16 08:52:00		8	2	9	7
1	2009-05-16 08:53:00		8	2	9	7
1	2009-05-16 08:54:00		8	2	9	7
1	2009-05-16 08:55:00		8	2	9	7
1	2009-05-16 08:56:00		8	2	9	7
1	2009-05-16 08:57:00		8	2	9	7
1	2009-05-16 08:58:00		8	2	9	7
1	2009-05-16 08:59:00		8	2	9	7
1	2009-05-16 09:00:00		8	2	9	7
1	2009-05-16 09:01:00		9	2	9	7
1	2009-05-16 09:02:00		9	2	9	7
1	2009-05-16 09:03:00		9	2	9	7
1	2009-05-16 09:04:00		9	2	9	7
1	2009-05-16 09:05:00		9	2	9	7
1	2009-05-16 09:06:00		9	2	9	7
1	2009-05-16 09:07:00		9	2	9	7
1	2009-05-16 09:08:00		9	2	9	7
1	2009-05-16 09:09:00		9	2	9	7
1	2009-05-16 09:10:00		9	2	9	7
1	2009-05-16 09:11:00		9	2	9	7
1	2009-05-16 09:12:00		9	2	9	7
1	2009-05-16 09:13:00		9	2	9	7
1	2009-05-16 09:14:00		9	2	9	7
1	2009-05-16 09:15:00		9	2	9	7
1	2009-05-16 09:16:00		9	2	9	7
1	2009-05-16 09:17:00		9	2	9	7
1	2009-05-16 09:18:00		9	2	9	7
1	2009-05-16 09:19:00		9	2	9	7
1	2009-05-16 09:20:00		9	2	9	7
1	2009-05-16 09:21:00		9	2	9	7
1	2009-05-16 09:22:00		9	2	9	7
1	2009-05-16 09:23:00		9	2	9	7
1	2009-05-16 09:24:00		9	2	9	7
1	2009-05-16 09:25:00		9	2	9	7
1	2009-05-16 09:26:00		9	2	9	7
1	2009-05-16 09:27:00		9	2	9	7
1	2009-05-16 09:28:00		9	2	9	7
1	2009-05-16 09:29:00		9	2	9	7
1	2009-05-16 09:30:00		9	2	9	7
1	2009-05-16 09:31:00		9	2	9	7
1	2009-05-16 09:32:00		9	2	9	7
1	2009-05-16 09:33:00		9	2	9	7
1	2009-05-16 09:34:00		9	2	9	7
1	2009-05-16 09:35:00		9	2	9	7
1	2009-05-16 09:36:00		9	2	9	7
1	2009-05-16 09:37:00		9	2	9	7
1	2009-05-16 09:38:00		9	2	9	7
1	2009-05-16 09:39:00		9	2	9	7
1	2009-05-16 09:40:00		9	2	9	7
1	2009-05-16 09:41:00		9	2	9	7
1	2009-05-16 09:42:00		9	2	9	7
1	2009-05-16 09:43:00		9	2	9	7
1	2009-05-16 09:44:00		9	2	9	7
1	2009-05-16 09:45:00		9	2	9	7
1	2009-05-16 09:46:00		9	2	9	7
1	2009-05-16 09:47:00		9	2	9	7
1	2009-05-16 09:48:00		9	2	9	7
1	2009-05-16 09:49:00		9	2	9	7
1	2009-05-16 09:50:00		9	2	9	7
1	2009-05-16 09:51:00		9	2	9	7
1	2009-05-16 09:52:00		9	2	9	7
1	2009-05-16 09:53:00		9	2	9	7
1	2009-05-16 09:54:00		9	2	9	7
1	2009-05-16 09:55:00		9	2	9	7
1	2009-05-16 09:56:00		9	2	9	7
1	2009-05-16 09:57:00		9	2	9	7
1	2009-05-16 09:58:00		9	2	9	7
1	2009-05-16 09:59:00		9	2	9	7
1	2009-05-16 10:00:00		9	2	9	7
1	2009-05-16 10:01:00		10	2	9	7
1	2009-05-16 10:02:00		10	2	9	7
1	2009-05-16 10:03:00		10	2	9	7
1	2009-05-16 10:04:00		10	2	9	7
1	2009-05-16 10:05:00		10	2	9	7
1	2009-05-16 10:06:00		10	2	9	7
1	2009-05-16 10:07:00		10	2	9	7
1	2009-05-16 10:08:00		10	2	9	7
1	2009-05-16 10:09:00		10	2	9	7
1	2009-05-16 10:10:00		10	2	9	7
1	2009-05-16 10:11:00		10	2	9	7
1	2009-05-16 10:12:00		10	2	9	7
1	2009-05-16 10:13:00		10	2	9	7
1	2009-05-16 10:14:00		10	2	9	7
1	2009-05-16 10:15:00		10	2	9	7
1	2009-05-16 10:16:00		10	2	9	7
1	2009-05-16 10:17:00		10	2	9	7
1	2009-05-16 10:18:00		10	2	9	7
1	2009-05-16 10:19:00		10	2	9	7
1	2009-05-16 10:20:00		10	2	9	7
1	2009-05-16 10:21:00		10	2	9	7
1	2009-05-16 10:22:00		10	2	9	7
1	2009-05-16 10:23:00		10	2	9	7
1	2009-05-16 10:24:00		10	2	9	7
1	2009-05-16 10:25:00		10	2	9	7
1	2009-05-16 10:26:00		10	2	9	7
1	2009-05-16 10:27:00		10	2	9	7
1	2009-05-16 10:28:00		10	2	9	7
1	2009-05-16 10:29:00		10	2	9	7
1	2009-05-16 10:30:00		10	2	9	7
1	2009-05-16 10:31:00		10	2	9	7
1	2009-05-16 10:32:00		10	2	9	7
1	2009-05-16 10:33:00		10	2	9	7
1	2009-05-16 10:34:00		10	2	9	7
1	2009-05-16 10:35:00		10	2	9	7
1	2009-05-16 10:36:00		10	2	9	7
1	2009-05-16 10:37:00		10	2	9	7
1	2009-05-16 10:38:00		10	2	9	7
1	2009-05-16 10:39:00		10	2	9	7
1	2009-05-16 10:40:00		10	2	9	7
1	2009-05-16 10:41:00		10	2	9	7
1	2009-05-16 10:42:00		10	2	9	7
1	2009-05-16 10:43:00		10	2	9	7
1	2009-05-16 10:44:00		10	2	9	7
1	2009-05-16 10:45:00		10	2	9	7
1	2009-05-16 10:46:00		10	2	9	7
1	2009-05-16 10:47:00		10	2	9	7
1	2009-05-16 10:48:00		10	2	9	7
1	2009-05-16 10:49:00		10	2	9	7
1	2009-05-16 10:50:00		10	2	9	7
1	2009-05-16 10:51:00		10	2	9	7
1	2009-05-16 10:52:00		10	2	9	7
1	2009-05-16 10:53:00		10	2	9	7
1	2009-05-16 10:54:00		10	2	9	7
1	2009-05-16 10:55:00		10	2	9	7
1	2009-05-16 10:56:00		10	2	9	7
1	2009-05-16 10:57:00		10	2	9	7
1	2009-05-16 10:58:00		10	2	9	7
1	2009-05-16 10:59:00		10	2	9	7
1	2009-05-16 11:00:00		10	2	9	7
1	2009-05-16 11:01:00		11	2	9	7
1	2009-05-16 11:02:00		11	2	9	7
1	2009-05-16 11:03:00		11	2	9	7
1	2009-05-16 11:04:00		11	2	9	7
1	2009-05-16 11:05:00		11	2	9	7
1	2009-05-16 11:06:00		11	2	9	7
1	2009-05-16 11:07:00		11	2	9	7
1	2009-05-16 11:08:00		11	2	9	7
1	2009-05-16 11:09:00		11	2	9	7
1	2009-05-16 11:10:00		11	2	9	7
1	2009-05-16 11:11:00		11	2	9	7
1	2009-05-16 11:12:00		11	2	9	7
1	2009-05-16 11:13:00		11	2	9	7
1	2009-05-16 11:14:00		11	2	9	7
1	2009-05-16 11:15:00		11	2	9	7
1	2009-05-16 11:16:00		11	2	9	7
1	2009-05-16 11:17:00		11	2	9	7
1	2009-05-16 11:18:00		11	2	9	7
1	2009-05-16 11:19:00		11	2	9	7
1	2009-05-16 11:20:00		11	2	9	7
1	2009-05-16 11:21:00		11	2	9	7
1	2009-05-16 11:22:00		11	2	9	7
1	2009-05-16 11:23:00		11	2	9	7
1	2009-05-16 11:24:00		11	2	9	7
1	2009-05-16 11:25:00		11	2	9	7
1	2009-05-16 11:26:00		11	2	9	7
1	2009-05-16 11:27:00		11	2	9	7
1	2009-05-16 11:28:00		11	2	9	7
1	2009-05-16 11:29:00		11	2	9	7
1	2009-05-16 11:30:00		11	2	9	7
1	2009-05-16 11:31:00		11	2	9	7
1	2009-05-16 11:32:00		11	2	9	7
1	2009-05-16 11:33:00		11	2	9	7
1	2009-05-16 11:34:00		11	2	9	7
1	2009-05-16 11:35:00		11	2	9	7
1	2009-05-16 11:36:00		11	2	9	7
1	2009-05-16 11:37:00		11	2	9	7
1	2009-05-16 11:38:00		11	2	9	7
1	2009-05-16 11:39:00		11	2	9	7
1	2009-05-16 11:40:00		11	2	9	7
1	2009-05-16 11:41:00		11	2	9	7
1	2009-05-16 11:42:00		11	2	9	7
1	2009-05-16 11:43:00		11	2	9	7
1	2009-05-16 11:44:00		11	2	9	7
1	2009-05-16 11:45:00		11	2	9	7
1	2009-05-16 11:46:00		11	2	9	7
1	2009-05-16 11:47:00		11	2	9	7
1	2009-05-16 11:48:00		11	2	9	7
1	2009-05-16 11:49:00		11	2	9	7
1	2009-05-16 11:50:00		11	2	9	7
1	2009-05-16 11:51:00		11	2	9	7
1	2009-05-16 11:52:00		11	2	9	7
1	2009-05-16 11:53:00		11	2	9	7
1	2009-05-16 11:54:00		11	2	9	7
1	2009-05-16 11:55:00		11	2	9	7
1	2009-05-16 11:56:00		11	2	9	7
1	2009-05-16 11:57:00		11	2	9	7
1	2009-05-16 11:58:00		11	2	9	7
1	2009-05-16 11:59:00		11	2	9	7
1	2009-05-16 12:00:00		11	2	9	7
1	2009-05-16 12:01:00	0	12	3	9	7
1	2009-05-16 12:02:00	0	12	3	9	7
1	2009-05-16 12:03:00	0	12	3	9	7
1	2009-05-16 12:04:00	0	12	3	9	7
1	2009-05-16 12:05:00	0	12	3	9	7
1	2009-05-16 12:06:00	0	12	3	9	7
1	2009-05-16 12:07:00	0	12	3	9	7
1	2009-05-16 12:08:00	0	12	3	9	7
1	2009-05-16 12:09:00	0	12	3	9	7
1	2009-05-16 12:10:00	0	12	3	9	7
1	2009-05-16 12:11:00	0	12	3	9	7
1	2009-05-16 12:12:00	0	12	3	9	7
1	2009-05-16 12:13:00	0	12	3	9	7
1	2009-05-16 12:14:00	0	12	3	9	7
1	2009-05-16 12:15:00	0	12	3	9	7
1	2009-05-16 12:16:00	0	12	3	9	7
1	2009-05-16 12:17:00	0	12	3	9	7
1	2009-05-16 12:18:00	0	12	3	9	7
1	2009-05-16 12:19:00	0	12	3	9	7
1	2009-05-16 12:20:00	0	12	3	9	7
1	2009-05-16 12:21:00	0	12	3	9	7
1	2009-05-16 12:22:00	0	12	3	9	7
1	2009-05-16 12:23:00	0	12	3	9	7
1	2009-05-16 12:24:00	0	12	3	9	7
1	2009-05-16 12:25:00	0	12	3	9	7
1	2009-05-16 12:26:00	37	12	3	9	7
1	2009-05-16 12:27:00	596	12	3	9	7
1	2009-05-16 12:28:00	576	12	3	9	7
1	2009-05-16 12:29:00	0	12	3	9	7
1	2009-05-16 12:30:00	12	12	3	9	7
1	2009-05-16 12:31:00	0	12	3	9	7
1	2009-05-16 12:32:00	0	12	3	9	7
1	2009-05-16 12:33:00	0	12	3	9	7
1	2009-05-16 12:34:00	0	12	3	9	7
1	2009-05-16 12:35:00	0	12	3	9	7
1	2009-05-16 12:36:00	0	12	3	9	7
1	2009-05-16 12:37:00	0	12	3	9	7
1	2009-05-16 12:38:00	0	12	3	9	7
1	2009-05-16 12:39:00	0	12	3	9	7
1	2009-05-16 12:40:00	0	12	3	9	7
1	2009-05-16 12:41:00	12	12	3	9	7
1	2009-05-16 12:42:00	0	12	3	9	7
1	2009-05-16 12:43:00	0	12	3	9	7
1	2009-05-16 12:44:00	0	12	3	9	7
1	2009-05-16 12:45:00	0	12	3	9	7
1	2009-05-16 12:46:00	0	12	3	9	7
1	2009-05-16 12:47:00	0	12	3	9	7
1	2009-05-16 12:48:00	25	12	3	9	7
1	2009-05-16 12:49:00	0	12	3	9	7
1	2009-05-16 12:50:00	537	12	3	9	7
1	2009-05-16 12:51:00	111	12	3	9	7
1	2009-05-16 12:52:00	160	12	3	9	7
1	2009-05-16 12:53:00	12	12	3	9	7
1	2009-05-16 12:54:00	98	12	3	9	7
1	2009-05-16 12:55:00	49	12	3	9	7
1	2009-05-16 12:56:00	12	12	3	9	7
1	2009-05-16 12:57:00	37	12	3	9	7
1	2009-05-16 12:58:00	86	12	3	9	7
1	2009-05-16 12:59:00	0	12	3	9	7
1	2009-05-16 13:00:00	86	12	3	9	7
1	2009-05-16 13:01:00	175	13	3	9	7
1	2009-05-16 13:02:00	0	13	3	9	7
1	2009-05-16 13:03:00	62	13	3	9	7
1	2009-05-16 13:04:00	0	13	3	9	7
1	2009-05-16 13:05:00	12	13	3	9	7
1	2009-05-16 13:06:00	0	13	3	9	7
1	2009-05-16 13:07:00	0	13	3	9	7
1	2009-05-16 13:08:00	12	13	3	9	7
1	2009-05-16 13:09:00	0	13	3	9	7
1	2009-05-16 13:10:00	0	13	3	9	7
1	2009-05-16 13:11:00	0	13	3	9	7
1	2009-05-16 13:12:00	0	13	3	9	7
1	2009-05-16 13:13:00	0	13	3	9	7
1	2009-05-16 13:14:00	0	13	3	9	7
1	2009-05-16 13:15:00	0	13	3	9	7
1	2009-05-16 13:16:00	0	13	3	9	7
1	2009-05-16 13:17:00	0	13	3	9	7
1	2009-05-16 13:18:00	160	13	3	9	7
1	2009-05-16 13:19:00	25	13	3	9	7
1	2009-05-16 13:20:00	204	13	3	9	7
1	2009-05-16 13:21:00	98	13	3	9	7
1	2009-05-16 13:22:00	0	13	3	9	7
1	2009-05-16 13:23:00	111	13	3	9	7
1	2009-05-16 13:24:00	0	13	3	9	7
1	2009-05-16 13:25:00	0	13	3	9	7
1	2009-05-16 13:26:00	37	13	3	9	7
1	2009-05-16 13:27:00	12	13	3	9	7
1	2009-05-16 13:28:00	0	13	3	9	7
1	2009-05-16 13:29:00	0	13	3	9	7
1	2009-05-16 13:30:00	0	13	3	9	7
1	2009-05-16 13:31:00	0	13	3	9	7
1	2009-05-16 13:32:00	0	13	3	9	7
1	2009-05-16 13:33:00	0	13	3	9	7
1	2009-05-16 13:34:00	0	13	3	9	7
1	2009-05-16 13:35:00	0	13	3	9	7
1	2009-05-16 13:36:00	0	13	3	9	7
1	2009-05-16 13:37:00	0	13	3	9	7
1	2009-05-16 13:38:00	0	13	3	9	7
1	2009-05-16 13:39:00	0	13	3	9	7
1	2009-05-16 13:40:00	0	13	3	9	7
1	2009-05-16 13:41:00	0	13	3	9	7
1	2009-05-16 13:42:00	12	13	3	9	7
1	2009-05-16 13:43:00	0	13	3	9	7
1	2009-05-16 13:44:00	0	13	3	9	7
1	2009-05-16 13:45:00	0	13	3	9	7
1	2009-05-16 13:46:00	0	13	3	9	7
1	2009-05-16 13:47:00	0	13	3	9	7
1	2009-05-16 13:48:00	0	13	3	9	7
1	2009-05-16 13:49:00	0	13	3	9	7
1	2009-05-16 13:50:00	0	13	3	9	7
1	2009-05-16 13:51:00	0	13	3	9	7
1	2009-05-16 13:52:00	0	13	3	9	7
1	2009-05-16 13:53:00	0	13	3	9	7
1	2009-05-16 13:54:00	0	13	3	9	7
1	2009-05-16 13:55:00	0	13	3	9	7
1	2009-05-16 13:56:00	0	13	3	9	7
1	2009-05-16 13:57:00	12	13	3	9	7
1	2009-05-16 13:58:00	0	13	3	9	7
1	2009-05-16 13:59:00	0	13	3	9	7
1	2009-05-16 14:00:00	0	13	3	9	7
1	2009-05-16 14:01:00	0	14	3	9	7
1	2009-05-16 14:02:00	0	14	3	9	7
1	2009-05-16 14:03:00	0	14	3	9	7
1	2009-05-16 14:04:00	0	14	3	9	7
1	2009-05-16 14:05:00	0	14	3	9	7
1	2009-05-16 14:06:00	0	14	3	9	7
1	2009-05-16 14:07:00	0	14	3	9	7
1	2009-05-16 14:08:00	0	14	3	9	7
1	2009-05-16 14:09:00	0	14	3	9	7
1	2009-05-16 14:10:00	0	14	3	9	7
1	2009-05-16 14:11:00	0	14	3	9	7
1	2009-05-16 14:12:00	0	14	3	9	7
1	2009-05-16 14:13:00	0	14	3	9	7
1	2009-05-16 14:14:00	0	14	3	9	7
1	2009-05-16 14:15:00	0	14	3	9	7
1	2009-05-16 14:16:00	0	14	3	9	7
1	2009-05-16 14:17:00	0	14	3	9	7
1	2009-05-16 14:18:00	0	14	3	9	7
1	2009-05-16 14:19:00	0	14	3	9	7
1	2009-05-16 14:20:00	0	14	3	9	7
1	2009-05-16 14:21:00	0	14	3	9	7
1	2009-05-16 14:22:00	0	14	3	9	7
1	2009-05-16 14:23:00	0	14	3	9	7
1	2009-05-16 14:24:00	0	14	3	9	7
1	2009-05-16 14:25:00	0	14	3	9	7
1	2009-05-16 14:26:00	0	14	3	9	7
1	2009-05-16 14:27:00	0	14	3	9	7
1	2009-05-16 14:28:00	0	14	3	9	7
1	2009-05-16 14:29:00	0	14	3	9	7
1	2009-05-16 14:30:00	0	14	3	9	7
1	2009-05-16 14:31:00	0	14	3	9	7
1	2009-05-16 14:32:00	0	14	3	9	7
1	2009-05-16 14:33:00	0	14	3	9	7
1	2009-05-16 14:34:00	0	14	3	9	7
1	2009-05-16 14:35:00	0	14	3	9	7
1	2009-05-16 14:36:00	37	14	3	9	7
1	2009-05-16 14:37:00	0	14	3	9	7
1	2009-05-16 14:38:00	0	14	3	9	7
1	2009-05-16 14:39:00	135	14	3	9	7
1	2009-05-16 14:40:00	25	14	3	9	7
1	2009-05-16 14:41:00	0	14	3	9	7
1	2009-05-16 14:42:00	0	14	3	9	7
1	2009-05-16 14:43:00	12	14	3	9	7
1	2009-05-16 14:44:00	0	14	3	9	7
1	2009-05-16 14:45:00	0	14	3	9	7
1	2009-05-16 14:46:00	0	14	3	9	7
1	2009-05-16 14:47:00	0	14	3	9	7
1	2009-05-16 14:48:00	0	14	3	9	7
1	2009-05-16 14:49:00	0	14	3	9	7
1	2009-05-16 14:50:00	0	14	3	9	7
1	2009-05-16 14:51:00	0	14	3	9	7
1	2009-05-16 14:52:00	12	14	3	9	7
1	2009-05-16 14:53:00	0	14	3	9	7
1	2009-05-16 14:54:00	175	14	3	9	7
1	2009-05-16 14:55:00	0	14	3	9	7
1	2009-05-16 14:56:00	0	14	3	9	7
1	2009-05-16 14:57:00	0	14	3	9	7
1	2009-05-16 14:58:00	0	14	3	9	7
1	2009-05-16 14:59:00	0	14	3	9	7
1	2009-05-16 15:00:00	0	14	3	9	7
1	2009-05-16 15:01:00	0	15	3	9	7
1	2009-05-16 15:02:00	0	15	3	9	7
1	2009-05-16 15:03:00	0	15	3	9	7
1	2009-05-16 15:04:00	0	15	3	9	7
1	2009-05-16 15:05:00	0	15	3	9	7
1	2009-05-16 15:06:00	0	15	3	9	7
1	2009-05-16 15:07:00	0	15	3	9	7
1	2009-05-16 15:08:00	0	15	3	9	7
1	2009-05-16 15:09:00	0	15	3	9	7
1	2009-05-16 15:10:00	0	15	3	9	7
1	2009-05-16 15:11:00	0	15	3	9	7
1	2009-05-16 15:12:00	0	15	3	9	7
1	2009-05-16 15:13:00	0	15	3	9	7
1	2009-05-16 15:14:00	0	15	3	9	7
1	2009-05-16 15:15:00	0	15	3	9	7
1	2009-05-16 15:16:00	0	15	3	9	7
1	2009-05-16 15:17:00	0	15	3	9	7
1	2009-05-16 15:18:00	0	15	3	9	7
1	2009-05-16 15:19:00	37	15	3	9	7
[truncated: 78,641 more rows]

## Sheet: Pivot Segment
Multiplier	2
x (Low Intensity)	286.633
y (High Intensity)	253.354
	Column Labels
Values	1	2	3	4	5	6	7	8	Grand Total
Average of Activity	36.4574	34.5762	30.3257	32.042	30.0317	33.3096	28.361	32.3154	31.8732
StdDev of Activity	125.088	109.389	98.6569	147.453	98.0898	112.901	114.519	108.127	114.653
Count of Activity	3419	10080	10080	10080	9420	10080	8460	8040	69659
Count Above x	114	342	310	332	310	386	243	286
% Above x	0.0333431	0.0339286	0.030754	0.0329365	0.0329087	0.0382937	0.0287234	0.0355721
Count Above y		424	391	390	382	465	302	363
% Above y		0.0420635	0.0387897	0.0386905	0.040552	0.046131	0.0356974	0.0451493

## Sheet: Pivot Weekday
Sum of Activity	Column Labels
Row Labels	1	2	3	4	5	6	7	8	Grand Total
1	49083	51183	77260	32519	46117	60654	26246	48192	391254
2	34136	37306	40319	56018	41479	62727	35532		307517
3	16140	54466	43935	64336	46683	56000	34902	28502	344964
4		42911	39475	62994	43778	46823	35893	53395	325269
5		35759	33963	40419	28889	36641	38938	43379	257988
6		59159	45968	34294	37678	40334	35328	25561	278322
7	25289	67744	24763	32403	38275	32582	33095	60787	314938
Grand Total	124648	348528	305683	322983	282899	335761	239934	259816	2220252
Count of Activity	Column Labels
Row Labels	1	2	3	4	5	6	7	8	Grand Total
1	1440	1440	1440	1440	1140	1440	660	1260	10260
2	1020	1440	1440	1440	1080	1440	1440		9300
3	239	1440	1440	1440	1440	1440	1440	1020	9899
4		1440	1440	1440	1440	1440	1440	1440	10080
5		1440	1440	1440	1440	1440	1440	1440	10080
6		1440	1440	1440	1440	1440	1440	1440	10080
7	720	1440	1440	1440	1440	1440	600	1440	9960
Grand Total	3419	10080	10080	10080	9420	10080	8460	8040	69659

## Sheet: Pivot Quadrant
Sum of Activity	Column Labels
Row Labels	1	2	3	4	5	6	7	8	Grand Total
1	4538	48990	51611	51231	27127	41170	25565	41113	291345
2	11961	90188	70330	86812	87667	79190	76734	56572	559454
3	29871	53320	67603	87586	45940	54537	28580	38327	405764
4	78278	156030	116139	97354	122165	160864	109055	123804	963689
Grand Total	124648	348528	305683	322983	282899	335761	239934	259816	2220252
Average	31162	87132	76420.8	80745.8	70724.8	83940.2	59983.5	64954
Count of Activity	Column Labels
Row Labels	1	2	3	4	5	6	7	8	Grand Total
1	360	2520	2520	2520	2160	2520	2160	1800	16560
2	660	2520	2520	2520	2520	2520	2040	2100	17400
3	1080	2520	2520	2520	2520	2520	2100	2160	17940
4	1319	2520	2520	2520	2220	2520	2160	1980	17759
Grand Total	3419	10080	10080	10080	9420	10080	8460	8040	69659

## Sheet: 5.07.09
Actogram, Copy Raw Data, All Days
Identity:	Kelsie Hall
Filename:	E:\Active Research Files\meloxicam titre canine\cases\kelsie h\Kelsie Hall 5.07.09.AWC
Gender:	M
Age:	11
Height:	76.2 cm	30.0 in
Weight:	29.6 kg	65.3 lbs
Start Date:	07-May-2009 (Thu)
Start Time:	18:00:00
Interval:	1.00 mins
Date Stamp:	Time Stamp:	Activity Data:	Marker Press:
2009-05-07	00:00:00	0
2009-05-07	00:01:00	0
2009-05-07	00:02:00	0
2009-05-07	00:03:00	0
2009-05-07	00:04:00	0
2009-05-07	00:05:00	0
2009-05-07	00:06:00	0
2009-05-07	00:07:00	0
2009-05-07	00:08:00	0
2009-05-07	00:09:00	0
2009-05-07	00:10:00	0
2009-05-07	00:11:00	0
2009-05-07	00:12:00	0
2009-05-07	00:13:00	0
2009-05-07	00:14:00	0
2009-05-07	00:15:00	0
2009-05-07	00:16:00	0
2009-05-07	00:17:00	0
2009-05-07	00:18:00	0
2009-05-07	00:19:00	0
2009-05-07	00:20:00	0
2009-05-07	00:21:00	0
2009-05-07	00:22:00	0
2009-05-07	00:23:00	0
2009-05-07	00:24:00	0
2009-05-07	00:25:00	0
2009-05-07	00:26:00	0
2009-05-07	00:27:00	0
2009-05-07	00:28:00	0
2009-05-07	00:29:00	0
2009-05-07	00:30:00	0
2009-05-07	00:31:00	0
2009-05-07	00:32:00	0
2009-05-07	00:33:00	0
2009-05-07	00:34:00	0
2009-05-07	00:35:00	0
2009-05-07	00:36:00	0
2009-05-07	00:37:00	0
2009-05-07	00:38:00	0
2009-05-07	00:39:00	0
2009-05-07	00:40:00	0
2009-05-07	00:41:00	0
2009-05-07	00:42:00	0
2009-05-07	00:43:00	0
2009-05-07	00:44:00	0
2009-05-07	00:45:00	0
2009-05-07	00:46:00	0
2009-05-07	00:47:00	0
2009-05-07	00:48:00	0
2009-05-07	00:49:00	0
2009-05-07	00:50:00	0
2009-05-07	00:51:00	0
2009-05-07	00:52:00	0
2009-05-07	00:53:00	0
2009-05-07	00:54:00	0
2009-05-07	00:55:00	0
2009-05-07	00:56:00	0
2009-05-07	00:57:00	0
2009-05-07	00:58:00	0
2009-05-07	00:59:00	0
2009-05-07	01:00:00	0
2009-05-07	01:01:00	0
2009-05-07	01:02:00	0
2009-05-07	01:03:00	0
2009-05-07	01:04:00	0
2009-05-07	01:05:00	0
2009-05-07	01:06:00	0
2009-05-07	01:07:00	0
2009-05-07	01:08:00	0
2009-05-07	01:09:00	0
2009-05-07	01:10:00	0
2009-05-07	01:11:00	0
2009-05-07	01:12:00	0
2009-05-07	01:13:00	0
2009-05-07	01:14:00	0
2009-05-07	01:15:00	0
2009-05-07	01:16:00	0
2009-05-07	01:17:00	0
2009-05-07	01:18:00	0
2009-05-07	01:19:00	0
2009-05-07	01:20:00	0
2009-05-07	01:21:00	0
2009-05-07	01:22:00	0
2009-05-07	01:23:00	0
2009-05-07	01:24:00	0
2009-05-07	01:25:00	0
2009-05-07	01:26:00	0
2009-05-07	01:27:00	0
2009-05-07	01:28:00	0
2009-05-07	01:29:00	0
2009-05-07	01:30:00	0
2009-05-07	01:31:00	0
2009-05-07	01:32:00	0
2009-05-07	01:33:00	0
2009-05-07	01:34:00	0
2009-05-07	01:35:00	0
2009-05-07	01:36:00	0
2009-05-07	01:37:00	0
2009-05-07	01:38:00	0
2009-05-07	01:39:00	0
2009-05-07	01:40:00	0
2009-05-07	01:41:00	0
2009-05-07	01:42:00	0
2009-05-07	01:43:00	0
2009-05-07	01:44:00	0
2009-05-07	01:45:00	0
2009-05-07	01:46:00	0
2009-05-07	01:47:00	0
2009-05-07	01:48:00	0
2009-05-07	01:49:00	0
2009-05-07	01:50:00	0
2009-05-07	01:51:00	0
2009-05-07	01:52:00	0
2009-05-07	01:53:00	0
2009-05-07	01:54:00	0
2009-05-07	01:55:00	0
2009-05-07	01:56:00	0
2009-05-07	01:57:00	0
2009-05-07	01:58:00	0
2009-05-07	01:59:00	0
2009-05-07	02:00:00	0
2009-05-07	02:01:00	0
2009-05-07	02:02:00	0
2009-05-07	02:03:00	0
2009-05-07	02:04:00	0
2009-05-07	02:05:00	0
2009-05-07	02:06:00	0
2009-05-07	02:07:00	0
2009-05-07	02:08:00	0
2009-05-07	02:09:00	0
2009-05-07	02:10:00	0
2009-05-07	02:11:00	0
2009-05-07	02:12:00	0
2009-05-07	02:13:00	0
2009-05-07	02:14:00	0
2009-05-07	02:15:00	0
2009-05-07	02:16:00	0
2009-05-07	02:17:00	0
2009-05-07	02:18:00	0
2009-05-07	02:19:00	0
2009-05-07	02:20:00	0
2009-05-07	02:21:00	0
2009-05-07	02:22:00	0
2009-05-07	02:23:00	0
2009-05-07	02:24:00	0
2009-05-07	02:25:00	0
2009-05-07	02:26:00	0
2009-05-07	02:27:00	0
2009-05-07	02:28:00	0
2009-05-07	02:29:00	0
2009-05-07	02:30:00	0
2009-05-07	02:31:00	0
2009-05-07	02:32:00	0
2009-05-07	02:33:00	0
2009-05-07	02:34:00	0
2009-05-07	02:35:00	0
2009-05-07	02:36:00	0
2009-05-07	02:37:00	0
2009-05-07	02:38:00	0
2009-05-07	02:39:00	0
2009-05-07	02:40:00	0
2009-05-07	02:41:00	0
2009-05-07	02:42:00	0
2009-05-07	02:43:00	0
2009-05-07	02:44:00	0
2009-05-07	02:45:00	0
2009-05-07	02:46:00	0
2009-05-07	02:47:00	0
2009-05-07	02:48:00	0
2009-05-07	02:49:00	0
2009-05-07	02:50:00	0
2009-05-07	02:51:00	0
2009-05-07	02:52:00	0
2009-05-07	02:53:00	0
2009-05-07	02:54:00	0
2009-05-07	02:55:00	0
2009-05-07	02:56:00	0
2009-05-07	02:57:00	0
2009-05-07	02:58:00	0
2009-05-07	02:59:00	0
2009-05-07	03:00:00	0
2009-05-07	03:01:00	0
2009-05-07	03:02:00	0
2009-05-07	03:03:00	0
2009-05-07	03:04:00	0
2009-05-07	03:05:00	0
2009-05-07	03:06:00	0
2009-05-07	03:07:00	0
2009-05-07	03:08:00	0
2009-05-07	03:09:00	0
2009-05-07	03:10:00	0
2009-05-07	03:11:00	0
2009-05-07	03:12:00	0
2009-05-07	03:13:00	0
2009-05-07	03:14:00	0
2009-05-07	03:15:00	0
2009-05-07	03:16:00	0
2009-05-07	03:17:00	0
2009-05-07	03:18:00	0
2009-05-07	03:19:00	0
2009-05-07	03:20:00	0
2009-05-07	03:21:00	0
2009-05-07	03:22:00	0
2009-05-07	03:23:00	0
2009-05-07	03:24:00	0
2009-05-07	03:25:00	0
2009-05-07	03:26:00	0
2009-05-07	03:27:00	0
2009-05-07	03:28:00	0
2009-05-07	03:29:00	0
2009-05-07	03:30:00	0
2009-05-07	03:31:00	0
2009-05-07	03:32:00	0
2009-05-07	03:33:00	0
2009-05-07	03:34:00	0
2009-05-07	03:35:00	0
2009-05-07	03:36:00	0
2009-05-07	03:37:00	0
2009-05-07	03:38:00	0
2009-05-07	03:39:00	0
2009-05-07	03:40:00	0
2009-05-07	03:41:00	0
2009-05-07	03:42:00	0
2009-05-07	03:43:00	0
2009-05-07	03:44:00	0
2009-05-07	03:45:00	0
2009-05-07	03:46:00	0
2009-05-07	03:47:00	0
2009-05-07	03:48:00	0
2009-05-07	03:49:00	0
2009-05-07	03:50:00	0
2009-05-07	03:51:00	0
2009-05-07	03:52:00	0
2009-05-07	03:53:00	0
2009-05-07	03:54:00	0
2009-05-07	03:55:00	0
2009-05-07	03:56:00	0
2009-05-07	03:57:00	0
2009-05-07	03:58:00	0
2009-05-07	03:59:00	0
2009-05-07	04:00:00	0
2009-05-07	04:01:00	0
2009-05-07	04:02:00	0
2009-05-07	04:03:00	0
2009-05-07	04:04:00	0
2009-05-07	04:05:00	0
2009-05-07	04:06:00	0
2009-05-07	04:07:00	0
2009-05-07	04:08:00	0
2009-05-07	04:09:00	0
2009-05-07	04:10:00	0
2009-05-07	04:11:00	0
2009-05-07	04:12:00	0
2009-05-07	04:13:00	0
2009-05-07	04:14:00	0
2009-05-07	04:15:00	0
2009-05-07	04:16:00	0
2009-05-07	04:17:00	0
2009-05-07	04:18:00	0
2009-05-07	04:19:00	0
2009-05-07	04:20:00	0
2009-05-07	04:21:00	0
2009-05-07	04:22:00	0
2009-05-07	04:23:00	0
2009-05-07	04:24:00	0
2009-05-07	04:25:00	0
2009-05-07	04:26:00	0
2009-05-07	04:27:00	0
2009-05-07	04:28:00	0
2009-05-07	04:29:00	0
2009-05-07	04:30:00	0
2009-05-07	04:31:00	0
2009-05-07	04:32:00	0
2009-05-07	04:33:00	0
2009-05-07	04:34:00	0
2009-05-07	04:35:00	0
2009-05-07	04:36:00	0
2009-05-07	04:37:00	0
2009-05-07	04:38:00	0
2009-05-07	04:39:00	0
2009-05-07	04:40:00	0
2009-05-07	04:41:00	0
2009-05-07	04:42:00	0
2009-05-07	04:43:00	0
2009-05-07	04:44:00	0
2009-05-07	04:45:00	0
2009-05-07	04:46:00	0
2009-05-07	04:47:00	0
2009-05-07	04:48:00	0
2009-05-07	04:49:00	0
2009-05-07	04:50:00	0
2009-05-07	04:51:00	0
2009-05-07	04:52:00	0
2009-05-07	04:53:00	0
2009-05-07	04:54:00	0
2009-05-07	04:55:00	0
2009-05-07	04:56:00	0
2009-05-07	04:57:00	0
2009-05-07	04:58:00	0
2009-05-07	04:59:00	0
2009-05-07	05:00:00	0
2009-05-07	05:01:00	0
2009-05-07	05:02:00	0
2009-05-07	05:03:00	0
2009-05-07	05:04:00	0
2009-05-07	05:05:00	0
2009-05-07	05:06:00	0
2009-05-07	05:07:00	0
2009-05-07	05:08:00	0
2009-05-07	05:09:00	0
2009-05-07	05:10:00	0
2009-05-07	05:11:00	0
2009-05-07	05:12:00	0
2009-05-07	05:13:00	0
2009-05-07	05:14:00	0
2009-05-07	05:15:00	0
2009-05-07	05:16:00	0
2009-05-07	05:17:00	0
2009-05-07	05:18:00	0
2009-05-07	05:19:00	0
2009-05-07	05:20:00	0
2009-05-07	05:21:00	0
2009-05-07	05:22:00	0
2009-05-07	05:23:00	0
2009-05-07	05:24:00	0
2009-05-07	05:25:00	0
2009-05-07	05:26:00	0
2009-05-07	05:27:00	0
2009-05-07	05:28:00	0
2009-05-07	05:29:00	0
2009-05-07	05:30:00	0
2009-05-07	05:31:00	0
2009-05-07	05:32:00	0
2009-05-07	05:33:00	0
2009-05-07	05:34:00	0
2009-05-07	05:35:00	0
2009-05-07	05:36:00	0
2009-05-07	05:37:00	0
2009-05-07	05:38:00	0
2009-05-07	05:39:00	0
2009-05-07	05:40:00	0
2009-05-07	05:41:00	0
2009-05-07	05:42:00	0
2009-05-07	05:43:00	0
2009-05-07	05:44:00	0
2009-05-07	05:45:00	0
2009-05-07	05:46:00	0
2009-05-07	05:47:00	0
2009-05-07	05:48:00	0
2009-05-07	05:49:00	0
2009-05-07	05:50:00	0
2009-05-07	05:51:00	0
2009-05-07	05:52:00	0
2009-05-07	05:53:00	0
2009-05-07	05:54:00	0
2009-05-07	05:55:00	0
2009-05-07	05:56:00	0
2009-05-07	05:57:00	0
2009-05-07	05:58:00	0
2009-05-07	05:59:00	0
2009-05-07	06:00:00	0
2009-05-07	06:01:00	0
2009-05-07	06:02:00	0
2009-05-07	06:03:00	0
2009-05-07	06:04:00	0
2009-05-07	06:05:00	0
2009-05-07	06:06:00	0
2009-05-07	06:07:00	0
2009-05-07	06:08:00	0
2009-05-07	06:09:00	0
2009-05-07	06:10:00	0
2009-05-07	06:11:00	0
2009-05-07	06:12:00	0
2009-05-07	06:13:00	0
2009-05-07	06:14:00	0
2009-05-07	06:15:00	0
2009-05-07	06:16:00	0
2009-05-07	06:17:00	0
2009-05-07	06:18:00	0
2009-05-07	06:19:00	0
2009-05-07	06:20:00	0
2009-05-07	06:21:00	0
2009-05-07	06:22:00	0
2009-05-07	06:23:00	0
2009-05-07	06:24:00	0
2009-05-07	06:25:00	0
2009-05-07	06:26:00	0
2009-05-07	06:27:00	0
2009-05-07	06:28:00	0
2009-05-07	06:29:00	0
2009-05-07	06:30:00	0
2009-05-07	06:31:00	0
2009-05-07	06:32:00	0
2009-05-07	06:33:00	0
2009-05-07	06:34:00	0
2009-05-07	06:35:00	0
2009-05-07	06:36:00	0
2009-05-07	06:37:00	0
2009-05-07	06:38:00	0
2009-05-07	06:39:00	0
2009-05-07	06:40:00	0
2009-05-07	06:41:00	0
2009-05-07	06:42:00	0
2009-05-07	06:43:00	0
2009-05-07	06:44:00	0
2009-05-07	06:45:00	0
2009-05-07	06:46:00	0
2009-05-07	06:47:00	0
2009-05-07	06:48:00	0
2009-05-07	06:49:00	0
2009-05-07	06:50:00	0
2009-05-07	06:51:00	0
2009-05-07	06:52:00	0
2009-05-07	06:53:00	0
2009-05-07	06:54:00	0
2009-05-07	06:55:00	0
2009-05-07	06:56:00	0
2009-05-07	06:57:00	0
2009-05-07	06:58:00	0
2009-05-07	06:59:00	0
2009-05-07	07:00:00	0
2009-05-07	07:01:00	0
2009-05-07	07:02:00	0
2009-05-07	07:03:00	0
2009-05-07	07:04:00	0
2009-05-07	07:05:00	0
2009-05-07	07:06:00	0
2009-05-07	07:07:00	0
2009-05-07	07:08:00	0
2009-05-07	07:09:00	0
2009-05-07	07:10:00	0
2009-05-07	07:11:00	0
2009-05-07	07:12:00	0
2009-05-07	07:13:00	0
2009-05-07	07:14:00	0
2009-05-07	07:15:00	0
2009-05-07	07:16:00	0
2009-05-07	07:17:00	0
2009-05-07	07:18:00	0
2009-05-07	07:19:00	0
2009-05-07	07:20:00	0
2009-05-07	07:21:00	0
2009-05-07	07:22:00	0
2009-05-07	07:23:00	0
2009-05-07	07:24:00	0
2009-05-07	07:25:00	0
2009-05-07	07:26:00	0
2009-05-07	07:27:00	0
2009-05-07	07:28:00	0
2009-05-07	07:29:00	0
2009-05-07	07:30:00	0
2009-05-07	07:31:00	0
2009-05-07	07:32:00	0
2009-05-07	07:33:00	0
2009-05-07	07:34:00	0
2009-05-07	07:35:00	0
2009-05-07	07:36:00	0
2009-05-07	07:37:00	0
2009-05-07	07:38:00	0
2009-05-07	07:39:00	0
2009-05-07	07:40:00	0
2009-05-07	07:41:00	0
2009-05-07	07:42:00	0
2009-05-07	07:43:00	0
2009-05-07	07:44:00	0
2009-05-07	07:45:00	0
2009-05-07	07:46:00	0
2009-05-07	07:47:00	0
2009-05-07	07:48:00	0
2009-05-07	07:49:00	0
2009-05-07	07:50:00	0
2009-05-07	07:51:00	0
2009-05-07	07:52:00	0
2009-05-07	07:53:00	0
2009-05-07	07:54:00	0
2009-05-07	07:55:00	0
2009-05-07	07:56:00	0
2009-05-07	07:57:00	0
2009-05-07	07:58:00	0
2009-05-07	07:59:00	0
2009-05-07	08:00:00	0
2009-05-07	08:01:00	0
2009-05-07	08:02:00	0
2009-05-07	08:03:00	0
2009-05-07	08:04:00	0
2009-05-07	08:05:00	0
2009-05-07	08:06:00	0
2009-05-07	08:07:00	0
2009-05-07	08:08:00	0
2009-05-07	08:09:00	0
2009-05-07	08:10:00	0
2009-05-07	08:11:00	0
2009-05-07	08:12:00	0
2009-05-07	08:13:00	0
2009-05-07	08:14:00	0
2009-05-07	08:15:00	0
2009-05-07	08:16:00	0
2009-05-07	08:17:00	0
2009-05-07	08:18:00	0
2009-05-07	08:19:00	0
2009-05-07	08:20:00	0
2009-05-07	08:21:00	0
2009-05-07	08:22:00	0
2009-05-07	08:23:00	0
2009-05-07	08:24:00	0
2009-05-07	08:25:00	0
2009-05-07	08:26:00	0
2009-05-07	08:27:00	0
2009-05-07	08:28:00	0
2009-05-07	08:29:00	0
2009-05-07	08:30:00	0
2009-05-07	08:31:00	0
2009-05-07	08:32:00	0
2009-05-07	08:33:00	0
2009-05-07	08:34:00	0
2009-05-07	08:35:00	0
2009-05-07	08:36:00	0
2009-05-07	08:37:00	0
2009-05-07	08:38:00	0
2009-05-07	08:39:00	0
2009-05-07	08:40:00	0
2009-05-07	08:41:00	0
2009-05-07	08:42:00	0
2009-05-07	08:43:00	0
2009-05-07	08:44:00	0
2009-05-07	08:45:00	0
2009-05-07	08:46:00	0
2009-05-07	08:47:00	0
2009-05-07	08:48:00	0
2009-05-07	08:49:00	0
2009-05-07	08:50:00	0
2009-05-07	08:51:00	0
2009-05-07	08:52:00	0
2009-05-07	08:53:00	0
2009-05-07	08:54:00	0
2009-05-07	08:55:00	0
2009-05-07	08:56:00	0
2009-05-07	08:57:00	0
2009-05-07	08:58:00	0
2009-05-07	08:59:00	0
2009-05-07	09:00:00	0
2009-05-07	09:01:00	0
2009-05-07	09:02:00	0
2009-05-07	09:03:00	0
2009-05-07	09:04:00	0
2009-05-07	09:05:00	0
2009-05-07	09:06:00	0
2009-05-07	09:07:00	0
2009-05-07	09:08:00	0
2009-05-07	09:09:00	0
2009-05-07	09:10:00	0
2009-05-07	09:11:00	0
2009-05-07	09:12:00	0
2009-05-07	09:13:00	0
2009-05-07	09:14:00	0
2009-05-07	09:15:00	0
2009-05-07	09:16:00	0
2009-05-07	09:17:00	0
2009-05-07	09:18:00	0
2009-05-07	09:19:00	0
2009-05-07	09:20:00	0
2009-05-07	09:21:00	0
2009-05-07	09:22:00	0
2009-05-07	09:23:00	0
2009-05-07	09:24:00	0
2009-05-07	09:25:00	0
2009-05-07	09:26:00	0
2009-05-07	09:27:00	0
2009-05-07	09:28:00	0
2009-05-07	09:29:00	0
2009-05-07	09:30:00	0
2009-05-07	09:31:00	0
2009-05-07	09:32:00	0
2009-05-07	09:33:00	0
2009-05-07	09:34:00	0
2009-05-07	09:35:00	0
2009-05-07	09:36:00	0
2009-05-07	09:37:00	0
2009-05-07	09:38:00	0
2009-05-07	09:39:00	0
2009-05-07	09:40:00	0
2009-05-07	09:41:00	0
2009-05-07	09:42:00	0
2009-05-07	09:43:00	0
2009-05-07	09:44:00	0
2009-05-07	09:45:00	0
2009-05-07	09:46:00	0
2009-05-07	09:47:00	0
2009-05-07	09:48:00	0
2009-05-07	09:49:00	0
2009-05-07	09:50:00	0
2009-05-07	09:51:00	0
2009-05-07	09:52:00	0
2009-05-07	09:53:00	0
2009-05-07	09:54:00	0
2009-05-07	09:55:00	0
2009-05-07	09:56:00	0
2009-05-07	09:57:00	0
2009-05-07	09:58:00	0
2009-05-07	09:59:00	0
2009-05-07	10:00:00	0
2009-05-07	10:01:00	0
2009-05-07	10:02:00	0
2009-05-07	10:03:00	0
2009-05-07	10:04:00	0
2009-05-07	10:05:00	0
2009-05-07	10:06:00	0
2009-05-07	10:07:00	0
2009-05-07	10:08:00	0
2009-05-07	10:09:00	0
2009-05-07	10:10:00	0
2009-05-07	10:11:00	0
2009-05-07	10:12:00	0
2009-05-07	10:13:00	0
2009-05-07	10:14:00	0
2009-05-07	10:15:00	0
2009-05-07	10:16:00	0
2009-05-07	10:17:00	0
2009-05-07	10:18:00	0
2009-05-07	10:19:00	0
2009-05-07	10:20:00	0
2009-05-07	10:21:00	0
2009-05-07	10:22:00	0
2009-05-07	10:23:00	0
2009-05-07	10:24:00	0
2009-05-07	10:25:00	0
2009-05-07	10:26:00	0
2009-05-07	10:27:00	0
2009-05-07	10:28:00	0
2009-05-07	10:29:00	0
2009-05-07	10:30:00	0
2009-05-07	10:31:00	0
2009-05-07	10:32:00	0
2009-05-07	10:33:00	0
2009-05-07	10:34:00	0
2009-05-07	10:35:00	0
2009-05-07	10:36:00	0
2009-05-07	10:37:00	0
2009-05-07	10:38:00	0
2009-05-07	10:39:00	0
2009-05-07	10:40:00	0
2009-05-07	10:41:00	0
2009-05-07	10:42:00	0
2009-05-07	10:43:00	0
2009-05-07	10:44:00	0
2009-05-07	10:45:00	0
2009-05-07	10:46:00	0
2009-05-07	10:47:00	0
2009-05-07	10:48:00	0
2009-05-07	10:49:00	0
2009-05-07	10:50:00	0
2009-05-07	10:51:00	0
2009-05-07	10:52:00	0
2009-05-07	10:53:00	0
2009-05-07	10:54:00	0
2009-05-07	10:55:00	0
2009-05-07	10:56:00	0
2009-05-07	10:57:00	0
2009-05-07	10:58:00	0
2009-05-07	10:59:00	0
2009-05-07	11:00:00	0
2009-05-07	11:01:00	0
2009-05-07	11:02:00	0
2009-05-07	11:03:00	0
2009-05-07	11:04:00	0
2009-05-07	11:05:00	0
2009-05-07	11:06:00	0
2009-05-07	11:07:00	0
2009-05-07	11:08:00	0
2009-05-07	11:09:00	0
2009-05-07	11:10:00	0
2009-05-07	11:11:00	0
2009-05-07	11:12:00	0
2009-05-07	11:13:00	0
2009-05-07	11:14:00	0
2009-05-07	11:15:00	0
2009-05-07	11:16:00	0
2009-05-07	11:17:00	0
2009-05-07	11:18:00	0
2009-05-07	11:19:00	0
2009-05-07	11:20:00	0
2009-05-07	11:21:00	0
2009-05-07	11:22:00	0
2009-05-07	11:23:00	0
2009-05-07	11:24:00	0
2009-05-07	11:25:00	0
2009-05-07	11:26:00	0
2009-05-07	11:27:00	0
2009-05-07	11:28:00	0
2009-05-07	11:29:00	0
2009-05-07	11:30:00	0
2009-05-07	11:31:00	0
2009-05-07	11:32:00	0
2009-05-07	11:33:00	0
2009-05-07	11:34:00	0
2009-05-07	11:35:00	0
2009-05-07	11:36:00	0
2009-05-07	11:37:00	0
2009-05-07	11:38:00	0
2009-05-07	11:39:00	0
2009-05-07	11:40:00	0
2009-05-07	11:41:00	0
2009-05-07	11:42:00	0
2009-05-07	11:43:00	0
2009-05-07	11:44:00	0
2009-05-07	11:45:00	0
2009-05-07	11:46:00	0
2009-05-07	11:47:00	0
2009-05-07	11:48:00	0
2009-05-07	11:49:00	0
2009-05-07	11:50:00	0
2009-05-07	11:51:00	0
2009-05-07	11:52:00	0
2009-05-07	11:53:00	0
2009-05-07	11:54:00	0
2009-05-07	11:55:00	0
2009-05-07	11:56:00	0
2009-05-07	11:57:00	0
2009-05-07	11:58:00	0
2009-05-07	11:59:00	0
2009-05-07	12:00:00	0
2009-05-07	12:01:00	0
2009-05-07	12:02:00	0
2009-05-07	12:03:00	0
2009-05-07	12:04:00	0
2009-05-07	12:05:00	0
2009-05-07	12:06:00	0
2009-05-07	12:07:00	0
2009-05-07	12:08:00	0
2009-05-07	12:09:00	0
2009-05-07	12:10:00	0
2009-05-07	12:11:00	0
2009-05-07	12:12:00	0
2009-05-07	12:13:00	0
2009-05-07	12:14:00	0
2009-05-07	12:15:00	0
2009-05-07	12:16:00	0
2009-05-07	12:17:00	0
2009-05-07	12:18:00	0
2009-05-07	12:19:00	0
2009-05-07	12:20:00	0
2009-05-07	12:21:00	0
2009-05-07	12:22:00	0
2009-05-07	12:23:00	0
2009-05-07	12:24:00	0
2009-05-07	12:25:00	0
2009-05-07	12:26:00	0
2009-05-07	12:27:00	0
2009-05-07	12:28:00	0
2009-05-07	12:29:00	0
2009-05-07	12:30:00	0
2009-05-07	12:31:00	0
2009-05-07	12:32:00	0
2009-05-07	12:33:00	0
2009-05-07	12:34:00	0
2009-05-07	12:35:00	0
2009-05-07	12:36:00	0
2009-05-07	12:37:00	0
2009-05-07	12:38:00	0
2009-05-07	12:39:00	0
2009-05-07	12:40:00	0
2009-05-07	12:41:00	0
2009-05-07	12:42:00	0
2009-05-07	12:43:00	0
2009-05-07	12:44:00	0
2009-05-07	12:45:00	0
2009-05-07	12:46:00	0
2009-05-07	12:47:00	0
2009-05-07	12:48:00	0
2009-05-07	12:49:00	0
2009-05-07	12:50:00	0
2009-05-07	12:51:00	0
2009-05-07	12:52:00	0
2009-05-07	12:53:00	0
2009-05-07	12:54:00	0
2009-05-07	12:55:00	0
2009-05-07	12:56:00	0
2009-05-07	12:57:00	0
2009-05-07	12:58:00	0
2009-05-07	12:59:00	0
2009-05-07	13:00:00	0
2009-05-07	13:01:00	0
2009-05-07	13:02:00	0
2009-05-07	13:03:00	0
2009-05-07	13:04:00	0
2009-05-07	13:05:00	0
2009-05-07	13:06:00	0
2009-05-07	13:07:00	0
2009-05-07	13:08:00	0
2009-05-07	13:09:00	0
2009-05-07	13:10:00	0
2009-05-07	13:11:00	0
2009-05-07	13:12:00	0
2009-05-07	13:13:00	0
2009-05-07	13:14:00	0
2009-05-07	13:15:00	0
2009-05-07	13:16:00	0
2009-05-07	13:17:00	0
2009-05-07	13:18:00	0
2009-05-07	13:19:00	0
2009-05-07	13:20:00	0
2009-05-07	13:21:00	0
2009-05-07	13:22:00	0
2009-05-07	13:23:00	0
2009-05-07	13:24:00	0
2009-05-07	13:25:00	0
2009-05-07	13:26:00	0
2009-05-07	13:27:00	0
2009-05-07	13:28:00	0
2009-05-07	13:29:00	0
2009-05-07	13:30:00	0
2009-05-07	13:31:00	0
2009-05-07	13:32:00	0
2009-05-07	13:33:00	0
2009-05-07	13:34:00	0
2009-05-07	13:35:00	0
2009-05-07	13:36:00	0
2009-05-07	13:37:00	0
2009-05-07	13:38:00	0
2009-05-07	13:39:00	0
2009-05-07	13:40:00	0
2009-05-07	13:41:00	0
2009-05-07	13:42:00	0
2009-05-07	13:43:00	0
2009-05-07	13:44:00	0
2009-05-07	13:45:00	0
2009-05-07	13:46:00	0
2009-05-07	13:47:00	0
2009-05-07	13:48:00	0
2009-05-07	13:49:00	0
2009-05-07	13:50:00	0
2009-05-07	13:51:00	0
2009-05-07	13:52:00	0
2009-05-07	13:53:00	0
2009-05-07	13:54:00	0
2009-05-07	13:55:00	0
2009-05-07	13:56:00	0
2009-05-07	13:57:00	0
2009-05-07	13:58:00	0
2009-05-07	13:59:00	0
2009-05-07	14:00:00	0
2009-05-07	14:01:00	0
2009-05-07	14:02:00	0
2009-05-07	14:03:00	0
2009-05-07	14:04:00	0
2009-05-07	14:05:00	0
2009-05-07	14:06:00	0
2009-05-07	14:07:00	0
2009-05-07	14:08:00	0
2009-05-07	14:09:00	0
2009-05-07	14:10:00	0
2009-05-07	14:11:00	0
2009-05-07	14:12:00	0
2009-05-07	14:13:00	0
2009-05-07	14:14:00	0
2009-05-07	14:15:00	0
2009-05-07	14:16:00	0
2009-05-07	14:17:00	0
2009-05-07	14:18:00	0
2009-05-07	14:19:00	0
2009-05-07	14:20:00	0
2009-05-07	14:21:00	0
2009-05-07	14:22:00	0
2009-05-07	14:23:00	0
2009-05-07	14:24:00	0
2009-05-07	14:25:00	0
2009-05-07	14:26:00	0
2009-05-07	14:27:00	0
2009-05-07	14:28:00	0
2009-05-07	14:29:00	0
2009-05-07	14:30:00	0
2009-05-07	14:31:00	0
2009-05-07	14:32:00	0
2009-05-07	14:33:00	0
2009-05-07	14:34:00	0
2009-05-07	14:35:00	0
2009-05-07	14:36:00	0
2009-05-07	14:37:00	0
2009-05-07	14:38:00	0
2009-05-07	14:39:00	0
2009-05-07	14:40:00	0
2009-05-07	14:41:00	0
2009-05-07	14:42:00	0
2009-05-07	14:43:00	0
2009-05-07	14:44:00	0
2009-05-07	14:45:00	0
2009-05-07	14:46:00	0
2009-05-07	14:47:00	0
2009-05-07	14:48:00	0
2009-05-07	14:49:00	0
2009-05-07	14:50:00	0
2009-05-07	14:51:00	0
2009-05-07	14:52:00	0
2009-05-07	14:53:00	0
2009-05-07	14:54:00	0
2009-05-07	14:55:00	0
2009-05-07	14:56:00	0
2009-05-07	14:57:00	0
2009-05-07	14:58:00	0
2009-05-07	14:59:00	0
2009-05-07	15:00:00	0
2009-05-07	15:01:00	0
2009-05-07	15:02:00	0
2009-05-07	15:03:00	0
2009-05-07	15:04:00	0
2009-05-07	15:05:00	0
2009-05-07	15:06:00	0
2009-05-07	15:07:00	0
2009-05-07	15:08:00	0
2009-05-07	15:09:00	0
2009-05-07	15:10:00	0
2009-05-07	15:11:00	0
2009-05-07	15:12:00	0
2009-05-07	15:13:00	0
2009-05-07	15:14:00	0
2009-05-07	15:15:00	0
2009-05-07	15:16:00	0
2009-05-07	15:17:00	0
2009-05-07	15:18:00	0
2009-05-07	15:19:00	0
2009-05-07	15:20:00	0
2009-05-07	15:21:00	0
2009-05-07	15:22:00	0
2009-05-07	15:23:00	0
2009-05-07	15:24:00	0
2009-05-07	15:25:00	0
2009-05-07	15:26:00	0
2009-05-07	15:27:00	0
2009-05-07	15:28:00	0
2009-05-07	15:29:00	0
2009-05-07	15:30:00	0
2009-05-07	15:31:00	0
2009-05-07	15:32:00	0
2009-05-07	15:33:00	0
2009-05-07	15:34:00	0
2009-05-07	15:35:00	0
2009-05-07	15:36:00	0
2009-05-07	15:37:00	0
2009-05-07	15:38:00	0
2009-05-07	15:39:00	0
2009-05-07	15:40:00	0
2009-05-07	15:41:00	0
2009-05-07	15:42:00	0
2009-05-07	15:43:00	0
2009-05-07	15:44:00	0
2009-05-07	15:45:00	0
2009-05-07	15:46:00	0
2009-05-07	15:47:00	0
2009-05-07	15:48:00	0
2009-05-07	15:49:00	0
2009-05-07	15:50:00	0
2009-05-07	15:51:00	0
2009-05-07	15:52:00	0
2009-05-07	15:53:00	0
2009-05-07	15:54:00	0
2009-05-07	15:55:00	0
2009-05-07	15:56:00	0
2009-05-07	15:57:00	0
2009-05-07	15:58:00	0
2009-05-07	15:59:00	0
2009-05-07	16:00:00	0
2009-05-07	16:01:00	0
2009-05-07	16:02:00	0
2009-05-07	16:03:00	0
2009-05-07	16:04:00	0
2009-05-07	16:05:00	0
2009-05-07	16:06:00	0
2009-05-07	16:07:00	0
2009-05-07	16:08:00	0
2009-05-07	16:09:00	0
2009-05-07	16:10:00	0
2009-05-07	16:11:00	0
2009-05-07	16:12:00	0
2009-05-07	16:13:00	0
2009-05-07	16:14:00	0
2009-05-07	16:15:00	0
2009-05-07	16:16:00	0
2009-05-07	16:17:00	0
2009-05-07	16:18:00	0
2009-05-07	16:19:00	0
2009-05-07	16:20:00	0
2009-05-07	16:21:00	0
2009-05-07	16:22:00	0
2009-05-07	16:23:00	0
2009-05-07	16:24:00	0
2009-05-07	16:25:00	0
2009-05-07	16:26:00	0
2009-05-07	16:27:00	0
2009-05-07	16:28:00	0
2009-05-07	16:29:00	0
2009-05-07	16:30:00	0
2009-05-07	16:31:00	0
2009-05-07	16:32:00	0
2009-05-07	16:33:00	0
2009-05-07	16:34:00	0
2009-05-07	16:35:00	0
2009-05-07	16:36:00	0
2009-05-07	16:37:00	0
2009-05-07	16:38:00	0
2009-05-07	16:39:00	0
2009-05-07	16:40:00	0
2009-05-07	16:41:00	0
2009-05-07	16:42:00	0
2009-05-07	16:43:00	0
2009-05-07	16:44:00	0
2009-05-07	16:45:00	0
2009-05-07	16:46:00	0
2009-05-07	16:47:00	0
2009-05-07	16:48:00	0
2009-05-07	16:49:00	0
2009-05-07	16:50:00	0
2009-05-07	16:51:00	0
2009-05-07	16:52:00	0
2009-05-07	16:53:00	0
2009-05-07	16:54:00	0
2009-05-07	16:55:00	0
2009-05-07	16:56:00	0
2009-05-07	16:57:00	0
2009-05-07	16:58:00	0
2009-05-07	16:59:00	0
2009-05-07	17:00:00	0
2009-05-07	17:01:00	0
2009-05-07	17:02:00	0
2009-05-07	17:03:00	0
2009-05-07	17:04:00	0
2009-05-07	17:05:00	0
2009-05-07	17:06:00	0
2009-05-07	17:07:00	0
2009-05-07	17:08:00	0
2009-05-07	17:09:00	0
2009-05-07	17:10:00	0
2009-05-07	17:11:00	0
2009-05-07	17:12:00	0
2009-05-07	17:13:00	0
2009-05-07	17:14:00	0
2009-05-07	17:15:00	0
2009-05-07	17:16:00	0
2009-05-07	17:17:00	0
2009-05-07	17:18:00	0
2009-05-07	17:19:00	0
2009-05-07	17:20:00	0
2009-05-07	17:21:00	0
2009-05-07	17:22:00	0
2009-05-07	17:23:00	0
2009-05-07	17:24:00	0
2009-05-07	17:25:00	0
2009-05-07	17:26:00	0
2009-05-07	17:27:00	0
2009-05-07	17:28:00	0
2009-05-07	17:29:00	0
2009-05-07	17:30:00	0
2009-05-07	17:31:00	0
2009-05-07	17:32:00	0
2009-05-07	17:33:00	0
2009-05-07	17:34:00	0
2009-05-07	17:35:00	0
2009-05-07	17:36:00	0
2009-05-07	17:37:00	0
2009-05-07	17:38:00	0
2009-05-07	17:39:00	0
2009-05-07	17:40:00	0
2009-05-07	17:41:00	0
2009-05-07	17:42:00	0
2009-05-07	17:43:00	0
2009-05-07	17:44:00	0
2009-05-07	17:45:00	0
2009-05-07	17:46:00	0
2009-05-07	17:47:00	0
2009-05-07	17:48:00	0
2009-05-07	17:49:00	0
2009-05-07	17:50:00	0
2009-05-07	17:51:00	0
2009-05-07	17:52:00	0
2009-05-07	17:53:00	0
2009-05-07	17:54:00	0
2009-05-07	17:55:00	0
2009-05-07	17:56:00	0
2009-05-07	17:57:00	0
2009-05-07	17:58:00	0
2009-05-07	17:59:00	0
2009-05-07	18:00:00	0
2009-05-07	18:01:00	0
2009-05-07	18:02:00	0
2009-05-07	18:03:00	0
2009-05-07	18:04:00	0
2009-05-07	18:05:00	12
2009-05-07	18:06:00	25
2009-05-07	18:07:00	86
2009-05-07	18:08:00	0
2009-05-07	18:09:00	0
2009-05-07	18:10:00	12
2009-05-07	18:11:00	0
2009-05-07	18:12:00	0
2009-05-07	18:13:00	0
2009-05-07	18:14:00	0
2009-05-07	18:15:00	0
2009-05-07	18:16:00	0
2009-05-07	18:17:00	0
2009-05-07	18:18:00	0
2009-05-07	18:19:00	0
2009-05-07	18:20:00	0
2009-05-07	18:21:00	0
2009-05-07	18:22:00	0
2009-05-07	18:23:00	0
2009-05-07	18:24:00	0
2009-05-07	18:25:00	0
2009-05-07	18:26:00	0
2009-05-07	18:27:00	0
2009-05-07	18:28:00	0
2009-05-07	18:29:00	12
2009-05-07	18:30:00	308
2009-05-07	18:31:00	123
2009-05-07	18:32:00	0
2009-05-07	18:33:00	0
2009-05-07	18:34:00	0
2009-05-07	18:35:00	0
2009-05-07	18:36:00	0
2009-05-07	18:37:00	0
2009-05-07	18:38:00	0
2009-05-07	18:39:00	0
2009-05-07	18:40:00	0
2009-05-07	18:41:00	0
2009-05-07	18:42:00	0
2009-05-07	18:43:00	0
2009-05-07	18:44:00	443
2009-05-07	18:45:00	517
2009-05-07	18:46:00	293
2009-05-07	18:47:00	391
2009-05-07	18:48:00	0
2009-05-07	18:49:00	0
2009-05-07	18:50:00	0
2009-05-07	18:51:00	0
2009-05-07	18:52:00	37
2009-05-07	18:53:00	0
2009-05-07	18:54:00	0
2009-05-07	18:55:00	0
2009-05-07	18:56:00	0
2009-05-07	18:57:00	0
2009-05-07	18:58:00	0
2009-05-07	18:59:00	0
2009-05-07	19:00:00	0
2009-05-07	19:01:00	0
2009-05-07	19:02:00	0
2009-05-07	19:03:00	0
2009-05-07	19:04:00	0
2009-05-07	19:05:00	0
2009-05-07	19:06:00	0
2009-05-07	19:07:00	0
2009-05-07	19:08:00	0
2009-05-07	19:09:00	0
2009-05-07	19:10:00	0
2009-05-07	19:11:00	0
2009-05-07	19:12:00	0
2009-05-07	19:13:00	0
2009-05-07	19:14:00	0
2009-05-07	19:15:00	0
2009-05-07	19:16:00	25
2009-05-07	19:17:00	0
2009-05-07	19:18:00	0
2009-05-07	19:19:00	0
2009-05-07	19:20:00	0
2009-05-07	19:21:00	0
2009-05-07	19:22:00	0
2009-05-07	19:23:00	0
2009-05-07	19:24:00	0
2009-05-07	19:25:00	0
2009-05-07	19:26:00	0
2009-05-07	19:27:00	0
2009-05-07	19:28:00	0
2009-05-07	19:29:00	0
2009-05-07	19:30:00	0
2009-05-07	19:31:00	0
2009-05-07	19:32:00	0
2009-05-07	19:33:00	0
2009-05-07	19:34:00	0
2009-05-07	19:35:00	12
2009-05-07	19:36:00	0
2009-05-07	19:37:00	0
2009-05-07	19:38:00	0
2009-05-07	19:39:00	0
2009-05-07	19:40:00	0
2009-05-07	19:41:00	0
2009-05-07	19:42:00	0
2009-05-07	19:43:00	0
2009-05-07	19:44:00	0
2009-05-07	19:45:00	0
2009-05-07	19:46:00	0
2009-05-07	19:47:00	0
2009-05-07	19:48:00	0
2009-05-07	19:49:00	0
2009-05-07	19:50:00	0
2009-05-07	19:51:00	0
2009-05-07	19:52:00	0
2009-05-07	19:53:00	12
2009-05-07	19:54:00	0
2009-05-07	19:55:00	0
2009-05-07	19:56:00	0
2009-05-07	19:57:00	0
2009-05-07	19:58:00	0
2009-05-07	19:59:00	0
2009-05-07	20:00:00	0
2009-05-07	20:01:00	0
2009-05-07	20:02:00	0
2009-05-07	20:03:00	0
2009-05-07	20:04:00	0
2009-05-07	20:05:00	0
2009-05-07	20:06:00	0
2009-05-07	20:07:00	0
2009-05-07	20:08:00	0
2009-05-07	20:09:00	0
2009-05-07	20:10:00	0
2009-05-07	20:11:00	0
2009-05-07	20:12:00	0
2009-05-07	20:13:00	0
2009-05-07	20:14:00	0
2009-05-07	20:15:00	0
2009-05-07	20:16:00	0
2009-05-07	20:17:00	0
2009-05-07	20:18:00	0
2009-05-07	20:19:00	0
2009-05-07	20:20:00	0
2009-05-07	20:21:00	0
2009-05-07	20:22:00	0
2009-05-07	20:23:00	0
2009-05-07	20:24:00	0
2009-05-07	20:25:00	0
2009-05-07	20:26:00	0
2009-05-07	20:27:00	0
2009-05-07	20:28:00	0
2009-05-07	20:29:00	0
2009-05-07	20:30:00	0
2009-05-07	20:31:00	0
2009-05-07	20:32:00	0
2009-05-07	20:33:00	0
2009-05-07	20:34:00	0
2009-05-07	20:35:00	0
2009-05-07	20:36:00	0
2009-05-07	20:37:00	0
2009-05-07	20:38:00	0
2009-05-07	20:39:00	0
2009-05-07	20:40:00	12
2009-05-07	20:41:00	0
2009-05-07	20:42:00	0
2009-05-07	20:43:00	0
2009-05-07	20:44:00	12
2009-05-07	20:45:00	0
2009-05-07	20:46:00	0
2009-05-07	20:47:00	0
2009-05-07	20:48:00	0
2009-05-07	20:49:00	0
2009-05-07	20:50:00	0
2009-05-07	20:51:00	0
2009-05-07	20:52:00	0
2009-05-07	20:53:00	0
2009-05-07	20:54:00	0
2009-05-07	20:55:00	0
2009-05-07	20:56:00	0
2009-05-07	20:57:00	0
2009-05-07	20:58:00	0
2009-05-07	20:59:00	0
2009-05-07	21:00:00	0
2009-05-07	21:01:00	0
2009-05-07	21:02:00	0
2009-05-07	21:03:00	0
2009-05-07	21:04:00	0
2009-05-07	21:05:00	0
2009-05-07	21:06:00	0
2009-05-07	21:07:00	12
2009-05-07	21:08:00	0
2009-05-07	21:09:00	0
2009-05-07	21:10:00	0
2009-05-07	21:11:00	0
2009-05-07	21:12:00	62
2009-05-07	21:13:00	576
2009-05-07	21:14:00	74
2009-05-07	21:15:00	37
2009-05-07	21:16:00	37
2009-05-07	21:17:00	49
2009-05-07	21:18:00	74
2009-05-07	21:19:00	74
2009-05-07	21:20:00	219
2009-05-07	21:21:00	111
2009-05-07	21:22:00	0
2009-05-07	21:23:00	0
2009-05-07	21:24:00	0
2009-05-07	21:25:00	0
2009-05-07	21:26:00	0
2009-05-07	21:27:00	0
2009-05-07	21:28:00	0
2009-05-07	21:29:00	0
2009-05-07	21:30:00	0
2009-05-07	21:31:00	0
2009-05-07	21:32:00	0
2009-05-07	21:33:00	0
2009-05-07	21:34:00	0
2009-05-07	21:35:00	0
2009-05-07	21:36:00	0
2009-05-07	21:37:00	0
2009-05-07	21:38:00	0
2009-05-07	21:39:00	0
2009-05-07	21:40:00	0
2009-05-07	21:41:00	0
2009-05-07	21:42:00	0
2009-05-07	21:43:00	0
2009-05-07	21:44:00	0
2009-05-07	21:45:00	0
2009-05-07	21:46:00	0
2009-05-07	21:47:00	0
2009-05-07	21:48:00	0
2009-05-07	21:49:00	0
2009-05-07	21:50:00	0
2009-05-07	21:51:00	0
2009-05-07	21:52:00	0
2009-05-07	21:53:00	12
2009-05-07	21:54:00	0
2009-05-07	21:55:00	0
2009-05-07	21:56:00	219
2009-05-07	21:57:00	0
2009-05-07	21:58:00	0
2009-05-07	21:59:00	0
2009-05-07	22:00:00	0
2009-05-07	22:01:00	0
2009-05-07	22:02:00	12
2009-05-07	22:03:00	0
2009-05-07	22:04:00	0
2009-05-07	22:05:00	0
2009-05-07	22:06:00	0
2009-05-07	22:07:00	0
2009-05-07	22:08:00	0
2009-05-07	22:09:00	0
2009-05-07	22:10:00	0
2009-05-07	22:11:00	0
2009-05-07	22:12:00	0
2009-05-07	22:13:00	0
2009-05-07	22:14:00	0
2009-05-07	22:15:00	0
2009-05-07	22:16:00	0
2009-05-07	22:17:00	0
2009-05-07	22:18:00	0
2009-05-07	22:19:00	0
2009-05-07	22:20:00	0
2009-05-07	22:21:00	0
2009-05-07	22:22:00	0
2009-05-07	22:23:00	0
2009-05-07	22:24:00	0
2009-05-07	22:25:00	0
2009-05-07	22:26:00	0
2009-05-07	22:27:00	25
2009-05-07	22:28:00	12
2009-05-07	22:29:00	0
2009-05-07	22:30:00	0
2009-05-07	22:31:00	0
2009-05-07	22:32:00	0
2009-05-07	22:33:00	0
2009-05-07	22:34:00	0
2009-05-07	22:35:00	0
2009-05-07	22:36:00	0
2009-05-07	22:37:00	0
2009-05-07	22:38:00	0
2009-05-07	22:39:00	0
2009-05-07	22:40:00	0
2009-05-07	22:41:00	0
2009-05-07	22:42:00	0
2009-05-07	22:43:00	0
2009-05-07	22:44:00	25
2009-05-07	22:45:00	0
2009-05-07	22:46:00	0
2009-05-07	22:47:00	98
2009-05-07	22:48:00	111
2009-05-07	22:49:00	0
2009-05-07	22:50:00	0
2009-05-07	22:51:00	135
2009-05-07	22:52:00	160
2009-05-07	22:53:00	25
2009-05-07	22:54:00	37
2009-05-07	22:55:00	62
2009-05-07	22:56:00	25
2009-05-07	22:57:00	111
2009-05-07	22:58:00	25
2009-05-07	22:59:00	62
2009-05-07	23:00:00	0
2009-05-07	23:01:00	0
2009-05-07	23:02:00	0
2009-05-07	23:03:00	0
2009-05-07	23:04:00	0
2009-05-07	23:05:00	0
2009-05-07	23:06:00	0
2009-05-07	23:07:00	0
2009-05-07	23:08:00	0
2009-05-07	23:09:00	0
2009-05-07	23:10:00	0
2009-05-07	23:11:00	0
2009-05-07	23:12:00	0
2009-05-07	23:13:00	0
2009-05-07	23:14:00	0
2009-05-07	23:15:00	0
2009-05-07	23:16:00	0
2009-05-07	23:17:00	0
2009-05-07	23:18:00	0
2009-05-07	23:19:00	0
2009-05-07	23:20:00	0
2009-05-07	23:21:00	0
2009-05-07	23:22:00	0
2009-05-07	23:23:00	0
2009-05-07	23:24:00	0
2009-05-07	23:25:00	0
2009-05-07	23:26:00	0
2009-05-07	23:27:00	0
2009-05-07	23:28:00	0
2009-05-07	23:29:00	0
2009-05-07	23:30:00	0
2009-05-07	23:31:00	0
2009-05-07	23:32:00	0
2009-05-07	23:33:00	0
2009-05-07	23:34:00	0
2009-05-07	23:35:00	0
2009-05-07	23:36:00	0
2009-05-07	23:37:00	0
2009-05-07	23:38:00	0
2009-05-07	23:39:00	0
2009-05-07	23:40:00	0
2009-05-07	23:41:00	0
2009-05-07	23:42:00	0
2009-05-07	23:43:00	0
2009-05-07	23:44:00	0
2009-05-07	23:45:00	0
2009-05-07	23:46:00	25
2009-05-07	23:47:00	123
2009-05-07	23:48:00	219
2009-05-07	23:49:00	263
2009-05-07	23:50:00	12
2009-05-07	23:51:00	0
2009-05-07	23:52:00	0
2009-05-07	23:53:00	0
2009-05-07	23:54:00	0
2009-05-07	23:55:00	0
2009-05-07	23:56:00	0
2009-05-07	23:57:00	0
2009-05-07	23:58:00	0
2009-05-07	23:59:00	0
2009-05-08	00:00:00	0
2009-05-08	00:01:00	0
2009-05-08	00:02:00	0
2009-05-08	00:03:00	0
2009-05-08	00:04:00	0
2009-05-08	00:05:00	0
2009-05-08	00:06:00	0
2009-05-08	00:07:00	0
2009-05-08	00:08:00	0
2009-05-08	00:09:00	0
2009-05-08	00:10:00	0
2009-05-08	00:11:00	0
2009-05-08	00:12:00	0
2009-05-08	00:13:00	0
2009-05-08	00:14:00	0
2009-05-08	00:15:00	0
2009-05-08	00:16:00	0
2009-05-08	00:17:00	0
2009-05-08	00:18:00	0
2009-05-08	00:19:00	0
2009-05-08	00:20:00	0
2009-05-08	00:21:00	0
2009-05-08	00:22:00	0
2009-05-08	00:23:00	0
2009-05-08	00:24:00	0
2009-05-08	00:25:00	0
2009-05-08	00:26:00	0
2009-05-08	00:27:00	0
2009-05-08	00:28:00	0
2009-05-08	00:29:00	0
2009-05-08	00:30:00	0
2009-05-08	00:31:00	0
2009-05-08	00:32:00	0
2009-05-08	00:33:00	0
2009-05-08	00:34:00	0
2009-05-08	00:35:00	0
2009-05-08	00:36:00	0
2009-05-08	00:37:00	0
2009-05-08	00:38:00	0
2009-05-08	00:39:00	219
2009-05-08	00:40:00	426
2009-05-08	00:41:00	12
2009-05-08	00:42:00	62
2009-05-08	00:43:00	25
2009-05-08	00:44:00	98
2009-05-08	00:45:00	702
2009-05-08	00:46:00	657
2009-05-08	00:47:00	537
2009-05-08	00:48:00	37
2009-05-08	00:49:00	74
2009-05-08	00:50:00	219
2009-05-08	00:51:00	0
2009-05-08	00:52:00	37
2009-05-08	00:53:00	308
2009-05-08	00:54:00	37
2009-05-08	00:55:00	278
2009-05-08	00:56:00	0
2009-05-08	00:57:00	25
2009-05-08	00:58:00	12
2009-05-08	00:59:00	0
2009-05-08	01:00:00	0
2009-05-08	01:01:00	0
2009-05-08	01:02:00	0
2009-05-08	01:03:00	0
2009-05-08	01:04:00	0
2009-05-08	01:05:00	0
2009-05-08	01:06:00	0
2009-05-08	01:07:00	0
2009-05-08	01:08:00	0
2009-05-08	01:09:00	0
2009-05-08	01:10:00	0
2009-05-08	01:11:00	0
2009-05-08	01:12:00	0
2009-05-08	01:13:00	0
2009-05-08	01:14:00	0
2009-05-08	01:15:00	0
2009-05-08	01:16:00	0
2009-05-08	01:17:00	0
2009-05-08	01:18:00	0
2009-05-08	01:19:00	0
2009-05-08	01:20:00	0
2009-05-08	01:21:00	0
2009-05-08	01:22:00	0
2009-05-08	01:23:00	0
2009-05-08	01:24:00	0
2009-05-08	01:25:00	0
2009-05-08	01:26:00	0
2009-05-08	01:27:00	0
2009-05-08	01:28:00	0
2009-05-08	01:29:00	0
2009-05-08	01:30:00	0
2009-05-08	01:31:00	0
2009-05-08	01:32:00	0
2009-05-08	01:33:00	0
2009-05-08	01:34:00	0
2009-05-08	01:35:00	0
2009-05-08	01:36:00	0
2009-05-08	01:37:00	0
2009-05-08	01:38:00	0
2009-05-08	01:39:00	0
2009-05-08	01:40:00	0
2009-05-08	01:41:00	0
2009-05-08	01:42:00	0
2009-05-08	01:43:00	0
2009-05-08	01:44:00	0
2009-05-08	01:45:00	0
2009-05-08	01:46:00	0
2009-05-08	01:47:00	0
2009-05-08	01:48:00	0
2009-05-08	01:49:00	0
2009-05-08	01:50:00	0
2009-05-08	01:51:00	0
2009-05-08	01:52:00	0
2009-05-08	01:53:00	12
2009-05-08	01:54:00	0
2009-05-08	01:55:00	0
2009-05-08	01:56:00	0
2009-05-08	01:57:00	0
2009-05-08	01:58:00	0
2009-05-08	01:59:00	0
2009-05-08	02:00:00	0
2009-05-08	02:01:00	0
2009-05-08	02:02:00	0
2009-05-08	02:03:00	0
2009-05-08	02:04:00	0
2009-05-08	02:05:00	0
2009-05-08	02:06:00	0
2009-05-08	02:07:00	0
2009-05-08	02:08:00	0
2009-05-08	02:09:00	0
2009-05-08	02:10:00	0
2009-05-08	02:11:00	0
2009-05-08	02:12:00	0
2009-05-08	02:13:00	0
2009-05-08	02:14:00	0
2009-05-08	02:15:00	0
2009-05-08	02:16:00	0
2009-05-08	02:17:00	0
2009-05-08	02:18:00	0
2009-05-08	02:19:00	0
2009-05-08	02:20:00	0
2009-05-08	02:21:00	0
2009-05-08	02:22:00	0
2009-05-08	02:23:00	0
2009-05-08	02:24:00	0
2009-05-08	02:25:00	0
2009-05-08	02:26:00	0
2009-05-08	02:27:00	0
2009-05-08	02:28:00	0
2009-05-08	02:29:00	0
2009-05-08	02:30:00	0
2009-05-08	02:31:00	0
2009-05-08	02:32:00	0
2009-05-08	02:33:00	0
2009-05-08	02:34:00	0
2009-05-08	02:35:00	0
2009-05-08	02:36:00	0
2009-05-08	02:37:00	0
2009-05-08	02:38:00	0
2009-05-08	02:39:00	0
2009-05-08	02:40:00	0
2009-05-08	02:41:00	0
2009-05-08	02:42:00	0
2009-05-08	02:43:00	0
2009-05-08	02:44:00	0
2009-05-08	02:45:00	0
2009-05-08	02:46:00	0
2009-05-08	02:47:00	0
2009-05-08	02:48:00	0
2009-05-08	02:49:00	0
2009-05-08	02:50:00	0
2009-05-08	02:51:00	0
2009-05-08	02:52:00	0
2009-05-08	02:53:00	0
2009-05-08	02:54:00	0
2009-05-08	02:55:00	0
2009-05-08	02:56:00	0
2009-05-08	02:57:00	0
2009-05-08	02:58:00	0
2009-05-08	02:59:00	0
2009-05-08	03:00:00	0
2009-05-08	03:01:00	0
2009-05-08	03:02:00	0
2009-05-08	03:03:00	0
2009-05-08	03:04:00	0
2009-05-08	03:05:00	0
2009-05-08	03:06:00	0
2009-05-08	03:07:00	0
2009-05-08	03:08:00	0
2009-05-08	03:09:00	0
2009-05-08	03:10:00	0
2009-05-08	03:11:00	0
2009-05-08	03:12:00	0
2009-05-08	03:13:00	0
2009-05-08	03:14:00	0
2009-05-08	03:15:00	0
2009-05-08	03:16:00	0
2009-05-08	03:17:00	0
2009-05-08	03:18:00	0
2009-05-08	03:19:00	0
2009-05-08	03:20:00	0
2009-05-08	03:21:00	0
2009-05-08	03:22:00	0
2009-05-08	03:23:00	0
2009-05-08	03:24:00	0
2009-05-08	03:25:00	0
2009-05-08	03:26:00	0
2009-05-08	03:27:00	12
2009-05-08	03:28:00	0
2009-05-08	03:29:00	0
2009-05-08	03:30:00	0
2009-05-08	03:31:00	0
2009-05-08	03:32:00	0
2009-05-08	03:33:00	0
2009-05-08	03:34:00	0
2009-05-08	03:35:00	0
2009-05-08	03:36:00	0
2009-05-08	03:37:00	0
2009-05-08	03:38:00	0
2009-05-08	03:39:00	0
2009-05-08	03:40:00	0
2009-05-08	03:41:00	0
2009-05-08	03:42:00	0
2009-05-08	03:43:00	0
2009-05-08	03:44:00	0
2009-05-08	03:45:00	0
2009-05-08	03:46:00	0
2009-05-08	03:47:00	0
2009-05-08	03:48:00	0
2009-05-08	03:49:00	0
2009-05-08	03:50:00	0
2009-05-08	03:51:00	12
2009-05-08	03:52:00	0
2009-05-08	03:53:00	0
2009-05-08	03:54:00	0
2009-05-08	03:55:00	0
2009-05-08	03:56:00	0
2009-05-08	03:57:00	0
2009-05-08	03:58:00	0
2009-05-08	03:59:00	0
2009-05-08	04:00:00	0
2009-05-08	04:01:00	12
2009-05-08	04:02:00	0
2009-05-08	04:03:00	25
2009-05-08	04:04:00	0
2009-05-08	04:05:00	0
2009-05-08	04:06:00	0
2009-05-08	04:07:00	0
2009-05-08	04:08:00	0
2009-05-08	04:09:00	0
2009-05-08	04:10:00	0
2009-05-08	04:11:00	0
2009-05-08	04:12:00	0
2009-05-08	04:13:00	0
2009-05-08	04:14:00	0
2009-05-08	04:15:00	0
2009-05-08	04:16:00	0
2009-05-08	04:17:00	0
2009-05-08	04:18:00	0
2009-05-08	04:19:00	0
2009-05-08	04:20:00	0
2009-05-08	04:21:00	0
2009-05-08	04:22:00	0
2009-05-08	04:23:00	0
2009-05-08	04:24:00	0
2009-05-08	04:25:00	0
2009-05-08	04:26:00	0
2009-05-08	04:27:00	0
2009-05-08	04:28:00	0
2009-05-08	04:29:00	0
2009-05-08	04:30:00	12
2009-05-08	04:31:00	25
2009-05-08	04:32:00	0
2009-05-08	04:33:00	0
2009-05-08	04:34:00	219
2009-05-08	04:35:00	62
2009-05-08	04:36:00	0
2009-05-08	04:37:00	0
2009-05-08	04:38:00	0
2009-05-08	04:39:00	0
2009-05-08	04:40:00	0
2009-05-08	04:41:00	0
2009-05-08	04:42:00	0
2009-05-08	04:43:00	0
2009-05-08	04:44:00	0
2009-05-08	04:45:00	175
2009-05-08	04:46:00	12
2009-05-08	04:47:00	25
2009-05-08	04:48:00	0
2009-05-08	04:49:00	0
2009-05-08	04:50:00	37
2009-05-08	04:51:00	0
2009-05-08	04:52:00	0
2009-05-08	04:53:00	0
2009-05-08	04:54:00	0
2009-05-08	04:55:00	0
2009-05-08	04:56:00	0
2009-05-08	04:57:00	0
2009-05-08	04:58:00	0
2009-05-08	04:59:00	0
2009-05-08	05:00:00	0
2009-05-08	05:01:00	12
2009-05-08	05:02:00	0
2009-05-08	05:03:00	0
2009-05-08	05:04:00	74
2009-05-08	05:05:00	0
2009-05-08	05:06:00	0
2009-05-08	05:07:00	25
2009-05-08	05:08:00	0
2009-05-08	05:09:00	0
2009-05-08	05:10:00	0
2009-05-08	05:11:00	293
2009-05-08	05:12:00	0
2009-05-08	05:13:00	0
2009-05-08	05:14:00	0
2009-05-08	05:15:00	0
2009-05-08	05:16:00	0
2009-05-08	05:17:00	0
2009-05-08	05:18:00	0
2009-05-08	05:19:00	0
2009-05-08	05:20:00	25
2009-05-08	05:21:00	0
2009-05-08	05:22:00	0
2009-05-08	05:23:00	0
2009-05-08	05:24:00	175
2009-05-08	05:25:00	340
2009-05-08	05:26:00	0
2009-05-08	05:27:00	0
2009-05-08	05:28:00	0
2009-05-08	05:29:00	0
2009-05-08	05:30:00	0
2009-05-08	05:31:00	25
2009-05-08	05:32:00	0
2009-05-08	05:33:00	0
2009-05-08	05:34:00	0
2009-05-08	05:35:00	0
2009-05-08	05:36:00	0
2009-05-08	05:37:00	0
2009-05-08	05:38:00	0
2009-05-08	05:39:00	0
2009-05-08	05:40:00	0
2009-05-08	05:41:00	0
2009-05-08	05:42:00	0
2009-05-08	05:43:00	0
2009-05-08	05:44:00	0
2009-05-08	05:45:00	0
2009-05-08	05:46:00	0
2009-05-08	05:47:00	12
2009-05-08	05:48:00	0
2009-05-08	05:49:00	0
2009-05-08	05:50:00	0
2009-05-08	05:51:00	0
2009-05-08	05:52:00	0
2009-05-08	05:53:00	0
2009-05-08	05:54:00	0
2009-05-08	05:55:00	0
2009-05-08	05:56:00	0
2009-05-08	05:57:00	0
2009-05-08	05:58:00	0
2009-05-08	05:59:00	0
2009-05-08	06:00:00	0
2009-05-08	06:01:00	0
2009-05-08	06:02:00	0
2009-05-08	06:03:00	0
2009-05-08	06:04:00	0
2009-05-08	06:05:00	0
2009-05-08	06:06:00	263
2009-05-08	06:07:00	322
2009-05-08	06:08:00	25
2009-05-08	06:09:00	426
2009-05-08	06:10:00	0
2009-05-08	06:11:00	0
2009-05-08	06:12:00	0
2009-05-08	06:13:00	0
2009-05-08	06:14:00	204
2009-05-08	06:15:00	0
2009-05-08	06:16:00	0
2009-05-08	06:17:00	12
2009-05-08	06:18:00	0
2009-05-08	06:19:00	0
2009-05-08	06:20:00	0
2009-05-08	06:21:00	0
2009-05-08	06:22:00	0
2009-05-08	06:23:00	0
2009-05-08	06:24:00	0
2009-05-08	06:25:00	0
2009-05-08	06:26:00	0
2009-05-08	06:27:00	0
2009-05-08	06:28:00	0
2009-05-08	06:29:00	0
2009-05-08	06:30:00	0
2009-05-08	06:31:00	0
2009-05-08	06:32:00	0
2009-05-08	06:33:00	0
2009-05-08	06:34:00	0
2009-05-08	06:35:00	0
2009-05-08	06:36:00	0
2009-05-08	06:37:00	0
2009-05-08	06:38:00	0
2009-05-08	06:39:00	0
2009-05-08	06:40:00	0
2009-05-08	06:41:00	0
2009-05-08	06:42:00	0
2009-05-08	06:43:00	0
2009-05-08	06:44:00	0
2009-05-08	06:45:00	0
2009-05-08	06:46:00	0
2009-05-08	06:47:00	0
2009-05-08	06:48:00	0
2009-05-08	06:49:00	0
2009-05-08	06:50:00	0
2009-05-08	06:51:00	0
2009-05-08	06:52:00	0
2009-05-08	06:53:00	0
2009-05-08	06:54:00	0
2009-05-08	06:55:00	0
2009-05-08	06:56:00	0
2009-05-08	06:57:00	0
2009-05-08	06:58:00	37
2009-05-08	06:59:00	0
2009-05-08	07:00:00	0
2009-05-08	07:01:00	0
2009-05-08	07:02:00	0
2009-05-08	07:03:00	0
2009-05-08	07:04:00	0
2009-05-08	07:05:00	0
2009-05-08	07:06:00	0
2009-05-08	07:07:00	0
2009-05-08	07:08:00	0
2009-05-08	07:09:00	0
2009-05-08	07:10:00	0
2009-05-08	07:11:00	0
2009-05-08	07:12:00	0
2009-05-08	07:13:00	0
2009-05-08	07:14:00	0
2009-05-08	07:15:00	0
2009-05-08	07:16:00	0
2009-05-08	07:17:00	0
2009-05-08	07:18:00	0
2009-05-08	07:19:00	0
2009-05-08	07:20:00	0
2009-05-08	07:21:00	0
2009-05-08	07:22:00	0
2009-05-08	07:23:00	12
2009-05-08	07:24:00	0
2009-05-08	07:25:00	0
2009-05-08	07:26:00	25
2009-05-08	07:27:00	62
2009-05-08	07:28:00	62
2009-05-08	07:29:00	278
2009-05-08	07:30:00	175
2009-05-08	07:31:00	49
2009-05-08	07:32:00	0
2009-05-08	07:33:00	0
2009-05-08	07:34:00	0
2009-05-08	07:35:00	37
2009-05-08	07:36:00	0
2009-05-08	07:37:00	0
2009-05-08	07:38:00	0
2009-05-08	07:39:00	25
2009-05-08	07:40:00	0
2009-05-08	07:41:00	219
2009-05-08	07:42:00	175
2009-05-08	07:43:00	37
2009-05-08	07:44:00	0
2009-05-08	07:45:00	443
2009-05-08	07:46:00	234
2009-05-08	07:47:00	204
2009-05-08	07:48:00	249
2009-05-08	07:49:00	74
2009-05-08	07:50:00	160
2009-05-08	07:51:00	62
2009-05-08	07:52:00	135
2009-05-08	07:53:00	74
2009-05-08	07:54:00	0
2009-05-08	07:55:00	0
2009-05-08	07:56:00	0
2009-05-08	07:57:00	0
2009-05-08	07:58:00	0
2009-05-08	07:59:00	357
2009-05-08	08:00:00	0
2009-05-08	08:01:00	175
2009-05-08	08:02:00	175
2009-05-08	08:03:00	0
2009-05-08	08:04:00	0
2009-05-08	08:05:00	263
2009-05-08	08:06:00	0
2009-05-08	08:07:00	0
2009-05-08	08:08:00	0
2009-05-08	08:09:00	0
2009-05-08	08:10:00	0
2009-05-08	08:11:00	0
2009-05-08	08:12:00	0
2009-05-08	08:13:00	0
2009-05-08	08:14:00	0
2009-05-08	08:15:00	0
2009-05-08	08:16:00	0
2009-05-08	08:17:00	0
2009-05-08	08:18:00	0
2009-05-08	08:19:00	0
2009-05-08	08:20:00	0
2009-05-08	08:21:00	160
2009-05-08	08:22:00	12
2009-05-08	08:23:00	0
2009-05-08	08:24:00	0
2009-05-08	08:25:00	0
2009-05-08	08:26:00	0
2009-05-08	08:27:00	0
2009-05-08	08:28:00	0
2009-05-08	08:29:00	0
2009-05-08	08:30:00	0
2009-05-08	08:31:00	25
2009-05-08	08:32:00	0
2009-05-08	08:33:00	62
2009-05-08	08:34:00	0
2009-05-08	08:35:00	0
2009-05-08	08:36:00	0
2009-05-08	08:37:00	0
2009-05-08	08:38:00	0
2009-05-08	08:39:00	0
2009-05-08	08:40:00	0
2009-05-08	08:41:00	0
2009-05-08	08:42:00	0
2009-05-08	08:43:00	0
2009-05-08	08:44:00	0
2009-05-08	08:45:00	0
2009-05-08	08:46:00	0
2009-05-08	08:47:00	0
2009-05-08	08:48:00	0
2009-05-08	08:49:00	0
2009-05-08	08:50:00	25
2009-05-08	08:51:00	0
2009-05-08	08:52:00	0
2009-05-08	08:53:00	37
2009-05-08	08:54:00	0
2009-05-08	08:55:00	0
2009-05-08	08:56:00	0
2009-05-08	08:57:00	0
2009-05-08	08:58:00	0
2009-05-08	08:59:00	0
2009-05-08	09:00:00	0
2009-05-08	09:01:00	0
2009-05-08	09:02:00	0
2009-05-08	09:03:00	0
2009-05-08	09:04:00	62
2009-05-08	09:05:00	0
2009-05-08	09:06:00	0
2009-05-08	09:07:00	0
2009-05-08	09:08:00	0
[truncated: 21,051 more rows]

## Sheet: 5.22.09
Actogram, Copy Raw Data, All Days
Identity:	Kelsy Hall
Filename:	E:\Active Research Files\meloxicam titre canine\cases\kelsie h\Kelsy Hall 5.22.09.AWC
Gender:	M
Age:	12
Height:
Weight:	39.4 kg	86.9 lbs
Start Date:	22-May-2009 (Fri)
Start Time:	18:00:00
Interval:	1.00 mins
Date Stamp:	Time Stamp:	Activity Data:	Marker Press:
2009-05-22	00:00:00	0
2009-05-22	00:01:00	0
2009-05-22	00:02:00	0
2009-05-22	00:03:00	0
2009-05-22	00:04:00	0
2009-05-22	00:05:00	0
2009-05-22	00:06:00	0
2009-05-22	00:07:00	0
2009-05-22	00:08:00	0
2009-05-22	00:09:00	0
2009-05-22	00:10:00	0
2009-05-22	00:11:00	0
2009-05-22	00:12:00	0
2009-05-22	00:13:00	0
2009-05-22	00:14:00	0
2009-05-22	00:15:00	0
2009-05-22	00:16:00	0
2009-05-22	00:17:00	0
2009-05-22	00:18:00	0
2009-05-22	00:19:00	0
2009-05-22	00:20:00	0
2009-05-22	00:21:00	0
2009-05-22	00:22:00	0
2009-05-22	00:23:00	0
2009-05-22	00:24:00	0
2009-05-22	00:25:00	0
2009-05-22	00:26:00	0
2009-05-22	00:27:00	0
2009-05-22	00:28:00	0
2009-05-22	00:29:00	0
2009-05-22	00:30:00	0
2009-05-22	00:31:00	0
2009-05-22	00:32:00	0
2009-05-22	00:33:00	0
2009-05-22	00:34:00	0
2009-05-22	00:35:00	0
2009-05-22	00:36:00	0
2009-05-22	00:37:00	0
2009-05-22	00:38:00	0
2009-05-22	00:39:00	0
2009-05-22	00:40:00	0
2009-05-22	00:41:00	0
2009-05-22	00:42:00	0
2009-05-22	00:43:00	0
2009-05-22	00:44:00	0
2009-05-22	00:45:00	0
2009-05-22	00:46:00	0
2009-05-22	00:47:00	0
2009-05-22	00:48:00	0
2009-05-22	00:49:00	0
2009-05-22	00:50:00	0
2009-05-22	00:51:00	0
2009-05-22	00:52:00	0
2009-05-22	00:53:00	0
2009-05-22	00:54:00	0
2009-05-22	00:55:00	0
2009-05-22	00:56:00	0
2009-05-22	00:57:00	0
2009-05-22	00:58:00	0
2009-05-22	00:59:00	0
2009-05-22	01:00:00	0
2009-05-22	01:01:00	0
2009-05-22	01:02:00	0
2009-05-22	01:03:00	0
2009-05-22	01:04:00	0
2009-05-22	01:05:00	0
2009-05-22	01:06:00	0
2009-05-22	01:07:00	0
2009-05-22	01:08:00	0
2009-05-22	01:09:00	0
2009-05-22	01:10:00	0
2009-05-22	01:11:00	0
2009-05-22	01:12:00	0
2009-05-22	01:13:00	0
2009-05-22	01:14:00	0
2009-05-22	01:15:00	0
2009-05-22	01:16:00	0
2009-05-22	01:17:00	0
2009-05-22	01:18:00	0
2009-05-22	01:19:00	0
2009-05-22	01:20:00	0
2009-05-22	01:21:00	0
2009-05-22	01:22:00	0
2009-05-22	01:23:00	0
2009-05-22	01:24:00	0
2009-05-22	01:25:00	0
2009-05-22	01:26:00	0
2009-05-22	01:27:00	0
2009-05-22	01:28:00	0
2009-05-22	01:29:00	0
2009-05-22	01:30:00	0
2009-05-22	01:31:00	0
2009-05-22	01:32:00	0
2009-05-22	01:33:00	0
2009-05-22	01:34:00	0
2009-05-22	01:35:00	0
2009-05-22	01:36:00	0
2009-05-22	01:37:00	0
2009-05-22	01:38:00	0
2009-05-22	01:39:00	0
2009-05-22	01:40:00	0
2009-05-22	01:41:00	0
2009-05-22	01:42:00	0
2009-05-22	01:43:00	0
2009-05-22	01:44:00	0
2009-05-22	01:45:00	0
2009-05-22	01:46:00	0
2009-05-22	01:47:00	0
2009-05-22	01:48:00	0
2009-05-22	01:49:00	0
2009-05-22	01:50:00	0
2009-05-22	01:51:00	0
2009-05-22	01:52:00	0
2009-05-22	01:53:00	0
2009-05-22	01:54:00	0
2009-05-22	01:55:00	0
2009-05-22	01:56:00	0
2009-05-22	01:57:00	0
2009-05-22	01:58:00	0
2009-05-22	01:59:00	0
2009-05-22	02:00:00	0
2009-05-22	02:01:00	0
2009-05-22	02:02:00	0
2009-05-22	02:03:00	0
2009-05-22	02:04:00	0
2009-05-22	02:05:00	0
2009-05-22	02:06:00	0
2009-05-22	02:07:00	0
2009-05-22	02:08:00	0
2009-05-22	02:09:00	0
2009-05-22	02:10:00	0
2009-05-22	02:11:00	0
2009-05-22	02:12:00	0
2009-05-22	02:13:00	0
2009-05-22	02:14:00	0
2009-05-22	02:15:00	0
2009-05-22	02:16:00	0
2009-05-22	02:17:00	0
2009-05-22	02:18:00	0
2009-05-22	02:19:00	0
2009-05-22	02:20:00	0
2009-05-22	02:21:00	0
2009-05-22	02:22:00	0
2009-05-22	02:23:00	0
2009-05-22	02:24:00	0
2009-05-22	02:25:00	0
2009-05-22	02:26:00	0
2009-05-22	02:27:00	0
2009-05-22	02:28:00	0
2009-05-22	02:29:00	0
2009-05-22	02:30:00	0
2009-05-22	02:31:00	0
2009-05-22	02:32:00	0
2009-05-22	02:33:00	0
2009-05-22	02:34:00	0
2009-05-22	02:35:00	0
2009-05-22	02:36:00	0
2009-05-22	02:37:00	0
2009-05-22	02:38:00	0
2009-05-22	02:39:00	0
2009-05-22	02:40:00	0
2009-05-22	02:41:00	0
2009-05-22	02:42:00	0
2009-05-22	02:43:00	0
2009-05-22	02:44:00	0
2009-05-22	02:45:00	0
2009-05-22	02:46:00	0
2009-05-22	02:47:00	0
2009-05-22	02:48:00	0
2009-05-22	02:49:00	0
2009-05-22	02:50:00	0
2009-05-22	02:51:00	0
2009-05-22	02:52:00	0
2009-05-22	02:53:00	0
2009-05-22	02:54:00	0
2009-05-22	02:55:00	0
2009-05-22	02:56:00	0
2009-05-22	02:57:00	0
2009-05-22	02:58:00	0
2009-05-22	02:59:00	0
2009-05-22	03:00:00	0
2009-05-22	03:01:00	0
2009-05-22	03:02:00	0
2009-05-22	03:03:00	0
2009-05-22	03:04:00	0
2009-05-22	03:05:00	0
2009-05-22	03:06:00	0
2009-05-22	03:07:00	0
2009-05-22	03:08:00	0
2009-05-22	03:09:00	0
2009-05-22	03:10:00	0
2009-05-22	03:11:00	0
2009-05-22	03:12:00	0
2009-05-22	03:13:00	0
2009-05-22	03:14:00	0
2009-05-22	03:15:00	0
2009-05-22	03:16:00	0
2009-05-22	03:17:00	0
2009-05-22	03:18:00	0
2009-05-22	03:19:00	0
2009-05-22	03:20:00	0
2009-05-22	03:21:00	0
2009-05-22	03:22:00	0
2009-05-22	03:23:00	0
2009-05-22	03:24:00	0
2009-05-22	03:25:00	0
2009-05-22	03:26:00	0
2009-05-22	03:27:00	0
2009-05-22	03:28:00	0
2009-05-22	03:29:00	0
2009-05-22	03:30:00	0
2009-05-22	03:31:00	0
2009-05-22	03:32:00	0
2009-05-22	03:33:00	0
2009-05-22	03:34:00	0
2009-05-22	03:35:00	0
2009-05-22	03:36:00	0
2009-05-22	03:37:00	0
2009-05-22	03:38:00	0
2009-05-22	03:39:00	0
2009-05-22	03:40:00	0
2009-05-22	03:41:00	0
2009-05-22	03:42:00	0
2009-05-22	03:43:00	0
2009-05-22	03:44:00	0
2009-05-22	03:45:00	0
2009-05-22	03:46:00	0
2009-05-22	03:47:00	0
2009-05-22	03:48:00	0
2009-05-22	03:49:00	0
2009-05-22	03:50:00	0
2009-05-22	03:51:00	0
2009-05-22	03:52:00	0
2009-05-22	03:53:00	0
2009-05-22	03:54:00	0
2009-05-22	03:55:00	0
2009-05-22	03:56:00	0
2009-05-22	03:57:00	0
2009-05-22	03:58:00	0
2009-05-22	03:59:00	0
2009-05-22	04:00:00	0
2009-05-22	04:01:00	0
2009-05-22	04:02:00	0
2009-05-22	04:03:00	0
2009-05-22	04:04:00	0
2009-05-22	04:05:00	0
2009-05-22	04:06:00	0
2009-05-22	04:07:00	0
2009-05-22	04:08:00	0
2009-05-22	04:09:00	0
2009-05-22	04:10:00	0
2009-05-22	04:11:00	0
2009-05-22	04:12:00	0
2009-05-22	04:13:00	0
2009-05-22	04:14:00	0
2009-05-22	04:15:00	0
2009-05-22	04:16:00	0
2009-05-22	04:17:00	0
2009-05-22	04:18:00	0
2009-05-22	04:19:00	0
2009-05-22	04:20:00	0
2009-05-22	04:21:00	0
2009-05-22	04:22:00	0
2009-05-22	04:23:00	0
2009-05-22	04:24:00	0
2009-05-22	04:25:00	0
2009-05-22	04:26:00	0
2009-05-22	04:27:00	0
2009-05-22	04:28:00	0
2009-05-22	04:29:00	0
2009-05-22	04:30:00	0
2009-05-22	04:31:00	0
2009-05-22	04:32:00	0
2009-05-22	04:33:00	0
2009-05-22	04:34:00	0
2009-05-22	04:35:00	0
2009-05-22	04:36:00	0
2009-05-22	04:37:00	0
2009-05-22	04:38:00	0
2009-05-22	04:39:00	0
2009-05-22	04:40:00	0
2009-05-22	04:41:00	0
2009-05-22	04:42:00	0
2009-05-22	04:43:00	0
2009-05-22	04:44:00	0
2009-05-22	04:45:00	0
2009-05-22	04:46:00	0
2009-05-22	04:47:00	0
2009-05-22	04:48:00	0
2009-05-22	04:49:00	0
2009-05-22	04:50:00	0
2009-05-22	04:51:00	0
2009-05-22	04:52:00	0
2009-05-22	04:53:00	0
2009-05-22	04:54:00	0
2009-05-22	04:55:00	0
2009-05-22	04:56:00	0
2009-05-22	04:57:00	0
2009-05-22	04:58:00	0
2009-05-22	04:59:00	0
2009-05-22	05:00:00	0
2009-05-22	05:01:00	0
2009-05-22	05:02:00	0
2009-05-22	05:03:00	0
2009-05-22	05:04:00	0
2009-05-22	05:05:00	0
2009-05-22	05:06:00	0
2009-05-22	05:07:00	0
2009-05-22	05:08:00	0
2009-05-22	05:09:00	0
2009-05-22	05:10:00	0
2009-05-22	05:11:00	0
2009-05-22	05:12:00	0
2009-05-22	05:13:00	0
2009-05-22	05:14:00	0
2009-05-22	05:15:00	0
2009-05-22	05:16:00	0
2009-05-22	05:17:00	0
2009-05-22	05:18:00	0
2009-05-22	05:19:00	0
2009-05-22	05:20:00	0
2009-05-22	05:21:00	0
2009-05-22	05:22:00	0
2009-05-22	05:23:00	0
2009-05-22	05:24:00	0
2009-05-22	05:25:00	0
2009-05-22	05:26:00	0
2009-05-22	05:27:00	0
2009-05-22	05:28:00	0
2009-05-22	05:29:00	0
2009-05-22	05:30:00	0
2009-05-22	05:31:00	0
2009-05-22	05:32:00	0
2009-05-22	05:33:00	0
2009-05-22	05:34:00	0
2009-05-22	05:35:00	0
2009-05-22	05:36:00	0
2009-05-22	05:37:00	0
2009-05-22	05:38:00	0
2009-05-22	05:39:00	0
2009-05-22	05:40:00	0
2009-05-22	05:41:00	0
2009-05-22	05:42:00	0
2009-05-22	05:43:00	0
2009-05-22	05:44:00	0
2009-05-22	05:45:00	0
2009-05-22	05:46:00	0
2009-05-22	05:47:00	0
2009-05-22	05:48:00	0
2009-05-22	05:49:00	0
2009-05-22	05:50:00	0
2009-05-22	05:51:00	0
2009-05-22	05:52:00	0
2009-05-22	05:53:00	0
2009-05-22	05:54:00	0
2009-05-22	05:55:00	0
2009-05-22	05:56:00	0
2009-05-22	05:57:00	0
2009-05-22	05:58:00	0
2009-05-22	05:59:00	0
2009-05-22	06:00:00	0
2009-05-22	06:01:00	0
2009-05-22	06:02:00	0
2009-05-22	06:03:00	0
2009-05-22	06:04:00	0
2009-05-22	06:05:00	0
2009-05-22	06:06:00	0
2009-05-22	06:07:00	0
2009-05-22	06:08:00	0
2009-05-22	06:09:00	0
2009-05-22	06:10:00	0
2009-05-22	06:11:00	0
2009-05-22	06:12:00	0
2009-05-22	06:13:00	0
2009-05-22	06:14:00	0
2009-05-22	06:15:00	0
2009-05-22	06:16:00	0
2009-05-22	06:17:00	0
2009-05-22	06:18:00	0
2009-05-22	06:19:00	0
2009-05-22	06:20:00	0
2009-05-22	06:21:00	0
2009-05-22	06:22:00	0
2009-05-22	06:23:00	0
2009-05-22	06:24:00	0
2009-05-22	06:25:00	0
2009-05-22	06:26:00	0
2009-05-22	06:27:00	0
2009-05-22	06:28:00	0
2009-05-22	06:29:00	0
2009-05-22	06:30:00	0
2009-05-22	06:31:00	0
2009-05-22	06:32:00	0
2009-05-22	06:33:00	0
2009-05-22	06:34:00	0
2009-05-22	06:35:00	0
2009-05-22	06:36:00	0
2009-05-22	06:37:00	0
2009-05-22	06:38:00	0
2009-05-22	06:39:00	0
2009-05-22	06:40:00	0
2009-05-22	06:41:00	0
2009-05-22	06:42:00	0
2009-05-22	06:43:00	0
2009-05-22	06:44:00	0
2009-05-22	06:45:00	0
2009-05-22	06:46:00	0
2009-05-22	06:47:00	0
2009-05-22	06:48:00	0
2009-05-22	06:49:00	0
2009-05-22	06:50:00	0
2009-05-22	06:51:00	0
2009-05-22	06:52:00	0
2009-05-22	06:53:00	0
2009-05-22	06:54:00	0
2009-05-22	06:55:00	0
2009-05-22	06:56:00	0
2009-05-22	06:57:00	0
2009-05-22	06:58:00	0
2009-05-22	06:59:00	0
2009-05-22	07:00:00	0
2009-05-22	07:01:00	0
2009-05-22	07:02:00	0
2009-05-22	07:03:00	0
2009-05-22	07:04:00	0
2009-05-22	07:05:00	0
2009-05-22	07:06:00	0
2009-05-22	07:07:00	0
2009-05-22	07:08:00	0
2009-05-22	07:09:00	0
2009-05-22	07:10:00	0
2009-05-22	07:11:00	0
2009-05-22	07:12:00	0
2009-05-22	07:13:00	0
2009-05-22	07:14:00	0
2009-05-22	07:15:00	0
2009-05-22	07:16:00	0
2009-05-22	07:17:00	0
2009-05-22	07:18:00	0
2009-05-22	07:19:00	0
2009-05-22	07:20:00	0
2009-05-22	07:21:00	0
2009-05-22	07:22:00	0
2009-05-22	07:23:00	0
2009-05-22	07:24:00	0
2009-05-22	07:25:00	0
2009-05-22	07:26:00	0
2009-05-22	07:27:00	0
2009-05-22	07:28:00	0
2009-05-22	07:29:00	0
2009-05-22	07:30:00	0
2009-05-22	07:31:00	0
2009-05-22	07:32:00	0
2009-05-22	07:33:00	0
2009-05-22	07:34:00	0
2009-05-22	07:35:00	0
2009-05-22	07:36:00	0
2009-05-22	07:37:00	0
2009-05-22	07:38:00	0
2009-05-22	07:39:00	0
2009-05-22	07:40:00	0
2009-05-22	07:41:00	0
2009-05-22	07:42:00	0
2009-05-22	07:43:00	0
2009-05-22	07:44:00	0
2009-05-22	07:45:00	0
2009-05-22	07:46:00	0
2009-05-22	07:47:00	0
2009-05-22	07:48:00	0
2009-05-22	07:49:00	0
2009-05-22	07:50:00	0
2009-05-22	07:51:00	0
2009-05-22	07:52:00	0
2009-05-22	07:53:00	0
2009-05-22	07:54:00	0
2009-05-22	07:55:00	0
2009-05-22	07:56:00	0
2009-05-22	07:57:00	0
2009-05-22	07:58:00	0
2009-05-22	07:59:00	0
2009-05-22	08:00:00	0
2009-05-22	08:01:00	0
2009-05-22	08:02:00	0
2009-05-22	08:03:00	0
2009-05-22	08:04:00	0
2009-05-22	08:05:00	0
2009-05-22	08:06:00	0
2009-05-22	08:07:00	0
2009-05-22	08:08:00	0
2009-05-22	08:09:00	0
2009-05-22	08:10:00	0
2009-05-22	08:11:00	0
2009-05-22	08:12:00	0
2009-05-22	08:13:00	0
2009-05-22	08:14:00	0
2009-05-22	08:15:00	0
2009-05-22	08:16:00	0
2009-05-22	08:17:00	0
2009-05-22	08:18:00	0
2009-05-22	08:19:00	0
2009-05-22	08:20:00	0
2009-05-22	08:21:00	0
2009-05-22	08:22:00	0
2009-05-22	08:23:00	0
2009-05-22	08:24:00	0
2009-05-22	08:25:00	0
2009-05-22	08:26:00	0
2009-05-22	08:27:00	0
2009-05-22	08:28:00	0
2009-05-22	08:29:00	0
2009-05-22	08:30:00	0
2009-05-22	08:31:00	0
2009-05-22	08:32:00	0
2009-05-22	08:33:00	0
2009-05-22	08:34:00	0
2009-05-22	08:35:00	0
2009-05-22	08:36:00	0
2009-05-22	08:37:00	0
2009-05-22	08:38:00	0
2009-05-22	08:39:00	0
2009-05-22	08:40:00	0
2009-05-22	08:41:00	0
2009-05-22	08:42:00	0
2009-05-22	08:43:00	0
2009-05-22	08:44:00	0
2009-05-22	08:45:00	0
2009-05-22	08:46:00	0
2009-05-22	08:47:00	0
2009-05-22	08:48:00	0
2009-05-22	08:49:00	0
2009-05-22	08:50:00	0
2009-05-22	08:51:00	0
2009-05-22	08:52:00	0
2009-05-22	08:53:00	0
2009-05-22	08:54:00	0
2009-05-22	08:55:00	0
2009-05-22	08:56:00	0
2009-05-22	08:57:00	0
2009-05-22	08:58:00	0
2009-05-22	08:59:00	0
2009-05-22	09:00:00	0
2009-05-22	09:01:00	0
2009-05-22	09:02:00	0
2009-05-22	09:03:00	0
2009-05-22	09:04:00	0
2009-05-22	09:05:00	0
2009-05-22	09:06:00	0
2009-05-22	09:07:00	0
2009-05-22	09:08:00	0
2009-05-22	09:09:00	0
2009-05-22	09:10:00	0
2009-05-22	09:11:00	0
2009-05-22	09:12:00	0
2009-05-22	09:13:00	0
2009-05-22	09:14:00	0
2009-05-22	09:15:00	0
2009-05-22	09:16:00	0
2009-05-22	09:17:00	0
2009-05-22	09:18:00	0
2009-05-22	09:19:00	0
2009-05-22	09:20:00	0
2009-05-22	09:21:00	0
2009-05-22	09:22:00	0
2009-05-22	09:23:00	0
2009-05-22	09:24:00	0
2009-05-22	09:25:00	0
2009-05-22	09:26:00	0
2009-05-22	09:27:00	0
2009-05-22	09:28:00	0
2009-05-22	09:29:00	0
2009-05-22	09:30:00	0
2009-05-22	09:31:00	0
2009-05-22	09:32:00	0
2009-05-22	09:33:00	0
2009-05-22	09:34:00	0
2009-05-22	09:35:00	0
2009-05-22	09:36:00	0
2009-05-22	09:37:00	0
2009-05-22	09:38:00	0
2009-05-22	09:39:00	0
2009-05-22	09:40:00	0
2009-05-22	09:41:00	0
2009-05-22	09:42:00	0
2009-05-22	09:43:00	0
2009-05-22	09:44:00	0
2009-05-22	09:45:00	0
2009-05-22	09:46:00	0
2009-05-22	09:47:00	0
2009-05-22	09:48:00	0
2009-05-22	09:49:00	0
2009-05-22	09:50:00	0
2009-05-22	09:51:00	0
2009-05-22	09:52:00	0
2009-05-22	09:53:00	0
2009-05-22	09:54:00	0
2009-05-22	09:55:00	0
2009-05-22	09:56:00	0
2009-05-22	09:57:00	0
2009-05-22	09:58:00	0
2009-05-22	09:59:00	0
2009-05-22	10:00:00	0
2009-05-22	10:01:00	0
2009-05-22	10:02:00	0
2009-05-22	10:03:00	0
2009-05-22	10:04:00	0
2009-05-22	10:05:00	0
2009-05-22	10:06:00	0
2009-05-22	10:07:00	0
2009-05-22	10:08:00	0
2009-05-22	10:09:00	0
2009-05-22	10:10:00	0
2009-05-22	10:11:00	0
2009-05-22	10:12:00	0
2009-05-22	10:13:00	0
2009-05-22	10:14:00	0
2009-05-22	10:15:00	0
2009-05-22	10:16:00	0
2009-05-22	10:17:00	0
2009-05-22	10:18:00	0
2009-05-22	10:19:00	0
2009-05-22	10:20:00	0
2009-05-22	10:21:00	0
2009-05-22	10:22:00	0
2009-05-22	10:23:00	0
2009-05-22	10:24:00	0
2009-05-22	10:25:00	0
2009-05-22	10:26:00	0
2009-05-22	10:27:00	0
2009-05-22	10:28:00	0
2009-05-22	10:29:00	0
2009-05-22	10:30:00	0
2009-05-22	10:31:00	0
2009-05-22	10:32:00	0
2009-05-22	10:33:00	0
2009-05-22	10:34:00	0
2009-05-22	10:35:00	0
2009-05-22	10:36:00	0
2009-05-22	10:37:00	0
2009-05-22	10:38:00	0
2009-05-22	10:39:00	0
2009-05-22	10:40:00	0
2009-05-22	10:41:00	0
2009-05-22	10:42:00	0
2009-05-22	10:43:00	0
2009-05-22	10:44:00	0
2009-05-22	10:45:00	0
2009-05-22	10:46:00	0
2009-05-22	10:47:00	0
2009-05-22	10:48:00	0
2009-05-22	10:49:00	0
2009-05-22	10:50:00	0
2009-05-22	10:51:00	0
2009-05-22	10:52:00	0
2009-05-22	10:53:00	0
2009-05-22	10:54:00	0
2009-05-22	10:55:00	0
2009-05-22	10:56:00	0
2009-05-22	10:57:00	0
2009-05-22	10:58:00	0
2009-05-22	10:59:00	0
2009-05-22	11:00:00	0
2009-05-22	11:01:00	0
2009-05-22	11:02:00	0
2009-05-22	11:03:00	0
2009-05-22	11:04:00	0
2009-05-22	11:05:00	0
2009-05-22	11:06:00	0
2009-05-22	11:07:00	0
2009-05-22	11:08:00	0
2009-05-22	11:09:00	0
2009-05-22	11:10:00	0
2009-05-22	11:11:00	0
2009-05-22	11:12:00	0
2009-05-22	11:13:00	0
2009-05-22	11:14:00	0
2009-05-22	11:15:00	0
2009-05-22	11:16:00	0
2009-05-22	11:17:00	0
2009-05-22	11:18:00	0
2009-05-22	11:19:00	0
2009-05-22	11:20:00	0
2009-05-22	11:21:00	0
2009-05-22	11:22:00	0
2009-05-22	11:23:00	0
2009-05-22	11:24:00	0
2009-05-22	11:25:00	0
2009-05-22	11:26:00	0
2009-05-22	11:27:00	0
2009-05-22	11:28:00	0
2009-05-22	11:29:00	0
2009-05-22	11:30:00	0
2009-05-22	11:31:00	0
2009-05-22	11:32:00	0
2009-05-22	11:33:00	0
2009-05-22	11:34:00	0
2009-05-22	11:35:00	0
2009-05-22	11:36:00	0
2009-05-22	11:37:00	0
2009-05-22	11:38:00	0
2009-05-22	11:39:00	0
2009-05-22	11:40:00	0
2009-05-22	11:41:00	0
2009-05-22	11:42:00	0
2009-05-22	11:43:00	0
2009-05-22	11:44:00	0
2009-05-22	11:45:00	0
2009-05-22	11:46:00	0
2009-05-22	11:47:00	0
2009-05-22	11:48:00	0
2009-05-22	11:49:00	0
2009-05-22	11:50:00	0
2009-05-22	11:51:00	0
2009-05-22	11:52:00	0
2009-05-22	11:53:00	0
2009-05-22	11:54:00	0
2009-05-22	11:55:00	0
2009-05-22	11:56:00	0
2009-05-22	11:57:00	0
2009-05-22	11:58:00	0
2009-05-22	11:59:00	0
2009-05-22	12:00:00	0
2009-05-22	12:01:00	0
2009-05-22	12:02:00	0
2009-05-22	12:03:00	0
2009-05-22	12:04:00	0
2009-05-22	12:05:00	0
2009-05-22	12:06:00	0
2009-05-22	12:07:00	0
2009-05-22	12:08:00	0
2009-05-22	12:09:00	0
2009-05-22	12:10:00	0
2009-05-22	12:11:00	0
2009-05-22	12:12:00	0
2009-05-22	12:13:00	0
2009-05-22	12:14:00	0
2009-05-22	12:15:00	0
2009-05-22	12:16:00	0
2009-05-22	12:17:00	0
2009-05-22	12:18:00	0
2009-05-22	12:19:00	0
2009-05-22	12:20:00	0
2009-05-22	12:21:00	0
2009-05-22	12:22:00	0
2009-05-22	12:23:00	0
2009-05-22	12:24:00	0
2009-05-22	12:25:00	0
2009-05-22	12:26:00	0
2009-05-22	12:27:00	0
2009-05-22	12:28:00	0
2009-05-22	12:29:00	0
2009-05-22	12:30:00	0
2009-05-22	12:31:00	0
2009-05-22	12:32:00	0
2009-05-22	12:33:00	0
2009-05-22	12:34:00	0
2009-05-22	12:35:00	0
2009-05-22	12:36:00	0
2009-05-22	12:37:00	0
2009-05-22	12:38:00	0
2009-05-22	12:39:00	0
2009-05-22	12:40:00	0
2009-05-22	12:41:00	0
2009-05-22	12:42:00	0
2009-05-22	12:43:00	0
2009-05-22	12:44:00	0
2009-05-22	12:45:00	0
2009-05-22	12:46:00	0
2009-05-22	12:47:00	0
2009-05-22	12:48:00	0
2009-05-22	12:49:00	0
2009-05-22	12:50:00	0
2009-05-22	12:51:00	0
2009-05-22	12:52:00	0
2009-05-22	12:53:00	0
2009-05-22	12:54:00	0
2009-05-22	12:55:00	0
2009-05-22	12:56:00	0
2009-05-22	12:57:00	0
2009-05-22	12:58:00	0
2009-05-22	12:59:00	0
2009-05-22	13:00:00	0
2009-05-22	13:01:00	0
2009-05-22	13:02:00	0
2009-05-22	13:03:00	0
2009-05-22	13:04:00	0
2009-05-22	13:05:00	0
2009-05-22	13:06:00	0
2009-05-22	13:07:00	0
2009-05-22	13:08:00	0
2009-05-22	13:09:00	0
2009-05-22	13:10:00	0
2009-05-22	13:11:00	0
2009-05-22	13:12:00	0
2009-05-22	13:13:00	0
2009-05-22	13:14:00	0
2009-05-22	13:15:00	0
2009-05-22	13:16:00	0
2009-05-22	13:17:00	0
2009-05-22	13:18:00	0
2009-05-22	13:19:00	0
2009-05-22	13:20:00	0
2009-05-22	13:21:00	0
2009-05-22	13:22:00	0
2009-05-22	13:23:00	0
2009-05-22	13:24:00	0
2009-05-22	13:25:00	0
2009-05-22	13:26:00	0
2009-05-22	13:27:00	0
2009-05-22	13:28:00	0
2009-05-22	13:29:00	0
2009-05-22	13:30:00	0
2009-05-22	13:31:00	0
2009-05-22	13:32:00	0
2009-05-22	13:33:00	0
2009-05-22	13:34:00	0
2009-05-22	13:35:00	0
2009-05-22	13:36:00	0
2009-05-22	13:37:00	0
2009-05-22	13:38:00	0
2009-05-22	13:39:00	0
2009-05-22	13:40:00	0
2009-05-22	13:41:00	0
2009-05-22	13:42:00	0
2009-05-22	13:43:00	0
2009-05-22	13:44:00	0
2009-05-22	13:45:00	0
2009-05-22	13:46:00	0
2009-05-22	13:47:00	0
2009-05-22	13:48:00	0
2009-05-22	13:49:00	0
2009-05-22	13:50:00	0
2009-05-22	13:51:00	0
2009-05-22	13:52:00	0
2009-05-22	13:53:00	0
2009-05-22	13:54:00	0
2009-05-22	13:55:00	0
2009-05-22	13:56:00	0
2009-05-22	13:57:00	0
2009-05-22	13:58:00	0
2009-05-22	13:59:00	0
2009-05-22	14:00:00	0
2009-05-22	14:01:00	0
2009-05-22	14:02:00	0
2009-05-22	14:03:00	0
2009-05-22	14:04:00	0
2009-05-22	14:05:00	0
2009-05-22	14:06:00	0
2009-05-22	14:07:00	0
2009-05-22	14:08:00	0
2009-05-22	14:09:00	0
2009-05-22	14:10:00	0
2009-05-22	14:11:00	0
2009-05-22	14:12:00	0
2009-05-22	14:13:00	0
2009-05-22	14:14:00	0
2009-05-22	14:15:00	0
2009-05-22	14:16:00	0
2009-05-22	14:17:00	0
2009-05-22	14:18:00	0
2009-05-22	14:19:00	0
2009-05-22	14:20:00	0
2009-05-22	14:21:00	0
2009-05-22	14:22:00	0
2009-05-22	14:23:00	0
2009-05-22	14:24:00	0
2009-05-22	14:25:00	0
2009-05-22	14:26:00	0
2009-05-22	14:27:00	0
2009-05-22	14:28:00	0
2009-05-22	14:29:00	0
2009-05-22	14:30:00	0
2009-05-22	14:31:00	0
2009-05-22	14:32:00	0
2009-05-22	14:33:00	0
2009-05-22	14:34:00	0
2009-05-22	14:35:00	0
2009-05-22	14:36:00	0
2009-05-22	14:37:00	0
2009-05-22	14:38:00	0
2009-05-22	14:39:00	0
2009-05-22	14:40:00	0
2009-05-22	14:41:00	0
2009-05-22	14:42:00	0
2009-05-22	14:43:00	0
2009-05-22	14:44:00	0
2009-05-22	14:45:00	0
2009-05-22	14:46:00	0
2009-05-22	14:47:00	0
2009-05-22	14:48:00	0
2009-05-22	14:49:00	0
2009-05-22	14:50:00	0
2009-05-22	14:51:00	0
2009-05-22	14:52:00	0
2009-05-22	14:53:00	0
2009-05-22	14:54:00	0
2009-05-22	14:55:00	0
2009-05-22	14:56:00	0
2009-05-22	14:57:00	0
2009-05-22	14:58:00	0
2009-05-22	14:59:00	0
2009-05-22	15:00:00	0
2009-05-22	15:01:00	0
2009-05-22	15:02:00	0
2009-05-22	15:03:00	0
2009-05-22	15:04:00	0
2009-05-22	15:05:00	0
2009-05-22	15:06:00	0
2009-05-22	15:07:00	0
2009-05-22	15:08:00	0
2009-05-22	15:09:00	0
2009-05-22	15:10:00	0
2009-05-22	15:11:00	0
2009-05-22	15:12:00	0
2009-05-22	15:13:00	0
2009-05-22	15:14:00	0
2009-05-22	15:15:00	0
2009-05-22	15:16:00	0
2009-05-22	15:17:00	0
2009-05-22	15:18:00	0
2009-05-22	15:19:00	0
2009-05-22	15:20:00	0
2009-05-22	15:21:00	0
2009-05-22	15:22:00	0
2009-05-22	15:23:00	0
2009-05-22	15:24:00	0
2009-05-22	15:25:00	0
2009-05-22	15:26:00	0
2009-05-22	15:27:00	0
2009-05-22	15:28:00	0
2009-05-22	15:29:00	0
2009-05-22	15:30:00	0
2009-05-22	15:31:00	0
2009-05-22	15:32:00	0
2009-05-22	15:33:00	0
2009-05-22	15:34:00	0
2009-05-22	15:35:00	0
2009-05-22	15:36:00	0
2009-05-22	15:37:00	0
2009-05-22	15:38:00	0
2009-05-22	15:39:00	0
2009-05-22	15:40:00	0
2009-05-22	15:41:00	0
2009-05-22	15:42:00	0
2009-05-22	15:43:00	0
2009-05-22	15:44:00	0
2009-05-22	15:45:00	0
2009-05-22	15:46:00	0
2009-05-22	15:47:00	0
2009-05-22	15:48:00	0
2009-05-22	15:49:00	0
2009-05-22	15:50:00	0
2009-05-22	15:51:00	0
2009-05-22	15:52:00	0
2009-05-22	15:53:00	0
2009-05-22	15:54:00	0
2009-05-22	15:55:00	0
2009-05-22	15:56:00	0
2009-05-22	15:57:00	0
2009-05-22	15:58:00	0
2009-05-22	15:59:00	0
2009-05-22	16:00:00	0
2009-05-22	16:01:00	0
2009-05-22	16:02:00	0
2009-05-22	16:03:00	0
2009-05-22	16:04:00	0
2009-05-22	16:05:00	0
2009-05-22	16:06:00	0
2009-05-22	16:07:00	0
2009-05-22	16:08:00	0
2009-05-22	16:09:00	0
2009-05-22	16:10:00	0
2009-05-22	16:11:00	0
2009-05-22	16:12:00	0
2009-05-22	16:13:00	0
2009-05-22	16:14:00	0
2009-05-22	16:15:00	0
2009-05-22	16:16:00	0
2009-05-22	16:17:00	0
2009-05-22	16:18:00	0
2009-05-22	16:19:00	0
2009-05-22	16:20:00	0
2009-05-22	16:21:00	0
2009-05-22	16:22:00	0
2009-05-22	16:23:00	0
2009-05-22	16:24:00	0
2009-05-22	16:25:00	0
2009-05-22	16:26:00	0
2009-05-22	16:27:00	0
2009-05-22	16:28:00	0
2009-05-22	16:29:00	0
2009-05-22	16:30:00	0
2009-05-22	16:31:00	0
2009-05-22	16:32:00	0
2009-05-22	16:33:00	0
2009-05-22	16:34:00	0
2009-05-22	16:35:00	0
2009-05-22	16:36:00	0
2009-05-22	16:37:00	0
2009-05-22	16:38:00	0
2009-05-22	16:39:00	0
2009-05-22	16:40:00	0
2009-05-22	16:41:00	0
2009-05-22	16:42:00	0
2009-05-22	16:43:00	0
2009-05-22	16:44:00	0
2009-05-22	16:45:00	0
2009-05-22	16:46:00	0
2009-05-22	16:47:00	0
2009-05-22	16:48:00	0
2009-05-22	16:49:00	0
2009-05-22	16:50:00	0
2009-05-22	16:51:00	0
2009-05-22	16:52:00	0
2009-05-22	16:53:00	0
2009-05-22	16:54:00	0
2009-05-22	16:55:00	0
2009-05-22	16:56:00	0
2009-05-22	16:57:00	0
2009-05-22	16:58:00	0
2009-05-22	16:59:00	0
2009-05-22	17:00:00	0
2009-05-22	17:01:00	0
2009-05-22	17:02:00	0
2009-05-22	17:03:00	0
2009-05-22	17:04:00	0
2009-05-22	17:05:00	0
2009-05-22	17:06:00	0
2009-05-22	17:07:00	0
2009-05-22	17:08:00	0
2009-05-22	17:09:00	0
2009-05-22	17:10:00	0
2009-05-22	17:11:00	0
2009-05-22	17:12:00	0
2009-05-22	17:13:00	0
2009-05-22	17:14:00	0
2009-05-22	17:15:00	0
2009-05-22	17:16:00	0
2009-05-22	17:17:00	0
2009-05-22	17:18:00	0
2009-05-22	17:19:00	0
2009-05-22	17:20:00	0
2009-05-22	17:21:00	0
2009-05-22	17:22:00	0
2009-05-22	17:23:00	0
2009-05-22	17:24:00	0
2009-05-22	17:25:00	0
2009-05-22	17:26:00	0
2009-05-22	17:27:00	0
2009-05-22	17:28:00	0
2009-05-22	17:29:00	0
2009-05-22	17:30:00	0
2009-05-22	17:31:00	0
2009-05-22	17:32:00	0
2009-05-22	17:33:00	0
2009-05-22	17:34:00	0
2009-05-22	17:35:00	0
2009-05-22	17:36:00	0
2009-05-22	17:37:00	0
2009-05-22	17:38:00	0
2009-05-22	17:39:00	0
2009-05-22	17:40:00	0
2009-05-22	17:41:00	0
2009-05-22	17:42:00	0
2009-05-22	17:43:00	0
2009-05-22	17:44:00	0
2009-05-22	17:45:00	0
2009-05-22	17:46:00	0
2009-05-22	17:47:00	0
2009-05-22	17:48:00	0
2009-05-22	17:49:00	0
2009-05-22	17:50:00	0
2009-05-22	17:51:00	0
2009-05-22	17:52:00	0
2009-05-22	17:53:00	0
2009-05-22	17:54:00	0
2009-05-22	17:55:00	0
2009-05-22	17:56:00	0
2009-05-22	17:57:00	0
2009-05-22	17:58:00	0
2009-05-22	17:59:00	0
2009-05-22	18:00:00	12
2009-05-22	18:01:00	0
2009-05-22	18:02:00	24
2009-05-22	18:03:00	107
2009-05-22	18:04:00	83
2009-05-22	18:05:00	59
2009-05-22	18:06:00	0
2009-05-22	18:07:00	142
2009-05-22	18:08:00	254
2009-05-22	18:09:00	311
2009-05-22	18:10:00	360
2009-05-22	18:11:00	183
2009-05-22	18:12:00	36
2009-05-22	18:13:00	36
2009-05-22	18:14:00	296
2009-05-22	18:15:00	47
2009-05-22	18:16:00	0
2009-05-22	18:17:00	12
2009-05-22	18:18:00	130
2009-05-22	18:19:00	71
2009-05-22	18:20:00	225
2009-05-22	18:21:00	311
2009-05-22	18:22:00	168
2009-05-22	18:23:00	47
2009-05-22	18:24:00	0
2009-05-22	18:25:00	47
2009-05-22	18:26:00	0
2009-05-22	18:27:00	12
2009-05-22	18:28:00	0
2009-05-22	18:29:00	0
2009-05-22	18:30:00	0
2009-05-22	18:31:00	0
2009-05-22	18:32:00	0
2009-05-22	18:33:00	0
2009-05-22	18:34:00	0
2009-05-22	18:35:00	0
2009-05-22	18:36:00	12
2009-05-22	18:37:00	0
2009-05-22	18:38:00	0
2009-05-22	18:39:00	0
2009-05-22	18:40:00	0
2009-05-22	18:41:00	0
2009-05-22	18:42:00	12
2009-05-22	18:43:00	225
2009-05-22	18:44:00	12
2009-05-22	18:45:00	0
2009-05-22	18:46:00	0
2009-05-22	18:47:00	0
2009-05-22	18:48:00	0
2009-05-22	18:49:00	0
2009-05-22	18:50:00	0
2009-05-22	18:51:00	0
2009-05-22	18:52:00	0
2009-05-22	18:53:00	0
2009-05-22	18:54:00	0
2009-05-22	18:55:00	0
2009-05-22	18:56:00	0
2009-05-22	18:57:00	0
2009-05-22	18:58:00	0
2009-05-22	18:59:00	0
2009-05-22	19:00:00	0
2009-05-22	19:01:00	0
2009-05-22	19:02:00	12
2009-05-22	19:03:00	12
2009-05-22	19:04:00	0
2009-05-22	19:05:00	0
2009-05-22	19:06:00	0
2009-05-22	19:07:00	0
2009-05-22	19:08:00	0
2009-05-22	19:09:00	0
2009-05-22	19:10:00	0
2009-05-22	19:11:00	0
2009-05-22	19:12:00	0
2009-05-22	19:13:00	0
2009-05-22	19:14:00	0
2009-05-22	19:15:00	0
2009-05-22	19:16:00	0
2009-05-22	19:17:00	0
2009-05-22	19:18:00	0
2009-05-22	19:19:00	0
2009-05-22	19:20:00	0
2009-05-22	19:21:00	0
2009-05-22	19:22:00	0
2009-05-22	19:23:00	0
2009-05-22	19:24:00	0
2009-05-22	19:25:00	0
2009-05-22	19:26:00	0
2009-05-22	19:27:00	0
2009-05-22	19:28:00	0
2009-05-22	19:29:00	0
2009-05-22	19:30:00	0
2009-05-22	19:31:00	0
2009-05-22	19:32:00	0
2009-05-22	19:33:00	0
2009-05-22	19:34:00	0
2009-05-22	19:35:00	59
2009-05-22	19:36:00	0
2009-05-22	19:37:00	0
2009-05-22	19:38:00	0
2009-05-22	19:39:00	0
2009-05-22	19:40:00	0
2009-05-22	19:41:00	0
2009-05-22	19:42:00	0
2009-05-22	19:43:00	0
2009-05-22	19:44:00	12
2009-05-22	19:45:00	0
2009-05-22	19:46:00	0
2009-05-22	19:47:00	0
2009-05-22	19:48:00	107
2009-05-22	19:49:00	460
2009-05-22	19:50:00	119
2009-05-22	19:51:00	59
2009-05-22	19:52:00	740
2009-05-22	19:53:00	225
2009-05-22	19:54:00	479
2009-05-22	19:55:00	119
2009-05-22	19:56:00	225
2009-05-22	19:57:00	0
2009-05-22	19:58:00	0
2009-05-22	19:59:00	0
2009-05-22	20:00:00	0
2009-05-22	20:01:00	0
2009-05-22	20:02:00	0
2009-05-22	20:03:00	0
2009-05-22	20:04:00	0
2009-05-22	20:05:00	0
2009-05-22	20:06:00	12
2009-05-22	20:07:00	0
2009-05-22	20:08:00	360
2009-05-22	20:09:00	443
2009-05-22	20:10:00	0
2009-05-22	20:11:00	0
2009-05-22	20:12:00	0
2009-05-22	20:13:00	12
2009-05-22	20:14:00	0
2009-05-22	20:15:00	95
2009-05-22	20:16:00	107
2009-05-22	20:17:00	36
2009-05-22	20:18:00	0
2009-05-22	20:19:00	0
2009-05-22	20:20:00	59
2009-05-22	20:21:00	0
2009-05-22	20:22:00	0
2009-05-22	20:23:00	47
2009-05-22	20:24:00	71
2009-05-22	20:25:00	0
2009-05-22	20:26:00	211
2009-05-22	20:27:00	130
2009-05-22	20:28:00	0
2009-05-22	20:29:00	0
2009-05-22	20:30:00	0
2009-05-22	20:31:00	327
2009-05-22	20:32:00	574
2009-05-22	20:33:00	360
2009-05-22	20:34:00	154
2009-05-22	20:35:00	0
2009-05-22	20:36:00	0
2009-05-22	20:37:00	0
2009-05-22	20:38:00	12
2009-05-22	20:39:00	0
2009-05-22	20:40:00	0
2009-05-22	20:41:00	24
2009-05-22	20:42:00	47
2009-05-22	20:43:00	95
2009-05-22	20:44:00	0
2009-05-22	20:45:00	0
2009-05-22	20:46:00	0
2009-05-22	20:47:00	0
2009-05-22	20:48:00	168
2009-05-22	20:49:00	95
2009-05-22	20:50:00	0
2009-05-22	20:51:00	142
2009-05-22	20:52:00	12
2009-05-22	20:53:00	0
2009-05-22	20:54:00	0
2009-05-22	20:55:00	0
2009-05-22	20:56:00	12
2009-05-22	20:57:00	0
2009-05-22	20:58:00	0
2009-05-22	20:59:00	296
2009-05-22	21:00:00	268
2009-05-22	21:01:00	254
2009-05-22	21:02:00	71
2009-05-22	21:03:00	59
2009-05-22	21:04:00	225
2009-05-22	21:05:00	0
2009-05-22	21:06:00	0
2009-05-22	21:07:00	47
2009-05-22	21:08:00	0
2009-05-22	21:09:00	0
2009-05-22	21:10:00	183
2009-05-22	21:11:00	107
2009-05-22	21:12:00	254
2009-05-22	21:13:00	360
2009-05-22	21:14:00	427
2009-05-22	21:15:00	654
2009-05-22	21:16:00	574
2009-05-22	21:17:00	327
2009-05-22	21:18:00	443
2009-05-22	21:19:00	12
2009-05-22	21:20:00	0
2009-05-22	21:21:00	0
2009-05-22	21:22:00	239
2009-05-22	21:23:00	36
2009-05-22	21:24:00	0
2009-05-22	21:25:00	24
2009-05-22	21:26:00	36
2009-05-22	21:27:00	0
2009-05-22	21:28:00	410
2009-05-22	21:29:00	360
2009-05-22	21:30:00	633
2009-05-22	21:31:00	168
2009-05-22	21:32:00	268
2009-05-22	21:33:00	0
2009-05-22	21:34:00	0
2009-05-22	21:35:00	0
2009-05-22	21:36:00	0
2009-05-22	21:37:00	296
2009-05-22	21:38:00	12
2009-05-22	21:39:00	0
2009-05-22	21:40:00	0
2009-05-22	21:41:00	0
2009-05-22	21:42:00	0
2009-05-22	21:43:00	154
2009-05-22	21:44:00	0
2009-05-22	21:45:00	24
2009-05-22	21:46:00	12
2009-05-22	21:47:00	142
2009-05-22	21:48:00	12
2009-05-22	21:49:00	12
2009-05-22	21:50:00	59
2009-05-22	21:51:00	0
2009-05-22	21:52:00	59
2009-05-22	21:53:00	36
2009-05-22	21:54:00	0
2009-05-22	21:55:00	12
2009-05-22	21:56:00	0
2009-05-22	21:57:00	0
2009-05-22	21:58:00	0
2009-05-22	21:59:00	47
2009-05-22	22:00:00	0
2009-05-22	22:01:00	12
2009-05-22	22:02:00	0
2009-05-22	22:03:00	12
2009-05-22	22:04:00	12
2009-05-22	22:05:00	0
2009-05-22	22:06:00	0
2009-05-22	22:07:00	0
2009-05-22	22:08:00	0
2009-05-22	22:09:00	0
2009-05-22	22:10:00	83
2009-05-22	22:11:00	0
2009-05-22	22:12:00	0
2009-05-22	22:13:00	0
2009-05-22	22:14:00	0
2009-05-22	22:15:00	0
2009-05-22	22:16:00	0
2009-05-22	22:17:00	0
2009-05-22	22:18:00	0
2009-05-22	22:19:00	0
2009-05-22	22:20:00	0
2009-05-22	22:21:00	0
2009-05-22	22:22:00	0
2009-05-22	22:23:00	0
2009-05-22	22:24:00	0
2009-05-22	22:25:00	0
2009-05-22	22:26:00	0
2009-05-22	22:27:00	0
2009-05-22	22:28:00	0
2009-05-22	22:29:00	0
2009-05-22	22:30:00	0
2009-05-22	22:31:00	0
2009-05-22	22:32:00	0
2009-05-22	22:33:00	0
2009-05-22	22:34:00	0
2009-05-22	22:35:00	0
2009-05-22	22:36:00	107
2009-05-22	22:37:00	12
2009-05-22	22:38:00	0
2009-05-22	22:39:00	0
2009-05-22	22:40:00	83
2009-05-22	22:41:00	0
2009-05-22	22:42:00	0
2009-05-22	22:43:00	0
2009-05-22	22:44:00	0
2009-05-22	22:45:00	0
2009-05-22	22:46:00	0
2009-05-22	22:47:00	0
2009-05-22	22:48:00	12
2009-05-22	22:49:00	0
2009-05-22	22:50:00	0
2009-05-22	22:51:00	24
2009-05-22	22:52:00	0
2009-05-22	22:53:00	0
2009-05-22	22:54:00	0
2009-05-22	22:55:00	0
2009-05-22	22:56:00	0
2009-05-22	22:57:00	0
2009-05-22	22:58:00	555
2009-05-22	22:59:00	119
2009-05-22	23:00:00	0
2009-05-22	23:01:00	0
2009-05-22	23:02:00	107
2009-05-22	23:03:00	0
2009-05-22	23:04:00	95
2009-05-22	23:05:00	24
2009-05-22	23:06:00	119
2009-05-22	23:07:00	0
2009-05-22	23:08:00	0
2009-05-22	23:09:00	0
2009-05-22	23:10:00	0
2009-05-22	23:11:00	36
2009-05-22	23:12:00	12
2009-05-22	23:13:00	0
2009-05-22	23:14:00	95
2009-05-22	23:15:00	12
2009-05-22	23:16:00	0
2009-05-22	23:17:00	0
2009-05-22	23:18:00	0
2009-05-22	23:19:00	268
2009-05-22	23:20:00	24
2009-05-22	23:21:00	12
2009-05-22	23:22:00	0
2009-05-22	23:23:00	0
2009-05-22	23:24:00	71
2009-05-22	23:25:00	0
2009-05-22	23:26:00	59
2009-05-22	23:27:00	0
2009-05-22	23:28:00	36
2009-05-22	23:29:00	0
2009-05-22	23:30:00	0
2009-05-22	23:31:00	0
2009-05-22	23:32:00	12
2009-05-22	23:33:00	0
2009-05-22	23:34:00	83
2009-05-22	23:35:00	197
2009-05-22	23:36:00	0
2009-05-22	23:37:00	0
2009-05-22	23:38:00	12
2009-05-22	23:39:00	0
2009-05-22	23:40:00	36
2009-05-22	23:41:00	12
2009-05-22	23:42:00	0
2009-05-22	23:43:00	0
2009-05-22	23:44:00	0
2009-05-22	23:45:00	83
2009-05-22	23:46:00	0
2009-05-22	23:47:00	0
2009-05-22	23:48:00	0
2009-05-22	23:49:00	0
2009-05-22	23:50:00	0
2009-05-22	23:51:00	0
2009-05-22	23:52:00	0
2009-05-22	23:53:00	0
2009-05-22	23:54:00	0
2009-05-22	23:55:00	107
2009-05-22	23:56:00	71
2009-05-22	23:57:00	95
2009-05-22	23:58:00	130
2009-05-22	23:59:00	393
2009-05-23	00:00:00	0
2009-05-23	00:01:00	59
2009-05-23	00:02:00	0
2009-05-23	00:03:00	0
2009-05-23	00:04:00	0
2009-05-23	00:05:00	0
2009-05-23	00:06:00	36
2009-05-23	00:07:00	0
2009-05-23	00:08:00	0
2009-05-23	00:09:00	0
2009-05-23	00:10:00	0
2009-05-23	00:11:00	0
2009-05-23	00:12:00	0
2009-05-23	00:13:00	0
2009-05-23	00:14:00	0
2009-05-23	00:15:00	0
2009-05-23	00:16:00	0
2009-05-23	00:17:00	0
2009-05-23	00:18:00	0
2009-05-23	00:19:00	0
2009-05-23	00:20:00	0
2009-05-23	00:21:00	71
2009-05-23	00:22:00	0
2009-05-23	00:23:00	0
2009-05-23	00:24:00	0
2009-05-23	00:25:00	47
2009-05-23	00:26:00	0
2009-05-23	00:27:00	0
2009-05-23	00:28:00	0
2009-05-23	00:29:00	0
2009-05-23	00:30:00	0
2009-05-23	00:31:00	0
2009-05-23	00:32:00	0
2009-05-23	00:33:00	95
2009-05-23	00:34:00	47
2009-05-23	00:35:00	0
2009-05-23	00:36:00	0
2009-05-23	00:37:00	12
2009-05-23	00:38:00	0
2009-05-23	00:39:00	0
2009-05-23	00:40:00	0
2009-05-23	00:41:00	0
2009-05-23	00:42:00	0
2009-05-23	00:43:00	0
2009-05-23	00:44:00	0
2009-05-23	00:45:00	0
2009-05-23	00:46:00	0
2009-05-23	00:47:00	0
2009-05-23	00:48:00	0
2009-05-23	00:49:00	0
2009-05-23	00:50:00	0
2009-05-23	00:51:00	47
2009-05-23	00:52:00	0
2009-05-23	00:53:00	0
2009-05-23	00:54:00	0
2009-05-23	00:55:00	0
2009-05-23	00:56:00	0
2009-05-23	00:57:00	0
2009-05-23	00:58:00	0
2009-05-23	00:59:00	0
2009-05-23	01:00:00	0
2009-05-23	01:01:00	0
2009-05-23	01:02:00	0
2009-05-23	01:03:00	0
2009-05-23	01:04:00	0
2009-05-23	01:05:00	0
2009-05-23	01:06:00	0
2009-05-23	01:07:00	0
2009-05-23	01:08:00	0
2009-05-23	01:09:00	0
2009-05-23	01:10:00	0
2009-05-23	01:11:00	0
2009-05-23	01:12:00	0
2009-05-23	01:13:00	0
2009-05-23	01:14:00	0
2009-05-23	01:15:00	0
2009-05-23	01:16:00	0
2009-05-23	01:17:00	0
2009-05-23	01:18:00	0
2009-05-23	01:19:00	0
2009-05-23	01:20:00	0
2009-05-23	01:21:00	0
2009-05-23	01:22:00	0
2009-05-23	01:23:00	59
2009-05-23	01:24:00	0
2009-05-23	01:25:00	0
2009-05-23	01:26:00	59
2009-05-23	01:27:00	0
2009-05-23	01:28:00	0
2009-05-23	01:29:00	0
2009-05-23	01:30:00	0
2009-05-23	01:31:00	0
2009-05-23	01:32:00	0
2009-05-23	01:33:00	0
2009-05-23	01:34:00	0
2009-05-23	01:35:00	0
2009-05-23	01:36:00	0
2009-05-23	01:37:00	0
2009-05-23	01:38:00	0
2009-05-23	01:39:00	0
2009-05-23	01:40:00	0
2009-05-23	01:41:00	0
2009-05-23	01:42:00	0
2009-05-23	01:43:00	0
2009-05-23	01:44:00	0
2009-05-23	01:45:00	0
2009-05-23	01:46:00	0
2009-05-23	01:47:00	0
2009-05-23	01:48:00	0
2009-05-23	01:49:00	0
2009-05-23	01:50:00	0
2009-05-23	01:51:00	0
2009-05-23	01:52:00	0
2009-05-23	01:53:00	0
2009-05-23	01:54:00	0
2009-05-23	01:55:00	0
2009-05-23	01:56:00	59
2009-05-23	01:57:00	47
2009-05-23	01:58:00	0
2009-05-23	01:59:00	0
2009-05-23	02:00:00	0
2009-05-23	02:01:00	47
2009-05-23	02:02:00	12
2009-05-23	02:03:00	0
2009-05-23	02:04:00	0
2009-05-23	02:05:00	0
2009-05-23	02:06:00	0
2009-05-23	02:07:00	0
2009-05-23	02:08:00	0
2009-05-23	02:09:00	0
2009-05-23	02:10:00	0
2009-05-23	02:11:00	0
2009-05-23	02:12:00	0
2009-05-23	02:13:00	0
2009-05-23	02:14:00	0
2009-05-23	02:15:00	0
2009-05-23	02:16:00	0
2009-05-23	02:17:00	0
2009-05-23	02:18:00	0
2009-05-23	02:19:00	142
2009-05-23	02:20:00	0
2009-05-23	02:21:00	0
2009-05-23	02:22:00	0
2009-05-23	02:23:00	0
2009-05-23	02:24:00	0
2009-05-23	02:25:00	0
2009-05-23	02:26:00	0
2009-05-23	02:27:00	0
2009-05-23	02:28:00	0
2009-05-23	02:29:00	0
2009-05-23	02:30:00	0
2009-05-23	02:31:00	0
2009-05-23	02:32:00	0
2009-05-23	02:33:00	0
2009-05-23	02:34:00	0
2009-05-23	02:35:00	0
2009-05-23	02:36:00	0
2009-05-23	02:37:00	0
2009-05-23	02:38:00	0
2009-05-23	02:39:00	0
2009-05-23	02:40:00	0
2009-05-23	02:41:00	0
2009-05-23	02:42:00	0
2009-05-23	02:43:00	0
2009-05-23	02:44:00	0
2009-05-23	02:45:00	0
2009-05-23	02:46:00	0
2009-05-23	02:47:00	0
2009-05-23	02:48:00	0
2009-05-23	02:49:00	83
2009-05-23	02:50:00	24
2009-05-23	02:51:00	36
2009-05-23	02:52:00	36
2009-05-23	02:53:00	36
2009-05-23	02:54:00	0
2009-05-23	02:55:00	0
2009-05-23	02:56:00	0
2009-05-23	02:57:00	0
2009-05-23	02:58:00	0
2009-05-23	02:59:00	0
2009-05-23	03:00:00	0
2009-05-23	03:01:00	0
2009-05-23	03:02:00	0
2009-05-23	03:03:00	0
2009-05-23	03:04:00	47
2009-05-23	03:05:00	0
2009-05-23	03:06:00	0
2009-05-23	03:07:00	0
2009-05-23	03:08:00	0
2009-05-23	03:09:00	0
2009-05-23	03:10:00	0
2009-05-23	03:11:00	71
2009-05-23	03:12:00	47
2009-05-23	03:13:00	0
2009-05-23	03:14:00	0
2009-05-23	03:15:00	0
2009-05-23	03:16:00	0
2009-05-23	03:17:00	59
2009-05-23	03:18:00	498
2009-05-23	03:19:00	211
2009-05-23	03:20:00	0
2009-05-23	03:21:00	83
2009-05-23	03:22:00	59
2009-05-23	03:23:00	0
2009-05-23	03:24:00	47
2009-05-23	03:25:00	12
2009-05-23	03:26:00	0
2009-05-23	03:27:00	0
2009-05-23	03:28:00	0
2009-05-23	03:29:00	0
2009-05-23	03:30:00	59
2009-05-23	03:31:00	0
2009-05-23	03:32:00	0
2009-05-23	03:33:00	183
2009-05-23	03:34:00	168
2009-05-23	03:35:00	24
2009-05-23	03:36:00	0
2009-05-23	03:37:00	0
2009-05-23	03:38:00	0
2009-05-23	03:39:00	0
2009-05-23	03:40:00	12
2009-05-23	03:41:00	0
2009-05-23	03:42:00	0
2009-05-23	03:43:00	282
2009-05-23	03:44:00	24
2009-05-23	03:45:00	0
2009-05-23	03:46:00	0
2009-05-23	03:47:00	0
2009-05-23	03:48:00	0
2009-05-23	03:49:00	0
2009-05-23	03:50:00	0
2009-05-23	03:51:00	0
2009-05-23	03:52:00	0
2009-05-23	03:53:00	0
2009-05-23	03:54:00	0
2009-05-23	03:55:00	0
2009-05-23	03:56:00	0
2009-05-23	03:57:00	0
2009-05-23	03:58:00	24
2009-05-23	03:59:00	183
2009-05-23	04:00:00	427
2009-05-23	04:01:00	0
2009-05-23	04:02:00	0
2009-05-23	04:03:00	0
2009-05-23	04:04:00	0
2009-05-23	04:05:00	0
2009-05-23	04:06:00	0
2009-05-23	04:07:00	0
2009-05-23	04:08:00	0
2009-05-23	04:09:00	0
2009-05-23	04:10:00	95
2009-05-23	04:11:00	154
2009-05-23	04:12:00	183
2009-05-23	04:13:00	24
2009-05-23	04:14:00	0
2009-05-23	04:15:00	0
2009-05-23	04:16:00	0
2009-05-23	04:17:00	0
2009-05-23	04:18:00	0
2009-05-23	04:19:00	211
2009-05-23	04:20:00	268
2009-05-23	04:21:00	12
2009-05-23	04:22:00	0
2009-05-23	04:23:00	0
2009-05-23	04:24:00	130
2009-05-23	04:25:00	239
2009-05-23	04:26:00	0
2009-05-23	04:27:00	0
2009-05-23	04:28:00	0
2009-05-23	04:29:00	0
2009-05-23	04:30:00	254
2009-05-23	04:31:00	360
2009-05-23	04:32:00	0
2009-05-23	04:33:00	0
2009-05-23	04:34:00	0
2009-05-23	04:35:00	0
2009-05-23	04:36:00	0
2009-05-23	04:37:00	0
2009-05-23	04:38:00	12
2009-05-23	04:39:00	24
2009-05-23	04:40:00	0
2009-05-23	04:41:00	142
2009-05-23	04:42:00	344
2009-05-23	04:43:00	197
2009-05-23	04:44:00	0
2009-05-23	04:45:00	0
2009-05-23	04:46:00	12
2009-05-23	04:47:00	0
2009-05-23	04:48:00	12
2009-05-23	04:49:00	24
2009-05-23	04:50:00	24
2009-05-23	04:51:00	12
2009-05-23	04:52:00	12
2009-05-23	04:53:00	0
2009-05-23	04:54:00	0
2009-05-23	04:55:00	12
2009-05-23	04:56:00	0
2009-05-23	04:57:00	0
2009-05-23	04:58:00	0
2009-05-23	04:59:00	0
2009-05-23	05:00:00	0
2009-05-23	05:01:00	0
2009-05-23	05:02:00	0
2009-05-23	05:03:00	0
2009-05-23	05:04:00	0
2009-05-23	05:05:00	0
2009-05-23	05:06:00	0
2009-05-23	05:07:00	0
2009-05-23	05:08:00	0
2009-05-23	05:09:00	0
2009-05-23	05:10:00	0
2009-05-23	05:11:00	0
2009-05-23	05:12:00	0
2009-05-23	05:13:00	0
2009-05-23	05:14:00	0
2009-05-23	05:15:00	0
2009-05-23	05:16:00	0
2009-05-23	05:17:00	0
2009-05-23	05:18:00	0
2009-05-23	05:19:00	0
2009-05-23	05:20:00	0
2009-05-23	05:21:00	0
2009-05-23	05:22:00	0
2009-05-23	05:23:00	0
2009-05-23	05:24:00	0
2009-05-23	05:25:00	0
2009-05-23	05:26:00	24
2009-05-23	05:27:00	0
2009-05-23	05:28:00	0
2009-05-23	05:29:00	0
2009-05-23	05:30:00	0
2009-05-23	05:31:00	0
2009-05-23	05:32:00	0
2009-05-23	05:33:00	0
2009-05-23	05:34:00	0
2009-05-23	05:35:00	0
2009-05-23	05:36:00	0
2009-05-23	05:37:00	0
2009-05-23	05:38:00	0
2009-05-23	05:39:00	0
2009-05-23	05:40:00	0
2009-05-23	05:41:00	0
2009-05-23	05:42:00	0
2009-05-23	05:43:00	0
2009-05-23	05:44:00	95
2009-05-23	05:45:00	71
2009-05-23	05:46:00	344
2009-05-23	05:47:00	0
2009-05-23	05:48:00	0
2009-05-23	05:49:00	0
2009-05-23	05:50:00	0
2009-05-23	05:51:00	0
2009-05-23	05:52:00	0
2009-05-23	05:53:00	0
2009-05-23	05:54:00	0
2009-05-23	05:55:00	71
2009-05-23	05:56:00	0
2009-05-23	05:57:00	0
2009-05-23	05:58:00	0
2009-05-23	05:59:00	0
2009-05-23	06:00:00	0
2009-05-23	06:01:00	0
2009-05-23	06:02:00	0
2009-05-23	06:03:00	0
2009-05-23	06:04:00	0
2009-05-23	06:05:00	0
2009-05-23	06:06:00	24
2009-05-23	06:07:00	0
2009-05-23	06:08:00	0
2009-05-23	06:09:00	0
2009-05-23	06:10:00	71
2009-05-23	06:11:00	12
2009-05-23	06:12:00	0
2009-05-23	06:13:00	0
2009-05-23	06:14:00	0
2009-05-23	06:15:00	0
2009-05-23	06:16:00	0
2009-05-23	06:17:00	0
2009-05-23	06:18:00	0
2009-05-23	06:19:00	0
2009-05-23	06:20:00	0
2009-05-23	06:21:00	0
2009-05-23	06:22:00	0
2009-05-23	06:23:00	0
2009-05-23	06:24:00	0
2009-05-23	06:25:00	0
2009-05-23	06:26:00	0
2009-05-23	06:27:00	344
2009-05-23	06:28:00	555
2009-05-23	06:29:00	211
2009-05-23	06:30:00	498
2009-05-23	06:31:00	268
2009-05-23	06:32:00	0
2009-05-23	06:33:00	36
2009-05-23	06:34:00	12
2009-05-23	06:35:00	197
2009-05-23	06:36:00	377
2009-05-23	06:37:00	311
2009-05-23	06:38:00	107
2009-05-23	06:39:00	0
2009-05-23	06:40:00	107
2009-05-23	06:41:00	183
2009-05-23	06:42:00	410
2009-05-23	06:43:00	0
2009-05-23	06:44:00	47
2009-05-23	06:45:00	0
2009-05-23	06:46:00	0
2009-05-23	06:47:00	0
2009-05-23	06:48:00	0
2009-05-23	06:49:00	0
2009-05-23	06:50:00	0
2009-05-23	06:51:00	36
2009-05-23	06:52:00	36
2009-05-23	06:53:00	0
2009-05-23	06:54:00	71
2009-05-23	06:55:00	0
2009-05-23	06:56:00	0
2009-05-23	06:57:00	0
2009-05-23	06:58:00	0
2009-05-23	06:59:00	59
2009-05-23	07:00:00	0
2009-05-23	07:01:00	0
2009-05-23	07:02:00	0
2009-05-23	07:03:00	71
2009-05-23	07:04:00	0
2009-05-23	07:05:00	0
2009-05-23	07:06:00	0
2009-05-23	07:07:00	0
2009-05-23	07:08:00	0
2009-05-23	07:09:00	0
2009-05-23	07:10:00	0
2009-05-23	07:11:00	0
2009-05-23	07:12:00	119
2009-05-23	07:13:00	47
2009-05-23	07:14:00	0
2009-05-23	07:15:00	0
2009-05-23	07:16:00	0
2009-05-23	07:17:00	0
2009-05-23	07:18:00	0
2009-05-23	07:19:00	0
2009-05-23	07:20:00	0
2009-05-23	07:21:00	0
2009-05-23	07:22:00	0
2009-05-23	07:23:00	0
2009-05-23	07:24:00	0
2009-05-23	07:25:00	0
2009-05-23	07:26:00	0
2009-05-23	07:27:00	0
2009-05-23	07:28:00	0
2009-05-23	07:29:00	0
2009-05-23	07:30:00	36
2009-05-23	07:31:00	0
2009-05-23	07:32:00	0
2009-05-23	07:33:00	83
2009-05-23	07:34:00	0
2009-05-23	07:35:00	0
2009-05-23	07:36:00	239
2009-05-23	07:37:00	0
2009-05-23	07:38:00	0
2009-05-23	07:39:00	0
2009-05-23	07:40:00	0
2009-05-23	07:41:00	0
2009-05-23	07:42:00	0
2009-05-23	07:43:00	0
2009-05-23	07:44:00	0
2009-05-23	07:45:00	0
2009-05-23	07:46:00	130
2009-05-23	07:47:00	0
2009-05-23	07:48:00	0
2009-05-23	07:49:00	0
2009-05-23	07:50:00	0
2009-05-23	07:51:00	0
2009-05-23	07:52:00	0
2009-05-23	07:53:00	0
2009-05-23	07:54:00	0
2009-05-23	07:55:00	36
2009-05-23	07:56:00	24
2009-05-23	07:57:00	0
2009-05-23	07:58:00	0
2009-05-23	07:59:00	0
2009-05-23	08:00:00	0
2009-05-23	08:01:00	0
2009-05-23	08:02:00	0
2009-05-23	08:03:00	0
2009-05-23	08:04:00	0
2009-05-23	08:05:00	0
2009-05-23	08:06:00	0
2009-05-23	08:07:00	0
2009-05-23	08:08:00	0
2009-05-23	08:09:00	0
2009-05-23	08:10:00	0
2009-05-23	08:11:00	0
2009-05-23	08:12:00	0
2009-05-23	08:13:00	0
2009-05-23	08:14:00	0
2009-05-23	08:15:00	0
2009-05-23	08:16:00	12
2009-05-23	08:17:00	24
2009-05-23	08:18:00	0
2009-05-23	08:19:00	0
2009-05-23	08:20:00	0
2009-05-23	08:21:00	0
2009-05-23	08:22:00	0
2009-05-23	08:23:00	0
2009-05-23	08:24:00	0
2009-05-23	08:25:00	0
2009-05-23	08:26:00	0
2009-05-23	08:27:00	0
2009-05-23	08:28:00	0
2009-05-23	08:29:00	0
2009-05-23	08:30:00	0
2009-05-23	08:31:00	0
2009-05-23	08:32:00	0
2009-05-23	08:33:00	0
2009-05-23	08:34:00	0
2009-05-23	08:35:00	0
2009-05-23	08:36:00	0
2009-05-23	08:37:00	0
2009-05-23	08:38:00	0
2009-05-23	08:39:00	0
2009-05-23	08:40:00	0
2009-05-23	08:41:00	0
2009-05-23	08:42:00	0
2009-05-23	08:43:00	0
2009-05-23	08:44:00	0
2009-05-23	08:45:00	0
2009-05-23	08:46:00	0
2009-05-23	08:47:00	0
2009-05-23	08:48:00	0
2009-05-23	08:49:00	0
2009-05-23	08:50:00	0
2009-05-23	08:51:00	0
2009-05-23	08:52:00	0
2009-05-23	08:53:00	0
2009-05-23	08:54:00	0
2009-05-23	08:55:00	0
2009-05-23	08:56:00	0
2009-05-23	08:57:00	0
2009-05-23	08:58:00	0
2009-05-23	08:59:00	0
2009-05-23	09:00:00	0
2009-05-23	09:01:00	83
2009-05-23	09:02:00	0
2009-05-23	09:03:00	0
2009-05-23	09:04:00	12
2009-05-23	09:05:00	12
2009-05-23	09:06:00	12
2009-05-23	09:07:00	12
2009-05-23	09:08:00	12
[truncated: 19,611 more rows]

## Sheet: 6.09.09
Actogram, Copy Raw Data, All Days
Identity:	Kelsy Hall
Filename:	E:\Active Research Files\meloxicam titre canine\cases\kelsie h\Kelsy Hall 06.05.09.AWC
Gender:	M
Age:	12
Height:	91.4 cm	36.0 in
Weight:	39.4 kg	86.9 lbs
Start Date:	05-Jun-2009 (Fri)
Start Time:	18:00:00
Interval:	1.00 mins
Date Stamp:	Time Stamp:	Activity Data:	Marker Press:
2009-06-05	00:00:00	0
2009-06-05	00:01:00	0
2009-06-05	00:02:00	0
2009-06-05	00:03:00	0
2009-06-05	00:04:00	0
2009-06-05	00:05:00	0
2009-06-05	00:06:00	0
2009-06-05	00:07:00	0
2009-06-05	00:08:00	0
2009-06-05	00:09:00	0
2009-06-05	00:10:00	0
2009-06-05	00:11:00	0
2009-06-05	00:12:00	0
2009-06-05	00:13:00	0
2009-06-05	00:14:00	0
2009-06-05	00:15:00	0
2009-06-05	00:16:00	0
2009-06-05	00:17:00	0
2009-06-05	00:18:00	0
2009-06-05	00:19:00	0
2009-06-05	00:20:00	0
2009-06-05	00:21:00	0
2009-06-05	00:22:00	0
2009-06-05	00:23:00	0
2009-06-05	00:24:00	0
2009-06-05	00:25:00	0
2009-06-05	00:26:00	0
2009-06-05	00:27:00	0
2009-06-05	00:28:00	0
2009-06-05	00:29:00	0
2009-06-05	00:30:00	0
2009-06-05	00:31:00	0
2009-06-05	00:32:00	0
2009-06-05	00:33:00	0
2009-06-05	00:34:00	0
2009-06-05	00:35:00	0
2009-06-05	00:36:00	0
2009-06-05	00:37:00	0
2009-06-05	00:38:00	0
2009-06-05	00:39:00	0
2009-06-05	00:40:00	0
2009-06-05	00:41:00	0
2009-06-05	00:42:00	0
2009-06-05	00:43:00	0
2009-06-05	00:44:00	0
2009-06-05	00:45:00	0
2009-06-05	00:46:00	0
2009-06-05	00:47:00	0
2009-06-05	00:48:00	0
2009-06-05	00:49:00	0
2009-06-05	00:50:00	0
2009-06-05	00:51:00	0
2009-06-05	00:52:00	0
2009-06-05	00:53:00	0
2009-06-05	00:54:00	0
2009-06-05	00:55:00	0
2009-06-05	00:56:00	0
2009-06-05	00:57:00	0
2009-06-05	00:58:00	0
2009-06-05	00:59:00	0
2009-06-05	01:00:00	0
2009-06-05	01:01:00	0
2009-06-05	01:02:00	0
2009-06-05	01:03:00	0
2009-06-05	01:04:00	0
2009-06-05	01:05:00	0
2009-06-05	01:06:00	0
2009-06-05	01:07:00	0
2009-06-05	01:08:00	0
2009-06-05	01:09:00	0
2009-06-05	01:10:00	0
2009-06-05	01:11:00	0
2009-06-05	01:12:00	0
2009-06-05	01:13:00	0
2009-06-05	01:14:00	0
2009-06-05	01:15:00	0
2009-06-05	01:16:00	0
2009-06-05	01:17:00	0
2009-06-05	01:18:00	0
2009-06-05	01:19:00	0
2009-06-05	01:20:00	0
2009-06-05	01:21:00	0
2009-06-05	01:22:00	0
2009-06-05	01:23:00	0
2009-06-05	01:24:00	0
2009-06-05	01:25:00	0
2009-06-05	01:26:00	0
2009-06-05	01:27:00	0
2009-06-05	01:28:00	0
2009-06-05	01:29:00	0
2009-06-05	01:30:00	0
2009-06-05	01:31:00	0
2009-06-05	01:32:00	0
2009-06-05	01:33:00	0
2009-06-05	01:34:00	0
2009-06-05	01:35:00	0
2009-06-05	01:36:00	0
2009-06-05	01:37:00	0
2009-06-05	01:38:00	0
2009-06-05	01:39:00	0
2009-06-05	01:40:00	0
2009-06-05	01:41:00	0
2009-06-05	01:42:00	0
2009-06-05	01:43:00	0
2009-06-05	01:44:00	0
2009-06-05	01:45:00	0
2009-06-05	01:46:00	0
2009-06-05	01:47:00	0
2009-06-05	01:48:00	0
2009-06-05	01:49:00	0
2009-06-05	01:50:00	0
2009-06-05	01:51:00	0
2009-06-05	01:52:00	0
2009-06-05	01:53:00	0
2009-06-05	01:54:00	0
2009-06-05	01:55:00	0
2009-06-05	01:56:00	0
2009-06-05	01:57:00	0
2009-06-05	01:58:00	0
2009-06-05	01:59:00	0
2009-06-05	02:00:00	0
2009-06-05	02:01:00	0
2009-06-05	02:02:00	0
2009-06-05	02:03:00	0
2009-06-05	02:04:00	0
2009-06-05	02:05:00	0
2009-06-05	02:06:00	0
2009-06-05	02:07:00	0
2009-06-05	02:08:00	0
2009-06-05	02:09:00	0
2009-06-05	02:10:00	0
2009-06-05	02:11:00	0
2009-06-05	02:12:00	0
2009-06-05	02:13:00	0
2009-06-05	02:14:00	0
2009-06-05	02:15:00	0
2009-06-05	02:16:00	0
2009-06-05	02:17:00	0
2009-06-05	02:18:00	0
2009-06-05	02:19:00	0
2009-06-05	02:20:00	0
2009-06-05	02:21:00	0
2009-06-05	02:22:00	0
2009-06-05	02:23:00	0
2009-06-05	02:24:00	0
2009-06-05	02:25:00	0
2009-06-05	02:26:00	0
2009-06-05	02:27:00	0
2009-06-05	02:28:00	0
2009-06-05	02:29:00	0
2009-06-05	02:30:00	0
2009-06-05	02:31:00	0
2009-06-05	02:32:00	0
2009-06-05	02:33:00	0
2009-06-05	02:34:00	0
2009-06-05	02:35:00	0
2009-06-05	02:36:00	0
2009-06-05	02:37:00	0
2009-06-05	02:38:00	0
2009-06-05	02:39:00	0
2009-06-05	02:40:00	0
2009-06-05	02:41:00	0
2009-06-05	02:42:00	0
2009-06-05	02:43:00	0
2009-06-05	02:44:00	0
2009-06-05	02:45:00	0
2009-06-05	02:46:00	0
2009-06-05	02:47:00	0
2009-06-05	02:48:00	0
2009-06-05	02:49:00	0
2009-06-05	02:50:00	0
2009-06-05	02:51:00	0
2009-06-05	02:52:00	0
2009-06-05	02:53:00	0
2009-06-05	02:54:00	0
2009-06-05	02:55:00	0
2009-06-05	02:56:00	0
2009-06-05	02:57:00	0
2009-06-05	02:58:00	0
2009-06-05	02:59:00	0
2009-06-05	03:00:00	0
2009-06-05	03:01:00	0
2009-06-05	03:02:00	0
2009-06-05	03:03:00	0
2009-06-05	03:04:00	0
2009-06-05	03:05:00	0
2009-06-05	03:06:00	0
2009-06-05	03:07:00	0
2009-06-05	03:08:00	0
2009-06-05	03:09:00	0
2009-06-05	03:10:00	0
2009-06-05	03:11:00	0
2009-06-05	03:12:00	0
2009-06-05	03:13:00	0
2009-06-05	03:14:00	0
2009-06-05	03:15:00	0
2009-06-05	03:16:00	0
2009-06-05	03:17:00	0
2009-06-05	03:18:00	0
2009-06-05	03:19:00	0
2009-06-05	03:20:00	0
2009-06-05	03:21:00	0
2009-06-05	03:22:00	0
2009-06-05	03:23:00	0
2009-06-05	03:24:00	0
2009-06-05	03:25:00	0
2009-06-05	03:26:00	0
2009-06-05	03:27:00	0
2009-06-05	03:28:00	0
2009-06-05	03:29:00	0
2009-06-05	03:30:00	0
2009-06-05	03:31:00	0
2009-06-05	03:32:00	0
2009-06-05	03:33:00	0
2009-06-05	03:34:00	0
2009-06-05	03:35:00	0
2009-06-05	03:36:00	0
2009-06-05	03:37:00	0
2009-06-05	03:38:00	0
2009-06-05	03:39:00	0
2009-06-05	03:40:00	0
2009-06-05	03:41:00	0
2009-06-05	03:42:00	0
2009-06-05	03:43:00	0
2009-06-05	03:44:00	0
2009-06-05	03:45:00	0
2009-06-05	03:46:00	0
2009-06-05	03:47:00	0
2009-06-05	03:48:00	0
2009-06-05	03:49:00	0
2009-06-05	03:50:00	0
2009-06-05	03:51:00	0
2009-06-05	03:52:00	0
2009-06-05	03:53:00	0
2009-06-05	03:54:00	0
2009-06-05	03:55:00	0
2009-06-05	03:56:00	0
2009-06-05	03:57:00	0
2009-06-05	03:58:00	0
2009-06-05	03:59:00	0
2009-06-05	04:00:00	0
2009-06-05	04:01:00	0
2009-06-05	04:02:00	0
2009-06-05	04:03:00	0
2009-06-05	04:04:00	0
2009-06-05	04:05:00	0
2009-06-05	04:06:00	0
2009-06-05	04:07:00	0
2009-06-05	04:08:00	0
2009-06-05	04:09:00	0
2009-06-05	04:10:00	0
2009-06-05	04:11:00	0
2009-06-05	04:12:00	0
2009-06-05	04:13:00	0
2009-06-05	04:14:00	0
2009-06-05	04:15:00	0
2009-06-05	04:16:00	0
2009-06-05	04:17:00	0
2009-06-05	04:18:00	0
2009-06-05	04:19:00	0
2009-06-05	04:20:00	0
2009-06-05	04:21:00	0
2009-06-05	04:22:00	0
2009-06-05	04:23:00	0
2009-06-05	04:24:00	0
2009-06-05	04:25:00	0
2009-06-05	04:26:00	0
2009-06-05	04:27:00	0
2009-06-05	04:28:00	0
2009-06-05	04:29:00	0
2009-06-05	04:30:00	0
2009-06-05	04:31:00	0
2009-06-05	04:32:00	0
2009-06-05	04:33:00	0
2009-06-05	04:34:00	0
2009-06-05	04:35:00	0
2009-06-05	04:36:00	0
2009-06-05	04:37:00	0
2009-06-05	04:38:00	0
2009-06-05	04:39:00	0
2009-06-05	04:40:00	0
2009-06-05	04:41:00	0
2009-06-05	04:42:00	0
2009-06-05	04:43:00	0
2009-06-05	04:44:00	0
2009-06-05	04:45:00	0
2009-06-05	04:46:00	0
2009-06-05	04:47:00	0
2009-06-05	04:48:00	0
2009-06-05	04:49:00	0
2009-06-05	04:50:00	0
2009-06-05	04:51:00	0
2009-06-05	04:52:00	0
2009-06-05	04:53:00	0
2009-06-05	04:54:00	0
2009-06-05	04:55:00	0
2009-06-05	04:56:00	0
2009-06-05	04:57:00	0
2009-06-05	04:58:00	0
2009-06-05	04:59:00	0
2009-06-05	05:00:00	0
2009-06-05	05:01:00	0
2009-06-05	05:02:00	0
2009-06-05	05:03:00	0
2009-06-05	05:04:00	0
2009-06-05	05:05:00	0
2009-06-05	05:06:00	0
2009-06-05	05:07:00	0
2009-06-05	05:08:00	0
2009-06-05	05:09:00	0
2009-06-05	05:10:00	0
2009-06-05	05:11:00	0
2009-06-05	05:12:00	0
2009-06-05	05:13:00	0
2009-06-05	05:14:00	0
2009-06-05	05:15:00	0
2009-06-05	05:16:00	0
2009-06-05	05:17:00	0
2009-06-05	05:18:00	0
2009-06-05	05:19:00	0
2009-06-05	05:20:00	0
2009-06-05	05:21:00	0
2009-06-05	05:22:00	0
2009-06-05	05:23:00	0
2009-06-05	05:24:00	0
2009-06-05	05:25:00	0
2009-06-05	05:26:00	0
2009-06-05	05:27:00	0
2009-06-05	05:28:00	0
2009-06-05	05:29:00	0
2009-06-05	05:30:00	0
2009-06-05	05:31:00	0
2009-06-05	05:32:00	0
2009-06-05	05:33:00	0
2009-06-05	05:34:00	0
2009-06-05	05:35:00	0
2009-06-05	05:36:00	0
2009-06-05	05:37:00	0
2009-06-05	05:38:00	0
2009-06-05	05:39:00	0
2009-06-05	05:40:00	0
2009-06-05	05:41:00	0
2009-06-05	05:42:00	0
2009-06-05	05:43:00	0
2009-06-05	05:44:00	0
2009-06-05	05:45:00	0
2009-06-05	05:46:00	0
2009-06-05	05:47:00	0
2009-06-05	05:48:00	0
2009-06-05	05:49:00	0
2009-06-05	05:50:00	0
2009-06-05	05:51:00	0
2009-06-05	05:52:00	0
2009-06-05	05:53:00	0
2009-06-05	05:54:00	0
2009-06-05	05:55:00	0
2009-06-05	05:56:00	0
2009-06-05	05:57:00	0
2009-06-05	05:58:00	0
2009-06-05	05:59:00	0
2009-06-05	06:00:00	0
2009-06-05	06:01:00	0
2009-06-05	06:02:00	0
2009-06-05	06:03:00	0
2009-06-05	06:04:00	0
2009-06-05	06:05:00	0
2009-06-05	06:06:00	0
2009-06-05	06:07:00	0
2009-06-05	06:08:00	0
2009-06-05	06:09:00	0
2009-06-05	06:10:00	0
2009-06-05	06:11:00	0
2009-06-05	06:12:00	0
2009-06-05	06:13:00	0
2009-06-05	06:14:00	0
2009-06-05	06:15:00	0
2009-06-05	06:16:00	0
2009-06-05	06:17:00	0
2009-06-05	06:18:00	0
2009-06-05	06:19:00	0
2009-06-05	06:20:00	0
2009-06-05	06:21:00	0
2009-06-05	06:22:00	0
2009-06-05	06:23:00	0
2009-06-05	06:24:00	0
2009-06-05	06:25:00	0
2009-06-05	06:26:00	0
2009-06-05	06:27:00	0
2009-06-05	06:28:00	0
2009-06-05	06:29:00	0
2009-06-05	06:30:00	0
2009-06-05	06:31:00	0
2009-06-05	06:32:00	0
2009-06-05	06:33:00	0
2009-06-05	06:34:00	0
2009-06-05	06:35:00	0
2009-06-05	06:36:00	0
2009-06-05	06:37:00	0
2009-06-05	06:38:00	0
2009-06-05	06:39:00	0
2009-06-05	06:40:00	0
2009-06-05	06:41:00	0
2009-06-05	06:42:00	0
2009-06-05	06:43:00	0
2009-06-05	06:44:00	0
2009-06-05	06:45:00	0
2009-06-05	06:46:00	0
2009-06-05	06:47:00	0
2009-06-05	06:48:00	0
2009-06-05	06:49:00	0
2009-06-05	06:50:00	0
2009-06-05	06:51:00	0
2009-06-05	06:52:00	0
2009-06-05	06:53:00	0
2009-06-05	06:54:00	0
2009-06-05	06:55:00	0
2009-06-05	06:56:00	0
2009-06-05	06:57:00	0
2009-06-05	06:58:00	0
2009-06-05	06:59:00	0
2009-06-05	07:00:00	0
2009-06-05	07:01:00	0
2009-06-05	07:02:00	0
2009-06-05	07:03:00	0
2009-06-05	07:04:00	0
2009-06-05	07:05:00	0
2009-06-05	07:06:00	0
2009-06-05	07:07:00	0
2009-06-05	07:08:00	0
2009-06-05	07:09:00	0
2009-06-05	07:10:00	0
2009-06-05	07:11:00	0
2009-06-05	07:12:00	0
2009-06-05	07:13:00	0
2009-06-05	07:14:00	0
2009-06-05	07:15:00	0
2009-06-05	07:16:00	0
2009-06-05	07:17:00	0
2009-06-05	07:18:00	0
2009-06-05	07:19:00	0
2009-06-05	07:20:00	0
2009-06-05	07:21:00	0
2009-06-05	07:22:00	0
2009-06-05	07:23:00	0
2009-06-05	07:24:00	0
2009-06-05	07:25:00	0
2009-06-05	07:26:00	0
2009-06-05	07:27:00	0
2009-06-05	07:28:00	0
2009-06-05	07:29:00	0
2009-06-05	07:30:00	0
2009-06-05	07:31:00	0
2009-06-05	07:32:00	0
2009-06-05	07:33:00	0
2009-06-05	07:34:00	0
2009-06-05	07:35:00	0
2009-06-05	07:36:00	0
2009-06-05	07:37:00	0
2009-06-05	07:38:00	0
2009-06-05	07:39:00	0
2009-06-05	07:40:00	0
2009-06-05	07:41:00	0
2009-06-05	07:42:00	0
2009-06-05	07:43:00	0
2009-06-05	07:44:00	0
2009-06-05	07:45:00	0
2009-06-05	07:46:00	0
2009-06-05	07:47:00	0
2009-06-05	07:48:00	0
2009-06-05	07:49:00	0
2009-06-05	07:50:00	0
2009-06-05	07:51:00	0
2009-06-05	07:52:00	0
2009-06-05	07:53:00	0
2009-06-05	07:54:00	0
2009-06-05	07:55:00	0
2009-06-05	07:56:00	0
2009-06-05	07:57:00	0
2009-06-05	07:58:00	0
2009-06-05	07:59:00	0
2009-06-05	08:00:00	0
2009-06-05	08:01:00	0
2009-06-05	08:02:00	0
2009-06-05	08:03:00	0
2009-06-05	08:04:00	0
2009-06-05	08:05:00	0
2009-06-05	08:06:00	0
2009-06-05	08:07:00	0
2009-06-05	08:08:00	0
2009-06-05	08:09:00	0
2009-06-05	08:10:00	0
2009-06-05	08:11:00	0
2009-06-05	08:12:00	0
2009-06-05	08:13:00	0
2009-06-05	08:14:00	0
2009-06-05	08:15:00	0
2009-06-05	08:16:00	0
2009-06-05	08:17:00	0
2009-06-05	08:18:00	0
2009-06-05	08:19:00	0
2009-06-05	08:20:00	0
2009-06-05	08:21:00	0
2009-06-05	08:22:00	0
2009-06-05	08:23:00	0
2009-06-05	08:24:00	0
2009-06-05	08:25:00	0
2009-06-05	08:26:00	0
2009-06-05	08:27:00	0
2009-06-05	08:28:00	0
2009-06-05	08:29:00	0
2009-06-05	08:30:00	0
2009-06-05	08:31:00	0
2009-06-05	08:32:00	0
2009-06-05	08:33:00	0
2009-06-05	08:34:00	0
2009-06-05	08:35:00	0
2009-06-05	08:36:00	0
2009-06-05	08:37:00	0
2009-06-05	08:38:00	0
2009-06-05	08:39:00	0
2009-06-05	08:40:00	0
2009-06-05	08:41:00	0
2009-06-05	08:42:00	0
2009-06-05	08:43:00	0
2009-06-05	08:44:00	0
2009-06-05	08:45:00	0
2009-06-05	08:46:00	0
2009-06-05	08:47:00	0
2009-06-05	08:48:00	0
2009-06-05	08:49:00	0
2009-06-05	08:50:00	0
2009-06-05	08:51:00	0
2009-06-05	08:52:00	0
2009-06-05	08:53:00	0
2009-06-05	08:54:00	0
2009-06-05	08:55:00	0
2009-06-05	08:56:00	0
2009-06-05	08:57:00	0
2009-06-05	08:58:00	0
2009-06-05	08:59:00	0
2009-06-05	09:00:00	0
2009-06-05	09:01:00	0
2009-06-05	09:02:00	0
2009-06-05	09:03:00	0
2009-06-05	09:04:00	0
2009-06-05	09:05:00	0
2009-06-05	09:06:00	0
2009-06-05	09:07:00	0
2009-06-05	09:08:00	0
2009-06-05	09:09:00	0
2009-06-05	09:10:00	0
2009-06-05	09:11:00	0
2009-06-05	09:12:00	0
2009-06-05	09:13:00	0
2009-06-05	09:14:00	0
2009-06-05	09:15:00	0
2009-06-05	09:16:00	0
2009-06-05	09:17:00	0
2009-06-05	09:18:00	0
2009-06-05	09:19:00	0
2009-06-05	09:20:00	0
2009-06-05	09:21:00	0
2009-06-05	09:22:00	0
2009-06-05	09:23:00	0
2009-06-05	09:24:00	0
2009-06-05	09:25:00	0
2009-06-05	09:26:00	0
2009-06-05	09:27:00	0
2009-06-05	09:28:00	0
2009-06-05	09:29:00	0
2009-06-05	09:30:00	0
2009-06-05	09:31:00	0
2009-06-05	09:32:00	0
2009-06-05	09:33:00	0
2009-06-05	09:34:00	0
2009-06-05	09:35:00	0
2009-06-05	09:36:00	0
2009-06-05	09:37:00	0
2009-06-05	09:38:00	0
2009-06-05	09:39:00	0
2009-06-05	09:40:00	0
2009-06-05	09:41:00	0
2009-06-05	09:42:00	0
2009-06-05	09:43:00	0
2009-06-05	09:44:00	0
2009-06-05	09:45:00	0
2009-06-05	09:46:00	0
2009-06-05	09:47:00	0
2009-06-05	09:48:00	0
2009-06-05	09:49:00	0
2009-06-05	09:50:00	0
2009-06-05	09:51:00	0
2009-06-05	09:52:00	0
2009-06-05	09:53:00	0
2009-06-05	09:54:00	0
2009-06-05	09:55:00	0
2009-06-05	09:56:00	0
2009-06-05	09:57:00	0
2009-06-05	09:58:00	0
2009-06-05	09:59:00	0
2009-06-05	10:00:00	0
2009-06-05	10:01:00	0
2009-06-05	10:02:00	0
2009-06-05	10:03:00	0
2009-06-05	10:04:00	0
2009-06-05	10:05:00	0
2009-06-05	10:06:00	0
2009-06-05	10:07:00	0
2009-06-05	10:08:00	0
2009-06-05	10:09:00	0
2009-06-05	10:10:00	0
2009-06-05	10:11:00	0
2009-06-05	10:12:00	0
2009-06-05	10:13:00	0
2009-06-05	10:14:00	0
2009-06-05	10:15:00	0
2009-06-05	10:16:00	0
2009-06-05	10:17:00	0
2009-06-05	10:18:00	0
2009-06-05	10:19:00	0
2009-06-05	10:20:00	0
2009-06-05	10:21:00	0
2009-06-05	10:22:00	0
2009-06-05	10:23:00	0
2009-06-05	10:24:00	0
2009-06-05	10:25:00	0
2009-06-05	10:26:00	0
2009-06-05	10:27:00	0
2009-06-05	10:28:00	0
2009-06-05	10:29:00	0
2009-06-05	10:30:00	0
2009-06-05	10:31:00	0
2009-06-05	10:32:00	0
2009-06-05	10:33:00	0
2009-06-05	10:34:00	0
2009-06-05	10:35:00	0
2009-06-05	10:36:00	0
2009-06-05	10:37:00	0
2009-06-05	10:38:00	0
2009-06-05	10:39:00	0
2009-06-05	10:40:00	0
2009-06-05	10:41:00	0
2009-06-05	10:42:00	0
2009-06-05	10:43:00	0
2009-06-05	10:44:00	0
2009-06-05	10:45:00	0
2009-06-05	10:46:00	0
2009-06-05	10:47:00	0
2009-06-05	10:48:00	0
2009-06-05	10:49:00	0
2009-06-05	10:50:00	0
2009-06-05	10:51:00	0
2009-06-05	10:52:00	0
2009-06-05	10:53:00	0
2009-06-05	10:54:00	0
2009-06-05	10:55:00	0
2009-06-05	10:56:00	0
2009-06-05	10:57:00	0
2009-06-05	10:58:00	0
2009-06-05	10:59:00	0
2009-06-05	11:00:00	0
2009-06-05	11:01:00	0
2009-06-05	11:02:00	0
2009-06-05	11:03:00	0
2009-06-05	11:04:00	0
2009-06-05	11:05:00	0
2009-06-05	11:06:00	0
2009-06-05	11:07:00	0
2009-06-05	11:08:00	0
2009-06-05	11:09:00	0
2009-06-05	11:10:00	0
2009-06-05	11:11:00	0
2009-06-05	11:12:00	0
2009-06-05	11:13:00	0
2009-06-05	11:14:00	0
2009-06-05	11:15:00	0
2009-06-05	11:16:00	0
2009-06-05	11:17:00	0
2009-06-05	11:18:00	0
2009-06-05	11:19:00	0
2009-06-05	11:20:00	0
2009-06-05	11:21:00	0
2009-06-05	11:22:00	0
2009-06-05	11:23:00	0
2009-06-05	11:24:00	0
2009-06-05	11:25:00	0
2009-06-05	11:26:00	0
2009-06-05	11:27:00	0
2009-06-05	11:28:00	0
2009-06-05	11:29:00	0
2009-06-05	11:30:00	0
2009-06-05	11:31:00	0
2009-06-05	11:32:00	0
2009-06-05	11:33:00	0
2009-06-05	11:34:00	0
2009-06-05	11:35:00	0
2009-06-05	11:36:00	0
2009-06-05	11:37:00	0
2009-06-05	11:38:00	0
2009-06-05	11:39:00	0
2009-06-05	11:40:00	0
2009-06-05	11:41:00	0
2009-06-05	11:42:00	0
2009-06-05	11:43:00	0
2009-06-05	11:44:00	0
2009-06-05	11:45:00	0
2009-06-05	11:46:00	0
2009-06-05	11:47:00	0
2009-06-05	11:48:00	0
2009-06-05	11:49:00	0
2009-06-05	11:50:00	0
2009-06-05	11:51:00	0
2009-06-05	11:52:00	0
2009-06-05	11:53:00	0
2009-06-05	11:54:00	0
2009-06-05	11:55:00	0
2009-06-05	11:56:00	0
2009-06-05	11:57:00	0
2009-06-05	11:58:00	0
2009-06-05	11:59:00	0
2009-06-05	12:00:00	0
2009-06-05	12:01:00	0
2009-06-05	12:02:00	0
2009-06-05	12:03:00	0
2009-06-05	12:04:00	0
2009-06-05	12:05:00	0
2009-06-05	12:06:00	0
2009-06-05	12:07:00	0
2009-06-05	12:08:00	0
2009-06-05	12:09:00	0
2009-06-05	12:10:00	0
2009-06-05	12:11:00	0
2009-06-05	12:12:00	0
2009-06-05	12:13:00	0
2009-06-05	12:14:00	0
2009-06-05	12:15:00	0
2009-06-05	12:16:00	0
2009-06-05	12:17:00	0
2009-06-05	12:18:00	0
2009-06-05	12:19:00	0
2009-06-05	12:20:00	0
2009-06-05	12:21:00	0
2009-06-05	12:22:00	0
2009-06-05	12:23:00	0
2009-06-05	12:24:00	0
2009-06-05	12:25:00	0
2009-06-05	12:26:00	0
2009-06-05	12:27:00	0
2009-06-05	12:28:00	0
2009-06-05	12:29:00	0
2009-06-05	12:30:00	0
2009-06-05	12:31:00	0
2009-06-05	12:32:00	0
2009-06-05	12:33:00	0
2009-06-05	12:34:00	0
2009-06-05	12:35:00	0
2009-06-05	12:36:00	0
2009-06-05	12:37:00	0
2009-06-05	12:38:00	0
2009-06-05	12:39:00	0
2009-06-05	12:40:00	0
2009-06-05	12:41:00	0
2009-06-05	12:42:00	0
2009-06-05	12:43:00	0
2009-06-05	12:44:00	0
2009-06-05	12:45:00	0
2009-06-05	12:46:00	0
2009-06-05	12:47:00	0
2009-06-05	12:48:00	0
2009-06-05	12:49:00	0
2009-06-05	12:50:00	0
2009-06-05	12:51:00	0
2009-06-05	12:52:00	0
2009-06-05	12:53:00	0
2009-06-05	12:54:00	0
2009-06-05	12:55:00	0
2009-06-05	12:56:00	0
2009-06-05	12:57:00	0
2009-06-05	12:58:00	0
2009-06-05	12:59:00	0
2009-06-05	13:00:00	0
2009-06-05	13:01:00	0
2009-06-05	13:02:00	0
2009-06-05	13:03:00	0
2009-06-05	13:04:00	0
2009-06-05	13:05:00	0
2009-06-05	13:06:00	0
2009-06-05	13:07:00	0
2009-06-05	13:08:00	0
2009-06-05	13:09:00	0
2009-06-05	13:10:00	0
2009-06-05	13:11:00	0
2009-06-05	13:12:00	0
2009-06-05	13:13:00	0
2009-06-05	13:14:00	0
2009-06-05	13:15:00	0
2009-06-05	13:16:00	0
2009-06-05	13:17:00	0
2009-06-05	13:18:00	0
2009-06-05	13:19:00	0
2009-06-05	13:20:00	0
2009-06-05	13:21:00	0
2009-06-05	13:22:00	0
2009-06-05	13:23:00	0
2009-06-05	13:24:00	0
2009-06-05	13:25:00	0
2009-06-05	13:26:00	0
2009-06-05	13:27:00	0
2009-06-05	13:28:00	0
2009-06-05	13:29:00	0
2009-06-05	13:30:00	0
2009-06-05	13:31:00	0
2009-06-05	13:32:00	0
2009-06-05	13:33:00	0
2009-06-05	13:34:00	0
2009-06-05	13:35:00	0
2009-06-05	13:36:00	0
2009-06-05	13:37:00	0
2009-06-05	13:38:00	0
2009-06-05	13:39:00	0
2009-06-05	13:40:00	0
2009-06-05	13:41:00	0
2009-06-05	13:42:00	0
2009-06-05	13:43:00	0
2009-06-05	13:44:00	0
2009-06-05	13:45:00	0
2009-06-05	13:46:00	0
2009-06-05	13:47:00	0
2009-06-05	13:48:00	0
2009-06-05	13:49:00	0
2009-06-05	13:50:00	0
2009-06-05	13:51:00	0
2009-06-05	13:52:00	0
2009-06-05	13:53:00	0
2009-06-05	13:54:00	0
2009-06-05	13:55:00	0
2009-06-05	13:56:00	0
2009-06-05	13:57:00	0
2009-06-05	13:58:00	0
2009-06-05	13:59:00	0
2009-06-05	14:00:00	0
2009-06-05	14:01:00	0
2009-06-05	14:02:00	0
2009-06-05	14:03:00	0
2009-06-05	14:04:00	0
2009-06-05	14:05:00	0
2009-06-05	14:06:00	0
2009-06-05	14:07:00	0
2009-06-05	14:08:00	0
2009-06-05	14:09:00	0
2009-06-05	14:10:00	0
2009-06-05	14:11:00	0
2009-06-05	14:12:00	0
2009-06-05	14:13:00	0
2009-06-05	14:14:00	0
2009-06-05	14:15:00	0
2009-06-05	14:16:00	0
2009-06-05	14:17:00	0
2009-06-05	14:18:00	0
2009-06-05	14:19:00	0
2009-06-05	14:20:00	0
2009-06-05	14:21:00	0
2009-06-05	14:22:00	0
2009-06-05	14:23:00	0
2009-06-05	14:24:00	0
2009-06-05	14:25:00	0
2009-06-05	14:26:00	0
2009-06-05	14:27:00	0
2009-06-05	14:28:00	0
2009-06-05	14:29:00	0
2009-06-05	14:30:00	0
2009-06-05	14:31:00	0
2009-06-05	14:32:00	0
2009-06-05	14:33:00	0
2009-06-05	14:34:00	0
2009-06-05	14:35:00	0
2009-06-05	14:36:00	0
2009-06-05	14:37:00	0
2009-06-05	14:38:00	0
2009-06-05	14:39:00	0
2009-06-05	14:40:00	0
2009-06-05	14:41:00	0
2009-06-05	14:42:00	0
2009-06-05	14:43:00	0
2009-06-05	14:44:00	0
2009-06-05	14:45:00	0
2009-06-05	14:46:00	0
2009-06-05	14:47:00	0
2009-06-05	14:48:00	0
2009-06-05	14:49:00	0
2009-06-05	14:50:00	0
2009-06-05	14:51:00	0
2009-06-05	14:52:00	0
2009-06-05	14:53:00	0
2009-06-05	14:54:00	0
2009-06-05	14:55:00	0
2009-06-05	14:56:00	0
2009-06-05	14:57:00	0
2009-06-05	14:58:00	0
2009-06-05	14:59:00	0
2009-06-05	15:00:00	0
2009-06-05	15:01:00	0
2009-06-05	15:02:00	0
2009-06-05	15:03:00	0
2009-06-05	15:04:00	0
2009-06-05	15:05:00	0
2009-06-05	15:06:00	0
2009-06-05	15:07:00	0
2009-06-05	15:08:00	0
2009-06-05	15:09:00	0
2009-06-05	15:10:00	0
2009-06-05	15:11:00	0
2009-06-05	15:12:00	0
2009-06-05	15:13:00	0
2009-06-05	15:14:00	0
2009-06-05	15:15:00	0
2009-06-05	15:16:00	0
2009-06-05	15:17:00	0
2009-06-05	15:18:00	0
2009-06-05	15:19:00	0
2009-06-05	15:20:00	0
2009-06-05	15:21:00	0
2009-06-05	15:22:00	0
2009-06-05	15:23:00	0
2009-06-05	15:24:00	0
2009-06-05	15:25:00	0
2009-06-05	15:26:00	0
2009-06-05	15:27:00	0
2009-06-05	15:28:00	0
2009-06-05	15:29:00	0
2009-06-05	15:30:00	0
2009-06-05	15:31:00	0
2009-06-05	15:32:00	0
2009-06-05	15:33:00	0
2009-06-05	15:34:00	0
2009-06-05	15:35:00	0
2009-06-05	15:36:00	0
2009-06-05	15:37:00	0
2009-06-05	15:38:00	0
2009-06-05	15:39:00	0
2009-06-05	15:40:00	0
2009-06-05	15:41:00	0
2009-06-05	15:42:00	0
2009-06-05	15:43:00	0
2009-06-05	15:44:00	0
2009-06-05	15:45:00	0
2009-06-05	15:46:00	0
2009-06-05	15:47:00	0
2009-06-05	15:48:00	0
2009-06-05	15:49:00	0
2009-06-05	15:50:00	0
2009-06-05	15:51:00	0
2009-06-05	15:52:00	0
2009-06-05	15:53:00	0
2009-06-05	15:54:00	0
2009-06-05	15:55:00	0
2009-06-05	15:56:00	0
2009-06-05	15:57:00	0
2009-06-05	15:58:00	0
2009-06-05	15:59:00	0
2009-06-05	16:00:00	0
2009-06-05	16:01:00	0
2009-06-05	16:02:00	0
2009-06-05	16:03:00	0
2009-06-05	16:04:00	0
2009-06-05	16:05:00	0
2009-06-05	16:06:00	0
2009-06-05	16:07:00	0
2009-06-05	16:08:00	0
2009-06-05	16:09:00	0
2009-06-05	16:10:00	0
2009-06-05	16:11:00	0
2009-06-05	16:12:00	0
2009-06-05	16:13:00	0
2009-06-05	16:14:00	0
2009-06-05	16:15:00	0
2009-06-05	16:16:00	0
2009-06-05	16:17:00	0
2009-06-05	16:18:00	0
2009-06-05	16:19:00	0
2009-06-05	16:20:00	0
2009-06-05	16:21:00	0
2009-06-05	16:22:00	0
2009-06-05	16:23:00	0
2009-06-05	16:24:00	0
2009-06-05	16:25:00	0
2009-06-05	16:26:00	0
2009-06-05	16:27:00	0
2009-06-05	16:28:00	0
2009-06-05	16:29:00	0
2009-06-05	16:30:00	0
2009-06-05	16:31:00	0
2009-06-05	16:32:00	0
2009-06-05	16:33:00	0
2009-06-05	16:34:00	0
2009-06-05	16:35:00	0
2009-06-05	16:36:00	0
2009-06-05	16:37:00	0
2009-06-05	16:38:00	0
2009-06-05	16:39:00	0
2009-06-05	16:40:00	0
2009-06-05	16:41:00	0
2009-06-05	16:42:00	0
2009-06-05	16:43:00	0
2009-06-05	16:44:00	0
2009-06-05	16:45:00	0
2009-06-05	16:46:00	0
2009-06-05	16:47:00	0
2009-06-05	16:48:00	0
2009-06-05	16:49:00	0
2009-06-05	16:50:00	0
2009-06-05	16:51:00	0
2009-06-05	16:52:00	0
2009-06-05	16:53:00	0
2009-06-05	16:54:00	0
2009-06-05	16:55:00	0
2009-06-05	16:56:00	0
2009-06-05	16:57:00	0
2009-06-05	16:58:00	0
2009-06-05	16:59:00	0
2009-06-05	17:00:00	0
2009-06-05	17:01:00	0
2009-06-05	17:02:00	0
2009-06-05	17:03:00	0
2009-06-05	17:04:00	0
2009-06-05	17:05:00	0
2009-06-05	17:06:00	0
2009-06-05	17:07:00	0
2009-06-05	17:08:00	0
2009-06-05	17:09:00	0
2009-06-05	17:10:00	0
2009-06-05	17:11:00	0
2009-06-05	17:12:00	0
2009-06-05	17:13:00	0
2009-06-05	17:14:00	0
2009-06-05	17:15:00	0
2009-06-05	17:16:00	0
2009-06-05	17:17:00	0
2009-06-05	17:18:00	0
2009-06-05	17:19:00	0
2009-06-05	17:20:00	0
2009-06-05	17:21:00	0
2009-06-05	17:22:00	0
2009-06-05	17:23:00	0
2009-06-05	17:24:00	0
2009-06-05	17:25:00	0
2009-06-05	17:26:00	0
2009-06-05	17:27:00	0
2009-06-05	17:28:00	0
2009-06-05	17:29:00	0
2009-06-05	17:30:00	0
2009-06-05	17:31:00	0
2009-06-05	17:32:00	0
2009-06-05	17:33:00	0
2009-06-05	17:34:00	0
2009-06-05	17:35:00	0
2009-06-05	17:36:00	0
2009-06-05	17:37:00	0
2009-06-05	17:38:00	0
2009-06-05	17:39:00	0
2009-06-05	17:40:00	0
2009-06-05	17:41:00	0
2009-06-05	17:42:00	0
2009-06-05	17:43:00	0
2009-06-05	17:44:00	0
2009-06-05	17:45:00	0
2009-06-05	17:46:00	0
2009-06-05	17:47:00	0
2009-06-05	17:48:00	0
2009-06-05	17:49:00	0
2009-06-05	17:50:00	0
2009-06-05	17:51:00	0
2009-06-05	17:52:00	0
2009-06-05	17:53:00	0
2009-06-05	17:54:00	0
2009-06-05	17:55:00	0
2009-06-05	17:56:00	0
2009-06-05	17:57:00	0
2009-06-05	17:58:00	0
2009-06-05	17:59:00	0
2009-06-05	18:00:00	0
2009-06-05	18:01:00	0
2009-06-05	18:02:00	0
2009-06-05	18:03:00	0
2009-06-05	18:04:00	0
2009-06-05	18:05:00	0
2009-06-05	18:06:00	0
2009-06-05	18:07:00	0
2009-06-05	18:08:00	0
2009-06-05	18:09:00	0
2009-06-05	18:10:00	0
2009-06-05	18:11:00	12
2009-06-05	18:12:00	0
2009-06-05	18:13:00	0
2009-06-05	18:14:00	0
2009-06-05	18:15:00	0
2009-06-05	18:16:00	0
2009-06-05	18:17:00	0
2009-06-05	18:18:00	0
2009-06-05	18:19:00	36
2009-06-05	18:20:00	0
2009-06-05	18:21:00	0
2009-06-05	18:22:00	12
2009-06-05	18:23:00	0
2009-06-05	18:24:00	0
2009-06-05	18:25:00	0
2009-06-05	18:26:00	0
2009-06-05	18:27:00	0
2009-06-05	18:28:00	0
2009-06-05	18:29:00	0
2009-06-05	18:30:00	0
2009-06-05	18:31:00	0
2009-06-05	18:32:00	0
2009-06-05	18:33:00	0
2009-06-05	18:34:00	0
2009-06-05	18:35:00	0
2009-06-05	18:36:00	0
2009-06-05	18:37:00	0
2009-06-05	18:38:00	0
2009-06-05	18:39:00	0
2009-06-05	18:40:00	0
2009-06-05	18:41:00	0
2009-06-05	18:42:00	0
2009-06-05	18:43:00	0
2009-06-05	18:44:00	0
2009-06-05	18:45:00	0
2009-06-05	18:46:00	0
2009-06-05	18:47:00	0
2009-06-05	18:48:00	0
2009-06-05	18:49:00	0
2009-06-05	18:50:00	0
2009-06-05	18:51:00	0
2009-06-05	18:52:00	0
2009-06-05	18:53:00	0
2009-06-05	18:54:00	0
2009-06-05	18:55:00	0
2009-06-05	18:56:00	0
2009-06-05	18:57:00	0
2009-06-05	18:58:00	0
2009-06-05	18:59:00	0
2009-06-05	19:00:00	0
2009-06-05	19:01:00	0
2009-06-05	19:02:00	12
2009-06-05	19:03:00	12
2009-06-05	19:04:00	36
2009-06-05	19:05:00	0
2009-06-05	19:06:00	0
2009-06-05	19:07:00	0
2009-06-05	19:08:00	24
2009-06-05	19:09:00	24
2009-06-05	19:10:00	0
2009-06-05	19:11:00	0
2009-06-05	19:12:00	0
2009-06-05	19:13:00	0
2009-06-05	19:14:00	0
2009-06-05	19:15:00	0
2009-06-05	19:16:00	0
2009-06-05	19:17:00	0
2009-06-05	19:18:00	83
2009-06-05	19:19:00	24
2009-06-05	19:20:00	59
2009-06-05	19:21:00	197
2009-06-05	19:22:00	360
2009-06-05	19:23:00	12
2009-06-05	19:24:00	24
2009-06-05	19:25:00	0
2009-06-05	19:26:00	0
2009-06-05	19:27:00	0
2009-06-05	19:28:00	24
2009-06-05	19:29:00	183
2009-06-05	19:30:00	36
2009-06-05	19:31:00	130
2009-06-05	19:32:00	24
2009-06-05	19:33:00	183
2009-06-05	19:34:00	12
2009-06-05	19:35:00	12
2009-06-05	19:36:00	12
2009-06-05	19:37:00	36
2009-06-05	19:38:00	47
2009-06-05	19:39:00	197
2009-06-05	19:40:00	0
2009-06-05	19:41:00	12
2009-06-05	19:42:00	24
2009-06-05	19:43:00	12
2009-06-05	19:44:00	0
2009-06-05	19:45:00	119
2009-06-05	19:46:00	0
2009-06-05	19:47:00	24
2009-06-05	19:48:00	0
2009-06-05	19:49:00	0
2009-06-05	19:50:00	555
2009-06-05	19:51:00	344
2009-06-05	19:52:00	24
2009-06-05	19:53:00	119
2009-06-05	19:54:00	239
2009-06-05	19:55:00	36
2009-06-05	19:56:00	0
2009-06-05	19:57:00	0
2009-06-05	19:58:00	0
2009-06-05	19:59:00	47
2009-06-05	20:00:00	0
2009-06-05	20:01:00	0
2009-06-05	20:02:00	0
2009-06-05	20:03:00	0
2009-06-05	20:04:00	107
2009-06-05	20:05:00	225
2009-06-05	20:06:00	0
2009-06-05	20:07:00	0
2009-06-05	20:08:00	0
2009-06-05	20:09:00	0
2009-06-05	20:10:00	36
2009-06-05	20:11:00	36
2009-06-05	20:12:00	0
2009-06-05	20:13:00	0
2009-06-05	20:14:00	36
2009-06-05	20:15:00	0
2009-06-05	20:16:00	0
2009-06-05	20:17:00	130
2009-06-05	20:18:00	0
2009-06-05	20:19:00	0
2009-06-05	20:20:00	0
2009-06-05	20:21:00	0
2009-06-05	20:22:00	0
2009-06-05	20:23:00	0
2009-06-05	20:24:00	0
2009-06-05	20:25:00	0
2009-06-05	20:26:00	0
2009-06-05	20:27:00	0
2009-06-05	20:28:00	0
2009-06-05	20:29:00	0
2009-06-05	20:30:00	0
2009-06-05	20:31:00	0
2009-06-05	20:32:00	59
2009-06-05	20:33:00	0
2009-06-05	20:34:00	0
2009-06-05	20:35:00	0
2009-06-05	20:36:00	0
2009-06-05	20:37:00	0
2009-06-05	20:38:00	59
2009-06-05	20:39:00	83
2009-06-05	20:40:00	0
2009-06-05	20:41:00	427
2009-06-05	20:42:00	142
2009-06-05	20:43:00	36
2009-06-05	20:44:00	168
2009-06-05	20:45:00	24
2009-06-05	20:46:00	24
2009-06-05	20:47:00	83
2009-06-05	20:48:00	197
2009-06-05	20:49:00	225
2009-06-05	20:50:00	12
2009-06-05	20:51:00	0
2009-06-05	20:52:00	12
2009-06-05	20:53:00	12
2009-06-05	20:54:00	0
2009-06-05	20:55:00	0
2009-06-05	20:56:00	0
2009-06-05	20:57:00	0
2009-06-05	20:58:00	59
2009-06-05	20:59:00	95
2009-06-05	21:00:00	0
2009-06-05	21:01:00	71
2009-06-05	21:02:00	211
2009-06-05	21:03:00	0
2009-06-05	21:04:00	0
2009-06-05	21:05:00	0
2009-06-05	21:06:00	0
2009-06-05	21:07:00	95
2009-06-05	21:08:00	130
2009-06-05	21:09:00	47
2009-06-05	21:10:00	107
2009-06-05	21:11:00	0
2009-06-05	21:12:00	0
2009-06-05	21:13:00	0
2009-06-05	21:14:00	0
2009-06-05	21:15:00	0
2009-06-05	21:16:00	0
2009-06-05	21:17:00	0
2009-06-05	21:18:00	12
2009-06-05	21:19:00	36
2009-06-05	21:20:00	0
2009-06-05	21:21:00	71
2009-06-05	21:22:00	0
2009-06-05	21:23:00	0
2009-06-05	21:24:00	0
2009-06-05	21:25:00	0
2009-06-05	21:26:00	0
2009-06-05	21:27:00	0
2009-06-05	21:28:00	47
2009-06-05	21:29:00	0
2009-06-05	21:30:00	0
2009-06-05	21:31:00	0
2009-06-05	21:32:00	0
2009-06-05	21:33:00	0
2009-06-05	21:34:00	0
2009-06-05	21:35:00	0
2009-06-05	21:36:00	0
2009-06-05	21:37:00	0
2009-06-05	21:38:00	0
2009-06-05	21:39:00	0
2009-06-05	21:40:00	0
2009-06-05	21:41:00	0
2009-06-05	21:42:00	0
2009-06-05	21:43:00	0
2009-06-05	21:44:00	0
2009-06-05	21:45:00	0
2009-06-05	21:46:00	0
2009-06-05	21:47:00	0
2009-06-05	21:48:00	0
2009-06-05	21:49:00	0
2009-06-05	21:50:00	0
2009-06-05	21:51:00	0
2009-06-05	21:52:00	0
2009-06-05	21:53:00	0
2009-06-05	21:54:00	0
2009-06-05	21:55:00	0
2009-06-05	21:56:00	0
2009-06-05	21:57:00	36
2009-06-05	21:58:00	0
2009-06-05	21:59:00	12
2009-06-05	22:00:00	24
2009-06-05	22:01:00	0
2009-06-05	22:02:00	24
2009-06-05	22:03:00	0
2009-06-05	22:04:00	0
2009-06-05	22:05:00	0
2009-06-05	22:06:00	282
2009-06-05	22:07:00	0
2009-06-05	22:08:00	0
2009-06-05	22:09:00	0
2009-06-05	22:10:00	0
2009-06-05	22:11:00	0
2009-06-05	22:12:00	0
2009-06-05	22:13:00	0
2009-06-05	22:14:00	0
2009-06-05	22:15:00	0
2009-06-05	22:16:00	0
2009-06-05	22:17:00	0
2009-06-05	22:18:00	0
2009-06-05	22:19:00	0
2009-06-05	22:20:00	0
2009-06-05	22:21:00	0
2009-06-05	22:22:00	0
2009-06-05	22:23:00	0
2009-06-05	22:24:00	0
2009-06-05	22:25:00	0
2009-06-05	22:26:00	0
2009-06-05	22:27:00	0
2009-06-05	22:28:00	0
2009-06-05	22:29:00	0
2009-06-05	22:30:00	0
2009-06-05	22:31:00	0
2009-06-05	22:32:00	0
2009-06-05	22:33:00	0
2009-06-05	22:34:00	0
2009-06-05	22:35:00	0
2009-06-05	22:36:00	0
2009-06-05	22:37:00	0
2009-06-05	22:38:00	0
2009-06-05	22:39:00	0
2009-06-05	22:40:00	0
2009-06-05	22:41:00	0
2009-06-05	22:42:00	0
2009-06-05	22:43:00	0
2009-06-05	22:44:00	24
2009-06-05	22:45:00	0
2009-06-05	22:46:00	0
2009-06-05	22:47:00	0
2009-06-05	22:48:00	0
2009-06-05	22:49:00	0
2009-06-05	22:50:00	0
2009-06-05	22:51:00	0
2009-06-05	22:52:00	0
2009-06-05	22:53:00	0
2009-06-05	22:54:00	0
2009-06-05	22:55:00	12
2009-06-05	22:56:00	0
2009-06-05	22:57:00	0
2009-06-05	22:58:00	0
2009-06-05	22:59:00	0
2009-06-05	23:00:00	0
2009-06-05	23:01:00	0
2009-06-05	23:02:00	47
2009-06-05	23:03:00	24
2009-06-05	23:04:00	0
2009-06-05	23:05:00	12
2009-06-05	23:06:00	0
2009-06-05	23:07:00	0
2009-06-05	23:08:00	0
2009-06-05	23:09:00	0
2009-06-05	23:10:00	0
2009-06-05	23:11:00	0
2009-06-05	23:12:00	0
2009-06-05	23:13:00	12
2009-06-05	23:14:00	0
2009-06-05	23:15:00	0
2009-06-05	23:16:00	0
2009-06-05	23:17:00	0
2009-06-05	23:18:00	0
2009-06-05	23:19:00	0
2009-06-05	23:20:00	0
2009-06-05	23:21:00	0
2009-06-05	23:22:00	47
2009-06-05	23:23:00	59
2009-06-05	23:24:00	107
2009-06-05	23:25:00	427
2009-06-05	23:26:00	536
2009-06-05	23:27:00	0
2009-06-05	23:28:00	59
2009-06-05	23:29:00	47
2009-06-05	23:30:00	83
2009-06-05	23:31:00	83
2009-06-05	23:32:00	107
2009-06-05	23:33:00	24
2009-06-05	23:34:00	119
2009-06-05	23:35:00	0
2009-06-05	23:36:00	0
2009-06-05	23:37:00	0
2009-06-05	23:38:00	0
2009-06-05	23:39:00	0
2009-06-05	23:40:00	12
2009-06-05	23:41:00	0
2009-06-05	23:42:00	0
2009-06-05	23:43:00	154
2009-06-05	23:44:00	225
2009-06-05	23:45:00	12
2009-06-05	23:46:00	393
2009-06-05	23:47:00	344
2009-06-05	23:48:00	0
2009-06-05	23:49:00	0
2009-06-05	23:50:00	0
2009-06-05	23:51:00	12
2009-06-05	23:52:00	0
2009-06-05	23:53:00	59
2009-06-05	23:54:00	0
2009-06-05	23:55:00	0
2009-06-05	23:56:00	0
2009-06-05	23:57:00	0
2009-06-05	23:58:00	0
2009-06-05	23:59:00	0
2009-06-06	00:00:00	0
2009-06-06	00:01:00	0
2009-06-06	00:02:00	0
2009-06-06	00:03:00	0
2009-06-06	00:04:00	0
2009-06-06	00:05:00	0
2009-06-06	00:06:00	36
2009-06-06	00:07:00	12
2009-06-06	00:08:00	71
2009-06-06	00:09:00	0
2009-06-06	00:10:00	0
2009-06-06	00:11:00	0
2009-06-06	00:12:00	0
2009-06-06	00:13:00	0
2009-06-06	00:14:00	0
2009-06-06	00:15:00	0
2009-06-06	00:16:00	0
2009-06-06	00:17:00	47
2009-06-06	00:18:00	0
2009-06-06	00:19:00	0
2009-06-06	00:20:00	0
2009-06-06	00:21:00	0
2009-06-06	00:22:00	0
2009-06-06	00:23:00	0
2009-06-06	00:24:00	0
2009-06-06	00:25:00	0
2009-06-06	00:26:00	0
2009-06-06	00:27:00	0
2009-06-06	00:28:00	0
2009-06-06	00:29:00	0
2009-06-06	00:30:00	0
2009-06-06	00:31:00	0
2009-06-06	00:32:00	0
2009-06-06	00:33:00	0
2009-06-06	00:34:00	0
2009-06-06	00:35:00	0
2009-06-06	00:36:00	0
2009-06-06	00:37:00	154
2009-06-06	00:38:00	0
2009-06-06	00:39:00	0
2009-06-06	00:40:00	59
2009-06-06	00:41:00	0
2009-06-06	00:42:00	0
2009-06-06	00:43:00	0
2009-06-06	00:44:00	0
2009-06-06	00:45:00	0
2009-06-06	00:46:00	0
2009-06-06	00:47:00	0
2009-06-06	00:48:00	0
2009-06-06	00:49:00	0
2009-06-06	00:50:00	0
2009-06-06	00:51:00	0
2009-06-06	00:52:00	0
2009-06-06	00:53:00	0
2009-06-06	00:54:00	59
2009-06-06	00:55:00	0
2009-06-06	00:56:00	0
2009-06-06	00:57:00	0
2009-06-06	00:58:00	0
2009-06-06	00:59:00	0
2009-06-06	01:00:00	0
2009-06-06	01:01:00	0
2009-06-06	01:02:00	0
2009-06-06	01:03:00	0
2009-06-06	01:04:00	0
2009-06-06	01:05:00	168
2009-06-06	01:06:00	0
2009-06-06	01:07:00	0
2009-06-06	01:08:00	12
2009-06-06	01:09:00	0
2009-06-06	01:10:00	0
2009-06-06	01:11:00	0
2009-06-06	01:12:00	0
2009-06-06	01:13:00	0
2009-06-06	01:14:00	0
2009-06-06	01:15:00	0
2009-06-06	01:16:00	0
2009-06-06	01:17:00	0
2009-06-06	01:18:00	0
2009-06-06	01:19:00	0
2009-06-06	01:20:00	0
2009-06-06	01:21:00	0
2009-06-06	01:22:00	0
2009-06-06	01:23:00	0
2009-06-06	01:24:00	0
2009-06-06	01:25:00	0
2009-06-06	01:26:00	0
2009-06-06	01:27:00	0
2009-06-06	01:28:00	0
2009-06-06	01:29:00	0
2009-06-06	01:30:00	0
2009-06-06	01:31:00	0
2009-06-06	01:32:00	12
2009-06-06	01:33:00	0
2009-06-06	01:34:00	154
2009-06-06	01:35:00	0
2009-06-06	01:36:00	0
2009-06-06	01:37:00	0
2009-06-06	01:38:00	0
2009-06-06	01:39:00	0
2009-06-06	01:40:00	0
2009-06-06	01:41:00	0
2009-06-06	01:42:00	0
2009-06-06	01:43:00	0
2009-06-06	01:44:00	24
2009-06-06	01:45:00	0
2009-06-06	01:46:00	0
2009-06-06	01:47:00	0
2009-06-06	01:48:00	0
2009-06-06	01:49:00	0
2009-06-06	01:50:00	0
2009-06-06	01:51:00	0
2009-06-06	01:52:00	0
2009-06-06	01:53:00	0
2009-06-06	01:54:00	0
2009-06-06	01:55:00	0
2009-06-06	01:56:00	0
2009-06-06	01:57:00	0
2009-06-06	01:58:00	0
2009-06-06	01:59:00	0
2009-06-06	02:00:00	0
2009-06-06	02:01:00	0
2009-06-06	02:02:00	0
2009-06-06	02:03:00	0
2009-06-06	02:04:00	0
2009-06-06	02:05:00	0
2009-06-06	02:06:00	107
2009-06-06	02:07:00	0
2009-06-06	02:08:00	0
2009-06-06	02:09:00	0
2009-06-06	02:10:00	0
2009-06-06	02:11:00	12
2009-06-06	02:12:00	0
2009-06-06	02:13:00	0
2009-06-06	02:14:00	0
2009-06-06	02:15:00	0
2009-06-06	02:16:00	12
2009-06-06	02:17:00	0
2009-06-06	02:18:00	0
2009-06-06	02:19:00	0
2009-06-06	02:20:00	0
2009-06-06	02:21:00	0
2009-06-06	02:22:00	0
2009-06-06	02:23:00	0
2009-06-06	02:24:00	0
2009-06-06	02:25:00	0
2009-06-06	02:26:00	0
2009-06-06	02:27:00	0
2009-06-06	02:28:00	0
2009-06-06	02:29:00	0
2009-06-06	02:30:00	0
2009-06-06	02:31:00	0
2009-06-06	02:32:00	0
2009-06-06	02:33:00	0
2009-06-06	02:34:00	0
2009-06-06	02:35:00	0
2009-06-06	02:36:00	0
2009-06-06	02:37:00	0
2009-06-06	02:38:00	0
2009-06-06	02:39:00	0
2009-06-06	02:40:00	0
2009-06-06	02:41:00	0
2009-06-06	02:42:00	107
2009-06-06	02:43:00	0
2009-06-06	02:44:00	0
2009-06-06	02:45:00	0
2009-06-06	02:46:00	0
2009-06-06	02:47:00	0
2009-06-06	02:48:00	0
2009-06-06	02:49:00	0
2009-06-06	02:50:00	0
2009-06-06	02:51:00	0
2009-06-06	02:52:00	0
2009-06-06	02:53:00	0
2009-06-06	02:54:00	0
2009-06-06	02:55:00	12
2009-06-06	02:56:00	0
2009-06-06	02:57:00	24
2009-06-06	02:58:00	0
2009-06-06	02:59:00	12
2009-06-06	03:00:00	0
2009-06-06	03:01:00	0
2009-06-06	03:02:00	0
2009-06-06	03:03:00	0
2009-06-06	03:04:00	0
2009-06-06	03:05:00	0
2009-06-06	03:06:00	0
2009-06-06	03:07:00	268
2009-06-06	03:08:00	12
2009-06-06	03:09:00	0
2009-06-06	03:10:00	12
2009-06-06	03:11:00	12
2009-06-06	03:12:00	0
2009-06-06	03:13:00	0
2009-06-06	03:14:00	0
2009-06-06	03:15:00	0
2009-06-06	03:16:00	0
2009-06-06	03:17:00	0
2009-06-06	03:18:00	0
2009-06-06	03:19:00	0
2009-06-06	03:20:00	0
2009-06-06	03:21:00	0
2009-06-06	03:22:00	0
2009-06-06	03:23:00	0
2009-06-06	03:24:00	0
2009-06-06	03:25:00	0
2009-06-06	03:26:00	0
2009-06-06	03:27:00	0
2009-06-06	03:28:00	0
2009-06-06	03:29:00	0
2009-06-06	03:30:00	0
2009-06-06	03:31:00	47
2009-06-06	03:32:00	0
2009-06-06	03:33:00	0
2009-06-06	03:34:00	12
2009-06-06	03:35:00	393
2009-06-06	03:36:00	12
2009-06-06	03:37:00	142
2009-06-06	03:38:00	0
2009-06-06	03:39:00	12
2009-06-06	03:40:00	12
2009-06-06	03:41:00	0
2009-06-06	03:42:00	0
2009-06-06	03:43:00	0
2009-06-06	03:44:00	0
2009-06-06	03:45:00	0
2009-06-06	03:46:00	460
2009-06-06	03:47:00	296
2009-06-06	03:48:00	12
2009-06-06	03:49:00	0
2009-06-06	03:50:00	0
2009-06-06	03:51:00	0
2009-06-06	03:52:00	0
2009-06-06	03:53:00	0
2009-06-06	03:54:00	0
2009-06-06	03:55:00	0
2009-06-06	03:56:00	0
2009-06-06	03:57:00	0
2009-06-06	03:58:00	24
2009-06-06	03:59:00	47
2009-06-06	04:00:00	0
2009-06-06	04:01:00	0
2009-06-06	04:02:00	12
2009-06-06	04:03:00	0
2009-06-06	04:04:00	0
2009-06-06	04:05:00	0
2009-06-06	04:06:00	0
2009-06-06	04:07:00	0
2009-06-06	04:08:00	0
2009-06-06	04:09:00	0
2009-06-06	04:10:00	0
2009-06-06	04:11:00	0
2009-06-06	04:12:00	0
2009-06-06	04:13:00	0
2009-06-06	04:14:00	0
2009-06-06	04:15:00	0
2009-06-06	04:16:00	0
2009-06-06	04:17:00	0
2009-06-06	04:18:00	0
2009-06-06	04:19:00	24
2009-06-06	04:20:00	0
2009-06-06	04:21:00	0
2009-06-06	04:22:00	0
2009-06-06	04:23:00	0
2009-06-06	04:24:00	0
2009-06-06	04:25:00	0
2009-06-06	04:26:00	12
2009-06-06	04:27:00	12
2009-06-06	04:28:00	0
2009-06-06	04:29:00	0
2009-06-06	04:30:00	0
2009-06-06	04:31:00	0
2009-06-06	04:32:00	0
2009-06-06	04:33:00	0
2009-06-06	04:34:00	0
2009-06-06	04:35:00	0
2009-06-06	04:36:00	0
2009-06-06	04:37:00	0
2009-06-06	04:38:00	0
2009-06-06	04:39:00	0
2009-06-06	04:40:00	0
2009-06-06	04:41:00	0
2009-06-06	04:42:00	0
2009-06-06	04:43:00	0
2009-06-06	04:44:00	0
2009-06-06	04:45:00	0
2009-06-06	04:46:00	0
2009-06-06	04:47:00	0
2009-06-06	04:48:00	0
2009-06-06	04:49:00	0
2009-06-06	04:50:00	0
2009-06-06	04:51:00	0
2009-06-06	04:52:00	0
2009-06-06	04:53:00	0
2009-06-06	04:54:00	0
2009-06-06	04:55:00	0
2009-06-06	04:56:00	0
2009-06-06	04:57:00	0
2009-06-06	04:58:00	0
2009-06-06	04:59:00	0
2009-06-06	05:00:00	0
2009-06-06	05:01:00	0
2009-06-06	05:02:00	0
2009-06-06	05:03:00	0
2009-06-06	05:04:00	0
2009-06-06	05:05:00	0
2009-06-06	05:06:00	0
2009-06-06	05:07:00	0
2009-06-06	05:08:00	12
2009-06-06	05:09:00	0
2009-06-06	05:10:00	0
2009-06-06	05:11:00	0
2009-06-06	05:12:00	0
2009-06-06	05:13:00	0
2009-06-06	05:14:00	0
2009-06-06	05:15:00	0
2009-06-06	05:16:00	0
2009-06-06	05:17:00	0
2009-06-06	05:18:00	0
2009-06-06	05:19:00	0
2009-06-06	05:20:00	0
2009-06-06	05:21:00	0
2009-06-06	05:22:00	0
2009-06-06	05:23:00	0
2009-06-06	05:24:00	0
2009-06-06	05:25:00	0
2009-06-06	05:26:00	0
2009-06-06	05:27:00	47
2009-06-06	05:28:00	0
2009-06-06	05:29:00	12
2009-06-06	05:30:00	12
2009-06-06	05:31:00	24
2009-06-06	05:32:00	0
2009-06-06	05:33:00	0
2009-06-06	05:34:00	0
2009-06-06	05:35:00	0
2009-06-06	05:36:00	0
2009-06-06	05:37:00	0
2009-06-06	05:38:00	0
2009-06-06	05:39:00	0
2009-06-06	05:40:00	36
2009-06-06	05:41:00	24
2009-06-06	05:42:00	0
2009-06-06	05:43:00	0
2009-06-06	05:44:00	36
2009-06-06	05:45:00	0
2009-06-06	05:46:00	0
2009-06-06	05:47:00	0
2009-06-06	05:48:00	0
2009-06-06	05:49:00	12
2009-06-06	05:50:00	24
2009-06-06	05:51:00	183
2009-06-06	05:52:00	24
2009-06-06	05:53:00	0
2009-06-06	05:54:00	0
2009-06-06	05:55:00	0
2009-06-06	05:56:00	0
2009-06-06	05:57:00	36
2009-06-06	05:58:00	197
2009-06-06	05:59:00	0
2009-06-06	06:00:00	0
2009-06-06	06:01:00	0
2009-06-06	06:02:00	0
2009-06-06	06:03:00	0
2009-06-06	06:04:00	0
2009-06-06	06:05:00	0
2009-06-06	06:06:00	0
2009-06-06	06:07:00	0
2009-06-06	06:08:00	0
2009-06-06	06:09:00	0
2009-06-06	06:10:00	0
2009-06-06	06:11:00	0
2009-06-06	06:12:00	0
2009-06-06	06:13:00	0
2009-06-06	06:14:00	0
2009-06-06	06:15:00	47
2009-06-06	06:16:00	0
2009-06-06	06:17:00	0
2009-06-06	06:18:00	0
2009-06-06	06:19:00	0
2009-06-06	06:20:00	0
2009-06-06	06:21:00	0
2009-06-06	06:22:00	0
2009-06-06	06:23:00	24
2009-06-06	06:24:00	197
2009-06-06	06:25:00	0
2009-06-06	06:26:00	0
2009-06-06	06:27:00	0
2009-06-06	06:28:00	0
2009-06-06	06:29:00	0
2009-06-06	06:30:00	0
2009-06-06	06:31:00	0
2009-06-06	06:32:00	0
2009-06-06	06:33:00	0
2009-06-06	06:34:00	0
2009-06-06	06:35:00	0
2009-06-06	06:36:00	0
2009-06-06	06:37:00	0
2009-06-06	06:38:00	24
2009-06-06	06:39:00	0
2009-06-06	06:40:00	0
2009-06-06	06:41:00	12
2009-06-06	06:42:00	12
2009-06-06	06:43:00	0
2009-06-06	06:44:00	0
2009-06-06	06:45:00	0
2009-06-06	06:46:00	0
2009-06-06	06:47:00	0
2009-06-06	06:48:00	0
2009-06-06	06:49:00	0
2009-06-06	06:50:00	0
2009-06-06	06:51:00	0
2009-06-06	06:52:00	0
2009-06-06	06:53:00	12
2009-06-06	06:54:00	24
2009-06-06	06:55:00	36
2009-06-06	06:56:00	0
2009-06-06	06:57:00	0
2009-06-06	06:58:00	0
2009-06-06	06:59:00	83
2009-06-06	07:00:00	59
2009-06-06	07:01:00	0
2009-06-06	07:02:00	47
2009-06-06	07:03:00	12
2009-06-06	07:04:00	0
2009-06-06	07:05:00	0
2009-06-06	07:06:00	0
2009-06-06	07:07:00	0
2009-06-06	07:08:00	59
2009-06-06	07:09:00	0
2009-06-06	07:10:00	0
2009-06-06	07:11:00	0
2009-06-06	07:12:00	0
2009-06-06	07:13:00	24
2009-06-06	07:14:00	24
2009-06-06	07:15:00	36
2009-06-06	07:16:00	47
2009-06-06	07:17:00	95
2009-06-06	07:18:00	107
2009-06-06	07:19:00	0
2009-06-06	07:20:00	0
2009-06-06	07:21:00	211
2009-06-06	07:22:00	0
2009-06-06	07:23:00	0
2009-06-06	07:24:00	0
2009-06-06	07:25:00	36
2009-06-06	07:26:00	0
2009-06-06	07:27:00	36
2009-06-06	07:28:00	0
2009-06-06	07:29:00	443
2009-06-06	07:30:00	0
2009-06-06	07:31:00	0
2009-06-06	07:32:00	107
2009-06-06	07:33:00	0
2009-06-06	07:34:00	0
2009-06-06	07:35:00	0
2009-06-06	07:36:00	0
2009-06-06	07:37:00	0
2009-06-06	07:38:00	0
2009-06-06	07:39:00	0
2009-06-06	07:40:00	0
2009-06-06	07:41:00	0
2009-06-06	07:42:00	0
2009-06-06	07:43:00	0
2009-06-06	07:44:00	0
2009-06-06	07:45:00	0
2009-06-06	07:46:00	0
2009-06-06	07:47:00	0
2009-06-06	07:48:00	0
2009-06-06	07:49:00	0
2009-06-06	07:50:00	0
2009-06-06	07:51:00	0
2009-06-06	07:52:00	0
2009-06-06	07:53:00	59
2009-06-06	07:54:00	0
2009-06-06	07:55:00	0
2009-06-06	07:56:00	0
2009-06-06	07:57:00	0
2009-06-06	07:58:00	0
2009-06-06	07:59:00	24
2009-06-06	08:00:00	0
2009-06-06	08:01:00	0
2009-06-06	08:02:00	12
2009-06-06	08:03:00	0
2009-06-06	08:04:00	24
2009-06-06	08:05:00	0
2009-06-06	08:06:00	0
2009-06-06	08:07:00	12
2009-06-06	08:08:00	24
2009-06-06	08:09:00	0
2009-06-06	08:10:00	268
2009-06-06	08:11:00	142
2009-06-06	08:12:00	0
2009-06-06	08:13:00	0
2009-06-06	08:14:00	0
2009-06-06	08:15:00	12
2009-06-06	08:16:00	12
2009-06-06	08:17:00	12
2009-06-06	08:18:00	36
2009-06-06	08:19:00	12
2009-06-06	08:20:00	0
2009-06-06	08:21:00	0
2009-06-06	08:22:00	119
2009-06-06	08:23:00	0
2009-06-06	08:24:00	36
2009-06-06	08:25:00	0
2009-06-06	08:26:00	59
2009-06-06	08:27:00	410
2009-06-06	08:28:00	211
2009-06-06	08:29:00	0
2009-06-06	08:30:00	0
2009-06-06	08:31:00	0
2009-06-06	08:32:00	0
2009-06-06	08:33:00	0
2009-06-06	08:34:00	0
2009-06-06	08:35:00	0
2009-06-06	08:36:00	0
2009-06-06	08:37:00	0
2009-06-06	08:38:00	0
2009-06-06	08:39:00	0
2009-06-06	08:40:00	0
2009-06-06	08:41:00	0
2009-06-06	08:42:00	0
2009-06-06	08:43:00	0
2009-06-06	08:44:00	0
2009-06-06	08:45:00	0
2009-06-06	08:46:00	0
2009-06-06	08:47:00	0
2009-06-06	08:48:00	0
2009-06-06	08:49:00	0
2009-06-06	08:50:00	0
2009-06-06	08:51:00	0
2009-06-06	08:52:00	0
2009-06-06	08:53:00	0
2009-06-06	08:54:00	0
2009-06-06	08:55:00	0
2009-06-06	08:56:00	0
2009-06-06	08:57:00	47
2009-06-06	08:58:00	24
2009-06-06	08:59:00	0
2009-06-06	09:00:00	0
2009-06-06	09:01:00	0
2009-06-06	09:02:00	0
2009-06-06	09:03:00	0
2009-06-06	09:04:00	0
2009-06-06	09:05:00	12
2009-06-06	09:06:00	24
2009-06-06	09:07:00	0
2009-06-06	09:08:00	0
[truncated: 19,611 more rows]

## Sheet: 6.19.09
Actogram, Copy Raw Data, All Days
Identity:	Kelsy Hall
Filename:	E:\Active Research Files\meloxicam titre canine\cases\kelsie h\Kelsie Hall 6.19.09.AWC
Gender:	M
Age:	12
Height:	91.4 cm	36.0 in
Weight:	39.4 kg	86.9 lbs
Start Date:	19-Jun-2009 (Fri)
Start Time:	18:00:00
Interval:	1.00 mins
Date Stamp:	Time Stamp:	Activity Data:	Marker Press:
2009-06-19	00:00:00	0
2009-06-19	00:01:00	0
2009-06-19	00:02:00	0
2009-06-19	00:03:00	0
2009-06-19	00:04:00	0
2009-06-19	00:05:00	0
2009-06-19	00:06:00	0
2009-06-19	00:07:00	0
2009-06-19	00:08:00	0
2009-06-19	00:09:00	0
2009-06-19	00:10:00	0
2009-06-19	00:11:00	0
2009-06-19	00:12:00	0
2009-06-19	00:13:00	0
2009-06-19	00:14:00	0
2009-06-19	00:15:00	0
2009-06-19	00:16:00	0
2009-06-19	00:17:00	0
2009-06-19	00:18:00	0
2009-06-19	00:19:00	0
2009-06-19	00:20:00	0
2009-06-19	00:21:00	0
2009-06-19	00:22:00	0
2009-06-19	00:23:00	0
2009-06-19	00:24:00	0
2009-06-19	00:25:00	0
2009-06-19	00:26:00	0
2009-06-19	00:27:00	0
2009-06-19	00:28:00	0
2009-06-19	00:29:00	0
2009-06-19	00:30:00	0
2009-06-19	00:31:00	0
2009-06-19	00:32:00	0
2009-06-19	00:33:00	0
2009-06-19	00:34:00	0
2009-06-19	00:35:00	0
2009-06-19	00:36:00	0
2009-06-19	00:37:00	0
2009-06-19	00:38:00	0
2009-06-19	00:39:00	0
2009-06-19	00:40:00	0
2009-06-19	00:41:00	0
2009-06-19	00:42:00	0
2009-06-19	00:43:00	0
2009-06-19	00:44:00	0
2009-06-19	00:45:00	0
2009-06-19	00:46:00	0
2009-06-19	00:47:00	0
2009-06-19	00:48:00	0
2009-06-19	00:49:00	0
2009-06-19	00:50:00	0
2009-06-19	00:51:00	0
2009-06-19	00:52:00	0
2009-06-19	00:53:00	0
2009-06-19	00:54:00	0
2009-06-19	00:55:00	0
2009-06-19	00:56:00	0
2009-06-19	00:57:00	0
2009-06-19	00:58:00	0
2009-06-19	00:59:00	0
2009-06-19	01:00:00	0
2009-06-19	01:01:00	0
2009-06-19	01:02:00	0
2009-06-19	01:03:00	0
2009-06-19	01:04:00	0
2009-06-19	01:05:00	0
2009-06-19	01:06:00	0
2009-06-19	01:07:00	0
2009-06-19	01:08:00	0
2009-06-19	01:09:00	0
2009-06-19	01:10:00	0
2009-06-19	01:11:00	0
2009-06-19	01:12:00	0
2009-06-19	01:13:00	0
2009-06-19	01:14:00	0
2009-06-19	01:15:00	0
2009-06-19	01:16:00	0
2009-06-19	01:17:00	0
2009-06-19	01:18:00	0
2009-06-19	01:19:00	0
2009-06-19	01:20:00	0
2009-06-19	01:21:00	0
2009-06-19	01:22:00	0
2009-06-19	01:23:00	0
2009-06-19	01:24:00	0
2009-06-19	01:25:00	0
2009-06-19	01:26:00	0
2009-06-19	01:27:00	0
2009-06-19	01:28:00	0
2009-06-19	01:29:00	0
2009-06-19	01:30:00	0
2009-06-19	01:31:00	0
2009-06-19	01:32:00	0
2009-06-19	01:33:00	0
2009-06-19	01:34:00	0
2009-06-19	01:35:00	0
2009-06-19	01:36:00	0
2009-06-19	01:37:00	0
2009-06-19	01:38:00	0
2009-06-19	01:39:00	0
2009-06-19	01:40:00	0
2009-06-19	01:41:00	0
2009-06-19	01:42:00	0
2009-06-19	01:43:00	0
2009-06-19	01:44:00	0
2009-06-19	01:45:00	0
2009-06-19	01:46:00	0
2009-06-19	01:47:00	0
2009-06-19	01:48:00	0
2009-06-19	01:49:00	0
2009-06-19	01:50:00	0
2009-06-19	01:51:00	0
2009-06-19	01:52:00	0
2009-06-19	01:53:00	0
2009-06-19	01:54:00	0
2009-06-19	01:55:00	0
2009-06-19	01:56:00	0
2009-06-19	01:57:00	0
2009-06-19	01:58:00	0
2009-06-19	01:59:00	0
2009-06-19	02:00:00	0
2009-06-19	02:01:00	0
2009-06-19	02:02:00	0
2009-06-19	02:03:00	0
2009-06-19	02:04:00	0
2009-06-19	02:05:00	0
2009-06-19	02:06:00	0
2009-06-19	02:07:00	0
2009-06-19	02:08:00	0
2009-06-19	02:09:00	0
2009-06-19	02:10:00	0
2009-06-19	02:11:00	0
2009-06-19	02:12:00	0
2009-06-19	02:13:00	0
2009-06-19	02:14:00	0
2009-06-19	02:15:00	0
2009-06-19	02:16:00	0
2009-06-19	02:17:00	0
2009-06-19	02:18:00	0
2009-06-19	02:19:00	0
2009-06-19	02:20:00	0
2009-06-19	02:21:00	0
2009-06-19	02:22:00	0
2009-06-19	02:23:00	0
2009-06-19	02:24:00	0
2009-06-19	02:25:00	0
2009-06-19	02:26:00	0
2009-06-19	02:27:00	0
2009-06-19	02:28:00	0
2009-06-19	02:29:00	0
2009-06-19	02:30:00	0
2009-06-19	02:31:00	0
2009-06-19	02:32:00	0
2009-06-19	02:33:00	0
2009-06-19	02:34:00	0
2009-06-19	02:35:00	0
2009-06-19	02:36:00	0
2009-06-19	02:37:00	0
2009-06-19	02:38:00	0
2009-06-19	02:39:00	0
2009-06-19	02:40:00	0
2009-06-19	02:41:00	0
2009-06-19	02:42:00	0
2009-06-19	02:43:00	0
2009-06-19	02:44:00	0
2009-06-19	02:45:00	0
2009-06-19	02:46:00	0
2009-06-19	02:47:00	0
2009-06-19	02:48:00	0
2009-06-19	02:49:00	0
2009-06-19	02:50:00	0
2009-06-19	02:51:00	0
2009-06-19	02:52:00	0
2009-06-19	02:53:00	0
2009-06-19	02:54:00	0
2009-06-19	02:55:00	0
2009-06-19	02:56:00	0
2009-06-19	02:57:00	0
2009-06-19	02:58:00	0
2009-06-19	02:59:00	0
2009-06-19	03:00:00	0
2009-06-19	03:01:00	0
2009-06-19	03:02:00	0
2009-06-19	03:03:00	0
2009-06-19	03:04:00	0
2009-06-19	03:05:00	0
2009-06-19	03:06:00	0
2009-06-19	03:07:00	0
2009-06-19	03:08:00	0
2009-06-19	03:09:00	0
2009-06-19	03:10:00	0
2009-06-19	03:11:00	0
2009-06-19	03:12:00	0
2009-06-19	03:13:00	0
2009-06-19	03:14:00	0
2009-06-19	03:15:00	0
2009-06-19	03:16:00	0
2009-06-19	03:17:00	0
2009-06-19	03:18:00	0
2009-06-19	03:19:00	0
2009-06-19	03:20:00	0
2009-06-19	03:21:00	0
2009-06-19	03:22:00	0
2009-06-19	03:23:00	0
2009-06-19	03:24:00	0
2009-06-19	03:25:00	0
2009-06-19	03:26:00	0
2009-06-19	03:27:00	0
2009-06-19	03:28:00	0
2009-06-19	03:29:00	0
2009-06-19	03:30:00	0
2009-06-19	03:31:00	0
2009-06-19	03:32:00	0
2009-06-19	03:33:00	0
2009-06-19	03:34:00	0
2009-06-19	03:35:00	0
2009-06-19	03:36:00	0
2009-06-19	03:37:00	0
2009-06-19	03:38:00	0
2009-06-19	03:39:00	0
2009-06-19	03:40:00	0
2009-06-19	03:41:00	0
2009-06-19	03:42:00	0
2009-06-19	03:43:00	0
2009-06-19	03:44:00	0
2009-06-19	03:45:00	0
2009-06-19	03:46:00	0
2009-06-19	03:47:00	0
2009-06-19	03:48:00	0
2009-06-19	03:49:00	0
2009-06-19	03:50:00	0
2009-06-19	03:51:00	0
2009-06-19	03:52:00	0
2009-06-19	03:53:00	0
2009-06-19	03:54:00	0
2009-06-19	03:55:00	0
2009-06-19	03:56:00	0
2009-06-19	03:57:00	0
2009-06-19	03:58:00	0
2009-06-19	03:59:00	0
2009-06-19	04:00:00	0
2009-06-19	04:01:00	0
2009-06-19	04:02:00	0
2009-06-19	04:03:00	0
2009-06-19	04:04:00	0
2009-06-19	04:05:00	0
2009-06-19	04:06:00	0
2009-06-19	04:07:00	0
2009-06-19	04:08:00	0
2009-06-19	04:09:00	0
2009-06-19	04:10:00	0
2009-06-19	04:11:00	0
2009-06-19	04:12:00	0
2009-06-19	04:13:00	0
2009-06-19	04:14:00	0
2009-06-19	04:15:00	0
2009-06-19	04:16:00	0
2009-06-19	04:17:00	0
2009-06-19	04:18:00	0
2009-06-19	04:19:00	0
2009-06-19	04:20:00	0
2009-06-19	04:21:00	0
2009-06-19	04:22:00	0
2009-06-19	04:23:00	0
2009-06-19	04:24:00	0
2009-06-19	04:25:00	0
2009-06-19	04:26:00	0
2009-06-19	04:27:00	0
2009-06-19	04:28:00	0
2009-06-19	04:29:00	0
2009-06-19	04:30:00	0
2009-06-19	04:31:00	0
2009-06-19	04:32:00	0
2009-06-19	04:33:00	0
2009-06-19	04:34:00	0
2009-06-19	04:35:00	0
2009-06-19	04:36:00	0
2009-06-19	04:37:00	0
2009-06-19	04:38:00	0
2009-06-19	04:39:00	0
2009-06-19	04:40:00	0
2009-06-19	04:41:00	0
2009-06-19	04:42:00	0
2009-06-19	04:43:00	0
2009-06-19	04:44:00	0
2009-06-19	04:45:00	0
2009-06-19	04:46:00	0
2009-06-19	04:47:00	0
2009-06-19	04:48:00	0
2009-06-19	04:49:00	0
2009-06-19	04:50:00	0
2009-06-19	04:51:00	0
2009-06-19	04:52:00	0
2009-06-19	04:53:00	0
2009-06-19	04:54:00	0
2009-06-19	04:55:00	0
2009-06-19	04:56:00	0
2009-06-19	04:57:00	0
2009-06-19	04:58:00	0
2009-06-19	04:59:00	0
2009-06-19	05:00:00	0
2009-06-19	05:01:00	0
2009-06-19	05:02:00	0
2009-06-19	05:03:00	0
2009-06-19	05:04:00	0
2009-06-19	05:05:00	0
2009-06-19	05:06:00	0
2009-06-19	05:07:00	0
2009-06-19	05:08:00	0
2009-06-19	05:09:00	0
2009-06-19	05:10:00	0
2009-06-19	05:11:00	0
2009-06-19	05:12:00	0
2009-06-19	05:13:00	0
2009-06-19	05:14:00	0
2009-06-19	05:15:00	0
2009-06-19	05:16:00	0
2009-06-19	05:17:00	0
2009-06-19	05:18:00	0
2009-06-19	05:19:00	0
2009-06-19	05:20:00	0
2009-06-19	05:21:00	0
2009-06-19	05:22:00	0
2009-06-19	05:23:00	0
2009-06-19	05:24:00	0
2009-06-19	05:25:00	0
2009-06-19	05:26:00	0
2009-06-19	05:27:00	0
2009-06-19	05:28:00	0
2009-06-19	05:29:00	0
2009-06-19	05:30:00	0
2009-06-19	05:31:00	0
2009-06-19	05:32:00	0
2009-06-19	05:33:00	0
2009-06-19	05:34:00	0
2009-06-19	05:35:00	0
2009-06-19	05:36:00	0
2009-06-19	05:37:00	0
2009-06-19	05:38:00	0
2009-06-19	05:39:00	0
2009-06-19	05:40:00	0
2009-06-19	05:41:00	0
2009-06-19	05:42:00	0
2009-06-19	05:43:00	0
2009-06-19	05:44:00	0
2009-06-19	05:45:00	0
2009-06-19	05:46:00	0
2009-06-19	05:47:00	0
2009-06-19	05:48:00	0
2009-06-19	05:49:00	0
2009-06-19	05:50:00	0
2009-06-19	05:51:00	0
2009-06-19	05:52:00	0
2009-06-19	05:53:00	0
2009-06-19	05:54:00	0
2009-06-19	05:55:00	0
2009-06-19	05:56:00	0
2009-06-19	05:57:00	0
2009-06-19	05:58:00	0
2009-06-19	05:59:00	0
2009-06-19	06:00:00	0
2009-06-19	06:01:00	0
2009-06-19	06:02:00	0
2009-06-19	06:03:00	0
2009-06-19	06:04:00	0
2009-06-19	06:05:00	0
2009-06-19	06:06:00	0
2009-06-19	06:07:00	0
2009-06-19	06:08:00	0
2009-06-19	06:09:00	0
2009-06-19	06:10:00	0
2009-06-19	06:11:00	0
2009-06-19	06:12:00	0
2009-06-19	06:13:00	0
2009-06-19	06:14:00	0
2009-06-19	06:15:00	0
2009-06-19	06:16:00	0
2009-06-19	06:17:00	0
2009-06-19	06:18:00	0
2009-06-19	06:19:00	0
2009-06-19	06:20:00	0
2009-06-19	06:21:00	0
2009-06-19	06:22:00	0
2009-06-19	06:23:00	0
2009-06-19	06:24:00	0
2009-06-19	06:25:00	0
2009-06-19	06:26:00	0
2009-06-19	06:27:00	0
2009-06-19	06:28:00	0
2009-06-19	06:29:00	0
2009-06-19	06:30:00	0
2009-06-19	06:31:00	0
2009-06-19	06:32:00	0
2009-06-19	06:33:00	0
2009-06-19	06:34:00	0
2009-06-19	06:35:00	0
2009-06-19	06:36:00	0
2009-06-19	06:37:00	0
2009-06-19	06:38:00	0
2009-06-19	06:39:00	0
2009-06-19	06:40:00	0
2009-06-19	06:41:00	0
2009-06-19	06:42:00	0
2009-06-19	06:43:00	0
2009-06-19	06:44:00	0
2009-06-19	06:45:00	0
2009-06-19	06:46:00	0
2009-06-19	06:47:00	0
2009-06-19	06:48:00	0
2009-06-19	06:49:00	0
2009-06-19	06:50:00	0
2009-06-19	06:51:00	0
2009-06-19	06:52:00	0
2009-06-19	06:53:00	0
2009-06-19	06:54:00	0
2009-06-19	06:55:00	0
2009-06-19	06:56:00	0
2009-06-19	06:57:00	0
2009-06-19	06:58:00	0
2009-06-19	06:59:00	0
2009-06-19	07:00:00	0
2009-06-19	07:01:00	0
2009-06-19	07:02:00	0
2009-06-19	07:03:00	0
2009-06-19	07:04:00	0
2009-06-19	07:05:00	0
2009-06-19	07:06:00	0
2009-06-19	07:07:00	0
2009-06-19	07:08:00	0
2009-06-19	07:09:00	0
2009-06-19	07:10:00	0
2009-06-19	07:11:00	0
2009-06-19	07:12:00	0
2009-06-19	07:13:00	0
2009-06-19	07:14:00	0
2009-06-19	07:15:00	0
2009-06-19	07:16:00	0
2009-06-19	07:17:00	0
2009-06-19	07:18:00	0
2009-06-19	07:19:00	0
2009-06-19	07:20:00	0
2009-06-19	07:21:00	0
2009-06-19	07:22:00	0
2009-06-19	07:23:00	0
2009-06-19	07:24:00	0
2009-06-19	07:25:00	0
2009-06-19	07:26:00	0
2009-06-19	07:27:00	0
2009-06-19	07:28:00	0
2009-06-19	07:29:00	0
2009-06-19	07:30:00	0
2009-06-19	07:31:00	0
2009-06-19	07:32:00	0
2009-06-19	07:33:00	0
2009-06-19	07:34:00	0
2009-06-19	07:35:00	0
2009-06-19	07:36:00	0
2009-06-19	07:37:00	0
2009-06-19	07:38:00	0
2009-06-19	07:39:00	0
2009-06-19	07:40:00	0
2009-06-19	07:41:00	0
2009-06-19	07:42:00	0
2009-06-19	07:43:00	0
2009-06-19	07:44:00	0
2009-06-19	07:45:00	0
2009-06-19	07:46:00	0
2009-06-19	07:47:00	0
2009-06-19	07:48:00	0
2009-06-19	07:49:00	0
2009-06-19	07:50:00	0
2009-06-19	07:51:00	0
2009-06-19	07:52:00	0
2009-06-19	07:53:00	0
2009-06-19	07:54:00	0
2009-06-19	07:55:00	0
2009-06-19	07:56:00	0
2009-06-19	07:57:00	0
2009-06-19	07:58:00	0
2009-06-19	07:59:00	0
2009-06-19	08:00:00	0
2009-06-19	08:01:00	0
2009-06-19	08:02:00	0
2009-06-19	08:03:00	0
2009-06-19	08:04:00	0
2009-06-19	08:05:00	0
2009-06-19	08:06:00	0
2009-06-19	08:07:00	0
2009-06-19	08:08:00	0
2009-06-19	08:09:00	0
2009-06-19	08:10:00	0
2009-06-19	08:11:00	0
2009-06-19	08:12:00	0
2009-06-19	08:13:00	0
2009-06-19	08:14:00	0
2009-06-19	08:15:00	0
2009-06-19	08:16:00	0
2009-06-19	08:17:00	0
2009-06-19	08:18:00	0
2009-06-19	08:19:00	0
2009-06-19	08:20:00	0
2009-06-19	08:21:00	0
2009-06-19	08:22:00	0
2009-06-19	08:23:00	0
2009-06-19	08:24:00	0
2009-06-19	08:25:00	0
2009-06-19	08:26:00	0
2009-06-19	08:27:00	0
2009-06-19	08:28:00	0
2009-06-19	08:29:00	0
2009-06-19	08:30:00	0
2009-06-19	08:31:00	0
2009-06-19	08:32:00	0
2009-06-19	08:33:00	0
2009-06-19	08:34:00	0
2009-06-19	08:35:00	0
2009-06-19	08:36:00	0
2009-06-19	08:37:00	0
2009-06-19	08:38:00	0
2009-06-19	08:39:00	0
2009-06-19	08:40:00	0
2009-06-19	08:41:00	0
2009-06-19	08:42:00	0
2009-06-19	08:43:00	0
2009-06-19	08:44:00	0
2009-06-19	08:45:00	0
2009-06-19	08:46:00	0
2009-06-19	08:47:00	0
2009-06-19	08:48:00	0
2009-06-19	08:49:00	0
2009-06-19	08:50:00	0
2009-06-19	08:51:00	0
2009-06-19	08:52:00	0
2009-06-19	08:53:00	0
2009-06-19	08:54:00	0
2009-06-19	08:55:00	0
2009-06-19	08:56:00	0
2009-06-19	08:57:00	0
2009-06-19	08:58:00	0
2009-06-19	08:59:00	0
2009-06-19	09:00:00	0
2009-06-19	09:01:00	0
2009-06-19	09:02:00	0
2009-06-19	09:03:00	0
2009-06-19	09:04:00	0
2009-06-19	09:05:00	0
2009-06-19	09:06:00	0
2009-06-19	09:07:00	0
2009-06-19	09:08:00	0
2009-06-19	09:09:00	0
2009-06-19	09:10:00	0
2009-06-19	09:11:00	0
2009-06-19	09:12:00	0
2009-06-19	09:13:00	0
2009-06-19	09:14:00	0
2009-06-19	09:15:00	0
2009-06-19	09:16:00	0
2009-06-19	09:17:00	0
2009-06-19	09:18:00	0
2009-06-19	09:19:00	0
2009-06-19	09:20:00	0
2009-06-19	09:21:00	0
2009-06-19	09:22:00	0
2009-06-19	09:23:00	0
2009-06-19	09:24:00	0
2009-06-19	09:25:00	0
2009-06-19	09:26:00	0
2009-06-19	09:27:00	0
2009-06-19	09:28:00	0
2009-06-19	09:29:00	0
2009-06-19	09:30:00	0
2009-06-19	09:31:00	0
2009-06-19	09:32:00	0
2009-06-19	09:33:00	0
2009-06-19	09:34:00	0
2009-06-19	09:35:00	0
2009-06-19	09:36:00	0
2009-06-19	09:37:00	0
2009-06-19	09:38:00	0
2009-06-19	09:39:00	0
2009-06-19	09:40:00	0
2009-06-19	09:41:00	0
2009-06-19	09:42:00	0
2009-06-19	09:43:00	0
2009-06-19	09:44:00	0
2009-06-19	09:45:00	0
2009-06-19	09:46:00	0
2009-06-19	09:47:00	0
2009-06-19	09:48:00	0
2009-06-19	09:49:00	0
2009-06-19	09:50:00	0
2009-06-19	09:51:00	0
2009-06-19	09:52:00	0
2009-06-19	09:53:00	0
2009-06-19	09:54:00	0
2009-06-19	09:55:00	0
2009-06-19	09:56:00	0
2009-06-19	09:57:00	0
2009-06-19	09:58:00	0
2009-06-19	09:59:00	0
2009-06-19	10:00:00	0
2009-06-19	10:01:00	0
2009-06-19	10:02:00	0
2009-06-19	10:03:00	0
2009-06-19	10:04:00	0
2009-06-19	10:05:00	0
2009-06-19	10:06:00	0
2009-06-19	10:07:00	0
2009-06-19	10:08:00	0
2009-06-19	10:09:00	0
2009-06-19	10:10:00	0
2009-06-19	10:11:00	0
2009-06-19	10:12:00	0
2009-06-19	10:13:00	0
2009-06-19	10:14:00	0
2009-06-19	10:15:00	0
2009-06-19	10:16:00	0
2009-06-19	10:17:00	0
2009-06-19	10:18:00	0
2009-06-19	10:19:00	0
2009-06-19	10:20:00	0
2009-06-19	10:21:00	0
2009-06-19	10:22:00	0
2009-06-19	10:23:00	0
2009-06-19	10:24:00	0
2009-06-19	10:25:00	0
2009-06-19	10:26:00	0
2009-06-19	10:27:00	0
2009-06-19	10:28:00	0
2009-06-19	10:29:00	0
2009-06-19	10:30:00	0
2009-06-19	10:31:00	0
2009-06-19	10:32:00	0
2009-06-19	10:33:00	0
2009-06-19	10:34:00	0
2009-06-19	10:35:00	0
2009-06-19	10:36:00	0
2009-06-19	10:37:00	0
2009-06-19	10:38:00	0
2009-06-19	10:39:00	0
2009-06-19	10:40:00	0
2009-06-19	10:41:00	0
2009-06-19	10:42:00	0
2009-06-19	10:43:00	0
2009-06-19	10:44:00	0
2009-06-19	10:45:00	0
2009-06-19	10:46:00	0
2009-06-19	10:47:00	0
2009-06-19	10:48:00	0
2009-06-19	10:49:00	0
2009-06-19	10:50:00	0
2009-06-19	10:51:00	0
2009-06-19	10:52:00	0
2009-06-19	10:53:00	0
2009-06-19	10:54:00	0
2009-06-19	10:55:00	0
2009-06-19	10:56:00	0
2009-06-19	10:57:00	0
2009-06-19	10:58:00	0
2009-06-19	10:59:00	0
2009-06-19	11:00:00	0
2009-06-19	11:01:00	0
2009-06-19	11:02:00	0
2009-06-19	11:03:00	0
2009-06-19	11:04:00	0
2009-06-19	11:05:00	0
2009-06-19	11:06:00	0
2009-06-19	11:07:00	0
2009-06-19	11:08:00	0
2009-06-19	11:09:00	0
2009-06-19	11:10:00	0
2009-06-19	11:11:00	0
2009-06-19	11:12:00	0
2009-06-19	11:13:00	0
2009-06-19	11:14:00	0
2009-06-19	11:15:00	0
2009-06-19	11:16:00	0
2009-06-19	11:17:00	0
2009-06-19	11:18:00	0
2009-06-19	11:19:00	0
2009-06-19	11:20:00	0
2009-06-19	11:21:00	0
2009-06-19	11:22:00	0
2009-06-19	11:23:00	0
2009-06-19	11:24:00	0
2009-06-19	11:25:00	0
2009-06-19	11:26:00	0
2009-06-19	11:27:00	0
2009-06-19	11:28:00	0
2009-06-19	11:29:00	0
2009-06-19	11:30:00	0
2009-06-19	11:31:00	0
2009-06-19	11:32:00	0
2009-06-19	11:33:00	0
2009-06-19	11:34:00	0
2009-06-19	11:35:00	0
2009-06-19	11:36:00	0
2009-06-19	11:37:00	0
2009-06-19	11:38:00	0
2009-06-19	11:39:00	0
2009-06-19	11:40:00	0
2009-06-19	11:41:00	0
2009-06-19	11:42:00	0
2009-06-19	11:43:00	0
2009-06-19	11:44:00	0
2009-06-19	11:45:00	0
2009-06-19	11:46:00	0
2009-06-19	11:47:00	0
2009-06-19	11:48:00	0
2009-06-19	11:49:00	0
2009-06-19	11:50:00	0
2009-06-19	11:51:00	0
2009-06-19	11:52:00	0
2009-06-19	11:53:00	0
2009-06-19	11:54:00	0
2009-06-19	11:55:00	0
2009-06-19	11:56:00	0
2009-06-19	11:57:00	0
2009-06-19	11:58:00	0
2009-06-19	11:59:00	0
2009-06-19	12:00:00	0
2009-06-19	12:01:00	0
2009-06-19	12:02:00	0
2009-06-19	12:03:00	0
2009-06-19	12:04:00	0
2009-06-19	12:05:00	0
2009-06-19	12:06:00	0
2009-06-19	12:07:00	0
2009-06-19	12:08:00	0
2009-06-19	12:09:00	0
2009-06-19	12:10:00	0
2009-06-19	12:11:00	0
2009-06-19	12:12:00	0
2009-06-19	12:13:00	0
2009-06-19	12:14:00	0
2009-06-19	12:15:00	0
2009-06-19	12:16:00	0
2009-06-19	12:17:00	0
2009-06-19	12:18:00	0
2009-06-19	12:19:00	0
2009-06-19	12:20:00	0
2009-06-19	12:21:00	0
2009-06-19	12:22:00	0
2009-06-19	12:23:00	0
2009-06-19	12:24:00	0
2009-06-19	12:25:00	0
2009-06-19	12:26:00	0
2009-06-19	12:27:00	0
2009-06-19	12:28:00	0
2009-06-19	12:29:00	0
2009-06-19	12:30:00	0
2009-06-19	12:31:00	0
2009-06-19	12:32:00	0
2009-06-19	12:33:00	0
2009-06-19	12:34:00	0
2009-06-19	12:35:00	0
2009-06-19	12:36:00	0
2009-06-19	12:37:00	0
2009-06-19	12:38:00	0
2009-06-19	12:39:00	0
2009-06-19	12:40:00	0
2009-06-19	12:41:00	0
2009-06-19	12:42:00	0
2009-06-19	12:43:00	0
2009-06-19	12:44:00	0
2009-06-19	12:45:00	0
2009-06-19	12:46:00	0
2009-06-19	12:47:00	0
2009-06-19	12:48:00	0
2009-06-19	12:49:00	0
2009-06-19	12:50:00	0
2009-06-19	12:51:00	0
2009-06-19	12:52:00	0
2009-06-19	12:53:00	0
2009-06-19	12:54:00	0
2009-06-19	12:55:00	0
2009-06-19	12:56:00	0
2009-06-19	12:57:00	0
2009-06-19	12:58:00	0
2009-06-19	12:59:00	0
2009-06-19	13:00:00	0
2009-06-19	13:01:00	0
2009-06-19	13:02:00	0
2009-06-19	13:03:00	0
2009-06-19	13:04:00	0
2009-06-19	13:05:00	0
2009-06-19	13:06:00	0
2009-06-19	13:07:00	0
2009-06-19	13:08:00	0
2009-06-19	13:09:00	0
2009-06-19	13:10:00	0
2009-06-19	13:11:00	0
2009-06-19	13:12:00	0
2009-06-19	13:13:00	0
2009-06-19	13:14:00	0
2009-06-19	13:15:00	0
2009-06-19	13:16:00	0
2009-06-19	13:17:00	0
2009-06-19	13:18:00	0
2009-06-19	13:19:00	0
2009-06-19	13:20:00	0
2009-06-19	13:21:00	0
2009-06-19	13:22:00	0
2009-06-19	13:23:00	0
2009-06-19	13:24:00	0
2009-06-19	13:25:00	0
2009-06-19	13:26:00	0
2009-06-19	13:27:00	0
2009-06-19	13:28:00	0
2009-06-19	13:29:00	0
2009-06-19	13:30:00	0
2009-06-19	13:31:00	0
2009-06-19	13:32:00	0
2009-06-19	13:33:00	0
2009-06-19	13:34:00	0
2009-06-19	13:35:00	0
2009-06-19	13:36:00	0
2009-06-19	13:37:00	0
2009-06-19	13:38:00	0
2009-06-19	13:39:00	0
2009-06-19	13:40:00	0
2009-06-19	13:41:00	0
2009-06-19	13:42:00	0
2009-06-19	13:43:00	0
2009-06-19	13:44:00	0
2009-06-19	13:45:00	0
2009-06-19	13:46:00	0
2009-06-19	13:47:00	0
2009-06-19	13:48:00	0
2009-06-19	13:49:00	0
2009-06-19	13:50:00	0
2009-06-19	13:51:00	0
2009-06-19	13:52:00	0
2009-06-19	13:53:00	0
2009-06-19	13:54:00	0
2009-06-19	13:55:00	0
2009-06-19	13:56:00	0
2009-06-19	13:57:00	0
2009-06-19	13:58:00	0
2009-06-19	13:59:00	0
2009-06-19	14:00:00	0
2009-06-19	14:01:00	0
2009-06-19	14:02:00	0
2009-06-19	14:03:00	0
2009-06-19	14:04:00	0
2009-06-19	14:05:00	0
2009-06-19	14:06:00	0
2009-06-19	14:07:00	0
2009-06-19	14:08:00	0
2009-06-19	14:09:00	0
2009-06-19	14:10:00	0
2009-06-19	14:11:00	0
2009-06-19	14:12:00	0
2009-06-19	14:13:00	0
2009-06-19	14:14:00	0
2009-06-19	14:15:00	0
2009-06-19	14:16:00	0
2009-06-19	14:17:00	0
2009-06-19	14:18:00	0
2009-06-19	14:19:00	0
2009-06-19	14:20:00	0
2009-06-19	14:21:00	0
2009-06-19	14:22:00	0
2009-06-19	14:23:00	0
2009-06-19	14:24:00	0
2009-06-19	14:25:00	0
2009-06-19	14:26:00	0
2009-06-19	14:27:00	0
2009-06-19	14:28:00	0
2009-06-19	14:29:00	0
2009-06-19	14:30:00	0
2009-06-19	14:31:00	0
2009-06-19	14:32:00	0
2009-06-19	14:33:00	0
2009-06-19	14:34:00	0
2009-06-19	14:35:00	0
2009-06-19	14:36:00	0
2009-06-19	14:37:00	0
2009-06-19	14:38:00	0
2009-06-19	14:39:00	0
2009-06-19	14:40:00	0
2009-06-19	14:41:00	0
2009-06-19	14:42:00	0
2009-06-19	14:43:00	0
2009-06-19	14:44:00	0
2009-06-19	14:45:00	0
2009-06-19	14:46:00	0
2009-06-19	14:47:00	0
2009-06-19	14:48:00	0
2009-06-19	14:49:00	0
2009-06-19	14:50:00	0
2009-06-19	14:51:00	0
2009-06-19	14:52:00	0
2009-06-19	14:53:00	0
2009-06-19	14:54:00	0
2009-06-19	14:55:00	0
2009-06-19	14:56:00	0
2009-06-19	14:57:00	0
2009-06-19	14:58:00	0
2009-06-19	14:59:00	0
2009-06-19	15:00:00	0
2009-06-19	15:01:00	0
2009-06-19	15:02:00	0
2009-06-19	15:03:00	0
2009-06-19	15:04:00	0
2009-06-19	15:05:00	0
2009-06-19	15:06:00	0
2009-06-19	15:07:00	0
2009-06-19	15:08:00	0
2009-06-19	15:09:00	0
2009-06-19	15:10:00	0
2009-06-19	15:11:00	0
2009-06-19	15:12:00	0
2009-06-19	15:13:00	0
2009-06-19	15:14:00	0
2009-06-19	15:15:00	0
2009-06-19	15:16:00	0
2009-06-19	15:17:00	0
2009-06-19	15:18:00	0
2009-06-19	15:19:00	0
2009-06-19	15:20:00	0
2009-06-19	15:21:00	0
2009-06-19	15:22:00	0
2009-06-19	15:23:00	0
2009-06-19	15:24:00	0
2009-06-19	15:25:00	0
2009-06-19	15:26:00	0
2009-06-19	15:27:00	0
2009-06-19	15:28:00	0
2009-06-19	15:29:00	0
2009-06-19	15:30:00	0
2009-06-19	15:31:00	0
2009-06-19	15:32:00	0
2009-06-19	15:33:00	0
2009-06-19	15:34:00	0
2009-06-19	15:35:00	0
2009-06-19	15:36:00	0
2009-06-19	15:37:00	0
2009-06-19	15:38:00	0
2009-06-19	15:39:00	0
2009-06-19	15:40:00	0
2009-06-19	15:41:00	0
2009-06-19	15:42:00	0
2009-06-19	15:43:00	0
2009-06-19	15:44:00	0
2009-06-19	15:45:00	0
2009-06-19	15:46:00	0
2009-06-19	15:47:00	0
2009-06-19	15:48:00	0
2009-06-19	15:49:00	0
2009-06-19	15:50:00	0
2009-06-19	15:51:00	0
2009-06-19	15:52:00	0
2009-06-19	15:53:00	0
2009-06-19	15:54:00	0
2009-06-19	15:55:00	0
2009-06-19	15:56:00	0
2009-06-19	15:57:00	0
2009-06-19	15:58:00	0
2009-06-19	15:59:00	0
2009-06-19	16:00:00	0
2009-06-19	16:01:00	0
2009-06-19	16:02:00	0
2009-06-19	16:03:00	0
2009-06-19	16:04:00	0
2009-06-19	16:05:00	0
2009-06-19	16:06:00	0
2009-06-19	16:07:00	0
2009-06-19	16:08:00	0
2009-06-19	16:09:00	0
2009-06-19	16:10:00	0
2009-06-19	16:11:00	0
2009-06-19	16:12:00	0
2009-06-19	16:13:00	0
2009-06-19	16:14:00	0
2009-06-19	16:15:00	0
2009-06-19	16:16:00	0
2009-06-19	16:17:00	0
2009-06-19	16:18:00	0
2009-06-19	16:19:00	0
2009-06-19	16:20:00	0
2009-06-19	16:21:00	0
2009-06-19	16:22:00	0
2009-06-19	16:23:00	0
2009-06-19	16:24:00	0
2009-06-19	16:25:00	0
2009-06-19	16:26:00	0
2009-06-19	16:27:00	0
2009-06-19	16:28:00	0
2009-06-19	16:29:00	0
2009-06-19	16:30:00	0
2009-06-19	16:31:00	0
2009-06-19	16:32:00	0
2009-06-19	16:33:00	0
2009-06-19	16:34:00	0
2009-06-19	16:35:00	0
2009-06-19	16:36:00	0
2009-06-19	16:37:00	0
2009-06-19	16:38:00	0
2009-06-19	16:39:00	0
2009-06-19	16:40:00	0
2009-06-19	16:41:00	0
2009-06-19	16:42:00	0
2009-06-19	16:43:00	0
2009-06-19	16:44:00	0
2009-06-19	16:45:00	0
2009-06-19	16:46:00	0
2009-06-19	16:47:00	0
2009-06-19	16:48:00	0
2009-06-19	16:49:00	0
2009-06-19	16:50:00	0
2009-06-19	16:51:00	0
2009-06-19	16:52:00	0
2009-06-19	16:53:00	0
2009-06-19	16:54:00	0
2009-06-19	16:55:00	0
2009-06-19	16:56:00	0
2009-06-19	16:57:00	0
2009-06-19	16:58:00	0
2009-06-19	16:59:00	0
2009-06-19	17:00:00	0
2009-06-19	17:01:00	0
2009-06-19	17:02:00	0
2009-06-19	17:03:00	0
2009-06-19	17:04:00	0
2009-06-19	17:05:00	0
2009-06-19	17:06:00	0
2009-06-19	17:07:00	0
2009-06-19	17:08:00	0
2009-06-19	17:09:00	0
2009-06-19	17:10:00	0
2009-06-19	17:11:00	0
2009-06-19	17:12:00	0
2009-06-19	17:13:00	0
2009-06-19	17:14:00	0
2009-06-19	17:15:00	0
2009-06-19	17:16:00	0
2009-06-19	17:17:00	0
2009-06-19	17:18:00	0
2009-06-19	17:19:00	0
2009-06-19	17:20:00	0
2009-06-19	17:21:00	0
2009-06-19	17:22:00	0
2009-06-19	17:23:00	0
2009-06-19	17:24:00	0
2009-06-19	17:25:00	0
2009-06-19	17:26:00	0
2009-06-19	17:27:00	0
2009-06-19	17:28:00	0
2009-06-19	17:29:00	0
2009-06-19	17:30:00	0
2009-06-19	17:31:00	0
2009-06-19	17:32:00	0
2009-06-19	17:33:00	0
2009-06-19	17:34:00	0
2009-06-19	17:35:00	0
2009-06-19	17:36:00	0
2009-06-19	17:37:00	0
2009-06-19	17:38:00	0
2009-06-19	17:39:00	0
2009-06-19	17:40:00	0
2009-06-19	17:41:00	0
2009-06-19	17:42:00	0
2009-06-19	17:43:00	0
2009-06-19	17:44:00	0
2009-06-19	17:45:00	0
2009-06-19	17:46:00	0
2009-06-19	17:47:00	0
2009-06-19	17:48:00	0
2009-06-19	17:49:00	0
2009-06-19	17:50:00	0
2009-06-19	17:51:00	0
2009-06-19	17:52:00	0
2009-06-19	17:53:00	0
2009-06-19	17:54:00	0
2009-06-19	17:55:00	0
2009-06-19	17:56:00	0
2009-06-19	17:57:00	0
2009-06-19	17:58:00	0
2009-06-19	17:59:00	0
2009-06-19	18:00:00	0	M
2009-06-19	18:01:00	0
2009-06-19	18:02:00	0
2009-06-19	18:03:00	0
2009-06-19	18:04:00	0
2009-06-19	18:05:00	12
2009-06-19	18:06:00	12
2009-06-19	18:07:00	0
2009-06-19	18:08:00	0
2009-06-19	18:09:00	0
2009-06-19	18:10:00	0
2009-06-19	18:11:00	0
2009-06-19	18:12:00	0
2009-06-19	18:13:00	0
2009-06-19	18:14:00	0
2009-06-19	18:15:00	0
2009-06-19	18:16:00	24
2009-06-19	18:17:00	0
2009-06-19	18:18:00	0
2009-06-19	18:19:00	0
2009-06-19	18:20:00	0
2009-06-19	18:21:00	0
2009-06-19	18:22:00	0
2009-06-19	18:23:00	0
2009-06-19	18:24:00	0
2009-06-19	18:25:00	0
2009-06-19	18:26:00	0
2009-06-19	18:27:00	0
2009-06-19	18:28:00	0
2009-06-19	18:29:00	0
2009-06-19	18:30:00	0
2009-06-19	18:31:00	0
2009-06-19	18:32:00	0
2009-06-19	18:33:00	0
2009-06-19	18:34:00	0
2009-06-19	18:35:00	0
2009-06-19	18:36:00	0
2009-06-19	18:37:00	0
2009-06-19	18:38:00	0
2009-06-19	18:39:00	0
2009-06-19	18:40:00	0
2009-06-19	18:41:00	0
2009-06-19	18:42:00	0
2009-06-19	18:43:00	0
2009-06-19	18:44:00	0
2009-06-19	18:45:00	0
2009-06-19	18:46:00	0
2009-06-19	18:47:00	0
2009-06-19	18:48:00	0
2009-06-19	18:49:00	0
2009-06-19	18:50:00	0
2009-06-19	18:51:00	0
2009-06-19	18:52:00	0
2009-06-19	18:53:00	0
2009-06-19	18:54:00	0
2009-06-19	18:55:00	0
2009-06-19	18:56:00	0
2009-06-19	18:57:00	0
2009-06-19	18:58:00	0
2009-06-19	18:59:00	0
2009-06-19	19:00:00	0
2009-06-19	19:01:00	0
2009-06-19	19:02:00	0
2009-06-19	19:03:00	0
2009-06-19	19:04:00	0
2009-06-19	19:05:00	0
2009-06-19	19:06:00	0
2009-06-19	19:07:00	0
2009-06-19	19:08:00	0
2009-06-19	19:09:00	0
2009-06-19	19:10:00	0
2009-06-19	19:11:00	0
2009-06-19	19:12:00	0
2009-06-19	19:13:00	0
2009-06-19	19:14:00	0
2009-06-19	19:15:00	0
2009-06-19	19:16:00	0
2009-06-19	19:17:00	0
2009-06-19	19:18:00	0
2009-06-19	19:19:00	0
2009-06-19	19:20:00	0
2009-06-19	19:21:00	0
2009-06-19	19:22:00	0
2009-06-19	19:23:00	0
2009-06-19	19:24:00	0
2009-06-19	19:25:00	0
2009-06-19	19:26:00	0
2009-06-19	19:27:00	0
2009-06-19	19:28:00	0
2009-06-19	19:29:00	0
2009-06-19	19:30:00	0
2009-06-19	19:31:00	0
2009-06-19	19:32:00	0
2009-06-19	19:33:00	0
2009-06-19	19:34:00	0
2009-06-19	19:35:00	0
2009-06-19	19:36:00	0
2009-06-19	19:37:00	0
2009-06-19	19:38:00	0
2009-06-19	19:39:00	0
2009-06-19	19:40:00	0
2009-06-19	19:41:00	0
2009-06-19	19:42:00	0
2009-06-19	19:43:00	0
2009-06-19	19:44:00	0
2009-06-19	19:45:00	0
2009-06-19	19:46:00	0
2009-06-19	19:47:00	0
2009-06-19	19:48:00	0
2009-06-19	19:49:00	0
2009-06-19	19:50:00	0
2009-06-19	19:51:00	0
2009-06-19	19:52:00	0
2009-06-19	19:53:00	0
2009-06-19	19:54:00	0
2009-06-19	19:55:00	0
2009-06-19	19:56:00	0
2009-06-19	19:57:00	0
2009-06-19	19:58:00	0
2009-06-19	19:59:00	0
2009-06-19	20:00:00	0
2009-06-19	20:01:00	0
2009-06-19	20:02:00	0
2009-06-19	20:03:00	0
2009-06-19	20:04:00	0
2009-06-19	20:05:00	0
2009-06-19	20:06:00	0
2009-06-19	20:07:00	0
2009-06-19	20:08:00	0
2009-06-19	20:09:00	0
2009-06-19	20:10:00	0
2009-06-19	20:11:00	0
2009-06-19	20:12:00	0
2009-06-19	20:13:00	0
2009-06-19	20:14:00	0
2009-06-19	20:15:00	0
2009-06-19	20:16:00	0
2009-06-19	20:17:00	0
2009-06-19	20:18:00	0
2009-06-19	20:19:00	0
2009-06-19	20:20:00	0
2009-06-19	20:21:00	0
2009-06-19	20:22:00	0
2009-06-19	20:23:00	0
2009-06-19	20:24:00	0
2009-06-19	20:25:00	0
2009-06-19	20:26:00	0
2009-06-19	20:27:00	0
2009-06-19	20:28:00	0
2009-06-19	20:29:00	0
2009-06-19	20:30:00	0
2009-06-19	20:31:00	0
2009-06-19	20:32:00	0
2009-06-19	20:33:00	0
2009-06-19	20:34:00	0
2009-06-19	20:35:00	0
2009-06-19	20:36:00	0
2009-06-19	20:37:00	0
2009-06-19	20:38:00	0
2009-06-19	20:39:00	0
2009-06-19	20:40:00	0
2009-06-19	20:41:00	0
2009-06-19	20:42:00	0
2009-06-19	20:43:00	0
2009-06-19	20:44:00	0
2009-06-19	20:45:00	0
2009-06-19	20:46:00	0
2009-06-19	20:47:00	0
2009-06-19	20:48:00	0
2009-06-19	20:49:00	0
2009-06-19	20:50:00	0
2009-06-19	20:51:00	0
2009-06-19	20:52:00	0
2009-06-19	20:53:00	0
2009-06-19	20:54:00	0
2009-06-19	20:55:00	0
2009-06-19	20:56:00	0
2009-06-19	20:57:00	0
2009-06-19	20:58:00	0
2009-06-19	20:59:00	0
2009-06-19	21:00:00	0
2009-06-19	21:01:00	0
2009-06-19	21:02:00	0
2009-06-19	21:03:00	0
2009-06-19	21:04:00	0
2009-06-19	21:05:00	0
2009-06-19	21:06:00	0
2009-06-19	21:07:00	0
2009-06-19	21:08:00	0
2009-06-19	21:09:00	0
2009-06-19	21:10:00	0
2009-06-19	21:11:00	0
2009-06-19	21:12:00	0
2009-06-19	21:13:00	0
2009-06-19	21:14:00	0
2009-06-19	21:15:00	0
2009-06-19	21:16:00	0
2009-06-19	21:17:00	0
2009-06-19	21:18:00	0
2009-06-19	21:19:00	0
2009-06-19	21:20:00	0
2009-06-19	21:21:00	0
2009-06-19	21:22:00	0
2009-06-19	21:23:00	0
2009-06-19	21:24:00	0
2009-06-19	21:25:00	0
2009-06-19	21:26:00	0
2009-06-19	21:27:00	0
2009-06-19	21:28:00	0
2009-06-19	21:29:00	0
2009-06-19	21:30:00	0
2009-06-19	21:31:00	0
2009-06-19	21:32:00	0
2009-06-19	21:33:00	0
2009-06-19	21:34:00	0
2009-06-19	21:35:00	0
2009-06-19	21:36:00	0
2009-06-19	21:37:00	0
2009-06-19	21:38:00	0
2009-06-19	21:39:00	0
2009-06-19	21:40:00	0
2009-06-19	21:41:00	0
2009-06-19	21:42:00	0
2009-06-19	21:43:00	0
2009-06-19	21:44:00	0
2009-06-19	21:45:00	0
2009-06-19	21:46:00	0
2009-06-19	21:47:00	0
2009-06-19	21:48:00	0
2009-06-19	21:49:00	0
2009-06-19	21:50:00	0
2009-06-19	21:51:00	0
2009-06-19	21:52:00	0
2009-06-19	21:53:00	0
2009-06-19	21:54:00	0
2009-06-19	21:55:00	0
2009-06-19	21:56:00	0
2009-06-19	21:57:00	0
2009-06-19	21:58:00	0
2009-06-19	21:59:00	0
2009-06-19	22:00:00	0
2009-06-19	22:01:00	0
2009-06-19	22:02:00	0
2009-06-19	22:03:00	0
2009-06-19	22:04:00	0
2009-06-19	22:05:00	0
2009-06-19	22:06:00	0
2009-06-19	22:07:00	0
2009-06-19	22:08:00	0
2009-06-19	22:09:00	0
2009-06-19	22:10:00	0
2009-06-19	22:11:00	0
2009-06-19	22:12:00	0
2009-06-19	22:13:00	0
2009-06-19	22:14:00	0
2009-06-19	22:15:00	0
2009-06-19	22:16:00	0
2009-06-19	22:17:00	0
2009-06-19	22:18:00	0
2009-06-19	22:19:00	0
2009-06-19	22:20:00	0
2009-06-19	22:21:00	0
2009-06-19	22:22:00	0
2009-06-19	22:23:00	0
2009-06-19	22:24:00	0
2009-06-19	22:25:00	0
2009-06-19	22:26:00	0
2009-06-19	22:27:00	0
2009-06-19	22:28:00	0
2009-06-19	22:29:00	0
2009-06-19	22:30:00	0
2009-06-19	22:31:00	0
2009-06-19	22:32:00	0
2009-06-19	22:33:00	0
2009-06-19	22:34:00	0
2009-06-19	22:35:00	0
2009-06-19	22:36:00	0
2009-06-19	22:37:00	0
2009-06-19	22:38:00	0
2009-06-19	22:39:00	0
2009-06-19	22:40:00	0
2009-06-19	22:41:00	0
2009-06-19	22:42:00	0
2009-06-19	22:43:00	0
2009-06-19	22:44:00	0
2009-06-19	22:45:00	0
2009-06-19	22:46:00	0
2009-06-19	22:47:00	0
2009-06-19	22:48:00	0
2009-06-19	22:49:00	0
2009-06-19	22:50:00	0
2009-06-19	22:51:00	0
2009-06-19	22:52:00	0
2009-06-19	22:53:00	0
2009-06-19	22:54:00	0
2009-06-19	22:55:00	0
2009-06-19	22:56:00	0
2009-06-19	22:57:00	0
2009-06-19	22:58:00	0
2009-06-19	22:59:00	0
2009-06-19	23:00:00	0
2009-06-19	23:01:00	0
2009-06-19	23:02:00	0
2009-06-19	23:03:00	0
2009-06-19	23:04:00	0
2009-06-19	23:05:00	0
2009-06-19	23:06:00	0
2009-06-19	23:07:00	0
2009-06-19	23:08:00	0
2009-06-19	23:09:00	0
2009-06-19	23:10:00	0
2009-06-19	23:11:00	0
2009-06-19	23:12:00	0
2009-06-19	23:13:00	0
2009-06-19	23:14:00	0
2009-06-19	23:15:00	0
2009-06-19	23:16:00	0
2009-06-19	23:17:00	0
2009-06-19	23:18:00	0
2009-06-19	23:19:00	0
2009-06-19	23:20:00	0
2009-06-19	23:21:00	0
2009-06-19	23:22:00	0
2009-06-19	23:23:00	0
2009-06-19	23:24:00	0
2009-06-19	23:25:00	0
2009-06-19	23:26:00	0
2009-06-19	23:27:00	0
2009-06-19	23:28:00	0
2009-06-19	23:29:00	0
2009-06-19	23:30:00	0
2009-06-19	23:31:00	0
2009-06-19	23:32:00	0
2009-06-19	23:33:00	0
2009-06-19	23:34:00	0
2009-06-19	23:35:00	0
2009-06-19	23:36:00	0
2009-06-19	23:37:00	0
2009-06-19	23:38:00	0
2009-06-19	23:39:00	0
2009-06-19	23:40:00	0
2009-06-19	23:41:00	0
2009-06-19	23:42:00	0
2009-06-19	23:43:00	0
2009-06-19	23:44:00	0
2009-06-19	23:45:00	0
2009-06-19	23:46:00	0
2009-06-19	23:47:00	0
2009-06-19	23:48:00	0
2009-06-19	23:49:00	0
2009-06-19	23:50:00	0
2009-06-19	23:51:00	0
2009-06-19	23:52:00	0
2009-06-19	23:53:00	0
2009-06-19	23:54:00	0
2009-06-19	23:55:00	0
2009-06-19	23:56:00	0
2009-06-19	23:57:00	0
2009-06-19	23:58:00	0
2009-06-19	23:59:00	0
2009-06-20	00:00:00	0
2009-06-20	00:01:00	0
2009-06-20	00:02:00	0
2009-06-20	00:03:00	0
2009-06-20	00:04:00	0
2009-06-20	00:05:00	0
2009-06-20	00:06:00	0
2009-06-20	00:07:00	0
2009-06-20	00:08:00	0
2009-06-20	00:09:00	0
2009-06-20	00:10:00	0
2009-06-20	00:11:00	0
2009-06-20	00:12:00	0
2009-06-20	00:13:00	0
2009-06-20	00:14:00	0
2009-06-20	00:15:00	0
2009-06-20	00:16:00	0
2009-06-20	00:17:00	0
2009-06-20	00:18:00	0
2009-06-20	00:19:00	0
2009-06-20	00:20:00	0
2009-06-20	00:21:00	0
2009-06-20	00:22:00	0
2009-06-20	00:23:00	0
2009-06-20	00:24:00	0
2009-06-20	00:25:00	0
2009-06-20	00:26:00	0
2009-06-20	00:27:00	0
2009-06-20	00:28:00	0
2009-06-20	00:29:00	0
2009-06-20	00:30:00	0
2009-06-20	00:31:00	0
2009-06-20	00:32:00	0
2009-06-20	00:33:00	0
2009-06-20	00:34:00	0
2009-06-20	00:35:00	0
2009-06-20	00:36:00	0
2009-06-20	00:37:00	0
2009-06-20	00:38:00	0
2009-06-20	00:39:00	0
2009-06-20	00:40:00	0
2009-06-20	00:41:00	0
2009-06-20	00:42:00	0
2009-06-20	00:43:00	0
2009-06-20	00:44:00	0
2009-06-20	00:45:00	0
2009-06-20	00:46:00	0
2009-06-20	00:47:00	0
2009-06-20	00:48:00	0
2009-06-20	00:49:00	0
2009-06-20	00:50:00	0
2009-06-20	00:51:00	0
2009-06-20	00:52:00	0
2009-06-20	00:53:00	0
2009-06-20	00:54:00	0
2009-06-20	00:55:00	0
2009-06-20	00:56:00	0
2009-06-20	00:57:00	0
2009-06-20	00:58:00	0
2009-06-20	00:59:00	0
2009-06-20	01:00:00	0
2009-06-20	01:01:00	0
2009-06-20	01:02:00	0
2009-06-20	01:03:00	0
2009-06-20	01:04:00	0
2009-06-20	01:05:00	0
2009-06-20	01:06:00	0
2009-06-20	01:07:00	0
2009-06-20	01:08:00	0
2009-06-20	01:09:00	0
2009-06-20	01:10:00	0
2009-06-20	01:11:00	0
2009-06-20	01:12:00	0
2009-06-20	01:13:00	0
2009-06-20	01:14:00	0
2009-06-20	01:15:00	0
2009-06-20	01:16:00	0
2009-06-20	01:17:00	0
2009-06-20	01:18:00	0
2009-06-20	01:19:00	0
2009-06-20	01:20:00	0
2009-06-20	01:21:00	0
2009-06-20	01:22:00	0
2009-06-20	01:23:00	0
2009-06-20	01:24:00	0
2009-06-20	01:25:00	0
2009-06-20	01:26:00	0
2009-06-20	01:27:00	0
2009-06-20	01:28:00	0
2009-06-20	01:29:00	0
2009-06-20	01:30:00	0
2009-06-20	01:31:00	0
2009-06-20	01:32:00	0
2009-06-20	01:33:00	0
2009-06-20	01:34:00	0
2009-06-20	01:35:00	0
2009-06-20	01:36:00	0
2009-06-20	01:37:00	0
2009-06-20	01:38:00	0
2009-06-20	01:39:00	0
2009-06-20	01:40:00	0
2009-06-20	01:41:00	0
2009-06-20	01:42:00	0
2009-06-20	01:43:00	0
2009-06-20	01:44:00	0
2009-06-20	01:45:00	0
2009-06-20	01:46:00	0
2009-06-20	01:47:00	0
2009-06-20	01:48:00	0
2009-06-20	01:49:00	0
2009-06-20	01:50:00	0
2009-06-20	01:51:00	0
2009-06-20	01:52:00	0
2009-06-20	01:53:00	0
2009-06-20	01:54:00	0
2009-06-20	01:55:00	0
2009-06-20	01:56:00	0
2009-06-20	01:57:00	0
2009-06-20	01:58:00	0
2009-06-20	01:59:00	0
2009-06-20	02:00:00	0
2009-06-20	02:01:00	0
2009-06-20	02:02:00	0
2009-06-20	02:03:00	0
2009-06-20	02:04:00	0
2009-06-20	02:05:00	0
2009-06-20	02:06:00	0
2009-06-20	02:07:00	0
2009-06-20	02:08:00	0
2009-06-20	02:09:00	0
2009-06-20	02:10:00	0
2009-06-20	02:11:00	0
2009-06-20	02:12:00	0
2009-06-20	02:13:00	0
2009-06-20	02:14:00	0
2009-06-20	02:15:00	0
2009-06-20	02:16:00	0
2009-06-20	02:17:00	0
2009-06-20	02:18:00	0
2009-06-20	02:19:00	0
2009-06-20	02:20:00	0
2009-06-20	02:21:00	0
2009-06-20	02:22:00	0
2009-06-20	02:23:00	0
2009-06-20	02:24:00	0
2009-06-20	02:25:00	0
2009-06-20	02:26:00	0
2009-06-20	02:27:00	0
2009-06-20	02:28:00	0
2009-06-20	02:29:00	0
2009-06-20	02:30:00	0
2009-06-20	02:31:00	0
2009-06-20	02:32:00	0
2009-06-20	02:33:00	0
2009-06-20	02:34:00	0
2009-06-20	02:35:00	0
2009-06-20	02:36:00	0
2009-06-20	02:37:00	0
2009-06-20	02:38:00	0
2009-06-20	02:39:00	0
2009-06-20	02:40:00	0
2009-06-20	02:41:00	0
2009-06-20	02:42:00	0
2009-06-20	02:43:00	0
2009-06-20	02:44:00	0
2009-06-20	02:45:00	0
2009-06-20	02:46:00	0
2009-06-20	02:47:00	0
2009-06-20	02:48:00	0
2009-06-20	02:49:00	0
2009-06-20	02:50:00	0
2009-06-20	02:51:00	0
2009-06-20	02:52:00	0
2009-06-20	02:53:00	0
2009-06-20	02:54:00	0
2009-06-20	02:55:00	0
2009-06-20	02:56:00	0
2009-06-20	02:57:00	0
2009-06-20	02:58:00	0
2009-06-20	02:59:00	0
2009-06-20	03:00:00	0
2009-06-20	03:01:00	0
2009-06-20	03:02:00	0
2009-06-20	03:03:00	0
2009-06-20	03:04:00	0
2009-06-20	03:05:00	0
2009-06-20	03:06:00	0
2009-06-20	03:07:00	0
2009-06-20	03:08:00	0
2009-06-20	03:09:00	0
2009-06-20	03:10:00	0
2009-06-20	03:11:00	0
2009-06-20	03:12:00	0
2009-06-20	03:13:00	0
2009-06-20	03:14:00	0
2009-06-20	03:15:00	0
2009-06-20	03:16:00	0
2009-06-20	03:17:00	0
2009-06-20	03:18:00	0
2009-06-20	03:19:00	0
2009-06-20	03:20:00	0
2009-06-20	03:21:00	0
2009-06-20	03:22:00	0
2009-06-20	03:23:00	0
2009-06-20	03:24:00	0
2009-06-20	03:25:00	0
2009-06-20	03:26:00	0
2009-06-20	03:27:00	0
2009-06-20	03:28:00	0
2009-06-20	03:29:00	0
2009-06-20	03:30:00	0
2009-06-20	03:31:00	0
2009-06-20	03:32:00	0
2009-06-20	03:33:00	0
2009-06-20	03:34:00	0
2009-06-20	03:35:00	0
2009-06-20	03:36:00	0
2009-06-20	03:37:00	0
2009-06-20	03:38:00	0
2009-06-20	03:39:00	0
2009-06-20	03:40:00	0
2009-06-20	03:41:00	0
2009-06-20	03:42:00	0
2009-06-20	03:43:00	0
2009-06-20	03:44:00	0
2009-06-20	03:45:00	0
2009-06-20	03:46:00	0
2009-06-20	03:47:00	0
2009-06-20	03:48:00	0
2009-06-20	03:49:00	0
2009-06-20	03:50:00	0
2009-06-20	03:51:00	0
2009-06-20	03:52:00	0
2009-06-20	03:53:00	0
2009-06-20	03:54:00	0
2009-06-20	03:55:00	0
2009-06-20	03:56:00	0
2009-06-20	03:57:00	0
2009-06-20	03:58:00	0
2009-06-20	03:59:00	0
2009-06-20	04:00:00	0
2009-06-20	04:01:00	0
2009-06-20	04:02:00	0
2009-06-20	04:03:00	0
2009-06-20	04:04:00	0
2009-06-20	04:05:00	0
2009-06-20	04:06:00	0
2009-06-20	04:07:00	0
2009-06-20	04:08:00	0
2009-06-20	04:09:00	0
2009-06-20	04:10:00	0
2009-06-20	04:11:00	0
2009-06-20	04:12:00	0
2009-06-20	04:13:00	0
2009-06-20	04:14:00	0
2009-06-20	04:15:00	0
2009-06-20	04:16:00	0
2009-06-20	04:17:00	0
2009-06-20	04:18:00	0
2009-06-20	04:19:00	0
2009-06-20	04:20:00	0
2009-06-20	04:21:00	0
2009-06-20	04:22:00	0
2009-06-20	04:23:00	0
2009-06-20	04:24:00	0
2009-06-20	04:25:00	0
2009-06-20	04:26:00	0
2009-06-20	04:27:00	0
2009-06-20	04:28:00	0
2009-06-20	04:29:00	0
2009-06-20	04:30:00	0
2009-06-20	04:31:00	0
2009-06-20	04:32:00	0
2009-06-20	04:33:00	0
2009-06-20	04:34:00	0
2009-06-20	04:35:00	0
2009-06-20	04:36:00	0
2009-06-20	04:37:00	0
2009-06-20	04:38:00	0
2009-06-20	04:39:00	0
2009-06-20	04:40:00	0
2009-06-20	04:41:00	0
2009-06-20	04:42:00	0
2009-06-20	04:43:00	0
2009-06-20	04:44:00	0
2009-06-20	04:45:00	0
2009-06-20	04:46:00	0
2009-06-20	04:47:00	0
2009-06-20	04:48:00	0
2009-06-20	04:49:00	0
2009-06-20	04:50:00	0
2009-06-20	04:51:00	0
2009-06-20	04:52:00	0
2009-06-20	04:53:00	0
2009-06-20	04:54:00	0
2009-06-20	04:55:00	0
2009-06-20	04:56:00	0
2009-06-20	04:57:00	0
2009-06-20	04:58:00	0
2009-06-20	04:59:00	0
2009-06-20	05:00:00	0
2009-06-20	05:01:00	0
2009-06-20	05:02:00	0
2009-06-20	05:03:00	0
2009-06-20	05:04:00	0
2009-06-20	05:05:00	0
2009-06-20	05:06:00	0
2009-06-20	05:07:00	0
2009-06-20	05:08:00	0
2009-06-20	05:09:00	0
2009-06-20	05:10:00	0
2009-06-20	05:11:00	0
2009-06-20	05:12:00	0
2009-06-20	05:13:00	0
2009-06-20	05:14:00	0
2009-06-20	05:15:00	0
2009-06-20	05:16:00	0
2009-06-20	05:17:00	0
2009-06-20	05:18:00	0
2009-06-20	05:19:00	0
2009-06-20	05:20:00	0
2009-06-20	05:21:00	0
2009-06-20	05:22:00	0
2009-06-20	05:23:00	0
2009-06-20	05:24:00	0
2009-06-20	05:25:00	0
2009-06-20	05:26:00	0
2009-06-20	05:27:00	0
2009-06-20	05:28:00	0
2009-06-20	05:29:00	0
2009-06-20	05:30:00	0
2009-06-20	05:31:00	0
2009-06-20	05:32:00	0
2009-06-20	05:33:00	0
2009-06-20	05:34:00	0
2009-06-20	05:35:00	0
2009-06-20	05:36:00	0
2009-06-20	05:37:00	0
2009-06-20	05:38:00	0
2009-06-20	05:39:00	0
2009-06-20	05:40:00	0
2009-06-20	05:41:00	0
2009-06-20	05:42:00	0
2009-06-20	05:43:00	0
2009-06-20	05:44:00	0
2009-06-20	05:45:00	0
2009-06-20	05:46:00	0
2009-06-20	05:47:00	0
2009-06-20	05:48:00	0
2009-06-20	05:49:00	0
2009-06-20	05:50:00	0
2009-06-20	05:51:00	0
2009-06-20	05:52:00	0
2009-06-20	05:53:00	0
2009-06-20	05:54:00	0
2009-06-20	05:55:00	0
2009-06-20	05:56:00	0
2009-06-20	05:57:00	0
2009-06-20	05:58:00	0
2009-06-20	05:59:00	0
2009-06-20	06:00:00	0
2009-06-20	06:01:00	0
2009-06-20	06:02:00	0
2009-06-20	06:03:00	0
2009-06-20	06:04:00	0
2009-06-20	06:05:00	0
2009-06-20	06:06:00	0
2009-06-20	06:07:00	0
2009-06-20	06:08:00	0
2009-06-20	06:09:00	0
2009-06-20	06:10:00	0
2009-06-20	06:11:00	0
2009-06-20	06:12:00	0
2009-06-20	06:13:00	0
2009-06-20	06:14:00	0
2009-06-20	06:15:00	0
2009-06-20	06:16:00	0
2009-06-20	06:17:00	0
2009-06-20	06:18:00	0
2009-06-20	06:19:00	0
2009-06-20	06:20:00	0
2009-06-20	06:21:00	0
2009-06-20	06:22:00	0
2009-06-20	06:23:00	0
2009-06-20	06:24:00	0
2009-06-20	06:25:00	0
2009-06-20	06:26:00	0
2009-06-20	06:27:00	0
2009-06-20	06:28:00	0
2009-06-20	06:29:00	0
2009-06-20	06:30:00	0
2009-06-20	06:31:00	0
2009-06-20	06:32:00	0
2009-06-20	06:33:00	0
2009-06-20	06:34:00	0
2009-06-20	06:35:00	0
2009-06-20	06:36:00	0
2009-06-20	06:37:00	0
2009-06-20	06:38:00	0
2009-06-20	06:39:00	0
2009-06-20	06:40:00	0
2009-06-20	06:41:00	0
2009-06-20	06:42:00	0
2009-06-20	06:43:00	0
2009-06-20	06:44:00	0
2009-06-20	06:45:00	0
2009-06-20	06:46:00	0
2009-06-20	06:47:00	0
2009-06-20	06:48:00	0
2009-06-20	06:49:00	0
2009-06-20	06:50:00	0
2009-06-20	06:51:00	0
2009-06-20	06:52:00	0
2009-06-20	06:53:00	0
2009-06-20	06:54:00	0
2009-06-20	06:55:00	0
2009-06-20	06:56:00	0
2009-06-20	06:57:00	0
2009-06-20	06:58:00	0
2009-06-20	06:59:00	0
2009-06-20	07:00:00	0
2009-06-20	07:01:00	0
2009-06-20	07:02:00	0
2009-06-20	07:03:00	0
2009-06-20	07:04:00	0
2009-06-20	07:05:00	0
2009-06-20	07:06:00	0
2009-06-20	07:07:00	0
2009-06-20	07:08:00	0
2009-06-20	07:09:00	0
2009-06-20	07:10:00	0
2009-06-20	07:11:00	0
2009-06-20	07:12:00	0
2009-06-20	07:13:00	0
2009-06-20	07:14:00	0
2009-06-20	07:15:00	0
2009-06-20	07:16:00	0
2009-06-20	07:17:00	0
2009-06-20	07:18:00	0
2009-06-20	07:19:00	0
2009-06-20	07:20:00	0
2009-06-20	07:21:00	0
2009-06-20	07:22:00	0
2009-06-20	07:23:00	0
2009-06-20	07:24:00	0
2009-06-20	07:25:00	0
2009-06-20	07:26:00	0
2009-06-20	07:27:00	0
2009-06-20	07:28:00	0
2009-06-20	07:29:00	0
2009-06-20	07:30:00	0
2009-06-20	07:31:00	0
2009-06-20	07:32:00	0
2009-06-20	07:33:00	0
2009-06-20	07:34:00	0
2009-06-20	07:35:00	0
2009-06-20	07:36:00	0
2009-06-20	07:37:00	0
2009-06-20	07:38:00	0
2009-06-20	07:39:00	0
2009-06-20	07:40:00	0
2009-06-20	07:41:00	0
2009-06-20	07:42:00	0
2009-06-20	07:43:00	0
2009-06-20	07:44:00	0
2009-06-20	07:45:00	0
2009-06-20	07:46:00	0
2009-06-20	07:47:00	0
2009-06-20	07:48:00	0
2009-06-20	07:49:00	0
2009-06-20	07:50:00	0
2009-06-20	07:51:00	0
2009-06-20	07:52:00	0
2009-06-20	07:53:00	0
2009-06-20	07:54:00	0
2009-06-20	07:55:00	0
2009-06-20	07:56:00	0
2009-06-20	07:57:00	0
2009-06-20	07:58:00	0
2009-06-20	07:59:00	0
2009-06-20	08:00:00	0
2009-06-20	08:01:00	0
2009-06-20	08:02:00	0
2009-06-20	08:03:00	0
2009-06-20	08:04:00	0
2009-06-20	08:05:00	0
2009-06-20	08:06:00	0
2009-06-20	08:07:00	0
2009-06-20	08:08:00	0
2009-06-20	08:09:00	0
2009-06-20	08:10:00	0
2009-06-20	08:11:00	0
2009-06-20	08:12:00	0
2009-06-20	08:13:00	0
2009-06-20	08:14:00	0
2009-06-20	08:15:00	0
2009-06-20	08:16:00	0
2009-06-20	08:17:00	0
2009-06-20	08:18:00	0
2009-06-20	08:19:00	0
2009-06-20	08:20:00	0
2009-06-20	08:21:00	0
2009-06-20	08:22:00	0
2009-06-20	08:23:00	0
2009-06-20	08:24:00	0
2009-06-20	08:25:00	0
2009-06-20	08:26:00	0
2009-06-20	08:27:00	0
2009-06-20	08:28:00	0
2009-06-20	08:29:00	0
2009-06-20	08:30:00	0
2009-06-20	08:31:00	0
2009-06-20	08:32:00	0
2009-06-20	08:33:00	0
2009-06-20	08:34:00	0
2009-06-20	08:35:00	0
2009-06-20	08:36:00	0
2009-06-20	08:37:00	0
2009-06-20	08:38:00	0
2009-06-20	08:39:00	0
2009-06-20	08:40:00	0
2009-06-20	08:41:00	0
2009-06-20	08:42:00	0
2009-06-20	08:43:00	0
2009-06-20	08:44:00	0
2009-06-20	08:45:00	0
2009-06-20	08:46:00	0
2009-06-20	08:47:00	0
2009-06-20	08:48:00	0
2009-06-20	08:49:00	0
2009-06-20	08:50:00	0
2009-06-20	08:51:00	0
2009-06-20	08:52:00	0
2009-06-20	08:53:00	0
2009-06-20	08:54:00	0
2009-06-20	08:55:00	0
2009-06-20	08:56:00	0
2009-06-20	08:57:00	0
2009-06-20	08:58:00	0
2009-06-20	08:59:00	0
2009-06-20	09:00:00	0
2009-06-20	09:01:00	0
2009-06-20	09:02:00	0
2009-06-20	09:03:00	0
2009-06-20	09:04:00	0
2009-06-20	09:05:00	0
2009-06-20	09:06:00	0
2009-06-20	09:07:00	0
2009-06-20	09:08:00	0
[truncated: 23,931 more rows]

## Sheet: 7.06.09
Actogram, Copy Raw Data, All Days
Identity:	Kelsy Hall
Filename:	E:\Active Research Files\meloxicam titre canine\cases\kelsie h\Kelsy Hall 7.6.09.AWC
Gender:	M
Age:	12
Height:	91.4 cm	36.0 in
Weight:	39.4 kg	86.9 lbs
Start Date:	06-Jul-2009 (Mon)
Start Time:	18:00:00
Interval:	1.00 mins
Date Stamp:	Time Stamp:	Activity Data:	Marker Press:
2009-07-06	00:00:00	0
2009-07-06	00:01:00	0
2009-07-06	00:02:00	0
2009-07-06	00:03:00	0
2009-07-06	00:04:00	0
2009-07-06	00:05:00	0
2009-07-06	00:06:00	0
2009-07-06	00:07:00	0
2009-07-06	00:08:00	0
2009-07-06	00:09:00	0
2009-07-06	00:10:00	0
2009-07-06	00:11:00	0
2009-07-06	00:12:00	0
2009-07-06	00:13:00	0
2009-07-06	00:14:00	0
2009-07-06	00:15:00	0
2009-07-06	00:16:00	0
2009-07-06	00:17:00	0
2009-07-06	00:18:00	0
2009-07-06	00:19:00	0
2009-07-06	00:20:00	0
2009-07-06	00:21:00	0
2009-07-06	00:22:00	0
2009-07-06	00:23:00	0
2009-07-06	00:24:00	0
2009-07-06	00:25:00	0
2009-07-06	00:26:00	0
2009-07-06	00:27:00	0
2009-07-06	00:28:00	0
2009-07-06	00:29:00	0
2009-07-06	00:30:00	0
2009-07-06	00:31:00	0
2009-07-06	00:32:00	0
2009-07-06	00:33:00	0
2009-07-06	00:34:00	0
2009-07-06	00:35:00	0
2009-07-06	00:36:00	0
2009-07-06	00:37:00	0
2009-07-06	00:38:00	0
2009-07-06	00:39:00	0
2009-07-06	00:40:00	0
2009-07-06	00:41:00	0
2009-07-06	00:42:00	0
2009-07-06	00:43:00	0
2009-07-06	00:44:00	0
2009-07-06	00:45:00	0
2009-07-06	00:46:00	0
2009-07-06	00:47:00	0
2009-07-06	00:48:00	0
2009-07-06	00:49:00	0
2009-07-06	00:50:00	0
2009-07-06	00:51:00	0
2009-07-06	00:52:00	0
2009-07-06	00:53:00	0
2009-07-06	00:54:00	0
2009-07-06	00:55:00	0
2009-07-06	00:56:00	0
2009-07-06	00:57:00	0
2009-07-06	00:58:00	0
2009-07-06	00:59:00	0
2009-07-06	01:00:00	0
2009-07-06	01:01:00	0
2009-07-06	01:02:00	0
2009-07-06	01:03:00	0
2009-07-06	01:04:00	0
2009-07-06	01:05:00	0
2009-07-06	01:06:00	0
2009-07-06	01:07:00	0
2009-07-06	01:08:00	0
2009-07-06	01:09:00	0
2009-07-06	01:10:00	0
2009-07-06	01:11:00	0
2009-07-06	01:12:00	0
2009-07-06	01:13:00	0
2009-07-06	01:14:00	0
2009-07-06	01:15:00	0
2009-07-06	01:16:00	0
2009-07-06	01:17:00	0
2009-07-06	01:18:00	0
2009-07-06	01:19:00	0
2009-07-06	01:20:00	0
2009-07-06	01:21:00	0
2009-07-06	01:22:00	0
2009-07-06	01:23:00	0
2009-07-06	01:24:00	0
2009-07-06	01:25:00	0
2009-07-06	01:26:00	0
2009-07-06	01:27:00	0
2009-07-06	01:28:00	0
2009-07-06	01:29:00	0
2009-07-06	01:30:00	0
2009-07-06	01:31:00	0
2009-07-06	01:32:00	0
2009-07-06	01:33:00	0
2009-07-06	01:34:00	0
2009-07-06	01:35:00	0
2009-07-06	01:36:00	0
2009-07-06	01:37:00	0
2009-07-06	01:38:00	0
2009-07-06	01:39:00	0
2009-07-06	01:40:00	0
2009-07-06	01:41:00	0
2009-07-06	01:42:00	0
2009-07-06	01:43:00	0
2009-07-06	01:44:00	0
2009-07-06	01:45:00	0
2009-07-06	01:46:00	0
2009-07-06	01:47:00	0
2009-07-06	01:48:00	0
2009-07-06	01:49:00	0
2009-07-06	01:50:00	0
2009-07-06	01:51:00	0
2009-07-06	01:52:00	0
2009-07-06	01:53:00	0
2009-07-06	01:54:00	0
2009-07-06	01:55:00	0
2009-07-06	01:56:00	0
2009-07-06	01:57:00	0
2009-07-06	01:58:00	0
2009-07-06	01:59:00	0
2009-07-06	02:00:00	0
2009-07-06	02:01:00	0
2009-07-06	02:02:00	0
2009-07-06	02:03:00	0
2009-07-06	02:04:00	0
2009-07-06	02:05:00	0
2009-07-06	02:06:00	0
2009-07-06	02:07:00	0
2009-07-06	02:08:00	0
2009-07-06	02:09:00	0
2009-07-06	02:10:00	0
2009-07-06	02:11:00	0
2009-07-06	02:12:00	0
2009-07-06	02:13:00	0
2009-07-06	02:14:00	0
2009-07-06	02:15:00	0
2009-07-06	02:16:00	0
2009-07-06	02:17:00	0
2009-07-06	02:18:00	0
2009-07-06	02:19:00	0
2009-07-06	02:20:00	0
2009-07-06	02:21:00	0
2009-07-06	02:22:00	0
2009-07-06	02:23:00	0
2009-07-06	02:24:00	0
2009-07-06	02:25:00	0
2009-07-06	02:26:00	0
2009-07-06	02:27:00	0
2009-07-06	02:28:00	0
2009-07-06	02:29:00	0
2009-07-06	02:30:00	0
2009-07-06	02:31:00	0
2009-07-06	02:32:00	0
2009-07-06	02:33:00	0
2009-07-06	02:34:00	0
2009-07-06	02:35:00	0
2009-07-06	02:36:00	0
2009-07-06	02:37:00	0
2009-07-06	02:38:00	0
2009-07-06	02:39:00	0
2009-07-06	02:40:00	0
2009-07-06	02:41:00	0
2009-07-06	02:42:00	0
2009-07-06	02:43:00	0
2009-07-06	02:44:00	0
2009-07-06	02:45:00	0
2009-07-06	02:46:00	0
2009-07-06	02:47:00	0
2009-07-06	02:48:00	0
2009-07-06	02:49:00	0
2009-07-06	02:50:00	0
2009-07-06	02:51:00	0
2009-07-06	02:52:00	0
2009-07-06	02:53:00	0
2009-07-06	02:54:00	0
2009-07-06	02:55:00	0
2009-07-06	02:56:00	0
2009-07-06	02:57:00	0
2009-07-06	02:58:00	0
2009-07-06	02:59:00	0
2009-07-06	03:00:00	0
2009-07-06	03:01:00	0
2009-07-06	03:02:00	0
2009-07-06	03:03:00	0
2009-07-06	03:04:00	0
2009-07-06	03:05:00	0
2009-07-06	03:06:00	0
2009-07-06	03:07:00	0
2009-07-06	03:08:00	0
2009-07-06	03:09:00	0
2009-07-06	03:10:00	0
2009-07-06	03:11:00	0
2009-07-06	03:12:00	0
2009-07-06	03:13:00	0
2009-07-06	03:14:00	0
2009-07-06	03:15:00	0
2009-07-06	03:16:00	0
2009-07-06	03:17:00	0
2009-07-06	03:18:00	0
2009-07-06	03:19:00	0
2009-07-06	03:20:00	0
2009-07-06	03:21:00	0
2009-07-06	03:22:00	0
2009-07-06	03:23:00	0
2009-07-06	03:24:00	0
2009-07-06	03:25:00	0
2009-07-06	03:26:00	0
2009-07-06	03:27:00	0
2009-07-06	03:28:00	0
2009-07-06	03:29:00	0
2009-07-06	03:30:00	0
2009-07-06	03:31:00	0
2009-07-06	03:32:00	0
2009-07-06	03:33:00	0
2009-07-06	03:34:00	0
2009-07-06	03:35:00	0
2009-07-06	03:36:00	0
2009-07-06	03:37:00	0
2009-07-06	03:38:00	0
2009-07-06	03:39:00	0
2009-07-06	03:40:00	0
2009-07-06	03:41:00	0
2009-07-06	03:42:00	0
2009-07-06	03:43:00	0
2009-07-06	03:44:00	0
2009-07-06	03:45:00	0
2009-07-06	03:46:00	0
2009-07-06	03:47:00	0
2009-07-06	03:48:00	0
2009-07-06	03:49:00	0
2009-07-06	03:50:00	0
2009-07-06	03:51:00	0
2009-07-06	03:52:00	0
2009-07-06	03:53:00	0
2009-07-06	03:54:00	0
2009-07-06	03:55:00	0
2009-07-06	03:56:00	0
2009-07-06	03:57:00	0
2009-07-06	03:58:00	0
2009-07-06	03:59:00	0
2009-07-06	04:00:00	0
2009-07-06	04:01:00	0
2009-07-06	04:02:00	0
2009-07-06	04:03:00	0
2009-07-06	04:04:00	0
2009-07-06	04:05:00	0
2009-07-06	04:06:00	0
2009-07-06	04:07:00	0
2009-07-06	04:08:00	0
2009-07-06	04:09:00	0
2009-07-06	04:10:00	0
2009-07-06	04:11:00	0
2009-07-06	04:12:00	0
2009-07-06	04:13:00	0
2009-07-06	04:14:00	0
2009-07-06	04:15:00	0
2009-07-06	04:16:00	0
2009-07-06	04:17:00	0
2009-07-06	04:18:00	0
2009-07-06	04:19:00	0
2009-07-06	04:20:00	0
2009-07-06	04:21:00	0
2009-07-06	04:22:00	0
2009-07-06	04:23:00	0
2009-07-06	04:24:00	0
2009-07-06	04:25:00	0
2009-07-06	04:26:00	0
2009-07-06	04:27:00	0
2009-07-06	04:28:00	0
2009-07-06	04:29:00	0
2009-07-06	04:30:00	0
2009-07-06	04:31:00	0
2009-07-06	04:32:00	0
2009-07-06	04:33:00	0
2009-07-06	04:34:00	0
2009-07-06	04:35:00	0
2009-07-06	04:36:00	0
2009-07-06	04:37:00	0
2009-07-06	04:38:00	0
2009-07-06	04:39:00	0
2009-07-06	04:40:00	0
2009-07-06	04:41:00	0
2009-07-06	04:42:00	0
2009-07-06	04:43:00	0
2009-07-06	04:44:00	0
2009-07-06	04:45:00	0
2009-07-06	04:46:00	0
2009-07-06	04:47:00	0
2009-07-06	04:48:00	0
2009-07-06	04:49:00	0
2009-07-06	04:50:00	0
2009-07-06	04:51:00	0
2009-07-06	04:52:00	0
2009-07-06	04:53:00	0
2009-07-06	04:54:00	0
2009-07-06	04:55:00	0
2009-07-06	04:56:00	0
2009-07-06	04:57:00	0
2009-07-06	04:58:00	0
2009-07-06	04:59:00	0
2009-07-06	05:00:00	0
2009-07-06	05:01:00	0
2009-07-06	05:02:00	0
2009-07-06	05:03:00	0
2009-07-06	05:04:00	0
2009-07-06	05:05:00	0
2009-07-06	05:06:00	0
2009-07-06	05:07:00	0
2009-07-06	05:08:00	0
2009-07-06	05:09:00	0
2009-07-06	05:10:00	0
2009-07-06	05:11:00	0
2009-07-06	05:12:00	0
2009-07-06	05:13:00	0
2009-07-06	05:14:00	0
2009-07-06	05:15:00	0
2009-07-06	05:16:00	0
2009-07-06	05:17:00	0
2009-07-06	05:18:00	0
2009-07-06	05:19:00	0
2009-07-06	05:20:00	0
2009-07-06	05:21:00	0
2009-07-06	05:22:00	0
2009-07-06	05:23:00	0
2009-07-06	05:24:00	0
2009-07-06	05:25:00	0
2009-07-06	05:26:00	0
2009-07-06	05:27:00	0
2009-07-06	05:28:00	0
2009-07-06	05:29:00	0
2009-07-06	05:30:00	0
2009-07-06	05:31:00	0
2009-07-06	05:32:00	0
2009-07-06	05:33:00	0
2009-07-06	05:34:00	0
2009-07-06	05:35:00	0
2009-07-06	05:36:00	0
2009-07-06	05:37:00	0
2009-07-06	05:38:00	0
2009-07-06	05:39:00	0
2009-07-06	05:40:00	0
2009-07-06	05:41:00	0
2009-07-06	05:42:00	0
2009-07-06	05:43:00	0
2009-07-06	05:44:00	0
2009-07-06	05:45:00	0
2009-07-06	05:46:00	0
2009-07-06	05:47:00	0
2009-07-06	05:48:00	0
2009-07-06	05:49:00	0
2009-07-06	05:50:00	0
2009-07-06	05:51:00	0
2009-07-06	05:52:00	0
2009-07-06	05:53:00	0
2009-07-06	05:54:00	0
2009-07-06	05:55:00	0
2009-07-06	05:56:00	0
2009-07-06	05:57:00	0
2009-07-06	05:58:00	0
2009-07-06	05:59:00	0
2009-07-06	06:00:00	0
2009-07-06	06:01:00	0
2009-07-06	06:02:00	0
2009-07-06	06:03:00	0
2009-07-06	06:04:00	0
2009-07-06	06:05:00	0
2009-07-06	06:06:00	0
2009-07-06	06:07:00	0
2009-07-06	06:08:00	0
2009-07-06	06:09:00	0
2009-07-06	06:10:00	0
2009-07-06	06:11:00	0
2009-07-06	06:12:00	0
2009-07-06	06:13:00	0
2009-07-06	06:14:00	0
2009-07-06	06:15:00	0
2009-07-06	06:16:00	0
2009-07-06	06:17:00	0
2009-07-06	06:18:00	0
2009-07-06	06:19:00	0
2009-07-06	06:20:00	0
2009-07-06	06:21:00	0
2009-07-06	06:22:00	0
2009-07-06	06:23:00	0
2009-07-06	06:24:00	0
2009-07-06	06:25:00	0
2009-07-06	06:26:00	0
2009-07-06	06:27:00	0
2009-07-06	06:28:00	0
2009-07-06	06:29:00	0
2009-07-06	06:30:00	0
2009-07-06	06:31:00	0
2009-07-06	06:32:00	0
2009-07-06	06:33:00	0
2009-07-06	06:34:00	0
2009-07-06	06:35:00	0
2009-07-06	06:36:00	0
2009-07-06	06:37:00	0
2009-07-06	06:38:00	0
2009-07-06	06:39:00	0
2009-07-06	06:40:00	0
2009-07-06	06:41:00	0
2009-07-06	06:42:00	0
2009-07-06	06:43:00	0
2009-07-06	06:44:00	0
2009-07-06	06:45:00	0
2009-07-06	06:46:00	0
2009-07-06	06:47:00	0
2009-07-06	06:48:00	0
2009-07-06	06:49:00	0
2009-07-06	06:50:00	0
2009-07-06	06:51:00	0
2009-07-06	06:52:00	0
2009-07-06	06:53:00	0
2009-07-06	06:54:00	0
2009-07-06	06:55:00	0
2009-07-06	06:56:00	0
2009-07-06	06:57:00	0
2009-07-06	06:58:00	0
2009-07-06	06:59:00	0
2009-07-06	07:00:00	0
2009-07-06	07:01:00	0
2009-07-06	07:02:00	0
2009-07-06	07:03:00	0
2009-07-06	07:04:00	0
2009-07-06	07:05:00	0
2009-07-06	07:06:00	0
2009-07-06	07:07:00	0
2009-07-06	07:08:00	0
2009-07-06	07:09:00	0
2009-07-06	07:10:00	0
2009-07-06	07:11:00	0
2009-07-06	07:12:00	0
2009-07-06	07:13:00	0
2009-07-06	07:14:00	0
2009-07-06	07:15:00	0
2009-07-06	07:16:00	0
2009-07-06	07:17:00	0
2009-07-06	07:18:00	0
2009-07-06	07:19:00	0
2009-07-06	07:20:00	0
2009-07-06	07:21:00	0
2009-07-06	07:22:00	0
2009-07-06	07:23:00	0
2009-07-06	07:24:00	0
2009-07-06	07:25:00	0
2009-07-06	07:26:00	0
2009-07-06	07:27:00	0
2009-07-06	07:28:00	0
2009-07-06	07:29:00	0
2009-07-06	07:30:00	0
2009-07-06	07:31:00	0
2009-07-06	07:32:00	0
2009-07-06	07:33:00	0
2009-07-06	07:34:00	0
2009-07-06	07:35:00	0
2009-07-06	07:36:00	0
2009-07-06	07:37:00	0
2009-07-06	07:38:00	0
2009-07-06	07:39:00	0
2009-07-06	07:40:00	0
2009-07-06	07:41:00	0
2009-07-06	07:42:00	0
2009-07-06	07:43:00	0
2009-07-06	07:44:00	0
2009-07-06	07:45:00	0
2009-07-06	07:46:00	0
2009-07-06	07:47:00	0
2009-07-06	07:48:00	0
2009-07-06	07:49:00	0
2009-07-06	07:50:00	0
2009-07-06	07:51:00	0
2009-07-06	07:52:00	0
2009-07-06	07:53:00	0
2009-07-06	07:54:00	0
2009-07-06	07:55:00	0
2009-07-06	07:56:00	0
2009-07-06	07:57:00	0
2009-07-06	07:58:00	0
2009-07-06	07:59:00	0
2009-07-06	08:00:00	0
2009-07-06	08:01:00	0
2009-07-06	08:02:00	0
2009-07-06	08:03:00	0
2009-07-06	08:04:00	0
2009-07-06	08:05:00	0
2009-07-06	08:06:00	0
2009-07-06	08:07:00	0
2009-07-06	08:08:00	0
2009-07-06	08:09:00	0
2009-07-06	08:10:00	0
2009-07-06	08:11:00	0
2009-07-06	08:12:00	0
2009-07-06	08:13:00	0
2009-07-06	08:14:00	0
2009-07-06	08:15:00	0
2009-07-06	08:16:00	0
2009-07-06	08:17:00	0
2009-07-06	08:18:00	0
2009-07-06	08:19:00	0
2009-07-06	08:20:00	0
2009-07-06	08:21:00	0
2009-07-06	08:22:00	0
2009-07-06	08:23:00	0
2009-07-06	08:24:00	0
2009-07-06	08:25:00	0
2009-07-06	08:26:00	0
2009-07-06	08:27:00	0
2009-07-06	08:28:00	0
2009-07-06	08:29:00	0
2009-07-06	08:30:00	0
2009-07-06	08:31:00	0
2009-07-06	08:32:00	0
2009-07-06	08:33:00	0
2009-07-06	08:34:00	0
2009-07-06	08:35:00	0
2009-07-06	08:36:00	0
2009-07-06	08:37:00	0
2009-07-06	08:38:00	0
2009-07-06	08:39:00	0
2009-07-06	08:40:00	0
2009-07-06	08:41:00	0
2009-07-06	08:42:00	0
2009-07-06	08:43:00	0
2009-07-06	08:44:00	0
2009-07-06	08:45:00	0
2009-07-06	08:46:00	0
2009-07-06	08:47:00	0
2009-07-06	08:48:00	0
2009-07-06	08:49:00	0
2009-07-06	08:50:00	0
2009-07-06	08:51:00	0
2009-07-06	08:52:00	0
2009-07-06	08:53:00	0
2009-07-06	08:54:00	0
2009-07-06	08:55:00	0
2009-07-06	08:56:00	0
2009-07-06	08:57:00	0
2009-07-06	08:58:00	0
2009-07-06	08:59:00	0
2009-07-06	09:00:00	0
2009-07-06	09:01:00	0
2009-07-06	09:02:00	0
2009-07-06	09:03:00	0
2009-07-06	09:04:00	0
2009-07-06	09:05:00	0
2009-07-06	09:06:00	0
2009-07-06	09:07:00	0
2009-07-06	09:08:00	0
2009-07-06	09:09:00	0
2009-07-06	09:10:00	0
2009-07-06	09:11:00	0
2009-07-06	09:12:00	0
2009-07-06	09:13:00	0
2009-07-06	09:14:00	0
2009-07-06	09:15:00	0
2009-07-06	09:16:00	0
2009-07-06	09:17:00	0
2009-07-06	09:18:00	0
2009-07-06	09:19:00	0
2009-07-06	09:20:00	0
2009-07-06	09:21:00	0
2009-07-06	09:22:00	0
2009-07-06	09:23:00	0
2009-07-06	09:24:00	0
2009-07-06	09:25:00	0
2009-07-06	09:26:00	0
2009-07-06	09:27:00	0
2009-07-06	09:28:00	0
2009-07-06	09:29:00	0
2009-07-06	09:30:00	0
2009-07-06	09:31:00	0
2009-07-06	09:32:00	0
2009-07-06	09:33:00	0
2009-07-06	09:34:00	0
2009-07-06	09:35:00	0
2009-07-06	09:36:00	0
2009-07-06	09:37:00	0
2009-07-06	09:38:00	0
2009-07-06	09:39:00	0
2009-07-06	09:40:00	0
2009-07-06	09:41:00	0
2009-07-06	09:42:00	0
2009-07-06	09:43:00	0
2009-07-06	09:44:00	0
2009-07-06	09:45:00	0
2009-07-06	09:46:00	0
2009-07-06	09:47:00	0
2009-07-06	09:48:00	0
2009-07-06	09:49:00	0
2009-07-06	09:50:00	0
2009-07-06	09:51:00	0
2009-07-06	09:52:00	0
2009-07-06	09:53:00	0
2009-07-06	09:54:00	0
2009-07-06	09:55:00	0
2009-07-06	09:56:00	0
2009-07-06	09:57:00	0
2009-07-06	09:58:00	0
2009-07-06	09:59:00	0
2009-07-06	10:00:00	0
2009-07-06	10:01:00	0
2009-07-06	10:02:00	0
2009-07-06	10:03:00	0
2009-07-06	10:04:00	0
2009-07-06	10:05:00	0
2009-07-06	10:06:00	0
2009-07-06	10:07:00	0
2009-07-06	10:08:00	0
2009-07-06	10:09:00	0
2009-07-06	10:10:00	0
2009-07-06	10:11:00	0
2009-07-06	10:12:00	0
2009-07-06	10:13:00	0
2009-07-06	10:14:00	0
2009-07-06	10:15:00	0
2009-07-06	10:16:00	0
2009-07-06	10:17:00	0
2009-07-06	10:18:00	0
2009-07-06	10:19:00	0
2009-07-06	10:20:00	0
2009-07-06	10:21:00	0
2009-07-06	10:22:00	0
2009-07-06	10:23:00	0
2009-07-06	10:24:00	0
2009-07-06	10:25:00	0
2009-07-06	10:26:00	0
2009-07-06	10:27:00	0
2009-07-06	10:28:00	0
2009-07-06	10:29:00	0
2009-07-06	10:30:00	0
2009-07-06	10:31:00	0
2009-07-06	10:32:00	0
2009-07-06	10:33:00	0
2009-07-06	10:34:00	0
2009-07-06	10:35:00	0
2009-07-06	10:36:00	0
2009-07-06	10:37:00	0
2009-07-06	10:38:00	0
2009-07-06	10:39:00	0
2009-07-06	10:40:00	0
2009-07-06	10:41:00	0
2009-07-06	10:42:00	0
2009-07-06	10:43:00	0
2009-07-06	10:44:00	0
2009-07-06	10:45:00	0
2009-07-06	10:46:00	0
2009-07-06	10:47:00	0
2009-07-06	10:48:00	0
2009-07-06	10:49:00	0
2009-07-06	10:50:00	0
2009-07-06	10:51:00	0
2009-07-06	10:52:00	0
2009-07-06	10:53:00	0
2009-07-06	10:54:00	0
2009-07-06	10:55:00	0
2009-07-06	10:56:00	0
2009-07-06	10:57:00	0
2009-07-06	10:58:00	0
2009-07-06	10:59:00	0
2009-07-06	11:00:00	0
2009-07-06	11:01:00	0
2009-07-06	11:02:00	0
2009-07-06	11:03:00	0
2009-07-06	11:04:00	0
2009-07-06	11:05:00	0
2009-07-06	11:06:00	0
2009-07-06	11:07:00	0
2009-07-06	11:08:00	0
2009-07-06	11:09:00	0
2009-07-06	11:10:00	0
2009-07-06	11:11:00	0
2009-07-06	11:12:00	0
2009-07-06	11:13:00	0
2009-07-06	11:14:00	0
2009-07-06	11:15:00	0
2009-07-06	11:16:00	0
2009-07-06	11:17:00	0
2009-07-06	11:18:00	0
2009-07-06	11:19:00	0
2009-07-06	11:20:00	0
2009-07-06	11:21:00	0
2009-07-06	11:22:00	0
2009-07-06	11:23:00	0
2009-07-06	11:24:00	0
2009-07-06	11:25:00	0
2009-07-06	11:26:00	0
2009-07-06	11:27:00	0
2009-07-06	11:28:00	0
2009-07-06	11:29:00	0
2009-07-06	11:30:00	0
2009-07-06	11:31:00	0
2009-07-06	11:32:00	0
2009-07-06	11:33:00	0
2009-07-06	11:34:00	0
2009-07-06	11:35:00	0
2009-07-06	11:36:00	0
2009-07-06	11:37:00	0
2009-07-06	11:38:00	0
2009-07-06	11:39:00	0
2009-07-06	11:40:00	0
2009-07-06	11:41:00	0
2009-07-06	11:42:00	0
2009-07-06	11:43:00	0
2009-07-06	11:44:00	0
2009-07-06	11:45:00	0
2009-07-06	11:46:00	0
2009-07-06	11:47:00	0
2009-07-06	11:48:00	0
2009-07-06	11:49:00	0
2009-07-06	11:50:00	0
2009-07-06	11:51:00	0
2009-07-06	11:52:00	0
2009-07-06	11:53:00	0
2009-07-06	11:54:00	0
2009-07-06	11:55:00	0
2009-07-06	11:56:00	0
2009-07-06	11:57:00	0
2009-07-06	11:58:00	0
2009-07-06	11:59:00	0
2009-07-06	12:00:00	0
2009-07-06	12:01:00	0
2009-07-06	12:02:00	0
2009-07-06	12:03:00	0
2009-07-06	12:04:00	0
2009-07-06	12:05:00	0
2009-07-06	12:06:00	0
2009-07-06	12:07:00	0
2009-07-06	12:08:00	0
2009-07-06	12:09:00	0
2009-07-06	12:10:00	0
2009-07-06	12:11:00	0
2009-07-06	12:12:00	0
2009-07-06	12:13:00	0
2009-07-06	12:14:00	0
2009-07-06	12:15:00	0
2009-07-06	12:16:00	0
2009-07-06	12:17:00	0
2009-07-06	12:18:00	0
2009-07-06	12:19:00	0
2009-07-06	12:20:00	0
2009-07-06	12:21:00	0
2009-07-06	12:22:00	0
2009-07-06	12:23:00	0
2009-07-06	12:24:00	0
2009-07-06	12:25:00	0
2009-07-06	12:26:00	0
2009-07-06	12:27:00	0
2009-07-06	12:28:00	0
2009-07-06	12:29:00	0
2009-07-06	12:30:00	0
2009-07-06	12:31:00	0
2009-07-06	12:32:00	0
2009-07-06	12:33:00	0
2009-07-06	12:34:00	0
2009-07-06	12:35:00	0
2009-07-06	12:36:00	0
2009-07-06	12:37:00	0
2009-07-06	12:38:00	0
2009-07-06	12:39:00	0
2009-07-06	12:40:00	0
2009-07-06	12:41:00	0
2009-07-06	12:42:00	0
2009-07-06	12:43:00	0
2009-07-06	12:44:00	0
2009-07-06	12:45:00	0
2009-07-06	12:46:00	0
2009-07-06	12:47:00	0
2009-07-06	12:48:00	0
2009-07-06	12:49:00	0
2009-07-06	12:50:00	0
2009-07-06	12:51:00	0
2009-07-06	12:52:00	0
2009-07-06	12:53:00	0
2009-07-06	12:54:00	0
2009-07-06	12:55:00	0
2009-07-06	12:56:00	0
2009-07-06	12:57:00	0
2009-07-06	12:58:00	0
2009-07-06	12:59:00	0
2009-07-06	13:00:00	0
2009-07-06	13:01:00	0
2009-07-06	13:02:00	0
2009-07-06	13:03:00	0
2009-07-06	13:04:00	0
2009-07-06	13:05:00	0
2009-07-06	13:06:00	0
2009-07-06	13:07:00	0
2009-07-06	13:08:00	0
2009-07-06	13:09:00	0
2009-07-06	13:10:00	0
2009-07-06	13:11:00	0
2009-07-06	13:12:00	0
2009-07-06	13:13:00	0
2009-07-06	13:14:00	0
2009-07-06	13:15:00	0
2009-07-06	13:16:00	0
2009-07-06	13:17:00	0
2009-07-06	13:18:00	0
2009-07-06	13:19:00	0
2009-07-06	13:20:00	0
2009-07-06	13:21:00	0
2009-07-06	13:22:00	0
2009-07-06	13:23:00	0
2009-07-06	13:24:00	0
2009-07-06	13:25:00	0
2009-07-06	13:26:00	0
2009-07-06	13:27:00	0
2009-07-06	13:28:00	0
2009-07-06	13:29:00	0
2009-07-06	13:30:00	0
2009-07-06	13:31:00	0
2009-07-06	13:32:00	0
2009-07-06	13:33:00	0
2009-07-06	13:34:00	0
2009-07-06	13:35:00	0
2009-07-06	13:36:00	0
2009-07-06	13:37:00	0
2009-07-06	13:38:00	0
2009-07-06	13:39:00	0
2009-07-06	13:40:00	0
2009-07-06	13:41:00	0
2009-07-06	13:42:00	0
2009-07-06	13:43:00	0
2009-07-06	13:44:00	0
2009-07-06	13:45:00	0
2009-07-06	13:46:00	0
2009-07-06	13:47:00	0
2009-07-06	13:48:00	0
2009-07-06	13:49:00	0
2009-07-06	13:50:00	0
2009-07-06	13:51:00	0
2009-07-06	13:52:00	0
2009-07-06	13:53:00	0
2009-07-06	13:54:00	0
2009-07-06	13:55:00	0
2009-07-06	13:56:00	0
2009-07-06	13:57:00	0
2009-07-06	13:58:00	0
2009-07-06	13:59:00	0
2009-07-06	14:00:00	0
2009-07-06	14:01:00	0
2009-07-06	14:02:00	0
2009-07-06	14:03:00	0
2009-07-06	14:04:00	0
2009-07-06	14:05:00	0
2009-07-06	14:06:00	0
2009-07-06	14:07:00	0
2009-07-06	14:08:00	0
2009-07-06	14:09:00	0
2009-07-06	14:10:00	0
2009-07-06	14:11:00	0
2009-07-06	14:12:00	0
2009-07-06	14:13:00	0
2009-07-06	14:14:00	0
2009-07-06	14:15:00	0
2009-07-06	14:16:00	0
2009-07-06	14:17:00	0
2009-07-06	14:18:00	0
2009-07-06	14:19:00	0
2009-07-06	14:20:00	0
2009-07-06	14:21:00	0
2009-07-06	14:22:00	0
2009-07-06	14:23:00	0
2009-07-06	14:24:00	0
2009-07-06	14:25:00	0
2009-07-06	14:26:00	0
2009-07-06	14:27:00	0
2009-07-06	14:28:00	0
2009-07-06	14:29:00	0
2009-07-06	14:30:00	0
2009-07-06	14:31:00	0
2009-07-06	14:32:00	0
2009-07-06	14:33:00	0
2009-07-06	14:34:00	0
2009-07-06	14:35:00	0
2009-07-06	14:36:00	0
2009-07-06	14:37:00	0
2009-07-06	14:38:00	0
2009-07-06	14:39:00	0
2009-07-06	14:40:00	0
2009-07-06	14:41:00	0
2009-07-06	14:42:00	0
2009-07-06	14:43:00	0
2009-07-06	14:44:00	0
2009-07-06	14:45:00	0
2009-07-06	14:46:00	0
2009-07-06	14:47:00	0
2009-07-06	14:48:00	0
2009-07-06	14:49:00	0
2009-07-06	14:50:00	0
2009-07-06	14:51:00	0
2009-07-06	14:52:00	0
2009-07-06	14:53:00	0
2009-07-06	14:54:00	0
2009-07-06	14:55:00	0
2009-07-06	14:56:00	0
2009-07-06	14:57:00	0
2009-07-06	14:58:00	0
2009-07-06	14:59:00	0
2009-07-06	15:00:00	0
2009-07-06	15:01:00	0
2009-07-06	15:02:00	0
2009-07-06	15:03:00	0
2009-07-06	15:04:00	0
2009-07-06	15:05:00	0
2009-07-06	15:06:00	0
2009-07-06	15:07:00	0
2009-07-06	15:08:00	0
2009-07-06	15:09:00	0
2009-07-06	15:10:00	0
2009-07-06	15:11:00	0
2009-07-06	15:12:00	0
2009-07-06	15:13:00	0
2009-07-06	15:14:00	0
2009-07-06	15:15:00	0
2009-07-06	15:16:00	0
2009-07-06	15:17:00	0
2009-07-06	15:18:00	0
2009-07-06	15:19:00	0
2009-07-06	15:20:00	0
2009-07-06	15:21:00	0
2009-07-06	15:22:00	0
2009-07-06	15:23:00	0
2009-07-06	15:24:00	0
2009-07-06	15:25:00	0
2009-07-06	15:26:00	0
2009-07-06	15:27:00	0
2009-07-06	15:28:00	0
2009-07-06	15:29:00	0
2009-07-06	15:30:00	0
2009-07-06	15:31:00	0
2009-07-06	15:32:00	0
2009-07-06	15:33:00	0
2009-07-06	15:34:00	0
2009-07-06	15:35:00	0
2009-07-06	15:36:00	0
2009-07-06	15:37:00	0
2009-07-06	15:38:00	0
2009-07-06	15:39:00	0
2009-07-06	15:40:00	0
2009-07-06	15:41:00	0
2009-07-06	15:42:00	0
2009-07-06	15:43:00	0
2009-07-06	15:44:00	0
2009-07-06	15:45:00	0
2009-07-06	15:46:00	0
2009-07-06	15:47:00	0
2009-07-06	15:48:00	0
2009-07-06	15:49:00	0
2009-07-06	15:50:00	0
2009-07-06	15:51:00	0
2009-07-06	15:52:00	0
2009-07-06	15:53:00	0
2009-07-06	15:54:00	0
2009-07-06	15:55:00	0
2009-07-06	15:56:00	0
2009-07-06	15:57:00	0
2009-07-06	15:58:00	0
2009-07-06	15:59:00	0
2009-07-06	16:00:00	0
2009-07-06	16:01:00	0
2009-07-06	16:02:00	0
2009-07-06	16:03:00	0
2009-07-06	16:04:00	0
2009-07-06	16:05:00	0
2009-07-06	16:06:00	0
2009-07-06	16:07:00	0
2009-07-06	16:08:00	0
2009-07-06	16:09:00	0
2009-07-06	16:10:00	0
2009-07-06	16:11:00	0
2009-07-06	16:12:00	0
2009-07-06	16:13:00	0
2009-07-06	16:14:00	0
2009-07-06	16:15:00	0
2009-07-06	16:16:00	0
2009-07-06	16:17:00	0
2009-07-06	16:18:00	0
2009-07-06	16:19:00	0
2009-07-06	16:20:00	0
2009-07-06	16:21:00	0
2009-07-06	16:22:00	0
2009-07-06	16:23:00	0
2009-07-06	16:24:00	0
2009-07-06	16:25:00	0
2009-07-06	16:26:00	0
2009-07-06	16:27:00	0
2009-07-06	16:28:00	0
2009-07-06	16:29:00	0
2009-07-06	16:30:00	0
2009-07-06	16:31:00	0
2009-07-06	16:32:00	0
2009-07-06	16:33:00	0
2009-07-06	16:34:00	0
2009-07-06	16:35:00	0
2009-07-06	16:36:00	0
2009-07-06	16:37:00	0
2009-07-06	16:38:00	0
2009-07-06	16:39:00	0
2009-07-06	16:40:00	0
2009-07-06	16:41:00	0
2009-07-06	16:42:00	0
2009-07-06	16:43:00	0
2009-07-06	16:44:00	0
2009-07-06	16:45:00	0
2009-07-06	16:46:00	0
2009-07-06	16:47:00	0
2009-07-06	16:48:00	0
2009-07-06	16:49:00	0
2009-07-06	16:50:00	0
2009-07-06	16:51:00	0
2009-07-06	16:52:00	0
2009-07-06	16:53:00	0
2009-07-06	16:54:00	0
2009-07-06	16:55:00	0
2009-07-06	16:56:00	0
2009-07-06	16:57:00	0
2009-07-06	16:58:00	0
2009-07-06	16:59:00	0
2009-07-06	17:00:00	0
2009-07-06	17:01:00	0
2009-07-06	17:02:00	0
2009-07-06	17:03:00	0
2009-07-06	17:04:00	0
2009-07-06	17:05:00	0
2009-07-06	17:06:00	0
2009-07-06	17:07:00	0
2009-07-06	17:08:00	0
2009-07-06	17:09:00	0
2009-07-06	17:10:00	0
2009-07-06	17:11:00	0
2009-07-06	17:12:00	0
2009-07-06	17:13:00	0
2009-07-06	17:14:00	0
2009-07-06	17:15:00	0
2009-07-06	17:16:00	0
2009-07-06	17:17:00	0
2009-07-06	17:18:00	0
2009-07-06	17:19:00	0
2009-07-06	17:20:00	0
2009-07-06	17:21:00	0
2009-07-06	17:22:00	0
2009-07-06	17:23:00	0
2009-07-06	17:24:00	0
2009-07-06	17:25:00	0
2009-07-06	17:26:00	0
2009-07-06	17:27:00	0
2009-07-06	17:28:00	0
2009-07-06	17:29:00	0
2009-07-06	17:30:00	0
2009-07-06	17:31:00	0
2009-07-06	17:32:00	0
2009-07-06	17:33:00	0
2009-07-06	17:34:00	0
2009-07-06	17:35:00	0
2009-07-06	17:36:00	0
2009-07-06	17:37:00	0
2009-07-06	17:38:00	0
2009-07-06	17:39:00	0
2009-07-06	17:40:00	0
2009-07-06	17:41:00	0
2009-07-06	17:42:00	0
2009-07-06	17:43:00	0
2009-07-06	17:44:00	0
2009-07-06	17:45:00	0
2009-07-06	17:46:00	0
2009-07-06	17:47:00	0
2009-07-06	17:48:00	0
2009-07-06	17:49:00	0
2009-07-06	17:50:00	0
2009-07-06	17:51:00	0
2009-07-06	17:52:00	0
2009-07-06	17:53:00	0
2009-07-06	17:54:00	0
2009-07-06	17:55:00	0
2009-07-06	17:56:00	0
2009-07-06	17:57:00	0
2009-07-06	17:58:00	0
2009-07-06	17:59:00	0
2009-07-06	18:00:00	0
2009-07-06	18:01:00	0
2009-07-06	18:02:00	0
2009-07-06	18:03:00	0
2009-07-06	18:04:00	0
2009-07-06	18:05:00	0
2009-07-06	18:06:00	0
2009-07-06	18:07:00	36
2009-07-06	18:08:00	0
2009-07-06	18:09:00	0
2009-07-06	18:10:00	0
2009-07-06	18:11:00	0
2009-07-06	18:12:00	903
2009-07-06	18:13:00	1256
2009-07-06	18:14:00	460
2009-07-06	18:15:00	24
2009-07-06	18:16:00	24
2009-07-06	18:17:00	410
2009-07-06	18:18:00	327
2009-07-06	18:19:00	0
2009-07-06	18:20:00	0
2009-07-06	18:21:00	0
2009-07-06	18:22:00	12
2009-07-06	18:23:00	12
2009-07-06	18:24:00	12
2009-07-06	18:25:00	12
2009-07-06	18:26:00	24
2009-07-06	18:27:00	12
2009-07-06	18:28:00	36
2009-07-06	18:29:00	47
2009-07-06	18:30:00	36
2009-07-06	18:31:00	24
2009-07-06	18:32:00	0
2009-07-06	18:33:00	0
2009-07-06	18:34:00	59
2009-07-06	18:35:00	36
2009-07-06	18:36:00	59
2009-07-06	18:37:00	0
2009-07-06	18:38:00	0
2009-07-06	18:39:00	0
2009-07-06	18:40:00	0
2009-07-06	18:41:00	0
2009-07-06	18:42:00	12
2009-07-06	18:43:00	0
2009-07-06	18:44:00	0
2009-07-06	18:45:00	0
2009-07-06	18:46:00	0
2009-07-06	18:47:00	0
2009-07-06	18:48:00	0
2009-07-06	18:49:00	0
2009-07-06	18:50:00	0
2009-07-06	18:51:00	0
2009-07-06	18:52:00	0
2009-07-06	18:53:00	36
2009-07-06	18:54:00	0
2009-07-06	18:55:00	0
2009-07-06	18:56:00	0
2009-07-06	18:57:00	0
2009-07-06	18:58:00	12
2009-07-06	18:59:00	0
2009-07-06	19:00:00	24
2009-07-06	19:01:00	0
2009-07-06	19:02:00	0
2009-07-06	19:03:00	0
2009-07-06	19:04:00	0
2009-07-06	19:05:00	0
2009-07-06	19:06:00	0
2009-07-06	19:07:00	0
2009-07-06	19:08:00	0
2009-07-06	19:09:00	12
2009-07-06	19:10:00	36
2009-07-06	19:11:00	183
2009-07-06	19:12:00	0
2009-07-06	19:13:00	0
2009-07-06	19:14:00	36
2009-07-06	19:15:00	36
2009-07-06	19:16:00	12
2009-07-06	19:17:00	12
2009-07-06	19:18:00	36
2009-07-06	19:19:00	12
2009-07-06	19:20:00	761
2009-07-06	19:21:00	740
2009-07-06	19:22:00	296
2009-07-06	19:23:00	654
2009-07-06	19:24:00	327
2009-07-06	19:25:00	311
2009-07-06	19:26:00	282
2009-07-06	19:27:00	443
2009-07-06	19:28:00	443
2009-07-06	19:29:00	197
2009-07-06	19:30:00	0
2009-07-06	19:31:00	24
2009-07-06	19:32:00	12
2009-07-06	19:33:00	0
2009-07-06	19:34:00	0
2009-07-06	19:35:00	24
2009-07-06	19:36:00	327
2009-07-06	19:37:00	612
2009-07-06	19:38:00	479
2009-07-06	19:39:00	107
2009-07-06	19:40:00	676
2009-07-06	19:41:00	183
2009-07-06	19:42:00	0
2009-07-06	19:43:00	0
2009-07-06	19:44:00	183
2009-07-06	19:45:00	225
2009-07-06	19:46:00	225
2009-07-06	19:47:00	327
2009-07-06	19:48:00	168
2009-07-06	19:49:00	119
2009-07-06	19:50:00	0
2009-07-06	19:51:00	0
2009-07-06	19:52:00	24
2009-07-06	19:53:00	0
2009-07-06	19:54:00	0
2009-07-06	19:55:00	0
2009-07-06	19:56:00	0
2009-07-06	19:57:00	0
2009-07-06	19:58:00	0
2009-07-06	19:59:00	0
2009-07-06	20:00:00	0
2009-07-06	20:01:00	0
2009-07-06	20:02:00	0
2009-07-06	20:03:00	0
2009-07-06	20:04:00	0
2009-07-06	20:05:00	0
2009-07-06	20:06:00	0
2009-07-06	20:07:00	0
2009-07-06	20:08:00	0
2009-07-06	20:09:00	0
2009-07-06	20:10:00	0
2009-07-06	20:11:00	0
2009-07-06	20:12:00	0
2009-07-06	20:13:00	0
2009-07-06	20:14:00	0
2009-07-06	20:15:00	0
2009-07-06	20:16:00	0
2009-07-06	20:17:00	0
2009-07-06	20:18:00	0
2009-07-06	20:19:00	0
2009-07-06	20:20:00	0
2009-07-06	20:21:00	0
2009-07-06	20:22:00	0
2009-07-06	20:23:00	0
2009-07-06	20:24:00	0
2009-07-06	20:25:00	0
2009-07-06	20:26:00	0
2009-07-06	20:27:00	0
2009-07-06	20:28:00	0
2009-07-06	20:29:00	0
2009-07-06	20:30:00	0
2009-07-06	20:31:00	0
2009-07-06	20:32:00	0
2009-07-06	20:33:00	0
2009-07-06	20:34:00	0
2009-07-06	20:35:00	0
2009-07-06	20:36:00	0
2009-07-06	20:37:00	0
2009-07-06	20:38:00	0
2009-07-06	20:39:00	0
2009-07-06	20:40:00	0
2009-07-06	20:41:00	0
2009-07-06	20:42:00	0
2009-07-06	20:43:00	0
2009-07-06	20:44:00	0
2009-07-06	20:45:00	0
2009-07-06	20:46:00	0
2009-07-06	20:47:00	197
2009-07-06	20:48:00	0
2009-07-06	20:49:00	0
2009-07-06	20:50:00	47
2009-07-06	20:51:00	0
2009-07-06	20:52:00	0
2009-07-06	20:53:00	0
2009-07-06	20:54:00	0
2009-07-06	20:55:00	0
2009-07-06	20:56:00	0
2009-07-06	20:57:00	0
2009-07-06	20:58:00	0
2009-07-06	20:59:00	0
2009-07-06	21:00:00	12
2009-07-06	21:01:00	0
2009-07-06	21:02:00	327
2009-07-06	21:03:00	95
2009-07-06	21:04:00	95
2009-07-06	21:05:00	47
2009-07-06	21:06:00	36
2009-07-06	21:07:00	36
2009-07-06	21:08:00	0
2009-07-06	21:09:00	130
2009-07-06	21:10:00	154
2009-07-06	21:11:00	107
2009-07-06	21:12:00	0
2009-07-06	21:13:00	47
2009-07-06	21:14:00	327
2009-07-06	21:15:00	0
2009-07-06	21:16:00	0
2009-07-06	21:17:00	0
2009-07-06	21:18:00	0
2009-07-06	21:19:00	0
2009-07-06	21:20:00	0
2009-07-06	21:21:00	0
2009-07-06	21:22:00	0
2009-07-06	21:23:00	0
2009-07-06	21:24:00	0
2009-07-06	21:25:00	0
2009-07-06	21:26:00	0
2009-07-06	21:27:00	0
2009-07-06	21:28:00	0
2009-07-06	21:29:00	0
2009-07-06	21:30:00	0
2009-07-06	21:31:00	0
2009-07-06	21:32:00	0
2009-07-06	21:33:00	0
2009-07-06	21:34:00	0
2009-07-06	21:35:00	12
2009-07-06	21:36:00	0
2009-07-06	21:37:00	0
2009-07-06	21:38:00	0
2009-07-06	21:39:00	0
2009-07-06	21:40:00	0
2009-07-06	21:41:00	0
2009-07-06	21:42:00	0
2009-07-06	21:43:00	0
2009-07-06	21:44:00	0
2009-07-06	21:45:00	0
2009-07-06	21:46:00	0
2009-07-06	21:47:00	0
2009-07-06	21:48:00	0
2009-07-06	21:49:00	0
2009-07-06	21:50:00	0
2009-07-06	21:51:00	0
2009-07-06	21:52:00	0
2009-07-06	21:53:00	0
2009-07-06	21:54:00	0
2009-07-06	21:55:00	12
2009-07-06	21:56:00	0
2009-07-06	21:57:00	0
2009-07-06	21:58:00	0
2009-07-06	21:59:00	0
2009-07-06	22:00:00	0
2009-07-06	22:01:00	0
2009-07-06	22:02:00	0
2009-07-06	22:03:00	0
2009-07-06	22:04:00	0
2009-07-06	22:05:00	12
2009-07-06	22:06:00	107
2009-07-06	22:07:00	225
2009-07-06	22:08:00	697
2009-07-06	22:09:00	311
2009-07-06	22:10:00	0
2009-07-06	22:11:00	0
2009-07-06	22:12:00	0
2009-07-06	22:13:00	0
2009-07-06	22:14:00	0
2009-07-06	22:15:00	0
2009-07-06	22:16:00	0
2009-07-06	22:17:00	0
2009-07-06	22:18:00	0
2009-07-06	22:19:00	0
2009-07-06	22:20:00	0
2009-07-06	22:21:00	0
2009-07-06	22:22:00	0
2009-07-06	22:23:00	0
2009-07-06	22:24:00	0
2009-07-06	22:25:00	0
2009-07-06	22:26:00	0
2009-07-06	22:27:00	0
2009-07-06	22:28:00	0
2009-07-06	22:29:00	443
2009-07-06	22:30:00	95
2009-07-06	22:31:00	296
2009-07-06	22:32:00	377
2009-07-06	22:33:00	154
2009-07-06	22:34:00	36
2009-07-06	22:35:00	59
2009-07-06	22:36:00	83
2009-07-06	22:37:00	0
2009-07-06	22:38:00	142
2009-07-06	22:39:00	24
2009-07-06	22:40:00	95
2009-07-06	22:41:00	0
2009-07-06	22:42:00	36
2009-07-06	22:43:00	460
2009-07-06	22:44:00	107
2009-07-06	22:45:00	0
2009-07-06	22:46:00	0
2009-07-06	22:47:00	47
2009-07-06	22:48:00	12
2009-07-06	22:49:00	254
2009-07-06	22:50:00	0
2009-07-06	22:51:00	0
2009-07-06	22:52:00	36
2009-07-06	22:53:00	555
2009-07-06	22:54:00	24
2009-07-06	22:55:00	47
2009-07-06	22:56:00	12
2009-07-06	22:57:00	36
2009-07-06	22:58:00	59
2009-07-06	22:59:00	0
2009-07-06	23:00:00	0
2009-07-06	23:01:00	0
2009-07-06	23:02:00	0
2009-07-06	23:03:00	0
2009-07-06	23:04:00	0
2009-07-06	23:05:00	296
2009-07-06	23:06:00	360
2009-07-06	23:07:00	12
2009-07-06	23:08:00	24
2009-07-06	23:09:00	24
2009-07-06	23:10:00	0
2009-07-06	23:11:00	0
2009-07-06	23:12:00	0
2009-07-06	23:13:00	12
2009-07-06	23:14:00	12
2009-07-06	23:15:00	107
2009-07-06	23:16:00	718
2009-07-06	23:17:00	410
2009-07-06	23:18:00	633
2009-07-06	23:19:00	225
2009-07-06	23:20:00	197
2009-07-06	23:21:00	130
2009-07-06	23:22:00	197
2009-07-06	23:23:00	697
2009-07-06	23:24:00	761
2009-07-06	23:25:00	1031
2009-07-06	23:26:00	327
2009-07-06	23:27:00	443
2009-07-06	23:28:00	410
2009-07-06	23:29:00	427
2009-07-06	23:30:00	47
2009-07-06	23:31:00	0
2009-07-06	23:32:00	47
2009-07-06	23:33:00	0
2009-07-06	23:34:00	0
2009-07-06	23:35:00	0
2009-07-06	23:36:00	0
2009-07-06	23:37:00	0
2009-07-06	23:38:00	0
2009-07-06	23:39:00	0
2009-07-06	23:40:00	0
2009-07-06	23:41:00	0
2009-07-06	23:42:00	12
2009-07-06	23:43:00	0
2009-07-06	23:44:00	0
2009-07-06	23:45:00	0
2009-07-06	23:46:00	0
2009-07-06	23:47:00	0
2009-07-06	23:48:00	0
2009-07-06	23:49:00	0
2009-07-06	23:50:00	0
2009-07-06	23:51:00	0
2009-07-06	23:52:00	0
2009-07-06	23:53:00	0
2009-07-06	23:54:00	0
2009-07-06	23:55:00	0
2009-07-06	23:56:00	0
2009-07-06	23:57:00	0
2009-07-06	23:58:00	0
2009-07-06	23:59:00	0
2009-07-07	00:00:00	130
2009-07-07	00:01:00	0
2009-07-07	00:02:00	0
2009-07-07	00:03:00	0
2009-07-07	00:04:00	36
2009-07-07	00:05:00	0
2009-07-07	00:06:00	0
2009-07-07	00:07:00	168
2009-07-07	00:08:00	0
2009-07-07	00:09:00	0
2009-07-07	00:10:00	0
2009-07-07	00:11:00	0
2009-07-07	00:12:00	71
2009-07-07	00:13:00	0
2009-07-07	00:14:00	0
2009-07-07	00:15:00	47
2009-07-07	00:16:00	12
2009-07-07	00:17:00	0
2009-07-07	00:18:00	0
2009-07-07	00:19:00	0
2009-07-07	00:20:00	0
2009-07-07	00:21:00	0
2009-07-07	00:22:00	36
2009-07-07	00:23:00	12
2009-07-07	00:24:00	0
2009-07-07	00:25:00	0
2009-07-07	00:26:00	0
2009-07-07	00:27:00	0
2009-07-07	00:28:00	0
2009-07-07	00:29:00	0
2009-07-07	00:30:00	0
2009-07-07	00:31:00	0
2009-07-07	00:32:00	0
2009-07-07	00:33:00	0
2009-07-07	00:34:00	0
2009-07-07	00:35:00	0
2009-07-07	00:36:00	0
2009-07-07	00:37:00	0
2009-07-07	00:38:00	0
2009-07-07	00:39:00	0
2009-07-07	00:40:00	0
2009-07-07	00:41:00	36
2009-07-07	00:42:00	0
2009-07-07	00:43:00	0
2009-07-07	00:44:00	0
2009-07-07	00:45:00	0
2009-07-07	00:46:00	0
2009-07-07	00:47:00	0
2009-07-07	00:48:00	0
2009-07-07	00:49:00	0
2009-07-07	00:50:00	0
2009-07-07	00:51:00	0
2009-07-07	00:52:00	0
2009-07-07	00:53:00	0
2009-07-07	00:54:00	0
2009-07-07	00:55:00	0
2009-07-07	00:56:00	0
2009-07-07	00:57:00	0
2009-07-07	00:58:00	0
2009-07-07	00:59:00	0
2009-07-07	01:00:00	0
2009-07-07	01:01:00	59
2009-07-07	01:02:00	0
2009-07-07	01:03:00	0
2009-07-07	01:04:00	0
2009-07-07	01:05:00	0
2009-07-07	01:06:00	0
2009-07-07	01:07:00	0
2009-07-07	01:08:00	0
2009-07-07	01:09:00	0
2009-07-07	01:10:00	0
2009-07-07	01:11:00	0
2009-07-07	01:12:00	0
2009-07-07	01:13:00	59
2009-07-07	01:14:00	0
2009-07-07	01:15:00	0
2009-07-07	01:16:00	0
2009-07-07	01:17:00	0
2009-07-07	01:18:00	0
2009-07-07	01:19:00	0
2009-07-07	01:20:00	12
2009-07-07	01:21:00	0
2009-07-07	01:22:00	12
2009-07-07	01:23:00	0
2009-07-07	01:24:00	47
2009-07-07	01:25:00	0
2009-07-07	01:26:00	0
2009-07-07	01:27:00	0
2009-07-07	01:28:00	0
2009-07-07	01:29:00	12
2009-07-07	01:30:00	0
2009-07-07	01:31:00	0
2009-07-07	01:32:00	0
2009-07-07	01:33:00	0
2009-07-07	01:34:00	12
2009-07-07	01:35:00	0
2009-07-07	01:36:00	0
2009-07-07	01:37:00	0
2009-07-07	01:38:00	0
2009-07-07	01:39:00	0
2009-07-07	01:40:00	0
2009-07-07	01:41:00	119
2009-07-07	01:42:00	12
2009-07-07	01:43:00	12
2009-07-07	01:44:00	0
2009-07-07	01:45:00	0
2009-07-07	01:46:00	24
2009-07-07	01:47:00	12
2009-07-07	01:48:00	0
2009-07-07	01:49:00	0
2009-07-07	01:50:00	0
2009-07-07	01:51:00	0
2009-07-07	01:52:00	83
2009-07-07	01:53:00	0
2009-07-07	01:54:00	0
2009-07-07	01:55:00	0
2009-07-07	01:56:00	0
2009-07-07	01:57:00	0
2009-07-07	01:58:00	0
2009-07-07	01:59:00	0
2009-07-07	02:00:00	0
2009-07-07	02:01:00	0
2009-07-07	02:02:00	0
2009-07-07	02:03:00	0
2009-07-07	02:04:00	0
2009-07-07	02:05:00	0
2009-07-07	02:06:00	0
2009-07-07	02:07:00	0
2009-07-07	02:08:00	0
2009-07-07	02:09:00	71
2009-07-07	02:10:00	12
2009-07-07	02:11:00	0
2009-07-07	02:12:00	0
2009-07-07	02:13:00	0
2009-07-07	02:14:00	0
2009-07-07	02:15:00	0
2009-07-07	02:16:00	0
2009-07-07	02:17:00	59
2009-07-07	02:18:00	0
2009-07-07	02:19:00	0
2009-07-07	02:20:00	0
2009-07-07	02:21:00	0
2009-07-07	02:22:00	0
2009-07-07	02:23:00	0
2009-07-07	02:24:00	0
2009-07-07	02:25:00	47
2009-07-07	02:26:00	0
2009-07-07	02:27:00	0
2009-07-07	02:28:00	0
2009-07-07	02:29:00	12
2009-07-07	02:30:00	0
2009-07-07	02:31:00	0
2009-07-07	02:32:00	0
2009-07-07	02:33:00	0
2009-07-07	02:34:00	47
2009-07-07	02:35:00	71
2009-07-07	02:36:00	12
2009-07-07	02:37:00	0
2009-07-07	02:38:00	0
2009-07-07	02:39:00	36
2009-07-07	02:40:00	0
2009-07-07	02:41:00	0
2009-07-07	02:42:00	360
2009-07-07	02:43:00	71
2009-07-07	02:44:00	47
2009-07-07	02:45:00	282
2009-07-07	02:46:00	0
2009-07-07	02:47:00	0
2009-07-07	02:48:00	0
2009-07-07	02:49:00	36
2009-07-07	02:50:00	24
2009-07-07	02:51:00	0
2009-07-07	02:52:00	0
2009-07-07	02:53:00	12
2009-07-07	02:54:00	0
2009-07-07	02:55:00	0
2009-07-07	02:56:00	0
2009-07-07	02:57:00	95
2009-07-07	02:58:00	344
2009-07-07	02:59:00	254
2009-07-07	03:00:00	0
2009-07-07	03:01:00	0
2009-07-07	03:02:00	0
2009-07-07	03:03:00	0
2009-07-07	03:04:00	0
2009-07-07	03:05:00	0
2009-07-07	03:06:00	0
2009-07-07	03:07:00	12
2009-07-07	03:08:00	0
2009-07-07	03:09:00	0
2009-07-07	03:10:00	0
2009-07-07	03:11:00	0
2009-07-07	03:12:00	0
2009-07-07	03:13:00	0
2009-07-07	03:14:00	0
2009-07-07	03:15:00	0
2009-07-07	03:16:00	0
2009-07-07	03:17:00	0
2009-07-07	03:18:00	0
2009-07-07	03:19:00	0
2009-07-07	03:20:00	0
2009-07-07	03:21:00	0
2009-07-07	03:22:00	0
2009-07-07	03:23:00	0
2009-07-07	03:24:00	0
2009-07-07	03:25:00	0
2009-07-07	03:26:00	0
2009-07-07	03:27:00	0
2009-07-07	03:28:00	0
2009-07-07	03:29:00	0
2009-07-07	03:30:00	0
2009-07-07	03:31:00	0
2009-07-07	03:32:00	0
2009-07-07	03:33:00	0
2009-07-07	03:34:00	0
2009-07-07	03:35:00	0
2009-07-07	03:36:00	0
2009-07-07	03:37:00	0
2009-07-07	03:38:00	0
2009-07-07	03:39:00	0
2009-07-07	03:40:00	0
2009-07-07	03:41:00	0
2009-07-07	03:42:00	0
2009-07-07	03:43:00	0
2009-07-07	03:44:00	0
2009-07-07	03:45:00	0
2009-07-07	03:46:00	0
2009-07-07	03:47:00	0
2009-07-07	03:48:00	0
2009-07-07	03:49:00	0
2009-07-07	03:50:00	0
2009-07-07	03:51:00	0
2009-07-07	03:52:00	0
2009-07-07	03:53:00	0
2009-07-07	03:54:00	0
2009-07-07	03:55:00	0
2009-07-07	03:56:00	0
2009-07-07	03:57:00	0
2009-07-07	03:58:00	0
2009-07-07	03:59:00	0
2009-07-07	04:00:00	0
2009-07-07	04:01:00	0
2009-07-07	04:02:00	119
2009-07-07	04:03:00	0
2009-07-07	04:04:00	0
2009-07-07	04:05:00	0
2009-07-07	04:06:00	0
2009-07-07	04:07:00	0
2009-07-07	04:08:00	71
2009-07-07	04:09:00	12
2009-07-07	04:10:00	0
2009-07-07	04:11:00	0
2009-07-07	04:12:00	0
2009-07-07	04:13:00	0
2009-07-07	04:14:00	0
2009-07-07	04:15:00	107
2009-07-07	04:16:00	24
2009-07-07	04:17:00	0
2009-07-07	04:18:00	0
2009-07-07	04:19:00	0
2009-07-07	04:20:00	0
2009-07-07	04:21:00	0
2009-07-07	04:22:00	0
2009-07-07	04:23:00	344
2009-07-07	04:24:00	0
2009-07-07	04:25:00	0
2009-07-07	04:26:00	0
2009-07-07	04:27:00	0
2009-07-07	04:28:00	0
2009-07-07	04:29:00	0
2009-07-07	04:30:00	0
2009-07-07	04:31:00	0
2009-07-07	04:32:00	0
2009-07-07	04:33:00	633
2009-07-07	04:34:00	130
2009-07-07	04:35:00	0
2009-07-07	04:36:00	0
2009-07-07	04:37:00	0
2009-07-07	04:38:00	0
2009-07-07	04:39:00	0
2009-07-07	04:40:00	0
2009-07-07	04:41:00	0
2009-07-07	04:42:00	0
2009-07-07	04:43:00	0
2009-07-07	04:44:00	0
2009-07-07	04:45:00	0
2009-07-07	04:46:00	0
2009-07-07	04:47:00	0
2009-07-07	04:48:00	0
2009-07-07	04:49:00	12
2009-07-07	04:50:00	12
2009-07-07	04:51:00	0
2009-07-07	04:52:00	0
2009-07-07	04:53:00	0
2009-07-07	04:54:00	0
2009-07-07	04:55:00	0
2009-07-07	04:56:00	0
2009-07-07	04:57:00	0
2009-07-07	04:58:00	0
2009-07-07	04:59:00	0
2009-07-07	05:00:00	0
2009-07-07	05:01:00	0
2009-07-07	05:02:00	0
2009-07-07	05:03:00	0
2009-07-07	05:04:00	0
2009-07-07	05:05:00	0
2009-07-07	05:06:00	0
2009-07-07	05:07:00	0
2009-07-07	05:08:00	0
2009-07-07	05:09:00	0
2009-07-07	05:10:00	0
2009-07-07	05:11:00	0
2009-07-07	05:12:00	0
2009-07-07	05:13:00	0
2009-07-07	05:14:00	0
2009-07-07	05:15:00	0
2009-07-07	05:16:00	0
2009-07-07	05:17:00	12
2009-07-07	05:18:00	0
2009-07-07	05:19:00	12
2009-07-07	05:20:00	0
2009-07-07	05:21:00	0
2009-07-07	05:22:00	0
2009-07-07	05:23:00	83
2009-07-07	05:24:00	0
2009-07-07	05:25:00	0
2009-07-07	05:26:00	0
2009-07-07	05:27:00	0
2009-07-07	05:28:00	0
2009-07-07	05:29:00	83
2009-07-07	05:30:00	59
2009-07-07	05:31:00	0
2009-07-07	05:32:00	0
2009-07-07	05:33:00	0
2009-07-07	05:34:00	0
2009-07-07	05:35:00	36
2009-07-07	05:36:00	24
2009-07-07	05:37:00	344
2009-07-07	05:38:00	225
2009-07-07	05:39:00	427
2009-07-07	05:40:00	0
2009-07-07	05:41:00	24
2009-07-07	05:42:00	0
2009-07-07	05:43:00	0
2009-07-07	05:44:00	47
2009-07-07	05:45:00	24
2009-07-07	05:46:00	24
2009-07-07	05:47:00	59
2009-07-07	05:48:00	24
2009-07-07	05:49:00	12
2009-07-07	05:50:00	0
2009-07-07	05:51:00	12
2009-07-07	05:52:00	24
2009-07-07	05:53:00	0
2009-07-07	05:54:00	36
2009-07-07	05:55:00	0
2009-07-07	05:56:00	12
2009-07-07	05:57:00	12
2009-07-07	05:58:00	36
2009-07-07	05:59:00	0
2009-07-07	06:00:00	59
2009-07-07	06:01:00	47
2009-07-07	06:02:00	344
2009-07-07	06:03:00	12
2009-07-07	06:04:00	0
2009-07-07	06:05:00	71
2009-07-07	06:06:00	0
2009-07-07	06:07:00	24
2009-07-07	06:08:00	59
2009-07-07	06:09:00	0
2009-07-07	06:10:00	0
2009-07-07	06:11:00	0
2009-07-07	06:12:00	443
2009-07-07	06:13:00	24
2009-07-07	06:14:00	183
2009-07-07	06:15:00	254
2009-07-07	06:16:00	676
2009-07-07	06:17:00	832
2009-07-07	06:18:00	718
2009-07-07	06:19:00	197
2009-07-07	06:20:00	676
2009-07-07	06:21:00	47
2009-07-07	06:22:00	142
2009-07-07	06:23:00	71
2009-07-07	06:24:00	225
2009-07-07	06:25:00	183
2009-07-07	06:26:00	427
2009-07-07	06:27:00	254
2009-07-07	06:28:00	36
2009-07-07	06:29:00	225
2009-07-07	06:30:00	142
2009-07-07	06:31:00	268
2009-07-07	06:32:00	0
2009-07-07	06:33:00	0
2009-07-07	06:34:00	0
2009-07-07	06:35:00	0
2009-07-07	06:36:00	0
2009-07-07	06:37:00	24
2009-07-07	06:38:00	95
2009-07-07	06:39:00	168
2009-07-07	06:40:00	0
2009-07-07	06:41:00	0
2009-07-07	06:42:00	130
2009-07-07	06:43:00	460
2009-07-07	06:44:00	142
2009-07-07	06:45:00	107
2009-07-07	06:46:00	12
2009-07-07	06:47:00	0
2009-07-07	06:48:00	0
2009-07-07	06:49:00	12
2009-07-07	06:50:00	0
2009-07-07	06:51:00	0
2009-07-07	06:52:00	183
2009-07-07	06:53:00	211
2009-07-07	06:54:00	0
2009-07-07	06:55:00	0
2009-07-07	06:56:00	0
2009-07-07	06:57:00	0
2009-07-07	06:58:00	0
2009-07-07	06:59:00	0
2009-07-07	07:00:00	0
2009-07-07	07:01:00	443
2009-07-07	07:02:00	36
2009-07-07	07:03:00	119
2009-07-07	07:04:00	71
2009-07-07	07:05:00	83
2009-07-07	07:06:00	119
2009-07-07	07:07:00	71
2009-07-07	07:08:00	95
2009-07-07	07:09:00	71
2009-07-07	07:10:00	225
2009-07-07	07:11:00	197
2009-07-07	07:12:00	311
2009-07-07	07:13:00	71
2009-07-07	07:14:00	460
2009-07-07	07:15:00	211
2009-07-07	07:16:00	168
2009-07-07	07:17:00	47
2009-07-07	07:18:00	239
2009-07-07	07:19:00	24
2009-07-07	07:20:00	460
2009-07-07	07:21:00	12
2009-07-07	07:22:00	119
2009-07-07	07:23:00	130
2009-07-07	07:24:00	0
2009-07-07	07:25:00	36
2009-07-07	07:26:00	0
2009-07-07	07:27:00	0
2009-07-07	07:28:00	0
2009-07-07	07:29:00	154
2009-07-07	07:30:00	119
2009-07-07	07:31:00	0
2009-07-07	07:32:00	0
2009-07-07	07:33:00	0
2009-07-07	07:34:00	36
2009-07-07	07:35:00	0
2009-07-07	07:36:00	0
2009-07-07	07:37:00	0
2009-07-07	07:38:00	0
2009-07-07	07:39:00	36
2009-07-07	07:40:00	12
2009-07-07	07:41:00	107
2009-07-07	07:42:00	211
2009-07-07	07:43:00	119
2009-07-07	07:44:00	0
2009-07-07	07:45:00	0
2009-07-07	07:46:00	0
2009-07-07	07:47:00	0
2009-07-07	07:48:00	0
2009-07-07	07:49:00	0
2009-07-07	07:50:00	0
2009-07-07	07:51:00	0
2009-07-07	07:52:00	0
2009-07-07	07:53:00	0
2009-07-07	07:54:00	24
2009-07-07	07:55:00	0
2009-07-07	07:56:00	0
2009-07-07	07:57:00	0
2009-07-07	07:58:00	0
2009-07-07	07:59:00	0
2009-07-07	08:00:00	0
2009-07-07	08:01:00	0
2009-07-07	08:02:00	0
2009-07-07	08:03:00	0
2009-07-07	08:04:00	0
2009-07-07	08:05:00	0
2009-07-07	08:06:00	0
2009-07-07	08:07:00	0
2009-07-07	08:08:00	0
2009-07-07	08:09:00	0
2009-07-07	08:10:00	0
2009-07-07	08:11:00	0
2009-07-07	08:12:00	0
2009-07-07	08:13:00	0
2009-07-07	08:14:00	47
2009-07-07	08:15:00	24
2009-07-07	08:16:00	0
2009-07-07	08:17:00	0
2009-07-07	08:18:00	0
2009-07-07	08:19:00	0
2009-07-07	08:20:00	0
2009-07-07	08:21:00	0
2009-07-07	08:22:00	0
2009-07-07	08:23:00	0
2009-07-07	08:24:00	0
2009-07-07	08:25:00	0
2009-07-07	08:26:00	0
2009-07-07	08:27:00	0
2009-07-07	08:28:00	0
2009-07-07	08:29:00	0
2009-07-07	08:30:00	47
2009-07-07	08:31:00	154
2009-07-07	08:32:00	12
2009-07-07	08:33:00	0
2009-07-07	08:34:00	0
2009-07-07	08:35:00	0
2009-07-07	08:36:00	0
2009-07-07	08:37:00	0
2009-07-07	08:38:00	0
2009-07-07	08:39:00	0
2009-07-07	08:40:00	0
2009-07-07	08:41:00	0
2009-07-07	08:42:00	0
2009-07-07	08:43:00	0
2009-07-07	08:44:00	0
2009-07-07	08:45:00	0
2009-07-07	08:46:00	0
2009-07-07	08:47:00	0
2009-07-07	08:48:00	0
2009-07-07	08:49:00	0
2009-07-07	08:50:00	0
2009-07-07	08:51:00	0
2009-07-07	08:52:00	0
2009-07-07	08:53:00	0
2009-07-07	08:54:00	0
2009-07-07	08:55:00	0
2009-07-07	08:56:00	0
2009-07-07	08:57:00	0
2009-07-07	08:58:00	0
2009-07-07	08:59:00	0
2009-07-07	09:00:00	0
2009-07-07	09:01:00	0
2009-07-07	09:02:00	0
2009-07-07	09:03:00	0
2009-07-07	09:04:00	0
2009-07-07	09:05:00	0
2009-07-07	09:06:00	0
2009-07-07	09:07:00	0
2009-07-07	09:08:00	0
[truncated: 19,611 more rows]

[truncated: 3 more sheets: 7.20.09, 7.31.09, 8.14.09]
