# Supplementary material for: Initial evaluation of nighttime restlessness in a naturally occurring canine model of osteoarthritis pain
Source: PeerJ. 2015 Feb 17;3:e772. doi: 10.7717/peerj.772 (PMC4340376; doi:10.7717/peerj.772)
Supplement: Supplemental Information 59 [file peerj-03-772-s059.xlsx]

## Sheet: Office Visits
Visit Date	Visit Number
2009-06-18 06:00:00	1
2009-07-02 06:00:00	2
2009-07-16 06:00:00	3
2009-07-29 06:00:00	4
2009-08-13 06:00:00	5
2009-08-27 06:00:00	6
2009-09-10 06:00:00	7
2009-09-24 06:00:00	8
2009-10-13 06:00:00	9

## Sheet: 63_Data
Segment	DateTime	Activity	Hour	Quadrant	Study Day	Weekday
1	2009-06-25 06:01:00	0	6	2	7	5
1	2009-06-25 06:02:00	0	6	2	7	5
1	2009-06-25 06:03:00	12	6	2	7	5
1	2009-06-25 06:04:00	0	6	2	7	5
1	2009-06-25 06:05:00	0	6	2	7	5
1	2009-06-25 06:06:00	0	6	2	7	5
1	2009-06-25 06:07:00	0	6	2	7	5
1	2009-06-25 06:08:00	0	6	2	7	5
1	2009-06-25 06:09:00	0	6	2	7	5
1	2009-06-25 06:10:00	0	6	2	7	5
1	2009-06-25 06:11:00	0	6	2	7	5
1	2009-06-25 06:12:00	0	6	2	7	5
1	2009-06-25 06:13:00	0	6	2	7	5
1	2009-06-25 06:14:00	0	6	2	7	5
1	2009-06-25 06:15:00	0	6	2	7	5
1	2009-06-25 06:16:00	0	6	2	7	5
1	2009-06-25 06:17:00	0	6	2	7	5
1	2009-06-25 06:18:00	0	6	2	7	5
1	2009-06-25 06:19:00	0	6	2	7	5
1	2009-06-25 06:20:00	0	6	2	7	5
1	2009-06-25 06:21:00	12	6	2	7	5
1	2009-06-25 06:22:00	0	6	2	7	5
1	2009-06-25 06:23:00	24	6	2	7	5
1	2009-06-25 06:24:00	0	6	2	7	5
1	2009-06-25 06:25:00	12	6	2	7	5
1	2009-06-25 06:26:00	0	6	2	7	5
1	2009-06-25 06:27:00	0	6	2	7	5
1	2009-06-25 06:28:00	0	6	2	7	5
1	2009-06-25 06:29:00	24	6	2	7	5
1	2009-06-25 06:30:00	0	6	2	7	5
1	2009-06-25 06:31:00	0	6	2	7	5
1	2009-06-25 06:32:00	0	6	2	7	5
1	2009-06-25 06:33:00	0	6	2	7	5
1	2009-06-25 06:34:00	0	6	2	7	5
1	2009-06-25 06:35:00	0	6	2	7	5
1	2009-06-25 06:36:00	0	6	2	7	5
1	2009-06-25 06:37:00	0	6	2	7	5
1	2009-06-25 06:38:00	0	6	2	7	5
1	2009-06-25 06:39:00	0	6	2	7	5
1	2009-06-25 06:40:00	24	6	2	7	5
1	2009-06-25 06:41:00	393	6	2	7	5
1	2009-06-25 06:42:00	427	6	2	7	5
1	2009-06-25 06:43:00	154	6	2	7	5
1	2009-06-25 06:44:00	0	6	2	7	5
1	2009-06-25 06:45:00	0	6	2	7	5
1	2009-06-25 06:46:00	36	6	2	7	5
1	2009-06-25 06:47:00	0	6	2	7	5
1	2009-06-25 06:48:00	142	6	2	7	5
1	2009-06-25 06:49:00	59	6	2	7	5
1	2009-06-25 06:50:00	0	6	2	7	5
1	2009-06-25 06:51:00	12	6	2	7	5
1	2009-06-25 06:52:00	0	6	2	7	5
1	2009-06-25 06:53:00	0	6	2	7	5
1	2009-06-25 06:54:00	95	6	2	7	5
1	2009-06-25 06:55:00	0	6	2	7	5
1	2009-06-25 06:56:00	0	6	2	7	5
1	2009-06-25 06:57:00	36	6	2	7	5
1	2009-06-25 06:58:00	59	6	2	7	5
1	2009-06-25 06:59:00	344	6	2	7	5
1	2009-06-25 07:00:00	168	6	2	7	5
1	2009-06-25 07:01:00	12	7	2	7	5
1	2009-06-25 07:02:00	0	7	2	7	5
1	2009-06-25 07:03:00	0	7	2	7	5
1	2009-06-25 07:04:00	0	7	2	7	5
1	2009-06-25 07:05:00	239	7	2	7	5
1	2009-06-25 07:06:00	254	7	2	7	5
1	2009-06-25 07:07:00	0	7	2	7	5
1	2009-06-25 07:08:00	0	7	2	7	5
1	2009-06-25 07:09:00	0	7	2	7	5
1	2009-06-25 07:10:00	0	7	2	7	5
1	2009-06-25 07:11:00	0	7	2	7	5
1	2009-06-25 07:12:00	0	7	2	7	5
1	2009-06-25 07:13:00	0	7	2	7	5
1	2009-06-25 07:14:00	47	7	2	7	5
1	2009-06-25 07:15:00	24	7	2	7	5
1	2009-06-25 07:16:00	12	7	2	7	5
1	2009-06-25 07:17:00	71	7	2	7	5
1	2009-06-25 07:18:00	327	7	2	7	5
1	2009-06-25 07:19:00	0	7	2	7	5
1	2009-06-25 07:20:00	0	7	2	7	5
1	2009-06-25 07:21:00	0	7	2	7	5
1	2009-06-25 07:22:00	0	7	2	7	5
1	2009-06-25 07:23:00	12	7	2	7	5
1	2009-06-25 07:24:00	0	7	2	7	5
1	2009-06-25 07:25:00	0	7	2	7	5
1	2009-06-25 07:26:00	71	7	2	7	5
1	2009-06-25 07:27:00	0	7	2	7	5
1	2009-06-25 07:28:00	268	7	2	7	5
1	2009-06-25 07:29:00	0	7	2	7	5
1	2009-06-25 07:30:00	0	7	2	7	5
1	2009-06-25 07:31:00	0	7	2	7	5
1	2009-06-25 07:32:00	0	7	2	7	5
1	2009-06-25 07:33:00	0	7	2	7	5
1	2009-06-25 07:34:00	0	7	2	7	5
1	2009-06-25 07:35:00	0	7	2	7	5
1	2009-06-25 07:36:00	0	7	2	7	5
1	2009-06-25 07:37:00	142	7	2	7	5
1	2009-06-25 07:38:00	183	7	2	7	5
1	2009-06-25 07:39:00	0	7	2	7	5
1	2009-06-25 07:40:00	12	7	2	7	5
1	2009-06-25 07:41:00	36	7	2	7	5
1	2009-06-25 07:42:00	24	7	2	7	5
1	2009-06-25 07:43:00	0	7	2	7	5
1	2009-06-25 07:44:00	0	7	2	7	5
1	2009-06-25 07:45:00	0	7	2	7	5
1	2009-06-25 07:46:00	0	7	2	7	5
1	2009-06-25 07:47:00	0	7	2	7	5
1	2009-06-25 07:48:00	0	7	2	7	5
1	2009-06-25 07:49:00	0	7	2	7	5
1	2009-06-25 07:50:00	0	7	2	7	5
1	2009-06-25 07:51:00	0	7	2	7	5
1	2009-06-25 07:52:00	0	7	2	7	5
1	2009-06-25 07:53:00	0	7	2	7	5
1	2009-06-25 07:54:00	0	7	2	7	5
1	2009-06-25 07:55:00	0	7	2	7	5
1	2009-06-25 07:56:00	0	7	2	7	5
1	2009-06-25 07:57:00	0	7	2	7	5
1	2009-06-25 07:58:00	0	7	2	7	5
1	2009-06-25 07:59:00	0	7	2	7	5
1	2009-06-25 08:00:00	0	7	2	7	5
1	2009-06-25 08:01:00	83	8	2	7	5
1	2009-06-25 08:02:00	0	8	2	7	5
1	2009-06-25 08:03:00	12	8	2	7	5
1	2009-06-25 08:04:00	0	8	2	7	5
1	2009-06-25 08:05:00	12	8	2	7	5
1	2009-06-25 08:06:00	0	8	2	7	5
1	2009-06-25 08:07:00	0	8	2	7	5
1	2009-06-25 08:08:00	0	8	2	7	5
1	2009-06-25 08:09:00	0	8	2	7	5
1	2009-06-25 08:10:00	0	8	2	7	5
1	2009-06-25 08:11:00	0	8	2	7	5
1	2009-06-25 08:12:00	0	8	2	7	5
1	2009-06-25 08:13:00	24	8	2	7	5
1	2009-06-25 08:14:00	0	8	2	7	5
1	2009-06-25 08:15:00	0	8	2	7	5
1	2009-06-25 08:16:00	0	8	2	7	5
1	2009-06-25 08:17:00	0	8	2	7	5
1	2009-06-25 08:18:00	12	8	2	7	5
1	2009-06-25 08:19:00	0	8	2	7	5
1	2009-06-25 08:20:00	0	8	2	7	5
1	2009-06-25 08:21:00	536	8	2	7	5
1	2009-06-25 08:22:00	633	8	2	7	5
1	2009-06-25 08:23:00	95	8	2	7	5
1	2009-06-25 08:24:00	832	8	2	7	5
1	2009-06-25 08:25:00	0	8	2	7	5
1	2009-06-25 08:26:00	0	8	2	7	5
1	2009-06-25 08:27:00	168	8	2	7	5
1	2009-06-25 08:28:00	697	8	2	7	5
1	2009-06-25 08:29:00	24	8	2	7	5
1	2009-06-25 08:30:00	24	8	2	7	5
1	2009-06-25 08:31:00	83	8	2	7	5
1	2009-06-25 08:32:00	0	8	2	7	5
1	2009-06-25 08:33:00	0	8	2	7	5
1	2009-06-25 08:34:00	239	8	2	7	5
1	2009-06-25 08:35:00	239	8	2	7	5
1	2009-06-25 08:36:00	808	8	2	7	5
1	2009-06-25 08:37:00	410	8	2	7	5
1	2009-06-25 08:38:00	654	8	2	7	5
1	2009-06-25 08:39:00	410	8	2	7	5
1	2009-06-25 08:40:00	785	8	2	7	5
1	2009-06-25 08:41:00	282	8	2	7	5
1	2009-06-25 08:42:00	393	8	2	7	5
1	2009-06-25 08:43:00	59	8	2	7	5
1	2009-06-25 08:44:00	83	8	2	7	5
1	2009-06-25 08:45:00	0	8	2	7	5
1	2009-06-25 08:46:00	0	8	2	7	5
1	2009-06-25 08:47:00	282	8	2	7	5
1	2009-06-25 08:48:00	654	8	2	7	5
1	2009-06-25 08:49:00	460	8	2	7	5
1	2009-06-25 08:50:00	71	8	2	7	5
1	2009-06-25 08:51:00	0	8	2	7	5
1	2009-06-25 08:52:00	0	8	2	7	5
1	2009-06-25 08:53:00	0	8	2	7	5
1	2009-06-25 08:54:00	0	8	2	7	5
1	2009-06-25 08:55:00	0	8	2	7	5
1	2009-06-25 08:56:00	0	8	2	7	5
1	2009-06-25 08:57:00	0	8	2	7	5
1	2009-06-25 08:58:00	0	8	2	7	5
1	2009-06-25 08:59:00	0	8	2	7	5
1	2009-06-25 09:00:00	0	8	2	7	5
1	2009-06-25 09:01:00	0	9	2	7	5
1	2009-06-25 09:02:00	0	9	2	7	5
1	2009-06-25 09:03:00	410	9	2	7	5
1	2009-06-25 09:04:00	95	9	2	7	5
1	2009-06-25 09:05:00	0	9	2	7	5
1	2009-06-25 09:06:00	0	9	2	7	5
1	2009-06-25 09:07:00	0	9	2	7	5
1	2009-06-25 09:08:00	0	9	2	7	5
1	2009-06-25 09:09:00	0	9	2	7	5
1	2009-06-25 09:10:00	0	9	2	7	5
1	2009-06-25 09:11:00	0	9	2	7	5
1	2009-06-25 09:12:00	0	9	2	7	5
1	2009-06-25 09:13:00	0	9	2	7	5
1	2009-06-25 09:14:00	12	9	2	7	5
1	2009-06-25 09:15:00	211	9	2	7	5
1	2009-06-25 09:16:00	268	9	2	7	5
1	2009-06-25 09:17:00	0	9	2	7	5
1	2009-06-25 09:18:00	0	9	2	7	5
1	2009-06-25 09:19:00	0	9	2	7	5
1	2009-06-25 09:20:00	0	9	2	7	5
1	2009-06-25 09:21:00	0	9	2	7	5
1	2009-06-25 09:22:00	12	9	2	7	5
1	2009-06-25 09:23:00	0	9	2	7	5
1	2009-06-25 09:24:00	296	9	2	7	5
1	2009-06-25 09:25:00	24	9	2	7	5
1	2009-06-25 09:26:00	0	9	2	7	5
1	2009-06-25 09:27:00	0	9	2	7	5
1	2009-06-25 09:28:00	0	9	2	7	5
1	2009-06-25 09:29:00	12	9	2	7	5
1	2009-06-25 09:30:00	0	9	2	7	5
1	2009-06-25 09:31:00	154	9	2	7	5
1	2009-06-25 09:32:00	95	9	2	7	5
1	2009-06-25 09:33:00	443	9	2	7	5
1	2009-06-25 09:34:00	0	9	2	7	5
1	2009-06-25 09:35:00	0	9	2	7	5
1	2009-06-25 09:36:00	12	9	2	7	5
1	2009-06-25 09:37:00	0	9	2	7	5
1	2009-06-25 09:38:00	0	9	2	7	5
1	2009-06-25 09:39:00	0	9	2	7	5
1	2009-06-25 09:40:00	0	9	2	7	5
1	2009-06-25 09:41:00	0	9	2	7	5
1	2009-06-25 09:42:00	0	9	2	7	5
1	2009-06-25 09:43:00	0	9	2	7	5
1	2009-06-25 09:44:00	0	9	2	7	5
1	2009-06-25 09:45:00	0	9	2	7	5
1	2009-06-25 09:46:00	0	9	2	7	5
1	2009-06-25 09:47:00	0	9	2	7	5
1	2009-06-25 09:48:00	0	9	2	7	5
1	2009-06-25 09:49:00	0	9	2	7	5
1	2009-06-25 09:50:00	0	9	2	7	5
1	2009-06-25 09:51:00	0	9	2	7	5
1	2009-06-25 09:52:00	0	9	2	7	5
1	2009-06-25 09:53:00	0	9	2	7	5
1	2009-06-25 09:54:00	0	9	2	7	5
1	2009-06-25 09:55:00	0	9	2	7	5
1	2009-06-25 09:56:00	0	9	2	7	5
1	2009-06-25 09:57:00	0	9	2	7	5
1	2009-06-25 09:58:00	83	9	2	7	5
1	2009-06-25 09:59:00	12	9	2	7	5
1	2009-06-25 10:00:00	0	9	2	7	5
1	2009-06-25 10:01:00	0	10	2	7	5
1	2009-06-25 10:02:00	0	10	2	7	5
1	2009-06-25 10:03:00	0	10	2	7	5
1	2009-06-25 10:04:00	0	10	2	7	5
1	2009-06-25 10:05:00	0	10	2	7	5
1	2009-06-25 10:06:00	0	10	2	7	5
1	2009-06-25 10:07:00	0	10	2	7	5
1	2009-06-25 10:08:00	0	10	2	7	5
1	2009-06-25 10:09:00	0	10	2	7	5
1	2009-06-25 10:10:00	0	10	2	7	5
1	2009-06-25 10:11:00	0	10	2	7	5
1	2009-06-25 10:12:00	0	10	2	7	5
1	2009-06-25 10:13:00	0	10	2	7	5
1	2009-06-25 10:14:00	0	10	2	7	5
1	2009-06-25 10:15:00	0	10	2	7	5
1	2009-06-25 10:16:00	0	10	2	7	5
1	2009-06-25 10:17:00	0	10	2	7	5
1	2009-06-25 10:18:00	0	10	2	7	5
1	2009-06-25 10:19:00	0	10	2	7	5
1	2009-06-25 10:20:00	0	10	2	7	5
1	2009-06-25 10:21:00	0	10	2	7	5
1	2009-06-25 10:22:00	0	10	2	7	5
1	2009-06-25 10:23:00	0	10	2	7	5
1	2009-06-25 10:24:00	0	10	2	7	5
1	2009-06-25 10:25:00	0	10	2	7	5
1	2009-06-25 10:26:00	0	10	2	7	5
1	2009-06-25 10:27:00	12	10	2	7	5
1	2009-06-25 10:28:00	0	10	2	7	5
1	2009-06-25 10:29:00	0	10	2	7	5
1	2009-06-25 10:30:00	0	10	2	7	5
1	2009-06-25 10:31:00	0	10	2	7	5
1	2009-06-25 10:32:00	0	10	2	7	5
1	2009-06-25 10:33:00	0	10	2	7	5
1	2009-06-25 10:34:00	0	10	2	7	5
1	2009-06-25 10:35:00	0	10	2	7	5
1	2009-06-25 10:36:00	0	10	2	7	5
1	2009-06-25 10:37:00	0	10	2	7	5
1	2009-06-25 10:38:00	0	10	2	7	5
1	2009-06-25 10:39:00	0	10	2	7	5
1	2009-06-25 10:40:00	12	10	2	7	5
1	2009-06-25 10:41:00	0	10	2	7	5
1	2009-06-25 10:42:00	0	10	2	7	5
1	2009-06-25 10:43:00	12	10	2	7	5
1	2009-06-25 10:44:00	0	10	2	7	5
1	2009-06-25 10:45:00	71	10	2	7	5
1	2009-06-25 10:46:00	71	10	2	7	5
1	2009-06-25 10:47:00	536	10	2	7	5
1	2009-06-25 10:48:00	168	10	2	7	5
1	2009-06-25 10:49:00	0	10	2	7	5
1	2009-06-25 10:50:00	0	10	2	7	5
1	2009-06-25 10:51:00	0	10	2	7	5
1	2009-06-25 10:52:00	0	10	2	7	5
1	2009-06-25 10:53:00	0	10	2	7	5
1	2009-06-25 10:54:00	0	10	2	7	5
1	2009-06-25 10:55:00	0	10	2	7	5
1	2009-06-25 10:56:00	0	10	2	7	5
1	2009-06-25 10:57:00	0	10	2	7	5
1	2009-06-25 10:58:00	0	10	2	7	5
1	2009-06-25 10:59:00	12	10	2	7	5
1	2009-06-25 11:00:00	0	10	2	7	5
1	2009-06-25 11:01:00	0	11	2	7	5
1	2009-06-25 11:02:00	0	11	2	7	5
1	2009-06-25 11:03:00	0	11	2	7	5
1	2009-06-25 11:04:00	0	11	2	7	5
1	2009-06-25 11:05:00	0	11	2	7	5
1	2009-06-25 11:06:00	0	11	2	7	5
1	2009-06-25 11:07:00	0	11	2	7	5
1	2009-06-25 11:08:00	0	11	2	7	5
1	2009-06-25 11:09:00	0	11	2	7	5
1	2009-06-25 11:10:00	0	11	2	7	5
1	2009-06-25 11:11:00	0	11	2	7	5
1	2009-06-25 11:12:00	0	11	2	7	5
1	2009-06-25 11:13:00	0	11	2	7	5
1	2009-06-25 11:14:00	0	11	2	7	5
1	2009-06-25 11:15:00	0	11	2	7	5
1	2009-06-25 11:16:00	0	11	2	7	5
1	2009-06-25 11:17:00	0	11	2	7	5
1	2009-06-25 11:18:00	0	11	2	7	5
1	2009-06-25 11:19:00	0	11	2	7	5
1	2009-06-25 11:20:00	0	11	2	7	5
1	2009-06-25 11:21:00	0	11	2	7	5
1	2009-06-25 11:22:00	0	11	2	7	5
1	2009-06-25 11:23:00	0	11	2	7	5
1	2009-06-25 11:24:00	0	11	2	7	5
1	2009-06-25 11:25:00	0	11	2	7	5
1	2009-06-25 11:26:00	0	11	2	7	5
1	2009-06-25 11:27:00	12	11	2	7	5
1	2009-06-25 11:28:00	0	11	2	7	5
1	2009-06-25 11:29:00	0	11	2	7	5
1	2009-06-25 11:30:00	0	11	2	7	5
1	2009-06-25 11:31:00	154	11	2	7	5
1	2009-06-25 11:32:00	24	11	2	7	5
1	2009-06-25 11:33:00	0	11	2	7	5
1	2009-06-25 11:34:00	0	11	2	7	5
1	2009-06-25 11:35:00	0	11	2	7	5
1	2009-06-25 11:36:00	12	11	2	7	5
1	2009-06-25 11:37:00	0	11	2	7	5
1	2009-06-25 11:38:00	0	11	2	7	5
1	2009-06-25 11:39:00	0	11	2	7	5
1	2009-06-25 11:40:00	12	11	2	7	5
1	2009-06-25 11:41:00	0	11	2	7	5
1	2009-06-25 11:42:00	0	11	2	7	5
1	2009-06-25 11:43:00	0	11	2	7	5
1	2009-06-25 11:44:00	0	11	2	7	5
1	2009-06-25 11:45:00	0	11	2	7	5
1	2009-06-25 11:46:00	0	11	2	7	5
1	2009-06-25 11:47:00	0	11	2	7	5
1	2009-06-25 11:48:00	0	11	2	7	5
1	2009-06-25 11:49:00	0	11	2	7	5
1	2009-06-25 11:50:00	0	11	2	7	5
1	2009-06-25 11:51:00	24	11	2	7	5
1	2009-06-25 11:52:00	0	11	2	7	5
1	2009-06-25 11:53:00	0	11	2	7	5
1	2009-06-25 11:54:00	0	11	2	7	5
1	2009-06-25 11:55:00	0	11	2	7	5
1	2009-06-25 11:56:00	0	11	2	7	5
1	2009-06-25 11:57:00	36	11	2	7	5
1	2009-06-25 11:58:00	268	11	2	7	5
1	2009-06-25 11:59:00	95	11	2	7	5
1	2009-06-25 12:00:00	344	11	2	7	5
1	2009-06-25 12:01:00	211	12	3	7	5
1	2009-06-25 12:02:00	24	12	3	7	5
1	2009-06-25 12:03:00	0	12	3	7	5
1	2009-06-25 12:04:00	0	12	3	7	5
1	2009-06-25 12:05:00	12	12	3	7	5
1	2009-06-25 12:06:00	130	12	3	7	5
1	2009-06-25 12:07:00	168	12	3	7	5
1	2009-06-25 12:08:00	36	12	3	7	5
1	2009-06-25 12:09:00	0	12	3	7	5
1	2009-06-25 12:10:00	0	12	3	7	5
1	2009-06-25 12:11:00	0	12	3	7	5
1	2009-06-25 12:12:00	0	12	3	7	5
1	2009-06-25 12:13:00	0	12	3	7	5
1	2009-06-25 12:14:00	0	12	3	7	5
1	2009-06-25 12:15:00	0	12	3	7	5
1	2009-06-25 12:16:00	0	12	3	7	5
1	2009-06-25 12:17:00	0	12	3	7	5
1	2009-06-25 12:18:00	0	12	3	7	5
1	2009-06-25 12:19:00	0	12	3	7	5
1	2009-06-25 12:20:00	0	12	3	7	5
1	2009-06-25 12:21:00	0	12	3	7	5
1	2009-06-25 12:22:00	12	12	3	7	5
1	2009-06-25 12:23:00	0	12	3	7	5
1	2009-06-25 12:24:00	0	12	3	7	5
1	2009-06-25 12:25:00	0	12	3	7	5
1	2009-06-25 12:26:00	0	12	3	7	5
1	2009-06-25 12:27:00	0	12	3	7	5
1	2009-06-25 12:28:00	0	12	3	7	5
1	2009-06-25 12:29:00	0	12	3	7	5
1	2009-06-25 12:30:00	0	12	3	7	5
1	2009-06-25 12:31:00	0	12	3	7	5
1	2009-06-25 12:32:00	0	12	3	7	5
1	2009-06-25 12:33:00	0	12	3	7	5
1	2009-06-25 12:34:00	0	12	3	7	5
1	2009-06-25 12:35:00	254	12	3	7	5
1	2009-06-25 12:36:00	0	12	3	7	5
1	2009-06-25 12:37:00	36	12	3	7	5
1	2009-06-25 12:38:00	0	12	3	7	5
1	2009-06-25 12:39:00	0	12	3	7	5
1	2009-06-25 12:40:00	0	12	3	7	5
1	2009-06-25 12:41:00	0	12	3	7	5
1	2009-06-25 12:42:00	0	12	3	7	5
1	2009-06-25 12:43:00	0	12	3	7	5
1	2009-06-25 12:44:00	0	12	3	7	5
1	2009-06-25 12:45:00	0	12	3	7	5
1	2009-06-25 12:46:00	0	12	3	7	5
1	2009-06-25 12:47:00	0	12	3	7	5
1	2009-06-25 12:48:00	0	12	3	7	5
1	2009-06-25 12:49:00	0	12	3	7	5
1	2009-06-25 12:50:00	0	12	3	7	5
1	2009-06-25 12:51:00	0	12	3	7	5
1	2009-06-25 12:52:00	0	12	3	7	5
1	2009-06-25 12:53:00	12	12	3	7	5
1	2009-06-25 12:54:00	0	12	3	7	5
1	2009-06-25 12:55:00	0	12	3	7	5
1	2009-06-25 12:56:00	0	12	3	7	5
1	2009-06-25 12:57:00	0	12	3	7	5
1	2009-06-25 12:58:00	0	12	3	7	5
1	2009-06-25 12:59:00	0	12	3	7	5
1	2009-06-25 13:00:00	0	12	3	7	5
1	2009-06-25 13:01:00	0	13	3	7	5
1	2009-06-25 13:02:00	0	13	3	7	5
1	2009-06-25 13:03:00	633	13	3	7	5
1	2009-06-25 13:04:00	239	13	3	7	5
1	2009-06-25 13:05:00	12	13	3	7	5
1	2009-06-25 13:06:00	0	13	3	7	5
1	2009-06-25 13:07:00	239	13	3	7	5
1	2009-06-25 13:08:00	0	13	3	7	5
1	2009-06-25 13:09:00	0	13	3	7	5
1	2009-06-25 13:10:00	12	13	3	7	5
1	2009-06-25 13:11:00	0	13	3	7	5
1	2009-06-25 13:12:00	0	13	3	7	5
1	2009-06-25 13:13:00	0	13	3	7	5
1	2009-06-25 13:14:00	0	13	3	7	5
1	2009-06-25 13:15:00	0	13	3	7	5
1	2009-06-25 13:16:00	0	13	3	7	5
1	2009-06-25 13:17:00	24	13	3	7	5
1	2009-06-25 13:18:00	0	13	3	7	5
1	2009-06-25 13:19:00	0	13	3	7	5
1	2009-06-25 13:20:00	0	13	3	7	5
1	2009-06-25 13:21:00	0	13	3	7	5
1	2009-06-25 13:22:00	0	13	3	7	5
1	2009-06-25 13:23:00	12	13	3	7	5
1	2009-06-25 13:24:00	0	13	3	7	5
1	2009-06-25 13:25:00	0	13	3	7	5
1	2009-06-25 13:26:00	0	13	3	7	5
1	2009-06-25 13:27:00	0	13	3	7	5
1	2009-06-25 13:28:00	0	13	3	7	5
1	2009-06-25 13:29:00	0	13	3	7	5
1	2009-06-25 13:30:00	0	13	3	7	5
1	2009-06-25 13:31:00	0	13	3	7	5
1	2009-06-25 13:32:00	0	13	3	7	5
1	2009-06-25 13:33:00	0	13	3	7	5
1	2009-06-25 13:34:00	0	13	3	7	5
1	2009-06-25 13:35:00	0	13	3	7	5
1	2009-06-25 13:36:00	0	13	3	7	5
1	2009-06-25 13:37:00	0	13	3	7	5
1	2009-06-25 13:38:00	0	13	3	7	5
1	2009-06-25 13:39:00	0	13	3	7	5
1	2009-06-25 13:40:00	0	13	3	7	5
1	2009-06-25 13:41:00	0	13	3	7	5
1	2009-06-25 13:42:00	0	13	3	7	5
1	2009-06-25 13:43:00	130	13	3	7	5
1	2009-06-25 13:44:00	296	13	3	7	5
1	2009-06-25 13:45:00	24	13	3	7	5
1	2009-06-25 13:46:00	0	13	3	7	5
1	2009-06-25 13:47:00	36	13	3	7	5
1	2009-06-25 13:48:00	0	13	3	7	5
1	2009-06-25 13:49:00	47	13	3	7	5
1	2009-06-25 13:50:00	0	13	3	7	5
1	2009-06-25 13:51:00	254	13	3	7	5
1	2009-06-25 13:52:00	0	13	3	7	5
1	2009-06-25 13:53:00	0	13	3	7	5
1	2009-06-25 13:54:00	0	13	3	7	5
1	2009-06-25 13:55:00	0	13	3	7	5
1	2009-06-25 13:56:00	12	13	3	7	5
1	2009-06-25 13:57:00	12	13	3	7	5
1	2009-06-25 13:58:00	0	13	3	7	5
1	2009-06-25 13:59:00	0	13	3	7	5
1	2009-06-25 14:00:00	0	13	3	7	5
1	2009-06-25 14:01:00	0	14	3	7	5
1	2009-06-25 14:02:00	327	14	3	7	5
1	2009-06-25 14:03:00	142	14	3	7	5
1	2009-06-25 14:04:00	0	14	3	7	5
1	2009-06-25 14:05:00	0	14	3	7	5
1	2009-06-25 14:06:00	0	14	3	7	5
1	2009-06-25 14:07:00	47	14	3	7	5
1	2009-06-25 14:08:00	225	14	3	7	5
1	2009-06-25 14:09:00	0	14	3	7	5
1	2009-06-25 14:10:00	0	14	3	7	5
1	2009-06-25 14:11:00	0	14	3	7	5
1	2009-06-25 14:12:00	0	14	3	7	5
1	2009-06-25 14:13:00	0	14	3	7	5
1	2009-06-25 14:14:00	0	14	3	7	5
1	2009-06-25 14:15:00	0	14	3	7	5
1	2009-06-25 14:16:00	0	14	3	7	5
1	2009-06-25 14:17:00	593	14	3	7	5
1	2009-06-25 14:18:00	168	14	3	7	5
1	2009-06-25 14:19:00	71	14	3	7	5
1	2009-06-25 14:20:00	0	14	3	7	5
1	2009-06-25 14:21:00	0	14	3	7	5
1	2009-06-25 14:22:00	0	14	3	7	5
1	2009-06-25 14:23:00	0	14	3	7	5
1	2009-06-25 14:24:00	0	14	3	7	5
1	2009-06-25 14:25:00	71	14	3	7	5
1	2009-06-25 14:26:00	0	14	3	7	5
1	2009-06-25 14:27:00	0	14	3	7	5
1	2009-06-25 14:28:00	0	14	3	7	5
1	2009-06-25 14:29:00	0	14	3	7	5
1	2009-06-25 14:30:00	0	14	3	7	5
1	2009-06-25 14:31:00	12	14	3	7	5
1	2009-06-25 14:32:00	211	14	3	7	5
1	2009-06-25 14:33:00	0	14	3	7	5
1	2009-06-25 14:34:00	0	14	3	7	5
1	2009-06-25 14:35:00	36	14	3	7	5
1	2009-06-25 14:36:00	71	14	3	7	5
1	2009-06-25 14:37:00	393	14	3	7	5
1	2009-06-25 14:38:00	0	14	3	7	5
1	2009-06-25 14:39:00	0	14	3	7	5
1	2009-06-25 14:40:00	24	14	3	7	5
1	2009-06-25 14:41:00	0	14	3	7	5
1	2009-06-25 14:42:00	0	14	3	7	5
1	2009-06-25 14:43:00	0	14	3	7	5
1	2009-06-25 14:44:00	0	14	3	7	5
1	2009-06-25 14:45:00	0	14	3	7	5
1	2009-06-25 14:46:00	0	14	3	7	5
1	2009-06-25 14:47:00	0	14	3	7	5
1	2009-06-25 14:48:00	612	14	3	7	5
1	2009-06-25 14:49:00	47	14	3	7	5
1	2009-06-25 14:50:00	0	14	3	7	5
1	2009-06-25 14:51:00	0	14	3	7	5
1	2009-06-25 14:52:00	0	14	3	7	5
1	2009-06-25 14:53:00	0	14	3	7	5
1	2009-06-25 14:54:00	0	14	3	7	5
1	2009-06-25 14:55:00	0	14	3	7	5
1	2009-06-25 14:56:00	0	14	3	7	5
1	2009-06-25 14:57:00	0	14	3	7	5
1	2009-06-25 14:58:00	0	14	3	7	5
1	2009-06-25 14:59:00	0	14	3	7	5
1	2009-06-25 15:00:00	0	14	3	7	5
1	2009-06-25 15:01:00	0	15	3	7	5
1	2009-06-25 15:02:00	0	15	3	7	5
1	2009-06-25 15:03:00	0	15	3	7	5
1	2009-06-25 15:04:00	0	15	3	7	5
1	2009-06-25 15:05:00	0	15	3	7	5
1	2009-06-25 15:06:00	0	15	3	7	5
1	2009-06-25 15:07:00	0	15	3	7	5
1	2009-06-25 15:08:00	0	15	3	7	5
1	2009-06-25 15:09:00	0	15	3	7	5
1	2009-06-25 15:10:00	0	15	3	7	5
1	2009-06-25 15:11:00	0	15	3	7	5
1	2009-06-25 15:12:00	0	15	3	7	5
1	2009-06-25 15:13:00	0	15	3	7	5
1	2009-06-25 15:14:00	0	15	3	7	5
1	2009-06-25 15:15:00	0	15	3	7	5
1	2009-06-25 15:16:00	0	15	3	7	5
1	2009-06-25 15:17:00	0	15	3	7	5
1	2009-06-25 15:18:00	0	15	3	7	5
1	2009-06-25 15:19:00	12	15	3	7	5
1	2009-06-25 15:20:00	0	15	3	7	5
1	2009-06-25 15:21:00	0	15	3	7	5
1	2009-06-25 15:22:00	0	15	3	7	5
1	2009-06-25 15:23:00	0	15	3	7	5
1	2009-06-25 15:24:00	0	15	3	7	5
1	2009-06-25 15:25:00	0	15	3	7	5
1	2009-06-25 15:26:00	0	15	3	7	5
1	2009-06-25 15:27:00	0	15	3	7	5
1	2009-06-25 15:28:00	0	15	3	7	5
1	2009-06-25 15:29:00	0	15	3	7	5
1	2009-06-25 15:30:00	0	15	3	7	5
1	2009-06-25 15:31:00	0	15	3	7	5
1	2009-06-25 15:32:00	12	15	3	7	5
1	2009-06-25 15:33:00	0	15	3	7	5
1	2009-06-25 15:34:00	0	15	3	7	5
1	2009-06-25 15:35:00	0	15	3	7	5
1	2009-06-25 15:36:00	0	15	3	7	5
1	2009-06-25 15:37:00	0	15	3	7	5
1	2009-06-25 15:38:00	12	15	3	7	5
1	2009-06-25 15:39:00	12	15	3	7	5
1	2009-06-25 15:40:00	0	15	3	7	5
1	2009-06-25 15:41:00	0	15	3	7	5
1	2009-06-25 15:42:00	0	15	3	7	5
1	2009-06-25 15:43:00	0	15	3	7	5
1	2009-06-25 15:44:00	0	15	3	7	5
1	2009-06-25 15:45:00	0	15	3	7	5
1	2009-06-25 15:46:00	0	15	3	7	5
1	2009-06-25 15:47:00	0	15	3	7	5
1	2009-06-25 15:48:00	0	15	3	7	5
1	2009-06-25 15:49:00	0	15	3	7	5
1	2009-06-25 15:50:00	0	15	3	7	5
1	2009-06-25 15:51:00	0	15	3	7	5
1	2009-06-25 15:52:00	0	15	3	7	5
1	2009-06-25 15:53:00	0	15	3	7	5
1	2009-06-25 15:54:00	0	15	3	7	5
1	2009-06-25 15:55:00	0	15	3	7	5
1	2009-06-25 15:56:00	0	15	3	7	5
1	2009-06-25 15:57:00	36	15	3	7	5
1	2009-06-25 15:58:00	0	15	3	7	5
1	2009-06-25 15:59:00	0	15	3	7	5
1	2009-06-25 16:00:00	0	15	3	7	5
1	2009-06-25 16:01:00	0	16	3	7	5
1	2009-06-25 16:02:00	0	16	3	7	5
1	2009-06-25 16:03:00	0	16	3	7	5
1	2009-06-25 16:04:00	12	16	3	7	5
1	2009-06-25 16:05:00	0	16	3	7	5
1	2009-06-25 16:06:00	0	16	3	7	5
1	2009-06-25 16:07:00	0	16	3	7	5
1	2009-06-25 16:08:00	0	16	3	7	5
1	2009-06-25 16:09:00	0	16	3	7	5
1	2009-06-25 16:10:00	24	16	3	7	5
1	2009-06-25 16:11:00	24	16	3	7	5
1	2009-06-25 16:12:00	47	16	3	7	5
1	2009-06-25 16:13:00	0	16	3	7	5
1	2009-06-25 16:14:00	0	16	3	7	5
1	2009-06-25 16:15:00	0	16	3	7	5
1	2009-06-25 16:16:00	0	16	3	7	5
1	2009-06-25 16:17:00	0	16	3	7	5
1	2009-06-25 16:18:00	0	16	3	7	5
1	2009-06-25 16:19:00	0	16	3	7	5
1	2009-06-25 16:20:00	0	16	3	7	5
1	2009-06-25 16:21:00	0	16	3	7	5
1	2009-06-25 16:22:00	0	16	3	7	5
1	2009-06-25 16:23:00	0	16	3	7	5
1	2009-06-25 16:24:00	0	16	3	7	5
1	2009-06-25 16:25:00	0	16	3	7	5
1	2009-06-25 16:26:00	0	16	3	7	5
1	2009-06-25 16:27:00	0	16	3	7	5
1	2009-06-25 16:28:00	0	16	3	7	5
1	2009-06-25 16:29:00	0	16	3	7	5
1	2009-06-25 16:30:00	0	16	3	7	5
1	2009-06-25 16:31:00	0	16	3	7	5
1	2009-06-25 16:32:00	0	16	3	7	5
1	2009-06-25 16:33:00	0	16	3	7	5
1	2009-06-25 16:34:00	12	16	3	7	5
1	2009-06-25 16:35:00	0	16	3	7	5
1	2009-06-25 16:36:00	0	16	3	7	5
1	2009-06-25 16:37:00	0	16	3	7	5
1	2009-06-25 16:38:00	0	16	3	7	5
1	2009-06-25 16:39:00	0	16	3	7	5
1	2009-06-25 16:40:00	36	16	3	7	5
1	2009-06-25 16:41:00	0	16	3	7	5
1	2009-06-25 16:42:00	0	16	3	7	5
1	2009-06-25 16:43:00	0	16	3	7	5
1	2009-06-25 16:44:00	0	16	3	7	5
1	2009-06-25 16:45:00	0	16	3	7	5
1	2009-06-25 16:46:00	0	16	3	7	5
1	2009-06-25 16:47:00	0	16	3	7	5
1	2009-06-25 16:48:00	0	16	3	7	5
1	2009-06-25 16:49:00	0	16	3	7	5
1	2009-06-25 16:50:00	0	16	3	7	5
1	2009-06-25 16:51:00	0	16	3	7	5
1	2009-06-25 16:52:00	0	16	3	7	5
1	2009-06-25 16:53:00	0	16	3	7	5
1	2009-06-25 16:54:00	0	16	3	7	5
1	2009-06-25 16:55:00	0	16	3	7	5
1	2009-06-25 16:56:00	0	16	3	7	5
1	2009-06-25 16:57:00	0	16	3	7	5
1	2009-06-25 16:58:00	0	16	3	7	5
1	2009-06-25 16:59:00	0	16	3	7	5
1	2009-06-25 17:00:00	0	16	3	7	5
1	2009-06-25 17:01:00	0	17	3	7	5
1	2009-06-25 17:02:00	0	17	3	7	5
1	2009-06-25 17:03:00	0	17	3	7	5
1	2009-06-25 17:04:00	0	17	3	7	5
1	2009-06-25 17:05:00	0	17	3	7	5
1	2009-06-25 17:06:00	0	17	3	7	5
1	2009-06-25 17:07:00	0	17	3	7	5
1	2009-06-25 17:08:00	0	17	3	7	5
1	2009-06-25 17:09:00	0	17	3	7	5
1	2009-06-25 17:10:00	0	17	3	7	5
1	2009-06-25 17:11:00	0	17	3	7	5
1	2009-06-25 17:12:00	0	17	3	7	5
1	2009-06-25 17:13:00	0	17	3	7	5
1	2009-06-25 17:14:00	0	17	3	7	5
1	2009-06-25 17:15:00	0	17	3	7	5
1	2009-06-25 17:16:00	0	17	3	7	5
1	2009-06-25 17:17:00	12	17	3	7	5
1	2009-06-25 17:18:00	0	17	3	7	5
1	2009-06-25 17:19:00	71	17	3	7	5
1	2009-06-25 17:20:00	83	17	3	7	5
1	2009-06-25 17:21:00	0	17	3	7	5
1	2009-06-25 17:22:00	0	17	3	7	5
1	2009-06-25 17:23:00	0	17	3	7	5
1	2009-06-25 17:24:00	0	17	3	7	5
1	2009-06-25 17:25:00	0	17	3	7	5
1	2009-06-25 17:26:00	0	17	3	7	5
1	2009-06-25 17:27:00	0	17	3	7	5
1	2009-06-25 17:28:00	0	17	3	7	5
1	2009-06-25 17:29:00	0	17	3	7	5
1	2009-06-25 17:30:00	0	17	3	7	5
1	2009-06-25 17:31:00	0	17	3	7	5
1	2009-06-25 17:32:00	0	17	3	7	5
1	2009-06-25 17:33:00	0	17	3	7	5
1	2009-06-25 17:34:00	0	17	3	7	5
1	2009-06-25 17:35:00	0	17	3	7	5
1	2009-06-25 17:36:00	0	17	3	7	5
1	2009-06-25 17:37:00	12	17	3	7	5
1	2009-06-25 17:38:00	0	17	3	7	5
1	2009-06-25 17:39:00	0	17	3	7	5
1	2009-06-25 17:40:00	0	17	3	7	5
1	2009-06-25 17:41:00	0	17	3	7	5
1	2009-06-25 17:42:00	0	17	3	7	5
1	2009-06-25 17:43:00	59	17	3	7	5
1	2009-06-25 17:44:00	0	17	3	7	5
1	2009-06-25 17:45:00	0	17	3	7	5
1	2009-06-25 17:46:00	0	17	3	7	5
1	2009-06-25 17:47:00	0	17	3	7	5
1	2009-06-25 17:48:00	0	17	3	7	5
1	2009-06-25 17:49:00	0	17	3	7	5
1	2009-06-25 17:50:00	0	17	3	7	5
1	2009-06-25 17:51:00	0	17	3	7	5
1	2009-06-25 17:52:00	0	17	3	7	5
1	2009-06-25 17:53:00	0	17	3	7	5
1	2009-06-25 17:54:00	0	17	3	7	5
1	2009-06-25 17:55:00	0	17	3	7	5
1	2009-06-25 17:56:00	0	17	3	7	5
1	2009-06-25 17:57:00	0	17	3	7	5
1	2009-06-25 17:58:00	0	17	3	7	5
1	2009-06-25 17:59:00	0	17	3	7	5
1	2009-06-25 18:00:00	0	17	3	7	5
1	2009-06-25 18:01:00	0	18	4	7	5
1	2009-06-25 18:02:00	0	18	4	7	5
1	2009-06-25 18:03:00	0	18	4	7	5
1	2009-06-25 18:04:00	0	18	4	7	5
1	2009-06-25 18:05:00	0	18	4	7	5
1	2009-06-25 18:06:00	0	18	4	7	5
1	2009-06-25 18:07:00	0	18	4	7	5
1	2009-06-25 18:08:00	0	18	4	7	5
1	2009-06-25 18:09:00	0	18	4	7	5
1	2009-06-25 18:10:00	0	18	4	7	5
1	2009-06-25 18:11:00	0	18	4	7	5
1	2009-06-25 18:12:00	0	18	4	7	5
1	2009-06-25 18:13:00	0	18	4	7	5
1	2009-06-25 18:14:00	0	18	4	7	5
1	2009-06-25 18:15:00	0	18	4	7	5
1	2009-06-25 18:16:00	0	18	4	7	5
1	2009-06-25 18:17:00	0	18	4	7	5
1	2009-06-25 18:18:00	0	18	4	7	5
1	2009-06-25 18:19:00	0	18	4	7	5
1	2009-06-25 18:20:00	0	18	4	7	5
1	2009-06-25 18:21:00	0	18	4	7	5
1	2009-06-25 18:22:00	0	18	4	7	5
1	2009-06-25 18:23:00	0	18	4	7	5
1	2009-06-25 18:24:00	0	18	4	7	5
1	2009-06-25 18:25:00	0	18	4	7	5
1	2009-06-25 18:26:00	0	18	4	7	5
1	2009-06-25 18:27:00	0	18	4	7	5
1	2009-06-25 18:28:00	0	18	4	7	5
1	2009-06-25 18:29:00	0	18	4	7	5
1	2009-06-25 18:30:00	0	18	4	7	5
1	2009-06-25 18:31:00	0	18	4	7	5
1	2009-06-25 18:32:00	0	18	4	7	5
1	2009-06-25 18:33:00	0	18	4	7	5
1	2009-06-25 18:34:00	0	18	4	7	5
1	2009-06-25 18:35:00	0	18	4	7	5
1	2009-06-25 18:36:00	0	18	4	7	5
1	2009-06-25 18:37:00	0	18	4	7	5
1	2009-06-25 18:38:00	0	18	4	7	5
1	2009-06-25 18:39:00	0	18	4	7	5
1	2009-06-25 18:40:00	0	18	4	7	5
1	2009-06-25 18:41:00	0	18	4	7	5
1	2009-06-25 18:42:00	0	18	4	7	5
1	2009-06-25 18:43:00	0	18	4	7	5
1	2009-06-25 18:44:00	0	18	4	7	5
1	2009-06-25 18:45:00	0	18	4	7	5
1	2009-06-25 18:46:00	0	18	4	7	5
1	2009-06-25 18:47:00	740	18	4	7	5
1	2009-06-25 18:48:00	1479	18	4	7	5
1	2009-06-25 18:49:00	1057	18	4	7	5
1	2009-06-25 18:50:00	211	18	4	7	5
1	2009-06-25 18:51:00	168	18	4	7	5
1	2009-06-25 18:52:00	0	18	4	7	5
1	2009-06-25 18:53:00	0	18	4	7	5
1	2009-06-25 18:54:00	0	18	4	7	5
1	2009-06-25 18:55:00	0	18	4	7	5
1	2009-06-25 18:56:00	0	18	4	7	5
1	2009-06-25 18:57:00	1031	18	4	7	5
1	2009-06-25 18:58:00	327	18	4	7	5
1	2009-06-25 18:59:00	47	18	4	7	5
1	2009-06-25 19:00:00	0	18	4	7	5
1	2009-06-25 19:01:00	0	19	4	7	5
1	2009-06-25 19:02:00	0	19	4	7	5
1	2009-06-25 19:03:00	0	19	4	7	5
1	2009-06-25 19:04:00	0	19	4	7	5
1	2009-06-25 19:05:00	0	19	4	7	5
1	2009-06-25 19:06:00	0	19	4	7	5
1	2009-06-25 19:07:00	239	19	4	7	5
1	2009-06-25 19:08:00	327	19	4	7	5
1	2009-06-25 19:09:00	0	19	4	7	5
1	2009-06-25 19:10:00	0	19	4	7	5
1	2009-06-25 19:11:00	36	19	4	7	5
1	2009-06-25 19:12:00	24	19	4	7	5
1	2009-06-25 19:13:00	59	19	4	7	5
1	2009-06-25 19:14:00	0	19	4	7	5
1	2009-06-25 19:15:00	0	19	4	7	5
1	2009-06-25 19:16:00	0	19	4	7	5
1	2009-06-25 19:17:00	0	19	4	7	5
1	2009-06-25 19:18:00	0	19	4	7	5
1	2009-06-25 19:19:00	0	19	4	7	5
1	2009-06-25 19:20:00	0	19	4	7	5
1	2009-06-25 19:21:00	0	19	4	7	5
1	2009-06-25 19:22:00	0	19	4	7	5
1	2009-06-25 19:23:00	0	19	4	7	5
1	2009-06-25 19:24:00	0	19	4	7	5
1	2009-06-25 19:25:00	517	19	4	7	5
1	2009-06-25 19:26:00	36	19	4	7	5
1	2009-06-25 19:27:00	95	19	4	7	5
1	2009-06-25 19:28:00	0	19	4	7	5
1	2009-06-25 19:29:00	0	19	4	7	5
1	2009-06-25 19:30:00	296	19	4	7	5
1	2009-06-25 19:31:00	183	19	4	7	5
1	2009-06-25 19:32:00	12	19	4	7	5
1	2009-06-25 19:33:00	0	19	4	7	5
1	2009-06-25 19:34:00	0	19	4	7	5
1	2009-06-25 19:35:00	0	19	4	7	5
1	2009-06-25 19:36:00	0	19	4	7	5
1	2009-06-25 19:37:00	0	19	4	7	5
1	2009-06-25 19:38:00	0	19	4	7	5
1	2009-06-25 19:39:00	0	19	4	7	5
1	2009-06-25 19:40:00	0	19	4	7	5
1	2009-06-25 19:41:00	0	19	4	7	5
1	2009-06-25 19:42:00	0	19	4	7	5
1	2009-06-25 19:43:00	0	19	4	7	5
1	2009-06-25 19:44:00	0	19	4	7	5
1	2009-06-25 19:45:00	0	19	4	7	5
1	2009-06-25 19:46:00	0	19	4	7	5
1	2009-06-25 19:47:00	0	19	4	7	5
1	2009-06-25 19:48:00	0	19	4	7	5
1	2009-06-25 19:49:00	0	19	4	7	5
1	2009-06-25 19:50:00	95	19	4	7	5
1	2009-06-25 19:51:00	0	19	4	7	5
1	2009-06-25 19:52:00	0	19	4	7	5
1	2009-06-25 19:53:00	0	19	4	7	5
1	2009-06-25 19:54:00	0	19	4	7	5
1	2009-06-25 19:55:00	0	19	4	7	5
1	2009-06-25 19:56:00	36	19	4	7	5
1	2009-06-25 19:57:00	12	19	4	7	5
1	2009-06-25 19:58:00	740	19	4	7	5
1	2009-06-25 19:59:00	254	19	4	7	5
1	2009-06-25 20:00:00	197	19	4	7	5
1	2009-06-25 20:01:00	24	20	4	7	5
1	2009-06-25 20:02:00	36	20	4	7	5
1	2009-06-25 20:03:00	12	20	4	7	5
1	2009-06-25 20:04:00	12	20	4	7	5
1	2009-06-25 20:05:00	36	20	4	7	5
1	2009-06-25 20:06:00	12	20	4	7	5
1	2009-06-25 20:07:00	0	20	4	7	5
1	2009-06-25 20:08:00	0	20	4	7	5
1	2009-06-25 20:09:00	0	20	4	7	5
1	2009-06-25 20:10:00	211	20	4	7	5
1	2009-06-25 20:11:00	282	20	4	7	5
1	2009-06-25 20:12:00	377	20	4	7	5
1	2009-06-25 20:13:00	36	20	4	7	5
1	2009-06-25 20:14:00	12	20	4	7	5
1	2009-06-25 20:15:00	0	20	4	7	5
1	2009-06-25 20:16:00	239	20	4	7	5
1	2009-06-25 20:17:00	377	20	4	7	5
1	2009-06-25 20:18:00	808	20	4	7	5
1	2009-06-25 20:19:00	47	20	4	7	5
1	2009-06-25 20:20:00	154	20	4	7	5
1	2009-06-25 20:21:00	225	20	4	7	5
1	2009-06-25 20:22:00	83	20	4	7	5
1	2009-06-25 20:23:00	0	20	4	7	5
1	2009-06-25 20:24:00	24	20	4	7	5
1	2009-06-25 20:25:00	0	20	4	7	5
1	2009-06-25 20:26:00	0	20	4	7	5
1	2009-06-25 20:27:00	0	20	4	7	5
1	2009-06-25 20:28:00	0	20	4	7	5
1	2009-06-25 20:29:00	12	20	4	7	5
1	2009-06-25 20:30:00	0	20	4	7	5
1	2009-06-25 20:31:00	0	20	4	7	5
1	2009-06-25 20:32:00	0	20	4	7	5
1	2009-06-25 20:33:00	0	20	4	7	5
1	2009-06-25 20:34:00	12	20	4	7	5
1	2009-06-25 20:35:00	0	20	4	7	5
1	2009-06-25 20:36:00	12	20	4	7	5
1	2009-06-25 20:37:00	0	20	4	7	5
1	2009-06-25 20:38:00	47	20	4	7	5
1	2009-06-25 20:39:00	0	20	4	7	5
1	2009-06-25 20:40:00	0	20	4	7	5
1	2009-06-25 20:41:00	130	20	4	7	5
1	2009-06-25 20:42:00	24	20	4	7	5
1	2009-06-25 20:43:00	0	20	4	7	5
1	2009-06-25 20:44:00	95	20	4	7	5
1	2009-06-25 20:45:00	443	20	4	7	5
1	2009-06-25 20:46:00	24	20	4	7	5
1	2009-06-25 20:47:00	0	20	4	7	5
1	2009-06-25 20:48:00	24	20	4	7	5
1	2009-06-25 20:49:00	12	20	4	7	5
1	2009-06-25 20:50:00	12	20	4	7	5
1	2009-06-25 20:51:00	0	20	4	7	5
1	2009-06-25 20:52:00	95	20	4	7	5
1	2009-06-25 20:53:00	197	20	4	7	5
1	2009-06-25 20:54:00	377	20	4	7	5
1	2009-06-25 20:55:00	154	20	4	7	5
1	2009-06-25 20:56:00	443	20	4	7	5
1	2009-06-25 20:57:00	130	20	4	7	5
1	2009-06-25 20:58:00	282	20	4	7	5
1	2009-06-25 20:59:00	142	20	4	7	5
1	2009-06-25 21:00:00	555	20	4	7	5
1	2009-06-25 21:01:00	225	21	4	7	5
1	2009-06-25 21:02:00	0	21	4	7	5
1	2009-06-25 21:03:00	12	21	4	7	5
1	2009-06-25 21:04:00	0	21	4	7	5
1	2009-06-25 21:05:00	0	21	4	7	5
1	2009-06-25 21:06:00	0	21	4	7	5
1	2009-06-25 21:07:00	12	21	4	7	5
1	2009-06-25 21:08:00	12	21	4	7	5
1	2009-06-25 21:09:00	0	21	4	7	5
1	2009-06-25 21:10:00	12	21	4	7	5
1	2009-06-25 21:11:00	12	21	4	7	5
1	2009-06-25 21:12:00	0	21	4	7	5
1	2009-06-25 21:13:00	0	21	4	7	5
1	2009-06-25 21:14:00	12	21	4	7	5
1	2009-06-25 21:15:00	71	21	4	7	5
1	2009-06-25 21:16:00	0	21	4	7	5
1	2009-06-25 21:17:00	327	21	4	7	5
1	2009-06-25 21:18:00	36	21	4	7	5
1	2009-06-25 21:19:00	360	21	4	7	5
1	2009-06-25 21:20:00	168	21	4	7	5
1	2009-06-25 21:21:00	130	21	4	7	5
1	2009-06-25 21:22:00	697	21	4	7	5
1	2009-06-25 21:23:00	0	21	4	7	5
1	2009-06-25 21:24:00	0	21	4	7	5
1	2009-06-25 21:25:00	0	21	4	7	5
1	2009-06-25 21:26:00	0	21	4	7	5
1	2009-06-25 21:27:00	47	21	4	7	5
1	2009-06-25 21:28:00	0	21	4	7	5
1	2009-06-25 21:29:00	0	21	4	7	5
1	2009-06-25 21:30:00	0	21	4	7	5
1	2009-06-25 21:31:00	12	21	4	7	5
1	2009-06-25 21:32:00	0	21	4	7	5
1	2009-06-25 21:33:00	0	21	4	7	5
1	2009-06-25 21:34:00	0	21	4	7	5
1	2009-06-25 21:35:00	24	21	4	7	5
1	2009-06-25 21:36:00	0	21	4	7	5
1	2009-06-25 21:37:00	36	21	4	7	5
1	2009-06-25 21:38:00	0	21	4	7	5
1	2009-06-25 21:39:00	0	21	4	7	5
1	2009-06-25 21:40:00	654	21	4	7	5
1	2009-06-25 21:41:00	119	21	4	7	5
1	2009-06-25 21:42:00	0	21	4	7	5
1	2009-06-25 21:43:00	0	21	4	7	5
1	2009-06-25 21:44:00	168	21	4	7	5
1	2009-06-25 21:45:00	612	21	4	7	5
1	2009-06-25 21:46:00	107	21	4	7	5
1	2009-06-25 21:47:00	0	21	4	7	5
1	2009-06-25 21:48:00	0	21	4	7	5
1	2009-06-25 21:49:00	0	21	4	7	5
1	2009-06-25 21:50:00	0	21	4	7	5
1	2009-06-25 21:51:00	0	21	4	7	5
1	2009-06-25 21:52:00	0	21	4	7	5
1	2009-06-25 21:53:00	0	21	4	7	5
1	2009-06-25 21:54:00	0	21	4	7	5
1	2009-06-25 21:55:00	0	21	4	7	5
1	2009-06-25 21:56:00	0	21	4	7	5
1	2009-06-25 21:57:00	0	21	4	7	5
1	2009-06-25 21:58:00	0	21	4	7	5
1	2009-06-25 21:59:00	0	21	4	7	5
1	2009-06-25 22:00:00	0	21	4	7	5
1	2009-06-25 22:01:00	0	22	4	7	5
1	2009-06-25 22:02:00	0	22	4	7	5
1	2009-06-25 22:03:00	0	22	4	7	5
1	2009-06-25 22:04:00	0	22	4	7	5
1	2009-06-25 22:05:00	0	22	4	7	5
1	2009-06-25 22:06:00	0	22	4	7	5
1	2009-06-25 22:07:00	0	22	4	7	5
1	2009-06-25 22:08:00	0	22	4	7	5
1	2009-06-25 22:09:00	0	22	4	7	5
1	2009-06-25 22:10:00	0	22	4	7	5
1	2009-06-25 22:11:00	0	22	4	7	5
1	2009-06-25 22:12:00	0	22	4	7	5
1	2009-06-25 22:13:00	0	22	4	7	5
1	2009-06-25 22:14:00	0	22	4	7	5
1	2009-06-25 22:15:00	0	22	4	7	5
1	2009-06-25 22:16:00	24	22	4	7	5
1	2009-06-25 22:17:00	0	22	4	7	5
1	2009-06-25 22:18:00	0	22	4	7	5
1	2009-06-25 22:19:00	0	22	4	7	5
1	2009-06-25 22:20:00	0	22	4	7	5
1	2009-06-25 22:21:00	0	22	4	7	5
1	2009-06-25 22:22:00	0	22	4	7	5
1	2009-06-25 22:23:00	0	22	4	7	5
1	2009-06-25 22:24:00	0	22	4	7	5
1	2009-06-25 22:25:00	0	22	4	7	5
1	2009-06-25 22:26:00	0	22	4	7	5
1	2009-06-25 22:27:00	0	22	4	7	5
1	2009-06-25 22:28:00	0	22	4	7	5
1	2009-06-25 22:29:00	0	22	4	7	5
1	2009-06-25 22:30:00	0	22	4	7	5
1	2009-06-25 22:31:00	24	22	4	7	5
1	2009-06-25 22:32:00	0	22	4	7	5
1	2009-06-25 22:33:00	0	22	4	7	5
1	2009-06-25 22:34:00	0	22	4	7	5
1	2009-06-25 22:35:00	0	22	4	7	5
1	2009-06-25 22:36:00	0	22	4	7	5
1	2009-06-25 22:37:00	0	22	4	7	5
1	2009-06-25 22:38:00	47	22	4	7	5
1	2009-06-25 22:39:00	0	22	4	7	5
1	2009-06-25 22:40:00	0	22	4	7	5
1	2009-06-25 22:41:00	0	22	4	7	5
1	2009-06-25 22:42:00	0	22	4	7	5
1	2009-06-25 22:43:00	0	22	4	7	5
1	2009-06-25 22:44:00	0	22	4	7	5
1	2009-06-25 22:45:00	0	22	4	7	5
1	2009-06-25 22:46:00	0	22	4	7	5
1	2009-06-25 22:47:00	36	22	4	7	5
1	2009-06-25 22:48:00	83	22	4	7	5
1	2009-06-25 22:49:00	0	22	4	7	5
1	2009-06-25 22:50:00	0	22	4	7	5
1	2009-06-25 22:51:00	0	22	4	7	5
1	2009-06-25 22:52:00	0	22	4	7	5
1	2009-06-25 22:53:00	0	22	4	7	5
1	2009-06-25 22:54:00	0	22	4	7	5
1	2009-06-25 22:55:00	0	22	4	7	5
1	2009-06-25 22:56:00	0	22	4	7	5
1	2009-06-25 22:57:00	0	22	4	7	5
1	2009-06-25 22:58:00	0	22	4	7	5
1	2009-06-25 22:59:00	0	22	4	7	5
1	2009-06-25 23:00:00	0	22	4	7	5
1	2009-06-25 23:01:00	0	23	4	7	5
1	2009-06-25 23:02:00	0	23	4	7	5
1	2009-06-25 23:03:00	0	23	4	7	5
1	2009-06-25 23:04:00	0	23	4	7	5
1	2009-06-25 23:05:00	0	23	4	7	5
1	2009-06-25 23:06:00	0	23	4	7	5
1	2009-06-25 23:07:00	0	23	4	7	5
1	2009-06-25 23:08:00	0	23	4	7	5
1	2009-06-25 23:09:00	0	23	4	7	5
1	2009-06-25 23:10:00	0	23	4	7	5
1	2009-06-25 23:11:00	0	23	4	7	5
1	2009-06-25 23:12:00	0	23	4	7	5
1	2009-06-25 23:13:00	0	23	4	7	5
1	2009-06-25 23:14:00	0	23	4	7	5
1	2009-06-25 23:15:00	0	23	4	7	5
1	2009-06-25 23:16:00	12	23	4	7	5
1	2009-06-25 23:17:00	0	23	4	7	5
1	2009-06-25 23:18:00	24	23	4	7	5
1	2009-06-25 23:19:00	0	23	4	7	5
1	2009-06-25 23:20:00	0	23	4	7	5
1	2009-06-25 23:21:00	0	23	4	7	5
1	2009-06-25 23:22:00	0	23	4	7	5
1	2009-06-25 23:23:00	12	23	4	7	5
1	2009-06-25 23:24:00	0	23	4	7	5
1	2009-06-25 23:25:00	0	23	4	7	5
1	2009-06-25 23:26:00	0	23	4	7	5
1	2009-06-25 23:27:00	0	23	4	7	5
1	2009-06-25 23:28:00	0	23	4	7	5
1	2009-06-25 23:29:00	0	23	4	7	5
1	2009-06-25 23:30:00	0	23	4	7	5
1	2009-06-25 23:31:00	12	23	4	7	5
1	2009-06-25 23:32:00	0	23	4	7	5
1	2009-06-25 23:33:00	0	23	4	7	5
1	2009-06-25 23:34:00	0	23	4	7	5
1	2009-06-25 23:35:00	0	23	4	7	5
1	2009-06-25 23:36:00	0	23	4	7	5
1	2009-06-25 23:37:00	0	23	4	7	5
1	2009-06-25 23:38:00	0	23	4	7	5
1	2009-06-25 23:39:00	0	23	4	7	5
1	2009-06-25 23:40:00	0	23	4	7	5
1	2009-06-25 23:41:00	0	23	4	7	5
1	2009-06-25 23:42:00	0	23	4	7	5
1	2009-06-25 23:43:00	0	23	4	7	5
1	2009-06-25 23:44:00	0	23	4	7	5
1	2009-06-25 23:45:00	0	23	4	7	5
1	2009-06-25 23:46:00	0	23	4	7	5
1	2009-06-25 23:47:00	0	23	4	7	5
1	2009-06-25 23:48:00	0	23	4	7	5
1	2009-06-25 23:49:00	0	23	4	7	5
1	2009-06-25 23:50:00	0	23	4	7	5
1	2009-06-25 23:51:00	0	23	4	7	5
1	2009-06-25 23:52:00	0	23	4	7	5
1	2009-06-25 23:53:00	0	23	4	7	5
1	2009-06-25 23:54:00	0	23	4	7	5
1	2009-06-25 23:55:00	0	23	4	7	5
1	2009-06-25 23:56:00	0	23	4	7	5
1	2009-06-25 23:57:00	0	23	4	7	5
1	2009-06-25 23:58:00	0	23	4	7	5
1	2009-06-25 23:59:00	0	23	4	7	5
1	2009-06-26	0	23	4	7	5
1	2009-06-26 00:01:00	0	0	1	8	6
1	2009-06-26 00:02:00	0	0	1	8	6
1	2009-06-26 00:03:00	0	0	1	8	6
1	2009-06-26 00:04:00	0	0	1	8	6
1	2009-06-26 00:05:00	0	0	1	8	6
1	2009-06-26 00:06:00	0	0	1	8	6
1	2009-06-26 00:07:00	0	0	1	8	6
1	2009-06-26 00:08:00	0	0	1	8	6
1	2009-06-26 00:09:00	0	0	1	8	6
1	2009-06-26 00:10:00	0	0	1	8	6
1	2009-06-26 00:11:00	0	0	1	8	6
1	2009-06-26 00:12:00	0	0	1	8	6
1	2009-06-26 00:13:00	0	0	1	8	6
1	2009-06-26 00:14:00	0	0	1	8	6
1	2009-06-26 00:15:00	0	0	1	8	6
1	2009-06-26 00:16:00	0	0	1	8	6
1	2009-06-26 00:17:00	0	0	1	8	6
1	2009-06-26 00:18:00	0	0	1	8	6
1	2009-06-26 00:19:00	0	0	1	8	6
1	2009-06-26 00:20:00	0	0	1	8	6
1	2009-06-26 00:21:00	0	0	1	8	6
1	2009-06-26 00:22:00	0	0	1	8	6
1	2009-06-26 00:23:00	0	0	1	8	6
1	2009-06-26 00:24:00	0	0	1	8	6
1	2009-06-26 00:25:00	0	0	1	8	6
1	2009-06-26 00:26:00	0	0	1	8	6
1	2009-06-26 00:27:00	0	0	1	8	6
1	2009-06-26 00:28:00	0	0	1	8	6
1	2009-06-26 00:29:00	0	0	1	8	6
1	2009-06-26 00:30:00	0	0	1	8	6
1	2009-06-26 00:31:00	12	0	1	8	6
1	2009-06-26 00:32:00	24	0	1	8	6
1	2009-06-26 00:33:00	0	0	1	8	6
1	2009-06-26 00:34:00	0	0	1	8	6
1	2009-06-26 00:35:00	0	0	1	8	6
1	2009-06-26 00:36:00	0	0	1	8	6
1	2009-06-26 00:37:00	0	0	1	8	6
1	2009-06-26 00:38:00	0	0	1	8	6
1	2009-06-26 00:39:00	12	0	1	8	6
1	2009-06-26 00:40:00	0	0	1	8	6
1	2009-06-26 00:41:00	0	0	1	8	6
1	2009-06-26 00:42:00	0	0	1	8	6
1	2009-06-26 00:43:00	0	0	1	8	6
1	2009-06-26 00:44:00	0	0	1	8	6
1	2009-06-26 00:45:00	0	0	1	8	6
1	2009-06-26 00:46:00	0	0	1	8	6
1	2009-06-26 00:47:00	0	0	1	8	6
1	2009-06-26 00:48:00	0	0	1	8	6
1	2009-06-26 00:49:00	0	0	1	8	6
1	2009-06-26 00:50:00	0	0	1	8	6
1	2009-06-26 00:51:00	0	0	1	8	6
1	2009-06-26 00:52:00	0	0	1	8	6
1	2009-06-26 00:53:00	0	0	1	8	6
1	2009-06-26 00:54:00	0	0	1	8	6
1	2009-06-26 00:55:00	0	0	1	8	6
1	2009-06-26 00:56:00	0	0	1	8	6
1	2009-06-26 00:57:00	0	0	1	8	6
1	2009-06-26 00:58:00	0	0	1	8	6
1	2009-06-26 00:59:00	0	0	1	8	6
1	2009-06-26 01:00:00	0	0	1	8	6
1	2009-06-26 01:01:00	0	1	1	8	6
1	2009-06-26 01:02:00	0	1	1	8	6
1	2009-06-26 01:03:00	0	1	1	8	6
1	2009-06-26 01:04:00	0	1	1	8	6
1	2009-06-26 01:05:00	0	1	1	8	6
1	2009-06-26 01:06:00	0	1	1	8	6
1	2009-06-26 01:07:00	0	1	1	8	6
1	2009-06-26 01:08:00	0	1	1	8	6
1	2009-06-26 01:09:00	0	1	1	8	6
1	2009-06-26 01:10:00	0	1	1	8	6
1	2009-06-26 01:11:00	0	1	1	8	6
1	2009-06-26 01:12:00	0	1	1	8	6
1	2009-06-26 01:13:00	24	1	1	8	6
1	2009-06-26 01:14:00	0	1	1	8	6
1	2009-06-26 01:15:00	0	1	1	8	6
1	2009-06-26 01:16:00	0	1	1	8	6
1	2009-06-26 01:17:00	0	1	1	8	6
1	2009-06-26 01:18:00	0	1	1	8	6
1	2009-06-26 01:19:00	0	1	1	8	6
1	2009-06-26 01:20:00	0	1	1	8	6
1	2009-06-26 01:21:00	0	1	1	8	6
1	2009-06-26 01:22:00	0	1	1	8	6
1	2009-06-26 01:23:00	0	1	1	8	6
1	2009-06-26 01:24:00	0	1	1	8	6
1	2009-06-26 01:25:00	0	1	1	8	6
1	2009-06-26 01:26:00	0	1	1	8	6
1	2009-06-26 01:27:00	0	1	1	8	6
1	2009-06-26 01:28:00	0	1	1	8	6
1	2009-06-26 01:29:00	12	1	1	8	6
1	2009-06-26 01:30:00	0	1	1	8	6
1	2009-06-26 01:31:00	0	1	1	8	6
1	2009-06-26 01:32:00	0	1	1	8	6
1	2009-06-26 01:33:00	0	1	1	8	6
1	2009-06-26 01:34:00	0	1	1	8	6
1	2009-06-26 01:35:00	0	1	1	8	6
1	2009-06-26 01:36:00	0	1	1	8	6
1	2009-06-26 01:37:00	0	1	1	8	6
1	2009-06-26 01:38:00	0	1	1	8	6
1	2009-06-26 01:39:00	0	1	1	8	6
1	2009-06-26 01:40:00	0	1	1	8	6
1	2009-06-26 01:41:00	0	1	1	8	6
1	2009-06-26 01:42:00	0	1	1	8	6
1	2009-06-26 01:43:00	0	1	1	8	6
1	2009-06-26 01:44:00	0	1	1	8	6
1	2009-06-26 01:45:00	0	1	1	8	6
1	2009-06-26 01:46:00	0	1	1	8	6
1	2009-06-26 01:47:00	0	1	1	8	6
1	2009-06-26 01:48:00	0	1	1	8	6
1	2009-06-26 01:49:00	0	1	1	8	6
1	2009-06-26 01:50:00	0	1	1	8	6
1	2009-06-26 01:51:00	0	1	1	8	6
1	2009-06-26 01:52:00	0	1	1	8	6
1	2009-06-26 01:53:00	0	1	1	8	6
1	2009-06-26 01:54:00	0	1	1	8	6
1	2009-06-26 01:55:00	0	1	1	8	6
1	2009-06-26 01:56:00	0	1	1	8	6
1	2009-06-26 01:57:00	0	1	1	8	6
1	2009-06-26 01:58:00	0	1	1	8	6
1	2009-06-26 01:59:00	0	1	1	8	6
1	2009-06-26 02:00:00	0	1	1	8	6
1	2009-06-26 02:01:00	0	2	1	8	6
1	2009-06-26 02:02:00	0	2	1	8	6
1	2009-06-26 02:03:00	0	2	1	8	6
1	2009-06-26 02:04:00	0	2	1	8	6
1	2009-06-26 02:05:00	0	2	1	8	6
1	2009-06-26 02:06:00	24	2	1	8	6
1	2009-06-26 02:07:00	0	2	1	8	6
1	2009-06-26 02:08:00	0	2	1	8	6
1	2009-06-26 02:09:00	0	2	1	8	6
1	2009-06-26 02:10:00	0	2	1	8	6
1	2009-06-26 02:11:00	0	2	1	8	6
1	2009-06-26 02:12:00	0	2	1	8	6
1	2009-06-26 02:13:00	0	2	1	8	6
1	2009-06-26 02:14:00	0	2	1	8	6
1	2009-06-26 02:15:00	0	2	1	8	6
1	2009-06-26 02:16:00	0	2	1	8	6
1	2009-06-26 02:17:00	0	2	1	8	6
1	2009-06-26 02:18:00	0	2	1	8	6
1	2009-06-26 02:19:00	0	2	1	8	6
1	2009-06-26 02:20:00	0	2	1	8	6
1	2009-06-26 02:21:00	0	2	1	8	6
1	2009-06-26 02:22:00	168	2	1	8	6
1	2009-06-26 02:23:00	0	2	1	8	6
1	2009-06-26 02:24:00	0	2	1	8	6
1	2009-06-26 02:25:00	0	2	1	8	6
1	2009-06-26 02:26:00	0	2	1	8	6
1	2009-06-26 02:27:00	0	2	1	8	6
1	2009-06-26 02:28:00	0	2	1	8	6
1	2009-06-26 02:29:00	0	2	1	8	6
1	2009-06-26 02:30:00	0	2	1	8	6
1	2009-06-26 02:31:00	0	2	1	8	6
1	2009-06-26 02:32:00	0	2	1	8	6
1	2009-06-26 02:33:00	0	2	1	8	6
1	2009-06-26 02:34:00	0	2	1	8	6
1	2009-06-26 02:35:00	0	2	1	8	6
1	2009-06-26 02:36:00	0	2	1	8	6
1	2009-06-26 02:37:00	0	2	1	8	6
1	2009-06-26 02:38:00	0	2	1	8	6
1	2009-06-26 02:39:00	0	2	1	8	6
1	2009-06-26 02:40:00	12	2	1	8	6
1	2009-06-26 02:41:00	0	2	1	8	6
1	2009-06-26 02:42:00	0	2	1	8	6
1	2009-06-26 02:43:00	0	2	1	8	6
1	2009-06-26 02:44:00	0	2	1	8	6
1	2009-06-26 02:45:00	0	2	1	8	6
1	2009-06-26 02:46:00	0	2	1	8	6
1	2009-06-26 02:47:00	0	2	1	8	6
1	2009-06-26 02:48:00	0	2	1	8	6
1	2009-06-26 02:49:00	0	2	1	8	6
1	2009-06-26 02:50:00	0	2	1	8	6
1	2009-06-26 02:51:00	0	2	1	8	6
1	2009-06-26 02:52:00	0	2	1	8	6
1	2009-06-26 02:53:00	0	2	1	8	6
1	2009-06-26 02:54:00	0	2	1	8	6
1	2009-06-26 02:55:00	0	2	1	8	6
1	2009-06-26 02:56:00	0	2	1	8	6
1	2009-06-26 02:57:00	0	2	1	8	6
1	2009-06-26 02:58:00	0	2	1	8	6
1	2009-06-26 02:59:00	0	2	1	8	6
1	2009-06-26 03:00:00	0	2	1	8	6
1	2009-06-26 03:01:00	0	3	1	8	6
1	2009-06-26 03:02:00	0	3	1	8	6
1	2009-06-26 03:03:00	0	3	1	8	6
1	2009-06-26 03:04:00	0	3	1	8	6
1	2009-06-26 03:05:00	0	3	1	8	6
1	2009-06-26 03:06:00	0	3	1	8	6
1	2009-06-26 03:07:00	0	3	1	8	6
1	2009-06-26 03:08:00	0	3	1	8	6
1	2009-06-26 03:09:00	0	3	1	8	6
1	2009-06-26 03:10:00	0	3	1	8	6
1	2009-06-26 03:11:00	0	3	1	8	6
1	2009-06-26 03:12:00	0	3	1	8	6
1	2009-06-26 03:13:00	0	3	1	8	6
1	2009-06-26 03:14:00	0	3	1	8	6
1	2009-06-26 03:15:00	0	3	1	8	6
1	2009-06-26 03:16:00	0	3	1	8	6
1	2009-06-26 03:17:00	0	3	1	8	6
1	2009-06-26 03:18:00	0	3	1	8	6
1	2009-06-26 03:19:00	0	3	1	8	6
1	2009-06-26 03:20:00	0	3	1	8	6
1	2009-06-26 03:21:00	0	3	1	8	6
1	2009-06-26 03:22:00	0	3	1	8	6
1	2009-06-26 03:23:00	0	3	1	8	6
1	2009-06-26 03:24:00	0	3	1	8	6
1	2009-06-26 03:25:00	0	3	1	8	6
1	2009-06-26 03:26:00	0	3	1	8	6
1	2009-06-26 03:27:00	0	3	1	8	6
1	2009-06-26 03:28:00	0	3	1	8	6
1	2009-06-26 03:29:00	0	3	1	8	6
1	2009-06-26 03:30:00	0	3	1	8	6
1	2009-06-26 03:31:00	0	3	1	8	6
1	2009-06-26 03:32:00	0	3	1	8	6
1	2009-06-26 03:33:00	0	3	1	8	6
1	2009-06-26 03:34:00	0	3	1	8	6
1	2009-06-26 03:35:00	0	3	1	8	6
1	2009-06-26 03:36:00	0	3	1	8	6
1	2009-06-26 03:37:00	0	3	1	8	6
1	2009-06-26 03:38:00	24	3	1	8	6
1	2009-06-26 03:39:00	36	3	1	8	6
1	2009-06-26 03:40:00	0	3	1	8	6
1	2009-06-26 03:41:00	0	3	1	8	6
1	2009-06-26 03:42:00	0	3	1	8	6
1	2009-06-26 03:43:00	0	3	1	8	6
1	2009-06-26 03:44:00	0	3	1	8	6
1	2009-06-26 03:45:00	0	3	1	8	6
1	2009-06-26 03:46:00	0	3	1	8	6
1	2009-06-26 03:47:00	0	3	1	8	6
1	2009-06-26 03:48:00	0	3	1	8	6
1	2009-06-26 03:49:00	0	3	1	8	6
1	2009-06-26 03:50:00	0	3	1	8	6
1	2009-06-26 03:51:00	0	3	1	8	6
1	2009-06-26 03:52:00	0	3	1	8	6
1	2009-06-26 03:53:00	0	3	1	8	6
1	2009-06-26 03:54:00	0	3	1	8	6
1	2009-06-26 03:55:00	0	3	1	8	6
1	2009-06-26 03:56:00	0	3	1	8	6
1	2009-06-26 03:57:00	0	3	1	8	6
1	2009-06-26 03:58:00	0	3	1	8	6
1	2009-06-26 03:59:00	0	3	1	8	6
1	2009-06-26 04:00:00	24	3	1	8	6
1	2009-06-26 04:01:00	0	4	1	8	6
1	2009-06-26 04:02:00	0	4	1	8	6
1	2009-06-26 04:03:00	0	4	1	8	6
1	2009-06-26 04:04:00	0	4	1	8	6
1	2009-06-26 04:05:00	0	4	1	8	6
1	2009-06-26 04:06:00	0	4	1	8	6
1	2009-06-26 04:07:00	0	4	1	8	6
1	2009-06-26 04:08:00	0	4	1	8	6
1	2009-06-26 04:09:00	0	4	1	8	6
1	2009-06-26 04:10:00	0	4	1	8	6
1	2009-06-26 04:11:00	0	4	1	8	6
1	2009-06-26 04:12:00	0	4	1	8	6
1	2009-06-26 04:13:00	0	4	1	8	6
1	2009-06-26 04:14:00	0	4	1	8	6
1	2009-06-26 04:15:00	0	4	1	8	6
1	2009-06-26 04:16:00	0	4	1	8	6
1	2009-06-26 04:17:00	0	4	1	8	6
1	2009-06-26 04:18:00	0	4	1	8	6
1	2009-06-26 04:19:00	0	4	1	8	6
1	2009-06-26 04:20:00	0	4	1	8	6
1	2009-06-26 04:21:00	0	4	1	8	6
1	2009-06-26 04:22:00	0	4	1	8	6
1	2009-06-26 04:23:00	0	4	1	8	6
1	2009-06-26 04:24:00	0	4	1	8	6
1	2009-06-26 04:25:00	0	4	1	8	6
1	2009-06-26 04:26:00	0	4	1	8	6
1	2009-06-26 04:27:00	0	4	1	8	6
1	2009-06-26 04:28:00	0	4	1	8	6
1	2009-06-26 04:29:00	0	4	1	8	6
1	2009-06-26 04:30:00	0	4	1	8	6
1	2009-06-26 04:31:00	0	4	1	8	6
1	2009-06-26 04:32:00	0	4	1	8	6
1	2009-06-26 04:33:00	0	4	1	8	6
1	2009-06-26 04:34:00	0	4	1	8	6
1	2009-06-26 04:35:00	0	4	1	8	6
1	2009-06-26 04:36:00	0	4	1	8	6
1	2009-06-26 04:37:00	0	4	1	8	6
1	2009-06-26 04:38:00	0	4	1	8	6
1	2009-06-26 04:39:00	0	4	1	8	6
1	2009-06-26 04:40:00	0	4	1	8	6
1	2009-06-26 04:41:00	36	4	1	8	6
1	2009-06-26 04:42:00	0	4	1	8	6
1	2009-06-26 04:43:00	142	4	1	8	6
1	2009-06-26 04:44:00	0	4	1	8	6
1	2009-06-26 04:45:00	0	4	1	8	6
1	2009-06-26 04:46:00	0	4	1	8	6
1	2009-06-26 04:47:00	0	4	1	8	6
1	2009-06-26 04:48:00	0	4	1	8	6
1	2009-06-26 04:49:00	0	4	1	8	6
1	2009-06-26 04:50:00	0	4	1	8	6
1	2009-06-26 04:51:00	0	4	1	8	6
1	2009-06-26 04:52:00	0	4	1	8	6
1	2009-06-26 04:53:00	0	4	1	8	6
1	2009-06-26 04:54:00	0	4	1	8	6
1	2009-06-26 04:55:00	0	4	1	8	6
1	2009-06-26 04:56:00	0	4	1	8	6
1	2009-06-26 04:57:00	0	4	1	8	6
1	2009-06-26 04:58:00	0	4	1	8	6
1	2009-06-26 04:59:00	0	4	1	8	6
1	2009-06-26 05:00:00	0	4	1	8	6
1	2009-06-26 05:01:00	0	5	1	8	6
1	2009-06-26 05:02:00	0	5	1	8	6
1	2009-06-26 05:03:00	0	5	1	8	6
1	2009-06-26 05:04:00	0	5	1	8	6
1	2009-06-26 05:05:00	0	5	1	8	6
1	2009-06-26 05:06:00	0	5	1	8	6
1	2009-06-26 05:07:00	0	5	1	8	6
1	2009-06-26 05:08:00	0	5	1	8	6
1	2009-06-26 05:09:00	0	5	1	8	6
1	2009-06-26 05:10:00	0	5	1	8	6
1	2009-06-26 05:11:00	47	5	1	8	6
1	2009-06-26 05:12:00	0	5	1	8	6
1	2009-06-26 05:13:00	0	5	1	8	6
1	2009-06-26 05:14:00	0	5	1	8	6
1	2009-06-26 05:15:00	0	5	1	8	6
1	2009-06-26 05:16:00	0	5	1	8	6
1	2009-06-26 05:17:00	0	5	1	8	6
1	2009-06-26 05:18:00	0	5	1	8	6
1	2009-06-26 05:19:00	0	5	1	8	6
1	2009-06-26 05:20:00	0	5	1	8	6
1	2009-06-26 05:21:00	0	5	1	8	6
1	2009-06-26 05:22:00	0	5	1	8	6
1	2009-06-26 05:23:00	0	5	1	8	6
1	2009-06-26 05:24:00	0	5	1	8	6
1	2009-06-26 05:25:00	0	5	1	8	6
1	2009-06-26 05:26:00	0	5	1	8	6
1	2009-06-26 05:27:00	0	5	1	8	6
1	2009-06-26 05:28:00	0	5	1	8	6
1	2009-06-26 05:29:00	0	5	1	8	6
1	2009-06-26 05:30:00	0	5	1	8	6
1	2009-06-26 05:31:00	0	5	1	8	6
1	2009-06-26 05:32:00	0	5	1	8	6
1	2009-06-26 05:33:00	0	5	1	8	6
1	2009-06-26 05:34:00	0	5	1	8	6
1	2009-06-26 05:35:00	0	5	1	8	6
1	2009-06-26 05:36:00	0	5	1	8	6
1	2009-06-26 05:37:00	0	5	1	8	6
1	2009-06-26 05:38:00	0	5	1	8	6
1	2009-06-26 05:39:00	0	5	1	8	6
1	2009-06-26 05:40:00	0	5	1	8	6
1	2009-06-26 05:41:00	0	5	1	8	6
1	2009-06-26 05:42:00	0	5	1	8	6
1	2009-06-26 05:43:00	0	5	1	8	6
1	2009-06-26 05:44:00	0	5	1	8	6
1	2009-06-26 05:45:00	0	5	1	8	6
1	2009-06-26 05:46:00	0	5	1	8	6
1	2009-06-26 05:47:00	0	5	1	8	6
1	2009-06-26 05:48:00	0	5	1	8	6
1	2009-06-26 05:49:00	0	5	1	8	6
1	2009-06-26 05:50:00	0	5	1	8	6
1	2009-06-26 05:51:00	0	5	1	8	6
1	2009-06-26 05:52:00	0	5	1	8	6
1	2009-06-26 05:53:00	0	5	1	8	6
1	2009-06-26 05:54:00	0	5	1	8	6
1	2009-06-26 05:55:00	0	5	1	8	6
1	2009-06-26 05:56:00	0	5	1	8	6
1	2009-06-26 05:57:00	0	5	1	8	6
1	2009-06-26 05:58:00	47	5	1	8	6
1	2009-06-26 05:59:00	0	5	1	8	6
1	2009-06-26 06:00:00	0	5	1	8	6
1	2009-06-26 06:01:00	0	6	2	8	6
1	2009-06-26 06:02:00	36	6	2	8	6
1	2009-06-26 06:03:00	0	6	2	8	6
1	2009-06-26 06:04:00	0	6	2	8	6
1	2009-06-26 06:05:00	24	6	2	8	6
1	2009-06-26 06:06:00	0	6	2	8	6
1	2009-06-26 06:07:00	0	6	2	8	6
1	2009-06-26 06:08:00	0	6	2	8	6
1	2009-06-26 06:09:00	0	6	2	8	6
1	2009-06-26 06:10:00	0	6	2	8	6
1	2009-06-26 06:11:00	0	6	2	8	6
1	2009-06-26 06:12:00	0	6	2	8	6
1	2009-06-26 06:13:00	0	6	2	8	6
1	2009-06-26 06:14:00	0	6	2	8	6
1	2009-06-26 06:15:00	24	6	2	8	6
1	2009-06-26 06:16:00	0	6	2	8	6
1	2009-06-26 06:17:00	12	6	2	8	6
1	2009-06-26 06:18:00	0	6	2	8	6
1	2009-06-26 06:19:00	0	6	2	8	6
1	2009-06-26 06:20:00	0	6	2	8	6
1	2009-06-26 06:21:00	0	6	2	8	6
1	2009-06-26 06:22:00	0	6	2	8	6
1	2009-06-26 06:23:00	0	6	2	8	6
1	2009-06-26 06:24:00	0	6	2	8	6
1	2009-06-26 06:25:00	0	6	2	8	6
1	2009-06-26 06:26:00	12	6	2	8	6
1	2009-06-26 06:27:00	24	6	2	8	6
1	2009-06-26 06:28:00	47	6	2	8	6
1	2009-06-26 06:29:00	12	6	2	8	6
1	2009-06-26 06:30:00	0	6	2	8	6
1	2009-06-26 06:31:00	83	6	2	8	6
1	2009-06-26 06:32:00	0	6	2	8	6
1	2009-06-26 06:33:00	0	6	2	8	6
1	2009-06-26 06:34:00	0	6	2	8	6
1	2009-06-26 06:35:00	0	6	2	8	6
1	2009-06-26 06:36:00	676	6	2	8	6
1	2009-06-26 06:37:00	0	6	2	8	6
1	2009-06-26 06:38:00	0	6	2	8	6
1	2009-06-26 06:39:00	0	6	2	8	6
1	2009-06-26 06:40:00	0	6	2	8	6
1	2009-06-26 06:41:00	0	6	2	8	6
1	2009-06-26 06:42:00	36	6	2	8	6
1	2009-06-26 06:43:00	0	6	2	8	6
1	2009-06-26 06:44:00	12	6	2	8	6
1	2009-06-26 06:45:00	0	6	2	8	6
1	2009-06-26 06:46:00	0	6	2	8	6
1	2009-06-26 06:47:00	12	6	2	8	6
1	2009-06-26 06:48:00	95	6	2	8	6
1	2009-06-26 06:49:00	427	6	2	8	6
1	2009-06-26 06:50:00	154	6	2	8	6
1	2009-06-26 06:51:00	0	6	2	8	6
1	2009-06-26 06:52:00	0	6	2	8	6
1	2009-06-26 06:53:00	479	6	2	8	6
1	2009-06-26 06:54:00	927	6	2	8	6
1	2009-06-26 06:55:00	555	6	2	8	6
1	2009-06-26 06:56:00	0	6	2	8	6
1	2009-06-26 06:57:00	574	6	2	8	6
1	2009-06-26 06:58:00	718	6	2	8	6
1	2009-06-26 06:59:00	130	6	2	8	6
1	2009-06-26 07:00:00	0	6	2	8	6
1	2009-06-26 07:01:00	12	7	2	8	6
1	2009-06-26 07:02:00	197	7	2	8	6
1	2009-06-26 07:03:00	168	7	2	8	6
1	2009-06-26 07:04:00	460	7	2	8	6
1	2009-06-26 07:05:00	154	7	2	8	6
1	2009-06-26 07:06:00	142	7	2	8	6
1	2009-06-26 07:07:00	83	7	2	8	6
1	2009-06-26 07:08:00	254	7	2	8	6
1	2009-06-26 07:09:00	0	7	2	8	6
1	2009-06-26 07:10:00	0	7	2	8	6
1	2009-06-26 07:11:00	0	7	2	8	6
1	2009-06-26 07:12:00	154	7	2	8	6
1	2009-06-26 07:13:00	211	7	2	8	6
1	2009-06-26 07:14:00	168	7	2	8	6
1	2009-06-26 07:15:00	0	7	2	8	6
1	2009-06-26 07:16:00	0	7	2	8	6
1	2009-06-26 07:17:00	0	7	2	8	6
1	2009-06-26 07:18:00	24	7	2	8	6
1	2009-06-26 07:19:00	0	7	2	8	6
1	2009-06-26 07:20:00	12	7	2	8	6
1	2009-06-26 07:21:00	0	7	2	8	6
1	2009-06-26 07:22:00	0	7	2	8	6
1	2009-06-26 07:23:00	0	7	2	8	6
1	2009-06-26 07:24:00	0	7	2	8	6
1	2009-06-26 07:25:00	12	7	2	8	6
1	2009-06-26 07:26:00	47	7	2	8	6
1	2009-06-26 07:27:00	0	7	2	8	6
1	2009-06-26 07:28:00	0	7	2	8	6
1	2009-06-26 07:29:00	0	7	2	8	6
1	2009-06-26 07:30:00	0	7	2	8	6
1	2009-06-26 07:31:00	0	7	2	8	6
1	2009-06-26 07:32:00	12	7	2	8	6
1	2009-06-26 07:33:00	0	7	2	8	6
1	2009-06-26 07:34:00	0	7	2	8	6
1	2009-06-26 07:35:00	0	7	2	8	6
1	2009-06-26 07:36:00	0	7	2	8	6
1	2009-06-26 07:37:00	24	7	2	8	6
1	2009-06-26 07:38:00	0	7	2	8	6
1	2009-06-26 07:39:00	0	7	2	8	6
1	2009-06-26 07:40:00	0	7	2	8	6
1	2009-06-26 07:41:00	0	7	2	8	6
1	2009-06-26 07:42:00	0	7	2	8	6
1	2009-06-26 07:43:00	168	7	2	8	6
1	2009-06-26 07:44:00	95	7	2	8	6
1	2009-06-26 07:45:00	0	7	2	8	6
1	2009-06-26 07:46:00	12	7	2	8	6
1	2009-06-26 07:47:00	197	7	2	8	6
1	2009-06-26 07:48:00	71	7	2	8	6
1	2009-06-26 07:49:00	239	7	2	8	6
1	2009-06-26 07:50:00	12	7	2	8	6
1	2009-06-26 07:51:00	0	7	2	8	6
1	2009-06-26 07:52:00	360	7	2	8	6
1	2009-06-26 07:53:00	0	7	2	8	6
1	2009-06-26 07:54:00	0	7	2	8	6
1	2009-06-26 07:55:00	24	7	2	8	6
1	2009-06-26 07:56:00	0	7	2	8	6
1	2009-06-26 07:57:00	0	7	2	8	6
1	2009-06-26 07:58:00	0	7	2	8	6
1	2009-06-26 07:59:00	36	7	2	8	6
1	2009-06-26 08:00:00	0	7	2	8	6
1	2009-06-26 08:01:00	36	8	2	8	6
1	2009-06-26 08:02:00	0	8	2	8	6
1	2009-06-26 08:03:00	0	8	2	8	6
1	2009-06-26 08:04:00	0	8	2	8	6
1	2009-06-26 08:05:00	0	8	2	8	6
1	2009-06-26 08:06:00	47	8	2	8	6
1	2009-06-26 08:07:00	0	8	2	8	6
1	2009-06-26 08:08:00	130	8	2	8	6
1	2009-06-26 08:09:00	36	8	2	8	6
1	2009-06-26 08:10:00	0	8	2	8	6
1	2009-06-26 08:11:00	0	8	2	8	6
1	2009-06-26 08:12:00	0	8	2	8	6
1	2009-06-26 08:13:00	12	8	2	8	6
1	2009-06-26 08:14:00	0	8	2	8	6
1	2009-06-26 08:15:00	0	8	2	8	6
1	2009-06-26 08:16:00	24	8	2	8	6
1	2009-06-26 08:17:00	0	8	2	8	6
1	2009-06-26 08:18:00	197	8	2	8	6
1	2009-06-26 08:19:00	0	8	2	8	6
1	2009-06-26 08:20:00	0	8	2	8	6
1	2009-06-26 08:21:00	59	8	2	8	6
1	2009-06-26 08:22:00	0	8	2	8	6
1	2009-06-26 08:23:00	24	8	2	8	6
1	2009-06-26 08:24:00	0	8	2	8	6
1	2009-06-26 08:25:00	0	8	2	8	6
1	2009-06-26 08:26:00	410	8	2	8	6
1	2009-06-26 08:27:00	593	8	2	8	6
1	2009-06-26 08:28:00	47	8	2	8	6
1	2009-06-26 08:29:00	47	8	2	8	6
1	2009-06-26 08:30:00	0	8	2	8	6
1	2009-06-26 08:31:00	130	8	2	8	6
1	2009-06-26 08:32:00	0	8	2	8	6
1	2009-06-26 08:33:00	0	8	2	8	6
1	2009-06-26 08:34:00	0	8	2	8	6
1	2009-06-26 08:35:00	0	8	2	8	6
1	2009-06-26 08:36:00	24	8	2	8	6
1	2009-06-26 08:37:00	0	8	2	8	6
1	2009-06-26 08:38:00	0	8	2	8	6
1	2009-06-26 08:39:00	0	8	2	8	6
1	2009-06-26 08:40:00	24	8	2	8	6
1	2009-06-26 08:41:00	0	8	2	8	6
1	2009-06-26 08:42:00	0	8	2	8	6
1	2009-06-26 08:43:00	225	8	2	8	6
1	2009-06-26 08:44:00	0	8	2	8	6
1	2009-06-26 08:45:00	12	8	2	8	6
1	2009-06-26 08:46:00	12	8	2	8	6
1	2009-06-26 08:47:00	0	8	2	8	6
1	2009-06-26 08:48:00	282	8	2	8	6
1	2009-06-26 08:49:00	574	8	2	8	6
1	2009-06-26 08:50:00	311	8	2	8	6
1	2009-06-26 08:51:00	0	8	2	8	6
1	2009-06-26 08:52:00	0	8	2	8	6
1	2009-06-26 08:53:00	344	8	2	8	6
1	2009-06-26 08:54:00	36	8	2	8	6
1	2009-06-26 08:55:00	183	8	2	8	6
1	2009-06-26 08:56:00	95	8	2	8	6
1	2009-06-26 08:57:00	0	8	2	8	6
1	2009-06-26 08:58:00	0	8	2	8	6
1	2009-06-26 08:59:00	0	8	2	8	6
1	2009-06-26 09:00:00	0	8	2	8	6
1	2009-06-26 09:01:00	0	9	2	8	6
1	2009-06-26 09:02:00	12	9	2	8	6
1	2009-06-26 09:03:00	12	9	2	8	6
1	2009-06-26 09:04:00	0	9	2	8	6
1	2009-06-26 09:05:00	0	9	2	8	6
1	2009-06-26 09:06:00	0	9	2	8	6
1	2009-06-26 09:07:00	0	9	2	8	6
1	2009-06-26 09:08:00	0	9	2	8	6
1	2009-06-26 09:09:00	0	9	2	8	6
1	2009-06-26 09:10:00	0	9	2	8	6
1	2009-06-26 09:11:00	0	9	2	8	6
1	2009-06-26 09:12:00	0	9	2	8	6
1	2009-06-26 09:13:00	0	9	2	8	6
1	2009-06-26 09:14:00	0	9	2	8	6
1	2009-06-26 09:15:00	0	9	2	8	6
1	2009-06-26 09:16:00	0	9	2	8	6
1	2009-06-26 09:17:00	0	9	2	8	6
1	2009-06-26 09:18:00	0	9	2	8	6
1	2009-06-26 09:19:00	59	9	2	8	6
1	2009-06-26 09:20:00	0	9	2	8	6
1	2009-06-26 09:21:00	0	9	2	8	6
1	2009-06-26 09:22:00	0	9	2	8	6
1	2009-06-26 09:23:00	0	9	2	8	6
1	2009-06-26 09:24:00	0	9	2	8	6
1	2009-06-26 09:25:00	0	9	2	8	6
1	2009-06-26 09:26:00	612	9	2	8	6
1	2009-06-26 09:27:00	168	9	2	8	6
1	2009-06-26 09:28:00	311	9	2	8	6
1	2009-06-26 09:29:00	0	9	2	8	6
1	2009-06-26 09:30:00	12	9	2	8	6
1	2009-06-26 09:31:00	0	9	2	8	6
1	2009-06-26 09:32:00	0	9	2	8	6
1	2009-06-26 09:33:00	0	9	2	8	6
1	2009-06-26 09:34:00	0	9	2	8	6
1	2009-06-26 09:35:00	0	9	2	8	6
1	2009-06-26 09:36:00	183	9	2	8	6
1	2009-06-26 09:37:00	71	9	2	8	6
1	2009-06-26 09:38:00	0	9	2	8	6
1	2009-06-26 09:39:00	24	9	2	8	6
1	2009-06-26 09:40:00	0	9	2	8	6
1	2009-06-26 09:41:00	0	9	2	8	6
1	2009-06-26 09:42:00	0	9	2	8	6
1	2009-06-26 09:43:00	0	9	2	8	6
1	2009-06-26 09:44:00	0	9	2	8	6
1	2009-06-26 09:45:00	0	9	2	8	6
1	2009-06-26 09:46:00	12	9	2	8	6
1	2009-06-26 09:47:00	0	9	2	8	6
1	2009-06-26 09:48:00	0	9	2	8	6
1	2009-06-26 09:49:00	0	9	2	8	6
1	2009-06-26 09:50:00	0	9	2	8	6
1	2009-06-26 09:51:00	0	9	2	8	6
1	2009-06-26 09:52:00	0	9	2	8	6
1	2009-06-26 09:53:00	0	9	2	8	6
1	2009-06-26 09:54:00	0	9	2	8	6
1	2009-06-26 09:55:00	0	9	2	8	6
1	2009-06-26 09:56:00	0	9	2	8	6
1	2009-06-26 09:57:00	0	9	2	8	6
1	2009-06-26 09:58:00	0	9	2	8	6
1	2009-06-26 09:59:00	0	9	2	8	6
1	2009-06-26 10:00:00	0	9	2	8	6
1	2009-06-26 10:01:00	0	10	2	8	6
1	2009-06-26 10:02:00	0	10	2	8	6
1	2009-06-26 10:03:00	0	10	2	8	6
1	2009-06-26 10:04:00	0	10	2	8	6
1	2009-06-26 10:05:00	0	10	2	8	6
1	2009-06-26 10:06:00	0	10	2	8	6
1	2009-06-26 10:07:00	0	10	2	8	6
1	2009-06-26 10:08:00	0	10	2	8	6
1	2009-06-26 10:09:00	393	10	2	8	6
1	2009-06-26 10:10:00	479	10	2	8	6
1	2009-06-26 10:11:00	254	10	2	8	6
1	2009-06-26 10:12:00	0	10	2	8	6
1	2009-06-26 10:13:00	0	10	2	8	6
1	2009-06-26 10:14:00	197	10	2	8	6
1	2009-06-26 10:15:00	183	10	2	8	6
1	2009-06-26 10:16:00	0	10	2	8	6
1	2009-06-26 10:17:00	0	10	2	8	6
1	2009-06-26 10:18:00	0	10	2	8	6
1	2009-06-26 10:19:00	0	10	2	8	6
1	2009-06-26 10:20:00	0	10	2	8	6
1	2009-06-26 10:21:00	0	10	2	8	6
1	2009-06-26 10:22:00	0	10	2	8	6
1	2009-06-26 10:23:00	0	10	2	8	6
1	2009-06-26 10:24:00	0	10	2	8	6
1	2009-06-26 10:25:00	0	10	2	8	6
1	2009-06-26 10:26:00	0	10	2	8	6
1	2009-06-26 10:27:00	0	10	2	8	6
1	2009-06-26 10:28:00	0	10	2	8	6
1	2009-06-26 10:29:00	0	10	2	8	6
1	2009-06-26 10:30:00	0	10	2	8	6
1	2009-06-26 10:31:00	0	10	2	8	6
1	2009-06-26 10:32:00	0	10	2	8	6
1	2009-06-26 10:33:00	903	10	2	8	6
1	2009-06-26 10:34:00	377	10	2	8	6
1	2009-06-26 10:35:00	95	10	2	8	6
1	2009-06-26 10:36:00	344	10	2	8	6
1	2009-06-26 10:37:00	24	10	2	8	6
1	2009-06-26 10:38:00	36	10	2	8	6
1	2009-06-26 10:39:00	24	10	2	8	6
1	2009-06-26 10:40:00	0	10	2	8	6
1	2009-06-26 10:41:00	0	10	2	8	6
1	2009-06-26 10:42:00	268	10	2	8	6
1	2009-06-26 10:43:00	239	10	2	8	6
1	2009-06-26 10:44:00	168	10	2	8	6
1	2009-06-26 10:45:00	183	10	2	8	6
1	2009-06-26 10:46:00	71	10	2	8	6
1	2009-06-26 10:47:00	36	10	2	8	6
1	2009-06-26 10:48:00	239	10	2	8	6
1	2009-06-26 10:49:00	12	10	2	8	6
1	2009-06-26 10:50:00	296	10	2	8	6
1	2009-06-26 10:51:00	498	10	2	8	6
1	2009-06-26 10:52:00	953	10	2	8	6
1	2009-06-26 10:53:00	71	10	2	8	6
1	2009-06-26 10:54:00	377	10	2	8	6
1	2009-06-26 10:55:00	225	10	2	8	6
1	2009-06-26 10:56:00	47	10	2	8	6
1	2009-06-26 10:57:00	71	10	2	8	6
1	2009-06-26 10:58:00	197	10	2	8	6
1	2009-06-26 10:59:00	0	10	2	8	6
1	2009-06-26 11:00:00	0	10	2	8	6
1	2009-06-26 11:01:00	0	11	2	8	6
1	2009-06-26 11:02:00	0	11	2	8	6
1	2009-06-26 11:03:00	211	11	2	8	6
1	2009-06-26 11:04:00	83	11	2	8	6
1	2009-06-26 11:05:00	0	11	2	8	6
1	2009-06-26 11:06:00	36	11	2	8	6
1	2009-06-26 11:07:00	95	11	2	8	6
1	2009-06-26 11:08:00	119	11	2	8	6
1	2009-06-26 11:09:00	0	11	2	8	6
1	2009-06-26 11:10:00	0	11	2	8	6
1	2009-06-26 11:11:00	0	11	2	8	6
1	2009-06-26 11:12:00	0	11	2	8	6
1	2009-06-26 11:13:00	0	11	2	8	6
1	2009-06-26 11:14:00	740	11	2	8	6
1	2009-06-26 11:15:00	718	11	2	8	6
1	2009-06-26 11:16:00	168	11	2	8	6
1	2009-06-26 11:17:00	0	11	2	8	6
1	2009-06-26 11:18:00	0	11	2	8	6
1	2009-06-26 11:19:00	0	11	2	8	6
1	2009-06-26 11:20:00	296	11	2	8	6
1	2009-06-26 11:21:00	593	11	2	8	6
1	2009-06-26 11:22:00	12	11	2	8	6
1	2009-06-26 11:23:00	0	11	2	8	6
1	2009-06-26 11:24:00	36	11	2	8	6
1	2009-06-26 11:25:00	130	11	2	8	6
1	2009-06-26 11:26:00	47	11	2	8	6
1	2009-06-26 11:27:00	24	11	2	8	6
1	2009-06-26 11:28:00	0	11	2	8	6
1	2009-06-26 11:29:00	377	11	2	8	6
1	2009-06-26 11:30:00	761	11	2	8	6
1	2009-06-26 11:31:00	154	11	2	8	6
1	2009-06-26 11:32:00	47	11	2	8	6
1	2009-06-26 11:33:00	12	11	2	8	6
1	2009-06-26 11:34:00	59	11	2	8	6
1	2009-06-26 11:35:00	36	11	2	8	6
1	2009-06-26 11:36:00	12	11	2	8	6
1	2009-06-26 11:37:00	71	11	2	8	6
1	2009-06-26 11:38:00	24	11	2	8	6
1	2009-06-26 11:39:00	0	11	2	8	6
1	2009-06-26 11:40:00	0	11	2	8	6
1	2009-06-26 11:41:00	0	11	2	8	6
1	2009-06-26 11:42:00	0	11	2	8	6
1	2009-06-26 11:43:00	12	11	2	8	6
1	2009-06-26 11:44:00	36	11	2	8	6
1	2009-06-26 11:45:00	0	11	2	8	6
1	2009-06-26 11:46:00	0	11	2	8	6
1	2009-06-26 11:47:00	36	11	2	8	6
1	2009-06-26 11:48:00	47	11	2	8	6
1	2009-06-26 11:49:00	211	11	2	8	6
1	2009-06-26 11:50:00	130	11	2	8	6
1	2009-06-26 11:51:00	24	11	2	8	6
1	2009-06-26 11:52:00	59	11	2	8	6
1	2009-06-26 11:53:00	0	11	2	8	6
1	2009-06-26 11:54:00	24	11	2	8	6
1	2009-06-26 11:55:00	107	11	2	8	6
1	2009-06-26 11:56:00	0	11	2	8	6
1	2009-06-26 11:57:00	0	11	2	8	6
1	2009-06-26 11:58:00	0	11	2	8	6
1	2009-06-26 11:59:00	0	11	2	8	6
1	2009-06-26 12:00:00	0	11	2	8	6
1	2009-06-26 12:01:00	36	12	3	8	6
1	2009-06-26 12:02:00	12	12	3	8	6
1	2009-06-26 12:03:00	0	12	3	8	6
1	2009-06-26 12:04:00	0	12	3	8	6
1	2009-06-26 12:05:00	12	12	3	8	6
1	2009-06-26 12:06:00	0	12	3	8	6
1	2009-06-26 12:07:00	24	12	3	8	6
1	2009-06-26 12:08:00	142	12	3	8	6
1	2009-06-26 12:09:00	130	12	3	8	6
1	2009-06-26 12:10:00	95	12	3	8	6
1	2009-06-26 12:11:00	119	12	3	8	6
1	2009-06-26 12:12:00	107	12	3	8	6
1	2009-06-26 12:13:00	47	12	3	8	6
1	2009-06-26 12:14:00	36	12	3	8	6
1	2009-06-26 12:15:00	282	12	3	8	6
1	2009-06-26 12:16:00	0	12	3	8	6
1	2009-06-26 12:17:00	0	12	3	8	6
1	2009-06-26 12:18:00	0	12	3	8	6
1	2009-06-26 12:19:00	36	12	3	8	6
1	2009-06-26 12:20:00	24	12	3	8	6
1	2009-06-26 12:21:00	0	12	3	8	6
1	2009-06-26 12:22:00	12	12	3	8	6
1	2009-06-26 12:23:00	0	12	3	8	6
1	2009-06-26 12:24:00	0	12	3	8	6
1	2009-06-26 12:25:00	36	12	3	8	6
1	2009-06-26 12:26:00	0	12	3	8	6
1	2009-06-26 12:27:00	0	12	3	8	6
1	2009-06-26 12:28:00	12	12	3	8	6
1	2009-06-26 12:29:00	0	12	3	8	6
1	2009-06-26 12:30:00	59	12	3	8	6
1	2009-06-26 12:31:00	0	12	3	8	6
1	2009-06-26 12:32:00	0	12	3	8	6
1	2009-06-26 12:33:00	0	12	3	8	6
1	2009-06-26 12:34:00	36	12	3	8	6
1	2009-06-26 12:35:00	0	12	3	8	6
1	2009-06-26 12:36:00	0	12	3	8	6
1	2009-06-26 12:37:00	24	12	3	8	6
1	2009-06-26 12:38:00	0	12	3	8	6
1	2009-06-26 12:39:00	0	12	3	8	6
1	2009-06-26 12:40:00	0	12	3	8	6
1	2009-06-26 12:41:00	327	12	3	8	6
1	2009-06-26 12:42:00	211	12	3	8	6
1	2009-06-26 12:43:00	59	12	3	8	6
1	2009-06-26 12:44:00	0	12	3	8	6
1	2009-06-26 12:45:00	12	12	3	8	6
1	2009-06-26 12:46:00	0	12	3	8	6
1	2009-06-26 12:47:00	95	12	3	8	6
1	2009-06-26 12:48:00	36	12	3	8	6
1	2009-06-26 12:49:00	0	12	3	8	6
1	2009-06-26 12:50:00	130	12	3	8	6
1	2009-06-26 12:51:00	0	12	3	8	6
1	2009-06-26 12:52:00	12	12	3	8	6
1	2009-06-26 12:53:00	0	12	3	8	6
1	2009-06-26 12:54:00	47	12	3	8	6
1	2009-06-26 12:55:00	36	12	3	8	6
1	2009-06-26 12:56:00	24	12	3	8	6
1	2009-06-26 12:57:00	0	12	3	8	6
1	2009-06-26 12:58:00	0	12	3	8	6
1	2009-06-26 12:59:00	36	12	3	8	6
1	2009-06-26 13:00:00	197	12	3	8	6
1	2009-06-26 13:01:00	0	13	3	8	6
1	2009-06-26 13:02:00	12	13	3	8	6
1	2009-06-26 13:03:00	24	13	3	8	6
1	2009-06-26 13:04:00	0	13	3	8	6
1	2009-06-26 13:05:00	36	13	3	8	6
1	2009-06-26 13:06:00	0	13	3	8	6
1	2009-06-26 13:07:00	225	13	3	8	6
1	2009-06-26 13:08:00	498	13	3	8	6
1	2009-06-26 13:09:00	0	13	3	8	6
1	2009-06-26 13:10:00	0	13	3	8	6
1	2009-06-26 13:11:00	0	13	3	8	6
1	2009-06-26 13:12:00	0	13	3	8	6
1	2009-06-26 13:13:00	0	13	3	8	6
1	2009-06-26 13:14:00	0	13	3	8	6
1	2009-06-26 13:15:00	12	13	3	8	6
1	2009-06-26 13:16:00	183	13	3	8	6
1	2009-06-26 13:17:00	168	13	3	8	6
1	2009-06-26 13:18:00	0	13	3	8	6
1	2009-06-26 13:19:00	0	13	3	8	6
1	2009-06-26 13:20:00	0	13	3	8	6
1	2009-06-26 13:21:00	24	13	3	8	6
1	2009-06-26 13:22:00	0	13	3	8	6
1	2009-06-26 13:23:00	24	13	3	8	6
1	2009-06-26 13:24:00	0	13	3	8	6
1	2009-06-26 13:25:00	0	13	3	8	6
1	2009-06-26 13:26:00	12	13	3	8	6
1	2009-06-26 13:27:00	0	13	3	8	6
1	2009-06-26 13:28:00	0	13	3	8	6
1	2009-06-26 13:29:00	0	13	3	8	6
1	2009-06-26 13:30:00	0	13	3	8	6
1	2009-06-26 13:31:00	0	13	3	8	6
1	2009-06-26 13:32:00	0	13	3	8	6
1	2009-06-26 13:33:00	12	13	3	8	6
1	2009-06-26 13:34:00	0	13	3	8	6
1	2009-06-26 13:35:00	0	13	3	8	6
1	2009-06-26 13:36:00	0	13	3	8	6
1	2009-06-26 13:37:00	12	13	3	8	6
1	2009-06-26 13:38:00	0	13	3	8	6
1	2009-06-26 13:39:00	0	13	3	8	6
1	2009-06-26 13:40:00	0	13	3	8	6
1	2009-06-26 13:41:00	12	13	3	8	6
1	2009-06-26 13:42:00	0	13	3	8	6
1	2009-06-26 13:43:00	0	13	3	8	6
1	2009-06-26 13:44:00	0	13	3	8	6
1	2009-06-26 13:45:00	0	13	3	8	6
1	2009-06-26 13:46:00	12	13	3	8	6
1	2009-06-26 13:47:00	47	13	3	8	6
1	2009-06-26 13:48:00	0	13	3	8	6
1	2009-06-26 13:49:00	24	13	3	8	6
1	2009-06-26 13:50:00	12	13	3	8	6
1	2009-06-26 13:51:00	0	13	3	8	6
1	2009-06-26 13:52:00	0	13	3	8	6
1	2009-06-26 13:53:00	12	13	3	8	6
1	2009-06-26 13:54:00	0	13	3	8	6
1	2009-06-26 13:55:00	0	13	3	8	6
1	2009-06-26 13:56:00	0	13	3	8	6
1	2009-06-26 13:57:00	0	13	3	8	6
1	2009-06-26 13:58:00	47	13	3	8	6
1	2009-06-26 13:59:00	0	13	3	8	6
1	2009-06-26 14:00:00	0	13	3	8	6
1	2009-06-26 14:01:00	0	14	3	8	6
1	2009-06-26 14:02:00	0	14	3	8	6
1	2009-06-26 14:03:00	0	14	3	8	6
1	2009-06-26 14:04:00	0	14	3	8	6
1	2009-06-26 14:05:00	0	14	3	8	6
1	2009-06-26 14:06:00	0	14	3	8	6
1	2009-06-26 14:07:00	0	14	3	8	6
1	2009-06-26 14:08:00	0	14	3	8	6
1	2009-06-26 14:09:00	0	14	3	8	6
1	2009-06-26 14:10:00	0	14	3	8	6
1	2009-06-26 14:11:00	0	14	3	8	6
1	2009-06-26 14:12:00	0	14	3	8	6
1	2009-06-26 14:13:00	0	14	3	8	6
1	2009-06-26 14:14:00	0	14	3	8	6
1	2009-06-26 14:15:00	0	14	3	8	6
1	2009-06-26 14:16:00	0	14	3	8	6
1	2009-06-26 14:17:00	0	14	3	8	6
1	2009-06-26 14:18:00	0	14	3	8	6
1	2009-06-26 14:19:00	0	14	3	8	6
1	2009-06-26 14:20:00	0	14	3	8	6
1	2009-06-26 14:21:00	0	14	3	8	6
1	2009-06-26 14:22:00	0	14	3	8	6
1	2009-06-26 14:23:00	0	14	3	8	6
1	2009-06-26 14:24:00	0	14	3	8	6
1	2009-06-26 14:25:00	0	14	3	8	6
1	2009-06-26 14:26:00	0	14	3	8	6
1	2009-06-26 14:27:00	0	14	3	8	6
1	2009-06-26 14:28:00	0	14	3	8	6
1	2009-06-26 14:29:00	0	14	3	8	6
1	2009-06-26 14:30:00	0	14	3	8	6
1	2009-06-26 14:31:00	0	14	3	8	6
1	2009-06-26 14:32:00	47	14	3	8	6
1	2009-06-26 14:33:00	0	14	3	8	6
1	2009-06-26 14:34:00	0	14	3	8	6
1	2009-06-26 14:35:00	24	14	3	8	6
1	2009-06-26 14:36:00	24	14	3	8	6
1	2009-06-26 14:37:00	211	14	3	8	6
1	2009-06-26 14:38:00	0	14	3	8	6
1	2009-06-26 14:39:00	0	14	3	8	6
1	2009-06-26 14:40:00	0	14	3	8	6
1	2009-06-26 14:41:00	0	14	3	8	6
1	2009-06-26 14:42:00	0	14	3	8	6
1	2009-06-26 14:43:00	0	14	3	8	6
1	2009-06-26 14:44:00	12	14	3	8	6
1	2009-06-26 14:45:00	0	14	3	8	6
1	2009-06-26 14:46:00	0	14	3	8	6
1	2009-06-26 14:47:00	0	14	3	8	6
1	2009-06-26 14:48:00	0	14	3	8	6
1	2009-06-26 14:49:00	0	14	3	8	6
1	2009-06-26 14:50:00	0	14	3	8	6
1	2009-06-26 14:51:00	0	14	3	8	6
1	2009-06-26 14:52:00	0	14	3	8	6
1	2009-06-26 14:53:00	0	14	3	8	6
1	2009-06-26 14:54:00	0	14	3	8	6
1	2009-06-26 14:55:00	0	14	3	8	6
1	2009-06-26 14:56:00	0	14	3	8	6
1	2009-06-26 14:57:00	0	14	3	8	6
1	2009-06-26 14:58:00	0	14	3	8	6
1	2009-06-26 14:59:00	0	14	3	8	6
1	2009-06-26 15:00:00	0	14	3	8	6
1	2009-06-26 15:01:00	12	15	3	8	6
1	2009-06-26 15:02:00	12	15	3	8	6
1	2009-06-26 15:03:00	0	15	3	8	6
1	2009-06-26 15:04:00	0	15	3	8	6
1	2009-06-26 15:05:00	95	15	3	8	6
1	2009-06-26 15:06:00	47	15	3	8	6
1	2009-06-26 15:07:00	0	15	3	8	6
1	2009-06-26 15:08:00	0	15	3	8	6
1	2009-06-26 15:09:00	71	15	3	8	6
1	2009-06-26 15:10:00	268	15	3	8	6
1	2009-06-26 15:11:00	0	15	3	8	6
1	2009-06-26 15:12:00	0	15	3	8	6
1	2009-06-26 15:13:00	71	15	3	8	6
1	2009-06-26 15:14:00	0	15	3	8	6
1	2009-06-26 15:15:00	0	15	3	8	6
1	2009-06-26 15:16:00	0	15	3	8	6
1	2009-06-26 15:17:00	0	15	3	8	6
1	2009-06-26 15:18:00	0	15	3	8	6
1	2009-06-26 15:19:00	0	15	3	8	6
[truncated: 78,641 more rows]

## Sheet: Pivot Segment
Multiplier	2
x (Low Intensity)	327.739
y (High Intensity)	312.72
	Column Labels
Values	1	2	3	4	5	6	7	8	Grand Total
Average of Activity	41.8061	38.3869	48.8839	39.632	51.9097	46.8997	38.378	47.0994	44.0947
StdDev of Activity	142.967	137.167	156.03	142.547	221.223	150.771	132.378	149.859	156.1
Count of Activity	9900	10080	10080	10080	9720	10080	10080	10080	80100
Count Above x	388	377	505	388	427	483	381	477
% Above x	0.0391919	0.0374008	0.0500992	0.0384921	0.04393	0.0479167	0.0377976	0.0473214
Count Above y		397	540	420	451	516	416	503
% Above y		0.0393849	0.0535714	0.0416667	0.0463992	0.0511905	0.0412698	0.0499008

## Sheet: Pivot Weekday
Sum of Activity	Column Labels
Row Labels	1	2	3	4	5	6	7	8	Grand Total
1	42881	53636	76206	72639	174421	56453	55928	78266	610430
2	53288	54652	64467	42383	44151	55792	58117	64960	437810
3	65581	49513	47930	69968	52134	71548	50350	60012	467036
4	54491	63154	61871	37682	61009	63508	57540	71232	470487
5	48956	46621	55088	39316	59796	38797	45453	77809	411836
6	56397	52801	74132	60989	54090	79389	35739	50370	463907
7	92286	66563	113056	76514	58961	107262	83723	72113	670478
Grand Total	413880	386940	492750	399491	504562	472749	386850	474762	3531984
Count of Activity	Column Labels
Row Labels	1	2	3	4	5	6	7	8	Grand Total
1	1260	1440	1440	1440	1080	1440	1440	1440	10980
2	1440	1440	1440	1440	1440	1440	1440	1440	11520
3	1440	1440	1440	1440	1440	1440	1440	1440	11520
4	1440	1440	1440	1440	1440	1440	1440	1440	11520
5	1440	1440	1440	1440	1440	1440	1440	1440	11520
6	1440	1440	1440	1440	1440	1440	1440	1440	11520
7	1440	1440	1440	1440	1440	1440	1440	1440	11520
Grand Total	9900	10080	10080	10080	9720	10080	10080	10080	80100

## Sheet: Pivot Quadrant
Sum of Activity	Column Labels
Row Labels	1	2	3	4	5	6	7	8	Grand Total
1	14263	15014	37134	29605	15333	7020	26353	17629	162351
2	144802	115897	173772	105483	161427	182641	113343	140103	1137468
3	96673	87483	118495	113817	169059	147647	106961	173415	1013550
4	158142	168546	163349	150586	158743	135441	140193	143615	1218615
Grand Total	413880	386940	492750	399491	504562	472749	386850	474762	3531984
Average	103470	96735	123188	99872.8	126140	118187	96712.5	118690
Count of Activity	Column Labels
Row Labels	1	2	3	4	5	6	7	8	Grand Total
1	2520	2520	2520	2520	2520	2520	2520	2520	20160
2	2340	2520	2520	2520	2520	2520	2520	2520	19980
3	2520	2520	2520	2520	2220	2520	2520	2520	19860
4	2520	2520	2520	2520	2460	2520	2520	2520	20100
Grand Total	9900	10080	10080	10080	9720	10080	10080	10080	80100

## Sheet: 6.18.09
Actogram, Copy Raw Data, All Days
Identity:	Buddy
Filename:	E:\Active Research Files\meloxicam titre canine\cases\buddy\Buddy 6.18.09.AWC
Gender:	M
Age:	10
Height:	80.0 cm	31.5 in
Weight:	47.4 kg	104.5 lbs
Start Date:	18-Jun-2009 (Thu)
Start Time:	18:00:00
Interval:	1.00 mins
Date Stamp:	Time Stamp:	Activity Data:	Marker Press:
2009-06-18	00:00:00	0
2009-06-18	00:01:00	0
2009-06-18	00:02:00	0
2009-06-18	00:03:00	0
2009-06-18	00:04:00	0
2009-06-18	00:05:00	0
2009-06-18	00:06:00	0
2009-06-18	00:07:00	0
2009-06-18	00:08:00	0
2009-06-18	00:09:00	0
2009-06-18	00:10:00	0
2009-06-18	00:11:00	0
2009-06-18	00:12:00	0
2009-06-18	00:13:00	0
2009-06-18	00:14:00	0
2009-06-18	00:15:00	0
2009-06-18	00:16:00	0
2009-06-18	00:17:00	0
2009-06-18	00:18:00	0
2009-06-18	00:19:00	0
2009-06-18	00:20:00	0
2009-06-18	00:21:00	0
2009-06-18	00:22:00	0
2009-06-18	00:23:00	0
2009-06-18	00:24:00	0
2009-06-18	00:25:00	0
2009-06-18	00:26:00	0
2009-06-18	00:27:00	0
2009-06-18	00:28:00	0
2009-06-18	00:29:00	0
2009-06-18	00:30:00	0
2009-06-18	00:31:00	0
2009-06-18	00:32:00	0
2009-06-18	00:33:00	0
2009-06-18	00:34:00	0
2009-06-18	00:35:00	0
2009-06-18	00:36:00	0
2009-06-18	00:37:00	0
2009-06-18	00:38:00	0
2009-06-18	00:39:00	0
2009-06-18	00:40:00	0
2009-06-18	00:41:00	0
2009-06-18	00:42:00	0
2009-06-18	00:43:00	0
2009-06-18	00:44:00	0
2009-06-18	00:45:00	0
2009-06-18	00:46:00	0
2009-06-18	00:47:00	0
2009-06-18	00:48:00	0
2009-06-18	00:49:00	0
2009-06-18	00:50:00	0
2009-06-18	00:51:00	0
2009-06-18	00:52:00	0
2009-06-18	00:53:00	0
2009-06-18	00:54:00	0
2009-06-18	00:55:00	0
2009-06-18	00:56:00	0
2009-06-18	00:57:00	0
2009-06-18	00:58:00	0
2009-06-18	00:59:00	0
2009-06-18	01:00:00	0
2009-06-18	01:01:00	0
2009-06-18	01:02:00	0
2009-06-18	01:03:00	0
2009-06-18	01:04:00	0
2009-06-18	01:05:00	0
2009-06-18	01:06:00	0
2009-06-18	01:07:00	0
2009-06-18	01:08:00	0
2009-06-18	01:09:00	0
2009-06-18	01:10:00	0
2009-06-18	01:11:00	0
2009-06-18	01:12:00	0
2009-06-18	01:13:00	0
2009-06-18	01:14:00	0
2009-06-18	01:15:00	0
2009-06-18	01:16:00	0
2009-06-18	01:17:00	0
2009-06-18	01:18:00	0
2009-06-18	01:19:00	0
2009-06-18	01:20:00	0
2009-06-18	01:21:00	0
2009-06-18	01:22:00	0
2009-06-18	01:23:00	0
2009-06-18	01:24:00	0
2009-06-18	01:25:00	0
2009-06-18	01:26:00	0
2009-06-18	01:27:00	0
2009-06-18	01:28:00	0
2009-06-18	01:29:00	0
2009-06-18	01:30:00	0
2009-06-18	01:31:00	0
2009-06-18	01:32:00	0
2009-06-18	01:33:00	0
2009-06-18	01:34:00	0
2009-06-18	01:35:00	0
2009-06-18	01:36:00	0
2009-06-18	01:37:00	0
2009-06-18	01:38:00	0
2009-06-18	01:39:00	0
2009-06-18	01:40:00	0
2009-06-18	01:41:00	0
2009-06-18	01:42:00	0
2009-06-18	01:43:00	0
2009-06-18	01:44:00	0
2009-06-18	01:45:00	0
2009-06-18	01:46:00	0
2009-06-18	01:47:00	0
2009-06-18	01:48:00	0
2009-06-18	01:49:00	0
2009-06-18	01:50:00	0
2009-06-18	01:51:00	0
2009-06-18	01:52:00	0
2009-06-18	01:53:00	0
2009-06-18	01:54:00	0
2009-06-18	01:55:00	0
2009-06-18	01:56:00	0
2009-06-18	01:57:00	0
2009-06-18	01:58:00	0
2009-06-18	01:59:00	0
2009-06-18	02:00:00	0
2009-06-18	02:01:00	0
2009-06-18	02:02:00	0
2009-06-18	02:03:00	0
2009-06-18	02:04:00	0
2009-06-18	02:05:00	0
2009-06-18	02:06:00	0
2009-06-18	02:07:00	0
2009-06-18	02:08:00	0
2009-06-18	02:09:00	0
2009-06-18	02:10:00	0
2009-06-18	02:11:00	0
2009-06-18	02:12:00	0
2009-06-18	02:13:00	0
2009-06-18	02:14:00	0
2009-06-18	02:15:00	0
2009-06-18	02:16:00	0
2009-06-18	02:17:00	0
2009-06-18	02:18:00	0
2009-06-18	02:19:00	0
2009-06-18	02:20:00	0
2009-06-18	02:21:00	0
2009-06-18	02:22:00	0
2009-06-18	02:23:00	0
2009-06-18	02:24:00	0
2009-06-18	02:25:00	0
2009-06-18	02:26:00	0
2009-06-18	02:27:00	0
2009-06-18	02:28:00	0
2009-06-18	02:29:00	0
2009-06-18	02:30:00	0
2009-06-18	02:31:00	0
2009-06-18	02:32:00	0
2009-06-18	02:33:00	0
2009-06-18	02:34:00	0
2009-06-18	02:35:00	0
2009-06-18	02:36:00	0
2009-06-18	02:37:00	0
2009-06-18	02:38:00	0
2009-06-18	02:39:00	0
2009-06-18	02:40:00	0
2009-06-18	02:41:00	0
2009-06-18	02:42:00	0
2009-06-18	02:43:00	0
2009-06-18	02:44:00	0
2009-06-18	02:45:00	0
2009-06-18	02:46:00	0
2009-06-18	02:47:00	0
2009-06-18	02:48:00	0
2009-06-18	02:49:00	0
2009-06-18	02:50:00	0
2009-06-18	02:51:00	0
2009-06-18	02:52:00	0
2009-06-18	02:53:00	0
2009-06-18	02:54:00	0
2009-06-18	02:55:00	0
2009-06-18	02:56:00	0
2009-06-18	02:57:00	0
2009-06-18	02:58:00	0
2009-06-18	02:59:00	0
2009-06-18	03:00:00	0
2009-06-18	03:01:00	0
2009-06-18	03:02:00	0
2009-06-18	03:03:00	0
2009-06-18	03:04:00	0
2009-06-18	03:05:00	0
2009-06-18	03:06:00	0
2009-06-18	03:07:00	0
2009-06-18	03:08:00	0
2009-06-18	03:09:00	0
2009-06-18	03:10:00	0
2009-06-18	03:11:00	0
2009-06-18	03:12:00	0
2009-06-18	03:13:00	0
2009-06-18	03:14:00	0
2009-06-18	03:15:00	0
2009-06-18	03:16:00	0
2009-06-18	03:17:00	0
2009-06-18	03:18:00	0
2009-06-18	03:19:00	0
2009-06-18	03:20:00	0
2009-06-18	03:21:00	0
2009-06-18	03:22:00	0
2009-06-18	03:23:00	0
2009-06-18	03:24:00	0
2009-06-18	03:25:00	0
2009-06-18	03:26:00	0
2009-06-18	03:27:00	0
2009-06-18	03:28:00	0
2009-06-18	03:29:00	0
2009-06-18	03:30:00	0
2009-06-18	03:31:00	0
2009-06-18	03:32:00	0
2009-06-18	03:33:00	0
2009-06-18	03:34:00	0
2009-06-18	03:35:00	0
2009-06-18	03:36:00	0
2009-06-18	03:37:00	0
2009-06-18	03:38:00	0
2009-06-18	03:39:00	0
2009-06-18	03:40:00	0
2009-06-18	03:41:00	0
2009-06-18	03:42:00	0
2009-06-18	03:43:00	0
2009-06-18	03:44:00	0
2009-06-18	03:45:00	0
2009-06-18	03:46:00	0
2009-06-18	03:47:00	0
2009-06-18	03:48:00	0
2009-06-18	03:49:00	0
2009-06-18	03:50:00	0
2009-06-18	03:51:00	0
2009-06-18	03:52:00	0
2009-06-18	03:53:00	0
2009-06-18	03:54:00	0
2009-06-18	03:55:00	0
2009-06-18	03:56:00	0
2009-06-18	03:57:00	0
2009-06-18	03:58:00	0
2009-06-18	03:59:00	0
2009-06-18	04:00:00	0
2009-06-18	04:01:00	0
2009-06-18	04:02:00	0
2009-06-18	04:03:00	0
2009-06-18	04:04:00	0
2009-06-18	04:05:00	0
2009-06-18	04:06:00	0
2009-06-18	04:07:00	0
2009-06-18	04:08:00	0
2009-06-18	04:09:00	0
2009-06-18	04:10:00	0
2009-06-18	04:11:00	0
2009-06-18	04:12:00	0
2009-06-18	04:13:00	0
2009-06-18	04:14:00	0
2009-06-18	04:15:00	0
2009-06-18	04:16:00	0
2009-06-18	04:17:00	0
2009-06-18	04:18:00	0
2009-06-18	04:19:00	0
2009-06-18	04:20:00	0
2009-06-18	04:21:00	0
2009-06-18	04:22:00	0
2009-06-18	04:23:00	0
2009-06-18	04:24:00	0
2009-06-18	04:25:00	0
2009-06-18	04:26:00	0
2009-06-18	04:27:00	0
2009-06-18	04:28:00	0
2009-06-18	04:29:00	0
2009-06-18	04:30:00	0
2009-06-18	04:31:00	0
2009-06-18	04:32:00	0
2009-06-18	04:33:00	0
2009-06-18	04:34:00	0
2009-06-18	04:35:00	0
2009-06-18	04:36:00	0
2009-06-18	04:37:00	0
2009-06-18	04:38:00	0
2009-06-18	04:39:00	0
2009-06-18	04:40:00	0
2009-06-18	04:41:00	0
2009-06-18	04:42:00	0
2009-06-18	04:43:00	0
2009-06-18	04:44:00	0
2009-06-18	04:45:00	0
2009-06-18	04:46:00	0
2009-06-18	04:47:00	0
2009-06-18	04:48:00	0
2009-06-18	04:49:00	0
2009-06-18	04:50:00	0
2009-06-18	04:51:00	0
2009-06-18	04:52:00	0
2009-06-18	04:53:00	0
2009-06-18	04:54:00	0
2009-06-18	04:55:00	0
2009-06-18	04:56:00	0
2009-06-18	04:57:00	0
2009-06-18	04:58:00	0
2009-06-18	04:59:00	0
2009-06-18	05:00:00	0
2009-06-18	05:01:00	0
2009-06-18	05:02:00	0
2009-06-18	05:03:00	0
2009-06-18	05:04:00	0
2009-06-18	05:05:00	0
2009-06-18	05:06:00	0
2009-06-18	05:07:00	0
2009-06-18	05:08:00	0
2009-06-18	05:09:00	0
2009-06-18	05:10:00	0
2009-06-18	05:11:00	0
2009-06-18	05:12:00	0
2009-06-18	05:13:00	0
2009-06-18	05:14:00	0
2009-06-18	05:15:00	0
2009-06-18	05:16:00	0
2009-06-18	05:17:00	0
2009-06-18	05:18:00	0
2009-06-18	05:19:00	0
2009-06-18	05:20:00	0
2009-06-18	05:21:00	0
2009-06-18	05:22:00	0
2009-06-18	05:23:00	0
2009-06-18	05:24:00	0
2009-06-18	05:25:00	0
2009-06-18	05:26:00	0
2009-06-18	05:27:00	0
2009-06-18	05:28:00	0
2009-06-18	05:29:00	0
2009-06-18	05:30:00	0
2009-06-18	05:31:00	0
2009-06-18	05:32:00	0
2009-06-18	05:33:00	0
2009-06-18	05:34:00	0
2009-06-18	05:35:00	0
2009-06-18	05:36:00	0
2009-06-18	05:37:00	0
2009-06-18	05:38:00	0
2009-06-18	05:39:00	0
2009-06-18	05:40:00	0
2009-06-18	05:41:00	0
2009-06-18	05:42:00	0
2009-06-18	05:43:00	0
2009-06-18	05:44:00	0
2009-06-18	05:45:00	0
2009-06-18	05:46:00	0
2009-06-18	05:47:00	0
2009-06-18	05:48:00	0
2009-06-18	05:49:00	0
2009-06-18	05:50:00	0
2009-06-18	05:51:00	0
2009-06-18	05:52:00	0
2009-06-18	05:53:00	0
2009-06-18	05:54:00	0
2009-06-18	05:55:00	0
2009-06-18	05:56:00	0
2009-06-18	05:57:00	0
2009-06-18	05:58:00	0
2009-06-18	05:59:00	0
2009-06-18	06:00:00	0
2009-06-18	06:01:00	0
2009-06-18	06:02:00	0
2009-06-18	06:03:00	0
2009-06-18	06:04:00	0
2009-06-18	06:05:00	0
2009-06-18	06:06:00	0
2009-06-18	06:07:00	0
2009-06-18	06:08:00	0
2009-06-18	06:09:00	0
2009-06-18	06:10:00	0
2009-06-18	06:11:00	0
2009-06-18	06:12:00	0
2009-06-18	06:13:00	0
2009-06-18	06:14:00	0
2009-06-18	06:15:00	0
2009-06-18	06:16:00	0
2009-06-18	06:17:00	0
2009-06-18	06:18:00	0
2009-06-18	06:19:00	0
2009-06-18	06:20:00	0
2009-06-18	06:21:00	0
2009-06-18	06:22:00	0
2009-06-18	06:23:00	0
2009-06-18	06:24:00	0
2009-06-18	06:25:00	0
2009-06-18	06:26:00	0
2009-06-18	06:27:00	0
2009-06-18	06:28:00	0
2009-06-18	06:29:00	0
2009-06-18	06:30:00	0
2009-06-18	06:31:00	0
2009-06-18	06:32:00	0
2009-06-18	06:33:00	0
2009-06-18	06:34:00	0
2009-06-18	06:35:00	0
2009-06-18	06:36:00	0
2009-06-18	06:37:00	0
2009-06-18	06:38:00	0
2009-06-18	06:39:00	0
2009-06-18	06:40:00	0
2009-06-18	06:41:00	0
2009-06-18	06:42:00	0
2009-06-18	06:43:00	0
2009-06-18	06:44:00	0
2009-06-18	06:45:00	0
2009-06-18	06:46:00	0
2009-06-18	06:47:00	0
2009-06-18	06:48:00	0
2009-06-18	06:49:00	0
2009-06-18	06:50:00	0
2009-06-18	06:51:00	0
2009-06-18	06:52:00	0
2009-06-18	06:53:00	0
2009-06-18	06:54:00	0
2009-06-18	06:55:00	0
2009-06-18	06:56:00	0
2009-06-18	06:57:00	0
2009-06-18	06:58:00	0
2009-06-18	06:59:00	0
2009-06-18	07:00:00	0
2009-06-18	07:01:00	0
2009-06-18	07:02:00	0
2009-06-18	07:03:00	0
2009-06-18	07:04:00	0
2009-06-18	07:05:00	0
2009-06-18	07:06:00	0
2009-06-18	07:07:00	0
2009-06-18	07:08:00	0
2009-06-18	07:09:00	0
2009-06-18	07:10:00	0
2009-06-18	07:11:00	0
2009-06-18	07:12:00	0
2009-06-18	07:13:00	0
2009-06-18	07:14:00	0
2009-06-18	07:15:00	0
2009-06-18	07:16:00	0
2009-06-18	07:17:00	0
2009-06-18	07:18:00	0
2009-06-18	07:19:00	0
2009-06-18	07:20:00	0
2009-06-18	07:21:00	0
2009-06-18	07:22:00	0
2009-06-18	07:23:00	0
2009-06-18	07:24:00	0
2009-06-18	07:25:00	0
2009-06-18	07:26:00	0
2009-06-18	07:27:00	0
2009-06-18	07:28:00	0
2009-06-18	07:29:00	0
2009-06-18	07:30:00	0
2009-06-18	07:31:00	0
2009-06-18	07:32:00	0
2009-06-18	07:33:00	0
2009-06-18	07:34:00	0
2009-06-18	07:35:00	0
2009-06-18	07:36:00	0
2009-06-18	07:37:00	0
2009-06-18	07:38:00	0
2009-06-18	07:39:00	0
2009-06-18	07:40:00	0
2009-06-18	07:41:00	0
2009-06-18	07:42:00	0
2009-06-18	07:43:00	0
2009-06-18	07:44:00	0
2009-06-18	07:45:00	0
2009-06-18	07:46:00	0
2009-06-18	07:47:00	0
2009-06-18	07:48:00	0
2009-06-18	07:49:00	0
2009-06-18	07:50:00	0
2009-06-18	07:51:00	0
2009-06-18	07:52:00	0
2009-06-18	07:53:00	0
2009-06-18	07:54:00	0
2009-06-18	07:55:00	0
2009-06-18	07:56:00	0
2009-06-18	07:57:00	0
2009-06-18	07:58:00	0
2009-06-18	07:59:00	0
2009-06-18	08:00:00	0
2009-06-18	08:01:00	0
2009-06-18	08:02:00	0
2009-06-18	08:03:00	0
2009-06-18	08:04:00	0
2009-06-18	08:05:00	0
2009-06-18	08:06:00	0
2009-06-18	08:07:00	0
2009-06-18	08:08:00	0
2009-06-18	08:09:00	0
2009-06-18	08:10:00	0
2009-06-18	08:11:00	0
2009-06-18	08:12:00	0
2009-06-18	08:13:00	0
2009-06-18	08:14:00	0
2009-06-18	08:15:00	0
2009-06-18	08:16:00	0
2009-06-18	08:17:00	0
2009-06-18	08:18:00	0
2009-06-18	08:19:00	0
2009-06-18	08:20:00	0
2009-06-18	08:21:00	0
2009-06-18	08:22:00	0
2009-06-18	08:23:00	0
2009-06-18	08:24:00	0
2009-06-18	08:25:00	0
2009-06-18	08:26:00	0
2009-06-18	08:27:00	0
2009-06-18	08:28:00	0
2009-06-18	08:29:00	0
2009-06-18	08:30:00	0
2009-06-18	08:31:00	0
2009-06-18	08:32:00	0
2009-06-18	08:33:00	0
2009-06-18	08:34:00	0
2009-06-18	08:35:00	0
2009-06-18	08:36:00	0
2009-06-18	08:37:00	0
2009-06-18	08:38:00	0
2009-06-18	08:39:00	0
2009-06-18	08:40:00	0
2009-06-18	08:41:00	0
2009-06-18	08:42:00	0
2009-06-18	08:43:00	0
2009-06-18	08:44:00	0
2009-06-18	08:45:00	0
2009-06-18	08:46:00	0
2009-06-18	08:47:00	0
2009-06-18	08:48:00	0
2009-06-18	08:49:00	0
2009-06-18	08:50:00	0
2009-06-18	08:51:00	0
2009-06-18	08:52:00	0
2009-06-18	08:53:00	0
2009-06-18	08:54:00	0
2009-06-18	08:55:00	0
2009-06-18	08:56:00	0
2009-06-18	08:57:00	0
2009-06-18	08:58:00	0
2009-06-18	08:59:00	0
2009-06-18	09:00:00	0
2009-06-18	09:01:00	0
2009-06-18	09:02:00	0
2009-06-18	09:03:00	0
2009-06-18	09:04:00	0
2009-06-18	09:05:00	0
2009-06-18	09:06:00	0
2009-06-18	09:07:00	0
2009-06-18	09:08:00	0
2009-06-18	09:09:00	0
2009-06-18	09:10:00	0
2009-06-18	09:11:00	0
2009-06-18	09:12:00	0
2009-06-18	09:13:00	0
2009-06-18	09:14:00	0
2009-06-18	09:15:00	0
2009-06-18	09:16:00	0
2009-06-18	09:17:00	0
2009-06-18	09:18:00	0
2009-06-18	09:19:00	0
2009-06-18	09:20:00	0
2009-06-18	09:21:00	0
2009-06-18	09:22:00	0
2009-06-18	09:23:00	0
2009-06-18	09:24:00	0
2009-06-18	09:25:00	0
2009-06-18	09:26:00	0
2009-06-18	09:27:00	0
2009-06-18	09:28:00	0
2009-06-18	09:29:00	0
2009-06-18	09:30:00	0
2009-06-18	09:31:00	0
2009-06-18	09:32:00	0
2009-06-18	09:33:00	0
2009-06-18	09:34:00	0
2009-06-18	09:35:00	0
2009-06-18	09:36:00	0
2009-06-18	09:37:00	0
2009-06-18	09:38:00	0
2009-06-18	09:39:00	0
2009-06-18	09:40:00	0
2009-06-18	09:41:00	0
2009-06-18	09:42:00	0
2009-06-18	09:43:00	0
2009-06-18	09:44:00	0
2009-06-18	09:45:00	0
2009-06-18	09:46:00	0
2009-06-18	09:47:00	0
2009-06-18	09:48:00	0
2009-06-18	09:49:00	0
2009-06-18	09:50:00	0
2009-06-18	09:51:00	0
2009-06-18	09:52:00	0
2009-06-18	09:53:00	0
2009-06-18	09:54:00	0
2009-06-18	09:55:00	0
2009-06-18	09:56:00	0
2009-06-18	09:57:00	0
2009-06-18	09:58:00	0
2009-06-18	09:59:00	0
2009-06-18	10:00:00	0
2009-06-18	10:01:00	0
2009-06-18	10:02:00	0
2009-06-18	10:03:00	0
2009-06-18	10:04:00	0
2009-06-18	10:05:00	0
2009-06-18	10:06:00	0
2009-06-18	10:07:00	0
2009-06-18	10:08:00	0
2009-06-18	10:09:00	0
2009-06-18	10:10:00	0
2009-06-18	10:11:00	0
2009-06-18	10:12:00	0
2009-06-18	10:13:00	0
2009-06-18	10:14:00	0
2009-06-18	10:15:00	0
2009-06-18	10:16:00	0
2009-06-18	10:17:00	0
2009-06-18	10:18:00	0
2009-06-18	10:19:00	0
2009-06-18	10:20:00	0
2009-06-18	10:21:00	0
2009-06-18	10:22:00	0
2009-06-18	10:23:00	0
2009-06-18	10:24:00	0
2009-06-18	10:25:00	0
2009-06-18	10:26:00	0
2009-06-18	10:27:00	0
2009-06-18	10:28:00	0
2009-06-18	10:29:00	0
2009-06-18	10:30:00	0
2009-06-18	10:31:00	0
2009-06-18	10:32:00	0
2009-06-18	10:33:00	0
2009-06-18	10:34:00	0
2009-06-18	10:35:00	0
2009-06-18	10:36:00	0
2009-06-18	10:37:00	0
2009-06-18	10:38:00	0
2009-06-18	10:39:00	0
2009-06-18	10:40:00	0
2009-06-18	10:41:00	0
2009-06-18	10:42:00	0
2009-06-18	10:43:00	0
2009-06-18	10:44:00	0
2009-06-18	10:45:00	0
2009-06-18	10:46:00	0
2009-06-18	10:47:00	0
2009-06-18	10:48:00	0
2009-06-18	10:49:00	0
2009-06-18	10:50:00	0
2009-06-18	10:51:00	0
2009-06-18	10:52:00	0
2009-06-18	10:53:00	0
2009-06-18	10:54:00	0
2009-06-18	10:55:00	0
2009-06-18	10:56:00	0
2009-06-18	10:57:00	0
2009-06-18	10:58:00	0
2009-06-18	10:59:00	0
2009-06-18	11:00:00	0
2009-06-18	11:01:00	0
2009-06-18	11:02:00	0
2009-06-18	11:03:00	0
2009-06-18	11:04:00	0
2009-06-18	11:05:00	0
2009-06-18	11:06:00	0
2009-06-18	11:07:00	0
2009-06-18	11:08:00	0
2009-06-18	11:09:00	0
2009-06-18	11:10:00	0
2009-06-18	11:11:00	0
2009-06-18	11:12:00	0
2009-06-18	11:13:00	0
2009-06-18	11:14:00	0
2009-06-18	11:15:00	0
2009-06-18	11:16:00	0
2009-06-18	11:17:00	0
2009-06-18	11:18:00	0
2009-06-18	11:19:00	0
2009-06-18	11:20:00	0
2009-06-18	11:21:00	0
2009-06-18	11:22:00	0
2009-06-18	11:23:00	0
2009-06-18	11:24:00	0
2009-06-18	11:25:00	0
2009-06-18	11:26:00	0
2009-06-18	11:27:00	0
2009-06-18	11:28:00	0
2009-06-18	11:29:00	0
2009-06-18	11:30:00	0
2009-06-18	11:31:00	0
2009-06-18	11:32:00	0
2009-06-18	11:33:00	0
2009-06-18	11:34:00	0
2009-06-18	11:35:00	0
2009-06-18	11:36:00	0
2009-06-18	11:37:00	0
2009-06-18	11:38:00	0
2009-06-18	11:39:00	0
2009-06-18	11:40:00	0
2009-06-18	11:41:00	0
2009-06-18	11:42:00	0
2009-06-18	11:43:00	0
2009-06-18	11:44:00	0
2009-06-18	11:45:00	0
2009-06-18	11:46:00	0
2009-06-18	11:47:00	0
2009-06-18	11:48:00	0
2009-06-18	11:49:00	0
2009-06-18	11:50:00	0
2009-06-18	11:51:00	0
2009-06-18	11:52:00	0
2009-06-18	11:53:00	0
2009-06-18	11:54:00	0
2009-06-18	11:55:00	0
2009-06-18	11:56:00	0
2009-06-18	11:57:00	0
2009-06-18	11:58:00	0
2009-06-18	11:59:00	0
2009-06-18	12:00:00	0
2009-06-18	12:01:00	0
2009-06-18	12:02:00	0
2009-06-18	12:03:00	0
2009-06-18	12:04:00	0
2009-06-18	12:05:00	0
2009-06-18	12:06:00	0
2009-06-18	12:07:00	0
2009-06-18	12:08:00	0
2009-06-18	12:09:00	0
2009-06-18	12:10:00	0
2009-06-18	12:11:00	0
2009-06-18	12:12:00	0
2009-06-18	12:13:00	0
2009-06-18	12:14:00	0
2009-06-18	12:15:00	0
2009-06-18	12:16:00	0
2009-06-18	12:17:00	0
2009-06-18	12:18:00	0
2009-06-18	12:19:00	0
2009-06-18	12:20:00	0
2009-06-18	12:21:00	0
2009-06-18	12:22:00	0
2009-06-18	12:23:00	0
2009-06-18	12:24:00	0
2009-06-18	12:25:00	0
2009-06-18	12:26:00	0
2009-06-18	12:27:00	0
2009-06-18	12:28:00	0
2009-06-18	12:29:00	0
2009-06-18	12:30:00	0
2009-06-18	12:31:00	0
2009-06-18	12:32:00	0
2009-06-18	12:33:00	0
2009-06-18	12:34:00	0
2009-06-18	12:35:00	0
2009-06-18	12:36:00	0
2009-06-18	12:37:00	0
2009-06-18	12:38:00	0
2009-06-18	12:39:00	0
2009-06-18	12:40:00	0
2009-06-18	12:41:00	0
2009-06-18	12:42:00	0
2009-06-18	12:43:00	0
2009-06-18	12:44:00	0
2009-06-18	12:45:00	0
2009-06-18	12:46:00	0
2009-06-18	12:47:00	0
2009-06-18	12:48:00	0
2009-06-18	12:49:00	0
2009-06-18	12:50:00	0
2009-06-18	12:51:00	0
2009-06-18	12:52:00	0
2009-06-18	12:53:00	0
2009-06-18	12:54:00	0
2009-06-18	12:55:00	0
2009-06-18	12:56:00	0
2009-06-18	12:57:00	0
2009-06-18	12:58:00	0
2009-06-18	12:59:00	0
2009-06-18	13:00:00	0
2009-06-18	13:01:00	0
2009-06-18	13:02:00	0
2009-06-18	13:03:00	0
2009-06-18	13:04:00	0
2009-06-18	13:05:00	0
2009-06-18	13:06:00	0
2009-06-18	13:07:00	0
2009-06-18	13:08:00	0
2009-06-18	13:09:00	0
2009-06-18	13:10:00	0
2009-06-18	13:11:00	0
2009-06-18	13:12:00	0
2009-06-18	13:13:00	0
2009-06-18	13:14:00	0
2009-06-18	13:15:00	0
2009-06-18	13:16:00	0
2009-06-18	13:17:00	0
2009-06-18	13:18:00	0
2009-06-18	13:19:00	0
2009-06-18	13:20:00	0
2009-06-18	13:21:00	0
2009-06-18	13:22:00	0
2009-06-18	13:23:00	0
2009-06-18	13:24:00	0
2009-06-18	13:25:00	0
2009-06-18	13:26:00	0
2009-06-18	13:27:00	0
2009-06-18	13:28:00	0
2009-06-18	13:29:00	0
2009-06-18	13:30:00	0
2009-06-18	13:31:00	0
2009-06-18	13:32:00	0
2009-06-18	13:33:00	0
2009-06-18	13:34:00	0
2009-06-18	13:35:00	0
2009-06-18	13:36:00	0
2009-06-18	13:37:00	0
2009-06-18	13:38:00	0
2009-06-18	13:39:00	0
2009-06-18	13:40:00	0
2009-06-18	13:41:00	0
2009-06-18	13:42:00	0
2009-06-18	13:43:00	0
2009-06-18	13:44:00	0
2009-06-18	13:45:00	0
2009-06-18	13:46:00	0
2009-06-18	13:47:00	0
2009-06-18	13:48:00	0
2009-06-18	13:49:00	0
2009-06-18	13:50:00	0
2009-06-18	13:51:00	0
2009-06-18	13:52:00	0
2009-06-18	13:53:00	0
2009-06-18	13:54:00	0
2009-06-18	13:55:00	0
2009-06-18	13:56:00	0
2009-06-18	13:57:00	0
2009-06-18	13:58:00	0
2009-06-18	13:59:00	0
2009-06-18	14:00:00	0
2009-06-18	14:01:00	0
2009-06-18	14:02:00	0
2009-06-18	14:03:00	0
2009-06-18	14:04:00	0
2009-06-18	14:05:00	0
2009-06-18	14:06:00	0
2009-06-18	14:07:00	0
2009-06-18	14:08:00	0
2009-06-18	14:09:00	0
2009-06-18	14:10:00	0
2009-06-18	14:11:00	0
2009-06-18	14:12:00	0
2009-06-18	14:13:00	0
2009-06-18	14:14:00	0
2009-06-18	14:15:00	0
2009-06-18	14:16:00	0
2009-06-18	14:17:00	0
2009-06-18	14:18:00	0
2009-06-18	14:19:00	0
2009-06-18	14:20:00	0
2009-06-18	14:21:00	0
2009-06-18	14:22:00	0
2009-06-18	14:23:00	0
2009-06-18	14:24:00	0
2009-06-18	14:25:00	0
2009-06-18	14:26:00	0
2009-06-18	14:27:00	0
2009-06-18	14:28:00	0
2009-06-18	14:29:00	0
2009-06-18	14:30:00	0
2009-06-18	14:31:00	0
2009-06-18	14:32:00	0
2009-06-18	14:33:00	0
2009-06-18	14:34:00	0
2009-06-18	14:35:00	0
2009-06-18	14:36:00	0
2009-06-18	14:37:00	0
2009-06-18	14:38:00	0
2009-06-18	14:39:00	0
2009-06-18	14:40:00	0
2009-06-18	14:41:00	0
2009-06-18	14:42:00	0
2009-06-18	14:43:00	0
2009-06-18	14:44:00	0
2009-06-18	14:45:00	0
2009-06-18	14:46:00	0
2009-06-18	14:47:00	0
2009-06-18	14:48:00	0
2009-06-18	14:49:00	0
2009-06-18	14:50:00	0
2009-06-18	14:51:00	0
2009-06-18	14:52:00	0
2009-06-18	14:53:00	0
2009-06-18	14:54:00	0
2009-06-18	14:55:00	0
2009-06-18	14:56:00	0
2009-06-18	14:57:00	0
2009-06-18	14:58:00	0
2009-06-18	14:59:00	0
2009-06-18	15:00:00	0
2009-06-18	15:01:00	0
2009-06-18	15:02:00	0
2009-06-18	15:03:00	0
2009-06-18	15:04:00	0
2009-06-18	15:05:00	0
2009-06-18	15:06:00	0
2009-06-18	15:07:00	0
2009-06-18	15:08:00	0
2009-06-18	15:09:00	0
2009-06-18	15:10:00	0
2009-06-18	15:11:00	0
2009-06-18	15:12:00	0
2009-06-18	15:13:00	0
2009-06-18	15:14:00	0
2009-06-18	15:15:00	0
2009-06-18	15:16:00	0
2009-06-18	15:17:00	0
2009-06-18	15:18:00	0
2009-06-18	15:19:00	0
2009-06-18	15:20:00	0
2009-06-18	15:21:00	0
2009-06-18	15:22:00	0
2009-06-18	15:23:00	0
2009-06-18	15:24:00	0
2009-06-18	15:25:00	0
2009-06-18	15:26:00	0
2009-06-18	15:27:00	0
2009-06-18	15:28:00	0
2009-06-18	15:29:00	0
2009-06-18	15:30:00	0
2009-06-18	15:31:00	0
2009-06-18	15:32:00	0
2009-06-18	15:33:00	0
2009-06-18	15:34:00	0
2009-06-18	15:35:00	0
2009-06-18	15:36:00	0
2009-06-18	15:37:00	0
2009-06-18	15:38:00	0
2009-06-18	15:39:00	0
2009-06-18	15:40:00	0
2009-06-18	15:41:00	0
2009-06-18	15:42:00	0
2009-06-18	15:43:00	0
2009-06-18	15:44:00	0
2009-06-18	15:45:00	0
2009-06-18	15:46:00	0
2009-06-18	15:47:00	0
2009-06-18	15:48:00	0
2009-06-18	15:49:00	0
2009-06-18	15:50:00	0
2009-06-18	15:51:00	0
2009-06-18	15:52:00	0
2009-06-18	15:53:00	0
2009-06-18	15:54:00	0
2009-06-18	15:55:00	0
2009-06-18	15:56:00	0
2009-06-18	15:57:00	0
2009-06-18	15:58:00	0
2009-06-18	15:59:00	0
2009-06-18	16:00:00	0
2009-06-18	16:01:00	0
2009-06-18	16:02:00	0
2009-06-18	16:03:00	0
2009-06-18	16:04:00	0
2009-06-18	16:05:00	0
2009-06-18	16:06:00	0
2009-06-18	16:07:00	0
2009-06-18	16:08:00	0
2009-06-18	16:09:00	0
2009-06-18	16:10:00	0
2009-06-18	16:11:00	0
2009-06-18	16:12:00	0
2009-06-18	16:13:00	0
2009-06-18	16:14:00	0
2009-06-18	16:15:00	0
2009-06-18	16:16:00	0
2009-06-18	16:17:00	0
2009-06-18	16:18:00	0
2009-06-18	16:19:00	0
2009-06-18	16:20:00	0
2009-06-18	16:21:00	0
2009-06-18	16:22:00	0
2009-06-18	16:23:00	0
2009-06-18	16:24:00	0
2009-06-18	16:25:00	0
2009-06-18	16:26:00	0
2009-06-18	16:27:00	0
2009-06-18	16:28:00	0
2009-06-18	16:29:00	0
2009-06-18	16:30:00	0
2009-06-18	16:31:00	0
2009-06-18	16:32:00	0
2009-06-18	16:33:00	0
2009-06-18	16:34:00	0
2009-06-18	16:35:00	0
2009-06-18	16:36:00	0
2009-06-18	16:37:00	0
2009-06-18	16:38:00	0
2009-06-18	16:39:00	0
2009-06-18	16:40:00	0
2009-06-18	16:41:00	0
2009-06-18	16:42:00	0
2009-06-18	16:43:00	0
2009-06-18	16:44:00	0
2009-06-18	16:45:00	0
2009-06-18	16:46:00	0
2009-06-18	16:47:00	0
2009-06-18	16:48:00	0
2009-06-18	16:49:00	0
2009-06-18	16:50:00	0
2009-06-18	16:51:00	0
2009-06-18	16:52:00	0
2009-06-18	16:53:00	0
2009-06-18	16:54:00	0
2009-06-18	16:55:00	0
2009-06-18	16:56:00	0
2009-06-18	16:57:00	0
2009-06-18	16:58:00	0
2009-06-18	16:59:00	0
2009-06-18	17:00:00	0
2009-06-18	17:01:00	0
2009-06-18	17:02:00	0
2009-06-18	17:03:00	0
2009-06-18	17:04:00	0
2009-06-18	17:05:00	0
2009-06-18	17:06:00	0
2009-06-18	17:07:00	0
2009-06-18	17:08:00	0
2009-06-18	17:09:00	0
2009-06-18	17:10:00	0
2009-06-18	17:11:00	0
2009-06-18	17:12:00	0
2009-06-18	17:13:00	0
2009-06-18	17:14:00	0
2009-06-18	17:15:00	0
2009-06-18	17:16:00	0
2009-06-18	17:17:00	0
2009-06-18	17:18:00	0
2009-06-18	17:19:00	0
2009-06-18	17:20:00	0
2009-06-18	17:21:00	0
2009-06-18	17:22:00	0
2009-06-18	17:23:00	0
2009-06-18	17:24:00	0
2009-06-18	17:25:00	0
2009-06-18	17:26:00	0
2009-06-18	17:27:00	0
2009-06-18	17:28:00	0
2009-06-18	17:29:00	0
2009-06-18	17:30:00	0
2009-06-18	17:31:00	0
2009-06-18	17:32:00	0
2009-06-18	17:33:00	0
2009-06-18	17:34:00	0
2009-06-18	17:35:00	0
2009-06-18	17:36:00	0
2009-06-18	17:37:00	0
2009-06-18	17:38:00	0
2009-06-18	17:39:00	0
2009-06-18	17:40:00	0
2009-06-18	17:41:00	0
2009-06-18	17:42:00	0
2009-06-18	17:43:00	0
2009-06-18	17:44:00	0
2009-06-18	17:45:00	0
2009-06-18	17:46:00	0
2009-06-18	17:47:00	0
2009-06-18	17:48:00	0
2009-06-18	17:49:00	0
2009-06-18	17:50:00	0
2009-06-18	17:51:00	0
2009-06-18	17:52:00	0
2009-06-18	17:53:00	0
2009-06-18	17:54:00	0
2009-06-18	17:55:00	0
2009-06-18	17:56:00	0
2009-06-18	17:57:00	0
2009-06-18	17:58:00	0
2009-06-18	17:59:00	0
2009-06-18	18:00:00	0
2009-06-18	18:01:00	24
2009-06-18	18:02:00	0
2009-06-18	18:03:00	59
2009-06-18	18:04:00	0
2009-06-18	18:05:00	0
2009-06-18	18:06:00	0
2009-06-18	18:07:00	12
2009-06-18	18:08:00	95
2009-06-18	18:09:00	154
2009-06-18	18:10:00	36
2009-06-18	18:11:00	47
2009-06-18	18:12:00	36
2009-06-18	18:13:00	0
2009-06-18	18:14:00	0
2009-06-18	18:15:00	0
2009-06-18	18:16:00	0
2009-06-18	18:17:00	0
2009-06-18	18:18:00	0
2009-06-18	18:19:00	0
2009-06-18	18:20:00	0
2009-06-18	18:21:00	0
2009-06-18	18:22:00	0
2009-06-18	18:23:00	0
2009-06-18	18:24:00	0
2009-06-18	18:25:00	0
2009-06-18	18:26:00	0
2009-06-18	18:27:00	0
2009-06-18	18:28:00	0
2009-06-18	18:29:00	0
2009-06-18	18:30:00	0
2009-06-18	18:31:00	0
2009-06-18	18:32:00	0
2009-06-18	18:33:00	0
2009-06-18	18:34:00	0
2009-06-18	18:35:00	0
2009-06-18	18:36:00	0
2009-06-18	18:37:00	0
2009-06-18	18:38:00	0
2009-06-18	18:39:00	0
2009-06-18	18:40:00	0
2009-06-18	18:41:00	0
2009-06-18	18:42:00	0
2009-06-18	18:43:00	0
2009-06-18	18:44:00	0
2009-06-18	18:45:00	0
2009-06-18	18:46:00	0
2009-06-18	18:47:00	0
2009-06-18	18:48:00	0
2009-06-18	18:49:00	0
2009-06-18	18:50:00	0
2009-06-18	18:51:00	0
2009-06-18	18:52:00	0
2009-06-18	18:53:00	12
2009-06-18	18:54:00	24
2009-06-18	18:55:00	0
2009-06-18	18:56:00	0
2009-06-18	18:57:00	0
2009-06-18	18:58:00	0
2009-06-18	18:59:00	0
2009-06-18	19:00:00	0
2009-06-18	19:01:00	0
2009-06-18	19:02:00	0
2009-06-18	19:03:00	0
2009-06-18	19:04:00	0
2009-06-18	19:05:00	0
2009-06-18	19:06:00	12
2009-06-18	19:07:00	0
2009-06-18	19:08:00	0
2009-06-18	19:09:00	0
2009-06-18	19:10:00	0
2009-06-18	19:11:00	0
2009-06-18	19:12:00	0
2009-06-18	19:13:00	0
2009-06-18	19:14:00	0
2009-06-18	19:15:00	0
2009-06-18	19:16:00	0
2009-06-18	19:17:00	0
2009-06-18	19:18:00	0
2009-06-18	19:19:00	0
2009-06-18	19:20:00	0
2009-06-18	19:21:00	0
2009-06-18	19:22:00	0
2009-06-18	19:23:00	0
2009-06-18	19:24:00	0
2009-06-18	19:25:00	0
2009-06-18	19:26:00	0
2009-06-18	19:27:00	0
2009-06-18	19:28:00	0
2009-06-18	19:29:00	0
2009-06-18	19:30:00	0
2009-06-18	19:31:00	0
2009-06-18	19:32:00	0
2009-06-18	19:33:00	0
2009-06-18	19:34:00	0
2009-06-18	19:35:00	0
2009-06-18	19:36:00	0
2009-06-18	19:37:00	0
2009-06-18	19:38:00	0
2009-06-18	19:39:00	0
2009-06-18	19:40:00	0
2009-06-18	19:41:00	24
2009-06-18	19:42:00	71
2009-06-18	19:43:00	24
2009-06-18	19:44:00	36
2009-06-18	19:45:00	0
2009-06-18	19:46:00	0
2009-06-18	19:47:00	0
2009-06-18	19:48:00	0
2009-06-18	19:49:00	0
2009-06-18	19:50:00	0
2009-06-18	19:51:00	0
2009-06-18	19:52:00	0
2009-06-18	19:53:00	0
2009-06-18	19:54:00	0
2009-06-18	19:55:00	0
2009-06-18	19:56:00	0
2009-06-18	19:57:00	0
2009-06-18	19:58:00	0
2009-06-18	19:59:00	0
2009-06-18	20:00:00	0
2009-06-18	20:01:00	0
2009-06-18	20:02:00	0
2009-06-18	20:03:00	0
2009-06-18	20:04:00	0
2009-06-18	20:05:00	0
2009-06-18	20:06:00	0
2009-06-18	20:07:00	0
2009-06-18	20:08:00	0
2009-06-18	20:09:00	0
2009-06-18	20:10:00	0
2009-06-18	20:11:00	0
2009-06-18	20:12:00	0
2009-06-18	20:13:00	47
2009-06-18	20:14:00	0
2009-06-18	20:15:00	0
2009-06-18	20:16:00	0
2009-06-18	20:17:00	0
2009-06-18	20:18:00	0
2009-06-18	20:19:00	0
2009-06-18	20:20:00	0
2009-06-18	20:21:00	0
2009-06-18	20:22:00	0
2009-06-18	20:23:00	0
2009-06-18	20:24:00	0
2009-06-18	20:25:00	0
2009-06-18	20:26:00	0
2009-06-18	20:27:00	0
2009-06-18	20:28:00	0
2009-06-18	20:29:00	0
2009-06-18	20:30:00	0
2009-06-18	20:31:00	0
2009-06-18	20:32:00	0
2009-06-18	20:33:00	0
2009-06-18	20:34:00	0
2009-06-18	20:35:00	0
2009-06-18	20:36:00	0
2009-06-18	20:37:00	0
2009-06-18	20:38:00	0
2009-06-18	20:39:00	282
2009-06-18	20:40:00	71
2009-06-18	20:41:00	12
2009-06-18	20:42:00	36
2009-06-18	20:43:00	0
2009-06-18	20:44:00	24
2009-06-18	20:45:00	0
2009-06-18	20:46:00	0
2009-06-18	20:47:00	0
2009-06-18	20:48:00	0
2009-06-18	20:49:00	0
2009-06-18	20:50:00	0
2009-06-18	20:51:00	0
2009-06-18	20:52:00	0
2009-06-18	20:53:00	0
2009-06-18	20:54:00	0
2009-06-18	20:55:00	0
2009-06-18	20:56:00	0
2009-06-18	20:57:00	0
2009-06-18	20:58:00	0
2009-06-18	20:59:00	0
2009-06-18	21:00:00	0
2009-06-18	21:01:00	12
2009-06-18	21:02:00	555
2009-06-18	21:03:00	903
2009-06-18	21:04:00	654
2009-06-18	21:05:00	154
2009-06-18	21:06:00	0
2009-06-18	21:07:00	24
2009-06-18	21:08:00	0
2009-06-18	21:09:00	0
2009-06-18	21:10:00	12
2009-06-18	21:11:00	36
2009-06-18	21:12:00	12
2009-06-18	21:13:00	0
2009-06-18	21:14:00	0
2009-06-18	21:15:00	0
2009-06-18	21:16:00	0
2009-06-18	21:17:00	0
2009-06-18	21:18:00	24
2009-06-18	21:19:00	0
2009-06-18	21:20:00	0
2009-06-18	21:21:00	0
2009-06-18	21:22:00	0
2009-06-18	21:23:00	0
2009-06-18	21:24:00	0
2009-06-18	21:25:00	0
2009-06-18	21:26:00	0
2009-06-18	21:27:00	0
2009-06-18	21:28:00	36
2009-06-18	21:29:00	36
2009-06-18	21:30:00	0
2009-06-18	21:31:00	0
2009-06-18	21:32:00	12
2009-06-18	21:33:00	0
2009-06-18	21:34:00	0
2009-06-18	21:35:00	0
2009-06-18	21:36:00	0
2009-06-18	21:37:00	0
2009-06-18	21:38:00	0
2009-06-18	21:39:00	0
2009-06-18	21:40:00	0
2009-06-18	21:41:00	0
2009-06-18	21:42:00	0
2009-06-18	21:43:00	0
2009-06-18	21:44:00	0
2009-06-18	21:45:00	0
2009-06-18	21:46:00	0
2009-06-18	21:47:00	0
2009-06-18	21:48:00	0
2009-06-18	21:49:00	0
2009-06-18	21:50:00	0
2009-06-18	21:51:00	0
2009-06-18	21:52:00	0
2009-06-18	21:53:00	0
2009-06-18	21:54:00	0
2009-06-18	21:55:00	0
2009-06-18	21:56:00	0
2009-06-18	21:57:00	0
2009-06-18	21:58:00	0
2009-06-18	21:59:00	327
2009-06-18	22:00:00	83
2009-06-18	22:01:00	0
2009-06-18	22:02:00	0
2009-06-18	22:03:00	0
2009-06-18	22:04:00	0
2009-06-18	22:05:00	0
2009-06-18	22:06:00	0
2009-06-18	22:07:00	0
2009-06-18	22:08:00	0
2009-06-18	22:09:00	0
2009-06-18	22:10:00	0
2009-06-18	22:11:00	0
2009-06-18	22:12:00	0
2009-06-18	22:13:00	0
2009-06-18	22:14:00	0
2009-06-18	22:15:00	0
2009-06-18	22:16:00	0
2009-06-18	22:17:00	0
2009-06-18	22:18:00	0
2009-06-18	22:19:00	0
2009-06-18	22:20:00	0
2009-06-18	22:21:00	0
2009-06-18	22:22:00	0
2009-06-18	22:23:00	0
2009-06-18	22:24:00	0
2009-06-18	22:25:00	0
2009-06-18	22:26:00	0
2009-06-18	22:27:00	0
2009-06-18	22:28:00	0
2009-06-18	22:29:00	0
2009-06-18	22:30:00	0
2009-06-18	22:31:00	0
2009-06-18	22:32:00	0
2009-06-18	22:33:00	0
2009-06-18	22:34:00	0
2009-06-18	22:35:00	0
2009-06-18	22:36:00	0
2009-06-18	22:37:00	0
2009-06-18	22:38:00	0
2009-06-18	22:39:00	0
2009-06-18	22:40:00	0
2009-06-18	22:41:00	0
2009-06-18	22:42:00	0
2009-06-18	22:43:00	0
2009-06-18	22:44:00	0
2009-06-18	22:45:00	0
2009-06-18	22:46:00	0
2009-06-18	22:47:00	0
2009-06-18	22:48:00	0
2009-06-18	22:49:00	0
2009-06-18	22:50:00	0
2009-06-18	22:51:00	0
2009-06-18	22:52:00	0
2009-06-18	22:53:00	0
2009-06-18	22:54:00	0
2009-06-18	22:55:00	0
2009-06-18	22:56:00	0
2009-06-18	22:57:00	0
2009-06-18	22:58:00	0
2009-06-18	22:59:00	0
2009-06-18	23:00:00	0
2009-06-18	23:01:00	0
2009-06-18	23:02:00	0
2009-06-18	23:03:00	12
2009-06-18	23:04:00	47
2009-06-18	23:05:00	24
2009-06-18	23:06:00	12
2009-06-18	23:07:00	59
2009-06-18	23:08:00	460
2009-06-18	23:09:00	107
2009-06-18	23:10:00	0
2009-06-18	23:11:00	0
2009-06-18	23:12:00	0
2009-06-18	23:13:00	0
2009-06-18	23:14:00	0
2009-06-18	23:15:00	0
2009-06-18	23:16:00	0
2009-06-18	23:17:00	0
2009-06-18	23:18:00	0
2009-06-18	23:19:00	0
2009-06-18	23:20:00	0
2009-06-18	23:21:00	0
2009-06-18	23:22:00	0
2009-06-18	23:23:00	0
2009-06-18	23:24:00	0
2009-06-18	23:25:00	0
2009-06-18	23:26:00	0
2009-06-18	23:27:00	0
2009-06-18	23:28:00	0
2009-06-18	23:29:00	0
2009-06-18	23:30:00	0
2009-06-18	23:31:00	0
2009-06-18	23:32:00	0
2009-06-18	23:33:00	0
2009-06-18	23:34:00	0
2009-06-18	23:35:00	0
2009-06-18	23:36:00	0
2009-06-18	23:37:00	0
2009-06-18	23:38:00	0
2009-06-18	23:39:00	0
2009-06-18	23:40:00	0
2009-06-18	23:41:00	0
2009-06-18	23:42:00	0
2009-06-18	23:43:00	0
2009-06-18	23:44:00	0
2009-06-18	23:45:00	0
2009-06-18	23:46:00	0
2009-06-18	23:47:00	0
2009-06-18	23:48:00	0
2009-06-18	23:49:00	0
2009-06-18	23:50:00	0
2009-06-18	23:51:00	0
2009-06-18	23:52:00	0
2009-06-18	23:53:00	0
2009-06-18	23:54:00	0
2009-06-18	23:55:00	0
2009-06-18	23:56:00	0
2009-06-18	23:57:00	0
2009-06-18	23:58:00	0
2009-06-18	23:59:00	0
2009-06-19	00:00:00	12
2009-06-19	00:01:00	0
2009-06-19	00:02:00	0
2009-06-19	00:03:00	0
2009-06-19	00:04:00	12
2009-06-19	00:05:00	0
2009-06-19	00:06:00	0
2009-06-19	00:07:00	0
2009-06-19	00:08:00	0
2009-06-19	00:09:00	0
2009-06-19	00:10:00	0
2009-06-19	00:11:00	0
2009-06-19	00:12:00	0
2009-06-19	00:13:00	0
2009-06-19	00:14:00	0
2009-06-19	00:15:00	0
2009-06-19	00:16:00	0
2009-06-19	00:17:00	0
2009-06-19	00:18:00	0
2009-06-19	00:19:00	0
2009-06-19	00:20:00	0
2009-06-19	00:21:00	0
2009-06-19	00:22:00	0
2009-06-19	00:23:00	0
2009-06-19	00:24:00	0
2009-06-19	00:25:00	0
2009-06-19	00:26:00	0
2009-06-19	00:27:00	0
2009-06-19	00:28:00	0
2009-06-19	00:29:00	0
2009-06-19	00:30:00	0
2009-06-19	00:31:00	0
2009-06-19	00:32:00	0
2009-06-19	00:33:00	0
2009-06-19	00:34:00	0
2009-06-19	00:35:00	0
2009-06-19	00:36:00	0
2009-06-19	00:37:00	0
2009-06-19	00:38:00	0
2009-06-19	00:39:00	168
2009-06-19	00:40:00	0
2009-06-19	00:41:00	0
2009-06-19	00:42:00	0
2009-06-19	00:43:00	0
2009-06-19	00:44:00	0
2009-06-19	00:45:00	0
2009-06-19	00:46:00	0
2009-06-19	00:47:00	0
2009-06-19	00:48:00	0
2009-06-19	00:49:00	0
2009-06-19	00:50:00	0
2009-06-19	00:51:00	0
2009-06-19	00:52:00	12
2009-06-19	00:53:00	0
2009-06-19	00:54:00	0
2009-06-19	00:55:00	0
2009-06-19	00:56:00	0
2009-06-19	00:57:00	0
2009-06-19	00:58:00	0
2009-06-19	00:59:00	0
2009-06-19	01:00:00	0
2009-06-19	01:01:00	0
2009-06-19	01:02:00	0
2009-06-19	01:03:00	0
2009-06-19	01:04:00	0
2009-06-19	01:05:00	0
2009-06-19	01:06:00	0
2009-06-19	01:07:00	0
2009-06-19	01:08:00	0
2009-06-19	01:09:00	0
2009-06-19	01:10:00	0
2009-06-19	01:11:00	0
2009-06-19	01:12:00	0
2009-06-19	01:13:00	12
2009-06-19	01:14:00	0
2009-06-19	01:15:00	83
2009-06-19	01:16:00	0
2009-06-19	01:17:00	24
2009-06-19	01:18:00	0
2009-06-19	01:19:00	0
2009-06-19	01:20:00	0
2009-06-19	01:21:00	0
2009-06-19	01:22:00	0
2009-06-19	01:23:00	0
2009-06-19	01:24:00	0
2009-06-19	01:25:00	0
2009-06-19	01:26:00	0
2009-06-19	01:27:00	0
2009-06-19	01:28:00	0
2009-06-19	01:29:00	0
2009-06-19	01:30:00	0
2009-06-19	01:31:00	0
2009-06-19	01:32:00	0
2009-06-19	01:33:00	0
2009-06-19	01:34:00	0
2009-06-19	01:35:00	0
2009-06-19	01:36:00	0
2009-06-19	01:37:00	0
2009-06-19	01:38:00	0
2009-06-19	01:39:00	0
2009-06-19	01:40:00	0
2009-06-19	01:41:00	0
2009-06-19	01:42:00	0
2009-06-19	01:43:00	0
2009-06-19	01:44:00	0
2009-06-19	01:45:00	0
2009-06-19	01:46:00	0
2009-06-19	01:47:00	0
2009-06-19	01:48:00	0
2009-06-19	01:49:00	0
2009-06-19	01:50:00	0
2009-06-19	01:51:00	0
2009-06-19	01:52:00	0
2009-06-19	01:53:00	0
2009-06-19	01:54:00	0
2009-06-19	01:55:00	0
2009-06-19	01:56:00	0
2009-06-19	01:57:00	0
2009-06-19	01:58:00	0
2009-06-19	01:59:00	0
2009-06-19	02:00:00	0
2009-06-19	02:01:00	0
2009-06-19	02:02:00	0
2009-06-19	02:03:00	0
2009-06-19	02:04:00	0
2009-06-19	02:05:00	0
2009-06-19	02:06:00	36
2009-06-19	02:07:00	393
2009-06-19	02:08:00	154
2009-06-19	02:09:00	0
2009-06-19	02:10:00	0
2009-06-19	02:11:00	0
2009-06-19	02:12:00	0
2009-06-19	02:13:00	0
2009-06-19	02:14:00	0
2009-06-19	02:15:00	0
2009-06-19	02:16:00	0
2009-06-19	02:17:00	0
2009-06-19	02:18:00	0
2009-06-19	02:19:00	0
2009-06-19	02:20:00	0
2009-06-19	02:21:00	0
2009-06-19	02:22:00	0
2009-06-19	02:23:00	0
2009-06-19	02:24:00	0
2009-06-19	02:25:00	12
2009-06-19	02:26:00	0
2009-06-19	02:27:00	0
2009-06-19	02:28:00	0
2009-06-19	02:29:00	0
2009-06-19	02:30:00	0
2009-06-19	02:31:00	0
2009-06-19	02:32:00	0
2009-06-19	02:33:00	0
2009-06-19	02:34:00	0
2009-06-19	02:35:00	0
2009-06-19	02:36:00	0
2009-06-19	02:37:00	0
2009-06-19	02:38:00	0
2009-06-19	02:39:00	0
2009-06-19	02:40:00	0
2009-06-19	02:41:00	0
2009-06-19	02:42:00	0
2009-06-19	02:43:00	0
2009-06-19	02:44:00	0
2009-06-19	02:45:00	0
2009-06-19	02:46:00	0
2009-06-19	02:47:00	0
2009-06-19	02:48:00	0
2009-06-19	02:49:00	0
2009-06-19	02:50:00	0
2009-06-19	02:51:00	0
2009-06-19	02:52:00	0
2009-06-19	02:53:00	0
2009-06-19	02:54:00	0
2009-06-19	02:55:00	0
2009-06-19	02:56:00	0
2009-06-19	02:57:00	0
2009-06-19	02:58:00	0
2009-06-19	02:59:00	0
2009-06-19	03:00:00	0
2009-06-19	03:01:00	0
2009-06-19	03:02:00	12
2009-06-19	03:03:00	0
2009-06-19	03:04:00	0
2009-06-19	03:05:00	0
2009-06-19	03:06:00	47
2009-06-19	03:07:00	517
2009-06-19	03:08:00	95
2009-06-19	03:09:00	0
2009-06-19	03:10:00	239
2009-06-19	03:11:00	12
2009-06-19	03:12:00	12
2009-06-19	03:13:00	36
2009-06-19	03:14:00	0
2009-06-19	03:15:00	0
2009-06-19	03:16:00	0
2009-06-19	03:17:00	0
2009-06-19	03:18:00	0
2009-06-19	03:19:00	0
2009-06-19	03:20:00	0
2009-06-19	03:21:00	0
2009-06-19	03:22:00	0
2009-06-19	03:23:00	0
2009-06-19	03:24:00	0
2009-06-19	03:25:00	0
2009-06-19	03:26:00	0
2009-06-19	03:27:00	0
2009-06-19	03:28:00	0
2009-06-19	03:29:00	0
2009-06-19	03:30:00	0
2009-06-19	03:31:00	0
2009-06-19	03:32:00	0
2009-06-19	03:33:00	0
2009-06-19	03:34:00	0
2009-06-19	03:35:00	0
2009-06-19	03:36:00	12
2009-06-19	03:37:00	0
2009-06-19	03:38:00	0
2009-06-19	03:39:00	0
2009-06-19	03:40:00	0
2009-06-19	03:41:00	0
2009-06-19	03:42:00	0
2009-06-19	03:43:00	0
2009-06-19	03:44:00	0
2009-06-19	03:45:00	0
2009-06-19	03:46:00	0
2009-06-19	03:47:00	0
2009-06-19	03:48:00	0
2009-06-19	03:49:00	0
2009-06-19	03:50:00	0
2009-06-19	03:51:00	0
2009-06-19	03:52:00	0
2009-06-19	03:53:00	0
2009-06-19	03:54:00	0
2009-06-19	03:55:00	0
2009-06-19	03:56:00	0
2009-06-19	03:57:00	0
2009-06-19	03:58:00	0
2009-06-19	03:59:00	0
2009-06-19	04:00:00	0
2009-06-19	04:01:00	0
2009-06-19	04:02:00	0
2009-06-19	04:03:00	0
2009-06-19	04:04:00	0
2009-06-19	04:05:00	0
2009-06-19	04:06:00	0
2009-06-19	04:07:00	0
2009-06-19	04:08:00	0
2009-06-19	04:09:00	0
2009-06-19	04:10:00	0
2009-06-19	04:11:00	0
2009-06-19	04:12:00	0
2009-06-19	04:13:00	0
2009-06-19	04:14:00	47
2009-06-19	04:15:00	12
2009-06-19	04:16:00	12
2009-06-19	04:17:00	0
2009-06-19	04:18:00	142
2009-06-19	04:19:00	12
2009-06-19	04:20:00	47
2009-06-19	04:21:00	12
2009-06-19	04:22:00	0
2009-06-19	04:23:00	0
2009-06-19	04:24:00	0
2009-06-19	04:25:00	0
2009-06-19	04:26:00	0
2009-06-19	04:27:00	0
2009-06-19	04:28:00	0
2009-06-19	04:29:00	0
2009-06-19	04:30:00	0
2009-06-19	04:31:00	0
2009-06-19	04:32:00	0
2009-06-19	04:33:00	0
2009-06-19	04:34:00	0
2009-06-19	04:35:00	0
2009-06-19	04:36:00	0
2009-06-19	04:37:00	0
2009-06-19	04:38:00	0
2009-06-19	04:39:00	0
2009-06-19	04:40:00	107
2009-06-19	04:41:00	47
2009-06-19	04:42:00	0
2009-06-19	04:43:00	0
2009-06-19	04:44:00	0
2009-06-19	04:45:00	0
2009-06-19	04:46:00	12
2009-06-19	04:47:00	36
2009-06-19	04:48:00	0
2009-06-19	04:49:00	225
2009-06-19	04:50:00	785
2009-06-19	04:51:00	0
2009-06-19	04:52:00	12
2009-06-19	04:53:00	0
2009-06-19	04:54:00	0
2009-06-19	04:55:00	0
2009-06-19	04:56:00	0
2009-06-19	04:57:00	0
2009-06-19	04:58:00	0
2009-06-19	04:59:00	0
2009-06-19	05:00:00	0
2009-06-19	05:01:00	0
2009-06-19	05:02:00	0
2009-06-19	05:03:00	0
2009-06-19	05:04:00	0
2009-06-19	05:05:00	0
2009-06-19	05:06:00	0
2009-06-19	05:07:00	0
2009-06-19	05:08:00	0
2009-06-19	05:09:00	0
2009-06-19	05:10:00	0
2009-06-19	05:11:00	0
2009-06-19	05:12:00	0
2009-06-19	05:13:00	0
2009-06-19	05:14:00	0
2009-06-19	05:15:00	0
2009-06-19	05:16:00	36
2009-06-19	05:17:00	0
2009-06-19	05:18:00	0
2009-06-19	05:19:00	0
2009-06-19	05:20:00	0
2009-06-19	05:21:00	0
2009-06-19	05:22:00	0
2009-06-19	05:23:00	0
2009-06-19	05:24:00	0
2009-06-19	05:25:00	0
2009-06-19	05:26:00	0
2009-06-19	05:27:00	0
2009-06-19	05:28:00	0
2009-06-19	05:29:00	0
2009-06-19	05:30:00	0
2009-06-19	05:31:00	0
2009-06-19	05:32:00	0
2009-06-19	05:33:00	0
2009-06-19	05:34:00	0
2009-06-19	05:35:00	0
2009-06-19	05:36:00	0
2009-06-19	05:37:00	0
2009-06-19	05:38:00	0
2009-06-19	05:39:00	0
2009-06-19	05:40:00	0
2009-06-19	05:41:00	0
2009-06-19	05:42:00	0
2009-06-19	05:43:00	0
2009-06-19	05:44:00	0
2009-06-19	05:45:00	0
2009-06-19	05:46:00	0
2009-06-19	05:47:00	0
2009-06-19	05:48:00	0
2009-06-19	05:49:00	0
2009-06-19	05:50:00	0
2009-06-19	05:51:00	12
2009-06-19	05:52:00	0
2009-06-19	05:53:00	0
2009-06-19	05:54:00	0
2009-06-19	05:55:00	0
2009-06-19	05:56:00	0
2009-06-19	05:57:00	0
2009-06-19	05:58:00	0
2009-06-19	05:59:00	0
2009-06-19	06:00:00	0
2009-06-19	06:01:00	0
2009-06-19	06:02:00	0
2009-06-19	06:03:00	0
2009-06-19	06:04:00	0
2009-06-19	06:05:00	0
2009-06-19	06:06:00	0
2009-06-19	06:07:00	0
2009-06-19	06:08:00	0
2009-06-19	06:09:00	0
2009-06-19	06:10:00	0
2009-06-19	06:11:00	0
2009-06-19	06:12:00	0
2009-06-19	06:13:00	0
2009-06-19	06:14:00	0
2009-06-19	06:15:00	0
2009-06-19	06:16:00	0
2009-06-19	06:17:00	0
2009-06-19	06:18:00	0
2009-06-19	06:19:00	0
2009-06-19	06:20:00	0
2009-06-19	06:21:00	0
2009-06-19	06:22:00	0
2009-06-19	06:23:00	0
2009-06-19	06:24:00	0
2009-06-19	06:25:00	0
2009-06-19	06:26:00	0
2009-06-19	06:27:00	0
2009-06-19	06:28:00	0
2009-06-19	06:29:00	0
2009-06-19	06:30:00	0
2009-06-19	06:31:00	0
2009-06-19	06:32:00	0
2009-06-19	06:33:00	0
2009-06-19	06:34:00	0
2009-06-19	06:35:00	119
2009-06-19	06:36:00	83
2009-06-19	06:37:00	0
2009-06-19	06:38:00	0
2009-06-19	06:39:00	0
2009-06-19	06:40:00	0
2009-06-19	06:41:00	0
2009-06-19	06:42:00	0
2009-06-19	06:43:00	0
2009-06-19	06:44:00	0
2009-06-19	06:45:00	0
2009-06-19	06:46:00	0
2009-06-19	06:47:00	0
2009-06-19	06:48:00	0
2009-06-19	06:49:00	0
2009-06-19	06:50:00	0
2009-06-19	06:51:00	0
2009-06-19	06:52:00	0
2009-06-19	06:53:00	0
2009-06-19	06:54:00	0
2009-06-19	06:55:00	0
2009-06-19	06:56:00	0
2009-06-19	06:57:00	0
2009-06-19	06:58:00	0
2009-06-19	06:59:00	0
2009-06-19	07:00:00	0
2009-06-19	07:01:00	83
2009-06-19	07:02:00	0
2009-06-19	07:03:00	0
2009-06-19	07:04:00	0
2009-06-19	07:05:00	0
2009-06-19	07:06:00	0
2009-06-19	07:07:00	47
2009-06-19	07:08:00	808
2009-06-19	07:09:00	225
2009-06-19	07:10:00	268
2009-06-19	07:11:00	12
2009-06-19	07:12:00	47
2009-06-19	07:13:00	0
2009-06-19	07:14:00	0
2009-06-19	07:15:00	0
2009-06-19	07:16:00	12
2009-06-19	07:17:00	36
2009-06-19	07:18:00	12
2009-06-19	07:19:00	0
2009-06-19	07:20:00	0
2009-06-19	07:21:00	59
2009-06-19	07:22:00	0
2009-06-19	07:23:00	0
2009-06-19	07:24:00	0
2009-06-19	07:25:00	0
2009-06-19	07:26:00	36
2009-06-19	07:27:00	12
2009-06-19	07:28:00	36
2009-06-19	07:29:00	0
2009-06-19	07:30:00	0
2009-06-19	07:31:00	12
2009-06-19	07:32:00	0
2009-06-19	07:33:00	0
2009-06-19	07:34:00	12
2009-06-19	07:35:00	239
2009-06-19	07:36:00	676
2009-06-19	07:37:00	197
2009-06-19	07:38:00	740
2009-06-19	07:39:00	410
2009-06-19	07:40:00	59
2009-06-19	07:41:00	24
2009-06-19	07:42:00	360
2009-06-19	07:43:00	327
2009-06-19	07:44:00	555
2009-06-19	07:45:00	0
2009-06-19	07:46:00	0
2009-06-19	07:47:00	0
2009-06-19	07:48:00	0
2009-06-19	07:49:00	0
2009-06-19	07:50:00	0
2009-06-19	07:51:00	0
2009-06-19	07:52:00	0
2009-06-19	07:53:00	0
2009-06-19	07:54:00	0
2009-06-19	07:55:00	0
2009-06-19	07:56:00	0
2009-06-19	07:57:00	0
2009-06-19	07:58:00	0
2009-06-19	07:59:00	239
2009-06-19	08:00:00	593
2009-06-19	08:01:00	119
2009-06-19	08:02:00	12
2009-06-19	08:03:00	0
2009-06-19	08:04:00	12
2009-06-19	08:05:00	0
2009-06-19	08:06:00	718
2009-06-19	08:07:00	225
2009-06-19	08:08:00	12
2009-06-19	08:09:00	47
2009-06-19	08:10:00	0
2009-06-19	08:11:00	0
2009-06-19	08:12:00	36
2009-06-19	08:13:00	0
2009-06-19	08:14:00	0
2009-06-19	08:15:00	0
2009-06-19	08:16:00	0
2009-06-19	08:17:00	0
2009-06-19	08:18:00	0
2009-06-19	08:19:00	0
2009-06-19	08:20:00	47
2009-06-19	08:21:00	0
2009-06-19	08:22:00	0
2009-06-19	08:23:00	0
2009-06-19	08:24:00	0
2009-06-19	08:25:00	0
2009-06-19	08:26:00	0
2009-06-19	08:27:00	24
2009-06-19	08:28:00	0
2009-06-19	08:29:00	0
2009-06-19	08:30:00	0
2009-06-19	08:31:00	0
2009-06-19	08:32:00	24
2009-06-19	08:33:00	0
2009-06-19	08:34:00	0
2009-06-19	08:35:00	0
2009-06-19	08:36:00	0
2009-06-19	08:37:00	0
2009-06-19	08:38:00	83
2009-06-19	08:39:00	12
2009-06-19	08:40:00	0
2009-06-19	08:41:00	0
2009-06-19	08:42:00	47
2009-06-19	08:43:00	36
2009-06-19	08:44:00	0
2009-06-19	08:45:00	0
2009-06-19	08:46:00	0
2009-06-19	08:47:00	0
2009-06-19	08:48:00	0
2009-06-19	08:49:00	154
2009-06-19	08:50:00	0
2009-06-19	08:51:00	0
2009-06-19	08:52:00	0
2009-06-19	08:53:00	0
2009-06-19	08:54:00	0
2009-06-19	08:55:00	0
2009-06-19	08:56:00	0
2009-06-19	08:57:00	0
2009-06-19	08:58:00	0
2009-06-19	08:59:00	0
2009-06-19	09:00:00	0
2009-06-19	09:01:00	47
2009-06-19	09:02:00	0
2009-06-19	09:03:00	0
2009-06-19	09:04:00	0
2009-06-19	09:05:00	0
2009-06-19	09:06:00	0
2009-06-19	09:07:00	0
2009-06-19	09:08:00	0
[truncated: 19,611 more rows]

## Sheet: 7.02.09
Actogram, Copy Raw Data, All Days
Identity:	Buddy
Filename:	E:\Active Research Files\meloxicam titre canine\cases\buddy\Buddy 7.2.09.AWC
Gender:	M
Age:	10
Height:	80.0 cm	31.5 in
Weight:	47.4 kg	104.5 lbs
Start Date:	02-Jul-2009 (Thu)
Start Time:	18:00:00
Interval:	1.00 mins
Date Stamp:	Time Stamp:	Activity Data:	Marker Press:
2009-07-02	00:00:00	0
2009-07-02	00:01:00	0
2009-07-02	00:02:00	0
2009-07-02	00:03:00	0
2009-07-02	00:04:00	0
2009-07-02	00:05:00	0
2009-07-02	00:06:00	0
2009-07-02	00:07:00	0
2009-07-02	00:08:00	0
2009-07-02	00:09:00	0
2009-07-02	00:10:00	0
2009-07-02	00:11:00	0
2009-07-02	00:12:00	0
2009-07-02	00:13:00	0
2009-07-02	00:14:00	0
2009-07-02	00:15:00	0
2009-07-02	00:16:00	0
2009-07-02	00:17:00	0
2009-07-02	00:18:00	0
2009-07-02	00:19:00	0
2009-07-02	00:20:00	0
2009-07-02	00:21:00	0
2009-07-02	00:22:00	0
2009-07-02	00:23:00	0
2009-07-02	00:24:00	0
2009-07-02	00:25:00	0
2009-07-02	00:26:00	0
2009-07-02	00:27:00	0
2009-07-02	00:28:00	0
2009-07-02	00:29:00	0
2009-07-02	00:30:00	0
2009-07-02	00:31:00	0
2009-07-02	00:32:00	0
2009-07-02	00:33:00	0
2009-07-02	00:34:00	0
2009-07-02	00:35:00	0
2009-07-02	00:36:00	0
2009-07-02	00:37:00	0
2009-07-02	00:38:00	0
2009-07-02	00:39:00	0
2009-07-02	00:40:00	0
2009-07-02	00:41:00	0
2009-07-02	00:42:00	0
2009-07-02	00:43:00	0
2009-07-02	00:44:00	0
2009-07-02	00:45:00	0
2009-07-02	00:46:00	0
2009-07-02	00:47:00	0
2009-07-02	00:48:00	0
2009-07-02	00:49:00	0
2009-07-02	00:50:00	0
2009-07-02	00:51:00	0
2009-07-02	00:52:00	0
2009-07-02	00:53:00	0
2009-07-02	00:54:00	0
2009-07-02	00:55:00	0
2009-07-02	00:56:00	0
2009-07-02	00:57:00	0
2009-07-02	00:58:00	0
2009-07-02	00:59:00	0
2009-07-02	01:00:00	0
2009-07-02	01:01:00	0
2009-07-02	01:02:00	0
2009-07-02	01:03:00	0
2009-07-02	01:04:00	0
2009-07-02	01:05:00	0
2009-07-02	01:06:00	0
2009-07-02	01:07:00	0
2009-07-02	01:08:00	0
2009-07-02	01:09:00	0
2009-07-02	01:10:00	0
2009-07-02	01:11:00	0
2009-07-02	01:12:00	0
2009-07-02	01:13:00	0
2009-07-02	01:14:00	0
2009-07-02	01:15:00	0
2009-07-02	01:16:00	0
2009-07-02	01:17:00	0
2009-07-02	01:18:00	0
2009-07-02	01:19:00	0
2009-07-02	01:20:00	0
2009-07-02	01:21:00	0
2009-07-02	01:22:00	0
2009-07-02	01:23:00	0
2009-07-02	01:24:00	0
2009-07-02	01:25:00	0
2009-07-02	01:26:00	0
2009-07-02	01:27:00	0
2009-07-02	01:28:00	0
2009-07-02	01:29:00	0
2009-07-02	01:30:00	0
2009-07-02	01:31:00	0
2009-07-02	01:32:00	0
2009-07-02	01:33:00	0
2009-07-02	01:34:00	0
2009-07-02	01:35:00	0
2009-07-02	01:36:00	0
2009-07-02	01:37:00	0
2009-07-02	01:38:00	0
2009-07-02	01:39:00	0
2009-07-02	01:40:00	0
2009-07-02	01:41:00	0
2009-07-02	01:42:00	0
2009-07-02	01:43:00	0
2009-07-02	01:44:00	0
2009-07-02	01:45:00	0
2009-07-02	01:46:00	0
2009-07-02	01:47:00	0
2009-07-02	01:48:00	0
2009-07-02	01:49:00	0
2009-07-02	01:50:00	0
2009-07-02	01:51:00	0
2009-07-02	01:52:00	0
2009-07-02	01:53:00	0
2009-07-02	01:54:00	0
2009-07-02	01:55:00	0
2009-07-02	01:56:00	0
2009-07-02	01:57:00	0
2009-07-02	01:58:00	0
2009-07-02	01:59:00	0
2009-07-02	02:00:00	0
2009-07-02	02:01:00	0
2009-07-02	02:02:00	0
2009-07-02	02:03:00	0
2009-07-02	02:04:00	0
2009-07-02	02:05:00	0
2009-07-02	02:06:00	0
2009-07-02	02:07:00	0
2009-07-02	02:08:00	0
2009-07-02	02:09:00	0
2009-07-02	02:10:00	0
2009-07-02	02:11:00	0
2009-07-02	02:12:00	0
2009-07-02	02:13:00	0
2009-07-02	02:14:00	0
2009-07-02	02:15:00	0
2009-07-02	02:16:00	0
2009-07-02	02:17:00	0
2009-07-02	02:18:00	0
2009-07-02	02:19:00	0
2009-07-02	02:20:00	0
2009-07-02	02:21:00	0
2009-07-02	02:22:00	0
2009-07-02	02:23:00	0
2009-07-02	02:24:00	0
2009-07-02	02:25:00	0
2009-07-02	02:26:00	0
2009-07-02	02:27:00	0
2009-07-02	02:28:00	0
2009-07-02	02:29:00	0
2009-07-02	02:30:00	0
2009-07-02	02:31:00	0
2009-07-02	02:32:00	0
2009-07-02	02:33:00	0
2009-07-02	02:34:00	0
2009-07-02	02:35:00	0
2009-07-02	02:36:00	0
2009-07-02	02:37:00	0
2009-07-02	02:38:00	0
2009-07-02	02:39:00	0
2009-07-02	02:40:00	0
2009-07-02	02:41:00	0
2009-07-02	02:42:00	0
2009-07-02	02:43:00	0
2009-07-02	02:44:00	0
2009-07-02	02:45:00	0
2009-07-02	02:46:00	0
2009-07-02	02:47:00	0
2009-07-02	02:48:00	0
2009-07-02	02:49:00	0
2009-07-02	02:50:00	0
2009-07-02	02:51:00	0
2009-07-02	02:52:00	0
2009-07-02	02:53:00	0
2009-07-02	02:54:00	0
2009-07-02	02:55:00	0
2009-07-02	02:56:00	0
2009-07-02	02:57:00	0
2009-07-02	02:58:00	0
2009-07-02	02:59:00	0
2009-07-02	03:00:00	0
2009-07-02	03:01:00	0
2009-07-02	03:02:00	0
2009-07-02	03:03:00	0
2009-07-02	03:04:00	0
2009-07-02	03:05:00	0
2009-07-02	03:06:00	0
2009-07-02	03:07:00	0
2009-07-02	03:08:00	0
2009-07-02	03:09:00	0
2009-07-02	03:10:00	0
2009-07-02	03:11:00	0
2009-07-02	03:12:00	0
2009-07-02	03:13:00	0
2009-07-02	03:14:00	0
2009-07-02	03:15:00	0
2009-07-02	03:16:00	0
2009-07-02	03:17:00	0
2009-07-02	03:18:00	0
2009-07-02	03:19:00	0
2009-07-02	03:20:00	0
2009-07-02	03:21:00	0
2009-07-02	03:22:00	0
2009-07-02	03:23:00	0
2009-07-02	03:24:00	0
2009-07-02	03:25:00	0
2009-07-02	03:26:00	0
2009-07-02	03:27:00	0
2009-07-02	03:28:00	0
2009-07-02	03:29:00	0
2009-07-02	03:30:00	0
2009-07-02	03:31:00	0
2009-07-02	03:32:00	0
2009-07-02	03:33:00	0
2009-07-02	03:34:00	0
2009-07-02	03:35:00	0
2009-07-02	03:36:00	0
2009-07-02	03:37:00	0
2009-07-02	03:38:00	0
2009-07-02	03:39:00	0
2009-07-02	03:40:00	0
2009-07-02	03:41:00	0
2009-07-02	03:42:00	0
2009-07-02	03:43:00	0
2009-07-02	03:44:00	0
2009-07-02	03:45:00	0
2009-07-02	03:46:00	0
2009-07-02	03:47:00	0
2009-07-02	03:48:00	0
2009-07-02	03:49:00	0
2009-07-02	03:50:00	0
2009-07-02	03:51:00	0
2009-07-02	03:52:00	0
2009-07-02	03:53:00	0
2009-07-02	03:54:00	0
2009-07-02	03:55:00	0
2009-07-02	03:56:00	0
2009-07-02	03:57:00	0
2009-07-02	03:58:00	0
2009-07-02	03:59:00	0
2009-07-02	04:00:00	0
2009-07-02	04:01:00	0
2009-07-02	04:02:00	0
2009-07-02	04:03:00	0
2009-07-02	04:04:00	0
2009-07-02	04:05:00	0
2009-07-02	04:06:00	0
2009-07-02	04:07:00	0
2009-07-02	04:08:00	0
2009-07-02	04:09:00	0
2009-07-02	04:10:00	0
2009-07-02	04:11:00	0
2009-07-02	04:12:00	0
2009-07-02	04:13:00	0
2009-07-02	04:14:00	0
2009-07-02	04:15:00	0
2009-07-02	04:16:00	0
2009-07-02	04:17:00	0
2009-07-02	04:18:00	0
2009-07-02	04:19:00	0
2009-07-02	04:20:00	0
2009-07-02	04:21:00	0
2009-07-02	04:22:00	0
2009-07-02	04:23:00	0
2009-07-02	04:24:00	0
2009-07-02	04:25:00	0
2009-07-02	04:26:00	0
2009-07-02	04:27:00	0
2009-07-02	04:28:00	0
2009-07-02	04:29:00	0
2009-07-02	04:30:00	0
2009-07-02	04:31:00	0
2009-07-02	04:32:00	0
2009-07-02	04:33:00	0
2009-07-02	04:34:00	0
2009-07-02	04:35:00	0
2009-07-02	04:36:00	0
2009-07-02	04:37:00	0
2009-07-02	04:38:00	0
2009-07-02	04:39:00	0
2009-07-02	04:40:00	0
2009-07-02	04:41:00	0
2009-07-02	04:42:00	0
2009-07-02	04:43:00	0
2009-07-02	04:44:00	0
2009-07-02	04:45:00	0
2009-07-02	04:46:00	0
2009-07-02	04:47:00	0
2009-07-02	04:48:00	0
2009-07-02	04:49:00	0
2009-07-02	04:50:00	0
2009-07-02	04:51:00	0
2009-07-02	04:52:00	0
2009-07-02	04:53:00	0
2009-07-02	04:54:00	0
2009-07-02	04:55:00	0
2009-07-02	04:56:00	0
2009-07-02	04:57:00	0
2009-07-02	04:58:00	0
2009-07-02	04:59:00	0
2009-07-02	05:00:00	0
2009-07-02	05:01:00	0
2009-07-02	05:02:00	0
2009-07-02	05:03:00	0
2009-07-02	05:04:00	0
2009-07-02	05:05:00	0
2009-07-02	05:06:00	0
2009-07-02	05:07:00	0
2009-07-02	05:08:00	0
2009-07-02	05:09:00	0
2009-07-02	05:10:00	0
2009-07-02	05:11:00	0
2009-07-02	05:12:00	0
2009-07-02	05:13:00	0
2009-07-02	05:14:00	0
2009-07-02	05:15:00	0
2009-07-02	05:16:00	0
2009-07-02	05:17:00	0
2009-07-02	05:18:00	0
2009-07-02	05:19:00	0
2009-07-02	05:20:00	0
2009-07-02	05:21:00	0
2009-07-02	05:22:00	0
2009-07-02	05:23:00	0
2009-07-02	05:24:00	0
2009-07-02	05:25:00	0
2009-07-02	05:26:00	0
2009-07-02	05:27:00	0
2009-07-02	05:28:00	0
2009-07-02	05:29:00	0
2009-07-02	05:30:00	0
2009-07-02	05:31:00	0
2009-07-02	05:32:00	0
2009-07-02	05:33:00	0
2009-07-02	05:34:00	0
2009-07-02	05:35:00	0
2009-07-02	05:36:00	0
2009-07-02	05:37:00	0
2009-07-02	05:38:00	0
2009-07-02	05:39:00	0
2009-07-02	05:40:00	0
2009-07-02	05:41:00	0
2009-07-02	05:42:00	0
2009-07-02	05:43:00	0
2009-07-02	05:44:00	0
2009-07-02	05:45:00	0
2009-07-02	05:46:00	0
2009-07-02	05:47:00	0
2009-07-02	05:48:00	0
2009-07-02	05:49:00	0
2009-07-02	05:50:00	0
2009-07-02	05:51:00	0
2009-07-02	05:52:00	0
2009-07-02	05:53:00	0
2009-07-02	05:54:00	0
2009-07-02	05:55:00	0
2009-07-02	05:56:00	0
2009-07-02	05:57:00	0
2009-07-02	05:58:00	0
2009-07-02	05:59:00	0
2009-07-02	06:00:00	0
2009-07-02	06:01:00	0
2009-07-02	06:02:00	0
2009-07-02	06:03:00	0
2009-07-02	06:04:00	0
2009-07-02	06:05:00	0
2009-07-02	06:06:00	0
2009-07-02	06:07:00	0
2009-07-02	06:08:00	0
2009-07-02	06:09:00	0
2009-07-02	06:10:00	0
2009-07-02	06:11:00	0
2009-07-02	06:12:00	0
2009-07-02	06:13:00	0
2009-07-02	06:14:00	0
2009-07-02	06:15:00	0
2009-07-02	06:16:00	0
2009-07-02	06:17:00	0
2009-07-02	06:18:00	0
2009-07-02	06:19:00	0
2009-07-02	06:20:00	0
2009-07-02	06:21:00	0
2009-07-02	06:22:00	0
2009-07-02	06:23:00	0
2009-07-02	06:24:00	0
2009-07-02	06:25:00	0
2009-07-02	06:26:00	0
2009-07-02	06:27:00	0
2009-07-02	06:28:00	0
2009-07-02	06:29:00	0
2009-07-02	06:30:00	0
2009-07-02	06:31:00	0
2009-07-02	06:32:00	0
2009-07-02	06:33:00	0
2009-07-02	06:34:00	0
2009-07-02	06:35:00	0
2009-07-02	06:36:00	0
2009-07-02	06:37:00	0
2009-07-02	06:38:00	0
2009-07-02	06:39:00	0
2009-07-02	06:40:00	0
2009-07-02	06:41:00	0
2009-07-02	06:42:00	0
2009-07-02	06:43:00	0
2009-07-02	06:44:00	0
2009-07-02	06:45:00	0
2009-07-02	06:46:00	0
2009-07-02	06:47:00	0
2009-07-02	06:48:00	0
2009-07-02	06:49:00	0
2009-07-02	06:50:00	0
2009-07-02	06:51:00	0
2009-07-02	06:52:00	0
2009-07-02	06:53:00	0
2009-07-02	06:54:00	0
2009-07-02	06:55:00	0
2009-07-02	06:56:00	0
2009-07-02	06:57:00	0
2009-07-02	06:58:00	0
2009-07-02	06:59:00	0
2009-07-02	07:00:00	0
2009-07-02	07:01:00	0
2009-07-02	07:02:00	0
2009-07-02	07:03:00	0
2009-07-02	07:04:00	0
2009-07-02	07:05:00	0
2009-07-02	07:06:00	0
2009-07-02	07:07:00	0
2009-07-02	07:08:00	0
2009-07-02	07:09:00	0
2009-07-02	07:10:00	0
2009-07-02	07:11:00	0
2009-07-02	07:12:00	0
2009-07-02	07:13:00	0
2009-07-02	07:14:00	0
2009-07-02	07:15:00	0
2009-07-02	07:16:00	0
2009-07-02	07:17:00	0
2009-07-02	07:18:00	0
2009-07-02	07:19:00	0
2009-07-02	07:20:00	0
2009-07-02	07:21:00	0
2009-07-02	07:22:00	0
2009-07-02	07:23:00	0
2009-07-02	07:24:00	0
2009-07-02	07:25:00	0
2009-07-02	07:26:00	0
2009-07-02	07:27:00	0
2009-07-02	07:28:00	0
2009-07-02	07:29:00	0
2009-07-02	07:30:00	0
2009-07-02	07:31:00	0
2009-07-02	07:32:00	0
2009-07-02	07:33:00	0
2009-07-02	07:34:00	0
2009-07-02	07:35:00	0
2009-07-02	07:36:00	0
2009-07-02	07:37:00	0
2009-07-02	07:38:00	0
2009-07-02	07:39:00	0
2009-07-02	07:40:00	0
2009-07-02	07:41:00	0
2009-07-02	07:42:00	0
2009-07-02	07:43:00	0
2009-07-02	07:44:00	0
2009-07-02	07:45:00	0
2009-07-02	07:46:00	0
2009-07-02	07:47:00	0
2009-07-02	07:48:00	0
2009-07-02	07:49:00	0
2009-07-02	07:50:00	0
2009-07-02	07:51:00	0
2009-07-02	07:52:00	0
2009-07-02	07:53:00	0
2009-07-02	07:54:00	0
2009-07-02	07:55:00	0
2009-07-02	07:56:00	0
2009-07-02	07:57:00	0
2009-07-02	07:58:00	0
2009-07-02	07:59:00	0
2009-07-02	08:00:00	0
2009-07-02	08:01:00	0
2009-07-02	08:02:00	0
2009-07-02	08:03:00	0
2009-07-02	08:04:00	0
2009-07-02	08:05:00	0
2009-07-02	08:06:00	0
2009-07-02	08:07:00	0
2009-07-02	08:08:00	0
2009-07-02	08:09:00	0
2009-07-02	08:10:00	0
2009-07-02	08:11:00	0
2009-07-02	08:12:00	0
2009-07-02	08:13:00	0
2009-07-02	08:14:00	0
2009-07-02	08:15:00	0
2009-07-02	08:16:00	0
2009-07-02	08:17:00	0
2009-07-02	08:18:00	0
2009-07-02	08:19:00	0
2009-07-02	08:20:00	0
2009-07-02	08:21:00	0
2009-07-02	08:22:00	0
2009-07-02	08:23:00	0
2009-07-02	08:24:00	0
2009-07-02	08:25:00	0
2009-07-02	08:26:00	0
2009-07-02	08:27:00	0
2009-07-02	08:28:00	0
2009-07-02	08:29:00	0
2009-07-02	08:30:00	0
2009-07-02	08:31:00	0
2009-07-02	08:32:00	0
2009-07-02	08:33:00	0
2009-07-02	08:34:00	0
2009-07-02	08:35:00	0
2009-07-02	08:36:00	0
2009-07-02	08:37:00	0
2009-07-02	08:38:00	0
2009-07-02	08:39:00	0
2009-07-02	08:40:00	0
2009-07-02	08:41:00	0
2009-07-02	08:42:00	0
2009-07-02	08:43:00	0
2009-07-02	08:44:00	0
2009-07-02	08:45:00	0
2009-07-02	08:46:00	0
2009-07-02	08:47:00	0
2009-07-02	08:48:00	0
2009-07-02	08:49:00	0
2009-07-02	08:50:00	0
2009-07-02	08:51:00	0
2009-07-02	08:52:00	0
2009-07-02	08:53:00	0
2009-07-02	08:54:00	0
2009-07-02	08:55:00	0
2009-07-02	08:56:00	0
2009-07-02	08:57:00	0
2009-07-02	08:58:00	0
2009-07-02	08:59:00	0
2009-07-02	09:00:00	0
2009-07-02	09:01:00	0
2009-07-02	09:02:00	0
2009-07-02	09:03:00	0
2009-07-02	09:04:00	0
2009-07-02	09:05:00	0
2009-07-02	09:06:00	0
2009-07-02	09:07:00	0
2009-07-02	09:08:00	0
2009-07-02	09:09:00	0
2009-07-02	09:10:00	0
2009-07-02	09:11:00	0
2009-07-02	09:12:00	0
2009-07-02	09:13:00	0
2009-07-02	09:14:00	0
2009-07-02	09:15:00	0
2009-07-02	09:16:00	0
2009-07-02	09:17:00	0
2009-07-02	09:18:00	0
2009-07-02	09:19:00	0
2009-07-02	09:20:00	0
2009-07-02	09:21:00	0
2009-07-02	09:22:00	0
2009-07-02	09:23:00	0
2009-07-02	09:24:00	0
2009-07-02	09:25:00	0
2009-07-02	09:26:00	0
2009-07-02	09:27:00	0
2009-07-02	09:28:00	0
2009-07-02	09:29:00	0
2009-07-02	09:30:00	0
2009-07-02	09:31:00	0
2009-07-02	09:32:00	0
2009-07-02	09:33:00	0
2009-07-02	09:34:00	0
2009-07-02	09:35:00	0
2009-07-02	09:36:00	0
2009-07-02	09:37:00	0
2009-07-02	09:38:00	0
2009-07-02	09:39:00	0
2009-07-02	09:40:00	0
2009-07-02	09:41:00	0
2009-07-02	09:42:00	0
2009-07-02	09:43:00	0
2009-07-02	09:44:00	0
2009-07-02	09:45:00	0
2009-07-02	09:46:00	0
2009-07-02	09:47:00	0
2009-07-02	09:48:00	0
2009-07-02	09:49:00	0
2009-07-02	09:50:00	0
2009-07-02	09:51:00	0
2009-07-02	09:52:00	0
2009-07-02	09:53:00	0
2009-07-02	09:54:00	0
2009-07-02	09:55:00	0
2009-07-02	09:56:00	0
2009-07-02	09:57:00	0
2009-07-02	09:58:00	0
2009-07-02	09:59:00	0
2009-07-02	10:00:00	0
2009-07-02	10:01:00	0
2009-07-02	10:02:00	0
2009-07-02	10:03:00	0
2009-07-02	10:04:00	0
2009-07-02	10:05:00	0
2009-07-02	10:06:00	0
2009-07-02	10:07:00	0
2009-07-02	10:08:00	0
2009-07-02	10:09:00	0
2009-07-02	10:10:00	0
2009-07-02	10:11:00	0
2009-07-02	10:12:00	0
2009-07-02	10:13:00	0
2009-07-02	10:14:00	0
2009-07-02	10:15:00	0
2009-07-02	10:16:00	0
2009-07-02	10:17:00	0
2009-07-02	10:18:00	0
2009-07-02	10:19:00	0
2009-07-02	10:20:00	0
2009-07-02	10:21:00	0
2009-07-02	10:22:00	0
2009-07-02	10:23:00	0
2009-07-02	10:24:00	0
2009-07-02	10:25:00	0
2009-07-02	10:26:00	0
2009-07-02	10:27:00	0
2009-07-02	10:28:00	0
2009-07-02	10:29:00	0
2009-07-02	10:30:00	0
2009-07-02	10:31:00	0
2009-07-02	10:32:00	0
2009-07-02	10:33:00	0
2009-07-02	10:34:00	0
2009-07-02	10:35:00	0
2009-07-02	10:36:00	0
2009-07-02	10:37:00	0
2009-07-02	10:38:00	0
2009-07-02	10:39:00	0
2009-07-02	10:40:00	0
2009-07-02	10:41:00	0
2009-07-02	10:42:00	0
2009-07-02	10:43:00	0
2009-07-02	10:44:00	0
2009-07-02	10:45:00	0
2009-07-02	10:46:00	0
2009-07-02	10:47:00	0
2009-07-02	10:48:00	0
2009-07-02	10:49:00	0
2009-07-02	10:50:00	0
2009-07-02	10:51:00	0
2009-07-02	10:52:00	0
2009-07-02	10:53:00	0
2009-07-02	10:54:00	0
2009-07-02	10:55:00	0
2009-07-02	10:56:00	0
2009-07-02	10:57:00	0
2009-07-02	10:58:00	0
2009-07-02	10:59:00	0
2009-07-02	11:00:00	0
2009-07-02	11:01:00	0
2009-07-02	11:02:00	0
2009-07-02	11:03:00	0
2009-07-02	11:04:00	0
2009-07-02	11:05:00	0
2009-07-02	11:06:00	0
2009-07-02	11:07:00	0
2009-07-02	11:08:00	0
2009-07-02	11:09:00	0
2009-07-02	11:10:00	0
2009-07-02	11:11:00	0
2009-07-02	11:12:00	0
2009-07-02	11:13:00	0
2009-07-02	11:14:00	0
2009-07-02	11:15:00	0
2009-07-02	11:16:00	0
2009-07-02	11:17:00	0
2009-07-02	11:18:00	0
2009-07-02	11:19:00	0
2009-07-02	11:20:00	0
2009-07-02	11:21:00	0
2009-07-02	11:22:00	0
2009-07-02	11:23:00	0
2009-07-02	11:24:00	0
2009-07-02	11:25:00	0
2009-07-02	11:26:00	0
2009-07-02	11:27:00	0
2009-07-02	11:28:00	0
2009-07-02	11:29:00	0
2009-07-02	11:30:00	0
2009-07-02	11:31:00	0
2009-07-02	11:32:00	0
2009-07-02	11:33:00	0
2009-07-02	11:34:00	0
2009-07-02	11:35:00	0
2009-07-02	11:36:00	0
2009-07-02	11:37:00	0
2009-07-02	11:38:00	0
2009-07-02	11:39:00	0
2009-07-02	11:40:00	0
2009-07-02	11:41:00	0
2009-07-02	11:42:00	0
2009-07-02	11:43:00	0
2009-07-02	11:44:00	0
2009-07-02	11:45:00	0
2009-07-02	11:46:00	0
2009-07-02	11:47:00	0
2009-07-02	11:48:00	0
2009-07-02	11:49:00	0
2009-07-02	11:50:00	0
2009-07-02	11:51:00	0
2009-07-02	11:52:00	0
2009-07-02	11:53:00	0
2009-07-02	11:54:00	0
2009-07-02	11:55:00	0
2009-07-02	11:56:00	0
2009-07-02	11:57:00	0
2009-07-02	11:58:00	0
2009-07-02	11:59:00	0
2009-07-02	12:00:00	0
2009-07-02	12:01:00	0
2009-07-02	12:02:00	0
2009-07-02	12:03:00	0
2009-07-02	12:04:00	0
2009-07-02	12:05:00	0
2009-07-02	12:06:00	0
2009-07-02	12:07:00	0
2009-07-02	12:08:00	0
2009-07-02	12:09:00	0
2009-07-02	12:10:00	0
2009-07-02	12:11:00	0
2009-07-02	12:12:00	0
2009-07-02	12:13:00	0
2009-07-02	12:14:00	0
2009-07-02	12:15:00	0
2009-07-02	12:16:00	0
2009-07-02	12:17:00	0
2009-07-02	12:18:00	0
2009-07-02	12:19:00	0
2009-07-02	12:20:00	0
2009-07-02	12:21:00	0
2009-07-02	12:22:00	0
2009-07-02	12:23:00	0
2009-07-02	12:24:00	0
2009-07-02	12:25:00	0
2009-07-02	12:26:00	0
2009-07-02	12:27:00	0
2009-07-02	12:28:00	0
2009-07-02	12:29:00	0
2009-07-02	12:30:00	0
2009-07-02	12:31:00	0
2009-07-02	12:32:00	0
2009-07-02	12:33:00	0
2009-07-02	12:34:00	0
2009-07-02	12:35:00	0
2009-07-02	12:36:00	0
2009-07-02	12:37:00	0
2009-07-02	12:38:00	0
2009-07-02	12:39:00	0
2009-07-02	12:40:00	0
2009-07-02	12:41:00	0
2009-07-02	12:42:00	0
2009-07-02	12:43:00	0
2009-07-02	12:44:00	0
2009-07-02	12:45:00	0
2009-07-02	12:46:00	0
2009-07-02	12:47:00	0
2009-07-02	12:48:00	0
2009-07-02	12:49:00	0
2009-07-02	12:50:00	0
2009-07-02	12:51:00	0
2009-07-02	12:52:00	0
2009-07-02	12:53:00	0
2009-07-02	12:54:00	0
2009-07-02	12:55:00	0
2009-07-02	12:56:00	0
2009-07-02	12:57:00	0
2009-07-02	12:58:00	0
2009-07-02	12:59:00	0
2009-07-02	13:00:00	0
2009-07-02	13:01:00	0
2009-07-02	13:02:00	0
2009-07-02	13:03:00	0
2009-07-02	13:04:00	0
2009-07-02	13:05:00	0
2009-07-02	13:06:00	0
2009-07-02	13:07:00	0
2009-07-02	13:08:00	0
2009-07-02	13:09:00	0
2009-07-02	13:10:00	0
2009-07-02	13:11:00	0
2009-07-02	13:12:00	0
2009-07-02	13:13:00	0
2009-07-02	13:14:00	0
2009-07-02	13:15:00	0
2009-07-02	13:16:00	0
2009-07-02	13:17:00	0
2009-07-02	13:18:00	0
2009-07-02	13:19:00	0
2009-07-02	13:20:00	0
2009-07-02	13:21:00	0
2009-07-02	13:22:00	0
2009-07-02	13:23:00	0
2009-07-02	13:24:00	0
2009-07-02	13:25:00	0
2009-07-02	13:26:00	0
2009-07-02	13:27:00	0
2009-07-02	13:28:00	0
2009-07-02	13:29:00	0
2009-07-02	13:30:00	0
2009-07-02	13:31:00	0
2009-07-02	13:32:00	0
2009-07-02	13:33:00	0
2009-07-02	13:34:00	0
2009-07-02	13:35:00	0
2009-07-02	13:36:00	0
2009-07-02	13:37:00	0
2009-07-02	13:38:00	0
2009-07-02	13:39:00	0
2009-07-02	13:40:00	0
2009-07-02	13:41:00	0
2009-07-02	13:42:00	0
2009-07-02	13:43:00	0
2009-07-02	13:44:00	0
2009-07-02	13:45:00	0
2009-07-02	13:46:00	0
2009-07-02	13:47:00	0
2009-07-02	13:48:00	0
2009-07-02	13:49:00	0
2009-07-02	13:50:00	0
2009-07-02	13:51:00	0
2009-07-02	13:52:00	0
2009-07-02	13:53:00	0
2009-07-02	13:54:00	0
2009-07-02	13:55:00	0
2009-07-02	13:56:00	0
2009-07-02	13:57:00	0
2009-07-02	13:58:00	0
2009-07-02	13:59:00	0
2009-07-02	14:00:00	0
2009-07-02	14:01:00	0
2009-07-02	14:02:00	0
2009-07-02	14:03:00	0
2009-07-02	14:04:00	0
2009-07-02	14:05:00	0
2009-07-02	14:06:00	0
2009-07-02	14:07:00	0
2009-07-02	14:08:00	0
2009-07-02	14:09:00	0
2009-07-02	14:10:00	0
2009-07-02	14:11:00	0
2009-07-02	14:12:00	0
2009-07-02	14:13:00	0
2009-07-02	14:14:00	0
2009-07-02	14:15:00	0
2009-07-02	14:16:00	0
2009-07-02	14:17:00	0
2009-07-02	14:18:00	0
2009-07-02	14:19:00	0
2009-07-02	14:20:00	0
2009-07-02	14:21:00	0
2009-07-02	14:22:00	0
2009-07-02	14:23:00	0
2009-07-02	14:24:00	0
2009-07-02	14:25:00	0
2009-07-02	14:26:00	0
2009-07-02	14:27:00	0
2009-07-02	14:28:00	0
2009-07-02	14:29:00	0
2009-07-02	14:30:00	0
2009-07-02	14:31:00	0
2009-07-02	14:32:00	0
2009-07-02	14:33:00	0
2009-07-02	14:34:00	0
2009-07-02	14:35:00	0
2009-07-02	14:36:00	0
2009-07-02	14:37:00	0
2009-07-02	14:38:00	0
2009-07-02	14:39:00	0
2009-07-02	14:40:00	0
2009-07-02	14:41:00	0
2009-07-02	14:42:00	0
2009-07-02	14:43:00	0
2009-07-02	14:44:00	0
2009-07-02	14:45:00	0
2009-07-02	14:46:00	0
2009-07-02	14:47:00	0
2009-07-02	14:48:00	0
2009-07-02	14:49:00	0
2009-07-02	14:50:00	0
2009-07-02	14:51:00	0
2009-07-02	14:52:00	0
2009-07-02	14:53:00	0
2009-07-02	14:54:00	0
2009-07-02	14:55:00	0
2009-07-02	14:56:00	0
2009-07-02	14:57:00	0
2009-07-02	14:58:00	0
2009-07-02	14:59:00	0
2009-07-02	15:00:00	0
2009-07-02	15:01:00	0
2009-07-02	15:02:00	0
2009-07-02	15:03:00	0
2009-07-02	15:04:00	0
2009-07-02	15:05:00	0
2009-07-02	15:06:00	0
2009-07-02	15:07:00	0
2009-07-02	15:08:00	0
2009-07-02	15:09:00	0
2009-07-02	15:10:00	0
2009-07-02	15:11:00	0
2009-07-02	15:12:00	0
2009-07-02	15:13:00	0
2009-07-02	15:14:00	0
2009-07-02	15:15:00	0
2009-07-02	15:16:00	0
2009-07-02	15:17:00	0
2009-07-02	15:18:00	0
2009-07-02	15:19:00	0
2009-07-02	15:20:00	0
2009-07-02	15:21:00	0
2009-07-02	15:22:00	0
2009-07-02	15:23:00	0
2009-07-02	15:24:00	0
2009-07-02	15:25:00	0
2009-07-02	15:26:00	0
2009-07-02	15:27:00	0
2009-07-02	15:28:00	0
2009-07-02	15:29:00	0
2009-07-02	15:30:00	0
2009-07-02	15:31:00	0
2009-07-02	15:32:00	0
2009-07-02	15:33:00	0
2009-07-02	15:34:00	0
2009-07-02	15:35:00	0
2009-07-02	15:36:00	0
2009-07-02	15:37:00	0
2009-07-02	15:38:00	0
2009-07-02	15:39:00	0
2009-07-02	15:40:00	0
2009-07-02	15:41:00	0
2009-07-02	15:42:00	0
2009-07-02	15:43:00	0
2009-07-02	15:44:00	0
2009-07-02	15:45:00	0
2009-07-02	15:46:00	0
2009-07-02	15:47:00	0
2009-07-02	15:48:00	0
2009-07-02	15:49:00	0
2009-07-02	15:50:00	0
2009-07-02	15:51:00	0
2009-07-02	15:52:00	0
2009-07-02	15:53:00	0
2009-07-02	15:54:00	0
2009-07-02	15:55:00	0
2009-07-02	15:56:00	0
2009-07-02	15:57:00	0
2009-07-02	15:58:00	0
2009-07-02	15:59:00	0
2009-07-02	16:00:00	0
2009-07-02	16:01:00	0
2009-07-02	16:02:00	0
2009-07-02	16:03:00	0
2009-07-02	16:04:00	0
2009-07-02	16:05:00	0
2009-07-02	16:06:00	0
2009-07-02	16:07:00	0
2009-07-02	16:08:00	0
2009-07-02	16:09:00	0
2009-07-02	16:10:00	0
2009-07-02	16:11:00	0
2009-07-02	16:12:00	0
2009-07-02	16:13:00	0
2009-07-02	16:14:00	0
2009-07-02	16:15:00	0
2009-07-02	16:16:00	0
2009-07-02	16:17:00	0
2009-07-02	16:18:00	0
2009-07-02	16:19:00	0
2009-07-02	16:20:00	0
2009-07-02	16:21:00	0
2009-07-02	16:22:00	0
2009-07-02	16:23:00	0
2009-07-02	16:24:00	0
2009-07-02	16:25:00	0
2009-07-02	16:26:00	0
2009-07-02	16:27:00	0
2009-07-02	16:28:00	0
2009-07-02	16:29:00	0
2009-07-02	16:30:00	0
2009-07-02	16:31:00	0
2009-07-02	16:32:00	0
2009-07-02	16:33:00	0
2009-07-02	16:34:00	0
2009-07-02	16:35:00	0
2009-07-02	16:36:00	0
2009-07-02	16:37:00	0
2009-07-02	16:38:00	0
2009-07-02	16:39:00	0
2009-07-02	16:40:00	0
2009-07-02	16:41:00	0
2009-07-02	16:42:00	0
2009-07-02	16:43:00	0
2009-07-02	16:44:00	0
2009-07-02	16:45:00	0
2009-07-02	16:46:00	0
2009-07-02	16:47:00	0
2009-07-02	16:48:00	0
2009-07-02	16:49:00	0
2009-07-02	16:50:00	0
2009-07-02	16:51:00	0
2009-07-02	16:52:00	0
2009-07-02	16:53:00	0
2009-07-02	16:54:00	0
2009-07-02	16:55:00	0
2009-07-02	16:56:00	0
2009-07-02	16:57:00	0
2009-07-02	16:58:00	0
2009-07-02	16:59:00	0
2009-07-02	17:00:00	0
2009-07-02	17:01:00	0
2009-07-02	17:02:00	0
2009-07-02	17:03:00	0
2009-07-02	17:04:00	0
2009-07-02	17:05:00	0
2009-07-02	17:06:00	0
2009-07-02	17:07:00	0
2009-07-02	17:08:00	0
2009-07-02	17:09:00	0
2009-07-02	17:10:00	0
2009-07-02	17:11:00	0
2009-07-02	17:12:00	0
2009-07-02	17:13:00	0
2009-07-02	17:14:00	0
2009-07-02	17:15:00	0
2009-07-02	17:16:00	0
2009-07-02	17:17:00	0
2009-07-02	17:18:00	0
2009-07-02	17:19:00	0
2009-07-02	17:20:00	0
2009-07-02	17:21:00	0
2009-07-02	17:22:00	0
2009-07-02	17:23:00	0
2009-07-02	17:24:00	0
2009-07-02	17:25:00	0
2009-07-02	17:26:00	0
2009-07-02	17:27:00	0
2009-07-02	17:28:00	0
2009-07-02	17:29:00	0
2009-07-02	17:30:00	0
2009-07-02	17:31:00	0
2009-07-02	17:32:00	0
2009-07-02	17:33:00	0
2009-07-02	17:34:00	0
2009-07-02	17:35:00	0
2009-07-02	17:36:00	0
2009-07-02	17:37:00	0
2009-07-02	17:38:00	0
2009-07-02	17:39:00	0
2009-07-02	17:40:00	0
2009-07-02	17:41:00	0
2009-07-02	17:42:00	0
2009-07-02	17:43:00	0
2009-07-02	17:44:00	0
2009-07-02	17:45:00	0
2009-07-02	17:46:00	0
2009-07-02	17:47:00	0
2009-07-02	17:48:00	0
2009-07-02	17:49:00	0
2009-07-02	17:50:00	0
2009-07-02	17:51:00	0
2009-07-02	17:52:00	0
2009-07-02	17:53:00	0
2009-07-02	17:54:00	0
2009-07-02	17:55:00	0
2009-07-02	17:56:00	0
2009-07-02	17:57:00	0
2009-07-02	17:58:00	0
2009-07-02	17:59:00	0
2009-07-02	18:00:00	0
2009-07-02	18:01:00	0
2009-07-02	18:02:00	0
2009-07-02	18:03:00	0
2009-07-02	18:04:00	0
2009-07-02	18:05:00	0
2009-07-02	18:06:00	0
2009-07-02	18:07:00	268
2009-07-02	18:08:00	0
2009-07-02	18:09:00	0
2009-07-02	18:10:00	0
2009-07-02	18:11:00	24
2009-07-02	18:12:00	0
2009-07-02	18:13:00	0
2009-07-02	18:14:00	0
2009-07-02	18:15:00	0
2009-07-02	18:16:00	0
2009-07-02	18:17:00	0
2009-07-02	18:18:00	71
2009-07-02	18:19:00	71
2009-07-02	18:20:00	0
2009-07-02	18:21:00	0
2009-07-02	18:22:00	0
2009-07-02	18:23:00	0
2009-07-02	18:24:00	0
2009-07-02	18:25:00	0
2009-07-02	18:26:00	0
2009-07-02	18:27:00	0
2009-07-02	18:28:00	0
2009-07-02	18:29:00	12
2009-07-02	18:30:00	0
2009-07-02	18:31:00	211
2009-07-02	18:32:00	36
2009-07-02	18:33:00	0
2009-07-02	18:34:00	0
2009-07-02	18:35:00	0
2009-07-02	18:36:00	0
2009-07-02	18:37:00	0
2009-07-02	18:38:00	12
2009-07-02	18:39:00	0
2009-07-02	18:40:00	0
2009-07-02	18:41:00	0
2009-07-02	18:42:00	0
2009-07-02	18:43:00	0
2009-07-02	18:44:00	168
2009-07-02	18:45:00	12
2009-07-02	18:46:00	0
2009-07-02	18:47:00	0
2009-07-02	18:48:00	0
2009-07-02	18:49:00	0
2009-07-02	18:50:00	0
2009-07-02	18:51:00	24
2009-07-02	18:52:00	0
2009-07-02	18:53:00	0
2009-07-02	18:54:00	0
2009-07-02	18:55:00	0
2009-07-02	18:56:00	0
2009-07-02	18:57:00	0
2009-07-02	18:58:00	0
2009-07-02	18:59:00	0
2009-07-02	19:00:00	0
2009-07-02	19:01:00	0
2009-07-02	19:02:00	0
2009-07-02	19:03:00	0
2009-07-02	19:04:00	168
2009-07-02	19:05:00	59
2009-07-02	19:06:00	0
2009-07-02	19:07:00	0
2009-07-02	19:08:00	0
2009-07-02	19:09:00	0
2009-07-02	19:10:00	0
2009-07-02	19:11:00	0
2009-07-02	19:12:00	0
2009-07-02	19:13:00	0
2009-07-02	19:14:00	0
2009-07-02	19:15:00	0
2009-07-02	19:16:00	0
2009-07-02	19:17:00	0
2009-07-02	19:18:00	0
2009-07-02	19:19:00	47
2009-07-02	19:20:00	0
2009-07-02	19:21:00	0
2009-07-02	19:22:00	0
2009-07-02	19:23:00	0
2009-07-02	19:24:00	24
2009-07-02	19:25:00	0
2009-07-02	19:26:00	0
2009-07-02	19:27:00	0
2009-07-02	19:28:00	0
2009-07-02	19:29:00	0
2009-07-02	19:30:00	0
2009-07-02	19:31:00	0
2009-07-02	19:32:00	107
2009-07-02	19:33:00	697
2009-07-02	19:34:00	344
2009-07-02	19:35:00	0
2009-07-02	19:36:00	0
2009-07-02	19:37:00	0
2009-07-02	19:38:00	0
2009-07-02	19:39:00	154
2009-07-02	19:40:00	197
2009-07-02	19:41:00	0
2009-07-02	19:42:00	0
2009-07-02	19:43:00	0
2009-07-02	19:44:00	12
2009-07-02	19:45:00	0
2009-07-02	19:46:00	0
2009-07-02	19:47:00	0
2009-07-02	19:48:00	0
2009-07-02	19:49:00	107
2009-07-02	19:50:00	24
2009-07-02	19:51:00	12
2009-07-02	19:52:00	36
2009-07-02	19:53:00	740
2009-07-02	19:54:00	377
2009-07-02	19:55:00	119
2009-07-02	19:56:00	168
2009-07-02	19:57:00	142
2009-07-02	19:58:00	410
2009-07-02	19:59:00	83
2009-07-02	20:00:00	12
2009-07-02	20:01:00	36
2009-07-02	20:02:00	36
2009-07-02	20:03:00	12
2009-07-02	20:04:00	107
2009-07-02	20:05:00	107
2009-07-02	20:06:00	410
2009-07-02	20:07:00	119
2009-07-02	20:08:00	36
2009-07-02	20:09:00	0
2009-07-02	20:10:00	311
2009-07-02	20:11:00	832
2009-07-02	20:12:00	761
2009-07-02	20:13:00	536
2009-07-02	20:14:00	327
2009-07-02	20:15:00	479
2009-07-02	20:16:00	0
2009-07-02	20:17:00	142
2009-07-02	20:18:00	360
2009-07-02	20:19:00	0
2009-07-02	20:20:00	0
2009-07-02	20:21:00	0
2009-07-02	20:22:00	12
2009-07-02	20:23:00	0
2009-07-02	20:24:00	612
2009-07-02	20:25:00	498
2009-07-02	20:26:00	183
2009-07-02	20:27:00	47
2009-07-02	20:28:00	168
2009-07-02	20:29:00	654
2009-07-02	20:30:00	168
2009-07-02	20:31:00	0
2009-07-02	20:32:00	0
2009-07-02	20:33:00	0
2009-07-02	20:34:00	0
2009-07-02	20:35:00	327
2009-07-02	20:36:00	654
2009-07-02	20:37:00	282
2009-07-02	20:38:00	460
2009-07-02	20:39:00	344
2009-07-02	20:40:00	59
2009-07-02	20:41:00	0
2009-07-02	20:42:00	154
2009-07-02	20:43:00	0
2009-07-02	20:44:00	360
2009-07-02	20:45:00	24
2009-07-02	20:46:00	676
2009-07-02	20:47:00	555
2009-07-02	20:48:00	12
2009-07-02	20:49:00	0
2009-07-02	20:50:00	0
2009-07-02	20:51:00	0
2009-07-02	20:52:00	268
2009-07-02	20:53:00	0
2009-07-02	20:54:00	0
2009-07-02	20:55:00	239
2009-07-02	20:56:00	0
2009-07-02	20:57:00	24
2009-07-02	20:58:00	12
2009-07-02	20:59:00	24
2009-07-02	21:00:00	0
2009-07-02	21:01:00	0
2009-07-02	21:02:00	24
2009-07-02	21:03:00	0
2009-07-02	21:04:00	0
2009-07-02	21:05:00	36
2009-07-02	21:06:00	0
2009-07-02	21:07:00	0
2009-07-02	21:08:00	0
2009-07-02	21:09:00	0
2009-07-02	21:10:00	0
2009-07-02	21:11:00	0
2009-07-02	21:12:00	0
2009-07-02	21:13:00	0
2009-07-02	21:14:00	0
2009-07-02	21:15:00	0
2009-07-02	21:16:00	0
2009-07-02	21:17:00	0
2009-07-02	21:18:00	47
2009-07-02	21:19:00	0
2009-07-02	21:20:00	0
2009-07-02	21:21:00	0
2009-07-02	21:22:00	0
2009-07-02	21:23:00	36
2009-07-02	21:24:00	0
2009-07-02	21:25:00	0
2009-07-02	21:26:00	0
2009-07-02	21:27:00	47
2009-07-02	21:28:00	36
2009-07-02	21:29:00	0
2009-07-02	21:30:00	24
2009-07-02	21:31:00	0
2009-07-02	21:32:00	0
2009-07-02	21:33:00	0
2009-07-02	21:34:00	0
2009-07-02	21:35:00	0
2009-07-02	21:36:00	239
2009-07-02	21:37:00	183
2009-07-02	21:38:00	0
2009-07-02	21:39:00	0
2009-07-02	21:40:00	0
2009-07-02	21:41:00	24
2009-07-02	21:42:00	0
2009-07-02	21:43:00	36
2009-07-02	21:44:00	0
2009-07-02	21:45:00	0
2009-07-02	21:46:00	0
2009-07-02	21:47:00	0
2009-07-02	21:48:00	0
2009-07-02	21:49:00	0
2009-07-02	21:50:00	12
2009-07-02	21:51:00	0
2009-07-02	21:52:00	24
2009-07-02	21:53:00	142
2009-07-02	21:54:00	59
2009-07-02	21:55:00	12
2009-07-02	21:56:00	12
2009-07-02	21:57:00	0
2009-07-02	21:58:00	0
2009-07-02	21:59:00	59
2009-07-02	22:00:00	393
2009-07-02	22:01:00	36
2009-07-02	22:02:00	0
2009-07-02	22:03:00	0
2009-07-02	22:04:00	168
2009-07-02	22:05:00	0
2009-07-02	22:06:00	12
2009-07-02	22:07:00	0
2009-07-02	22:08:00	0
2009-07-02	22:09:00	36
2009-07-02	22:10:00	12
2009-07-02	22:11:00	0
2009-07-02	22:12:00	0
2009-07-02	22:13:00	0
2009-07-02	22:14:00	47
2009-07-02	22:15:00	0
2009-07-02	22:16:00	0
2009-07-02	22:17:00	0
2009-07-02	22:18:00	24
2009-07-02	22:19:00	59
2009-07-02	22:20:00	12
2009-07-02	22:21:00	0
2009-07-02	22:22:00	12
2009-07-02	22:23:00	12
2009-07-02	22:24:00	0
2009-07-02	22:25:00	0
2009-07-02	22:26:00	0
2009-07-02	22:27:00	0
2009-07-02	22:28:00	0
2009-07-02	22:29:00	24
2009-07-02	22:30:00	0
2009-07-02	22:31:00	0
2009-07-02	22:32:00	24
2009-07-02	22:33:00	0
2009-07-02	22:34:00	12
2009-07-02	22:35:00	0
2009-07-02	22:36:00	0
2009-07-02	22:37:00	12
2009-07-02	22:38:00	0
2009-07-02	22:39:00	36
2009-07-02	22:40:00	0
2009-07-02	22:41:00	0
2009-07-02	22:42:00	0
2009-07-02	22:43:00	0
2009-07-02	22:44:00	0
2009-07-02	22:45:00	0
2009-07-02	22:46:00	24
2009-07-02	22:47:00	0
2009-07-02	22:48:00	0
2009-07-02	22:49:00	12
2009-07-02	22:50:00	0
2009-07-02	22:51:00	0
2009-07-02	22:52:00	24
2009-07-02	22:53:00	0
2009-07-02	22:54:00	12
2009-07-02	22:55:00	0
2009-07-02	22:56:00	0
2009-07-02	22:57:00	0
2009-07-02	22:58:00	0
2009-07-02	22:59:00	0
2009-07-02	23:00:00	0
2009-07-02	23:01:00	0
2009-07-02	23:02:00	0
2009-07-02	23:03:00	211
2009-07-02	23:04:00	239
2009-07-02	23:05:00	154
2009-07-02	23:06:00	71
2009-07-02	23:07:00	83
2009-07-02	23:08:00	0
2009-07-02	23:09:00	0
2009-07-02	23:10:00	0
2009-07-02	23:11:00	0
2009-07-02	23:12:00	0
2009-07-02	23:13:00	0
2009-07-02	23:14:00	0
2009-07-02	23:15:00	0
2009-07-02	23:16:00	12
2009-07-02	23:17:00	0
2009-07-02	23:18:00	0
2009-07-02	23:19:00	0
2009-07-02	23:20:00	0
2009-07-02	23:21:00	0
2009-07-02	23:22:00	0
2009-07-02	23:23:00	12
2009-07-02	23:24:00	0
2009-07-02	23:25:00	47
2009-07-02	23:26:00	119
2009-07-02	23:27:00	107
2009-07-02	23:28:00	36
2009-07-02	23:29:00	71
2009-07-02	23:30:00	0
2009-07-02	23:31:00	59
2009-07-02	23:32:00	59
2009-07-02	23:33:00	95
2009-07-02	23:34:00	24
2009-07-02	23:35:00	0
2009-07-02	23:36:00	130
2009-07-02	23:37:00	0
2009-07-02	23:38:00	0
2009-07-02	23:39:00	0
2009-07-02	23:40:00	0
2009-07-02	23:41:00	0
2009-07-02	23:42:00	0
2009-07-02	23:43:00	0
2009-07-02	23:44:00	0
2009-07-02	23:45:00	0
2009-07-02	23:46:00	0
2009-07-02	23:47:00	0
2009-07-02	23:48:00	0
2009-07-02	23:49:00	0
2009-07-02	23:50:00	24
2009-07-02	23:51:00	0
2009-07-02	23:52:00	0
2009-07-02	23:53:00	107
2009-07-02	23:54:00	12
2009-07-02	23:55:00	211
2009-07-02	23:56:00	95
2009-07-02	23:57:00	24
2009-07-02	23:58:00	296
2009-07-02	23:59:00	593
2009-07-03	00:00:00	239
2009-07-03	00:01:00	183
2009-07-03	00:02:00	0
2009-07-03	00:03:00	0
2009-07-03	00:04:00	12
2009-07-03	00:05:00	0
2009-07-03	00:06:00	311
2009-07-03	00:07:00	12
2009-07-03	00:08:00	0
2009-07-03	00:09:00	0
2009-07-03	00:10:00	130
2009-07-03	00:11:00	47
2009-07-03	00:12:00	0
2009-07-03	00:13:00	0
2009-07-03	00:14:00	0
2009-07-03	00:15:00	0
2009-07-03	00:16:00	0
2009-07-03	00:17:00	0
2009-07-03	00:18:00	0
2009-07-03	00:19:00	0
2009-07-03	00:20:00	0
2009-07-03	00:21:00	0
2009-07-03	00:22:00	0
2009-07-03	00:23:00	0
2009-07-03	00:24:00	0
2009-07-03	00:25:00	0
2009-07-03	00:26:00	0
2009-07-03	00:27:00	0
2009-07-03	00:28:00	0
2009-07-03	00:29:00	0
2009-07-03	00:30:00	0
2009-07-03	00:31:00	0
2009-07-03	00:32:00	0
2009-07-03	00:33:00	0
2009-07-03	00:34:00	225
2009-07-03	00:35:00	12
2009-07-03	00:36:00	0
2009-07-03	00:37:00	0
2009-07-03	00:38:00	0
2009-07-03	00:39:00	0
2009-07-03	00:40:00	0
2009-07-03	00:41:00	0
2009-07-03	00:42:00	0
2009-07-03	00:43:00	0
2009-07-03	00:44:00	0
2009-07-03	00:45:00	0
2009-07-03	00:46:00	0
2009-07-03	00:47:00	0
2009-07-03	00:48:00	0
2009-07-03	00:49:00	0
2009-07-03	00:50:00	0
2009-07-03	00:51:00	0
2009-07-03	00:52:00	0
2009-07-03	00:53:00	0
2009-07-03	00:54:00	0
2009-07-03	00:55:00	0
2009-07-03	00:56:00	0
2009-07-03	00:57:00	0
2009-07-03	00:58:00	0
2009-07-03	00:59:00	0
2009-07-03	01:00:00	0
2009-07-03	01:01:00	0
2009-07-03	01:02:00	0
2009-07-03	01:03:00	0
2009-07-03	01:04:00	0
2009-07-03	01:05:00	0
2009-07-03	01:06:00	0
2009-07-03	01:07:00	0
2009-07-03	01:08:00	0
2009-07-03	01:09:00	0
2009-07-03	01:10:00	0
2009-07-03	01:11:00	0
2009-07-03	01:12:00	0
2009-07-03	01:13:00	0
2009-07-03	01:14:00	0
2009-07-03	01:15:00	0
2009-07-03	01:16:00	0
2009-07-03	01:17:00	0
2009-07-03	01:18:00	0
2009-07-03	01:19:00	0
2009-07-03	01:20:00	0
2009-07-03	01:21:00	0
2009-07-03	01:22:00	0
2009-07-03	01:23:00	0
2009-07-03	01:24:00	0
2009-07-03	01:25:00	0
2009-07-03	01:26:00	0
2009-07-03	01:27:00	0
2009-07-03	01:28:00	0
2009-07-03	01:29:00	0
2009-07-03	01:30:00	0
2009-07-03	01:31:00	0
2009-07-03	01:32:00	0
2009-07-03	01:33:00	0
2009-07-03	01:34:00	0
2009-07-03	01:35:00	0
2009-07-03	01:36:00	0
2009-07-03	01:37:00	0
2009-07-03	01:38:00	0
2009-07-03	01:39:00	0
2009-07-03	01:40:00	12
2009-07-03	01:41:00	12
2009-07-03	01:42:00	0
2009-07-03	01:43:00	0
2009-07-03	01:44:00	0
2009-07-03	01:45:00	0
2009-07-03	01:46:00	0
2009-07-03	01:47:00	0
2009-07-03	01:48:00	0
2009-07-03	01:49:00	0
2009-07-03	01:50:00	0
2009-07-03	01:51:00	0
2009-07-03	01:52:00	0
2009-07-03	01:53:00	0
2009-07-03	01:54:00	0
2009-07-03	01:55:00	0
2009-07-03	01:56:00	0
2009-07-03	01:57:00	0
2009-07-03	01:58:00	0
2009-07-03	01:59:00	0
2009-07-03	02:00:00	0
2009-07-03	02:01:00	0
2009-07-03	02:02:00	0
2009-07-03	02:03:00	59
2009-07-03	02:04:00	12
2009-07-03	02:05:00	0
2009-07-03	02:06:00	0
2009-07-03	02:07:00	0
2009-07-03	02:08:00	0
2009-07-03	02:09:00	0
2009-07-03	02:10:00	0
2009-07-03	02:11:00	0
2009-07-03	02:12:00	0
2009-07-03	02:13:00	0
2009-07-03	02:14:00	0
2009-07-03	02:15:00	0
2009-07-03	02:16:00	0
2009-07-03	02:17:00	0
2009-07-03	02:18:00	0
2009-07-03	02:19:00	0
2009-07-03	02:20:00	0
2009-07-03	02:21:00	0
2009-07-03	02:22:00	0
2009-07-03	02:23:00	0
2009-07-03	02:24:00	0
2009-07-03	02:25:00	0
2009-07-03	02:26:00	0
2009-07-03	02:27:00	0
2009-07-03	02:28:00	0
2009-07-03	02:29:00	0
2009-07-03	02:30:00	0
2009-07-03	02:31:00	0
2009-07-03	02:32:00	0
2009-07-03	02:33:00	0
2009-07-03	02:34:00	0
2009-07-03	02:35:00	0
2009-07-03	02:36:00	0
2009-07-03	02:37:00	0
2009-07-03	02:38:00	142
2009-07-03	02:39:00	142
2009-07-03	02:40:00	154
2009-07-03	02:41:00	119
2009-07-03	02:42:00	0
2009-07-03	02:43:00	0
2009-07-03	02:44:00	0
2009-07-03	02:45:00	0
2009-07-03	02:46:00	0
2009-07-03	02:47:00	0
2009-07-03	02:48:00	0
2009-07-03	02:49:00	0
2009-07-03	02:50:00	0
2009-07-03	02:51:00	0
2009-07-03	02:52:00	0
2009-07-03	02:53:00	0
2009-07-03	02:54:00	0
2009-07-03	02:55:00	0
2009-07-03	02:56:00	0
2009-07-03	02:57:00	0
2009-07-03	02:58:00	0
2009-07-03	02:59:00	0
2009-07-03	03:00:00	0
2009-07-03	03:01:00	0
2009-07-03	03:02:00	0
2009-07-03	03:03:00	12
2009-07-03	03:04:00	0
2009-07-03	03:05:00	0
2009-07-03	03:06:00	0
2009-07-03	03:07:00	0
2009-07-03	03:08:00	953
2009-07-03	03:09:00	95
2009-07-03	03:10:00	0
2009-07-03	03:11:00	443
2009-07-03	03:12:00	0
2009-07-03	03:13:00	0
2009-07-03	03:14:00	0
2009-07-03	03:15:00	0
2009-07-03	03:16:00	0
2009-07-03	03:17:00	119
2009-07-03	03:18:00	36
2009-07-03	03:19:00	0
2009-07-03	03:20:00	0
2009-07-03	03:21:00	0
2009-07-03	03:22:00	0
2009-07-03	03:23:00	0
2009-07-03	03:24:00	0
2009-07-03	03:25:00	0
2009-07-03	03:26:00	0
2009-07-03	03:27:00	0
2009-07-03	03:28:00	0
2009-07-03	03:29:00	12
2009-07-03	03:30:00	0
2009-07-03	03:31:00	0
2009-07-03	03:32:00	0
2009-07-03	03:33:00	12
2009-07-03	03:34:00	0
2009-07-03	03:35:00	12
2009-07-03	03:36:00	0
2009-07-03	03:37:00	211
2009-07-03	03:38:00	0
2009-07-03	03:39:00	0
2009-07-03	03:40:00	0
2009-07-03	03:41:00	0
2009-07-03	03:42:00	119
2009-07-03	03:43:00	254
2009-07-03	03:44:00	0
2009-07-03	03:45:00	0
2009-07-03	03:46:00	0
2009-07-03	03:47:00	0
2009-07-03	03:48:00	0
2009-07-03	03:49:00	0
2009-07-03	03:50:00	0
2009-07-03	03:51:00	0
2009-07-03	03:52:00	0
2009-07-03	03:53:00	0
2009-07-03	03:54:00	0
2009-07-03	03:55:00	0
2009-07-03	03:56:00	12
2009-07-03	03:57:00	0
2009-07-03	03:58:00	0
2009-07-03	03:59:00	0
2009-07-03	04:00:00	0
2009-07-03	04:01:00	0
2009-07-03	04:02:00	0
2009-07-03	04:03:00	0
2009-07-03	04:04:00	0
2009-07-03	04:05:00	0
2009-07-03	04:06:00	0
2009-07-03	04:07:00	0
2009-07-03	04:08:00	0
2009-07-03	04:09:00	0
2009-07-03	04:10:00	0
2009-07-03	04:11:00	0
2009-07-03	04:12:00	0
2009-07-03	04:13:00	0
2009-07-03	04:14:00	0
2009-07-03	04:15:00	0
2009-07-03	04:16:00	0
2009-07-03	04:17:00	0
2009-07-03	04:18:00	0
2009-07-03	04:19:00	0
2009-07-03	04:20:00	0
2009-07-03	04:21:00	0
2009-07-03	04:22:00	0
2009-07-03	04:23:00	0
2009-07-03	04:24:00	0
2009-07-03	04:25:00	0
2009-07-03	04:26:00	0
2009-07-03	04:27:00	0
2009-07-03	04:28:00	83
2009-07-03	04:29:00	0
2009-07-03	04:30:00	0
2009-07-03	04:31:00	0
2009-07-03	04:32:00	0
2009-07-03	04:33:00	0
2009-07-03	04:34:00	0
2009-07-03	04:35:00	0
2009-07-03	04:36:00	0
2009-07-03	04:37:00	0
2009-07-03	04:38:00	0
2009-07-03	04:39:00	0
2009-07-03	04:40:00	0
2009-07-03	04:41:00	0
2009-07-03	04:42:00	0
2009-07-03	04:43:00	0
2009-07-03	04:44:00	0
2009-07-03	04:45:00	0
2009-07-03	04:46:00	0
2009-07-03	04:47:00	0
2009-07-03	04:48:00	0
2009-07-03	04:49:00	0
2009-07-03	04:50:00	0
2009-07-03	04:51:00	0
2009-07-03	04:52:00	0
2009-07-03	04:53:00	0
2009-07-03	04:54:00	0
2009-07-03	04:55:00	0
2009-07-03	04:56:00	0
2009-07-03	04:57:00	0
2009-07-03	04:58:00	0
2009-07-03	04:59:00	0
2009-07-03	05:00:00	0
2009-07-03	05:01:00	0
2009-07-03	05:02:00	0
2009-07-03	05:03:00	0
2009-07-03	05:04:00	0
2009-07-03	05:05:00	0
2009-07-03	05:06:00	0
2009-07-03	05:07:00	0
2009-07-03	05:08:00	0
2009-07-03	05:09:00	36
2009-07-03	05:10:00	0
2009-07-03	05:11:00	0
2009-07-03	05:12:00	0
2009-07-03	05:13:00	0
2009-07-03	05:14:00	0
2009-07-03	05:15:00	0
2009-07-03	05:16:00	0
2009-07-03	05:17:00	0
2009-07-03	05:18:00	0
2009-07-03	05:19:00	0
2009-07-03	05:20:00	0
2009-07-03	05:21:00	0
2009-07-03	05:22:00	0
2009-07-03	05:23:00	0
2009-07-03	05:24:00	0
2009-07-03	05:25:00	0
2009-07-03	05:26:00	0
2009-07-03	05:27:00	0
2009-07-03	05:28:00	0
2009-07-03	05:29:00	0
2009-07-03	05:30:00	0
2009-07-03	05:31:00	12
2009-07-03	05:32:00	0
2009-07-03	05:33:00	0
2009-07-03	05:34:00	0
2009-07-03	05:35:00	0
2009-07-03	05:36:00	0
2009-07-03	05:37:00	0
2009-07-03	05:38:00	0
2009-07-03	05:39:00	0
2009-07-03	05:40:00	0
2009-07-03	05:41:00	0
2009-07-03	05:42:00	0
2009-07-03	05:43:00	0
2009-07-03	05:44:00	0
2009-07-03	05:45:00	0
2009-07-03	05:46:00	0
2009-07-03	05:47:00	0
2009-07-03	05:48:00	0
2009-07-03	05:49:00	0
2009-07-03	05:50:00	0
2009-07-03	05:51:00	0
2009-07-03	05:52:00	0
2009-07-03	05:53:00	0
2009-07-03	05:54:00	0
2009-07-03	05:55:00	0
2009-07-03	05:56:00	0
2009-07-03	05:57:00	0
2009-07-03	05:58:00	0
2009-07-03	05:59:00	0
2009-07-03	06:00:00	0
2009-07-03	06:01:00	0
2009-07-03	06:02:00	0
2009-07-03	06:03:00	36
2009-07-03	06:04:00	0
2009-07-03	06:05:00	0
2009-07-03	06:06:00	12
2009-07-03	06:07:00	12
2009-07-03	06:08:00	0
2009-07-03	06:09:00	0
2009-07-03	06:10:00	0
2009-07-03	06:11:00	0
2009-07-03	06:12:00	0
2009-07-03	06:13:00	0
2009-07-03	06:14:00	0
2009-07-03	06:15:00	0
2009-07-03	06:16:00	0
2009-07-03	06:17:00	0
2009-07-03	06:18:00	0
2009-07-03	06:19:00	0
2009-07-03	06:20:00	24
2009-07-03	06:21:00	0
2009-07-03	06:22:00	12
2009-07-03	06:23:00	47
2009-07-03	06:24:00	0
2009-07-03	06:25:00	0
2009-07-03	06:26:00	12
2009-07-03	06:27:00	0
2009-07-03	06:28:00	12
2009-07-03	06:29:00	0
2009-07-03	06:30:00	0
2009-07-03	06:31:00	0
2009-07-03	06:32:00	0
2009-07-03	06:33:00	0
2009-07-03	06:34:00	0
2009-07-03	06:35:00	0
2009-07-03	06:36:00	0
2009-07-03	06:37:00	0
2009-07-03	06:38:00	0
2009-07-03	06:39:00	0
2009-07-03	06:40:00	0
2009-07-03	06:41:00	0
2009-07-03	06:42:00	0
2009-07-03	06:43:00	0
2009-07-03	06:44:00	0
2009-07-03	06:45:00	0
2009-07-03	06:46:00	0
2009-07-03	06:47:00	0
2009-07-03	06:48:00	0
2009-07-03	06:49:00	0
2009-07-03	06:50:00	12
2009-07-03	06:51:00	12
2009-07-03	06:52:00	0
2009-07-03	06:53:00	0
2009-07-03	06:54:00	0
2009-07-03	06:55:00	168
2009-07-03	06:56:00	12
2009-07-03	06:57:00	0
2009-07-03	06:58:00	0
2009-07-03	06:59:00	0
2009-07-03	07:00:00	47
2009-07-03	07:01:00	0
2009-07-03	07:02:00	71
2009-07-03	07:03:00	71
2009-07-03	07:04:00	254
2009-07-03	07:05:00	47
2009-07-03	07:06:00	47
2009-07-03	07:07:00	740
2009-07-03	07:08:00	377
2009-07-03	07:09:00	327
2009-07-03	07:10:00	142
2009-07-03	07:11:00	254
2009-07-03	07:12:00	59
2009-07-03	07:13:00	142
2009-07-03	07:14:00	12
2009-07-03	07:15:00	479
2009-07-03	07:16:00	633
2009-07-03	07:17:00	197
2009-07-03	07:18:00	36
2009-07-03	07:19:00	71
2009-07-03	07:20:00	0
2009-07-03	07:21:00	24
2009-07-03	07:22:00	0
2009-07-03	07:23:00	311
2009-07-03	07:24:00	130
2009-07-03	07:25:00	718
2009-07-03	07:26:00	154
2009-07-03	07:27:00	0
2009-07-03	07:28:00	0
2009-07-03	07:29:00	0
2009-07-03	07:30:00	0
2009-07-03	07:31:00	0
2009-07-03	07:32:00	0
2009-07-03	07:33:00	0
2009-07-03	07:34:00	0
2009-07-03	07:35:00	0
2009-07-03	07:36:00	0
2009-07-03	07:37:00	0
2009-07-03	07:38:00	24
2009-07-03	07:39:00	0
2009-07-03	07:40:00	0
2009-07-03	07:41:00	0
2009-07-03	07:42:00	239
2009-07-03	07:43:00	107
2009-07-03	07:44:00	12
2009-07-03	07:45:00	12
2009-07-03	07:46:00	239
2009-07-03	07:47:00	168
2009-07-03	07:48:00	0
2009-07-03	07:49:00	0
2009-07-03	07:50:00	12
2009-07-03	07:51:00	0
2009-07-03	07:52:00	0
2009-07-03	07:53:00	0
2009-07-03	07:54:00	12
2009-07-03	07:55:00	0
2009-07-03	07:56:00	0
2009-07-03	07:57:00	0
2009-07-03	07:58:00	36
2009-07-03	07:59:00	393
2009-07-03	08:00:00	479
2009-07-03	08:01:00	443
2009-07-03	08:02:00	377
2009-07-03	08:03:00	71
2009-07-03	08:04:00	0
2009-07-03	08:05:00	0
2009-07-03	08:06:00	0
2009-07-03	08:07:00	0
2009-07-03	08:08:00	0
2009-07-03	08:09:00	0
2009-07-03	08:10:00	24
2009-07-03	08:11:00	0
2009-07-03	08:12:00	59
2009-07-03	08:13:00	12
2009-07-03	08:14:00	0
2009-07-03	08:15:00	0
2009-07-03	08:16:00	0
2009-07-03	08:17:00	0
2009-07-03	08:18:00	0
2009-07-03	08:19:00	0
2009-07-03	08:20:00	0
2009-07-03	08:21:00	0
2009-07-03	08:22:00	0
2009-07-03	08:23:00	0
2009-07-03	08:24:00	0
2009-07-03	08:25:00	0
2009-07-03	08:26:00	0
2009-07-03	08:27:00	0
2009-07-03	08:28:00	0
2009-07-03	08:29:00	0
2009-07-03	08:30:00	0
2009-07-03	08:31:00	24
2009-07-03	08:32:00	268
2009-07-03	08:33:00	107
2009-07-03	08:34:00	197
2009-07-03	08:35:00	0
2009-07-03	08:36:00	12
2009-07-03	08:37:00	0
2009-07-03	08:38:00	0
2009-07-03	08:39:00	0
2009-07-03	08:40:00	0
2009-07-03	08:41:00	0
2009-07-03	08:42:00	0
2009-07-03	08:43:00	0
2009-07-03	08:44:00	0
2009-07-03	08:45:00	0
2009-07-03	08:46:00	0
2009-07-03	08:47:00	0
2009-07-03	08:48:00	36
2009-07-03	08:49:00	0
2009-07-03	08:50:00	0
2009-07-03	08:51:00	427
2009-07-03	08:52:00	168
2009-07-03	08:53:00	239
2009-07-03	08:54:00	327
2009-07-03	08:55:00	71
2009-07-03	08:56:00	24
2009-07-03	08:57:00	0
2009-07-03	08:58:00	0
2009-07-03	08:59:00	254
2009-07-03	09:00:00	107
2009-07-03	09:01:00	0
2009-07-03	09:02:00	0
2009-07-03	09:03:00	71
2009-07-03	09:04:00	47
2009-07-03	09:05:00	24
2009-07-03	09:06:00	239
2009-07-03	09:07:00	211
2009-07-03	09:08:00	59
[truncated: 19,611 more rows]

## Sheet: 7.16.09
Actogram, Copy Raw Data, All Days
Identity:	Buddy
Filename:	E:\Active Research Files\meloxicam titre canine\cases\buddy\Buddy 7.16.09.AWC
Gender:	M
Age:	10
Height:	80.0 cm	31.5 in
Weight:	47.4 kg	104.5 lbs
Start Date:	16-Jul-2009 (Thu)
Start Time:	17:00:00
Interval:	1.00 mins
Date Stamp:	Time Stamp:	Activity Data:	Marker Press:
2009-07-16	00:00:00	0
2009-07-16	00:01:00	0
2009-07-16	00:02:00	0
2009-07-16	00:03:00	0
2009-07-16	00:04:00	0
2009-07-16	00:05:00	0
2009-07-16	00:06:00	0
2009-07-16	00:07:00	0
2009-07-16	00:08:00	0
2009-07-16	00:09:00	0
2009-07-16	00:10:00	0
2009-07-16	00:11:00	0
2009-07-16	00:12:00	0
2009-07-16	00:13:00	0
2009-07-16	00:14:00	0
2009-07-16	00:15:00	0
2009-07-16	00:16:00	0
2009-07-16	00:17:00	0
2009-07-16	00:18:00	0
2009-07-16	00:19:00	0
2009-07-16	00:20:00	0
2009-07-16	00:21:00	0
2009-07-16	00:22:00	0
2009-07-16	00:23:00	0
2009-07-16	00:24:00	0
2009-07-16	00:25:00	0
2009-07-16	00:26:00	0
2009-07-16	00:27:00	0
2009-07-16	00:28:00	0
2009-07-16	00:29:00	0
2009-07-16	00:30:00	0
2009-07-16	00:31:00	0
2009-07-16	00:32:00	0
2009-07-16	00:33:00	0
2009-07-16	00:34:00	0
2009-07-16	00:35:00	0
2009-07-16	00:36:00	0
2009-07-16	00:37:00	0
2009-07-16	00:38:00	0
2009-07-16	00:39:00	0
2009-07-16	00:40:00	0
2009-07-16	00:41:00	0
2009-07-16	00:42:00	0
2009-07-16	00:43:00	0
2009-07-16	00:44:00	0
2009-07-16	00:45:00	0
2009-07-16	00:46:00	0
2009-07-16	00:47:00	0
2009-07-16	00:48:00	0
2009-07-16	00:49:00	0
2009-07-16	00:50:00	0
2009-07-16	00:51:00	0
2009-07-16	00:52:00	0
2009-07-16	00:53:00	0
2009-07-16	00:54:00	0
2009-07-16	00:55:00	0
2009-07-16	00:56:00	0
2009-07-16	00:57:00	0
2009-07-16	00:58:00	0
2009-07-16	00:59:00	0
2009-07-16	01:00:00	0
2009-07-16	01:01:00	0
2009-07-16	01:02:00	0
2009-07-16	01:03:00	0
2009-07-16	01:04:00	0
2009-07-16	01:05:00	0
2009-07-16	01:06:00	0
2009-07-16	01:07:00	0
2009-07-16	01:08:00	0
2009-07-16	01:09:00	0
2009-07-16	01:10:00	0
2009-07-16	01:11:00	0
2009-07-16	01:12:00	0
2009-07-16	01:13:00	0
2009-07-16	01:14:00	0
2009-07-16	01:15:00	0
2009-07-16	01:16:00	0
2009-07-16	01:17:00	0
2009-07-16	01:18:00	0
2009-07-16	01:19:00	0
2009-07-16	01:20:00	0
2009-07-16	01:21:00	0
2009-07-16	01:22:00	0
2009-07-16	01:23:00	0
2009-07-16	01:24:00	0
2009-07-16	01:25:00	0
2009-07-16	01:26:00	0
2009-07-16	01:27:00	0
2009-07-16	01:28:00	0
2009-07-16	01:29:00	0
2009-07-16	01:30:00	0
2009-07-16	01:31:00	0
2009-07-16	01:32:00	0
2009-07-16	01:33:00	0
2009-07-16	01:34:00	0
2009-07-16	01:35:00	0
2009-07-16	01:36:00	0
2009-07-16	01:37:00	0
2009-07-16	01:38:00	0
2009-07-16	01:39:00	0
2009-07-16	01:40:00	0
2009-07-16	01:41:00	0
2009-07-16	01:42:00	0
2009-07-16	01:43:00	0
2009-07-16	01:44:00	0
2009-07-16	01:45:00	0
2009-07-16	01:46:00	0
2009-07-16	01:47:00	0
2009-07-16	01:48:00	0
2009-07-16	01:49:00	0
2009-07-16	01:50:00	0
2009-07-16	01:51:00	0
2009-07-16	01:52:00	0
2009-07-16	01:53:00	0
2009-07-16	01:54:00	0
2009-07-16	01:55:00	0
2009-07-16	01:56:00	0
2009-07-16	01:57:00	0
2009-07-16	01:58:00	0
2009-07-16	01:59:00	0
2009-07-16	02:00:00	0
2009-07-16	02:01:00	0
2009-07-16	02:02:00	0
2009-07-16	02:03:00	0
2009-07-16	02:04:00	0
2009-07-16	02:05:00	0
2009-07-16	02:06:00	0
2009-07-16	02:07:00	0
2009-07-16	02:08:00	0
2009-07-16	02:09:00	0
2009-07-16	02:10:00	0
2009-07-16	02:11:00	0
2009-07-16	02:12:00	0
2009-07-16	02:13:00	0
2009-07-16	02:14:00	0
2009-07-16	02:15:00	0
2009-07-16	02:16:00	0
2009-07-16	02:17:00	0
2009-07-16	02:18:00	0
2009-07-16	02:19:00	0
2009-07-16	02:20:00	0
2009-07-16	02:21:00	0
2009-07-16	02:22:00	0
2009-07-16	02:23:00	0
2009-07-16	02:24:00	0
2009-07-16	02:25:00	0
2009-07-16	02:26:00	0
2009-07-16	02:27:00	0
2009-07-16	02:28:00	0
2009-07-16	02:29:00	0
2009-07-16	02:30:00	0
2009-07-16	02:31:00	0
2009-07-16	02:32:00	0
2009-07-16	02:33:00	0
2009-07-16	02:34:00	0
2009-07-16	02:35:00	0
2009-07-16	02:36:00	0
2009-07-16	02:37:00	0
2009-07-16	02:38:00	0
2009-07-16	02:39:00	0
2009-07-16	02:40:00	0
2009-07-16	02:41:00	0
2009-07-16	02:42:00	0
2009-07-16	02:43:00	0
2009-07-16	02:44:00	0
2009-07-16	02:45:00	0
2009-07-16	02:46:00	0
2009-07-16	02:47:00	0
2009-07-16	02:48:00	0
2009-07-16	02:49:00	0
2009-07-16	02:50:00	0
2009-07-16	02:51:00	0
2009-07-16	02:52:00	0
2009-07-16	02:53:00	0
2009-07-16	02:54:00	0
2009-07-16	02:55:00	0
2009-07-16	02:56:00	0
2009-07-16	02:57:00	0
2009-07-16	02:58:00	0
2009-07-16	02:59:00	0
2009-07-16	03:00:00	0
2009-07-16	03:01:00	0
2009-07-16	03:02:00	0
2009-07-16	03:03:00	0
2009-07-16	03:04:00	0
2009-07-16	03:05:00	0
2009-07-16	03:06:00	0
2009-07-16	03:07:00	0
2009-07-16	03:08:00	0
2009-07-16	03:09:00	0
2009-07-16	03:10:00	0
2009-07-16	03:11:00	0
2009-07-16	03:12:00	0
2009-07-16	03:13:00	0
2009-07-16	03:14:00	0
2009-07-16	03:15:00	0
2009-07-16	03:16:00	0
2009-07-16	03:17:00	0
2009-07-16	03:18:00	0
2009-07-16	03:19:00	0
2009-07-16	03:20:00	0
2009-07-16	03:21:00	0
2009-07-16	03:22:00	0
2009-07-16	03:23:00	0
2009-07-16	03:24:00	0
2009-07-16	03:25:00	0
2009-07-16	03:26:00	0
2009-07-16	03:27:00	0
2009-07-16	03:28:00	0
2009-07-16	03:29:00	0
2009-07-16	03:30:00	0
2009-07-16	03:31:00	0
2009-07-16	03:32:00	0
2009-07-16	03:33:00	0
2009-07-16	03:34:00	0
2009-07-16	03:35:00	0
2009-07-16	03:36:00	0
2009-07-16	03:37:00	0
2009-07-16	03:38:00	0
2009-07-16	03:39:00	0
2009-07-16	03:40:00	0
2009-07-16	03:41:00	0
2009-07-16	03:42:00	0
2009-07-16	03:43:00	0
2009-07-16	03:44:00	0
2009-07-16	03:45:00	0
2009-07-16	03:46:00	0
2009-07-16	03:47:00	0
2009-07-16	03:48:00	0
2009-07-16	03:49:00	0
2009-07-16	03:50:00	0
2009-07-16	03:51:00	0
2009-07-16	03:52:00	0
2009-07-16	03:53:00	0
2009-07-16	03:54:00	0
2009-07-16	03:55:00	0
2009-07-16	03:56:00	0
2009-07-16	03:57:00	0
2009-07-16	03:58:00	0
2009-07-16	03:59:00	0
2009-07-16	04:00:00	0
2009-07-16	04:01:00	0
2009-07-16	04:02:00	0
2009-07-16	04:03:00	0
2009-07-16	04:04:00	0
2009-07-16	04:05:00	0
2009-07-16	04:06:00	0
2009-07-16	04:07:00	0
2009-07-16	04:08:00	0
2009-07-16	04:09:00	0
2009-07-16	04:10:00	0
2009-07-16	04:11:00	0
2009-07-16	04:12:00	0
2009-07-16	04:13:00	0
2009-07-16	04:14:00	0
2009-07-16	04:15:00	0
2009-07-16	04:16:00	0
2009-07-16	04:17:00	0
2009-07-16	04:18:00	0
2009-07-16	04:19:00	0
2009-07-16	04:20:00	0
2009-07-16	04:21:00	0
2009-07-16	04:22:00	0
2009-07-16	04:23:00	0
2009-07-16	04:24:00	0
2009-07-16	04:25:00	0
2009-07-16	04:26:00	0
2009-07-16	04:27:00	0
2009-07-16	04:28:00	0
2009-07-16	04:29:00	0
2009-07-16	04:30:00	0
2009-07-16	04:31:00	0
2009-07-16	04:32:00	0
2009-07-16	04:33:00	0
2009-07-16	04:34:00	0
2009-07-16	04:35:00	0
2009-07-16	04:36:00	0
2009-07-16	04:37:00	0
2009-07-16	04:38:00	0
2009-07-16	04:39:00	0
2009-07-16	04:40:00	0
2009-07-16	04:41:00	0
2009-07-16	04:42:00	0
2009-07-16	04:43:00	0
2009-07-16	04:44:00	0
2009-07-16	04:45:00	0
2009-07-16	04:46:00	0
2009-07-16	04:47:00	0
2009-07-16	04:48:00	0
2009-07-16	04:49:00	0
2009-07-16	04:50:00	0
2009-07-16	04:51:00	0
2009-07-16	04:52:00	0
2009-07-16	04:53:00	0
2009-07-16	04:54:00	0
2009-07-16	04:55:00	0
2009-07-16	04:56:00	0
2009-07-16	04:57:00	0
2009-07-16	04:58:00	0
2009-07-16	04:59:00	0
2009-07-16	05:00:00	0
2009-07-16	05:01:00	0
2009-07-16	05:02:00	0
2009-07-16	05:03:00	0
2009-07-16	05:04:00	0
2009-07-16	05:05:00	0
2009-07-16	05:06:00	0
2009-07-16	05:07:00	0
2009-07-16	05:08:00	0
2009-07-16	05:09:00	0
2009-07-16	05:10:00	0
2009-07-16	05:11:00	0
2009-07-16	05:12:00	0
2009-07-16	05:13:00	0
2009-07-16	05:14:00	0
2009-07-16	05:15:00	0
2009-07-16	05:16:00	0
2009-07-16	05:17:00	0
2009-07-16	05:18:00	0
2009-07-16	05:19:00	0
2009-07-16	05:20:00	0
2009-07-16	05:21:00	0
2009-07-16	05:22:00	0
2009-07-16	05:23:00	0
2009-07-16	05:24:00	0
2009-07-16	05:25:00	0
2009-07-16	05:26:00	0
2009-07-16	05:27:00	0
2009-07-16	05:28:00	0
2009-07-16	05:29:00	0
2009-07-16	05:30:00	0
2009-07-16	05:31:00	0
2009-07-16	05:32:00	0
2009-07-16	05:33:00	0
2009-07-16	05:34:00	0
2009-07-16	05:35:00	0
2009-07-16	05:36:00	0
2009-07-16	05:37:00	0
2009-07-16	05:38:00	0
2009-07-16	05:39:00	0
2009-07-16	05:40:00	0
2009-07-16	05:41:00	0
2009-07-16	05:42:00	0
2009-07-16	05:43:00	0
2009-07-16	05:44:00	0
2009-07-16	05:45:00	0
2009-07-16	05:46:00	0
2009-07-16	05:47:00	0
2009-07-16	05:48:00	0
2009-07-16	05:49:00	0
2009-07-16	05:50:00	0
2009-07-16	05:51:00	0
2009-07-16	05:52:00	0
2009-07-16	05:53:00	0
2009-07-16	05:54:00	0
2009-07-16	05:55:00	0
2009-07-16	05:56:00	0
2009-07-16	05:57:00	0
2009-07-16	05:58:00	0
2009-07-16	05:59:00	0
2009-07-16	06:00:00	0
2009-07-16	06:01:00	0
2009-07-16	06:02:00	0
2009-07-16	06:03:00	0
2009-07-16	06:04:00	0
2009-07-16	06:05:00	0
2009-07-16	06:06:00	0
2009-07-16	06:07:00	0
2009-07-16	06:08:00	0
2009-07-16	06:09:00	0
2009-07-16	06:10:00	0
2009-07-16	06:11:00	0
2009-07-16	06:12:00	0
2009-07-16	06:13:00	0
2009-07-16	06:14:00	0
2009-07-16	06:15:00	0
2009-07-16	06:16:00	0
2009-07-16	06:17:00	0
2009-07-16	06:18:00	0
2009-07-16	06:19:00	0
2009-07-16	06:20:00	0
2009-07-16	06:21:00	0
2009-07-16	06:22:00	0
2009-07-16	06:23:00	0
2009-07-16	06:24:00	0
2009-07-16	06:25:00	0
2009-07-16	06:26:00	0
2009-07-16	06:27:00	0
2009-07-16	06:28:00	0
2009-07-16	06:29:00	0
2009-07-16	06:30:00	0
2009-07-16	06:31:00	0
2009-07-16	06:32:00	0
2009-07-16	06:33:00	0
2009-07-16	06:34:00	0
2009-07-16	06:35:00	0
2009-07-16	06:36:00	0
2009-07-16	06:37:00	0
2009-07-16	06:38:00	0
2009-07-16	06:39:00	0
2009-07-16	06:40:00	0
2009-07-16	06:41:00	0
2009-07-16	06:42:00	0
2009-07-16	06:43:00	0
2009-07-16	06:44:00	0
2009-07-16	06:45:00	0
2009-07-16	06:46:00	0
2009-07-16	06:47:00	0
2009-07-16	06:48:00	0
2009-07-16	06:49:00	0
2009-07-16	06:50:00	0
2009-07-16	06:51:00	0
2009-07-16	06:52:00	0
2009-07-16	06:53:00	0
2009-07-16	06:54:00	0
2009-07-16	06:55:00	0
2009-07-16	06:56:00	0
2009-07-16	06:57:00	0
2009-07-16	06:58:00	0
2009-07-16	06:59:00	0
2009-07-16	07:00:00	0
2009-07-16	07:01:00	0
2009-07-16	07:02:00	0
2009-07-16	07:03:00	0
2009-07-16	07:04:00	0
2009-07-16	07:05:00	0
2009-07-16	07:06:00	0
2009-07-16	07:07:00	0
2009-07-16	07:08:00	0
2009-07-16	07:09:00	0
2009-07-16	07:10:00	0
2009-07-16	07:11:00	0
2009-07-16	07:12:00	0
2009-07-16	07:13:00	0
2009-07-16	07:14:00	0
2009-07-16	07:15:00	0
2009-07-16	07:16:00	0
2009-07-16	07:17:00	0
2009-07-16	07:18:00	0
2009-07-16	07:19:00	0
2009-07-16	07:20:00	0
2009-07-16	07:21:00	0
2009-07-16	07:22:00	0
2009-07-16	07:23:00	0
2009-07-16	07:24:00	0
2009-07-16	07:25:00	0
2009-07-16	07:26:00	0
2009-07-16	07:27:00	0
2009-07-16	07:28:00	0
2009-07-16	07:29:00	0
2009-07-16	07:30:00	0
2009-07-16	07:31:00	0
2009-07-16	07:32:00	0
2009-07-16	07:33:00	0
2009-07-16	07:34:00	0
2009-07-16	07:35:00	0
2009-07-16	07:36:00	0
2009-07-16	07:37:00	0
2009-07-16	07:38:00	0
2009-07-16	07:39:00	0
2009-07-16	07:40:00	0
2009-07-16	07:41:00	0
2009-07-16	07:42:00	0
2009-07-16	07:43:00	0
2009-07-16	07:44:00	0
2009-07-16	07:45:00	0
2009-07-16	07:46:00	0
2009-07-16	07:47:00	0
2009-07-16	07:48:00	0
2009-07-16	07:49:00	0
2009-07-16	07:50:00	0
2009-07-16	07:51:00	0
2009-07-16	07:52:00	0
2009-07-16	07:53:00	0
2009-07-16	07:54:00	0
2009-07-16	07:55:00	0
2009-07-16	07:56:00	0
2009-07-16	07:57:00	0
2009-07-16	07:58:00	0
2009-07-16	07:59:00	0
2009-07-16	08:00:00	0
2009-07-16	08:01:00	0
2009-07-16	08:02:00	0
2009-07-16	08:03:00	0
2009-07-16	08:04:00	0
2009-07-16	08:05:00	0
2009-07-16	08:06:00	0
2009-07-16	08:07:00	0
2009-07-16	08:08:00	0
2009-07-16	08:09:00	0
2009-07-16	08:10:00	0
2009-07-16	08:11:00	0
2009-07-16	08:12:00	0
2009-07-16	08:13:00	0
2009-07-16	08:14:00	0
2009-07-16	08:15:00	0
2009-07-16	08:16:00	0
2009-07-16	08:17:00	0
2009-07-16	08:18:00	0
2009-07-16	08:19:00	0
2009-07-16	08:20:00	0
2009-07-16	08:21:00	0
2009-07-16	08:22:00	0
2009-07-16	08:23:00	0
2009-07-16	08:24:00	0
2009-07-16	08:25:00	0
2009-07-16	08:26:00	0
2009-07-16	08:27:00	0
2009-07-16	08:28:00	0
2009-07-16	08:29:00	0
2009-07-16	08:30:00	0
2009-07-16	08:31:00	0
2009-07-16	08:32:00	0
2009-07-16	08:33:00	0
2009-07-16	08:34:00	0
2009-07-16	08:35:00	0
2009-07-16	08:36:00	0
2009-07-16	08:37:00	0
2009-07-16	08:38:00	0
2009-07-16	08:39:00	0
2009-07-16	08:40:00	0
2009-07-16	08:41:00	0
2009-07-16	08:42:00	0
2009-07-16	08:43:00	0
2009-07-16	08:44:00	0
2009-07-16	08:45:00	0
2009-07-16	08:46:00	0
2009-07-16	08:47:00	0
2009-07-16	08:48:00	0
2009-07-16	08:49:00	0
2009-07-16	08:50:00	0
2009-07-16	08:51:00	0
2009-07-16	08:52:00	0
2009-07-16	08:53:00	0
2009-07-16	08:54:00	0
2009-07-16	08:55:00	0
2009-07-16	08:56:00	0
2009-07-16	08:57:00	0
2009-07-16	08:58:00	0
2009-07-16	08:59:00	0
2009-07-16	09:00:00	0
2009-07-16	09:01:00	0
2009-07-16	09:02:00	0
2009-07-16	09:03:00	0
2009-07-16	09:04:00	0
2009-07-16	09:05:00	0
2009-07-16	09:06:00	0
2009-07-16	09:07:00	0
2009-07-16	09:08:00	0
2009-07-16	09:09:00	0
2009-07-16	09:10:00	0
2009-07-16	09:11:00	0
2009-07-16	09:12:00	0
2009-07-16	09:13:00	0
2009-07-16	09:14:00	0
2009-07-16	09:15:00	0
2009-07-16	09:16:00	0
2009-07-16	09:17:00	0
2009-07-16	09:18:00	0
2009-07-16	09:19:00	0
2009-07-16	09:20:00	0
2009-07-16	09:21:00	0
2009-07-16	09:22:00	0
2009-07-16	09:23:00	0
2009-07-16	09:24:00	0
2009-07-16	09:25:00	0
2009-07-16	09:26:00	0
2009-07-16	09:27:00	0
2009-07-16	09:28:00	0
2009-07-16	09:29:00	0
2009-07-16	09:30:00	0
2009-07-16	09:31:00	0
2009-07-16	09:32:00	0
2009-07-16	09:33:00	0
2009-07-16	09:34:00	0
2009-07-16	09:35:00	0
2009-07-16	09:36:00	0
2009-07-16	09:37:00	0
2009-07-16	09:38:00	0
2009-07-16	09:39:00	0
2009-07-16	09:40:00	0
2009-07-16	09:41:00	0
2009-07-16	09:42:00	0
2009-07-16	09:43:00	0
2009-07-16	09:44:00	0
2009-07-16	09:45:00	0
2009-07-16	09:46:00	0
2009-07-16	09:47:00	0
2009-07-16	09:48:00	0
2009-07-16	09:49:00	0
2009-07-16	09:50:00	0
2009-07-16	09:51:00	0
2009-07-16	09:52:00	0
2009-07-16	09:53:00	0
2009-07-16	09:54:00	0
2009-07-16	09:55:00	0
2009-07-16	09:56:00	0
2009-07-16	09:57:00	0
2009-07-16	09:58:00	0
2009-07-16	09:59:00	0
2009-07-16	10:00:00	0
2009-07-16	10:01:00	0
2009-07-16	10:02:00	0
2009-07-16	10:03:00	0
2009-07-16	10:04:00	0
2009-07-16	10:05:00	0
2009-07-16	10:06:00	0
2009-07-16	10:07:00	0
2009-07-16	10:08:00	0
2009-07-16	10:09:00	0
2009-07-16	10:10:00	0
2009-07-16	10:11:00	0
2009-07-16	10:12:00	0
2009-07-16	10:13:00	0
2009-07-16	10:14:00	0
2009-07-16	10:15:00	0
2009-07-16	10:16:00	0
2009-07-16	10:17:00	0
2009-07-16	10:18:00	0
2009-07-16	10:19:00	0
2009-07-16	10:20:00	0
2009-07-16	10:21:00	0
2009-07-16	10:22:00	0
2009-07-16	10:23:00	0
2009-07-16	10:24:00	0
2009-07-16	10:25:00	0
2009-07-16	10:26:00	0
2009-07-16	10:27:00	0
2009-07-16	10:28:00	0
2009-07-16	10:29:00	0
2009-07-16	10:30:00	0
2009-07-16	10:31:00	0
2009-07-16	10:32:00	0
2009-07-16	10:33:00	0
2009-07-16	10:34:00	0
2009-07-16	10:35:00	0
2009-07-16	10:36:00	0
2009-07-16	10:37:00	0
2009-07-16	10:38:00	0
2009-07-16	10:39:00	0
2009-07-16	10:40:00	0
2009-07-16	10:41:00	0
2009-07-16	10:42:00	0
2009-07-16	10:43:00	0
2009-07-16	10:44:00	0
2009-07-16	10:45:00	0
2009-07-16	10:46:00	0
2009-07-16	10:47:00	0
2009-07-16	10:48:00	0
2009-07-16	10:49:00	0
2009-07-16	10:50:00	0
2009-07-16	10:51:00	0
2009-07-16	10:52:00	0
2009-07-16	10:53:00	0
2009-07-16	10:54:00	0
2009-07-16	10:55:00	0
2009-07-16	10:56:00	0
2009-07-16	10:57:00	0
2009-07-16	10:58:00	0
2009-07-16	10:59:00	0
2009-07-16	11:00:00	0
2009-07-16	11:01:00	0
2009-07-16	11:02:00	0
2009-07-16	11:03:00	0
2009-07-16	11:04:00	0
2009-07-16	11:05:00	0
2009-07-16	11:06:00	0
2009-07-16	11:07:00	0
2009-07-16	11:08:00	0
2009-07-16	11:09:00	0
2009-07-16	11:10:00	0
2009-07-16	11:11:00	0
2009-07-16	11:12:00	0
2009-07-16	11:13:00	0
2009-07-16	11:14:00	0
2009-07-16	11:15:00	0
2009-07-16	11:16:00	0
2009-07-16	11:17:00	0
2009-07-16	11:18:00	0
2009-07-16	11:19:00	0
2009-07-16	11:20:00	0
2009-07-16	11:21:00	0
2009-07-16	11:22:00	0
2009-07-16	11:23:00	0
2009-07-16	11:24:00	0
2009-07-16	11:25:00	0
2009-07-16	11:26:00	0
2009-07-16	11:27:00	0
2009-07-16	11:28:00	0
2009-07-16	11:29:00	0
2009-07-16	11:30:00	0
2009-07-16	11:31:00	0
2009-07-16	11:32:00	0
2009-07-16	11:33:00	0
2009-07-16	11:34:00	0
2009-07-16	11:35:00	0
2009-07-16	11:36:00	0
2009-07-16	11:37:00	0
2009-07-16	11:38:00	0
2009-07-16	11:39:00	0
2009-07-16	11:40:00	0
2009-07-16	11:41:00	0
2009-07-16	11:42:00	0
2009-07-16	11:43:00	0
2009-07-16	11:44:00	0
2009-07-16	11:45:00	0
2009-07-16	11:46:00	0
2009-07-16	11:47:00	0
2009-07-16	11:48:00	0
2009-07-16	11:49:00	0
2009-07-16	11:50:00	0
2009-07-16	11:51:00	0
2009-07-16	11:52:00	0
2009-07-16	11:53:00	0
2009-07-16	11:54:00	0
2009-07-16	11:55:00	0
2009-07-16	11:56:00	0
2009-07-16	11:57:00	0
2009-07-16	11:58:00	0
2009-07-16	11:59:00	0
2009-07-16	12:00:00	0
2009-07-16	12:01:00	0
2009-07-16	12:02:00	0
2009-07-16	12:03:00	0
2009-07-16	12:04:00	0
2009-07-16	12:05:00	0
2009-07-16	12:06:00	0
2009-07-16	12:07:00	0
2009-07-16	12:08:00	0
2009-07-16	12:09:00	0
2009-07-16	12:10:00	0
2009-07-16	12:11:00	0
2009-07-16	12:12:00	0
2009-07-16	12:13:00	0
2009-07-16	12:14:00	0
2009-07-16	12:15:00	0
2009-07-16	12:16:00	0
2009-07-16	12:17:00	0
2009-07-16	12:18:00	0
2009-07-16	12:19:00	0
2009-07-16	12:20:00	0
2009-07-16	12:21:00	0
2009-07-16	12:22:00	0
2009-07-16	12:23:00	0
2009-07-16	12:24:00	0
2009-07-16	12:25:00	0
2009-07-16	12:26:00	0
2009-07-16	12:27:00	0
2009-07-16	12:28:00	0
2009-07-16	12:29:00	0
2009-07-16	12:30:00	0
2009-07-16	12:31:00	0
2009-07-16	12:32:00	0
2009-07-16	12:33:00	0
2009-07-16	12:34:00	0
2009-07-16	12:35:00	0
2009-07-16	12:36:00	0
2009-07-16	12:37:00	0
2009-07-16	12:38:00	0
2009-07-16	12:39:00	0
2009-07-16	12:40:00	0
2009-07-16	12:41:00	0
2009-07-16	12:42:00	0
2009-07-16	12:43:00	0
2009-07-16	12:44:00	0
2009-07-16	12:45:00	0
2009-07-16	12:46:00	0
2009-07-16	12:47:00	0
2009-07-16	12:48:00	0
2009-07-16	12:49:00	0
2009-07-16	12:50:00	0
2009-07-16	12:51:00	0
2009-07-16	12:52:00	0
2009-07-16	12:53:00	0
2009-07-16	12:54:00	0
2009-07-16	12:55:00	0
2009-07-16	12:56:00	0
2009-07-16	12:57:00	0
2009-07-16	12:58:00	0
2009-07-16	12:59:00	0
2009-07-16	13:00:00	0
2009-07-16	13:01:00	0
2009-07-16	13:02:00	0
2009-07-16	13:03:00	0
2009-07-16	13:04:00	0
2009-07-16	13:05:00	0
2009-07-16	13:06:00	0
2009-07-16	13:07:00	0
2009-07-16	13:08:00	0
2009-07-16	13:09:00	0
2009-07-16	13:10:00	0
2009-07-16	13:11:00	0
2009-07-16	13:12:00	0
2009-07-16	13:13:00	0
2009-07-16	13:14:00	0
2009-07-16	13:15:00	0
2009-07-16	13:16:00	0
2009-07-16	13:17:00	0
2009-07-16	13:18:00	0
2009-07-16	13:19:00	0
2009-07-16	13:20:00	0
2009-07-16	13:21:00	0
2009-07-16	13:22:00	0
2009-07-16	13:23:00	0
2009-07-16	13:24:00	0
2009-07-16	13:25:00	0
2009-07-16	13:26:00	0
2009-07-16	13:27:00	0
2009-07-16	13:28:00	0
2009-07-16	13:29:00	0
2009-07-16	13:30:00	0
2009-07-16	13:31:00	0
2009-07-16	13:32:00	0
2009-07-16	13:33:00	0
2009-07-16	13:34:00	0
2009-07-16	13:35:00	0
2009-07-16	13:36:00	0
2009-07-16	13:37:00	0
2009-07-16	13:38:00	0
2009-07-16	13:39:00	0
2009-07-16	13:40:00	0
2009-07-16	13:41:00	0
2009-07-16	13:42:00	0
2009-07-16	13:43:00	0
2009-07-16	13:44:00	0
2009-07-16	13:45:00	0
2009-07-16	13:46:00	0
2009-07-16	13:47:00	0
2009-07-16	13:48:00	0
2009-07-16	13:49:00	0
2009-07-16	13:50:00	0
2009-07-16	13:51:00	0
2009-07-16	13:52:00	0
2009-07-16	13:53:00	0
2009-07-16	13:54:00	0
2009-07-16	13:55:00	0
2009-07-16	13:56:00	0
2009-07-16	13:57:00	0
2009-07-16	13:58:00	0
2009-07-16	13:59:00	0
2009-07-16	14:00:00	0
2009-07-16	14:01:00	0
2009-07-16	14:02:00	0
2009-07-16	14:03:00	0
2009-07-16	14:04:00	0
2009-07-16	14:05:00	0
2009-07-16	14:06:00	0
2009-07-16	14:07:00	0
2009-07-16	14:08:00	0
2009-07-16	14:09:00	0
2009-07-16	14:10:00	0
2009-07-16	14:11:00	0
2009-07-16	14:12:00	0
2009-07-16	14:13:00	0
2009-07-16	14:14:00	0
2009-07-16	14:15:00	0
2009-07-16	14:16:00	0
2009-07-16	14:17:00	0
2009-07-16	14:18:00	0
2009-07-16	14:19:00	0
2009-07-16	14:20:00	0
2009-07-16	14:21:00	0
2009-07-16	14:22:00	0
2009-07-16	14:23:00	0
2009-07-16	14:24:00	0
2009-07-16	14:25:00	0
2009-07-16	14:26:00	0
2009-07-16	14:27:00	0
2009-07-16	14:28:00	0
2009-07-16	14:29:00	0
2009-07-16	14:30:00	0
2009-07-16	14:31:00	0
2009-07-16	14:32:00	0
2009-07-16	14:33:00	0
2009-07-16	14:34:00	0
2009-07-16	14:35:00	0
2009-07-16	14:36:00	0
2009-07-16	14:37:00	0
2009-07-16	14:38:00	0
2009-07-16	14:39:00	0
2009-07-16	14:40:00	0
2009-07-16	14:41:00	0
2009-07-16	14:42:00	0
2009-07-16	14:43:00	0
2009-07-16	14:44:00	0
2009-07-16	14:45:00	0
2009-07-16	14:46:00	0
2009-07-16	14:47:00	0
2009-07-16	14:48:00	0
2009-07-16	14:49:00	0
2009-07-16	14:50:00	0
2009-07-16	14:51:00	0
2009-07-16	14:52:00	0
2009-07-16	14:53:00	0
2009-07-16	14:54:00	0
2009-07-16	14:55:00	0
2009-07-16	14:56:00	0
2009-07-16	14:57:00	0
2009-07-16	14:58:00	0
2009-07-16	14:59:00	0
2009-07-16	15:00:00	0
2009-07-16	15:01:00	0
2009-07-16	15:02:00	0
2009-07-16	15:03:00	0
2009-07-16	15:04:00	0
2009-07-16	15:05:00	0
2009-07-16	15:06:00	0
2009-07-16	15:07:00	0
2009-07-16	15:08:00	0
2009-07-16	15:09:00	0
2009-07-16	15:10:00	0
2009-07-16	15:11:00	0
2009-07-16	15:12:00	0
2009-07-16	15:13:00	0
2009-07-16	15:14:00	0
2009-07-16	15:15:00	0
2009-07-16	15:16:00	0
2009-07-16	15:17:00	0
2009-07-16	15:18:00	0
2009-07-16	15:19:00	0
2009-07-16	15:20:00	0
2009-07-16	15:21:00	0
2009-07-16	15:22:00	0
2009-07-16	15:23:00	0
2009-07-16	15:24:00	0
2009-07-16	15:25:00	0
2009-07-16	15:26:00	0
2009-07-16	15:27:00	0
2009-07-16	15:28:00	0
2009-07-16	15:29:00	0
2009-07-16	15:30:00	0
2009-07-16	15:31:00	0
2009-07-16	15:32:00	0
2009-07-16	15:33:00	0
2009-07-16	15:34:00	0
2009-07-16	15:35:00	0
2009-07-16	15:36:00	0
2009-07-16	15:37:00	0
2009-07-16	15:38:00	0
2009-07-16	15:39:00	0
2009-07-16	15:40:00	0
2009-07-16	15:41:00	0
2009-07-16	15:42:00	0
2009-07-16	15:43:00	0
2009-07-16	15:44:00	0
2009-07-16	15:45:00	0
2009-07-16	15:46:00	0
2009-07-16	15:47:00	0
2009-07-16	15:48:00	0
2009-07-16	15:49:00	0
2009-07-16	15:50:00	0
2009-07-16	15:51:00	0
2009-07-16	15:52:00	0
2009-07-16	15:53:00	0
2009-07-16	15:54:00	0
2009-07-16	15:55:00	0
2009-07-16	15:56:00	0
2009-07-16	15:57:00	0
2009-07-16	15:58:00	0
2009-07-16	15:59:00	0
2009-07-16	16:00:00	0
2009-07-16	16:01:00	0
2009-07-16	16:02:00	0
2009-07-16	16:03:00	0
2009-07-16	16:04:00	0
2009-07-16	16:05:00	0
2009-07-16	16:06:00	0
2009-07-16	16:07:00	0
2009-07-16	16:08:00	0
2009-07-16	16:09:00	0
2009-07-16	16:10:00	0
2009-07-16	16:11:00	0
2009-07-16	16:12:00	0
2009-07-16	16:13:00	0
2009-07-16	16:14:00	0
2009-07-16	16:15:00	0
2009-07-16	16:16:00	0
2009-07-16	16:17:00	0
2009-07-16	16:18:00	0
2009-07-16	16:19:00	0
2009-07-16	16:20:00	0
2009-07-16	16:21:00	0
2009-07-16	16:22:00	0
2009-07-16	16:23:00	0
2009-07-16	16:24:00	0
2009-07-16	16:25:00	0
2009-07-16	16:26:00	0
2009-07-16	16:27:00	0
2009-07-16	16:28:00	0
2009-07-16	16:29:00	0
2009-07-16	16:30:00	0
2009-07-16	16:31:00	0
2009-07-16	16:32:00	0
2009-07-16	16:33:00	0
2009-07-16	16:34:00	0
2009-07-16	16:35:00	0
2009-07-16	16:36:00	0
2009-07-16	16:37:00	0
2009-07-16	16:38:00	0
2009-07-16	16:39:00	0
2009-07-16	16:40:00	0
2009-07-16	16:41:00	0
2009-07-16	16:42:00	0
2009-07-16	16:43:00	0
2009-07-16	16:44:00	0
2009-07-16	16:45:00	0
2009-07-16	16:46:00	0
2009-07-16	16:47:00	0
2009-07-16	16:48:00	0
2009-07-16	16:49:00	0
2009-07-16	16:50:00	0
2009-07-16	16:51:00	0
2009-07-16	16:52:00	0
2009-07-16	16:53:00	0
2009-07-16	16:54:00	0
2009-07-16	16:55:00	0
2009-07-16	16:56:00	0
2009-07-16	16:57:00	0
2009-07-16	16:58:00	0
2009-07-16	16:59:00	0
2009-07-16	17:00:00	47
2009-07-16	17:01:00	1057
2009-07-16	17:02:00	1545
2009-07-16	17:03:00	718
2009-07-16	17:04:00	254
2009-07-16	17:05:00	95
2009-07-16	17:06:00	555
2009-07-16	17:07:00	197
2009-07-16	17:08:00	268
2009-07-16	17:09:00	327
2009-07-16	17:10:00	254
2009-07-16	17:11:00	197
2009-07-16	17:12:00	654
2009-07-16	17:13:00	479
2009-07-16	17:14:00	410
2009-07-16	17:15:00	443
2009-07-16	17:16:00	107
2009-07-16	17:17:00	268
2009-07-16	17:18:00	211
2009-07-16	17:19:00	311
2009-07-16	17:20:00	95
2009-07-16	17:21:00	268
2009-07-16	17:22:00	785
2009-07-16	17:23:00	1920
2009-07-16	17:24:00	1169
2009-07-16	17:25:00	393
2009-07-16	17:26:00	633
2009-07-16	17:27:00	676
2009-07-16	17:28:00	427
2009-07-16	17:29:00	517
2009-07-16	17:30:00	83
2009-07-16	17:31:00	197
2009-07-16	17:32:00	168
2009-07-16	17:33:00	311
2009-07-16	17:34:00	71
2009-07-16	17:35:00	327
2009-07-16	17:36:00	268
2009-07-16	17:37:00	95
2009-07-16	17:38:00	47
2009-07-16	17:39:00	268
2009-07-16	17:40:00	71
2009-07-16	17:41:00	0
2009-07-16	17:42:00	0
2009-07-16	17:43:00	0
2009-07-16	17:44:00	12
2009-07-16	17:45:00	0
2009-07-16	17:46:00	0
2009-07-16	17:47:00	0
2009-07-16	17:48:00	0
2009-07-16	17:49:00	0
2009-07-16	17:50:00	0
2009-07-16	17:51:00	0
2009-07-16	17:52:00	0
2009-07-16	17:53:00	12
2009-07-16	17:54:00	0
2009-07-16	17:55:00	0
2009-07-16	17:56:00	0
2009-07-16	17:57:00	0
2009-07-16	17:58:00	0
2009-07-16	17:59:00	0
2009-07-16	18:00:00	0
2009-07-16	18:01:00	0
2009-07-16	18:02:00	12
2009-07-16	18:03:00	12
2009-07-16	18:04:00	36
2009-07-16	18:05:00	0
2009-07-16	18:06:00	0
2009-07-16	18:07:00	12
2009-07-16	18:08:00	0
2009-07-16	18:09:00	0
2009-07-16	18:10:00	36
2009-07-16	18:11:00	0
2009-07-16	18:12:00	0
2009-07-16	18:13:00	0
2009-07-16	18:14:00	0
2009-07-16	18:15:00	12
2009-07-16	18:16:00	0
2009-07-16	18:17:00	24
2009-07-16	18:18:00	0
2009-07-16	18:19:00	0
2009-07-16	18:20:00	36
2009-07-16	18:21:00	0
2009-07-16	18:22:00	0
2009-07-16	18:23:00	0
2009-07-16	18:24:00	0
2009-07-16	18:25:00	0
2009-07-16	18:26:00	0
2009-07-16	18:27:00	0
2009-07-16	18:28:00	12
2009-07-16	18:29:00	36
2009-07-16	18:30:00	0
2009-07-16	18:31:00	0
2009-07-16	18:32:00	12
2009-07-16	18:33:00	24
2009-07-16	18:34:00	0
2009-07-16	18:35:00	24
2009-07-16	18:36:00	36
2009-07-16	18:37:00	12
2009-07-16	18:38:00	12
2009-07-16	18:39:00	24
2009-07-16	18:40:00	0
2009-07-16	18:41:00	36
2009-07-16	18:42:00	0
2009-07-16	18:43:00	0
2009-07-16	18:44:00	0
2009-07-16	18:45:00	0
2009-07-16	18:46:00	0
2009-07-16	18:47:00	0
2009-07-16	18:48:00	59
2009-07-16	18:49:00	0
2009-07-16	18:50:00	0
2009-07-16	18:51:00	0
2009-07-16	18:52:00	0
2009-07-16	18:53:00	59
2009-07-16	18:54:00	254
2009-07-16	18:55:00	107
2009-07-16	18:56:00	0
2009-07-16	18:57:00	0
2009-07-16	18:58:00	0
2009-07-16	18:59:00	0
2009-07-16	19:00:00	0
2009-07-16	19:01:00	0
2009-07-16	19:02:00	0
2009-07-16	19:03:00	0
2009-07-16	19:04:00	0
2009-07-16	19:05:00	0
2009-07-16	19:06:00	0
2009-07-16	19:07:00	0
2009-07-16	19:08:00	0
2009-07-16	19:09:00	36
2009-07-16	19:10:00	0
2009-07-16	19:11:00	0
2009-07-16	19:12:00	0
2009-07-16	19:13:00	0
2009-07-16	19:14:00	0
2009-07-16	19:15:00	0
2009-07-16	19:16:00	0
2009-07-16	19:17:00	0
2009-07-16	19:18:00	393
2009-07-16	19:19:00	879
2009-07-16	19:20:00	979
2009-07-16	19:21:00	130
2009-07-16	19:22:00	36
2009-07-16	19:23:00	0
2009-07-16	19:24:00	0
2009-07-16	19:25:00	0
2009-07-16	19:26:00	0
2009-07-16	19:27:00	0
2009-07-16	19:28:00	0
2009-07-16	19:29:00	197
2009-07-16	19:30:00	183
2009-07-16	19:31:00	168
2009-07-16	19:32:00	107
2009-07-16	19:33:00	0
2009-07-16	19:34:00	12
2009-07-16	19:35:00	0
2009-07-16	19:36:00	0
2009-07-16	19:37:00	0
2009-07-16	19:38:00	0
2009-07-16	19:39:00	0
2009-07-16	19:40:00	0
2009-07-16	19:41:00	0
2009-07-16	19:42:00	0
2009-07-16	19:43:00	12
2009-07-16	19:44:00	0
2009-07-16	19:45:00	0
2009-07-16	19:46:00	0
2009-07-16	19:47:00	24
2009-07-16	19:48:00	0
2009-07-16	19:49:00	0
2009-07-16	19:50:00	0
2009-07-16	19:51:00	0
2009-07-16	19:52:00	0
2009-07-16	19:53:00	0
2009-07-16	19:54:00	0
2009-07-16	19:55:00	0
2009-07-16	19:56:00	12
2009-07-16	19:57:00	0
2009-07-16	19:58:00	0
2009-07-16	19:59:00	24
2009-07-16	20:00:00	12
2009-07-16	20:01:00	0
2009-07-16	20:02:00	0
2009-07-16	20:03:00	0
2009-07-16	20:04:00	0
2009-07-16	20:05:00	0
2009-07-16	20:06:00	12
2009-07-16	20:07:00	0
2009-07-16	20:08:00	0
2009-07-16	20:09:00	0
2009-07-16	20:10:00	12
2009-07-16	20:11:00	0
2009-07-16	20:12:00	0
2009-07-16	20:13:00	0
2009-07-16	20:14:00	0
2009-07-16	20:15:00	0
2009-07-16	20:16:00	0
2009-07-16	20:17:00	0
2009-07-16	20:18:00	0
2009-07-16	20:19:00	12
2009-07-16	20:20:00	0
2009-07-16	20:21:00	0
2009-07-16	20:22:00	0
2009-07-16	20:23:00	0
2009-07-16	20:24:00	36
2009-07-16	20:25:00	0
2009-07-16	20:26:00	0
2009-07-16	20:27:00	0
2009-07-16	20:28:00	0
2009-07-16	20:29:00	0
2009-07-16	20:30:00	0
2009-07-16	20:31:00	0
2009-07-16	20:32:00	0
2009-07-16	20:33:00	0
2009-07-16	20:34:00	0
2009-07-16	20:35:00	0
2009-07-16	20:36:00	0
2009-07-16	20:37:00	0
2009-07-16	20:38:00	0
2009-07-16	20:39:00	0
2009-07-16	20:40:00	0
2009-07-16	20:41:00	0
2009-07-16	20:42:00	0
2009-07-16	20:43:00	168
2009-07-16	20:44:00	555
2009-07-16	20:45:00	1960
2009-07-16	20:46:00	1287
2009-07-16	20:47:00	443
2009-07-16	20:48:00	24
2009-07-16	20:49:00	593
2009-07-16	20:50:00	254
2009-07-16	20:51:00	24
2009-07-16	20:52:00	879
2009-07-16	20:53:00	856
2009-07-16	20:54:00	1083
2009-07-16	20:55:00	327
2009-07-16	20:56:00	393
2009-07-16	20:57:00	168
2009-07-16	20:58:00	0
2009-07-16	20:59:00	676
2009-07-16	21:00:00	360
2009-07-16	21:01:00	593
2009-07-16	21:02:00	311
2009-07-16	21:03:00	311
2009-07-16	21:04:00	0
2009-07-16	21:05:00	0
2009-07-16	21:06:00	0
2009-07-16	21:07:00	718
2009-07-16	21:08:00	119
2009-07-16	21:09:00	12
2009-07-16	21:10:00	12
2009-07-16	21:11:00	24
2009-07-16	21:12:00	12
2009-07-16	21:13:00	0
2009-07-16	21:14:00	0
2009-07-16	21:15:00	0
2009-07-16	21:16:00	12
2009-07-16	21:17:00	59
2009-07-16	21:18:00	0
2009-07-16	21:19:00	0
2009-07-16	21:20:00	0
2009-07-16	21:21:00	0
2009-07-16	21:22:00	0
2009-07-16	21:23:00	24
2009-07-16	21:24:00	154
2009-07-16	21:25:00	0
2009-07-16	21:26:00	12
2009-07-16	21:27:00	47
2009-07-16	21:28:00	0
2009-07-16	21:29:00	47
2009-07-16	21:30:00	654
2009-07-16	21:31:00	443
2009-07-16	21:32:00	225
2009-07-16	21:33:00	0
2009-07-16	21:34:00	0
2009-07-16	21:35:00	12
2009-07-16	21:36:00	268
2009-07-16	21:37:00	0
2009-07-16	21:38:00	0
2009-07-16	21:39:00	0
2009-07-16	21:40:00	0
2009-07-16	21:41:00	0
2009-07-16	21:42:00	24
2009-07-16	21:43:00	0
2009-07-16	21:44:00	0
2009-07-16	21:45:00	0
2009-07-16	21:46:00	0
2009-07-16	21:47:00	95
2009-07-16	21:48:00	83
2009-07-16	21:49:00	0
2009-07-16	21:50:00	36
2009-07-16	21:51:00	0
2009-07-16	21:52:00	12
2009-07-16	21:53:00	0
2009-07-16	21:54:00	0
2009-07-16	21:55:00	24
2009-07-16	21:56:00	0
2009-07-16	21:57:00	36
2009-07-16	21:58:00	0
2009-07-16	21:59:00	0
2009-07-16	22:00:00	0
2009-07-16	22:01:00	0
2009-07-16	22:02:00	36
2009-07-16	22:03:00	0
2009-07-16	22:04:00	0
2009-07-16	22:05:00	718
2009-07-16	22:06:00	197
2009-07-16	22:07:00	0
2009-07-16	22:08:00	0
2009-07-16	22:09:00	107
2009-07-16	22:10:00	0
2009-07-16	22:11:00	0
2009-07-16	22:12:00	0
2009-07-16	22:13:00	0
2009-07-16	22:14:00	0
2009-07-16	22:15:00	0
2009-07-16	22:16:00	0
2009-07-16	22:17:00	0
2009-07-16	22:18:00	0
2009-07-16	22:19:00	0
2009-07-16	22:20:00	0
2009-07-16	22:21:00	0
2009-07-16	22:22:00	0
2009-07-16	22:23:00	0
2009-07-16	22:24:00	0
2009-07-16	22:25:00	0
2009-07-16	22:26:00	0
2009-07-16	22:27:00	0
2009-07-16	22:28:00	0
2009-07-16	22:29:00	0
2009-07-16	22:30:00	0
2009-07-16	22:31:00	0
2009-07-16	22:32:00	12
2009-07-16	22:33:00	12
2009-07-16	22:34:00	0
2009-07-16	22:35:00	0
2009-07-16	22:36:00	0
2009-07-16	22:37:00	0
2009-07-16	22:38:00	0
2009-07-16	22:39:00	0
2009-07-16	22:40:00	0
2009-07-16	22:41:00	0
2009-07-16	22:42:00	0
2009-07-16	22:43:00	0
2009-07-16	22:44:00	0
2009-07-16	22:45:00	83
2009-07-16	22:46:00	0
2009-07-16	22:47:00	0
2009-07-16	22:48:00	0
2009-07-16	22:49:00	0
2009-07-16	22:50:00	0
2009-07-16	22:51:00	0
2009-07-16	22:52:00	0
2009-07-16	22:53:00	0
2009-07-16	22:54:00	0
2009-07-16	22:55:00	0
2009-07-16	22:56:00	0
2009-07-16	22:57:00	0
2009-07-16	22:58:00	0
2009-07-16	22:59:00	0
2009-07-16	23:00:00	0
2009-07-16	23:01:00	0
2009-07-16	23:02:00	0
2009-07-16	23:03:00	0
2009-07-16	23:04:00	0
2009-07-16	23:05:00	0
2009-07-16	23:06:00	0
2009-07-16	23:07:00	24
2009-07-16	23:08:00	0
2009-07-16	23:09:00	0
2009-07-16	23:10:00	0
2009-07-16	23:11:00	0
2009-07-16	23:12:00	0
2009-07-16	23:13:00	0
2009-07-16	23:14:00	0
2009-07-16	23:15:00	0
2009-07-16	23:16:00	0
2009-07-16	23:17:00	0
2009-07-16	23:18:00	0
2009-07-16	23:19:00	0
2009-07-16	23:20:00	0
2009-07-16	23:21:00	24
2009-07-16	23:22:00	0
2009-07-16	23:23:00	0
2009-07-16	23:24:00	0
2009-07-16	23:25:00	0
2009-07-16	23:26:00	0
2009-07-16	23:27:00	0
2009-07-16	23:28:00	0
2009-07-16	23:29:00	0
2009-07-16	23:30:00	0
2009-07-16	23:31:00	0
2009-07-16	23:32:00	36
2009-07-16	23:33:00	0
2009-07-16	23:34:00	0
2009-07-16	23:35:00	0
2009-07-16	23:36:00	0
2009-07-16	23:37:00	0
2009-07-16	23:38:00	0
2009-07-16	23:39:00	0
2009-07-16	23:40:00	0
2009-07-16	23:41:00	0
2009-07-16	23:42:00	0
2009-07-16	23:43:00	0
2009-07-16	23:44:00	0
2009-07-16	23:45:00	0
2009-07-16	23:46:00	36
2009-07-16	23:47:00	0
2009-07-16	23:48:00	0
2009-07-16	23:49:00	0
2009-07-16	23:50:00	0
2009-07-16	23:51:00	0
2009-07-16	23:52:00	0
2009-07-16	23:53:00	0
2009-07-16	23:54:00	0
2009-07-16	23:55:00	0
2009-07-16	23:56:00	0
2009-07-16	23:57:00	0
2009-07-16	23:58:00	0
2009-07-16	23:59:00	0
2009-07-17	00:00:00	0
2009-07-17	00:01:00	0
2009-07-17	00:02:00	0
2009-07-17	00:03:00	0
2009-07-17	00:04:00	0
2009-07-17	00:05:00	0
2009-07-17	00:06:00	0
2009-07-17	00:07:00	0
2009-07-17	00:08:00	0
2009-07-17	00:09:00	0
2009-07-17	00:10:00	0
2009-07-17	00:11:00	0
2009-07-17	00:12:00	0
2009-07-17	00:13:00	0
2009-07-17	00:14:00	0
2009-07-17	00:15:00	0
2009-07-17	00:16:00	0
2009-07-17	00:17:00	0
2009-07-17	00:18:00	0
2009-07-17	00:19:00	0
2009-07-17	00:20:00	0
2009-07-17	00:21:00	0
2009-07-17	00:22:00	0
2009-07-17	00:23:00	0
2009-07-17	00:24:00	0
2009-07-17	00:25:00	0
2009-07-17	00:26:00	0
2009-07-17	00:27:00	12
2009-07-17	00:28:00	0
2009-07-17	00:29:00	0
2009-07-17	00:30:00	0
2009-07-17	00:31:00	0
2009-07-17	00:32:00	0
2009-07-17	00:33:00	0
2009-07-17	00:34:00	0
2009-07-17	00:35:00	59
2009-07-17	00:36:00	0
2009-07-17	00:37:00	0
2009-07-17	00:38:00	0
2009-07-17	00:39:00	0
2009-07-17	00:40:00	0
2009-07-17	00:41:00	0
2009-07-17	00:42:00	0
2009-07-17	00:43:00	0
2009-07-17	00:44:00	0
2009-07-17	00:45:00	0
2009-07-17	00:46:00	0
2009-07-17	00:47:00	0
2009-07-17	00:48:00	0
2009-07-17	00:49:00	12
2009-07-17	00:50:00	59
2009-07-17	00:51:00	12
2009-07-17	00:52:00	0
2009-07-17	00:53:00	0
2009-07-17	00:54:00	0
2009-07-17	00:55:00	0
2009-07-17	00:56:00	0
2009-07-17	00:57:00	0
2009-07-17	00:58:00	0
2009-07-17	00:59:00	0
2009-07-17	01:00:00	0
2009-07-17	01:01:00	0
2009-07-17	01:02:00	0
2009-07-17	01:03:00	0
2009-07-17	01:04:00	0
2009-07-17	01:05:00	0
2009-07-17	01:06:00	0
2009-07-17	01:07:00	0
2009-07-17	01:08:00	0
2009-07-17	01:09:00	0
2009-07-17	01:10:00	0
2009-07-17	01:11:00	0
2009-07-17	01:12:00	12
2009-07-17	01:13:00	0
2009-07-17	01:14:00	0
2009-07-17	01:15:00	0
2009-07-17	01:16:00	0
2009-07-17	01:17:00	0
2009-07-17	01:18:00	0
2009-07-17	01:19:00	0
2009-07-17	01:20:00	0
2009-07-17	01:21:00	0
2009-07-17	01:22:00	0
2009-07-17	01:23:00	0
2009-07-17	01:24:00	0
2009-07-17	01:25:00	0
2009-07-17	01:26:00	0
2009-07-17	01:27:00	0
2009-07-17	01:28:00	0
2009-07-17	01:29:00	0
2009-07-17	01:30:00	0
2009-07-17	01:31:00	0
2009-07-17	01:32:00	0
2009-07-17	01:33:00	0
2009-07-17	01:34:00	0
2009-07-17	01:35:00	0
2009-07-17	01:36:00	0
2009-07-17	01:37:00	0
2009-07-17	01:38:00	0
2009-07-17	01:39:00	0
2009-07-17	01:40:00	0
2009-07-17	01:41:00	0
2009-07-17	01:42:00	0
2009-07-17	01:43:00	0
2009-07-17	01:44:00	0
2009-07-17	01:45:00	0
2009-07-17	01:46:00	0
2009-07-17	01:47:00	0
2009-07-17	01:48:00	0
2009-07-17	01:49:00	0
2009-07-17	01:50:00	0
2009-07-17	01:51:00	0
2009-07-17	01:52:00	0
2009-07-17	01:53:00	0
2009-07-17	01:54:00	0
2009-07-17	01:55:00	0
2009-07-17	01:56:00	0
2009-07-17	01:57:00	0
2009-07-17	01:58:00	0
2009-07-17	01:59:00	0
2009-07-17	02:00:00	12
2009-07-17	02:01:00	0
2009-07-17	02:02:00	0
2009-07-17	02:03:00	0
2009-07-17	02:04:00	0
2009-07-17	02:05:00	0
2009-07-17	02:06:00	0
2009-07-17	02:07:00	0
2009-07-17	02:08:00	0
2009-07-17	02:09:00	0
2009-07-17	02:10:00	0
2009-07-17	02:11:00	0
2009-07-17	02:12:00	0
2009-07-17	02:13:00	0
2009-07-17	02:14:00	0
2009-07-17	02:15:00	0
2009-07-17	02:16:00	0
2009-07-17	02:17:00	0
2009-07-17	02:18:00	0
2009-07-17	02:19:00	0
2009-07-17	02:20:00	0
2009-07-17	02:21:00	0
2009-07-17	02:22:00	0
2009-07-17	02:23:00	0
2009-07-17	02:24:00	0
2009-07-17	02:25:00	0
2009-07-17	02:26:00	0
2009-07-17	02:27:00	0
2009-07-17	02:28:00	0
2009-07-17	02:29:00	0
2009-07-17	02:30:00	0
2009-07-17	02:31:00	0
2009-07-17	02:32:00	0
2009-07-17	02:33:00	0
2009-07-17	02:34:00	0
2009-07-17	02:35:00	0
2009-07-17	02:36:00	0
2009-07-17	02:37:00	0
2009-07-17	02:38:00	0
2009-07-17	02:39:00	0
2009-07-17	02:40:00	0
2009-07-17	02:41:00	0
2009-07-17	02:42:00	0
2009-07-17	02:43:00	0
2009-07-17	02:44:00	0
2009-07-17	02:45:00	0
2009-07-17	02:46:00	0
2009-07-17	02:47:00	36
2009-07-17	02:48:00	0
2009-07-17	02:49:00	0
2009-07-17	02:50:00	0
2009-07-17	02:51:00	0
2009-07-17	02:52:00	0
2009-07-17	02:53:00	0
2009-07-17	02:54:00	0
2009-07-17	02:55:00	0
2009-07-17	02:56:00	0
2009-07-17	02:57:00	0
2009-07-17	02:58:00	0
2009-07-17	02:59:00	0
2009-07-17	03:00:00	0
2009-07-17	03:01:00	0
2009-07-17	03:02:00	0
2009-07-17	03:03:00	0
2009-07-17	03:04:00	0
2009-07-17	03:05:00	0
2009-07-17	03:06:00	0
2009-07-17	03:07:00	0
2009-07-17	03:08:00	0
2009-07-17	03:09:00	0
2009-07-17	03:10:00	0
2009-07-17	03:11:00	0
2009-07-17	03:12:00	0
2009-07-17	03:13:00	0
2009-07-17	03:14:00	0
2009-07-17	03:15:00	0
2009-07-17	03:16:00	0
2009-07-17	03:17:00	0
2009-07-17	03:18:00	12
2009-07-17	03:19:00	360
2009-07-17	03:20:00	282
2009-07-17	03:21:00	12
2009-07-17	03:22:00	0
2009-07-17	03:23:00	0
2009-07-17	03:24:00	0
2009-07-17	03:25:00	0
2009-07-17	03:26:00	0
2009-07-17	03:27:00	0
2009-07-17	03:28:00	0
2009-07-17	03:29:00	0
2009-07-17	03:30:00	0
2009-07-17	03:31:00	0
2009-07-17	03:32:00	0
2009-07-17	03:33:00	24
2009-07-17	03:34:00	0
2009-07-17	03:35:00	0
2009-07-17	03:36:00	0
2009-07-17	03:37:00	0
2009-07-17	03:38:00	0
2009-07-17	03:39:00	0
2009-07-17	03:40:00	0
2009-07-17	03:41:00	0
2009-07-17	03:42:00	0
2009-07-17	03:43:00	0
2009-07-17	03:44:00	0
2009-07-17	03:45:00	0
2009-07-17	03:46:00	0
2009-07-17	03:47:00	59
2009-07-17	03:48:00	0
2009-07-17	03:49:00	0
2009-07-17	03:50:00	0
2009-07-17	03:51:00	0
2009-07-17	03:52:00	0
2009-07-17	03:53:00	0
2009-07-17	03:54:00	0
2009-07-17	03:55:00	0
2009-07-17	03:56:00	0
2009-07-17	03:57:00	0
2009-07-17	03:58:00	0
2009-07-17	03:59:00	0
2009-07-17	04:00:00	0
2009-07-17	04:01:00	0
2009-07-17	04:02:00	0
2009-07-17	04:03:00	0
2009-07-17	04:04:00	0
2009-07-17	04:05:00	0
2009-07-17	04:06:00	0
2009-07-17	04:07:00	0
2009-07-17	04:08:00	0
2009-07-17	04:09:00	0
2009-07-17	04:10:00	0
2009-07-17	04:11:00	0
2009-07-17	04:12:00	0
2009-07-17	04:13:00	0
2009-07-17	04:14:00	0
2009-07-17	04:15:00	24
2009-07-17	04:16:00	0
2009-07-17	04:17:00	0
2009-07-17	04:18:00	47
2009-07-17	04:19:00	0
2009-07-17	04:20:00	0
2009-07-17	04:21:00	0
2009-07-17	04:22:00	0
2009-07-17	04:23:00	0
2009-07-17	04:24:00	0
2009-07-17	04:25:00	0
2009-07-17	04:26:00	0
2009-07-17	04:27:00	0
2009-07-17	04:28:00	83
2009-07-17	04:29:00	12
2009-07-17	04:30:00	0
2009-07-17	04:31:00	0
2009-07-17	04:32:00	0
2009-07-17	04:33:00	0
2009-07-17	04:34:00	0
2009-07-17	04:35:00	0
2009-07-17	04:36:00	0
2009-07-17	04:37:00	0
2009-07-17	04:38:00	0
2009-07-17	04:39:00	0
2009-07-17	04:40:00	12
2009-07-17	04:41:00	0
2009-07-17	04:42:00	0
2009-07-17	04:43:00	0
2009-07-17	04:44:00	0
2009-07-17	04:45:00	0
2009-07-17	04:46:00	0
2009-07-17	04:47:00	0
2009-07-17	04:48:00	0
2009-07-17	04:49:00	0
2009-07-17	04:50:00	0
2009-07-17	04:51:00	0
2009-07-17	04:52:00	0
2009-07-17	04:53:00	0
2009-07-17	04:54:00	0
2009-07-17	04:55:00	0
2009-07-17	04:56:00	0
2009-07-17	04:57:00	0
2009-07-17	04:58:00	12
2009-07-17	04:59:00	59
2009-07-17	05:00:00	36
2009-07-17	05:01:00	0
2009-07-17	05:02:00	0
2009-07-17	05:03:00	0
2009-07-17	05:04:00	0
2009-07-17	05:05:00	0
2009-07-17	05:06:00	0
2009-07-17	05:07:00	0
2009-07-17	05:08:00	24
2009-07-17	05:09:00	0
2009-07-17	05:10:00	0
2009-07-17	05:11:00	0
2009-07-17	05:12:00	0
2009-07-17	05:13:00	0
2009-07-17	05:14:00	0
2009-07-17	05:15:00	0
2009-07-17	05:16:00	0
2009-07-17	05:17:00	0
2009-07-17	05:18:00	0
2009-07-17	05:19:00	0
2009-07-17	05:20:00	0
2009-07-17	05:21:00	0
2009-07-17	05:22:00	0
2009-07-17	05:23:00	0
2009-07-17	05:24:00	0
2009-07-17	05:25:00	0
2009-07-17	05:26:00	24
2009-07-17	05:27:00	0
2009-07-17	05:28:00	0
2009-07-17	05:29:00	0
2009-07-17	05:30:00	0
2009-07-17	05:31:00	0
2009-07-17	05:32:00	0
2009-07-17	05:33:00	0
2009-07-17	05:34:00	0
2009-07-17	05:35:00	0
2009-07-17	05:36:00	0
2009-07-17	05:37:00	12
2009-07-17	05:38:00	0
2009-07-17	05:39:00	0
2009-07-17	05:40:00	0
2009-07-17	05:41:00	12
2009-07-17	05:42:00	12
2009-07-17	05:43:00	24
2009-07-17	05:44:00	0
2009-07-17	05:45:00	0
2009-07-17	05:46:00	0
2009-07-17	05:47:00	0
2009-07-17	05:48:00	0
2009-07-17	05:49:00	0
2009-07-17	05:50:00	0
2009-07-17	05:51:00	0
2009-07-17	05:52:00	0
2009-07-17	05:53:00	0
2009-07-17	05:54:00	0
2009-07-17	05:55:00	0
2009-07-17	05:56:00	0
2009-07-17	05:57:00	0
2009-07-17	05:58:00	0
2009-07-17	05:59:00	0
2009-07-17	06:00:00	0
2009-07-17	06:01:00	0
2009-07-17	06:02:00	0
2009-07-17	06:03:00	0
2009-07-17	06:04:00	0
2009-07-17	06:05:00	12
2009-07-17	06:06:00	0
2009-07-17	06:07:00	0
2009-07-17	06:08:00	0
2009-07-17	06:09:00	0
2009-07-17	06:10:00	12
2009-07-17	06:11:00	119
2009-07-17	06:12:00	0
2009-07-17	06:13:00	59
2009-07-17	06:14:00	0
2009-07-17	06:15:00	0
2009-07-17	06:16:00	0
2009-07-17	06:17:00	0
2009-07-17	06:18:00	0
2009-07-17	06:19:00	12
2009-07-17	06:20:00	12
2009-07-17	06:21:00	0
2009-07-17	06:22:00	0
2009-07-17	06:23:00	0
2009-07-17	06:24:00	0
2009-07-17	06:25:00	0
2009-07-17	06:26:00	0
2009-07-17	06:27:00	119
2009-07-17	06:28:00	0
2009-07-17	06:29:00	0
2009-07-17	06:30:00	0
2009-07-17	06:31:00	0
2009-07-17	06:32:00	0
2009-07-17	06:33:00	0
2009-07-17	06:34:00	0
2009-07-17	06:35:00	130
2009-07-17	06:36:00	0
2009-07-17	06:37:00	0
2009-07-17	06:38:00	0
2009-07-17	06:39:00	0
2009-07-17	06:40:00	0
2009-07-17	06:41:00	0
2009-07-17	06:42:00	0
2009-07-17	06:43:00	0
2009-07-17	06:44:00	0
2009-07-17	06:45:00	0
2009-07-17	06:46:00	0
2009-07-17	06:47:00	36
2009-07-17	06:48:00	83
2009-07-17	06:49:00	282
2009-07-17	06:50:00	47
2009-07-17	06:51:00	36
2009-07-17	06:52:00	24
2009-07-17	06:53:00	0
2009-07-17	06:54:00	479
2009-07-17	06:55:00	427
2009-07-17	06:56:00	130
2009-07-17	06:57:00	953
2009-07-17	06:58:00	239
2009-07-17	06:59:00	95
2009-07-17	07:00:00	24
2009-07-17	07:01:00	24
2009-07-17	07:02:00	12
2009-07-17	07:03:00	0
2009-07-17	07:04:00	225
2009-07-17	07:05:00	311
2009-07-17	07:06:00	0
2009-07-17	07:07:00	0
2009-07-17	07:08:00	24
2009-07-17	07:09:00	0
2009-07-17	07:10:00	0
2009-07-17	07:11:00	0
2009-07-17	07:12:00	0
2009-07-17	07:13:00	12
2009-07-17	07:14:00	0
2009-07-17	07:15:00	47
2009-07-17	07:16:00	0
2009-07-17	07:17:00	0
2009-07-17	07:18:00	0
2009-07-17	07:19:00	0
2009-07-17	07:20:00	12
2009-07-17	07:21:00	0
2009-07-17	07:22:00	0
2009-07-17	07:23:00	0
2009-07-17	07:24:00	0
2009-07-17	07:25:00	0
2009-07-17	07:26:00	24
2009-07-17	07:27:00	0
2009-07-17	07:28:00	0
2009-07-17	07:29:00	12
2009-07-17	07:30:00	0
2009-07-17	07:31:00	0
2009-07-17	07:32:00	12
2009-07-17	07:33:00	0
2009-07-17	07:34:00	327
2009-07-17	07:35:00	36
2009-07-17	07:36:00	344
2009-07-17	07:37:00	183
2009-07-17	07:38:00	0
2009-07-17	07:39:00	36
2009-07-17	07:40:00	0
2009-07-17	07:41:00	0
2009-07-17	07:42:00	0
2009-07-17	07:43:00	12
2009-07-17	07:44:00	0
2009-07-17	07:45:00	0
2009-07-17	07:46:00	36
2009-07-17	07:47:00	0
2009-07-17	07:48:00	0
2009-07-17	07:49:00	0
2009-07-17	07:50:00	36
2009-07-17	07:51:00	24
2009-07-17	07:52:00	0
2009-07-17	07:53:00	443
2009-07-17	07:54:00	71
2009-07-17	07:55:00	0
2009-07-17	07:56:00	0
2009-07-17	07:57:00	460
2009-07-17	07:58:00	360
2009-07-17	07:59:00	12
2009-07-17	08:00:00	24
2009-07-17	08:01:00	36
2009-07-17	08:02:00	0
2009-07-17	08:03:00	12
2009-07-17	08:04:00	0
2009-07-17	08:05:00	95
2009-07-17	08:06:00	211
2009-07-17	08:07:00	154
2009-07-17	08:08:00	0
2009-07-17	08:09:00	0
2009-07-17	08:10:00	0
2009-07-17	08:11:00	393
2009-07-17	08:12:00	24
2009-07-17	08:13:00	0
2009-07-17	08:14:00	183
2009-07-17	08:15:00	95
2009-07-17	08:16:00	0
2009-07-17	08:17:00	0
2009-07-17	08:18:00	0
2009-07-17	08:19:00	0
2009-07-17	08:20:00	0
2009-07-17	08:21:00	0
2009-07-17	08:22:00	0
2009-07-17	08:23:00	0
2009-07-17	08:24:00	12
2009-07-17	08:25:00	0
2009-07-17	08:26:00	0
2009-07-17	08:27:00	0
2009-07-17	08:28:00	0
2009-07-17	08:29:00	0
2009-07-17	08:30:00	0
2009-07-17	08:31:00	0
2009-07-17	08:32:00	12
2009-07-17	08:33:00	0
2009-07-17	08:34:00	0
2009-07-17	08:35:00	0
2009-07-17	08:36:00	12
2009-07-17	08:37:00	268
2009-07-17	08:38:00	654
2009-07-17	08:39:00	0
2009-07-17	08:40:00	0
2009-07-17	08:41:00	0
2009-07-17	08:42:00	0
2009-07-17	08:43:00	24
2009-07-17	08:44:00	12
2009-07-17	08:45:00	0
2009-07-17	08:46:00	24
2009-07-17	08:47:00	0
2009-07-17	08:48:00	0
2009-07-17	08:49:00	12
2009-07-17	08:50:00	555
2009-07-17	08:51:00	130
2009-07-17	08:52:00	0
2009-07-17	08:53:00	0
2009-07-17	08:54:00	0
2009-07-17	08:55:00	0
2009-07-17	08:56:00	239
2009-07-17	08:57:00	344
2009-07-17	08:58:00	211
2009-07-17	08:59:00	0
2009-07-17	09:00:00	0
2009-07-17	09:01:00	0
2009-07-17	09:02:00	0
2009-07-17	09:03:00	0
2009-07-17	09:04:00	0
2009-07-17	09:05:00	0
2009-07-17	09:06:00	12
2009-07-17	09:07:00	0
2009-07-17	09:08:00	0
[truncated: 18,171 more rows]

## Sheet: 7.29.09
Actogram, Copy Raw Data, All Days
Identity:	Buddy
Filename:	E:\Active Research Files\meloxicam titre canine\cases\buddy\Buddy 7.29.09.AWC
Gender:	M
Age:	10
Height:	80.0 cm	31.5 in
Weight:	47.4 kg	104.5 lbs
Start Date:	29-Jul-2009 (Wed)
Start Time:	18:00:00
Interval:	1.00 mins
Date Stamp:	Time Stamp:	Activity Data:	Marker Press:
2009-07-29	00:00:00	0
2009-07-29	00:01:00	0
2009-07-29	00:02:00	0
2009-07-29	00:03:00	0
2009-07-29	00:04:00	0
2009-07-29	00:05:00	0
2009-07-29	00:06:00	0
2009-07-29	00:07:00	0
2009-07-29	00:08:00	0
2009-07-29	00:09:00	0
2009-07-29	00:10:00	0
2009-07-29	00:11:00	0
2009-07-29	00:12:00	0
2009-07-29	00:13:00	0
2009-07-29	00:14:00	0
2009-07-29	00:15:00	0
2009-07-29	00:16:00	0
2009-07-29	00:17:00	0
2009-07-29	00:18:00	0
2009-07-29	00:19:00	0
2009-07-29	00:20:00	0
2009-07-29	00:21:00	0
2009-07-29	00:22:00	0
2009-07-29	00:23:00	0
2009-07-29	00:24:00	0
2009-07-29	00:25:00	0
2009-07-29	00:26:00	0
2009-07-29	00:27:00	0
2009-07-29	00:28:00	0
2009-07-29	00:29:00	0
2009-07-29	00:30:00	0
2009-07-29	00:31:00	0
2009-07-29	00:32:00	0
2009-07-29	00:33:00	0
2009-07-29	00:34:00	0
2009-07-29	00:35:00	0
2009-07-29	00:36:00	0
2009-07-29	00:37:00	0
2009-07-29	00:38:00	0
2009-07-29	00:39:00	0
2009-07-29	00:40:00	0
2009-07-29	00:41:00	0
2009-07-29	00:42:00	0
2009-07-29	00:43:00	0
2009-07-29	00:44:00	0
2009-07-29	00:45:00	0
2009-07-29	00:46:00	0
2009-07-29	00:47:00	0
2009-07-29	00:48:00	0
2009-07-29	00:49:00	0
2009-07-29	00:50:00	0
2009-07-29	00:51:00	0
2009-07-29	00:52:00	0
2009-07-29	00:53:00	0
2009-07-29	00:54:00	0
2009-07-29	00:55:00	0
2009-07-29	00:56:00	0
2009-07-29	00:57:00	0
2009-07-29	00:58:00	0
2009-07-29	00:59:00	0
2009-07-29	01:00:00	0
2009-07-29	01:01:00	0
2009-07-29	01:02:00	0
2009-07-29	01:03:00	0
2009-07-29	01:04:00	0
2009-07-29	01:05:00	0
2009-07-29	01:06:00	0
2009-07-29	01:07:00	0
2009-07-29	01:08:00	0
2009-07-29	01:09:00	0
2009-07-29	01:10:00	0
2009-07-29	01:11:00	0
2009-07-29	01:12:00	0
2009-07-29	01:13:00	0
2009-07-29	01:14:00	0
2009-07-29	01:15:00	0
2009-07-29	01:16:00	0
2009-07-29	01:17:00	0
2009-07-29	01:18:00	0
2009-07-29	01:19:00	0
2009-07-29	01:20:00	0
2009-07-29	01:21:00	0
2009-07-29	01:22:00	0
2009-07-29	01:23:00	0
2009-07-29	01:24:00	0
2009-07-29	01:25:00	0
2009-07-29	01:26:00	0
2009-07-29	01:27:00	0
2009-07-29	01:28:00	0
2009-07-29	01:29:00	0
2009-07-29	01:30:00	0
2009-07-29	01:31:00	0
2009-07-29	01:32:00	0
2009-07-29	01:33:00	0
2009-07-29	01:34:00	0
2009-07-29	01:35:00	0
2009-07-29	01:36:00	0
2009-07-29	01:37:00	0
2009-07-29	01:38:00	0
2009-07-29	01:39:00	0
2009-07-29	01:40:00	0
2009-07-29	01:41:00	0
2009-07-29	01:42:00	0
2009-07-29	01:43:00	0
2009-07-29	01:44:00	0
2009-07-29	01:45:00	0
2009-07-29	01:46:00	0
2009-07-29	01:47:00	0
2009-07-29	01:48:00	0
2009-07-29	01:49:00	0
2009-07-29	01:50:00	0
2009-07-29	01:51:00	0
2009-07-29	01:52:00	0
2009-07-29	01:53:00	0
2009-07-29	01:54:00	0
2009-07-29	01:55:00	0
2009-07-29	01:56:00	0
2009-07-29	01:57:00	0
2009-07-29	01:58:00	0
2009-07-29	01:59:00	0
2009-07-29	02:00:00	0
2009-07-29	02:01:00	0
2009-07-29	02:02:00	0
2009-07-29	02:03:00	0
2009-07-29	02:04:00	0
2009-07-29	02:05:00	0
2009-07-29	02:06:00	0
2009-07-29	02:07:00	0
2009-07-29	02:08:00	0
2009-07-29	02:09:00	0
2009-07-29	02:10:00	0
2009-07-29	02:11:00	0
2009-07-29	02:12:00	0
2009-07-29	02:13:00	0
2009-07-29	02:14:00	0
2009-07-29	02:15:00	0
2009-07-29	02:16:00	0
2009-07-29	02:17:00	0
2009-07-29	02:18:00	0
2009-07-29	02:19:00	0
2009-07-29	02:20:00	0
2009-07-29	02:21:00	0
2009-07-29	02:22:00	0
2009-07-29	02:23:00	0
2009-07-29	02:24:00	0
2009-07-29	02:25:00	0
2009-07-29	02:26:00	0
2009-07-29	02:27:00	0
2009-07-29	02:28:00	0
2009-07-29	02:29:00	0
2009-07-29	02:30:00	0
2009-07-29	02:31:00	0
2009-07-29	02:32:00	0
2009-07-29	02:33:00	0
2009-07-29	02:34:00	0
2009-07-29	02:35:00	0
2009-07-29	02:36:00	0
2009-07-29	02:37:00	0
2009-07-29	02:38:00	0
2009-07-29	02:39:00	0
2009-07-29	02:40:00	0
2009-07-29	02:41:00	0
2009-07-29	02:42:00	0
2009-07-29	02:43:00	0
2009-07-29	02:44:00	0
2009-07-29	02:45:00	0
2009-07-29	02:46:00	0
2009-07-29	02:47:00	0
2009-07-29	02:48:00	0
2009-07-29	02:49:00	0
2009-07-29	02:50:00	0
2009-07-29	02:51:00	0
2009-07-29	02:52:00	0
2009-07-29	02:53:00	0
2009-07-29	02:54:00	0
2009-07-29	02:55:00	0
2009-07-29	02:56:00	0
2009-07-29	02:57:00	0
2009-07-29	02:58:00	0
2009-07-29	02:59:00	0
2009-07-29	03:00:00	0
2009-07-29	03:01:00	0
2009-07-29	03:02:00	0
2009-07-29	03:03:00	0
2009-07-29	03:04:00	0
2009-07-29	03:05:00	0
2009-07-29	03:06:00	0
2009-07-29	03:07:00	0
2009-07-29	03:08:00	0
2009-07-29	03:09:00	0
2009-07-29	03:10:00	0
2009-07-29	03:11:00	0
2009-07-29	03:12:00	0
2009-07-29	03:13:00	0
2009-07-29	03:14:00	0
2009-07-29	03:15:00	0
2009-07-29	03:16:00	0
2009-07-29	03:17:00	0
2009-07-29	03:18:00	0
2009-07-29	03:19:00	0
2009-07-29	03:20:00	0
2009-07-29	03:21:00	0
2009-07-29	03:22:00	0
2009-07-29	03:23:00	0
2009-07-29	03:24:00	0
2009-07-29	03:25:00	0
2009-07-29	03:26:00	0
2009-07-29	03:27:00	0
2009-07-29	03:28:00	0
2009-07-29	03:29:00	0
2009-07-29	03:30:00	0
2009-07-29	03:31:00	0
2009-07-29	03:32:00	0
2009-07-29	03:33:00	0
2009-07-29	03:34:00	0
2009-07-29	03:35:00	0
2009-07-29	03:36:00	0
2009-07-29	03:37:00	0
2009-07-29	03:38:00	0
2009-07-29	03:39:00	0
2009-07-29	03:40:00	0
2009-07-29	03:41:00	0
2009-07-29	03:42:00	0
2009-07-29	03:43:00	0
2009-07-29	03:44:00	0
2009-07-29	03:45:00	0
2009-07-29	03:46:00	0
2009-07-29	03:47:00	0
2009-07-29	03:48:00	0
2009-07-29	03:49:00	0
2009-07-29	03:50:00	0
2009-07-29	03:51:00	0
2009-07-29	03:52:00	0
2009-07-29	03:53:00	0
2009-07-29	03:54:00	0
2009-07-29	03:55:00	0
2009-07-29	03:56:00	0
2009-07-29	03:57:00	0
2009-07-29	03:58:00	0
2009-07-29	03:59:00	0
2009-07-29	04:00:00	0
2009-07-29	04:01:00	0
2009-07-29	04:02:00	0
2009-07-29	04:03:00	0
2009-07-29	04:04:00	0
2009-07-29	04:05:00	0
2009-07-29	04:06:00	0
2009-07-29	04:07:00	0
2009-07-29	04:08:00	0
2009-07-29	04:09:00	0
2009-07-29	04:10:00	0
2009-07-29	04:11:00	0
2009-07-29	04:12:00	0
2009-07-29	04:13:00	0
2009-07-29	04:14:00	0
2009-07-29	04:15:00	0
2009-07-29	04:16:00	0
2009-07-29	04:17:00	0
2009-07-29	04:18:00	0
2009-07-29	04:19:00	0
2009-07-29	04:20:00	0
2009-07-29	04:21:00	0
2009-07-29	04:22:00	0
2009-07-29	04:23:00	0
2009-07-29	04:24:00	0
2009-07-29	04:25:00	0
2009-07-29	04:26:00	0
2009-07-29	04:27:00	0
2009-07-29	04:28:00	0
2009-07-29	04:29:00	0
2009-07-29	04:30:00	0
2009-07-29	04:31:00	0
2009-07-29	04:32:00	0
2009-07-29	04:33:00	0
2009-07-29	04:34:00	0
2009-07-29	04:35:00	0
2009-07-29	04:36:00	0
2009-07-29	04:37:00	0
2009-07-29	04:38:00	0
2009-07-29	04:39:00	0
2009-07-29	04:40:00	0
2009-07-29	04:41:00	0
2009-07-29	04:42:00	0
2009-07-29	04:43:00	0
2009-07-29	04:44:00	0
2009-07-29	04:45:00	0
2009-07-29	04:46:00	0
2009-07-29	04:47:00	0
2009-07-29	04:48:00	0
2009-07-29	04:49:00	0
2009-07-29	04:50:00	0
2009-07-29	04:51:00	0
2009-07-29	04:52:00	0
2009-07-29	04:53:00	0
2009-07-29	04:54:00	0
2009-07-29	04:55:00	0
2009-07-29	04:56:00	0
2009-07-29	04:57:00	0
2009-07-29	04:58:00	0
2009-07-29	04:59:00	0
2009-07-29	05:00:00	0
2009-07-29	05:01:00	0
2009-07-29	05:02:00	0
2009-07-29	05:03:00	0
2009-07-29	05:04:00	0
2009-07-29	05:05:00	0
2009-07-29	05:06:00	0
2009-07-29	05:07:00	0
2009-07-29	05:08:00	0
2009-07-29	05:09:00	0
2009-07-29	05:10:00	0
2009-07-29	05:11:00	0
2009-07-29	05:12:00	0
2009-07-29	05:13:00	0
2009-07-29	05:14:00	0
2009-07-29	05:15:00	0
2009-07-29	05:16:00	0
2009-07-29	05:17:00	0
2009-07-29	05:18:00	0
2009-07-29	05:19:00	0
2009-07-29	05:20:00	0
2009-07-29	05:21:00	0
2009-07-29	05:22:00	0
2009-07-29	05:23:00	0
2009-07-29	05:24:00	0
2009-07-29	05:25:00	0
2009-07-29	05:26:00	0
2009-07-29	05:27:00	0
2009-07-29	05:28:00	0
2009-07-29	05:29:00	0
2009-07-29	05:30:00	0
2009-07-29	05:31:00	0
2009-07-29	05:32:00	0
2009-07-29	05:33:00	0
2009-07-29	05:34:00	0
2009-07-29	05:35:00	0
2009-07-29	05:36:00	0
2009-07-29	05:37:00	0
2009-07-29	05:38:00	0
2009-07-29	05:39:00	0
2009-07-29	05:40:00	0
2009-07-29	05:41:00	0
2009-07-29	05:42:00	0
2009-07-29	05:43:00	0
2009-07-29	05:44:00	0
2009-07-29	05:45:00	0
2009-07-29	05:46:00	0
2009-07-29	05:47:00	0
2009-07-29	05:48:00	0
2009-07-29	05:49:00	0
2009-07-29	05:50:00	0
2009-07-29	05:51:00	0
2009-07-29	05:52:00	0
2009-07-29	05:53:00	0
2009-07-29	05:54:00	0
2009-07-29	05:55:00	0
2009-07-29	05:56:00	0
2009-07-29	05:57:00	0
2009-07-29	05:58:00	0
2009-07-29	05:59:00	0
2009-07-29	06:00:00	0
2009-07-29	06:01:00	0
2009-07-29	06:02:00	0
2009-07-29	06:03:00	0
2009-07-29	06:04:00	0
2009-07-29	06:05:00	0
2009-07-29	06:06:00	0
2009-07-29	06:07:00	0
2009-07-29	06:08:00	0
2009-07-29	06:09:00	0
2009-07-29	06:10:00	0
2009-07-29	06:11:00	0
2009-07-29	06:12:00	0
2009-07-29	06:13:00	0
2009-07-29	06:14:00	0
2009-07-29	06:15:00	0
2009-07-29	06:16:00	0
2009-07-29	06:17:00	0
2009-07-29	06:18:00	0
2009-07-29	06:19:00	0
2009-07-29	06:20:00	0
2009-07-29	06:21:00	0
2009-07-29	06:22:00	0
2009-07-29	06:23:00	0
2009-07-29	06:24:00	0
2009-07-29	06:25:00	0
2009-07-29	06:26:00	0
2009-07-29	06:27:00	0
2009-07-29	06:28:00	0
2009-07-29	06:29:00	0
2009-07-29	06:30:00	0
2009-07-29	06:31:00	0
2009-07-29	06:32:00	0
2009-07-29	06:33:00	0
2009-07-29	06:34:00	0
2009-07-29	06:35:00	0
2009-07-29	06:36:00	0
2009-07-29	06:37:00	0
2009-07-29	06:38:00	0
2009-07-29	06:39:00	0
2009-07-29	06:40:00	0
2009-07-29	06:41:00	0
2009-07-29	06:42:00	0
2009-07-29	06:43:00	0
2009-07-29	06:44:00	0
2009-07-29	06:45:00	0
2009-07-29	06:46:00	0
2009-07-29	06:47:00	0
2009-07-29	06:48:00	0
2009-07-29	06:49:00	0
2009-07-29	06:50:00	0
2009-07-29	06:51:00	0
2009-07-29	06:52:00	0
2009-07-29	06:53:00	0
2009-07-29	06:54:00	0
2009-07-29	06:55:00	0
2009-07-29	06:56:00	0
2009-07-29	06:57:00	0
2009-07-29	06:58:00	0
2009-07-29	06:59:00	0
2009-07-29	07:00:00	0
2009-07-29	07:01:00	0
2009-07-29	07:02:00	0
2009-07-29	07:03:00	0
2009-07-29	07:04:00	0
2009-07-29	07:05:00	0
2009-07-29	07:06:00	0
2009-07-29	07:07:00	0
2009-07-29	07:08:00	0
2009-07-29	07:09:00	0
2009-07-29	07:10:00	0
2009-07-29	07:11:00	0
2009-07-29	07:12:00	0
2009-07-29	07:13:00	0
2009-07-29	07:14:00	0
2009-07-29	07:15:00	0
2009-07-29	07:16:00	0
2009-07-29	07:17:00	0
2009-07-29	07:18:00	0
2009-07-29	07:19:00	0
2009-07-29	07:20:00	0
2009-07-29	07:21:00	0
2009-07-29	07:22:00	0
2009-07-29	07:23:00	0
2009-07-29	07:24:00	0
2009-07-29	07:25:00	0
2009-07-29	07:26:00	0
2009-07-29	07:27:00	0
2009-07-29	07:28:00	0
2009-07-29	07:29:00	0
2009-07-29	07:30:00	0
2009-07-29	07:31:00	0
2009-07-29	07:32:00	0
2009-07-29	07:33:00	0
2009-07-29	07:34:00	0
2009-07-29	07:35:00	0
2009-07-29	07:36:00	0
2009-07-29	07:37:00	0
2009-07-29	07:38:00	0
2009-07-29	07:39:00	0
2009-07-29	07:40:00	0
2009-07-29	07:41:00	0
2009-07-29	07:42:00	0
2009-07-29	07:43:00	0
2009-07-29	07:44:00	0
2009-07-29	07:45:00	0
2009-07-29	07:46:00	0
2009-07-29	07:47:00	0
2009-07-29	07:48:00	0
2009-07-29	07:49:00	0
2009-07-29	07:50:00	0
2009-07-29	07:51:00	0
2009-07-29	07:52:00	0
2009-07-29	07:53:00	0
2009-07-29	07:54:00	0
2009-07-29	07:55:00	0
2009-07-29	07:56:00	0
2009-07-29	07:57:00	0
2009-07-29	07:58:00	0
2009-07-29	07:59:00	0
2009-07-29	08:00:00	0
2009-07-29	08:01:00	0
2009-07-29	08:02:00	0
2009-07-29	08:03:00	0
2009-07-29	08:04:00	0
2009-07-29	08:05:00	0
2009-07-29	08:06:00	0
2009-07-29	08:07:00	0
2009-07-29	08:08:00	0
2009-07-29	08:09:00	0
2009-07-29	08:10:00	0
2009-07-29	08:11:00	0
2009-07-29	08:12:00	0
2009-07-29	08:13:00	0
2009-07-29	08:14:00	0
2009-07-29	08:15:00	0
2009-07-29	08:16:00	0
2009-07-29	08:17:00	0
2009-07-29	08:18:00	0
2009-07-29	08:19:00	0
2009-07-29	08:20:00	0
2009-07-29	08:21:00	0
2009-07-29	08:22:00	0
2009-07-29	08:23:00	0
2009-07-29	08:24:00	0
2009-07-29	08:25:00	0
2009-07-29	08:26:00	0
2009-07-29	08:27:00	0
2009-07-29	08:28:00	0
2009-07-29	08:29:00	0
2009-07-29	08:30:00	0
2009-07-29	08:31:00	0
2009-07-29	08:32:00	0
2009-07-29	08:33:00	0
2009-07-29	08:34:00	0
2009-07-29	08:35:00	0
2009-07-29	08:36:00	0
2009-07-29	08:37:00	0
2009-07-29	08:38:00	0
2009-07-29	08:39:00	0
2009-07-29	08:40:00	0
2009-07-29	08:41:00	0
2009-07-29	08:42:00	0
2009-07-29	08:43:00	0
2009-07-29	08:44:00	0
2009-07-29	08:45:00	0
2009-07-29	08:46:00	0
2009-07-29	08:47:00	0
2009-07-29	08:48:00	0
2009-07-29	08:49:00	0
2009-07-29	08:50:00	0
2009-07-29	08:51:00	0
2009-07-29	08:52:00	0
2009-07-29	08:53:00	0
2009-07-29	08:54:00	0
2009-07-29	08:55:00	0
2009-07-29	08:56:00	0
2009-07-29	08:57:00	0
2009-07-29	08:58:00	0
2009-07-29	08:59:00	0
2009-07-29	09:00:00	0
2009-07-29	09:01:00	0
2009-07-29	09:02:00	0
2009-07-29	09:03:00	0
2009-07-29	09:04:00	0
2009-07-29	09:05:00	0
2009-07-29	09:06:00	0
2009-07-29	09:07:00	0
2009-07-29	09:08:00	0
2009-07-29	09:09:00	0
2009-07-29	09:10:00	0
2009-07-29	09:11:00	0
2009-07-29	09:12:00	0
2009-07-29	09:13:00	0
2009-07-29	09:14:00	0
2009-07-29	09:15:00	0
2009-07-29	09:16:00	0
2009-07-29	09:17:00	0
2009-07-29	09:18:00	0
2009-07-29	09:19:00	0
2009-07-29	09:20:00	0
2009-07-29	09:21:00	0
2009-07-29	09:22:00	0
2009-07-29	09:23:00	0
2009-07-29	09:24:00	0
2009-07-29	09:25:00	0
2009-07-29	09:26:00	0
2009-07-29	09:27:00	0
2009-07-29	09:28:00	0
2009-07-29	09:29:00	0
2009-07-29	09:30:00	0
2009-07-29	09:31:00	0
2009-07-29	09:32:00	0
2009-07-29	09:33:00	0
2009-07-29	09:34:00	0
2009-07-29	09:35:00	0
2009-07-29	09:36:00	0
2009-07-29	09:37:00	0
2009-07-29	09:38:00	0
2009-07-29	09:39:00	0
2009-07-29	09:40:00	0
2009-07-29	09:41:00	0
2009-07-29	09:42:00	0
2009-07-29	09:43:00	0
2009-07-29	09:44:00	0
2009-07-29	09:45:00	0
2009-07-29	09:46:00	0
2009-07-29	09:47:00	0
2009-07-29	09:48:00	0
2009-07-29	09:49:00	0
2009-07-29	09:50:00	0
2009-07-29	09:51:00	0
2009-07-29	09:52:00	0
2009-07-29	09:53:00	0
2009-07-29	09:54:00	0
2009-07-29	09:55:00	0
2009-07-29	09:56:00	0
2009-07-29	09:57:00	0
2009-07-29	09:58:00	0
2009-07-29	09:59:00	0
2009-07-29	10:00:00	0
2009-07-29	10:01:00	0
2009-07-29	10:02:00	0
2009-07-29	10:03:00	0
2009-07-29	10:04:00	0
2009-07-29	10:05:00	0
2009-07-29	10:06:00	0
2009-07-29	10:07:00	0
2009-07-29	10:08:00	0
2009-07-29	10:09:00	0
2009-07-29	10:10:00	0
2009-07-29	10:11:00	0
2009-07-29	10:12:00	0
2009-07-29	10:13:00	0
2009-07-29	10:14:00	0
2009-07-29	10:15:00	0
2009-07-29	10:16:00	0
2009-07-29	10:17:00	0
2009-07-29	10:18:00	0
2009-07-29	10:19:00	0
2009-07-29	10:20:00	0
2009-07-29	10:21:00	0
2009-07-29	10:22:00	0
2009-07-29	10:23:00	0
2009-07-29	10:24:00	0
2009-07-29	10:25:00	0
2009-07-29	10:26:00	0
2009-07-29	10:27:00	0
2009-07-29	10:28:00	0
2009-07-29	10:29:00	0
2009-07-29	10:30:00	0
2009-07-29	10:31:00	0
2009-07-29	10:32:00	0
2009-07-29	10:33:00	0
2009-07-29	10:34:00	0
2009-07-29	10:35:00	0
2009-07-29	10:36:00	0
2009-07-29	10:37:00	0
2009-07-29	10:38:00	0
2009-07-29	10:39:00	0
2009-07-29	10:40:00	0
2009-07-29	10:41:00	0
2009-07-29	10:42:00	0
2009-07-29	10:43:00	0
2009-07-29	10:44:00	0
2009-07-29	10:45:00	0
2009-07-29	10:46:00	0
2009-07-29	10:47:00	0
2009-07-29	10:48:00	0
2009-07-29	10:49:00	0
2009-07-29	10:50:00	0
2009-07-29	10:51:00	0
2009-07-29	10:52:00	0
2009-07-29	10:53:00	0
2009-07-29	10:54:00	0
2009-07-29	10:55:00	0
2009-07-29	10:56:00	0
2009-07-29	10:57:00	0
2009-07-29	10:58:00	0
2009-07-29	10:59:00	0
2009-07-29	11:00:00	0
2009-07-29	11:01:00	0
2009-07-29	11:02:00	0
2009-07-29	11:03:00	0
2009-07-29	11:04:00	0
2009-07-29	11:05:00	0
2009-07-29	11:06:00	0
2009-07-29	11:07:00	0
2009-07-29	11:08:00	0
2009-07-29	11:09:00	0
2009-07-29	11:10:00	0
2009-07-29	11:11:00	0
2009-07-29	11:12:00	0
2009-07-29	11:13:00	0
2009-07-29	11:14:00	0
2009-07-29	11:15:00	0
2009-07-29	11:16:00	0
2009-07-29	11:17:00	0
2009-07-29	11:18:00	0
2009-07-29	11:19:00	0
2009-07-29	11:20:00	0
2009-07-29	11:21:00	0
2009-07-29	11:22:00	0
2009-07-29	11:23:00	0
2009-07-29	11:24:00	0
2009-07-29	11:25:00	0
2009-07-29	11:26:00	0
2009-07-29	11:27:00	0
2009-07-29	11:28:00	0
2009-07-29	11:29:00	0
2009-07-29	11:30:00	0
2009-07-29	11:31:00	0
2009-07-29	11:32:00	0
2009-07-29	11:33:00	0
2009-07-29	11:34:00	0
2009-07-29	11:35:00	0
2009-07-29	11:36:00	0
2009-07-29	11:37:00	0
2009-07-29	11:38:00	0
2009-07-29	11:39:00	0
2009-07-29	11:40:00	0
2009-07-29	11:41:00	0
2009-07-29	11:42:00	0
2009-07-29	11:43:00	0
2009-07-29	11:44:00	0
2009-07-29	11:45:00	0
2009-07-29	11:46:00	0
2009-07-29	11:47:00	0
2009-07-29	11:48:00	0
2009-07-29	11:49:00	0
2009-07-29	11:50:00	0
2009-07-29	11:51:00	0
2009-07-29	11:52:00	0
2009-07-29	11:53:00	0
2009-07-29	11:54:00	0
2009-07-29	11:55:00	0
2009-07-29	11:56:00	0
2009-07-29	11:57:00	0
2009-07-29	11:58:00	0
2009-07-29	11:59:00	0
2009-07-29	12:00:00	0
2009-07-29	12:01:00	0
2009-07-29	12:02:00	0
2009-07-29	12:03:00	0
2009-07-29	12:04:00	0
2009-07-29	12:05:00	0
2009-07-29	12:06:00	0
2009-07-29	12:07:00	0
2009-07-29	12:08:00	0
2009-07-29	12:09:00	0
2009-07-29	12:10:00	0
2009-07-29	12:11:00	0
2009-07-29	12:12:00	0
2009-07-29	12:13:00	0
2009-07-29	12:14:00	0
2009-07-29	12:15:00	0
2009-07-29	12:16:00	0
2009-07-29	12:17:00	0
2009-07-29	12:18:00	0
2009-07-29	12:19:00	0
2009-07-29	12:20:00	0
2009-07-29	12:21:00	0
2009-07-29	12:22:00	0
2009-07-29	12:23:00	0
2009-07-29	12:24:00	0
2009-07-29	12:25:00	0
2009-07-29	12:26:00	0
2009-07-29	12:27:00	0
2009-07-29	12:28:00	0
2009-07-29	12:29:00	0
2009-07-29	12:30:00	0
2009-07-29	12:31:00	0
2009-07-29	12:32:00	0
2009-07-29	12:33:00	0
2009-07-29	12:34:00	0
2009-07-29	12:35:00	0
2009-07-29	12:36:00	0
2009-07-29	12:37:00	0
2009-07-29	12:38:00	0
2009-07-29	12:39:00	0
2009-07-29	12:40:00	0
2009-07-29	12:41:00	0
2009-07-29	12:42:00	0
2009-07-29	12:43:00	0
2009-07-29	12:44:00	0
2009-07-29	12:45:00	0
2009-07-29	12:46:00	0
2009-07-29	12:47:00	0
2009-07-29	12:48:00	0
2009-07-29	12:49:00	0
2009-07-29	12:50:00	0
2009-07-29	12:51:00	0
2009-07-29	12:52:00	0
2009-07-29	12:53:00	0
2009-07-29	12:54:00	0
2009-07-29	12:55:00	0
2009-07-29	12:56:00	0
2009-07-29	12:57:00	0
2009-07-29	12:58:00	0
2009-07-29	12:59:00	0
2009-07-29	13:00:00	0
2009-07-29	13:01:00	0
2009-07-29	13:02:00	0
2009-07-29	13:03:00	0
2009-07-29	13:04:00	0
2009-07-29	13:05:00	0
2009-07-29	13:06:00	0
2009-07-29	13:07:00	0
2009-07-29	13:08:00	0
2009-07-29	13:09:00	0
2009-07-29	13:10:00	0
2009-07-29	13:11:00	0
2009-07-29	13:12:00	0
2009-07-29	13:13:00	0
2009-07-29	13:14:00	0
2009-07-29	13:15:00	0
2009-07-29	13:16:00	0
2009-07-29	13:17:00	0
2009-07-29	13:18:00	0
2009-07-29	13:19:00	0
2009-07-29	13:20:00	0
2009-07-29	13:21:00	0
2009-07-29	13:22:00	0
2009-07-29	13:23:00	0
2009-07-29	13:24:00	0
2009-07-29	13:25:00	0
2009-07-29	13:26:00	0
2009-07-29	13:27:00	0
2009-07-29	13:28:00	0
2009-07-29	13:29:00	0
2009-07-29	13:30:00	0
2009-07-29	13:31:00	0
2009-07-29	13:32:00	0
2009-07-29	13:33:00	0
2009-07-29	13:34:00	0
2009-07-29	13:35:00	0
2009-07-29	13:36:00	0
2009-07-29	13:37:00	0
2009-07-29	13:38:00	0
2009-07-29	13:39:00	0
2009-07-29	13:40:00	0
2009-07-29	13:41:00	0
2009-07-29	13:42:00	0
2009-07-29	13:43:00	0
2009-07-29	13:44:00	0
2009-07-29	13:45:00	0
2009-07-29	13:46:00	0
2009-07-29	13:47:00	0
2009-07-29	13:48:00	0
2009-07-29	13:49:00	0
2009-07-29	13:50:00	0
2009-07-29	13:51:00	0
2009-07-29	13:52:00	0
2009-07-29	13:53:00	0
2009-07-29	13:54:00	0
2009-07-29	13:55:00	0
2009-07-29	13:56:00	0
2009-07-29	13:57:00	0
2009-07-29	13:58:00	0
2009-07-29	13:59:00	0
2009-07-29	14:00:00	0
2009-07-29	14:01:00	0
2009-07-29	14:02:00	0
2009-07-29	14:03:00	0
2009-07-29	14:04:00	0
2009-07-29	14:05:00	0
2009-07-29	14:06:00	0
2009-07-29	14:07:00	0
2009-07-29	14:08:00	0
2009-07-29	14:09:00	0
2009-07-29	14:10:00	0
2009-07-29	14:11:00	0
2009-07-29	14:12:00	0
2009-07-29	14:13:00	0
2009-07-29	14:14:00	0
2009-07-29	14:15:00	0
2009-07-29	14:16:00	0
2009-07-29	14:17:00	0
2009-07-29	14:18:00	0
2009-07-29	14:19:00	0
2009-07-29	14:20:00	0
2009-07-29	14:21:00	0
2009-07-29	14:22:00	0
2009-07-29	14:23:00	0
2009-07-29	14:24:00	0
2009-07-29	14:25:00	0
2009-07-29	14:26:00	0
2009-07-29	14:27:00	0
2009-07-29	14:28:00	0
2009-07-29	14:29:00	0
2009-07-29	14:30:00	0
2009-07-29	14:31:00	0
2009-07-29	14:32:00	0
2009-07-29	14:33:00	0
2009-07-29	14:34:00	0
2009-07-29	14:35:00	0
2009-07-29	14:36:00	0
2009-07-29	14:37:00	0
2009-07-29	14:38:00	0
2009-07-29	14:39:00	0
2009-07-29	14:40:00	0
2009-07-29	14:41:00	0
2009-07-29	14:42:00	0
2009-07-29	14:43:00	0
2009-07-29	14:44:00	0
2009-07-29	14:45:00	0
2009-07-29	14:46:00	0
2009-07-29	14:47:00	0
2009-07-29	14:48:00	0
2009-07-29	14:49:00	0
2009-07-29	14:50:00	0
2009-07-29	14:51:00	0
2009-07-29	14:52:00	0
2009-07-29	14:53:00	0
2009-07-29	14:54:00	0
2009-07-29	14:55:00	0
2009-07-29	14:56:00	0
2009-07-29	14:57:00	0
2009-07-29	14:58:00	0
2009-07-29	14:59:00	0
2009-07-29	15:00:00	0
2009-07-29	15:01:00	0
2009-07-29	15:02:00	0
2009-07-29	15:03:00	0
2009-07-29	15:04:00	0
2009-07-29	15:05:00	0
2009-07-29	15:06:00	0
2009-07-29	15:07:00	0
2009-07-29	15:08:00	0
2009-07-29	15:09:00	0
2009-07-29	15:10:00	0
2009-07-29	15:11:00	0
2009-07-29	15:12:00	0
2009-07-29	15:13:00	0
2009-07-29	15:14:00	0
2009-07-29	15:15:00	0
2009-07-29	15:16:00	0
2009-07-29	15:17:00	0
2009-07-29	15:18:00	0
2009-07-29	15:19:00	0
2009-07-29	15:20:00	0
2009-07-29	15:21:00	0
2009-07-29	15:22:00	0
2009-07-29	15:23:00	0
2009-07-29	15:24:00	0
2009-07-29	15:25:00	0
2009-07-29	15:26:00	0
2009-07-29	15:27:00	0
2009-07-29	15:28:00	0
2009-07-29	15:29:00	0
2009-07-29	15:30:00	0
2009-07-29	15:31:00	0
2009-07-29	15:32:00	0
2009-07-29	15:33:00	0
2009-07-29	15:34:00	0
2009-07-29	15:35:00	0
2009-07-29	15:36:00	0
2009-07-29	15:37:00	0
2009-07-29	15:38:00	0
2009-07-29	15:39:00	0
2009-07-29	15:40:00	0
2009-07-29	15:41:00	0
2009-07-29	15:42:00	0
2009-07-29	15:43:00	0
2009-07-29	15:44:00	0
2009-07-29	15:45:00	0
2009-07-29	15:46:00	0
2009-07-29	15:47:00	0
2009-07-29	15:48:00	0
2009-07-29	15:49:00	0
2009-07-29	15:50:00	0
2009-07-29	15:51:00	0
2009-07-29	15:52:00	0
2009-07-29	15:53:00	0
2009-07-29	15:54:00	0
2009-07-29	15:55:00	0
2009-07-29	15:56:00	0
2009-07-29	15:57:00	0
2009-07-29	15:58:00	0
2009-07-29	15:59:00	0
2009-07-29	16:00:00	0
2009-07-29	16:01:00	0
2009-07-29	16:02:00	0
2009-07-29	16:03:00	0
2009-07-29	16:04:00	0
2009-07-29	16:05:00	0
2009-07-29	16:06:00	0
2009-07-29	16:07:00	0
2009-07-29	16:08:00	0
2009-07-29	16:09:00	0
2009-07-29	16:10:00	0
2009-07-29	16:11:00	0
2009-07-29	16:12:00	0
2009-07-29	16:13:00	0
2009-07-29	16:14:00	0
2009-07-29	16:15:00	0
2009-07-29	16:16:00	0
2009-07-29	16:17:00	0
2009-07-29	16:18:00	0
2009-07-29	16:19:00	0
2009-07-29	16:20:00	0
2009-07-29	16:21:00	0
2009-07-29	16:22:00	0
2009-07-29	16:23:00	0
2009-07-29	16:24:00	0
2009-07-29	16:25:00	0
2009-07-29	16:26:00	0
2009-07-29	16:27:00	0
2009-07-29	16:28:00	0
2009-07-29	16:29:00	0
2009-07-29	16:30:00	0
2009-07-29	16:31:00	0
2009-07-29	16:32:00	0
2009-07-29	16:33:00	0
2009-07-29	16:34:00	0
2009-07-29	16:35:00	0
2009-07-29	16:36:00	0
2009-07-29	16:37:00	0
2009-07-29	16:38:00	0
2009-07-29	16:39:00	0
2009-07-29	16:40:00	0
2009-07-29	16:41:00	0
2009-07-29	16:42:00	0
2009-07-29	16:43:00	0
2009-07-29	16:44:00	0
2009-07-29	16:45:00	0
2009-07-29	16:46:00	0
2009-07-29	16:47:00	0
2009-07-29	16:48:00	0
2009-07-29	16:49:00	0
2009-07-29	16:50:00	0
2009-07-29	16:51:00	0
2009-07-29	16:52:00	0
2009-07-29	16:53:00	0
2009-07-29	16:54:00	0
2009-07-29	16:55:00	0
2009-07-29	16:56:00	0
2009-07-29	16:57:00	0
2009-07-29	16:58:00	0
2009-07-29	16:59:00	0
2009-07-29	17:00:00	0
2009-07-29	17:01:00	0
2009-07-29	17:02:00	0
2009-07-29	17:03:00	0
2009-07-29	17:04:00	0
2009-07-29	17:05:00	0
2009-07-29	17:06:00	0
2009-07-29	17:07:00	0
2009-07-29	17:08:00	0
2009-07-29	17:09:00	0
2009-07-29	17:10:00	0
2009-07-29	17:11:00	0
2009-07-29	17:12:00	0
2009-07-29	17:13:00	0
2009-07-29	17:14:00	0
2009-07-29	17:15:00	0
2009-07-29	17:16:00	0
2009-07-29	17:17:00	0
2009-07-29	17:18:00	0
2009-07-29	17:19:00	0
2009-07-29	17:20:00	0
2009-07-29	17:21:00	0
2009-07-29	17:22:00	0
2009-07-29	17:23:00	0
2009-07-29	17:24:00	0
2009-07-29	17:25:00	0
2009-07-29	17:26:00	0
2009-07-29	17:27:00	0
2009-07-29	17:28:00	0
2009-07-29	17:29:00	0
2009-07-29	17:30:00	0
2009-07-29	17:31:00	0
2009-07-29	17:32:00	0
2009-07-29	17:33:00	0
2009-07-29	17:34:00	0
2009-07-29	17:35:00	0
2009-07-29	17:36:00	0
2009-07-29	17:37:00	0
2009-07-29	17:38:00	0
2009-07-29	17:39:00	0
2009-07-29	17:40:00	0
2009-07-29	17:41:00	0
2009-07-29	17:42:00	0
2009-07-29	17:43:00	0
2009-07-29	17:44:00	0
2009-07-29	17:45:00	0
2009-07-29	17:46:00	0
2009-07-29	17:47:00	0
2009-07-29	17:48:00	0
2009-07-29	17:49:00	0
2009-07-29	17:50:00	0
2009-07-29	17:51:00	0
2009-07-29	17:52:00	0
2009-07-29	17:53:00	0
2009-07-29	17:54:00	0
2009-07-29	17:55:00	0
2009-07-29	17:56:00	0
2009-07-29	17:57:00	0
2009-07-29	17:58:00	0
2009-07-29	17:59:00	0
2009-07-29	18:00:00	0	M
2009-07-29	18:01:00	0
2009-07-29	18:02:00	142
2009-07-29	18:03:00	393
2009-07-29	18:04:00	47
2009-07-29	18:05:00	0
2009-07-29	18:06:00	0
2009-07-29	18:07:00	0
2009-07-29	18:08:00	12
2009-07-29	18:09:00	0
2009-07-29	18:10:00	254
2009-07-29	18:11:00	12
2009-07-29	18:12:00	119
2009-07-29	18:13:00	296
2009-07-29	18:14:00	12
2009-07-29	18:15:00	0
2009-07-29	18:16:00	24
2009-07-29	18:17:00	12
2009-07-29	18:18:00	24
2009-07-29	18:19:00	0
2009-07-29	18:20:00	0
2009-07-29	18:21:00	59
2009-07-29	18:22:00	0
2009-07-29	18:23:00	0
2009-07-29	18:24:00	0
2009-07-29	18:25:00	0
2009-07-29	18:26:00	12
2009-07-29	18:27:00	24
2009-07-29	18:28:00	183
2009-07-29	18:29:00	296
2009-07-29	18:30:00	225
2009-07-29	18:31:00	0
2009-07-29	18:32:00	0
2009-07-29	18:33:00	24
2009-07-29	18:34:00	0
2009-07-29	18:35:00	12
2009-07-29	18:36:00	12
2009-07-29	18:37:00	254
2009-07-29	18:38:00	12
2009-07-29	18:39:00	24
2009-07-29	18:40:00	71
2009-07-29	18:41:00	0
2009-07-29	18:42:00	0
2009-07-29	18:43:00	12
2009-07-29	18:44:00	12
2009-07-29	18:45:00	0
2009-07-29	18:46:00	296
2009-07-29	18:47:00	410
2009-07-29	18:48:00	517
2009-07-29	18:49:00	393
2009-07-29	18:50:00	311
2009-07-29	18:51:00	59
2009-07-29	18:52:00	142
2009-07-29	18:53:00	296
2009-07-29	18:54:00	12
2009-07-29	18:55:00	0
2009-07-29	18:56:00	12
2009-07-29	18:57:00	71
2009-07-29	18:58:00	168
2009-07-29	18:59:00	183
2009-07-29	19:00:00	83
2009-07-29	19:01:00	0
2009-07-29	19:02:00	24
2009-07-29	19:03:00	0
2009-07-29	19:04:00	12
2009-07-29	19:05:00	0
2009-07-29	19:06:00	59
2009-07-29	19:07:00	12
2009-07-29	19:08:00	59
2009-07-29	19:09:00	36
2009-07-29	19:10:00	0
2009-07-29	19:11:00	0
2009-07-29	19:12:00	24
2009-07-29	19:13:00	225
2009-07-29	19:14:00	360
2009-07-29	19:15:00	1005
2009-07-29	19:16:00	1031
2009-07-29	19:17:00	119
2009-07-29	19:18:00	154
2009-07-29	19:19:00	168
2009-07-29	19:20:00	12
2009-07-29	19:21:00	0
2009-07-29	19:22:00	0
2009-07-29	19:23:00	0
2009-07-29	19:24:00	0
2009-07-29	19:25:00	0
2009-07-29	19:26:00	12
2009-07-29	19:27:00	0
2009-07-29	19:28:00	59
2009-07-29	19:29:00	0
2009-07-29	19:30:00	0
2009-07-29	19:31:00	0
2009-07-29	19:32:00	0
2009-07-29	19:33:00	36
2009-07-29	19:34:00	574
2009-07-29	19:35:00	327
2009-07-29	19:36:00	676
2009-07-29	19:37:00	282
2009-07-29	19:38:00	0
2009-07-29	19:39:00	119
2009-07-29	19:40:00	154
2009-07-29	19:41:00	130
2009-07-29	19:42:00	24
2009-07-29	19:43:00	785
2009-07-29	19:44:00	107
2009-07-29	19:45:00	119
2009-07-29	19:46:00	344
2009-07-29	19:47:00	377
2009-07-29	19:48:00	83
2009-07-29	19:49:00	12
2009-07-29	19:50:00	197
2009-07-29	19:51:00	183
2009-07-29	19:52:00	0
2009-07-29	19:53:00	0
2009-07-29	19:54:00	59
2009-07-29	19:55:00	0
2009-07-29	19:56:00	12
2009-07-29	19:57:00	12
2009-07-29	19:58:00	0
2009-07-29	19:59:00	24
2009-07-29	20:00:00	0
2009-07-29	20:01:00	0
2009-07-29	20:02:00	142
2009-07-29	20:03:00	0
2009-07-29	20:04:00	0
2009-07-29	20:05:00	0
2009-07-29	20:06:00	0
2009-07-29	20:07:00	0
2009-07-29	20:08:00	12
2009-07-29	20:09:00	0
2009-07-29	20:10:00	107
2009-07-29	20:11:00	142
2009-07-29	20:12:00	95
2009-07-29	20:13:00	479
2009-07-29	20:14:00	36
2009-07-29	20:15:00	0
2009-07-29	20:16:00	0
2009-07-29	20:17:00	12
2009-07-29	20:18:00	119
2009-07-29	20:19:00	0
2009-07-29	20:20:00	12
2009-07-29	20:21:00	0
2009-07-29	20:22:00	0
2009-07-29	20:23:00	0
2009-07-29	20:24:00	0
2009-07-29	20:25:00	0
2009-07-29	20:26:00	0
2009-07-29	20:27:00	296
2009-07-29	20:28:00	12
2009-07-29	20:29:00	36
2009-07-29	20:30:00	0
2009-07-29	20:31:00	0
2009-07-29	20:32:00	0
2009-07-29	20:33:00	12
2009-07-29	20:34:00	0
2009-07-29	20:35:00	24
2009-07-29	20:36:00	282
2009-07-29	20:37:00	47
2009-07-29	20:38:00	83
2009-07-29	20:39:00	47
2009-07-29	20:40:00	197
2009-07-29	20:41:00	95
2009-07-29	20:42:00	211
2009-07-29	20:43:00	130
2009-07-29	20:44:00	130
2009-07-29	20:45:00	12
2009-07-29	20:46:00	0
2009-07-29	20:47:00	0
2009-07-29	20:48:00	0
2009-07-29	20:49:00	0
2009-07-29	20:50:00	0
2009-07-29	20:51:00	0
2009-07-29	20:52:00	24
2009-07-29	20:53:00	0
2009-07-29	20:54:00	0
2009-07-29	20:55:00	0
2009-07-29	20:56:00	0
2009-07-29	20:57:00	0
2009-07-29	20:58:00	0
2009-07-29	20:59:00	0
2009-07-29	21:00:00	0
2009-07-29	21:01:00	0
2009-07-29	21:02:00	0
2009-07-29	21:03:00	0
2009-07-29	21:04:00	0
2009-07-29	21:05:00	0
2009-07-29	21:06:00	0
2009-07-29	21:07:00	0
2009-07-29	21:08:00	12
2009-07-29	21:09:00	0
2009-07-29	21:10:00	0
2009-07-29	21:11:00	0
2009-07-29	21:12:00	0
2009-07-29	21:13:00	24
2009-07-29	21:14:00	0
2009-07-29	21:15:00	0
2009-07-29	21:16:00	0
2009-07-29	21:17:00	0
2009-07-29	21:18:00	0
2009-07-29	21:19:00	0
2009-07-29	21:20:00	0
2009-07-29	21:21:00	0
2009-07-29	21:22:00	12
2009-07-29	21:23:00	0
2009-07-29	21:24:00	0
2009-07-29	21:25:00	0
2009-07-29	21:26:00	0
2009-07-29	21:27:00	0
2009-07-29	21:28:00	0
2009-07-29	21:29:00	0
2009-07-29	21:30:00	0
2009-07-29	21:31:00	0
2009-07-29	21:32:00	0
2009-07-29	21:33:00	0
2009-07-29	21:34:00	0
2009-07-29	21:35:00	0
2009-07-29	21:36:00	0
2009-07-29	21:37:00	12
2009-07-29	21:38:00	12
2009-07-29	21:39:00	0
2009-07-29	21:40:00	0
2009-07-29	21:41:00	0
2009-07-29	21:42:00	0
2009-07-29	21:43:00	0
2009-07-29	21:44:00	0
2009-07-29	21:45:00	0
2009-07-29	21:46:00	0
2009-07-29	21:47:00	24
2009-07-29	21:48:00	0
2009-07-29	21:49:00	0
2009-07-29	21:50:00	0
2009-07-29	21:51:00	0
2009-07-29	21:52:00	0
2009-07-29	21:53:00	0
2009-07-29	21:54:00	0
2009-07-29	21:55:00	0
2009-07-29	21:56:00	0
2009-07-29	21:57:00	0
2009-07-29	21:58:00	12
2009-07-29	21:59:00	0
2009-07-29	22:00:00	0
2009-07-29	22:01:00	0
2009-07-29	22:02:00	12
2009-07-29	22:03:00	12
2009-07-29	22:04:00	979
2009-07-29	22:05:00	0
2009-07-29	22:06:00	0
2009-07-29	22:07:00	0
2009-07-29	22:08:00	0
2009-07-29	22:09:00	0
2009-07-29	22:10:00	0
2009-07-29	22:11:00	142
2009-07-29	22:12:00	0
2009-07-29	22:13:00	0
2009-07-29	22:14:00	0
2009-07-29	22:15:00	0
2009-07-29	22:16:00	0
2009-07-29	22:17:00	12
2009-07-29	22:18:00	0
2009-07-29	22:19:00	0
2009-07-29	22:20:00	0
2009-07-29	22:21:00	0
2009-07-29	22:22:00	0
2009-07-29	22:23:00	0
2009-07-29	22:24:00	0
2009-07-29	22:25:00	0
2009-07-29	22:26:00	0
2009-07-29	22:27:00	0
2009-07-29	22:28:00	0
2009-07-29	22:29:00	0
2009-07-29	22:30:00	0
2009-07-29	22:31:00	0
2009-07-29	22:32:00	0
2009-07-29	22:33:00	0
2009-07-29	22:34:00	0
2009-07-29	22:35:00	0
2009-07-29	22:36:00	0
2009-07-29	22:37:00	0
2009-07-29	22:38:00	0
2009-07-29	22:39:00	0
2009-07-29	22:40:00	0
2009-07-29	22:41:00	0
2009-07-29	22:42:00	0
2009-07-29	22:43:00	0
2009-07-29	22:44:00	0
2009-07-29	22:45:00	0
2009-07-29	22:46:00	0
2009-07-29	22:47:00	0
2009-07-29	22:48:00	0
2009-07-29	22:49:00	0
2009-07-29	22:50:00	0
2009-07-29	22:51:00	0
2009-07-29	22:52:00	0
2009-07-29	22:53:00	0
2009-07-29	22:54:00	0
2009-07-29	22:55:00	0
2009-07-29	22:56:00	0
2009-07-29	22:57:00	0
2009-07-29	22:58:00	0
2009-07-29	22:59:00	0
2009-07-29	23:00:00	0
2009-07-29	23:01:00	0
2009-07-29	23:02:00	0
2009-07-29	23:03:00	0
2009-07-29	23:04:00	0
2009-07-29	23:05:00	0
2009-07-29	23:06:00	0
2009-07-29	23:07:00	0
2009-07-29	23:08:00	0
2009-07-29	23:09:00	0
2009-07-29	23:10:00	0
2009-07-29	23:11:00	0
2009-07-29	23:12:00	0
2009-07-29	23:13:00	0
2009-07-29	23:14:00	47
2009-07-29	23:15:00	0
2009-07-29	23:16:00	0
2009-07-29	23:17:00	0
2009-07-29	23:18:00	0
2009-07-29	23:19:00	0
2009-07-29	23:20:00	0
2009-07-29	23:21:00	0
2009-07-29	23:22:00	0
2009-07-29	23:23:00	0
2009-07-29	23:24:00	0
2009-07-29	23:25:00	0
2009-07-29	23:26:00	0
2009-07-29	23:27:00	0
2009-07-29	23:28:00	0
2009-07-29	23:29:00	0
2009-07-29	23:30:00	0
2009-07-29	23:31:00	0
2009-07-29	23:32:00	0
2009-07-29	23:33:00	0
2009-07-29	23:34:00	0
2009-07-29	23:35:00	0
2009-07-29	23:36:00	0
2009-07-29	23:37:00	0
2009-07-29	23:38:00	0
2009-07-29	23:39:00	0
2009-07-29	23:40:00	0
2009-07-29	23:41:00	0
2009-07-29	23:42:00	0
2009-07-29	23:43:00	0
2009-07-29	23:44:00	0
2009-07-29	23:45:00	0
2009-07-29	23:46:00	24
2009-07-29	23:47:00	0
2009-07-29	23:48:00	0
2009-07-29	23:49:00	0
2009-07-29	23:50:00	0
2009-07-29	23:51:00	0
2009-07-29	23:52:00	0
2009-07-29	23:53:00	0
2009-07-29	23:54:00	785
2009-07-29	23:55:00	443
2009-07-29	23:56:00	0
2009-07-29	23:57:00	0
2009-07-29	23:58:00	0
2009-07-29	23:59:00	0
2009-07-30	00:00:00	0
2009-07-30	00:01:00	0
2009-07-30	00:02:00	36
2009-07-30	00:03:00	24
2009-07-30	00:04:00	12
2009-07-30	00:05:00	0
2009-07-30	00:06:00	0
2009-07-30	00:07:00	12
2009-07-30	00:08:00	0
2009-07-30	00:09:00	0
2009-07-30	00:10:00	0
2009-07-30	00:11:00	0
2009-07-30	00:12:00	0
2009-07-30	00:13:00	0
2009-07-30	00:14:00	95
2009-07-30	00:15:00	517
2009-07-30	00:16:00	24
2009-07-30	00:17:00	0
2009-07-30	00:18:00	0
2009-07-30	00:19:00	0
2009-07-30	00:20:00	12
2009-07-30	00:21:00	36
2009-07-30	00:22:00	0
2009-07-30	00:23:00	0
2009-07-30	00:24:00	0
2009-07-30	00:25:00	0
2009-07-30	00:26:00	0
2009-07-30	00:27:00	12
2009-07-30	00:28:00	0
2009-07-30	00:29:00	0
2009-07-30	00:30:00	0
2009-07-30	00:31:00	0
2009-07-30	00:32:00	0
2009-07-30	00:33:00	0
2009-07-30	00:34:00	0
2009-07-30	00:35:00	0
2009-07-30	00:36:00	0
2009-07-30	00:37:00	0
2009-07-30	00:38:00	0
2009-07-30	00:39:00	0
2009-07-30	00:40:00	0
2009-07-30	00:41:00	0
2009-07-30	00:42:00	0
2009-07-30	00:43:00	0
2009-07-30	00:44:00	0
2009-07-30	00:45:00	0
2009-07-30	00:46:00	0
2009-07-30	00:47:00	0
2009-07-30	00:48:00	0
2009-07-30	00:49:00	0
2009-07-30	00:50:00	0
2009-07-30	00:51:00	0
2009-07-30	00:52:00	0
2009-07-30	00:53:00	0
2009-07-30	00:54:00	59
2009-07-30	00:55:00	0
2009-07-30	00:56:00	47
2009-07-30	00:57:00	0
2009-07-30	00:58:00	0
2009-07-30	00:59:00	36
2009-07-30	01:00:00	59
2009-07-30	01:01:00	12
2009-07-30	01:02:00	0
2009-07-30	01:03:00	327
2009-07-30	01:04:00	0
2009-07-30	01:05:00	0
2009-07-30	01:06:00	0
2009-07-30	01:07:00	0
2009-07-30	01:08:00	0
2009-07-30	01:09:00	0
2009-07-30	01:10:00	0
2009-07-30	01:11:00	0
2009-07-30	01:12:00	0
2009-07-30	01:13:00	0
2009-07-30	01:14:00	0
2009-07-30	01:15:00	0
2009-07-30	01:16:00	12
2009-07-30	01:17:00	0
2009-07-30	01:18:00	0
2009-07-30	01:19:00	0
2009-07-30	01:20:00	0
2009-07-30	01:21:00	0
2009-07-30	01:22:00	0
2009-07-30	01:23:00	24
2009-07-30	01:24:00	0
2009-07-30	01:25:00	0
2009-07-30	01:26:00	0
2009-07-30	01:27:00	0
2009-07-30	01:28:00	0
2009-07-30	01:29:00	0
2009-07-30	01:30:00	24
2009-07-30	01:31:00	0
2009-07-30	01:32:00	0
2009-07-30	01:33:00	0
2009-07-30	01:34:00	0
2009-07-30	01:35:00	0
2009-07-30	01:36:00	0
2009-07-30	01:37:00	0
2009-07-30	01:38:00	0
2009-07-30	01:39:00	0
2009-07-30	01:40:00	0
2009-07-30	01:41:00	0
2009-07-30	01:42:00	0
2009-07-30	01:43:00	0
2009-07-30	01:44:00	0
2009-07-30	01:45:00	0
2009-07-30	01:46:00	0
2009-07-30	01:47:00	0
2009-07-30	01:48:00	0
2009-07-30	01:49:00	0
2009-07-30	01:50:00	12
2009-07-30	01:51:00	12
2009-07-30	01:52:00	0
2009-07-30	01:53:00	0
2009-07-30	01:54:00	0
2009-07-30	01:55:00	0
2009-07-30	01:56:00	0
2009-07-30	01:57:00	47
2009-07-30	01:58:00	59
2009-07-30	01:59:00	0
2009-07-30	02:00:00	0
2009-07-30	02:01:00	12
2009-07-30	02:02:00	0
2009-07-30	02:03:00	0
2009-07-30	02:04:00	0
2009-07-30	02:05:00	0
2009-07-30	02:06:00	0
2009-07-30	02:07:00	0
2009-07-30	02:08:00	0
2009-07-30	02:09:00	0
2009-07-30	02:10:00	0
2009-07-30	02:11:00	0
2009-07-30	02:12:00	0
2009-07-30	02:13:00	0
2009-07-30	02:14:00	0
2009-07-30	02:15:00	0
2009-07-30	02:16:00	0
2009-07-30	02:17:00	0
2009-07-30	02:18:00	0
2009-07-30	02:19:00	0
2009-07-30	02:20:00	0
2009-07-30	02:21:00	0
2009-07-30	02:22:00	12
2009-07-30	02:23:00	0
2009-07-30	02:24:00	0
2009-07-30	02:25:00	24
2009-07-30	02:26:00	0
2009-07-30	02:27:00	0
2009-07-30	02:28:00	0
2009-07-30	02:29:00	0
2009-07-30	02:30:00	0
2009-07-30	02:31:00	0
2009-07-30	02:32:00	0
2009-07-30	02:33:00	0
2009-07-30	02:34:00	0
2009-07-30	02:35:00	0
2009-07-30	02:36:00	0
2009-07-30	02:37:00	0
2009-07-30	02:38:00	0
2009-07-30	02:39:00	0
2009-07-30	02:40:00	0
2009-07-30	02:41:00	0
2009-07-30	02:42:00	0
2009-07-30	02:43:00	0
2009-07-30	02:44:00	0
2009-07-30	02:45:00	0
2009-07-30	02:46:00	0
2009-07-30	02:47:00	0
2009-07-30	02:48:00	0
2009-07-30	02:49:00	12
2009-07-30	02:50:00	0
2009-07-30	02:51:00	0
2009-07-30	02:52:00	0
2009-07-30	02:53:00	0
2009-07-30	02:54:00	12
2009-07-30	02:55:00	0
2009-07-30	02:56:00	0
2009-07-30	02:57:00	0
2009-07-30	02:58:00	0
2009-07-30	02:59:00	0
2009-07-30	03:00:00	0
2009-07-30	03:01:00	0
2009-07-30	03:02:00	0
2009-07-30	03:03:00	0
2009-07-30	03:04:00	0
2009-07-30	03:05:00	0
2009-07-30	03:06:00	0
2009-07-30	03:07:00	0
2009-07-30	03:08:00	0
2009-07-30	03:09:00	0
2009-07-30	03:10:00	0
2009-07-30	03:11:00	0
2009-07-30	03:12:00	0
2009-07-30	03:13:00	0
2009-07-30	03:14:00	0
2009-07-30	03:15:00	0
2009-07-30	03:16:00	0
2009-07-30	03:17:00	0
2009-07-30	03:18:00	0
2009-07-30	03:19:00	0
2009-07-30	03:20:00	0
2009-07-30	03:21:00	0
2009-07-30	03:22:00	0
2009-07-30	03:23:00	0
2009-07-30	03:24:00	0
2009-07-30	03:25:00	0
2009-07-30	03:26:00	0
2009-07-30	03:27:00	0
2009-07-30	03:28:00	0
2009-07-30	03:29:00	0
2009-07-30	03:30:00	0
2009-07-30	03:31:00	0
2009-07-30	03:32:00	0
2009-07-30	03:33:00	0
2009-07-30	03:34:00	0
2009-07-30	03:35:00	0
2009-07-30	03:36:00	0
2009-07-30	03:37:00	12
2009-07-30	03:38:00	95
2009-07-30	03:39:00	498
2009-07-30	03:40:00	282
2009-07-30	03:41:00	360
2009-07-30	03:42:00	327
2009-07-30	03:43:00	0
2009-07-30	03:44:00	0
2009-07-30	03:45:00	0
2009-07-30	03:46:00	183
2009-07-30	03:47:00	0
2009-07-30	03:48:00	0
2009-07-30	03:49:00	0
2009-07-30	03:50:00	0
2009-07-30	03:51:00	0
2009-07-30	03:52:00	0
2009-07-30	03:53:00	0
2009-07-30	03:54:00	0
2009-07-30	03:55:00	0
2009-07-30	03:56:00	0
2009-07-30	03:57:00	0
2009-07-30	03:58:00	0
2009-07-30	03:59:00	0
2009-07-30	04:00:00	0
2009-07-30	04:01:00	0
2009-07-30	04:02:00	0
2009-07-30	04:03:00	0
2009-07-30	04:04:00	0
2009-07-30	04:05:00	0
2009-07-30	04:06:00	0
2009-07-30	04:07:00	0
2009-07-30	04:08:00	0
2009-07-30	04:09:00	12
2009-07-30	04:10:00	0
2009-07-30	04:11:00	36
2009-07-30	04:12:00	0
2009-07-30	04:13:00	0
2009-07-30	04:14:00	0
2009-07-30	04:15:00	0
2009-07-30	04:16:00	0
2009-07-30	04:17:00	0
2009-07-30	04:18:00	0
2009-07-30	04:19:00	0
2009-07-30	04:20:00	0
2009-07-30	04:21:00	0
2009-07-30	04:22:00	0
2009-07-30	04:23:00	0
2009-07-30	04:24:00	0
2009-07-30	04:25:00	0
2009-07-30	04:26:00	0
2009-07-30	04:27:00	0
2009-07-30	04:28:00	0
2009-07-30	04:29:00	0
2009-07-30	04:30:00	0
2009-07-30	04:31:00	0
2009-07-30	04:32:00	0
2009-07-30	04:33:00	0
2009-07-30	04:34:00	0
2009-07-30	04:35:00	12
2009-07-30	04:36:00	36
2009-07-30	04:37:00	0
2009-07-30	04:38:00	0
2009-07-30	04:39:00	0
2009-07-30	04:40:00	0
2009-07-30	04:41:00	0
2009-07-30	04:42:00	0
2009-07-30	04:43:00	0
2009-07-30	04:44:00	0
2009-07-30	04:45:00	12
2009-07-30	04:46:00	0
2009-07-30	04:47:00	0
2009-07-30	04:48:00	130
2009-07-30	04:49:00	0
2009-07-30	04:50:00	0
2009-07-30	04:51:00	0
2009-07-30	04:52:00	0
2009-07-30	04:53:00	0
2009-07-30	04:54:00	0
2009-07-30	04:55:00	0
2009-07-30	04:56:00	24
2009-07-30	04:57:00	0
2009-07-30	04:58:00	0
2009-07-30	04:59:00	0
2009-07-30	05:00:00	0
2009-07-30	05:01:00	0
2009-07-30	05:02:00	0
2009-07-30	05:03:00	0
2009-07-30	05:04:00	0
2009-07-30	05:05:00	0
2009-07-30	05:06:00	0
2009-07-30	05:07:00	0
2009-07-30	05:08:00	0
2009-07-30	05:09:00	0
2009-07-30	05:10:00	0
2009-07-30	05:11:00	0
2009-07-30	05:12:00	0
2009-07-30	05:13:00	0
2009-07-30	05:14:00	0
2009-07-30	05:15:00	0
2009-07-30	05:16:00	0
2009-07-30	05:17:00	0
2009-07-30	05:18:00	0
2009-07-30	05:19:00	0
2009-07-30	05:20:00	0
2009-07-30	05:21:00	0
2009-07-30	05:22:00	0
2009-07-30	05:23:00	0
2009-07-30	05:24:00	0
2009-07-30	05:25:00	0
2009-07-30	05:26:00	0
2009-07-30	05:27:00	0
2009-07-30	05:28:00	0
2009-07-30	05:29:00	12
2009-07-30	05:30:00	0
2009-07-30	05:31:00	0
2009-07-30	05:32:00	0
2009-07-30	05:33:00	0
2009-07-30	05:34:00	0
2009-07-30	05:35:00	0
2009-07-30	05:36:00	0
2009-07-30	05:37:00	0
2009-07-30	05:38:00	0
2009-07-30	05:39:00	0
2009-07-30	05:40:00	0
2009-07-30	05:41:00	0
2009-07-30	05:42:00	0
2009-07-30	05:43:00	0
2009-07-30	05:44:00	0
2009-07-30	05:45:00	0
2009-07-30	05:46:00	0
2009-07-30	05:47:00	0
2009-07-30	05:48:00	0
2009-07-30	05:49:00	0
2009-07-30	05:50:00	0
2009-07-30	05:51:00	0
2009-07-30	05:52:00	0
2009-07-30	05:53:00	0
2009-07-30	05:54:00	0
2009-07-30	05:55:00	0
2009-07-30	05:56:00	12
2009-07-30	05:57:00	36
2009-07-30	05:58:00	0
2009-07-30	05:59:00	0
2009-07-30	06:00:00	0
2009-07-30	06:01:00	0
2009-07-30	06:02:00	0
2009-07-30	06:03:00	0
2009-07-30	06:04:00	0
2009-07-30	06:05:00	498
2009-07-30	06:06:00	24
2009-07-30	06:07:00	0
2009-07-30	06:08:00	0
2009-07-30	06:09:00	0
2009-07-30	06:10:00	12
2009-07-30	06:11:00	555
2009-07-30	06:12:00	95
2009-07-30	06:13:00	197
2009-07-30	06:14:00	95
2009-07-30	06:15:00	211
2009-07-30	06:16:00	197
2009-07-30	06:17:00	119
2009-07-30	06:18:00	12
2009-07-30	06:19:00	107
2009-07-30	06:20:00	47
2009-07-30	06:21:00	0
2009-07-30	06:22:00	24
2009-07-30	06:23:00	0
2009-07-30	06:24:00	0
2009-07-30	06:25:00	0
2009-07-30	06:26:00	0
2009-07-30	06:27:00	0
2009-07-30	06:28:00	24
2009-07-30	06:29:00	0
2009-07-30	06:30:00	0
2009-07-30	06:31:00	0
2009-07-30	06:32:00	0
2009-07-30	06:33:00	0
2009-07-30	06:34:00	0
2009-07-30	06:35:00	0
2009-07-30	06:36:00	0
2009-07-30	06:37:00	0
2009-07-30	06:38:00	24
2009-07-30	06:39:00	0
2009-07-30	06:40:00	0
2009-07-30	06:41:00	0
2009-07-30	06:42:00	0
2009-07-30	06:43:00	0
2009-07-30	06:44:00	0
2009-07-30	06:45:00	0
2009-07-30	06:46:00	0
2009-07-30	06:47:00	36
2009-07-30	06:48:00	0
2009-07-30	06:49:00	0
2009-07-30	06:50:00	0
2009-07-30	06:51:00	0
2009-07-30	06:52:00	0
2009-07-30	06:53:00	0
2009-07-30	06:54:00	0
2009-07-30	06:55:00	24
2009-07-30	06:56:00	0
2009-07-30	06:57:00	0
2009-07-30	06:58:00	12
2009-07-30	06:59:00	47
2009-07-30	07:00:00	168
2009-07-30	07:01:00	0
2009-07-30	07:02:00	0
2009-07-30	07:03:00	0
2009-07-30	07:04:00	0
2009-07-30	07:05:00	0
2009-07-30	07:06:00	12
2009-07-30	07:07:00	311
2009-07-30	07:08:00	12
2009-07-30	07:09:00	0
2009-07-30	07:10:00	24
2009-07-30	07:11:00	0
2009-07-30	07:12:00	0
2009-07-30	07:13:00	12
2009-07-30	07:14:00	0
2009-07-30	07:15:00	12
2009-07-30	07:16:00	427
2009-07-30	07:17:00	239
2009-07-30	07:18:00	0
2009-07-30	07:19:00	0
2009-07-30	07:20:00	0
2009-07-30	07:21:00	296
2009-07-30	07:22:00	0
2009-07-30	07:23:00	0
2009-07-30	07:24:00	0
2009-07-30	07:25:00	12
2009-07-30	07:26:00	24
2009-07-30	07:27:00	0
2009-07-30	07:28:00	0
2009-07-30	07:29:00	12
2009-07-30	07:30:00	12
2009-07-30	07:31:00	0
2009-07-30	07:32:00	0
2009-07-30	07:33:00	0
2009-07-30	07:34:00	0
2009-07-30	07:35:00	0
2009-07-30	07:36:00	0
2009-07-30	07:37:00	0
2009-07-30	07:38:00	24
2009-07-30	07:39:00	0
2009-07-30	07:40:00	12
2009-07-30	07:41:00	36
2009-07-30	07:42:00	12
2009-07-30	07:43:00	12
2009-07-30	07:44:00	36
2009-07-30	07:45:00	225
2009-07-30	07:46:00	0
2009-07-30	07:47:00	0
2009-07-30	07:48:00	0
2009-07-30	07:49:00	0
2009-07-30	07:50:00	0
2009-07-30	07:51:00	0
2009-07-30	07:52:00	12
2009-07-30	07:53:00	0
2009-07-30	07:54:00	0
2009-07-30	07:55:00	0
2009-07-30	07:56:00	12
2009-07-30	07:57:00	0
2009-07-30	07:58:00	0
2009-07-30	07:59:00	0
2009-07-30	08:00:00	36
2009-07-30	08:01:00	0
2009-07-30	08:02:00	0
2009-07-30	08:03:00	0
2009-07-30	08:04:00	12
2009-07-30	08:05:00	0
2009-07-30	08:06:00	0
2009-07-30	08:07:00	0
2009-07-30	08:08:00	0
2009-07-30	08:09:00	0
2009-07-30	08:10:00	0
2009-07-30	08:11:00	0
2009-07-30	08:12:00	0
2009-07-30	08:13:00	0
2009-07-30	08:14:00	0
2009-07-30	08:15:00	0
2009-07-30	08:16:00	0
2009-07-30	08:17:00	0
2009-07-30	08:18:00	0
2009-07-30	08:19:00	0
2009-07-30	08:20:00	12
2009-07-30	08:21:00	12
2009-07-30	08:22:00	0
2009-07-30	08:23:00	0
2009-07-30	08:24:00	24
2009-07-30	08:25:00	0
2009-07-30	08:26:00	0
2009-07-30	08:27:00	0
2009-07-30	08:28:00	0
2009-07-30	08:29:00	0
2009-07-30	08:30:00	0
2009-07-30	08:31:00	36
2009-07-30	08:32:00	59
2009-07-30	08:33:00	12
2009-07-30	08:34:00	0
2009-07-30	08:35:00	311
2009-07-30	08:36:00	0
2009-07-30	08:37:00	24
2009-07-30	08:38:00	979
2009-07-30	08:39:00	633
2009-07-30	08:40:00	856
2009-07-30	08:41:00	1545
2009-07-30	08:42:00	536
2009-07-30	08:43:00	142
2009-07-30	08:44:00	225
2009-07-30	08:45:00	1083
2009-07-30	08:46:00	377
2009-07-30	08:47:00	296
2009-07-30	08:48:00	47
2009-07-30	08:49:00	24
2009-07-30	08:50:00	95
2009-07-30	08:51:00	12
2009-07-30	08:52:00	0
2009-07-30	08:53:00	0
2009-07-30	08:54:00	197
2009-07-30	08:55:00	460
2009-07-30	08:56:00	327
2009-07-30	08:57:00	0
2009-07-30	08:58:00	83
2009-07-30	08:59:00	0
2009-07-30	09:00:00	24
2009-07-30	09:01:00	0
2009-07-30	09:02:00	0
2009-07-30	09:03:00	0
2009-07-30	09:04:00	0
2009-07-30	09:05:00	0
2009-07-30	09:06:00	24
2009-07-30	09:07:00	0
2009-07-30	09:08:00	0
[truncated: 21,051 more rows]

## Sheet: 8.13.09
Actogram, Copy Raw Data, All Days
Identity:	Buddy
Filename:	E:\Active Research Files\meloxicam titre canine\cases\buddy\Buddy 8.13.09.AWC
Gender:	M
Age:	10
Height:	80.0 cm	31.5 in
Weight:	48.6 kg	107.1 lbs
Start Date:	13-Aug-2009 (Thu)
Start Time:	18:00:00
Interval:	1.00 mins
Date Stamp:	Time Stamp:	Activity Data:	Marker Press:
2009-08-13	00:00:00	0
2009-08-13	00:01:00	0
2009-08-13	00:02:00	0
2009-08-13	00:03:00	0
2009-08-13	00:04:00	0
2009-08-13	00:05:00	0
2009-08-13	00:06:00	0
2009-08-13	00:07:00	0
2009-08-13	00:08:00	0
2009-08-13	00:09:00	0
2009-08-13	00:10:00	0
2009-08-13	00:11:00	0
2009-08-13	00:12:00	0
2009-08-13	00:13:00	0
2009-08-13	00:14:00	0
2009-08-13	00:15:00	0
2009-08-13	00:16:00	0
2009-08-13	00:17:00	0
2009-08-13	00:18:00	0
2009-08-13	00:19:00	0
2009-08-13	00:20:00	0
2009-08-13	00:21:00	0
2009-08-13	00:22:00	0
2009-08-13	00:23:00	0
2009-08-13	00:24:00	0
2009-08-13	00:25:00	0
2009-08-13	00:26:00	0
2009-08-13	00:27:00	0
2009-08-13	00:28:00	0
2009-08-13	00:29:00	0
2009-08-13	00:30:00	0
2009-08-13	00:31:00	0
2009-08-13	00:32:00	0
2009-08-13	00:33:00	0
2009-08-13	00:34:00	0
2009-08-13	00:35:00	0
2009-08-13	00:36:00	0
2009-08-13	00:37:00	0
2009-08-13	00:38:00	0
2009-08-13	00:39:00	0
2009-08-13	00:40:00	0
2009-08-13	00:41:00	0
2009-08-13	00:42:00	0
2009-08-13	00:43:00	0
2009-08-13	00:44:00	0
2009-08-13	00:45:00	0
2009-08-13	00:46:00	0
2009-08-13	00:47:00	0
2009-08-13	00:48:00	0
2009-08-13	00:49:00	0
2009-08-13	00:50:00	0
2009-08-13	00:51:00	0
2009-08-13	00:52:00	0
2009-08-13	00:53:00	0
2009-08-13	00:54:00	0
2009-08-13	00:55:00	0
2009-08-13	00:56:00	0
2009-08-13	00:57:00	0
2009-08-13	00:58:00	0
2009-08-13	00:59:00	0
2009-08-13	01:00:00	0
2009-08-13	01:01:00	0
2009-08-13	01:02:00	0
2009-08-13	01:03:00	0
2009-08-13	01:04:00	0
2009-08-13	01:05:00	0
2009-08-13	01:06:00	0
2009-08-13	01:07:00	0
2009-08-13	01:08:00	0
2009-08-13	01:09:00	0
2009-08-13	01:10:00	0
2009-08-13	01:11:00	0
2009-08-13	01:12:00	0
2009-08-13	01:13:00	0
2009-08-13	01:14:00	0
2009-08-13	01:15:00	0
2009-08-13	01:16:00	0
2009-08-13	01:17:00	0
2009-08-13	01:18:00	0
2009-08-13	01:19:00	0
2009-08-13	01:20:00	0
2009-08-13	01:21:00	0
2009-08-13	01:22:00	0
2009-08-13	01:23:00	0
2009-08-13	01:24:00	0
2009-08-13	01:25:00	0
2009-08-13	01:26:00	0
2009-08-13	01:27:00	0
2009-08-13	01:28:00	0
2009-08-13	01:29:00	0
2009-08-13	01:30:00	0
2009-08-13	01:31:00	0
2009-08-13	01:32:00	0
2009-08-13	01:33:00	0
2009-08-13	01:34:00	0
2009-08-13	01:35:00	0
2009-08-13	01:36:00	0
2009-08-13	01:37:00	0
2009-08-13	01:38:00	0
2009-08-13	01:39:00	0
2009-08-13	01:40:00	0
2009-08-13	01:41:00	0
2009-08-13	01:42:00	0
2009-08-13	01:43:00	0
2009-08-13	01:44:00	0
2009-08-13	01:45:00	0
2009-08-13	01:46:00	0
2009-08-13	01:47:00	0
2009-08-13	01:48:00	0
2009-08-13	01:49:00	0
2009-08-13	01:50:00	0
2009-08-13	01:51:00	0
2009-08-13	01:52:00	0
2009-08-13	01:53:00	0
2009-08-13	01:54:00	0
2009-08-13	01:55:00	0
2009-08-13	01:56:00	0
2009-08-13	01:57:00	0
2009-08-13	01:58:00	0
2009-08-13	01:59:00	0
2009-08-13	02:00:00	0
2009-08-13	02:01:00	0
2009-08-13	02:02:00	0
2009-08-13	02:03:00	0
2009-08-13	02:04:00	0
2009-08-13	02:05:00	0
2009-08-13	02:06:00	0
2009-08-13	02:07:00	0
2009-08-13	02:08:00	0
2009-08-13	02:09:00	0
2009-08-13	02:10:00	0
2009-08-13	02:11:00	0
2009-08-13	02:12:00	0
2009-08-13	02:13:00	0
2009-08-13	02:14:00	0
2009-08-13	02:15:00	0
2009-08-13	02:16:00	0
2009-08-13	02:17:00	0
2009-08-13	02:18:00	0
2009-08-13	02:19:00	0
2009-08-13	02:20:00	0
2009-08-13	02:21:00	0
2009-08-13	02:22:00	0
2009-08-13	02:23:00	0
2009-08-13	02:24:00	0
2009-08-13	02:25:00	0
2009-08-13	02:26:00	0
2009-08-13	02:27:00	0
2009-08-13	02:28:00	0
2009-08-13	02:29:00	0
2009-08-13	02:30:00	0
2009-08-13	02:31:00	0
2009-08-13	02:32:00	0
2009-08-13	02:33:00	0
2009-08-13	02:34:00	0
2009-08-13	02:35:00	0
2009-08-13	02:36:00	0
2009-08-13	02:37:00	0
2009-08-13	02:38:00	0
2009-08-13	02:39:00	0
2009-08-13	02:40:00	0
2009-08-13	02:41:00	0
2009-08-13	02:42:00	0
2009-08-13	02:43:00	0
2009-08-13	02:44:00	0
2009-08-13	02:45:00	0
2009-08-13	02:46:00	0
2009-08-13	02:47:00	0
2009-08-13	02:48:00	0
2009-08-13	02:49:00	0
2009-08-13	02:50:00	0
2009-08-13	02:51:00	0
2009-08-13	02:52:00	0
2009-08-13	02:53:00	0
2009-08-13	02:54:00	0
2009-08-13	02:55:00	0
2009-08-13	02:56:00	0
2009-08-13	02:57:00	0
2009-08-13	02:58:00	0
2009-08-13	02:59:00	0
2009-08-13	03:00:00	0
2009-08-13	03:01:00	0
2009-08-13	03:02:00	0
2009-08-13	03:03:00	0
2009-08-13	03:04:00	0
2009-08-13	03:05:00	0
2009-08-13	03:06:00	0
2009-08-13	03:07:00	0
2009-08-13	03:08:00	0
2009-08-13	03:09:00	0
2009-08-13	03:10:00	0
2009-08-13	03:11:00	0
2009-08-13	03:12:00	0
2009-08-13	03:13:00	0
2009-08-13	03:14:00	0
2009-08-13	03:15:00	0
2009-08-13	03:16:00	0
2009-08-13	03:17:00	0
2009-08-13	03:18:00	0
2009-08-13	03:19:00	0
2009-08-13	03:20:00	0
2009-08-13	03:21:00	0
2009-08-13	03:22:00	0
2009-08-13	03:23:00	0
2009-08-13	03:24:00	0
2009-08-13	03:25:00	0
2009-08-13	03:26:00	0
2009-08-13	03:27:00	0
2009-08-13	03:28:00	0
2009-08-13	03:29:00	0
2009-08-13	03:30:00	0
2009-08-13	03:31:00	0
2009-08-13	03:32:00	0
2009-08-13	03:33:00	0
2009-08-13	03:34:00	0
2009-08-13	03:35:00	0
2009-08-13	03:36:00	0
2009-08-13	03:37:00	0
2009-08-13	03:38:00	0
2009-08-13	03:39:00	0
2009-08-13	03:40:00	0
2009-08-13	03:41:00	0
2009-08-13	03:42:00	0
2009-08-13	03:43:00	0
2009-08-13	03:44:00	0
2009-08-13	03:45:00	0
2009-08-13	03:46:00	0
2009-08-13	03:47:00	0
2009-08-13	03:48:00	0
2009-08-13	03:49:00	0
2009-08-13	03:50:00	0
2009-08-13	03:51:00	0
2009-08-13	03:52:00	0
2009-08-13	03:53:00	0
2009-08-13	03:54:00	0
2009-08-13	03:55:00	0
2009-08-13	03:56:00	0
2009-08-13	03:57:00	0
2009-08-13	03:58:00	0
2009-08-13	03:59:00	0
2009-08-13	04:00:00	0
2009-08-13	04:01:00	0
2009-08-13	04:02:00	0
2009-08-13	04:03:00	0
2009-08-13	04:04:00	0
2009-08-13	04:05:00	0
2009-08-13	04:06:00	0
2009-08-13	04:07:00	0
2009-08-13	04:08:00	0
2009-08-13	04:09:00	0
2009-08-13	04:10:00	0
2009-08-13	04:11:00	0
2009-08-13	04:12:00	0
2009-08-13	04:13:00	0
2009-08-13	04:14:00	0
2009-08-13	04:15:00	0
2009-08-13	04:16:00	0
2009-08-13	04:17:00	0
2009-08-13	04:18:00	0
2009-08-13	04:19:00	0
2009-08-13	04:20:00	0
2009-08-13	04:21:00	0
2009-08-13	04:22:00	0
2009-08-13	04:23:00	0
2009-08-13	04:24:00	0
2009-08-13	04:25:00	0
2009-08-13	04:26:00	0
2009-08-13	04:27:00	0
2009-08-13	04:28:00	0
2009-08-13	04:29:00	0
2009-08-13	04:30:00	0
2009-08-13	04:31:00	0
2009-08-13	04:32:00	0
2009-08-13	04:33:00	0
2009-08-13	04:34:00	0
2009-08-13	04:35:00	0
2009-08-13	04:36:00	0
2009-08-13	04:37:00	0
2009-08-13	04:38:00	0
2009-08-13	04:39:00	0
2009-08-13	04:40:00	0
2009-08-13	04:41:00	0
2009-08-13	04:42:00	0
2009-08-13	04:43:00	0
2009-08-13	04:44:00	0
2009-08-13	04:45:00	0
2009-08-13	04:46:00	0
2009-08-13	04:47:00	0
2009-08-13	04:48:00	0
2009-08-13	04:49:00	0
2009-08-13	04:50:00	0
2009-08-13	04:51:00	0
2009-08-13	04:52:00	0
2009-08-13	04:53:00	0
2009-08-13	04:54:00	0
2009-08-13	04:55:00	0
2009-08-13	04:56:00	0
2009-08-13	04:57:00	0
2009-08-13	04:58:00	0
2009-08-13	04:59:00	0
2009-08-13	05:00:00	0
2009-08-13	05:01:00	0
2009-08-13	05:02:00	0
2009-08-13	05:03:00	0
2009-08-13	05:04:00	0
2009-08-13	05:05:00	0
2009-08-13	05:06:00	0
2009-08-13	05:07:00	0
2009-08-13	05:08:00	0
2009-08-13	05:09:00	0
2009-08-13	05:10:00	0
2009-08-13	05:11:00	0
2009-08-13	05:12:00	0
2009-08-13	05:13:00	0
2009-08-13	05:14:00	0
2009-08-13	05:15:00	0
2009-08-13	05:16:00	0
2009-08-13	05:17:00	0
2009-08-13	05:18:00	0
2009-08-13	05:19:00	0
2009-08-13	05:20:00	0
2009-08-13	05:21:00	0
2009-08-13	05:22:00	0
2009-08-13	05:23:00	0
2009-08-13	05:24:00	0
2009-08-13	05:25:00	0
2009-08-13	05:26:00	0
2009-08-13	05:27:00	0
2009-08-13	05:28:00	0
2009-08-13	05:29:00	0
2009-08-13	05:30:00	0
2009-08-13	05:31:00	0
2009-08-13	05:32:00	0
2009-08-13	05:33:00	0
2009-08-13	05:34:00	0
2009-08-13	05:35:00	0
2009-08-13	05:36:00	0
2009-08-13	05:37:00	0
2009-08-13	05:38:00	0
2009-08-13	05:39:00	0
2009-08-13	05:40:00	0
2009-08-13	05:41:00	0
2009-08-13	05:42:00	0
2009-08-13	05:43:00	0
2009-08-13	05:44:00	0
2009-08-13	05:45:00	0
2009-08-13	05:46:00	0
2009-08-13	05:47:00	0
2009-08-13	05:48:00	0
2009-08-13	05:49:00	0
2009-08-13	05:50:00	0
2009-08-13	05:51:00	0
2009-08-13	05:52:00	0
2009-08-13	05:53:00	0
2009-08-13	05:54:00	0
2009-08-13	05:55:00	0
2009-08-13	05:56:00	0
2009-08-13	05:57:00	0
2009-08-13	05:58:00	0
2009-08-13	05:59:00	0
2009-08-13	06:00:00	0
2009-08-13	06:01:00	0
2009-08-13	06:02:00	0
2009-08-13	06:03:00	0
2009-08-13	06:04:00	0
2009-08-13	06:05:00	0
2009-08-13	06:06:00	0
2009-08-13	06:07:00	0
2009-08-13	06:08:00	0
2009-08-13	06:09:00	0
2009-08-13	06:10:00	0
2009-08-13	06:11:00	0
2009-08-13	06:12:00	0
2009-08-13	06:13:00	0
2009-08-13	06:14:00	0
2009-08-13	06:15:00	0
2009-08-13	06:16:00	0
2009-08-13	06:17:00	0
2009-08-13	06:18:00	0
2009-08-13	06:19:00	0
2009-08-13	06:20:00	0
2009-08-13	06:21:00	0
2009-08-13	06:22:00	0
2009-08-13	06:23:00	0
2009-08-13	06:24:00	0
2009-08-13	06:25:00	0
2009-08-13	06:26:00	0
2009-08-13	06:27:00	0
2009-08-13	06:28:00	0
2009-08-13	06:29:00	0
2009-08-13	06:30:00	0
2009-08-13	06:31:00	0
2009-08-13	06:32:00	0
2009-08-13	06:33:00	0
2009-08-13	06:34:00	0
2009-08-13	06:35:00	0
2009-08-13	06:36:00	0
2009-08-13	06:37:00	0
2009-08-13	06:38:00	0
2009-08-13	06:39:00	0
2009-08-13	06:40:00	0
2009-08-13	06:41:00	0
2009-08-13	06:42:00	0
2009-08-13	06:43:00	0
2009-08-13	06:44:00	0
2009-08-13	06:45:00	0
2009-08-13	06:46:00	0
2009-08-13	06:47:00	0
2009-08-13	06:48:00	0
2009-08-13	06:49:00	0
2009-08-13	06:50:00	0
2009-08-13	06:51:00	0
2009-08-13	06:52:00	0
2009-08-13	06:53:00	0
2009-08-13	06:54:00	0
2009-08-13	06:55:00	0
2009-08-13	06:56:00	0
2009-08-13	06:57:00	0
2009-08-13	06:58:00	0
2009-08-13	06:59:00	0
2009-08-13	07:00:00	0
2009-08-13	07:01:00	0
2009-08-13	07:02:00	0
2009-08-13	07:03:00	0
2009-08-13	07:04:00	0
2009-08-13	07:05:00	0
2009-08-13	07:06:00	0
2009-08-13	07:07:00	0
2009-08-13	07:08:00	0
2009-08-13	07:09:00	0
2009-08-13	07:10:00	0
2009-08-13	07:11:00	0
2009-08-13	07:12:00	0
2009-08-13	07:13:00	0
2009-08-13	07:14:00	0
2009-08-13	07:15:00	0
2009-08-13	07:16:00	0
2009-08-13	07:17:00	0
2009-08-13	07:18:00	0
2009-08-13	07:19:00	0
2009-08-13	07:20:00	0
2009-08-13	07:21:00	0
2009-08-13	07:22:00	0
2009-08-13	07:23:00	0
2009-08-13	07:24:00	0
2009-08-13	07:25:00	0
2009-08-13	07:26:00	0
2009-08-13	07:27:00	0
2009-08-13	07:28:00	0
2009-08-13	07:29:00	0
2009-08-13	07:30:00	0
2009-08-13	07:31:00	0
2009-08-13	07:32:00	0
2009-08-13	07:33:00	0
2009-08-13	07:34:00	0
2009-08-13	07:35:00	0
2009-08-13	07:36:00	0
2009-08-13	07:37:00	0
2009-08-13	07:38:00	0
2009-08-13	07:39:00	0
2009-08-13	07:40:00	0
2009-08-13	07:41:00	0
2009-08-13	07:42:00	0
2009-08-13	07:43:00	0
2009-08-13	07:44:00	0
2009-08-13	07:45:00	0
2009-08-13	07:46:00	0
2009-08-13	07:47:00	0
2009-08-13	07:48:00	0
2009-08-13	07:49:00	0
2009-08-13	07:50:00	0
2009-08-13	07:51:00	0
2009-08-13	07:52:00	0
2009-08-13	07:53:00	0
2009-08-13	07:54:00	0
2009-08-13	07:55:00	0
2009-08-13	07:56:00	0
2009-08-13	07:57:00	0
2009-08-13	07:58:00	0
2009-08-13	07:59:00	0
2009-08-13	08:00:00	0
2009-08-13	08:01:00	0
2009-08-13	08:02:00	0
2009-08-13	08:03:00	0
2009-08-13	08:04:00	0
2009-08-13	08:05:00	0
2009-08-13	08:06:00	0
2009-08-13	08:07:00	0
2009-08-13	08:08:00	0
2009-08-13	08:09:00	0
2009-08-13	08:10:00	0
2009-08-13	08:11:00	0
2009-08-13	08:12:00	0
2009-08-13	08:13:00	0
2009-08-13	08:14:00	0
2009-08-13	08:15:00	0
2009-08-13	08:16:00	0
2009-08-13	08:17:00	0
2009-08-13	08:18:00	0
2009-08-13	08:19:00	0
2009-08-13	08:20:00	0
2009-08-13	08:21:00	0
2009-08-13	08:22:00	0
2009-08-13	08:23:00	0
2009-08-13	08:24:00	0
2009-08-13	08:25:00	0
2009-08-13	08:26:00	0
2009-08-13	08:27:00	0
2009-08-13	08:28:00	0
2009-08-13	08:29:00	0
2009-08-13	08:30:00	0
2009-08-13	08:31:00	0
2009-08-13	08:32:00	0
2009-08-13	08:33:00	0
2009-08-13	08:34:00	0
2009-08-13	08:35:00	0
2009-08-13	08:36:00	0
2009-08-13	08:37:00	0
2009-08-13	08:38:00	0
2009-08-13	08:39:00	0
2009-08-13	08:40:00	0
2009-08-13	08:41:00	0
2009-08-13	08:42:00	0
2009-08-13	08:43:00	0
2009-08-13	08:44:00	0
2009-08-13	08:45:00	0
2009-08-13	08:46:00	0
2009-08-13	08:47:00	0
2009-08-13	08:48:00	0
2009-08-13	08:49:00	0
2009-08-13	08:50:00	0
2009-08-13	08:51:00	0
2009-08-13	08:52:00	0
2009-08-13	08:53:00	0
2009-08-13	08:54:00	0
2009-08-13	08:55:00	0
2009-08-13	08:56:00	0
2009-08-13	08:57:00	0
2009-08-13	08:58:00	0
2009-08-13	08:59:00	0
2009-08-13	09:00:00	0
2009-08-13	09:01:00	0
2009-08-13	09:02:00	0
2009-08-13	09:03:00	0
2009-08-13	09:04:00	0
2009-08-13	09:05:00	0
2009-08-13	09:06:00	0
2009-08-13	09:07:00	0
2009-08-13	09:08:00	0
2009-08-13	09:09:00	0
2009-08-13	09:10:00	0
2009-08-13	09:11:00	0
2009-08-13	09:12:00	0
2009-08-13	09:13:00	0
2009-08-13	09:14:00	0
2009-08-13	09:15:00	0
2009-08-13	09:16:00	0
2009-08-13	09:17:00	0
2009-08-13	09:18:00	0
2009-08-13	09:19:00	0
2009-08-13	09:20:00	0
2009-08-13	09:21:00	0
2009-08-13	09:22:00	0
2009-08-13	09:23:00	0
2009-08-13	09:24:00	0
2009-08-13	09:25:00	0
2009-08-13	09:26:00	0
2009-08-13	09:27:00	0
2009-08-13	09:28:00	0
2009-08-13	09:29:00	0
2009-08-13	09:30:00	0
2009-08-13	09:31:00	0
2009-08-13	09:32:00	0
2009-08-13	09:33:00	0
2009-08-13	09:34:00	0
2009-08-13	09:35:00	0
2009-08-13	09:36:00	0
2009-08-13	09:37:00	0
2009-08-13	09:38:00	0
2009-08-13	09:39:00	0
2009-08-13	09:40:00	0
2009-08-13	09:41:00	0
2009-08-13	09:42:00	0
2009-08-13	09:43:00	0
2009-08-13	09:44:00	0
2009-08-13	09:45:00	0
2009-08-13	09:46:00	0
2009-08-13	09:47:00	0
2009-08-13	09:48:00	0
2009-08-13	09:49:00	0
2009-08-13	09:50:00	0
2009-08-13	09:51:00	0
2009-08-13	09:52:00	0
2009-08-13	09:53:00	0
2009-08-13	09:54:00	0
2009-08-13	09:55:00	0
2009-08-13	09:56:00	0
2009-08-13	09:57:00	0
2009-08-13	09:58:00	0
2009-08-13	09:59:00	0
2009-08-13	10:00:00	0
2009-08-13	10:01:00	0
2009-08-13	10:02:00	0
2009-08-13	10:03:00	0
2009-08-13	10:04:00	0
2009-08-13	10:05:00	0
2009-08-13	10:06:00	0
2009-08-13	10:07:00	0
2009-08-13	10:08:00	0
2009-08-13	10:09:00	0
2009-08-13	10:10:00	0
2009-08-13	10:11:00	0
2009-08-13	10:12:00	0
2009-08-13	10:13:00	0
2009-08-13	10:14:00	0
2009-08-13	10:15:00	0
2009-08-13	10:16:00	0
2009-08-13	10:17:00	0
2009-08-13	10:18:00	0
2009-08-13	10:19:00	0
2009-08-13	10:20:00	0
2009-08-13	10:21:00	0
2009-08-13	10:22:00	0
2009-08-13	10:23:00	0
2009-08-13	10:24:00	0
2009-08-13	10:25:00	0
2009-08-13	10:26:00	0
2009-08-13	10:27:00	0
2009-08-13	10:28:00	0
2009-08-13	10:29:00	0
2009-08-13	10:30:00	0
2009-08-13	10:31:00	0
2009-08-13	10:32:00	0
2009-08-13	10:33:00	0
2009-08-13	10:34:00	0
2009-08-13	10:35:00	0
2009-08-13	10:36:00	0
2009-08-13	10:37:00	0
2009-08-13	10:38:00	0
2009-08-13	10:39:00	0
2009-08-13	10:40:00	0
2009-08-13	10:41:00	0
2009-08-13	10:42:00	0
2009-08-13	10:43:00	0
2009-08-13	10:44:00	0
2009-08-13	10:45:00	0
2009-08-13	10:46:00	0
2009-08-13	10:47:00	0
2009-08-13	10:48:00	0
2009-08-13	10:49:00	0
2009-08-13	10:50:00	0
2009-08-13	10:51:00	0
2009-08-13	10:52:00	0
2009-08-13	10:53:00	0
2009-08-13	10:54:00	0
2009-08-13	10:55:00	0
2009-08-13	10:56:00	0
2009-08-13	10:57:00	0
2009-08-13	10:58:00	0
2009-08-13	10:59:00	0
2009-08-13	11:00:00	0
2009-08-13	11:01:00	0
2009-08-13	11:02:00	0
2009-08-13	11:03:00	0
2009-08-13	11:04:00	0
2009-08-13	11:05:00	0
2009-08-13	11:06:00	0
2009-08-13	11:07:00	0
2009-08-13	11:08:00	0
2009-08-13	11:09:00	0
2009-08-13	11:10:00	0
2009-08-13	11:11:00	0
2009-08-13	11:12:00	0
2009-08-13	11:13:00	0
2009-08-13	11:14:00	0
2009-08-13	11:15:00	0
2009-08-13	11:16:00	0
2009-08-13	11:17:00	0
2009-08-13	11:18:00	0
2009-08-13	11:19:00	0
2009-08-13	11:20:00	0
2009-08-13	11:21:00	0
2009-08-13	11:22:00	0
2009-08-13	11:23:00	0
2009-08-13	11:24:00	0
2009-08-13	11:25:00	0
2009-08-13	11:26:00	0
2009-08-13	11:27:00	0
2009-08-13	11:28:00	0
2009-08-13	11:29:00	0
2009-08-13	11:30:00	0
2009-08-13	11:31:00	0
2009-08-13	11:32:00	0
2009-08-13	11:33:00	0
2009-08-13	11:34:00	0
2009-08-13	11:35:00	0
2009-08-13	11:36:00	0
2009-08-13	11:37:00	0
2009-08-13	11:38:00	0
2009-08-13	11:39:00	0
2009-08-13	11:40:00	0
2009-08-13	11:41:00	0
2009-08-13	11:42:00	0
2009-08-13	11:43:00	0
2009-08-13	11:44:00	0
2009-08-13	11:45:00	0
2009-08-13	11:46:00	0
2009-08-13	11:47:00	0
2009-08-13	11:48:00	0
2009-08-13	11:49:00	0
2009-08-13	11:50:00	0
2009-08-13	11:51:00	0
2009-08-13	11:52:00	0
2009-08-13	11:53:00	0
2009-08-13	11:54:00	0
2009-08-13	11:55:00	0
2009-08-13	11:56:00	0
2009-08-13	11:57:00	0
2009-08-13	11:58:00	0
2009-08-13	11:59:00	0
2009-08-13	12:00:00	0
2009-08-13	12:01:00	0
2009-08-13	12:02:00	0
2009-08-13	12:03:00	0
2009-08-13	12:04:00	0
2009-08-13	12:05:00	0
2009-08-13	12:06:00	0
2009-08-13	12:07:00	0
2009-08-13	12:08:00	0
2009-08-13	12:09:00	0
2009-08-13	12:10:00	0
2009-08-13	12:11:00	0
2009-08-13	12:12:00	0
2009-08-13	12:13:00	0
2009-08-13	12:14:00	0
2009-08-13	12:15:00	0
2009-08-13	12:16:00	0
2009-08-13	12:17:00	0
2009-08-13	12:18:00	0
2009-08-13	12:19:00	0
2009-08-13	12:20:00	0
2009-08-13	12:21:00	0
2009-08-13	12:22:00	0
2009-08-13	12:23:00	0
2009-08-13	12:24:00	0
2009-08-13	12:25:00	0
2009-08-13	12:26:00	0
2009-08-13	12:27:00	0
2009-08-13	12:28:00	0
2009-08-13	12:29:00	0
2009-08-13	12:30:00	0
2009-08-13	12:31:00	0
2009-08-13	12:32:00	0
2009-08-13	12:33:00	0
2009-08-13	12:34:00	0
2009-08-13	12:35:00	0
2009-08-13	12:36:00	0
2009-08-13	12:37:00	0
2009-08-13	12:38:00	0
2009-08-13	12:39:00	0
2009-08-13	12:40:00	0
2009-08-13	12:41:00	0
2009-08-13	12:42:00	0
2009-08-13	12:43:00	0
2009-08-13	12:44:00	0
2009-08-13	12:45:00	0
2009-08-13	12:46:00	0
2009-08-13	12:47:00	0
2009-08-13	12:48:00	0
2009-08-13	12:49:00	0
2009-08-13	12:50:00	0
2009-08-13	12:51:00	0
2009-08-13	12:52:00	0
2009-08-13	12:53:00	0
2009-08-13	12:54:00	0
2009-08-13	12:55:00	0
2009-08-13	12:56:00	0
2009-08-13	12:57:00	0
2009-08-13	12:58:00	0
2009-08-13	12:59:00	0
2009-08-13	13:00:00	0
2009-08-13	13:01:00	0
2009-08-13	13:02:00	0
2009-08-13	13:03:00	0
2009-08-13	13:04:00	0
2009-08-13	13:05:00	0
2009-08-13	13:06:00	0
2009-08-13	13:07:00	0
2009-08-13	13:08:00	0
2009-08-13	13:09:00	0
2009-08-13	13:10:00	0
2009-08-13	13:11:00	0
2009-08-13	13:12:00	0
2009-08-13	13:13:00	0
2009-08-13	13:14:00	0
2009-08-13	13:15:00	0
2009-08-13	13:16:00	0
2009-08-13	13:17:00	0
2009-08-13	13:18:00	0
2009-08-13	13:19:00	0
2009-08-13	13:20:00	0
2009-08-13	13:21:00	0
2009-08-13	13:22:00	0
2009-08-13	13:23:00	0
2009-08-13	13:24:00	0
2009-08-13	13:25:00	0
2009-08-13	13:26:00	0
2009-08-13	13:27:00	0
2009-08-13	13:28:00	0
2009-08-13	13:29:00	0
2009-08-13	13:30:00	0
2009-08-13	13:31:00	0
2009-08-13	13:32:00	0
2009-08-13	13:33:00	0
2009-08-13	13:34:00	0
2009-08-13	13:35:00	0
2009-08-13	13:36:00	0
2009-08-13	13:37:00	0
2009-08-13	13:38:00	0
2009-08-13	13:39:00	0
2009-08-13	13:40:00	0
2009-08-13	13:41:00	0
2009-08-13	13:42:00	0
2009-08-13	13:43:00	0
2009-08-13	13:44:00	0
2009-08-13	13:45:00	0
2009-08-13	13:46:00	0
2009-08-13	13:47:00	0
2009-08-13	13:48:00	0
2009-08-13	13:49:00	0
2009-08-13	13:50:00	0
2009-08-13	13:51:00	0
2009-08-13	13:52:00	0
2009-08-13	13:53:00	0
2009-08-13	13:54:00	0
2009-08-13	13:55:00	0
2009-08-13	13:56:00	0
2009-08-13	13:57:00	0
2009-08-13	13:58:00	0
2009-08-13	13:59:00	0
2009-08-13	14:00:00	0
2009-08-13	14:01:00	0
2009-08-13	14:02:00	0
2009-08-13	14:03:00	0
2009-08-13	14:04:00	0
2009-08-13	14:05:00	0
2009-08-13	14:06:00	0
2009-08-13	14:07:00	0
2009-08-13	14:08:00	0
2009-08-13	14:09:00	0
2009-08-13	14:10:00	0
2009-08-13	14:11:00	0
2009-08-13	14:12:00	0
2009-08-13	14:13:00	0
2009-08-13	14:14:00	0
2009-08-13	14:15:00	0
2009-08-13	14:16:00	0
2009-08-13	14:17:00	0
2009-08-13	14:18:00	0
2009-08-13	14:19:00	0
2009-08-13	14:20:00	0
2009-08-13	14:21:00	0
2009-08-13	14:22:00	0
2009-08-13	14:23:00	0
2009-08-13	14:24:00	0
2009-08-13	14:25:00	0
2009-08-13	14:26:00	0
2009-08-13	14:27:00	0
2009-08-13	14:28:00	0
2009-08-13	14:29:00	0
2009-08-13	14:30:00	0
2009-08-13	14:31:00	0
2009-08-13	14:32:00	0
2009-08-13	14:33:00	0
2009-08-13	14:34:00	0
2009-08-13	14:35:00	0
2009-08-13	14:36:00	0
2009-08-13	14:37:00	0
2009-08-13	14:38:00	0
2009-08-13	14:39:00	0
2009-08-13	14:40:00	0
2009-08-13	14:41:00	0
2009-08-13	14:42:00	0
2009-08-13	14:43:00	0
2009-08-13	14:44:00	0
2009-08-13	14:45:00	0
2009-08-13	14:46:00	0
2009-08-13	14:47:00	0
2009-08-13	14:48:00	0
2009-08-13	14:49:00	0
2009-08-13	14:50:00	0
2009-08-13	14:51:00	0
2009-08-13	14:52:00	0
2009-08-13	14:53:00	0
2009-08-13	14:54:00	0
2009-08-13	14:55:00	0
2009-08-13	14:56:00	0
2009-08-13	14:57:00	0
2009-08-13	14:58:00	0
2009-08-13	14:59:00	0
2009-08-13	15:00:00	0
2009-08-13	15:01:00	0
2009-08-13	15:02:00	0
2009-08-13	15:03:00	0
2009-08-13	15:04:00	0
2009-08-13	15:05:00	0
2009-08-13	15:06:00	0
2009-08-13	15:07:00	0
2009-08-13	15:08:00	0
2009-08-13	15:09:00	0
2009-08-13	15:10:00	0
2009-08-13	15:11:00	0
2009-08-13	15:12:00	0
2009-08-13	15:13:00	0
2009-08-13	15:14:00	0
2009-08-13	15:15:00	0
2009-08-13	15:16:00	0
2009-08-13	15:17:00	0
2009-08-13	15:18:00	0
2009-08-13	15:19:00	0
2009-08-13	15:20:00	0
2009-08-13	15:21:00	0
2009-08-13	15:22:00	0
2009-08-13	15:23:00	0
2009-08-13	15:24:00	0
2009-08-13	15:25:00	0
2009-08-13	15:26:00	0
2009-08-13	15:27:00	0
2009-08-13	15:28:00	0
2009-08-13	15:29:00	0
2009-08-13	15:30:00	0
2009-08-13	15:31:00	0
2009-08-13	15:32:00	0
2009-08-13	15:33:00	0
2009-08-13	15:34:00	0
2009-08-13	15:35:00	0
2009-08-13	15:36:00	0
2009-08-13	15:37:00	0
2009-08-13	15:38:00	0
2009-08-13	15:39:00	0
2009-08-13	15:40:00	0
2009-08-13	15:41:00	0
2009-08-13	15:42:00	0
2009-08-13	15:43:00	0
2009-08-13	15:44:00	0
2009-08-13	15:45:00	0
2009-08-13	15:46:00	0
2009-08-13	15:47:00	0
2009-08-13	15:48:00	0
2009-08-13	15:49:00	0
2009-08-13	15:50:00	0
2009-08-13	15:51:00	0
2009-08-13	15:52:00	0
2009-08-13	15:53:00	0
2009-08-13	15:54:00	0
2009-08-13	15:55:00	0
2009-08-13	15:56:00	0
2009-08-13	15:57:00	0
2009-08-13	15:58:00	0
2009-08-13	15:59:00	0
2009-08-13	16:00:00	0
2009-08-13	16:01:00	0
2009-08-13	16:02:00	0
2009-08-13	16:03:00	0
2009-08-13	16:04:00	0
2009-08-13	16:05:00	0
2009-08-13	16:06:00	0
2009-08-13	16:07:00	0
2009-08-13	16:08:00	0
2009-08-13	16:09:00	0
2009-08-13	16:10:00	0
2009-08-13	16:11:00	0
2009-08-13	16:12:00	0
2009-08-13	16:13:00	0
2009-08-13	16:14:00	0
2009-08-13	16:15:00	0
2009-08-13	16:16:00	0
2009-08-13	16:17:00	0
2009-08-13	16:18:00	0
2009-08-13	16:19:00	0
2009-08-13	16:20:00	0
2009-08-13	16:21:00	0
2009-08-13	16:22:00	0
2009-08-13	16:23:00	0
2009-08-13	16:24:00	0
2009-08-13	16:25:00	0
2009-08-13	16:26:00	0
2009-08-13	16:27:00	0
2009-08-13	16:28:00	0
2009-08-13	16:29:00	0
2009-08-13	16:30:00	0
2009-08-13	16:31:00	0
2009-08-13	16:32:00	0
2009-08-13	16:33:00	0
2009-08-13	16:34:00	0
2009-08-13	16:35:00	0
2009-08-13	16:36:00	0
2009-08-13	16:37:00	0
2009-08-13	16:38:00	0
2009-08-13	16:39:00	0
2009-08-13	16:40:00	0
2009-08-13	16:41:00	0
2009-08-13	16:42:00	0
2009-08-13	16:43:00	0
2009-08-13	16:44:00	0
2009-08-13	16:45:00	0
2009-08-13	16:46:00	0
2009-08-13	16:47:00	0
2009-08-13	16:48:00	0
2009-08-13	16:49:00	0
2009-08-13	16:50:00	0
2009-08-13	16:51:00	0
2009-08-13	16:52:00	0
2009-08-13	16:53:00	0
2009-08-13	16:54:00	0
2009-08-13	16:55:00	0
2009-08-13	16:56:00	0
2009-08-13	16:57:00	0
2009-08-13	16:58:00	0
2009-08-13	16:59:00	0
2009-08-13	17:00:00	0
2009-08-13	17:01:00	0
2009-08-13	17:02:00	0
2009-08-13	17:03:00	0
2009-08-13	17:04:00	0
2009-08-13	17:05:00	0
2009-08-13	17:06:00	0
2009-08-13	17:07:00	0
2009-08-13	17:08:00	0
2009-08-13	17:09:00	0
2009-08-13	17:10:00	0
2009-08-13	17:11:00	0
2009-08-13	17:12:00	0
2009-08-13	17:13:00	0
2009-08-13	17:14:00	0
2009-08-13	17:15:00	0
2009-08-13	17:16:00	0
2009-08-13	17:17:00	0
2009-08-13	17:18:00	0
2009-08-13	17:19:00	0
2009-08-13	17:20:00	0
2009-08-13	17:21:00	0
2009-08-13	17:22:00	0
2009-08-13	17:23:00	0
2009-08-13	17:24:00	0
2009-08-13	17:25:00	0
2009-08-13	17:26:00	0
2009-08-13	17:27:00	0
2009-08-13	17:28:00	0
2009-08-13	17:29:00	0
2009-08-13	17:30:00	0
2009-08-13	17:31:00	0
2009-08-13	17:32:00	0
2009-08-13	17:33:00	0
2009-08-13	17:34:00	0
2009-08-13	17:35:00	0
2009-08-13	17:36:00	0
2009-08-13	17:37:00	0
2009-08-13	17:38:00	0
2009-08-13	17:39:00	0
2009-08-13	17:40:00	0
2009-08-13	17:41:00	0
2009-08-13	17:42:00	0
2009-08-13	17:43:00	0
2009-08-13	17:44:00	0
2009-08-13	17:45:00	0
2009-08-13	17:46:00	0
2009-08-13	17:47:00	0
2009-08-13	17:48:00	0
2009-08-13	17:49:00	0
2009-08-13	17:50:00	0
2009-08-13	17:51:00	0
2009-08-13	17:52:00	0
2009-08-13	17:53:00	0
2009-08-13	17:54:00	0
2009-08-13	17:55:00	0
2009-08-13	17:56:00	0
2009-08-13	17:57:00	0
2009-08-13	17:58:00	0
2009-08-13	17:59:00	0
2009-08-13	18:00:00	0
2009-08-13	18:01:00	0
2009-08-13	18:02:00	0
2009-08-13	18:03:00	0
2009-08-13	18:04:00	0
2009-08-13	18:05:00	0
2009-08-13	18:06:00	0
2009-08-13	18:07:00	0
2009-08-13	18:08:00	0
2009-08-13	18:09:00	0
2009-08-13	18:10:00	0
2009-08-13	18:11:00	12
2009-08-13	18:12:00	24
2009-08-13	18:13:00	0
2009-08-13	18:14:00	0
2009-08-13	18:15:00	0
2009-08-13	18:16:00	0
2009-08-13	18:17:00	0
2009-08-13	18:18:00	12
2009-08-13	18:19:00	0
2009-08-13	18:20:00	0
2009-08-13	18:21:00	0
2009-08-13	18:22:00	0
2009-08-13	18:23:00	0
2009-08-13	18:24:00	0
2009-08-13	18:25:00	0
2009-08-13	18:26:00	0
2009-08-13	18:27:00	119
2009-08-13	18:28:00	697
2009-08-13	18:29:00	183
2009-08-13	18:30:00	12
2009-08-13	18:31:00	0
2009-08-13	18:32:00	0
2009-08-13	18:33:00	0
2009-08-13	18:34:00	0
2009-08-13	18:35:00	0
2009-08-13	18:36:00	0
2009-08-13	18:37:00	211
2009-08-13	18:38:00	225
2009-08-13	18:39:00	130
2009-08-13	18:40:00	12
2009-08-13	18:41:00	12
2009-08-13	18:42:00	12
2009-08-13	18:43:00	239
2009-08-13	18:44:00	0
2009-08-13	18:45:00	0
2009-08-13	18:46:00	0
2009-08-13	18:47:00	0
2009-08-13	18:48:00	95
2009-08-13	18:49:00	282
2009-08-13	18:50:00	633
2009-08-13	18:51:00	183
2009-08-13	18:52:00	119
2009-08-13	18:53:00	0
2009-08-13	18:54:00	0
2009-08-13	18:55:00	0
2009-08-13	18:56:00	0
2009-08-13	18:57:00	36
2009-08-13	18:58:00	393
2009-08-13	18:59:00	393
2009-08-13	19:00:00	168
2009-08-13	19:01:00	211
2009-08-13	19:02:00	59
2009-08-13	19:03:00	0
2009-08-13	19:04:00	0
2009-08-13	19:05:00	0
2009-08-13	19:06:00	12
2009-08-13	19:07:00	12
2009-08-13	19:08:00	0
2009-08-13	19:09:00	0
2009-08-13	19:10:00	0
2009-08-13	19:11:00	0
2009-08-13	19:12:00	0
2009-08-13	19:13:00	0
2009-08-13	19:14:00	0
2009-08-13	19:15:00	0
2009-08-13	19:16:00	0
2009-08-13	19:17:00	0
2009-08-13	19:18:00	0
2009-08-13	19:19:00	24
2009-08-13	19:20:00	24
2009-08-13	19:21:00	0
2009-08-13	19:22:00	0
2009-08-13	19:23:00	12
2009-08-13	19:24:00	0
2009-08-13	19:25:00	0
2009-08-13	19:26:00	254
2009-08-13	19:27:00	211
2009-08-13	19:28:00	808
2009-08-13	19:29:00	360
2009-08-13	19:30:00	168
2009-08-13	19:31:00	0
2009-08-13	19:32:00	0
2009-08-13	19:33:00	0
2009-08-13	19:34:00	12
2009-08-13	19:35:00	0
2009-08-13	19:36:00	0
2009-08-13	19:37:00	327
2009-08-13	19:38:00	443
2009-08-13	19:39:00	254
2009-08-13	19:40:00	12
2009-08-13	19:41:00	12
2009-08-13	19:42:00	0
2009-08-13	19:43:00	0
2009-08-13	19:44:00	0
2009-08-13	19:45:00	0
2009-08-13	19:46:00	0
2009-08-13	19:47:00	0
2009-08-13	19:48:00	12
2009-08-13	19:49:00	0
2009-08-13	19:50:00	0
2009-08-13	19:51:00	12
2009-08-13	19:52:00	83
2009-08-13	19:53:00	0
2009-08-13	19:54:00	0
2009-08-13	19:55:00	154
2009-08-13	19:56:00	460
2009-08-13	19:57:00	443
2009-08-13	19:58:00	268
2009-08-13	19:59:00	0
2009-08-13	20:00:00	12
2009-08-13	20:01:00	0
2009-08-13	20:02:00	0
2009-08-13	20:03:00	12
2009-08-13	20:04:00	0
2009-08-13	20:05:00	0
2009-08-13	20:06:00	36
2009-08-13	20:07:00	785
2009-08-13	20:08:00	107
2009-08-13	20:09:00	130
2009-08-13	20:10:00	142
2009-08-13	20:11:00	427
2009-08-13	20:12:00	12
2009-08-13	20:13:00	12
2009-08-13	20:14:00	0
2009-08-13	20:15:00	0
2009-08-13	20:16:00	0
2009-08-13	20:17:00	0
2009-08-13	20:18:00	0
2009-08-13	20:19:00	282
2009-08-13	20:20:00	12
2009-08-13	20:21:00	12
2009-08-13	20:22:00	0
2009-08-13	20:23:00	0
2009-08-13	20:24:00	12
2009-08-13	20:25:00	12
2009-08-13	20:26:00	0
2009-08-13	20:27:00	0
2009-08-13	20:28:00	0
2009-08-13	20:29:00	59
2009-08-13	20:30:00	12
2009-08-13	20:31:00	0
2009-08-13	20:32:00	0
2009-08-13	20:33:00	0
2009-08-13	20:34:00	0
2009-08-13	20:35:00	12
2009-08-13	20:36:00	0
2009-08-13	20:37:00	0
2009-08-13	20:38:00	12
2009-08-13	20:39:00	0
2009-08-13	20:40:00	0
2009-08-13	20:41:00	0
2009-08-13	20:42:00	0
2009-08-13	20:43:00	0
2009-08-13	20:44:00	0
2009-08-13	20:45:00	0
2009-08-13	20:46:00	0
2009-08-13	20:47:00	0
2009-08-13	20:48:00	0
2009-08-13	20:49:00	0
2009-08-13	20:50:00	0
2009-08-13	20:51:00	0
2009-08-13	20:52:00	0
2009-08-13	20:53:00	0
2009-08-13	20:54:00	0
2009-08-13	20:55:00	0
2009-08-13	20:56:00	0
2009-08-13	20:57:00	0
2009-08-13	20:58:00	0
2009-08-13	20:59:00	12
2009-08-13	21:00:00	0
2009-08-13	21:01:00	0
2009-08-13	21:02:00	12
2009-08-13	21:03:00	0
2009-08-13	21:04:00	0
2009-08-13	21:05:00	0
2009-08-13	21:06:00	377
2009-08-13	21:07:00	24
2009-08-13	21:08:00	0
2009-08-13	21:09:00	0
2009-08-13	21:10:00	0
2009-08-13	21:11:00	12
2009-08-13	21:12:00	0
2009-08-13	21:13:00	0
2009-08-13	21:14:00	0
2009-08-13	21:15:00	0
2009-08-13	21:16:00	0
2009-08-13	21:17:00	0
2009-08-13	21:18:00	0
2009-08-13	21:19:00	130
2009-08-13	21:20:00	0
2009-08-13	21:21:00	0
2009-08-13	21:22:00	197
2009-08-13	21:23:00	183
2009-08-13	21:24:00	0
2009-08-13	21:25:00	12
2009-08-13	21:26:00	0
2009-08-13	21:27:00	0
2009-08-13	21:28:00	0
2009-08-13	21:29:00	0
2009-08-13	21:30:00	0
2009-08-13	21:31:00	0
2009-08-13	21:32:00	0
2009-08-13	21:33:00	0
2009-08-13	21:34:00	24
2009-08-13	21:35:00	0
2009-08-13	21:36:00	0
2009-08-13	21:37:00	0
2009-08-13	21:38:00	0
2009-08-13	21:39:00	0
2009-08-13	21:40:00	0
2009-08-13	21:41:00	0
2009-08-13	21:42:00	0
2009-08-13	21:43:00	12
2009-08-13	21:44:00	12
2009-08-13	21:45:00	12
2009-08-13	21:46:00	0
2009-08-13	21:47:00	0
2009-08-13	21:48:00	0
2009-08-13	21:49:00	0
2009-08-13	21:50:00	0
2009-08-13	21:51:00	0
2009-08-13	21:52:00	0
2009-08-13	21:53:00	0
2009-08-13	21:54:00	0
2009-08-13	21:55:00	0
2009-08-13	21:56:00	0
2009-08-13	21:57:00	0
2009-08-13	21:58:00	0
2009-08-13	21:59:00	0
2009-08-13	22:00:00	0
2009-08-13	22:01:00	0
2009-08-13	22:02:00	0
2009-08-13	22:03:00	856
2009-08-13	22:04:00	183
2009-08-13	22:05:00	239
2009-08-13	22:06:00	0
2009-08-13	22:07:00	24
2009-08-13	22:08:00	0
2009-08-13	22:09:00	0
2009-08-13	22:10:00	0
2009-08-13	22:11:00	0
2009-08-13	22:12:00	0
2009-08-13	22:13:00	0
2009-08-13	22:14:00	0
2009-08-13	22:15:00	0
2009-08-13	22:16:00	0
2009-08-13	22:17:00	0
2009-08-13	22:18:00	0
2009-08-13	22:19:00	0
2009-08-13	22:20:00	0
2009-08-13	22:21:00	0
2009-08-13	22:22:00	0
2009-08-13	22:23:00	0
2009-08-13	22:24:00	0
2009-08-13	22:25:00	0
2009-08-13	22:26:00	0
2009-08-13	22:27:00	0
2009-08-13	22:28:00	0
2009-08-13	22:29:00	0
2009-08-13	22:30:00	0
2009-08-13	22:31:00	0
2009-08-13	22:32:00	0
2009-08-13	22:33:00	0
2009-08-13	22:34:00	0
2009-08-13	22:35:00	0
2009-08-13	22:36:00	0
2009-08-13	22:37:00	0
2009-08-13	22:38:00	0
2009-08-13	22:39:00	0
2009-08-13	22:40:00	0
2009-08-13	22:41:00	0
2009-08-13	22:42:00	0
2009-08-13	22:43:00	0
2009-08-13	22:44:00	0
2009-08-13	22:45:00	0
2009-08-13	22:46:00	0
2009-08-13	22:47:00	0
2009-08-13	22:48:00	0
2009-08-13	22:49:00	0
2009-08-13	22:50:00	12
2009-08-13	22:51:00	0
2009-08-13	22:52:00	0
2009-08-13	22:53:00	0
2009-08-13	22:54:00	0
2009-08-13	22:55:00	0
2009-08-13	22:56:00	0
2009-08-13	22:57:00	0
2009-08-13	22:58:00	0
2009-08-13	22:59:00	0
2009-08-13	23:00:00	0
2009-08-13	23:01:00	0
2009-08-13	23:02:00	0
2009-08-13	23:03:00	0
2009-08-13	23:04:00	83
2009-08-13	23:05:00	59
2009-08-13	23:06:00	0
2009-08-13	23:07:00	0
2009-08-13	23:08:00	0
2009-08-13	23:09:00	0
2009-08-13	23:10:00	0
2009-08-13	23:11:00	0
2009-08-13	23:12:00	0
2009-08-13	23:13:00	0
2009-08-13	23:14:00	0
2009-08-13	23:15:00	0
2009-08-13	23:16:00	0
2009-08-13	23:17:00	0
2009-08-13	23:18:00	0
2009-08-13	23:19:00	0
2009-08-13	23:20:00	0
2009-08-13	23:21:00	0
2009-08-13	23:22:00	0
2009-08-13	23:23:00	0
2009-08-13	23:24:00	0
2009-08-13	23:25:00	0
2009-08-13	23:26:00	0
2009-08-13	23:27:00	0
2009-08-13	23:28:00	0
2009-08-13	23:29:00	0
2009-08-13	23:30:00	0
2009-08-13	23:31:00	0
2009-08-13	23:32:00	0
2009-08-13	23:33:00	24
2009-08-13	23:34:00	0
2009-08-13	23:35:00	0
2009-08-13	23:36:00	0
2009-08-13	23:37:00	0
2009-08-13	23:38:00	0
2009-08-13	23:39:00	0
2009-08-13	23:40:00	0
2009-08-13	23:41:00	0
2009-08-13	23:42:00	0
2009-08-13	23:43:00	0
2009-08-13	23:44:00	12
2009-08-13	23:45:00	24
2009-08-13	23:46:00	0
2009-08-13	23:47:00	0
2009-08-13	23:48:00	0
2009-08-13	23:49:00	0
2009-08-13	23:50:00	0
2009-08-13	23:51:00	0
2009-08-13	23:52:00	0
2009-08-13	23:53:00	0
2009-08-13	23:54:00	0
2009-08-13	23:55:00	0
2009-08-13	23:56:00	0
2009-08-13	23:57:00	0
2009-08-13	23:58:00	0
2009-08-13	23:59:00	0
2009-08-14	00:00:00	0
2009-08-14	00:01:00	0
2009-08-14	00:02:00	0
2009-08-14	00:03:00	0
2009-08-14	00:04:00	0
2009-08-14	00:05:00	0
2009-08-14	00:06:00	0
2009-08-14	00:07:00	0
2009-08-14	00:08:00	0
2009-08-14	00:09:00	0
2009-08-14	00:10:00	0
2009-08-14	00:11:00	0
2009-08-14	00:12:00	47
2009-08-14	00:13:00	0
2009-08-14	00:14:00	0
2009-08-14	00:15:00	0
2009-08-14	00:16:00	0
2009-08-14	00:17:00	0
2009-08-14	00:18:00	0
2009-08-14	00:19:00	59
2009-08-14	00:20:00	12
2009-08-14	00:21:00	12
2009-08-14	00:22:00	142
2009-08-14	00:23:00	0
2009-08-14	00:24:00	0
2009-08-14	00:25:00	0
2009-08-14	00:26:00	0
2009-08-14	00:27:00	0
2009-08-14	00:28:00	0
2009-08-14	00:29:00	0
2009-08-14	00:30:00	0
2009-08-14	00:31:00	0
2009-08-14	00:32:00	0
2009-08-14	00:33:00	0
2009-08-14	00:34:00	0
2009-08-14	00:35:00	0
2009-08-14	00:36:00	0
2009-08-14	00:37:00	0
2009-08-14	00:38:00	0
2009-08-14	00:39:00	0
2009-08-14	00:40:00	0
2009-08-14	00:41:00	0
2009-08-14	00:42:00	0
2009-08-14	00:43:00	0
2009-08-14	00:44:00	0
2009-08-14	00:45:00	0
2009-08-14	00:46:00	0
2009-08-14	00:47:00	12
2009-08-14	00:48:00	0
2009-08-14	00:49:00	0
2009-08-14	00:50:00	0
2009-08-14	00:51:00	0
2009-08-14	00:52:00	0
2009-08-14	00:53:00	0
2009-08-14	00:54:00	0
2009-08-14	00:55:00	0
2009-08-14	00:56:00	0
2009-08-14	00:57:00	0
2009-08-14	00:58:00	0
2009-08-14	00:59:00	0
2009-08-14	01:00:00	0
2009-08-14	01:01:00	0
2009-08-14	01:02:00	0
2009-08-14	01:03:00	0
2009-08-14	01:04:00	0
2009-08-14	01:05:00	0
2009-08-14	01:06:00	0
2009-08-14	01:07:00	0
2009-08-14	01:08:00	0
2009-08-14	01:09:00	24
2009-08-14	01:10:00	0
2009-08-14	01:11:00	36
2009-08-14	01:12:00	0
2009-08-14	01:13:00	0
2009-08-14	01:14:00	0
2009-08-14	01:15:00	0
2009-08-14	01:16:00	0
2009-08-14	01:17:00	0
2009-08-14	01:18:00	0
2009-08-14	01:19:00	0
2009-08-14	01:20:00	0
2009-08-14	01:21:00	24
2009-08-14	01:22:00	0
2009-08-14	01:23:00	0
2009-08-14	01:24:00	0
2009-08-14	01:25:00	0
2009-08-14	01:26:00	0
2009-08-14	01:27:00	0
2009-08-14	01:28:00	0
2009-08-14	01:29:00	0
2009-08-14	01:30:00	0
2009-08-14	01:31:00	0
2009-08-14	01:32:00	36
2009-08-14	01:33:00	0
2009-08-14	01:34:00	0
2009-08-14	01:35:00	0
2009-08-14	01:36:00	0
2009-08-14	01:37:00	0
2009-08-14	01:38:00	0
2009-08-14	01:39:00	0
2009-08-14	01:40:00	0
2009-08-14	01:41:00	0
2009-08-14	01:42:00	0
2009-08-14	01:43:00	0
2009-08-14	01:44:00	0
2009-08-14	01:45:00	0
2009-08-14	01:46:00	0
2009-08-14	01:47:00	0
2009-08-14	01:48:00	0
2009-08-14	01:49:00	0
2009-08-14	01:50:00	0
2009-08-14	01:51:00	0
2009-08-14	01:52:00	71
2009-08-14	01:53:00	0
2009-08-14	01:54:00	0
2009-08-14	01:55:00	0
2009-08-14	01:56:00	0
2009-08-14	01:57:00	0
2009-08-14	01:58:00	0
2009-08-14	01:59:00	0
2009-08-14	02:00:00	0
2009-08-14	02:01:00	0
2009-08-14	02:02:00	0
2009-08-14	02:03:00	0
2009-08-14	02:04:00	0
2009-08-14	02:05:00	0
2009-08-14	02:06:00	0
2009-08-14	02:07:00	0
2009-08-14	02:08:00	0
2009-08-14	02:09:00	0
2009-08-14	02:10:00	0
2009-08-14	02:11:00	0
2009-08-14	02:12:00	0
2009-08-14	02:13:00	0
2009-08-14	02:14:00	0
2009-08-14	02:15:00	0
2009-08-14	02:16:00	0
2009-08-14	02:17:00	0
2009-08-14	02:18:00	0
2009-08-14	02:19:00	0
2009-08-14	02:20:00	0
2009-08-14	02:21:00	0
2009-08-14	02:22:00	0
2009-08-14	02:23:00	0
2009-08-14	02:24:00	0
2009-08-14	02:25:00	0
2009-08-14	02:26:00	0
2009-08-14	02:27:00	0
2009-08-14	02:28:00	0
2009-08-14	02:29:00	0
2009-08-14	02:30:00	0
2009-08-14	02:31:00	0
2009-08-14	02:32:00	0
2009-08-14	02:33:00	0
2009-08-14	02:34:00	59
2009-08-14	02:35:00	59
2009-08-14	02:36:00	0
2009-08-14	02:37:00	71
2009-08-14	02:38:00	36
2009-08-14	02:39:00	0
2009-08-14	02:40:00	0
2009-08-14	02:41:00	0
2009-08-14	02:42:00	0
2009-08-14	02:43:00	0
2009-08-14	02:44:00	0
2009-08-14	02:45:00	0
2009-08-14	02:46:00	0
2009-08-14	02:47:00	0
2009-08-14	02:48:00	0
2009-08-14	02:49:00	0
2009-08-14	02:50:00	0
2009-08-14	02:51:00	0
2009-08-14	02:52:00	0
2009-08-14	02:53:00	0
2009-08-14	02:54:00	0
2009-08-14	02:55:00	0
2009-08-14	02:56:00	0
2009-08-14	02:57:00	0
2009-08-14	02:58:00	0
2009-08-14	02:59:00	0
2009-08-14	03:00:00	24
2009-08-14	03:01:00	0
2009-08-14	03:02:00	0
2009-08-14	03:03:00	0
2009-08-14	03:04:00	0
2009-08-14	03:05:00	0
2009-08-14	03:06:00	0
2009-08-14	03:07:00	0
2009-08-14	03:08:00	0
2009-08-14	03:09:00	0
2009-08-14	03:10:00	0
2009-08-14	03:11:00	0
2009-08-14	03:12:00	0
2009-08-14	03:13:00	0
2009-08-14	03:14:00	0
2009-08-14	03:15:00	0
2009-08-14	03:16:00	0
2009-08-14	03:17:00	0
2009-08-14	03:18:00	0
2009-08-14	03:19:00	0
2009-08-14	03:20:00	0
2009-08-14	03:21:00	0
2009-08-14	03:22:00	0
2009-08-14	03:23:00	0
2009-08-14	03:24:00	0
2009-08-14	03:25:00	0
2009-08-14	03:26:00	0
2009-08-14	03:27:00	0
2009-08-14	03:28:00	0
2009-08-14	03:29:00	0
2009-08-14	03:30:00	0
2009-08-14	03:31:00	0
2009-08-14	03:32:00	0
2009-08-14	03:33:00	0
2009-08-14	03:34:00	0
2009-08-14	03:35:00	0
2009-08-14	03:36:00	0
2009-08-14	03:37:00	0
2009-08-14	03:38:00	0
2009-08-14	03:39:00	0
2009-08-14	03:40:00	0
2009-08-14	03:41:00	0
2009-08-14	03:42:00	0
2009-08-14	03:43:00	0
2009-08-14	03:44:00	0
2009-08-14	03:45:00	0
2009-08-14	03:46:00	0
2009-08-14	03:47:00	0
2009-08-14	03:48:00	0
2009-08-14	03:49:00	0
2009-08-14	03:50:00	0
2009-08-14	03:51:00	0
2009-08-14	03:52:00	0
2009-08-14	03:53:00	0
2009-08-14	03:54:00	0
2009-08-14	03:55:00	0
2009-08-14	03:56:00	0
2009-08-14	03:57:00	0
2009-08-14	03:58:00	0
2009-08-14	03:59:00	0
2009-08-14	04:00:00	0
2009-08-14	04:01:00	0
2009-08-14	04:02:00	0
2009-08-14	04:03:00	0
2009-08-14	04:04:00	0
2009-08-14	04:05:00	0
2009-08-14	04:06:00	0
2009-08-14	04:07:00	24
2009-08-14	04:08:00	0
2009-08-14	04:09:00	59
2009-08-14	04:10:00	12
2009-08-14	04:11:00	0
2009-08-14	04:12:00	0
2009-08-14	04:13:00	0
2009-08-14	04:14:00	0
2009-08-14	04:15:00	0
2009-08-14	04:16:00	0
2009-08-14	04:17:00	0
2009-08-14	04:18:00	0
2009-08-14	04:19:00	0
2009-08-14	04:20:00	0
2009-08-14	04:21:00	0
2009-08-14	04:22:00	0
2009-08-14	04:23:00	0
2009-08-14	04:24:00	0
2009-08-14	04:25:00	0
2009-08-14	04:26:00	0
2009-08-14	04:27:00	0
2009-08-14	04:28:00	0
2009-08-14	04:29:00	0
2009-08-14	04:30:00	0
2009-08-14	04:31:00	0
2009-08-14	04:32:00	0
2009-08-14	04:33:00	0
2009-08-14	04:34:00	0
2009-08-14	04:35:00	0
2009-08-14	04:36:00	0
2009-08-14	04:37:00	0
2009-08-14	04:38:00	0
2009-08-14	04:39:00	0
2009-08-14	04:40:00	0
2009-08-14	04:41:00	24
2009-08-14	04:42:00	0
2009-08-14	04:43:00	47
2009-08-14	04:44:00	12
2009-08-14	04:45:00	0
2009-08-14	04:46:00	12
2009-08-14	04:47:00	36
2009-08-14	04:48:00	36
2009-08-14	04:49:00	0
2009-08-14	04:50:00	12
2009-08-14	04:51:00	0
2009-08-14	04:52:00	0
2009-08-14	04:53:00	0
2009-08-14	04:54:00	0
2009-08-14	04:55:00	0
2009-08-14	04:56:00	0
2009-08-14	04:57:00	95
2009-08-14	04:58:00	0
2009-08-14	04:59:00	0
2009-08-14	05:00:00	0
2009-08-14	05:01:00	0
2009-08-14	05:02:00	0
2009-08-14	05:03:00	0
2009-08-14	05:04:00	0
2009-08-14	05:05:00	0
2009-08-14	05:06:00	0
2009-08-14	05:07:00	0
2009-08-14	05:08:00	0
2009-08-14	05:09:00	0
2009-08-14	05:10:00	0
2009-08-14	05:11:00	0
2009-08-14	05:12:00	0
2009-08-14	05:13:00	0
2009-08-14	05:14:00	47
2009-08-14	05:15:00	154
2009-08-14	05:16:00	0
2009-08-14	05:17:00	0
2009-08-14	05:18:00	0
2009-08-14	05:19:00	0
2009-08-14	05:20:00	0
2009-08-14	05:21:00	0
2009-08-14	05:22:00	0
2009-08-14	05:23:00	0
2009-08-14	05:24:00	0
2009-08-14	05:25:00	0
2009-08-14	05:26:00	0
2009-08-14	05:27:00	0
2009-08-14	05:28:00	0
2009-08-14	05:29:00	0
2009-08-14	05:30:00	0
2009-08-14	05:31:00	0
2009-08-14	05:32:00	0
2009-08-14	05:33:00	0
2009-08-14	05:34:00	0
2009-08-14	05:35:00	0
2009-08-14	05:36:00	0
2009-08-14	05:37:00	0
2009-08-14	05:38:00	0
2009-08-14	05:39:00	0
2009-08-14	05:40:00	0
2009-08-14	05:41:00	0
2009-08-14	05:42:00	0
2009-08-14	05:43:00	0
2009-08-14	05:44:00	0
2009-08-14	05:45:00	0
2009-08-14	05:46:00	0
2009-08-14	05:47:00	0
2009-08-14	05:48:00	0
2009-08-14	05:49:00	0
2009-08-14	05:50:00	0
2009-08-14	05:51:00	0
2009-08-14	05:52:00	0
2009-08-14	05:53:00	0
2009-08-14	05:54:00	0
2009-08-14	05:55:00	0
2009-08-14	05:56:00	0
2009-08-14	05:57:00	0
2009-08-14	05:58:00	0
2009-08-14	05:59:00	0
2009-08-14	06:00:00	0
2009-08-14	06:01:00	0
2009-08-14	06:02:00	0
2009-08-14	06:03:00	0
2009-08-14	06:04:00	0
2009-08-14	06:05:00	0
2009-08-14	06:06:00	0
2009-08-14	06:07:00	0
2009-08-14	06:08:00	0
2009-08-14	06:09:00	12
2009-08-14	06:10:00	0
2009-08-14	06:11:00	0
2009-08-14	06:12:00	0
2009-08-14	06:13:00	0
2009-08-14	06:14:00	0
2009-08-14	06:15:00	12
2009-08-14	06:16:00	0
2009-08-14	06:17:00	0
2009-08-14	06:18:00	0
2009-08-14	06:19:00	0
2009-08-14	06:20:00	0
2009-08-14	06:21:00	0
2009-08-14	06:22:00	0
2009-08-14	06:23:00	0
2009-08-14	06:24:00	0
2009-08-14	06:25:00	0
2009-08-14	06:26:00	0
2009-08-14	06:27:00	0
2009-08-14	06:28:00	12
2009-08-14	06:29:00	0
2009-08-14	06:30:00	0
2009-08-14	06:31:00	0
2009-08-14	06:32:00	0
2009-08-14	06:33:00	0
2009-08-14	06:34:00	0
2009-08-14	06:35:00	0
2009-08-14	06:36:00	0
2009-08-14	06:37:00	0
2009-08-14	06:38:00	0
2009-08-14	06:39:00	0
2009-08-14	06:40:00	0
2009-08-14	06:41:00	0
2009-08-14	06:42:00	0
2009-08-14	06:43:00	0
2009-08-14	06:44:00	12
2009-08-14	06:45:00	0
2009-08-14	06:46:00	0
2009-08-14	06:47:00	0
2009-08-14	06:48:00	0
2009-08-14	06:49:00	12
2009-08-14	06:50:00	0
2009-08-14	06:51:00	0
2009-08-14	06:52:00	0
2009-08-14	06:53:00	0
2009-08-14	06:54:00	0
2009-08-14	06:55:00	0
2009-08-14	06:56:00	0
2009-08-14	06:57:00	0
2009-08-14	06:58:00	0
2009-08-14	06:59:00	0
2009-08-14	07:00:00	0
2009-08-14	07:01:00	12
2009-08-14	07:02:00	0
2009-08-14	07:03:00	0
2009-08-14	07:04:00	197
2009-08-14	07:05:00	0
2009-08-14	07:06:00	0
2009-08-14	07:07:00	0
2009-08-14	07:08:00	0
2009-08-14	07:09:00	0
2009-08-14	07:10:00	0
2009-08-14	07:11:00	0
2009-08-14	07:12:00	36
2009-08-14	07:13:00	0
2009-08-14	07:14:00	0
2009-08-14	07:15:00	36
2009-08-14	07:16:00	36
2009-08-14	07:17:00	0
2009-08-14	07:18:00	0
2009-08-14	07:19:00	0
2009-08-14	07:20:00	0
2009-08-14	07:21:00	0
2009-08-14	07:22:00	0
2009-08-14	07:23:00	0
2009-08-14	07:24:00	0
2009-08-14	07:25:00	0
2009-08-14	07:26:00	0
2009-08-14	07:27:00	0
2009-08-14	07:28:00	12
2009-08-14	07:29:00	0
2009-08-14	07:30:00	0
2009-08-14	07:31:00	107
2009-08-14	07:32:00	0
2009-08-14	07:33:00	0
2009-08-14	07:34:00	0
2009-08-14	07:35:00	0
2009-08-14	07:36:00	0
2009-08-14	07:37:00	0
2009-08-14	07:38:00	0
2009-08-14	07:39:00	130
2009-08-14	07:40:00	517
2009-08-14	07:41:00	612
2009-08-14	07:42:00	498
2009-08-14	07:43:00	95
2009-08-14	07:44:00	211
2009-08-14	07:45:00	0
2009-08-14	07:46:00	12
2009-08-14	07:47:00	197
2009-08-14	07:48:00	142
2009-08-14	07:49:00	225
2009-08-14	07:50:00	254
2009-08-14	07:51:00	0
2009-08-14	07:52:00	59
2009-08-14	07:53:00	0
2009-08-14	07:54:00	130
2009-08-14	07:55:00	168
2009-08-14	07:56:00	377
2009-08-14	07:57:00	59
2009-08-14	07:58:00	676
2009-08-14	07:59:00	593
2009-08-14	08:00:00	633
2009-08-14	08:01:00	95
2009-08-14	08:02:00	142
2009-08-14	08:03:00	130
2009-08-14	08:04:00	95
2009-08-14	08:05:00	0
2009-08-14	08:06:00	183
2009-08-14	08:07:00	393
2009-08-14	08:08:00	239
2009-08-14	08:09:00	130
2009-08-14	08:10:00	0
2009-08-14	08:11:00	0
2009-08-14	08:12:00	12
2009-08-14	08:13:00	0
2009-08-14	08:14:00	0
2009-08-14	08:15:00	0
2009-08-14	08:16:00	0
2009-08-14	08:17:00	36
2009-08-14	08:18:00	36
2009-08-14	08:19:00	0
2009-08-14	08:20:00	0
2009-08-14	08:21:00	0
2009-08-14	08:22:00	0
2009-08-14	08:23:00	0
2009-08-14	08:24:00	0
2009-08-14	08:25:00	0
2009-08-14	08:26:00	0
2009-08-14	08:27:00	0
2009-08-14	08:28:00	12
2009-08-14	08:29:00	119
2009-08-14	08:30:00	142
2009-08-14	08:31:00	0
2009-08-14	08:32:00	0
2009-08-14	08:33:00	0
2009-08-14	08:34:00	12
2009-08-14	08:35:00	676
2009-08-14	08:36:00	107
2009-08-14	08:37:00	0
2009-08-14	08:38:00	0
2009-08-14	08:39:00	0
2009-08-14	08:40:00	0
2009-08-14	08:41:00	12
2009-08-14	08:42:00	0
2009-08-14	08:43:00	0
2009-08-14	08:44:00	0
2009-08-14	08:45:00	12
2009-08-14	08:46:00	0
2009-08-14	08:47:00	0
2009-08-14	08:48:00	12
2009-08-14	08:49:00	12
2009-08-14	08:50:00	0
2009-08-14	08:51:00	0
2009-08-14	08:52:00	0
2009-08-14	08:53:00	0
2009-08-14	08:54:00	0
2009-08-14	08:55:00	0
2009-08-14	08:56:00	0
2009-08-14	08:57:00	12
2009-08-14	08:58:00	0
2009-08-14	08:59:00	0
2009-08-14	09:00:00	0
2009-08-14	09:01:00	0
2009-08-14	09:02:00	0
2009-08-14	09:03:00	0
2009-08-14	09:04:00	0
2009-08-14	09:05:00	0
2009-08-14	09:06:00	0
2009-08-14	09:07:00	47
2009-08-14	09:08:00	0
[truncated: 19,611 more rows]

[truncated: 3 more sheets: 8.27.09, 9.10.09, 9.24.09]
