# Supplementary material for: Initial evaluation of nighttime restlessness in a naturally occurring canine model of osteoarthritis pain
Source: PeerJ. 2015 Feb 17;3:e772. doi: 10.7717/peerj.772 (PMC4340376; doi:10.7717/peerj.772)
Supplement: Supplemental Information 61 [file peerj-03-772-s061.xlsx]

## Sheet: Office Visits
Visit Date	Visit Number
2009-07-07 06:00:00	1
2009-07-21 06:00:00	2
2009-08-04 06:00:00	3
2009-08-18 06:00:00	4
2009-09-01 06:00:00	5
2009-09-15 06:00:00	6
2009-09-29 06:00:00	7
2009-10-13 06:00:00	8
2009-10-27 06:00:00	9

## Sheet: 65_Data
Segment	DateTime	Activity	Hour	Quadrant	Study Day	Weekday
1	2009-07-14 06:01:00	0	6	2	7	3
1	2009-07-14 06:02:00	0	6	2	7	3
1	2009-07-14 06:03:00	0	6	2	7	3
1	2009-07-14 06:04:00	0	6	2	7	3
1	2009-07-14 06:05:00	0	6	2	7	3
1	2009-07-14 06:06:00	0	6	2	7	3
1	2009-07-14 06:07:00	0	6	2	7	3
1	2009-07-14 06:08:00	0	6	2	7	3
1	2009-07-14 06:09:00	0	6	2	7	3
1	2009-07-14 06:10:00	0	6	2	7	3
1	2009-07-14 06:11:00	0	6	2	7	3
1	2009-07-14 06:12:00	0	6	2	7	3
1	2009-07-14 06:13:00	0	6	2	7	3
1	2009-07-14 06:14:00	0	6	2	7	3
1	2009-07-14 06:15:00	0	6	2	7	3
1	2009-07-14 06:16:00	0	6	2	7	3
1	2009-07-14 06:17:00	0	6	2	7	3
1	2009-07-14 06:18:00	0	6	2	7	3
1	2009-07-14 06:19:00	0	6	2	7	3
1	2009-07-14 06:20:00	0	6	2	7	3
1	2009-07-14 06:21:00	0	6	2	7	3
1	2009-07-14 06:22:00	0	6	2	7	3
1	2009-07-14 06:23:00	0	6	2	7	3
1	2009-07-14 06:24:00	0	6	2	7	3
1	2009-07-14 06:25:00	0	6	2	7	3
1	2009-07-14 06:26:00	0	6	2	7	3
1	2009-07-14 06:27:00	0	6	2	7	3
1	2009-07-14 06:28:00	13	6	2	7	3
1	2009-07-14 06:29:00	0	6	2	7	3
1	2009-07-14 06:30:00	0	6	2	7	3
1	2009-07-14 06:31:00	0	6	2	7	3
1	2009-07-14 06:32:00	0	6	2	7	3
1	2009-07-14 06:33:00	0	6	2	7	3
1	2009-07-14 06:34:00	0	6	2	7	3
1	2009-07-14 06:35:00	0	6	2	7	3
1	2009-07-14 06:36:00	0	6	2	7	3
1	2009-07-14 06:37:00	0	6	2	7	3
1	2009-07-14 06:38:00	0	6	2	7	3
1	2009-07-14 06:39:00	0	6	2	7	3
1	2009-07-14 06:40:00	0	6	2	7	3
1	2009-07-14 06:41:00	0	6	2	7	3
1	2009-07-14 06:42:00	0	6	2	7	3
1	2009-07-14 06:43:00	0	6	2	7	3
1	2009-07-14 06:44:00	0	6	2	7	3
1	2009-07-14 06:45:00	0	6	2	7	3
1	2009-07-14 06:46:00	0	6	2	7	3
1	2009-07-14 06:47:00	0	6	2	7	3
1	2009-07-14 06:48:00	0	6	2	7	3
1	2009-07-14 06:49:00	0	6	2	7	3
1	2009-07-14 06:50:00	0	6	2	7	3
1	2009-07-14 06:51:00	0	6	2	7	3
1	2009-07-14 06:52:00	0	6	2	7	3
1	2009-07-14 06:53:00	0	6	2	7	3
1	2009-07-14 06:54:00	0	6	2	7	3
1	2009-07-14 06:55:00	0	6	2	7	3
1	2009-07-14 06:56:00	0	6	2	7	3
1	2009-07-14 06:57:00	0	6	2	7	3
1	2009-07-14 06:58:00	0	6	2	7	3
1	2009-07-14 06:59:00	0	6	2	7	3
1	2009-07-14 07:00:00	0	6	2	7	3
1	2009-07-14 07:01:00	13	7	2	7	3
1	2009-07-14 07:02:00	26	7	2	7	3
1	2009-07-14 07:03:00	13	7	2	7	3
1	2009-07-14 07:04:00	0	7	2	7	3
1	2009-07-14 07:05:00	389	7	2	7	3
1	2009-07-14 07:06:00	0	7	2	7	3
1	2009-07-14 07:07:00	26	7	2	7	3
1	2009-07-14 07:08:00	0	7	2	7	3
1	2009-07-14 07:09:00	26	7	2	7	3
1	2009-07-14 07:10:00	228	7	2	7	3
1	2009-07-14 07:11:00	51	7	2	7	3
1	2009-07-14 07:12:00	0	7	2	7	3
1	2009-07-14 07:13:00	0	7	2	7	3
1	2009-07-14 07:14:00	0	7	2	7	3
1	2009-07-14 07:15:00	228	7	2	7	3
1	2009-07-14 07:16:00	26	7	2	7	3
1	2009-07-14 07:17:00	64	7	2	7	3
1	2009-07-14 07:18:00	0	7	2	7	3
1	2009-07-14 07:19:00	0	7	2	7	3
1	2009-07-14 07:20:00	0	7	2	7	3
1	2009-07-14 07:21:00	0	7	2	7	3
1	2009-07-14 07:22:00	77	7	2	7	3
1	2009-07-14 07:23:00	305	7	2	7	3
1	2009-07-14 07:24:00	1201	7	2	7	3
1	2009-07-14 07:25:00	517	7	2	7	3
1	2009-07-14 07:26:00	873	7	2	7	3
1	2009-07-14 07:27:00	660	7	2	7	3
1	2009-07-14 07:28:00	182	7	2	7	3
1	2009-07-14 07:29:00	141	7	2	7	3
1	2009-07-14 07:30:00	115	7	2	7	3
1	2009-07-14 07:31:00	228	7	2	7	3
1	2009-07-14 07:32:00	197	7	2	7	3
1	2009-07-14 07:33:00	389	7	2	7	3
1	2009-07-14 07:34:00	13	7	2	7	3
1	2009-07-14 07:35:00	13	7	2	7	3
1	2009-07-14 07:36:00	38	7	2	7	3
1	2009-07-14 07:37:00	77	7	2	7	3
1	2009-07-14 07:38:00	51	7	2	7	3
1	2009-07-14 07:39:00	0	7	2	7	3
1	2009-07-14 07:40:00	13	7	2	7	3
1	2009-07-14 07:41:00	13	7	2	7	3
1	2009-07-14 07:42:00	0	7	2	7	3
1	2009-07-14 07:43:00	13	7	2	7	3
1	2009-07-14 07:44:00	0	7	2	7	3
1	2009-07-14 07:45:00	0	7	2	7	3
1	2009-07-14 07:46:00	13	7	2	7	3
1	2009-07-14 07:47:00	102	7	2	7	3
1	2009-07-14 07:48:00	13	7	2	7	3
1	2009-07-14 07:49:00	128	7	2	7	3
1	2009-07-14 07:50:00	26	7	2	7	3
1	2009-07-14 07:51:00	26	7	2	7	3
1	2009-07-14 07:52:00	26	7	2	7	3
1	2009-07-14 07:53:00	13	7	2	7	3
1	2009-07-14 07:54:00	0	7	2	7	3
1	2009-07-14 07:55:00	26	7	2	7	3
1	2009-07-14 07:56:00	51	7	2	7	3
1	2009-07-14 07:57:00	0	7	2	7	3
1	2009-07-14 07:58:00	0	7	2	7	3
1	2009-07-14 07:59:00	0	7	2	7	3
1	2009-07-14 08:00:00	0	7	2	7	3
1	2009-07-14 08:01:00	13	8	2	7	3
1	2009-07-14 08:02:00	0	8	2	7	3
1	2009-07-14 08:03:00	38	8	2	7	3
1	2009-07-14 08:04:00	26	8	2	7	3
1	2009-07-14 08:05:00	38	8	2	7	3
1	2009-07-14 08:06:00	64	8	2	7	3
1	2009-07-14 08:07:00	0	8	2	7	3
1	2009-07-14 08:08:00	13	8	2	7	3
1	2009-07-14 08:09:00	0	8	2	7	3
1	2009-07-14 08:10:00	102	8	2	7	3
1	2009-07-14 08:11:00	0	8	2	7	3
1	2009-07-14 08:12:00	13	8	2	7	3
1	2009-07-14 08:13:00	90	8	2	7	3
1	2009-07-14 08:14:00	51	8	2	7	3
1	2009-07-14 08:15:00	13	8	2	7	3
1	2009-07-14 08:16:00	38	8	2	7	3
1	2009-07-14 08:17:00	64	8	2	7	3
1	2009-07-14 08:18:00	0	8	2	7	3
1	2009-07-14 08:19:00	0	8	2	7	3
1	2009-07-14 08:20:00	0	8	2	7	3
1	2009-07-14 08:21:00	0	8	2	7	3
1	2009-07-14 08:22:00	26	8	2	7	3
1	2009-07-14 08:23:00	0	8	2	7	3
1	2009-07-14 08:24:00	0	8	2	7	3
1	2009-07-14 08:25:00	13	8	2	7	3
1	2009-07-14 08:26:00	0	8	2	7	3
1	2009-07-14 08:27:00	0	8	2	7	3
1	2009-07-14 08:28:00	0	8	2	7	3
1	2009-07-14 08:29:00	0	8	2	7	3
1	2009-07-14 08:30:00	0	8	2	7	3
1	2009-07-14 08:31:00	0	8	2	7	3
1	2009-07-14 08:32:00	0	8	2	7	3
1	2009-07-14 08:33:00	0	8	2	7	3
1	2009-07-14 08:34:00	0	8	2	7	3
1	2009-07-14 08:35:00	0	8	2	7	3
1	2009-07-14 08:36:00	0	8	2	7	3
1	2009-07-14 08:37:00	0	8	2	7	3
1	2009-07-14 08:38:00	0	8	2	7	3
1	2009-07-14 08:39:00	0	8	2	7	3
1	2009-07-14 08:40:00	0	8	2	7	3
1	2009-07-14 08:41:00	0	8	2	7	3
1	2009-07-14 08:42:00	0	8	2	7	3
1	2009-07-14 08:43:00	0	8	2	7	3
1	2009-07-14 08:44:00	0	8	2	7	3
1	2009-07-14 08:45:00	0	8	2	7	3
1	2009-07-14 08:46:00	0	8	2	7	3
1	2009-07-14 08:47:00	0	8	2	7	3
1	2009-07-14 08:48:00	26	8	2	7	3
1	2009-07-14 08:49:00	0	8	2	7	3
1	2009-07-14 08:50:00	0	8	2	7	3
1	2009-07-14 08:51:00	0	8	2	7	3
1	2009-07-14 08:52:00	0	8	2	7	3
1	2009-07-14 08:53:00	0	8	2	7	3
1	2009-07-14 08:54:00	64	8	2	7	3
1	2009-07-14 08:55:00	0	8	2	7	3
1	2009-07-14 08:56:00	0	8	2	7	3
1	2009-07-14 08:57:00	0	8	2	7	3
1	2009-07-14 08:58:00	0	8	2	7	3
1	2009-07-14 08:59:00	0	8	2	7	3
1	2009-07-14 09:00:00	51	8	2	7	3
1	2009-07-14 09:01:00	0	9	2	7	3
1	2009-07-14 09:02:00	64	9	2	7	3
1	2009-07-14 09:03:00	0	9	2	7	3
1	2009-07-14 09:04:00	0	9	2	7	3
1	2009-07-14 09:05:00	0	9	2	7	3
1	2009-07-14 09:06:00	0	9	2	7	3
1	2009-07-14 09:07:00	0	9	2	7	3
1	2009-07-14 09:08:00	0	9	2	7	3
1	2009-07-14 09:09:00	0	9	2	7	3
1	2009-07-14 09:10:00	0	9	2	7	3
1	2009-07-14 09:11:00	0	9	2	7	3
1	2009-07-14 09:12:00	0	9	2	7	3
1	2009-07-14 09:13:00	13	9	2	7	3
1	2009-07-14 09:14:00	0	9	2	7	3
1	2009-07-14 09:15:00	259	9	2	7	3
1	2009-07-14 09:16:00	38	9	2	7	3
1	2009-07-14 09:17:00	0	9	2	7	3
1	2009-07-14 09:18:00	0	9	2	7	3
1	2009-07-14 09:19:00	0	9	2	7	3
1	2009-07-14 09:20:00	0	9	2	7	3
1	2009-07-14 09:21:00	0	9	2	7	3
1	2009-07-14 09:22:00	13	9	2	7	3
1	2009-07-14 09:23:00	0	9	2	7	3
1	2009-07-14 09:24:00	0	9	2	7	3
1	2009-07-14 09:25:00	0	9	2	7	3
1	2009-07-14 09:26:00	0	9	2	7	3
1	2009-07-14 09:27:00	0	9	2	7	3
1	2009-07-14 09:28:00	0	9	2	7	3
1	2009-07-14 09:29:00	13	9	2	7	3
1	2009-07-14 09:30:00	13	9	2	7	3
1	2009-07-14 09:31:00	0	9	2	7	3
1	2009-07-14 09:32:00	0	9	2	7	3
1	2009-07-14 09:33:00	0	9	2	7	3
1	2009-07-14 09:34:00	0	9	2	7	3
1	2009-07-14 09:35:00	0	9	2	7	3
1	2009-07-14 09:36:00	0	9	2	7	3
1	2009-07-14 09:37:00	26	9	2	7	3
1	2009-07-14 09:38:00	0	9	2	7	3
1	2009-07-14 09:39:00	0	9	2	7	3
1	2009-07-14 09:40:00	197	9	2	7	3
1	2009-07-14 09:41:00	425	9	2	7	3
1	2009-07-14 09:42:00	538	9	2	7	3
1	2009-07-14 09:43:00	730	9	2	7	3
1	2009-07-14 09:44:00	620	9	2	7	3
1	2009-07-14 09:45:00	389	9	2	7	3
1	2009-07-14 09:46:00	102	9	2	7	3
1	2009-07-14 09:47:00	38	9	2	7	3
1	2009-07-14 09:48:00	0	9	2	7	3
1	2009-07-14 09:49:00	13	9	2	7	3
1	2009-07-14 09:50:00	0	9	2	7	3
1	2009-07-14 09:51:00	13	9	2	7	3
1	2009-07-14 09:52:00	0	9	2	7	3
1	2009-07-14 09:53:00	13	9	2	7	3
1	2009-07-14 09:54:00	0	9	2	7	3
1	2009-07-14 09:55:00	26	9	2	7	3
1	2009-07-14 09:56:00	13	9	2	7	3
1	2009-07-14 09:57:00	13	9	2	7	3
1	2009-07-14 09:58:00	0	9	2	7	3
1	2009-07-14 09:59:00	26	9	2	7	3
1	2009-07-14 10:00:00	0	9	2	7	3
1	2009-07-14 10:01:00	0	10	2	7	3
1	2009-07-14 10:02:00	0	10	2	7	3
1	2009-07-14 10:03:00	0	10	2	7	3
1	2009-07-14 10:04:00	0	10	2	7	3
1	2009-07-14 10:05:00	26	10	2	7	3
1	2009-07-14 10:06:00	212	10	2	7	3
1	2009-07-14 10:07:00	371	10	2	7	3
1	2009-07-14 10:08:00	38	10	2	7	3
1	2009-07-14 10:09:00	0	10	2	7	3
1	2009-07-14 10:10:00	0	10	2	7	3
1	2009-07-14 10:11:00	0	10	2	7	3
1	2009-07-14 10:12:00	26	10	2	7	3
1	2009-07-14 10:13:00	0	10	2	7	3
1	2009-07-14 10:14:00	0	10	2	7	3
1	2009-07-14 10:15:00	0	10	2	7	3
1	2009-07-14 10:16:00	38	10	2	7	3
1	2009-07-14 10:17:00	182	10	2	7	3
1	2009-07-14 10:18:00	0	10	2	7	3
1	2009-07-14 10:19:00	0	10	2	7	3
1	2009-07-14 10:20:00	0	10	2	7	3
1	2009-07-14 10:21:00	0	10	2	7	3
1	2009-07-14 10:22:00	0	10	2	7	3
1	2009-07-14 10:23:00	13	10	2	7	3
1	2009-07-14 10:24:00	0	10	2	7	3
1	2009-07-14 10:25:00	0	10	2	7	3
1	2009-07-14 10:26:00	0	10	2	7	3
1	2009-07-14 10:27:00	0	10	2	7	3
1	2009-07-14 10:28:00	0	10	2	7	3
1	2009-07-14 10:29:00	0	10	2	7	3
1	2009-07-14 10:30:00	0	10	2	7	3
1	2009-07-14 10:31:00	0	10	2	7	3
1	2009-07-14 10:32:00	0	10	2	7	3
1	2009-07-14 10:33:00	0	10	2	7	3
1	2009-07-14 10:34:00	0	10	2	7	3
1	2009-07-14 10:35:00	13	10	2	7	3
1	2009-07-14 10:36:00	26	10	2	7	3
1	2009-07-14 10:37:00	0	10	2	7	3
1	2009-07-14 10:38:00	0	10	2	7	3
1	2009-07-14 10:39:00	0	10	2	7	3
1	2009-07-14 10:40:00	0	10	2	7	3
1	2009-07-14 10:41:00	0	10	2	7	3
1	2009-07-14 10:42:00	0	10	2	7	3
1	2009-07-14 10:43:00	0	10	2	7	3
1	2009-07-14 10:44:00	0	10	2	7	3
1	2009-07-14 10:45:00	0	10	2	7	3
1	2009-07-14 10:46:00	0	10	2	7	3
1	2009-07-14 10:47:00	13	10	2	7	3
1	2009-07-14 10:48:00	13	10	2	7	3
1	2009-07-14 10:49:00	0	10	2	7	3
1	2009-07-14 10:50:00	0	10	2	7	3
1	2009-07-14 10:51:00	0	10	2	7	3
1	2009-07-14 10:52:00	0	10	2	7	3
1	2009-07-14 10:53:00	0	10	2	7	3
1	2009-07-14 10:54:00	0	10	2	7	3
1	2009-07-14 10:55:00	0	10	2	7	3
1	2009-07-14 10:56:00	0	10	2	7	3
1	2009-07-14 10:57:00	0	10	2	7	3
1	2009-07-14 10:58:00	0	10	2	7	3
1	2009-07-14 10:59:00	0	10	2	7	3
1	2009-07-14 11:00:00	0	10	2	7	3
1	2009-07-14 11:01:00	0	11	2	7	3
1	2009-07-14 11:02:00	64	11	2	7	3
1	2009-07-14 11:03:00	0	11	2	7	3
1	2009-07-14 11:04:00	0	11	2	7	3
1	2009-07-14 11:05:00	0	11	2	7	3
1	2009-07-14 11:06:00	0	11	2	7	3
1	2009-07-14 11:07:00	0	11	2	7	3
1	2009-07-14 11:08:00	0	11	2	7	3
1	2009-07-14 11:09:00	0	11	2	7	3
1	2009-07-14 11:10:00	0	11	2	7	3
1	2009-07-14 11:11:00	0	11	2	7	3
1	2009-07-14 11:12:00	0	11	2	7	3
1	2009-07-14 11:13:00	0	11	2	7	3
1	2009-07-14 11:14:00	0	11	2	7	3
1	2009-07-14 11:15:00	0	11	2	7	3
1	2009-07-14 11:16:00	0	11	2	7	3
1	2009-07-14 11:17:00	0	11	2	7	3
1	2009-07-14 11:18:00	0	11	2	7	3
1	2009-07-14 11:19:00	0	11	2	7	3
1	2009-07-14 11:20:00	0	11	2	7	3
1	2009-07-14 11:21:00	0	11	2	7	3
1	2009-07-14 11:22:00	0	11	2	7	3
1	2009-07-14 11:23:00	0	11	2	7	3
1	2009-07-14 11:24:00	0	11	2	7	3
1	2009-07-14 11:25:00	0	11	2	7	3
1	2009-07-14 11:26:00	0	11	2	7	3
1	2009-07-14 11:27:00	0	11	2	7	3
1	2009-07-14 11:28:00	0	11	2	7	3
1	2009-07-14 11:29:00	0	11	2	7	3
1	2009-07-14 11:30:00	0	11	2	7	3
1	2009-07-14 11:31:00	38	11	2	7	3
1	2009-07-14 11:32:00	0	11	2	7	3
1	2009-07-14 11:33:00	0	11	2	7	3
1	2009-07-14 11:34:00	0	11	2	7	3
1	2009-07-14 11:35:00	0	11	2	7	3
1	2009-07-14 11:36:00	0	11	2	7	3
1	2009-07-14 11:37:00	0	11	2	7	3
1	2009-07-14 11:38:00	0	11	2	7	3
1	2009-07-14 11:39:00	0	11	2	7	3
1	2009-07-14 11:40:00	0	11	2	7	3
1	2009-07-14 11:41:00	0	11	2	7	3
1	2009-07-14 11:42:00	0	11	2	7	3
1	2009-07-14 11:43:00	0	11	2	7	3
1	2009-07-14 11:44:00	0	11	2	7	3
1	2009-07-14 11:45:00	0	11	2	7	3
1	2009-07-14 11:46:00	38	11	2	7	3
1	2009-07-14 11:47:00	26	11	2	7	3
1	2009-07-14 11:48:00	0	11	2	7	3
1	2009-07-14 11:49:00	0	11	2	7	3
1	2009-07-14 11:50:00	13	11	2	7	3
1	2009-07-14 11:51:00	13	11	2	7	3
1	2009-07-14 11:52:00	26	11	2	7	3
1	2009-07-14 11:53:00	0	11	2	7	3
1	2009-07-14 11:54:00	0	11	2	7	3
1	2009-07-14 11:55:00	0	11	2	7	3
1	2009-07-14 11:56:00	0	11	2	7	3
1	2009-07-14 11:57:00	0	11	2	7	3
1	2009-07-14 11:58:00	0	11	2	7	3
1	2009-07-14 11:59:00	0	11	2	7	3
1	2009-07-14 12:00:00	0	11	2	7	3
1	2009-07-14 12:01:00	0	12	3	7	3
1	2009-07-14 12:02:00	0	12	3	7	3
1	2009-07-14 12:03:00	0	12	3	7	3
1	2009-07-14 12:04:00	0	12	3	7	3
1	2009-07-14 12:05:00	0	12	3	7	3
1	2009-07-14 12:06:00	0	12	3	7	3
1	2009-07-14 12:07:00	0	12	3	7	3
1	2009-07-14 12:08:00	0	12	3	7	3
1	2009-07-14 12:09:00	0	12	3	7	3
1	2009-07-14 12:10:00	0	12	3	7	3
1	2009-07-14 12:11:00	0	12	3	7	3
1	2009-07-14 12:12:00	0	12	3	7	3
1	2009-07-14 12:13:00	0	12	3	7	3
1	2009-07-14 12:14:00	0	12	3	7	3
1	2009-07-14 12:15:00	0	12	3	7	3
1	2009-07-14 12:16:00	0	12	3	7	3
1	2009-07-14 12:17:00	0	12	3	7	3
1	2009-07-14 12:18:00	0	12	3	7	3
1	2009-07-14 12:19:00	13	12	3	7	3
1	2009-07-14 12:20:00	0	12	3	7	3
1	2009-07-14 12:21:00	13	12	3	7	3
1	2009-07-14 12:22:00	0	12	3	7	3
1	2009-07-14 12:23:00	0	12	3	7	3
1	2009-07-14 12:24:00	77	12	3	7	3
1	2009-07-14 12:25:00	1114	12	3	7	3
1	2009-07-14 12:26:00	212	12	3	7	3
1	2009-07-14 12:27:00	64	12	3	7	3
1	2009-07-14 12:28:00	0	12	3	7	3
1	2009-07-14 12:29:00	0	12	3	7	3
1	2009-07-14 12:30:00	13	12	3	7	3
1	2009-07-14 12:31:00	0	12	3	7	3
1	2009-07-14 12:32:00	0	12	3	7	3
1	2009-07-14 12:33:00	684	12	3	7	3
1	2009-07-14 12:34:00	407	12	3	7	3
1	2009-07-14 12:35:00	64	12	3	7	3
1	2009-07-14 12:36:00	102	12	3	7	3
1	2009-07-14 12:37:00	90	12	3	7	3
1	2009-07-14 12:38:00	289	12	3	7	3
1	2009-07-14 12:39:00	243	12	3	7	3
1	2009-07-14 12:40:00	13	12	3	7	3
1	2009-07-14 12:41:00	38	12	3	7	3
1	2009-07-14 12:42:00	212	12	3	7	3
1	2009-07-14 12:43:00	0	12	3	7	3
1	2009-07-14 12:44:00	0	12	3	7	3
1	2009-07-14 12:45:00	90	12	3	7	3
1	2009-07-14 12:46:00	26	12	3	7	3
1	2009-07-14 12:47:00	166	12	3	7	3
1	2009-07-14 12:48:00	102	12	3	7	3
1	2009-07-14 12:49:00	77	12	3	7	3
1	2009-07-14 12:50:00	13	12	3	7	3
1	2009-07-14 12:51:00	0	12	3	7	3
1	2009-07-14 12:52:00	0	12	3	7	3
1	2009-07-14 12:53:00	13	12	3	7	3
1	2009-07-14 12:54:00	13	12	3	7	3
1	2009-07-14 12:55:00	13	12	3	7	3
1	2009-07-14 12:56:00	13	12	3	7	3
1	2009-07-14 12:57:00	212	12	3	7	3
1	2009-07-14 12:58:00	182	12	3	7	3
1	2009-07-14 12:59:00	0	12	3	7	3
1	2009-07-14 13:00:00	0	12	3	7	3
1	2009-07-14 13:01:00	0	13	3	7	3
1	2009-07-14 13:02:00	128	13	3	7	3
1	2009-07-14 13:03:00	0	13	3	7	3
1	2009-07-14 13:04:00	0	13	3	7	3
1	2009-07-14 13:05:00	0	13	3	7	3
1	2009-07-14 13:06:00	0	13	3	7	3
1	2009-07-14 13:07:00	115	13	3	7	3
1	2009-07-14 13:08:00	228	13	3	7	3
1	2009-07-14 13:09:00	26	13	3	7	3
1	2009-07-14 13:10:00	0	13	3	7	3
1	2009-07-14 13:11:00	0	13	3	7	3
1	2009-07-14 13:12:00	0	13	3	7	3
1	2009-07-14 13:13:00	0	13	3	7	3
1	2009-07-14 13:14:00	0	13	3	7	3
1	2009-07-14 13:15:00	13	13	3	7	3
1	2009-07-14 13:16:00	0	13	3	7	3
1	2009-07-14 13:17:00	0	13	3	7	3
1	2009-07-14 13:18:00	0	13	3	7	3
1	2009-07-14 13:19:00	13	13	3	7	3
1	2009-07-14 13:20:00	0	13	3	7	3
1	2009-07-14 13:21:00	0	13	3	7	3
1	2009-07-14 13:22:00	305	13	3	7	3
1	2009-07-14 13:23:00	335	13	3	7	3
1	2009-07-14 13:24:00	335	13	3	7	3
1	2009-07-14 13:25:00	51	13	3	7	3
1	2009-07-14 13:26:00	115	13	3	7	3
1	2009-07-14 13:27:00	0	13	3	7	3
1	2009-07-14 13:28:00	228	13	3	7	3
1	2009-07-14 13:29:00	517	13	3	7	3
1	2009-07-14 13:30:00	305	13	3	7	3
1	2009-07-14 13:31:00	51	13	3	7	3
1	2009-07-14 13:32:00	0	13	3	7	3
1	2009-07-14 13:33:00	0	13	3	7	3
1	2009-07-14 13:34:00	0	13	3	7	3
1	2009-07-14 13:35:00	259	13	3	7	3
1	2009-07-14 13:36:00	212	13	3	7	3
1	2009-07-14 13:37:00	0	13	3	7	3
1	2009-07-14 13:38:00	0	13	3	7	3
1	2009-07-14 13:39:00	0	13	3	7	3
1	2009-07-14 13:40:00	0	13	3	7	3
1	2009-07-14 13:41:00	0	13	3	7	3
1	2009-07-14 13:42:00	0	13	3	7	3
1	2009-07-14 13:43:00	0	13	3	7	3
1	2009-07-14 13:44:00	0	13	3	7	3
1	2009-07-14 13:45:00	13	13	3	7	3
1	2009-07-14 13:46:00	0	13	3	7	3
1	2009-07-14 13:47:00	0	13	3	7	3
1	2009-07-14 13:48:00	0	13	3	7	3
1	2009-07-14 13:49:00	0	13	3	7	3
1	2009-07-14 13:50:00	90	13	3	7	3
1	2009-07-14 13:51:00	77	13	3	7	3
1	2009-07-14 13:52:00	26	13	3	7	3
1	2009-07-14 13:53:00	13	13	3	7	3
1	2009-07-14 13:54:00	0	13	3	7	3
1	2009-07-14 13:55:00	0	13	3	7	3
1	2009-07-14 13:56:00	13	13	3	7	3
1	2009-07-14 13:57:00	0	13	3	7	3
1	2009-07-14 13:58:00	0	13	3	7	3
1	2009-07-14 13:59:00	0	13	3	7	3
1	2009-07-14 14:00:00	166	13	3	7	3
1	2009-07-14 14:01:00	51	14	3	7	3
1	2009-07-14 14:02:00	13	14	3	7	3
1	2009-07-14 14:03:00	0	14	3	7	3
1	2009-07-14 14:04:00	0	14	3	7	3
1	2009-07-14 14:05:00	0	14	3	7	3
1	2009-07-14 14:06:00	0	14	3	7	3
1	2009-07-14 14:07:00	0	14	3	7	3
1	2009-07-14 14:08:00	0	14	3	7	3
1	2009-07-14 14:09:00	0	14	3	7	3
1	2009-07-14 14:10:00	0	14	3	7	3
1	2009-07-14 14:11:00	13	14	3	7	3
1	2009-07-14 14:12:00	0	14	3	7	3
1	2009-07-14 14:13:00	0	14	3	7	3
1	2009-07-14 14:14:00	0	14	3	7	3
1	2009-07-14 14:15:00	115	14	3	7	3
1	2009-07-14 14:16:00	154	14	3	7	3
1	2009-07-14 14:17:00	274	14	3	7	3
1	2009-07-14 14:18:00	0	14	3	7	3
1	2009-07-14 14:19:00	0	14	3	7	3
1	2009-07-14 14:20:00	0	14	3	7	3
1	2009-07-14 14:21:00	0	14	3	7	3
1	2009-07-14 14:22:00	0	14	3	7	3
1	2009-07-14 14:23:00	0	14	3	7	3
1	2009-07-14 14:24:00	0	14	3	7	3
1	2009-07-14 14:25:00	0	14	3	7	3
1	2009-07-14 14:26:00	0	14	3	7	3
1	2009-07-14 14:27:00	0	14	3	7	3
1	2009-07-14 14:28:00	0	14	3	7	3
1	2009-07-14 14:29:00	0	14	3	7	3
1	2009-07-14 14:30:00	0	14	3	7	3
1	2009-07-14 14:31:00	0	14	3	7	3
1	2009-07-14 14:32:00	0	14	3	7	3
1	2009-07-14 14:33:00	0	14	3	7	3
1	2009-07-14 14:34:00	0	14	3	7	3
1	2009-07-14 14:35:00	0	14	3	7	3
1	2009-07-14 14:36:00	0	14	3	7	3
1	2009-07-14 14:37:00	13	14	3	7	3
1	2009-07-14 14:38:00	13	14	3	7	3
1	2009-07-14 14:39:00	0	14	3	7	3
1	2009-07-14 14:40:00	0	14	3	7	3
1	2009-07-14 14:41:00	0	14	3	7	3
1	2009-07-14 14:42:00	0	14	3	7	3
1	2009-07-14 14:43:00	0	14	3	7	3
1	2009-07-14 14:44:00	26	14	3	7	3
1	2009-07-14 14:45:00	0	14	3	7	3
1	2009-07-14 14:46:00	26	14	3	7	3
1	2009-07-14 14:47:00	0	14	3	7	3
1	2009-07-14 14:48:00	0	14	3	7	3
1	2009-07-14 14:49:00	13	14	3	7	3
1	2009-07-14 14:50:00	0	14	3	7	3
1	2009-07-14 14:51:00	13	14	3	7	3
1	2009-07-14 14:52:00	0	14	3	7	3
1	2009-07-14 14:53:00	0	14	3	7	3
1	2009-07-14 14:54:00	0	14	3	7	3
1	2009-07-14 14:55:00	0	14	3	7	3
1	2009-07-14 14:56:00	0	14	3	7	3
1	2009-07-14 14:57:00	0	14	3	7	3
1	2009-07-14 14:58:00	0	14	3	7	3
1	2009-07-14 14:59:00	0	14	3	7	3
1	2009-07-14 15:00:00	0	14	3	7	3
1	2009-07-14 15:01:00	0	15	3	7	3
1	2009-07-14 15:02:00	0	15	3	7	3
1	2009-07-14 15:03:00	0	15	3	7	3
1	2009-07-14 15:04:00	0	15	3	7	3
1	2009-07-14 15:05:00	0	15	3	7	3
1	2009-07-14 15:06:00	0	15	3	7	3
1	2009-07-14 15:07:00	13	15	3	7	3
1	2009-07-14 15:08:00	0	15	3	7	3
1	2009-07-14 15:09:00	0	15	3	7	3
1	2009-07-14 15:10:00	0	15	3	7	3
1	2009-07-14 15:11:00	0	15	3	7	3
1	2009-07-14 15:12:00	0	15	3	7	3
1	2009-07-14 15:13:00	13	15	3	7	3
1	2009-07-14 15:14:00	13	15	3	7	3
1	2009-07-14 15:15:00	0	15	3	7	3
1	2009-07-14 15:16:00	0	15	3	7	3
1	2009-07-14 15:17:00	0	15	3	7	3
1	2009-07-14 15:18:00	0	15	3	7	3
1	2009-07-14 15:19:00	0	15	3	7	3
1	2009-07-14 15:20:00	0	15	3	7	3
1	2009-07-14 15:21:00	0	15	3	7	3
1	2009-07-14 15:22:00	0	15	3	7	3
1	2009-07-14 15:23:00	0	15	3	7	3
1	2009-07-14 15:24:00	0	15	3	7	3
1	2009-07-14 15:25:00	0	15	3	7	3
1	2009-07-14 15:26:00	0	15	3	7	3
1	2009-07-14 15:27:00	0	15	3	7	3
1	2009-07-14 15:28:00	0	15	3	7	3
1	2009-07-14 15:29:00	0	15	3	7	3
1	2009-07-14 15:30:00	0	15	3	7	3
1	2009-07-14 15:31:00	0	15	3	7	3
1	2009-07-14 15:32:00	0	15	3	7	3
1	2009-07-14 15:33:00	13	15	3	7	3
1	2009-07-14 15:34:00	13	15	3	7	3
1	2009-07-14 15:35:00	0	15	3	7	3
1	2009-07-14 15:36:00	0	15	3	7	3
1	2009-07-14 15:37:00	13	15	3	7	3
1	2009-07-14 15:38:00	0	15	3	7	3
1	2009-07-14 15:39:00	0	15	3	7	3
1	2009-07-14 15:40:00	0	15	3	7	3
1	2009-07-14 15:41:00	51	15	3	7	3
1	2009-07-14 15:42:00	0	15	3	7	3
1	2009-07-14 15:43:00	0	15	3	7	3
1	2009-07-14 15:44:00	0	15	3	7	3
1	2009-07-14 15:45:00	0	15	3	7	3
1	2009-07-14 15:46:00	212	15	3	7	3
1	2009-07-14 15:47:00	0	15	3	7	3
1	2009-07-14 15:48:00	228	15	3	7	3
1	2009-07-14 15:49:00	461	15	3	7	3
1	2009-07-14 15:50:00	64	15	3	7	3
1	2009-07-14 15:51:00	13	15	3	7	3
1	2009-07-14 15:52:00	13	15	3	7	3
1	2009-07-14 15:53:00	0	15	3	7	3
1	2009-07-14 15:54:00	0	15	3	7	3
1	2009-07-14 15:55:00	0	15	3	7	3
1	2009-07-14 15:56:00	0	15	3	7	3
1	2009-07-14 15:57:00	0	15	3	7	3
1	2009-07-14 15:58:00	0	15	3	7	3
1	2009-07-14 15:59:00	0	15	3	7	3
1	2009-07-14 16:00:00	0	15	3	7	3
1	2009-07-14 16:01:00	0	16	3	7	3
1	2009-07-14 16:02:00	0	16	3	7	3
1	2009-07-14 16:03:00	0	16	3	7	3
1	2009-07-14 16:04:00	0	16	3	7	3
1	2009-07-14 16:05:00	0	16	3	7	3
1	2009-07-14 16:06:00	0	16	3	7	3
1	2009-07-14 16:07:00	0	16	3	7	3
1	2009-07-14 16:08:00	0	16	3	7	3
1	2009-07-14 16:09:00	0	16	3	7	3
1	2009-07-14 16:10:00	0	16	3	7	3
1	2009-07-14 16:11:00	0	16	3	7	3
1	2009-07-14 16:12:00	0	16	3	7	3
1	2009-07-14 16:13:00	0	16	3	7	3
1	2009-07-14 16:14:00	0	16	3	7	3
1	2009-07-14 16:15:00	13	16	3	7	3
1	2009-07-14 16:16:00	0	16	3	7	3
1	2009-07-14 16:17:00	0	16	3	7	3
1	2009-07-14 16:18:00	0	16	3	7	3
1	2009-07-14 16:19:00	0	16	3	7	3
1	2009-07-14 16:20:00	0	16	3	7	3
1	2009-07-14 16:21:00	0	16	3	7	3
1	2009-07-14 16:22:00	0	16	3	7	3
1	2009-07-14 16:23:00	0	16	3	7	3
1	2009-07-14 16:24:00	0	16	3	7	3
1	2009-07-14 16:25:00	0	16	3	7	3
1	2009-07-14 16:26:00	0	16	3	7	3
1	2009-07-14 16:27:00	0	16	3	7	3
1	2009-07-14 16:28:00	0	16	3	7	3
1	2009-07-14 16:29:00	0	16	3	7	3
1	2009-07-14 16:30:00	0	16	3	7	3
1	2009-07-14 16:31:00	0	16	3	7	3
1	2009-07-14 16:32:00	0	16	3	7	3
1	2009-07-14 16:33:00	0	16	3	7	3
1	2009-07-14 16:34:00	0	16	3	7	3
1	2009-07-14 16:35:00	0	16	3	7	3
1	2009-07-14 16:36:00	0	16	3	7	3
1	2009-07-14 16:37:00	0	16	3	7	3
1	2009-07-14 16:38:00	0	16	3	7	3
1	2009-07-14 16:39:00	0	16	3	7	3
1	2009-07-14 16:40:00	0	16	3	7	3
1	2009-07-14 16:41:00	0	16	3	7	3
1	2009-07-14 16:42:00	0	16	3	7	3
1	2009-07-14 16:43:00	0	16	3	7	3
1	2009-07-14 16:44:00	0	16	3	7	3
1	2009-07-14 16:45:00	0	16	3	7	3
1	2009-07-14 16:46:00	0	16	3	7	3
1	2009-07-14 16:47:00	0	16	3	7	3
1	2009-07-14 16:48:00	0	16	3	7	3
1	2009-07-14 16:49:00	0	16	3	7	3
1	2009-07-14 16:50:00	0	16	3	7	3
1	2009-07-14 16:51:00	0	16	3	7	3
1	2009-07-14 16:52:00	0	16	3	7	3
1	2009-07-14 16:53:00	0	16	3	7	3
1	2009-07-14 16:54:00	0	16	3	7	3
1	2009-07-14 16:55:00	0	16	3	7	3
1	2009-07-14 16:56:00	0	16	3	7	3
1	2009-07-14 16:57:00	0	16	3	7	3
1	2009-07-14 16:58:00	0	16	3	7	3
1	2009-07-14 16:59:00	0	16	3	7	3
1	2009-07-14 17:00:00	0	16	3	7	3
1	2009-07-14 17:01:00	0	17	3	7	3
1	2009-07-14 17:02:00	0	17	3	7	3
1	2009-07-14 17:03:00	0	17	3	7	3
1	2009-07-14 17:04:00	0	17	3	7	3
1	2009-07-14 17:05:00	0	17	3	7	3
1	2009-07-14 17:06:00	0	17	3	7	3
1	2009-07-14 17:07:00	0	17	3	7	3
1	2009-07-14 17:08:00	0	17	3	7	3
1	2009-07-14 17:09:00	0	17	3	7	3
1	2009-07-14 17:10:00	0	17	3	7	3
1	2009-07-14 17:11:00	0	17	3	7	3
1	2009-07-14 17:12:00	0	17	3	7	3
1	2009-07-14 17:13:00	0	17	3	7	3
1	2009-07-14 17:14:00	0	17	3	7	3
1	2009-07-14 17:15:00	0	17	3	7	3
1	2009-07-14 17:16:00	0	17	3	7	3
1	2009-07-14 17:17:00	0	17	3	7	3
1	2009-07-14 17:18:00	0	17	3	7	3
1	2009-07-14 17:19:00	0	17	3	7	3
1	2009-07-14 17:20:00	0	17	3	7	3
1	2009-07-14 17:21:00	0	17	3	7	3
1	2009-07-14 17:22:00	0	17	3	7	3
1	2009-07-14 17:23:00	0	17	3	7	3
1	2009-07-14 17:24:00	0	17	3	7	3
1	2009-07-14 17:25:00	0	17	3	7	3
1	2009-07-14 17:26:00	0	17	3	7	3
1	2009-07-14 17:27:00	0	17	3	7	3
1	2009-07-14 17:28:00	26	17	3	7	3
1	2009-07-14 17:29:00	0	17	3	7	3
1	2009-07-14 17:30:00	0	17	3	7	3
1	2009-07-14 17:31:00	0	17	3	7	3
1	2009-07-14 17:32:00	0	17	3	7	3
1	2009-07-14 17:33:00	0	17	3	7	3
1	2009-07-14 17:34:00	0	17	3	7	3
1	2009-07-14 17:35:00	0	17	3	7	3
1	2009-07-14 17:36:00	0	17	3	7	3
1	2009-07-14 17:37:00	0	17	3	7	3
1	2009-07-14 17:38:00	0	17	3	7	3
1	2009-07-14 17:39:00	0	17	3	7	3
1	2009-07-14 17:40:00	0	17	3	7	3
1	2009-07-14 17:41:00	0	17	3	7	3
1	2009-07-14 17:42:00	0	17	3	7	3
1	2009-07-14 17:43:00	0	17	3	7	3
1	2009-07-14 17:44:00	0	17	3	7	3
1	2009-07-14 17:45:00	0	17	3	7	3
1	2009-07-14 17:46:00	0	17	3	7	3
1	2009-07-14 17:47:00	0	17	3	7	3
1	2009-07-14 17:48:00	0	17	3	7	3
1	2009-07-14 17:49:00	0	17	3	7	3
1	2009-07-14 17:50:00	0	17	3	7	3
1	2009-07-14 17:51:00	0	17	3	7	3
1	2009-07-14 17:52:00	0	17	3	7	3
1	2009-07-14 17:53:00	0	17	3	7	3
1	2009-07-14 17:54:00	0	17	3	7	3
1	2009-07-14 17:55:00	0	17	3	7	3
1	2009-07-14 17:56:00	0	17	3	7	3
1	2009-07-14 17:57:00	0	17	3	7	3
1	2009-07-14 17:58:00	0	17	3	7	3
1	2009-07-14 17:59:00	0	17	3	7	3
1	2009-07-14 18:00:00	0	17	3	7	3
1	2009-07-14 18:01:00	0	18	4	7	3
1	2009-07-14 18:02:00	0	18	4	7	3
1	2009-07-14 18:03:00	0	18	4	7	3
1	2009-07-14 18:04:00	0	18	4	7	3
1	2009-07-14 18:05:00	0	18	4	7	3
1	2009-07-14 18:06:00	0	18	4	7	3
1	2009-07-14 18:07:00	0	18	4	7	3
1	2009-07-14 18:08:00	0	18	4	7	3
1	2009-07-14 18:09:00	0	18	4	7	3
1	2009-07-14 18:10:00	0	18	4	7	3
1	2009-07-14 18:11:00	0	18	4	7	3
1	2009-07-14 18:12:00	51	18	4	7	3
1	2009-07-14 18:13:00	13	18	4	7	3
1	2009-07-14 18:14:00	0	18	4	7	3
1	2009-07-14 18:15:00	0	18	4	7	3
1	2009-07-14 18:16:00	0	18	4	7	3
1	2009-07-14 18:17:00	0	18	4	7	3
1	2009-07-14 18:18:00	13	18	4	7	3
1	2009-07-14 18:19:00	0	18	4	7	3
1	2009-07-14 18:20:00	0	18	4	7	3
1	2009-07-14 18:21:00	0	18	4	7	3
1	2009-07-14 18:22:00	0	18	4	7	3
1	2009-07-14 18:23:00	0	18	4	7	3
1	2009-07-14 18:24:00	0	18	4	7	3
1	2009-07-14 18:25:00	90	18	4	7	3
1	2009-07-14 18:26:00	197	18	4	7	3
1	2009-07-14 18:27:00	13	18	4	7	3
1	2009-07-14 18:28:00	0	18	4	7	3
1	2009-07-14 18:29:00	0	18	4	7	3
1	2009-07-14 18:30:00	335	18	4	7	3
1	2009-07-14 18:31:00	847	18	4	7	3
1	2009-07-14 18:32:00	154	18	4	7	3
1	2009-07-14 18:33:00	335	18	4	7	3
1	2009-07-14 18:34:00	115	18	4	7	3
1	2009-07-14 18:35:00	0	18	4	7	3
1	2009-07-14 18:36:00	0	18	4	7	3
1	2009-07-14 18:37:00	0	18	4	7	3
1	2009-07-14 18:38:00	243	18	4	7	3
1	2009-07-14 18:39:00	13	18	4	7	3
1	2009-07-14 18:40:00	26	18	4	7	3
1	2009-07-14 18:41:00	0	18	4	7	3
1	2009-07-14 18:42:00	0	18	4	7	3
1	2009-07-14 18:43:00	212	18	4	7	3
1	2009-07-14 18:44:00	128	18	4	7	3
1	2009-07-14 18:45:00	26	18	4	7	3
1	2009-07-14 18:46:00	13	18	4	7	3
1	2009-07-14 18:47:00	0	18	4	7	3
1	2009-07-14 18:48:00	0	18	4	7	3
1	2009-07-14 18:49:00	0	18	4	7	3
1	2009-07-14 18:50:00	0	18	4	7	3
1	2009-07-14 18:51:00	0	18	4	7	3
1	2009-07-14 18:52:00	0	18	4	7	3
1	2009-07-14 18:53:00	0	18	4	7	3
1	2009-07-14 18:54:00	128	18	4	7	3
1	2009-07-14 18:55:00	154	18	4	7	3
1	2009-07-14 18:56:00	0	18	4	7	3
1	2009-07-14 18:57:00	0	18	4	7	3
1	2009-07-14 18:58:00	0	18	4	7	3
1	2009-07-14 18:59:00	0	18	4	7	3
1	2009-07-14 19:00:00	0	18	4	7	3
1	2009-07-14 19:01:00	0	19	4	7	3
1	2009-07-14 19:02:00	0	19	4	7	3
1	2009-07-14 19:03:00	0	19	4	7	3
1	2009-07-14 19:04:00	0	19	4	7	3
1	2009-07-14 19:05:00	38	19	4	7	3
1	2009-07-14 19:06:00	0	19	4	7	3
1	2009-07-14 19:07:00	166	19	4	7	3
1	2009-07-14 19:08:00	2030	19	4	7	3
1	2009-07-14 19:09:00	1001	19	4	7	3
1	2009-07-14 19:10:00	1597	19	4	7	3
1	2009-07-14 19:11:00	707	19	4	7	3
1	2009-07-14 19:12:00	389	19	4	7	3
1	2009-07-14 19:13:00	353	19	4	7	3
1	2009-07-14 19:14:00	335	19	4	7	3
1	2009-07-14 19:15:00	320	19	4	7	3
1	2009-07-14 19:16:00	289	19	4	7	3
1	2009-07-14 19:17:00	182	19	4	7	3
1	2009-07-14 19:18:00	443	19	4	7	3
1	2009-07-14 19:19:00	212	19	4	7	3
1	2009-07-14 19:20:00	212	19	4	7	3
1	2009-07-14 19:21:00	274	19	4	7	3
1	2009-07-14 19:22:00	26	19	4	7	3
1	2009-07-14 19:23:00	64	19	4	7	3
1	2009-07-14 19:24:00	0	19	4	7	3
1	2009-07-14 19:25:00	0	19	4	7	3
1	2009-07-14 19:26:00	26	19	4	7	3
1	2009-07-14 19:27:00	64	19	4	7	3
1	2009-07-14 19:28:00	102	19	4	7	3
1	2009-07-14 19:29:00	0	19	4	7	3
1	2009-07-14 19:30:00	77	19	4	7	3
1	2009-07-14 19:31:00	197	19	4	7	3
1	2009-07-14 19:32:00	13	19	4	7	3
1	2009-07-14 19:33:00	0	19	4	7	3
1	2009-07-14 19:34:00	0	19	4	7	3
1	2009-07-14 19:35:00	0	19	4	7	3
1	2009-07-14 19:36:00	0	19	4	7	3
1	2009-07-14 19:37:00	13	19	4	7	3
1	2009-07-14 19:38:00	0	19	4	7	3
1	2009-07-14 19:39:00	0	19	4	7	3
1	2009-07-14 19:40:00	26	19	4	7	3
1	2009-07-14 19:41:00	141	19	4	7	3
1	2009-07-14 19:42:00	154	19	4	7	3
1	2009-07-14 19:43:00	0	19	4	7	3
1	2009-07-14 19:44:00	0	19	4	7	3
1	2009-07-14 19:45:00	0	19	4	7	3
1	2009-07-14 19:46:00	51	19	4	7	3
1	2009-07-14 19:47:00	0	19	4	7	3
1	2009-07-14 19:48:00	0	19	4	7	3
1	2009-07-14 19:49:00	0	19	4	7	3
1	2009-07-14 19:50:00	0	19	4	7	3
1	2009-07-14 19:51:00	38	19	4	7	3
1	2009-07-14 19:52:00	38	19	4	7	3
1	2009-07-14 19:53:00	51	19	4	7	3
1	2009-07-14 19:54:00	141	19	4	7	3
1	2009-07-14 19:55:00	0	19	4	7	3
1	2009-07-14 19:56:00	13	19	4	7	3
1	2009-07-14 19:57:00	26	19	4	7	3
1	2009-07-14 19:58:00	64	19	4	7	3
1	2009-07-14 19:59:00	141	19	4	7	3
1	2009-07-14 20:00:00	259	19	4	7	3
1	2009-07-14 20:01:00	13	20	4	7	3
1	2009-07-14 20:02:00	26	20	4	7	3
1	2009-07-14 20:03:00	259	20	4	7	3
1	2009-07-14 20:04:00	243	20	4	7	3
1	2009-07-14 20:05:00	115	20	4	7	3
1	2009-07-14 20:06:00	77	20	4	7	3
1	2009-07-14 20:07:00	0	20	4	7	3
1	2009-07-14 20:08:00	90	20	4	7	3
1	2009-07-14 20:09:00	0	20	4	7	3
1	2009-07-14 20:10:00	0	20	4	7	3
1	2009-07-14 20:11:00	38	20	4	7	3
1	2009-07-14 20:12:00	13	20	4	7	3
1	2009-07-14 20:13:00	38	20	4	7	3
1	2009-07-14 20:14:00	77	20	4	7	3
1	2009-07-14 20:15:00	182	20	4	7	3
1	2009-07-14 20:16:00	38	20	4	7	3
1	2009-07-14 20:17:00	197	20	4	7	3
1	2009-07-14 20:18:00	77	20	4	7	3
1	2009-07-14 20:19:00	26	20	4	7	3
1	2009-07-14 20:20:00	115	20	4	7	3
1	2009-07-14 20:21:00	51	20	4	7	3
1	2009-07-14 20:22:00	0	20	4	7	3
1	2009-07-14 20:23:00	0	20	4	7	3
1	2009-07-14 20:24:00	0	20	4	7	3
1	2009-07-14 20:25:00	38	20	4	7	3
1	2009-07-14 20:26:00	0	20	4	7	3
1	2009-07-14 20:27:00	51	20	4	7	3
1	2009-07-14 20:28:00	13	20	4	7	3
1	2009-07-14 20:29:00	13	20	4	7	3
1	2009-07-14 20:30:00	0	20	4	7	3
1	2009-07-14 20:31:00	13	20	4	7	3
1	2009-07-14 20:32:00	38	20	4	7	3
1	2009-07-14 20:33:00	26	20	4	7	3
1	2009-07-14 20:34:00	115	20	4	7	3
1	2009-07-14 20:35:00	128	20	4	7	3
1	2009-07-14 20:36:00	26	20	4	7	3
1	2009-07-14 20:37:00	0	20	4	7	3
1	2009-07-14 20:38:00	13	20	4	7	3
1	2009-07-14 20:39:00	90	20	4	7	3
1	2009-07-14 20:40:00	197	20	4	7	3
1	2009-07-14 20:41:00	0	20	4	7	3
1	2009-07-14 20:42:00	0	20	4	7	3
1	2009-07-14 20:43:00	305	20	4	7	3
1	2009-07-14 20:44:00	212	20	4	7	3
1	2009-07-14 20:45:00	26	20	4	7	3
1	2009-07-14 20:46:00	0	20	4	7	3
1	2009-07-14 20:47:00	0	20	4	7	3
1	2009-07-14 20:48:00	38	20	4	7	3
1	2009-07-14 20:49:00	0	20	4	7	3
1	2009-07-14 20:50:00	0	20	4	7	3
1	2009-07-14 20:51:00	51	20	4	7	3
1	2009-07-14 20:52:00	335	20	4	7	3
1	2009-07-14 20:53:00	1324	20	4	7	3
1	2009-07-14 20:54:00	289	20	4	7	3
1	2009-07-14 20:55:00	320	20	4	7	3
1	2009-07-14 20:56:00	320	20	4	7	3
1	2009-07-14 20:57:00	141	20	4	7	3
1	2009-07-14 20:58:00	479	20	4	7	3
1	2009-07-14 20:59:00	407	20	4	7	3
1	2009-07-14 21:00:00	371	20	4	7	3
1	2009-07-14 21:01:00	707	21	4	7	3
1	2009-07-14 21:02:00	182	21	4	7	3
1	2009-07-14 21:03:00	51	21	4	7	3
1	2009-07-14 21:04:00	51	21	4	7	3
1	2009-07-14 21:05:00	13	21	4	7	3
1	2009-07-14 21:06:00	13	21	4	7	3
1	2009-07-14 21:07:00	0	21	4	7	3
1	2009-07-14 21:08:00	0	21	4	7	3
1	2009-07-14 21:09:00	13	21	4	7	3
1	2009-07-14 21:10:00	13	21	4	7	3
1	2009-07-14 21:11:00	141	21	4	7	3
1	2009-07-14 21:12:00	51	21	4	7	3
1	2009-07-14 21:13:00	26	21	4	7	3
1	2009-07-14 21:14:00	26	21	4	7	3
1	2009-07-14 21:15:00	38	21	4	7	3
1	2009-07-14 21:16:00	26	21	4	7	3
1	2009-07-14 21:17:00	26	21	4	7	3
1	2009-07-14 21:18:00	13	21	4	7	3
1	2009-07-14 21:19:00	38	21	4	7	3
1	2009-07-14 21:20:00	13	21	4	7	3
1	2009-07-14 21:21:00	38	21	4	7	3
1	2009-07-14 21:22:00	26	21	4	7	3
1	2009-07-14 21:23:00	305	21	4	7	3
1	2009-07-14 21:24:00	407	21	4	7	3
1	2009-07-14 21:25:00	443	21	4	7	3
1	2009-07-14 21:26:00	128	21	4	7	3
1	2009-07-14 21:27:00	141	21	4	7	3
1	2009-07-14 21:28:00	259	21	4	7	3
1	2009-07-14 21:29:00	353	21	4	7	3
1	2009-07-14 21:30:00	479	21	4	7	3
1	2009-07-14 21:31:00	182	21	4	7	3
1	2009-07-14 21:32:00	197	21	4	7	3
1	2009-07-14 21:33:00	0	21	4	7	3
1	2009-07-14 21:34:00	13	21	4	7	3
1	2009-07-14 21:35:00	115	21	4	7	3
1	2009-07-14 21:36:00	102	21	4	7	3
1	2009-07-14 21:37:00	13	21	4	7	3
1	2009-07-14 21:38:00	13	21	4	7	3
1	2009-07-14 21:39:00	26	21	4	7	3
1	2009-07-14 21:40:00	13	21	4	7	3
1	2009-07-14 21:41:00	13	21	4	7	3
1	2009-07-14 21:42:00	0	21	4	7	3
1	2009-07-14 21:43:00	0	21	4	7	3
1	2009-07-14 21:44:00	0	21	4	7	3
1	2009-07-14 21:45:00	0	21	4	7	3
1	2009-07-14 21:46:00	13	21	4	7	3
1	2009-07-14 21:47:00	26	21	4	7	3
1	2009-07-14 21:48:00	0	21	4	7	3
1	2009-07-14 21:49:00	0	21	4	7	3
1	2009-07-14 21:50:00	0	21	4	7	3
1	2009-07-14 21:51:00	0	21	4	7	3
1	2009-07-14 21:52:00	0	21	4	7	3
1	2009-07-14 21:53:00	0	21	4	7	3
1	2009-07-14 21:54:00	0	21	4	7	3
1	2009-07-14 21:55:00	0	21	4	7	3
1	2009-07-14 21:56:00	26	21	4	7	3
1	2009-07-14 21:57:00	0	21	4	7	3
1	2009-07-14 21:58:00	0	21	4	7	3
1	2009-07-14 21:59:00	0	21	4	7	3
1	2009-07-14 22:00:00	0	21	4	7	3
1	2009-07-14 22:01:00	799	22	4	7	3
1	2009-07-14 22:02:00	389	22	4	7	3
1	2009-07-14 22:03:00	799	22	4	7	3
1	2009-07-14 22:04:00	443	22	4	7	3
1	2009-07-14 22:05:00	259	22	4	7	3
1	2009-07-14 22:06:00	182	22	4	7	3
1	2009-07-14 22:07:00	274	22	4	7	3
1	2009-07-14 22:08:00	407	22	4	7	3
1	2009-07-14 22:09:00	26	22	4	7	3
1	2009-07-14 22:10:00	0	22	4	7	3
1	2009-07-14 22:11:00	407	22	4	7	3
1	2009-07-14 22:12:00	274	22	4	7	3
1	2009-07-14 22:13:00	0	22	4	7	3
1	2009-07-14 22:14:00	13	22	4	7	3
1	2009-07-14 22:15:00	0	22	4	7	3
1	2009-07-14 22:16:00	0	22	4	7	3
1	2009-07-14 22:17:00	154	22	4	7	3
1	2009-07-14 22:18:00	26	22	4	7	3
1	2009-07-14 22:19:00	13	22	4	7	3
1	2009-07-14 22:20:00	0	22	4	7	3
1	2009-07-14 22:21:00	38	22	4	7	3
1	2009-07-14 22:22:00	0	22	4	7	3
1	2009-07-14 22:23:00	77	22	4	7	3
1	2009-07-14 22:24:00	26	22	4	7	3
1	2009-07-14 22:25:00	0	22	4	7	3
1	2009-07-14 22:26:00	0	22	4	7	3
1	2009-07-14 22:27:00	0	22	4	7	3
1	2009-07-14 22:28:00	51	22	4	7	3
1	2009-07-14 22:29:00	0	22	4	7	3
1	2009-07-14 22:30:00	90	22	4	7	3
1	2009-07-14 22:31:00	26	22	4	7	3
1	2009-07-14 22:32:00	13	22	4	7	3
1	2009-07-14 22:33:00	353	22	4	7	3
1	2009-07-14 22:34:00	660	22	4	7	3
1	2009-07-14 22:35:00	289	22	4	7	3
1	2009-07-14 22:36:00	0	22	4	7	3
1	2009-07-14 22:37:00	0	22	4	7	3
1	2009-07-14 22:38:00	0	22	4	7	3
1	2009-07-14 22:39:00	0	22	4	7	3
1	2009-07-14 22:40:00	51	22	4	7	3
1	2009-07-14 22:41:00	0	22	4	7	3
1	2009-07-14 22:42:00	0	22	4	7	3
1	2009-07-14 22:43:00	0	22	4	7	3
1	2009-07-14 22:44:00	64	22	4	7	3
1	2009-07-14 22:45:00	0	22	4	7	3
1	2009-07-14 22:46:00	0	22	4	7	3
1	2009-07-14 22:47:00	0	22	4	7	3
1	2009-07-14 22:48:00	0	22	4	7	3
1	2009-07-14 22:49:00	0	22	4	7	3
1	2009-07-14 22:50:00	154	22	4	7	3
1	2009-07-14 22:51:00	51	22	4	7	3
1	2009-07-14 22:52:00	0	22	4	7	3
1	2009-07-14 22:53:00	13	22	4	7	3
1	2009-07-14 22:54:00	13	22	4	7	3
1	2009-07-14 22:55:00	0	22	4	7	3
1	2009-07-14 22:56:00	0	22	4	7	3
1	2009-07-14 22:57:00	0	22	4	7	3
1	2009-07-14 22:58:00	243	22	4	7	3
1	2009-07-14 22:59:00	1057	22	4	7	3
1	2009-07-14 23:00:00	425	22	4	7	3
1	2009-07-14 23:01:00	707	23	4	7	3
1	2009-07-14 23:02:00	799	23	4	7	3
1	2009-07-14 23:03:00	371	23	4	7	3
1	2009-07-14 23:04:00	102	23	4	7	3
1	2009-07-14 23:05:00	371	23	4	7	3
1	2009-07-14 23:06:00	154	23	4	7	3
1	2009-07-14 23:07:00	90	23	4	7	3
1	2009-07-14 23:08:00	102	23	4	7	3
1	2009-07-14 23:09:00	13	23	4	7	3
1	2009-07-14 23:10:00	115	23	4	7	3
1	2009-07-14 23:11:00	289	23	4	7	3
1	2009-07-14 23:12:00	305	23	4	7	3
1	2009-07-14 23:13:00	102	23	4	7	3
1	2009-07-14 23:14:00	38	23	4	7	3
1	2009-07-14 23:15:00	64	23	4	7	3
1	2009-07-14 23:16:00	0	23	4	7	3
1	2009-07-14 23:17:00	0	23	4	7	3
1	2009-07-14 23:18:00	0	23	4	7	3
1	2009-07-14 23:19:00	0	23	4	7	3
1	2009-07-14 23:20:00	0	23	4	7	3
1	2009-07-14 23:21:00	0	23	4	7	3
1	2009-07-14 23:22:00	0	23	4	7	3
1	2009-07-14 23:23:00	0	23	4	7	3
1	2009-07-14 23:24:00	0	23	4	7	3
1	2009-07-14 23:25:00	0	23	4	7	3
1	2009-07-14 23:26:00	0	23	4	7	3
1	2009-07-14 23:27:00	0	23	4	7	3
1	2009-07-14 23:28:00	0	23	4	7	3
1	2009-07-14 23:29:00	0	23	4	7	3
1	2009-07-14 23:30:00	0	23	4	7	3
1	2009-07-14 23:31:00	0	23	4	7	3
1	2009-07-14 23:32:00	0	23	4	7	3
1	2009-07-14 23:33:00	0	23	4	7	3
1	2009-07-14 23:34:00	0	23	4	7	3
1	2009-07-14 23:35:00	0	23	4	7	3
1	2009-07-14 23:36:00	0	23	4	7	3
1	2009-07-14 23:37:00	0	23	4	7	3
1	2009-07-14 23:38:00	0	23	4	7	3
1	2009-07-14 23:39:00	0	23	4	7	3
1	2009-07-14 23:40:00	0	23	4	7	3
1	2009-07-14 23:41:00	0	23	4	7	3
1	2009-07-14 23:42:00	0	23	4	7	3
1	2009-07-14 23:43:00	0	23	4	7	3
1	2009-07-14 23:44:00	0	23	4	7	3
1	2009-07-14 23:45:00	0	23	4	7	3
1	2009-07-14 23:46:00	0	23	4	7	3
1	2009-07-14 23:47:00	0	23	4	7	3
1	2009-07-14 23:48:00	0	23	4	7	3
1	2009-07-14 23:49:00	0	23	4	7	3
1	2009-07-14 23:50:00	0	23	4	7	3
1	2009-07-14 23:51:00	0	23	4	7	3
1	2009-07-14 23:52:00	0	23	4	7	3
1	2009-07-14 23:53:00	0	23	4	7	3
1	2009-07-14 23:54:00	0	23	4	7	3
1	2009-07-14 23:55:00	0	23	4	7	3
1	2009-07-14 23:56:00	0	23	4	7	3
1	2009-07-14 23:57:00	0	23	4	7	3
1	2009-07-14 23:58:00	0	23	4	7	3
1	2009-07-14 23:59:00	0	23	4	7	3
1	2009-07-15	154	23	4	7	3
1	2009-07-15 00:01:00	0	0	1	8	4
1	2009-07-15 00:02:00	0	0	1	8	4
1	2009-07-15 00:03:00	0	0	1	8	4
1	2009-07-15 00:04:00	0	0	1	8	4
1	2009-07-15 00:05:00	0	0	1	8	4
1	2009-07-15 00:06:00	0	0	1	8	4
1	2009-07-15 00:07:00	0	0	1	8	4
1	2009-07-15 00:08:00	0	0	1	8	4
1	2009-07-15 00:09:00	0	0	1	8	4
1	2009-07-15 00:10:00	0	0	1	8	4
1	2009-07-15 00:11:00	0	0	1	8	4
1	2009-07-15 00:12:00	0	0	1	8	4
1	2009-07-15 00:13:00	13	0	1	8	4
1	2009-07-15 00:14:00	0	0	1	8	4
1	2009-07-15 00:15:00	0	0	1	8	4
1	2009-07-15 00:16:00	0	0	1	8	4
1	2009-07-15 00:17:00	0	0	1	8	4
1	2009-07-15 00:18:00	0	0	1	8	4
1	2009-07-15 00:19:00	0	0	1	8	4
1	2009-07-15 00:20:00	0	0	1	8	4
1	2009-07-15 00:21:00	0	0	1	8	4
1	2009-07-15 00:22:00	0	0	1	8	4
1	2009-07-15 00:23:00	0	0	1	8	4
1	2009-07-15 00:24:00	0	0	1	8	4
1	2009-07-15 00:25:00	0	0	1	8	4
1	2009-07-15 00:26:00	38	0	1	8	4
1	2009-07-15 00:27:00	13	0	1	8	4
1	2009-07-15 00:28:00	0	0	1	8	4
1	2009-07-15 00:29:00	0	0	1	8	4
1	2009-07-15 00:30:00	0	0	1	8	4
1	2009-07-15 00:31:00	0	0	1	8	4
1	2009-07-15 00:32:00	0	0	1	8	4
1	2009-07-15 00:33:00	0	0	1	8	4
1	2009-07-15 00:34:00	0	0	1	8	4
1	2009-07-15 00:35:00	0	0	1	8	4
1	2009-07-15 00:36:00	0	0	1	8	4
1	2009-07-15 00:37:00	0	0	1	8	4
1	2009-07-15 00:38:00	0	0	1	8	4
1	2009-07-15 00:39:00	0	0	1	8	4
1	2009-07-15 00:40:00	0	0	1	8	4
1	2009-07-15 00:41:00	0	0	1	8	4
1	2009-07-15 00:42:00	0	0	1	8	4
1	2009-07-15 00:43:00	0	0	1	8	4
1	2009-07-15 00:44:00	0	0	1	8	4
1	2009-07-15 00:45:00	0	0	1	8	4
1	2009-07-15 00:46:00	0	0	1	8	4
1	2009-07-15 00:47:00	0	0	1	8	4
1	2009-07-15 00:48:00	0	0	1	8	4
1	2009-07-15 00:49:00	0	0	1	8	4
1	2009-07-15 00:50:00	0	0	1	8	4
1	2009-07-15 00:51:00	0	0	1	8	4
1	2009-07-15 00:52:00	0	0	1	8	4
1	2009-07-15 00:53:00	0	0	1	8	4
1	2009-07-15 00:54:00	0	0	1	8	4
1	2009-07-15 00:55:00	0	0	1	8	4
1	2009-07-15 00:56:00	0	0	1	8	4
1	2009-07-15 00:57:00	0	0	1	8	4
1	2009-07-15 00:58:00	0	0	1	8	4
1	2009-07-15 00:59:00	0	0	1	8	4
1	2009-07-15 01:00:00	0	0	1	8	4
1	2009-07-15 01:01:00	26	1	1	8	4
1	2009-07-15 01:02:00	38	1	1	8	4
1	2009-07-15 01:03:00	0	1	1	8	4
1	2009-07-15 01:04:00	0	1	1	8	4
1	2009-07-15 01:05:00	0	1	1	8	4
1	2009-07-15 01:06:00	0	1	1	8	4
1	2009-07-15 01:07:00	0	1	1	8	4
1	2009-07-15 01:08:00	0	1	1	8	4
1	2009-07-15 01:09:00	0	1	1	8	4
1	2009-07-15 01:10:00	0	1	1	8	4
1	2009-07-15 01:11:00	0	1	1	8	4
1	2009-07-15 01:12:00	0	1	1	8	4
1	2009-07-15 01:13:00	0	1	1	8	4
1	2009-07-15 01:14:00	0	1	1	8	4
1	2009-07-15 01:15:00	0	1	1	8	4
1	2009-07-15 01:16:00	0	1	1	8	4
1	2009-07-15 01:17:00	0	1	1	8	4
1	2009-07-15 01:18:00	0	1	1	8	4
1	2009-07-15 01:19:00	0	1	1	8	4
1	2009-07-15 01:20:00	0	1	1	8	4
1	2009-07-15 01:21:00	0	1	1	8	4
1	2009-07-15 01:22:00	0	1	1	8	4
1	2009-07-15 01:23:00	0	1	1	8	4
1	2009-07-15 01:24:00	0	1	1	8	4
1	2009-07-15 01:25:00	0	1	1	8	4
1	2009-07-15 01:26:00	0	1	1	8	4
1	2009-07-15 01:27:00	0	1	1	8	4
1	2009-07-15 01:28:00	0	1	1	8	4
1	2009-07-15 01:29:00	0	1	1	8	4
1	2009-07-15 01:30:00	0	1	1	8	4
1	2009-07-15 01:31:00	0	1	1	8	4
1	2009-07-15 01:32:00	0	1	1	8	4
1	2009-07-15 01:33:00	0	1	1	8	4
1	2009-07-15 01:34:00	0	1	1	8	4
1	2009-07-15 01:35:00	0	1	1	8	4
1	2009-07-15 01:36:00	0	1	1	8	4
1	2009-07-15 01:37:00	0	1	1	8	4
1	2009-07-15 01:38:00	0	1	1	8	4
1	2009-07-15 01:39:00	0	1	1	8	4
1	2009-07-15 01:40:00	0	1	1	8	4
1	2009-07-15 01:41:00	0	1	1	8	4
1	2009-07-15 01:42:00	0	1	1	8	4
1	2009-07-15 01:43:00	0	1	1	8	4
1	2009-07-15 01:44:00	0	1	1	8	4
1	2009-07-15 01:45:00	0	1	1	8	4
1	2009-07-15 01:46:00	0	1	1	8	4
1	2009-07-15 01:47:00	0	1	1	8	4
1	2009-07-15 01:48:00	0	1	1	8	4
1	2009-07-15 01:49:00	0	1	1	8	4
1	2009-07-15 01:50:00	0	1	1	8	4
1	2009-07-15 01:51:00	0	1	1	8	4
1	2009-07-15 01:52:00	0	1	1	8	4
1	2009-07-15 01:53:00	0	1	1	8	4
1	2009-07-15 01:54:00	0	1	1	8	4
1	2009-07-15 01:55:00	0	1	1	8	4
1	2009-07-15 01:56:00	0	1	1	8	4
1	2009-07-15 01:57:00	0	1	1	8	4
1	2009-07-15 01:58:00	0	1	1	8	4
1	2009-07-15 01:59:00	0	1	1	8	4
1	2009-07-15 02:00:00	0	1	1	8	4
1	2009-07-15 02:01:00	0	2	1	8	4
1	2009-07-15 02:02:00	0	2	1	8	4
1	2009-07-15 02:03:00	0	2	1	8	4
1	2009-07-15 02:04:00	0	2	1	8	4
1	2009-07-15 02:05:00	0	2	1	8	4
1	2009-07-15 02:06:00	0	2	1	8	4
1	2009-07-15 02:07:00	0	2	1	8	4
1	2009-07-15 02:08:00	0	2	1	8	4
1	2009-07-15 02:09:00	0	2	1	8	4
1	2009-07-15 02:10:00	0	2	1	8	4
1	2009-07-15 02:11:00	0	2	1	8	4
1	2009-07-15 02:12:00	13	2	1	8	4
1	2009-07-15 02:13:00	90	2	1	8	4
1	2009-07-15 02:14:00	77	2	1	8	4
1	2009-07-15 02:15:00	0	2	1	8	4
1	2009-07-15 02:16:00	0	2	1	8	4
1	2009-07-15 02:17:00	0	2	1	8	4
1	2009-07-15 02:18:00	0	2	1	8	4
1	2009-07-15 02:19:00	0	2	1	8	4
1	2009-07-15 02:20:00	0	2	1	8	4
1	2009-07-15 02:21:00	0	2	1	8	4
1	2009-07-15 02:22:00	0	2	1	8	4
1	2009-07-15 02:23:00	0	2	1	8	4
1	2009-07-15 02:24:00	0	2	1	8	4
1	2009-07-15 02:25:00	0	2	1	8	4
1	2009-07-15 02:26:00	0	2	1	8	4
1	2009-07-15 02:27:00	0	2	1	8	4
1	2009-07-15 02:28:00	0	2	1	8	4
1	2009-07-15 02:29:00	0	2	1	8	4
1	2009-07-15 02:30:00	0	2	1	8	4
1	2009-07-15 02:31:00	0	2	1	8	4
1	2009-07-15 02:32:00	0	2	1	8	4
1	2009-07-15 02:33:00	0	2	1	8	4
1	2009-07-15 02:34:00	26	2	1	8	4
1	2009-07-15 02:35:00	0	2	1	8	4
1	2009-07-15 02:36:00	0	2	1	8	4
1	2009-07-15 02:37:00	0	2	1	8	4
1	2009-07-15 02:38:00	0	2	1	8	4
1	2009-07-15 02:39:00	0	2	1	8	4
1	2009-07-15 02:40:00	0	2	1	8	4
1	2009-07-15 02:41:00	0	2	1	8	4
1	2009-07-15 02:42:00	0	2	1	8	4
1	2009-07-15 02:43:00	0	2	1	8	4
1	2009-07-15 02:44:00	0	2	1	8	4
1	2009-07-15 02:45:00	0	2	1	8	4
1	2009-07-15 02:46:00	0	2	1	8	4
1	2009-07-15 02:47:00	0	2	1	8	4
1	2009-07-15 02:48:00	0	2	1	8	4
1	2009-07-15 02:49:00	0	2	1	8	4
1	2009-07-15 02:50:00	64	2	1	8	4
1	2009-07-15 02:51:00	0	2	1	8	4
1	2009-07-15 02:52:00	64	2	1	8	4
1	2009-07-15 02:53:00	0	2	1	8	4
1	2009-07-15 02:54:00	0	2	1	8	4
1	2009-07-15 02:55:00	0	2	1	8	4
1	2009-07-15 02:56:00	0	2	1	8	4
1	2009-07-15 02:57:00	0	2	1	8	4
1	2009-07-15 02:58:00	0	2	1	8	4
1	2009-07-15 02:59:00	0	2	1	8	4
1	2009-07-15 03:00:00	0	2	1	8	4
1	2009-07-15 03:01:00	0	3	1	8	4
1	2009-07-15 03:02:00	0	3	1	8	4
1	2009-07-15 03:03:00	0	3	1	8	4
1	2009-07-15 03:04:00	0	3	1	8	4
1	2009-07-15 03:05:00	0	3	1	8	4
1	2009-07-15 03:06:00	0	3	1	8	4
1	2009-07-15 03:07:00	0	3	1	8	4
1	2009-07-15 03:08:00	0	3	1	8	4
1	2009-07-15 03:09:00	0	3	1	8	4
1	2009-07-15 03:10:00	0	3	1	8	4
1	2009-07-15 03:11:00	0	3	1	8	4
1	2009-07-15 03:12:00	0	3	1	8	4
1	2009-07-15 03:13:00	0	3	1	8	4
1	2009-07-15 03:14:00	0	3	1	8	4
1	2009-07-15 03:15:00	26	3	1	8	4
1	2009-07-15 03:16:00	0	3	1	8	4
1	2009-07-15 03:17:00	0	3	1	8	4
1	2009-07-15 03:18:00	0	3	1	8	4
1	2009-07-15 03:19:00	0	3	1	8	4
1	2009-07-15 03:20:00	0	3	1	8	4
1	2009-07-15 03:21:00	0	3	1	8	4
1	2009-07-15 03:22:00	0	3	1	8	4
1	2009-07-15 03:23:00	0	3	1	8	4
1	2009-07-15 03:24:00	0	3	1	8	4
1	2009-07-15 03:25:00	0	3	1	8	4
1	2009-07-15 03:26:00	0	3	1	8	4
1	2009-07-15 03:27:00	0	3	1	8	4
1	2009-07-15 03:28:00	0	3	1	8	4
1	2009-07-15 03:29:00	0	3	1	8	4
1	2009-07-15 03:30:00	0	3	1	8	4
1	2009-07-15 03:31:00	0	3	1	8	4
1	2009-07-15 03:32:00	0	3	1	8	4
1	2009-07-15 03:33:00	0	3	1	8	4
1	2009-07-15 03:34:00	0	3	1	8	4
1	2009-07-15 03:35:00	0	3	1	8	4
1	2009-07-15 03:36:00	0	3	1	8	4
1	2009-07-15 03:37:00	0	3	1	8	4
1	2009-07-15 03:38:00	0	3	1	8	4
1	2009-07-15 03:39:00	0	3	1	8	4
1	2009-07-15 03:40:00	0	3	1	8	4
1	2009-07-15 03:41:00	0	3	1	8	4
1	2009-07-15 03:42:00	0	3	1	8	4
1	2009-07-15 03:43:00	0	3	1	8	4
1	2009-07-15 03:44:00	0	3	1	8	4
1	2009-07-15 03:45:00	0	3	1	8	4
1	2009-07-15 03:46:00	0	3	1	8	4
1	2009-07-15 03:47:00	0	3	1	8	4
1	2009-07-15 03:48:00	0	3	1	8	4
1	2009-07-15 03:49:00	0	3	1	8	4
1	2009-07-15 03:50:00	0	3	1	8	4
1	2009-07-15 03:51:00	0	3	1	8	4
1	2009-07-15 03:52:00	26	3	1	8	4
1	2009-07-15 03:53:00	115	3	1	8	4
1	2009-07-15 03:54:00	0	3	1	8	4
1	2009-07-15 03:55:00	0	3	1	8	4
1	2009-07-15 03:56:00	0	3	1	8	4
1	2009-07-15 03:57:00	0	3	1	8	4
1	2009-07-15 03:58:00	0	3	1	8	4
1	2009-07-15 03:59:00	0	3	1	8	4
1	2009-07-15 04:00:00	0	3	1	8	4
1	2009-07-15 04:01:00	0	4	1	8	4
1	2009-07-15 04:02:00	0	4	1	8	4
1	2009-07-15 04:03:00	0	4	1	8	4
1	2009-07-15 04:04:00	0	4	1	8	4
1	2009-07-15 04:05:00	0	4	1	8	4
1	2009-07-15 04:06:00	0	4	1	8	4
1	2009-07-15 04:07:00	0	4	1	8	4
1	2009-07-15 04:08:00	0	4	1	8	4
1	2009-07-15 04:09:00	0	4	1	8	4
1	2009-07-15 04:10:00	13	4	1	8	4
1	2009-07-15 04:11:00	13	4	1	8	4
1	2009-07-15 04:12:00	0	4	1	8	4
1	2009-07-15 04:13:00	0	4	1	8	4
1	2009-07-15 04:14:00	0	4	1	8	4
1	2009-07-15 04:15:00	0	4	1	8	4
1	2009-07-15 04:16:00	0	4	1	8	4
1	2009-07-15 04:17:00	0	4	1	8	4
1	2009-07-15 04:18:00	0	4	1	8	4
1	2009-07-15 04:19:00	0	4	1	8	4
1	2009-07-15 04:20:00	0	4	1	8	4
1	2009-07-15 04:21:00	0	4	1	8	4
1	2009-07-15 04:22:00	0	4	1	8	4
1	2009-07-15 04:23:00	0	4	1	8	4
1	2009-07-15 04:24:00	0	4	1	8	4
1	2009-07-15 04:25:00	0	4	1	8	4
1	2009-07-15 04:26:00	0	4	1	8	4
1	2009-07-15 04:27:00	0	4	1	8	4
1	2009-07-15 04:28:00	0	4	1	8	4
1	2009-07-15 04:29:00	0	4	1	8	4
1	2009-07-15 04:30:00	0	4	1	8	4
1	2009-07-15 04:31:00	0	4	1	8	4
1	2009-07-15 04:32:00	0	4	1	8	4
1	2009-07-15 04:33:00	0	4	1	8	4
1	2009-07-15 04:34:00	0	4	1	8	4
1	2009-07-15 04:35:00	0	4	1	8	4
1	2009-07-15 04:36:00	0	4	1	8	4
1	2009-07-15 04:37:00	0	4	1	8	4
1	2009-07-15 04:38:00	0	4	1	8	4
1	2009-07-15 04:39:00	0	4	1	8	4
1	2009-07-15 04:40:00	0	4	1	8	4
1	2009-07-15 04:41:00	0	4	1	8	4
1	2009-07-15 04:42:00	0	4	1	8	4
1	2009-07-15 04:43:00	0	4	1	8	4
1	2009-07-15 04:44:00	0	4	1	8	4
1	2009-07-15 04:45:00	13	4	1	8	4
1	2009-07-15 04:46:00	0	4	1	8	4
1	2009-07-15 04:47:00	0	4	1	8	4
1	2009-07-15 04:48:00	0	4	1	8	4
1	2009-07-15 04:49:00	0	4	1	8	4
1	2009-07-15 04:50:00	0	4	1	8	4
1	2009-07-15 04:51:00	13	4	1	8	4
1	2009-07-15 04:52:00	38	4	1	8	4
1	2009-07-15 04:53:00	0	4	1	8	4
1	2009-07-15 04:54:00	0	4	1	8	4
1	2009-07-15 04:55:00	13	4	1	8	4
1	2009-07-15 04:56:00	0	4	1	8	4
1	2009-07-15 04:57:00	0	4	1	8	4
1	2009-07-15 04:58:00	0	4	1	8	4
1	2009-07-15 04:59:00	0	4	1	8	4
1	2009-07-15 05:00:00	0	4	1	8	4
1	2009-07-15 05:01:00	0	5	1	8	4
1	2009-07-15 05:02:00	0	5	1	8	4
1	2009-07-15 05:03:00	0	5	1	8	4
1	2009-07-15 05:04:00	0	5	1	8	4
1	2009-07-15 05:05:00	0	5	1	8	4
1	2009-07-15 05:06:00	0	5	1	8	4
1	2009-07-15 05:07:00	0	5	1	8	4
1	2009-07-15 05:08:00	0	5	1	8	4
1	2009-07-15 05:09:00	0	5	1	8	4
1	2009-07-15 05:10:00	0	5	1	8	4
1	2009-07-15 05:11:00	0	5	1	8	4
1	2009-07-15 05:12:00	0	5	1	8	4
1	2009-07-15 05:13:00	0	5	1	8	4
1	2009-07-15 05:14:00	0	5	1	8	4
1	2009-07-15 05:15:00	0	5	1	8	4
1	2009-07-15 05:16:00	0	5	1	8	4
1	2009-07-15 05:17:00	13	5	1	8	4
1	2009-07-15 05:18:00	0	5	1	8	4
1	2009-07-15 05:19:00	0	5	1	8	4
1	2009-07-15 05:20:00	0	5	1	8	4
1	2009-07-15 05:21:00	0	5	1	8	4
1	2009-07-15 05:22:00	0	5	1	8	4
1	2009-07-15 05:23:00	0	5	1	8	4
1	2009-07-15 05:24:00	0	5	1	8	4
1	2009-07-15 05:25:00	0	5	1	8	4
1	2009-07-15 05:26:00	0	5	1	8	4
1	2009-07-15 05:27:00	0	5	1	8	4
1	2009-07-15 05:28:00	0	5	1	8	4
1	2009-07-15 05:29:00	38	5	1	8	4
1	2009-07-15 05:30:00	0	5	1	8	4
1	2009-07-15 05:31:00	26	5	1	8	4
1	2009-07-15 05:32:00	0	5	1	8	4
1	2009-07-15 05:33:00	0	5	1	8	4
1	2009-07-15 05:34:00	13	5	1	8	4
1	2009-07-15 05:35:00	0	5	1	8	4
1	2009-07-15 05:36:00	0	5	1	8	4
1	2009-07-15 05:37:00	0	5	1	8	4
1	2009-07-15 05:38:00	0	5	1	8	4
1	2009-07-15 05:39:00	0	5	1	8	4
1	2009-07-15 05:40:00	0	5	1	8	4
1	2009-07-15 05:41:00	0	5	1	8	4
1	2009-07-15 05:42:00	0	5	1	8	4
1	2009-07-15 05:43:00	0	5	1	8	4
1	2009-07-15 05:44:00	0	5	1	8	4
1	2009-07-15 05:45:00	13	5	1	8	4
1	2009-07-15 05:46:00	13	5	1	8	4
1	2009-07-15 05:47:00	13	5	1	8	4
1	2009-07-15 05:48:00	90	5	1	8	4
1	2009-07-15 05:49:00	90	5	1	8	4
1	2009-07-15 05:50:00	13	5	1	8	4
1	2009-07-15 05:51:00	13	5	1	8	4
1	2009-07-15 05:52:00	0	5	1	8	4
1	2009-07-15 05:53:00	0	5	1	8	4
1	2009-07-15 05:54:00	0	5	1	8	4
1	2009-07-15 05:55:00	0	5	1	8	4
1	2009-07-15 05:56:00	0	5	1	8	4
1	2009-07-15 05:57:00	128	5	1	8	4
1	2009-07-15 05:58:00	13	5	1	8	4
1	2009-07-15 05:59:00	0	5	1	8	4
1	2009-07-15 06:00:00	0	5	1	8	4
1	2009-07-15 06:01:00	0	6	2	8	4
1	2009-07-15 06:02:00	13	6	2	8	4
1	2009-07-15 06:03:00	13	6	2	8	4
1	2009-07-15 06:04:00	13	6	2	8	4
1	2009-07-15 06:05:00	26	6	2	8	4
1	2009-07-15 06:06:00	26	6	2	8	4
1	2009-07-15 06:07:00	0	6	2	8	4
1	2009-07-15 06:08:00	0	6	2	8	4
1	2009-07-15 06:09:00	0	6	2	8	4
1	2009-07-15 06:10:00	0	6	2	8	4
1	2009-07-15 06:11:00	0	6	2	8	4
1	2009-07-15 06:12:00	0	6	2	8	4
1	2009-07-15 06:13:00	0	6	2	8	4
1	2009-07-15 06:14:00	0	6	2	8	4
1	2009-07-15 06:15:00	0	6	2	8	4
1	2009-07-15 06:16:00	13	6	2	8	4
1	2009-07-15 06:17:00	0	6	2	8	4
1	2009-07-15 06:18:00	0	6	2	8	4
1	2009-07-15 06:19:00	0	6	2	8	4
1	2009-07-15 06:20:00	0	6	2	8	4
1	2009-07-15 06:21:00	0	6	2	8	4
1	2009-07-15 06:22:00	0	6	2	8	4
1	2009-07-15 06:23:00	0	6	2	8	4
1	2009-07-15 06:24:00	0	6	2	8	4
1	2009-07-15 06:25:00	0	6	2	8	4
1	2009-07-15 06:26:00	0	6	2	8	4
1	2009-07-15 06:27:00	0	6	2	8	4
1	2009-07-15 06:28:00	0	6	2	8	4
1	2009-07-15 06:29:00	0	6	2	8	4
1	2009-07-15 06:30:00	13	6	2	8	4
1	2009-07-15 06:31:00	0	6	2	8	4
1	2009-07-15 06:32:00	13	6	2	8	4
1	2009-07-15 06:33:00	320	6	2	8	4
1	2009-07-15 06:34:00	77	6	2	8	4
1	2009-07-15 06:35:00	102	6	2	8	4
1	2009-07-15 06:36:00	26	6	2	8	4
1	2009-07-15 06:37:00	228	6	2	8	4
1	2009-07-15 06:38:00	102	6	2	8	4
1	2009-07-15 06:39:00	64	6	2	8	4
1	2009-07-15 06:40:00	13	6	2	8	4
1	2009-07-15 06:41:00	26	6	2	8	4
1	2009-07-15 06:42:00	371	6	2	8	4
1	2009-07-15 06:43:00	212	6	2	8	4
1	2009-07-15 06:44:00	497	6	2	8	4
1	2009-07-15 06:45:00	115	6	2	8	4
1	2009-07-15 06:46:00	1085	6	2	8	4
1	2009-07-15 06:47:00	899	6	2	8	4
1	2009-07-15 06:48:00	26	6	2	8	4
1	2009-07-15 06:49:00	13	6	2	8	4
1	2009-07-15 06:50:00	13	6	2	8	4
1	2009-07-15 06:51:00	13	6	2	8	4
1	2009-07-15 06:52:00	51	6	2	8	4
1	2009-07-15 06:53:00	102	6	2	8	4
1	2009-07-15 06:54:00	259	6	2	8	4
1	2009-07-15 06:55:00	38	6	2	8	4
1	2009-07-15 06:56:00	51	6	2	8	4
1	2009-07-15 06:57:00	425	6	2	8	4
1	2009-07-15 06:58:00	1390	6	2	8	4
1	2009-07-15 06:59:00	479	6	2	8	4
1	2009-07-15 07:00:00	599	6	2	8	4
1	2009-07-15 07:01:00	1114	7	2	8	4
1	2009-07-15 07:02:00	154	7	2	8	4
1	2009-07-15 07:03:00	274	7	2	8	4
1	2009-07-15 07:04:00	197	7	2	8	4
1	2009-07-15 07:05:00	320	7	2	8	4
1	2009-07-15 07:06:00	371	7	2	8	4
1	2009-07-15 07:07:00	243	7	2	8	4
1	2009-07-15 07:08:00	13	7	2	8	4
1	2009-07-15 07:09:00	102	7	2	8	4
1	2009-07-15 07:10:00	90	7	2	8	4
1	2009-07-15 07:11:00	13	7	2	8	4
1	2009-07-15 07:12:00	0	7	2	8	4
1	2009-07-15 07:13:00	0	7	2	8	4
1	2009-07-15 07:14:00	0	7	2	8	4
1	2009-07-15 07:15:00	212	7	2	8	4
1	2009-07-15 07:16:00	26	7	2	8	4
1	2009-07-15 07:17:00	182	7	2	8	4
1	2009-07-15 07:18:00	77	7	2	8	4
1	2009-07-15 07:19:00	0	7	2	8	4
1	2009-07-15 07:20:00	0	7	2	8	4
1	2009-07-15 07:21:00	51	7	2	8	4
1	2009-07-15 07:22:00	166	7	2	8	4
1	2009-07-15 07:23:00	115	7	2	8	4
1	2009-07-15 07:24:00	102	7	2	8	4
1	2009-07-15 07:25:00	26	7	2	8	4
1	2009-07-15 07:26:00	128	7	2	8	4
1	2009-07-15 07:27:00	77	7	2	8	4
1	2009-07-15 07:28:00	90	7	2	8	4
1	2009-07-15 07:29:00	38	7	2	8	4
1	2009-07-15 07:30:00	13	7	2	8	4
1	2009-07-15 07:31:00	0	7	2	8	4
1	2009-07-15 07:32:00	166	7	2	8	4
1	2009-07-15 07:33:00	13	7	2	8	4
1	2009-07-15 07:34:00	13	7	2	8	4
1	2009-07-15 07:35:00	38	7	2	8	4
1	2009-07-15 07:36:00	51	7	2	8	4
1	2009-07-15 07:37:00	0	7	2	8	4
1	2009-07-15 07:38:00	0	7	2	8	4
1	2009-07-15 07:39:00	13	7	2	8	4
1	2009-07-15 07:40:00	26	7	2	8	4
1	2009-07-15 07:41:00	13	7	2	8	4
1	2009-07-15 07:42:00	0	7	2	8	4
1	2009-07-15 07:43:00	0	7	2	8	4
1	2009-07-15 07:44:00	0	7	2	8	4
1	2009-07-15 07:45:00	0	7	2	8	4
1	2009-07-15 07:46:00	0	7	2	8	4
1	2009-07-15 07:47:00	0	7	2	8	4
1	2009-07-15 07:48:00	0	7	2	8	4
1	2009-07-15 07:49:00	0	7	2	8	4
1	2009-07-15 07:50:00	0	7	2	8	4
1	2009-07-15 07:51:00	0	7	2	8	4
1	2009-07-15 07:52:00	0	7	2	8	4
1	2009-07-15 07:53:00	0	7	2	8	4
1	2009-07-15 07:54:00	13	7	2	8	4
1	2009-07-15 07:55:00	0	7	2	8	4
1	2009-07-15 07:56:00	0	7	2	8	4
1	2009-07-15 07:57:00	13	7	2	8	4
1	2009-07-15 07:58:00	26	7	2	8	4
1	2009-07-15 07:59:00	38	7	2	8	4
1	2009-07-15 08:00:00	26	7	2	8	4
1	2009-07-15 08:01:00	0	8	2	8	4
1	2009-07-15 08:02:00	13	8	2	8	4
1	2009-07-15 08:03:00	0	8	2	8	4
1	2009-07-15 08:04:00	13	8	2	8	4
1	2009-07-15 08:05:00	26	8	2	8	4
1	2009-07-15 08:06:00	0	8	2	8	4
1	2009-07-15 08:07:00	0	8	2	8	4
1	2009-07-15 08:08:00	0	8	2	8	4
1	2009-07-15 08:09:00	0	8	2	8	4
1	2009-07-15 08:10:00	0	8	2	8	4
1	2009-07-15 08:11:00	0	8	2	8	4
1	2009-07-15 08:12:00	0	8	2	8	4
1	2009-07-15 08:13:00	0	8	2	8	4
1	2009-07-15 08:14:00	0	8	2	8	4
1	2009-07-15 08:15:00	0	8	2	8	4
1	2009-07-15 08:16:00	0	8	2	8	4
1	2009-07-15 08:17:00	13	8	2	8	4
1	2009-07-15 08:18:00	0	8	2	8	4
1	2009-07-15 08:19:00	0	8	2	8	4
1	2009-07-15 08:20:00	0	8	2	8	4
1	2009-07-15 08:21:00	0	8	2	8	4
1	2009-07-15 08:22:00	0	8	2	8	4
1	2009-07-15 08:23:00	0	8	2	8	4
1	2009-07-15 08:24:00	0	8	2	8	4
1	2009-07-15 08:25:00	13	8	2	8	4
1	2009-07-15 08:26:00	0	8	2	8	4
1	2009-07-15 08:27:00	0	8	2	8	4
1	2009-07-15 08:28:00	0	8	2	8	4
1	2009-07-15 08:29:00	0	8	2	8	4
1	2009-07-15 08:30:00	0	8	2	8	4
1	2009-07-15 08:31:00	0	8	2	8	4
1	2009-07-15 08:32:00	0	8	2	8	4
1	2009-07-15 08:33:00	38	8	2	8	4
1	2009-07-15 08:34:00	0	8	2	8	4
1	2009-07-15 08:35:00	0	8	2	8	4
1	2009-07-15 08:36:00	0	8	2	8	4
1	2009-07-15 08:37:00	0	8	2	8	4
1	2009-07-15 08:38:00	0	8	2	8	4
1	2009-07-15 08:39:00	0	8	2	8	4
1	2009-07-15 08:40:00	0	8	2	8	4
1	2009-07-15 08:41:00	0	8	2	8	4
1	2009-07-15 08:42:00	0	8	2	8	4
1	2009-07-15 08:43:00	13	8	2	8	4
1	2009-07-15 08:44:00	51	8	2	8	4
1	2009-07-15 08:45:00	77	8	2	8	4
1	2009-07-15 08:46:00	154	8	2	8	4
1	2009-07-15 08:47:00	38	8	2	8	4
1	2009-07-15 08:48:00	13	8	2	8	4
1	2009-07-15 08:49:00	26	8	2	8	4
1	2009-07-15 08:50:00	0	8	2	8	4
1	2009-07-15 08:51:00	0	8	2	8	4
1	2009-07-15 08:52:00	0	8	2	8	4
1	2009-07-15 08:53:00	320	8	2	8	4
1	2009-07-15 08:54:00	90	8	2	8	4
1	2009-07-15 08:55:00	38	8	2	8	4
1	2009-07-15 08:56:00	26	8	2	8	4
1	2009-07-15 08:57:00	13	8	2	8	4
1	2009-07-15 08:58:00	13	8	2	8	4
1	2009-07-15 08:59:00	128	8	2	8	4
1	2009-07-15 09:00:00	0	8	2	8	4
1	2009-07-15 09:01:00	26	9	2	8	4
1	2009-07-15 09:02:00	64	9	2	8	4
1	2009-07-15 09:03:00	166	9	2	8	4
1	2009-07-15 09:04:00	26	9	2	8	4
1	2009-07-15 09:05:00	38	9	2	8	4
1	2009-07-15 09:06:00	0	9	2	8	4
1	2009-07-15 09:07:00	0	9	2	8	4
1	2009-07-15 09:08:00	0	9	2	8	4
1	2009-07-15 09:09:00	77	9	2	8	4
1	2009-07-15 09:10:00	0	9	2	8	4
1	2009-07-15 09:11:00	0	9	2	8	4
1	2009-07-15 09:12:00	0	9	2	8	4
1	2009-07-15 09:13:00	38	9	2	8	4
1	2009-07-15 09:14:00	13	9	2	8	4
1	2009-07-15 09:15:00	77	9	2	8	4
1	2009-07-15 09:16:00	259	9	2	8	4
1	2009-07-15 09:17:00	274	9	2	8	4
1	2009-07-15 09:18:00	371	9	2	8	4
1	2009-07-15 09:19:00	274	9	2	8	4
1	2009-07-15 09:20:00	38	9	2	8	4
1	2009-07-15 09:21:00	77	9	2	8	4
1	2009-07-15 09:22:00	13	9	2	8	4
1	2009-07-15 09:23:00	0	9	2	8	4
1	2009-07-15 09:24:00	0	9	2	8	4
1	2009-07-15 09:25:00	0	9	2	8	4
1	2009-07-15 09:26:00	13	9	2	8	4
1	2009-07-15 09:27:00	0	9	2	8	4
1	2009-07-15 09:28:00	538	9	2	8	4
1	2009-07-15 09:29:00	228	9	2	8	4
1	2009-07-15 09:30:00	259	9	2	8	4
1	2009-07-15 09:31:00	102	9	2	8	4
1	2009-07-15 09:32:00	289	9	2	8	4
1	2009-07-15 09:33:00	243	9	2	8	4
1	2009-07-15 09:34:00	26	9	2	8	4
1	2009-07-15 09:35:00	0	9	2	8	4
1	2009-07-15 09:36:00	0	9	2	8	4
1	2009-07-15 09:37:00	38	9	2	8	4
1	2009-07-15 09:38:00	0	9	2	8	4
1	2009-07-15 09:39:00	0	9	2	8	4
1	2009-07-15 09:40:00	77	9	2	8	4
1	2009-07-15 09:41:00	0	9	2	8	4
1	2009-07-15 09:42:00	0	9	2	8	4
1	2009-07-15 09:43:00	128	9	2	8	4
1	2009-07-15 09:44:00	0	9	2	8	4
1	2009-07-15 09:45:00	51	9	2	8	4
1	2009-07-15 09:46:00	599	9	2	8	4
1	2009-07-15 09:47:00	243	9	2	8	4
1	2009-07-15 09:48:00	0	9	2	8	4
1	2009-07-15 09:49:00	0	9	2	8	4
1	2009-07-15 09:50:00	0	9	2	8	4
1	2009-07-15 09:51:00	0	9	2	8	4
1	2009-07-15 09:52:00	0	9	2	8	4
1	2009-07-15 09:53:00	0	9	2	8	4
1	2009-07-15 09:54:00	0	9	2	8	4
1	2009-07-15 09:55:00	0	9	2	8	4
1	2009-07-15 09:56:00	0	9	2	8	4
1	2009-07-15 09:57:00	0	9	2	8	4
1	2009-07-15 09:58:00	0	9	2	8	4
1	2009-07-15 09:59:00	0	9	2	8	4
1	2009-07-15 10:00:00	0	9	2	8	4
1	2009-07-15 10:01:00	0	10	2	8	4
1	2009-07-15 10:02:00	0	10	2	8	4
1	2009-07-15 10:03:00	660	10	2	8	4
1	2009-07-15 10:04:00	425	10	2	8	4
1	2009-07-15 10:05:00	620	10	2	8	4
1	2009-07-15 10:06:00	335	10	2	8	4
1	2009-07-15 10:07:00	259	10	2	8	4
1	2009-07-15 10:08:00	154	10	2	8	4
1	2009-07-15 10:09:00	77	10	2	8	4
1	2009-07-15 10:10:00	0	10	2	8	4
1	2009-07-15 10:11:00	0	10	2	8	4
1	2009-07-15 10:12:00	77	10	2	8	4
1	2009-07-15 10:13:00	38	10	2	8	4
1	2009-07-15 10:14:00	0	10	2	8	4
1	2009-07-15 10:15:00	0	10	2	8	4
1	2009-07-15 10:16:00	0	10	2	8	4
1	2009-07-15 10:17:00	0	10	2	8	4
1	2009-07-15 10:18:00	0	10	2	8	4
1	2009-07-15 10:19:00	0	10	2	8	4
1	2009-07-15 10:20:00	0	10	2	8	4
1	2009-07-15 10:21:00	0	10	2	8	4
1	2009-07-15 10:22:00	0	10	2	8	4
1	2009-07-15 10:23:00	0	10	2	8	4
1	2009-07-15 10:24:00	0	10	2	8	4
1	2009-07-15 10:25:00	0	10	2	8	4
1	2009-07-15 10:26:00	0	10	2	8	4
1	2009-07-15 10:27:00	0	10	2	8	4
1	2009-07-15 10:28:00	0	10	2	8	4
1	2009-07-15 10:29:00	0	10	2	8	4
1	2009-07-15 10:30:00	0	10	2	8	4
1	2009-07-15 10:31:00	0	10	2	8	4
1	2009-07-15 10:32:00	13	10	2	8	4
1	2009-07-15 10:33:00	38	10	2	8	4
1	2009-07-15 10:34:00	0	10	2	8	4
1	2009-07-15 10:35:00	0	10	2	8	4
1	2009-07-15 10:36:00	0	10	2	8	4
1	2009-07-15 10:37:00	0	10	2	8	4
1	2009-07-15 10:38:00	0	10	2	8	4
1	2009-07-15 10:39:00	0	10	2	8	4
1	2009-07-15 10:40:00	0	10	2	8	4
1	2009-07-15 10:41:00	0	10	2	8	4
1	2009-07-15 10:42:00	77	10	2	8	4
1	2009-07-15 10:43:00	0	10	2	8	4
1	2009-07-15 10:44:00	38	10	2	8	4
1	2009-07-15 10:45:00	0	10	2	8	4
1	2009-07-15 10:46:00	0	10	2	8	4
1	2009-07-15 10:47:00	0	10	2	8	4
1	2009-07-15 10:48:00	38	10	2	8	4
1	2009-07-15 10:49:00	0	10	2	8	4
1	2009-07-15 10:50:00	0	10	2	8	4
1	2009-07-15 10:51:00	0	10	2	8	4
1	2009-07-15 10:52:00	0	10	2	8	4
1	2009-07-15 10:53:00	0	10	2	8	4
1	2009-07-15 10:54:00	0	10	2	8	4
1	2009-07-15 10:55:00	0	10	2	8	4
1	2009-07-15 10:56:00	0	10	2	8	4
1	2009-07-15 10:57:00	0	10	2	8	4
1	2009-07-15 10:58:00	0	10	2	8	4
1	2009-07-15 10:59:00	0	10	2	8	4
1	2009-07-15 11:00:00	0	10	2	8	4
1	2009-07-15 11:01:00	0	11	2	8	4
1	2009-07-15 11:02:00	0	11	2	8	4
1	2009-07-15 11:03:00	0	11	2	8	4
1	2009-07-15 11:04:00	0	11	2	8	4
1	2009-07-15 11:05:00	0	11	2	8	4
1	2009-07-15 11:06:00	0	11	2	8	4
1	2009-07-15 11:07:00	0	11	2	8	4
1	2009-07-15 11:08:00	0	11	2	8	4
1	2009-07-15 11:09:00	0	11	2	8	4
1	2009-07-15 11:10:00	0	11	2	8	4
1	2009-07-15 11:11:00	0	11	2	8	4
1	2009-07-15 11:12:00	0	11	2	8	4
1	2009-07-15 11:13:00	0	11	2	8	4
1	2009-07-15 11:14:00	0	11	2	8	4
1	2009-07-15 11:15:00	0	11	2	8	4
1	2009-07-15 11:16:00	13	11	2	8	4
1	2009-07-15 11:17:00	0	11	2	8	4
1	2009-07-15 11:18:00	0	11	2	8	4
1	2009-07-15 11:19:00	0	11	2	8	4
1	2009-07-15 11:20:00	0	11	2	8	4
1	2009-07-15 11:21:00	0	11	2	8	4
1	2009-07-15 11:22:00	0	11	2	8	4
1	2009-07-15 11:23:00	38	11	2	8	4
1	2009-07-15 11:24:00	0	11	2	8	4
1	2009-07-15 11:25:00	0	11	2	8	4
1	2009-07-15 11:26:00	0	11	2	8	4
1	2009-07-15 11:27:00	0	11	2	8	4
1	2009-07-15 11:28:00	0	11	2	8	4
1	2009-07-15 11:29:00	0	11	2	8	4
1	2009-07-15 11:30:00	0	11	2	8	4
1	2009-07-15 11:31:00	0	11	2	8	4
1	2009-07-15 11:32:00	0	11	2	8	4
1	2009-07-15 11:33:00	0	11	2	8	4
1	2009-07-15 11:34:00	0	11	2	8	4
1	2009-07-15 11:35:00	0	11	2	8	4
1	2009-07-15 11:36:00	0	11	2	8	4
1	2009-07-15 11:37:00	0	11	2	8	4
1	2009-07-15 11:38:00	0	11	2	8	4
1	2009-07-15 11:39:00	0	11	2	8	4
1	2009-07-15 11:40:00	0	11	2	8	4
1	2009-07-15 11:41:00	0	11	2	8	4
1	2009-07-15 11:42:00	0	11	2	8	4
1	2009-07-15 11:43:00	0	11	2	8	4
1	2009-07-15 11:44:00	0	11	2	8	4
1	2009-07-15 11:45:00	0	11	2	8	4
1	2009-07-15 11:46:00	13	11	2	8	4
1	2009-07-15 11:47:00	0	11	2	8	4
1	2009-07-15 11:48:00	26	11	2	8	4
1	2009-07-15 11:49:00	13	11	2	8	4
1	2009-07-15 11:50:00	0	11	2	8	4
1	2009-07-15 11:51:00	0	11	2	8	4
1	2009-07-15 11:52:00	13	11	2	8	4
1	2009-07-15 11:53:00	0	11	2	8	4
1	2009-07-15 11:54:00	13	11	2	8	4
1	2009-07-15 11:55:00	0	11	2	8	4
1	2009-07-15 11:56:00	64	11	2	8	4
1	2009-07-15 11:57:00	0	11	2	8	4
1	2009-07-15 11:58:00	38	11	2	8	4
1	2009-07-15 11:59:00	13	11	2	8	4
1	2009-07-15 12:00:00	51	11	2	8	4
1	2009-07-15 12:01:00	0	12	3	8	4
1	2009-07-15 12:02:00	0	12	3	8	4
1	2009-07-15 12:03:00	77	12	3	8	4
1	2009-07-15 12:04:00	26	12	3	8	4
1	2009-07-15 12:05:00	0	12	3	8	4
1	2009-07-15 12:06:00	90	12	3	8	4
1	2009-07-15 12:07:00	154	12	3	8	4
1	2009-07-15 12:08:00	0	12	3	8	4
1	2009-07-15 12:09:00	0	12	3	8	4
1	2009-07-15 12:10:00	182	12	3	8	4
1	2009-07-15 12:11:00	51	12	3	8	4
1	2009-07-15 12:12:00	38	12	3	8	4
1	2009-07-15 12:13:00	64	12	3	8	4
1	2009-07-15 12:14:00	353	12	3	8	4
1	2009-07-15 12:15:00	558	12	3	8	4
1	2009-07-15 12:16:00	425	12	3	8	4
1	2009-07-15 12:17:00	389	12	3	8	4
1	2009-07-15 12:18:00	102	12	3	8	4
1	2009-07-15 12:19:00	335	12	3	8	4
1	2009-07-15 12:20:00	660	12	3	8	4
1	2009-07-15 12:21:00	425	12	3	8	4
1	2009-07-15 12:22:00	461	12	3	8	4
1	2009-07-15 12:23:00	660	12	3	8	4
1	2009-07-15 12:24:00	0	12	3	8	4
1	2009-07-15 12:25:00	0	12	3	8	4
1	2009-07-15 12:26:00	102	12	3	8	4
1	2009-07-15 12:27:00	64	12	3	8	4
1	2009-07-15 12:28:00	335	12	3	8	4
1	2009-07-15 12:29:00	51	12	3	8	4
1	2009-07-15 12:30:00	1001	12	3	8	4
1	2009-07-15 12:31:00	259	12	3	8	4
1	2009-07-15 12:32:00	389	12	3	8	4
1	2009-07-15 12:33:00	517	12	3	8	4
1	2009-07-15 12:34:00	77	12	3	8	4
1	2009-07-15 12:35:00	38	12	3	8	4
1	2009-07-15 12:36:00	77	12	3	8	4
1	2009-07-15 12:37:00	64	12	3	8	4
1	2009-07-15 12:38:00	26	12	3	8	4
1	2009-07-15 12:39:00	0	12	3	8	4
1	2009-07-15 12:40:00	26	12	3	8	4
1	2009-07-15 12:41:00	115	12	3	8	4
1	2009-07-15 12:42:00	538	12	3	8	4
1	2009-07-15 12:43:00	1085	12	3	8	4
1	2009-07-15 12:44:00	558	12	3	8	4
1	2009-07-15 12:45:00	822	12	3	8	4
1	2009-07-15 12:46:00	353	12	3	8	4
1	2009-07-15 12:47:00	0	12	3	8	4
1	2009-07-15 12:48:00	0	12	3	8	4
1	2009-07-15 12:49:00	77	12	3	8	4
1	2009-07-15 12:50:00	228	12	3	8	4
1	2009-07-15 12:51:00	228	12	3	8	4
1	2009-07-15 12:52:00	259	12	3	8	4
1	2009-07-15 12:53:00	0	12	3	8	4
1	2009-07-15 12:54:00	13	12	3	8	4
1	2009-07-15 12:55:00	0	12	3	8	4
1	2009-07-15 12:56:00	0	12	3	8	4
1	2009-07-15 12:57:00	13	12	3	8	4
1	2009-07-15 12:58:00	13	12	3	8	4
1	2009-07-15 12:59:00	497	12	3	8	4
1	2009-07-15 13:00:00	579	12	3	8	4
1	2009-07-15 13:01:00	425	13	3	8	4
1	2009-07-15 13:02:00	259	13	3	8	4
1	2009-07-15 13:03:00	776	13	3	8	4
1	2009-07-15 13:04:00	259	13	3	8	4
1	2009-07-15 13:05:00	0	13	3	8	4
1	2009-07-15 13:06:00	0	13	3	8	4
1	2009-07-15 13:07:00	13	13	3	8	4
1	2009-07-15 13:08:00	13	13	3	8	4
1	2009-07-15 13:09:00	274	13	3	8	4
1	2009-07-15 13:10:00	289	13	3	8	4
1	2009-07-15 13:11:00	335	13	3	8	4
1	2009-07-15 13:12:00	389	13	3	8	4
1	2009-07-15 13:13:00	228	13	3	8	4
1	2009-07-15 13:14:00	371	13	3	8	4
1	2009-07-15 13:15:00	13	13	3	8	4
1	2009-07-15 13:16:00	0	13	3	8	4
1	2009-07-15 13:17:00	0	13	3	8	4
1	2009-07-15 13:18:00	64	13	3	8	4
1	2009-07-15 13:19:00	0	13	3	8	4
1	2009-07-15 13:20:00	0	13	3	8	4
1	2009-07-15 13:21:00	0	13	3	8	4
1	2009-07-15 13:22:00	0	13	3	8	4
1	2009-07-15 13:23:00	0	13	3	8	4
1	2009-07-15 13:24:00	0	13	3	8	4
1	2009-07-15 13:25:00	0	13	3	8	4
1	2009-07-15 13:26:00	102	13	3	8	4
1	2009-07-15 13:27:00	197	13	3	8	4
1	2009-07-15 13:28:00	228	13	3	8	4
1	2009-07-15 13:29:00	26	13	3	8	4
1	2009-07-15 13:30:00	0	13	3	8	4
1	2009-07-15 13:31:00	0	13	3	8	4
1	2009-07-15 13:32:00	0	13	3	8	4
1	2009-07-15 13:33:00	13	13	3	8	4
1	2009-07-15 13:34:00	0	13	3	8	4
1	2009-07-15 13:35:00	0	13	3	8	4
1	2009-07-15 13:36:00	0	13	3	8	4
1	2009-07-15 13:37:00	0	13	3	8	4
1	2009-07-15 13:38:00	0	13	3	8	4
1	2009-07-15 13:39:00	0	13	3	8	4
1	2009-07-15 13:40:00	0	13	3	8	4
1	2009-07-15 13:41:00	38	13	3	8	4
1	2009-07-15 13:42:00	26	13	3	8	4
1	2009-07-15 13:43:00	0	13	3	8	4
1	2009-07-15 13:44:00	13	13	3	8	4
1	2009-07-15 13:45:00	0	13	3	8	4
1	2009-07-15 13:46:00	0	13	3	8	4
1	2009-07-15 13:47:00	0	13	3	8	4
1	2009-07-15 13:48:00	0	13	3	8	4
1	2009-07-15 13:49:00	0	13	3	8	4
1	2009-07-15 13:50:00	0	13	3	8	4
1	2009-07-15 13:51:00	0	13	3	8	4
1	2009-07-15 13:52:00	0	13	3	8	4
1	2009-07-15 13:53:00	0	13	3	8	4
1	2009-07-15 13:54:00	0	13	3	8	4
1	2009-07-15 13:55:00	0	13	3	8	4
1	2009-07-15 13:56:00	0	13	3	8	4
1	2009-07-15 13:57:00	0	13	3	8	4
1	2009-07-15 13:58:00	0	13	3	8	4
1	2009-07-15 13:59:00	0	13	3	8	4
1	2009-07-15 14:00:00	0	13	3	8	4
1	2009-07-15 14:01:00	0	14	3	8	4
1	2009-07-15 14:02:00	0	14	3	8	4
1	2009-07-15 14:03:00	0	14	3	8	4
1	2009-07-15 14:04:00	0	14	3	8	4
1	2009-07-15 14:05:00	0	14	3	8	4
1	2009-07-15 14:06:00	0	14	3	8	4
1	2009-07-15 14:07:00	0	14	3	8	4
1	2009-07-15 14:08:00	197	14	3	8	4
1	2009-07-15 14:09:00	13	14	3	8	4
1	2009-07-15 14:10:00	0	14	3	8	4
1	2009-07-15 14:11:00	0	14	3	8	4
1	2009-07-15 14:12:00	0	14	3	8	4
1	2009-07-15 14:13:00	0	14	3	8	4
1	2009-07-15 14:14:00	0	14	3	8	4
1	2009-07-15 14:15:00	0	14	3	8	4
1	2009-07-15 14:16:00	0	14	3	8	4
1	2009-07-15 14:17:00	0	14	3	8	4
1	2009-07-15 14:18:00	0	14	3	8	4
1	2009-07-15 14:19:00	197	14	3	8	4
1	2009-07-15 14:20:00	0	14	3	8	4
1	2009-07-15 14:21:00	0	14	3	8	4
1	2009-07-15 14:22:00	0	14	3	8	4
1	2009-07-15 14:23:00	0	14	3	8	4
1	2009-07-15 14:24:00	0	14	3	8	4
1	2009-07-15 14:25:00	0	14	3	8	4
1	2009-07-15 14:26:00	0	14	3	8	4
1	2009-07-15 14:27:00	0	14	3	8	4
1	2009-07-15 14:28:00	0	14	3	8	4
1	2009-07-15 14:29:00	0	14	3	8	4
1	2009-07-15 14:30:00	0	14	3	8	4
1	2009-07-15 14:31:00	0	14	3	8	4
1	2009-07-15 14:32:00	102	14	3	8	4
1	2009-07-15 14:33:00	154	14	3	8	4
1	2009-07-15 14:34:00	212	14	3	8	4
1	2009-07-15 14:35:00	274	14	3	8	4
1	2009-07-15 14:36:00	38	14	3	8	4
1	2009-07-15 14:37:00	0	14	3	8	4
1	2009-07-15 14:38:00	0	14	3	8	4
1	2009-07-15 14:39:00	13	14	3	8	4
1	2009-07-15 14:40:00	0	14	3	8	4
1	2009-07-15 14:41:00	77	14	3	8	4
1	2009-07-15 14:42:00	166	14	3	8	4
1	2009-07-15 14:43:00	13	14	3	8	4
1	2009-07-15 14:44:00	13	14	3	8	4
1	2009-07-15 14:45:00	0	14	3	8	4
1	2009-07-15 14:46:00	0	14	3	8	4
1	2009-07-15 14:47:00	0	14	3	8	4
1	2009-07-15 14:48:00	51	14	3	8	4
1	2009-07-15 14:49:00	26	14	3	8	4
1	2009-07-15 14:50:00	90	14	3	8	4
1	2009-07-15 14:51:00	38	14	3	8	4
1	2009-07-15 14:52:00	51	14	3	8	4
1	2009-07-15 14:53:00	0	14	3	8	4
1	2009-07-15 14:54:00	26	14	3	8	4
1	2009-07-15 14:55:00	154	14	3	8	4
1	2009-07-15 14:56:00	0	14	3	8	4
1	2009-07-15 14:57:00	128	14	3	8	4
1	2009-07-15 14:58:00	0	14	3	8	4
1	2009-07-15 14:59:00	0	14	3	8	4
1	2009-07-15 15:00:00	26	14	3	8	4
1	2009-07-15 15:01:00	0	15	3	8	4
1	2009-07-15 15:02:00	0	15	3	8	4
1	2009-07-15 15:03:00	13	15	3	8	4
1	2009-07-15 15:04:00	0	15	3	8	4
1	2009-07-15 15:05:00	26	15	3	8	4
1	2009-07-15 15:06:00	0	15	3	8	4
1	2009-07-15 15:07:00	13	15	3	8	4
1	2009-07-15 15:08:00	13	15	3	8	4
1	2009-07-15 15:09:00	26	15	3	8	4
1	2009-07-15 15:10:00	289	15	3	8	4
1	2009-07-15 15:11:00	166	15	3	8	4
1	2009-07-15 15:12:00	90	15	3	8	4
1	2009-07-15 15:13:00	13	15	3	8	4
1	2009-07-15 15:14:00	13	15	3	8	4
1	2009-07-15 15:15:00	0	15	3	8	4
1	2009-07-15 15:16:00	0	15	3	8	4
1	2009-07-15 15:17:00	0	15	3	8	4
1	2009-07-15 15:18:00	0	15	3	8	4
1	2009-07-15 15:19:00	13	15	3	8	4
[truncated: 78,641 more rows]

## Sheet: Pivot Segment
Multiplier	2
x (Low Intensity)	342.232
y (High Intensity)	471.212
	Column Labels
Values	1	2	3	4	5	6	7	8	Grand Total
Average of Activity	49.5553	72.4459	71.9762	45.1779	52.1892	56.2938	70.3796	67.6195	60.5919
StdDev of Activity	146.338	199.383	206.246	130.772	145.157	160.023	200.719	170.925	172.103
Count of Activity	10080	9660	10080	10080	10080	10080	9660	10080	79800
Count Above x	488	696	673	381	439	575	693	681
% Above x	0.0484127	0.0720497	0.0667659	0.0377976	0.0435516	0.0570437	0.0717391	0.0675595
Count Above y		484	450	216	242	342	471	407
% Above y		0.0501035	0.0446429	0.0214286	0.0240079	0.0339286	0.0487578	0.040377

## Sheet: Pivot Weekday
Sum of Activity	Column Labels
Row Labels	1	2	3	4	5	6	7	8	Grand Total
1	67694	126079	140110	68630	89883	92649	128542	109634	823221
2	74371	56057	85730	74209	64041	86951	110670	111395	663424
3	61184	105949	105672	71146	83667	74121	84494	74796	661029
4	90939	90015	87291	72680	59639	79372	72660	94042	646638
5	55782	95970	105195	57457	56831	63247	116379	105918	656779
6	71011	94242	106686	51071	75950	75940	89521	94499	658920
7	78536	131515	94836	60200	96056	95161	77601	91321	725226
Grand Total	499517	699827	725520	455393	526067	567441	679867	681605	4835237
Count of Activity	Column Labels
Row Labels	1	2	3	4	5	6	7	8	Grand Total
1	1440	1440	1440	1440	1440	1440	1440	1440	11520
2	1440	1020	1440	1440	1440	1440	1440	1440	11100
3	1440	1440	1440	1440	1440	1440	1440	1440	11520
4	1440	1440	1440	1440	1440	1440	1020	1440	11100
5	1440	1440	1440	1440	1440	1440	1440	1440	11520
6	1440	1440	1440	1440	1440	1440	1440	1440	11520
7	1440	1440	1440	1440	1440	1440	1440	1440	11520
Grand Total	10080	9660	10080	10080	10080	10080	9660	10080	79800

## Sheet: Pivot Quadrant
Sum of Activity	Column Labels
Row Labels	1	2	3	4	5	6	7	8	Grand Total
1	17271	26479	39677	23141	24926	28108	18559	23372	201533
2	144804	193945	215363	138879	125859	139550	184115	186442	1328957
3	153123	210918	201510	109256	143470	152141	205402	211723	1387543
4	184319	268485	268970	184117	231812	247642	271791	260068	1917204
Grand Total	499517	699827	725520	455393	526067	567441	679867	681605	4835237
Average	124879	174957	181380	113848	131517	141860	169967	170401
Count of Activity	Column Labels
Row Labels	1	2	3	4	5	6	7	8	Grand Total
1	2520	2520	2520	2520	2520	2520	2520	2520	20160
2	2520	2220	2520	2520	2520	2520	2280	2520	19620
3	2520	2400	2520	2520	2520	2520	2340	2520	19860
4	2520	2520	2520	2520	2520	2520	2520	2520	20160
Grand Total	10080	9660	10080	10080	10080	10080	9660	10080	79800

## Sheet: 7.7.09
Actogram, Copy Raw Data, All Days
Identity:	Buster
Filename:	E:\Active Research Files\meloxicam titre canine\cases\buster\Buster 7.7.09.AWC
Gender:	F
Age:	11
Height:	61.0 cm	24.0 in
Weight:	11.8 kg	26.0 lbs
Start Date:	07-Jul-2009 (Tue)
Start Time:	18:00:00
Interval:	1.00 mins
Date Stamp:	Time Stamp:	Activity Data:	Marker Press:
2009-07-07	00:00:00	0
2009-07-07	00:01:00	0
2009-07-07	00:02:00	0
2009-07-07	00:03:00	0
2009-07-07	00:04:00	0
2009-07-07	00:05:00	0
2009-07-07	00:06:00	0
2009-07-07	00:07:00	0
2009-07-07	00:08:00	0
2009-07-07	00:09:00	0
2009-07-07	00:10:00	0
2009-07-07	00:11:00	0
2009-07-07	00:12:00	0
2009-07-07	00:13:00	0
2009-07-07	00:14:00	0
2009-07-07	00:15:00	0
2009-07-07	00:16:00	0
2009-07-07	00:17:00	0
2009-07-07	00:18:00	0
2009-07-07	00:19:00	0
2009-07-07	00:20:00	0
2009-07-07	00:21:00	0
2009-07-07	00:22:00	0
2009-07-07	00:23:00	0
2009-07-07	00:24:00	0
2009-07-07	00:25:00	0
2009-07-07	00:26:00	0
2009-07-07	00:27:00	0
2009-07-07	00:28:00	0
2009-07-07	00:29:00	0
2009-07-07	00:30:00	0
2009-07-07	00:31:00	0
2009-07-07	00:32:00	0
2009-07-07	00:33:00	0
2009-07-07	00:34:00	0
2009-07-07	00:35:00	0
2009-07-07	00:36:00	0
2009-07-07	00:37:00	0
2009-07-07	00:38:00	0
2009-07-07	00:39:00	0
2009-07-07	00:40:00	0
2009-07-07	00:41:00	0
2009-07-07	00:42:00	0
2009-07-07	00:43:00	0
2009-07-07	00:44:00	0
2009-07-07	00:45:00	0
2009-07-07	00:46:00	0
2009-07-07	00:47:00	0
2009-07-07	00:48:00	0
2009-07-07	00:49:00	0
2009-07-07	00:50:00	0
2009-07-07	00:51:00	0
2009-07-07	00:52:00	0
2009-07-07	00:53:00	0
2009-07-07	00:54:00	0
2009-07-07	00:55:00	0
2009-07-07	00:56:00	0
2009-07-07	00:57:00	0
2009-07-07	00:58:00	0
2009-07-07	00:59:00	0
2009-07-07	01:00:00	0
2009-07-07	01:01:00	0
2009-07-07	01:02:00	0
2009-07-07	01:03:00	0
2009-07-07	01:04:00	0
2009-07-07	01:05:00	0
2009-07-07	01:06:00	0
2009-07-07	01:07:00	0
2009-07-07	01:08:00	0
2009-07-07	01:09:00	0
2009-07-07	01:10:00	0
2009-07-07	01:11:00	0
2009-07-07	01:12:00	0
2009-07-07	01:13:00	0
2009-07-07	01:14:00	0
2009-07-07	01:15:00	0
2009-07-07	01:16:00	0
2009-07-07	01:17:00	0
2009-07-07	01:18:00	0
2009-07-07	01:19:00	0
2009-07-07	01:20:00	0
2009-07-07	01:21:00	0
2009-07-07	01:22:00	0
2009-07-07	01:23:00	0
2009-07-07	01:24:00	0
2009-07-07	01:25:00	0
2009-07-07	01:26:00	0
2009-07-07	01:27:00	0
2009-07-07	01:28:00	0
2009-07-07	01:29:00	0
2009-07-07	01:30:00	0
2009-07-07	01:31:00	0
2009-07-07	01:32:00	0
2009-07-07	01:33:00	0
2009-07-07	01:34:00	0
2009-07-07	01:35:00	0
2009-07-07	01:36:00	0
2009-07-07	01:37:00	0
2009-07-07	01:38:00	0
2009-07-07	01:39:00	0
2009-07-07	01:40:00	0
2009-07-07	01:41:00	0
2009-07-07	01:42:00	0
2009-07-07	01:43:00	0
2009-07-07	01:44:00	0
2009-07-07	01:45:00	0
2009-07-07	01:46:00	0
2009-07-07	01:47:00	0
2009-07-07	01:48:00	0
2009-07-07	01:49:00	0
2009-07-07	01:50:00	0
2009-07-07	01:51:00	0
2009-07-07	01:52:00	0
2009-07-07	01:53:00	0
2009-07-07	01:54:00	0
2009-07-07	01:55:00	0
2009-07-07	01:56:00	0
2009-07-07	01:57:00	0
2009-07-07	01:58:00	0
2009-07-07	01:59:00	0
2009-07-07	02:00:00	0
2009-07-07	02:01:00	0
2009-07-07	02:02:00	0
2009-07-07	02:03:00	0
2009-07-07	02:04:00	0
2009-07-07	02:05:00	0
2009-07-07	02:06:00	0
2009-07-07	02:07:00	0
2009-07-07	02:08:00	0
2009-07-07	02:09:00	0
2009-07-07	02:10:00	0
2009-07-07	02:11:00	0
2009-07-07	02:12:00	0
2009-07-07	02:13:00	0
2009-07-07	02:14:00	0
2009-07-07	02:15:00	0
2009-07-07	02:16:00	0
2009-07-07	02:17:00	0
2009-07-07	02:18:00	0
2009-07-07	02:19:00	0
2009-07-07	02:20:00	0
2009-07-07	02:21:00	0
2009-07-07	02:22:00	0
2009-07-07	02:23:00	0
2009-07-07	02:24:00	0
2009-07-07	02:25:00	0
2009-07-07	02:26:00	0
2009-07-07	02:27:00	0
2009-07-07	02:28:00	0
2009-07-07	02:29:00	0
2009-07-07	02:30:00	0
2009-07-07	02:31:00	0
2009-07-07	02:32:00	0
2009-07-07	02:33:00	0
2009-07-07	02:34:00	0
2009-07-07	02:35:00	0
2009-07-07	02:36:00	0
2009-07-07	02:37:00	0
2009-07-07	02:38:00	0
2009-07-07	02:39:00	0
2009-07-07	02:40:00	0
2009-07-07	02:41:00	0
2009-07-07	02:42:00	0
2009-07-07	02:43:00	0
2009-07-07	02:44:00	0
2009-07-07	02:45:00	0
2009-07-07	02:46:00	0
2009-07-07	02:47:00	0
2009-07-07	02:48:00	0
2009-07-07	02:49:00	0
2009-07-07	02:50:00	0
2009-07-07	02:51:00	0
2009-07-07	02:52:00	0
2009-07-07	02:53:00	0
2009-07-07	02:54:00	0
2009-07-07	02:55:00	0
2009-07-07	02:56:00	0
2009-07-07	02:57:00	0
2009-07-07	02:58:00	0
2009-07-07	02:59:00	0
2009-07-07	03:00:00	0
2009-07-07	03:01:00	0
2009-07-07	03:02:00	0
2009-07-07	03:03:00	0
2009-07-07	03:04:00	0
2009-07-07	03:05:00	0
2009-07-07	03:06:00	0
2009-07-07	03:07:00	0
2009-07-07	03:08:00	0
2009-07-07	03:09:00	0
2009-07-07	03:10:00	0
2009-07-07	03:11:00	0
2009-07-07	03:12:00	0
2009-07-07	03:13:00	0
2009-07-07	03:14:00	0
2009-07-07	03:15:00	0
2009-07-07	03:16:00	0
2009-07-07	03:17:00	0
2009-07-07	03:18:00	0
2009-07-07	03:19:00	0
2009-07-07	03:20:00	0
2009-07-07	03:21:00	0
2009-07-07	03:22:00	0
2009-07-07	03:23:00	0
2009-07-07	03:24:00	0
2009-07-07	03:25:00	0
2009-07-07	03:26:00	0
2009-07-07	03:27:00	0
2009-07-07	03:28:00	0
2009-07-07	03:29:00	0
2009-07-07	03:30:00	0
2009-07-07	03:31:00	0
2009-07-07	03:32:00	0
2009-07-07	03:33:00	0
2009-07-07	03:34:00	0
2009-07-07	03:35:00	0
2009-07-07	03:36:00	0
2009-07-07	03:37:00	0
2009-07-07	03:38:00	0
2009-07-07	03:39:00	0
2009-07-07	03:40:00	0
2009-07-07	03:41:00	0
2009-07-07	03:42:00	0
2009-07-07	03:43:00	0
2009-07-07	03:44:00	0
2009-07-07	03:45:00	0
2009-07-07	03:46:00	0
2009-07-07	03:47:00	0
2009-07-07	03:48:00	0
2009-07-07	03:49:00	0
2009-07-07	03:50:00	0
2009-07-07	03:51:00	0
2009-07-07	03:52:00	0
2009-07-07	03:53:00	0
2009-07-07	03:54:00	0
2009-07-07	03:55:00	0
2009-07-07	03:56:00	0
2009-07-07	03:57:00	0
2009-07-07	03:58:00	0
2009-07-07	03:59:00	0
2009-07-07	04:00:00	0
2009-07-07	04:01:00	0
2009-07-07	04:02:00	0
2009-07-07	04:03:00	0
2009-07-07	04:04:00	0
2009-07-07	04:05:00	0
2009-07-07	04:06:00	0
2009-07-07	04:07:00	0
2009-07-07	04:08:00	0
2009-07-07	04:09:00	0
2009-07-07	04:10:00	0
2009-07-07	04:11:00	0
2009-07-07	04:12:00	0
2009-07-07	04:13:00	0
2009-07-07	04:14:00	0
2009-07-07	04:15:00	0
2009-07-07	04:16:00	0
2009-07-07	04:17:00	0
2009-07-07	04:18:00	0
2009-07-07	04:19:00	0
2009-07-07	04:20:00	0
2009-07-07	04:21:00	0
2009-07-07	04:22:00	0
2009-07-07	04:23:00	0
2009-07-07	04:24:00	0
2009-07-07	04:25:00	0
2009-07-07	04:26:00	0
2009-07-07	04:27:00	0
2009-07-07	04:28:00	0
2009-07-07	04:29:00	0
2009-07-07	04:30:00	0
2009-07-07	04:31:00	0
2009-07-07	04:32:00	0
2009-07-07	04:33:00	0
2009-07-07	04:34:00	0
2009-07-07	04:35:00	0
2009-07-07	04:36:00	0
2009-07-07	04:37:00	0
2009-07-07	04:38:00	0
2009-07-07	04:39:00	0
2009-07-07	04:40:00	0
2009-07-07	04:41:00	0
2009-07-07	04:42:00	0
2009-07-07	04:43:00	0
2009-07-07	04:44:00	0
2009-07-07	04:45:00	0
2009-07-07	04:46:00	0
2009-07-07	04:47:00	0
2009-07-07	04:48:00	0
2009-07-07	04:49:00	0
2009-07-07	04:50:00	0
2009-07-07	04:51:00	0
2009-07-07	04:52:00	0
2009-07-07	04:53:00	0
2009-07-07	04:54:00	0
2009-07-07	04:55:00	0
2009-07-07	04:56:00	0
2009-07-07	04:57:00	0
2009-07-07	04:58:00	0
2009-07-07	04:59:00	0
2009-07-07	05:00:00	0
2009-07-07	05:01:00	0
2009-07-07	05:02:00	0
2009-07-07	05:03:00	0
2009-07-07	05:04:00	0
2009-07-07	05:05:00	0
2009-07-07	05:06:00	0
2009-07-07	05:07:00	0
2009-07-07	05:08:00	0
2009-07-07	05:09:00	0
2009-07-07	05:10:00	0
2009-07-07	05:11:00	0
2009-07-07	05:12:00	0
2009-07-07	05:13:00	0
2009-07-07	05:14:00	0
2009-07-07	05:15:00	0
2009-07-07	05:16:00	0
2009-07-07	05:17:00	0
2009-07-07	05:18:00	0
2009-07-07	05:19:00	0
2009-07-07	05:20:00	0
2009-07-07	05:21:00	0
2009-07-07	05:22:00	0
2009-07-07	05:23:00	0
2009-07-07	05:24:00	0
2009-07-07	05:25:00	0
2009-07-07	05:26:00	0
2009-07-07	05:27:00	0
2009-07-07	05:28:00	0
2009-07-07	05:29:00	0
2009-07-07	05:30:00	0
2009-07-07	05:31:00	0
2009-07-07	05:32:00	0
2009-07-07	05:33:00	0
2009-07-07	05:34:00	0
2009-07-07	05:35:00	0
2009-07-07	05:36:00	0
2009-07-07	05:37:00	0
2009-07-07	05:38:00	0
2009-07-07	05:39:00	0
2009-07-07	05:40:00	0
2009-07-07	05:41:00	0
2009-07-07	05:42:00	0
2009-07-07	05:43:00	0
2009-07-07	05:44:00	0
2009-07-07	05:45:00	0
2009-07-07	05:46:00	0
2009-07-07	05:47:00	0
2009-07-07	05:48:00	0
2009-07-07	05:49:00	0
2009-07-07	05:50:00	0
2009-07-07	05:51:00	0
2009-07-07	05:52:00	0
2009-07-07	05:53:00	0
2009-07-07	05:54:00	0
2009-07-07	05:55:00	0
2009-07-07	05:56:00	0
2009-07-07	05:57:00	0
2009-07-07	05:58:00	0
2009-07-07	05:59:00	0
2009-07-07	06:00:00	0
2009-07-07	06:01:00	0
2009-07-07	06:02:00	0
2009-07-07	06:03:00	0
2009-07-07	06:04:00	0
2009-07-07	06:05:00	0
2009-07-07	06:06:00	0
2009-07-07	06:07:00	0
2009-07-07	06:08:00	0
2009-07-07	06:09:00	0
2009-07-07	06:10:00	0
2009-07-07	06:11:00	0
2009-07-07	06:12:00	0
2009-07-07	06:13:00	0
2009-07-07	06:14:00	0
2009-07-07	06:15:00	0
2009-07-07	06:16:00	0
2009-07-07	06:17:00	0
2009-07-07	06:18:00	0
2009-07-07	06:19:00	0
2009-07-07	06:20:00	0
2009-07-07	06:21:00	0
2009-07-07	06:22:00	0
2009-07-07	06:23:00	0
2009-07-07	06:24:00	0
2009-07-07	06:25:00	0
2009-07-07	06:26:00	0
2009-07-07	06:27:00	0
2009-07-07	06:28:00	0
2009-07-07	06:29:00	0
2009-07-07	06:30:00	0
2009-07-07	06:31:00	0
2009-07-07	06:32:00	0
2009-07-07	06:33:00	0
2009-07-07	06:34:00	0
2009-07-07	06:35:00	0
2009-07-07	06:36:00	0
2009-07-07	06:37:00	0
2009-07-07	06:38:00	0
2009-07-07	06:39:00	0
2009-07-07	06:40:00	0
2009-07-07	06:41:00	0
2009-07-07	06:42:00	0
2009-07-07	06:43:00	0
2009-07-07	06:44:00	0
2009-07-07	06:45:00	0
2009-07-07	06:46:00	0
2009-07-07	06:47:00	0
2009-07-07	06:48:00	0
2009-07-07	06:49:00	0
2009-07-07	06:50:00	0
2009-07-07	06:51:00	0
2009-07-07	06:52:00	0
2009-07-07	06:53:00	0
2009-07-07	06:54:00	0
2009-07-07	06:55:00	0
2009-07-07	06:56:00	0
2009-07-07	06:57:00	0
2009-07-07	06:58:00	0
2009-07-07	06:59:00	0
2009-07-07	07:00:00	0
2009-07-07	07:01:00	0
2009-07-07	07:02:00	0
2009-07-07	07:03:00	0
2009-07-07	07:04:00	0
2009-07-07	07:05:00	0
2009-07-07	07:06:00	0
2009-07-07	07:07:00	0
2009-07-07	07:08:00	0
2009-07-07	07:09:00	0
2009-07-07	07:10:00	0
2009-07-07	07:11:00	0
2009-07-07	07:12:00	0
2009-07-07	07:13:00	0
2009-07-07	07:14:00	0
2009-07-07	07:15:00	0
2009-07-07	07:16:00	0
2009-07-07	07:17:00	0
2009-07-07	07:18:00	0
2009-07-07	07:19:00	0
2009-07-07	07:20:00	0
2009-07-07	07:21:00	0
2009-07-07	07:22:00	0
2009-07-07	07:23:00	0
2009-07-07	07:24:00	0
2009-07-07	07:25:00	0
2009-07-07	07:26:00	0
2009-07-07	07:27:00	0
2009-07-07	07:28:00	0
2009-07-07	07:29:00	0
2009-07-07	07:30:00	0
2009-07-07	07:31:00	0
2009-07-07	07:32:00	0
2009-07-07	07:33:00	0
2009-07-07	07:34:00	0
2009-07-07	07:35:00	0
2009-07-07	07:36:00	0
2009-07-07	07:37:00	0
2009-07-07	07:38:00	0
2009-07-07	07:39:00	0
2009-07-07	07:40:00	0
2009-07-07	07:41:00	0
2009-07-07	07:42:00	0
2009-07-07	07:43:00	0
2009-07-07	07:44:00	0
2009-07-07	07:45:00	0
2009-07-07	07:46:00	0
2009-07-07	07:47:00	0
2009-07-07	07:48:00	0
2009-07-07	07:49:00	0
2009-07-07	07:50:00	0
2009-07-07	07:51:00	0
2009-07-07	07:52:00	0
2009-07-07	07:53:00	0
2009-07-07	07:54:00	0
2009-07-07	07:55:00	0
2009-07-07	07:56:00	0
2009-07-07	07:57:00	0
2009-07-07	07:58:00	0
2009-07-07	07:59:00	0
2009-07-07	08:00:00	0
2009-07-07	08:01:00	0
2009-07-07	08:02:00	0
2009-07-07	08:03:00	0
2009-07-07	08:04:00	0
2009-07-07	08:05:00	0
2009-07-07	08:06:00	0
2009-07-07	08:07:00	0
2009-07-07	08:08:00	0
2009-07-07	08:09:00	0
2009-07-07	08:10:00	0
2009-07-07	08:11:00	0
2009-07-07	08:12:00	0
2009-07-07	08:13:00	0
2009-07-07	08:14:00	0
2009-07-07	08:15:00	0
2009-07-07	08:16:00	0
2009-07-07	08:17:00	0
2009-07-07	08:18:00	0
2009-07-07	08:19:00	0
2009-07-07	08:20:00	0
2009-07-07	08:21:00	0
2009-07-07	08:22:00	0
2009-07-07	08:23:00	0
2009-07-07	08:24:00	0
2009-07-07	08:25:00	0
2009-07-07	08:26:00	0
2009-07-07	08:27:00	0
2009-07-07	08:28:00	0
2009-07-07	08:29:00	0
2009-07-07	08:30:00	0
2009-07-07	08:31:00	0
2009-07-07	08:32:00	0
2009-07-07	08:33:00	0
2009-07-07	08:34:00	0
2009-07-07	08:35:00	0
2009-07-07	08:36:00	0
2009-07-07	08:37:00	0
2009-07-07	08:38:00	0
2009-07-07	08:39:00	0
2009-07-07	08:40:00	0
2009-07-07	08:41:00	0
2009-07-07	08:42:00	0
2009-07-07	08:43:00	0
2009-07-07	08:44:00	0
2009-07-07	08:45:00	0
2009-07-07	08:46:00	0
2009-07-07	08:47:00	0
2009-07-07	08:48:00	0
2009-07-07	08:49:00	0
2009-07-07	08:50:00	0
2009-07-07	08:51:00	0
2009-07-07	08:52:00	0
2009-07-07	08:53:00	0
2009-07-07	08:54:00	0
2009-07-07	08:55:00	0
2009-07-07	08:56:00	0
2009-07-07	08:57:00	0
2009-07-07	08:58:00	0
2009-07-07	08:59:00	0
2009-07-07	09:00:00	0
2009-07-07	09:01:00	0
2009-07-07	09:02:00	0
2009-07-07	09:03:00	0
2009-07-07	09:04:00	0
2009-07-07	09:05:00	0
2009-07-07	09:06:00	0
2009-07-07	09:07:00	0
2009-07-07	09:08:00	0
2009-07-07	09:09:00	0
2009-07-07	09:10:00	0
2009-07-07	09:11:00	0
2009-07-07	09:12:00	0
2009-07-07	09:13:00	0
2009-07-07	09:14:00	0
2009-07-07	09:15:00	0
2009-07-07	09:16:00	0
2009-07-07	09:17:00	0
2009-07-07	09:18:00	0
2009-07-07	09:19:00	0
2009-07-07	09:20:00	0
2009-07-07	09:21:00	0
2009-07-07	09:22:00	0
2009-07-07	09:23:00	0
2009-07-07	09:24:00	0
2009-07-07	09:25:00	0
2009-07-07	09:26:00	0
2009-07-07	09:27:00	0
2009-07-07	09:28:00	0
2009-07-07	09:29:00	0
2009-07-07	09:30:00	0
2009-07-07	09:31:00	0
2009-07-07	09:32:00	0
2009-07-07	09:33:00	0
2009-07-07	09:34:00	0
2009-07-07	09:35:00	0
2009-07-07	09:36:00	0
2009-07-07	09:37:00	0
2009-07-07	09:38:00	0
2009-07-07	09:39:00	0
2009-07-07	09:40:00	0
2009-07-07	09:41:00	0
2009-07-07	09:42:00	0
2009-07-07	09:43:00	0
2009-07-07	09:44:00	0
2009-07-07	09:45:00	0
2009-07-07	09:46:00	0
2009-07-07	09:47:00	0
2009-07-07	09:48:00	0
2009-07-07	09:49:00	0
2009-07-07	09:50:00	0
2009-07-07	09:51:00	0
2009-07-07	09:52:00	0
2009-07-07	09:53:00	0
2009-07-07	09:54:00	0
2009-07-07	09:55:00	0
2009-07-07	09:56:00	0
2009-07-07	09:57:00	0
2009-07-07	09:58:00	0
2009-07-07	09:59:00	0
2009-07-07	10:00:00	0
2009-07-07	10:01:00	0
2009-07-07	10:02:00	0
2009-07-07	10:03:00	0
2009-07-07	10:04:00	0
2009-07-07	10:05:00	0
2009-07-07	10:06:00	0
2009-07-07	10:07:00	0
2009-07-07	10:08:00	0
2009-07-07	10:09:00	0
2009-07-07	10:10:00	0
2009-07-07	10:11:00	0
2009-07-07	10:12:00	0
2009-07-07	10:13:00	0
2009-07-07	10:14:00	0
2009-07-07	10:15:00	0
2009-07-07	10:16:00	0
2009-07-07	10:17:00	0
2009-07-07	10:18:00	0
2009-07-07	10:19:00	0
2009-07-07	10:20:00	0
2009-07-07	10:21:00	0
2009-07-07	10:22:00	0
2009-07-07	10:23:00	0
2009-07-07	10:24:00	0
2009-07-07	10:25:00	0
2009-07-07	10:26:00	0
2009-07-07	10:27:00	0
2009-07-07	10:28:00	0
2009-07-07	10:29:00	0
2009-07-07	10:30:00	0
2009-07-07	10:31:00	0
2009-07-07	10:32:00	0
2009-07-07	10:33:00	0
2009-07-07	10:34:00	0
2009-07-07	10:35:00	0
2009-07-07	10:36:00	0
2009-07-07	10:37:00	0
2009-07-07	10:38:00	0
2009-07-07	10:39:00	0
2009-07-07	10:40:00	0
2009-07-07	10:41:00	0
2009-07-07	10:42:00	0
2009-07-07	10:43:00	0
2009-07-07	10:44:00	0
2009-07-07	10:45:00	0
2009-07-07	10:46:00	0
2009-07-07	10:47:00	0
2009-07-07	10:48:00	0
2009-07-07	10:49:00	0
2009-07-07	10:50:00	0
2009-07-07	10:51:00	0
2009-07-07	10:52:00	0
2009-07-07	10:53:00	0
2009-07-07	10:54:00	0
2009-07-07	10:55:00	0
2009-07-07	10:56:00	0
2009-07-07	10:57:00	0
2009-07-07	10:58:00	0
2009-07-07	10:59:00	0
2009-07-07	11:00:00	0
2009-07-07	11:01:00	0
2009-07-07	11:02:00	0
2009-07-07	11:03:00	0
2009-07-07	11:04:00	0
2009-07-07	11:05:00	0
2009-07-07	11:06:00	0
2009-07-07	11:07:00	0
2009-07-07	11:08:00	0
2009-07-07	11:09:00	0
2009-07-07	11:10:00	0
2009-07-07	11:11:00	0
2009-07-07	11:12:00	0
2009-07-07	11:13:00	0
2009-07-07	11:14:00	0
2009-07-07	11:15:00	0
2009-07-07	11:16:00	0
2009-07-07	11:17:00	0
2009-07-07	11:18:00	0
2009-07-07	11:19:00	0
2009-07-07	11:20:00	0
2009-07-07	11:21:00	0
2009-07-07	11:22:00	0
2009-07-07	11:23:00	0
2009-07-07	11:24:00	0
2009-07-07	11:25:00	0
2009-07-07	11:26:00	0
2009-07-07	11:27:00	0
2009-07-07	11:28:00	0
2009-07-07	11:29:00	0
2009-07-07	11:30:00	0
2009-07-07	11:31:00	0
2009-07-07	11:32:00	0
2009-07-07	11:33:00	0
2009-07-07	11:34:00	0
2009-07-07	11:35:00	0
2009-07-07	11:36:00	0
2009-07-07	11:37:00	0
2009-07-07	11:38:00	0
2009-07-07	11:39:00	0
2009-07-07	11:40:00	0
2009-07-07	11:41:00	0
2009-07-07	11:42:00	0
2009-07-07	11:43:00	0
2009-07-07	11:44:00	0
2009-07-07	11:45:00	0
2009-07-07	11:46:00	0
2009-07-07	11:47:00	0
2009-07-07	11:48:00	0
2009-07-07	11:49:00	0
2009-07-07	11:50:00	0
2009-07-07	11:51:00	0
2009-07-07	11:52:00	0
2009-07-07	11:53:00	0
2009-07-07	11:54:00	0
2009-07-07	11:55:00	0
2009-07-07	11:56:00	0
2009-07-07	11:57:00	0
2009-07-07	11:58:00	0
2009-07-07	11:59:00	0
2009-07-07	12:00:00	0
2009-07-07	12:01:00	0
2009-07-07	12:02:00	0
2009-07-07	12:03:00	0
2009-07-07	12:04:00	0
2009-07-07	12:05:00	0
2009-07-07	12:06:00	0
2009-07-07	12:07:00	0
2009-07-07	12:08:00	0
2009-07-07	12:09:00	0
2009-07-07	12:10:00	0
2009-07-07	12:11:00	0
2009-07-07	12:12:00	0
2009-07-07	12:13:00	0
2009-07-07	12:14:00	0
2009-07-07	12:15:00	0
2009-07-07	12:16:00	0
2009-07-07	12:17:00	0
2009-07-07	12:18:00	0
2009-07-07	12:19:00	0
2009-07-07	12:20:00	0
2009-07-07	12:21:00	0
2009-07-07	12:22:00	0
2009-07-07	12:23:00	0
2009-07-07	12:24:00	0
2009-07-07	12:25:00	0
2009-07-07	12:26:00	0
2009-07-07	12:27:00	0
2009-07-07	12:28:00	0
2009-07-07	12:29:00	0
2009-07-07	12:30:00	0
2009-07-07	12:31:00	0
2009-07-07	12:32:00	0
2009-07-07	12:33:00	0
2009-07-07	12:34:00	0
2009-07-07	12:35:00	0
2009-07-07	12:36:00	0
2009-07-07	12:37:00	0
2009-07-07	12:38:00	0
2009-07-07	12:39:00	0
2009-07-07	12:40:00	0
2009-07-07	12:41:00	0
2009-07-07	12:42:00	0
2009-07-07	12:43:00	0
2009-07-07	12:44:00	0
2009-07-07	12:45:00	0
2009-07-07	12:46:00	0
2009-07-07	12:47:00	0
2009-07-07	12:48:00	0
2009-07-07	12:49:00	0
2009-07-07	12:50:00	0
2009-07-07	12:51:00	0
2009-07-07	12:52:00	0
2009-07-07	12:53:00	0
2009-07-07	12:54:00	0
2009-07-07	12:55:00	0
2009-07-07	12:56:00	0
2009-07-07	12:57:00	0
2009-07-07	12:58:00	0
2009-07-07	12:59:00	0
2009-07-07	13:00:00	0
2009-07-07	13:01:00	0
2009-07-07	13:02:00	0
2009-07-07	13:03:00	0
2009-07-07	13:04:00	0
2009-07-07	13:05:00	0
2009-07-07	13:06:00	0
2009-07-07	13:07:00	0
2009-07-07	13:08:00	0
2009-07-07	13:09:00	0
2009-07-07	13:10:00	0
2009-07-07	13:11:00	0
2009-07-07	13:12:00	0
2009-07-07	13:13:00	0
2009-07-07	13:14:00	0
2009-07-07	13:15:00	0
2009-07-07	13:16:00	0
2009-07-07	13:17:00	0
2009-07-07	13:18:00	0
2009-07-07	13:19:00	0
2009-07-07	13:20:00	0
2009-07-07	13:21:00	0
2009-07-07	13:22:00	0
2009-07-07	13:23:00	0
2009-07-07	13:24:00	0
2009-07-07	13:25:00	0
2009-07-07	13:26:00	0
2009-07-07	13:27:00	0
2009-07-07	13:28:00	0
2009-07-07	13:29:00	0
2009-07-07	13:30:00	0
2009-07-07	13:31:00	0
2009-07-07	13:32:00	0
2009-07-07	13:33:00	0
2009-07-07	13:34:00	0
2009-07-07	13:35:00	0
2009-07-07	13:36:00	0
2009-07-07	13:37:00	0
2009-07-07	13:38:00	0
2009-07-07	13:39:00	0
2009-07-07	13:40:00	0
2009-07-07	13:41:00	0
2009-07-07	13:42:00	0
2009-07-07	13:43:00	0
2009-07-07	13:44:00	0
2009-07-07	13:45:00	0
2009-07-07	13:46:00	0
2009-07-07	13:47:00	0
2009-07-07	13:48:00	0
2009-07-07	13:49:00	0
2009-07-07	13:50:00	0
2009-07-07	13:51:00	0
2009-07-07	13:52:00	0
2009-07-07	13:53:00	0
2009-07-07	13:54:00	0
2009-07-07	13:55:00	0
2009-07-07	13:56:00	0
2009-07-07	13:57:00	0
2009-07-07	13:58:00	0
2009-07-07	13:59:00	0
2009-07-07	14:00:00	0
2009-07-07	14:01:00	0
2009-07-07	14:02:00	0
2009-07-07	14:03:00	0
2009-07-07	14:04:00	0
2009-07-07	14:05:00	0
2009-07-07	14:06:00	0
2009-07-07	14:07:00	0
2009-07-07	14:08:00	0
2009-07-07	14:09:00	0
2009-07-07	14:10:00	0
2009-07-07	14:11:00	0
2009-07-07	14:12:00	0
2009-07-07	14:13:00	0
2009-07-07	14:14:00	0
2009-07-07	14:15:00	0
2009-07-07	14:16:00	0
2009-07-07	14:17:00	0
2009-07-07	14:18:00	0
2009-07-07	14:19:00	0
2009-07-07	14:20:00	0
2009-07-07	14:21:00	0
2009-07-07	14:22:00	0
2009-07-07	14:23:00	0
2009-07-07	14:24:00	0
2009-07-07	14:25:00	0
2009-07-07	14:26:00	0
2009-07-07	14:27:00	0
2009-07-07	14:28:00	0
2009-07-07	14:29:00	0
2009-07-07	14:30:00	0
2009-07-07	14:31:00	0
2009-07-07	14:32:00	0
2009-07-07	14:33:00	0
2009-07-07	14:34:00	0
2009-07-07	14:35:00	0
2009-07-07	14:36:00	0
2009-07-07	14:37:00	0
2009-07-07	14:38:00	0
2009-07-07	14:39:00	0
2009-07-07	14:40:00	0
2009-07-07	14:41:00	0
2009-07-07	14:42:00	0
2009-07-07	14:43:00	0
2009-07-07	14:44:00	0
2009-07-07	14:45:00	0
2009-07-07	14:46:00	0
2009-07-07	14:47:00	0
2009-07-07	14:48:00	0
2009-07-07	14:49:00	0
2009-07-07	14:50:00	0
2009-07-07	14:51:00	0
2009-07-07	14:52:00	0
2009-07-07	14:53:00	0
2009-07-07	14:54:00	0
2009-07-07	14:55:00	0
2009-07-07	14:56:00	0
2009-07-07	14:57:00	0
2009-07-07	14:58:00	0
2009-07-07	14:59:00	0
2009-07-07	15:00:00	0
2009-07-07	15:01:00	0
2009-07-07	15:02:00	0
2009-07-07	15:03:00	0
2009-07-07	15:04:00	0
2009-07-07	15:05:00	0
2009-07-07	15:06:00	0
2009-07-07	15:07:00	0
2009-07-07	15:08:00	0
2009-07-07	15:09:00	0
2009-07-07	15:10:00	0
2009-07-07	15:11:00	0
2009-07-07	15:12:00	0
2009-07-07	15:13:00	0
2009-07-07	15:14:00	0
2009-07-07	15:15:00	0
2009-07-07	15:16:00	0
2009-07-07	15:17:00	0
2009-07-07	15:18:00	0
2009-07-07	15:19:00	0
2009-07-07	15:20:00	0
2009-07-07	15:21:00	0
2009-07-07	15:22:00	0
2009-07-07	15:23:00	0
2009-07-07	15:24:00	0
2009-07-07	15:25:00	0
2009-07-07	15:26:00	0
2009-07-07	15:27:00	0
2009-07-07	15:28:00	0
2009-07-07	15:29:00	0
2009-07-07	15:30:00	0
2009-07-07	15:31:00	0
2009-07-07	15:32:00	0
2009-07-07	15:33:00	0
2009-07-07	15:34:00	0
2009-07-07	15:35:00	0
2009-07-07	15:36:00	0
2009-07-07	15:37:00	0
2009-07-07	15:38:00	0
2009-07-07	15:39:00	0
2009-07-07	15:40:00	0
2009-07-07	15:41:00	0
2009-07-07	15:42:00	0
2009-07-07	15:43:00	0
2009-07-07	15:44:00	0
2009-07-07	15:45:00	0
2009-07-07	15:46:00	0
2009-07-07	15:47:00	0
2009-07-07	15:48:00	0
2009-07-07	15:49:00	0
2009-07-07	15:50:00	0
2009-07-07	15:51:00	0
2009-07-07	15:52:00	0
2009-07-07	15:53:00	0
2009-07-07	15:54:00	0
2009-07-07	15:55:00	0
2009-07-07	15:56:00	0
2009-07-07	15:57:00	0
2009-07-07	15:58:00	0
2009-07-07	15:59:00	0
2009-07-07	16:00:00	0
2009-07-07	16:01:00	0
2009-07-07	16:02:00	0
2009-07-07	16:03:00	0
2009-07-07	16:04:00	0
2009-07-07	16:05:00	0
2009-07-07	16:06:00	0
2009-07-07	16:07:00	0
2009-07-07	16:08:00	0
2009-07-07	16:09:00	0
2009-07-07	16:10:00	0
2009-07-07	16:11:00	0
2009-07-07	16:12:00	0
2009-07-07	16:13:00	0
2009-07-07	16:14:00	0
2009-07-07	16:15:00	0
2009-07-07	16:16:00	0
2009-07-07	16:17:00	0
2009-07-07	16:18:00	0
2009-07-07	16:19:00	0
2009-07-07	16:20:00	0
2009-07-07	16:21:00	0
2009-07-07	16:22:00	0
2009-07-07	16:23:00	0
2009-07-07	16:24:00	0
2009-07-07	16:25:00	0
2009-07-07	16:26:00	0
2009-07-07	16:27:00	0
2009-07-07	16:28:00	0
2009-07-07	16:29:00	0
2009-07-07	16:30:00	0
2009-07-07	16:31:00	0
2009-07-07	16:32:00	0
2009-07-07	16:33:00	0
2009-07-07	16:34:00	0
2009-07-07	16:35:00	0
2009-07-07	16:36:00	0
2009-07-07	16:37:00	0
2009-07-07	16:38:00	0
2009-07-07	16:39:00	0
2009-07-07	16:40:00	0
2009-07-07	16:41:00	0
2009-07-07	16:42:00	0
2009-07-07	16:43:00	0
2009-07-07	16:44:00	0
2009-07-07	16:45:00	0
2009-07-07	16:46:00	0
2009-07-07	16:47:00	0
2009-07-07	16:48:00	0
2009-07-07	16:49:00	0
2009-07-07	16:50:00	0
2009-07-07	16:51:00	0
2009-07-07	16:52:00	0
2009-07-07	16:53:00	0
2009-07-07	16:54:00	0
2009-07-07	16:55:00	0
2009-07-07	16:56:00	0
2009-07-07	16:57:00	0
2009-07-07	16:58:00	0
2009-07-07	16:59:00	0
2009-07-07	17:00:00	0
2009-07-07	17:01:00	0
2009-07-07	17:02:00	0
2009-07-07	17:03:00	0
2009-07-07	17:04:00	0
2009-07-07	17:05:00	0
2009-07-07	17:06:00	0
2009-07-07	17:07:00	0
2009-07-07	17:08:00	0
2009-07-07	17:09:00	0
2009-07-07	17:10:00	0
2009-07-07	17:11:00	0
2009-07-07	17:12:00	0
2009-07-07	17:13:00	0
2009-07-07	17:14:00	0
2009-07-07	17:15:00	0
2009-07-07	17:16:00	0
2009-07-07	17:17:00	0
2009-07-07	17:18:00	0
2009-07-07	17:19:00	0
2009-07-07	17:20:00	0
2009-07-07	17:21:00	0
2009-07-07	17:22:00	0
2009-07-07	17:23:00	0
2009-07-07	17:24:00	0
2009-07-07	17:25:00	0
2009-07-07	17:26:00	0
2009-07-07	17:27:00	0
2009-07-07	17:28:00	0
2009-07-07	17:29:00	0
2009-07-07	17:30:00	0
2009-07-07	17:31:00	0
2009-07-07	17:32:00	0
2009-07-07	17:33:00	0
2009-07-07	17:34:00	0
2009-07-07	17:35:00	0
2009-07-07	17:36:00	0
2009-07-07	17:37:00	0
2009-07-07	17:38:00	0
2009-07-07	17:39:00	0
2009-07-07	17:40:00	0
2009-07-07	17:41:00	0
2009-07-07	17:42:00	0
2009-07-07	17:43:00	0
2009-07-07	17:44:00	0
2009-07-07	17:45:00	0
2009-07-07	17:46:00	0
2009-07-07	17:47:00	0
2009-07-07	17:48:00	0
2009-07-07	17:49:00	0
2009-07-07	17:50:00	0
2009-07-07	17:51:00	0
2009-07-07	17:52:00	0
2009-07-07	17:53:00	0
2009-07-07	17:54:00	0
2009-07-07	17:55:00	0
2009-07-07	17:56:00	0
2009-07-07	17:57:00	0
2009-07-07	17:58:00	0
2009-07-07	17:59:00	0
2009-07-07	18:00:00	776
2009-07-07	18:01:00	1029
2009-07-07	18:02:00	197
2009-07-07	18:03:00	305
2009-07-07	18:04:00	26
2009-07-07	18:05:00	26
2009-07-07	18:06:00	0
2009-07-07	18:07:00	0
2009-07-07	18:08:00	0
2009-07-07	18:09:00	0
2009-07-07	18:10:00	0
2009-07-07	18:11:00	0
2009-07-07	18:12:00	0
2009-07-07	18:13:00	64
2009-07-07	18:14:00	0
2009-07-07	18:15:00	0
2009-07-07	18:16:00	0
2009-07-07	18:17:00	0
2009-07-07	18:18:00	0
2009-07-07	18:19:00	0
2009-07-07	18:20:00	0
2009-07-07	18:21:00	0
2009-07-07	18:22:00	0
2009-07-07	18:23:00	13
2009-07-07	18:24:00	0
2009-07-07	18:25:00	13
2009-07-07	18:26:00	0
2009-07-07	18:27:00	0
2009-07-07	18:28:00	0
2009-07-07	18:29:00	0
2009-07-07	18:30:00	13
2009-07-07	18:31:00	13
2009-07-07	18:32:00	38
2009-07-07	18:33:00	0
2009-07-07	18:34:00	0
2009-07-07	18:35:00	0
2009-07-07	18:36:00	0
2009-07-07	18:37:00	182
2009-07-07	18:38:00	64
2009-07-07	18:39:00	13
2009-07-07	18:40:00	13
2009-07-07	18:41:00	13
2009-07-07	18:42:00	13
2009-07-07	18:43:00	13
2009-07-07	18:44:00	0
2009-07-07	18:45:00	115
2009-07-07	18:46:00	538
2009-07-07	18:47:00	320
2009-07-07	18:48:00	660
2009-07-07	18:49:00	558
2009-07-07	18:50:00	259
2009-07-07	18:51:00	38
2009-07-07	18:52:00	102
2009-07-07	18:53:00	371
2009-07-07	18:54:00	26
2009-07-07	18:55:00	0
2009-07-07	18:56:00	407
2009-07-07	18:57:00	353
2009-07-07	18:58:00	228
2009-07-07	18:59:00	335
2009-07-07	19:00:00	51
2009-07-07	19:01:00	182
2009-07-07	19:02:00	64
2009-07-07	19:03:00	0
2009-07-07	19:04:00	13
2009-07-07	19:05:00	102
2009-07-07	19:06:00	51
2009-07-07	19:07:00	51
2009-07-07	19:08:00	77
2009-07-07	19:09:00	13
2009-07-07	19:10:00	0
2009-07-07	19:11:00	0
2009-07-07	19:12:00	0
2009-07-07	19:13:00	0
2009-07-07	19:14:00	0
2009-07-07	19:15:00	0
2009-07-07	19:16:00	0
2009-07-07	19:17:00	0
2009-07-07	19:18:00	0
2009-07-07	19:19:00	0
2009-07-07	19:20:00	0
2009-07-07	19:21:00	0
2009-07-07	19:22:00	0
2009-07-07	19:23:00	0
2009-07-07	19:24:00	243
2009-07-07	19:25:00	274
2009-07-07	19:26:00	212
2009-07-07	19:27:00	684
2009-07-07	19:28:00	538
2009-07-07	19:29:00	197
2009-07-07	19:30:00	0
2009-07-07	19:31:00	13
2009-07-07	19:32:00	425
2009-07-07	19:33:00	182
2009-07-07	19:34:00	51
2009-07-07	19:35:00	38
2009-07-07	19:36:00	77
2009-07-07	19:37:00	26
2009-07-07	19:38:00	51
2009-07-07	19:39:00	102
2009-07-07	19:40:00	38
2009-07-07	19:41:00	141
2009-07-07	19:42:00	0
2009-07-07	19:43:00	497
2009-07-07	19:44:00	128
2009-07-07	19:45:00	38
2009-07-07	19:46:00	371
2009-07-07	19:47:00	212
2009-07-07	19:48:00	212
2009-07-07	19:49:00	0
2009-07-07	19:50:00	13
2009-07-07	19:51:00	13
2009-07-07	19:52:00	13
2009-07-07	19:53:00	38
2009-07-07	19:54:00	0
2009-07-07	19:55:00	13
2009-07-07	19:56:00	13
2009-07-07	19:57:00	64
2009-07-07	19:58:00	13
2009-07-07	19:59:00	38
2009-07-07	20:00:00	26
2009-07-07	20:01:00	13
2009-07-07	20:02:00	77
2009-07-07	20:03:00	128
2009-07-07	20:04:00	0
2009-07-07	20:05:00	0
2009-07-07	20:06:00	0
2009-07-07	20:07:00	13
2009-07-07	20:08:00	0
2009-07-07	20:09:00	13
2009-07-07	20:10:00	38
2009-07-07	20:11:00	38
2009-07-07	20:12:00	0
2009-07-07	20:13:00	26
2009-07-07	20:14:00	975
2009-07-07	20:15:00	1262
2009-07-07	20:16:00	182
2009-07-07	20:17:00	274
2009-07-07	20:18:00	320
2009-07-07	20:19:00	197
2009-07-07	20:20:00	461
2009-07-07	20:21:00	228
2009-07-07	20:22:00	166
2009-07-07	20:23:00	51
2009-07-07	20:24:00	0
2009-07-07	20:25:00	51
2009-07-07	20:26:00	26
2009-07-07	20:27:00	13
2009-07-07	20:28:00	154
2009-07-07	20:29:00	538
2009-07-07	20:30:00	154
2009-07-07	20:31:00	77
2009-07-07	20:32:00	128
2009-07-07	20:33:00	51
2009-07-07	20:34:00	0
2009-07-07	20:35:00	0
2009-07-07	20:36:00	0
2009-07-07	20:37:00	0
2009-07-07	20:38:00	0
2009-07-07	20:39:00	128
2009-07-07	20:40:00	166
2009-07-07	20:41:00	13
2009-07-07	20:42:00	26
2009-07-07	20:43:00	182
2009-07-07	20:44:00	0
2009-07-07	20:45:00	0
2009-07-07	20:46:00	259
2009-07-07	20:47:00	305
2009-07-07	20:48:00	102
2009-07-07	20:49:00	38
2009-07-07	20:50:00	51
2009-07-07	20:51:00	90
2009-07-07	20:52:00	0
2009-07-07	20:53:00	371
2009-07-07	20:54:00	259
2009-07-07	20:55:00	77
2009-07-07	20:56:00	64
2009-07-07	20:57:00	259
2009-07-07	20:58:00	51
2009-07-07	20:59:00	38
2009-07-07	21:00:00	51
2009-07-07	21:01:00	305
2009-07-07	21:02:00	212
2009-07-07	21:03:00	0
2009-07-07	21:04:00	0
2009-07-07	21:05:00	0
2009-07-07	21:06:00	0
2009-07-07	21:07:00	0
2009-07-07	21:08:00	0
2009-07-07	21:09:00	128
2009-07-07	21:10:00	335
2009-07-07	21:11:00	389
2009-07-07	21:12:00	289
2009-07-07	21:13:00	371
2009-07-07	21:14:00	289
2009-07-07	21:15:00	64
2009-07-07	21:16:00	26
2009-07-07	21:17:00	371
2009-07-07	21:18:00	182
2009-07-07	21:19:00	166
2009-07-07	21:20:00	166
2009-07-07	21:21:00	182
2009-07-07	21:22:00	197
2009-07-07	21:23:00	212
2009-07-07	21:24:00	166
2009-07-07	21:25:00	212
2009-07-07	21:26:00	166
2009-07-07	21:27:00	38
2009-07-07	21:28:00	924
2009-07-07	21:29:00	899
2009-07-07	21:30:00	128
2009-07-07	21:31:00	38
2009-07-07	21:32:00	0
2009-07-07	21:33:00	26
2009-07-07	21:34:00	13
2009-07-07	21:35:00	0
2009-07-07	21:36:00	77
2009-07-07	21:37:00	26
2009-07-07	21:38:00	353
2009-07-07	21:39:00	259
2009-07-07	21:40:00	0
2009-07-07	21:41:00	0
2009-07-07	21:42:00	0
2009-07-07	21:43:00	0
2009-07-07	21:44:00	13
2009-07-07	21:45:00	0
2009-07-07	21:46:00	0
2009-07-07	21:47:00	0
2009-07-07	21:48:00	0
2009-07-07	21:49:00	0
2009-07-07	21:50:00	0
2009-07-07	21:51:00	0
2009-07-07	21:52:00	0
2009-07-07	21:53:00	0
2009-07-07	21:54:00	0
2009-07-07	21:55:00	0
2009-07-07	21:56:00	64
2009-07-07	21:57:00	0
2009-07-07	21:58:00	13
2009-07-07	21:59:00	0
2009-07-07	22:00:00	0
2009-07-07	22:01:00	0
2009-07-07	22:02:00	0
2009-07-07	22:03:00	0
2009-07-07	22:04:00	0
2009-07-07	22:05:00	0
2009-07-07	22:06:00	166
2009-07-07	22:07:00	0
2009-07-07	22:08:00	38
2009-07-07	22:09:00	0
2009-07-07	22:10:00	0
2009-07-07	22:11:00	0
2009-07-07	22:12:00	0
2009-07-07	22:13:00	0
2009-07-07	22:14:00	0
2009-07-07	22:15:00	0
2009-07-07	22:16:00	0
2009-07-07	22:17:00	26
2009-07-07	22:18:00	0
2009-07-07	22:19:00	13
2009-07-07	22:20:00	0
2009-07-07	22:21:00	0
2009-07-07	22:22:00	0
2009-07-07	22:23:00	0
2009-07-07	22:24:00	0
2009-07-07	22:25:00	0
2009-07-07	22:26:00	0
2009-07-07	22:27:00	0
2009-07-07	22:28:00	26
2009-07-07	22:29:00	0
2009-07-07	22:30:00	51
2009-07-07	22:31:00	26
2009-07-07	22:32:00	0
2009-07-07	22:33:00	0
2009-07-07	22:34:00	0
2009-07-07	22:35:00	0
2009-07-07	22:36:00	0
2009-07-07	22:37:00	0
2009-07-07	22:38:00	51
2009-07-07	22:39:00	13
2009-07-07	22:40:00	13
2009-07-07	22:41:00	13
2009-07-07	22:42:00	13
2009-07-07	22:43:00	0
2009-07-07	22:44:00	0
2009-07-07	22:45:00	0
2009-07-07	22:46:00	0
2009-07-07	22:47:00	0
2009-07-07	22:48:00	0
2009-07-07	22:49:00	0
2009-07-07	22:50:00	0
2009-07-07	22:51:00	0
2009-07-07	22:52:00	26
2009-07-07	22:53:00	64
2009-07-07	22:54:00	51
2009-07-07	22:55:00	51
2009-07-07	22:56:00	0
2009-07-07	22:57:00	0
2009-07-07	22:58:00	0
2009-07-07	22:59:00	0
2009-07-07	23:00:00	0
2009-07-07	23:01:00	0
2009-07-07	23:02:00	0
2009-07-07	23:03:00	0
2009-07-07	23:04:00	0
2009-07-07	23:05:00	335
2009-07-07	23:06:00	684
2009-07-07	23:07:00	847
2009-07-07	23:08:00	259
2009-07-07	23:09:00	407
2009-07-07	23:10:00	425
2009-07-07	23:11:00	0
2009-07-07	23:12:00	0
2009-07-07	23:13:00	115
2009-07-07	23:14:00	182
2009-07-07	23:15:00	26
2009-07-07	23:16:00	13
2009-07-07	23:17:00	0
2009-07-07	23:18:00	13
2009-07-07	23:19:00	0
2009-07-07	23:20:00	0
2009-07-07	23:21:00	0
2009-07-07	23:22:00	0
2009-07-07	23:23:00	0
2009-07-07	23:24:00	0
2009-07-07	23:25:00	0
2009-07-07	23:26:00	0
2009-07-07	23:27:00	0
2009-07-07	23:28:00	0
2009-07-07	23:29:00	0
2009-07-07	23:30:00	26
2009-07-07	23:31:00	0
2009-07-07	23:32:00	0
2009-07-07	23:33:00	0
2009-07-07	23:34:00	0
2009-07-07	23:35:00	0
2009-07-07	23:36:00	0
2009-07-07	23:37:00	0
2009-07-07	23:38:00	0
2009-07-07	23:39:00	0
2009-07-07	23:40:00	0
2009-07-07	23:41:00	0
2009-07-07	23:42:00	0
2009-07-07	23:43:00	0
2009-07-07	23:44:00	0
2009-07-07	23:45:00	0
2009-07-07	23:46:00	0
2009-07-07	23:47:00	0
2009-07-07	23:48:00	0
2009-07-07	23:49:00	0
2009-07-07	23:50:00	0
2009-07-07	23:51:00	0
2009-07-07	23:52:00	0
2009-07-07	23:53:00	13
2009-07-07	23:54:00	0
2009-07-07	23:55:00	0
2009-07-07	23:56:00	0
2009-07-07	23:57:00	0
2009-07-07	23:58:00	0
2009-07-07	23:59:00	0
2009-07-08	00:00:00	0
2009-07-08	00:01:00	0
2009-07-08	00:02:00	0
2009-07-08	00:03:00	0
2009-07-08	00:04:00	0
2009-07-08	00:05:00	0
2009-07-08	00:06:00	0
2009-07-08	00:07:00	13
2009-07-08	00:08:00	0
2009-07-08	00:09:00	0
2009-07-08	00:10:00	0
2009-07-08	00:11:00	0
2009-07-08	00:12:00	0
2009-07-08	00:13:00	0
2009-07-08	00:14:00	0
2009-07-08	00:15:00	0
2009-07-08	00:16:00	0
2009-07-08	00:17:00	0
2009-07-08	00:18:00	0
2009-07-08	00:19:00	0
2009-07-08	00:20:00	0
2009-07-08	00:21:00	0
2009-07-08	00:22:00	0
2009-07-08	00:23:00	0
2009-07-08	00:24:00	0
2009-07-08	00:25:00	0
2009-07-08	00:26:00	0
2009-07-08	00:27:00	0
2009-07-08	00:28:00	0
2009-07-08	00:29:00	0
2009-07-08	00:30:00	0
2009-07-08	00:31:00	0
2009-07-08	00:32:00	0
2009-07-08	00:33:00	0
2009-07-08	00:34:00	0
2009-07-08	00:35:00	13
2009-07-08	00:36:00	77
2009-07-08	00:37:00	0
2009-07-08	00:38:00	0
2009-07-08	00:39:00	0
2009-07-08	00:40:00	0
2009-07-08	00:41:00	0
2009-07-08	00:42:00	0
2009-07-08	00:43:00	0
2009-07-08	00:44:00	0
2009-07-08	00:45:00	0
2009-07-08	00:46:00	0
2009-07-08	00:47:00	0
2009-07-08	00:48:00	0
2009-07-08	00:49:00	0
2009-07-08	00:50:00	0
2009-07-08	00:51:00	0
2009-07-08	00:52:00	0
2009-07-08	00:53:00	0
2009-07-08	00:54:00	0
2009-07-08	00:55:00	0
2009-07-08	00:56:00	0
2009-07-08	00:57:00	0
2009-07-08	00:58:00	0
2009-07-08	00:59:00	0
2009-07-08	01:00:00	0
2009-07-08	01:01:00	0
2009-07-08	01:02:00	0
2009-07-08	01:03:00	0
2009-07-08	01:04:00	0
2009-07-08	01:05:00	0
2009-07-08	01:06:00	0
2009-07-08	01:07:00	0
2009-07-08	01:08:00	0
2009-07-08	01:09:00	13
2009-07-08	01:10:00	26
2009-07-08	01:11:00	0
2009-07-08	01:12:00	102
2009-07-08	01:13:00	90
2009-07-08	01:14:00	0
2009-07-08	01:15:00	0
2009-07-08	01:16:00	0
2009-07-08	01:17:00	0
2009-07-08	01:18:00	0
2009-07-08	01:19:00	0
2009-07-08	01:20:00	0
2009-07-08	01:21:00	0
2009-07-08	01:22:00	0
2009-07-08	01:23:00	0
2009-07-08	01:24:00	0
2009-07-08	01:25:00	0
2009-07-08	01:26:00	0
2009-07-08	01:27:00	128
2009-07-08	01:28:00	0
2009-07-08	01:29:00	13
2009-07-08	01:30:00	0
2009-07-08	01:31:00	0
2009-07-08	01:32:00	0
2009-07-08	01:33:00	0
2009-07-08	01:34:00	0
2009-07-08	01:35:00	0
2009-07-08	01:36:00	0
2009-07-08	01:37:00	0
2009-07-08	01:38:00	0
2009-07-08	01:39:00	0
2009-07-08	01:40:00	0
2009-07-08	01:41:00	0
2009-07-08	01:42:00	0
2009-07-08	01:43:00	0
2009-07-08	01:44:00	0
2009-07-08	01:45:00	0
2009-07-08	01:46:00	0
2009-07-08	01:47:00	0
2009-07-08	01:48:00	0
2009-07-08	01:49:00	0
2009-07-08	01:50:00	0
2009-07-08	01:51:00	0
2009-07-08	01:52:00	0
2009-07-08	01:53:00	0
2009-07-08	01:54:00	0
2009-07-08	01:55:00	0
2009-07-08	01:56:00	0
2009-07-08	01:57:00	0
2009-07-08	01:58:00	0
2009-07-08	01:59:00	0
2009-07-08	02:00:00	0
2009-07-08	02:01:00	0
2009-07-08	02:02:00	0
2009-07-08	02:03:00	0
2009-07-08	02:04:00	0
2009-07-08	02:05:00	0
2009-07-08	02:06:00	0
2009-07-08	02:07:00	0
2009-07-08	02:08:00	0
2009-07-08	02:09:00	0
2009-07-08	02:10:00	0
2009-07-08	02:11:00	0
2009-07-08	02:12:00	0
2009-07-08	02:13:00	0
2009-07-08	02:14:00	0
2009-07-08	02:15:00	0
2009-07-08	02:16:00	0
2009-07-08	02:17:00	0
2009-07-08	02:18:00	0
2009-07-08	02:19:00	26
2009-07-08	02:20:00	0
2009-07-08	02:21:00	0
2009-07-08	02:22:00	0
2009-07-08	02:23:00	0
2009-07-08	02:24:00	0
2009-07-08	02:25:00	0
2009-07-08	02:26:00	0
2009-07-08	02:27:00	0
2009-07-08	02:28:00	0
2009-07-08	02:29:00	0
2009-07-08	02:30:00	0
2009-07-08	02:31:00	0
2009-07-08	02:32:00	0
2009-07-08	02:33:00	0
2009-07-08	02:34:00	0
2009-07-08	02:35:00	0
2009-07-08	02:36:00	0
2009-07-08	02:37:00	0
2009-07-08	02:38:00	0
2009-07-08	02:39:00	0
2009-07-08	02:40:00	0
2009-07-08	02:41:00	0
2009-07-08	02:42:00	0
2009-07-08	02:43:00	0
2009-07-08	02:44:00	0
2009-07-08	02:45:00	0
2009-07-08	02:46:00	0
2009-07-08	02:47:00	0
2009-07-08	02:48:00	0
2009-07-08	02:49:00	0
2009-07-08	02:50:00	0
2009-07-08	02:51:00	0
2009-07-08	02:52:00	0
2009-07-08	02:53:00	0
2009-07-08	02:54:00	0
2009-07-08	02:55:00	0
2009-07-08	02:56:00	0
2009-07-08	02:57:00	0
2009-07-08	02:58:00	0
2009-07-08	02:59:00	0
2009-07-08	03:00:00	0
2009-07-08	03:01:00	0
2009-07-08	03:02:00	0
2009-07-08	03:03:00	0
2009-07-08	03:04:00	0
2009-07-08	03:05:00	0
2009-07-08	03:06:00	0
2009-07-08	03:07:00	0
2009-07-08	03:08:00	0
2009-07-08	03:09:00	0
2009-07-08	03:10:00	0
2009-07-08	03:11:00	0
2009-07-08	03:12:00	0
2009-07-08	03:13:00	0
2009-07-08	03:14:00	0
2009-07-08	03:15:00	0
2009-07-08	03:16:00	0
2009-07-08	03:17:00	0
2009-07-08	03:18:00	0
2009-07-08	03:19:00	0
2009-07-08	03:20:00	0
2009-07-08	03:21:00	0
2009-07-08	03:22:00	0
2009-07-08	03:23:00	0
2009-07-08	03:24:00	0
2009-07-08	03:25:00	0
2009-07-08	03:26:00	51
2009-07-08	03:27:00	26
2009-07-08	03:28:00	64
2009-07-08	03:29:00	0
2009-07-08	03:30:00	51
2009-07-08	03:31:00	141
2009-07-08	03:32:00	305
2009-07-08	03:33:00	847
2009-07-08	03:34:00	274
2009-07-08	03:35:00	289
2009-07-08	03:36:00	154
2009-07-08	03:37:00	26
2009-07-08	03:38:00	0
2009-07-08	03:39:00	38
2009-07-08	03:40:00	0
2009-07-08	03:41:00	13
2009-07-08	03:42:00	558
2009-07-08	03:43:00	776
2009-07-08	03:44:00	620
2009-07-08	03:45:00	558
2009-07-08	03:46:00	77
2009-07-08	03:47:00	0
2009-07-08	03:48:00	0
2009-07-08	03:49:00	0
2009-07-08	03:50:00	0
2009-07-08	03:51:00	0
2009-07-08	03:52:00	0
2009-07-08	03:53:00	0
2009-07-08	03:54:00	0
2009-07-08	03:55:00	0
2009-07-08	03:56:00	13
2009-07-08	03:57:00	0
2009-07-08	03:58:00	0
2009-07-08	03:59:00	0
2009-07-08	04:00:00	0
2009-07-08	04:01:00	0
2009-07-08	04:02:00	0
2009-07-08	04:03:00	0
2009-07-08	04:04:00	0
2009-07-08	04:05:00	0
2009-07-08	04:06:00	0
2009-07-08	04:07:00	0
2009-07-08	04:08:00	0
2009-07-08	04:09:00	0
2009-07-08	04:10:00	0
2009-07-08	04:11:00	0
2009-07-08	04:12:00	0
2009-07-08	04:13:00	0
2009-07-08	04:14:00	0
2009-07-08	04:15:00	0
2009-07-08	04:16:00	0
2009-07-08	04:17:00	0
2009-07-08	04:18:00	0
2009-07-08	04:19:00	0
2009-07-08	04:20:00	0
2009-07-08	04:21:00	0
2009-07-08	04:22:00	0
2009-07-08	04:23:00	0
2009-07-08	04:24:00	0
2009-07-08	04:25:00	0
2009-07-08	04:26:00	0
2009-07-08	04:27:00	0
2009-07-08	04:28:00	0
2009-07-08	04:29:00	38
2009-07-08	04:30:00	141
2009-07-08	04:31:00	90
2009-07-08	04:32:00	197
2009-07-08	04:33:00	0
2009-07-08	04:34:00	0
2009-07-08	04:35:00	0
2009-07-08	04:36:00	0
2009-07-08	04:37:00	0
2009-07-08	04:38:00	0
2009-07-08	04:39:00	0
2009-07-08	04:40:00	0
2009-07-08	04:41:00	26
2009-07-08	04:42:00	0
2009-07-08	04:43:00	0
2009-07-08	04:44:00	0
2009-07-08	04:45:00	0
2009-07-08	04:46:00	0
2009-07-08	04:47:00	0
2009-07-08	04:48:00	0
2009-07-08	04:49:00	0
2009-07-08	04:50:00	0
2009-07-08	04:51:00	0
2009-07-08	04:52:00	0
2009-07-08	04:53:00	0
2009-07-08	04:54:00	26
2009-07-08	04:55:00	0
2009-07-08	04:56:00	0
2009-07-08	04:57:00	0
2009-07-08	04:58:00	0
2009-07-08	04:59:00	0
2009-07-08	05:00:00	0
2009-07-08	05:01:00	0
2009-07-08	05:02:00	0
2009-07-08	05:03:00	0
2009-07-08	05:04:00	0
2009-07-08	05:05:00	0
2009-07-08	05:06:00	0
2009-07-08	05:07:00	0
2009-07-08	05:08:00	0
2009-07-08	05:09:00	0
2009-07-08	05:10:00	0
2009-07-08	05:11:00	0
2009-07-08	05:12:00	0
2009-07-08	05:13:00	0
2009-07-08	05:14:00	0
2009-07-08	05:15:00	0
2009-07-08	05:16:00	0
2009-07-08	05:17:00	0
2009-07-08	05:18:00	0
2009-07-08	05:19:00	0
2009-07-08	05:20:00	0
2009-07-08	05:21:00	0
2009-07-08	05:22:00	0
2009-07-08	05:23:00	0
2009-07-08	05:24:00	13
2009-07-08	05:25:00	0
2009-07-08	05:26:00	0
2009-07-08	05:27:00	0
2009-07-08	05:28:00	0
2009-07-08	05:29:00	0
2009-07-08	05:30:00	0
2009-07-08	05:31:00	0
2009-07-08	05:32:00	0
2009-07-08	05:33:00	0
2009-07-08	05:34:00	0
2009-07-08	05:35:00	0
2009-07-08	05:36:00	0
2009-07-08	05:37:00	0
2009-07-08	05:38:00	0
2009-07-08	05:39:00	0
2009-07-08	05:40:00	0
2009-07-08	05:41:00	0
2009-07-08	05:42:00	0
2009-07-08	05:43:00	0
2009-07-08	05:44:00	0
2009-07-08	05:45:00	0
2009-07-08	05:46:00	0
2009-07-08	05:47:00	0
2009-07-08	05:48:00	0
2009-07-08	05:49:00	0
2009-07-08	05:50:00	13
2009-07-08	05:51:00	0
2009-07-08	05:52:00	0
2009-07-08	05:53:00	0
2009-07-08	05:54:00	0
2009-07-08	05:55:00	0
2009-07-08	05:56:00	0
2009-07-08	05:57:00	0
2009-07-08	05:58:00	0
2009-07-08	05:59:00	0
2009-07-08	06:00:00	0
2009-07-08	06:01:00	0
2009-07-08	06:02:00	0
2009-07-08	06:03:00	0
2009-07-08	06:04:00	0
2009-07-08	06:05:00	0
2009-07-08	06:06:00	0
2009-07-08	06:07:00	0
2009-07-08	06:08:00	0
2009-07-08	06:09:00	0
2009-07-08	06:10:00	0
2009-07-08	06:11:00	0
2009-07-08	06:12:00	0
2009-07-08	06:13:00	0
2009-07-08	06:14:00	0
2009-07-08	06:15:00	0
2009-07-08	06:16:00	0
2009-07-08	06:17:00	0
2009-07-08	06:18:00	0
2009-07-08	06:19:00	0
2009-07-08	06:20:00	0
2009-07-08	06:21:00	0
2009-07-08	06:22:00	0
2009-07-08	06:23:00	0
2009-07-08	06:24:00	0
2009-07-08	06:25:00	0
2009-07-08	06:26:00	0
2009-07-08	06:27:00	0
2009-07-08	06:28:00	0
2009-07-08	06:29:00	0
2009-07-08	06:30:00	0
2009-07-08	06:31:00	0
2009-07-08	06:32:00	0
2009-07-08	06:33:00	0
2009-07-08	06:34:00	0
2009-07-08	06:35:00	0
2009-07-08	06:36:00	26
2009-07-08	06:37:00	0
2009-07-08	06:38:00	0
2009-07-08	06:39:00	0
2009-07-08	06:40:00	0
2009-07-08	06:41:00	0
2009-07-08	06:42:00	0
2009-07-08	06:43:00	0
2009-07-08	06:44:00	0
2009-07-08	06:45:00	0
2009-07-08	06:46:00	0
2009-07-08	06:47:00	0
2009-07-08	06:48:00	0
2009-07-08	06:49:00	0
2009-07-08	06:50:00	0
2009-07-08	06:51:00	0
2009-07-08	06:52:00	0
2009-07-08	06:53:00	13
2009-07-08	06:54:00	13
2009-07-08	06:55:00	0
2009-07-08	06:56:00	0
2009-07-08	06:57:00	0
2009-07-08	06:58:00	0
2009-07-08	06:59:00	0
2009-07-08	07:00:00	0
2009-07-08	07:01:00	0
2009-07-08	07:02:00	0
2009-07-08	07:03:00	0
2009-07-08	07:04:00	0
2009-07-08	07:05:00	0
2009-07-08	07:06:00	0
2009-07-08	07:07:00	0
2009-07-08	07:08:00	0
2009-07-08	07:09:00	0
2009-07-08	07:10:00	0
2009-07-08	07:11:00	0
2009-07-08	07:12:00	0
2009-07-08	07:13:00	0
2009-07-08	07:14:00	0
2009-07-08	07:15:00	0
2009-07-08	07:16:00	0
2009-07-08	07:17:00	0
2009-07-08	07:18:00	13
2009-07-08	07:19:00	0
2009-07-08	07:20:00	0
2009-07-08	07:21:00	51
2009-07-08	07:22:00	26
2009-07-08	07:23:00	77
2009-07-08	07:24:00	90
2009-07-08	07:25:00	0
2009-07-08	07:26:00	13
2009-07-08	07:27:00	64
2009-07-08	07:28:00	13
2009-07-08	07:29:00	0
2009-07-08	07:30:00	64
2009-07-08	07:31:00	128
2009-07-08	07:32:00	13
2009-07-08	07:33:00	26
2009-07-08	07:34:00	243
2009-07-08	07:35:00	274
2009-07-08	07:36:00	259
2009-07-08	07:37:00	38
2009-07-08	07:38:00	0
2009-07-08	07:39:00	0
2009-07-08	07:40:00	425
2009-07-08	07:41:00	38
2009-07-08	07:42:00	13
2009-07-08	07:43:00	51
2009-07-08	07:44:00	182
2009-07-08	07:45:00	51
2009-07-08	07:46:00	141
2009-07-08	07:47:00	640
2009-07-08	07:48:00	1231
2009-07-08	07:49:00	558
2009-07-08	07:50:00	620
2009-07-08	07:51:00	166
2009-07-08	07:52:00	243
2009-07-08	07:53:00	243
2009-07-08	07:54:00	26
2009-07-08	07:55:00	26
2009-07-08	07:56:00	13
2009-07-08	07:57:00	0
2009-07-08	07:58:00	0
2009-07-08	07:59:00	13
2009-07-08	08:00:00	13
2009-07-08	08:01:00	0
2009-07-08	08:02:00	38
2009-07-08	08:03:00	0
2009-07-08	08:04:00	0
2009-07-08	08:05:00	0
2009-07-08	08:06:00	0
2009-07-08	08:07:00	0
2009-07-08	08:08:00	0
2009-07-08	08:09:00	0
2009-07-08	08:10:00	0
2009-07-08	08:11:00	0
2009-07-08	08:12:00	0
2009-07-08	08:13:00	0
2009-07-08	08:14:00	26
2009-07-08	08:15:00	0
2009-07-08	08:16:00	0
2009-07-08	08:17:00	0
2009-07-08	08:18:00	0
2009-07-08	08:19:00	26
2009-07-08	08:20:00	0
2009-07-08	08:21:00	90
2009-07-08	08:22:00	0
2009-07-08	08:23:00	0
2009-07-08	08:24:00	0
2009-07-08	08:25:00	0
2009-07-08	08:26:00	0
2009-07-08	08:27:00	0
2009-07-08	08:28:00	0
2009-07-08	08:29:00	0
2009-07-08	08:30:00	0
2009-07-08	08:31:00	0
2009-07-08	08:32:00	0
2009-07-08	08:33:00	0
2009-07-08	08:34:00	0
2009-07-08	08:35:00	0
2009-07-08	08:36:00	0
2009-07-08	08:37:00	0
2009-07-08	08:38:00	0
2009-07-08	08:39:00	0
2009-07-08	08:40:00	0
2009-07-08	08:41:00	0
2009-07-08	08:42:00	0
2009-07-08	08:43:00	0
2009-07-08	08:44:00	38
2009-07-08	08:45:00	0
2009-07-08	08:46:00	0
2009-07-08	08:47:00	0
2009-07-08	08:48:00	0
2009-07-08	08:49:00	0
2009-07-08	08:50:00	0
2009-07-08	08:51:00	0
2009-07-08	08:52:00	0
2009-07-08	08:53:00	0
2009-07-08	08:54:00	0
2009-07-08	08:55:00	0
2009-07-08	08:56:00	0
2009-07-08	08:57:00	13
2009-07-08	08:58:00	0
2009-07-08	08:59:00	0
2009-07-08	09:00:00	0
2009-07-08	09:01:00	13
2009-07-08	09:02:00	13
2009-07-08	09:03:00	0
2009-07-08	09:04:00	0
2009-07-08	09:05:00	0
2009-07-08	09:06:00	13
2009-07-08	09:07:00	51
2009-07-08	09:08:00	26
[truncated: 19,611 more rows]

## Sheet: 7.21.09
Actogram, Copy Raw Data, All Days
Identity:	Buster
Filename:	E:\Active Research Files\meloxicam titre canine\cases\buster\Buster 7.21.09.AWC
Gender:	F
Age:	11
Height:	61.0 cm	24.0 in
Weight:	11.8 kg	26.0 lbs
Start Date:	21-Jul-2009 (Tue)
Start Time:	18:00:00
Interval:	1.00 mins
Date Stamp:	Time Stamp:	Activity Data:	Marker Press:
2009-07-21	00:00:00	0
2009-07-21	00:01:00	0
2009-07-21	00:02:00	0
2009-07-21	00:03:00	0
2009-07-21	00:04:00	0
2009-07-21	00:05:00	0
2009-07-21	00:06:00	0
2009-07-21	00:07:00	0
2009-07-21	00:08:00	0
2009-07-21	00:09:00	0
2009-07-21	00:10:00	0
2009-07-21	00:11:00	0
2009-07-21	00:12:00	0
2009-07-21	00:13:00	0
2009-07-21	00:14:00	0
2009-07-21	00:15:00	0
2009-07-21	00:16:00	0
2009-07-21	00:17:00	0
2009-07-21	00:18:00	0
2009-07-21	00:19:00	0
2009-07-21	00:20:00	0
2009-07-21	00:21:00	0
2009-07-21	00:22:00	0
2009-07-21	00:23:00	0
2009-07-21	00:24:00	0
2009-07-21	00:25:00	0
2009-07-21	00:26:00	0
2009-07-21	00:27:00	0
2009-07-21	00:28:00	0
2009-07-21	00:29:00	0
2009-07-21	00:30:00	0
2009-07-21	00:31:00	0
2009-07-21	00:32:00	0
2009-07-21	00:33:00	0
2009-07-21	00:34:00	0
2009-07-21	00:35:00	0
2009-07-21	00:36:00	0
2009-07-21	00:37:00	0
2009-07-21	00:38:00	0
2009-07-21	00:39:00	0
2009-07-21	00:40:00	0
2009-07-21	00:41:00	0
2009-07-21	00:42:00	0
2009-07-21	00:43:00	0
2009-07-21	00:44:00	0
2009-07-21	00:45:00	0
2009-07-21	00:46:00	0
2009-07-21	00:47:00	0
2009-07-21	00:48:00	0
2009-07-21	00:49:00	0
2009-07-21	00:50:00	0
2009-07-21	00:51:00	0
2009-07-21	00:52:00	0
2009-07-21	00:53:00	0
2009-07-21	00:54:00	0
2009-07-21	00:55:00	0
2009-07-21	00:56:00	0
2009-07-21	00:57:00	0
2009-07-21	00:58:00	0
2009-07-21	00:59:00	0
2009-07-21	01:00:00	0
2009-07-21	01:01:00	0
2009-07-21	01:02:00	0
2009-07-21	01:03:00	0
2009-07-21	01:04:00	0
2009-07-21	01:05:00	0
2009-07-21	01:06:00	0
2009-07-21	01:07:00	0
2009-07-21	01:08:00	0
2009-07-21	01:09:00	0
2009-07-21	01:10:00	0
2009-07-21	01:11:00	0
2009-07-21	01:12:00	0
2009-07-21	01:13:00	0
2009-07-21	01:14:00	0
2009-07-21	01:15:00	0
2009-07-21	01:16:00	0
2009-07-21	01:17:00	0
2009-07-21	01:18:00	0
2009-07-21	01:19:00	0
2009-07-21	01:20:00	0
2009-07-21	01:21:00	0
2009-07-21	01:22:00	0
2009-07-21	01:23:00	0
2009-07-21	01:24:00	0
2009-07-21	01:25:00	0
2009-07-21	01:26:00	0
2009-07-21	01:27:00	0
2009-07-21	01:28:00	0
2009-07-21	01:29:00	0
2009-07-21	01:30:00	0
2009-07-21	01:31:00	0
2009-07-21	01:32:00	0
2009-07-21	01:33:00	0
2009-07-21	01:34:00	0
2009-07-21	01:35:00	0
2009-07-21	01:36:00	0
2009-07-21	01:37:00	0
2009-07-21	01:38:00	0
2009-07-21	01:39:00	0
2009-07-21	01:40:00	0
2009-07-21	01:41:00	0
2009-07-21	01:42:00	0
2009-07-21	01:43:00	0
2009-07-21	01:44:00	0
2009-07-21	01:45:00	0
2009-07-21	01:46:00	0
2009-07-21	01:47:00	0
2009-07-21	01:48:00	0
2009-07-21	01:49:00	0
2009-07-21	01:50:00	0
2009-07-21	01:51:00	0
2009-07-21	01:52:00	0
2009-07-21	01:53:00	0
2009-07-21	01:54:00	0
2009-07-21	01:55:00	0
2009-07-21	01:56:00	0
2009-07-21	01:57:00	0
2009-07-21	01:58:00	0
2009-07-21	01:59:00	0
2009-07-21	02:00:00	0
2009-07-21	02:01:00	0
2009-07-21	02:02:00	0
2009-07-21	02:03:00	0
2009-07-21	02:04:00	0
2009-07-21	02:05:00	0
2009-07-21	02:06:00	0
2009-07-21	02:07:00	0
2009-07-21	02:08:00	0
2009-07-21	02:09:00	0
2009-07-21	02:10:00	0
2009-07-21	02:11:00	0
2009-07-21	02:12:00	0
2009-07-21	02:13:00	0
2009-07-21	02:14:00	0
2009-07-21	02:15:00	0
2009-07-21	02:16:00	0
2009-07-21	02:17:00	0
2009-07-21	02:18:00	0
2009-07-21	02:19:00	0
2009-07-21	02:20:00	0
2009-07-21	02:21:00	0
2009-07-21	02:22:00	0
2009-07-21	02:23:00	0
2009-07-21	02:24:00	0
2009-07-21	02:25:00	0
2009-07-21	02:26:00	0
2009-07-21	02:27:00	0
2009-07-21	02:28:00	0
2009-07-21	02:29:00	0
2009-07-21	02:30:00	0
2009-07-21	02:31:00	0
2009-07-21	02:32:00	0
2009-07-21	02:33:00	0
2009-07-21	02:34:00	0
2009-07-21	02:35:00	0
2009-07-21	02:36:00	0
2009-07-21	02:37:00	0
2009-07-21	02:38:00	0
2009-07-21	02:39:00	0
2009-07-21	02:40:00	0
2009-07-21	02:41:00	0
2009-07-21	02:42:00	0
2009-07-21	02:43:00	0
2009-07-21	02:44:00	0
2009-07-21	02:45:00	0
2009-07-21	02:46:00	0
2009-07-21	02:47:00	0
2009-07-21	02:48:00	0
2009-07-21	02:49:00	0
2009-07-21	02:50:00	0
2009-07-21	02:51:00	0
2009-07-21	02:52:00	0
2009-07-21	02:53:00	0
2009-07-21	02:54:00	0
2009-07-21	02:55:00	0
2009-07-21	02:56:00	0
2009-07-21	02:57:00	0
2009-07-21	02:58:00	0
2009-07-21	02:59:00	0
2009-07-21	03:00:00	0
2009-07-21	03:01:00	0
2009-07-21	03:02:00	0
2009-07-21	03:03:00	0
2009-07-21	03:04:00	0
2009-07-21	03:05:00	0
2009-07-21	03:06:00	0
2009-07-21	03:07:00	0
2009-07-21	03:08:00	0
2009-07-21	03:09:00	0
2009-07-21	03:10:00	0
2009-07-21	03:11:00	0
2009-07-21	03:12:00	0
2009-07-21	03:13:00	0
2009-07-21	03:14:00	0
2009-07-21	03:15:00	0
2009-07-21	03:16:00	0
2009-07-21	03:17:00	0
2009-07-21	03:18:00	0
2009-07-21	03:19:00	0
2009-07-21	03:20:00	0
2009-07-21	03:21:00	0
2009-07-21	03:22:00	0
2009-07-21	03:23:00	0
2009-07-21	03:24:00	0
2009-07-21	03:25:00	0
2009-07-21	03:26:00	0
2009-07-21	03:27:00	0
2009-07-21	03:28:00	0
2009-07-21	03:29:00	0
2009-07-21	03:30:00	0
2009-07-21	03:31:00	0
2009-07-21	03:32:00	0
2009-07-21	03:33:00	0
2009-07-21	03:34:00	0
2009-07-21	03:35:00	0
2009-07-21	03:36:00	0
2009-07-21	03:37:00	0
2009-07-21	03:38:00	0
2009-07-21	03:39:00	0
2009-07-21	03:40:00	0
2009-07-21	03:41:00	0
2009-07-21	03:42:00	0
2009-07-21	03:43:00	0
2009-07-21	03:44:00	0
2009-07-21	03:45:00	0
2009-07-21	03:46:00	0
2009-07-21	03:47:00	0
2009-07-21	03:48:00	0
2009-07-21	03:49:00	0
2009-07-21	03:50:00	0
2009-07-21	03:51:00	0
2009-07-21	03:52:00	0
2009-07-21	03:53:00	0
2009-07-21	03:54:00	0
2009-07-21	03:55:00	0
2009-07-21	03:56:00	0
2009-07-21	03:57:00	0
2009-07-21	03:58:00	0
2009-07-21	03:59:00	0
2009-07-21	04:00:00	0
2009-07-21	04:01:00	0
2009-07-21	04:02:00	0
2009-07-21	04:03:00	0
2009-07-21	04:04:00	0
2009-07-21	04:05:00	0
2009-07-21	04:06:00	0
2009-07-21	04:07:00	0
2009-07-21	04:08:00	0
2009-07-21	04:09:00	0
2009-07-21	04:10:00	0
2009-07-21	04:11:00	0
2009-07-21	04:12:00	0
2009-07-21	04:13:00	0
2009-07-21	04:14:00	0
2009-07-21	04:15:00	0
2009-07-21	04:16:00	0
2009-07-21	04:17:00	0
2009-07-21	04:18:00	0
2009-07-21	04:19:00	0
2009-07-21	04:20:00	0
2009-07-21	04:21:00	0
2009-07-21	04:22:00	0
2009-07-21	04:23:00	0
2009-07-21	04:24:00	0
2009-07-21	04:25:00	0
2009-07-21	04:26:00	0
2009-07-21	04:27:00	0
2009-07-21	04:28:00	0
2009-07-21	04:29:00	0
2009-07-21	04:30:00	0
2009-07-21	04:31:00	0
2009-07-21	04:32:00	0
2009-07-21	04:33:00	0
2009-07-21	04:34:00	0
2009-07-21	04:35:00	0
2009-07-21	04:36:00	0
2009-07-21	04:37:00	0
2009-07-21	04:38:00	0
2009-07-21	04:39:00	0
2009-07-21	04:40:00	0
2009-07-21	04:41:00	0
2009-07-21	04:42:00	0
2009-07-21	04:43:00	0
2009-07-21	04:44:00	0
2009-07-21	04:45:00	0
2009-07-21	04:46:00	0
2009-07-21	04:47:00	0
2009-07-21	04:48:00	0
2009-07-21	04:49:00	0
2009-07-21	04:50:00	0
2009-07-21	04:51:00	0
2009-07-21	04:52:00	0
2009-07-21	04:53:00	0
2009-07-21	04:54:00	0
2009-07-21	04:55:00	0
2009-07-21	04:56:00	0
2009-07-21	04:57:00	0
2009-07-21	04:58:00	0
2009-07-21	04:59:00	0
2009-07-21	05:00:00	0
2009-07-21	05:01:00	0
2009-07-21	05:02:00	0
2009-07-21	05:03:00	0
2009-07-21	05:04:00	0
2009-07-21	05:05:00	0
2009-07-21	05:06:00	0
2009-07-21	05:07:00	0
2009-07-21	05:08:00	0
2009-07-21	05:09:00	0
2009-07-21	05:10:00	0
2009-07-21	05:11:00	0
2009-07-21	05:12:00	0
2009-07-21	05:13:00	0
2009-07-21	05:14:00	0
2009-07-21	05:15:00	0
2009-07-21	05:16:00	0
2009-07-21	05:17:00	0
2009-07-21	05:18:00	0
2009-07-21	05:19:00	0
2009-07-21	05:20:00	0
2009-07-21	05:21:00	0
2009-07-21	05:22:00	0
2009-07-21	05:23:00	0
2009-07-21	05:24:00	0
2009-07-21	05:25:00	0
2009-07-21	05:26:00	0
2009-07-21	05:27:00	0
2009-07-21	05:28:00	0
2009-07-21	05:29:00	0
2009-07-21	05:30:00	0
2009-07-21	05:31:00	0
2009-07-21	05:32:00	0
2009-07-21	05:33:00	0
2009-07-21	05:34:00	0
2009-07-21	05:35:00	0
2009-07-21	05:36:00	0
2009-07-21	05:37:00	0
2009-07-21	05:38:00	0
2009-07-21	05:39:00	0
2009-07-21	05:40:00	0
2009-07-21	05:41:00	0
2009-07-21	05:42:00	0
2009-07-21	05:43:00	0
2009-07-21	05:44:00	0
2009-07-21	05:45:00	0
2009-07-21	05:46:00	0
2009-07-21	05:47:00	0
2009-07-21	05:48:00	0
2009-07-21	05:49:00	0
2009-07-21	05:50:00	0
2009-07-21	05:51:00	0
2009-07-21	05:52:00	0
2009-07-21	05:53:00	0
2009-07-21	05:54:00	0
2009-07-21	05:55:00	0
2009-07-21	05:56:00	0
2009-07-21	05:57:00	0
2009-07-21	05:58:00	0
2009-07-21	05:59:00	0
2009-07-21	06:00:00	0
2009-07-21	06:01:00	0
2009-07-21	06:02:00	0
2009-07-21	06:03:00	0
2009-07-21	06:04:00	0
2009-07-21	06:05:00	0
2009-07-21	06:06:00	0
2009-07-21	06:07:00	0
2009-07-21	06:08:00	0
2009-07-21	06:09:00	0
2009-07-21	06:10:00	0
2009-07-21	06:11:00	0
2009-07-21	06:12:00	0
2009-07-21	06:13:00	0
2009-07-21	06:14:00	0
2009-07-21	06:15:00	0
2009-07-21	06:16:00	0
2009-07-21	06:17:00	0
2009-07-21	06:18:00	0
2009-07-21	06:19:00	0
2009-07-21	06:20:00	0
2009-07-21	06:21:00	0
2009-07-21	06:22:00	0
2009-07-21	06:23:00	0
2009-07-21	06:24:00	0
2009-07-21	06:25:00	0
2009-07-21	06:26:00	0
2009-07-21	06:27:00	0
2009-07-21	06:28:00	0
2009-07-21	06:29:00	0
2009-07-21	06:30:00	0
2009-07-21	06:31:00	0
2009-07-21	06:32:00	0
2009-07-21	06:33:00	0
2009-07-21	06:34:00	0
2009-07-21	06:35:00	0
2009-07-21	06:36:00	0
2009-07-21	06:37:00	0
2009-07-21	06:38:00	0
2009-07-21	06:39:00	0
2009-07-21	06:40:00	0
2009-07-21	06:41:00	0
2009-07-21	06:42:00	0
2009-07-21	06:43:00	0
2009-07-21	06:44:00	0
2009-07-21	06:45:00	0
2009-07-21	06:46:00	0
2009-07-21	06:47:00	0
2009-07-21	06:48:00	0
2009-07-21	06:49:00	0
2009-07-21	06:50:00	0
2009-07-21	06:51:00	0
2009-07-21	06:52:00	0
2009-07-21	06:53:00	0
2009-07-21	06:54:00	0
2009-07-21	06:55:00	0
2009-07-21	06:56:00	0
2009-07-21	06:57:00	0
2009-07-21	06:58:00	0
2009-07-21	06:59:00	0
2009-07-21	07:00:00	0
2009-07-21	07:01:00	0
2009-07-21	07:02:00	0
2009-07-21	07:03:00	0
2009-07-21	07:04:00	0
2009-07-21	07:05:00	0
2009-07-21	07:06:00	0
2009-07-21	07:07:00	0
2009-07-21	07:08:00	0
2009-07-21	07:09:00	0
2009-07-21	07:10:00	0
2009-07-21	07:11:00	0
2009-07-21	07:12:00	0
2009-07-21	07:13:00	0
2009-07-21	07:14:00	0
2009-07-21	07:15:00	0
2009-07-21	07:16:00	0
2009-07-21	07:17:00	0
2009-07-21	07:18:00	0
2009-07-21	07:19:00	0
2009-07-21	07:20:00	0
2009-07-21	07:21:00	0
2009-07-21	07:22:00	0
2009-07-21	07:23:00	0
2009-07-21	07:24:00	0
2009-07-21	07:25:00	0
2009-07-21	07:26:00	0
2009-07-21	07:27:00	0
2009-07-21	07:28:00	0
2009-07-21	07:29:00	0
2009-07-21	07:30:00	0
2009-07-21	07:31:00	0
2009-07-21	07:32:00	0
2009-07-21	07:33:00	0
2009-07-21	07:34:00	0
2009-07-21	07:35:00	0
2009-07-21	07:36:00	0
2009-07-21	07:37:00	0
2009-07-21	07:38:00	0
2009-07-21	07:39:00	0
2009-07-21	07:40:00	0
2009-07-21	07:41:00	0
2009-07-21	07:42:00	0
2009-07-21	07:43:00	0
2009-07-21	07:44:00	0
2009-07-21	07:45:00	0
2009-07-21	07:46:00	0
2009-07-21	07:47:00	0
2009-07-21	07:48:00	0
2009-07-21	07:49:00	0
2009-07-21	07:50:00	0
2009-07-21	07:51:00	0
2009-07-21	07:52:00	0
2009-07-21	07:53:00	0
2009-07-21	07:54:00	0
2009-07-21	07:55:00	0
2009-07-21	07:56:00	0
2009-07-21	07:57:00	0
2009-07-21	07:58:00	0
2009-07-21	07:59:00	0
2009-07-21	08:00:00	0
2009-07-21	08:01:00	0
2009-07-21	08:02:00	0
2009-07-21	08:03:00	0
2009-07-21	08:04:00	0
2009-07-21	08:05:00	0
2009-07-21	08:06:00	0
2009-07-21	08:07:00	0
2009-07-21	08:08:00	0
2009-07-21	08:09:00	0
2009-07-21	08:10:00	0
2009-07-21	08:11:00	0
2009-07-21	08:12:00	0
2009-07-21	08:13:00	0
2009-07-21	08:14:00	0
2009-07-21	08:15:00	0
2009-07-21	08:16:00	0
2009-07-21	08:17:00	0
2009-07-21	08:18:00	0
2009-07-21	08:19:00	0
2009-07-21	08:20:00	0
2009-07-21	08:21:00	0
2009-07-21	08:22:00	0
2009-07-21	08:23:00	0
2009-07-21	08:24:00	0
2009-07-21	08:25:00	0
2009-07-21	08:26:00	0
2009-07-21	08:27:00	0
2009-07-21	08:28:00	0
2009-07-21	08:29:00	0
2009-07-21	08:30:00	0
2009-07-21	08:31:00	0
2009-07-21	08:32:00	0
2009-07-21	08:33:00	0
2009-07-21	08:34:00	0
2009-07-21	08:35:00	0
2009-07-21	08:36:00	0
2009-07-21	08:37:00	0
2009-07-21	08:38:00	0
2009-07-21	08:39:00	0
2009-07-21	08:40:00	0
2009-07-21	08:41:00	0
2009-07-21	08:42:00	0
2009-07-21	08:43:00	0
2009-07-21	08:44:00	0
2009-07-21	08:45:00	0
2009-07-21	08:46:00	0
2009-07-21	08:47:00	0
2009-07-21	08:48:00	0
2009-07-21	08:49:00	0
2009-07-21	08:50:00	0
2009-07-21	08:51:00	0
2009-07-21	08:52:00	0
2009-07-21	08:53:00	0
2009-07-21	08:54:00	0
2009-07-21	08:55:00	0
2009-07-21	08:56:00	0
2009-07-21	08:57:00	0
2009-07-21	08:58:00	0
2009-07-21	08:59:00	0
2009-07-21	09:00:00	0
2009-07-21	09:01:00	0
2009-07-21	09:02:00	0
2009-07-21	09:03:00	0
2009-07-21	09:04:00	0
2009-07-21	09:05:00	0
2009-07-21	09:06:00	0
2009-07-21	09:07:00	0
2009-07-21	09:08:00	0
2009-07-21	09:09:00	0
2009-07-21	09:10:00	0
2009-07-21	09:11:00	0
2009-07-21	09:12:00	0
2009-07-21	09:13:00	0
2009-07-21	09:14:00	0
2009-07-21	09:15:00	0
2009-07-21	09:16:00	0
2009-07-21	09:17:00	0
2009-07-21	09:18:00	0
2009-07-21	09:19:00	0
2009-07-21	09:20:00	0
2009-07-21	09:21:00	0
2009-07-21	09:22:00	0
2009-07-21	09:23:00	0
2009-07-21	09:24:00	0
2009-07-21	09:25:00	0
2009-07-21	09:26:00	0
2009-07-21	09:27:00	0
2009-07-21	09:28:00	0
2009-07-21	09:29:00	0
2009-07-21	09:30:00	0
2009-07-21	09:31:00	0
2009-07-21	09:32:00	0
2009-07-21	09:33:00	0
2009-07-21	09:34:00	0
2009-07-21	09:35:00	0
2009-07-21	09:36:00	0
2009-07-21	09:37:00	0
2009-07-21	09:38:00	0
2009-07-21	09:39:00	0
2009-07-21	09:40:00	0
2009-07-21	09:41:00	0
2009-07-21	09:42:00	0
2009-07-21	09:43:00	0
2009-07-21	09:44:00	0
2009-07-21	09:45:00	0
2009-07-21	09:46:00	0
2009-07-21	09:47:00	0
2009-07-21	09:48:00	0
2009-07-21	09:49:00	0
2009-07-21	09:50:00	0
2009-07-21	09:51:00	0
2009-07-21	09:52:00	0
2009-07-21	09:53:00	0
2009-07-21	09:54:00	0
2009-07-21	09:55:00	0
2009-07-21	09:56:00	0
2009-07-21	09:57:00	0
2009-07-21	09:58:00	0
2009-07-21	09:59:00	0
2009-07-21	10:00:00	0
2009-07-21	10:01:00	0
2009-07-21	10:02:00	0
2009-07-21	10:03:00	0
2009-07-21	10:04:00	0
2009-07-21	10:05:00	0
2009-07-21	10:06:00	0
2009-07-21	10:07:00	0
2009-07-21	10:08:00	0
2009-07-21	10:09:00	0
2009-07-21	10:10:00	0
2009-07-21	10:11:00	0
2009-07-21	10:12:00	0
2009-07-21	10:13:00	0
2009-07-21	10:14:00	0
2009-07-21	10:15:00	0
2009-07-21	10:16:00	0
2009-07-21	10:17:00	0
2009-07-21	10:18:00	0
2009-07-21	10:19:00	0
2009-07-21	10:20:00	0
2009-07-21	10:21:00	0
2009-07-21	10:22:00	0
2009-07-21	10:23:00	0
2009-07-21	10:24:00	0
2009-07-21	10:25:00	0
2009-07-21	10:26:00	0
2009-07-21	10:27:00	0
2009-07-21	10:28:00	0
2009-07-21	10:29:00	0
2009-07-21	10:30:00	0
2009-07-21	10:31:00	0
2009-07-21	10:32:00	0
2009-07-21	10:33:00	0
2009-07-21	10:34:00	0
2009-07-21	10:35:00	0
2009-07-21	10:36:00	0
2009-07-21	10:37:00	0
2009-07-21	10:38:00	0
2009-07-21	10:39:00	0
2009-07-21	10:40:00	0
2009-07-21	10:41:00	0
2009-07-21	10:42:00	0
2009-07-21	10:43:00	0
2009-07-21	10:44:00	0
2009-07-21	10:45:00	0
2009-07-21	10:46:00	0
2009-07-21	10:47:00	0
2009-07-21	10:48:00	0
2009-07-21	10:49:00	0
2009-07-21	10:50:00	0
2009-07-21	10:51:00	0
2009-07-21	10:52:00	0
2009-07-21	10:53:00	0
2009-07-21	10:54:00	0
2009-07-21	10:55:00	0
2009-07-21	10:56:00	0
2009-07-21	10:57:00	0
2009-07-21	10:58:00	0
2009-07-21	10:59:00	0
2009-07-21	11:00:00	0
2009-07-21	11:01:00	0
2009-07-21	11:02:00	0
2009-07-21	11:03:00	0
2009-07-21	11:04:00	0
2009-07-21	11:05:00	0
2009-07-21	11:06:00	0
2009-07-21	11:07:00	0
2009-07-21	11:08:00	0
2009-07-21	11:09:00	0
2009-07-21	11:10:00	0
2009-07-21	11:11:00	0
2009-07-21	11:12:00	0
2009-07-21	11:13:00	0
2009-07-21	11:14:00	0
2009-07-21	11:15:00	0
2009-07-21	11:16:00	0
2009-07-21	11:17:00	0
2009-07-21	11:18:00	0
2009-07-21	11:19:00	0
2009-07-21	11:20:00	0
2009-07-21	11:21:00	0
2009-07-21	11:22:00	0
2009-07-21	11:23:00	0
2009-07-21	11:24:00	0
2009-07-21	11:25:00	0
2009-07-21	11:26:00	0
2009-07-21	11:27:00	0
2009-07-21	11:28:00	0
2009-07-21	11:29:00	0
2009-07-21	11:30:00	0
2009-07-21	11:31:00	0
2009-07-21	11:32:00	0
2009-07-21	11:33:00	0
2009-07-21	11:34:00	0
2009-07-21	11:35:00	0
2009-07-21	11:36:00	0
2009-07-21	11:37:00	0
2009-07-21	11:38:00	0
2009-07-21	11:39:00	0
2009-07-21	11:40:00	0
2009-07-21	11:41:00	0
2009-07-21	11:42:00	0
2009-07-21	11:43:00	0
2009-07-21	11:44:00	0
2009-07-21	11:45:00	0
2009-07-21	11:46:00	0
2009-07-21	11:47:00	0
2009-07-21	11:48:00	0
2009-07-21	11:49:00	0
2009-07-21	11:50:00	0
2009-07-21	11:51:00	0
2009-07-21	11:52:00	0
2009-07-21	11:53:00	0
2009-07-21	11:54:00	0
2009-07-21	11:55:00	0
2009-07-21	11:56:00	0
2009-07-21	11:57:00	0
2009-07-21	11:58:00	0
2009-07-21	11:59:00	0
2009-07-21	12:00:00	0
2009-07-21	12:01:00	0
2009-07-21	12:02:00	0
2009-07-21	12:03:00	0
2009-07-21	12:04:00	0
2009-07-21	12:05:00	0
2009-07-21	12:06:00	0
2009-07-21	12:07:00	0
2009-07-21	12:08:00	0
2009-07-21	12:09:00	0
2009-07-21	12:10:00	0
2009-07-21	12:11:00	0
2009-07-21	12:12:00	0
2009-07-21	12:13:00	0
2009-07-21	12:14:00	0
2009-07-21	12:15:00	0
2009-07-21	12:16:00	0
2009-07-21	12:17:00	0
2009-07-21	12:18:00	0
2009-07-21	12:19:00	0
2009-07-21	12:20:00	0
2009-07-21	12:21:00	0
2009-07-21	12:22:00	0
2009-07-21	12:23:00	0
2009-07-21	12:24:00	0
2009-07-21	12:25:00	0
2009-07-21	12:26:00	0
2009-07-21	12:27:00	0
2009-07-21	12:28:00	0
2009-07-21	12:29:00	0
2009-07-21	12:30:00	0
2009-07-21	12:31:00	0
2009-07-21	12:32:00	0
2009-07-21	12:33:00	0
2009-07-21	12:34:00	0
2009-07-21	12:35:00	0
2009-07-21	12:36:00	0
2009-07-21	12:37:00	0
2009-07-21	12:38:00	0
2009-07-21	12:39:00	0
2009-07-21	12:40:00	0
2009-07-21	12:41:00	0
2009-07-21	12:42:00	0
2009-07-21	12:43:00	0
2009-07-21	12:44:00	0
2009-07-21	12:45:00	0
2009-07-21	12:46:00	0
2009-07-21	12:47:00	0
2009-07-21	12:48:00	0
2009-07-21	12:49:00	0
2009-07-21	12:50:00	0
2009-07-21	12:51:00	0
2009-07-21	12:52:00	0
2009-07-21	12:53:00	0
2009-07-21	12:54:00	0
2009-07-21	12:55:00	0
2009-07-21	12:56:00	0
2009-07-21	12:57:00	0
2009-07-21	12:58:00	0
2009-07-21	12:59:00	0
2009-07-21	13:00:00	0
2009-07-21	13:01:00	0
2009-07-21	13:02:00	0
2009-07-21	13:03:00	0
2009-07-21	13:04:00	0
2009-07-21	13:05:00	0
2009-07-21	13:06:00	0
2009-07-21	13:07:00	0
2009-07-21	13:08:00	0
2009-07-21	13:09:00	0
2009-07-21	13:10:00	0
2009-07-21	13:11:00	0
2009-07-21	13:12:00	0
2009-07-21	13:13:00	0
2009-07-21	13:14:00	0
2009-07-21	13:15:00	0
2009-07-21	13:16:00	0
2009-07-21	13:17:00	0
2009-07-21	13:18:00	0
2009-07-21	13:19:00	0
2009-07-21	13:20:00	0
2009-07-21	13:21:00	0
2009-07-21	13:22:00	0
2009-07-21	13:23:00	0
2009-07-21	13:24:00	0
2009-07-21	13:25:00	0
2009-07-21	13:26:00	0
2009-07-21	13:27:00	0
2009-07-21	13:28:00	0
2009-07-21	13:29:00	0
2009-07-21	13:30:00	0
2009-07-21	13:31:00	0
2009-07-21	13:32:00	0
2009-07-21	13:33:00	0
2009-07-21	13:34:00	0
2009-07-21	13:35:00	0
2009-07-21	13:36:00	0
2009-07-21	13:37:00	0
2009-07-21	13:38:00	0
2009-07-21	13:39:00	0
2009-07-21	13:40:00	0
2009-07-21	13:41:00	0
2009-07-21	13:42:00	0
2009-07-21	13:43:00	0
2009-07-21	13:44:00	0
2009-07-21	13:45:00	0
2009-07-21	13:46:00	0
2009-07-21	13:47:00	0
2009-07-21	13:48:00	0
2009-07-21	13:49:00	0
2009-07-21	13:50:00	0
2009-07-21	13:51:00	0
2009-07-21	13:52:00	0
2009-07-21	13:53:00	0
2009-07-21	13:54:00	0
2009-07-21	13:55:00	0
2009-07-21	13:56:00	0
2009-07-21	13:57:00	0
2009-07-21	13:58:00	0
2009-07-21	13:59:00	0
2009-07-21	14:00:00	0
2009-07-21	14:01:00	0
2009-07-21	14:02:00	0
2009-07-21	14:03:00	0
2009-07-21	14:04:00	0
2009-07-21	14:05:00	0
2009-07-21	14:06:00	0
2009-07-21	14:07:00	0
2009-07-21	14:08:00	0
2009-07-21	14:09:00	0
2009-07-21	14:10:00	0
2009-07-21	14:11:00	0
2009-07-21	14:12:00	0
2009-07-21	14:13:00	0
2009-07-21	14:14:00	0
2009-07-21	14:15:00	0
2009-07-21	14:16:00	0
2009-07-21	14:17:00	0
2009-07-21	14:18:00	0
2009-07-21	14:19:00	0
2009-07-21	14:20:00	0
2009-07-21	14:21:00	0
2009-07-21	14:22:00	0
2009-07-21	14:23:00	0
2009-07-21	14:24:00	0
2009-07-21	14:25:00	0
2009-07-21	14:26:00	0
2009-07-21	14:27:00	0
2009-07-21	14:28:00	0
2009-07-21	14:29:00	0
2009-07-21	14:30:00	0
2009-07-21	14:31:00	0
2009-07-21	14:32:00	0
2009-07-21	14:33:00	0
2009-07-21	14:34:00	0
2009-07-21	14:35:00	0
2009-07-21	14:36:00	0
2009-07-21	14:37:00	0
2009-07-21	14:38:00	0
2009-07-21	14:39:00	0
2009-07-21	14:40:00	0
2009-07-21	14:41:00	0
2009-07-21	14:42:00	0
2009-07-21	14:43:00	0
2009-07-21	14:44:00	0
2009-07-21	14:45:00	0
2009-07-21	14:46:00	0
2009-07-21	14:47:00	0
2009-07-21	14:48:00	0
2009-07-21	14:49:00	0
2009-07-21	14:50:00	0
2009-07-21	14:51:00	0
2009-07-21	14:52:00	0
2009-07-21	14:53:00	0
2009-07-21	14:54:00	0
2009-07-21	14:55:00	0
2009-07-21	14:56:00	0
2009-07-21	14:57:00	0
2009-07-21	14:58:00	0
2009-07-21	14:59:00	0
2009-07-21	15:00:00	0
2009-07-21	15:01:00	0
2009-07-21	15:02:00	0
2009-07-21	15:03:00	0
2009-07-21	15:04:00	0
2009-07-21	15:05:00	0
2009-07-21	15:06:00	0
2009-07-21	15:07:00	0
2009-07-21	15:08:00	0
2009-07-21	15:09:00	0
2009-07-21	15:10:00	0
2009-07-21	15:11:00	0
2009-07-21	15:12:00	0
2009-07-21	15:13:00	0
2009-07-21	15:14:00	0
2009-07-21	15:15:00	0
2009-07-21	15:16:00	0
2009-07-21	15:17:00	0
2009-07-21	15:18:00	0
2009-07-21	15:19:00	0
2009-07-21	15:20:00	0
2009-07-21	15:21:00	0
2009-07-21	15:22:00	0
2009-07-21	15:23:00	0
2009-07-21	15:24:00	0
2009-07-21	15:25:00	0
2009-07-21	15:26:00	0
2009-07-21	15:27:00	0
2009-07-21	15:28:00	0
2009-07-21	15:29:00	0
2009-07-21	15:30:00	0
2009-07-21	15:31:00	0
2009-07-21	15:32:00	0
2009-07-21	15:33:00	0
2009-07-21	15:34:00	0
2009-07-21	15:35:00	0
2009-07-21	15:36:00	0
2009-07-21	15:37:00	0
2009-07-21	15:38:00	0
2009-07-21	15:39:00	0
2009-07-21	15:40:00	0
2009-07-21	15:41:00	0
2009-07-21	15:42:00	0
2009-07-21	15:43:00	0
2009-07-21	15:44:00	0
2009-07-21	15:45:00	0
2009-07-21	15:46:00	0
2009-07-21	15:47:00	0
2009-07-21	15:48:00	0
2009-07-21	15:49:00	0
2009-07-21	15:50:00	0
2009-07-21	15:51:00	0
2009-07-21	15:52:00	0
2009-07-21	15:53:00	0
2009-07-21	15:54:00	0
2009-07-21	15:55:00	0
2009-07-21	15:56:00	0
2009-07-21	15:57:00	0
2009-07-21	15:58:00	0
2009-07-21	15:59:00	0
2009-07-21	16:00:00	0
2009-07-21	16:01:00	0
2009-07-21	16:02:00	0
2009-07-21	16:03:00	0
2009-07-21	16:04:00	0
2009-07-21	16:05:00	0
2009-07-21	16:06:00	0
2009-07-21	16:07:00	0
2009-07-21	16:08:00	0
2009-07-21	16:09:00	0
2009-07-21	16:10:00	0
2009-07-21	16:11:00	0
2009-07-21	16:12:00	0
2009-07-21	16:13:00	0
2009-07-21	16:14:00	0
2009-07-21	16:15:00	0
2009-07-21	16:16:00	0
2009-07-21	16:17:00	0
2009-07-21	16:18:00	0
2009-07-21	16:19:00	0
2009-07-21	16:20:00	0
2009-07-21	16:21:00	0
2009-07-21	16:22:00	0
2009-07-21	16:23:00	0
2009-07-21	16:24:00	0
2009-07-21	16:25:00	0
2009-07-21	16:26:00	0
2009-07-21	16:27:00	0
2009-07-21	16:28:00	0
2009-07-21	16:29:00	0
2009-07-21	16:30:00	0
2009-07-21	16:31:00	0
2009-07-21	16:32:00	0
2009-07-21	16:33:00	0
2009-07-21	16:34:00	0
2009-07-21	16:35:00	0
2009-07-21	16:36:00	0
2009-07-21	16:37:00	0
2009-07-21	16:38:00	0
2009-07-21	16:39:00	0
2009-07-21	16:40:00	0
2009-07-21	16:41:00	0
2009-07-21	16:42:00	0
2009-07-21	16:43:00	0
2009-07-21	16:44:00	0
2009-07-21	16:45:00	0
2009-07-21	16:46:00	0
2009-07-21	16:47:00	0
2009-07-21	16:48:00	0
2009-07-21	16:49:00	0
2009-07-21	16:50:00	0
2009-07-21	16:51:00	0
2009-07-21	16:52:00	0
2009-07-21	16:53:00	0
2009-07-21	16:54:00	0
2009-07-21	16:55:00	0
2009-07-21	16:56:00	0
2009-07-21	16:57:00	0
2009-07-21	16:58:00	0
2009-07-21	16:59:00	0
2009-07-21	17:00:00	0
2009-07-21	17:01:00	0
2009-07-21	17:02:00	0
2009-07-21	17:03:00	0
2009-07-21	17:04:00	0
2009-07-21	17:05:00	0
2009-07-21	17:06:00	0
2009-07-21	17:07:00	0
2009-07-21	17:08:00	0
2009-07-21	17:09:00	0
2009-07-21	17:10:00	0
2009-07-21	17:11:00	0
2009-07-21	17:12:00	0
2009-07-21	17:13:00	0
2009-07-21	17:14:00	0
2009-07-21	17:15:00	0
2009-07-21	17:16:00	0
2009-07-21	17:17:00	0
2009-07-21	17:18:00	0
2009-07-21	17:19:00	0
2009-07-21	17:20:00	0
2009-07-21	17:21:00	0
2009-07-21	17:22:00	0
2009-07-21	17:23:00	0
2009-07-21	17:24:00	0
2009-07-21	17:25:00	0
2009-07-21	17:26:00	0
2009-07-21	17:27:00	0
2009-07-21	17:28:00	0
2009-07-21	17:29:00	0
2009-07-21	17:30:00	0
2009-07-21	17:31:00	0
2009-07-21	17:32:00	0
2009-07-21	17:33:00	0
2009-07-21	17:34:00	0
2009-07-21	17:35:00	0
2009-07-21	17:36:00	0
2009-07-21	17:37:00	0
2009-07-21	17:38:00	0
2009-07-21	17:39:00	0
2009-07-21	17:40:00	0
2009-07-21	17:41:00	0
2009-07-21	17:42:00	0
2009-07-21	17:43:00	0
2009-07-21	17:44:00	0
2009-07-21	17:45:00	0
2009-07-21	17:46:00	0
2009-07-21	17:47:00	0
2009-07-21	17:48:00	0
2009-07-21	17:49:00	0
2009-07-21	17:50:00	0
2009-07-21	17:51:00	0
2009-07-21	17:52:00	0
2009-07-21	17:53:00	0
2009-07-21	17:54:00	0
2009-07-21	17:55:00	0
2009-07-21	17:56:00	0
2009-07-21	17:57:00	0
2009-07-21	17:58:00	0
2009-07-21	17:59:00	0
2009-07-21	18:00:00	0
2009-07-21	18:01:00	0
2009-07-21	18:02:00	0
2009-07-21	18:03:00	13
2009-07-21	18:04:00	0
2009-07-21	18:05:00	13
2009-07-21	18:06:00	13
2009-07-21	18:07:00	13
2009-07-21	18:08:00	0
2009-07-21	18:09:00	0
2009-07-21	18:10:00	0
2009-07-21	18:11:00	0
2009-07-21	18:12:00	0
2009-07-21	18:13:00	0
2009-07-21	18:14:00	0
2009-07-21	18:15:00	0
2009-07-21	18:16:00	0
2009-07-21	18:17:00	0
2009-07-21	18:18:00	0
2009-07-21	18:19:00	0
2009-07-21	18:20:00	0
2009-07-21	18:21:00	0
2009-07-21	18:22:00	38
2009-07-21	18:23:00	102
2009-07-21	18:24:00	51
2009-07-21	18:25:00	13
2009-07-21	18:26:00	0
2009-07-21	18:27:00	0
2009-07-21	18:28:00	0
2009-07-21	18:29:00	0
2009-07-21	18:30:00	13
2009-07-21	18:31:00	0
2009-07-21	18:32:00	0
2009-07-21	18:33:00	0
2009-07-21	18:34:00	0
2009-07-21	18:35:00	13
2009-07-21	18:36:00	0
2009-07-21	18:37:00	0
2009-07-21	18:38:00	0
2009-07-21	18:39:00	259
2009-07-21	18:40:00	228
2009-07-21	18:41:00	950
2009-07-21	18:42:00	353
2009-07-21	18:43:00	228
2009-07-21	18:44:00	425
2009-07-21	18:45:00	371
2009-07-21	18:46:00	443
2009-07-21	18:47:00	335
2009-07-21	18:48:00	182
2009-07-21	18:49:00	102
2009-07-21	18:50:00	0
2009-07-21	18:51:00	0
2009-07-21	18:52:00	51
2009-07-21	18:53:00	154
2009-07-21	18:54:00	38
2009-07-21	18:55:00	13
2009-07-21	18:56:00	38
2009-07-21	18:57:00	0
2009-07-21	18:58:00	0
2009-07-21	18:59:00	0
2009-07-21	19:00:00	0
2009-07-21	19:01:00	0
2009-07-21	19:02:00	0
2009-07-21	19:03:00	13
2009-07-21	19:04:00	228
2009-07-21	19:05:00	102
2009-07-21	19:06:00	77
2009-07-21	19:07:00	166
2009-07-21	19:08:00	0
2009-07-21	19:09:00	558
2009-07-21	19:10:00	141
2009-07-21	19:11:00	77
2009-07-21	19:12:00	212
2009-07-21	19:13:00	38
2009-07-21	19:14:00	0
2009-07-21	19:15:00	305
2009-07-21	19:16:00	51
2009-07-21	19:17:00	0
2009-07-21	19:18:00	579
2009-07-21	19:19:00	640
2009-07-21	19:20:00	599
2009-07-21	19:21:00	320
2009-07-21	19:22:00	335
2009-07-21	19:23:00	753
2009-07-21	19:24:00	517
2009-07-21	19:25:00	115
2009-07-21	19:26:00	228
2009-07-21	19:27:00	26
2009-07-21	19:28:00	26
2009-07-21	19:29:00	26
2009-07-21	19:30:00	13
2009-07-21	19:31:00	26
2009-07-21	19:32:00	228
2009-07-21	19:33:00	259
2009-07-21	19:34:00	26
2009-07-21	19:35:00	13
2009-07-21	19:36:00	13
2009-07-21	19:37:00	13
2009-07-21	19:38:00	13
2009-07-21	19:39:00	51
2009-07-21	19:40:00	13
2009-07-21	19:41:00	26
2009-07-21	19:42:00	166
2009-07-21	19:43:00	141
2009-07-21	19:44:00	77
2009-07-21	19:45:00	13
2009-07-21	19:46:00	64
2009-07-21	19:47:00	730
2009-07-21	19:48:00	640
2009-07-21	19:49:00	289
2009-07-21	19:50:00	305
2009-07-21	19:51:00	407
2009-07-21	19:52:00	243
2009-07-21	19:53:00	228
2009-07-21	19:54:00	274
2009-07-21	19:55:00	166
2009-07-21	19:56:00	228
2009-07-21	19:57:00	154
2009-07-21	19:58:00	115
2009-07-21	19:59:00	0
2009-07-21	20:00:00	0
2009-07-21	20:01:00	77
2009-07-21	20:02:00	166
2009-07-21	20:03:00	243
2009-07-21	20:04:00	0
2009-07-21	20:05:00	0
2009-07-21	20:06:00	13
2009-07-21	20:07:00	0
2009-07-21	20:08:00	26
2009-07-21	20:09:00	0
2009-07-21	20:10:00	0
2009-07-21	20:11:00	13
2009-07-21	20:12:00	0
2009-07-21	20:13:00	13
2009-07-21	20:14:00	197
2009-07-21	20:15:00	13
2009-07-21	20:16:00	0
2009-07-21	20:17:00	0
2009-07-21	20:18:00	0
2009-07-21	20:19:00	0
2009-07-21	20:20:00	0
2009-07-21	20:21:00	0
2009-07-21	20:22:00	0
2009-07-21	20:23:00	0
2009-07-21	20:24:00	0
2009-07-21	20:25:00	0
2009-07-21	20:26:00	0
2009-07-21	20:27:00	0
2009-07-21	20:28:00	0
2009-07-21	20:29:00	0
2009-07-21	20:30:00	0
2009-07-21	20:31:00	0
2009-07-21	20:32:00	13
2009-07-21	20:33:00	13
2009-07-21	20:34:00	0
2009-07-21	20:35:00	0
2009-07-21	20:36:00	0
2009-07-21	20:37:00	0
2009-07-21	20:38:00	0
2009-07-21	20:39:00	0
2009-07-21	20:40:00	0
2009-07-21	20:41:00	0
2009-07-21	20:42:00	0
2009-07-21	20:43:00	0
2009-07-21	20:44:00	0
2009-07-21	20:45:00	0
2009-07-21	20:46:00	0
2009-07-21	20:47:00	0
2009-07-21	20:48:00	0
2009-07-21	20:49:00	0
2009-07-21	20:50:00	0
2009-07-21	20:51:00	0
2009-07-21	20:52:00	0
2009-07-21	20:53:00	0
2009-07-21	20:54:00	0
2009-07-21	20:55:00	0
2009-07-21	20:56:00	38
2009-07-21	20:57:00	0
2009-07-21	20:58:00	0
2009-07-21	20:59:00	13
2009-07-21	21:00:00	0
2009-07-21	21:01:00	0
2009-07-21	21:02:00	90
2009-07-21	21:03:00	0
2009-07-21	21:04:00	0
2009-07-21	21:05:00	0
2009-07-21	21:06:00	0
2009-07-21	21:07:00	0
2009-07-21	21:08:00	0
2009-07-21	21:09:00	13
2009-07-21	21:10:00	0
2009-07-21	21:11:00	0
2009-07-21	21:12:00	0
2009-07-21	21:13:00	0
2009-07-21	21:14:00	0
2009-07-21	21:15:00	0
2009-07-21	21:16:00	0
2009-07-21	21:17:00	0
2009-07-21	21:18:00	0
2009-07-21	21:19:00	0
2009-07-21	21:20:00	0
2009-07-21	21:21:00	0
2009-07-21	21:22:00	0
2009-07-21	21:23:00	0
2009-07-21	21:24:00	0
2009-07-21	21:25:00	0
2009-07-21	21:26:00	0
2009-07-21	21:27:00	0
2009-07-21	21:28:00	0
2009-07-21	21:29:00	0
2009-07-21	21:30:00	0
2009-07-21	21:31:00	0
2009-07-21	21:32:00	0
2009-07-21	21:33:00	0
2009-07-21	21:34:00	0
2009-07-21	21:35:00	0
2009-07-21	21:36:00	0
2009-07-21	21:37:00	0
2009-07-21	21:38:00	0
2009-07-21	21:39:00	0
2009-07-21	21:40:00	0
2009-07-21	21:41:00	0
2009-07-21	21:42:00	0
2009-07-21	21:43:00	0
2009-07-21	21:44:00	0
2009-07-21	21:45:00	0
2009-07-21	21:46:00	0
2009-07-21	21:47:00	0
2009-07-21	21:48:00	0
2009-07-21	21:49:00	0
2009-07-21	21:50:00	0
2009-07-21	21:51:00	0
2009-07-21	21:52:00	0
2009-07-21	21:53:00	0
2009-07-21	21:54:00	0
2009-07-21	21:55:00	0
2009-07-21	21:56:00	0
2009-07-21	21:57:00	0
2009-07-21	21:58:00	0
2009-07-21	21:59:00	0
2009-07-21	22:00:00	0
2009-07-21	22:01:00	0
2009-07-21	22:02:00	0
2009-07-21	22:03:00	0
2009-07-21	22:04:00	0
2009-07-21	22:05:00	0
2009-07-21	22:06:00	0
2009-07-21	22:07:00	0
2009-07-21	22:08:00	0
2009-07-21	22:09:00	13
2009-07-21	22:10:00	0
2009-07-21	22:11:00	0
2009-07-21	22:12:00	0
2009-07-21	22:13:00	0
2009-07-21	22:14:00	0
2009-07-21	22:15:00	0
2009-07-21	22:16:00	0
2009-07-21	22:17:00	0
2009-07-21	22:18:00	0
2009-07-21	22:19:00	0
2009-07-21	22:20:00	0
2009-07-21	22:21:00	0
2009-07-21	22:22:00	0
2009-07-21	22:23:00	0
2009-07-21	22:24:00	0
2009-07-21	22:25:00	0
2009-07-21	22:26:00	0
2009-07-21	22:27:00	0
2009-07-21	22:28:00	0
2009-07-21	22:29:00	0
2009-07-21	22:30:00	128
2009-07-21	22:31:00	538
2009-07-21	22:32:00	730
2009-07-21	22:33:00	115
2009-07-21	22:34:00	259
2009-07-21	22:35:00	243
2009-07-21	22:36:00	0
2009-07-21	22:37:00	0
2009-07-21	22:38:00	77
2009-07-21	22:39:00	26
2009-07-21	22:40:00	13
2009-07-21	22:41:00	0
2009-07-21	22:42:00	0
2009-07-21	22:43:00	0
2009-07-21	22:44:00	0
2009-07-21	22:45:00	0
2009-07-21	22:46:00	0
2009-07-21	22:47:00	0
2009-07-21	22:48:00	0
2009-07-21	22:49:00	0
2009-07-21	22:50:00	0
2009-07-21	22:51:00	0
2009-07-21	22:52:00	0
2009-07-21	22:53:00	0
2009-07-21	22:54:00	0
2009-07-21	22:55:00	0
2009-07-21	22:56:00	0
2009-07-21	22:57:00	0
2009-07-21	22:58:00	0
2009-07-21	22:59:00	0
2009-07-21	23:00:00	0
2009-07-21	23:01:00	0
2009-07-21	23:02:00	0
2009-07-21	23:03:00	0
2009-07-21	23:04:00	0
2009-07-21	23:05:00	0
2009-07-21	23:06:00	0
2009-07-21	23:07:00	0
2009-07-21	23:08:00	90
2009-07-21	23:09:00	13
2009-07-21	23:10:00	0
2009-07-21	23:11:00	0
2009-07-21	23:12:00	0
2009-07-21	23:13:00	0
2009-07-21	23:14:00	0
2009-07-21	23:15:00	0
2009-07-21	23:16:00	0
2009-07-21	23:17:00	0
2009-07-21	23:18:00	0
2009-07-21	23:19:00	0
2009-07-21	23:20:00	0
2009-07-21	23:21:00	0
2009-07-21	23:22:00	0
2009-07-21	23:23:00	0
2009-07-21	23:24:00	0
2009-07-21	23:25:00	0
2009-07-21	23:26:00	0
2009-07-21	23:27:00	0
2009-07-21	23:28:00	0
2009-07-21	23:29:00	0
2009-07-21	23:30:00	0
2009-07-21	23:31:00	0
2009-07-21	23:32:00	0
2009-07-21	23:33:00	0
2009-07-21	23:34:00	0
2009-07-21	23:35:00	0
2009-07-21	23:36:00	0
2009-07-21	23:37:00	0
2009-07-21	23:38:00	0
2009-07-21	23:39:00	0
2009-07-21	23:40:00	0
2009-07-21	23:41:00	0
2009-07-21	23:42:00	0
2009-07-21	23:43:00	0
2009-07-21	23:44:00	0
2009-07-21	23:45:00	0
2009-07-21	23:46:00	0
2009-07-21	23:47:00	0
2009-07-21	23:48:00	0
2009-07-21	23:49:00	0
2009-07-21	23:50:00	0
2009-07-21	23:51:00	0
2009-07-21	23:52:00	0
2009-07-21	23:53:00	0
2009-07-21	23:54:00	0
2009-07-21	23:55:00	0
2009-07-21	23:56:00	0
2009-07-21	23:57:00	0
2009-07-21	23:58:00	0
2009-07-21	23:59:00	0
2009-07-22	00:00:00	0
2009-07-22	00:01:00	0
2009-07-22	00:02:00	0
2009-07-22	00:03:00	0
2009-07-22	00:04:00	0
2009-07-22	00:05:00	0
2009-07-22	00:06:00	0
2009-07-22	00:07:00	0
2009-07-22	00:08:00	0
2009-07-22	00:09:00	0
2009-07-22	00:10:00	0
2009-07-22	00:11:00	0
2009-07-22	00:12:00	0
2009-07-22	00:13:00	0
2009-07-22	00:14:00	0
2009-07-22	00:15:00	0
2009-07-22	00:16:00	0
2009-07-22	00:17:00	13
2009-07-22	00:18:00	0
2009-07-22	00:19:00	0
2009-07-22	00:20:00	0
2009-07-22	00:21:00	0
2009-07-22	00:22:00	0
2009-07-22	00:23:00	0
2009-07-22	00:24:00	0
2009-07-22	00:25:00	0
2009-07-22	00:26:00	0
2009-07-22	00:27:00	0
2009-07-22	00:28:00	0
2009-07-22	00:29:00	0
2009-07-22	00:30:00	0
2009-07-22	00:31:00	0
2009-07-22	00:32:00	0
2009-07-22	00:33:00	0
2009-07-22	00:34:00	0
2009-07-22	00:35:00	0
2009-07-22	00:36:00	0
2009-07-22	00:37:00	0
2009-07-22	00:38:00	0
2009-07-22	00:39:00	0
2009-07-22	00:40:00	0
2009-07-22	00:41:00	0
2009-07-22	00:42:00	0
2009-07-22	00:43:00	0
2009-07-22	00:44:00	0
2009-07-22	00:45:00	0
2009-07-22	00:46:00	0
2009-07-22	00:47:00	0
2009-07-22	00:48:00	0
2009-07-22	00:49:00	0
2009-07-22	00:50:00	0
2009-07-22	00:51:00	0
2009-07-22	00:52:00	0
2009-07-22	00:53:00	0
2009-07-22	00:54:00	0
2009-07-22	00:55:00	0
2009-07-22	00:56:00	0
2009-07-22	00:57:00	0
2009-07-22	00:58:00	0
2009-07-22	00:59:00	0
2009-07-22	01:00:00	0
2009-07-22	01:01:00	0
2009-07-22	01:02:00	0
2009-07-22	01:03:00	0
2009-07-22	01:04:00	0
2009-07-22	01:05:00	0
2009-07-22	01:06:00	0
2009-07-22	01:07:00	0
2009-07-22	01:08:00	0
2009-07-22	01:09:00	0
2009-07-22	01:10:00	0
2009-07-22	01:11:00	0
2009-07-22	01:12:00	0
2009-07-22	01:13:00	0
2009-07-22	01:14:00	0
2009-07-22	01:15:00	0
2009-07-22	01:16:00	0
2009-07-22	01:17:00	0
2009-07-22	01:18:00	0
2009-07-22	01:19:00	0
2009-07-22	01:20:00	0
2009-07-22	01:21:00	0
2009-07-22	01:22:00	0
2009-07-22	01:23:00	0
2009-07-22	01:24:00	0
2009-07-22	01:25:00	0
2009-07-22	01:26:00	0
2009-07-22	01:27:00	0
2009-07-22	01:28:00	0
2009-07-22	01:29:00	0
2009-07-22	01:30:00	0
2009-07-22	01:31:00	0
2009-07-22	01:32:00	0
2009-07-22	01:33:00	0
2009-07-22	01:34:00	0
2009-07-22	01:35:00	0
2009-07-22	01:36:00	0
2009-07-22	01:37:00	0
2009-07-22	01:38:00	0
2009-07-22	01:39:00	0
2009-07-22	01:40:00	0
2009-07-22	01:41:00	0
2009-07-22	01:42:00	0
2009-07-22	01:43:00	0
2009-07-22	01:44:00	0
2009-07-22	01:45:00	0
2009-07-22	01:46:00	0
2009-07-22	01:47:00	0
2009-07-22	01:48:00	13
2009-07-22	01:49:00	0
2009-07-22	01:50:00	0
2009-07-22	01:51:00	0
2009-07-22	01:52:00	0
2009-07-22	01:53:00	0
2009-07-22	01:54:00	0
2009-07-22	01:55:00	0
2009-07-22	01:56:00	0
2009-07-22	01:57:00	0
2009-07-22	01:58:00	0
2009-07-22	01:59:00	0
2009-07-22	02:00:00	0
2009-07-22	02:01:00	0
2009-07-22	02:02:00	0
2009-07-22	02:03:00	0
2009-07-22	02:04:00	0
2009-07-22	02:05:00	0
2009-07-22	02:06:00	0
2009-07-22	02:07:00	0
2009-07-22	02:08:00	0
2009-07-22	02:09:00	0
2009-07-22	02:10:00	0
2009-07-22	02:11:00	0
2009-07-22	02:12:00	0
2009-07-22	02:13:00	0
2009-07-22	02:14:00	0
2009-07-22	02:15:00	0
2009-07-22	02:16:00	0
2009-07-22	02:17:00	0
2009-07-22	02:18:00	0
2009-07-22	02:19:00	0
2009-07-22	02:20:00	0
2009-07-22	02:21:00	0
2009-07-22	02:22:00	0
2009-07-22	02:23:00	0
2009-07-22	02:24:00	0
2009-07-22	02:25:00	0
2009-07-22	02:26:00	0
2009-07-22	02:27:00	0
2009-07-22	02:28:00	13
2009-07-22	02:29:00	0
2009-07-22	02:30:00	13
2009-07-22	02:31:00	0
2009-07-22	02:32:00	0
2009-07-22	02:33:00	0
2009-07-22	02:34:00	0
2009-07-22	02:35:00	0
2009-07-22	02:36:00	0
2009-07-22	02:37:00	0
2009-07-22	02:38:00	0
2009-07-22	02:39:00	0
2009-07-22	02:40:00	0
2009-07-22	02:41:00	0
2009-07-22	02:42:00	0
2009-07-22	02:43:00	0
2009-07-22	02:44:00	0
2009-07-22	02:45:00	0
2009-07-22	02:46:00	0
2009-07-22	02:47:00	0
2009-07-22	02:48:00	0
2009-07-22	02:49:00	0
2009-07-22	02:50:00	0
2009-07-22	02:51:00	0
2009-07-22	02:52:00	0
2009-07-22	02:53:00	0
2009-07-22	02:54:00	0
2009-07-22	02:55:00	0
2009-07-22	02:56:00	0
2009-07-22	02:57:00	0
2009-07-22	02:58:00	0
2009-07-22	02:59:00	0
2009-07-22	03:00:00	0
2009-07-22	03:01:00	0
2009-07-22	03:02:00	0
2009-07-22	03:03:00	38
2009-07-22	03:04:00	13
2009-07-22	03:05:00	0
2009-07-22	03:06:00	0
2009-07-22	03:07:00	0
2009-07-22	03:08:00	0
2009-07-22	03:09:00	0
2009-07-22	03:10:00	0
2009-07-22	03:11:00	0
2009-07-22	03:12:00	0
2009-07-22	03:13:00	0
2009-07-22	03:14:00	0
2009-07-22	03:15:00	0
2009-07-22	03:16:00	0
2009-07-22	03:17:00	0
2009-07-22	03:18:00	0
2009-07-22	03:19:00	0
2009-07-22	03:20:00	0
2009-07-22	03:21:00	0
2009-07-22	03:22:00	0
2009-07-22	03:23:00	0
2009-07-22	03:24:00	0
2009-07-22	03:25:00	0
2009-07-22	03:26:00	0
2009-07-22	03:27:00	13
2009-07-22	03:28:00	0
2009-07-22	03:29:00	0
2009-07-22	03:30:00	0
2009-07-22	03:31:00	0
2009-07-22	03:32:00	0
2009-07-22	03:33:00	0
2009-07-22	03:34:00	0
2009-07-22	03:35:00	0
2009-07-22	03:36:00	0
2009-07-22	03:37:00	0
2009-07-22	03:38:00	0
2009-07-22	03:39:00	26
2009-07-22	03:40:00	0
2009-07-22	03:41:00	0
2009-07-22	03:42:00	0
2009-07-22	03:43:00	0
2009-07-22	03:44:00	13
2009-07-22	03:45:00	13
2009-07-22	03:46:00	0
2009-07-22	03:47:00	13
2009-07-22	03:48:00	77
2009-07-22	03:49:00	0
2009-07-22	03:50:00	0
2009-07-22	03:51:00	51
2009-07-22	03:52:00	166
2009-07-22	03:53:00	197
2009-07-22	03:54:00	102
2009-07-22	03:55:00	77
2009-07-22	03:56:00	0
2009-07-22	03:57:00	0
2009-07-22	03:58:00	0
2009-07-22	03:59:00	0
2009-07-22	04:00:00	0
2009-07-22	04:01:00	0
2009-07-22	04:02:00	0
2009-07-22	04:03:00	0
2009-07-22	04:04:00	0
2009-07-22	04:05:00	0
2009-07-22	04:06:00	0
2009-07-22	04:07:00	0
2009-07-22	04:08:00	0
2009-07-22	04:09:00	0
2009-07-22	04:10:00	0
2009-07-22	04:11:00	0
2009-07-22	04:12:00	0
2009-07-22	04:13:00	0
2009-07-22	04:14:00	0
2009-07-22	04:15:00	0
2009-07-22	04:16:00	0
2009-07-22	04:17:00	0
2009-07-22	04:18:00	0
2009-07-22	04:19:00	0
2009-07-22	04:20:00	0
2009-07-22	04:21:00	0
2009-07-22	04:22:00	0
2009-07-22	04:23:00	0
2009-07-22	04:24:00	0
2009-07-22	04:25:00	0
2009-07-22	04:26:00	0
2009-07-22	04:27:00	0
2009-07-22	04:28:00	0
2009-07-22	04:29:00	0
2009-07-22	04:30:00	0
2009-07-22	04:31:00	0
2009-07-22	04:32:00	0
2009-07-22	04:33:00	0
2009-07-22	04:34:00	0
2009-07-22	04:35:00	0
2009-07-22	04:36:00	0
2009-07-22	04:37:00	0
2009-07-22	04:38:00	0
2009-07-22	04:39:00	0
2009-07-22	04:40:00	0
2009-07-22	04:41:00	0
2009-07-22	04:42:00	0
2009-07-22	04:43:00	0
2009-07-22	04:44:00	0
2009-07-22	04:45:00	13
2009-07-22	04:46:00	0
2009-07-22	04:47:00	0
2009-07-22	04:48:00	0
2009-07-22	04:49:00	0
2009-07-22	04:50:00	0
2009-07-22	04:51:00	102
2009-07-22	04:52:00	13
2009-07-22	04:53:00	51
2009-07-22	04:54:00	0
2009-07-22	04:55:00	0
2009-07-22	04:56:00	0
2009-07-22	04:57:00	0
2009-07-22	04:58:00	0
2009-07-22	04:59:00	0
2009-07-22	05:00:00	0
2009-07-22	05:01:00	0
2009-07-22	05:02:00	0
2009-07-22	05:03:00	0
2009-07-22	05:04:00	0
2009-07-22	05:05:00	0
2009-07-22	05:06:00	0
2009-07-22	05:07:00	0
2009-07-22	05:08:00	0
2009-07-22	05:09:00	26
2009-07-22	05:10:00	0
2009-07-22	05:11:00	0
2009-07-22	05:12:00	0
2009-07-22	05:13:00	0
2009-07-22	05:14:00	0
2009-07-22	05:15:00	0
2009-07-22	05:16:00	0
2009-07-22	05:17:00	0
2009-07-22	05:18:00	0
2009-07-22	05:19:00	0
2009-07-22	05:20:00	0
2009-07-22	05:21:00	0
2009-07-22	05:22:00	0
2009-07-22	05:23:00	0
2009-07-22	05:24:00	0
2009-07-22	05:25:00	0
2009-07-22	05:26:00	0
2009-07-22	05:27:00	13
2009-07-22	05:28:00	0
2009-07-22	05:29:00	0
2009-07-22	05:30:00	0
2009-07-22	05:31:00	0
2009-07-22	05:32:00	0
2009-07-22	05:33:00	0
2009-07-22	05:34:00	0
2009-07-22	05:35:00	0
2009-07-22	05:36:00	13
2009-07-22	05:37:00	0
2009-07-22	05:38:00	0
2009-07-22	05:39:00	0
2009-07-22	05:40:00	0
2009-07-22	05:41:00	0
2009-07-22	05:42:00	0
2009-07-22	05:43:00	0
2009-07-22	05:44:00	0
2009-07-22	05:45:00	0
2009-07-22	05:46:00	0
2009-07-22	05:47:00	0
2009-07-22	05:48:00	0
2009-07-22	05:49:00	0
2009-07-22	05:50:00	0
2009-07-22	05:51:00	0
2009-07-22	05:52:00	0
2009-07-22	05:53:00	26
2009-07-22	05:54:00	0
2009-07-22	05:55:00	0
2009-07-22	05:56:00	0
2009-07-22	05:57:00	0
2009-07-22	05:58:00	0
2009-07-22	05:59:00	13
2009-07-22	06:00:00	0
2009-07-22	06:01:00	0
2009-07-22	06:02:00	0
2009-07-22	06:03:00	0
2009-07-22	06:04:00	0
2009-07-22	06:05:00	0
2009-07-22	06:06:00	0
2009-07-22	06:07:00	0
2009-07-22	06:08:00	0
2009-07-22	06:09:00	0
2009-07-22	06:10:00	0
2009-07-22	06:11:00	0
2009-07-22	06:12:00	13
2009-07-22	06:13:00	0
2009-07-22	06:14:00	0
2009-07-22	06:15:00	0
2009-07-22	06:16:00	0
2009-07-22	06:17:00	0
2009-07-22	06:18:00	0
2009-07-22	06:19:00	0
2009-07-22	06:20:00	0
2009-07-22	06:21:00	0
2009-07-22	06:22:00	0
2009-07-22	06:23:00	0
2009-07-22	06:24:00	0
2009-07-22	06:25:00	0
2009-07-22	06:26:00	0
2009-07-22	06:27:00	0
2009-07-22	06:28:00	26
2009-07-22	06:29:00	51
2009-07-22	06:30:00	38
2009-07-22	06:31:00	0
2009-07-22	06:32:00	0
2009-07-22	06:33:00	0
2009-07-22	06:34:00	0
2009-07-22	06:35:00	0
2009-07-22	06:36:00	0
2009-07-22	06:37:00	0
2009-07-22	06:38:00	26
2009-07-22	06:39:00	0
2009-07-22	06:40:00	38
2009-07-22	06:41:00	197
2009-07-22	06:42:00	38
2009-07-22	06:43:00	13
2009-07-22	06:44:00	13
2009-07-22	06:45:00	182
2009-07-22	06:46:00	115
2009-07-22	06:47:00	13
2009-07-22	06:48:00	407
2009-07-22	06:49:00	243
2009-07-22	06:50:00	64
2009-07-22	06:51:00	38
2009-07-22	06:52:00	353
2009-07-22	06:53:00	707
2009-07-22	06:54:00	443
2009-07-22	06:55:00	538
2009-07-22	06:56:00	243
2009-07-22	06:57:00	371
2009-07-22	06:58:00	620
2009-07-22	06:59:00	128
2009-07-22	07:00:00	407
2009-07-22	07:01:00	197
2009-07-22	07:02:00	0
2009-07-22	07:03:00	115
2009-07-22	07:04:00	64
2009-07-22	07:05:00	0
2009-07-22	07:06:00	0
2009-07-22	07:07:00	0
2009-07-22	07:08:00	0
2009-07-22	07:09:00	51
2009-07-22	07:10:00	0
2009-07-22	07:11:00	0
2009-07-22	07:12:00	38
2009-07-22	07:13:00	0
2009-07-22	07:14:00	0
2009-07-22	07:15:00	335
2009-07-22	07:16:00	0
2009-07-22	07:17:00	26
2009-07-22	07:18:00	38
2009-07-22	07:19:00	0
2009-07-22	07:20:00	13
2009-07-22	07:21:00	0
2009-07-22	07:22:00	0
2009-07-22	07:23:00	77
2009-07-22	07:24:00	38
2009-07-22	07:25:00	0
2009-07-22	07:26:00	0
2009-07-22	07:27:00	0
2009-07-22	07:28:00	0
2009-07-22	07:29:00	274
2009-07-22	07:30:00	154
2009-07-22	07:31:00	13
2009-07-22	07:32:00	26
2009-07-22	07:33:00	64
2009-07-22	07:34:00	13
2009-07-22	07:35:00	13
2009-07-22	07:36:00	13
2009-07-22	07:37:00	38
2009-07-22	07:38:00	13
2009-07-22	07:39:00	26
2009-07-22	07:40:00	64
2009-07-22	07:41:00	154
2009-07-22	07:42:00	128
2009-07-22	07:43:00	0
2009-07-22	07:44:00	13
2009-07-22	07:45:00	0
2009-07-22	07:46:00	517
2009-07-22	07:47:00	684
2009-07-22	07:48:00	497
2009-07-22	07:49:00	320
2009-07-22	07:50:00	579
2009-07-22	07:51:00	90
2009-07-22	07:52:00	38
2009-07-22	07:53:00	13
2009-07-22	07:54:00	26
2009-07-22	07:55:00	26
2009-07-22	07:56:00	38
2009-07-22	07:57:00	38
2009-07-22	07:58:00	26
2009-07-22	07:59:00	38
2009-07-22	08:00:00	38
2009-07-22	08:01:00	243
2009-07-22	08:02:00	0
2009-07-22	08:03:00	0
2009-07-22	08:04:00	443
2009-07-22	08:05:00	115
2009-07-22	08:06:00	141
2009-07-22	08:07:00	128
2009-07-22	08:08:00	115
2009-07-22	08:09:00	166
2009-07-22	08:10:00	182
2009-07-22	08:11:00	166
2009-07-22	08:12:00	166
2009-07-22	08:13:00	0
2009-07-22	08:14:00	0
2009-07-22	08:15:00	0
2009-07-22	08:16:00	0
2009-07-22	08:17:00	51
2009-07-22	08:18:00	26
2009-07-22	08:19:00	0
2009-07-22	08:20:00	64
2009-07-22	08:21:00	0
2009-07-22	08:22:00	0
2009-07-22	08:23:00	0
2009-07-22	08:24:00	0
2009-07-22	08:25:00	0
2009-07-22	08:26:00	0
2009-07-22	08:27:00	0
2009-07-22	08:28:00	0
2009-07-22	08:29:00	13
2009-07-22	08:30:00	407
2009-07-22	08:31:00	353
2009-07-22	08:32:00	13
2009-07-22	08:33:00	0
2009-07-22	08:34:00	0
2009-07-22	08:35:00	0
2009-07-22	08:36:00	26
2009-07-22	08:37:00	0
2009-07-22	08:38:00	305
2009-07-22	08:39:00	425
2009-07-22	08:40:00	166
2009-07-22	08:41:00	0
2009-07-22	08:42:00	26
2009-07-22	08:43:00	0
2009-07-22	08:44:00	0
2009-07-22	08:45:00	13
2009-07-22	08:46:00	0
2009-07-22	08:47:00	13
2009-07-22	08:48:00	0
2009-07-22	08:49:00	64
2009-07-22	08:50:00	0
2009-07-22	08:51:00	26
2009-07-22	08:52:00	0
2009-07-22	08:53:00	0
2009-07-22	08:54:00	0
2009-07-22	08:55:00	0
2009-07-22	08:56:00	13
2009-07-22	08:57:00	13
2009-07-22	08:58:00	0
2009-07-22	08:59:00	0
2009-07-22	09:00:00	0
2009-07-22	09:01:00	0
2009-07-22	09:02:00	0
2009-07-22	09:03:00	0
2009-07-22	09:04:00	0
2009-07-22	09:05:00	0
2009-07-22	09:06:00	0
2009-07-22	09:07:00	0
2009-07-22	09:08:00	0
[truncated: 19,611 more rows]

## Sheet: 8.4.09
Actogram, Copy Raw Data, All Days
Identity:	Buster
Filename:	E:\Active Research Files\meloxicam titre canine\cases\buster\Buster 8.4.09.AWC
Gender:	F
Age:	11
Height:	61.0 cm	24.0 in
Weight:	11.8 kg	26.0 lbs
Start Date:	04-Aug-2009 (Tue)
Start Time:	18:00:00
Interval:	1.00 mins
Date Stamp:	Time Stamp:	Activity Data:	Marker Press:
2009-08-04	00:00:00	0
2009-08-04	00:01:00	0
2009-08-04	00:02:00	0
2009-08-04	00:03:00	0
2009-08-04	00:04:00	0
2009-08-04	00:05:00	0
2009-08-04	00:06:00	0
2009-08-04	00:07:00	0
2009-08-04	00:08:00	0
2009-08-04	00:09:00	0
2009-08-04	00:10:00	0
2009-08-04	00:11:00	0
2009-08-04	00:12:00	0
2009-08-04	00:13:00	0
2009-08-04	00:14:00	0
2009-08-04	00:15:00	0
2009-08-04	00:16:00	0
2009-08-04	00:17:00	0
2009-08-04	00:18:00	0
2009-08-04	00:19:00	0
2009-08-04	00:20:00	0
2009-08-04	00:21:00	0
2009-08-04	00:22:00	0
2009-08-04	00:23:00	0
2009-08-04	00:24:00	0
2009-08-04	00:25:00	0
2009-08-04	00:26:00	0
2009-08-04	00:27:00	0
2009-08-04	00:28:00	0
2009-08-04	00:29:00	0
2009-08-04	00:30:00	0
2009-08-04	00:31:00	0
2009-08-04	00:32:00	0
2009-08-04	00:33:00	0
2009-08-04	00:34:00	0
2009-08-04	00:35:00	0
2009-08-04	00:36:00	0
2009-08-04	00:37:00	0
2009-08-04	00:38:00	0
2009-08-04	00:39:00	0
2009-08-04	00:40:00	0
2009-08-04	00:41:00	0
2009-08-04	00:42:00	0
2009-08-04	00:43:00	0
2009-08-04	00:44:00	0
2009-08-04	00:45:00	0
2009-08-04	00:46:00	0
2009-08-04	00:47:00	0
2009-08-04	00:48:00	0
2009-08-04	00:49:00	0
2009-08-04	00:50:00	0
2009-08-04	00:51:00	0
2009-08-04	00:52:00	0
2009-08-04	00:53:00	0
2009-08-04	00:54:00	0
2009-08-04	00:55:00	0
2009-08-04	00:56:00	0
2009-08-04	00:57:00	0
2009-08-04	00:58:00	0
2009-08-04	00:59:00	0
2009-08-04	01:00:00	0
2009-08-04	01:01:00	0
2009-08-04	01:02:00	0
2009-08-04	01:03:00	0
2009-08-04	01:04:00	0
2009-08-04	01:05:00	0
2009-08-04	01:06:00	0
2009-08-04	01:07:00	0
2009-08-04	01:08:00	0
2009-08-04	01:09:00	0
2009-08-04	01:10:00	0
2009-08-04	01:11:00	0
2009-08-04	01:12:00	0
2009-08-04	01:13:00	0
2009-08-04	01:14:00	0
2009-08-04	01:15:00	0
2009-08-04	01:16:00	0
2009-08-04	01:17:00	0
2009-08-04	01:18:00	0
2009-08-04	01:19:00	0
2009-08-04	01:20:00	0
2009-08-04	01:21:00	0
2009-08-04	01:22:00	0
2009-08-04	01:23:00	0
2009-08-04	01:24:00	0
2009-08-04	01:25:00	0
2009-08-04	01:26:00	0
2009-08-04	01:27:00	0
2009-08-04	01:28:00	0
2009-08-04	01:29:00	0
2009-08-04	01:30:00	0
2009-08-04	01:31:00	0
2009-08-04	01:32:00	0
2009-08-04	01:33:00	0
2009-08-04	01:34:00	0
2009-08-04	01:35:00	0
2009-08-04	01:36:00	0
2009-08-04	01:37:00	0
2009-08-04	01:38:00	0
2009-08-04	01:39:00	0
2009-08-04	01:40:00	0
2009-08-04	01:41:00	0
2009-08-04	01:42:00	0
2009-08-04	01:43:00	0
2009-08-04	01:44:00	0
2009-08-04	01:45:00	0
2009-08-04	01:46:00	0
2009-08-04	01:47:00	0
2009-08-04	01:48:00	0
2009-08-04	01:49:00	0
2009-08-04	01:50:00	0
2009-08-04	01:51:00	0
2009-08-04	01:52:00	0
2009-08-04	01:53:00	0
2009-08-04	01:54:00	0
2009-08-04	01:55:00	0
2009-08-04	01:56:00	0
2009-08-04	01:57:00	0
2009-08-04	01:58:00	0
2009-08-04	01:59:00	0
2009-08-04	02:00:00	0
2009-08-04	02:01:00	0
2009-08-04	02:02:00	0
2009-08-04	02:03:00	0
2009-08-04	02:04:00	0
2009-08-04	02:05:00	0
2009-08-04	02:06:00	0
2009-08-04	02:07:00	0
2009-08-04	02:08:00	0
2009-08-04	02:09:00	0
2009-08-04	02:10:00	0
2009-08-04	02:11:00	0
2009-08-04	02:12:00	0
2009-08-04	02:13:00	0
2009-08-04	02:14:00	0
2009-08-04	02:15:00	0
2009-08-04	02:16:00	0
2009-08-04	02:17:00	0
2009-08-04	02:18:00	0
2009-08-04	02:19:00	0
2009-08-04	02:20:00	0
2009-08-04	02:21:00	0
2009-08-04	02:22:00	0
2009-08-04	02:23:00	0
2009-08-04	02:24:00	0
2009-08-04	02:25:00	0
2009-08-04	02:26:00	0
2009-08-04	02:27:00	0
2009-08-04	02:28:00	0
2009-08-04	02:29:00	0
2009-08-04	02:30:00	0
2009-08-04	02:31:00	0
2009-08-04	02:32:00	0
2009-08-04	02:33:00	0
2009-08-04	02:34:00	0
2009-08-04	02:35:00	0
2009-08-04	02:36:00	0
2009-08-04	02:37:00	0
2009-08-04	02:38:00	0
2009-08-04	02:39:00	0
2009-08-04	02:40:00	0
2009-08-04	02:41:00	0
2009-08-04	02:42:00	0
2009-08-04	02:43:00	0
2009-08-04	02:44:00	0
2009-08-04	02:45:00	0
2009-08-04	02:46:00	0
2009-08-04	02:47:00	0
2009-08-04	02:48:00	0
2009-08-04	02:49:00	0
2009-08-04	02:50:00	0
2009-08-04	02:51:00	0
2009-08-04	02:52:00	0
2009-08-04	02:53:00	0
2009-08-04	02:54:00	0
2009-08-04	02:55:00	0
2009-08-04	02:56:00	0
2009-08-04	02:57:00	0
2009-08-04	02:58:00	0
2009-08-04	02:59:00	0
2009-08-04	03:00:00	0
2009-08-04	03:01:00	0
2009-08-04	03:02:00	0
2009-08-04	03:03:00	0
2009-08-04	03:04:00	0
2009-08-04	03:05:00	0
2009-08-04	03:06:00	0
2009-08-04	03:07:00	0
2009-08-04	03:08:00	0
2009-08-04	03:09:00	0
2009-08-04	03:10:00	0
2009-08-04	03:11:00	0
2009-08-04	03:12:00	0
2009-08-04	03:13:00	0
2009-08-04	03:14:00	0
2009-08-04	03:15:00	0
2009-08-04	03:16:00	0
2009-08-04	03:17:00	0
2009-08-04	03:18:00	0
2009-08-04	03:19:00	0
2009-08-04	03:20:00	0
2009-08-04	03:21:00	0
2009-08-04	03:22:00	0
2009-08-04	03:23:00	0
2009-08-04	03:24:00	0
2009-08-04	03:25:00	0
2009-08-04	03:26:00	0
2009-08-04	03:27:00	0
2009-08-04	03:28:00	0
2009-08-04	03:29:00	0
2009-08-04	03:30:00	0
2009-08-04	03:31:00	0
2009-08-04	03:32:00	0
2009-08-04	03:33:00	0
2009-08-04	03:34:00	0
2009-08-04	03:35:00	0
2009-08-04	03:36:00	0
2009-08-04	03:37:00	0
2009-08-04	03:38:00	0
2009-08-04	03:39:00	0
2009-08-04	03:40:00	0
2009-08-04	03:41:00	0
2009-08-04	03:42:00	0
2009-08-04	03:43:00	0
2009-08-04	03:44:00	0
2009-08-04	03:45:00	0
2009-08-04	03:46:00	0
2009-08-04	03:47:00	0
2009-08-04	03:48:00	0
2009-08-04	03:49:00	0
2009-08-04	03:50:00	0
2009-08-04	03:51:00	0
2009-08-04	03:52:00	0
2009-08-04	03:53:00	0
2009-08-04	03:54:00	0
2009-08-04	03:55:00	0
2009-08-04	03:56:00	0
2009-08-04	03:57:00	0
2009-08-04	03:58:00	0
2009-08-04	03:59:00	0
2009-08-04	04:00:00	0
2009-08-04	04:01:00	0
2009-08-04	04:02:00	0
2009-08-04	04:03:00	0
2009-08-04	04:04:00	0
2009-08-04	04:05:00	0
2009-08-04	04:06:00	0
2009-08-04	04:07:00	0
2009-08-04	04:08:00	0
2009-08-04	04:09:00	0
2009-08-04	04:10:00	0
2009-08-04	04:11:00	0
2009-08-04	04:12:00	0
2009-08-04	04:13:00	0
2009-08-04	04:14:00	0
2009-08-04	04:15:00	0
2009-08-04	04:16:00	0
2009-08-04	04:17:00	0
2009-08-04	04:18:00	0
2009-08-04	04:19:00	0
2009-08-04	04:20:00	0
2009-08-04	04:21:00	0
2009-08-04	04:22:00	0
2009-08-04	04:23:00	0
2009-08-04	04:24:00	0
2009-08-04	04:25:00	0
2009-08-04	04:26:00	0
2009-08-04	04:27:00	0
2009-08-04	04:28:00	0
2009-08-04	04:29:00	0
2009-08-04	04:30:00	0
2009-08-04	04:31:00	0
2009-08-04	04:32:00	0
2009-08-04	04:33:00	0
2009-08-04	04:34:00	0
2009-08-04	04:35:00	0
2009-08-04	04:36:00	0
2009-08-04	04:37:00	0
2009-08-04	04:38:00	0
2009-08-04	04:39:00	0
2009-08-04	04:40:00	0
2009-08-04	04:41:00	0
2009-08-04	04:42:00	0
2009-08-04	04:43:00	0
2009-08-04	04:44:00	0
2009-08-04	04:45:00	0
2009-08-04	04:46:00	0
2009-08-04	04:47:00	0
2009-08-04	04:48:00	0
2009-08-04	04:49:00	0
2009-08-04	04:50:00	0
2009-08-04	04:51:00	0
2009-08-04	04:52:00	0
2009-08-04	04:53:00	0
2009-08-04	04:54:00	0
2009-08-04	04:55:00	0
2009-08-04	04:56:00	0
2009-08-04	04:57:00	0
2009-08-04	04:58:00	0
2009-08-04	04:59:00	0
2009-08-04	05:00:00	0
2009-08-04	05:01:00	0
2009-08-04	05:02:00	0
2009-08-04	05:03:00	0
2009-08-04	05:04:00	0
2009-08-04	05:05:00	0
2009-08-04	05:06:00	0
2009-08-04	05:07:00	0
2009-08-04	05:08:00	0
2009-08-04	05:09:00	0
2009-08-04	05:10:00	0
2009-08-04	05:11:00	0
2009-08-04	05:12:00	0
2009-08-04	05:13:00	0
2009-08-04	05:14:00	0
2009-08-04	05:15:00	0
2009-08-04	05:16:00	0
2009-08-04	05:17:00	0
2009-08-04	05:18:00	0
2009-08-04	05:19:00	0
2009-08-04	05:20:00	0
2009-08-04	05:21:00	0
2009-08-04	05:22:00	0
2009-08-04	05:23:00	0
2009-08-04	05:24:00	0
2009-08-04	05:25:00	0
2009-08-04	05:26:00	0
2009-08-04	05:27:00	0
2009-08-04	05:28:00	0
2009-08-04	05:29:00	0
2009-08-04	05:30:00	0
2009-08-04	05:31:00	0
2009-08-04	05:32:00	0
2009-08-04	05:33:00	0
2009-08-04	05:34:00	0
2009-08-04	05:35:00	0
2009-08-04	05:36:00	0
2009-08-04	05:37:00	0
2009-08-04	05:38:00	0
2009-08-04	05:39:00	0
2009-08-04	05:40:00	0
2009-08-04	05:41:00	0
2009-08-04	05:42:00	0
2009-08-04	05:43:00	0
2009-08-04	05:44:00	0
2009-08-04	05:45:00	0
2009-08-04	05:46:00	0
2009-08-04	05:47:00	0
2009-08-04	05:48:00	0
2009-08-04	05:49:00	0
2009-08-04	05:50:00	0
2009-08-04	05:51:00	0
2009-08-04	05:52:00	0
2009-08-04	05:53:00	0
2009-08-04	05:54:00	0
2009-08-04	05:55:00	0
2009-08-04	05:56:00	0
2009-08-04	05:57:00	0
2009-08-04	05:58:00	0
2009-08-04	05:59:00	0
2009-08-04	06:00:00	0
2009-08-04	06:01:00	0
2009-08-04	06:02:00	0
2009-08-04	06:03:00	0
2009-08-04	06:04:00	0
2009-08-04	06:05:00	0
2009-08-04	06:06:00	0
2009-08-04	06:07:00	0
2009-08-04	06:08:00	0
2009-08-04	06:09:00	0
2009-08-04	06:10:00	0
2009-08-04	06:11:00	0
2009-08-04	06:12:00	0
2009-08-04	06:13:00	0
2009-08-04	06:14:00	0
2009-08-04	06:15:00	0
2009-08-04	06:16:00	0
2009-08-04	06:17:00	0
2009-08-04	06:18:00	0
2009-08-04	06:19:00	0
2009-08-04	06:20:00	0
2009-08-04	06:21:00	0
2009-08-04	06:22:00	0
2009-08-04	06:23:00	0
2009-08-04	06:24:00	0
2009-08-04	06:25:00	0
2009-08-04	06:26:00	0
2009-08-04	06:27:00	0
2009-08-04	06:28:00	0
2009-08-04	06:29:00	0
2009-08-04	06:30:00	0
2009-08-04	06:31:00	0
2009-08-04	06:32:00	0
2009-08-04	06:33:00	0
2009-08-04	06:34:00	0
2009-08-04	06:35:00	0
2009-08-04	06:36:00	0
2009-08-04	06:37:00	0
2009-08-04	06:38:00	0
2009-08-04	06:39:00	0
2009-08-04	06:40:00	0
2009-08-04	06:41:00	0
2009-08-04	06:42:00	0
2009-08-04	06:43:00	0
2009-08-04	06:44:00	0
2009-08-04	06:45:00	0
2009-08-04	06:46:00	0
2009-08-04	06:47:00	0
2009-08-04	06:48:00	0
2009-08-04	06:49:00	0
2009-08-04	06:50:00	0
2009-08-04	06:51:00	0
2009-08-04	06:52:00	0
2009-08-04	06:53:00	0
2009-08-04	06:54:00	0
2009-08-04	06:55:00	0
2009-08-04	06:56:00	0
2009-08-04	06:57:00	0
2009-08-04	06:58:00	0
2009-08-04	06:59:00	0
2009-08-04	07:00:00	0
2009-08-04	07:01:00	0
2009-08-04	07:02:00	0
2009-08-04	07:03:00	0
2009-08-04	07:04:00	0
2009-08-04	07:05:00	0
2009-08-04	07:06:00	0
2009-08-04	07:07:00	0
2009-08-04	07:08:00	0
2009-08-04	07:09:00	0
2009-08-04	07:10:00	0
2009-08-04	07:11:00	0
2009-08-04	07:12:00	0
2009-08-04	07:13:00	0
2009-08-04	07:14:00	0
2009-08-04	07:15:00	0
2009-08-04	07:16:00	0
2009-08-04	07:17:00	0
2009-08-04	07:18:00	0
2009-08-04	07:19:00	0
2009-08-04	07:20:00	0
2009-08-04	07:21:00	0
2009-08-04	07:22:00	0
2009-08-04	07:23:00	0
2009-08-04	07:24:00	0
2009-08-04	07:25:00	0
2009-08-04	07:26:00	0
2009-08-04	07:27:00	0
2009-08-04	07:28:00	0
2009-08-04	07:29:00	0
2009-08-04	07:30:00	0
2009-08-04	07:31:00	0
2009-08-04	07:32:00	0
2009-08-04	07:33:00	0
2009-08-04	07:34:00	0
2009-08-04	07:35:00	0
2009-08-04	07:36:00	0
2009-08-04	07:37:00	0
2009-08-04	07:38:00	0
2009-08-04	07:39:00	0
2009-08-04	07:40:00	0
2009-08-04	07:41:00	0
2009-08-04	07:42:00	0
2009-08-04	07:43:00	0
2009-08-04	07:44:00	0
2009-08-04	07:45:00	0
2009-08-04	07:46:00	0
2009-08-04	07:47:00	0
2009-08-04	07:48:00	0
2009-08-04	07:49:00	0
2009-08-04	07:50:00	0
2009-08-04	07:51:00	0
2009-08-04	07:52:00	0
2009-08-04	07:53:00	0
2009-08-04	07:54:00	0
2009-08-04	07:55:00	0
2009-08-04	07:56:00	0
2009-08-04	07:57:00	0
2009-08-04	07:58:00	0
2009-08-04	07:59:00	0
2009-08-04	08:00:00	0
2009-08-04	08:01:00	0
2009-08-04	08:02:00	0
2009-08-04	08:03:00	0
2009-08-04	08:04:00	0
2009-08-04	08:05:00	0
2009-08-04	08:06:00	0
2009-08-04	08:07:00	0
2009-08-04	08:08:00	0
2009-08-04	08:09:00	0
2009-08-04	08:10:00	0
2009-08-04	08:11:00	0
2009-08-04	08:12:00	0
2009-08-04	08:13:00	0
2009-08-04	08:14:00	0
2009-08-04	08:15:00	0
2009-08-04	08:16:00	0
2009-08-04	08:17:00	0
2009-08-04	08:18:00	0
2009-08-04	08:19:00	0
2009-08-04	08:20:00	0
2009-08-04	08:21:00	0
2009-08-04	08:22:00	0
2009-08-04	08:23:00	0
2009-08-04	08:24:00	0
2009-08-04	08:25:00	0
2009-08-04	08:26:00	0
2009-08-04	08:27:00	0
2009-08-04	08:28:00	0
2009-08-04	08:29:00	0
2009-08-04	08:30:00	0
2009-08-04	08:31:00	0
2009-08-04	08:32:00	0
2009-08-04	08:33:00	0
2009-08-04	08:34:00	0
2009-08-04	08:35:00	0
2009-08-04	08:36:00	0
2009-08-04	08:37:00	0
2009-08-04	08:38:00	0
2009-08-04	08:39:00	0
2009-08-04	08:40:00	0
2009-08-04	08:41:00	0
2009-08-04	08:42:00	0
2009-08-04	08:43:00	0
2009-08-04	08:44:00	0
2009-08-04	08:45:00	0
2009-08-04	08:46:00	0
2009-08-04	08:47:00	0
2009-08-04	08:48:00	0
2009-08-04	08:49:00	0
2009-08-04	08:50:00	0
2009-08-04	08:51:00	0
2009-08-04	08:52:00	0
2009-08-04	08:53:00	0
2009-08-04	08:54:00	0
2009-08-04	08:55:00	0
2009-08-04	08:56:00	0
2009-08-04	08:57:00	0
2009-08-04	08:58:00	0
2009-08-04	08:59:00	0
2009-08-04	09:00:00	0
2009-08-04	09:01:00	0
2009-08-04	09:02:00	0
2009-08-04	09:03:00	0
2009-08-04	09:04:00	0
2009-08-04	09:05:00	0
2009-08-04	09:06:00	0
2009-08-04	09:07:00	0
2009-08-04	09:08:00	0
2009-08-04	09:09:00	0
2009-08-04	09:10:00	0
2009-08-04	09:11:00	0
2009-08-04	09:12:00	0
2009-08-04	09:13:00	0
2009-08-04	09:14:00	0
2009-08-04	09:15:00	0
2009-08-04	09:16:00	0
2009-08-04	09:17:00	0
2009-08-04	09:18:00	0
2009-08-04	09:19:00	0
2009-08-04	09:20:00	0
2009-08-04	09:21:00	0
2009-08-04	09:22:00	0
2009-08-04	09:23:00	0
2009-08-04	09:24:00	0
2009-08-04	09:25:00	0
2009-08-04	09:26:00	0
2009-08-04	09:27:00	0
2009-08-04	09:28:00	0
2009-08-04	09:29:00	0
2009-08-04	09:30:00	0
2009-08-04	09:31:00	0
2009-08-04	09:32:00	0
2009-08-04	09:33:00	0
2009-08-04	09:34:00	0
2009-08-04	09:35:00	0
2009-08-04	09:36:00	0
2009-08-04	09:37:00	0
2009-08-04	09:38:00	0
2009-08-04	09:39:00	0
2009-08-04	09:40:00	0
2009-08-04	09:41:00	0
2009-08-04	09:42:00	0
2009-08-04	09:43:00	0
2009-08-04	09:44:00	0
2009-08-04	09:45:00	0
2009-08-04	09:46:00	0
2009-08-04	09:47:00	0
2009-08-04	09:48:00	0
2009-08-04	09:49:00	0
2009-08-04	09:50:00	0
2009-08-04	09:51:00	0
2009-08-04	09:52:00	0
2009-08-04	09:53:00	0
2009-08-04	09:54:00	0
2009-08-04	09:55:00	0
2009-08-04	09:56:00	0
2009-08-04	09:57:00	0
2009-08-04	09:58:00	0
2009-08-04	09:59:00	0
2009-08-04	10:00:00	0
2009-08-04	10:01:00	0
2009-08-04	10:02:00	0
2009-08-04	10:03:00	0
2009-08-04	10:04:00	0
2009-08-04	10:05:00	0
2009-08-04	10:06:00	0
2009-08-04	10:07:00	0
2009-08-04	10:08:00	0
2009-08-04	10:09:00	0
2009-08-04	10:10:00	0
2009-08-04	10:11:00	0
2009-08-04	10:12:00	0
2009-08-04	10:13:00	0
2009-08-04	10:14:00	0
2009-08-04	10:15:00	0
2009-08-04	10:16:00	0
2009-08-04	10:17:00	0
2009-08-04	10:18:00	0
2009-08-04	10:19:00	0
2009-08-04	10:20:00	0
2009-08-04	10:21:00	0
2009-08-04	10:22:00	0
2009-08-04	10:23:00	0
2009-08-04	10:24:00	0
2009-08-04	10:25:00	0
2009-08-04	10:26:00	0
2009-08-04	10:27:00	0
2009-08-04	10:28:00	0
2009-08-04	10:29:00	0
2009-08-04	10:30:00	0
2009-08-04	10:31:00	0
2009-08-04	10:32:00	0
2009-08-04	10:33:00	0
2009-08-04	10:34:00	0
2009-08-04	10:35:00	0
2009-08-04	10:36:00	0
2009-08-04	10:37:00	0
2009-08-04	10:38:00	0
2009-08-04	10:39:00	0
2009-08-04	10:40:00	0
2009-08-04	10:41:00	0
2009-08-04	10:42:00	0
2009-08-04	10:43:00	0
2009-08-04	10:44:00	0
2009-08-04	10:45:00	0
2009-08-04	10:46:00	0
2009-08-04	10:47:00	0
2009-08-04	10:48:00	0
2009-08-04	10:49:00	0
2009-08-04	10:50:00	0
2009-08-04	10:51:00	0
2009-08-04	10:52:00	0
2009-08-04	10:53:00	0
2009-08-04	10:54:00	0
2009-08-04	10:55:00	0
2009-08-04	10:56:00	0
2009-08-04	10:57:00	0
2009-08-04	10:58:00	0
2009-08-04	10:59:00	0
2009-08-04	11:00:00	0
2009-08-04	11:01:00	0
2009-08-04	11:02:00	0
2009-08-04	11:03:00	0
2009-08-04	11:04:00	0
2009-08-04	11:05:00	0
2009-08-04	11:06:00	0
2009-08-04	11:07:00	0
2009-08-04	11:08:00	0
2009-08-04	11:09:00	0
2009-08-04	11:10:00	0
2009-08-04	11:11:00	0
2009-08-04	11:12:00	0
2009-08-04	11:13:00	0
2009-08-04	11:14:00	0
2009-08-04	11:15:00	0
2009-08-04	11:16:00	0
2009-08-04	11:17:00	0
2009-08-04	11:18:00	0
2009-08-04	11:19:00	0
2009-08-04	11:20:00	0
2009-08-04	11:21:00	0
2009-08-04	11:22:00	0
2009-08-04	11:23:00	0
2009-08-04	11:24:00	0
2009-08-04	11:25:00	0
2009-08-04	11:26:00	0
2009-08-04	11:27:00	0
2009-08-04	11:28:00	0
2009-08-04	11:29:00	0
2009-08-04	11:30:00	0
2009-08-04	11:31:00	0
2009-08-04	11:32:00	0
2009-08-04	11:33:00	0
2009-08-04	11:34:00	0
2009-08-04	11:35:00	0
2009-08-04	11:36:00	0
2009-08-04	11:37:00	0
2009-08-04	11:38:00	0
2009-08-04	11:39:00	0
2009-08-04	11:40:00	0
2009-08-04	11:41:00	0
2009-08-04	11:42:00	0
2009-08-04	11:43:00	0
2009-08-04	11:44:00	0
2009-08-04	11:45:00	0
2009-08-04	11:46:00	0
2009-08-04	11:47:00	0
2009-08-04	11:48:00	0
2009-08-04	11:49:00	0
2009-08-04	11:50:00	0
2009-08-04	11:51:00	0
2009-08-04	11:52:00	0
2009-08-04	11:53:00	0
2009-08-04	11:54:00	0
2009-08-04	11:55:00	0
2009-08-04	11:56:00	0
2009-08-04	11:57:00	0
2009-08-04	11:58:00	0
2009-08-04	11:59:00	0
2009-08-04	12:00:00	0
2009-08-04	12:01:00	0
2009-08-04	12:02:00	0
2009-08-04	12:03:00	0
2009-08-04	12:04:00	0
2009-08-04	12:05:00	0
2009-08-04	12:06:00	0
2009-08-04	12:07:00	0
2009-08-04	12:08:00	0
2009-08-04	12:09:00	0
2009-08-04	12:10:00	0
2009-08-04	12:11:00	0
2009-08-04	12:12:00	0
2009-08-04	12:13:00	0
2009-08-04	12:14:00	0
2009-08-04	12:15:00	0
2009-08-04	12:16:00	0
2009-08-04	12:17:00	0
2009-08-04	12:18:00	0
2009-08-04	12:19:00	0
2009-08-04	12:20:00	0
2009-08-04	12:21:00	0
2009-08-04	12:22:00	0
2009-08-04	12:23:00	0
2009-08-04	12:24:00	0
2009-08-04	12:25:00	0
2009-08-04	12:26:00	0
2009-08-04	12:27:00	0
2009-08-04	12:28:00	0
2009-08-04	12:29:00	0
2009-08-04	12:30:00	0
2009-08-04	12:31:00	0
2009-08-04	12:32:00	0
2009-08-04	12:33:00	0
2009-08-04	12:34:00	0
2009-08-04	12:35:00	0
2009-08-04	12:36:00	0
2009-08-04	12:37:00	0
2009-08-04	12:38:00	0
2009-08-04	12:39:00	0
2009-08-04	12:40:00	0
2009-08-04	12:41:00	0
2009-08-04	12:42:00	0
2009-08-04	12:43:00	0
2009-08-04	12:44:00	0
2009-08-04	12:45:00	0
2009-08-04	12:46:00	0
2009-08-04	12:47:00	0
2009-08-04	12:48:00	0
2009-08-04	12:49:00	0
2009-08-04	12:50:00	0
2009-08-04	12:51:00	0
2009-08-04	12:52:00	0
2009-08-04	12:53:00	0
2009-08-04	12:54:00	0
2009-08-04	12:55:00	0
2009-08-04	12:56:00	0
2009-08-04	12:57:00	0
2009-08-04	12:58:00	0
2009-08-04	12:59:00	0
2009-08-04	13:00:00	0
2009-08-04	13:01:00	0
2009-08-04	13:02:00	0
2009-08-04	13:03:00	0
2009-08-04	13:04:00	0
2009-08-04	13:05:00	0
2009-08-04	13:06:00	0
2009-08-04	13:07:00	0
2009-08-04	13:08:00	0
2009-08-04	13:09:00	0
2009-08-04	13:10:00	0
2009-08-04	13:11:00	0
2009-08-04	13:12:00	0
2009-08-04	13:13:00	0
2009-08-04	13:14:00	0
2009-08-04	13:15:00	0
2009-08-04	13:16:00	0
2009-08-04	13:17:00	0
2009-08-04	13:18:00	0
2009-08-04	13:19:00	0
2009-08-04	13:20:00	0
2009-08-04	13:21:00	0
2009-08-04	13:22:00	0
2009-08-04	13:23:00	0
2009-08-04	13:24:00	0
2009-08-04	13:25:00	0
2009-08-04	13:26:00	0
2009-08-04	13:27:00	0
2009-08-04	13:28:00	0
2009-08-04	13:29:00	0
2009-08-04	13:30:00	0
2009-08-04	13:31:00	0
2009-08-04	13:32:00	0
2009-08-04	13:33:00	0
2009-08-04	13:34:00	0
2009-08-04	13:35:00	0
2009-08-04	13:36:00	0
2009-08-04	13:37:00	0
2009-08-04	13:38:00	0
2009-08-04	13:39:00	0
2009-08-04	13:40:00	0
2009-08-04	13:41:00	0
2009-08-04	13:42:00	0
2009-08-04	13:43:00	0
2009-08-04	13:44:00	0
2009-08-04	13:45:00	0
2009-08-04	13:46:00	0
2009-08-04	13:47:00	0
2009-08-04	13:48:00	0
2009-08-04	13:49:00	0
2009-08-04	13:50:00	0
2009-08-04	13:51:00	0
2009-08-04	13:52:00	0
2009-08-04	13:53:00	0
2009-08-04	13:54:00	0
2009-08-04	13:55:00	0
2009-08-04	13:56:00	0
2009-08-04	13:57:00	0
2009-08-04	13:58:00	0
2009-08-04	13:59:00	0
2009-08-04	14:00:00	0
2009-08-04	14:01:00	0
2009-08-04	14:02:00	0
2009-08-04	14:03:00	0
2009-08-04	14:04:00	0
2009-08-04	14:05:00	0
2009-08-04	14:06:00	0
2009-08-04	14:07:00	0
2009-08-04	14:08:00	0
2009-08-04	14:09:00	0
2009-08-04	14:10:00	0
2009-08-04	14:11:00	0
2009-08-04	14:12:00	0
2009-08-04	14:13:00	0
2009-08-04	14:14:00	0
2009-08-04	14:15:00	0
2009-08-04	14:16:00	0
2009-08-04	14:17:00	0
2009-08-04	14:18:00	0
2009-08-04	14:19:00	0
2009-08-04	14:20:00	0
2009-08-04	14:21:00	0
2009-08-04	14:22:00	0
2009-08-04	14:23:00	0
2009-08-04	14:24:00	0
2009-08-04	14:25:00	0
2009-08-04	14:26:00	0
2009-08-04	14:27:00	0
2009-08-04	14:28:00	0
2009-08-04	14:29:00	0
2009-08-04	14:30:00	0
2009-08-04	14:31:00	0
2009-08-04	14:32:00	0
2009-08-04	14:33:00	0
2009-08-04	14:34:00	0
2009-08-04	14:35:00	0
2009-08-04	14:36:00	0
2009-08-04	14:37:00	0
2009-08-04	14:38:00	0
2009-08-04	14:39:00	0
2009-08-04	14:40:00	0
2009-08-04	14:41:00	0
2009-08-04	14:42:00	0
2009-08-04	14:43:00	0
2009-08-04	14:44:00	0
2009-08-04	14:45:00	0
2009-08-04	14:46:00	0
2009-08-04	14:47:00	0
2009-08-04	14:48:00	0
2009-08-04	14:49:00	0
2009-08-04	14:50:00	0
2009-08-04	14:51:00	0
2009-08-04	14:52:00	0
2009-08-04	14:53:00	0
2009-08-04	14:54:00	0
2009-08-04	14:55:00	0
2009-08-04	14:56:00	0
2009-08-04	14:57:00	0
2009-08-04	14:58:00	0
2009-08-04	14:59:00	0
2009-08-04	15:00:00	0
2009-08-04	15:01:00	0
2009-08-04	15:02:00	0
2009-08-04	15:03:00	0
2009-08-04	15:04:00	0
2009-08-04	15:05:00	0
2009-08-04	15:06:00	0
2009-08-04	15:07:00	0
2009-08-04	15:08:00	0
2009-08-04	15:09:00	0
2009-08-04	15:10:00	0
2009-08-04	15:11:00	0
2009-08-04	15:12:00	0
2009-08-04	15:13:00	0
2009-08-04	15:14:00	0
2009-08-04	15:15:00	0
2009-08-04	15:16:00	0
2009-08-04	15:17:00	0
2009-08-04	15:18:00	0
2009-08-04	15:19:00	0
2009-08-04	15:20:00	0
2009-08-04	15:21:00	0
2009-08-04	15:22:00	0
2009-08-04	15:23:00	0
2009-08-04	15:24:00	0
2009-08-04	15:25:00	0
2009-08-04	15:26:00	0
2009-08-04	15:27:00	0
2009-08-04	15:28:00	0
2009-08-04	15:29:00	0
2009-08-04	15:30:00	0
2009-08-04	15:31:00	0
2009-08-04	15:32:00	0
2009-08-04	15:33:00	0
2009-08-04	15:34:00	0
2009-08-04	15:35:00	0
2009-08-04	15:36:00	0
2009-08-04	15:37:00	0
2009-08-04	15:38:00	0
2009-08-04	15:39:00	0
2009-08-04	15:40:00	0
2009-08-04	15:41:00	0
2009-08-04	15:42:00	0
2009-08-04	15:43:00	0
2009-08-04	15:44:00	0
2009-08-04	15:45:00	0
2009-08-04	15:46:00	0
2009-08-04	15:47:00	0
2009-08-04	15:48:00	0
2009-08-04	15:49:00	0
2009-08-04	15:50:00	0
2009-08-04	15:51:00	0
2009-08-04	15:52:00	0
2009-08-04	15:53:00	0
2009-08-04	15:54:00	0
2009-08-04	15:55:00	0
2009-08-04	15:56:00	0
2009-08-04	15:57:00	0
2009-08-04	15:58:00	0
2009-08-04	15:59:00	0
2009-08-04	16:00:00	0
2009-08-04	16:01:00	0
2009-08-04	16:02:00	0
2009-08-04	16:03:00	0
2009-08-04	16:04:00	0
2009-08-04	16:05:00	0
2009-08-04	16:06:00	0
2009-08-04	16:07:00	0
2009-08-04	16:08:00	0
2009-08-04	16:09:00	0
2009-08-04	16:10:00	0
2009-08-04	16:11:00	0
2009-08-04	16:12:00	0
2009-08-04	16:13:00	0
2009-08-04	16:14:00	0
2009-08-04	16:15:00	0
2009-08-04	16:16:00	0
2009-08-04	16:17:00	0
2009-08-04	16:18:00	0
2009-08-04	16:19:00	0
2009-08-04	16:20:00	0
2009-08-04	16:21:00	0
2009-08-04	16:22:00	0
2009-08-04	16:23:00	0
2009-08-04	16:24:00	0
2009-08-04	16:25:00	0
2009-08-04	16:26:00	0
2009-08-04	16:27:00	0
2009-08-04	16:28:00	0
2009-08-04	16:29:00	0
2009-08-04	16:30:00	0
2009-08-04	16:31:00	0
2009-08-04	16:32:00	0
2009-08-04	16:33:00	0
2009-08-04	16:34:00	0
2009-08-04	16:35:00	0
2009-08-04	16:36:00	0
2009-08-04	16:37:00	0
2009-08-04	16:38:00	0
2009-08-04	16:39:00	0
2009-08-04	16:40:00	0
2009-08-04	16:41:00	0
2009-08-04	16:42:00	0
2009-08-04	16:43:00	0
2009-08-04	16:44:00	0
2009-08-04	16:45:00	0
2009-08-04	16:46:00	0
2009-08-04	16:47:00	0
2009-08-04	16:48:00	0
2009-08-04	16:49:00	0
2009-08-04	16:50:00	0
2009-08-04	16:51:00	0
2009-08-04	16:52:00	0
2009-08-04	16:53:00	0
2009-08-04	16:54:00	0
2009-08-04	16:55:00	0
2009-08-04	16:56:00	0
2009-08-04	16:57:00	0
2009-08-04	16:58:00	0
2009-08-04	16:59:00	0
2009-08-04	17:00:00	0
2009-08-04	17:01:00	0
2009-08-04	17:02:00	0
2009-08-04	17:03:00	0
2009-08-04	17:04:00	0
2009-08-04	17:05:00	0
2009-08-04	17:06:00	0
2009-08-04	17:07:00	0
2009-08-04	17:08:00	0
2009-08-04	17:09:00	0
2009-08-04	17:10:00	0
2009-08-04	17:11:00	0
2009-08-04	17:12:00	0
2009-08-04	17:13:00	0
2009-08-04	17:14:00	0
2009-08-04	17:15:00	0
2009-08-04	17:16:00	0
2009-08-04	17:17:00	0
2009-08-04	17:18:00	0
2009-08-04	17:19:00	0
2009-08-04	17:20:00	0
2009-08-04	17:21:00	0
2009-08-04	17:22:00	0
2009-08-04	17:23:00	0
2009-08-04	17:24:00	0
2009-08-04	17:25:00	0
2009-08-04	17:26:00	0
2009-08-04	17:27:00	0
2009-08-04	17:28:00	0
2009-08-04	17:29:00	0
2009-08-04	17:30:00	0
2009-08-04	17:31:00	0
2009-08-04	17:32:00	0
2009-08-04	17:33:00	0
2009-08-04	17:34:00	0
2009-08-04	17:35:00	0
2009-08-04	17:36:00	0
2009-08-04	17:37:00	0
2009-08-04	17:38:00	0
2009-08-04	17:39:00	0
2009-08-04	17:40:00	0
2009-08-04	17:41:00	0
2009-08-04	17:42:00	0
2009-08-04	17:43:00	0
2009-08-04	17:44:00	0
2009-08-04	17:45:00	0
2009-08-04	17:46:00	0
2009-08-04	17:47:00	0
2009-08-04	17:48:00	0
2009-08-04	17:49:00	0
2009-08-04	17:50:00	0
2009-08-04	17:51:00	0
2009-08-04	17:52:00	0
2009-08-04	17:53:00	0
2009-08-04	17:54:00	0
2009-08-04	17:55:00	0
2009-08-04	17:56:00	0
2009-08-04	17:57:00	0
2009-08-04	17:58:00	0
2009-08-04	17:59:00	0
2009-08-04	18:00:00	0	M
2009-08-04	18:01:00	26
2009-08-04	18:02:00	0
2009-08-04	18:03:00	0
2009-08-04	18:04:00	0
2009-08-04	18:05:00	0
2009-08-04	18:06:00	38
2009-08-04	18:07:00	0
2009-08-04	18:08:00	0
2009-08-04	18:09:00	0
2009-08-04	18:10:00	0
2009-08-04	18:11:00	0
2009-08-04	18:12:00	0
2009-08-04	18:13:00	0
2009-08-04	18:14:00	0
2009-08-04	18:15:00	0
2009-08-04	18:16:00	0
2009-08-04	18:17:00	0
2009-08-04	18:18:00	0
2009-08-04	18:19:00	0
2009-08-04	18:20:00	13
2009-08-04	18:21:00	0
2009-08-04	18:22:00	26
2009-08-04	18:23:00	38
2009-08-04	18:24:00	13
2009-08-04	18:25:00	0
2009-08-04	18:26:00	141
2009-08-04	18:27:00	730
2009-08-04	18:28:00	371
2009-08-04	18:29:00	289
2009-08-04	18:30:00	461
2009-08-04	18:31:00	479
2009-08-04	18:32:00	0
2009-08-04	18:33:00	0
2009-08-04	18:34:00	0
2009-08-04	18:35:00	13
2009-08-04	18:36:00	0
2009-08-04	18:37:00	0
2009-08-04	18:38:00	0
2009-08-04	18:39:00	26
2009-08-04	18:40:00	13
2009-08-04	18:41:00	0
2009-08-04	18:42:00	0
2009-08-04	18:43:00	26
2009-08-04	18:44:00	0
2009-08-04	18:45:00	0
2009-08-04	18:46:00	0
2009-08-04	18:47:00	13
2009-08-04	18:48:00	0
2009-08-04	18:49:00	77
2009-08-04	18:50:00	128
2009-08-04	18:51:00	0
2009-08-04	18:52:00	0
2009-08-04	18:53:00	13
2009-08-04	18:54:00	0
2009-08-04	18:55:00	0
2009-08-04	18:56:00	0
2009-08-04	18:57:00	38
2009-08-04	18:58:00	0
2009-08-04	18:59:00	0
2009-08-04	19:00:00	26
2009-08-04	19:01:00	0
2009-08-04	19:02:00	0
2009-08-04	19:03:00	0
2009-08-04	19:04:00	26
2009-08-04	19:05:00	0
2009-08-04	19:06:00	0
2009-08-04	19:07:00	212
2009-08-04	19:08:00	64
2009-08-04	19:09:00	13
2009-08-04	19:10:00	64
2009-08-04	19:11:00	0
2009-08-04	19:12:00	0
2009-08-04	19:13:00	0
2009-08-04	19:14:00	0
2009-08-04	19:15:00	26
2009-08-04	19:16:00	0
2009-08-04	19:17:00	13
2009-08-04	19:18:00	0
2009-08-04	19:19:00	13
2009-08-04	19:20:00	13
2009-08-04	19:21:00	64
2009-08-04	19:22:00	289
2009-08-04	19:23:00	924
2009-08-04	19:24:00	425
2009-08-04	19:25:00	425
2009-08-04	19:26:00	26
2009-08-04	19:27:00	102
2009-08-04	19:28:00	77
2009-08-04	19:29:00	259
2009-08-04	19:30:00	1114
2009-08-04	19:31:00	950
2009-08-04	19:32:00	497
2009-08-04	19:33:00	497
2009-08-04	19:34:00	707
2009-08-04	19:35:00	707
2009-08-04	19:36:00	579
2009-08-04	19:37:00	924
2009-08-04	19:38:00	497
2009-08-04	19:39:00	0
2009-08-04	19:40:00	13
2009-08-04	19:41:00	26
2009-08-04	19:42:00	0
2009-08-04	19:43:00	0
2009-08-04	19:44:00	0
2009-08-04	19:45:00	0
2009-08-04	19:46:00	0
2009-08-04	19:47:00	0
2009-08-04	19:48:00	26
2009-08-04	19:49:00	0
2009-08-04	19:50:00	13
2009-08-04	19:51:00	0
2009-08-04	19:52:00	0
2009-08-04	19:53:00	320
2009-08-04	19:54:00	950
2009-08-04	19:55:00	115
2009-08-04	19:56:00	141
2009-08-04	19:57:00	13
2009-08-04	19:58:00	26
2009-08-04	19:59:00	13
2009-08-04	20:00:00	0
2009-08-04	20:01:00	13
2009-08-04	20:02:00	64
2009-08-04	20:03:00	1526
2009-08-04	20:04:00	1490
2009-08-04	20:05:00	64
2009-08-04	20:06:00	102
2009-08-04	20:07:00	407
2009-08-04	20:08:00	26
2009-08-04	20:09:00	660
2009-08-04	20:10:00	26
2009-08-04	20:11:00	51
2009-08-04	20:12:00	13
2009-08-04	20:13:00	128
2009-08-04	20:14:00	13
2009-08-04	20:15:00	443
2009-08-04	20:16:00	389
2009-08-04	20:17:00	274
2009-08-04	20:18:00	320
2009-08-04	20:19:00	259
2009-08-04	20:20:00	353
2009-08-04	20:21:00	259
2009-08-04	20:22:00	212
2009-08-04	20:23:00	141
2009-08-04	20:24:00	182
2009-08-04	20:25:00	389
2009-08-04	20:26:00	873
2009-08-04	20:27:00	141
2009-08-04	20:28:00	1029
2009-08-04	20:29:00	90
2009-08-04	20:30:00	0
2009-08-04	20:31:00	90
2009-08-04	20:32:00	13
2009-08-04	20:33:00	0
2009-08-04	20:34:00	102
2009-08-04	20:35:00	407
2009-08-04	20:36:00	305
2009-08-04	20:37:00	320
2009-08-04	20:38:00	26
2009-08-04	20:39:00	0
2009-08-04	20:40:00	0
2009-08-04	20:41:00	0
2009-08-04	20:42:00	289
2009-08-04	20:43:00	407
2009-08-04	20:44:00	90
2009-08-04	20:45:00	115
2009-08-04	20:46:00	64
2009-08-04	20:47:00	64
2009-08-04	20:48:00	26
2009-08-04	20:49:00	51
2009-08-04	20:50:00	154
2009-08-04	20:51:00	461
2009-08-04	20:52:00	274
2009-08-04	20:53:00	38
2009-08-04	20:54:00	166
2009-08-04	20:55:00	389
2009-08-04	20:56:00	13
2009-08-04	20:57:00	0
2009-08-04	20:58:00	13
2009-08-04	20:59:00	141
2009-08-04	21:00:00	77
2009-08-04	21:01:00	26
2009-08-04	21:02:00	461
2009-08-04	21:03:00	182
2009-08-04	21:04:00	389
2009-08-04	21:05:00	320
2009-08-04	21:06:00	579
2009-08-04	21:07:00	26
2009-08-04	21:08:00	13
2009-08-04	21:09:00	13
2009-08-04	21:10:00	0
2009-08-04	21:11:00	90
2009-08-04	21:12:00	212
2009-08-04	21:13:00	26
2009-08-04	21:14:00	26
2009-08-04	21:15:00	77
2009-08-04	21:16:00	102
2009-08-04	21:17:00	64
2009-08-04	21:18:00	407
2009-08-04	21:19:00	102
2009-08-04	21:20:00	26
2009-08-04	21:21:00	13
2009-08-04	21:22:00	0
2009-08-04	21:23:00	0
2009-08-04	21:24:00	0
2009-08-04	21:25:00	0
2009-08-04	21:26:00	0
2009-08-04	21:27:00	0
2009-08-04	21:28:00	0
2009-08-04	21:29:00	0
2009-08-04	21:30:00	0
2009-08-04	21:31:00	0
2009-08-04	21:32:00	0
2009-08-04	21:33:00	13
2009-08-04	21:34:00	0
2009-08-04	21:35:00	0
2009-08-04	21:36:00	38
2009-08-04	21:37:00	407
2009-08-04	21:38:00	497
2009-08-04	21:39:00	259
2009-08-04	21:40:00	197
2009-08-04	21:41:00	90
2009-08-04	21:42:00	212
2009-08-04	21:43:00	274
2009-08-04	21:44:00	212
2009-08-04	21:45:00	305
2009-08-04	21:46:00	305
2009-08-04	21:47:00	684
2009-08-04	21:48:00	166
2009-08-04	21:49:00	259
2009-08-04	21:50:00	38
2009-08-04	21:51:00	90
2009-08-04	21:52:00	243
2009-08-04	21:53:00	335
2009-08-04	21:54:00	389
2009-08-04	21:55:00	128
2009-08-04	21:56:00	182
2009-08-04	21:57:00	182
2009-08-04	21:58:00	243
2009-08-04	21:59:00	389
2009-08-04	22:00:00	51
2009-08-04	22:01:00	77
2009-08-04	22:02:00	776
2009-08-04	22:03:00	0
2009-08-04	22:04:00	115
2009-08-04	22:05:00	38
2009-08-04	22:06:00	13
2009-08-04	22:07:00	13
2009-08-04	22:08:00	0
2009-08-04	22:09:00	0
2009-08-04	22:10:00	0
2009-08-04	22:11:00	0
2009-08-04	22:12:00	26
2009-08-04	22:13:00	0
2009-08-04	22:14:00	0
2009-08-04	22:15:00	38
2009-08-04	22:16:00	90
2009-08-04	22:17:00	141
2009-08-04	22:18:00	753
2009-08-04	22:19:00	599
2009-08-04	22:20:00	38
2009-08-04	22:21:00	26
2009-08-04	22:22:00	13
2009-08-04	22:23:00	0
2009-08-04	22:24:00	0
2009-08-04	22:25:00	13
2009-08-04	22:26:00	0
2009-08-04	22:27:00	0
2009-08-04	22:28:00	0
2009-08-04	22:29:00	0
2009-08-04	22:30:00	77
2009-08-04	22:31:00	13
2009-08-04	22:32:00	0
2009-08-04	22:33:00	0
2009-08-04	22:34:00	0
2009-08-04	22:35:00	13
2009-08-04	22:36:00	0
2009-08-04	22:37:00	0
2009-08-04	22:38:00	0
2009-08-04	22:39:00	13
2009-08-04	22:40:00	0
2009-08-04	22:41:00	0
2009-08-04	22:42:00	13
2009-08-04	22:43:00	0
2009-08-04	22:44:00	0
2009-08-04	22:45:00	0
2009-08-04	22:46:00	0
2009-08-04	22:47:00	0
2009-08-04	22:48:00	0
2009-08-04	22:49:00	0
2009-08-04	22:50:00	26
2009-08-04	22:51:00	0
2009-08-04	22:52:00	0
2009-08-04	22:53:00	13
2009-08-04	22:54:00	0
2009-08-04	22:55:00	0
2009-08-04	22:56:00	0
2009-08-04	22:57:00	0
2009-08-04	22:58:00	0
2009-08-04	22:59:00	0
2009-08-04	23:00:00	0
2009-08-04	23:01:00	0
2009-08-04	23:02:00	0
2009-08-04	23:03:00	0
2009-08-04	23:04:00	0
2009-08-04	23:05:00	0
2009-08-04	23:06:00	0
2009-08-04	23:07:00	0
2009-08-04	23:08:00	0
2009-08-04	23:09:00	0
2009-08-04	23:10:00	0
2009-08-04	23:11:00	51
2009-08-04	23:12:00	640
2009-08-04	23:13:00	64
2009-08-04	23:14:00	0
2009-08-04	23:15:00	0
2009-08-04	23:16:00	0
2009-08-04	23:17:00	0
2009-08-04	23:18:00	0
2009-08-04	23:19:00	0
2009-08-04	23:20:00	0
2009-08-04	23:21:00	0
2009-08-04	23:22:00	0
2009-08-04	23:23:00	0
2009-08-04	23:24:00	0
2009-08-04	23:25:00	0
2009-08-04	23:26:00	0
2009-08-04	23:27:00	0
2009-08-04	23:28:00	0
2009-08-04	23:29:00	0
2009-08-04	23:30:00	0
2009-08-04	23:31:00	0
2009-08-04	23:32:00	0
2009-08-04	23:33:00	0
2009-08-04	23:34:00	64
2009-08-04	23:35:00	0
2009-08-04	23:36:00	64
2009-08-04	23:37:00	0
2009-08-04	23:38:00	0
2009-08-04	23:39:00	0
2009-08-04	23:40:00	0
2009-08-04	23:41:00	0
2009-08-04	23:42:00	0
2009-08-04	23:43:00	0
2009-08-04	23:44:00	0
2009-08-04	23:45:00	0
2009-08-04	23:46:00	0
2009-08-04	23:47:00	0
2009-08-04	23:48:00	0
2009-08-04	23:49:00	0
2009-08-04	23:50:00	0
2009-08-04	23:51:00	0
2009-08-04	23:52:00	0
2009-08-04	23:53:00	0
2009-08-04	23:54:00	0
2009-08-04	23:55:00	0
2009-08-04	23:56:00	0
2009-08-04	23:57:00	0
2009-08-04	23:58:00	0
2009-08-04	23:59:00	0
2009-08-05	00:00:00	0
2009-08-05	00:01:00	0
2009-08-05	00:02:00	0
2009-08-05	00:03:00	0
2009-08-05	00:04:00	0
2009-08-05	00:05:00	0
2009-08-05	00:06:00	0
2009-08-05	00:07:00	0
2009-08-05	00:08:00	0
2009-08-05	00:09:00	0
2009-08-05	00:10:00	0
2009-08-05	00:11:00	0
2009-08-05	00:12:00	0
2009-08-05	00:13:00	0
2009-08-05	00:14:00	0
2009-08-05	00:15:00	0
2009-08-05	00:16:00	0
2009-08-05	00:17:00	0
2009-08-05	00:18:00	0
2009-08-05	00:19:00	0
2009-08-05	00:20:00	0
2009-08-05	00:21:00	0
2009-08-05	00:22:00	0
2009-08-05	00:23:00	0
2009-08-05	00:24:00	0
2009-08-05	00:25:00	0
2009-08-05	00:26:00	0
2009-08-05	00:27:00	0
2009-08-05	00:28:00	0
2009-08-05	00:29:00	0
2009-08-05	00:30:00	0
2009-08-05	00:31:00	0
2009-08-05	00:32:00	0
2009-08-05	00:33:00	0
2009-08-05	00:34:00	0
2009-08-05	00:35:00	0
2009-08-05	00:36:00	0
2009-08-05	00:37:00	0
2009-08-05	00:38:00	0
2009-08-05	00:39:00	0
2009-08-05	00:40:00	0
2009-08-05	00:41:00	13
2009-08-05	00:42:00	0
2009-08-05	00:43:00	0
2009-08-05	00:44:00	0
2009-08-05	00:45:00	0
2009-08-05	00:46:00	0
2009-08-05	00:47:00	0
2009-08-05	00:48:00	0
2009-08-05	00:49:00	0
2009-08-05	00:50:00	0
2009-08-05	00:51:00	0
2009-08-05	00:52:00	0
2009-08-05	00:53:00	0
2009-08-05	00:54:00	0
2009-08-05	00:55:00	0
2009-08-05	00:56:00	0
2009-08-05	00:57:00	0
2009-08-05	00:58:00	0
2009-08-05	00:59:00	0
2009-08-05	01:00:00	0
2009-08-05	01:01:00	0
2009-08-05	01:02:00	0
2009-08-05	01:03:00	0
2009-08-05	01:04:00	0
2009-08-05	01:05:00	0
2009-08-05	01:06:00	0
2009-08-05	01:07:00	0
2009-08-05	01:08:00	0
2009-08-05	01:09:00	0
2009-08-05	01:10:00	0
2009-08-05	01:11:00	0
2009-08-05	01:12:00	0
2009-08-05	01:13:00	0
2009-08-05	01:14:00	0
2009-08-05	01:15:00	0
2009-08-05	01:16:00	0
2009-08-05	01:17:00	0
2009-08-05	01:18:00	0
2009-08-05	01:19:00	0
2009-08-05	01:20:00	0
2009-08-05	01:21:00	0
2009-08-05	01:22:00	0
2009-08-05	01:23:00	0
2009-08-05	01:24:00	13
2009-08-05	01:25:00	0
2009-08-05	01:26:00	0
2009-08-05	01:27:00	0
2009-08-05	01:28:00	0
2009-08-05	01:29:00	0
2009-08-05	01:30:00	0
2009-08-05	01:31:00	0
2009-08-05	01:32:00	0
2009-08-05	01:33:00	0
2009-08-05	01:34:00	13
2009-08-05	01:35:00	0
2009-08-05	01:36:00	0
2009-08-05	01:37:00	0
2009-08-05	01:38:00	0
2009-08-05	01:39:00	0
2009-08-05	01:40:00	0
2009-08-05	01:41:00	0
2009-08-05	01:42:00	0
2009-08-05	01:43:00	0
2009-08-05	01:44:00	0
2009-08-05	01:45:00	0
2009-08-05	01:46:00	0
2009-08-05	01:47:00	0
2009-08-05	01:48:00	0
2009-08-05	01:49:00	0
2009-08-05	01:50:00	0
2009-08-05	01:51:00	0
2009-08-05	01:52:00	0
2009-08-05	01:53:00	13
2009-08-05	01:54:00	0
2009-08-05	01:55:00	13
2009-08-05	01:56:00	0
2009-08-05	01:57:00	26
2009-08-05	01:58:00	0
2009-08-05	01:59:00	0
2009-08-05	02:00:00	26
2009-08-05	02:01:00	13
2009-08-05	02:02:00	0
2009-08-05	02:03:00	13
2009-08-05	02:04:00	64
2009-08-05	02:05:00	38
2009-08-05	02:06:00	182
2009-08-05	02:07:00	64
2009-08-05	02:08:00	13
2009-08-05	02:09:00	0
2009-08-05	02:10:00	0
2009-08-05	02:11:00	0
2009-08-05	02:12:00	0
2009-08-05	02:13:00	0
2009-08-05	02:14:00	0
2009-08-05	02:15:00	13
2009-08-05	02:16:00	0
2009-08-05	02:17:00	0
2009-08-05	02:18:00	38
2009-08-05	02:19:00	0
2009-08-05	02:20:00	128
2009-08-05	02:21:00	64
2009-08-05	02:22:00	0
2009-08-05	02:23:00	0
2009-08-05	02:24:00	51
2009-08-05	02:25:00	0
2009-08-05	02:26:00	0
2009-08-05	02:27:00	0
2009-08-05	02:28:00	0
2009-08-05	02:29:00	0
2009-08-05	02:30:00	0
2009-08-05	02:31:00	0
2009-08-05	02:32:00	0
2009-08-05	02:33:00	0
2009-08-05	02:34:00	0
2009-08-05	02:35:00	0
2009-08-05	02:36:00	0
2009-08-05	02:37:00	0
2009-08-05	02:38:00	0
2009-08-05	02:39:00	0
2009-08-05	02:40:00	0
2009-08-05	02:41:00	0
2009-08-05	02:42:00	13
2009-08-05	02:43:00	0
2009-08-05	02:44:00	0
2009-08-05	02:45:00	0
2009-08-05	02:46:00	0
2009-08-05	02:47:00	0
2009-08-05	02:48:00	0
2009-08-05	02:49:00	0
2009-08-05	02:50:00	0
2009-08-05	02:51:00	0
2009-08-05	02:52:00	0
2009-08-05	02:53:00	0
2009-08-05	02:54:00	0
2009-08-05	02:55:00	0
2009-08-05	02:56:00	0
2009-08-05	02:57:00	0
2009-08-05	02:58:00	0
2009-08-05	02:59:00	0
2009-08-05	03:00:00	0
2009-08-05	03:01:00	0
2009-08-05	03:02:00	0
2009-08-05	03:03:00	0
2009-08-05	03:04:00	0
2009-08-05	03:05:00	0
2009-08-05	03:06:00	0
2009-08-05	03:07:00	0
2009-08-05	03:08:00	0
2009-08-05	03:09:00	0
2009-08-05	03:10:00	0
2009-08-05	03:11:00	0
2009-08-05	03:12:00	0
2009-08-05	03:13:00	0
2009-08-05	03:14:00	0
2009-08-05	03:15:00	0
2009-08-05	03:16:00	0
2009-08-05	03:17:00	0
2009-08-05	03:18:00	0
2009-08-05	03:19:00	0
2009-08-05	03:20:00	0
2009-08-05	03:21:00	0
2009-08-05	03:22:00	0
2009-08-05	03:23:00	0
2009-08-05	03:24:00	0
2009-08-05	03:25:00	0
2009-08-05	03:26:00	0
2009-08-05	03:27:00	0
2009-08-05	03:28:00	0
2009-08-05	03:29:00	0
2009-08-05	03:30:00	0
2009-08-05	03:31:00	0
2009-08-05	03:32:00	0
2009-08-05	03:33:00	0
2009-08-05	03:34:00	0
2009-08-05	03:35:00	0
2009-08-05	03:36:00	0
2009-08-05	03:37:00	0
2009-08-05	03:38:00	0
2009-08-05	03:39:00	0
2009-08-05	03:40:00	0
2009-08-05	03:41:00	0
2009-08-05	03:42:00	0
2009-08-05	03:43:00	0
2009-08-05	03:44:00	0
2009-08-05	03:45:00	0
2009-08-05	03:46:00	0
2009-08-05	03:47:00	0
2009-08-05	03:48:00	0
2009-08-05	03:49:00	0
2009-08-05	03:50:00	0
2009-08-05	03:51:00	0
2009-08-05	03:52:00	0
2009-08-05	03:53:00	0
2009-08-05	03:54:00	0
2009-08-05	03:55:00	0
2009-08-05	03:56:00	0
2009-08-05	03:57:00	13
2009-08-05	03:58:00	38
2009-08-05	03:59:00	0
2009-08-05	04:00:00	26
2009-08-05	04:01:00	38
2009-08-05	04:02:00	0
2009-08-05	04:03:00	0
2009-08-05	04:04:00	0
2009-08-05	04:05:00	0
2009-08-05	04:06:00	0
2009-08-05	04:07:00	0
2009-08-05	04:08:00	0
2009-08-05	04:09:00	0
2009-08-05	04:10:00	13
2009-08-05	04:11:00	0
2009-08-05	04:12:00	0
2009-08-05	04:13:00	0
2009-08-05	04:14:00	0
2009-08-05	04:15:00	0
2009-08-05	04:16:00	0
2009-08-05	04:17:00	0
2009-08-05	04:18:00	0
2009-08-05	04:19:00	0
2009-08-05	04:20:00	13
2009-08-05	04:21:00	13
2009-08-05	04:22:00	0
2009-08-05	04:23:00	51
2009-08-05	04:24:00	0
2009-08-05	04:25:00	0
2009-08-05	04:26:00	0
2009-08-05	04:27:00	0
2009-08-05	04:28:00	212
2009-08-05	04:29:00	154
2009-08-05	04:30:00	0
2009-08-05	04:31:00	0
2009-08-05	04:32:00	0
2009-08-05	04:33:00	212
2009-08-05	04:34:00	0
2009-08-05	04:35:00	0
2009-08-05	04:36:00	0
2009-08-05	04:37:00	0
2009-08-05	04:38:00	0
2009-08-05	04:39:00	0
2009-08-05	04:40:00	0
2009-08-05	04:41:00	0
2009-08-05	04:42:00	0
2009-08-05	04:43:00	0
2009-08-05	04:44:00	102
2009-08-05	04:45:00	13
2009-08-05	04:46:00	0
2009-08-05	04:47:00	0
2009-08-05	04:48:00	0
2009-08-05	04:49:00	0
2009-08-05	04:50:00	0
2009-08-05	04:51:00	0
2009-08-05	04:52:00	0
2009-08-05	04:53:00	0
2009-08-05	04:54:00	0
2009-08-05	04:55:00	0
2009-08-05	04:56:00	0
2009-08-05	04:57:00	0
2009-08-05	04:58:00	0
2009-08-05	04:59:00	0
2009-08-05	05:00:00	13
2009-08-05	05:01:00	0
2009-08-05	05:02:00	0
2009-08-05	05:03:00	0
2009-08-05	05:04:00	0
2009-08-05	05:05:00	0
2009-08-05	05:06:00	0
2009-08-05	05:07:00	0
2009-08-05	05:08:00	0
2009-08-05	05:09:00	0
2009-08-05	05:10:00	0
2009-08-05	05:11:00	0
2009-08-05	05:12:00	0
2009-08-05	05:13:00	0
2009-08-05	05:14:00	0
2009-08-05	05:15:00	0
2009-08-05	05:16:00	0
2009-08-05	05:17:00	0
2009-08-05	05:18:00	0
2009-08-05	05:19:00	0
2009-08-05	05:20:00	0
2009-08-05	05:21:00	0
2009-08-05	05:22:00	0
2009-08-05	05:23:00	0
2009-08-05	05:24:00	13
2009-08-05	05:25:00	0
2009-08-05	05:26:00	0
2009-08-05	05:27:00	0
2009-08-05	05:28:00	0
2009-08-05	05:29:00	0
2009-08-05	05:30:00	0
2009-08-05	05:31:00	0
2009-08-05	05:32:00	0
2009-08-05	05:33:00	13
2009-08-05	05:34:00	0
2009-08-05	05:35:00	0
2009-08-05	05:36:00	0
2009-08-05	05:37:00	0
2009-08-05	05:38:00	0
2009-08-05	05:39:00	0
2009-08-05	05:40:00	0
2009-08-05	05:41:00	0
2009-08-05	05:42:00	0
2009-08-05	05:43:00	0
2009-08-05	05:44:00	0
2009-08-05	05:45:00	0
2009-08-05	05:46:00	0
2009-08-05	05:47:00	26
2009-08-05	05:48:00	26
2009-08-05	05:49:00	0
2009-08-05	05:50:00	0
2009-08-05	05:51:00	0
2009-08-05	05:52:00	0
2009-08-05	05:53:00	0
2009-08-05	05:54:00	0
2009-08-05	05:55:00	0
2009-08-05	05:56:00	64
2009-08-05	05:57:00	0
2009-08-05	05:58:00	0
2009-08-05	05:59:00	0
2009-08-05	06:00:00	0
2009-08-05	06:01:00	0
2009-08-05	06:02:00	0
2009-08-05	06:03:00	0
2009-08-05	06:04:00	0
2009-08-05	06:05:00	0
2009-08-05	06:06:00	0
2009-08-05	06:07:00	0
2009-08-05	06:08:00	0
2009-08-05	06:09:00	0
2009-08-05	06:10:00	0
2009-08-05	06:11:00	13
2009-08-05	06:12:00	0
2009-08-05	06:13:00	0
2009-08-05	06:14:00	0
2009-08-05	06:15:00	0
2009-08-05	06:16:00	0
2009-08-05	06:17:00	0
2009-08-05	06:18:00	0
2009-08-05	06:19:00	0
2009-08-05	06:20:00	0
2009-08-05	06:21:00	0
2009-08-05	06:22:00	13
2009-08-05	06:23:00	0
2009-08-05	06:24:00	64
2009-08-05	06:25:00	90
2009-08-05	06:26:00	289
2009-08-05	06:27:00	38
2009-08-05	06:28:00	0
2009-08-05	06:29:00	38
2009-08-05	06:30:00	0
2009-08-05	06:31:00	243
2009-08-05	06:32:00	182
2009-08-05	06:33:00	102
2009-08-05	06:34:00	320
2009-08-05	06:35:00	1357
2009-08-05	06:36:00	975
2009-08-05	06:37:00	212
2009-08-05	06:38:00	461
2009-08-05	06:39:00	320
2009-08-05	06:40:00	90
2009-08-05	06:41:00	154
2009-08-05	06:42:00	166
2009-08-05	06:43:00	753
2009-08-05	06:44:00	51
2009-08-05	06:45:00	13
2009-08-05	06:46:00	0
2009-08-05	06:47:00	64
2009-08-05	06:48:00	90
2009-08-05	06:49:00	13
2009-08-05	06:50:00	0
2009-08-05	06:51:00	38
2009-08-05	06:52:00	26
2009-08-05	06:53:00	0
2009-08-05	06:54:00	0
2009-08-05	06:55:00	0
2009-08-05	06:56:00	0
2009-08-05	06:57:00	0
2009-08-05	06:58:00	0
2009-08-05	06:59:00	0
2009-08-05	07:00:00	0
2009-08-05	07:01:00	0
2009-08-05	07:02:00	0
2009-08-05	07:03:00	13
2009-08-05	07:04:00	90
2009-08-05	07:05:00	425
2009-08-05	07:06:00	26
2009-08-05	07:07:00	26
2009-08-05	07:08:00	38
2009-08-05	07:09:00	0
2009-08-05	07:10:00	0
2009-08-05	07:11:00	0
2009-08-05	07:12:00	13
2009-08-05	07:13:00	13
2009-08-05	07:14:00	0
2009-08-05	07:15:00	115
2009-08-05	07:16:00	64
2009-08-05	07:17:00	0
2009-08-05	07:18:00	0
2009-08-05	07:19:00	0
2009-08-05	07:20:00	0
2009-08-05	07:21:00	0
2009-08-05	07:22:00	0
2009-08-05	07:23:00	0
2009-08-05	07:24:00	0
2009-08-05	07:25:00	0
2009-08-05	07:26:00	26
2009-08-05	07:27:00	13
2009-08-05	07:28:00	0
2009-08-05	07:29:00	0
2009-08-05	07:30:00	0
2009-08-05	07:31:00	0
2009-08-05	07:32:00	924
2009-08-05	07:33:00	228
2009-08-05	07:34:00	141
2009-08-05	07:35:00	0
2009-08-05	07:36:00	26
2009-08-05	07:37:00	0
2009-08-05	07:38:00	26
2009-08-05	07:39:00	0
2009-08-05	07:40:00	0
2009-08-05	07:41:00	0
2009-08-05	07:42:00	0
2009-08-05	07:43:00	0
2009-08-05	07:44:00	0
2009-08-05	07:45:00	0
2009-08-05	07:46:00	0
2009-08-05	07:47:00	0
2009-08-05	07:48:00	0
2009-08-05	07:49:00	0
2009-08-05	07:50:00	0
2009-08-05	07:51:00	0
2009-08-05	07:52:00	0
2009-08-05	07:53:00	26
2009-08-05	07:54:00	0
2009-08-05	07:55:00	26
2009-08-05	07:56:00	0
2009-08-05	07:57:00	0
2009-08-05	07:58:00	0
2009-08-05	07:59:00	0
2009-08-05	08:00:00	13
2009-08-05	08:01:00	0
2009-08-05	08:02:00	0
2009-08-05	08:03:00	0
2009-08-05	08:04:00	0
2009-08-05	08:05:00	0
2009-08-05	08:06:00	0
2009-08-05	08:07:00	0
2009-08-05	08:08:00	0
2009-08-05	08:09:00	0
2009-08-05	08:10:00	0
2009-08-05	08:11:00	0
2009-08-05	08:12:00	0
2009-08-05	08:13:00	0
2009-08-05	08:14:00	0
2009-08-05	08:15:00	0
2009-08-05	08:16:00	13
2009-08-05	08:17:00	0
2009-08-05	08:18:00	0
2009-08-05	08:19:00	0
2009-08-05	08:20:00	0
2009-08-05	08:21:00	0
2009-08-05	08:22:00	0
2009-08-05	08:23:00	0
2009-08-05	08:24:00	0
2009-08-05	08:25:00	0
2009-08-05	08:26:00	102
2009-08-05	08:27:00	13
2009-08-05	08:28:00	0
2009-08-05	08:29:00	26
2009-08-05	08:30:00	0
2009-08-05	08:31:00	13
2009-08-05	08:32:00	0
2009-08-05	08:33:00	0
2009-08-05	08:34:00	0
2009-08-05	08:35:00	0
2009-08-05	08:36:00	0
2009-08-05	08:37:00	0
2009-08-05	08:38:00	0
2009-08-05	08:39:00	0
2009-08-05	08:40:00	0
2009-08-05	08:41:00	0
2009-08-05	08:42:00	0
2009-08-05	08:43:00	0
2009-08-05	08:44:00	0
2009-08-05	08:45:00	0
2009-08-05	08:46:00	0
2009-08-05	08:47:00	0
2009-08-05	08:48:00	0
2009-08-05	08:49:00	13
2009-08-05	08:50:00	26
2009-08-05	08:51:00	0
2009-08-05	08:52:00	0
2009-08-05	08:53:00	13
2009-08-05	08:54:00	0
2009-08-05	08:55:00	0
2009-08-05	08:56:00	0
2009-08-05	08:57:00	0
2009-08-05	08:58:00	0
2009-08-05	08:59:00	13
2009-08-05	09:00:00	51
2009-08-05	09:01:00	26
2009-08-05	09:02:00	77
2009-08-05	09:03:00	197
2009-08-05	09:04:00	102
2009-08-05	09:05:00	0
2009-08-05	09:06:00	0
2009-08-05	09:07:00	0
2009-08-05	09:08:00	0
[truncated: 19,611 more rows]

## Sheet: 8.18.09
Actogram, Copy Raw Data, All Days
Identity:	Buster
Filename:	E:\Active Research Files\meloxicam titre canine\cases\buster\Buster 8.18.09.AWC
Gender:	M
Age:	11
Height:	61.0 cm	24.0 in
Weight:	11.8 kg	26.0 lbs
Start Date:	18-Aug-2009 (Tue)
Start Time:	18:00:00
Interval:	1.00 mins
Date Stamp:	Time Stamp:	Activity Data:	Marker Press:
2009-08-18	00:00:00	0
2009-08-18	00:01:00	0
2009-08-18	00:02:00	0
2009-08-18	00:03:00	0
2009-08-18	00:04:00	0
2009-08-18	00:05:00	0
2009-08-18	00:06:00	0
2009-08-18	00:07:00	0
2009-08-18	00:08:00	0
2009-08-18	00:09:00	0
2009-08-18	00:10:00	0
2009-08-18	00:11:00	0
2009-08-18	00:12:00	0
2009-08-18	00:13:00	0
2009-08-18	00:14:00	0
2009-08-18	00:15:00	0
2009-08-18	00:16:00	0
2009-08-18	00:17:00	0
2009-08-18	00:18:00	0
2009-08-18	00:19:00	0
2009-08-18	00:20:00	0
2009-08-18	00:21:00	0
2009-08-18	00:22:00	0
2009-08-18	00:23:00	0
2009-08-18	00:24:00	0
2009-08-18	00:25:00	0
2009-08-18	00:26:00	0
2009-08-18	00:27:00	0
2009-08-18	00:28:00	0
2009-08-18	00:29:00	0
2009-08-18	00:30:00	0
2009-08-18	00:31:00	0
2009-08-18	00:32:00	0
2009-08-18	00:33:00	0
2009-08-18	00:34:00	0
2009-08-18	00:35:00	0
2009-08-18	00:36:00	0
2009-08-18	00:37:00	0
2009-08-18	00:38:00	0
2009-08-18	00:39:00	0
2009-08-18	00:40:00	0
2009-08-18	00:41:00	0
2009-08-18	00:42:00	0
2009-08-18	00:43:00	0
2009-08-18	00:44:00	0
2009-08-18	00:45:00	0
2009-08-18	00:46:00	0
2009-08-18	00:47:00	0
2009-08-18	00:48:00	0
2009-08-18	00:49:00	0
2009-08-18	00:50:00	0
2009-08-18	00:51:00	0
2009-08-18	00:52:00	0
2009-08-18	00:53:00	0
2009-08-18	00:54:00	0
2009-08-18	00:55:00	0
2009-08-18	00:56:00	0
2009-08-18	00:57:00	0
2009-08-18	00:58:00	0
2009-08-18	00:59:00	0
2009-08-18	01:00:00	0
2009-08-18	01:01:00	0
2009-08-18	01:02:00	0
2009-08-18	01:03:00	0
2009-08-18	01:04:00	0
2009-08-18	01:05:00	0
2009-08-18	01:06:00	0
2009-08-18	01:07:00	0
2009-08-18	01:08:00	0
2009-08-18	01:09:00	0
2009-08-18	01:10:00	0
2009-08-18	01:11:00	0
2009-08-18	01:12:00	0
2009-08-18	01:13:00	0
2009-08-18	01:14:00	0
2009-08-18	01:15:00	0
2009-08-18	01:16:00	0
2009-08-18	01:17:00	0
2009-08-18	01:18:00	0
2009-08-18	01:19:00	0
2009-08-18	01:20:00	0
2009-08-18	01:21:00	0
2009-08-18	01:22:00	0
2009-08-18	01:23:00	0
2009-08-18	01:24:00	0
2009-08-18	01:25:00	0
2009-08-18	01:26:00	0
2009-08-18	01:27:00	0
2009-08-18	01:28:00	0
2009-08-18	01:29:00	0
2009-08-18	01:30:00	0
2009-08-18	01:31:00	0
2009-08-18	01:32:00	0
2009-08-18	01:33:00	0
2009-08-18	01:34:00	0
2009-08-18	01:35:00	0
2009-08-18	01:36:00	0
2009-08-18	01:37:00	0
2009-08-18	01:38:00	0
2009-08-18	01:39:00	0
2009-08-18	01:40:00	0
2009-08-18	01:41:00	0
2009-08-18	01:42:00	0
2009-08-18	01:43:00	0
2009-08-18	01:44:00	0
2009-08-18	01:45:00	0
2009-08-18	01:46:00	0
2009-08-18	01:47:00	0
2009-08-18	01:48:00	0
2009-08-18	01:49:00	0
2009-08-18	01:50:00	0
2009-08-18	01:51:00	0
2009-08-18	01:52:00	0
2009-08-18	01:53:00	0
2009-08-18	01:54:00	0
2009-08-18	01:55:00	0
2009-08-18	01:56:00	0
2009-08-18	01:57:00	0
2009-08-18	01:58:00	0
2009-08-18	01:59:00	0
2009-08-18	02:00:00	0
2009-08-18	02:01:00	0
2009-08-18	02:02:00	0
2009-08-18	02:03:00	0
2009-08-18	02:04:00	0
2009-08-18	02:05:00	0
2009-08-18	02:06:00	0
2009-08-18	02:07:00	0
2009-08-18	02:08:00	0
2009-08-18	02:09:00	0
2009-08-18	02:10:00	0
2009-08-18	02:11:00	0
2009-08-18	02:12:00	0
2009-08-18	02:13:00	0
2009-08-18	02:14:00	0
2009-08-18	02:15:00	0
2009-08-18	02:16:00	0
2009-08-18	02:17:00	0
2009-08-18	02:18:00	0
2009-08-18	02:19:00	0
2009-08-18	02:20:00	0
2009-08-18	02:21:00	0
2009-08-18	02:22:00	0
2009-08-18	02:23:00	0
2009-08-18	02:24:00	0
2009-08-18	02:25:00	0
2009-08-18	02:26:00	0
2009-08-18	02:27:00	0
2009-08-18	02:28:00	0
2009-08-18	02:29:00	0
2009-08-18	02:30:00	0
2009-08-18	02:31:00	0
2009-08-18	02:32:00	0
2009-08-18	02:33:00	0
2009-08-18	02:34:00	0
2009-08-18	02:35:00	0
2009-08-18	02:36:00	0
2009-08-18	02:37:00	0
2009-08-18	02:38:00	0
2009-08-18	02:39:00	0
2009-08-18	02:40:00	0
2009-08-18	02:41:00	0
2009-08-18	02:42:00	0
2009-08-18	02:43:00	0
2009-08-18	02:44:00	0
2009-08-18	02:45:00	0
2009-08-18	02:46:00	0
2009-08-18	02:47:00	0
2009-08-18	02:48:00	0
2009-08-18	02:49:00	0
2009-08-18	02:50:00	0
2009-08-18	02:51:00	0
2009-08-18	02:52:00	0
2009-08-18	02:53:00	0
2009-08-18	02:54:00	0
2009-08-18	02:55:00	0
2009-08-18	02:56:00	0
2009-08-18	02:57:00	0
2009-08-18	02:58:00	0
2009-08-18	02:59:00	0
2009-08-18	03:00:00	0
2009-08-18	03:01:00	0
2009-08-18	03:02:00	0
2009-08-18	03:03:00	0
2009-08-18	03:04:00	0
2009-08-18	03:05:00	0
2009-08-18	03:06:00	0
2009-08-18	03:07:00	0
2009-08-18	03:08:00	0
2009-08-18	03:09:00	0
2009-08-18	03:10:00	0
2009-08-18	03:11:00	0
2009-08-18	03:12:00	0
2009-08-18	03:13:00	0
2009-08-18	03:14:00	0
2009-08-18	03:15:00	0
2009-08-18	03:16:00	0
2009-08-18	03:17:00	0
2009-08-18	03:18:00	0
2009-08-18	03:19:00	0
2009-08-18	03:20:00	0
2009-08-18	03:21:00	0
2009-08-18	03:22:00	0
2009-08-18	03:23:00	0
2009-08-18	03:24:00	0
2009-08-18	03:25:00	0
2009-08-18	03:26:00	0
2009-08-18	03:27:00	0
2009-08-18	03:28:00	0
2009-08-18	03:29:00	0
2009-08-18	03:30:00	0
2009-08-18	03:31:00	0
2009-08-18	03:32:00	0
2009-08-18	03:33:00	0
2009-08-18	03:34:00	0
2009-08-18	03:35:00	0
2009-08-18	03:36:00	0
2009-08-18	03:37:00	0
2009-08-18	03:38:00	0
2009-08-18	03:39:00	0
2009-08-18	03:40:00	0
2009-08-18	03:41:00	0
2009-08-18	03:42:00	0
2009-08-18	03:43:00	0
2009-08-18	03:44:00	0
2009-08-18	03:45:00	0
2009-08-18	03:46:00	0
2009-08-18	03:47:00	0
2009-08-18	03:48:00	0
2009-08-18	03:49:00	0
2009-08-18	03:50:00	0
2009-08-18	03:51:00	0
2009-08-18	03:52:00	0
2009-08-18	03:53:00	0
2009-08-18	03:54:00	0
2009-08-18	03:55:00	0
2009-08-18	03:56:00	0
2009-08-18	03:57:00	0
2009-08-18	03:58:00	0
2009-08-18	03:59:00	0
2009-08-18	04:00:00	0
2009-08-18	04:01:00	0
2009-08-18	04:02:00	0
2009-08-18	04:03:00	0
2009-08-18	04:04:00	0
2009-08-18	04:05:00	0
2009-08-18	04:06:00	0
2009-08-18	04:07:00	0
2009-08-18	04:08:00	0
2009-08-18	04:09:00	0
2009-08-18	04:10:00	0
2009-08-18	04:11:00	0
2009-08-18	04:12:00	0
2009-08-18	04:13:00	0
2009-08-18	04:14:00	0
2009-08-18	04:15:00	0
2009-08-18	04:16:00	0
2009-08-18	04:17:00	0
2009-08-18	04:18:00	0
2009-08-18	04:19:00	0
2009-08-18	04:20:00	0
2009-08-18	04:21:00	0
2009-08-18	04:22:00	0
2009-08-18	04:23:00	0
2009-08-18	04:24:00	0
2009-08-18	04:25:00	0
2009-08-18	04:26:00	0
2009-08-18	04:27:00	0
2009-08-18	04:28:00	0
2009-08-18	04:29:00	0
2009-08-18	04:30:00	0
2009-08-18	04:31:00	0
2009-08-18	04:32:00	0
2009-08-18	04:33:00	0
2009-08-18	04:34:00	0
2009-08-18	04:35:00	0
2009-08-18	04:36:00	0
2009-08-18	04:37:00	0
2009-08-18	04:38:00	0
2009-08-18	04:39:00	0
2009-08-18	04:40:00	0
2009-08-18	04:41:00	0
2009-08-18	04:42:00	0
2009-08-18	04:43:00	0
2009-08-18	04:44:00	0
2009-08-18	04:45:00	0
2009-08-18	04:46:00	0
2009-08-18	04:47:00	0
2009-08-18	04:48:00	0
2009-08-18	04:49:00	0
2009-08-18	04:50:00	0
2009-08-18	04:51:00	0
2009-08-18	04:52:00	0
2009-08-18	04:53:00	0
2009-08-18	04:54:00	0
2009-08-18	04:55:00	0
2009-08-18	04:56:00	0
2009-08-18	04:57:00	0
2009-08-18	04:58:00	0
2009-08-18	04:59:00	0
2009-08-18	05:00:00	0
2009-08-18	05:01:00	0
2009-08-18	05:02:00	0
2009-08-18	05:03:00	0
2009-08-18	05:04:00	0
2009-08-18	05:05:00	0
2009-08-18	05:06:00	0
2009-08-18	05:07:00	0
2009-08-18	05:08:00	0
2009-08-18	05:09:00	0
2009-08-18	05:10:00	0
2009-08-18	05:11:00	0
2009-08-18	05:12:00	0
2009-08-18	05:13:00	0
2009-08-18	05:14:00	0
2009-08-18	05:15:00	0
2009-08-18	05:16:00	0
2009-08-18	05:17:00	0
2009-08-18	05:18:00	0
2009-08-18	05:19:00	0
2009-08-18	05:20:00	0
2009-08-18	05:21:00	0
2009-08-18	05:22:00	0
2009-08-18	05:23:00	0
2009-08-18	05:24:00	0
2009-08-18	05:25:00	0
2009-08-18	05:26:00	0
2009-08-18	05:27:00	0
2009-08-18	05:28:00	0
2009-08-18	05:29:00	0
2009-08-18	05:30:00	0
2009-08-18	05:31:00	0
2009-08-18	05:32:00	0
2009-08-18	05:33:00	0
2009-08-18	05:34:00	0
2009-08-18	05:35:00	0
2009-08-18	05:36:00	0
2009-08-18	05:37:00	0
2009-08-18	05:38:00	0
2009-08-18	05:39:00	0
2009-08-18	05:40:00	0
2009-08-18	05:41:00	0
2009-08-18	05:42:00	0
2009-08-18	05:43:00	0
2009-08-18	05:44:00	0
2009-08-18	05:45:00	0
2009-08-18	05:46:00	0
2009-08-18	05:47:00	0
2009-08-18	05:48:00	0
2009-08-18	05:49:00	0
2009-08-18	05:50:00	0
2009-08-18	05:51:00	0
2009-08-18	05:52:00	0
2009-08-18	05:53:00	0
2009-08-18	05:54:00	0
2009-08-18	05:55:00	0
2009-08-18	05:56:00	0
2009-08-18	05:57:00	0
2009-08-18	05:58:00	0
2009-08-18	05:59:00	0
2009-08-18	06:00:00	0
2009-08-18	06:01:00	0
2009-08-18	06:02:00	0
2009-08-18	06:03:00	0
2009-08-18	06:04:00	0
2009-08-18	06:05:00	0
2009-08-18	06:06:00	0
2009-08-18	06:07:00	0
2009-08-18	06:08:00	0
2009-08-18	06:09:00	0
2009-08-18	06:10:00	0
2009-08-18	06:11:00	0
2009-08-18	06:12:00	0
2009-08-18	06:13:00	0
2009-08-18	06:14:00	0
2009-08-18	06:15:00	0
2009-08-18	06:16:00	0
2009-08-18	06:17:00	0
2009-08-18	06:18:00	0
2009-08-18	06:19:00	0
2009-08-18	06:20:00	0
2009-08-18	06:21:00	0
2009-08-18	06:22:00	0
2009-08-18	06:23:00	0
2009-08-18	06:24:00	0
2009-08-18	06:25:00	0
2009-08-18	06:26:00	0
2009-08-18	06:27:00	0
2009-08-18	06:28:00	0
2009-08-18	06:29:00	0
2009-08-18	06:30:00	0
2009-08-18	06:31:00	0
2009-08-18	06:32:00	0
2009-08-18	06:33:00	0
2009-08-18	06:34:00	0
2009-08-18	06:35:00	0
2009-08-18	06:36:00	0
2009-08-18	06:37:00	0
2009-08-18	06:38:00	0
2009-08-18	06:39:00	0
2009-08-18	06:40:00	0
2009-08-18	06:41:00	0
2009-08-18	06:42:00	0
2009-08-18	06:43:00	0
2009-08-18	06:44:00	0
2009-08-18	06:45:00	0
2009-08-18	06:46:00	0
2009-08-18	06:47:00	0
2009-08-18	06:48:00	0
2009-08-18	06:49:00	0
2009-08-18	06:50:00	0
2009-08-18	06:51:00	0
2009-08-18	06:52:00	0
2009-08-18	06:53:00	0
2009-08-18	06:54:00	0
2009-08-18	06:55:00	0
2009-08-18	06:56:00	0
2009-08-18	06:57:00	0
2009-08-18	06:58:00	0
2009-08-18	06:59:00	0
2009-08-18	07:00:00	0
2009-08-18	07:01:00	0
2009-08-18	07:02:00	0
2009-08-18	07:03:00	0
2009-08-18	07:04:00	0
2009-08-18	07:05:00	0
2009-08-18	07:06:00	0
2009-08-18	07:07:00	0
2009-08-18	07:08:00	0
2009-08-18	07:09:00	0
2009-08-18	07:10:00	0
2009-08-18	07:11:00	0
2009-08-18	07:12:00	0
2009-08-18	07:13:00	0
2009-08-18	07:14:00	0
2009-08-18	07:15:00	0
2009-08-18	07:16:00	0
2009-08-18	07:17:00	0
2009-08-18	07:18:00	0
2009-08-18	07:19:00	0
2009-08-18	07:20:00	0
2009-08-18	07:21:00	0
2009-08-18	07:22:00	0
2009-08-18	07:23:00	0
2009-08-18	07:24:00	0
2009-08-18	07:25:00	0
2009-08-18	07:26:00	0
2009-08-18	07:27:00	0
2009-08-18	07:28:00	0
2009-08-18	07:29:00	0
2009-08-18	07:30:00	0
2009-08-18	07:31:00	0
2009-08-18	07:32:00	0
2009-08-18	07:33:00	0
2009-08-18	07:34:00	0
2009-08-18	07:35:00	0
2009-08-18	07:36:00	0
2009-08-18	07:37:00	0
2009-08-18	07:38:00	0
2009-08-18	07:39:00	0
2009-08-18	07:40:00	0
2009-08-18	07:41:00	0
2009-08-18	07:42:00	0
2009-08-18	07:43:00	0
2009-08-18	07:44:00	0
2009-08-18	07:45:00	0
2009-08-18	07:46:00	0
2009-08-18	07:47:00	0
2009-08-18	07:48:00	0
2009-08-18	07:49:00	0
2009-08-18	07:50:00	0
2009-08-18	07:51:00	0
2009-08-18	07:52:00	0
2009-08-18	07:53:00	0
2009-08-18	07:54:00	0
2009-08-18	07:55:00	0
2009-08-18	07:56:00	0
2009-08-18	07:57:00	0
2009-08-18	07:58:00	0
2009-08-18	07:59:00	0
2009-08-18	08:00:00	0
2009-08-18	08:01:00	0
2009-08-18	08:02:00	0
2009-08-18	08:03:00	0
2009-08-18	08:04:00	0
2009-08-18	08:05:00	0
2009-08-18	08:06:00	0
2009-08-18	08:07:00	0
2009-08-18	08:08:00	0
2009-08-18	08:09:00	0
2009-08-18	08:10:00	0
2009-08-18	08:11:00	0
2009-08-18	08:12:00	0
2009-08-18	08:13:00	0
2009-08-18	08:14:00	0
2009-08-18	08:15:00	0
2009-08-18	08:16:00	0
2009-08-18	08:17:00	0
2009-08-18	08:18:00	0
2009-08-18	08:19:00	0
2009-08-18	08:20:00	0
2009-08-18	08:21:00	0
2009-08-18	08:22:00	0
2009-08-18	08:23:00	0
2009-08-18	08:24:00	0
2009-08-18	08:25:00	0
2009-08-18	08:26:00	0
2009-08-18	08:27:00	0
2009-08-18	08:28:00	0
2009-08-18	08:29:00	0
2009-08-18	08:30:00	0
2009-08-18	08:31:00	0
2009-08-18	08:32:00	0
2009-08-18	08:33:00	0
2009-08-18	08:34:00	0
2009-08-18	08:35:00	0
2009-08-18	08:36:00	0
2009-08-18	08:37:00	0
2009-08-18	08:38:00	0
2009-08-18	08:39:00	0
2009-08-18	08:40:00	0
2009-08-18	08:41:00	0
2009-08-18	08:42:00	0
2009-08-18	08:43:00	0
2009-08-18	08:44:00	0
2009-08-18	08:45:00	0
2009-08-18	08:46:00	0
2009-08-18	08:47:00	0
2009-08-18	08:48:00	0
2009-08-18	08:49:00	0
2009-08-18	08:50:00	0
2009-08-18	08:51:00	0
2009-08-18	08:52:00	0
2009-08-18	08:53:00	0
2009-08-18	08:54:00	0
2009-08-18	08:55:00	0
2009-08-18	08:56:00	0
2009-08-18	08:57:00	0
2009-08-18	08:58:00	0
2009-08-18	08:59:00	0
2009-08-18	09:00:00	0
2009-08-18	09:01:00	0
2009-08-18	09:02:00	0
2009-08-18	09:03:00	0
2009-08-18	09:04:00	0
2009-08-18	09:05:00	0
2009-08-18	09:06:00	0
2009-08-18	09:07:00	0
2009-08-18	09:08:00	0
2009-08-18	09:09:00	0
2009-08-18	09:10:00	0
2009-08-18	09:11:00	0
2009-08-18	09:12:00	0
2009-08-18	09:13:00	0
2009-08-18	09:14:00	0
2009-08-18	09:15:00	0
2009-08-18	09:16:00	0
2009-08-18	09:17:00	0
2009-08-18	09:18:00	0
2009-08-18	09:19:00	0
2009-08-18	09:20:00	0
2009-08-18	09:21:00	0
2009-08-18	09:22:00	0
2009-08-18	09:23:00	0
2009-08-18	09:24:00	0
2009-08-18	09:25:00	0
2009-08-18	09:26:00	0
2009-08-18	09:27:00	0
2009-08-18	09:28:00	0
2009-08-18	09:29:00	0
2009-08-18	09:30:00	0
2009-08-18	09:31:00	0
2009-08-18	09:32:00	0
2009-08-18	09:33:00	0
2009-08-18	09:34:00	0
2009-08-18	09:35:00	0
2009-08-18	09:36:00	0
2009-08-18	09:37:00	0
2009-08-18	09:38:00	0
2009-08-18	09:39:00	0
2009-08-18	09:40:00	0
2009-08-18	09:41:00	0
2009-08-18	09:42:00	0
2009-08-18	09:43:00	0
2009-08-18	09:44:00	0
2009-08-18	09:45:00	0
2009-08-18	09:46:00	0
2009-08-18	09:47:00	0
2009-08-18	09:48:00	0
2009-08-18	09:49:00	0
2009-08-18	09:50:00	0
2009-08-18	09:51:00	0
2009-08-18	09:52:00	0
2009-08-18	09:53:00	0
2009-08-18	09:54:00	0
2009-08-18	09:55:00	0
2009-08-18	09:56:00	0
2009-08-18	09:57:00	0
2009-08-18	09:58:00	0
2009-08-18	09:59:00	0
2009-08-18	10:00:00	0
2009-08-18	10:01:00	0
2009-08-18	10:02:00	0
2009-08-18	10:03:00	0
2009-08-18	10:04:00	0
2009-08-18	10:05:00	0
2009-08-18	10:06:00	0
2009-08-18	10:07:00	0
2009-08-18	10:08:00	0
2009-08-18	10:09:00	0
2009-08-18	10:10:00	0
2009-08-18	10:11:00	0
2009-08-18	10:12:00	0
2009-08-18	10:13:00	0
2009-08-18	10:14:00	0
2009-08-18	10:15:00	0
2009-08-18	10:16:00	0
2009-08-18	10:17:00	0
2009-08-18	10:18:00	0
2009-08-18	10:19:00	0
2009-08-18	10:20:00	0
2009-08-18	10:21:00	0
2009-08-18	10:22:00	0
2009-08-18	10:23:00	0
2009-08-18	10:24:00	0
2009-08-18	10:25:00	0
2009-08-18	10:26:00	0
2009-08-18	10:27:00	0
2009-08-18	10:28:00	0
2009-08-18	10:29:00	0
2009-08-18	10:30:00	0
2009-08-18	10:31:00	0
2009-08-18	10:32:00	0
2009-08-18	10:33:00	0
2009-08-18	10:34:00	0
2009-08-18	10:35:00	0
2009-08-18	10:36:00	0
2009-08-18	10:37:00	0
2009-08-18	10:38:00	0
2009-08-18	10:39:00	0
2009-08-18	10:40:00	0
2009-08-18	10:41:00	0
2009-08-18	10:42:00	0
2009-08-18	10:43:00	0
2009-08-18	10:44:00	0
2009-08-18	10:45:00	0
2009-08-18	10:46:00	0
2009-08-18	10:47:00	0
2009-08-18	10:48:00	0
2009-08-18	10:49:00	0
2009-08-18	10:50:00	0
2009-08-18	10:51:00	0
2009-08-18	10:52:00	0
2009-08-18	10:53:00	0
2009-08-18	10:54:00	0
2009-08-18	10:55:00	0
2009-08-18	10:56:00	0
2009-08-18	10:57:00	0
2009-08-18	10:58:00	0
2009-08-18	10:59:00	0
2009-08-18	11:00:00	0
2009-08-18	11:01:00	0
2009-08-18	11:02:00	0
2009-08-18	11:03:00	0
2009-08-18	11:04:00	0
2009-08-18	11:05:00	0
2009-08-18	11:06:00	0
2009-08-18	11:07:00	0
2009-08-18	11:08:00	0
2009-08-18	11:09:00	0
2009-08-18	11:10:00	0
2009-08-18	11:11:00	0
2009-08-18	11:12:00	0
2009-08-18	11:13:00	0
2009-08-18	11:14:00	0
2009-08-18	11:15:00	0
2009-08-18	11:16:00	0
2009-08-18	11:17:00	0
2009-08-18	11:18:00	0
2009-08-18	11:19:00	0
2009-08-18	11:20:00	0
2009-08-18	11:21:00	0
2009-08-18	11:22:00	0
2009-08-18	11:23:00	0
2009-08-18	11:24:00	0
2009-08-18	11:25:00	0
2009-08-18	11:26:00	0
2009-08-18	11:27:00	0
2009-08-18	11:28:00	0
2009-08-18	11:29:00	0
2009-08-18	11:30:00	0
2009-08-18	11:31:00	0
2009-08-18	11:32:00	0
2009-08-18	11:33:00	0
2009-08-18	11:34:00	0
2009-08-18	11:35:00	0
2009-08-18	11:36:00	0
2009-08-18	11:37:00	0
2009-08-18	11:38:00	0
2009-08-18	11:39:00	0
2009-08-18	11:40:00	0
2009-08-18	11:41:00	0
2009-08-18	11:42:00	0
2009-08-18	11:43:00	0
2009-08-18	11:44:00	0
2009-08-18	11:45:00	0
2009-08-18	11:46:00	0
2009-08-18	11:47:00	0
2009-08-18	11:48:00	0
2009-08-18	11:49:00	0
2009-08-18	11:50:00	0
2009-08-18	11:51:00	0
2009-08-18	11:52:00	0
2009-08-18	11:53:00	0
2009-08-18	11:54:00	0
2009-08-18	11:55:00	0
2009-08-18	11:56:00	0
2009-08-18	11:57:00	0
2009-08-18	11:58:00	0
2009-08-18	11:59:00	0
2009-08-18	12:00:00	0
2009-08-18	12:01:00	0
2009-08-18	12:02:00	0
2009-08-18	12:03:00	0
2009-08-18	12:04:00	0
2009-08-18	12:05:00	0
2009-08-18	12:06:00	0
2009-08-18	12:07:00	0
2009-08-18	12:08:00	0
2009-08-18	12:09:00	0
2009-08-18	12:10:00	0
2009-08-18	12:11:00	0
2009-08-18	12:12:00	0
2009-08-18	12:13:00	0
2009-08-18	12:14:00	0
2009-08-18	12:15:00	0
2009-08-18	12:16:00	0
2009-08-18	12:17:00	0
2009-08-18	12:18:00	0
2009-08-18	12:19:00	0
2009-08-18	12:20:00	0
2009-08-18	12:21:00	0
2009-08-18	12:22:00	0
2009-08-18	12:23:00	0
2009-08-18	12:24:00	0
2009-08-18	12:25:00	0
2009-08-18	12:26:00	0
2009-08-18	12:27:00	0
2009-08-18	12:28:00	0
2009-08-18	12:29:00	0
2009-08-18	12:30:00	0
2009-08-18	12:31:00	0
2009-08-18	12:32:00	0
2009-08-18	12:33:00	0
2009-08-18	12:34:00	0
2009-08-18	12:35:00	0
2009-08-18	12:36:00	0
2009-08-18	12:37:00	0
2009-08-18	12:38:00	0
2009-08-18	12:39:00	0
2009-08-18	12:40:00	0
2009-08-18	12:41:00	0
2009-08-18	12:42:00	0
2009-08-18	12:43:00	0
2009-08-18	12:44:00	0
2009-08-18	12:45:00	0
2009-08-18	12:46:00	0
2009-08-18	12:47:00	0
2009-08-18	12:48:00	0
2009-08-18	12:49:00	0
2009-08-18	12:50:00	0
2009-08-18	12:51:00	0
2009-08-18	12:52:00	0
2009-08-18	12:53:00	0
2009-08-18	12:54:00	0
2009-08-18	12:55:00	0
2009-08-18	12:56:00	0
2009-08-18	12:57:00	0
2009-08-18	12:58:00	0
2009-08-18	12:59:00	0
2009-08-18	13:00:00	0
2009-08-18	13:01:00	0
2009-08-18	13:02:00	0
2009-08-18	13:03:00	0
2009-08-18	13:04:00	0
2009-08-18	13:05:00	0
2009-08-18	13:06:00	0
2009-08-18	13:07:00	0
2009-08-18	13:08:00	0
2009-08-18	13:09:00	0
2009-08-18	13:10:00	0
2009-08-18	13:11:00	0
2009-08-18	13:12:00	0
2009-08-18	13:13:00	0
2009-08-18	13:14:00	0
2009-08-18	13:15:00	0
2009-08-18	13:16:00	0
2009-08-18	13:17:00	0
2009-08-18	13:18:00	0
2009-08-18	13:19:00	0
2009-08-18	13:20:00	0
2009-08-18	13:21:00	0
2009-08-18	13:22:00	0
2009-08-18	13:23:00	0
2009-08-18	13:24:00	0
2009-08-18	13:25:00	0
2009-08-18	13:26:00	0
2009-08-18	13:27:00	0
2009-08-18	13:28:00	0
2009-08-18	13:29:00	0
2009-08-18	13:30:00	0
2009-08-18	13:31:00	0
2009-08-18	13:32:00	0
2009-08-18	13:33:00	0
2009-08-18	13:34:00	0
2009-08-18	13:35:00	0
2009-08-18	13:36:00	0
2009-08-18	13:37:00	0
2009-08-18	13:38:00	0
2009-08-18	13:39:00	0
2009-08-18	13:40:00	0
2009-08-18	13:41:00	0
2009-08-18	13:42:00	0
2009-08-18	13:43:00	0
2009-08-18	13:44:00	0
2009-08-18	13:45:00	0
2009-08-18	13:46:00	0
2009-08-18	13:47:00	0
2009-08-18	13:48:00	0
2009-08-18	13:49:00	0
2009-08-18	13:50:00	0
2009-08-18	13:51:00	0
2009-08-18	13:52:00	0
2009-08-18	13:53:00	0
2009-08-18	13:54:00	0
2009-08-18	13:55:00	0
2009-08-18	13:56:00	0
2009-08-18	13:57:00	0
2009-08-18	13:58:00	0
2009-08-18	13:59:00	0
2009-08-18	14:00:00	0
2009-08-18	14:01:00	0
2009-08-18	14:02:00	0
2009-08-18	14:03:00	0
2009-08-18	14:04:00	0
2009-08-18	14:05:00	0
2009-08-18	14:06:00	0
2009-08-18	14:07:00	0
2009-08-18	14:08:00	0
2009-08-18	14:09:00	0
2009-08-18	14:10:00	0
2009-08-18	14:11:00	0
2009-08-18	14:12:00	0
2009-08-18	14:13:00	0
2009-08-18	14:14:00	0
2009-08-18	14:15:00	0
2009-08-18	14:16:00	0
2009-08-18	14:17:00	0
2009-08-18	14:18:00	0
2009-08-18	14:19:00	0
2009-08-18	14:20:00	0
2009-08-18	14:21:00	0
2009-08-18	14:22:00	0
2009-08-18	14:23:00	0
2009-08-18	14:24:00	0
2009-08-18	14:25:00	0
2009-08-18	14:26:00	0
2009-08-18	14:27:00	0
2009-08-18	14:28:00	0
2009-08-18	14:29:00	0
2009-08-18	14:30:00	0
2009-08-18	14:31:00	0
2009-08-18	14:32:00	0
2009-08-18	14:33:00	0
2009-08-18	14:34:00	0
2009-08-18	14:35:00	0
2009-08-18	14:36:00	0
2009-08-18	14:37:00	0
2009-08-18	14:38:00	0
2009-08-18	14:39:00	0
2009-08-18	14:40:00	0
2009-08-18	14:41:00	0
2009-08-18	14:42:00	0
2009-08-18	14:43:00	0
2009-08-18	14:44:00	0
2009-08-18	14:45:00	0
2009-08-18	14:46:00	0
2009-08-18	14:47:00	0
2009-08-18	14:48:00	0
2009-08-18	14:49:00	0
2009-08-18	14:50:00	0
2009-08-18	14:51:00	0
2009-08-18	14:52:00	0
2009-08-18	14:53:00	0
2009-08-18	14:54:00	0
2009-08-18	14:55:00	0
2009-08-18	14:56:00	0
2009-08-18	14:57:00	0
2009-08-18	14:58:00	0
2009-08-18	14:59:00	0
2009-08-18	15:00:00	0
2009-08-18	15:01:00	0
2009-08-18	15:02:00	0
2009-08-18	15:03:00	0
2009-08-18	15:04:00	0
2009-08-18	15:05:00	0
2009-08-18	15:06:00	0
2009-08-18	15:07:00	0
2009-08-18	15:08:00	0
2009-08-18	15:09:00	0
2009-08-18	15:10:00	0
2009-08-18	15:11:00	0
2009-08-18	15:12:00	0
2009-08-18	15:13:00	0
2009-08-18	15:14:00	0
2009-08-18	15:15:00	0
2009-08-18	15:16:00	0
2009-08-18	15:17:00	0
2009-08-18	15:18:00	0
2009-08-18	15:19:00	0
2009-08-18	15:20:00	0
2009-08-18	15:21:00	0
2009-08-18	15:22:00	0
2009-08-18	15:23:00	0
2009-08-18	15:24:00	0
2009-08-18	15:25:00	0
2009-08-18	15:26:00	0
2009-08-18	15:27:00	0
2009-08-18	15:28:00	0
2009-08-18	15:29:00	0
2009-08-18	15:30:00	0
2009-08-18	15:31:00	0
2009-08-18	15:32:00	0
2009-08-18	15:33:00	0
2009-08-18	15:34:00	0
2009-08-18	15:35:00	0
2009-08-18	15:36:00	0
2009-08-18	15:37:00	0
2009-08-18	15:38:00	0
2009-08-18	15:39:00	0
2009-08-18	15:40:00	0
2009-08-18	15:41:00	0
2009-08-18	15:42:00	0
2009-08-18	15:43:00	0
2009-08-18	15:44:00	0
2009-08-18	15:45:00	0
2009-08-18	15:46:00	0
2009-08-18	15:47:00	0
2009-08-18	15:48:00	0
2009-08-18	15:49:00	0
2009-08-18	15:50:00	0
2009-08-18	15:51:00	0
2009-08-18	15:52:00	0
2009-08-18	15:53:00	0
2009-08-18	15:54:00	0
2009-08-18	15:55:00	0
2009-08-18	15:56:00	0
2009-08-18	15:57:00	0
2009-08-18	15:58:00	0
2009-08-18	15:59:00	0
2009-08-18	16:00:00	0
2009-08-18	16:01:00	0
2009-08-18	16:02:00	0
2009-08-18	16:03:00	0
2009-08-18	16:04:00	0
2009-08-18	16:05:00	0
2009-08-18	16:06:00	0
2009-08-18	16:07:00	0
2009-08-18	16:08:00	0
2009-08-18	16:09:00	0
2009-08-18	16:10:00	0
2009-08-18	16:11:00	0
2009-08-18	16:12:00	0
2009-08-18	16:13:00	0
2009-08-18	16:14:00	0
2009-08-18	16:15:00	0
2009-08-18	16:16:00	0
2009-08-18	16:17:00	0
2009-08-18	16:18:00	0
2009-08-18	16:19:00	0
2009-08-18	16:20:00	0
2009-08-18	16:21:00	0
2009-08-18	16:22:00	0
2009-08-18	16:23:00	0
2009-08-18	16:24:00	0
2009-08-18	16:25:00	0
2009-08-18	16:26:00	0
2009-08-18	16:27:00	0
2009-08-18	16:28:00	0
2009-08-18	16:29:00	0
2009-08-18	16:30:00	0
2009-08-18	16:31:00	0
2009-08-18	16:32:00	0
2009-08-18	16:33:00	0
2009-08-18	16:34:00	0
2009-08-18	16:35:00	0
2009-08-18	16:36:00	0
2009-08-18	16:37:00	0
2009-08-18	16:38:00	0
2009-08-18	16:39:00	0
2009-08-18	16:40:00	0
2009-08-18	16:41:00	0
2009-08-18	16:42:00	0
2009-08-18	16:43:00	0
2009-08-18	16:44:00	0
2009-08-18	16:45:00	0
2009-08-18	16:46:00	0
2009-08-18	16:47:00	0
2009-08-18	16:48:00	0
2009-08-18	16:49:00	0
2009-08-18	16:50:00	0
2009-08-18	16:51:00	0
2009-08-18	16:52:00	0
2009-08-18	16:53:00	0
2009-08-18	16:54:00	0
2009-08-18	16:55:00	0
2009-08-18	16:56:00	0
2009-08-18	16:57:00	0
2009-08-18	16:58:00	0
2009-08-18	16:59:00	0
2009-08-18	17:00:00	0
2009-08-18	17:01:00	0
2009-08-18	17:02:00	0
2009-08-18	17:03:00	0
2009-08-18	17:04:00	0
2009-08-18	17:05:00	0
2009-08-18	17:06:00	0
2009-08-18	17:07:00	0
2009-08-18	17:08:00	0
2009-08-18	17:09:00	0
2009-08-18	17:10:00	0
2009-08-18	17:11:00	0
2009-08-18	17:12:00	0
2009-08-18	17:13:00	0
2009-08-18	17:14:00	0
2009-08-18	17:15:00	0
2009-08-18	17:16:00	0
2009-08-18	17:17:00	0
2009-08-18	17:18:00	0
2009-08-18	17:19:00	0
2009-08-18	17:20:00	0
2009-08-18	17:21:00	0
2009-08-18	17:22:00	0
2009-08-18	17:23:00	0
2009-08-18	17:24:00	0
2009-08-18	17:25:00	0
2009-08-18	17:26:00	0
2009-08-18	17:27:00	0
2009-08-18	17:28:00	0
2009-08-18	17:29:00	0
2009-08-18	17:30:00	0
2009-08-18	17:31:00	0
2009-08-18	17:32:00	0
2009-08-18	17:33:00	0
2009-08-18	17:34:00	0
2009-08-18	17:35:00	0
2009-08-18	17:36:00	0
2009-08-18	17:37:00	0
2009-08-18	17:38:00	0
2009-08-18	17:39:00	0
2009-08-18	17:40:00	0
2009-08-18	17:41:00	0
2009-08-18	17:42:00	0
2009-08-18	17:43:00	0
2009-08-18	17:44:00	0
2009-08-18	17:45:00	0
2009-08-18	17:46:00	0
2009-08-18	17:47:00	0
2009-08-18	17:48:00	0
2009-08-18	17:49:00	0
2009-08-18	17:50:00	0
2009-08-18	17:51:00	0
2009-08-18	17:52:00	0
2009-08-18	17:53:00	0
2009-08-18	17:54:00	0
2009-08-18	17:55:00	0
2009-08-18	17:56:00	0
2009-08-18	17:57:00	0
2009-08-18	17:58:00	0
2009-08-18	17:59:00	0
2009-08-18	18:00:00	0
2009-08-18	18:01:00	0
2009-08-18	18:02:00	0
2009-08-18	18:03:00	0
2009-08-18	18:04:00	0
2009-08-18	18:05:00	0
2009-08-18	18:06:00	0
2009-08-18	18:07:00	0
2009-08-18	18:08:00	13
2009-08-18	18:09:00	0
2009-08-18	18:10:00	26
2009-08-18	18:11:00	0
2009-08-18	18:12:00	38
2009-08-18	18:13:00	0
2009-08-18	18:14:00	77
2009-08-18	18:15:00	13
2009-08-18	18:16:00	141
2009-08-18	18:17:00	0
2009-08-18	18:18:00	0
2009-08-18	18:19:00	51
2009-08-18	18:20:00	0
2009-08-18	18:21:00	0
2009-08-18	18:22:00	0
2009-08-18	18:23:00	26
2009-08-18	18:24:00	0
2009-08-18	18:25:00	0
2009-08-18	18:26:00	0
2009-08-18	18:27:00	64
2009-08-18	18:28:00	0
2009-08-18	18:29:00	0
2009-08-18	18:30:00	0
2009-08-18	18:31:00	0
2009-08-18	18:32:00	0
2009-08-18	18:33:00	0
2009-08-18	18:34:00	0
2009-08-18	18:35:00	0
2009-08-18	18:36:00	0
2009-08-18	18:37:00	0
2009-08-18	18:38:00	13
2009-08-18	18:39:00	0
2009-08-18	18:40:00	0
2009-08-18	18:41:00	0
2009-08-18	18:42:00	0
2009-08-18	18:43:00	13
2009-08-18	18:44:00	320
2009-08-18	18:45:00	228
2009-08-18	18:46:00	579
2009-08-18	18:47:00	26
2009-08-18	18:48:00	13
2009-08-18	18:49:00	13
2009-08-18	18:50:00	228
2009-08-18	18:51:00	799
2009-08-18	18:52:00	425
2009-08-18	18:53:00	517
2009-08-18	18:54:00	197
2009-08-18	18:55:00	389
2009-08-18	18:56:00	13
2009-08-18	18:57:00	0
2009-08-18	18:58:00	26
2009-08-18	18:59:00	0
2009-08-18	19:00:00	0
2009-08-18	19:01:00	0
2009-08-18	19:02:00	0
2009-08-18	19:03:00	0
2009-08-18	19:04:00	0
2009-08-18	19:05:00	38
2009-08-18	19:06:00	38
2009-08-18	19:07:00	0
2009-08-18	19:08:00	0
2009-08-18	19:09:00	0
2009-08-18	19:10:00	0
2009-08-18	19:11:00	0
2009-08-18	19:12:00	0
2009-08-18	19:13:00	0
2009-08-18	19:14:00	0
2009-08-18	19:15:00	0
2009-08-18	19:16:00	0
2009-08-18	19:17:00	51
2009-08-18	19:18:00	0
2009-08-18	19:19:00	0
2009-08-18	19:20:00	0
2009-08-18	19:21:00	0
2009-08-18	19:22:00	0
2009-08-18	19:23:00	0
2009-08-18	19:24:00	0
2009-08-18	19:25:00	0
2009-08-18	19:26:00	0
2009-08-18	19:27:00	0
2009-08-18	19:28:00	0
2009-08-18	19:29:00	0
2009-08-18	19:30:00	0
2009-08-18	19:31:00	0
2009-08-18	19:32:00	0
2009-08-18	19:33:00	0
2009-08-18	19:34:00	0
2009-08-18	19:35:00	0
2009-08-18	19:36:00	166
2009-08-18	19:37:00	64
2009-08-18	19:38:00	228
2009-08-18	19:39:00	389
2009-08-18	19:40:00	26
2009-08-18	19:41:00	26
2009-08-18	19:42:00	26
2009-08-18	19:43:00	13
2009-08-18	19:44:00	0
2009-08-18	19:45:00	0
2009-08-18	19:46:00	13
2009-08-18	19:47:00	0
2009-08-18	19:48:00	0
2009-08-18	19:49:00	0
2009-08-18	19:50:00	620
2009-08-18	19:51:00	77
2009-08-18	19:52:00	141
2009-08-18	19:53:00	305
2009-08-18	19:54:00	274
2009-08-18	19:55:00	335
2009-08-18	19:56:00	243
2009-08-18	19:57:00	115
2009-08-18	19:58:00	13
2009-08-18	19:59:00	0
2009-08-18	20:00:00	64
2009-08-18	20:01:00	26
2009-08-18	20:02:00	13
2009-08-18	20:03:00	13
2009-08-18	20:04:00	0
2009-08-18	20:05:00	0
2009-08-18	20:06:00	0
2009-08-18	20:07:00	0
2009-08-18	20:08:00	0
2009-08-18	20:09:00	0
2009-08-18	20:10:00	90
2009-08-18	20:11:00	0
2009-08-18	20:12:00	0
2009-08-18	20:13:00	0
2009-08-18	20:14:00	0
2009-08-18	20:15:00	38
2009-08-18	20:16:00	0
2009-08-18	20:17:00	0
2009-08-18	20:18:00	90
2009-08-18	20:19:00	0
2009-08-18	20:20:00	0
2009-08-18	20:21:00	0
2009-08-18	20:22:00	13
2009-08-18	20:23:00	13
2009-08-18	20:24:00	538
2009-08-18	20:25:00	182
2009-08-18	20:26:00	166
2009-08-18	20:27:00	154
2009-08-18	20:28:00	212
2009-08-18	20:29:00	228
2009-08-18	20:30:00	243
2009-08-18	20:31:00	141
2009-08-18	20:32:00	141
2009-08-18	20:33:00	26
2009-08-18	20:34:00	13
2009-08-18	20:35:00	13
2009-08-18	20:36:00	13
2009-08-18	20:37:00	0
2009-08-18	20:38:00	0
2009-08-18	20:39:00	0
2009-08-18	20:40:00	0
2009-08-18	20:41:00	0
2009-08-18	20:42:00	0
2009-08-18	20:43:00	64
2009-08-18	20:44:00	182
2009-08-18	20:45:00	684
2009-08-18	20:46:00	620
2009-08-18	20:47:00	707
2009-08-18	20:48:00	26
2009-08-18	20:49:00	64
2009-08-18	20:50:00	0
2009-08-18	20:51:00	77
2009-08-18	20:52:00	51
2009-08-18	20:53:00	0
2009-08-18	20:54:00	13
2009-08-18	20:55:00	64
2009-08-18	20:56:00	26
2009-08-18	20:57:00	90
2009-08-18	20:58:00	51
2009-08-18	20:59:00	154
2009-08-18	21:00:00	182
2009-08-18	21:01:00	115
2009-08-18	21:02:00	154
2009-08-18	21:03:00	0
2009-08-18	21:04:00	0
2009-08-18	21:05:00	13
2009-08-18	21:06:00	0
2009-08-18	21:07:00	13
2009-08-18	21:08:00	13
2009-08-18	21:09:00	141
2009-08-18	21:10:00	90
2009-08-18	21:11:00	0
2009-08-18	21:12:00	0
2009-08-18	21:13:00	0
2009-08-18	21:14:00	0
2009-08-18	21:15:00	0
2009-08-18	21:16:00	0
2009-08-18	21:17:00	0
2009-08-18	21:18:00	0
2009-08-18	21:19:00	0
2009-08-18	21:20:00	0
2009-08-18	21:21:00	0
2009-08-18	21:22:00	0
2009-08-18	21:23:00	0
2009-08-18	21:24:00	0
2009-08-18	21:25:00	13
2009-08-18	21:26:00	0
2009-08-18	21:27:00	197
2009-08-18	21:28:00	197
2009-08-18	21:29:00	64
2009-08-18	21:30:00	38
2009-08-18	21:31:00	0
2009-08-18	21:32:00	0
2009-08-18	21:33:00	0
2009-08-18	21:34:00	38
2009-08-18	21:35:00	320
2009-08-18	21:36:00	243
2009-08-18	21:37:00	228
2009-08-18	21:38:00	115
2009-08-18	21:39:00	13
2009-08-18	21:40:00	13
2009-08-18	21:41:00	0
2009-08-18	21:42:00	64
2009-08-18	21:43:00	26
2009-08-18	21:44:00	0
2009-08-18	21:45:00	0
2009-08-18	21:46:00	0
2009-08-18	21:47:00	0
2009-08-18	21:48:00	0
2009-08-18	21:49:00	0
2009-08-18	21:50:00	13
2009-08-18	21:51:00	0
2009-08-18	21:52:00	0
2009-08-18	21:53:00	0
2009-08-18	21:54:00	0
2009-08-18	21:55:00	13
2009-08-18	21:56:00	0
2009-08-18	21:57:00	197
2009-08-18	21:58:00	228
2009-08-18	21:59:00	115
2009-08-18	22:00:00	353
2009-08-18	22:01:00	371
2009-08-18	22:02:00	320
2009-08-18	22:03:00	90
2009-08-18	22:04:00	425
2009-08-18	22:05:00	64
2009-08-18	22:06:00	38
2009-08-18	22:07:00	0
2009-08-18	22:08:00	0
2009-08-18	22:09:00	579
2009-08-18	22:10:00	558
2009-08-18	22:11:00	212
2009-08-18	22:12:00	822
2009-08-18	22:13:00	305
2009-08-18	22:14:00	289
2009-08-18	22:15:00	90
2009-08-18	22:16:00	128
2009-08-18	22:17:00	305
2009-08-18	22:18:00	407
2009-08-18	22:19:00	13
2009-08-18	22:20:00	320
2009-08-18	22:21:00	77
2009-08-18	22:22:00	13
2009-08-18	22:23:00	13
2009-08-18	22:24:00	90
2009-08-18	22:25:00	0
2009-08-18	22:26:00	0
2009-08-18	22:27:00	13
2009-08-18	22:28:00	13
2009-08-18	22:29:00	51
2009-08-18	22:30:00	0
2009-08-18	22:31:00	0
2009-08-18	22:32:00	0
2009-08-18	22:33:00	0
2009-08-18	22:34:00	0
2009-08-18	22:35:00	0
2009-08-18	22:36:00	0
2009-08-18	22:37:00	0
2009-08-18	22:38:00	0
2009-08-18	22:39:00	0
2009-08-18	22:40:00	0
2009-08-18	22:41:00	0
2009-08-18	22:42:00	0
2009-08-18	22:43:00	0
2009-08-18	22:44:00	0
2009-08-18	22:45:00	0
2009-08-18	22:46:00	0
2009-08-18	22:47:00	0
2009-08-18	22:48:00	0
2009-08-18	22:49:00	0
2009-08-18	22:50:00	0
2009-08-18	22:51:00	0
2009-08-18	22:52:00	0
2009-08-18	22:53:00	0
2009-08-18	22:54:00	0
2009-08-18	22:55:00	0
2009-08-18	22:56:00	0
2009-08-18	22:57:00	0
2009-08-18	22:58:00	0
2009-08-18	22:59:00	0
2009-08-18	23:00:00	0
2009-08-18	23:01:00	0
2009-08-18	23:02:00	0
2009-08-18	23:03:00	0
2009-08-18	23:04:00	115
2009-08-18	23:05:00	0
2009-08-18	23:06:00	51
2009-08-18	23:07:00	0
2009-08-18	23:08:00	0
2009-08-18	23:09:00	0
2009-08-18	23:10:00	0
2009-08-18	23:11:00	0
2009-08-18	23:12:00	0
2009-08-18	23:13:00	0
2009-08-18	23:14:00	0
2009-08-18	23:15:00	0
2009-08-18	23:16:00	0
2009-08-18	23:17:00	0
2009-08-18	23:18:00	0
2009-08-18	23:19:00	0
2009-08-18	23:20:00	0
2009-08-18	23:21:00	0
2009-08-18	23:22:00	0
2009-08-18	23:23:00	0
2009-08-18	23:24:00	0
2009-08-18	23:25:00	0
2009-08-18	23:26:00	0
2009-08-18	23:27:00	0
2009-08-18	23:28:00	0
2009-08-18	23:29:00	0
2009-08-18	23:30:00	0
2009-08-18	23:31:00	0
2009-08-18	23:32:00	0
2009-08-18	23:33:00	0
2009-08-18	23:34:00	0
2009-08-18	23:35:00	0
2009-08-18	23:36:00	0
2009-08-18	23:37:00	0
2009-08-18	23:38:00	0
2009-08-18	23:39:00	0
2009-08-18	23:40:00	0
2009-08-18	23:41:00	0
2009-08-18	23:42:00	0
2009-08-18	23:43:00	0
2009-08-18	23:44:00	13
2009-08-18	23:45:00	0
2009-08-18	23:46:00	90
2009-08-18	23:47:00	0
2009-08-18	23:48:00	0
2009-08-18	23:49:00	0
2009-08-18	23:50:00	102
2009-08-18	23:51:00	51
2009-08-18	23:52:00	26
2009-08-18	23:53:00	51
2009-08-18	23:54:00	0
2009-08-18	23:55:00	0
2009-08-18	23:56:00	0
2009-08-18	23:57:00	0
2009-08-18	23:58:00	0
2009-08-18	23:59:00	0
2009-08-19	00:00:00	0
2009-08-19	00:01:00	0
2009-08-19	00:02:00	0
2009-08-19	00:03:00	13
2009-08-19	00:04:00	0
2009-08-19	00:05:00	0
2009-08-19	00:06:00	0
2009-08-19	00:07:00	0
2009-08-19	00:08:00	0
2009-08-19	00:09:00	0
2009-08-19	00:10:00	0
2009-08-19	00:11:00	0
2009-08-19	00:12:00	0
2009-08-19	00:13:00	0
2009-08-19	00:14:00	0
2009-08-19	00:15:00	0
2009-08-19	00:16:00	0
2009-08-19	00:17:00	0
2009-08-19	00:18:00	0
2009-08-19	00:19:00	0
2009-08-19	00:20:00	0
2009-08-19	00:21:00	0
2009-08-19	00:22:00	0
2009-08-19	00:23:00	0
2009-08-19	00:24:00	0
2009-08-19	00:25:00	0
2009-08-19	00:26:00	0
2009-08-19	00:27:00	0
2009-08-19	00:28:00	0
2009-08-19	00:29:00	0
2009-08-19	00:30:00	0
2009-08-19	00:31:00	0
2009-08-19	00:32:00	0
2009-08-19	00:33:00	0
2009-08-19	00:34:00	0
2009-08-19	00:35:00	0
2009-08-19	00:36:00	13
2009-08-19	00:37:00	13
2009-08-19	00:38:00	141
2009-08-19	00:39:00	154
2009-08-19	00:40:00	38
2009-08-19	00:41:00	305
2009-08-19	00:42:00	0
2009-08-19	00:43:00	166
2009-08-19	00:44:00	0
2009-08-19	00:45:00	0
2009-08-19	00:46:00	0
2009-08-19	00:47:00	0
2009-08-19	00:48:00	0
2009-08-19	00:49:00	0
2009-08-19	00:50:00	0
2009-08-19	00:51:00	0
2009-08-19	00:52:00	0
2009-08-19	00:53:00	0
2009-08-19	00:54:00	0
2009-08-19	00:55:00	0
2009-08-19	00:56:00	0
2009-08-19	00:57:00	0
2009-08-19	00:58:00	0
2009-08-19	00:59:00	0
2009-08-19	01:00:00	0
2009-08-19	01:01:00	0
2009-08-19	01:02:00	0
2009-08-19	01:03:00	0
2009-08-19	01:04:00	0
2009-08-19	01:05:00	0
2009-08-19	01:06:00	0
2009-08-19	01:07:00	0
2009-08-19	01:08:00	0
2009-08-19	01:09:00	0
2009-08-19	01:10:00	0
2009-08-19	01:11:00	0
2009-08-19	01:12:00	0
2009-08-19	01:13:00	0
2009-08-19	01:14:00	0
2009-08-19	01:15:00	0
2009-08-19	01:16:00	0
2009-08-19	01:17:00	0
2009-08-19	01:18:00	0
2009-08-19	01:19:00	0
2009-08-19	01:20:00	0
2009-08-19	01:21:00	0
2009-08-19	01:22:00	0
2009-08-19	01:23:00	0
2009-08-19	01:24:00	0
2009-08-19	01:25:00	0
2009-08-19	01:26:00	0
2009-08-19	01:27:00	0
2009-08-19	01:28:00	0
2009-08-19	01:29:00	0
2009-08-19	01:30:00	0
2009-08-19	01:31:00	0
2009-08-19	01:32:00	0
2009-08-19	01:33:00	0
2009-08-19	01:34:00	0
2009-08-19	01:35:00	0
2009-08-19	01:36:00	0
2009-08-19	01:37:00	0
2009-08-19	01:38:00	0
2009-08-19	01:39:00	0
2009-08-19	01:40:00	0
2009-08-19	01:41:00	0
2009-08-19	01:42:00	0
2009-08-19	01:43:00	0
2009-08-19	01:44:00	0
2009-08-19	01:45:00	0
2009-08-19	01:46:00	0
2009-08-19	01:47:00	0
2009-08-19	01:48:00	0
2009-08-19	01:49:00	0
2009-08-19	01:50:00	0
2009-08-19	01:51:00	0
2009-08-19	01:52:00	0
2009-08-19	01:53:00	0
2009-08-19	01:54:00	0
2009-08-19	01:55:00	0
2009-08-19	01:56:00	0
2009-08-19	01:57:00	0
2009-08-19	01:58:00	0
2009-08-19	01:59:00	0
2009-08-19	02:00:00	0
2009-08-19	02:01:00	0
2009-08-19	02:02:00	0
2009-08-19	02:03:00	0
2009-08-19	02:04:00	0
2009-08-19	02:05:00	0
2009-08-19	02:06:00	0
2009-08-19	02:07:00	0
2009-08-19	02:08:00	0
2009-08-19	02:09:00	0
2009-08-19	02:10:00	0
2009-08-19	02:11:00	0
2009-08-19	02:12:00	0
2009-08-19	02:13:00	0
2009-08-19	02:14:00	0
2009-08-19	02:15:00	0
2009-08-19	02:16:00	0
2009-08-19	02:17:00	0
2009-08-19	02:18:00	0
2009-08-19	02:19:00	0
2009-08-19	02:20:00	0
2009-08-19	02:21:00	0
2009-08-19	02:22:00	0
2009-08-19	02:23:00	0
2009-08-19	02:24:00	0
2009-08-19	02:25:00	0
2009-08-19	02:26:00	0
2009-08-19	02:27:00	0
2009-08-19	02:28:00	0
2009-08-19	02:29:00	0
2009-08-19	02:30:00	0
2009-08-19	02:31:00	0
2009-08-19	02:32:00	0
2009-08-19	02:33:00	0
2009-08-19	02:34:00	0
2009-08-19	02:35:00	0
2009-08-19	02:36:00	0
2009-08-19	02:37:00	0
2009-08-19	02:38:00	13
2009-08-19	02:39:00	0
2009-08-19	02:40:00	0
2009-08-19	02:41:00	0
2009-08-19	02:42:00	0
2009-08-19	02:43:00	0
2009-08-19	02:44:00	0
2009-08-19	02:45:00	13
2009-08-19	02:46:00	0
2009-08-19	02:47:00	0
2009-08-19	02:48:00	0
2009-08-19	02:49:00	0
2009-08-19	02:50:00	51
2009-08-19	02:51:00	26
2009-08-19	02:52:00	0
2009-08-19	02:53:00	0
2009-08-19	02:54:00	0
2009-08-19	02:55:00	0
2009-08-19	02:56:00	0
2009-08-19	02:57:00	0
2009-08-19	02:58:00	0
2009-08-19	02:59:00	0
2009-08-19	03:00:00	0
2009-08-19	03:01:00	0
2009-08-19	03:02:00	0
2009-08-19	03:03:00	0
2009-08-19	03:04:00	0
2009-08-19	03:05:00	0
2009-08-19	03:06:00	0
2009-08-19	03:07:00	0
2009-08-19	03:08:00	0
2009-08-19	03:09:00	0
2009-08-19	03:10:00	0
2009-08-19	03:11:00	0
2009-08-19	03:12:00	0
2009-08-19	03:13:00	0
2009-08-19	03:14:00	0
2009-08-19	03:15:00	0
2009-08-19	03:16:00	0
2009-08-19	03:17:00	0
2009-08-19	03:18:00	0
2009-08-19	03:19:00	0
2009-08-19	03:20:00	0
2009-08-19	03:21:00	0
2009-08-19	03:22:00	26
2009-08-19	03:23:00	0
2009-08-19	03:24:00	0
2009-08-19	03:25:00	0
2009-08-19	03:26:00	0
2009-08-19	03:27:00	0
2009-08-19	03:28:00	0
2009-08-19	03:29:00	0
2009-08-19	03:30:00	0
2009-08-19	03:31:00	0
2009-08-19	03:32:00	0
2009-08-19	03:33:00	0
2009-08-19	03:34:00	0
2009-08-19	03:35:00	0
2009-08-19	03:36:00	0
2009-08-19	03:37:00	0
2009-08-19	03:38:00	0
2009-08-19	03:39:00	13
2009-08-19	03:40:00	0
2009-08-19	03:41:00	0
2009-08-19	03:42:00	0
2009-08-19	03:43:00	0
2009-08-19	03:44:00	0
2009-08-19	03:45:00	0
2009-08-19	03:46:00	0
2009-08-19	03:47:00	0
2009-08-19	03:48:00	0
2009-08-19	03:49:00	0
2009-08-19	03:50:00	0
2009-08-19	03:51:00	0
2009-08-19	03:52:00	0
2009-08-19	03:53:00	0
2009-08-19	03:54:00	0
2009-08-19	03:55:00	0
2009-08-19	03:56:00	0
2009-08-19	03:57:00	0
2009-08-19	03:58:00	0
2009-08-19	03:59:00	0
2009-08-19	04:00:00	0
2009-08-19	04:01:00	0
2009-08-19	04:02:00	0
2009-08-19	04:03:00	0
2009-08-19	04:04:00	0
2009-08-19	04:05:00	0
2009-08-19	04:06:00	26
2009-08-19	04:07:00	13
2009-08-19	04:08:00	13
2009-08-19	04:09:00	0
2009-08-19	04:10:00	0
2009-08-19	04:11:00	13
2009-08-19	04:12:00	0
2009-08-19	04:13:00	13
2009-08-19	04:14:00	0
2009-08-19	04:15:00	0
2009-08-19	04:16:00	0
2009-08-19	04:17:00	0
2009-08-19	04:18:00	0
2009-08-19	04:19:00	0
2009-08-19	04:20:00	0
2009-08-19	04:21:00	0
2009-08-19	04:22:00	0
2009-08-19	04:23:00	0
2009-08-19	04:24:00	0
2009-08-19	04:25:00	0
2009-08-19	04:26:00	0
2009-08-19	04:27:00	0
2009-08-19	04:28:00	0
2009-08-19	04:29:00	0
2009-08-19	04:30:00	0
2009-08-19	04:31:00	0
2009-08-19	04:32:00	13
2009-08-19	04:33:00	0
2009-08-19	04:34:00	0
2009-08-19	04:35:00	0
2009-08-19	04:36:00	0
2009-08-19	04:37:00	0
2009-08-19	04:38:00	0
2009-08-19	04:39:00	0
2009-08-19	04:40:00	0
2009-08-19	04:41:00	0
2009-08-19	04:42:00	0
2009-08-19	04:43:00	0
2009-08-19	04:44:00	0
2009-08-19	04:45:00	0
2009-08-19	04:46:00	0
2009-08-19	04:47:00	0
2009-08-19	04:48:00	0
2009-08-19	04:49:00	0
2009-08-19	04:50:00	0
2009-08-19	04:51:00	0
2009-08-19	04:52:00	0
2009-08-19	04:53:00	0
2009-08-19	04:54:00	0
2009-08-19	04:55:00	0
2009-08-19	04:56:00	0
2009-08-19	04:57:00	0
2009-08-19	04:58:00	0
2009-08-19	04:59:00	0
2009-08-19	05:00:00	0
2009-08-19	05:01:00	0
2009-08-19	05:02:00	0
2009-08-19	05:03:00	13
2009-08-19	05:04:00	26
2009-08-19	05:05:00	0
2009-08-19	05:06:00	0
2009-08-19	05:07:00	0
2009-08-19	05:08:00	0
2009-08-19	05:09:00	0
2009-08-19	05:10:00	0
2009-08-19	05:11:00	0
2009-08-19	05:12:00	0
2009-08-19	05:13:00	0
2009-08-19	05:14:00	0
2009-08-19	05:15:00	90
2009-08-19	05:16:00	26
2009-08-19	05:17:00	13
2009-08-19	05:18:00	0
2009-08-19	05:19:00	13
2009-08-19	05:20:00	166
2009-08-19	05:21:00	13
2009-08-19	05:22:00	0
2009-08-19	05:23:00	0
2009-08-19	05:24:00	0
2009-08-19	05:25:00	0
2009-08-19	05:26:00	0
2009-08-19	05:27:00	0
2009-08-19	05:28:00	13
2009-08-19	05:29:00	0
2009-08-19	05:30:00	51
2009-08-19	05:31:00	0
2009-08-19	05:32:00	0
2009-08-19	05:33:00	0
2009-08-19	05:34:00	64
2009-08-19	05:35:00	102
2009-08-19	05:36:00	353
2009-08-19	05:37:00	259
2009-08-19	05:38:00	873
2009-08-19	05:39:00	640
2009-08-19	05:40:00	707
2009-08-19	05:41:00	166
2009-08-19	05:42:00	479
2009-08-19	05:43:00	0
2009-08-19	05:44:00	0
2009-08-19	05:45:00	0
2009-08-19	05:46:00	0
2009-08-19	05:47:00	0
2009-08-19	05:48:00	0
2009-08-19	05:49:00	0
2009-08-19	05:50:00	0
2009-08-19	05:51:00	38
2009-08-19	05:52:00	0
2009-08-19	05:53:00	13
2009-08-19	05:54:00	0
2009-08-19	05:55:00	0
2009-08-19	05:56:00	0
2009-08-19	05:57:00	0
2009-08-19	05:58:00	0
2009-08-19	05:59:00	0
2009-08-19	06:00:00	0
2009-08-19	06:01:00	0
2009-08-19	06:02:00	0
2009-08-19	06:03:00	0
2009-08-19	06:04:00	0
2009-08-19	06:05:00	0
2009-08-19	06:06:00	0
2009-08-19	06:07:00	0
2009-08-19	06:08:00	0
2009-08-19	06:09:00	0
2009-08-19	06:10:00	0
2009-08-19	06:11:00	0
2009-08-19	06:12:00	0
2009-08-19	06:13:00	0
2009-08-19	06:14:00	0
2009-08-19	06:15:00	0
2009-08-19	06:16:00	0
2009-08-19	06:17:00	0
2009-08-19	06:18:00	0
2009-08-19	06:19:00	26
2009-08-19	06:20:00	0
2009-08-19	06:21:00	0
2009-08-19	06:22:00	0
2009-08-19	06:23:00	0
2009-08-19	06:24:00	0
2009-08-19	06:25:00	0
2009-08-19	06:26:00	0
2009-08-19	06:27:00	0
2009-08-19	06:28:00	0
2009-08-19	06:29:00	0
2009-08-19	06:30:00	0
2009-08-19	06:31:00	0
2009-08-19	06:32:00	0
2009-08-19	06:33:00	0
2009-08-19	06:34:00	0
2009-08-19	06:35:00	0
2009-08-19	06:36:00	0
2009-08-19	06:37:00	0
2009-08-19	06:38:00	0
2009-08-19	06:39:00	0
2009-08-19	06:40:00	0
2009-08-19	06:41:00	0
2009-08-19	06:42:00	0
2009-08-19	06:43:00	0
2009-08-19	06:44:00	0
2009-08-19	06:45:00	0
2009-08-19	06:46:00	0
2009-08-19	06:47:00	0
2009-08-19	06:48:00	13
2009-08-19	06:49:00	13
2009-08-19	06:50:00	0
2009-08-19	06:51:00	0
2009-08-19	06:52:00	0
2009-08-19	06:53:00	0
2009-08-19	06:54:00	0
2009-08-19	06:55:00	0
2009-08-19	06:56:00	0
2009-08-19	06:57:00	0
2009-08-19	06:58:00	0
2009-08-19	06:59:00	0
2009-08-19	07:00:00	0
2009-08-19	07:01:00	0
2009-08-19	07:02:00	0
2009-08-19	07:03:00	0
2009-08-19	07:04:00	0
2009-08-19	07:05:00	0
2009-08-19	07:06:00	0
2009-08-19	07:07:00	0
2009-08-19	07:08:00	0
2009-08-19	07:09:00	0
2009-08-19	07:10:00	0
2009-08-19	07:11:00	0
2009-08-19	07:12:00	0
2009-08-19	07:13:00	0
2009-08-19	07:14:00	0
2009-08-19	07:15:00	0
2009-08-19	07:16:00	0
2009-08-19	07:17:00	0
2009-08-19	07:18:00	0
2009-08-19	07:19:00	0
2009-08-19	07:20:00	0
2009-08-19	07:21:00	0
2009-08-19	07:22:00	0
2009-08-19	07:23:00	0
2009-08-19	07:24:00	0
2009-08-19	07:25:00	0
2009-08-19	07:26:00	0
2009-08-19	07:27:00	0
2009-08-19	07:28:00	0
2009-08-19	07:29:00	0
2009-08-19	07:30:00	0
2009-08-19	07:31:00	13
2009-08-19	07:32:00	0
2009-08-19	07:33:00	0
2009-08-19	07:34:00	0
2009-08-19	07:35:00	0
2009-08-19	07:36:00	0
2009-08-19	07:37:00	0
2009-08-19	07:38:00	0
2009-08-19	07:39:00	0
2009-08-19	07:40:00	0
2009-08-19	07:41:00	0
2009-08-19	07:42:00	26
2009-08-19	07:43:00	0
2009-08-19	07:44:00	0
2009-08-19	07:45:00	0
2009-08-19	07:46:00	0
2009-08-19	07:47:00	0
2009-08-19	07:48:00	0
2009-08-19	07:49:00	0
2009-08-19	07:50:00	0
2009-08-19	07:51:00	0
2009-08-19	07:52:00	0
2009-08-19	07:53:00	0
2009-08-19	07:54:00	0
2009-08-19	07:55:00	0
2009-08-19	07:56:00	0
2009-08-19	07:57:00	0
2009-08-19	07:58:00	0
2009-08-19	07:59:00	0
2009-08-19	08:00:00	0
2009-08-19	08:01:00	0
2009-08-19	08:02:00	51
2009-08-19	08:03:00	38
2009-08-19	08:04:00	90
2009-08-19	08:05:00	1029
2009-08-19	08:06:00	620
2009-08-19	08:07:00	684
2009-08-19	08:08:00	26
2009-08-19	08:09:00	353
2009-08-19	08:10:00	13
2009-08-19	08:11:00	0
2009-08-19	08:12:00	166
2009-08-19	08:13:00	38
2009-08-19	08:14:00	26
2009-08-19	08:15:00	0
2009-08-19	08:16:00	0
2009-08-19	08:17:00	38
2009-08-19	08:18:00	90
2009-08-19	08:19:00	77
2009-08-19	08:20:00	13
2009-08-19	08:21:00	0
2009-08-19	08:22:00	13
2009-08-19	08:23:00	0
2009-08-19	08:24:00	13
2009-08-19	08:25:00	479
2009-08-19	08:26:00	197
2009-08-19	08:27:00	0
2009-08-19	08:28:00	13
2009-08-19	08:29:00	0
2009-08-19	08:30:00	13
2009-08-19	08:31:00	128
2009-08-19	08:32:00	38
2009-08-19	08:33:00	0
2009-08-19	08:34:00	0
2009-08-19	08:35:00	0
2009-08-19	08:36:00	0
2009-08-19	08:37:00	0
2009-08-19	08:38:00	0
2009-08-19	08:39:00	0
2009-08-19	08:40:00	13
2009-08-19	08:41:00	0
2009-08-19	08:42:00	90
2009-08-19	08:43:00	64
2009-08-19	08:44:00	0
2009-08-19	08:45:00	0
2009-08-19	08:46:00	0
2009-08-19	08:47:00	0
2009-08-19	08:48:00	0
2009-08-19	08:49:00	90
2009-08-19	08:50:00	0
2009-08-19	08:51:00	0
2009-08-19	08:52:00	13
2009-08-19	08:53:00	51
2009-08-19	08:54:00	51
2009-08-19	08:55:00	371
2009-08-19	08:56:00	13
2009-08-19	08:57:00	26
2009-08-19	08:58:00	13
2009-08-19	08:59:00	0
2009-08-19	09:00:00	0
2009-08-19	09:01:00	13
2009-08-19	09:02:00	0
2009-08-19	09:03:00	0
2009-08-19	09:04:00	0
2009-08-19	09:05:00	0
2009-08-19	09:06:00	0
2009-08-19	09:07:00	13
2009-08-19	09:08:00	0
[truncated: 19,611 more rows]

## Sheet: 9.1.09
Actogram, Copy Raw Data, All Days
Identity:	Buster
Filename:	E:\Active Research Files\meloxicam titre canine\cases\buster\Buster 9.1.09.AWC
Gender:	M
Age:	11
Height:	61.0 cm	24.0 in
Weight:	11.8 kg	26.0 lbs
Start Date:	01-Sep-2009 (Tue)
Start Time:	18:00:00
Interval:	1.00 mins
Date Stamp:	Time Stamp:	Activity Data:	Marker Press:
2009-09-01	00:00:00	0
2009-09-01	00:01:00	0
2009-09-01	00:02:00	0
2009-09-01	00:03:00	0
2009-09-01	00:04:00	0
2009-09-01	00:05:00	0
2009-09-01	00:06:00	0
2009-09-01	00:07:00	0
2009-09-01	00:08:00	0
2009-09-01	00:09:00	0
2009-09-01	00:10:00	0
2009-09-01	00:11:00	0
2009-09-01	00:12:00	0
2009-09-01	00:13:00	0
2009-09-01	00:14:00	0
2009-09-01	00:15:00	0
2009-09-01	00:16:00	0
2009-09-01	00:17:00	0
2009-09-01	00:18:00	0
2009-09-01	00:19:00	0
2009-09-01	00:20:00	0
2009-09-01	00:21:00	0
2009-09-01	00:22:00	0
2009-09-01	00:23:00	0
2009-09-01	00:24:00	0
2009-09-01	00:25:00	0
2009-09-01	00:26:00	0
2009-09-01	00:27:00	0
2009-09-01	00:28:00	0
2009-09-01	00:29:00	0
2009-09-01	00:30:00	0
2009-09-01	00:31:00	0
2009-09-01	00:32:00	0
2009-09-01	00:33:00	0
2009-09-01	00:34:00	0
2009-09-01	00:35:00	0
2009-09-01	00:36:00	0
2009-09-01	00:37:00	0
2009-09-01	00:38:00	0
2009-09-01	00:39:00	0
2009-09-01	00:40:00	0
2009-09-01	00:41:00	0
2009-09-01	00:42:00	0
2009-09-01	00:43:00	0
2009-09-01	00:44:00	0
2009-09-01	00:45:00	0
2009-09-01	00:46:00	0
2009-09-01	00:47:00	0
2009-09-01	00:48:00	0
2009-09-01	00:49:00	0
2009-09-01	00:50:00	0
2009-09-01	00:51:00	0
2009-09-01	00:52:00	0
2009-09-01	00:53:00	0
2009-09-01	00:54:00	0
2009-09-01	00:55:00	0
2009-09-01	00:56:00	0
2009-09-01	00:57:00	0
2009-09-01	00:58:00	0
2009-09-01	00:59:00	0
2009-09-01	01:00:00	0
2009-09-01	01:01:00	0
2009-09-01	01:02:00	0
2009-09-01	01:03:00	0
2009-09-01	01:04:00	0
2009-09-01	01:05:00	0
2009-09-01	01:06:00	0
2009-09-01	01:07:00	0
2009-09-01	01:08:00	0
2009-09-01	01:09:00	0
2009-09-01	01:10:00	0
2009-09-01	01:11:00	0
2009-09-01	01:12:00	0
2009-09-01	01:13:00	0
2009-09-01	01:14:00	0
2009-09-01	01:15:00	0
2009-09-01	01:16:00	0
2009-09-01	01:17:00	0
2009-09-01	01:18:00	0
2009-09-01	01:19:00	0
2009-09-01	01:20:00	0
2009-09-01	01:21:00	0
2009-09-01	01:22:00	0
2009-09-01	01:23:00	0
2009-09-01	01:24:00	0
2009-09-01	01:25:00	0
2009-09-01	01:26:00	0
2009-09-01	01:27:00	0
2009-09-01	01:28:00	0
2009-09-01	01:29:00	0
2009-09-01	01:30:00	0
2009-09-01	01:31:00	0
2009-09-01	01:32:00	0
2009-09-01	01:33:00	0
2009-09-01	01:34:00	0
2009-09-01	01:35:00	0
2009-09-01	01:36:00	0
2009-09-01	01:37:00	0
2009-09-01	01:38:00	0
2009-09-01	01:39:00	0
2009-09-01	01:40:00	0
2009-09-01	01:41:00	0
2009-09-01	01:42:00	0
2009-09-01	01:43:00	0
2009-09-01	01:44:00	0
2009-09-01	01:45:00	0
2009-09-01	01:46:00	0
2009-09-01	01:47:00	0
2009-09-01	01:48:00	0
2009-09-01	01:49:00	0
2009-09-01	01:50:00	0
2009-09-01	01:51:00	0
2009-09-01	01:52:00	0
2009-09-01	01:53:00	0
2009-09-01	01:54:00	0
2009-09-01	01:55:00	0
2009-09-01	01:56:00	0
2009-09-01	01:57:00	0
2009-09-01	01:58:00	0
2009-09-01	01:59:00	0
2009-09-01	02:00:00	0
2009-09-01	02:01:00	0
2009-09-01	02:02:00	0
2009-09-01	02:03:00	0
2009-09-01	02:04:00	0
2009-09-01	02:05:00	0
2009-09-01	02:06:00	0
2009-09-01	02:07:00	0
2009-09-01	02:08:00	0
2009-09-01	02:09:00	0
2009-09-01	02:10:00	0
2009-09-01	02:11:00	0
2009-09-01	02:12:00	0
2009-09-01	02:13:00	0
2009-09-01	02:14:00	0
2009-09-01	02:15:00	0
2009-09-01	02:16:00	0
2009-09-01	02:17:00	0
2009-09-01	02:18:00	0
2009-09-01	02:19:00	0
2009-09-01	02:20:00	0
2009-09-01	02:21:00	0
2009-09-01	02:22:00	0
2009-09-01	02:23:00	0
2009-09-01	02:24:00	0
2009-09-01	02:25:00	0
2009-09-01	02:26:00	0
2009-09-01	02:27:00	0
2009-09-01	02:28:00	0
2009-09-01	02:29:00	0
2009-09-01	02:30:00	0
2009-09-01	02:31:00	0
2009-09-01	02:32:00	0
2009-09-01	02:33:00	0
2009-09-01	02:34:00	0
2009-09-01	02:35:00	0
2009-09-01	02:36:00	0
2009-09-01	02:37:00	0
2009-09-01	02:38:00	0
2009-09-01	02:39:00	0
2009-09-01	02:40:00	0
2009-09-01	02:41:00	0
2009-09-01	02:42:00	0
2009-09-01	02:43:00	0
2009-09-01	02:44:00	0
2009-09-01	02:45:00	0
2009-09-01	02:46:00	0
2009-09-01	02:47:00	0
2009-09-01	02:48:00	0
2009-09-01	02:49:00	0
2009-09-01	02:50:00	0
2009-09-01	02:51:00	0
2009-09-01	02:52:00	0
2009-09-01	02:53:00	0
2009-09-01	02:54:00	0
2009-09-01	02:55:00	0
2009-09-01	02:56:00	0
2009-09-01	02:57:00	0
2009-09-01	02:58:00	0
2009-09-01	02:59:00	0
2009-09-01	03:00:00	0
2009-09-01	03:01:00	0
2009-09-01	03:02:00	0
2009-09-01	03:03:00	0
2009-09-01	03:04:00	0
2009-09-01	03:05:00	0
2009-09-01	03:06:00	0
2009-09-01	03:07:00	0
2009-09-01	03:08:00	0
2009-09-01	03:09:00	0
2009-09-01	03:10:00	0
2009-09-01	03:11:00	0
2009-09-01	03:12:00	0
2009-09-01	03:13:00	0
2009-09-01	03:14:00	0
2009-09-01	03:15:00	0
2009-09-01	03:16:00	0
2009-09-01	03:17:00	0
2009-09-01	03:18:00	0
2009-09-01	03:19:00	0
2009-09-01	03:20:00	0
2009-09-01	03:21:00	0
2009-09-01	03:22:00	0
2009-09-01	03:23:00	0
2009-09-01	03:24:00	0
2009-09-01	03:25:00	0
2009-09-01	03:26:00	0
2009-09-01	03:27:00	0
2009-09-01	03:28:00	0
2009-09-01	03:29:00	0
2009-09-01	03:30:00	0
2009-09-01	03:31:00	0
2009-09-01	03:32:00	0
2009-09-01	03:33:00	0
2009-09-01	03:34:00	0
2009-09-01	03:35:00	0
2009-09-01	03:36:00	0
2009-09-01	03:37:00	0
2009-09-01	03:38:00	0
2009-09-01	03:39:00	0
2009-09-01	03:40:00	0
2009-09-01	03:41:00	0
2009-09-01	03:42:00	0
2009-09-01	03:43:00	0
2009-09-01	03:44:00	0
2009-09-01	03:45:00	0
2009-09-01	03:46:00	0
2009-09-01	03:47:00	0
2009-09-01	03:48:00	0
2009-09-01	03:49:00	0
2009-09-01	03:50:00	0
2009-09-01	03:51:00	0
2009-09-01	03:52:00	0
2009-09-01	03:53:00	0
2009-09-01	03:54:00	0
2009-09-01	03:55:00	0
2009-09-01	03:56:00	0
2009-09-01	03:57:00	0
2009-09-01	03:58:00	0
2009-09-01	03:59:00	0
2009-09-01	04:00:00	0
2009-09-01	04:01:00	0
2009-09-01	04:02:00	0
2009-09-01	04:03:00	0
2009-09-01	04:04:00	0
2009-09-01	04:05:00	0
2009-09-01	04:06:00	0
2009-09-01	04:07:00	0
2009-09-01	04:08:00	0
2009-09-01	04:09:00	0
2009-09-01	04:10:00	0
2009-09-01	04:11:00	0
2009-09-01	04:12:00	0
2009-09-01	04:13:00	0
2009-09-01	04:14:00	0
2009-09-01	04:15:00	0
2009-09-01	04:16:00	0
2009-09-01	04:17:00	0
2009-09-01	04:18:00	0
2009-09-01	04:19:00	0
2009-09-01	04:20:00	0
2009-09-01	04:21:00	0
2009-09-01	04:22:00	0
2009-09-01	04:23:00	0
2009-09-01	04:24:00	0
2009-09-01	04:25:00	0
2009-09-01	04:26:00	0
2009-09-01	04:27:00	0
2009-09-01	04:28:00	0
2009-09-01	04:29:00	0
2009-09-01	04:30:00	0
2009-09-01	04:31:00	0
2009-09-01	04:32:00	0
2009-09-01	04:33:00	0
2009-09-01	04:34:00	0
2009-09-01	04:35:00	0
2009-09-01	04:36:00	0
2009-09-01	04:37:00	0
2009-09-01	04:38:00	0
2009-09-01	04:39:00	0
2009-09-01	04:40:00	0
2009-09-01	04:41:00	0
2009-09-01	04:42:00	0
2009-09-01	04:43:00	0
2009-09-01	04:44:00	0
2009-09-01	04:45:00	0
2009-09-01	04:46:00	0
2009-09-01	04:47:00	0
2009-09-01	04:48:00	0
2009-09-01	04:49:00	0
2009-09-01	04:50:00	0
2009-09-01	04:51:00	0
2009-09-01	04:52:00	0
2009-09-01	04:53:00	0
2009-09-01	04:54:00	0
2009-09-01	04:55:00	0
2009-09-01	04:56:00	0
2009-09-01	04:57:00	0
2009-09-01	04:58:00	0
2009-09-01	04:59:00	0
2009-09-01	05:00:00	0
2009-09-01	05:01:00	0
2009-09-01	05:02:00	0
2009-09-01	05:03:00	0
2009-09-01	05:04:00	0
2009-09-01	05:05:00	0
2009-09-01	05:06:00	0
2009-09-01	05:07:00	0
2009-09-01	05:08:00	0
2009-09-01	05:09:00	0
2009-09-01	05:10:00	0
2009-09-01	05:11:00	0
2009-09-01	05:12:00	0
2009-09-01	05:13:00	0
2009-09-01	05:14:00	0
2009-09-01	05:15:00	0
2009-09-01	05:16:00	0
2009-09-01	05:17:00	0
2009-09-01	05:18:00	0
2009-09-01	05:19:00	0
2009-09-01	05:20:00	0
2009-09-01	05:21:00	0
2009-09-01	05:22:00	0
2009-09-01	05:23:00	0
2009-09-01	05:24:00	0
2009-09-01	05:25:00	0
2009-09-01	05:26:00	0
2009-09-01	05:27:00	0
2009-09-01	05:28:00	0
2009-09-01	05:29:00	0
2009-09-01	05:30:00	0
2009-09-01	05:31:00	0
2009-09-01	05:32:00	0
2009-09-01	05:33:00	0
2009-09-01	05:34:00	0
2009-09-01	05:35:00	0
2009-09-01	05:36:00	0
2009-09-01	05:37:00	0
2009-09-01	05:38:00	0
2009-09-01	05:39:00	0
2009-09-01	05:40:00	0
2009-09-01	05:41:00	0
2009-09-01	05:42:00	0
2009-09-01	05:43:00	0
2009-09-01	05:44:00	0
2009-09-01	05:45:00	0
2009-09-01	05:46:00	0
2009-09-01	05:47:00	0
2009-09-01	05:48:00	0
2009-09-01	05:49:00	0
2009-09-01	05:50:00	0
2009-09-01	05:51:00	0
2009-09-01	05:52:00	0
2009-09-01	05:53:00	0
2009-09-01	05:54:00	0
2009-09-01	05:55:00	0
2009-09-01	05:56:00	0
2009-09-01	05:57:00	0
2009-09-01	05:58:00	0
2009-09-01	05:59:00	0
2009-09-01	06:00:00	0
2009-09-01	06:01:00	0
2009-09-01	06:02:00	0
2009-09-01	06:03:00	0
2009-09-01	06:04:00	0
2009-09-01	06:05:00	0
2009-09-01	06:06:00	0
2009-09-01	06:07:00	0
2009-09-01	06:08:00	0
2009-09-01	06:09:00	0
2009-09-01	06:10:00	0
2009-09-01	06:11:00	0
2009-09-01	06:12:00	0
2009-09-01	06:13:00	0
2009-09-01	06:14:00	0
2009-09-01	06:15:00	0
2009-09-01	06:16:00	0
2009-09-01	06:17:00	0
2009-09-01	06:18:00	0
2009-09-01	06:19:00	0
2009-09-01	06:20:00	0
2009-09-01	06:21:00	0
2009-09-01	06:22:00	0
2009-09-01	06:23:00	0
2009-09-01	06:24:00	0
2009-09-01	06:25:00	0
2009-09-01	06:26:00	0
2009-09-01	06:27:00	0
2009-09-01	06:28:00	0
2009-09-01	06:29:00	0
2009-09-01	06:30:00	0
2009-09-01	06:31:00	0
2009-09-01	06:32:00	0
2009-09-01	06:33:00	0
2009-09-01	06:34:00	0
2009-09-01	06:35:00	0
2009-09-01	06:36:00	0
2009-09-01	06:37:00	0
2009-09-01	06:38:00	0
2009-09-01	06:39:00	0
2009-09-01	06:40:00	0
2009-09-01	06:41:00	0
2009-09-01	06:42:00	0
2009-09-01	06:43:00	0
2009-09-01	06:44:00	0
2009-09-01	06:45:00	0
2009-09-01	06:46:00	0
2009-09-01	06:47:00	0
2009-09-01	06:48:00	0
2009-09-01	06:49:00	0
2009-09-01	06:50:00	0
2009-09-01	06:51:00	0
2009-09-01	06:52:00	0
2009-09-01	06:53:00	0
2009-09-01	06:54:00	0
2009-09-01	06:55:00	0
2009-09-01	06:56:00	0
2009-09-01	06:57:00	0
2009-09-01	06:58:00	0
2009-09-01	06:59:00	0
2009-09-01	07:00:00	0
2009-09-01	07:01:00	0
2009-09-01	07:02:00	0
2009-09-01	07:03:00	0
2009-09-01	07:04:00	0
2009-09-01	07:05:00	0
2009-09-01	07:06:00	0
2009-09-01	07:07:00	0
2009-09-01	07:08:00	0
2009-09-01	07:09:00	0
2009-09-01	07:10:00	0
2009-09-01	07:11:00	0
2009-09-01	07:12:00	0
2009-09-01	07:13:00	0
2009-09-01	07:14:00	0
2009-09-01	07:15:00	0
2009-09-01	07:16:00	0
2009-09-01	07:17:00	0
2009-09-01	07:18:00	0
2009-09-01	07:19:00	0
2009-09-01	07:20:00	0
2009-09-01	07:21:00	0
2009-09-01	07:22:00	0
2009-09-01	07:23:00	0
2009-09-01	07:24:00	0
2009-09-01	07:25:00	0
2009-09-01	07:26:00	0
2009-09-01	07:27:00	0
2009-09-01	07:28:00	0
2009-09-01	07:29:00	0
2009-09-01	07:30:00	0
2009-09-01	07:31:00	0
2009-09-01	07:32:00	0
2009-09-01	07:33:00	0
2009-09-01	07:34:00	0
2009-09-01	07:35:00	0
2009-09-01	07:36:00	0
2009-09-01	07:37:00	0
2009-09-01	07:38:00	0
2009-09-01	07:39:00	0
2009-09-01	07:40:00	0
2009-09-01	07:41:00	0
2009-09-01	07:42:00	0
2009-09-01	07:43:00	0
2009-09-01	07:44:00	0
2009-09-01	07:45:00	0
2009-09-01	07:46:00	0
2009-09-01	07:47:00	0
2009-09-01	07:48:00	0
2009-09-01	07:49:00	0
2009-09-01	07:50:00	0
2009-09-01	07:51:00	0
2009-09-01	07:52:00	0
2009-09-01	07:53:00	0
2009-09-01	07:54:00	0
2009-09-01	07:55:00	0
2009-09-01	07:56:00	0
2009-09-01	07:57:00	0
2009-09-01	07:58:00	0
2009-09-01	07:59:00	0
2009-09-01	08:00:00	0
2009-09-01	08:01:00	0
2009-09-01	08:02:00	0
2009-09-01	08:03:00	0
2009-09-01	08:04:00	0
2009-09-01	08:05:00	0
2009-09-01	08:06:00	0
2009-09-01	08:07:00	0
2009-09-01	08:08:00	0
2009-09-01	08:09:00	0
2009-09-01	08:10:00	0
2009-09-01	08:11:00	0
2009-09-01	08:12:00	0
2009-09-01	08:13:00	0
2009-09-01	08:14:00	0
2009-09-01	08:15:00	0
2009-09-01	08:16:00	0
2009-09-01	08:17:00	0
2009-09-01	08:18:00	0
2009-09-01	08:19:00	0
2009-09-01	08:20:00	0
2009-09-01	08:21:00	0
2009-09-01	08:22:00	0
2009-09-01	08:23:00	0
2009-09-01	08:24:00	0
2009-09-01	08:25:00	0
2009-09-01	08:26:00	0
2009-09-01	08:27:00	0
2009-09-01	08:28:00	0
2009-09-01	08:29:00	0
2009-09-01	08:30:00	0
2009-09-01	08:31:00	0
2009-09-01	08:32:00	0
2009-09-01	08:33:00	0
2009-09-01	08:34:00	0
2009-09-01	08:35:00	0
2009-09-01	08:36:00	0
2009-09-01	08:37:00	0
2009-09-01	08:38:00	0
2009-09-01	08:39:00	0
2009-09-01	08:40:00	0
2009-09-01	08:41:00	0
2009-09-01	08:42:00	0
2009-09-01	08:43:00	0
2009-09-01	08:44:00	0
2009-09-01	08:45:00	0
2009-09-01	08:46:00	0
2009-09-01	08:47:00	0
2009-09-01	08:48:00	0
2009-09-01	08:49:00	0
2009-09-01	08:50:00	0
2009-09-01	08:51:00	0
2009-09-01	08:52:00	0
2009-09-01	08:53:00	0
2009-09-01	08:54:00	0
2009-09-01	08:55:00	0
2009-09-01	08:56:00	0
2009-09-01	08:57:00	0
2009-09-01	08:58:00	0
2009-09-01	08:59:00	0
2009-09-01	09:00:00	0
2009-09-01	09:01:00	0
2009-09-01	09:02:00	0
2009-09-01	09:03:00	0
2009-09-01	09:04:00	0
2009-09-01	09:05:00	0
2009-09-01	09:06:00	0
2009-09-01	09:07:00	0
2009-09-01	09:08:00	0
2009-09-01	09:09:00	0
2009-09-01	09:10:00	0
2009-09-01	09:11:00	0
2009-09-01	09:12:00	0
2009-09-01	09:13:00	0
2009-09-01	09:14:00	0
2009-09-01	09:15:00	0
2009-09-01	09:16:00	0
2009-09-01	09:17:00	0
2009-09-01	09:18:00	0
2009-09-01	09:19:00	0
2009-09-01	09:20:00	0
2009-09-01	09:21:00	0
2009-09-01	09:22:00	0
2009-09-01	09:23:00	0
2009-09-01	09:24:00	0
2009-09-01	09:25:00	0
2009-09-01	09:26:00	0
2009-09-01	09:27:00	0
2009-09-01	09:28:00	0
2009-09-01	09:29:00	0
2009-09-01	09:30:00	0
2009-09-01	09:31:00	0
2009-09-01	09:32:00	0
2009-09-01	09:33:00	0
2009-09-01	09:34:00	0
2009-09-01	09:35:00	0
2009-09-01	09:36:00	0
2009-09-01	09:37:00	0
2009-09-01	09:38:00	0
2009-09-01	09:39:00	0
2009-09-01	09:40:00	0
2009-09-01	09:41:00	0
2009-09-01	09:42:00	0
2009-09-01	09:43:00	0
2009-09-01	09:44:00	0
2009-09-01	09:45:00	0
2009-09-01	09:46:00	0
2009-09-01	09:47:00	0
2009-09-01	09:48:00	0
2009-09-01	09:49:00	0
2009-09-01	09:50:00	0
2009-09-01	09:51:00	0
2009-09-01	09:52:00	0
2009-09-01	09:53:00	0
2009-09-01	09:54:00	0
2009-09-01	09:55:00	0
2009-09-01	09:56:00	0
2009-09-01	09:57:00	0
2009-09-01	09:58:00	0
2009-09-01	09:59:00	0
2009-09-01	10:00:00	0
2009-09-01	10:01:00	0
2009-09-01	10:02:00	0
2009-09-01	10:03:00	0
2009-09-01	10:04:00	0
2009-09-01	10:05:00	0
2009-09-01	10:06:00	0
2009-09-01	10:07:00	0
2009-09-01	10:08:00	0
2009-09-01	10:09:00	0
2009-09-01	10:10:00	0
2009-09-01	10:11:00	0
2009-09-01	10:12:00	0
2009-09-01	10:13:00	0
2009-09-01	10:14:00	0
2009-09-01	10:15:00	0
2009-09-01	10:16:00	0
2009-09-01	10:17:00	0
2009-09-01	10:18:00	0
2009-09-01	10:19:00	0
2009-09-01	10:20:00	0
2009-09-01	10:21:00	0
2009-09-01	10:22:00	0
2009-09-01	10:23:00	0
2009-09-01	10:24:00	0
2009-09-01	10:25:00	0
2009-09-01	10:26:00	0
2009-09-01	10:27:00	0
2009-09-01	10:28:00	0
2009-09-01	10:29:00	0
2009-09-01	10:30:00	0
2009-09-01	10:31:00	0
2009-09-01	10:32:00	0
2009-09-01	10:33:00	0
2009-09-01	10:34:00	0
2009-09-01	10:35:00	0
2009-09-01	10:36:00	0
2009-09-01	10:37:00	0
2009-09-01	10:38:00	0
2009-09-01	10:39:00	0
2009-09-01	10:40:00	0
2009-09-01	10:41:00	0
2009-09-01	10:42:00	0
2009-09-01	10:43:00	0
2009-09-01	10:44:00	0
2009-09-01	10:45:00	0
2009-09-01	10:46:00	0
2009-09-01	10:47:00	0
2009-09-01	10:48:00	0
2009-09-01	10:49:00	0
2009-09-01	10:50:00	0
2009-09-01	10:51:00	0
2009-09-01	10:52:00	0
2009-09-01	10:53:00	0
2009-09-01	10:54:00	0
2009-09-01	10:55:00	0
2009-09-01	10:56:00	0
2009-09-01	10:57:00	0
2009-09-01	10:58:00	0
2009-09-01	10:59:00	0
2009-09-01	11:00:00	0
2009-09-01	11:01:00	0
2009-09-01	11:02:00	0
2009-09-01	11:03:00	0
2009-09-01	11:04:00	0
2009-09-01	11:05:00	0
2009-09-01	11:06:00	0
2009-09-01	11:07:00	0
2009-09-01	11:08:00	0
2009-09-01	11:09:00	0
2009-09-01	11:10:00	0
2009-09-01	11:11:00	0
2009-09-01	11:12:00	0
2009-09-01	11:13:00	0
2009-09-01	11:14:00	0
2009-09-01	11:15:00	0
2009-09-01	11:16:00	0
2009-09-01	11:17:00	0
2009-09-01	11:18:00	0
2009-09-01	11:19:00	0
2009-09-01	11:20:00	0
2009-09-01	11:21:00	0
2009-09-01	11:22:00	0
2009-09-01	11:23:00	0
2009-09-01	11:24:00	0
2009-09-01	11:25:00	0
2009-09-01	11:26:00	0
2009-09-01	11:27:00	0
2009-09-01	11:28:00	0
2009-09-01	11:29:00	0
2009-09-01	11:30:00	0
2009-09-01	11:31:00	0
2009-09-01	11:32:00	0
2009-09-01	11:33:00	0
2009-09-01	11:34:00	0
2009-09-01	11:35:00	0
2009-09-01	11:36:00	0
2009-09-01	11:37:00	0
2009-09-01	11:38:00	0
2009-09-01	11:39:00	0
2009-09-01	11:40:00	0
2009-09-01	11:41:00	0
2009-09-01	11:42:00	0
2009-09-01	11:43:00	0
2009-09-01	11:44:00	0
2009-09-01	11:45:00	0
2009-09-01	11:46:00	0
2009-09-01	11:47:00	0
2009-09-01	11:48:00	0
2009-09-01	11:49:00	0
2009-09-01	11:50:00	0
2009-09-01	11:51:00	0
2009-09-01	11:52:00	0
2009-09-01	11:53:00	0
2009-09-01	11:54:00	0
2009-09-01	11:55:00	0
2009-09-01	11:56:00	0
2009-09-01	11:57:00	0
2009-09-01	11:58:00	0
2009-09-01	11:59:00	0
2009-09-01	12:00:00	0
2009-09-01	12:01:00	0
2009-09-01	12:02:00	0
2009-09-01	12:03:00	0
2009-09-01	12:04:00	0
2009-09-01	12:05:00	0
2009-09-01	12:06:00	0
2009-09-01	12:07:00	0
2009-09-01	12:08:00	0
2009-09-01	12:09:00	0
2009-09-01	12:10:00	0
2009-09-01	12:11:00	0
2009-09-01	12:12:00	0
2009-09-01	12:13:00	0
2009-09-01	12:14:00	0
2009-09-01	12:15:00	0
2009-09-01	12:16:00	0
2009-09-01	12:17:00	0
2009-09-01	12:18:00	0
2009-09-01	12:19:00	0
2009-09-01	12:20:00	0
2009-09-01	12:21:00	0
2009-09-01	12:22:00	0
2009-09-01	12:23:00	0
2009-09-01	12:24:00	0
2009-09-01	12:25:00	0
2009-09-01	12:26:00	0
2009-09-01	12:27:00	0
2009-09-01	12:28:00	0
2009-09-01	12:29:00	0
2009-09-01	12:30:00	0
2009-09-01	12:31:00	0
2009-09-01	12:32:00	0
2009-09-01	12:33:00	0
2009-09-01	12:34:00	0
2009-09-01	12:35:00	0
2009-09-01	12:36:00	0
2009-09-01	12:37:00	0
2009-09-01	12:38:00	0
2009-09-01	12:39:00	0
2009-09-01	12:40:00	0
2009-09-01	12:41:00	0
2009-09-01	12:42:00	0
2009-09-01	12:43:00	0
2009-09-01	12:44:00	0
2009-09-01	12:45:00	0
2009-09-01	12:46:00	0
2009-09-01	12:47:00	0
2009-09-01	12:48:00	0
2009-09-01	12:49:00	0
2009-09-01	12:50:00	0
2009-09-01	12:51:00	0
2009-09-01	12:52:00	0
2009-09-01	12:53:00	0
2009-09-01	12:54:00	0
2009-09-01	12:55:00	0
2009-09-01	12:56:00	0
2009-09-01	12:57:00	0
2009-09-01	12:58:00	0
2009-09-01	12:59:00	0
2009-09-01	13:00:00	0
2009-09-01	13:01:00	0
2009-09-01	13:02:00	0
2009-09-01	13:03:00	0
2009-09-01	13:04:00	0
2009-09-01	13:05:00	0
2009-09-01	13:06:00	0
2009-09-01	13:07:00	0
2009-09-01	13:08:00	0
2009-09-01	13:09:00	0
2009-09-01	13:10:00	0
2009-09-01	13:11:00	0
2009-09-01	13:12:00	0
2009-09-01	13:13:00	0
2009-09-01	13:14:00	0
2009-09-01	13:15:00	0
2009-09-01	13:16:00	0
2009-09-01	13:17:00	0
2009-09-01	13:18:00	0
2009-09-01	13:19:00	0
2009-09-01	13:20:00	0
2009-09-01	13:21:00	0
2009-09-01	13:22:00	0
2009-09-01	13:23:00	0
2009-09-01	13:24:00	0
2009-09-01	13:25:00	0
2009-09-01	13:26:00	0
2009-09-01	13:27:00	0
2009-09-01	13:28:00	0
2009-09-01	13:29:00	0
2009-09-01	13:30:00	0
2009-09-01	13:31:00	0
2009-09-01	13:32:00	0
2009-09-01	13:33:00	0
2009-09-01	13:34:00	0
2009-09-01	13:35:00	0
2009-09-01	13:36:00	0
2009-09-01	13:37:00	0
2009-09-01	13:38:00	0
2009-09-01	13:39:00	0
2009-09-01	13:40:00	0
2009-09-01	13:41:00	0
2009-09-01	13:42:00	0
2009-09-01	13:43:00	0
2009-09-01	13:44:00	0
2009-09-01	13:45:00	0
2009-09-01	13:46:00	0
2009-09-01	13:47:00	0
2009-09-01	13:48:00	0
2009-09-01	13:49:00	0
2009-09-01	13:50:00	0
2009-09-01	13:51:00	0
2009-09-01	13:52:00	0
2009-09-01	13:53:00	0
2009-09-01	13:54:00	0
2009-09-01	13:55:00	0
2009-09-01	13:56:00	0
2009-09-01	13:57:00	0
2009-09-01	13:58:00	0
2009-09-01	13:59:00	0
2009-09-01	14:00:00	0
2009-09-01	14:01:00	0
2009-09-01	14:02:00	0
2009-09-01	14:03:00	0
2009-09-01	14:04:00	0
2009-09-01	14:05:00	0
2009-09-01	14:06:00	0
2009-09-01	14:07:00	0
2009-09-01	14:08:00	0
2009-09-01	14:09:00	0
2009-09-01	14:10:00	0
2009-09-01	14:11:00	0
2009-09-01	14:12:00	0
2009-09-01	14:13:00	0
2009-09-01	14:14:00	0
2009-09-01	14:15:00	0
2009-09-01	14:16:00	0
2009-09-01	14:17:00	0
2009-09-01	14:18:00	0
2009-09-01	14:19:00	0
2009-09-01	14:20:00	0
2009-09-01	14:21:00	0
2009-09-01	14:22:00	0
2009-09-01	14:23:00	0
2009-09-01	14:24:00	0
2009-09-01	14:25:00	0
2009-09-01	14:26:00	0
2009-09-01	14:27:00	0
2009-09-01	14:28:00	0
2009-09-01	14:29:00	0
2009-09-01	14:30:00	0
2009-09-01	14:31:00	0
2009-09-01	14:32:00	0
2009-09-01	14:33:00	0
2009-09-01	14:34:00	0
2009-09-01	14:35:00	0
2009-09-01	14:36:00	0
2009-09-01	14:37:00	0
2009-09-01	14:38:00	0
2009-09-01	14:39:00	0
2009-09-01	14:40:00	0
2009-09-01	14:41:00	0
2009-09-01	14:42:00	0
2009-09-01	14:43:00	0
2009-09-01	14:44:00	0
2009-09-01	14:45:00	0
2009-09-01	14:46:00	0
2009-09-01	14:47:00	0
2009-09-01	14:48:00	0
2009-09-01	14:49:00	0
2009-09-01	14:50:00	0
2009-09-01	14:51:00	0
2009-09-01	14:52:00	0
2009-09-01	14:53:00	0
2009-09-01	14:54:00	0
2009-09-01	14:55:00	0
2009-09-01	14:56:00	0
2009-09-01	14:57:00	0
2009-09-01	14:58:00	0
2009-09-01	14:59:00	0
2009-09-01	15:00:00	0
2009-09-01	15:01:00	0
2009-09-01	15:02:00	0
2009-09-01	15:03:00	0
2009-09-01	15:04:00	0
2009-09-01	15:05:00	0
2009-09-01	15:06:00	0
2009-09-01	15:07:00	0
2009-09-01	15:08:00	0
2009-09-01	15:09:00	0
2009-09-01	15:10:00	0
2009-09-01	15:11:00	0
2009-09-01	15:12:00	0
2009-09-01	15:13:00	0
2009-09-01	15:14:00	0
2009-09-01	15:15:00	0
2009-09-01	15:16:00	0
2009-09-01	15:17:00	0
2009-09-01	15:18:00	0
2009-09-01	15:19:00	0
2009-09-01	15:20:00	0
2009-09-01	15:21:00	0
2009-09-01	15:22:00	0
2009-09-01	15:23:00	0
2009-09-01	15:24:00	0
2009-09-01	15:25:00	0
2009-09-01	15:26:00	0
2009-09-01	15:27:00	0
2009-09-01	15:28:00	0
2009-09-01	15:29:00	0
2009-09-01	15:30:00	0
2009-09-01	15:31:00	0
2009-09-01	15:32:00	0
2009-09-01	15:33:00	0
2009-09-01	15:34:00	0
2009-09-01	15:35:00	0
2009-09-01	15:36:00	0
2009-09-01	15:37:00	0
2009-09-01	15:38:00	0
2009-09-01	15:39:00	0
2009-09-01	15:40:00	0
2009-09-01	15:41:00	0
2009-09-01	15:42:00	0
2009-09-01	15:43:00	0
2009-09-01	15:44:00	0
2009-09-01	15:45:00	0
2009-09-01	15:46:00	0
2009-09-01	15:47:00	0
2009-09-01	15:48:00	0
2009-09-01	15:49:00	0
2009-09-01	15:50:00	0
2009-09-01	15:51:00	0
2009-09-01	15:52:00	0
2009-09-01	15:53:00	0
2009-09-01	15:54:00	0
2009-09-01	15:55:00	0
2009-09-01	15:56:00	0
2009-09-01	15:57:00	0
2009-09-01	15:58:00	0
2009-09-01	15:59:00	0
2009-09-01	16:00:00	0
2009-09-01	16:01:00	0
2009-09-01	16:02:00	0
2009-09-01	16:03:00	0
2009-09-01	16:04:00	0
2009-09-01	16:05:00	0
2009-09-01	16:06:00	0
2009-09-01	16:07:00	0
2009-09-01	16:08:00	0
2009-09-01	16:09:00	0
2009-09-01	16:10:00	0
2009-09-01	16:11:00	0
2009-09-01	16:12:00	0
2009-09-01	16:13:00	0
2009-09-01	16:14:00	0
2009-09-01	16:15:00	0
2009-09-01	16:16:00	0
2009-09-01	16:17:00	0
2009-09-01	16:18:00	0
2009-09-01	16:19:00	0
2009-09-01	16:20:00	0
2009-09-01	16:21:00	0
2009-09-01	16:22:00	0
2009-09-01	16:23:00	0
2009-09-01	16:24:00	0
2009-09-01	16:25:00	0
2009-09-01	16:26:00	0
2009-09-01	16:27:00	0
2009-09-01	16:28:00	0
2009-09-01	16:29:00	0
2009-09-01	16:30:00	0
2009-09-01	16:31:00	0
2009-09-01	16:32:00	0
2009-09-01	16:33:00	0
2009-09-01	16:34:00	0
2009-09-01	16:35:00	0
2009-09-01	16:36:00	0
2009-09-01	16:37:00	0
2009-09-01	16:38:00	0
2009-09-01	16:39:00	0
2009-09-01	16:40:00	0
2009-09-01	16:41:00	0
2009-09-01	16:42:00	0
2009-09-01	16:43:00	0
2009-09-01	16:44:00	0
2009-09-01	16:45:00	0
2009-09-01	16:46:00	0
2009-09-01	16:47:00	0
2009-09-01	16:48:00	0
2009-09-01	16:49:00	0
2009-09-01	16:50:00	0
2009-09-01	16:51:00	0
2009-09-01	16:52:00	0
2009-09-01	16:53:00	0
2009-09-01	16:54:00	0
2009-09-01	16:55:00	0
2009-09-01	16:56:00	0
2009-09-01	16:57:00	0
2009-09-01	16:58:00	0
2009-09-01	16:59:00	0
2009-09-01	17:00:00	0
2009-09-01	17:01:00	0
2009-09-01	17:02:00	0
2009-09-01	17:03:00	0
2009-09-01	17:04:00	0
2009-09-01	17:05:00	0
2009-09-01	17:06:00	0
2009-09-01	17:07:00	0
2009-09-01	17:08:00	0
2009-09-01	17:09:00	0
2009-09-01	17:10:00	0
2009-09-01	17:11:00	0
2009-09-01	17:12:00	0
2009-09-01	17:13:00	0
2009-09-01	17:14:00	0
2009-09-01	17:15:00	0
2009-09-01	17:16:00	0
2009-09-01	17:17:00	0
2009-09-01	17:18:00	0
2009-09-01	17:19:00	0
2009-09-01	17:20:00	0
2009-09-01	17:21:00	0
2009-09-01	17:22:00	0
2009-09-01	17:23:00	0
2009-09-01	17:24:00	0
2009-09-01	17:25:00	0
2009-09-01	17:26:00	0
2009-09-01	17:27:00	0
2009-09-01	17:28:00	0
2009-09-01	17:29:00	0
2009-09-01	17:30:00	0
2009-09-01	17:31:00	0
2009-09-01	17:32:00	0
2009-09-01	17:33:00	0
2009-09-01	17:34:00	0
2009-09-01	17:35:00	0
2009-09-01	17:36:00	0
2009-09-01	17:37:00	0
2009-09-01	17:38:00	0
2009-09-01	17:39:00	0
2009-09-01	17:40:00	0
2009-09-01	17:41:00	0
2009-09-01	17:42:00	0
2009-09-01	17:43:00	0
2009-09-01	17:44:00	0
2009-09-01	17:45:00	0
2009-09-01	17:46:00	0
2009-09-01	17:47:00	0
2009-09-01	17:48:00	0
2009-09-01	17:49:00	0
2009-09-01	17:50:00	0
2009-09-01	17:51:00	0
2009-09-01	17:52:00	0
2009-09-01	17:53:00	0
2009-09-01	17:54:00	0
2009-09-01	17:55:00	0
2009-09-01	17:56:00	0
2009-09-01	17:57:00	0
2009-09-01	17:58:00	0
2009-09-01	17:59:00	0
2009-09-01	18:00:00	64
2009-09-01	18:01:00	13
2009-09-01	18:02:00	13
2009-09-01	18:03:00	13
2009-09-01	18:04:00	13
2009-09-01	18:05:00	77
2009-09-01	18:06:00	51
2009-09-01	18:07:00	77
2009-09-01	18:08:00	102
2009-09-01	18:09:00	212
2009-09-01	18:10:00	128
2009-09-01	18:11:00	0
2009-09-01	18:12:00	0
2009-09-01	18:13:00	0
2009-09-01	18:14:00	0
2009-09-01	18:15:00	38
2009-09-01	18:16:00	0
2009-09-01	18:17:00	0
2009-09-01	18:18:00	0
2009-09-01	18:19:00	0
2009-09-01	18:20:00	0
2009-09-01	18:21:00	0
2009-09-01	18:22:00	0
2009-09-01	18:23:00	0
2009-09-01	18:24:00	0
2009-09-01	18:25:00	38
2009-09-01	18:26:00	0
2009-09-01	18:27:00	0
2009-09-01	18:28:00	0
2009-09-01	18:29:00	0
2009-09-01	18:30:00	0
2009-09-01	18:31:00	64
2009-09-01	18:32:00	77
2009-09-01	18:33:00	13
2009-09-01	18:34:00	0
2009-09-01	18:35:00	0
2009-09-01	18:36:00	0
2009-09-01	18:37:00	77
2009-09-01	18:38:00	0
2009-09-01	18:39:00	0
2009-09-01	18:40:00	0
2009-09-01	18:41:00	0
2009-09-01	18:42:00	0
2009-09-01	18:43:00	197
2009-09-01	18:44:00	0
2009-09-01	18:45:00	0
2009-09-01	18:46:00	13
2009-09-01	18:47:00	0
2009-09-01	18:48:00	0
2009-09-01	18:49:00	64
2009-09-01	18:50:00	389
2009-09-01	18:51:00	1170
2009-09-01	18:52:00	26
2009-09-01	18:53:00	0
2009-09-01	18:54:00	102
2009-09-01	18:55:00	13
2009-09-01	18:56:00	51
2009-09-01	18:57:00	141
2009-09-01	18:58:00	141
2009-09-01	18:59:00	0
2009-09-01	19:00:00	26
2009-09-01	19:01:00	38
2009-09-01	19:02:00	0
2009-09-01	19:03:00	0
2009-09-01	19:04:00	0
2009-09-01	19:05:00	141
2009-09-01	19:06:00	228
2009-09-01	19:07:00	128
2009-09-01	19:08:00	102
2009-09-01	19:09:00	26
2009-09-01	19:10:00	0
2009-09-01	19:11:00	371
2009-09-01	19:12:00	13
2009-09-01	19:13:00	0
2009-09-01	19:14:00	0
2009-09-01	19:15:00	0
2009-09-01	19:16:00	141
2009-09-01	19:17:00	371
2009-09-01	19:18:00	259
2009-09-01	19:19:00	51
2009-09-01	19:20:00	13
2009-09-01	19:21:00	0
2009-09-01	19:22:00	0
2009-09-01	19:23:00	0
2009-09-01	19:24:00	0
2009-09-01	19:25:00	0
2009-09-01	19:26:00	0
2009-09-01	19:27:00	0
2009-09-01	19:28:00	0
2009-09-01	19:29:00	0
2009-09-01	19:30:00	0
2009-09-01	19:31:00	0
2009-09-01	19:32:00	0
2009-09-01	19:33:00	0
2009-09-01	19:34:00	0
2009-09-01	19:35:00	0
2009-09-01	19:36:00	0
2009-09-01	19:37:00	0
2009-09-01	19:38:00	0
2009-09-01	19:39:00	0
2009-09-01	19:40:00	0
2009-09-01	19:41:00	0
2009-09-01	19:42:00	0
2009-09-01	19:43:00	0
2009-09-01	19:44:00	0
2009-09-01	19:45:00	0
2009-09-01	19:46:00	13
2009-09-01	19:47:00	0
2009-09-01	19:48:00	154
2009-09-01	19:49:00	38
2009-09-01	19:50:00	13
2009-09-01	19:51:00	13
2009-09-01	19:52:00	0
2009-09-01	19:53:00	0
2009-09-01	19:54:00	0
2009-09-01	19:55:00	0
2009-09-01	19:56:00	0
2009-09-01	19:57:00	0
2009-09-01	19:58:00	0
2009-09-01	19:59:00	0
2009-09-01	20:00:00	38
2009-09-01	20:01:00	0
2009-09-01	20:02:00	0
2009-09-01	20:03:00	0
2009-09-01	20:04:00	0
2009-09-01	20:05:00	0
2009-09-01	20:06:00	0
2009-09-01	20:07:00	0
2009-09-01	20:08:00	0
2009-09-01	20:09:00	0
2009-09-01	20:10:00	0
2009-09-01	20:11:00	0
2009-09-01	20:12:00	0
2009-09-01	20:13:00	0
2009-09-01	20:14:00	0
2009-09-01	20:15:00	0
2009-09-01	20:16:00	0
2009-09-01	20:17:00	0
2009-09-01	20:18:00	38
2009-09-01	20:19:00	212
2009-09-01	20:20:00	38
2009-09-01	20:21:00	0
2009-09-01	20:22:00	13
2009-09-01	20:23:00	0
2009-09-01	20:24:00	0
2009-09-01	20:25:00	0
2009-09-01	20:26:00	0
2009-09-01	20:27:00	0
2009-09-01	20:28:00	0
2009-09-01	20:29:00	0
2009-09-01	20:30:00	0
2009-09-01	20:31:00	0
2009-09-01	20:32:00	0
2009-09-01	20:33:00	0
2009-09-01	20:34:00	0
2009-09-01	20:35:00	102
2009-09-01	20:36:00	38
2009-09-01	20:37:00	13
2009-09-01	20:38:00	182
2009-09-01	20:39:00	13
2009-09-01	20:40:00	0
2009-09-01	20:41:00	0
2009-09-01	20:42:00	0
2009-09-01	20:43:00	0
2009-09-01	20:44:00	0
2009-09-01	20:45:00	0
2009-09-01	20:46:00	77
2009-09-01	20:47:00	13
2009-09-01	20:48:00	0
2009-09-01	20:49:00	13
2009-09-01	20:50:00	0
2009-09-01	20:51:00	0
2009-09-01	20:52:00	0
2009-09-01	20:53:00	0
2009-09-01	20:54:00	0
2009-09-01	20:55:00	13
2009-09-01	20:56:00	0
2009-09-01	20:57:00	0
2009-09-01	20:58:00	0
2009-09-01	20:59:00	102
2009-09-01	21:00:00	77
2009-09-01	21:01:00	13
2009-09-01	21:02:00	0
2009-09-01	21:03:00	13
2009-09-01	21:04:00	0
2009-09-01	21:05:00	0
2009-09-01	21:06:00	0
2009-09-01	21:07:00	26
2009-09-01	21:08:00	0
2009-09-01	21:09:00	64
2009-09-01	21:10:00	26
2009-09-01	21:11:00	0
2009-09-01	21:12:00	128
2009-09-01	21:13:00	0
2009-09-01	21:14:00	0
2009-09-01	21:15:00	0
2009-09-01	21:16:00	0
2009-09-01	21:17:00	0
2009-09-01	21:18:00	64
2009-09-01	21:19:00	389
2009-09-01	21:20:00	1526
2009-09-01	21:21:00	579
2009-09-01	21:22:00	497
2009-09-01	21:23:00	228
2009-09-01	21:24:00	102
2009-09-01	21:25:00	182
2009-09-01	21:26:00	461
2009-09-01	21:27:00	64
2009-09-01	21:28:00	128
2009-09-01	21:29:00	182
2009-09-01	21:30:00	128
2009-09-01	21:31:00	51
2009-09-01	21:32:00	38
2009-09-01	21:33:00	115
2009-09-01	21:34:00	38
2009-09-01	21:35:00	443
2009-09-01	21:36:00	1262
2009-09-01	21:37:00	335
2009-09-01	21:38:00	64
2009-09-01	21:39:00	115
2009-09-01	21:40:00	13
2009-09-01	21:41:00	13
2009-09-01	21:42:00	128
2009-09-01	21:43:00	115
2009-09-01	21:44:00	77
2009-09-01	21:45:00	0
2009-09-01	21:46:00	26
2009-09-01	21:47:00	90
2009-09-01	21:48:00	0
2009-09-01	21:49:00	0
2009-09-01	21:50:00	0
2009-09-01	21:51:00	0
2009-09-01	21:52:00	26
2009-09-01	21:53:00	38
2009-09-01	21:54:00	64
2009-09-01	21:55:00	0
2009-09-01	21:56:00	0
2009-09-01	21:57:00	0
2009-09-01	21:58:00	0
2009-09-01	21:59:00	0
2009-09-01	22:00:00	0
2009-09-01	22:01:00	0
2009-09-01	22:02:00	0
2009-09-01	22:03:00	0
2009-09-01	22:04:00	0
2009-09-01	22:05:00	0
2009-09-01	22:06:00	0
2009-09-01	22:07:00	0
2009-09-01	22:08:00	0
2009-09-01	22:09:00	0
2009-09-01	22:10:00	0
2009-09-01	22:11:00	0
2009-09-01	22:12:00	13
2009-09-01	22:13:00	26
2009-09-01	22:14:00	0
2009-09-01	22:15:00	13
2009-09-01	22:16:00	0
2009-09-01	22:17:00	0
2009-09-01	22:18:00	0
2009-09-01	22:19:00	0
2009-09-01	22:20:00	0
2009-09-01	22:21:00	26
2009-09-01	22:22:00	51
2009-09-01	22:23:00	13
2009-09-01	22:24:00	228
2009-09-01	22:25:00	305
2009-09-01	22:26:00	371
2009-09-01	22:27:00	975
2009-09-01	22:28:00	77
2009-09-01	22:29:00	0
2009-09-01	22:30:00	13
2009-09-01	22:31:00	228
2009-09-01	22:32:00	353
2009-09-01	22:33:00	77
2009-09-01	22:34:00	0
2009-09-01	22:35:00	38
2009-09-01	22:36:00	320
2009-09-01	22:37:00	353
2009-09-01	22:38:00	0
2009-09-01	22:39:00	26
2009-09-01	22:40:00	0
2009-09-01	22:41:00	0
2009-09-01	22:42:00	0
2009-09-01	22:43:00	0
2009-09-01	22:44:00	0
2009-09-01	22:45:00	0
2009-09-01	22:46:00	0
2009-09-01	22:47:00	0
2009-09-01	22:48:00	0
2009-09-01	22:49:00	0
2009-09-01	22:50:00	154
2009-09-01	22:51:00	0
2009-09-01	22:52:00	0
2009-09-01	22:53:00	0
2009-09-01	22:54:00	0
2009-09-01	22:55:00	0
2009-09-01	22:56:00	0
2009-09-01	22:57:00	0
2009-09-01	22:58:00	0
2009-09-01	22:59:00	26
2009-09-01	23:00:00	0
2009-09-01	23:01:00	0
2009-09-01	23:02:00	0
2009-09-01	23:03:00	0
2009-09-01	23:04:00	0
2009-09-01	23:05:00	0
2009-09-01	23:06:00	0
2009-09-01	23:07:00	0
2009-09-01	23:08:00	0
2009-09-01	23:09:00	0
2009-09-01	23:10:00	0
2009-09-01	23:11:00	0
2009-09-01	23:12:00	0
2009-09-01	23:13:00	0
2009-09-01	23:14:00	0
2009-09-01	23:15:00	0
2009-09-01	23:16:00	0
2009-09-01	23:17:00	0
2009-09-01	23:18:00	0
2009-09-01	23:19:00	0
2009-09-01	23:20:00	0
2009-09-01	23:21:00	0
2009-09-01	23:22:00	0
2009-09-01	23:23:00	0
2009-09-01	23:24:00	0
2009-09-01	23:25:00	0
2009-09-01	23:26:00	0
2009-09-01	23:27:00	0
2009-09-01	23:28:00	13
2009-09-01	23:29:00	26
2009-09-01	23:30:00	0
2009-09-01	23:31:00	0
2009-09-01	23:32:00	0
2009-09-01	23:33:00	0
2009-09-01	23:34:00	0
2009-09-01	23:35:00	0
2009-09-01	23:36:00	0
2009-09-01	23:37:00	0
2009-09-01	23:38:00	26
2009-09-01	23:39:00	0
2009-09-01	23:40:00	0
2009-09-01	23:41:00	0
2009-09-01	23:42:00	0
2009-09-01	23:43:00	0
2009-09-01	23:44:00	0
2009-09-01	23:45:00	0
2009-09-01	23:46:00	0
2009-09-01	23:47:00	0
2009-09-01	23:48:00	0
2009-09-01	23:49:00	0
2009-09-01	23:50:00	0
2009-09-01	23:51:00	0
2009-09-01	23:52:00	0
2009-09-01	23:53:00	0
2009-09-01	23:54:00	13
2009-09-01	23:55:00	0
2009-09-01	23:56:00	0
2009-09-01	23:57:00	0
2009-09-01	23:58:00	0
2009-09-01	23:59:00	0
2009-09-02	00:00:00	0
2009-09-02	00:01:00	0
2009-09-02	00:02:00	0
2009-09-02	00:03:00	0
2009-09-02	00:04:00	0
2009-09-02	00:05:00	13
2009-09-02	00:06:00	0
2009-09-02	00:07:00	0
2009-09-02	00:08:00	0
2009-09-02	00:09:00	0
2009-09-02	00:10:00	0
2009-09-02	00:11:00	0
2009-09-02	00:12:00	0
2009-09-02	00:13:00	0
2009-09-02	00:14:00	0
2009-09-02	00:15:00	0
2009-09-02	00:16:00	0
2009-09-02	00:17:00	0
2009-09-02	00:18:00	0
2009-09-02	00:19:00	0
2009-09-02	00:20:00	0
2009-09-02	00:21:00	0
2009-09-02	00:22:00	0
2009-09-02	00:23:00	51
2009-09-02	00:24:00	0
2009-09-02	00:25:00	0
2009-09-02	00:26:00	0
2009-09-02	00:27:00	0
2009-09-02	00:28:00	0
2009-09-02	00:29:00	0
2009-09-02	00:30:00	0
2009-09-02	00:31:00	0
2009-09-02	00:32:00	0
2009-09-02	00:33:00	0
2009-09-02	00:34:00	0
2009-09-02	00:35:00	0
2009-09-02	00:36:00	0
2009-09-02	00:37:00	0
2009-09-02	00:38:00	0
2009-09-02	00:39:00	0
2009-09-02	00:40:00	0
2009-09-02	00:41:00	0
2009-09-02	00:42:00	0
2009-09-02	00:43:00	0
2009-09-02	00:44:00	0
2009-09-02	00:45:00	26
2009-09-02	00:46:00	0
2009-09-02	00:47:00	0
2009-09-02	00:48:00	0
2009-09-02	00:49:00	0
2009-09-02	00:50:00	0
2009-09-02	00:51:00	26
2009-09-02	00:52:00	0
2009-09-02	00:53:00	0
2009-09-02	00:54:00	0
2009-09-02	00:55:00	0
2009-09-02	00:56:00	0
2009-09-02	00:57:00	0
2009-09-02	00:58:00	0
2009-09-02	00:59:00	0
2009-09-02	01:00:00	0
2009-09-02	01:01:00	0
2009-09-02	01:02:00	0
2009-09-02	01:03:00	0
2009-09-02	01:04:00	0
2009-09-02	01:05:00	0
2009-09-02	01:06:00	0
2009-09-02	01:07:00	0
2009-09-02	01:08:00	0
2009-09-02	01:09:00	0
2009-09-02	01:10:00	0
2009-09-02	01:11:00	0
2009-09-02	01:12:00	0
2009-09-02	01:13:00	0
2009-09-02	01:14:00	0
2009-09-02	01:15:00	0
2009-09-02	01:16:00	0
2009-09-02	01:17:00	0
2009-09-02	01:18:00	0
2009-09-02	01:19:00	0
2009-09-02	01:20:00	0
2009-09-02	01:21:00	0
2009-09-02	01:22:00	0
2009-09-02	01:23:00	0
2009-09-02	01:24:00	26
2009-09-02	01:25:00	0
2009-09-02	01:26:00	0
2009-09-02	01:27:00	0
2009-09-02	01:28:00	0
2009-09-02	01:29:00	0
2009-09-02	01:30:00	64
2009-09-02	01:31:00	0
2009-09-02	01:32:00	0
2009-09-02	01:33:00	0
2009-09-02	01:34:00	0
2009-09-02	01:35:00	0
2009-09-02	01:36:00	0
2009-09-02	01:37:00	0
2009-09-02	01:38:00	0
2009-09-02	01:39:00	0
2009-09-02	01:40:00	0
2009-09-02	01:41:00	0
2009-09-02	01:42:00	0
2009-09-02	01:43:00	0
2009-09-02	01:44:00	0
2009-09-02	01:45:00	0
2009-09-02	01:46:00	0
2009-09-02	01:47:00	0
2009-09-02	01:48:00	0
2009-09-02	01:49:00	0
2009-09-02	01:50:00	0
2009-09-02	01:51:00	0
2009-09-02	01:52:00	0
2009-09-02	01:53:00	0
2009-09-02	01:54:00	0
2009-09-02	01:55:00	0
2009-09-02	01:56:00	0
2009-09-02	01:57:00	0
2009-09-02	01:58:00	0
2009-09-02	01:59:00	0
2009-09-02	02:00:00	0
2009-09-02	02:01:00	0
2009-09-02	02:02:00	0
2009-09-02	02:03:00	0
2009-09-02	02:04:00	0
2009-09-02	02:05:00	0
2009-09-02	02:06:00	0
2009-09-02	02:07:00	0
2009-09-02	02:08:00	0
2009-09-02	02:09:00	0
2009-09-02	02:10:00	0
2009-09-02	02:11:00	0
2009-09-02	02:12:00	0
2009-09-02	02:13:00	0
2009-09-02	02:14:00	0
2009-09-02	02:15:00	0
2009-09-02	02:16:00	0
2009-09-02	02:17:00	0
2009-09-02	02:18:00	0
2009-09-02	02:19:00	0
2009-09-02	02:20:00	0
2009-09-02	02:21:00	0
2009-09-02	02:22:00	0
2009-09-02	02:23:00	13
2009-09-02	02:24:00	26
2009-09-02	02:25:00	0
2009-09-02	02:26:00	0
2009-09-02	02:27:00	0
2009-09-02	02:28:00	0
2009-09-02	02:29:00	0
2009-09-02	02:30:00	0
2009-09-02	02:31:00	0
2009-09-02	02:32:00	64
2009-09-02	02:33:00	0
2009-09-02	02:34:00	0
2009-09-02	02:35:00	13
2009-09-02	02:36:00	0
2009-09-02	02:37:00	0
2009-09-02	02:38:00	0
2009-09-02	02:39:00	0
2009-09-02	02:40:00	0
2009-09-02	02:41:00	0
2009-09-02	02:42:00	0
2009-09-02	02:43:00	0
2009-09-02	02:44:00	0
2009-09-02	02:45:00	0
2009-09-02	02:46:00	0
2009-09-02	02:47:00	0
2009-09-02	02:48:00	0
2009-09-02	02:49:00	0
2009-09-02	02:50:00	0
2009-09-02	02:51:00	0
2009-09-02	02:52:00	0
2009-09-02	02:53:00	0
2009-09-02	02:54:00	0
2009-09-02	02:55:00	0
2009-09-02	02:56:00	0
2009-09-02	02:57:00	0
2009-09-02	02:58:00	0
2009-09-02	02:59:00	0
2009-09-02	03:00:00	0
2009-09-02	03:01:00	0
2009-09-02	03:02:00	0
2009-09-02	03:03:00	0
2009-09-02	03:04:00	0
2009-09-02	03:05:00	64
2009-09-02	03:06:00	0
2009-09-02	03:07:00	0
2009-09-02	03:08:00	0
2009-09-02	03:09:00	0
2009-09-02	03:10:00	0
2009-09-02	03:11:00	0
2009-09-02	03:12:00	0
2009-09-02	03:13:00	0
2009-09-02	03:14:00	0
2009-09-02	03:15:00	0
2009-09-02	03:16:00	0
2009-09-02	03:17:00	0
2009-09-02	03:18:00	0
2009-09-02	03:19:00	0
2009-09-02	03:20:00	0
2009-09-02	03:21:00	0
2009-09-02	03:22:00	0
2009-09-02	03:23:00	0
2009-09-02	03:24:00	0
2009-09-02	03:25:00	0
2009-09-02	03:26:00	0
2009-09-02	03:27:00	0
2009-09-02	03:28:00	0
2009-09-02	03:29:00	26
2009-09-02	03:30:00	0
2009-09-02	03:31:00	0
2009-09-02	03:32:00	0
2009-09-02	03:33:00	0
2009-09-02	03:34:00	0
2009-09-02	03:35:00	0
2009-09-02	03:36:00	0
2009-09-02	03:37:00	0
2009-09-02	03:38:00	0
2009-09-02	03:39:00	0
2009-09-02	03:40:00	0
2009-09-02	03:41:00	0
2009-09-02	03:42:00	0
2009-09-02	03:43:00	0
2009-09-02	03:44:00	0
2009-09-02	03:45:00	0
2009-09-02	03:46:00	13
2009-09-02	03:47:00	0
2009-09-02	03:48:00	0
2009-09-02	03:49:00	0
2009-09-02	03:50:00	0
2009-09-02	03:51:00	0
2009-09-02	03:52:00	0
2009-09-02	03:53:00	0
2009-09-02	03:54:00	0
2009-09-02	03:55:00	0
2009-09-02	03:56:00	0
2009-09-02	03:57:00	0
2009-09-02	03:58:00	0
2009-09-02	03:59:00	0
2009-09-02	04:00:00	0
2009-09-02	04:01:00	0
2009-09-02	04:02:00	0
2009-09-02	04:03:00	0
2009-09-02	04:04:00	0
2009-09-02	04:05:00	0
2009-09-02	04:06:00	0
2009-09-02	04:07:00	0
2009-09-02	04:08:00	0
2009-09-02	04:09:00	0
2009-09-02	04:10:00	0
2009-09-02	04:11:00	0
2009-09-02	04:12:00	0
2009-09-02	04:13:00	0
2009-09-02	04:14:00	0
2009-09-02	04:15:00	0
2009-09-02	04:16:00	0
2009-09-02	04:17:00	0
2009-09-02	04:18:00	0
2009-09-02	04:19:00	0
2009-09-02	04:20:00	0
2009-09-02	04:21:00	0
2009-09-02	04:22:00	0
2009-09-02	04:23:00	182
2009-09-02	04:24:00	243
2009-09-02	04:25:00	0
2009-09-02	04:26:00	0
2009-09-02	04:27:00	0
2009-09-02	04:28:00	0
2009-09-02	04:29:00	0
2009-09-02	04:30:00	0
2009-09-02	04:31:00	0
2009-09-02	04:32:00	13
2009-09-02	04:33:00	0
2009-09-02	04:34:00	0
2009-09-02	04:35:00	0
2009-09-02	04:36:00	0
2009-09-02	04:37:00	0
2009-09-02	04:38:00	13
2009-09-02	04:39:00	90
2009-09-02	04:40:00	0
2009-09-02	04:41:00	0
2009-09-02	04:42:00	0
2009-09-02	04:43:00	0
2009-09-02	04:44:00	0
2009-09-02	04:45:00	0
2009-09-02	04:46:00	0
2009-09-02	04:47:00	0
2009-09-02	04:48:00	0
2009-09-02	04:49:00	13
2009-09-02	04:50:00	0
2009-09-02	04:51:00	0
2009-09-02	04:52:00	0
2009-09-02	04:53:00	0
2009-09-02	04:54:00	0
2009-09-02	04:55:00	0
2009-09-02	04:56:00	0
2009-09-02	04:57:00	0
2009-09-02	04:58:00	0
2009-09-02	04:59:00	0
2009-09-02	05:00:00	0
2009-09-02	05:01:00	0
2009-09-02	05:02:00	0
2009-09-02	05:03:00	38
2009-09-02	05:04:00	0
2009-09-02	05:05:00	0
2009-09-02	05:06:00	38
2009-09-02	05:07:00	0
2009-09-02	05:08:00	0
2009-09-02	05:09:00	0
2009-09-02	05:10:00	0
2009-09-02	05:11:00	0
2009-09-02	05:12:00	0
2009-09-02	05:13:00	13
2009-09-02	05:14:00	13
2009-09-02	05:15:00	0
2009-09-02	05:16:00	0
2009-09-02	05:17:00	0
2009-09-02	05:18:00	0
2009-09-02	05:19:00	0
2009-09-02	05:20:00	0
2009-09-02	05:21:00	0
2009-09-02	05:22:00	0
2009-09-02	05:23:00	0
2009-09-02	05:24:00	0
2009-09-02	05:25:00	0
2009-09-02	05:26:00	0
2009-09-02	05:27:00	0
2009-09-02	05:28:00	0
2009-09-02	05:29:00	0
2009-09-02	05:30:00	0
2009-09-02	05:31:00	0
2009-09-02	05:32:00	0
2009-09-02	05:33:00	0
2009-09-02	05:34:00	0
2009-09-02	05:35:00	0
2009-09-02	05:36:00	0
2009-09-02	05:37:00	0
2009-09-02	05:38:00	0
2009-09-02	05:39:00	0
2009-09-02	05:40:00	13
2009-09-02	05:41:00	13
2009-09-02	05:42:00	0
2009-09-02	05:43:00	115
2009-09-02	05:44:00	0
2009-09-02	05:45:00	0
2009-09-02	05:46:00	0
2009-09-02	05:47:00	0
2009-09-02	05:48:00	0
2009-09-02	05:49:00	0
2009-09-02	05:50:00	0
2009-09-02	05:51:00	0
2009-09-02	05:52:00	0
2009-09-02	05:53:00	0
2009-09-02	05:54:00	0
2009-09-02	05:55:00	0
2009-09-02	05:56:00	0
2009-09-02	05:57:00	0
2009-09-02	05:58:00	0
2009-09-02	05:59:00	26
2009-09-02	06:00:00	0
2009-09-02	06:01:00	0
2009-09-02	06:02:00	0
2009-09-02	06:03:00	0
2009-09-02	06:04:00	0
2009-09-02	06:05:00	0
2009-09-02	06:06:00	0
2009-09-02	06:07:00	0
2009-09-02	06:08:00	0
2009-09-02	06:09:00	0
2009-09-02	06:10:00	0
2009-09-02	06:11:00	0
2009-09-02	06:12:00	0
2009-09-02	06:13:00	0
2009-09-02	06:14:00	0
2009-09-02	06:15:00	0
2009-09-02	06:16:00	0
2009-09-02	06:17:00	0
2009-09-02	06:18:00	0
2009-09-02	06:19:00	0
2009-09-02	06:20:00	0
2009-09-02	06:21:00	0
2009-09-02	06:22:00	0
2009-09-02	06:23:00	0
2009-09-02	06:24:00	0
2009-09-02	06:25:00	0
2009-09-02	06:26:00	0
2009-09-02	06:27:00	0
2009-09-02	06:28:00	0
2009-09-02	06:29:00	90
2009-09-02	06:30:00	26
2009-09-02	06:31:00	13
2009-09-02	06:32:00	0
2009-09-02	06:33:00	0
2009-09-02	06:34:00	0
2009-09-02	06:35:00	0
2009-09-02	06:36:00	0
2009-09-02	06:37:00	0
2009-09-02	06:38:00	0
2009-09-02	06:39:00	0
2009-09-02	06:40:00	0
2009-09-02	06:41:00	0
2009-09-02	06:42:00	0
2009-09-02	06:43:00	0
2009-09-02	06:44:00	0
2009-09-02	06:45:00	0
2009-09-02	06:46:00	0
2009-09-02	06:47:00	0
2009-09-02	06:48:00	0
2009-09-02	06:49:00	0
2009-09-02	06:50:00	0
2009-09-02	06:51:00	0
2009-09-02	06:52:00	0
2009-09-02	06:53:00	0
2009-09-02	06:54:00	0
2009-09-02	06:55:00	0
2009-09-02	06:56:00	0
2009-09-02	06:57:00	0
2009-09-02	06:58:00	0
2009-09-02	06:59:00	0
2009-09-02	07:00:00	0
2009-09-02	07:01:00	0
2009-09-02	07:02:00	0
2009-09-02	07:03:00	0
2009-09-02	07:04:00	0
2009-09-02	07:05:00	0
2009-09-02	07:06:00	0
2009-09-02	07:07:00	0
2009-09-02	07:08:00	0
2009-09-02	07:09:00	0
2009-09-02	07:10:00	0
2009-09-02	07:11:00	0
2009-09-02	07:12:00	0
2009-09-02	07:13:00	0
2009-09-02	07:14:00	0
2009-09-02	07:15:00	13
2009-09-02	07:16:00	0
2009-09-02	07:17:00	0
2009-09-02	07:18:00	0
2009-09-02	07:19:00	0
2009-09-02	07:20:00	26
2009-09-02	07:21:00	26
2009-09-02	07:22:00	115
2009-09-02	07:23:00	0
2009-09-02	07:24:00	0
2009-09-02	07:25:00	0
2009-09-02	07:26:00	0
2009-09-02	07:27:00	0
2009-09-02	07:28:00	0
2009-09-02	07:29:00	0
2009-09-02	07:30:00	0
2009-09-02	07:31:00	0
2009-09-02	07:32:00	38
2009-09-02	07:33:00	154
2009-09-02	07:34:00	141
2009-09-02	07:35:00	212
2009-09-02	07:36:00	115
2009-09-02	07:37:00	228
2009-09-02	07:38:00	0
2009-09-02	07:39:00	0
2009-09-02	07:40:00	0
2009-09-02	07:41:00	0
2009-09-02	07:42:00	0
2009-09-02	07:43:00	0
2009-09-02	07:44:00	0
2009-09-02	07:45:00	0
2009-09-02	07:46:00	0
2009-09-02	07:47:00	0
2009-09-02	07:48:00	0
2009-09-02	07:49:00	0
2009-09-02	07:50:00	0
2009-09-02	07:51:00	0
2009-09-02	07:52:00	0
2009-09-02	07:53:00	0
2009-09-02	07:54:00	0
2009-09-02	07:55:00	0
2009-09-02	07:56:00	0
2009-09-02	07:57:00	0
2009-09-02	07:58:00	0
2009-09-02	07:59:00	0
2009-09-02	08:00:00	0
2009-09-02	08:01:00	0
2009-09-02	08:02:00	0
2009-09-02	08:03:00	128
2009-09-02	08:04:00	0
2009-09-02	08:05:00	51
2009-09-02	08:06:00	0
2009-09-02	08:07:00	0
2009-09-02	08:08:00	0
2009-09-02	08:09:00	0
2009-09-02	08:10:00	0
2009-09-02	08:11:00	128
2009-09-02	08:12:00	26
2009-09-02	08:13:00	26
2009-09-02	08:14:00	13
2009-09-02	08:15:00	684
2009-09-02	08:16:00	197
2009-09-02	08:17:00	479
2009-09-02	08:18:00	13
2009-09-02	08:19:00	13
2009-09-02	08:20:00	38
2009-09-02	08:21:00	13
2009-09-02	08:22:00	26
2009-09-02	08:23:00	26
2009-09-02	08:24:00	13
2009-09-02	08:25:00	389
2009-09-02	08:26:00	950
2009-09-02	08:27:00	822
2009-09-02	08:28:00	640
2009-09-02	08:29:00	461
2009-09-02	08:30:00	38
2009-09-02	08:31:00	289
2009-09-02	08:32:00	182
2009-09-02	08:33:00	128
2009-09-02	08:34:00	141
2009-09-02	08:35:00	228
2009-09-02	08:36:00	182
2009-09-02	08:37:00	64
2009-09-02	08:38:00	13
2009-09-02	08:39:00	0
2009-09-02	08:40:00	13
2009-09-02	08:41:00	115
2009-09-02	08:42:00	197
2009-09-02	08:43:00	228
2009-09-02	08:44:00	102
2009-09-02	08:45:00	102
2009-09-02	08:46:00	212
2009-09-02	08:47:00	13
2009-09-02	08:48:00	0
2009-09-02	08:49:00	0
2009-09-02	08:50:00	166
2009-09-02	08:51:00	228
2009-09-02	08:52:00	166
2009-09-02	08:53:00	38
2009-09-02	08:54:00	26
2009-09-02	08:55:00	115
2009-09-02	08:56:00	128
2009-09-02	08:57:00	182
2009-09-02	08:58:00	38
2009-09-02	08:59:00	0
2009-09-02	09:00:00	0
2009-09-02	09:01:00	0
2009-09-02	09:02:00	0
2009-09-02	09:03:00	0
2009-09-02	09:04:00	0
2009-09-02	09:05:00	0
2009-09-02	09:06:00	0
2009-09-02	09:07:00	13
2009-09-02	09:08:00	0
[truncated: 19,611 more rows]

[truncated: 3 more sheets: 9.15.09, 9.29.09, 10.13.09]
