# Supplementary material for: Initial evaluation of nighttime restlessness in a naturally occurring canine model of osteoarthritis pain
Source: PeerJ. 2015 Feb 17;3:e772. doi: 10.7717/peerj.772 (PMC4340376; doi:10.7717/peerj.772)
Supplement: Supplemental Information 65 [file peerj-03-772-s065.xlsx]

## Sheet: 03_Data
Tx #	DateTime	Activity	DTA vs NTA	Hour	Tx Day	Weekday	Tx Rx	Peak DTA Time?	Last 7 Day?
1	2009-01-01 01:01:00	0	NTA	1	1	5	P
1	2009-01-01 01:02:00	0	NTA	1	1	5	P
1	2009-01-01 01:03:00	19	NTA	1	1	5	P
1	2009-01-01 01:04:00	0	NTA	1	1	5	P
1	2009-01-01 01:05:00	0	NTA	1	1	5	P
1	2009-01-01 01:06:00	0	NTA	1	1	5	P
1	2009-01-01 01:07:00	0	NTA	1	1	5	P
1	2009-01-01 01:08:00	0	NTA	1	1	5	P
1	2009-01-01 01:09:00	0	NTA	1	1	5	P
1	2009-01-01 01:10:00	39	NTA	1	1	5	P
1	2009-01-01 01:11:00	392	NTA	1	1	5	P
1	2009-01-01 01:12:00	0	NTA	1	1	5	P
1	2009-01-01 01:13:00	0	NTA	1	1	5	P
1	2009-01-01 01:14:00	0	NTA	1	1	5	P
1	2009-01-01 01:15:00	0	NTA	1	1	5	P
1	2009-01-01 01:16:00	0	NTA	1	1	5	P
1	2009-01-01 01:17:00	0	NTA	1	1	5	P
1	2009-01-01 01:18:00	19	NTA	1	1	5	P
1	2009-01-01 01:19:00	0	NTA	1	1	5	P
1	2009-01-01 01:20:00	0	NTA	1	1	5	P
1	2009-01-01 01:21:00	0	NTA	1	1	5	P
1	2009-01-01 01:22:00	0	NTA	1	1	5	P
1	2009-01-01 01:23:00	0	NTA	1	1	5	P
1	2009-01-01 01:24:00	0	NTA	1	1	5	P
1	2009-01-01 01:25:00	0	NTA	1	1	5	P
1	2009-01-01 01:26:00	0	NTA	1	1	5	P
1	2009-01-01 01:27:00	0	NTA	1	1	5	P
1	2009-01-01 01:28:00	0	NTA	1	1	5	P
1	2009-01-01 01:29:00	0	NTA	1	1	5	P
1	2009-01-01 01:30:00	0	NTA	1	1	5	P
1	2009-01-01 01:31:00	0	NTA	1	1	5	P
1	2009-01-01 01:32:00	0	NTA	1	1	5	P
1	2009-01-01 01:33:00	0	NTA	1	1	5	P
1	2009-01-01 01:34:00	0	NTA	1	1	5	P
1	2009-01-01 01:35:00	0	NTA	1	1	5	P
1	2009-01-01 01:36:00	0	NTA	1	1	5	P
1	2009-01-01 01:37:00	0	NTA	1	1	5	P
1	2009-01-01 01:38:00	0	NTA	1	1	5	P
1	2009-01-01 01:39:00	0	NTA	1	1	5	P
1	2009-01-01 01:40:00	0	NTA	1	1	5	P
1	2009-01-01 01:41:00	0	NTA	1	1	5	P
1	2009-01-01 01:42:00	0	NTA	1	1	5	P
1	2009-01-01 01:43:00	0	NTA	1	1	5	P
1	2009-01-01 01:44:00	0	NTA	1	1	5	P
1	2009-01-01 01:45:00	0	NTA	1	1	5	P
1	2009-01-01 01:46:00	0	NTA	1	1	5	P
1	2009-01-01 01:47:00	0	NTA	1	1	5	P
1	2009-01-01 01:48:00	0	NTA	1	1	5	P
1	2009-01-01 01:49:00	0	NTA	1	1	5	P
1	2009-01-01 01:50:00	0	NTA	1	1	5	P
1	2009-01-01 01:51:00	0	NTA	1	1	5	P
1	2009-01-01 01:52:00	0	NTA	1	1	5	P
1	2009-01-01 01:53:00	0	NTA	1	1	5	P
1	2009-01-01 01:54:00	0	NTA	1	1	5	P
1	2009-01-01 01:55:00	0	NTA	1	1	5	P
1	2009-01-01 01:56:00	0	NTA	1	1	5	P
1	2009-01-01 01:57:00	0	NTA	1	1	5	P
1	2009-01-01 01:58:00	0	NTA	1	1	5	P
1	2009-01-01 01:59:00	0	NTA	1	1	5	P
1	2009-01-01 02:00:00	0	NTA	1	1	5	P
1	2009-01-01 02:01:00	0	NTA	2	1	5	P
1	2009-01-01 02:02:00	0	NTA	2	1	5	P
1	2009-01-01 02:03:00	0	NTA	2	1	5	P
1	2009-01-01 02:04:00	0	NTA	2	1	5	P
1	2009-01-01 02:05:00	0	NTA	2	1	5	P
1	2009-01-01 02:06:00	0	NTA	2	1	5	P
1	2009-01-01 02:07:00	0	NTA	2	1	5	P
1	2009-01-01 02:08:00	0	NTA	2	1	5	P
1	2009-01-01 02:09:00	0	NTA	2	1	5	P
1	2009-01-01 02:10:00	0	NTA	2	1	5	P
1	2009-01-01 02:11:00	0	NTA	2	1	5	P
1	2009-01-01 02:12:00	126	NTA	2	1	5	P
1	2009-01-01 02:13:00	0	NTA	2	1	5	P
1	2009-01-01 02:14:00	0	NTA	2	1	5	P
1	2009-01-01 02:15:00	0	NTA	2	1	5	P
1	2009-01-01 02:16:00	0	NTA	2	1	5	P
1	2009-01-01 02:17:00	0	NTA	2	1	5	P
1	2009-01-01 02:18:00	0	NTA	2	1	5	P
1	2009-01-01 02:19:00	0	NTA	2	1	5	P
1	2009-01-01 02:20:00	0	NTA	2	1	5	P
1	2009-01-01 02:21:00	0	NTA	2	1	5	P
1	2009-01-01 02:22:00	0	NTA	2	1	5	P
1	2009-01-01 02:23:00	0	NTA	2	1	5	P
1	2009-01-01 02:24:00	0	NTA	2	1	5	P
1	2009-01-01 02:25:00	0	NTA	2	1	5	P
1	2009-01-01 02:26:00	0	NTA	2	1	5	P
1	2009-01-01 02:27:00	0	NTA	2	1	5	P
1	2009-01-01 02:28:00	0	NTA	2	1	5	P
1	2009-01-01 02:29:00	0	NTA	2	1	5	P
1	2009-01-01 02:30:00	0	NTA	2	1	5	P
1	2009-01-01 02:31:00	0	NTA	2	1	5	P
1	2009-01-01 02:32:00	0	NTA	2	1	5	P
1	2009-01-01 02:33:00	0	NTA	2	1	5	P
1	2009-01-01 02:34:00	0	NTA	2	1	5	P
1	2009-01-01 02:35:00	0	NTA	2	1	5	P
1	2009-01-01 02:36:00	0	NTA	2	1	5	P
1	2009-01-01 02:37:00	0	NTA	2	1	5	P
1	2009-01-01 02:38:00	0	NTA	2	1	5	P
1	2009-01-01 02:39:00	0	NTA	2	1	5	P
1	2009-01-01 02:40:00	19	NTA	2	1	5	P
1	2009-01-01 02:41:00	173	NTA	2	1	5	P
1	2009-01-01 02:42:00	0	NTA	2	1	5	P
1	2009-01-01 02:43:00	0	NTA	2	1	5	P
1	2009-01-01 02:44:00	0	NTA	2	1	5	P
1	2009-01-01 02:45:00	0	NTA	2	1	5	P
1	2009-01-01 02:46:00	0	NTA	2	1	5	P
1	2009-01-01 02:47:00	0	NTA	2	1	5	P
1	2009-01-01 02:48:00	0	NTA	2	1	5	P
1	2009-01-01 02:49:00	0	NTA	2	1	5	P
1	2009-01-01 02:50:00	0	NTA	2	1	5	P
1	2009-01-01 02:51:00	0	NTA	2	1	5	P
1	2009-01-01 02:52:00	0	NTA	2	1	5	P
1	2009-01-01 02:53:00	0	NTA	2	1	5	P
1	2009-01-01 02:54:00	10	NTA	2	1	5	P
1	2009-01-01 02:55:00	0	NTA	2	1	5	P
1	2009-01-01 02:56:00	0	NTA	2	1	5	P
1	2009-01-01 02:57:00	0	NTA	2	1	5	P
1	2009-01-01 02:58:00	0	NTA	2	1	5	P
1	2009-01-01 02:59:00	0	NTA	2	1	5	P
1	2009-01-01 03:00:00	0	NTA	2	1	5	P
1	2009-01-01 03:01:00	0	NTA	3	1	5	P
1	2009-01-01 03:02:00	0	NTA	3	1	5	P
1	2009-01-01 03:03:00	0	NTA	3	1	5	P
1	2009-01-01 03:04:00	0	NTA	3	1	5	P
1	2009-01-01 03:05:00	0	NTA	3	1	5	P
1	2009-01-01 03:06:00	0	NTA	3	1	5	P
1	2009-01-01 03:07:00	0	NTA	3	1	5	P
1	2009-01-01 03:08:00	0	NTA	3	1	5	P
1	2009-01-01 03:09:00	0	NTA	3	1	5	P
1	2009-01-01 03:10:00	0	NTA	3	1	5	P
1	2009-01-01 03:11:00	0	NTA	3	1	5	P
1	2009-01-01 03:12:00	0	NTA	3	1	5	P
1	2009-01-01 03:13:00	0	NTA	3	1	5	P
1	2009-01-01 03:14:00	0	NTA	3	1	5	P
1	2009-01-01 03:15:00	58	NTA	3	1	5	P
1	2009-01-01 03:16:00	0	NTA	3	1	5	P
1	2009-01-01 03:17:00	0	NTA	3	1	5	P
1	2009-01-01 03:18:00	0	NTA	3	1	5	P
1	2009-01-01 03:19:00	0	NTA	3	1	5	P
1	2009-01-01 03:20:00	0	NTA	3	1	5	P
1	2009-01-01 03:21:00	0	NTA	3	1	5	P
1	2009-01-01 03:22:00	0	NTA	3	1	5	P
1	2009-01-01 03:23:00	0	NTA	3	1	5	P
1	2009-01-01 03:24:00	0	NTA	3	1	5	P
1	2009-01-01 03:25:00	0	NTA	3	1	5	P
1	2009-01-01 03:26:00	0	NTA	3	1	5	P
1	2009-01-01 03:27:00	0	NTA	3	1	5	P
1	2009-01-01 03:28:00	0	NTA	3	1	5	P
1	2009-01-01 03:29:00	0	NTA	3	1	5	P
1	2009-01-01 03:30:00	0	NTA	3	1	5	P
1	2009-01-01 03:31:00	10	NTA	3	1	5	P
1	2009-01-01 03:32:00	0	NTA	3	1	5	P
1	2009-01-01 03:33:00	10	NTA	3	1	5	P
1	2009-01-01 03:34:00	0	NTA	3	1	5	P
1	2009-01-01 03:35:00	0	NTA	3	1	5	P
1	2009-01-01 03:36:00	0	NTA	3	1	5	P
1	2009-01-01 03:37:00	0	NTA	3	1	5	P
1	2009-01-01 03:38:00	39	NTA	3	1	5	P
1	2009-01-01 03:39:00	39	NTA	3	1	5	P
1	2009-01-01 03:40:00	0	NTA	3	1	5	P
1	2009-01-01 03:41:00	0	NTA	3	1	5	P
1	2009-01-01 03:42:00	0	NTA	3	1	5	P
1	2009-01-01 03:43:00	0	NTA	3	1	5	P
1	2009-01-01 03:44:00	0	NTA	3	1	5	P
1	2009-01-01 03:45:00	126	NTA	3	1	5	P
1	2009-01-01 03:46:00	0	NTA	3	1	5	P
1	2009-01-01 03:47:00	0	NTA	3	1	5	P
1	2009-01-01 03:48:00	0	NTA	3	1	5	P
1	2009-01-01 03:49:00	0	NTA	3	1	5	P
1	2009-01-01 03:50:00	0	NTA	3	1	5	P
1	2009-01-01 03:51:00	0	NTA	3	1	5	P
1	2009-01-01 03:52:00	0	NTA	3	1	5	P
1	2009-01-01 03:53:00	0	NTA	3	1	5	P
1	2009-01-01 03:54:00	0	NTA	3	1	5	P
1	2009-01-01 03:55:00	29	NTA	3	1	5	P
1	2009-01-01 03:56:00	0	NTA	3	1	5	P
1	2009-01-01 03:57:00	0	NTA	3	1	5	P
1	2009-01-01 03:58:00	0	NTA	3	1	5	P
1	2009-01-01 03:59:00	0	NTA	3	1	5	P
1	2009-01-01 04:00:00	0	NTA	3	1	5	P
1	2009-01-01 04:01:00	0	NTA	4	1	5	P
1	2009-01-01 04:02:00	0	NTA	4	1	5	P
1	2009-01-01 04:03:00	0	NTA	4	1	5	P
1	2009-01-01 04:04:00	0	NTA	4	1	5	P
1	2009-01-01 04:05:00	0	NTA	4	1	5	P
1	2009-01-01 04:06:00	0	NTA	4	1	5	P
1	2009-01-01 04:07:00	0	NTA	4	1	5	P
1	2009-01-01 04:08:00	0	NTA	4	1	5	P
1	2009-01-01 04:09:00	0	NTA	4	1	5	P
1	2009-01-01 04:10:00	0	NTA	4	1	5	P
1	2009-01-01 04:11:00	0	NTA	4	1	5	P
1	2009-01-01 04:12:00	0	NTA	4	1	5	P
1	2009-01-01 04:13:00	0	NTA	4	1	5	P
1	2009-01-01 04:14:00	0	NTA	4	1	5	P
1	2009-01-01 04:15:00	0	NTA	4	1	5	P
1	2009-01-01 04:16:00	0	NTA	4	1	5	P
1	2009-01-01 04:17:00	0	NTA	4	1	5	P
1	2009-01-01 04:18:00	0	NTA	4	1	5	P
1	2009-01-01 04:19:00	0	NTA	4	1	5	P
1	2009-01-01 04:20:00	0	NTA	4	1	5	P
1	2009-01-01 04:21:00	0	NTA	4	1	5	P
1	2009-01-01 04:22:00	0	NTA	4	1	5	P
1	2009-01-01 04:23:00	0	NTA	4	1	5	P
1	2009-01-01 04:24:00	0	NTA	4	1	5	P
1	2009-01-01 04:25:00	0	NTA	4	1	5	P
1	2009-01-01 04:26:00	0	NTA	4	1	5	P
1	2009-01-01 04:27:00	0	NTA	4	1	5	P
1	2009-01-01 04:28:00	0	NTA	4	1	5	P
1	2009-01-01 04:29:00	0	NTA	4	1	5	P
1	2009-01-01 04:30:00	0	NTA	4	1	5	P
1	2009-01-01 04:31:00	0	NTA	4	1	5	P
1	2009-01-01 04:32:00	0	NTA	4	1	5	P
1	2009-01-01 04:33:00	0	NTA	4	1	5	P
1	2009-01-01 04:34:00	0	NTA	4	1	5	P
1	2009-01-01 04:35:00	149	NTA	4	1	5	P
1	2009-01-01 04:36:00	0	NTA	4	1	5	P
1	2009-01-01 04:37:00	0	NTA	4	1	5	P
1	2009-01-01 04:38:00	0	NTA	4	1	5	P
1	2009-01-01 04:39:00	0	NTA	4	1	5	P
1	2009-01-01 04:40:00	0	NTA	4	1	5	P
1	2009-01-01 04:41:00	0	NTA	4	1	5	P
1	2009-01-01 04:42:00	0	NTA	4	1	5	P
1	2009-01-01 04:43:00	0	NTA	4	1	5	P
1	2009-01-01 04:44:00	0	NTA	4	1	5	P
1	2009-01-01 04:45:00	0	NTA	4	1	5	P
1	2009-01-01 04:46:00	0	NTA	4	1	5	P
1	2009-01-01 04:47:00	0	NTA	4	1	5	P
1	2009-01-01 04:48:00	0	NTA	4	1	5	P
1	2009-01-01 04:49:00	0	NTA	4	1	5	P
1	2009-01-01 04:50:00	0	NTA	4	1	5	P
1	2009-01-01 04:51:00	0	NTA	4	1	5	P
1	2009-01-01 04:52:00	0	NTA	4	1	5	P
1	2009-01-01 04:53:00	0	NTA	4	1	5	P
1	2009-01-01 04:54:00	10	NTA	4	1	5	P
1	2009-01-01 04:55:00	0	NTA	4	1	5	P
1	2009-01-01 04:56:00	0	NTA	4	1	5	P
1	2009-01-01 04:57:00	10	NTA	4	1	5	P
1	2009-01-01 04:58:00	19	NTA	4	1	5	P
1	2009-01-01 04:59:00	0	NTA	4	1	5	P
1	2009-01-01 05:00:00	29	NTA	4	1	5	P
1	2009-01-01 05:01:00	58	NTA	5	1	5	P
1	2009-01-01 05:02:00	363	NTA	5	1	5	P
1	2009-01-01 05:03:00	0	NTA	5	1	5	P
1	2009-01-01 05:04:00	0	NTA	5	1	5	P
1	2009-01-01 05:05:00	0	NTA	5	1	5	P
1	2009-01-01 05:06:00	0	NTA	5	1	5	P
1	2009-01-01 05:07:00	0	NTA	5	1	5	P
1	2009-01-01 05:08:00	0	NTA	5	1	5	P
1	2009-01-01 05:09:00	0	NTA	5	1	5	P
1	2009-01-01 05:10:00	0	NTA	5	1	5	P
1	2009-01-01 05:11:00	0	NTA	5	1	5	P
1	2009-01-01 05:12:00	0	NTA	5	1	5	P
1	2009-01-01 05:13:00	0	NTA	5	1	5	P
1	2009-01-01 05:14:00	0	NTA	5	1	5	P
1	2009-01-01 05:15:00	0	NTA	5	1	5	P
1	2009-01-01 05:16:00	0	NTA	5	1	5	P
1	2009-01-01 05:17:00	0	NTA	5	1	5	P
1	2009-01-01 05:18:00	19	NTA	5	1	5	P
1	2009-01-01 05:19:00	0	NTA	5	1	5	P
1	2009-01-01 05:20:00	0	NTA	5	1	5	P
1	2009-01-01 05:21:00	0	NTA	5	1	5	P
1	2009-01-01 05:22:00	0	NTA	5	1	5	P
1	2009-01-01 05:23:00	0	NTA	5	1	5	P
1	2009-01-01 05:24:00	0	NTA	5	1	5	P
1	2009-01-01 05:25:00	0	NTA	5	1	5	P
1	2009-01-01 05:26:00	0	NTA	5	1	5	P
1	2009-01-01 05:27:00	0	NTA	5	1	5	P
1	2009-01-01 05:28:00	0	NTA	5	1	5	P
1	2009-01-01 05:29:00	0	NTA	5	1	5	P
1	2009-01-01 05:30:00	0	NTA	5	1	5	P
1	2009-01-01 05:31:00	0	NTA	5	1	5	P
1	2009-01-01 05:32:00	0	NTA	5	1	5	P
1	2009-01-01 05:33:00	10	NTA	5	1	5	P
1	2009-01-01 05:34:00	0	NTA	5	1	5	P
1	2009-01-01 05:35:00	0	NTA	5	1	5	P
1	2009-01-01 05:36:00	0	NTA	5	1	5	P
1	2009-01-01 05:37:00	0	NTA	5	1	5	P
1	2009-01-01 05:38:00	0	NTA	5	1	5	P
1	2009-01-01 05:39:00	0	NTA	5	1	5	P
1	2009-01-01 05:40:00	0	NTA	5	1	5	P
1	2009-01-01 05:41:00	0	NTA	5	1	5	P
1	2009-01-01 05:42:00	0	NTA	5	1	5	P
1	2009-01-01 05:43:00	0	NTA	5	1	5	P
1	2009-01-01 05:44:00	0	NTA	5	1	5	P
1	2009-01-01 05:45:00	0	NTA	5	1	5	P
1	2009-01-01 05:46:00	0	NTA	5	1	5	P
1	2009-01-01 05:47:00	0	NTA	5	1	5	P
1	2009-01-01 05:48:00	0	NTA	5	1	5	P
1	2009-01-01 05:49:00	0	NTA	5	1	5	P
1	2009-01-01 05:50:00	0	NTA	5	1	5	P
1	2009-01-01 05:51:00	0	NTA	5	1	5	P
1	2009-01-01 05:52:00	0	NTA	5	1	5	P
1	2009-01-01 05:53:00	0	NTA	5	1	5	P
1	2009-01-01 05:54:00	0	NTA	5	1	5	P
1	2009-01-01 05:55:00	0	NTA	5	1	5	P
1	2009-01-01 05:56:00	0	NTA	5	1	5	P
1	2009-01-01 05:57:00	0	NTA	5	1	5	P
1	2009-01-01 05:58:00	0	NTA	5	1	5	P
1	2009-01-01 05:59:00	0	NTA	5	1	5	P
1	2009-01-01 06:00:00	0	NTA	5	1	5	P
1	2009-01-01 06:01:00	0	NTA	6	1	5	P
1	2009-01-01 06:02:00	0	NTA	6	1	5	P
1	2009-01-01 06:03:00	0	NTA	6	1	5	P
1	2009-01-01 06:04:00	0	NTA	6	1	5	P
1	2009-01-01 06:05:00	0	NTA	6	1	5	P
1	2009-01-01 06:06:00	0	NTA	6	1	5	P
1	2009-01-01 06:07:00	0	NTA	6	1	5	P
1	2009-01-01 06:08:00	0	NTA	6	1	5	P
1	2009-01-01 06:09:00	0	NTA	6	1	5	P
1	2009-01-01 06:10:00	231	NTA	6	1	5	P
1	2009-01-01 06:11:00	0	NTA	6	1	5	P
1	2009-01-01 06:12:00	0	NTA	6	1	5	P
1	2009-01-01 06:13:00	0	NTA	6	1	5	P
1	2009-01-01 06:14:00	0	NTA	6	1	5	P
1	2009-01-01 06:15:00	0	NTA	6	1	5	P
1	2009-01-01 06:16:00	0	NTA	6	1	5	P
1	2009-01-01 06:17:00	0	NTA	6	1	5	P
1	2009-01-01 06:18:00	0	NTA	6	1	5	P
1	2009-01-01 06:19:00	0	NTA	6	1	5	P
1	2009-01-01 06:20:00	0	NTA	6	1	5	P
1	2009-01-01 06:21:00	0	NTA	6	1	5	P
1	2009-01-01 06:22:00	0	NTA	6	1	5	P
1	2009-01-01 06:23:00	0	NTA	6	1	5	P
1	2009-01-01 06:24:00	0	NTA	6	1	5	P
1	2009-01-01 06:25:00	0	NTA	6	1	5	P
1	2009-01-01 06:26:00	0	NTA	6	1	5	P
1	2009-01-01 06:27:00	0	NTA	6	1	5	P
1	2009-01-01 06:28:00	0	NTA	6	1	5	P
1	2009-01-01 06:29:00	0	NTA	6	1	5	P
1	2009-01-01 06:30:00	48	NTA	6	1	5	P
1	2009-01-01 06:31:00	0	NTA	6	1	5	P
1	2009-01-01 06:32:00	0	NTA	6	1	5	P
1	2009-01-01 06:33:00	0	NTA	6	1	5	P
1	2009-01-01 06:34:00	0	NTA	6	1	5	P
1	2009-01-01 06:35:00	0	NTA	6	1	5	P
1	2009-01-01 06:36:00	0	NTA	6	1	5	P
1	2009-01-01 06:37:00	0	NTA	6	1	5	P
1	2009-01-01 06:38:00	0	NTA	6	1	5	P
1	2009-01-01 06:39:00	0	NTA	6	1	5	P
1	2009-01-01 06:40:00	0	NTA	6	1	5	P
1	2009-01-01 06:41:00	0	NTA	6	1	5	P
1	2009-01-01 06:42:00	0	NTA	6	1	5	P
1	2009-01-01 06:43:00	0	NTA	6	1	5	P
1	2009-01-01 06:44:00	0	NTA	6	1	5	P
1	2009-01-01 06:45:00	10	NTA	6	1	5	P
1	2009-01-01 06:46:00	0	NTA	6	1	5	P
1	2009-01-01 06:47:00	0	NTA	6	1	5	P
1	2009-01-01 06:48:00	0	NTA	6	1	5	P
1	2009-01-01 06:49:00	0	NTA	6	1	5	P
1	2009-01-01 06:50:00	0	NTA	6	1	5	P
1	2009-01-01 06:51:00	0	NTA	6	1	5	P
1	2009-01-01 06:52:00	0	NTA	6	1	5	P
1	2009-01-01 06:53:00	0	NTA	6	1	5	P
1	2009-01-01 06:54:00	0	NTA	6	1	5	P
1	2009-01-01 06:55:00	0	NTA	6	1	5	P
1	2009-01-01 06:56:00	0	NTA	6	1	5	P
1	2009-01-01 06:57:00	0	NTA	6	1	5	P
1	2009-01-01 06:58:00	0	NTA	6	1	5	P
1	2009-01-01 06:59:00	0	NTA	6	1	5	P
1	2009-01-01 07:00:00	0	NTA	6	1	5	P
1	2009-01-01 07:01:00	0	NTA	7	1	5	P
1	2009-01-01 07:02:00	0	NTA	7	1	5	P
1	2009-01-01 07:03:00	0	NTA	7	1	5	P
1	2009-01-01 07:04:00	0	NTA	7	1	5	P
1	2009-01-01 07:05:00	0	NTA	7	1	5	P
1	2009-01-01 07:06:00	0	NTA	7	1	5	P
1	2009-01-01 07:07:00	0	NTA	7	1	5	P
1	2009-01-01 07:08:00	0	NTA	7	1	5	P
1	2009-01-01 07:09:00	0	NTA	7	1	5	P
1	2009-01-01 07:10:00	0	NTA	7	1	5	P
1	2009-01-01 07:11:00	0	NTA	7	1	5	P
1	2009-01-01 07:12:00	19	NTA	7	1	5	P
1	2009-01-01 07:13:00	0	NTA	7	1	5	P
1	2009-01-01 07:14:00	0	NTA	7	1	5	P
1	2009-01-01 07:15:00	0	NTA	7	1	5	P
1	2009-01-01 07:16:00	0	NTA	7	1	5	P
1	2009-01-01 07:17:00	0	NTA	7	1	5	P
1	2009-01-01 07:18:00	0	NTA	7	1	5	P
1	2009-01-01 07:19:00	0	NTA	7	1	5	P
1	2009-01-01 07:20:00	0	NTA	7	1	5	P
1	2009-01-01 07:21:00	0	NTA	7	1	5	P
1	2009-01-01 07:22:00	0	NTA	7	1	5	P
1	2009-01-01 07:23:00	0	NTA	7	1	5	P
1	2009-01-01 07:24:00	0	NTA	7	1	5	P
1	2009-01-01 07:25:00	0	NTA	7	1	5	P
1	2009-01-01 07:26:00	10	NTA	7	1	5	P
1	2009-01-01 07:27:00	0	NTA	7	1	5	P
1	2009-01-01 07:28:00	0	NTA	7	1	5	P
1	2009-01-01 07:29:00	0	NTA	7	1	5	P
1	2009-01-01 07:30:00	0	NTA	7	1	5	P
1	2009-01-01 07:31:00	0	NTA	7	1	5	P
1	2009-01-01 07:32:00	0	NTA	7	1	5	P
1	2009-01-01 07:33:00	0	NTA	7	1	5	P
1	2009-01-01 07:34:00	68	NTA	7	1	5	P
1	2009-01-01 07:35:00	0	NTA	7	1	5	P
1	2009-01-01 07:36:00	39	NTA	7	1	5	P
1	2009-01-01 07:37:00	0	NTA	7	1	5	P
1	2009-01-01 07:38:00	0	NTA	7	1	5	P
1	2009-01-01 07:39:00	0	NTA	7	1	5	P
1	2009-01-01 07:40:00	0	NTA	7	1	5	P
1	2009-01-01 07:41:00	0	NTA	7	1	5	P
1	2009-01-01 07:42:00	0	NTA	7	1	5	P
1	2009-01-01 07:43:00	0	NTA	7	1	5	P
1	2009-01-01 07:44:00	19	NTA	7	1	5	P
1	2009-01-01 07:45:00	0	NTA	7	1	5	P
1	2009-01-01 07:46:00	0	NTA	7	1	5	P
1	2009-01-01 07:47:00	0	NTA	7	1	5	P
1	2009-01-01 07:48:00	0	NTA	7	1	5	P
1	2009-01-01 07:49:00	0	NTA	7	1	5	P
1	2009-01-01 07:50:00	0	NTA	7	1	5	P
1	2009-01-01 07:51:00	0	NTA	7	1	5	P
1	2009-01-01 07:52:00	0	NTA	7	1	5	P
1	2009-01-01 07:53:00	0	NTA	7	1	5	P
1	2009-01-01 07:54:00	0	NTA	7	1	5	P
1	2009-01-01 07:55:00	0	NTA	7	1	5	P
1	2009-01-01 07:56:00	0	NTA	7	1	5	P
1	2009-01-01 07:57:00	0	NTA	7	1	5	P
1	2009-01-01 07:58:00	0	NTA	7	1	5	P
1	2009-01-01 07:59:00	0	NTA	7	1	5	P
1	2009-01-01 08:00:00	0	NTA	7	1	5	P
1	2009-01-01 08:01:00	0	NTA	8	1	5	P
1	2009-01-01 08:02:00	0	NTA	8	1	5	P
1	2009-01-01 08:03:00	0	NTA	8	1	5	P
1	2009-01-01 08:04:00	0	NTA	8	1	5	P
1	2009-01-01 08:05:00	0	NTA	8	1	5	P
1	2009-01-01 08:06:00	0	NTA	8	1	5	P
1	2009-01-01 08:07:00	161	NTA	8	1	5	P
1	2009-01-01 08:08:00	0	NTA	8	1	5	P
1	2009-01-01 08:09:00	0	NTA	8	1	5	P
1	2009-01-01 08:10:00	0	NTA	8	1	5	P
1	2009-01-01 08:11:00	0	NTA	8	1	5	P
1	2009-01-01 08:12:00	0	NTA	8	1	5	P
1	2009-01-01 08:13:00	0	NTA	8	1	5	P
1	2009-01-01 08:14:00	0	NTA	8	1	5	P
1	2009-01-01 08:15:00	0	NTA	8	1	5	P
1	2009-01-01 08:16:00	0	NTA	8	1	5	P
1	2009-01-01 08:17:00	0	NTA	8	1	5	P
1	2009-01-01 08:18:00	19	NTA	8	1	5	P
1	2009-01-01 08:19:00	29	NTA	8	1	5	P
1	2009-01-01 08:20:00	0	NTA	8	1	5	P
1	2009-01-01 08:21:00	0	NTA	8	1	5	P
1	2009-01-01 08:22:00	0	NTA	8	1	5	P
1	2009-01-01 08:23:00	0	NTA	8	1	5	P
1	2009-01-01 08:24:00	0	NTA	8	1	5	P
1	2009-01-01 08:25:00	0	NTA	8	1	5	P
1	2009-01-01 08:26:00	0	NTA	8	1	5	P
1	2009-01-01 08:27:00	0	NTA	8	1	5	P
1	2009-01-01 08:28:00	0	NTA	8	1	5	P
1	2009-01-01 08:29:00	0	NTA	8	1	5	P
1	2009-01-01 08:30:00	0	NTA	8	1	5	P
1	2009-01-01 08:31:00	0	NTA	8	1	5	P
1	2009-01-01 08:32:00	0	NTA	8	1	5	P
1	2009-01-01 08:33:00	0	NTA	8	1	5	P
1	2009-01-01 08:34:00	10	NTA	8	1	5	P
1	2009-01-01 08:35:00	0	NTA	8	1	5	P
1	2009-01-01 08:36:00	0	NTA	8	1	5	P
1	2009-01-01 08:37:00	0	NTA	8	1	5	P
1	2009-01-01 08:38:00	58	NTA	8	1	5	P
1	2009-01-01 08:39:00	0	NTA	8	1	5	P
1	2009-01-01 08:40:00	78	NTA	8	1	5	P
1	2009-01-01 08:41:00	0	NTA	8	1	5	P
1	2009-01-01 08:42:00	0	NTA	8	1	5	P
1	2009-01-01 08:43:00	0	NTA	8	1	5	P
1	2009-01-01 08:44:00	0	NTA	8	1	5	P
1	2009-01-01 08:45:00	29	NTA	8	1	5	P
1	2009-01-01 08:46:00	10	NTA	8	1	5	P
1	2009-01-01 08:47:00	0	NTA	8	1	5	P
1	2009-01-01 08:48:00	0	NTA	8	1	5	P
1	2009-01-01 08:49:00	0	NTA	8	1	5	P
1	2009-01-01 08:50:00	0	NTA	8	1	5	P
1	2009-01-01 08:51:00	0	NTA	8	1	5	P
1	2009-01-01 08:52:00	0	NTA	8	1	5	P
1	2009-01-01 08:53:00	0	NTA	8	1	5	P
1	2009-01-01 08:54:00	0	NTA	8	1	5	P
1	2009-01-01 08:55:00	0	NTA	8	1	5	P
1	2009-01-01 08:56:00	0	NTA	8	1	5	P
1	2009-01-01 08:57:00	0	NTA	8	1	5	P
1	2009-01-01 08:58:00	0	NTA	8	1	5	P
1	2009-01-01 08:59:00	0	NTA	8	1	5	P
1	2009-01-01 09:00:00	0	NTA	8	1	5	P
1	2009-01-01 09:01:00	0	NTA	9	1	5	P
1	2009-01-01 09:02:00	0	NTA	9	1	5	P
1	2009-01-01 09:03:00	10	NTA	9	1	5	P
1	2009-01-01 09:04:00	19	NTA	9	1	5	P
1	2009-01-01 09:05:00	39	NTA	9	1	5	P
1	2009-01-01 09:06:00	0	NTA	9	1	5	P
1	2009-01-01 09:07:00	0	NTA	9	1	5	P
1	2009-01-01 09:08:00	0	NTA	9	1	5	P
1	2009-01-01 09:09:00	0	NTA	9	1	5	P
1	2009-01-01 09:10:00	0	NTA	9	1	5	P
1	2009-01-01 09:11:00	308	NTA	9	1	5	P
1	2009-01-01 09:12:00	68	NTA	9	1	5	P
1	2009-01-01 09:13:00	0	NTA	9	1	5	P
1	2009-01-01 09:14:00	0	NTA	9	1	5	P
1	2009-01-01 09:15:00	0	NTA	9	1	5	P
1	2009-01-01 09:16:00	10	NTA	9	1	5	P
1	2009-01-01 09:17:00	0	NTA	9	1	5	P
1	2009-01-01 09:18:00	0	NTA	9	1	5	P
1	2009-01-01 09:19:00	0	NTA	9	1	5	P
1	2009-01-01 09:20:00	0	NTA	9	1	5	P
1	2009-01-01 09:21:00	0	NTA	9	1	5	P
1	2009-01-01 09:22:00	0	NTA	9	1	5	P
1	2009-01-01 09:23:00	0	NTA	9	1	5	P
1	2009-01-01 09:24:00	0	NTA	9	1	5	P
1	2009-01-01 09:25:00	0	NTA	9	1	5	P
1	2009-01-01 09:26:00	0	NTA	9	1	5	P
1	2009-01-01 09:27:00	0	NTA	9	1	5	P
1	2009-01-01 09:28:00	0	NTA	9	1	5	P
1	2009-01-01 09:29:00	0	NTA	9	1	5	P
1	2009-01-01 09:30:00	0	NTA	9	1	5	P
1	2009-01-01 09:31:00	0	DTA	9	1	5	P
1	2009-01-01 09:32:00	0	DTA	9	1	5	P
1	2009-01-01 09:33:00	0	DTA	9	1	5	P
1	2009-01-01 09:34:00	0	DTA	9	1	5	P
1	2009-01-01 09:35:00	0	DTA	9	1	5	P
1	2009-01-01 09:36:00	0	DTA	9	1	5	P
1	2009-01-01 09:37:00	10	DTA	9	1	5	P
1	2009-01-01 09:38:00	29	DTA	9	1	5	P
1	2009-01-01 09:39:00	0	DTA	9	1	5	P
1	2009-01-01 09:40:00	0	DTA	9	1	5	P
1	2009-01-01 09:41:00	0	DTA	9	1	5	P
1	2009-01-01 09:42:00	58	DTA	9	1	5	P
1	2009-01-01 09:43:00	10	DTA	9	1	5	P
1	2009-01-01 09:44:00	39	DTA	9	1	5	P
1	2009-01-01 09:45:00	19	DTA	9	1	5	P
1	2009-01-01 09:46:00	68	DTA	9	1	5	P
1	2009-01-01 09:47:00	78	DTA	9	1	5	P
1	2009-01-01 09:48:00	1323	DTA	9	1	5	P
1	2009-01-01 09:49:00	3049	DTA	9	1	5	P
1	2009-01-01 09:50:00	1156	DTA	9	1	5	P
1	2009-01-01 09:51:00	681	DTA	9	1	5	P
1	2009-01-01 09:52:00	661	DTA	9	1	5	P
1	2009-01-01 09:53:00	1028	DTA	9	1	5	P
1	2009-01-01 09:54:00	349	DTA	9	1	5	P
1	2009-01-01 09:55:00	322	DTA	9	1	5	P
1	2009-01-01 09:56:00	322	DTA	9	1	5	P
1	2009-01-01 09:57:00	485	DTA	9	1	5	P
1	2009-01-01 09:58:00	19	DTA	9	1	5	P
1	2009-01-01 09:59:00	126	DTA	9	1	5	P
1	2009-01-01 10:00:00	268	DTA	9	1	5	P
1	2009-01-01 10:01:00	196	DTA	10	1	5	P
1	2009-01-01 10:02:00	570	DTA	10	1	5	P
1	2009-01-01 10:03:00	231	DTA	10	1	5	P
1	2009-01-01 10:04:00	219	DTA	10	1	5	P
1	2009-01-01 10:05:00	242	DTA	10	1	5	P
1	2009-01-01 10:06:00	10	DTA	10	1	5	P
1	2009-01-01 10:07:00	0	DTA	10	1	5	P
1	2009-01-01 10:08:00	0	DTA	10	1	5	P
1	2009-01-01 10:09:00	97	DTA	10	1	5	P
1	2009-01-01 10:10:00	10	DTA	10	1	5	P
1	2009-01-01 10:11:00	0	DTA	10	1	5	P
1	2009-01-01 10:12:00	0	DTA	10	1	5	P
1	2009-01-01 10:13:00	10	DTA	10	1	5	P
1	2009-01-01 10:14:00	0	DTA	10	1	5	P
1	2009-01-01 10:15:00	0	DTA	10	1	5	P
1	2009-01-01 10:16:00	0	DTA	10	1	5	P
1	2009-01-01 10:17:00	0	DTA	10	1	5	P
1	2009-01-01 10:18:00	0	DTA	10	1	5	P
1	2009-01-01 10:19:00	0	DTA	10	1	5	P
1	2009-01-01 10:20:00	0	DTA	10	1	5	P
1	2009-01-01 10:21:00	0	DTA	10	1	5	P
1	2009-01-01 10:22:00	0	DTA	10	1	5	P
1	2009-01-01 10:23:00	19	DTA	10	1	5	P
1	2009-01-01 10:24:00	0	DTA	10	1	5	P
1	2009-01-01 10:25:00	0	DTA	10	1	5	P
1	2009-01-01 10:26:00	0	DTA	10	1	5	P
1	2009-01-01 10:27:00	0	DTA	10	1	5	P
1	2009-01-01 10:28:00	10	DTA	10	1	5	P
1	2009-01-01 10:29:00	0	DTA	10	1	5	P
1	2009-01-01 10:30:00	0	DTA	10	1	5	P
1	2009-01-01 10:31:00	10	DTA	10	1	5	P
1	2009-01-01 10:32:00	138	DTA	10	1	5	P
1	2009-01-01 10:33:00	0	DTA	10	1	5	P
1	2009-01-01 10:34:00	0	DTA	10	1	5	P
1	2009-01-01 10:35:00	0	DTA	10	1	5	P
1	2009-01-01 10:36:00	0	DTA	10	1	5	P
1	2009-01-01 10:37:00	0	DTA	10	1	5	P
1	2009-01-01 10:38:00	58	DTA	10	1	5	P
1	2009-01-01 10:39:00	0	DTA	10	1	5	P
1	2009-01-01 10:40:00	0	DTA	10	1	5	P
1	2009-01-01 10:41:00	0	DTA	10	1	5	P
1	2009-01-01 10:42:00	0	DTA	10	1	5	P
1	2009-01-01 10:43:00	0	DTA	10	1	5	P
1	2009-01-01 10:44:00	0	DTA	10	1	5	P
1	2009-01-01 10:45:00	0	DTA	10	1	5	P
1	2009-01-01 10:46:00	0	DTA	10	1	5	P
1	2009-01-01 10:47:00	78	DTA	10	1	5	P
1	2009-01-01 10:48:00	0	DTA	10	1	5	P
1	2009-01-01 10:49:00	0	DTA	10	1	5	P
1	2009-01-01 10:50:00	10	DTA	10	1	5	P
1	2009-01-01 10:51:00	10	DTA	10	1	5	P
1	2009-01-01 10:52:00	19	DTA	10	1	5	P
1	2009-01-01 10:53:00	19	DTA	10	1	5	P
1	2009-01-01 10:54:00	0	DTA	10	1	5	P
1	2009-01-01 10:55:00	0	DTA	10	1	5	P
1	2009-01-01 10:56:00	19	DTA	10	1	5	P
1	2009-01-01 10:57:00	29	DTA	10	1	5	P
1	2009-01-01 10:58:00	720	DTA	10	1	5	P
1	2009-01-01 10:59:00	39	DTA	10	1	5	P
1	2009-01-01 11:00:00	29	DTA	10	1	5	P
1	2009-01-01 11:01:00	58	DTA	11	1	5	P
1	2009-01-01 11:02:00	19	DTA	11	1	5	P
1	2009-01-01 11:03:00	0	DTA	11	1	5	P
1	2009-01-01 11:04:00	10	DTA	11	1	5	P
1	2009-01-01 11:05:00	0	DTA	11	1	5	P
1	2009-01-01 11:06:00	97	DTA	11	1	5	P
1	2009-01-01 11:07:00	97	DTA	11	1	5	P
1	2009-01-01 11:08:00	126	DTA	11	1	5	P
1	2009-01-01 11:09:00	161	DTA	11	1	5	P
1	2009-01-01 11:10:00	254	DTA	11	1	5	P
1	2009-01-01 11:11:00	535	DTA	11	1	5	P
1	2009-01-01 11:12:00	242	DTA	11	1	5	P
1	2009-01-01 11:13:00	10	DTA	11	1	5	P
1	2009-01-01 11:14:00	149	DTA	11	1	5	P
1	2009-01-01 11:15:00	149	DTA	11	1	5	P
1	2009-01-01 11:16:00	116	DTA	11	1	5	P
1	2009-01-01 11:17:00	19	DTA	11	1	5	P
1	2009-01-01 11:18:00	78	DTA	11	1	5	P
1	2009-01-01 11:19:00	68	DTA	11	1	5	P
1	2009-01-01 11:20:00	126	DTA	11	1	5	P
1	2009-01-01 11:21:00	184	DTA	11	1	5	P
1	2009-01-01 11:22:00	0	DTA	11	1	5	P
1	2009-01-01 11:23:00	19	DTA	11	1	5	P
1	2009-01-01 11:24:00	29	DTA	11	1	5	P
1	2009-01-01 11:25:00	0	DTA	11	1	5	P
1	2009-01-01 11:26:00	0	DTA	11	1	5	P
1	2009-01-01 11:27:00	0	DTA	11	1	5	P
1	2009-01-01 11:28:00	39	DTA	11	1	5	P
1	2009-01-01 11:29:00	0	DTA	11	1	5	P
1	2009-01-01 11:30:00	78	DTA	11	1	5	P
1	2009-01-01 11:31:00	19	DTA	11	1	5	P
1	2009-01-01 11:32:00	126	DTA	11	1	5	P
1	2009-01-01 11:33:00	173	DTA	11	1	5	P
1	2009-01-01 11:34:00	68	DTA	11	1	5	P
1	2009-01-01 11:35:00	68	DTA	11	1	5	P
1	2009-01-01 11:36:00	97	DTA	11	1	5	P
1	2009-01-01 11:37:00	78	DTA	11	1	5	P
1	2009-01-01 11:38:00	116	DTA	11	1	5	P
1	2009-01-01 11:39:00	97	DTA	11	1	5	P
1	2009-01-01 11:40:00	97	DTA	11	1	5	P
1	2009-01-01 11:41:00	0	DTA	11	1	5	P
1	2009-01-01 11:42:00	0	DTA	11	1	5	P
1	2009-01-01 11:43:00	553	DTA	11	1	5	P
1	2009-01-01 11:44:00	126	DTA	11	1	5	P
1	2009-01-01 11:45:00	0	DTA	11	1	5	P
1	2009-01-01 11:46:00	68	DTA	11	1	5	P
1	2009-01-01 11:47:00	97	DTA	11	1	5	P
1	2009-01-01 11:48:00	68	DTA	11	1	5	P
1	2009-01-01 11:49:00	97	DTA	11	1	5	P
1	2009-01-01 11:50:00	19	DTA	11	1	5	P
1	2009-01-01 11:51:00	0	DTA	11	1	5	P
1	2009-01-01 11:52:00	1053	DTA	11	1	5	P
1	2009-01-01 11:53:00	363	DTA	11	1	5	P
1	2009-01-01 11:54:00	39	DTA	11	1	5	P
1	2009-01-01 11:55:00	29	DTA	11	1	5	P
1	2009-01-01 11:56:00	535	DTA	11	1	5	P
1	2009-01-01 11:57:00	407	DTA	11	1	5	P
1	2009-01-01 11:58:00	322	DTA	11	1	5	P
1	2009-01-01 11:59:00	865	DTA	11	1	5	P
1	2009-01-01 12:00:00	407	DTA	11	1	5	P
1	2009-01-01 12:01:00	322	DTA	12	1	5	P
1	2009-01-01 12:02:00	281	DTA	12	1	5	P
1	2009-01-01 12:03:00	363	DTA	12	1	5	P
1	2009-01-01 12:04:00	231	DTA	12	1	5	P
1	2009-01-01 12:05:00	48	DTA	12	1	5	P
1	2009-01-01 12:06:00	126	DTA	12	1	5	P
1	2009-01-01 12:07:00	116	DTA	12	1	5	P
1	2009-01-01 12:08:00	10	DTA	12	1	5	P
1	2009-01-01 12:09:00	0	DTA	12	1	5	P
1	2009-01-01 12:10:00	97	DTA	12	1	5	P
1	2009-01-01 12:11:00	0	DTA	12	1	5	P
1	2009-01-01 12:12:00	0	DTA	12	1	5	P
1	2009-01-01 12:13:00	0	DTA	12	1	5	P
1	2009-01-01 12:14:00	0	DTA	12	1	5	P
1	2009-01-01 12:15:00	0	DTA	12	1	5	P
1	2009-01-01 12:16:00	0	DTA	12	1	5	P
1	2009-01-01 12:17:00	0	DTA	12	1	5	P
1	2009-01-01 12:18:00	10	DTA	12	1	5	P
1	2009-01-01 12:19:00	39	DTA	12	1	5	P
1	2009-01-01 12:20:00	0	DTA	12	1	5	P
1	2009-01-01 12:21:00	58	DTA	12	1	5	P
1	2009-01-01 12:22:00	10	DTA	12	1	5	P
1	2009-01-01 12:23:00	208	DTA	12	1	5	P
1	2009-01-01 12:24:00	0	DTA	12	1	5	P
1	2009-01-01 12:25:00	39	DTA	12	1	5	P
1	2009-01-01 12:26:00	39	DTA	12	1	5	P
1	2009-01-01 12:27:00	10	DTA	12	1	5	P
1	2009-01-01 12:28:00	0	DTA	12	1	5	P
1	2009-01-01 12:29:00	0	DTA	12	1	5	P
1	2009-01-01 12:30:00	0	DTA	12	1	5	P
1	2009-01-01 12:31:00	0	DTA	12	1	5	P
1	2009-01-01 12:32:00	0	DTA	12	1	5	P
1	2009-01-01 12:33:00	0	DTA	12	1	5	P
1	2009-01-01 12:34:00	268	DTA	12	1	5	P
1	2009-01-01 12:35:00	242	DTA	12	1	5	P
1	2009-01-01 12:36:00	0	DTA	12	1	5	P
1	2009-01-01 12:37:00	0	DTA	12	1	5	P
1	2009-01-01 12:38:00	0	DTA	12	1	5	P
1	2009-01-01 12:39:00	518	DTA	12	1	5	P
1	2009-01-01 12:40:00	295	DTA	12	1	5	P
1	2009-01-01 12:41:00	184	DTA	12	1	5	P
1	2009-01-01 12:42:00	29	DTA	12	1	5	P
1	2009-01-01 12:43:00	10	DTA	12	1	5	P
1	2009-01-01 12:44:00	19	DTA	12	1	5	P
1	2009-01-01 12:45:00	10	DTA	12	1	5	P
1	2009-01-01 12:46:00	68	DTA	12	1	5	P
1	2009-01-01 12:47:00	39	DTA	12	1	5	P
1	2009-01-01 12:48:00	29	DTA	12	1	5	P
1	2009-01-01 12:49:00	39	DTA	12	1	5	P
1	2009-01-01 12:50:00	78	DTA	12	1	5	P
1	2009-01-01 12:51:00	97	DTA	12	1	5	P
1	2009-01-01 12:52:00	10	DTA	12	1	5	P
1	2009-01-01 12:53:00	68	DTA	12	1	5	P
1	2009-01-01 12:54:00	107	DTA	12	1	5	P
1	2009-01-01 12:55:00	68	DTA	12	1	5	P
1	2009-01-01 12:56:00	68	DTA	12	1	5	P
1	2009-01-01 12:57:00	58	DTA	12	1	5	P
1	2009-01-01 12:58:00	48	DTA	12	1	5	P
1	2009-01-01 12:59:00	68	DTA	12	1	5	P
1	2009-01-01 13:00:00	48	DTA	12	1	5	P
1	2009-01-01 13:01:00	29	DTA	13	1	5	P
1	2009-01-01 13:02:00	48	DTA	13	1	5	P
1	2009-01-01 13:03:00	107	DTA	13	1	5	P
1	2009-01-01 13:04:00	161	DTA	13	1	5	P
1	2009-01-01 13:05:00	126	DTA	13	1	5	P
1	2009-01-01 13:06:00	58	DTA	13	1	5	P
1	2009-01-01 13:07:00	97	DTA	13	1	5	P
1	2009-01-01 13:08:00	78	DTA	13	1	5	P
1	2009-01-01 13:09:00	107	DTA	13	1	5	P
1	2009-01-01 13:10:00	97	DTA	13	1	5	P
1	2009-01-01 13:11:00	138	DTA	13	1	5	P
1	2009-01-01 13:12:00	107	DTA	13	1	5	P
1	2009-01-01 13:13:00	107	DTA	13	1	5	P
1	2009-01-01 13:14:00	78	DTA	13	1	5	P
1	2009-01-01 13:15:00	10	DTA	13	1	5	P
1	2009-01-01 13:16:00	116	DTA	13	1	5	P
1	2009-01-01 13:17:00	48	DTA	13	1	5	P
1	2009-01-01 13:18:00	78	DTA	13	1	5	P
1	2009-01-01 13:19:00	149	DTA	13	1	5	P
1	2009-01-01 13:20:00	107	DTA	13	1	5	P
1	2009-01-01 13:21:00	126	DTA	13	1	5	P
1	2009-01-01 13:22:00	149	DTA	13	1	5	P
1	2009-01-01 13:23:00	242	DTA	13	1	5	P
1	2009-01-01 13:24:00	149	DTA	13	1	5	P
1	2009-01-01 13:25:00	39	DTA	13	1	5	P
1	2009-01-01 13:26:00	196	DTA	13	1	5	P
1	2009-01-01 13:27:00	149	DTA	13	1	5	P
1	2009-01-01 13:28:00	196	DTA	13	1	5	P
1	2009-01-01 13:29:00	68	DTA	13	1	5	P
1	2009-01-01 13:30:00	196	DTA	13	1	5	P
1	2009-01-01 13:31:00	126	DTA	13	1	5	P
1	2009-01-01 13:32:00	138	DTA	13	1	5	P
1	2009-01-01 13:33:00	268	DTA	13	1	5	P	Peak DTA
1	2009-01-01 13:34:00	322	DTA	13	1	5	P	Peak DTA
1	2009-01-01 13:35:00	208	DTA	13	1	5	P	Peak DTA
1	2009-01-01 13:36:00	0	DTA	13	1	5	P	Peak DTA
1	2009-01-01 13:37:00	0	DTA	13	1	5	P	Peak DTA
1	2009-01-01 13:38:00	116	DTA	13	1	5	P	Peak DTA
1	2009-01-01 13:39:00	208	DTA	13	1	5	P	Peak DTA
1	2009-01-01 13:40:00	10	DTA	13	1	5	P	Peak DTA
1	2009-01-01 13:41:00	0	DTA	13	1	5	P	Peak DTA
1	2009-01-01 13:42:00	0	DTA	13	1	5	P	Peak DTA
1	2009-01-01 13:43:00	78	DTA	13	1	5	P	Peak DTA
1	2009-01-01 13:44:00	126	DTA	13	1	5	P	Peak DTA
1	2009-01-01 13:45:00	196	DTA	13	1	5	P	Peak DTA
1	2009-01-01 13:46:00	0	DTA	13	1	5	P	Peak DTA
1	2009-01-01 13:47:00	0	DTA	13	1	5	P	Peak DTA
1	2009-01-01 13:48:00	29	DTA	13	1	5	P	Peak DTA
1	2009-01-01 13:49:00	0	DTA	13	1	5	P	Peak DTA
1	2009-01-01 13:50:00	0	DTA	13	1	5	P	Peak DTA
1	2009-01-01 13:51:00	0	DTA	13	1	5	P	Peak DTA
1	2009-01-01 13:52:00	0	DTA	13	1	5	P	Peak DTA
1	2009-01-01 13:53:00	0	DTA	13	1	5	P	Peak DTA
1	2009-01-01 13:54:00	0	DTA	13	1	5	P	Peak DTA
1	2009-01-01 13:55:00	0	DTA	13	1	5	P	Peak DTA
1	2009-01-01 13:56:00	0	DTA	13	1	5	P	Peak DTA
1	2009-01-01 13:57:00	0	DTA	13	1	5	P	Peak DTA
1	2009-01-01 13:58:00	0	DTA	13	1	5	P	Peak DTA
1	2009-01-01 13:59:00	0	DTA	13	1	5	P	Peak DTA
1	2009-01-01 14:00:00	0	DTA	13	1	5	P	Peak DTA
1	2009-01-01 14:01:00	0	DTA	14	1	5	P	Peak DTA
1	2009-01-01 14:02:00	0	DTA	14	1	5	P	Peak DTA
1	2009-01-01 14:03:00	0	DTA	14	1	5	P	Peak DTA
1	2009-01-01 14:04:00	0	DTA	14	1	5	P	Peak DTA
1	2009-01-01 14:05:00	0	DTA	14	1	5	P	Peak DTA
1	2009-01-01 14:06:00	48	DTA	14	1	5	P	Peak DTA
1	2009-01-01 14:07:00	19	DTA	14	1	5	P	Peak DTA
1	2009-01-01 14:08:00	48	DTA	14	1	5	P	Peak DTA
1	2009-01-01 14:09:00	0	DTA	14	1	5	P	Peak DTA
1	2009-01-01 14:10:00	138	DTA	14	1	5	P	Peak DTA
1	2009-01-01 14:11:00	469	DTA	14	1	5	P	Peak DTA
1	2009-01-01 14:12:00	0	DTA	14	1	5	P	Peak DTA
1	2009-01-01 14:13:00	0	DTA	14	1	5	P	Peak DTA
1	2009-01-01 14:14:00	0	DTA	14	1	5	P	Peak DTA
1	2009-01-01 14:15:00	0	DTA	14	1	5	P	Peak DTA
1	2009-01-01 14:16:00	0	DTA	14	1	5	P	Peak DTA
1	2009-01-01 14:17:00	0	DTA	14	1	5	P	Peak DTA
1	2009-01-01 14:18:00	0	DTA	14	1	5	P	Peak DTA
1	2009-01-01 14:19:00	48	DTA	14	1	5	P	Peak DTA
1	2009-01-01 14:20:00	0	DTA	14	1	5	P	Peak DTA
1	2009-01-01 14:21:00	0	DTA	14	1	5	P	Peak DTA
1	2009-01-01 14:22:00	0	DTA	14	1	5	P	Peak DTA
1	2009-01-01 14:23:00	0	DTA	14	1	5	P	Peak DTA
1	2009-01-01 14:24:00	0	DTA	14	1	5	P	Peak DTA
1	2009-01-01 14:25:00	0	DTA	14	1	5	P	Peak DTA
1	2009-01-01 14:26:00	0	DTA	14	1	5	P	Peak DTA
1	2009-01-01 14:27:00	0	DTA	14	1	5	P	Peak DTA
1	2009-01-01 14:28:00	0	DTA	14	1	5	P	Peak DTA
1	2009-01-01 14:29:00	0	DTA	14	1	5	P	Peak DTA
1	2009-01-01 14:30:00	0	DTA	14	1	5	P	Peak DTA
1	2009-01-01 14:31:00	0	DTA	14	1	5	P	Peak DTA
1	2009-01-01 14:32:00	0	DTA	14	1	5	P	Peak DTA
1	2009-01-01 14:33:00	0	DTA	14	1	5	P	Peak DTA
1	2009-01-01 14:34:00	0	DTA	14	1	5	P	Peak DTA
1	2009-01-01 14:35:00	0	DTA	14	1	5	P	Peak DTA
1	2009-01-01 14:36:00	0	DTA	14	1	5	P	Peak DTA
1	2009-01-01 14:37:00	10	DTA	14	1	5	P	Peak DTA
1	2009-01-01 14:38:00	0	DTA	14	1	5	P	Peak DTA
1	2009-01-01 14:39:00	0	DTA	14	1	5	P	Peak DTA
1	2009-01-01 14:40:00	0	DTA	14	1	5	P	Peak DTA
1	2009-01-01 14:41:00	0	DTA	14	1	5	P	Peak DTA
1	2009-01-01 14:42:00	0	DTA	14	1	5	P	Peak DTA
1	2009-01-01 14:43:00	0	DTA	14	1	5	P	Peak DTA
1	2009-01-01 14:44:00	0	DTA	14	1	5	P	Peak DTA
1	2009-01-01 14:45:00	0	DTA	14	1	5	P	Peak DTA
1	2009-01-01 14:46:00	0	DTA	14	1	5	P	Peak DTA
1	2009-01-01 14:47:00	0	DTA	14	1	5	P	Peak DTA
1	2009-01-01 14:48:00	0	DTA	14	1	5	P	Peak DTA
1	2009-01-01 14:49:00	0	DTA	14	1	5	P	Peak DTA
1	2009-01-01 14:50:00	39	DTA	14	1	5	P	Peak DTA
1	2009-01-01 14:51:00	758	DTA	14	1	5	P	Peak DTA
1	2009-01-01 14:52:00	196	DTA	14	1	5	P	Peak DTA
1	2009-01-01 14:53:00	268	DTA	14	1	5	P	Peak DTA
1	2009-01-01 14:54:00	681	DTA	14	1	5	P	Peak DTA
1	2009-01-01 14:55:00	87	DTA	14	1	5	P	Peak DTA
1	2009-01-01 14:56:00	0	DTA	14	1	5	P	Peak DTA
1	2009-01-01 14:57:00	0	DTA	14	1	5	P	Peak DTA
1	2009-01-01 14:58:00	10	DTA	14	1	5	P	Peak DTA
1	2009-01-01 14:59:00	48	DTA	14	1	5	P	Peak DTA
1	2009-01-01 15:00:00	0	DTA	14	1	5	P	Peak DTA
1	2009-01-01 15:01:00	0	DTA	15	1	5	P	Peak DTA
1	2009-01-01 15:02:00	0	DTA	15	1	5	P	Peak DTA
1	2009-01-01 15:03:00	87	DTA	15	1	5	P	Peak DTA
1	2009-01-01 15:04:00	10	DTA	15	1	5	P	Peak DTA
1	2009-01-01 15:05:00	0	DTA	15	1	5	P	Peak DTA
1	2009-01-01 15:06:00	0	DTA	15	1	5	P	Peak DTA
1	2009-01-01 15:07:00	39	DTA	15	1	5	P	Peak DTA
1	2009-01-01 15:08:00	161	DTA	15	1	5	P	Peak DTA
1	2009-01-01 15:09:00	1604	DTA	15	1	5	P	Peak DTA
1	2009-01-01 15:10:00	149	DTA	15	1	5	P	Peak DTA
1	2009-01-01 15:11:00	407	DTA	15	1	5	P	Peak DTA
1	2009-01-01 15:12:00	642	DTA	15	1	5	P	Peak DTA
1	2009-01-01 15:13:00	801	DTA	15	1	5	P	Peak DTA
1	2009-01-01 15:14:00	933	DTA	15	1	5	P	Peak DTA
1	2009-01-01 15:15:00	500	DTA	15	1	5	P	Peak DTA
1	2009-01-01 15:16:00	161	DTA	15	1	5	P	Peak DTA
1	2009-01-01 15:17:00	149	DTA	15	1	5	P	Peak DTA
1	2009-01-01 15:18:00	0	DTA	15	1	5	P	Peak DTA
1	2009-01-01 15:19:00	149	DTA	15	1	5	P	Peak DTA
1	2009-01-01 15:20:00	588	DTA	15	1	5	P	Peak DTA
1	2009-01-01 15:21:00	107	DTA	15	1	5	P	Peak DTA
1	2009-01-01 15:22:00	0	DTA	15	1	5	P	Peak DTA
1	2009-01-01 15:23:00	0	DTA	15	1	5	P	Peak DTA
1	2009-01-01 15:24:00	0	DTA	15	1	5	P	Peak DTA
1	2009-01-01 15:25:00	231	DTA	15	1	5	P	Peak DTA
1	2009-01-01 15:26:00	107	DTA	15	1	5	P	Peak DTA
1	2009-01-01 15:27:00	58	DTA	15	1	5	P	Peak DTA
1	2009-01-01 15:28:00	107	DTA	15	1	5	P	Peak DTA
1	2009-01-01 15:29:00	0	DTA	15	1	5	P	Peak DTA
1	2009-01-01 15:30:00	10	DTA	15	1	5	P	Peak DTA
1	2009-01-01 15:31:00	0	DTA	15	1	5	P	Peak DTA
1	2009-01-01 15:32:00	0	DTA	15	1	5	P	Peak DTA
1	2009-01-01 15:33:00	0	DTA	15	1	5	P	Peak DTA
1	2009-01-01 15:34:00	0	DTA	15	1	5	P	Peak DTA
1	2009-01-01 15:35:00	208	DTA	15	1	5	P	Peak DTA
1	2009-01-01 15:36:00	19	DTA	15	1	5	P	Peak DTA
1	2009-01-01 15:37:00	0	DTA	15	1	5	P	Peak DTA
1	2009-01-01 15:38:00	78	DTA	15	1	5	P	Peak DTA
1	2009-01-01 15:39:00	242	DTA	15	1	5	P	Peak DTA
1	2009-01-01 15:40:00	138	DTA	15	1	5	P	Peak DTA
1	2009-01-01 15:41:00	720	DTA	15	1	5	P	Peak DTA
1	2009-01-01 15:42:00	308	DTA	15	1	5	P	Peak DTA
1	2009-01-01 15:43:00	48	DTA	15	1	5	P	Peak DTA
1	2009-01-01 15:44:00	0	DTA	15	1	5	P	Peak DTA
1	2009-01-01 15:45:00	10	DTA	15	1	5	P	Peak DTA
1	2009-01-01 15:46:00	0	DTA	15	1	5	P	Peak DTA
1	2009-01-01 15:47:00	0	DTA	15	1	5	P	Peak DTA
1	2009-01-01 15:48:00	0	DTA	15	1	5	P	Peak DTA
1	2009-01-01 15:49:00	0	DTA	15	1	5	P	Peak DTA
1	2009-01-01 15:50:00	0	DTA	15	1	5	P	Peak DTA
1	2009-01-01 15:51:00	48	DTA	15	1	5	P	Peak DTA
1	2009-01-01 15:52:00	0	DTA	15	1	5	P	Peak DTA
1	2009-01-01 15:53:00	0	DTA	15	1	5	P	Peak DTA
1	2009-01-01 15:54:00	0	DTA	15	1	5	P	Peak DTA
1	2009-01-01 15:55:00	0	DTA	15	1	5	P	Peak DTA
1	2009-01-01 15:56:00	0	DTA	15	1	5	P	Peak DTA
1	2009-01-01 15:57:00	0	DTA	15	1	5	P	Peak DTA
1	2009-01-01 15:58:00	0	DTA	15	1	5	P	Peak DTA
1	2009-01-01 15:59:00	39	DTA	15	1	5	P	Peak DTA
1	2009-01-01 16:00:00	10	DTA	15	1	5	P	Peak DTA
1	2009-01-01 16:01:00	0	DTA	16	1	5	P	Peak DTA
1	2009-01-01 16:02:00	0	DTA	16	1	5	P	Peak DTA
1	2009-01-01 16:03:00	10	DTA	16	1	5	P	Peak DTA
1	2009-01-01 16:04:00	29	DTA	16	1	5	P	Peak DTA
1	2009-01-01 16:05:00	0	DTA	16	1	5	P	Peak DTA
1	2009-01-01 16:06:00	0	DTA	16	1	5	P	Peak DTA
1	2009-01-01 16:07:00	0	DTA	16	1	5	P	Peak DTA
1	2009-01-01 16:08:00	0	DTA	16	1	5	P	Peak DTA
1	2009-01-01 16:09:00	0	DTA	16	1	5	P	Peak DTA
1	2009-01-01 16:10:00	0	DTA	16	1	5	P	Peak DTA
1	2009-01-01 16:11:00	0	DTA	16	1	5	P	Peak DTA
1	2009-01-01 16:12:00	0	DTA	16	1	5	P	Peak DTA
1	2009-01-01 16:13:00	10	DTA	16	1	5	P	Peak DTA
1	2009-01-01 16:14:00	0	DTA	16	1	5	P	Peak DTA
1	2009-01-01 16:15:00	0	DTA	16	1	5	P	Peak DTA
1	2009-01-01 16:16:00	0	DTA	16	1	5	P	Peak DTA
1	2009-01-01 16:17:00	0	DTA	16	1	5	P	Peak DTA
1	2009-01-01 16:18:00	0	DTA	16	1	5	P	Peak DTA
1	2009-01-01 16:19:00	0	DTA	16	1	5	P	Peak DTA
1	2009-01-01 16:20:00	0	DTA	16	1	5	P	Peak DTA
1	2009-01-01 16:21:00	363	DTA	16	1	5	P	Peak DTA
1	2009-01-01 16:22:00	661	DTA	16	1	5	P	Peak DTA
1	2009-01-01 16:23:00	0	DTA	16	1	5	P	Peak DTA
1	2009-01-01 16:24:00	0	DTA	16	1	5	P	Peak DTA
1	2009-01-01 16:25:00	0	DTA	16	1	5	P	Peak DTA
1	2009-01-01 16:26:00	87	DTA	16	1	5	P	Peak DTA
1	2009-01-01 16:27:00	0	DTA	16	1	5	P	Peak DTA
1	2009-01-01 16:28:00	349	DTA	16	1	5	P	Peak DTA
1	2009-01-01 16:29:00	161	DTA	16	1	5	P	Peak DTA
1	2009-01-01 16:30:00	0	DTA	16	1	5	P	Peak DTA
1	2009-01-01 16:31:00	0	DTA	16	1	5	P	Peak DTA
1	2009-01-01 16:32:00	0	DTA	16	1	5	P	Peak DTA
1	2009-01-01 16:33:00	0	DTA	16	1	5	P	Peak DTA
1	2009-01-01 16:34:00	0	DTA	16	1	5	P	Peak DTA
1	2009-01-01 16:35:00	0	DTA	16	1	5	P	Peak DTA
1	2009-01-01 16:36:00	0	DTA	16	1	5	P	Peak DTA
1	2009-01-01 16:37:00	10	DTA	16	1	5	P	Peak DTA
1	2009-01-01 16:38:00	0	DTA	16	1	5	P	Peak DTA
1	2009-01-01 16:39:00	0	DTA	16	1	5	P	Peak DTA
1	2009-01-01 16:40:00	0	DTA	16	1	5	P	Peak DTA
1	2009-01-01 16:41:00	0	DTA	16	1	5	P	Peak DTA
1	2009-01-01 16:42:00	720	DTA	16	1	5	P	Peak DTA
1	2009-01-01 16:43:00	407	DTA	16	1	5	P	Peak DTA
1	2009-01-01 16:44:00	535	DTA	16	1	5	P	Peak DTA
1	2009-01-01 16:45:00	48	DTA	16	1	5	P	Peak DTA
1	2009-01-01 16:46:00	29	DTA	16	1	5	P	Peak DTA
1	2009-01-01 16:47:00	0	DTA	16	1	5	P	Peak DTA
1	2009-01-01 16:48:00	10	DTA	16	1	5	P	Peak DTA
1	2009-01-01 16:49:00	58	DTA	16	1	5	P	Peak DTA
1	2009-01-01 16:50:00	0	DTA	16	1	5	P	Peak DTA
1	2009-01-01 16:51:00	10	DTA	16	1	5	P	Peak DTA
1	2009-01-01 16:52:00	0	DTA	16	1	5	P	Peak DTA
1	2009-01-01 16:53:00	0	DTA	16	1	5	P	Peak DTA
1	2009-01-01 16:54:00	0	DTA	16	1	5	P	Peak DTA
1	2009-01-01 16:55:00	0	DTA	16	1	5	P	Peak DTA
1	2009-01-01 16:56:00	0	DTA	16	1	5	P	Peak DTA
1	2009-01-01 16:57:00	0	DTA	16	1	5	P	Peak DTA
1	2009-01-01 16:58:00	0	DTA	16	1	5	P	Peak DTA
1	2009-01-01 16:59:00	0	DTA	16	1	5	P	Peak DTA
1	2009-01-01 17:00:00	0	DTA	16	1	5	P	Peak DTA
1	2009-01-01 17:01:00	39	DTA	17	1	5	P	Peak DTA
1	2009-01-01 17:02:00	39	DTA	17	1	5	P	Peak DTA
1	2009-01-01 17:03:00	231	DTA	17	1	5	P	Peak DTA
1	2009-01-01 17:04:00	281	DTA	17	1	5	P	Peak DTA
1	2009-01-01 17:05:00	184	DTA	17	1	5	P	Peak DTA
1	2009-01-01 17:06:00	10	DTA	17	1	5	P	Peak DTA
1	2009-01-01 17:07:00	29	DTA	17	1	5	P	Peak DTA
1	2009-01-01 17:08:00	0	DTA	17	1	5	P	Peak DTA
1	2009-01-01 17:09:00	0	DTA	17	1	5	P	Peak DTA
1	2009-01-01 17:10:00	0	DTA	17	1	5	P	Peak DTA
1	2009-01-01 17:11:00	0	DTA	17	1	5	P	Peak DTA
1	2009-01-01 17:12:00	0	DTA	17	1	5	P	Peak DTA
1	2009-01-01 17:13:00	0	DTA	17	1	5	P	Peak DTA
1	2009-01-01 17:14:00	0	DTA	17	1	5	P	Peak DTA
1	2009-01-01 17:15:00	0	DTA	17	1	5	P	Peak DTA
1	2009-01-01 17:16:00	0	DTA	17	1	5	P	Peak DTA
1	2009-01-01 17:17:00	0	DTA	17	1	5	P	Peak DTA
1	2009-01-01 17:18:00	0	DTA	17	1	5	P	Peak DTA
1	2009-01-01 17:19:00	0	DTA	17	1	5	P	Peak DTA
1	2009-01-01 17:20:00	308	DTA	17	1	5	P	Peak DTA
1	2009-01-01 17:21:00	97	DTA	17	1	5	P	Peak DTA
1	2009-01-01 17:22:00	0	DTA	17	1	5	P	Peak DTA
1	2009-01-01 17:23:00	0	DTA	17	1	5	P	Peak DTA
1	2009-01-01 17:24:00	822	DTA	17	1	5	P	Peak DTA
1	2009-01-01 17:25:00	19	DTA	17	1	5	P	Peak DTA
1	2009-01-01 17:26:00	48	DTA	17	1	5	P	Peak DTA
1	2009-01-01 17:27:00	0	DTA	17	1	5	P	Peak DTA
1	2009-01-01 17:28:00	10	DTA	17	1	5	P	Peak DTA
1	2009-01-01 17:29:00	0	DTA	17	1	5	P	Peak DTA
1	2009-01-01 17:30:00	29	DTA	17	1	5	P	Peak DTA
1	2009-01-01 17:31:00	19	DTA	17	1	5	P	Peak DTA
1	2009-01-01 17:32:00	0	DTA	17	1	5	P	Peak DTA
1	2009-01-01 17:33:00	0	DTA	17	1	5	P	Peak DTA
1	2009-01-01 17:34:00	242	DTA	17	1	5	P	Peak DTA
1	2009-01-01 17:35:00	196	DTA	17	1	5	P	Peak DTA
1	2009-01-01 17:36:00	363	DTA	17	1	5	P	Peak DTA
1	2009-01-01 17:37:00	68	DTA	17	1	5	P	Peak DTA
1	2009-01-01 17:38:00	308	DTA	17	1	5	P	Peak DTA
1	2009-01-01 17:39:00	231	DTA	17	1	5	P	Peak DTA
1	2009-01-01 17:40:00	254	DTA	17	1	5	P	Peak DTA
1	2009-01-01 17:41:00	29	DTA	17	1	5	P	Peak DTA
1	2009-01-01 17:42:00	0	DTA	17	1	5	P	Peak DTA
1	2009-01-01 17:43:00	0	DTA	17	1	5	P	Peak DTA
1	2009-01-01 17:44:00	0	DTA	17	1	5	P	Peak DTA
1	2009-01-01 17:45:00	0	DTA	17	1	5	P	Peak DTA
1	2009-01-01 17:46:00	68	DTA	17	1	5	P	Peak DTA
1	2009-01-01 17:47:00	0	DTA	17	1	5	P	Peak DTA
1	2009-01-01 17:48:00	0	DTA	17	1	5	P	Peak DTA
1	2009-01-01 17:49:00	29	DTA	17	1	5	P	Peak DTA
1	2009-01-01 17:50:00	39	DTA	17	1	5	P	Peak DTA
1	2009-01-01 17:51:00	0	DTA	17	1	5	P	Peak DTA
1	2009-01-01 17:52:00	0	DTA	17	1	5	P	Peak DTA
1	2009-01-01 17:53:00	0	DTA	17	1	5	P	Peak DTA
1	2009-01-01 17:54:00	0	DTA	17	1	5	P	Peak DTA
1	2009-01-01 17:55:00	0	DTA	17	1	5	P	Peak DTA
1	2009-01-01 17:56:00	0	DTA	17	1	5	P	Peak DTA
1	2009-01-01 17:57:00	0	DTA	17	1	5	P	Peak DTA
1	2009-01-01 17:58:00	0	DTA	17	1	5	P	Peak DTA
1	2009-01-01 17:59:00	0	DTA	17	1	5	P	Peak DTA
1	2009-01-01 18:00:00	0	DTA	17	1	5	P	Peak DTA
1	2009-01-01 18:01:00	0	DTA	18	1	5	P	Peak DTA
1	2009-01-01 18:02:00	0	DTA	18	1	5	P	Peak DTA
1	2009-01-01 18:03:00	0	DTA	18	1	5	P	Peak DTA
1	2009-01-01 18:04:00	0	DTA	18	1	5	P	Peak DTA
1	2009-01-01 18:05:00	0	DTA	18	1	5	P	Peak DTA
1	2009-01-01 18:06:00	0	DTA	18	1	5	P	Peak DTA
1	2009-01-01 18:07:00	0	DTA	18	1	5	P	Peak DTA
1	2009-01-01 18:08:00	0	DTA	18	1	5	P	Peak DTA
1	2009-01-01 18:09:00	0	DTA	18	1	5	P	Peak DTA
1	2009-01-01 18:10:00	0	DTA	18	1	5	P	Peak DTA
1	2009-01-01 18:11:00	0	DTA	18	1	5	P	Peak DTA
1	2009-01-01 18:12:00	0	DTA	18	1	5	P	Peak DTA
1	2009-01-01 18:13:00	87	DTA	18	1	5	P	Peak DTA
1	2009-01-01 18:14:00	0	DTA	18	1	5	P	Peak DTA
1	2009-01-01 18:15:00	0	DTA	18	1	5	P	Peak DTA
1	2009-01-01 18:16:00	10	DTA	18	1	5	P	Peak DTA
1	2009-01-01 18:17:00	0	DTA	18	1	5	P	Peak DTA
1	2009-01-01 18:18:00	10	DTA	18	1	5	P	Peak DTA
1	2009-01-01 18:19:00	0	DTA	18	1	5	P	Peak DTA
1	2009-01-01 18:20:00	68	DTA	18	1	5	P	Peak DTA
1	2009-01-01 18:21:00	0	DTA	18	1	5	P	Peak DTA
1	2009-01-01 18:22:00	0	DTA	18	1	5	P	Peak DTA
1	2009-01-01 18:23:00	0	DTA	18	1	5	P	Peak DTA
1	2009-01-01 18:24:00	0	DTA	18	1	5	P	Peak DTA
1	2009-01-01 18:25:00	0	DTA	18	1	5	P	Peak DTA
1	2009-01-01 18:26:00	29	DTA	18	1	5	P	Peak DTA
1	2009-01-01 18:27:00	58	DTA	18	1	5	P	Peak DTA
1	2009-01-01 18:28:00	0	DTA	18	1	5	P	Peak DTA
1	2009-01-01 18:29:00	0	DTA	18	1	5	P	Peak DTA
1	2009-01-01 18:30:00	0	DTA	18	1	5	P	Peak DTA
1	2009-01-01 18:31:00	0	DTA	18	1	5	P	Peak DTA
1	2009-01-01 18:32:00	0	DTA	18	1	5	P	Peak DTA
1	2009-01-01 18:33:00	29	DTA	18	1	5	P	Peak DTA
1	2009-01-01 18:34:00	0	DTA	18	1	5	P	Peak DTA
1	2009-01-01 18:35:00	0	DTA	18	1	5	P	Peak DTA
1	2009-01-01 18:36:00	0	DTA	18	1	5	P	Peak DTA
1	2009-01-01 18:37:00	0	DTA	18	1	5	P	Peak DTA
1	2009-01-01 18:38:00	0	DTA	18	1	5	P	Peak DTA
1	2009-01-01 18:39:00	0	DTA	18	1	5	P	Peak DTA
1	2009-01-01 18:40:00	10	DTA	18	1	5	P	Peak DTA
1	2009-01-01 18:41:00	39	DTA	18	1	5	P	Peak DTA
1	2009-01-01 18:42:00	97	DTA	18	1	5	P	Peak DTA
1	2009-01-01 18:43:00	0	DTA	18	1	5	P	Peak DTA
1	2009-01-01 18:44:00	0	DTA	18	1	5	P	Peak DTA
1	2009-01-01 18:45:00	0	DTA	18	1	5	P	Peak DTA
1	2009-01-01 18:46:00	0	DTA	18	1	5	P	Peak DTA
1	2009-01-01 18:47:00	10	DTA	18	1	5	P	Peak DTA
1	2009-01-01 18:48:00	0	DTA	18	1	5	P	Peak DTA
1	2009-01-01 18:49:00	0	DTA	18	1	5	P	Peak DTA
1	2009-01-01 18:50:00	0	DTA	18	1	5	P	Peak DTA
1	2009-01-01 18:51:00	0	DTA	18	1	5	P	Peak DTA
1	2009-01-01 18:52:00	0	DTA	18	1	5	P	Peak DTA
1	2009-01-01 18:53:00	0	DTA	18	1	5	P	Peak DTA
1	2009-01-01 18:54:00	0	DTA	18	1	5	P	Peak DTA
1	2009-01-01 18:55:00	0	DTA	18	1	5	P	Peak DTA
1	2009-01-01 18:56:00	0	DTA	18	1	5	P	Peak DTA
1	2009-01-01 18:57:00	0	DTA	18	1	5	P	Peak DTA
1	2009-01-01 18:58:00	0	DTA	18	1	5	P	Peak DTA
1	2009-01-01 18:59:00	0	DTA	18	1	5	P	Peak DTA
1	2009-01-01 19:00:00	0	DTA	18	1	5	P	Peak DTA
1	2009-01-01 19:01:00	0	DTA	19	1	5	P	Peak DTA
1	2009-01-01 19:02:00	0	DTA	19	1	5	P	Peak DTA
1	2009-01-01 19:03:00	0	DTA	19	1	5	P	Peak DTA
1	2009-01-01 19:04:00	0	DTA	19	1	5	P	Peak DTA
1	2009-01-01 19:05:00	0	DTA	19	1	5	P	Peak DTA
1	2009-01-01 19:06:00	0	DTA	19	1	5	P	Peak DTA
1	2009-01-01 19:07:00	0	DTA	19	1	5	P	Peak DTA
1	2009-01-01 19:08:00	0	DTA	19	1	5	P	Peak DTA
1	2009-01-01 19:09:00	0	DTA	19	1	5	P	Peak DTA
1	2009-01-01 19:10:00	0	DTA	19	1	5	P	Peak DTA
1	2009-01-01 19:11:00	0	DTA	19	1	5	P	Peak DTA
1	2009-01-01 19:12:00	0	DTA	19	1	5	P	Peak DTA
1	2009-01-01 19:13:00	0	DTA	19	1	5	P	Peak DTA
1	2009-01-01 19:14:00	0	DTA	19	1	5	P	Peak DTA
1	2009-01-01 19:15:00	0	DTA	19	1	5	P	Peak DTA
1	2009-01-01 19:16:00	0	DTA	19	1	5	P	Peak DTA
1	2009-01-01 19:17:00	0	DTA	19	1	5	P	Peak DTA
1	2009-01-01 19:18:00	0	DTA	19	1	5	P	Peak DTA
1	2009-01-01 19:19:00	0	DTA	19	1	5	P	Peak DTA
1	2009-01-01 19:20:00	0	DTA	19	1	5	P	Peak DTA
1	2009-01-01 19:21:00	0	DTA	19	1	5	P	Peak DTA
1	2009-01-01 19:22:00	0	DTA	19	1	5	P	Peak DTA
1	2009-01-01 19:23:00	0	DTA	19	1	5	P	Peak DTA
1	2009-01-01 19:24:00	0	DTA	19	1	5	P	Peak DTA
1	2009-01-01 19:25:00	0	DTA	19	1	5	P	Peak DTA
1	2009-01-01 19:26:00	0	DTA	19	1	5	P	Peak DTA
1	2009-01-01 19:27:00	0	DTA	19	1	5	P	Peak DTA
1	2009-01-01 19:28:00	0	DTA	19	1	5	P	Peak DTA
1	2009-01-01 19:29:00	0	DTA	19	1	5	P	Peak DTA
1	2009-01-01 19:30:00	0	DTA	19	1	5	P	Peak DTA
1	2009-01-01 19:31:00	0	DTA	19	1	5	P	Peak DTA
1	2009-01-01 19:32:00	0	DTA	19	1	5	P	Peak DTA
1	2009-01-01 19:33:00	0	DTA	19	1	5	P
1	2009-01-01 19:34:00	0	DTA	19	1	5	P
1	2009-01-01 19:35:00	116	DTA	19	1	5	P
1	2009-01-01 19:36:00	10	DTA	19	1	5	P
1	2009-01-01 19:37:00	87	DTA	19	1	5	P
1	2009-01-01 19:38:00	48	DTA	19	1	5	P
1	2009-01-01 19:39:00	0	DTA	19	1	5	P
1	2009-01-01 19:40:00	10	DTA	19	1	5	P
1	2009-01-01 19:41:00	10	DTA	19	1	5	P
1	2009-01-01 19:42:00	535	DTA	19	1	5	P
1	2009-01-01 19:43:00	107	DTA	19	1	5	P
1	2009-01-01 19:44:00	48	DTA	19	1	5	P
1	2009-01-01 19:45:00	173	DTA	19	1	5	P
1	2009-01-01 19:46:00	97	DTA	19	1	5	P
1	2009-01-01 19:47:00	19	DTA	19	1	5	P
1	2009-01-01 19:48:00	78	DTA	19	1	5	P
1	2009-01-01 19:49:00	196	DTA	19	1	5	P
1	2009-01-01 19:50:00	0	DTA	19	1	5	P
1	2009-01-01 19:51:00	0	DTA	19	1	5	P
1	2009-01-01 19:52:00	107	DTA	19	1	5	P
1	2009-01-01 19:53:00	196	DTA	19	1	5	P
1	2009-01-01 19:54:00	138	DTA	19	1	5	P
1	2009-01-01 19:55:00	0	DTA	19	1	5	P
1	2009-01-01 19:56:00	19	DTA	19	1	5	P
1	2009-01-01 19:57:00	0	DTA	19	1	5	P
1	2009-01-01 19:58:00	0	DTA	19	1	5	P
1	2009-01-01 19:59:00	48	DTA	19	1	5	P
1	2009-01-01 20:00:00	48	DTA	19	1	5	P
1	2009-01-01 20:01:00	173	DTA	20	1	5	P
1	2009-01-01 20:02:00	0	DTA	20	1	5	P
1	2009-01-01 20:03:00	87	DTA	20	1	5	P
1	2009-01-01 20:04:00	58	DTA	20	1	5	P
1	2009-01-01 20:05:00	19	DTA	20	1	5	P
1	2009-01-01 20:06:00	0	DTA	20	1	5	P
1	2009-01-01 20:07:00	0	DTA	20	1	5	P
1	2009-01-01 20:08:00	0	DTA	20	1	5	P
1	2009-01-01 20:09:00	58	DTA	20	1	5	P
1	2009-01-01 20:10:00	116	DTA	20	1	5	P
1	2009-01-01 20:11:00	87	DTA	20	1	5	P
1	2009-01-01 20:12:00	0	DTA	20	1	5	P
1	2009-01-01 20:13:00	0	DTA	20	1	5	P
1	2009-01-01 20:14:00	0	DTA	20	1	5	P
1	2009-01-01 20:15:00	0	DTA	20	1	5	P
1	2009-01-01 20:16:00	349	DTA	20	1	5	P
1	2009-01-01 20:17:00	1028	DTA	20	1	5	P
1	2009-01-01 20:18:00	1129	DTA	20	1	5	P
1	2009-01-01 20:19:00	469	DTA	20	1	5	P
1	2009-01-01 20:20:00	588	DTA	20	1	5	P
1	2009-01-01 20:21:00	910	DTA	20	1	5	P
1	2009-01-01 20:22:00	454	DTA	20	1	5	P
1	2009-01-01 20:23:00	161	DTA	20	1	5	P
1	2009-01-01 20:24:00	39	DTA	20	1	5	P
1	2009-01-01 20:25:00	438	DTA	20	1	5	P
1	2009-01-01 20:26:00	184	DTA	20	1	5	P
1	2009-01-01 20:27:00	295	DTA	20	1	5	P
1	2009-01-01 20:28:00	126	DTA	20	1	5	P
1	2009-01-01 20:29:00	48	DTA	20	1	5	P
1	2009-01-01 20:30:00	19	DTA	20	1	5	P
1	2009-01-01 20:31:00	173	DTA	20	1	5	P
1	2009-01-01 20:32:00	231	DTA	20	1	5	P
1	2009-01-01 20:33:00	29	DTA	20	1	5	P
1	2009-01-01 20:34:00	68	DTA	20	1	5	P
1	2009-01-01 20:35:00	78	DTA	20	1	5	P
1	2009-01-01 20:36:00	281	DTA	20	1	5	P
1	2009-01-01 20:37:00	107	DTA	20	1	5	P
1	2009-01-01 20:38:00	0	DTA	20	1	5	P
1	2009-01-01 20:39:00	10	DTA	20	1	5	P
1	2009-01-01 20:40:00	0	DTA	20	1	5	P
1	2009-01-01 20:41:00	173	DTA	20	1	5	P
1	2009-01-01 20:42:00	126	DTA	20	1	5	P
1	2009-01-01 20:43:00	10	DTA	20	1	5	P
1	2009-01-01 20:44:00	161	DTA	20	1	5	P
1	2009-01-01 20:45:00	196	DTA	20	1	5	P
1	2009-01-01 20:46:00	196	DTA	20	1	5	P
1	2009-01-01 20:47:00	107	DTA	20	1	5	P
1	2009-01-01 20:48:00	184	DTA	20	1	5	P
1	2009-01-01 20:49:00	58	DTA	20	1	5	P
1	2009-01-01 20:50:00	0	DTA	20	1	5	P
1	2009-01-01 20:51:00	0	DTA	20	1	5	P
1	2009-01-01 20:52:00	0	DTA	20	1	5	P
1	2009-01-01 20:53:00	0	DTA	20	1	5	P
1	2009-01-01 20:54:00	19	DTA	20	1	5	P
1	2009-01-01 20:55:00	0	DTA	20	1	5	P
1	2009-01-01 20:56:00	0	DTA	20	1	5	P
1	2009-01-01 20:57:00	0	DTA	20	1	5	P
1	2009-01-01 20:58:00	0	DTA	20	1	5	P
1	2009-01-01 20:59:00	0	DTA	20	1	5	P
1	2009-01-01 21:00:00	138	DTA	20	1	5	P
1	2009-01-01 21:01:00	254	DTA	21	1	5	P
1	2009-01-01 21:02:00	10	DTA	21	1	5	P
1	2009-01-01 21:03:00	0	DTA	21	1	5	P
1	2009-01-01 21:04:00	29	DTA	21	1	5	P
1	2009-01-01 21:05:00	0	DTA	21	1	5	P
1	2009-01-01 21:06:00	10	DTA	21	1	5	P
1	2009-01-01 21:07:00	0	DTA	21	1	5	P
1	2009-01-01 21:08:00	29	DTA	21	1	5	P
1	2009-01-01 21:09:00	107	DTA	21	1	5	P
1	2009-01-01 21:10:00	126	DTA	21	1	5	P
1	2009-01-01 21:11:00	0	DTA	21	1	5	P
1	2009-01-01 21:12:00	0	DTA	21	1	5	P
1	2009-01-01 21:13:00	231	DTA	21	1	5	P
1	2009-01-01 21:14:00	281	DTA	21	1	5	P
1	2009-01-01 21:15:00	149	DTA	21	1	5	P
1	2009-01-01 21:16:00	0	DTA	21	1	5	P
1	2009-01-01 21:17:00	149	DTA	21	1	5	P
1	2009-01-01 21:18:00	48	DTA	21	1	5	P
1	2009-01-01 21:19:00	0	DTA	21	1	5	P
1	2009-01-01 21:20:00	0	DTA	21	1	5	P
1	2009-01-01 21:21:00	0	DTA	21	1	5	P
1	2009-01-01 21:22:00	0	DTA	21	1	5	P
1	2009-01-01 21:23:00	19	DTA	21	1	5	P
1	2009-01-01 21:24:00	0	DTA	21	1	5	P
1	2009-01-01 21:25:00	0	DTA	21	1	5	P
1	2009-01-01 21:26:00	0	DTA	21	1	5	P
1	2009-01-01 21:27:00	0	DTA	21	1	5	P
1	2009-01-01 21:28:00	0	DTA	21	1	5	P
1	2009-01-01 21:29:00	0	DTA	21	1	5	P
1	2009-01-01 21:30:00	0	DTA	21	1	5	P
1	2009-01-01 21:31:00	0	DTA	21	1	5	P
1	2009-01-01 21:32:00	107	DTA	21	1	5	P
1	2009-01-01 21:33:00	58	DTA	21	1	5	P
1	2009-01-01 21:34:00	363	DTA	21	1	5	P
1	2009-01-01 21:35:00	196	DTA	21	1	5	P
1	2009-01-01 21:36:00	39	DTA	21	1	5	P
1	2009-01-01 21:37:00	107	DTA	21	1	5	P
1	2009-01-01 21:38:00	138	DTA	21	1	5	P
1	2009-01-01 21:39:00	107	DTA	21	1	5	P
1	2009-01-01 21:40:00	97	DTA	21	1	5	P
1	2009-01-01 21:41:00	208	DTA	21	1	5	P
1	2009-01-01 21:42:00	268	DTA	21	1	5	P
1	2009-01-01 21:43:00	0	DTA	21	1	5	P
1	2009-01-01 21:44:00	10	DTA	21	1	5	P
1	2009-01-01 21:45:00	10	DTA	21	1	5	P
1	2009-01-01 21:46:00	10	DTA	21	1	5	P
1	2009-01-01 21:47:00	39	DTA	21	1	5	P
1	2009-01-01 21:48:00	10	DTA	21	1	5	P
1	2009-01-01 21:49:00	0	DTA	21	1	5	P
1	2009-01-01 21:50:00	0	DTA	21	1	5	P
1	2009-01-01 21:51:00	58	DTA	21	1	5	P
1	2009-01-01 21:52:00	0	DTA	21	1	5	P
1	2009-01-01 21:53:00	29	DTA	21	1	5	P
1	2009-01-01 21:54:00	363	DTA	21	1	5	P
1	2009-01-01 21:55:00	570	DTA	21	1	5	P
1	2009-01-01 21:56:00	173	DTA	21	1	5	P
1	2009-01-01 21:57:00	29	DTA	21	1	5	P
1	2009-01-01 21:58:00	0	DTA	21	1	5	P
1	2009-01-01 21:59:00	0	DTA	21	1	5	P
1	2009-01-01 22:00:00	0	DTA	21	1	5	P
1	2009-01-01 22:01:00	0	DTA	22	1	5	P
1	2009-01-01 22:02:00	161	DTA	22	1	5	P
1	2009-01-01 22:03:00	107	DTA	22	1	5	P
1	2009-01-01 22:04:00	138	DTA	22	1	5	P
1	2009-01-01 22:05:00	29	DTA	22	1	5	P
1	2009-01-01 22:06:00	0	DTA	22	1	5	P
1	2009-01-01 22:07:00	0	DTA	22	1	5	P
1	2009-01-01 22:08:00	0	DTA	22	1	5	P
1	2009-01-01 22:09:00	0	DTA	22	1	5	P
1	2009-01-01 22:10:00	0	DTA	22	1	5	P
1	2009-01-01 22:11:00	0	DTA	22	1	5	P
1	2009-01-01 22:12:00	0	DTA	22	1	5	P
1	2009-01-01 22:13:00	0	DTA	22	1	5	P
1	2009-01-01 22:14:00	0	DTA	22	1	5	P
1	2009-01-01 22:15:00	0	DTA	22	1	5	P
1	2009-01-01 22:16:00	0	DTA	22	1	5	P
1	2009-01-01 22:17:00	0	DTA	22	1	5	P
1	2009-01-01 22:18:00	0	DTA	22	1	5	P
1	2009-01-01 22:19:00	0	DTA	22	1	5	P
1	2009-01-01 22:20:00	407	DTA	22	1	5	P
1	2009-01-01 22:21:00	376	DTA	22	1	5	P
1	2009-01-01 22:22:00	1571	DTA	22	1	5	P
1	2009-01-01 22:23:00	700	DTA	22	1	5	P
1	2009-01-01 22:24:00	208	DTA	22	1	5	P
1	2009-01-01 22:25:00	242	DTA	22	1	5	P
1	2009-01-01 22:26:00	242	DTA	22	1	5	P
1	2009-01-01 22:27:00	173	DTA	22	1	5	P
1	2009-01-01 22:28:00	500	DTA	22	1	5	P
1	2009-01-01 22:29:00	78	DTA	22	1	5	P
1	2009-01-01 22:30:00	242	DTA	22	1	5	P
1	2009-01-01 22:31:00	281	DTA	22	1	5	P
1	2009-01-01 22:32:00	58	DTA	22	1	5	P
1	2009-01-01 22:33:00	0	DTA	22	1	5	P
1	2009-01-01 22:34:00	0	DTA	22	1	5	P
1	2009-01-01 22:35:00	0	DTA	22	1	5	P
1	2009-01-01 22:36:00	10	DTA	22	1	5	P
1	2009-01-01 22:37:00	0	DTA	22	1	5	P
1	2009-01-01 22:38:00	10	DTA	22	1	5	P
1	2009-01-01 22:39:00	0	DTA	22	1	5	P
1	2009-01-01 22:40:00	0	DTA	22	1	5	P
1	2009-01-01 22:41:00	0	DTA	22	1	5	P
1	2009-01-01 22:42:00	0	DTA	22	1	5	P
1	2009-01-01 22:43:00	0	DTA	22	1	5	P
1	2009-01-01 22:44:00	0	DTA	22	1	5	P
1	2009-01-01 22:45:00	0	DTA	22	1	5	P
1	2009-01-01 22:46:00	87	DTA	22	1	5	P
1	2009-01-01 22:47:00	39	DTA	22	1	5	P
1	2009-01-01 22:48:00	0	DTA	22	1	5	P
1	2009-01-01 22:49:00	0	DTA	22	1	5	P
1	2009-01-01 22:50:00	196	DTA	22	1	5	P
1	2009-01-01 22:51:00	308	DTA	22	1	5	P
1	2009-01-01 22:52:00	48	DTA	22	1	5	P
1	2009-01-01 22:53:00	0	DTA	22	1	5	P
1	2009-01-01 22:54:00	0	DTA	22	1	5	P
1	2009-01-01 22:55:00	500	DTA	22	1	5	P
1	2009-01-01 22:56:00	184	DTA	22	1	5	P
1	2009-01-01 22:57:00	39	DTA	22	1	5	P
1	2009-01-01 22:58:00	0	DTA	22	1	5	P
1	2009-01-01 22:59:00	0	DTA	22	1	5	P
1	2009-01-01 23:00:00	0	DTA	22	1	5	P
1	2009-01-01 23:01:00	10	DTA	23	1	5	P
1	2009-01-01 23:02:00	0	DTA	23	1	5	P
1	2009-01-01 23:03:00	10	DTA	23	1	5	P
1	2009-01-01 23:04:00	29	DTA	23	1	5	P
1	2009-01-01 23:05:00	322	DTA	23	1	5	P
1	2009-01-01 23:06:00	0	DTA	23	1	5	P
1	2009-01-01 23:07:00	173	DTA	23	1	5	P
1	2009-01-01 23:08:00	268	DTA	23	1	5	P
1	2009-01-01 23:09:00	231	DTA	23	1	5	P
1	2009-01-01 23:10:00	68	DTA	23	1	5	P
1	2009-01-01 23:11:00	0	DTA	23	1	5	P
1	2009-01-01 23:12:00	231	DTA	23	1	5	P
1	2009-01-01 23:13:00	116	DTA	23	1	5	P
1	2009-01-01 23:14:00	19	DTA	23	1	5	P
1	2009-01-01 23:15:00	392	DTA	23	1	5	P
1	2009-01-01 23:16:00	376	DTA	23	1	5	P
1	2009-01-01 23:17:00	0	DTA	23	1	5	P
1	2009-01-01 23:18:00	78	DTA	23	1	5	P
1	2009-01-01 23:19:00	29	DTA	23	1	5	P
1	2009-01-01 23:20:00	0	DTA	23	1	5	P
1	2009-01-01 23:21:00	126	DTA	23	1	5	P
1	2009-01-01 23:22:00	0	DTA	23	1	5	P
1	2009-01-01 23:23:00	10	DTA	23	1	5	P
1	2009-01-01 23:24:00	0	DTA	23	1	5	P
1	2009-01-01 23:25:00	0	DTA	23	1	5	P
1	2009-01-01 23:26:00	10	DTA	23	1	5	P
1	2009-01-01 23:27:00	336	DTA	23	1	5	P
1	2009-01-01 23:28:00	407	DTA	23	1	5	P
1	2009-01-01 23:29:00	822	DTA	23	1	5	P
1	2009-01-01 23:30:00	254	DTA	23	1	5	P
1	2009-01-01 23:31:00	68	DTA	23	1	5	P
1	2009-01-01 23:32:00	87	DTA	23	1	5	P
1	2009-01-01 23:33:00	0	DTA	23	1	5	P
1	2009-01-01 23:34:00	0	DTA	23	1	5	P
1	2009-01-01 23:35:00	58	DTA	23	1	5	P
1	2009-01-01 23:36:00	295	DTA	23	1	5	P
1	2009-01-01 23:37:00	87	DTA	23	1	5	P
1	2009-01-01 23:38:00	78	DTA	23	1	5	P
1	2009-01-01 23:39:00	107	DTA	23	1	5	P
1	2009-01-01 23:40:00	0	DTA	23	1	5	P
1	2009-01-01 23:41:00	87	DTA	23	1	5	P
1	2009-01-01 23:42:00	68	DTA	23	1	5	P
1	2009-01-01 23:43:00	0	DTA	23	1	5	P
1	2009-01-01 23:44:00	0	DTA	23	1	5	P
1	2009-01-01 23:45:00	0	DTA	23	1	5	P
1	2009-01-01 23:46:00	10	NTA	23	2	5	P
1	2009-01-01 23:47:00	0	NTA	23	2	5	P
1	2009-01-01 23:48:00	0	NTA	23	2	5	P
1	2009-01-01 23:49:00	0	NTA	23	2	5	P
1	2009-01-01 23:50:00	0	NTA	23	2	5	P
1	2009-01-01 23:51:00	0	NTA	23	2	5	P
1	2009-01-01 23:52:00	0	NTA	23	2	5	P
1	2009-01-01 23:53:00	0	NTA	23	2	5	P
1	2009-01-01 23:54:00	19	NTA	23	2	5	P
1	2009-01-01 23:55:00	0	NTA	23	2	5	P
1	2009-01-01 23:56:00	19	NTA	23	2	5	P
1	2009-01-01 23:57:00	19	NTA	23	2	5	P
1	2009-01-01 23:58:00	0	NTA	23	2	5	P
1	2009-01-01 23:59:00	58	NTA	23	2	5	P
1	2009-01-02	0	NTA	23	2	5	P
1	2009-01-02 00:01:00	0	NTA	0	2	6	P
1	2009-01-02 00:02:00	0	NTA	0	2	6	P
1	2009-01-02 00:03:00	0	NTA	0	2	6	P
1	2009-01-02 00:04:00	0	NTA	0	2	6	P
1	2009-01-02 00:05:00	0	NTA	0	2	6	P
1	2009-01-02 00:06:00	0	NTA	0	2	6	P
1	2009-01-02 00:07:00	0	NTA	0	2	6	P
1	2009-01-02 00:08:00	0	NTA	0	2	6	P
1	2009-01-02 00:09:00	0	NTA	0	2	6	P
1	2009-01-02 00:10:00	0	NTA	0	2	6	P
1	2009-01-02 00:11:00	0	NTA	0	2	6	P
1	2009-01-02 00:12:00	0	NTA	0	2	6	P
1	2009-01-02 00:13:00	0	NTA	0	2	6	P
1	2009-01-02 00:14:00	0	NTA	0	2	6	P
1	2009-01-02 00:15:00	0	NTA	0	2	6	P
1	2009-01-02 00:16:00	0	NTA	0	2	6	P
1	2009-01-02 00:17:00	0	NTA	0	2	6	P
1	2009-01-02 00:18:00	0	NTA	0	2	6	P
1	2009-01-02 00:19:00	0	NTA	0	2	6	P
1	2009-01-02 00:20:00	0	NTA	0	2	6	P
1	2009-01-02 00:21:00	0	NTA	0	2	6	P
1	2009-01-02 00:22:00	39	NTA	0	2	6	P
1	2009-01-02 00:23:00	78	NTA	0	2	6	P
1	2009-01-02 00:24:00	0	NTA	0	2	6	P
1	2009-01-02 00:25:00	0	NTA	0	2	6	P
1	2009-01-02 00:26:00	0	NTA	0	2	6	P
1	2009-01-02 00:27:00	0	NTA	0	2	6	P
1	2009-01-02 00:28:00	0	NTA	0	2	6	P
1	2009-01-02 00:29:00	0	NTA	0	2	6	P
1	2009-01-02 00:30:00	0	NTA	0	2	6	P
1	2009-01-02 00:31:00	0	NTA	0	2	6	P
1	2009-01-02 00:32:00	0	NTA	0	2	6	P
1	2009-01-02 00:33:00	0	NTA	0	2	6	P
1	2009-01-02 00:34:00	0	NTA	0	2	6	P
1	2009-01-02 00:35:00	48	NTA	0	2	6	P
1	2009-01-02 00:36:00	0	NTA	0	2	6	P
1	2009-01-02 00:37:00	0	NTA	0	2	6	P
1	2009-01-02 00:38:00	0	NTA	0	2	6	P
1	2009-01-02 00:39:00	0	NTA	0	2	6	P
1	2009-01-02 00:40:00	0	NTA	0	2	6	P
1	2009-01-02 00:41:00	0	NTA	0	2	6	P
1	2009-01-02 00:42:00	0	NTA	0	2	6	P
1	2009-01-02 00:43:00	0	NTA	0	2	6	P
1	2009-01-02 00:44:00	0	NTA	0	2	6	P
1	2009-01-02 00:45:00	0	NTA	0	2	6	P
1	2009-01-02 00:46:00	0	NTA	0	2	6	P
1	2009-01-02 00:47:00	0	NTA	0	2	6	P
1	2009-01-02 00:48:00	0	NTA	0	2	6	P
1	2009-01-02 00:49:00	0	NTA	0	2	6	P
1	2009-01-02 00:50:00	0	NTA	0	2	6	P
1	2009-01-02 00:51:00	0	NTA	0	2	6	P
1	2009-01-02 00:52:00	0	NTA	0	2	6	P
1	2009-01-02 00:53:00	29	NTA	0	2	6	P
1	2009-01-02 00:54:00	10	NTA	0	2	6	P
1	2009-01-02 00:55:00	0	NTA	0	2	6	P
1	2009-01-02 00:56:00	161	NTA	0	2	6	P
1	2009-01-02 00:57:00	48	NTA	0	2	6	P
1	2009-01-02 00:58:00	0	NTA	0	2	6	P
1	2009-01-02 00:59:00	0	NTA	0	2	6	P
1	2009-01-02 01:00:00	29	NTA	0	2	6	P
1	2009-01-02 01:01:00	0	NTA	1	2	6	P
1	2009-01-02 01:02:00	0	NTA	1	2	6	P
1	2009-01-02 01:03:00	0	NTA	1	2	6	P
1	2009-01-02 01:04:00	0	NTA	1	2	6	P
1	2009-01-02 01:05:00	0	NTA	1	2	6	P
1	2009-01-02 01:06:00	0	NTA	1	2	6	P
1	2009-01-02 01:07:00	0	NTA	1	2	6	P
1	2009-01-02 01:08:00	0	NTA	1	2	6	P
1	2009-01-02 01:09:00	0	NTA	1	2	6	P
1	2009-01-02 01:10:00	0	NTA	1	2	6	P
1	2009-01-02 01:11:00	0	NTA	1	2	6	P
1	2009-01-02 01:12:00	0	NTA	1	2	6	P
1	2009-01-02 01:13:00	0	NTA	1	2	6	P
1	2009-01-02 01:14:00	0	NTA	1	2	6	P
1	2009-01-02 01:15:00	0	NTA	1	2	6	P
1	2009-01-02 01:16:00	0	NTA	1	2	6	P
1	2009-01-02 01:17:00	0	NTA	1	2	6	P
1	2009-01-02 01:18:00	0	NTA	1	2	6	P
1	2009-01-02 01:19:00	0	NTA	1	2	6	P
1	2009-01-02 01:20:00	0	NTA	1	2	6	P
1	2009-01-02 01:21:00	0	NTA	1	2	6	P
1	2009-01-02 01:22:00	0	NTA	1	2	6	P
1	2009-01-02 01:23:00	0	NTA	1	2	6	P
1	2009-01-02 01:24:00	0	NTA	1	2	6	P
1	2009-01-02 01:25:00	0	NTA	1	2	6	P
1	2009-01-02 01:26:00	0	NTA	1	2	6	P
1	2009-01-02 01:27:00	0	NTA	1	2	6	P
1	2009-01-02 01:28:00	0	NTA	1	2	6	P
1	2009-01-02 01:29:00	0	NTA	1	2	6	P
1	2009-01-02 01:30:00	0	NTA	1	2	6	P
1	2009-01-02 01:31:00	0	NTA	1	2	6	P
1	2009-01-02 01:32:00	0	NTA	1	2	6	P
1	2009-01-02 01:33:00	0	NTA	1	2	6	P
1	2009-01-02 01:34:00	0	NTA	1	2	6	P
1	2009-01-02 01:35:00	0	NTA	1	2	6	P
1	2009-01-02 01:36:00	0	NTA	1	2	6	P
1	2009-01-02 01:37:00	68	NTA	1	2	6	P
1	2009-01-02 01:38:00	68	NTA	1	2	6	P
1	2009-01-02 01:39:00	0	NTA	1	2	6	P
1	2009-01-02 01:40:00	0	NTA	1	2	6	P
1	2009-01-02 01:41:00	0	NTA	1	2	6	P
1	2009-01-02 01:42:00	0	NTA	1	2	6	P
1	2009-01-02 01:43:00	0	NTA	1	2	6	P
1	2009-01-02 01:44:00	0	NTA	1	2	6	P
1	2009-01-02 01:45:00	0	NTA	1	2	6	P
1	2009-01-02 01:46:00	0	NTA	1	2	6	P
1	2009-01-02 01:47:00	0	NTA	1	2	6	P
1	2009-01-02 01:48:00	0	NTA	1	2	6	P
1	2009-01-02 01:49:00	0	NTA	1	2	6	P
1	2009-01-02 01:50:00	0	NTA	1	2	6	P
1	2009-01-02 01:51:00	0	NTA	1	2	6	P
1	2009-01-02 01:52:00	0	NTA	1	2	6	P
1	2009-01-02 01:53:00	39	NTA	1	2	6	P
1	2009-01-02 01:54:00	0	NTA	1	2	6	P
1	2009-01-02 01:55:00	0	NTA	1	2	6	P
1	2009-01-02 01:56:00	0	NTA	1	2	6	P
1	2009-01-02 01:57:00	0	NTA	1	2	6	P
1	2009-01-02 01:58:00	0	NTA	1	2	6	P
1	2009-01-02 01:59:00	29	NTA	1	2	6	P
1	2009-01-02 02:00:00	0	NTA	1	2	6	P
1	2009-01-02 02:01:00	0	NTA	2	2	6	P
1	2009-01-02 02:02:00	0	NTA	2	2	6	P
1	2009-01-02 02:03:00	0	NTA	2	2	6	P
1	2009-01-02 02:04:00	0	NTA	2	2	6	P
1	2009-01-02 02:05:00	0	NTA	2	2	6	P
1	2009-01-02 02:06:00	0	NTA	2	2	6	P
1	2009-01-02 02:07:00	0	NTA	2	2	6	P
1	2009-01-02 02:08:00	0	NTA	2	2	6	P
1	2009-01-02 02:09:00	0	NTA	2	2	6	P
1	2009-01-02 02:10:00	19	NTA	2	2	6	P
1	2009-01-02 02:11:00	0	NTA	2	2	6	P
1	2009-01-02 02:12:00	0	NTA	2	2	6	P
1	2009-01-02 02:13:00	39	NTA	2	2	6	P
1	2009-01-02 02:14:00	0	NTA	2	2	6	P
1	2009-01-02 02:15:00	0	NTA	2	2	6	P
1	2009-01-02 02:16:00	0	NTA	2	2	6	P
1	2009-01-02 02:17:00	0	NTA	2	2	6	P
1	2009-01-02 02:18:00	0	NTA	2	2	6	P
1	2009-01-02 02:19:00	0	NTA	2	2	6	P
1	2009-01-02 02:20:00	0	NTA	2	2	6	P
1	2009-01-02 02:21:00	0	NTA	2	2	6	P
1	2009-01-02 02:22:00	0	NTA	2	2	6	P
1	2009-01-02 02:23:00	0	NTA	2	2	6	P
1	2009-01-02 02:24:00	0	NTA	2	2	6	P
1	2009-01-02 02:25:00	0	NTA	2	2	6	P
1	2009-01-02 02:26:00	0	NTA	2	2	6	P
1	2009-01-02 02:27:00	0	NTA	2	2	6	P
1	2009-01-02 02:28:00	0	NTA	2	2	6	P
1	2009-01-02 02:29:00	0	NTA	2	2	6	P
1	2009-01-02 02:30:00	0	NTA	2	2	6	P
1	2009-01-02 02:31:00	0	NTA	2	2	6	P
1	2009-01-02 02:32:00	0	NTA	2	2	6	P
1	2009-01-02 02:33:00	0	NTA	2	2	6	P
1	2009-01-02 02:34:00	0	NTA	2	2	6	P
1	2009-01-02 02:35:00	0	NTA	2	2	6	P
1	2009-01-02 02:36:00	0	NTA	2	2	6	P
1	2009-01-02 02:37:00	10	NTA	2	2	6	P
1	2009-01-02 02:38:00	0	NTA	2	2	6	P
1	2009-01-02 02:39:00	10	NTA	2	2	6	P
1	2009-01-02 02:40:00	0	NTA	2	2	6	P
1	2009-01-02 02:41:00	0	NTA	2	2	6	P
1	2009-01-02 02:42:00	0	NTA	2	2	6	P
1	2009-01-02 02:43:00	0	NTA	2	2	6	P
1	2009-01-02 02:44:00	0	NTA	2	2	6	P
1	2009-01-02 02:45:00	0	NTA	2	2	6	P
1	2009-01-02 02:46:00	0	NTA	2	2	6	P
1	2009-01-02 02:47:00	0	NTA	2	2	6	P
1	2009-01-02 02:48:00	68	NTA	2	2	6	P
1	2009-01-02 02:49:00	97	NTA	2	2	6	P
1	2009-01-02 02:50:00	0	NTA	2	2	6	P
1	2009-01-02 02:51:00	0	NTA	2	2	6	P
1	2009-01-02 02:52:00	0	NTA	2	2	6	P
1	2009-01-02 02:53:00	0	NTA	2	2	6	P
1	2009-01-02 02:54:00	0	NTA	2	2	6	P
1	2009-01-02 02:55:00	0	NTA	2	2	6	P
1	2009-01-02 02:56:00	0	NTA	2	2	6	P
1	2009-01-02 02:57:00	0	NTA	2	2	6	P
1	2009-01-02 02:58:00	0	NTA	2	2	6	P
1	2009-01-02 02:59:00	0	NTA	2	2	6	P
1	2009-01-02 03:00:00	0	NTA	2	2	6	P
1	2009-01-02 03:01:00	0	NTA	3	2	6	P
1	2009-01-02 03:02:00	10	NTA	3	2	6	P
1	2009-01-02 03:03:00	0	NTA	3	2	6	P
1	2009-01-02 03:04:00	0	NTA	3	2	6	P
1	2009-01-02 03:05:00	0	NTA	3	2	6	P
1	2009-01-02 03:06:00	0	NTA	3	2	6	P
1	2009-01-02 03:07:00	0	NTA	3	2	6	P
1	2009-01-02 03:08:00	97	NTA	3	2	6	P
1	2009-01-02 03:09:00	0	NTA	3	2	6	P
1	2009-01-02 03:10:00	0	NTA	3	2	6	P
1	2009-01-02 03:11:00	0	NTA	3	2	6	P
1	2009-01-02 03:12:00	0	NTA	3	2	6	P
1	2009-01-02 03:13:00	0	NTA	3	2	6	P
1	2009-01-02 03:14:00	0	NTA	3	2	6	P
1	2009-01-02 03:15:00	0	NTA	3	2	6	P
1	2009-01-02 03:16:00	0	NTA	3	2	6	P
1	2009-01-02 03:17:00	0	NTA	3	2	6	P
1	2009-01-02 03:18:00	0	NTA	3	2	6	P
1	2009-01-02 03:19:00	0	NTA	3	2	6	P
1	2009-01-02 03:20:00	0	NTA	3	2	6	P
1	2009-01-02 03:21:00	0	NTA	3	2	6	P
1	2009-01-02 03:22:00	10	NTA	3	2	6	P
1	2009-01-02 03:23:00	0	NTA	3	2	6	P
1	2009-01-02 03:24:00	0	NTA	3	2	6	P
1	2009-01-02 03:25:00	0	NTA	3	2	6	P
1	2009-01-02 03:26:00	39	NTA	3	2	6	P
1	2009-01-02 03:27:00	0	NTA	3	2	6	P
1	2009-01-02 03:28:00	0	NTA	3	2	6	P
1	2009-01-02 03:29:00	0	NTA	3	2	6	P
1	2009-01-02 03:30:00	0	NTA	3	2	6	P
1	2009-01-02 03:31:00	0	NTA	3	2	6	P
1	2009-01-02 03:32:00	0	NTA	3	2	6	P
1	2009-01-02 03:33:00	0	NTA	3	2	6	P
1	2009-01-02 03:34:00	0	NTA	3	2	6	P
1	2009-01-02 03:35:00	0	NTA	3	2	6	P
1	2009-01-02 03:36:00	0	NTA	3	2	6	P
1	2009-01-02 03:37:00	48	NTA	3	2	6	P
1	2009-01-02 03:38:00	39	NTA	3	2	6	P
1	2009-01-02 03:39:00	19	NTA	3	2	6	P
1	2009-01-02 03:40:00	376	NTA	3	2	6	P
1	2009-01-02 03:41:00	0	NTA	3	2	6	P
1	2009-01-02 03:42:00	0	NTA	3	2	6	P
1	2009-01-02 03:43:00	0	NTA	3	2	6	P
1	2009-01-02 03:44:00	0	NTA	3	2	6	P
1	2009-01-02 03:45:00	0	NTA	3	2	6	P
1	2009-01-02 03:46:00	0	NTA	3	2	6	P
1	2009-01-02 03:47:00	0	NTA	3	2	6	P
1	2009-01-02 03:48:00	0	NTA	3	2	6	P
1	2009-01-02 03:49:00	0	NTA	3	2	6	P
1	2009-01-02 03:50:00	0	NTA	3	2	6	P
1	2009-01-02 03:51:00	0	NTA	3	2	6	P
1	2009-01-02 03:52:00	0	NTA	3	2	6	P
1	2009-01-02 03:53:00	0	NTA	3	2	6	P
1	2009-01-02 03:54:00	0	NTA	3	2	6	P
1	2009-01-02 03:55:00	0	NTA	3	2	6	P
1	2009-01-02 03:56:00	29	NTA	3	2	6	P
1	2009-01-02 03:57:00	0	NTA	3	2	6	P
1	2009-01-02 03:58:00	0	NTA	3	2	6	P
1	2009-01-02 03:59:00	0	NTA	3	2	6	P
1	2009-01-02 04:00:00	0	NTA	3	2	6	P
1	2009-01-02 04:01:00	0	NTA	4	2	6	P
1	2009-01-02 04:02:00	0	NTA	4	2	6	P
1	2009-01-02 04:03:00	0	NTA	4	2	6	P
1	2009-01-02 04:04:00	0	NTA	4	2	6	P
1	2009-01-02 04:05:00	0	NTA	4	2	6	P
1	2009-01-02 04:06:00	0	NTA	4	2	6	P
1	2009-01-02 04:07:00	0	NTA	4	2	6	P
1	2009-01-02 04:08:00	0	NTA	4	2	6	P
1	2009-01-02 04:09:00	0	NTA	4	2	6	P
1	2009-01-02 04:10:00	0	NTA	4	2	6	P
1	2009-01-02 04:11:00	0	NTA	4	2	6	P
1	2009-01-02 04:12:00	0	NTA	4	2	6	P
1	2009-01-02 04:13:00	0	NTA	4	2	6	P
1	2009-01-02 04:14:00	0	NTA	4	2	6	P
1	2009-01-02 04:15:00	0	NTA	4	2	6	P
1	2009-01-02 04:16:00	0	NTA	4	2	6	P
1	2009-01-02 04:17:00	0	NTA	4	2	6	P
1	2009-01-02 04:18:00	0	NTA	4	2	6	P
1	2009-01-02 04:19:00	0	NTA	4	2	6	P
1	2009-01-02 04:20:00	0	NTA	4	2	6	P
1	2009-01-02 04:21:00	0	NTA	4	2	6	P
1	2009-01-02 04:22:00	0	NTA	4	2	6	P
1	2009-01-02 04:23:00	0	NTA	4	2	6	P
1	2009-01-02 04:24:00	29	NTA	4	2	6	P
1	2009-01-02 04:25:00	39	NTA	4	2	6	P
1	2009-01-02 04:26:00	0	NTA	4	2	6	P
1	2009-01-02 04:27:00	0	NTA	4	2	6	P
1	2009-01-02 04:28:00	0	NTA	4	2	6	P
1	2009-01-02 04:29:00	0	NTA	4	2	6	P
1	2009-01-02 04:30:00	0	NTA	4	2	6	P
1	2009-01-02 04:31:00	0	NTA	4	2	6	P
1	2009-01-02 04:32:00	0	NTA	4	2	6	P
1	2009-01-02 04:33:00	0	NTA	4	2	6	P
1	2009-01-02 04:34:00	0	NTA	4	2	6	P
1	2009-01-02 04:35:00	0	NTA	4	2	6	P
1	2009-01-02 04:36:00	0	NTA	4	2	6	P
1	2009-01-02 04:37:00	0	NTA	4	2	6	P
1	2009-01-02 04:38:00	0	NTA	4	2	6	P
1	2009-01-02 04:39:00	39	NTA	4	2	6	P
1	2009-01-02 04:40:00	0	NTA	4	2	6	P
1	2009-01-02 04:41:00	0	NTA	4	2	6	P
1	2009-01-02 04:42:00	0	NTA	4	2	6	P
1	2009-01-02 04:43:00	0	NTA	4	2	6	P
1	2009-01-02 04:44:00	0	NTA	4	2	6	P
1	2009-01-02 04:45:00	0	NTA	4	2	6	P
1	2009-01-02 04:46:00	0	NTA	4	2	6	P
1	2009-01-02 04:47:00	0	NTA	4	2	6	P
1	2009-01-02 04:48:00	0	NTA	4	2	6	P
1	2009-01-02 04:49:00	0	NTA	4	2	6	P
1	2009-01-02 04:50:00	0	NTA	4	2	6	P
1	2009-01-02 04:51:00	0	NTA	4	2	6	P
1	2009-01-02 04:52:00	0	NTA	4	2	6	P
1	2009-01-02 04:53:00	0	NTA	4	2	6	P
1	2009-01-02 04:54:00	0	NTA	4	2	6	P
1	2009-01-02 04:55:00	0	NTA	4	2	6	P
1	2009-01-02 04:56:00	0	NTA	4	2	6	P
1	2009-01-02 04:57:00	10	NTA	4	2	6	P
1	2009-01-02 04:58:00	19	NTA	4	2	6	P
1	2009-01-02 04:59:00	0	NTA	4	2	6	P
1	2009-01-02 05:00:00	0	NTA	4	2	6	P
1	2009-01-02 05:01:00	48	NTA	5	2	6	P
1	2009-01-02 05:02:00	68	NTA	5	2	6	P
1	2009-01-02 05:03:00	0	NTA	5	2	6	P
1	2009-01-02 05:04:00	0	NTA	5	2	6	P
1	2009-01-02 05:05:00	0	NTA	5	2	6	P
1	2009-01-02 05:06:00	0	NTA	5	2	6	P
1	2009-01-02 05:07:00	0	NTA	5	2	6	P
1	2009-01-02 05:08:00	0	NTA	5	2	6	P
1	2009-01-02 05:09:00	0	NTA	5	2	6	P
1	2009-01-02 05:10:00	0	NTA	5	2	6	P
1	2009-01-02 05:11:00	0	NTA	5	2	6	P
1	2009-01-02 05:12:00	0	NTA	5	2	6	P
1	2009-01-02 05:13:00	0	NTA	5	2	6	P
1	2009-01-02 05:14:00	0	NTA	5	2	6	P
1	2009-01-02 05:15:00	0	NTA	5	2	6	P
1	2009-01-02 05:16:00	0	NTA	5	2	6	P
1	2009-01-02 05:17:00	0	NTA	5	2	6	P
1	2009-01-02 05:18:00	0	NTA	5	2	6	P
1	2009-01-02 05:19:00	10	NTA	5	2	6	P
1	2009-01-02 05:20:00	0	NTA	5	2	6	P
1	2009-01-02 05:21:00	0	NTA	5	2	6	P
1	2009-01-02 05:22:00	0	NTA	5	2	6	P
1	2009-01-02 05:23:00	0	NTA	5	2	6	P
1	2009-01-02 05:24:00	0	NTA	5	2	6	P
1	2009-01-02 05:25:00	0	NTA	5	2	6	P
1	2009-01-02 05:26:00	0	NTA	5	2	6	P
1	2009-01-02 05:27:00	0	NTA	5	2	6	P
1	2009-01-02 05:28:00	0	NTA	5	2	6	P
1	2009-01-02 05:29:00	0	NTA	5	2	6	P
1	2009-01-02 05:30:00	0	NTA	5	2	6	P
1	2009-01-02 05:31:00	0	NTA	5	2	6	P
1	2009-01-02 05:32:00	0	NTA	5	2	6	P
1	2009-01-02 05:33:00	0	NTA	5	2	6	P
1	2009-01-02 05:34:00	0	NTA	5	2	6	P
1	2009-01-02 05:35:00	0	NTA	5	2	6	P
1	2009-01-02 05:36:00	0	NTA	5	2	6	P
1	2009-01-02 05:37:00	0	NTA	5	2	6	P
1	2009-01-02 05:38:00	0	NTA	5	2	6	P
1	2009-01-02 05:39:00	0	NTA	5	2	6	P
1	2009-01-02 05:40:00	0	NTA	5	2	6	P
1	2009-01-02 05:41:00	0	NTA	5	2	6	P
1	2009-01-02 05:42:00	0	NTA	5	2	6	P
1	2009-01-02 05:43:00	0	NTA	5	2	6	P
1	2009-01-02 05:44:00	0	NTA	5	2	6	P
1	2009-01-02 05:45:00	0	NTA	5	2	6	P
1	2009-01-02 05:46:00	0	NTA	5	2	6	P
1	2009-01-02 05:47:00	0	NTA	5	2	6	P
1	2009-01-02 05:48:00	0	NTA	5	2	6	P
1	2009-01-02 05:49:00	0	NTA	5	2	6	P
1	2009-01-02 05:50:00	0	NTA	5	2	6	P
1	2009-01-02 05:51:00	0	NTA	5	2	6	P
1	2009-01-02 05:52:00	0	NTA	5	2	6	P
1	2009-01-02 05:53:00	0	NTA	5	2	6	P
1	2009-01-02 05:54:00	0	NTA	5	2	6	P
1	2009-01-02 05:55:00	0	NTA	5	2	6	P
1	2009-01-02 05:56:00	0	NTA	5	2	6	P
1	2009-01-02 05:57:00	0	NTA	5	2	6	P
1	2009-01-02 05:58:00	0	NTA	5	2	6	P
1	2009-01-02 05:59:00	0	NTA	5	2	6	P
1	2009-01-02 06:00:00	0	NTA	5	2	6	P
1	2009-01-02 06:01:00	0	NTA	6	2	6	P
1	2009-01-02 06:02:00	0	NTA	6	2	6	P
1	2009-01-02 06:03:00	0	NTA	6	2	6	P
1	2009-01-02 06:04:00	0	NTA	6	2	6	P
1	2009-01-02 06:05:00	97	NTA	6	2	6	P
1	2009-01-02 06:06:00	0	NTA	6	2	6	P
1	2009-01-02 06:07:00	0	NTA	6	2	6	P
1	2009-01-02 06:08:00	0	NTA	6	2	6	P
1	2009-01-02 06:09:00	0	NTA	6	2	6	P
1	2009-01-02 06:10:00	0	NTA	6	2	6	P
1	2009-01-02 06:11:00	0	NTA	6	2	6	P
1	2009-01-02 06:12:00	0	NTA	6	2	6	P
1	2009-01-02 06:13:00	0	NTA	6	2	6	P
1	2009-01-02 06:14:00	0	NTA	6	2	6	P
1	2009-01-02 06:15:00	0	NTA	6	2	6	P
1	2009-01-02 06:16:00	0	NTA	6	2	6	P
1	2009-01-02 06:17:00	0	NTA	6	2	6	P
1	2009-01-02 06:18:00	0	NTA	6	2	6	P
1	2009-01-02 06:19:00	0	NTA	6	2	6	P
1	2009-01-02 06:20:00	0	NTA	6	2	6	P
1	2009-01-02 06:21:00	10	NTA	6	2	6	P
1	2009-01-02 06:22:00	0	NTA	6	2	6	P
1	2009-01-02 06:23:00	0	NTA	6	2	6	P
1	2009-01-02 06:24:00	0	NTA	6	2	6	P
1	2009-01-02 06:25:00	0	NTA	6	2	6	P
1	2009-01-02 06:26:00	0	NTA	6	2	6	P
1	2009-01-02 06:27:00	29	NTA	6	2	6	P
1	2009-01-02 06:28:00	0	NTA	6	2	6	P
1	2009-01-02 06:29:00	0	NTA	6	2	6	P
1	2009-01-02 06:30:00	0	NTA	6	2	6	P
1	2009-01-02 06:31:00	0	NTA	6	2	6	P
1	2009-01-02 06:32:00	0	NTA	6	2	6	P
1	2009-01-02 06:33:00	0	NTA	6	2	6	P
1	2009-01-02 06:34:00	0	NTA	6	2	6	P
1	2009-01-02 06:35:00	0	NTA	6	2	6	P
1	2009-01-02 06:36:00	0	NTA	6	2	6	P
1	2009-01-02 06:37:00	0	NTA	6	2	6	P
1	2009-01-02 06:38:00	0	NTA	6	2	6	P
1	2009-01-02 06:39:00	0	NTA	6	2	6	P
1	2009-01-02 06:40:00	0	NTA	6	2	6	P
1	2009-01-02 06:41:00	0	NTA	6	2	6	P
1	2009-01-02 06:42:00	0	NTA	6	2	6	P
1	2009-01-02 06:43:00	0	NTA	6	2	6	P
1	2009-01-02 06:44:00	0	NTA	6	2	6	P
1	2009-01-02 06:45:00	0	NTA	6	2	6	P
1	2009-01-02 06:46:00	0	NTA	6	2	6	P
1	2009-01-02 06:47:00	0	NTA	6	2	6	P
1	2009-01-02 06:48:00	0	NTA	6	2	6	P
1	2009-01-02 06:49:00	0	NTA	6	2	6	P
1	2009-01-02 06:50:00	0	NTA	6	2	6	P
1	2009-01-02 06:51:00	0	NTA	6	2	6	P
1	2009-01-02 06:52:00	0	NTA	6	2	6	P
1	2009-01-02 06:53:00	0	NTA	6	2	6	P
1	2009-01-02 06:54:00	0	NTA	6	2	6	P
1	2009-01-02 06:55:00	0	NTA	6	2	6	P
1	2009-01-02 06:56:00	0	NTA	6	2	6	P
1	2009-01-02 06:57:00	0	NTA	6	2	6	P
1	2009-01-02 06:58:00	0	NTA	6	2	6	P
1	2009-01-02 06:59:00	0	NTA	6	2	6	P
1	2009-01-02 07:00:00	0	NTA	6	2	6	P
1	2009-01-02 07:01:00	0	NTA	7	2	6	P
1	2009-01-02 07:02:00	0	NTA	7	2	6	P
1	2009-01-02 07:03:00	0	NTA	7	2	6	P
1	2009-01-02 07:04:00	0	NTA	7	2	6	P
1	2009-01-02 07:05:00	0	NTA	7	2	6	P
1	2009-01-02 07:06:00	0	NTA	7	2	6	P
1	2009-01-02 07:07:00	0	NTA	7	2	6	P
1	2009-01-02 07:08:00	0	NTA	7	2	6	P
1	2009-01-02 07:09:00	0	NTA	7	2	6	P
1	2009-01-02 07:10:00	0	NTA	7	2	6	P
1	2009-01-02 07:11:00	10	NTA	7	2	6	P
1	2009-01-02 07:12:00	48	NTA	7	2	6	P
1	2009-01-02 07:13:00	0	NTA	7	2	6	P
1	2009-01-02 07:14:00	0	NTA	7	2	6	P
1	2009-01-02 07:15:00	48	NTA	7	2	6	P
1	2009-01-02 07:16:00	0	NTA	7	2	6	P
1	2009-01-02 07:17:00	0	NTA	7	2	6	P
1	2009-01-02 07:18:00	0	NTA	7	2	6	P
1	2009-01-02 07:19:00	0	NTA	7	2	6	P
1	2009-01-02 07:20:00	87	NTA	7	2	6	P
1	2009-01-02 07:21:00	0	NTA	7	2	6	P
1	2009-01-02 07:22:00	0	NTA	7	2	6	P
1	2009-01-02 07:23:00	0	NTA	7	2	6	P
1	2009-01-02 07:24:00	0	NTA	7	2	6	P
1	2009-01-02 07:25:00	0	NTA	7	2	6	P
1	2009-01-02 07:26:00	0	NTA	7	2	6	P
1	2009-01-02 07:27:00	0	NTA	7	2	6	P
1	2009-01-02 07:28:00	0	NTA	7	2	6	P
1	2009-01-02 07:29:00	39	NTA	7	2	6	P
1	2009-01-02 07:30:00	0	NTA	7	2	6	P
1	2009-01-02 07:31:00	0	NTA	7	2	6	P
1	2009-01-02 07:32:00	0	NTA	7	2	6	P
1	2009-01-02 07:33:00	0	NTA	7	2	6	P
1	2009-01-02 07:34:00	0	NTA	7	2	6	P
1	2009-01-02 07:35:00	0	NTA	7	2	6	P
1	2009-01-02 07:36:00	0	NTA	7	2	6	P
1	2009-01-02 07:37:00	0	NTA	7	2	6	P
1	2009-01-02 07:38:00	0	NTA	7	2	6	P
1	2009-01-02 07:39:00	0	NTA	7	2	6	P
1	2009-01-02 07:40:00	0	NTA	7	2	6	P
1	2009-01-02 07:41:00	0	NTA	7	2	6	P
1	2009-01-02 07:42:00	0	NTA	7	2	6	P
1	2009-01-02 07:43:00	0	NTA	7	2	6	P
1	2009-01-02 07:44:00	0	NTA	7	2	6	P
1	2009-01-02 07:45:00	48	NTA	7	2	6	P
1	2009-01-02 07:46:00	29	NTA	7	2	6	P
1	2009-01-02 07:47:00	149	NTA	7	2	6	P
1	2009-01-02 07:48:00	0	NTA	7	2	6	P
1	2009-01-02 07:49:00	0	NTA	7	2	6	P
1	2009-01-02 07:50:00	0	NTA	7	2	6	P
1	2009-01-02 07:51:00	0	NTA	7	2	6	P
1	2009-01-02 07:52:00	0	NTA	7	2	6	P
1	2009-01-02 07:53:00	0	NTA	7	2	6	P
1	2009-01-02 07:54:00	0	NTA	7	2	6	P
1	2009-01-02 07:55:00	0	NTA	7	2	6	P
1	2009-01-02 07:56:00	0	NTA	7	2	6	P
1	2009-01-02 07:57:00	0	NTA	7	2	6	P
1	2009-01-02 07:58:00	0	NTA	7	2	6	P
1	2009-01-02 07:59:00	0	NTA	7	2	6	P
1	2009-01-02 08:00:00	0	NTA	7	2	6	P
1	2009-01-02 08:01:00	10	NTA	8	2	6	P
1	2009-01-02 08:02:00	29	NTA	8	2	6	P
1	2009-01-02 08:03:00	10	NTA	8	2	6	P
1	2009-01-02 08:04:00	0	NTA	8	2	6	P
1	2009-01-02 08:05:00	0	NTA	8	2	6	P
1	2009-01-02 08:06:00	0	NTA	8	2	6	P
1	2009-01-02 08:07:00	0	NTA	8	2	6	P
1	2009-01-02 08:08:00	0	NTA	8	2	6	P
1	2009-01-02 08:09:00	0	NTA	8	2	6	P
1	2009-01-02 08:10:00	0	NTA	8	2	6	P
1	2009-01-02 08:11:00	0	NTA	8	2	6	P
1	2009-01-02 08:12:00	0	NTA	8	2	6	P
1	2009-01-02 08:13:00	0	NTA	8	2	6	P
1	2009-01-02 08:14:00	0	NTA	8	2	6	P
1	2009-01-02 08:15:00	0	NTA	8	2	6	P
1	2009-01-02 08:16:00	0	NTA	8	2	6	P
1	2009-01-02 08:17:00	0	NTA	8	2	6	P
1	2009-01-02 08:18:00	0	NTA	8	2	6	P
1	2009-01-02 08:19:00	0	NTA	8	2	6	P
1	2009-01-02 08:20:00	0	NTA	8	2	6	P
1	2009-01-02 08:21:00	0	NTA	8	2	6	P
1	2009-01-02 08:22:00	0	NTA	8	2	6	P
1	2009-01-02 08:23:00	0	NTA	8	2	6	P
1	2009-01-02 08:24:00	0	NTA	8	2	6	P
1	2009-01-02 08:25:00	0	NTA	8	2	6	P
1	2009-01-02 08:26:00	0	NTA	8	2	6	P
1	2009-01-02 08:27:00	0	NTA	8	2	6	P
1	2009-01-02 08:28:00	0	NTA	8	2	6	P
1	2009-01-02 08:29:00	0	NTA	8	2	6	P
1	2009-01-02 08:30:00	0	NTA	8	2	6	P
1	2009-01-02 08:31:00	58	NTA	8	2	6	P
1	2009-01-02 08:32:00	78	NTA	8	2	6	P
1	2009-01-02 08:33:00	0	NTA	8	2	6	P
1	2009-01-02 08:34:00	0	NTA	8	2	6	P
1	2009-01-02 08:35:00	58	NTA	8	2	6	P
1	2009-01-02 08:36:00	0	NTA	8	2	6	P
1	2009-01-02 08:37:00	0	NTA	8	2	6	P
1	2009-01-02 08:38:00	0	NTA	8	2	6	P
1	2009-01-02 08:39:00	0	NTA	8	2	6	P
1	2009-01-02 08:40:00	0	NTA	8	2	6	P
1	2009-01-02 08:41:00	0	NTA	8	2	6	P
1	2009-01-02 08:42:00	0	NTA	8	2	6	P
1	2009-01-02 08:43:00	0	NTA	8	2	6	P
1	2009-01-02 08:44:00	0	NTA	8	2	6	P
1	2009-01-02 08:45:00	19	NTA	8	2	6	P
1	2009-01-02 08:46:00	0	NTA	8	2	6	P
1	2009-01-02 08:47:00	0	NTA	8	2	6	P
1	2009-01-02 08:48:00	68	NTA	8	2	6	P
1	2009-01-02 08:49:00	68	NTA	8	2	6	P
1	2009-01-02 08:50:00	58	NTA	8	2	6	P
1	2009-01-02 08:51:00	87	NTA	8	2	6	P
1	2009-01-02 08:52:00	0	NTA	8	2	6	P
1	2009-01-02 08:53:00	0	NTA	8	2	6	P
1	2009-01-02 08:54:00	87	NTA	8	2	6	P
1	2009-01-02 08:55:00	0	NTA	8	2	6	P
1	2009-01-02 08:56:00	0	NTA	8	2	6	P
1	2009-01-02 08:57:00	0	NTA	8	2	6	P
1	2009-01-02 08:58:00	0	NTA	8	2	6	P
1	2009-01-02 08:59:00	0	NTA	8	2	6	P
1	2009-01-02 09:00:00	0	NTA	8	2	6	P
1	2009-01-02 09:01:00	0	NTA	9	2	6	P
1	2009-01-02 09:02:00	349	NTA	9	2	6	P
1	2009-01-02 09:03:00	116	NTA	9	2	6	P
1	2009-01-02 09:04:00	10	NTA	9	2	6	P
1	2009-01-02 09:05:00	0	NTA	9	2	6	P
1	2009-01-02 09:06:00	0	NTA	9	2	6	P
1	2009-01-02 09:07:00	0	NTA	9	2	6	P
1	2009-01-02 09:08:00	0	NTA	9	2	6	P
1	2009-01-02 09:09:00	0	NTA	9	2	6	P
1	2009-01-02 09:10:00	0	NTA	9	2	6	P
1	2009-01-02 09:11:00	0	NTA	9	2	6	P
1	2009-01-02 09:12:00	0	NTA	9	2	6	P
1	2009-01-02 09:13:00	0	NTA	9	2	6	P
1	2009-01-02 09:14:00	0	NTA	9	2	6	P
1	2009-01-02 09:15:00	0	NTA	9	2	6	P
1	2009-01-02 09:16:00	0	NTA	9	2	6	P
1	2009-01-02 09:17:00	0	NTA	9	2	6	P
1	2009-01-02 09:18:00	0	NTA	9	2	6	P
1	2009-01-02 09:19:00	0	NTA	9	2	6	P
1	2009-01-02 09:20:00	0	NTA	9	2	6	P
1	2009-01-02 09:21:00	0	NTA	9	2	6	P
1	2009-01-02 09:22:00	0	NTA	9	2	6	P
1	2009-01-02 09:23:00	0	NTA	9	2	6	P
1	2009-01-02 09:24:00	0	NTA	9	2	6	P
1	2009-01-02 09:25:00	29	NTA	9	2	6	P
1	2009-01-02 09:26:00	0	NTA	9	2	6	P
1	2009-01-02 09:27:00	0	NTA	9	2	6	P
1	2009-01-02 09:28:00	0	NTA	9	2	6	P
1	2009-01-02 09:29:00	0	NTA	9	2	6	P
1	2009-01-02 09:30:00	0	NTA	9	2	6	P
1	2009-01-02 09:31:00	0	DTA	9	2	6	P
1	2009-01-02 09:32:00	0	DTA	9	2	6	P
1	2009-01-02 09:33:00	0	DTA	9	2	6	P
1	2009-01-02 09:34:00	0	DTA	9	2	6	P
1	2009-01-02 09:35:00	0	DTA	9	2	6	P
1	2009-01-02 09:36:00	0	DTA	9	2	6	P
1	2009-01-02 09:37:00	0	DTA	9	2	6	P
1	2009-01-02 09:38:00	0	DTA	9	2	6	P
1	2009-01-02 09:39:00	0	DTA	9	2	6	P
1	2009-01-02 09:40:00	0	DTA	9	2	6	P
1	2009-01-02 09:41:00	97	DTA	9	2	6	P
1	2009-01-02 09:42:00	500	DTA	9	2	6	P
1	2009-01-02 09:43:00	1129	DTA	9	2	6	P
1	2009-01-02 09:44:00	423	DTA	9	2	6	P
1	2009-01-02 09:45:00	1028	DTA	9	2	6	P
1	2009-01-02 09:46:00	1381	DTA	9	2	6	P
1	2009-01-02 09:47:00	822	DTA	9	2	6	P
1	2009-01-02 09:48:00	1183	DTA	9	2	6	P
1	2009-01-02 09:49:00	822	DTA	9	2	6	P
1	2009-01-02 09:50:00	126	DTA	9	2	6	P
1	2009-01-02 09:51:00	149	DTA	9	2	6	P
1	2009-01-02 09:52:00	0	DTA	9	2	6	P
1	2009-01-02 09:53:00	0	DTA	9	2	6	P
1	2009-01-02 09:54:00	0	DTA	9	2	6	P
1	2009-01-02 09:55:00	0	DTA	9	2	6	P
1	2009-01-02 09:56:00	0	DTA	9	2	6	P
1	2009-01-02 09:57:00	0	DTA	9	2	6	P
1	2009-01-02 09:58:00	0	DTA	9	2	6	P
1	2009-01-02 09:59:00	0	DTA	9	2	6	P
1	2009-01-02 10:00:00	0	DTA	9	2	6	P
1	2009-01-02 10:01:00	0	DTA	10	2	6	P
1	2009-01-02 10:02:00	0	DTA	10	2	6	P
1	2009-01-02 10:03:00	0	DTA	10	2	6	P
1	2009-01-02 10:04:00	0	DTA	10	2	6	P
1	2009-01-02 10:05:00	605	DTA	10	2	6	P
1	2009-01-02 10:06:00	138	DTA	10	2	6	P
1	2009-01-02 10:07:00	138	DTA	10	2	6	P
1	2009-01-02 10:08:00	0	DTA	10	2	6	P
1	2009-01-02 10:09:00	0	DTA	10	2	6	P
1	2009-01-02 10:10:00	0	DTA	10	2	6	P
1	2009-01-02 10:11:00	0	DTA	10	2	6	P
1	2009-01-02 10:12:00	0	DTA	10	2	6	P
1	2009-01-02 10:13:00	29	DTA	10	2	6	P
1	2009-01-02 10:14:00	0	DTA	10	2	6	P
1	2009-01-02 10:15:00	0	DTA	10	2	6	P
1	2009-01-02 10:16:00	0	DTA	10	2	6	P
1	2009-01-02 10:17:00	0	DTA	10	2	6	P
1	2009-01-02 10:18:00	0	DTA	10	2	6	P
1	2009-01-02 10:19:00	0	DTA	10	2	6	P
[truncated: 36,221 more rows]

## Sheet: Pivot NTA
Peak DTA Time?	(All)
DTA vs NTA	NTA
Average of Activity	Column Labels
Row Labels	1	2	3	4	5	6	7	8	9	10	11	12	13	14	Grand Total
1	6.01373	6.27521	4.57302	9.28369	6.88095	4.37451	7.64902	9.11481	13.8333	12.0912	8.96444	6.24222	5.77059	15.9176	8.3393
2	14.6711	6.51111	18.8403	4.74603	14.5725	14.0556	5.28444	13.52	3.60444	5.19123	35.9952	3.73333	5.22667	13.0354	12.0592
Grand Total	10.0719	6.37778	12.1822	7.14232	11.0989	8.9125	6.54063	11.1172	8.88387	8.64123	24.7324	5.03103	5.51562	14.5202	10.1646

## Sheet: Pivot DTA
Peak DTA Time?	(All)
DTA vs NTA	DTA
Average of Activity	Column Labels
Row Labels	1	2	3	4	5	6	7	8	9	10	11	12	13	Grand Total
1	92.1123	100.45	101.401	85.644	100.947	64.7699	66.6708	76.7389	85.3081	73.0731	101.307	83.9849	75.6473	84.6343
2	117.711	112.086	90.4949	124.357	81.1232	102.929	82.603	93.1131	115.813	112.318	122.222	100.977	100.799	103.815
Grand Total	105.848	106.87	96.0509	104.042	90.7255	84.4458	74.7595	85.3159	99.916	92.0417	111.765	92.7464	88.4228	94.3823

## Sheet: Pivot PeakDTA
Peak DTA Time?	Peak DTA
DTA vs NTA	DTA
Average of Activity	Column Labels
Row Labels	1	2	3	4	5	6	7	8	9	10	11	12	13	Grand Total
1	58.9778	102.547	47.9639	71.6361	146.525	76.025	79.4889	91.8806	72.1139	71.0889	110.5	111.103	79.1694	86.0784
2	38.6917	135.331	66.8083	117.511	82.3806	143.094	68.6611	115.492	135.35	110.019	139.617	107.136	163.317	109.493
Grand Total	48.8347	118.939	57.3861	94.5736	114.453	109.56	74.075	103.686	103.732	90.5542	125.058	109.119	121.243	97.7857

## Sheet: 12.31.08
Actogram, Copy Raw Data, All Days
Identity:	Nike Storer
Filename:	E:\Active Research Files\Nighttime Activity\cases\nike\Nike Storer 12.31.08.AWC
Gender:	F
Age:	10
Height:	76.2 cm	30.0 in
Weight:	29.8 kg	65.7 lbs
Start Date:	31-Dec-2008 (Wed)
Start Time:	17:00:00
Interval:	1.00 mins
Date Stamp:	Time Stamp:	Activity Data:	Marker Press:
2008-12-31	00:00:00	0
2008-12-31	00:01:00	0
2008-12-31	00:02:00	0
2008-12-31	00:03:00	0
2008-12-31	00:04:00	0
2008-12-31	00:05:00	0
2008-12-31	00:06:00	0
2008-12-31	00:07:00	0
2008-12-31	00:08:00	0
2008-12-31	00:09:00	0
2008-12-31	00:10:00	0
2008-12-31	00:11:00	0
2008-12-31	00:12:00	0
2008-12-31	00:13:00	0
2008-12-31	00:14:00	0
2008-12-31	00:15:00	0
2008-12-31	00:16:00	0
2008-12-31	00:17:00	0
2008-12-31	00:18:00	0
2008-12-31	00:19:00	0
2008-12-31	00:20:00	0
2008-12-31	00:21:00	0
2008-12-31	00:22:00	0
2008-12-31	00:23:00	0
2008-12-31	00:24:00	0
2008-12-31	00:25:00	0
2008-12-31	00:26:00	0
2008-12-31	00:27:00	0
2008-12-31	00:28:00	0
2008-12-31	00:29:00	0
2008-12-31	00:30:00	0
2008-12-31	00:31:00	0
2008-12-31	00:32:00	0
2008-12-31	00:33:00	0
2008-12-31	00:34:00	0
2008-12-31	00:35:00	0
2008-12-31	00:36:00	0
2008-12-31	00:37:00	0
2008-12-31	00:38:00	0
2008-12-31	00:39:00	0
2008-12-31	00:40:00	0
2008-12-31	00:41:00	0
2008-12-31	00:42:00	0
2008-12-31	00:43:00	0
2008-12-31	00:44:00	0
2008-12-31	00:45:00	0
2008-12-31	00:46:00	0
2008-12-31	00:47:00	0
2008-12-31	00:48:00	0
2008-12-31	00:49:00	0
2008-12-31	00:50:00	0
2008-12-31	00:51:00	0
2008-12-31	00:52:00	0
2008-12-31	00:53:00	0
2008-12-31	00:54:00	0
2008-12-31	00:55:00	0
2008-12-31	00:56:00	0
2008-12-31	00:57:00	0
2008-12-31	00:58:00	0
2008-12-31	00:59:00	0
2008-12-31	01:00:00	0
2008-12-31	01:01:00	0
2008-12-31	01:02:00	0
2008-12-31	01:03:00	0
2008-12-31	01:04:00	0
2008-12-31	01:05:00	0
2008-12-31	01:06:00	0
2008-12-31	01:07:00	0
2008-12-31	01:08:00	0
2008-12-31	01:09:00	0
2008-12-31	01:10:00	0
2008-12-31	01:11:00	0
2008-12-31	01:12:00	0
2008-12-31	01:13:00	0
2008-12-31	01:14:00	0
2008-12-31	01:15:00	0
2008-12-31	01:16:00	0
2008-12-31	01:17:00	0
2008-12-31	01:18:00	0
2008-12-31	01:19:00	0
2008-12-31	01:20:00	0
2008-12-31	01:21:00	0
2008-12-31	01:22:00	0
2008-12-31	01:23:00	0
2008-12-31	01:24:00	0
2008-12-31	01:25:00	0
2008-12-31	01:26:00	0
2008-12-31	01:27:00	0
2008-12-31	01:28:00	0
2008-12-31	01:29:00	0
2008-12-31	01:30:00	0
2008-12-31	01:31:00	0
2008-12-31	01:32:00	0
2008-12-31	01:33:00	0
2008-12-31	01:34:00	0
2008-12-31	01:35:00	0
2008-12-31	01:36:00	0
2008-12-31	01:37:00	0
2008-12-31	01:38:00	0
2008-12-31	01:39:00	0
2008-12-31	01:40:00	0
2008-12-31	01:41:00	0
2008-12-31	01:42:00	0
2008-12-31	01:43:00	0
2008-12-31	01:44:00	0
2008-12-31	01:45:00	0
2008-12-31	01:46:00	0
2008-12-31	01:47:00	0
2008-12-31	01:48:00	0
2008-12-31	01:49:00	0
2008-12-31	01:50:00	0
2008-12-31	01:51:00	0
2008-12-31	01:52:00	0
2008-12-31	01:53:00	0
2008-12-31	01:54:00	0
2008-12-31	01:55:00	0
2008-12-31	01:56:00	0
2008-12-31	01:57:00	0
2008-12-31	01:58:00	0
2008-12-31	01:59:00	0
2008-12-31	02:00:00	0
2008-12-31	02:01:00	0
2008-12-31	02:02:00	0
2008-12-31	02:03:00	0
2008-12-31	02:04:00	0
2008-12-31	02:05:00	0
2008-12-31	02:06:00	0
2008-12-31	02:07:00	0
2008-12-31	02:08:00	0
2008-12-31	02:09:00	0
2008-12-31	02:10:00	0
2008-12-31	02:11:00	0
2008-12-31	02:12:00	0
2008-12-31	02:13:00	0
2008-12-31	02:14:00	0
2008-12-31	02:15:00	0
2008-12-31	02:16:00	0
2008-12-31	02:17:00	0
2008-12-31	02:18:00	0
2008-12-31	02:19:00	0
2008-12-31	02:20:00	0
2008-12-31	02:21:00	0
2008-12-31	02:22:00	0
2008-12-31	02:23:00	0
2008-12-31	02:24:00	0
2008-12-31	02:25:00	0
2008-12-31	02:26:00	0
2008-12-31	02:27:00	0
2008-12-31	02:28:00	0
2008-12-31	02:29:00	0
2008-12-31	02:30:00	0
2008-12-31	02:31:00	0
2008-12-31	02:32:00	0
2008-12-31	02:33:00	0
2008-12-31	02:34:00	0
2008-12-31	02:35:00	0
2008-12-31	02:36:00	0
2008-12-31	02:37:00	0
2008-12-31	02:38:00	0
2008-12-31	02:39:00	0
2008-12-31	02:40:00	0
2008-12-31	02:41:00	0
2008-12-31	02:42:00	0
2008-12-31	02:43:00	0
2008-12-31	02:44:00	0
2008-12-31	02:45:00	0
2008-12-31	02:46:00	0
2008-12-31	02:47:00	0
2008-12-31	02:48:00	0
2008-12-31	02:49:00	0
2008-12-31	02:50:00	0
2008-12-31	02:51:00	0
2008-12-31	02:52:00	0
2008-12-31	02:53:00	0
2008-12-31	02:54:00	0
2008-12-31	02:55:00	0
2008-12-31	02:56:00	0
2008-12-31	02:57:00	0
2008-12-31	02:58:00	0
2008-12-31	02:59:00	0
2008-12-31	03:00:00	0
2008-12-31	03:01:00	0
2008-12-31	03:02:00	0
2008-12-31	03:03:00	0
2008-12-31	03:04:00	0
2008-12-31	03:05:00	0
2008-12-31	03:06:00	0
2008-12-31	03:07:00	0
2008-12-31	03:08:00	0
2008-12-31	03:09:00	0
2008-12-31	03:10:00	0
2008-12-31	03:11:00	0
2008-12-31	03:12:00	0
2008-12-31	03:13:00	0
2008-12-31	03:14:00	0
2008-12-31	03:15:00	0
2008-12-31	03:16:00	0
2008-12-31	03:17:00	0
2008-12-31	03:18:00	0
2008-12-31	03:19:00	0
2008-12-31	03:20:00	0
2008-12-31	03:21:00	0
2008-12-31	03:22:00	0
2008-12-31	03:23:00	0
2008-12-31	03:24:00	0
2008-12-31	03:25:00	0
2008-12-31	03:26:00	0
2008-12-31	03:27:00	0
2008-12-31	03:28:00	0
2008-12-31	03:29:00	0
2008-12-31	03:30:00	0
2008-12-31	03:31:00	0
2008-12-31	03:32:00	0
2008-12-31	03:33:00	0
2008-12-31	03:34:00	0
2008-12-31	03:35:00	0
2008-12-31	03:36:00	0
2008-12-31	03:37:00	0
2008-12-31	03:38:00	0
2008-12-31	03:39:00	0
2008-12-31	03:40:00	0
2008-12-31	03:41:00	0
2008-12-31	03:42:00	0
2008-12-31	03:43:00	0
2008-12-31	03:44:00	0
2008-12-31	03:45:00	0
2008-12-31	03:46:00	0
2008-12-31	03:47:00	0
2008-12-31	03:48:00	0
2008-12-31	03:49:00	0
2008-12-31	03:50:00	0
2008-12-31	03:51:00	0
2008-12-31	03:52:00	0
2008-12-31	03:53:00	0
2008-12-31	03:54:00	0
2008-12-31	03:55:00	0
2008-12-31	03:56:00	0
2008-12-31	03:57:00	0
2008-12-31	03:58:00	0
2008-12-31	03:59:00	0
2008-12-31	04:00:00	0
2008-12-31	04:01:00	0
2008-12-31	04:02:00	0
2008-12-31	04:03:00	0
2008-12-31	04:04:00	0
2008-12-31	04:05:00	0
2008-12-31	04:06:00	0
2008-12-31	04:07:00	0
2008-12-31	04:08:00	0
2008-12-31	04:09:00	0
2008-12-31	04:10:00	0
2008-12-31	04:11:00	0
2008-12-31	04:12:00	0
2008-12-31	04:13:00	0
2008-12-31	04:14:00	0
2008-12-31	04:15:00	0
2008-12-31	04:16:00	0
2008-12-31	04:17:00	0
2008-12-31	04:18:00	0
2008-12-31	04:19:00	0
2008-12-31	04:20:00	0
2008-12-31	04:21:00	0
2008-12-31	04:22:00	0
2008-12-31	04:23:00	0
2008-12-31	04:24:00	0
2008-12-31	04:25:00	0
2008-12-31	04:26:00	0
2008-12-31	04:27:00	0
2008-12-31	04:28:00	0
2008-12-31	04:29:00	0
2008-12-31	04:30:00	0
2008-12-31	04:31:00	0
2008-12-31	04:32:00	0
2008-12-31	04:33:00	0
2008-12-31	04:34:00	0
2008-12-31	04:35:00	0
2008-12-31	04:36:00	0
2008-12-31	04:37:00	0
2008-12-31	04:38:00	0
2008-12-31	04:39:00	0
2008-12-31	04:40:00	0
2008-12-31	04:41:00	0
2008-12-31	04:42:00	0
2008-12-31	04:43:00	0
2008-12-31	04:44:00	0
2008-12-31	04:45:00	0
2008-12-31	04:46:00	0
2008-12-31	04:47:00	0
2008-12-31	04:48:00	0
2008-12-31	04:49:00	0
2008-12-31	04:50:00	0
2008-12-31	04:51:00	0
2008-12-31	04:52:00	0
2008-12-31	04:53:00	0
2008-12-31	04:54:00	0
2008-12-31	04:55:00	0
2008-12-31	04:56:00	0
2008-12-31	04:57:00	0
2008-12-31	04:58:00	0
2008-12-31	04:59:00	0
2008-12-31	05:00:00	0
2008-12-31	05:01:00	0
2008-12-31	05:02:00	0
2008-12-31	05:03:00	0
2008-12-31	05:04:00	0
2008-12-31	05:05:00	0
2008-12-31	05:06:00	0
2008-12-31	05:07:00	0
2008-12-31	05:08:00	0
2008-12-31	05:09:00	0
2008-12-31	05:10:00	0
2008-12-31	05:11:00	0
2008-12-31	05:12:00	0
2008-12-31	05:13:00	0
2008-12-31	05:14:00	0
2008-12-31	05:15:00	0
2008-12-31	05:16:00	0
2008-12-31	05:17:00	0
2008-12-31	05:18:00	0
2008-12-31	05:19:00	0
2008-12-31	05:20:00	0
2008-12-31	05:21:00	0
2008-12-31	05:22:00	0
2008-12-31	05:23:00	0
2008-12-31	05:24:00	0
2008-12-31	05:25:00	0
2008-12-31	05:26:00	0
2008-12-31	05:27:00	0
2008-12-31	05:28:00	0
2008-12-31	05:29:00	0
2008-12-31	05:30:00	0
2008-12-31	05:31:00	0
2008-12-31	05:32:00	0
2008-12-31	05:33:00	0
2008-12-31	05:34:00	0
2008-12-31	05:35:00	0
2008-12-31	05:36:00	0
2008-12-31	05:37:00	0
2008-12-31	05:38:00	0
2008-12-31	05:39:00	0
2008-12-31	05:40:00	0
2008-12-31	05:41:00	0
2008-12-31	05:42:00	0
2008-12-31	05:43:00	0
2008-12-31	05:44:00	0
2008-12-31	05:45:00	0
2008-12-31	05:46:00	0
2008-12-31	05:47:00	0
2008-12-31	05:48:00	0
2008-12-31	05:49:00	0
2008-12-31	05:50:00	0
2008-12-31	05:51:00	0
2008-12-31	05:52:00	0
2008-12-31	05:53:00	0
2008-12-31	05:54:00	0
2008-12-31	05:55:00	0
2008-12-31	05:56:00	0
2008-12-31	05:57:00	0
2008-12-31	05:58:00	0
2008-12-31	05:59:00	0
2008-12-31	06:00:00	0
2008-12-31	06:01:00	0
2008-12-31	06:02:00	0
2008-12-31	06:03:00	0
2008-12-31	06:04:00	0
2008-12-31	06:05:00	0
2008-12-31	06:06:00	0
2008-12-31	06:07:00	0
2008-12-31	06:08:00	0
2008-12-31	06:09:00	0
2008-12-31	06:10:00	0
2008-12-31	06:11:00	0
2008-12-31	06:12:00	0
2008-12-31	06:13:00	0
2008-12-31	06:14:00	0
2008-12-31	06:15:00	0
2008-12-31	06:16:00	0
2008-12-31	06:17:00	0
2008-12-31	06:18:00	0
2008-12-31	06:19:00	0
2008-12-31	06:20:00	0
2008-12-31	06:21:00	0
2008-12-31	06:22:00	0
2008-12-31	06:23:00	0
2008-12-31	06:24:00	0
2008-12-31	06:25:00	0
2008-12-31	06:26:00	0
2008-12-31	06:27:00	0
2008-12-31	06:28:00	0
2008-12-31	06:29:00	0
2008-12-31	06:30:00	0
2008-12-31	06:31:00	0
2008-12-31	06:32:00	0
2008-12-31	06:33:00	0
2008-12-31	06:34:00	0
2008-12-31	06:35:00	0
2008-12-31	06:36:00	0
2008-12-31	06:37:00	0
2008-12-31	06:38:00	0
2008-12-31	06:39:00	0
2008-12-31	06:40:00	0
2008-12-31	06:41:00	0
2008-12-31	06:42:00	0
2008-12-31	06:43:00	0
2008-12-31	06:44:00	0
2008-12-31	06:45:00	0
2008-12-31	06:46:00	0
2008-12-31	06:47:00	0
2008-12-31	06:48:00	0
2008-12-31	06:49:00	0
2008-12-31	06:50:00	0
2008-12-31	06:51:00	0
2008-12-31	06:52:00	0
2008-12-31	06:53:00	0
2008-12-31	06:54:00	0
2008-12-31	06:55:00	0
2008-12-31	06:56:00	0
2008-12-31	06:57:00	0
2008-12-31	06:58:00	0
2008-12-31	06:59:00	0
2008-12-31	07:00:00	0
2008-12-31	07:01:00	0
2008-12-31	07:02:00	0
2008-12-31	07:03:00	0
2008-12-31	07:04:00	0
2008-12-31	07:05:00	0
2008-12-31	07:06:00	0
2008-12-31	07:07:00	0
2008-12-31	07:08:00	0
2008-12-31	07:09:00	0
2008-12-31	07:10:00	0
2008-12-31	07:11:00	0
2008-12-31	07:12:00	0
2008-12-31	07:13:00	0
2008-12-31	07:14:00	0
2008-12-31	07:15:00	0
2008-12-31	07:16:00	0
2008-12-31	07:17:00	0
2008-12-31	07:18:00	0
2008-12-31	07:19:00	0
2008-12-31	07:20:00	0
2008-12-31	07:21:00	0
2008-12-31	07:22:00	0
2008-12-31	07:23:00	0
2008-12-31	07:24:00	0
2008-12-31	07:25:00	0
2008-12-31	07:26:00	0
2008-12-31	07:27:00	0
2008-12-31	07:28:00	0
2008-12-31	07:29:00	0
2008-12-31	07:30:00	0
2008-12-31	07:31:00	0
2008-12-31	07:32:00	0
2008-12-31	07:33:00	0
2008-12-31	07:34:00	0
2008-12-31	07:35:00	0
2008-12-31	07:36:00	0
2008-12-31	07:37:00	0
2008-12-31	07:38:00	0
2008-12-31	07:39:00	0
2008-12-31	07:40:00	0
2008-12-31	07:41:00	0
2008-12-31	07:42:00	0
2008-12-31	07:43:00	0
2008-12-31	07:44:00	0
2008-12-31	07:45:00	0
2008-12-31	07:46:00	0
2008-12-31	07:47:00	0
2008-12-31	07:48:00	0
2008-12-31	07:49:00	0
2008-12-31	07:50:00	0
2008-12-31	07:51:00	0
2008-12-31	07:52:00	0
2008-12-31	07:53:00	0
2008-12-31	07:54:00	0
2008-12-31	07:55:00	0
2008-12-31	07:56:00	0
2008-12-31	07:57:00	0
2008-12-31	07:58:00	0
2008-12-31	07:59:00	0
2008-12-31	08:00:00	0
2008-12-31	08:01:00	0
2008-12-31	08:02:00	0
2008-12-31	08:03:00	0
2008-12-31	08:04:00	0
2008-12-31	08:05:00	0
2008-12-31	08:06:00	0
2008-12-31	08:07:00	0
2008-12-31	08:08:00	0
2008-12-31	08:09:00	0
2008-12-31	08:10:00	0
2008-12-31	08:11:00	0
2008-12-31	08:12:00	0
2008-12-31	08:13:00	0
2008-12-31	08:14:00	0
2008-12-31	08:15:00	0
2008-12-31	08:16:00	0
2008-12-31	08:17:00	0
2008-12-31	08:18:00	0
2008-12-31	08:19:00	0
2008-12-31	08:20:00	0
2008-12-31	08:21:00	0
2008-12-31	08:22:00	0
2008-12-31	08:23:00	0
2008-12-31	08:24:00	0
2008-12-31	08:25:00	0
2008-12-31	08:26:00	0
2008-12-31	08:27:00	0
2008-12-31	08:28:00	0
2008-12-31	08:29:00	0
2008-12-31	08:30:00	0
2008-12-31	08:31:00	0
2008-12-31	08:32:00	0
2008-12-31	08:33:00	0
2008-12-31	08:34:00	0
2008-12-31	08:35:00	0
2008-12-31	08:36:00	0
2008-12-31	08:37:00	0
2008-12-31	08:38:00	0
2008-12-31	08:39:00	0
2008-12-31	08:40:00	0
2008-12-31	08:41:00	0
2008-12-31	08:42:00	0
2008-12-31	08:43:00	0
2008-12-31	08:44:00	0
2008-12-31	08:45:00	0
2008-12-31	08:46:00	0
2008-12-31	08:47:00	0
2008-12-31	08:48:00	0
2008-12-31	08:49:00	0
2008-12-31	08:50:00	0
2008-12-31	08:51:00	0
2008-12-31	08:52:00	0
2008-12-31	08:53:00	0
2008-12-31	08:54:00	0
2008-12-31	08:55:00	0
2008-12-31	08:56:00	0
2008-12-31	08:57:00	0
2008-12-31	08:58:00	0
2008-12-31	08:59:00	0
2008-12-31	09:00:00	0
2008-12-31	09:01:00	0
2008-12-31	09:02:00	0
2008-12-31	09:03:00	0
2008-12-31	09:04:00	0
2008-12-31	09:05:00	0
2008-12-31	09:06:00	0
2008-12-31	09:07:00	0
2008-12-31	09:08:00	0
2008-12-31	09:09:00	0
2008-12-31	09:10:00	0
2008-12-31	09:11:00	0
2008-12-31	09:12:00	0
2008-12-31	09:13:00	0
2008-12-31	09:14:00	0
2008-12-31	09:15:00	0
2008-12-31	09:16:00	0
2008-12-31	09:17:00	0
2008-12-31	09:18:00	0
2008-12-31	09:19:00	0
2008-12-31	09:20:00	0
2008-12-31	09:21:00	0
2008-12-31	09:22:00	0
2008-12-31	09:23:00	0
2008-12-31	09:24:00	0
2008-12-31	09:25:00	0
2008-12-31	09:26:00	0
2008-12-31	09:27:00	0
2008-12-31	09:28:00	0
2008-12-31	09:29:00	0
2008-12-31	09:30:00	0
2008-12-31	09:31:00	0
2008-12-31	09:32:00	0
2008-12-31	09:33:00	0
2008-12-31	09:34:00	0
2008-12-31	09:35:00	0
2008-12-31	09:36:00	0
2008-12-31	09:37:00	0
2008-12-31	09:38:00	0
2008-12-31	09:39:00	0
2008-12-31	09:40:00	0
2008-12-31	09:41:00	0
2008-12-31	09:42:00	0
2008-12-31	09:43:00	0
2008-12-31	09:44:00	0
2008-12-31	09:45:00	0
2008-12-31	09:46:00	0
2008-12-31	09:47:00	0
2008-12-31	09:48:00	0
2008-12-31	09:49:00	0
2008-12-31	09:50:00	0
2008-12-31	09:51:00	0
2008-12-31	09:52:00	0
2008-12-31	09:53:00	0
2008-12-31	09:54:00	0
2008-12-31	09:55:00	0
2008-12-31	09:56:00	0
2008-12-31	09:57:00	0
2008-12-31	09:58:00	0
2008-12-31	09:59:00	0
2008-12-31	10:00:00	0
2008-12-31	10:01:00	0
2008-12-31	10:02:00	0
2008-12-31	10:03:00	0
2008-12-31	10:04:00	0
2008-12-31	10:05:00	0
2008-12-31	10:06:00	0
2008-12-31	10:07:00	0
2008-12-31	10:08:00	0
2008-12-31	10:09:00	0
2008-12-31	10:10:00	0
2008-12-31	10:11:00	0
2008-12-31	10:12:00	0
2008-12-31	10:13:00	0
2008-12-31	10:14:00	0
2008-12-31	10:15:00	0
2008-12-31	10:16:00	0
2008-12-31	10:17:00	0
2008-12-31	10:18:00	0
2008-12-31	10:19:00	0
2008-12-31	10:20:00	0
2008-12-31	10:21:00	0
2008-12-31	10:22:00	0
2008-12-31	10:23:00	0
2008-12-31	10:24:00	0
2008-12-31	10:25:00	0
2008-12-31	10:26:00	0
2008-12-31	10:27:00	0
2008-12-31	10:28:00	0
2008-12-31	10:29:00	0
2008-12-31	10:30:00	0
2008-12-31	10:31:00	0
2008-12-31	10:32:00	0
2008-12-31	10:33:00	0
2008-12-31	10:34:00	0
2008-12-31	10:35:00	0
2008-12-31	10:36:00	0
2008-12-31	10:37:00	0
2008-12-31	10:38:00	0
2008-12-31	10:39:00	0
2008-12-31	10:40:00	0
2008-12-31	10:41:00	0
2008-12-31	10:42:00	0
2008-12-31	10:43:00	0
2008-12-31	10:44:00	0
2008-12-31	10:45:00	0
2008-12-31	10:46:00	0
2008-12-31	10:47:00	0
2008-12-31	10:48:00	0
2008-12-31	10:49:00	0
2008-12-31	10:50:00	0
2008-12-31	10:51:00	0
2008-12-31	10:52:00	0
2008-12-31	10:53:00	0
2008-12-31	10:54:00	0
2008-12-31	10:55:00	0
2008-12-31	10:56:00	0
2008-12-31	10:57:00	0
2008-12-31	10:58:00	0
2008-12-31	10:59:00	0
2008-12-31	11:00:00	0
2008-12-31	11:01:00	0
2008-12-31	11:02:00	0
2008-12-31	11:03:00	0
2008-12-31	11:04:00	0
2008-12-31	11:05:00	0
2008-12-31	11:06:00	0
2008-12-31	11:07:00	0
2008-12-31	11:08:00	0
2008-12-31	11:09:00	0
2008-12-31	11:10:00	0
2008-12-31	11:11:00	0
2008-12-31	11:12:00	0
2008-12-31	11:13:00	0
2008-12-31	11:14:00	0
2008-12-31	11:15:00	0
2008-12-31	11:16:00	0
2008-12-31	11:17:00	0
2008-12-31	11:18:00	0
2008-12-31	11:19:00	0
2008-12-31	11:20:00	0
2008-12-31	11:21:00	0
2008-12-31	11:22:00	0
2008-12-31	11:23:00	0
2008-12-31	11:24:00	0
2008-12-31	11:25:00	0
2008-12-31	11:26:00	0
2008-12-31	11:27:00	0
2008-12-31	11:28:00	0
2008-12-31	11:29:00	0
2008-12-31	11:30:00	0
2008-12-31	11:31:00	0
2008-12-31	11:32:00	0
2008-12-31	11:33:00	0
2008-12-31	11:34:00	0
2008-12-31	11:35:00	0
2008-12-31	11:36:00	0
2008-12-31	11:37:00	0
2008-12-31	11:38:00	0
2008-12-31	11:39:00	0
2008-12-31	11:40:00	0
2008-12-31	11:41:00	0
2008-12-31	11:42:00	0
2008-12-31	11:43:00	0
2008-12-31	11:44:00	0
2008-12-31	11:45:00	0
2008-12-31	11:46:00	0
2008-12-31	11:47:00	0
2008-12-31	11:48:00	0
2008-12-31	11:49:00	0
2008-12-31	11:50:00	0
2008-12-31	11:51:00	0
2008-12-31	11:52:00	0
2008-12-31	11:53:00	0
2008-12-31	11:54:00	0
2008-12-31	11:55:00	0
2008-12-31	11:56:00	0
2008-12-31	11:57:00	0
2008-12-31	11:58:00	0
2008-12-31	11:59:00	0
2008-12-31	12:00:00	0
2008-12-31	12:01:00	0
2008-12-31	12:02:00	0
2008-12-31	12:03:00	0
2008-12-31	12:04:00	0
2008-12-31	12:05:00	0
2008-12-31	12:06:00	0
2008-12-31	12:07:00	0
2008-12-31	12:08:00	0
2008-12-31	12:09:00	0
2008-12-31	12:10:00	0
2008-12-31	12:11:00	0
2008-12-31	12:12:00	0
2008-12-31	12:13:00	0
2008-12-31	12:14:00	0
2008-12-31	12:15:00	0
2008-12-31	12:16:00	0
2008-12-31	12:17:00	0
2008-12-31	12:18:00	0
2008-12-31	12:19:00	0
2008-12-31	12:20:00	0
2008-12-31	12:21:00	0
2008-12-31	12:22:00	0
2008-12-31	12:23:00	0
2008-12-31	12:24:00	0
2008-12-31	12:25:00	0
2008-12-31	12:26:00	0
2008-12-31	12:27:00	0
2008-12-31	12:28:00	0
2008-12-31	12:29:00	0
2008-12-31	12:30:00	0
2008-12-31	12:31:00	0
2008-12-31	12:32:00	0
2008-12-31	12:33:00	0
2008-12-31	12:34:00	0
2008-12-31	12:35:00	0
2008-12-31	12:36:00	0
2008-12-31	12:37:00	0
2008-12-31	12:38:00	0
2008-12-31	12:39:00	0
2008-12-31	12:40:00	0
2008-12-31	12:41:00	0
2008-12-31	12:42:00	0
2008-12-31	12:43:00	0
2008-12-31	12:44:00	0
2008-12-31	12:45:00	0
2008-12-31	12:46:00	0
2008-12-31	12:47:00	0
2008-12-31	12:48:00	0
2008-12-31	12:49:00	0
2008-12-31	12:50:00	0
2008-12-31	12:51:00	0
2008-12-31	12:52:00	0
2008-12-31	12:53:00	0
2008-12-31	12:54:00	0
2008-12-31	12:55:00	0
2008-12-31	12:56:00	0
2008-12-31	12:57:00	0
2008-12-31	12:58:00	0
2008-12-31	12:59:00	0
2008-12-31	13:00:00	0
2008-12-31	13:01:00	0
2008-12-31	13:02:00	0
2008-12-31	13:03:00	0
2008-12-31	13:04:00	0
2008-12-31	13:05:00	0
2008-12-31	13:06:00	0
2008-12-31	13:07:00	0
2008-12-31	13:08:00	0
2008-12-31	13:09:00	0
2008-12-31	13:10:00	0
2008-12-31	13:11:00	0
2008-12-31	13:12:00	0
2008-12-31	13:13:00	0
2008-12-31	13:14:00	0
2008-12-31	13:15:00	0
2008-12-31	13:16:00	0
2008-12-31	13:17:00	0
2008-12-31	13:18:00	0
2008-12-31	13:19:00	0
2008-12-31	13:20:00	0
2008-12-31	13:21:00	0
2008-12-31	13:22:00	0
2008-12-31	13:23:00	0
2008-12-31	13:24:00	0
2008-12-31	13:25:00	0
2008-12-31	13:26:00	0
2008-12-31	13:27:00	0
2008-12-31	13:28:00	0
2008-12-31	13:29:00	0
2008-12-31	13:30:00	0
2008-12-31	13:31:00	0
2008-12-31	13:32:00	0
2008-12-31	13:33:00	0
2008-12-31	13:34:00	0
2008-12-31	13:35:00	0
2008-12-31	13:36:00	0
2008-12-31	13:37:00	0
2008-12-31	13:38:00	0
2008-12-31	13:39:00	0
2008-12-31	13:40:00	0
2008-12-31	13:41:00	0
2008-12-31	13:42:00	0
2008-12-31	13:43:00	0
2008-12-31	13:44:00	0
2008-12-31	13:45:00	0
2008-12-31	13:46:00	0
2008-12-31	13:47:00	0
2008-12-31	13:48:00	0
2008-12-31	13:49:00	0
2008-12-31	13:50:00	0
2008-12-31	13:51:00	0
2008-12-31	13:52:00	0
2008-12-31	13:53:00	0
2008-12-31	13:54:00	0
2008-12-31	13:55:00	0
2008-12-31	13:56:00	0
2008-12-31	13:57:00	0
2008-12-31	13:58:00	0
2008-12-31	13:59:00	0
2008-12-31	14:00:00	0
2008-12-31	14:01:00	0
2008-12-31	14:02:00	0
2008-12-31	14:03:00	0
2008-12-31	14:04:00	0
2008-12-31	14:05:00	0
2008-12-31	14:06:00	0
2008-12-31	14:07:00	0
2008-12-31	14:08:00	0
2008-12-31	14:09:00	0
2008-12-31	14:10:00	0
2008-12-31	14:11:00	0
2008-12-31	14:12:00	0
2008-12-31	14:13:00	0
2008-12-31	14:14:00	0
2008-12-31	14:15:00	0
2008-12-31	14:16:00	0
2008-12-31	14:17:00	0
2008-12-31	14:18:00	0
2008-12-31	14:19:00	0
2008-12-31	14:20:00	0
2008-12-31	14:21:00	0
2008-12-31	14:22:00	0
2008-12-31	14:23:00	0
2008-12-31	14:24:00	0
2008-12-31	14:25:00	0
2008-12-31	14:26:00	0
2008-12-31	14:27:00	0
2008-12-31	14:28:00	0
2008-12-31	14:29:00	0
2008-12-31	14:30:00	0
2008-12-31	14:31:00	0
2008-12-31	14:32:00	0
2008-12-31	14:33:00	0
2008-12-31	14:34:00	0
2008-12-31	14:35:00	0
2008-12-31	14:36:00	0
2008-12-31	14:37:00	0
2008-12-31	14:38:00	0
2008-12-31	14:39:00	0
2008-12-31	14:40:00	0
2008-12-31	14:41:00	0
2008-12-31	14:42:00	0
2008-12-31	14:43:00	0
2008-12-31	14:44:00	0
2008-12-31	14:45:00	0
2008-12-31	14:46:00	0
2008-12-31	14:47:00	0
2008-12-31	14:48:00	0
2008-12-31	14:49:00	0
2008-12-31	14:50:00	0
2008-12-31	14:51:00	0
2008-12-31	14:52:00	0
2008-12-31	14:53:00	0
2008-12-31	14:54:00	0
2008-12-31	14:55:00	0
2008-12-31	14:56:00	0
2008-12-31	14:57:00	0
2008-12-31	14:58:00	0
2008-12-31	14:59:00	0
2008-12-31	15:00:00	0
2008-12-31	15:01:00	0
2008-12-31	15:02:00	0
2008-12-31	15:03:00	0
2008-12-31	15:04:00	0
2008-12-31	15:05:00	0
2008-12-31	15:06:00	0
2008-12-31	15:07:00	0
2008-12-31	15:08:00	0
2008-12-31	15:09:00	0
2008-12-31	15:10:00	0
2008-12-31	15:11:00	0
2008-12-31	15:12:00	0
2008-12-31	15:13:00	0
2008-12-31	15:14:00	0
2008-12-31	15:15:00	0
2008-12-31	15:16:00	0
2008-12-31	15:17:00	0
2008-12-31	15:18:00	0
2008-12-31	15:19:00	0
2008-12-31	15:20:00	0
2008-12-31	15:21:00	0
2008-12-31	15:22:00	0
2008-12-31	15:23:00	0
2008-12-31	15:24:00	0
2008-12-31	15:25:00	0
2008-12-31	15:26:00	0
2008-12-31	15:27:00	0
2008-12-31	15:28:00	0
2008-12-31	15:29:00	0
2008-12-31	15:30:00	0
2008-12-31	15:31:00	0
2008-12-31	15:32:00	0
2008-12-31	15:33:00	0
2008-12-31	15:34:00	0
2008-12-31	15:35:00	0
2008-12-31	15:36:00	0
2008-12-31	15:37:00	0
2008-12-31	15:38:00	0
2008-12-31	15:39:00	0
2008-12-31	15:40:00	0
2008-12-31	15:41:00	0
2008-12-31	15:42:00	0
2008-12-31	15:43:00	0
2008-12-31	15:44:00	0
2008-12-31	15:45:00	0
2008-12-31	15:46:00	0
2008-12-31	15:47:00	0
2008-12-31	15:48:00	0
2008-12-31	15:49:00	0
2008-12-31	15:50:00	0
2008-12-31	15:51:00	0
2008-12-31	15:52:00	0
2008-12-31	15:53:00	0
2008-12-31	15:54:00	0
2008-12-31	15:55:00	0
2008-12-31	15:56:00	0
2008-12-31	15:57:00	0
2008-12-31	15:58:00	0
2008-12-31	15:59:00	0
2008-12-31	16:00:00	0
2008-12-31	16:01:00	0
2008-12-31	16:02:00	0
2008-12-31	16:03:00	0
2008-12-31	16:04:00	0
2008-12-31	16:05:00	0
2008-12-31	16:06:00	0
2008-12-31	16:07:00	0
2008-12-31	16:08:00	0
2008-12-31	16:09:00	0
2008-12-31	16:10:00	0
2008-12-31	16:11:00	0
2008-12-31	16:12:00	0
2008-12-31	16:13:00	0
2008-12-31	16:14:00	0
2008-12-31	16:15:00	0
2008-12-31	16:16:00	0
2008-12-31	16:17:00	0
2008-12-31	16:18:00	0
2008-12-31	16:19:00	0
2008-12-31	16:20:00	0
2008-12-31	16:21:00	0
2008-12-31	16:22:00	0
2008-12-31	16:23:00	0
2008-12-31	16:24:00	0
2008-12-31	16:25:00	0
2008-12-31	16:26:00	0
2008-12-31	16:27:00	0
2008-12-31	16:28:00	0
2008-12-31	16:29:00	0
2008-12-31	16:30:00	0
2008-12-31	16:31:00	0
2008-12-31	16:32:00	0
2008-12-31	16:33:00	0
2008-12-31	16:34:00	0
2008-12-31	16:35:00	0
2008-12-31	16:36:00	0
2008-12-31	16:37:00	0
2008-12-31	16:38:00	0
2008-12-31	16:39:00	0
2008-12-31	16:40:00	0
2008-12-31	16:41:00	0
2008-12-31	16:42:00	0
2008-12-31	16:43:00	0
2008-12-31	16:44:00	0
2008-12-31	16:45:00	0
2008-12-31	16:46:00	0
2008-12-31	16:47:00	0
2008-12-31	16:48:00	0
2008-12-31	16:49:00	0
2008-12-31	16:50:00	0
2008-12-31	16:51:00	0
2008-12-31	16:52:00	0
2008-12-31	16:53:00	0
2008-12-31	16:54:00	0
2008-12-31	16:55:00	0
2008-12-31	16:56:00	0
2008-12-31	16:57:00	0
2008-12-31	16:58:00	0
2008-12-31	16:59:00	0
2008-12-31	17:00:00	0	M
2008-12-31	17:01:00	0
2008-12-31	17:02:00	10
2008-12-31	17:03:00	0
2008-12-31	17:04:00	29
2008-12-31	17:05:00	10
2008-12-31	17:06:00	0
2008-12-31	17:07:00	10
2008-12-31	17:08:00	0
2008-12-31	17:09:00	10
2008-12-31	17:10:00	0
2008-12-31	17:11:00	0
2008-12-31	17:12:00	0
2008-12-31	17:13:00	0
2008-12-31	17:14:00	0
2008-12-31	17:15:00	0
2008-12-31	17:16:00	19
2008-12-31	17:17:00	0
2008-12-31	17:18:00	0
2008-12-31	17:19:00	0
2008-12-31	17:20:00	10
2008-12-31	17:21:00	10
2008-12-31	17:22:00	0
2008-12-31	17:23:00	407
2008-12-31	17:24:00	126
2008-12-31	17:25:00	0
2008-12-31	17:26:00	0
2008-12-31	17:27:00	0
2008-12-31	17:28:00	0
2008-12-31	17:29:00	0
2008-12-31	17:30:00	0
2008-12-31	17:31:00	0
2008-12-31	17:32:00	0
2008-12-31	17:33:00	0
2008-12-31	17:34:00	0
2008-12-31	17:35:00	0
2008-12-31	17:36:00	0
2008-12-31	17:37:00	268
2008-12-31	17:38:00	173
2008-12-31	17:39:00	0
2008-12-31	17:40:00	161
2008-12-31	17:41:00	268
2008-12-31	17:42:00	87
2008-12-31	17:43:00	0
2008-12-31	17:44:00	173
2008-12-31	17:45:00	184
2008-12-31	17:46:00	19
2008-12-31	17:47:00	173
2008-12-31	17:48:00	78
2008-12-31	17:49:00	10
2008-12-31	17:50:00	0
2008-12-31	17:51:00	0
2008-12-31	17:52:00	126
2008-12-31	17:53:00	68
2008-12-31	17:54:00	0
2008-12-31	17:55:00	97
2008-12-31	17:56:00	336
2008-12-31	17:57:00	661
2008-12-31	17:58:00	535
2008-12-31	17:59:00	184
2008-12-31	18:00:00	295
2008-12-31	18:01:00	138
2008-12-31	18:02:00	454
2008-12-31	18:03:00	48
2008-12-31	18:04:00	48
2008-12-31	18:05:00	29
2008-12-31	18:06:00	39
2008-12-31	18:07:00	68
2008-12-31	18:08:00	48
2008-12-31	18:09:00	10
2008-12-31	18:10:00	10
2008-12-31	18:11:00	0
2008-12-31	18:12:00	0
2008-12-31	18:13:00	138
2008-12-31	18:14:00	19
2008-12-31	18:15:00	58
2008-12-31	18:16:00	78
2008-12-31	18:17:00	605
2008-12-31	18:18:00	78
2008-12-31	18:19:00	173
2008-12-31	18:20:00	19
2008-12-31	18:21:00	0
2008-12-31	18:22:00	0
2008-12-31	18:23:00	0
2008-12-31	18:24:00	0
2008-12-31	18:25:00	0
2008-12-31	18:26:00	0
2008-12-31	18:27:00	0
2008-12-31	18:28:00	48
2008-12-31	18:29:00	58
2008-12-31	18:30:00	0
2008-12-31	18:31:00	0
2008-12-31	18:32:00	0
2008-12-31	18:33:00	0
2008-12-31	18:34:00	0
2008-12-31	18:35:00	68
2008-12-31	18:36:00	0
2008-12-31	18:37:00	0
2008-12-31	18:38:00	0
2008-12-31	18:39:00	48
2008-12-31	18:40:00	0
2008-12-31	18:41:00	0
2008-12-31	18:42:00	0
2008-12-31	18:43:00	0
2008-12-31	18:44:00	0
2008-12-31	18:45:00	0
2008-12-31	18:46:00	0
2008-12-31	18:47:00	0
2008-12-31	18:48:00	0
2008-12-31	18:49:00	0
2008-12-31	18:50:00	0
2008-12-31	18:51:00	0
2008-12-31	18:52:00	0
2008-12-31	18:53:00	0
2008-12-31	18:54:00	0
2008-12-31	18:55:00	0
2008-12-31	18:56:00	0
2008-12-31	18:57:00	0
2008-12-31	18:58:00	0
2008-12-31	18:59:00	0
2008-12-31	19:00:00	87
2008-12-31	19:01:00	0
2008-12-31	19:02:00	0
2008-12-31	19:03:00	0
2008-12-31	19:04:00	0
2008-12-31	19:05:00	0
2008-12-31	19:06:00	0
2008-12-31	19:07:00	0
2008-12-31	19:08:00	0
2008-12-31	19:09:00	10
2008-12-31	19:10:00	0
2008-12-31	19:11:00	0
2008-12-31	19:12:00	0
2008-12-31	19:13:00	0
2008-12-31	19:14:00	48
2008-12-31	19:15:00	0
2008-12-31	19:16:00	0
2008-12-31	19:17:00	0
2008-12-31	19:18:00	0
2008-12-31	19:19:00	0
2008-12-31	19:20:00	0
2008-12-31	19:21:00	0
2008-12-31	19:22:00	0
2008-12-31	19:23:00	0
2008-12-31	19:24:00	0
2008-12-31	19:25:00	0
2008-12-31	19:26:00	0
2008-12-31	19:27:00	0
2008-12-31	19:28:00	0
2008-12-31	19:29:00	0
2008-12-31	19:30:00	0
2008-12-31	19:31:00	19
2008-12-31	19:32:00	758
2008-12-31	19:33:00	48
2008-12-31	19:34:00	10
2008-12-31	19:35:00	268
2008-12-31	19:36:00	295
2008-12-31	19:37:00	149
2008-12-31	19:38:00	0
2008-12-31	19:39:00	0
2008-12-31	19:40:00	10
2008-12-31	19:41:00	10
2008-12-31	19:42:00	0
2008-12-31	19:43:00	0
2008-12-31	19:44:00	0
2008-12-31	19:45:00	0
2008-12-31	19:46:00	19
2008-12-31	19:47:00	161
2008-12-31	19:48:00	469
2008-12-31	19:49:00	184
2008-12-31	19:50:00	107
2008-12-31	19:51:00	231
2008-12-31	19:52:00	1889
2008-12-31	19:53:00	681
2008-12-31	19:54:00	116
2008-12-31	19:55:00	376
2008-12-31	19:56:00	173
2008-12-31	19:57:00	281
2008-12-31	19:58:00	535
2008-12-31	19:59:00	758
2008-12-31	20:00:00	349
2008-12-31	20:01:00	268
2008-12-31	20:02:00	116
2008-12-31	20:03:00	97
2008-12-31	20:04:00	19
2008-12-31	20:05:00	87
2008-12-31	20:06:00	39
2008-12-31	20:07:00	126
2008-12-31	20:08:00	78
2008-12-31	20:09:00	116
2008-12-31	20:10:00	308
2008-12-31	20:11:00	29
2008-12-31	20:12:00	29
2008-12-31	20:13:00	184
2008-12-31	20:14:00	184
2008-12-31	20:15:00	623
2008-12-31	20:16:00	87
2008-12-31	20:17:00	19
2008-12-31	20:18:00	68
2008-12-31	20:19:00	231
2008-12-31	20:20:00	68
2008-12-31	20:21:00	376
2008-12-31	20:22:00	149
2008-12-31	20:23:00	87
2008-12-31	20:24:00	138
2008-12-31	20:25:00	173
2008-12-31	20:26:00	161
2008-12-31	20:27:00	29
2008-12-31	20:28:00	19
2008-12-31	20:29:00	0
2008-12-31	20:30:00	0
2008-12-31	20:31:00	138
2008-12-31	20:32:00	29
2008-12-31	20:33:00	10
2008-12-31	20:34:00	0
2008-12-31	20:35:00	29
2008-12-31	20:36:00	0
2008-12-31	20:37:00	0
2008-12-31	20:38:00	0
2008-12-31	20:39:00	173
2008-12-31	20:40:00	19
2008-12-31	20:41:00	231
2008-12-31	20:42:00	29
2008-12-31	20:43:00	149
2008-12-31	20:44:00	126
2008-12-31	20:45:00	10
2008-12-31	20:46:00	0
2008-12-31	20:47:00	19
2008-12-31	20:48:00	0
2008-12-31	20:49:00	0
2008-12-31	20:50:00	392
2008-12-31	20:51:00	29
2008-12-31	20:52:00	48
2008-12-31	20:53:00	268
2008-12-31	20:54:00	78
2008-12-31	20:55:00	0
2008-12-31	20:56:00	107
2008-12-31	20:57:00	10
2008-12-31	20:58:00	39
2008-12-31	20:59:00	10
2008-12-31	21:00:00	0
2008-12-31	21:01:00	0
2008-12-31	21:02:00	322
2008-12-31	21:03:00	116
2008-12-31	21:04:00	0
2008-12-31	21:05:00	0
2008-12-31	21:06:00	29
2008-12-31	21:07:00	48
2008-12-31	21:08:00	0
2008-12-31	21:09:00	0
2008-12-31	21:10:00	78
2008-12-31	21:11:00	149
2008-12-31	21:12:00	68
2008-12-31	21:13:00	29
2008-12-31	21:14:00	0
2008-12-31	21:15:00	10
2008-12-31	21:16:00	39
2008-12-31	21:17:00	0
2008-12-31	21:18:00	0
2008-12-31	21:19:00	0
2008-12-31	21:20:00	0
2008-12-31	21:21:00	0
2008-12-31	21:22:00	184
2008-12-31	21:23:00	58
2008-12-31	21:24:00	19
2008-12-31	21:25:00	68
2008-12-31	21:26:00	242
2008-12-31	21:27:00	48
2008-12-31	21:28:00	407
2008-12-31	21:29:00	10
2008-12-31	21:30:00	0
2008-12-31	21:31:00	0
2008-12-31	21:32:00	0
2008-12-31	21:33:00	0
2008-12-31	21:34:00	10
2008-12-31	21:35:00	0
2008-12-31	21:36:00	48
2008-12-31	21:37:00	0
2008-12-31	21:38:00	0
2008-12-31	21:39:00	0
2008-12-31	21:40:00	0
2008-12-31	21:41:00	0
2008-12-31	21:42:00	0
2008-12-31	21:43:00	0
2008-12-31	21:44:00	376
2008-12-31	21:45:00	553
2008-12-31	21:46:00	126
2008-12-31	21:47:00	0
2008-12-31	21:48:00	0
2008-12-31	21:49:00	0
2008-12-31	21:50:00	0
2008-12-31	21:51:00	0
2008-12-31	21:52:00	184
2008-12-31	21:53:00	553
2008-12-31	21:54:00	78
2008-12-31	21:55:00	19
2008-12-31	21:56:00	0
2008-12-31	21:57:00	0
2008-12-31	21:58:00	0
2008-12-31	21:59:00	0
2008-12-31	22:00:00	0
2008-12-31	22:01:00	29
2008-12-31	22:02:00	0
2008-12-31	22:03:00	10
2008-12-31	22:04:00	0
2008-12-31	22:05:00	0
2008-12-31	22:06:00	48
2008-12-31	22:07:00	0
2008-12-31	22:08:00	48
2008-12-31	22:09:00	78
2008-12-31	22:10:00	19
2008-12-31	22:11:00	0
2008-12-31	22:12:00	0
2008-12-31	22:13:00	161
2008-12-31	22:14:00	242
2008-12-31	22:15:00	254
2008-12-31	22:16:00	68
2008-12-31	22:17:00	0
2008-12-31	22:18:00	0
2008-12-31	22:19:00	138
2008-12-31	22:20:00	0
2008-12-31	22:21:00	48
2008-12-31	22:22:00	0
2008-12-31	22:23:00	0
2008-12-31	22:24:00	39
2008-12-31	22:25:00	48
2008-12-31	22:26:00	68
2008-12-31	22:27:00	0
2008-12-31	22:28:00	39
2008-12-31	22:29:00	0
2008-12-31	22:30:00	68
2008-12-31	22:31:00	48
2008-12-31	22:32:00	39
2008-12-31	22:33:00	173
2008-12-31	22:34:00	254
2008-12-31	22:35:00	29
2008-12-31	22:36:00	48
2008-12-31	22:37:00	208
2008-12-31	22:38:00	349
2008-12-31	22:39:00	363
2008-12-31	22:40:00	231
2008-12-31	22:41:00	308
2008-12-31	22:42:00	68
2008-12-31	22:43:00	308
2008-12-31	22:44:00	48
2008-12-31	22:45:00	208
2008-12-31	22:46:00	39
2008-12-31	22:47:00	48
2008-12-31	22:48:00	173
2008-12-31	22:49:00	0
2008-12-31	22:50:00	0
2008-12-31	22:51:00	19
2008-12-31	22:52:00	126
2008-12-31	22:53:00	0
2008-12-31	22:54:00	0
2008-12-31	22:55:00	0
2008-12-31	22:56:00	39
2008-12-31	22:57:00	39
2008-12-31	22:58:00	0
2008-12-31	22:59:00	0
2008-12-31	23:00:00	0
2008-12-31	23:01:00	0
2008-12-31	23:02:00	0
2008-12-31	23:03:00	0
2008-12-31	23:04:00	0
2008-12-31	23:05:00	0
2008-12-31	23:06:00	0
2008-12-31	23:07:00	0
2008-12-31	23:08:00	0
2008-12-31	23:09:00	0
2008-12-31	23:10:00	0
2008-12-31	23:11:00	19
2008-12-31	23:12:00	10
2008-12-31	23:13:00	0
2008-12-31	23:14:00	0
2008-12-31	23:15:00	39
2008-12-31	23:16:00	0
2008-12-31	23:17:00	0
2008-12-31	23:18:00	0
2008-12-31	23:19:00	0
2008-12-31	23:20:00	0
2008-12-31	23:21:00	0
2008-12-31	23:22:00	19
2008-12-31	23:23:00	0
2008-12-31	23:24:00	0
2008-12-31	23:25:00	0
2008-12-31	23:26:00	0
2008-12-31	23:27:00	48
2008-12-31	23:28:00	10
2008-12-31	23:29:00	0
2008-12-31	23:30:00	10
2008-12-31	23:31:00	268
2008-12-31	23:32:00	68
2008-12-31	23:33:00	0
2008-12-31	23:34:00	0
2008-12-31	23:35:00	161
2008-12-31	23:36:00	231
2008-12-31	23:37:00	138
2008-12-31	23:38:00	107
2008-12-31	23:39:00	0
2008-12-31	23:40:00	0
2008-12-31	23:41:00	0
2008-12-31	23:42:00	0
2008-12-31	23:43:00	19
2008-12-31	23:44:00	0
2008-12-31	23:45:00	0
2008-12-31	23:46:00	0
2008-12-31	23:47:00	0
2008-12-31	23:48:00	0
2008-12-31	23:49:00	0
2008-12-31	23:50:00	0
2008-12-31	23:51:00	0
2008-12-31	23:52:00	0
2008-12-31	23:53:00	0
2008-12-31	23:54:00	0
2008-12-31	23:55:00	39
2008-12-31	23:56:00	39
2008-12-31	23:57:00	19
2008-12-31	23:58:00	173
2008-12-31	23:59:00	78
2009-01-01	00:00:00	138
2009-01-01	00:01:00	0
2009-01-01	00:02:00	0
2009-01-01	00:03:00	0
2009-01-01	00:04:00	10
2009-01-01	00:05:00	48
2009-01-01	00:06:00	19
2009-01-01	00:07:00	0
2009-01-01	00:08:00	0
2009-01-01	00:09:00	0
2009-01-01	00:10:00	68
2009-01-01	00:11:00	107
2009-01-01	00:12:00	308
2009-01-01	00:13:00	29
2009-01-01	00:14:00	0
2009-01-01	00:15:00	0
2009-01-01	00:16:00	78
2009-01-01	00:17:00	39
2009-01-01	00:18:00	0
2009-01-01	00:19:00	0
2009-01-01	00:20:00	0
2009-01-01	00:21:00	10
2009-01-01	00:22:00	0
2009-01-01	00:23:00	10
2009-01-01	00:24:00	0
2009-01-01	00:25:00	0
2009-01-01	00:26:00	0
2009-01-01	00:27:00	0
2009-01-01	00:28:00	0
2009-01-01	00:29:00	438
2009-01-01	00:30:00	173
2009-01-01	00:31:00	107
2009-01-01	00:32:00	0
2009-01-01	00:33:00	0
2009-01-01	00:34:00	0
2009-01-01	00:35:00	0
2009-01-01	00:36:00	0
2009-01-01	00:37:00	0
2009-01-01	00:38:00	0
2009-01-01	00:39:00	0
2009-01-01	00:40:00	0
2009-01-01	00:41:00	0
2009-01-01	00:42:00	0
2009-01-01	00:43:00	0
2009-01-01	00:44:00	0
2009-01-01	00:45:00	0
2009-01-01	00:46:00	0
2009-01-01	00:47:00	0
2009-01-01	00:48:00	0
2009-01-01	00:49:00	0
2009-01-01	00:50:00	0
2009-01-01	00:51:00	0
2009-01-01	00:52:00	1294
2009-01-01	00:53:00	720
2009-01-01	00:54:00	801
2009-01-01	00:55:00	392
2009-01-01	00:56:00	844
2009-01-01	00:57:00	29
2009-01-01	00:58:00	0
2009-01-01	00:59:00	0
2009-01-01	01:00:00	0
2009-01-01	01:01:00	0
2009-01-01	01:02:00	0
2009-01-01	01:03:00	19
2009-01-01	01:04:00	0
2009-01-01	01:05:00	0
2009-01-01	01:06:00	0
2009-01-01	01:07:00	0
2009-01-01	01:08:00	0
2009-01-01	01:09:00	0
2009-01-01	01:10:00	39
2009-01-01	01:11:00	392
2009-01-01	01:12:00	0
2009-01-01	01:13:00	0
2009-01-01	01:14:00	0
2009-01-01	01:15:00	0
2009-01-01	01:16:00	0
2009-01-01	01:17:00	0
2009-01-01	01:18:00	19
2009-01-01	01:19:00	0
2009-01-01	01:20:00	0
2009-01-01	01:21:00	0
2009-01-01	01:22:00	0
2009-01-01	01:23:00	0
2009-01-01	01:24:00	0
2009-01-01	01:25:00	0
2009-01-01	01:26:00	0
2009-01-01	01:27:00	0
2009-01-01	01:28:00	0
2009-01-01	01:29:00	0
2009-01-01	01:30:00	0
2009-01-01	01:31:00	0
2009-01-01	01:32:00	0
2009-01-01	01:33:00	0
2009-01-01	01:34:00	0
2009-01-01	01:35:00	0
2009-01-01	01:36:00	0
2009-01-01	01:37:00	0
2009-01-01	01:38:00	0
2009-01-01	01:39:00	0
2009-01-01	01:40:00	0
2009-01-01	01:41:00	0
2009-01-01	01:42:00	0
2009-01-01	01:43:00	0
2009-01-01	01:44:00	0
2009-01-01	01:45:00	0
2009-01-01	01:46:00	0
2009-01-01	01:47:00	0
2009-01-01	01:48:00	0
2009-01-01	01:49:00	0
2009-01-01	01:50:00	0
2009-01-01	01:51:00	0
2009-01-01	01:52:00	0
2009-01-01	01:53:00	0
2009-01-01	01:54:00	0
2009-01-01	01:55:00	0
2009-01-01	01:56:00	0
2009-01-01	01:57:00	0
2009-01-01	01:58:00	0
2009-01-01	01:59:00	0
2009-01-01	02:00:00	0
2009-01-01	02:01:00	0
2009-01-01	02:02:00	0
2009-01-01	02:03:00	0
2009-01-01	02:04:00	0
2009-01-01	02:05:00	0
2009-01-01	02:06:00	0
2009-01-01	02:07:00	0
2009-01-01	02:08:00	0
2009-01-01	02:09:00	0
2009-01-01	02:10:00	0
2009-01-01	02:11:00	0
2009-01-01	02:12:00	126
2009-01-01	02:13:00	0
2009-01-01	02:14:00	0
2009-01-01	02:15:00	0
2009-01-01	02:16:00	0
2009-01-01	02:17:00	0
2009-01-01	02:18:00	0
2009-01-01	02:19:00	0
2009-01-01	02:20:00	0
2009-01-01	02:21:00	0
2009-01-01	02:22:00	0
2009-01-01	02:23:00	0
2009-01-01	02:24:00	0
2009-01-01	02:25:00	0
2009-01-01	02:26:00	0
2009-01-01	02:27:00	0
2009-01-01	02:28:00	0
2009-01-01	02:29:00	0
2009-01-01	02:30:00	0
2009-01-01	02:31:00	0
2009-01-01	02:32:00	0
2009-01-01	02:33:00	0
2009-01-01	02:34:00	0
2009-01-01	02:35:00	0
2009-01-01	02:36:00	0
2009-01-01	02:37:00	0
2009-01-01	02:38:00	0
2009-01-01	02:39:00	0
2009-01-01	02:40:00	19
2009-01-01	02:41:00	173
2009-01-01	02:42:00	0
2009-01-01	02:43:00	0
2009-01-01	02:44:00	0
2009-01-01	02:45:00	0
2009-01-01	02:46:00	0
2009-01-01	02:47:00	0
2009-01-01	02:48:00	0
2009-01-01	02:49:00	0
2009-01-01	02:50:00	0
2009-01-01	02:51:00	0
2009-01-01	02:52:00	0
2009-01-01	02:53:00	0
2009-01-01	02:54:00	10
2009-01-01	02:55:00	0
2009-01-01	02:56:00	0
2009-01-01	02:57:00	0
2009-01-01	02:58:00	0
2009-01-01	02:59:00	0
2009-01-01	03:00:00	0
2009-01-01	03:01:00	0
2009-01-01	03:02:00	0
2009-01-01	03:03:00	0
2009-01-01	03:04:00	0
2009-01-01	03:05:00	0
2009-01-01	03:06:00	0
2009-01-01	03:07:00	0
2009-01-01	03:08:00	0
2009-01-01	03:09:00	0
2009-01-01	03:10:00	0
2009-01-01	03:11:00	0
2009-01-01	03:12:00	0
2009-01-01	03:13:00	0
2009-01-01	03:14:00	0
2009-01-01	03:15:00	58
2009-01-01	03:16:00	0
2009-01-01	03:17:00	0
2009-01-01	03:18:00	0
2009-01-01	03:19:00	0
2009-01-01	03:20:00	0
2009-01-01	03:21:00	0
2009-01-01	03:22:00	0
2009-01-01	03:23:00	0
2009-01-01	03:24:00	0
2009-01-01	03:25:00	0
2009-01-01	03:26:00	0
2009-01-01	03:27:00	0
2009-01-01	03:28:00	0
2009-01-01	03:29:00	0
2009-01-01	03:30:00	0
2009-01-01	03:31:00	10
2009-01-01	03:32:00	0
2009-01-01	03:33:00	10
2009-01-01	03:34:00	0
2009-01-01	03:35:00	0
2009-01-01	03:36:00	0
2009-01-01	03:37:00	0
2009-01-01	03:38:00	39
2009-01-01	03:39:00	39
2009-01-01	03:40:00	0
2009-01-01	03:41:00	0
2009-01-01	03:42:00	0
2009-01-01	03:43:00	0
2009-01-01	03:44:00	0
2009-01-01	03:45:00	126
2009-01-01	03:46:00	0
2009-01-01	03:47:00	0
2009-01-01	03:48:00	0
2009-01-01	03:49:00	0
2009-01-01	03:50:00	0
2009-01-01	03:51:00	0
2009-01-01	03:52:00	0
2009-01-01	03:53:00	0
2009-01-01	03:54:00	0
2009-01-01	03:55:00	29
2009-01-01	03:56:00	0
2009-01-01	03:57:00	0
2009-01-01	03:58:00	0
2009-01-01	03:59:00	0
2009-01-01	04:00:00	0
2009-01-01	04:01:00	0
2009-01-01	04:02:00	0
2009-01-01	04:03:00	0
2009-01-01	04:04:00	0
2009-01-01	04:05:00	0
2009-01-01	04:06:00	0
2009-01-01	04:07:00	0
2009-01-01	04:08:00	0
2009-01-01	04:09:00	0
2009-01-01	04:10:00	0
2009-01-01	04:11:00	0
2009-01-01	04:12:00	0
2009-01-01	04:13:00	0
2009-01-01	04:14:00	0
2009-01-01	04:15:00	0
2009-01-01	04:16:00	0
2009-01-01	04:17:00	0
2009-01-01	04:18:00	0
2009-01-01	04:19:00	0
2009-01-01	04:20:00	0
2009-01-01	04:21:00	0
2009-01-01	04:22:00	0
2009-01-01	04:23:00	0
2009-01-01	04:24:00	0
2009-01-01	04:25:00	0
2009-01-01	04:26:00	0
2009-01-01	04:27:00	0
2009-01-01	04:28:00	0
2009-01-01	04:29:00	0
2009-01-01	04:30:00	0
2009-01-01	04:31:00	0
2009-01-01	04:32:00	0
2009-01-01	04:33:00	0
2009-01-01	04:34:00	0
2009-01-01	04:35:00	149
2009-01-01	04:36:00	0
2009-01-01	04:37:00	0
2009-01-01	04:38:00	0
2009-01-01	04:39:00	0
2009-01-01	04:40:00	0
2009-01-01	04:41:00	0
2009-01-01	04:42:00	0
2009-01-01	04:43:00	0
2009-01-01	04:44:00	0
2009-01-01	04:45:00	0
2009-01-01	04:46:00	0
2009-01-01	04:47:00	0
2009-01-01	04:48:00	0
2009-01-01	04:49:00	0
2009-01-01	04:50:00	0
2009-01-01	04:51:00	0
2009-01-01	04:52:00	0
2009-01-01	04:53:00	0
2009-01-01	04:54:00	10
2009-01-01	04:55:00	0
2009-01-01	04:56:00	0
2009-01-01	04:57:00	10
2009-01-01	04:58:00	19
2009-01-01	04:59:00	0
2009-01-01	05:00:00	29
2009-01-01	05:01:00	58
2009-01-01	05:02:00	363
2009-01-01	05:03:00	0
2009-01-01	05:04:00	0
2009-01-01	05:05:00	0
2009-01-01	05:06:00	0
2009-01-01	05:07:00	0
2009-01-01	05:08:00	0
2009-01-01	05:09:00	0
2009-01-01	05:10:00	0
2009-01-01	05:11:00	0
2009-01-01	05:12:00	0
2009-01-01	05:13:00	0
2009-01-01	05:14:00	0
2009-01-01	05:15:00	0
2009-01-01	05:16:00	0
2009-01-01	05:17:00	0
2009-01-01	05:18:00	19
2009-01-01	05:19:00	0
2009-01-01	05:20:00	0
2009-01-01	05:21:00	0
2009-01-01	05:22:00	0
2009-01-01	05:23:00	0
2009-01-01	05:24:00	0
2009-01-01	05:25:00	0
2009-01-01	05:26:00	0
2009-01-01	05:27:00	0
2009-01-01	05:28:00	0
2009-01-01	05:29:00	0
2009-01-01	05:30:00	0
2009-01-01	05:31:00	0
2009-01-01	05:32:00	0
2009-01-01	05:33:00	10
2009-01-01	05:34:00	0
2009-01-01	05:35:00	0
2009-01-01	05:36:00	0
2009-01-01	05:37:00	0
2009-01-01	05:38:00	0
2009-01-01	05:39:00	0
2009-01-01	05:40:00	0
2009-01-01	05:41:00	0
2009-01-01	05:42:00	0
2009-01-01	05:43:00	0
2009-01-01	05:44:00	0
2009-01-01	05:45:00	0
2009-01-01	05:46:00	0
2009-01-01	05:47:00	0
2009-01-01	05:48:00	0
2009-01-01	05:49:00	0
2009-01-01	05:50:00	0
2009-01-01	05:51:00	0
2009-01-01	05:52:00	0
2009-01-01	05:53:00	0
2009-01-01	05:54:00	0
2009-01-01	05:55:00	0
2009-01-01	05:56:00	0
2009-01-01	05:57:00	0
2009-01-01	05:58:00	0
2009-01-01	05:59:00	0
2009-01-01	06:00:00	0
2009-01-01	06:01:00	0
2009-01-01	06:02:00	0
2009-01-01	06:03:00	0
2009-01-01	06:04:00	0
2009-01-01	06:05:00	0
2009-01-01	06:06:00	0
2009-01-01	06:07:00	0
2009-01-01	06:08:00	0
2009-01-01	06:09:00	0
2009-01-01	06:10:00	231
2009-01-01	06:11:00	0
2009-01-01	06:12:00	0
2009-01-01	06:13:00	0
2009-01-01	06:14:00	0
2009-01-01	06:15:00	0
2009-01-01	06:16:00	0
2009-01-01	06:17:00	0
2009-01-01	06:18:00	0
2009-01-01	06:19:00	0
2009-01-01	06:20:00	0
2009-01-01	06:21:00	0
2009-01-01	06:22:00	0
2009-01-01	06:23:00	0
2009-01-01	06:24:00	0
2009-01-01	06:25:00	0
2009-01-01	06:26:00	0
2009-01-01	06:27:00	0
2009-01-01	06:28:00	0
2009-01-01	06:29:00	0
2009-01-01	06:30:00	48
2009-01-01	06:31:00	0
2009-01-01	06:32:00	0
2009-01-01	06:33:00	0
2009-01-01	06:34:00	0
2009-01-01	06:35:00	0
2009-01-01	06:36:00	0
2009-01-01	06:37:00	0
2009-01-01	06:38:00	0
2009-01-01	06:39:00	0
2009-01-01	06:40:00	0
2009-01-01	06:41:00	0
2009-01-01	06:42:00	0
2009-01-01	06:43:00	0
2009-01-01	06:44:00	0
2009-01-01	06:45:00	10
2009-01-01	06:46:00	0
2009-01-01	06:47:00	0
2009-01-01	06:48:00	0
2009-01-01	06:49:00	0
2009-01-01	06:50:00	0
2009-01-01	06:51:00	0
2009-01-01	06:52:00	0
2009-01-01	06:53:00	0
2009-01-01	06:54:00	0
2009-01-01	06:55:00	0
2009-01-01	06:56:00	0
2009-01-01	06:57:00	0
2009-01-01	06:58:00	0
2009-01-01	06:59:00	0
2009-01-01	07:00:00	0
2009-01-01	07:01:00	0
2009-01-01	07:02:00	0
2009-01-01	07:03:00	0
2009-01-01	07:04:00	0
2009-01-01	07:05:00	0
2009-01-01	07:06:00	0
2009-01-01	07:07:00	0
2009-01-01	07:08:00	0
2009-01-01	07:09:00	0
2009-01-01	07:10:00	0
2009-01-01	07:11:00	0
2009-01-01	07:12:00	19
2009-01-01	07:13:00	0
2009-01-01	07:14:00	0
2009-01-01	07:15:00	0
2009-01-01	07:16:00	0
2009-01-01	07:17:00	0
2009-01-01	07:18:00	0
2009-01-01	07:19:00	0
2009-01-01	07:20:00	0
2009-01-01	07:21:00	0
2009-01-01	07:22:00	0
2009-01-01	07:23:00	0
2009-01-01	07:24:00	0
2009-01-01	07:25:00	0
2009-01-01	07:26:00	10
2009-01-01	07:27:00	0
2009-01-01	07:28:00	0
2009-01-01	07:29:00	0
2009-01-01	07:30:00	0
2009-01-01	07:31:00	0
2009-01-01	07:32:00	0
2009-01-01	07:33:00	0
2009-01-01	07:34:00	68
2009-01-01	07:35:00	0
2009-01-01	07:36:00	39
2009-01-01	07:37:00	0
2009-01-01	07:38:00	0
2009-01-01	07:39:00	0
2009-01-01	07:40:00	0
2009-01-01	07:41:00	0
2009-01-01	07:42:00	0
2009-01-01	07:43:00	0
2009-01-01	07:44:00	19
2009-01-01	07:45:00	0
2009-01-01	07:46:00	0
2009-01-01	07:47:00	0
2009-01-01	07:48:00	0
2009-01-01	07:49:00	0
2009-01-01	07:50:00	0
2009-01-01	07:51:00	0
2009-01-01	07:52:00	0
2009-01-01	07:53:00	0
2009-01-01	07:54:00	0
2009-01-01	07:55:00	0
2009-01-01	07:56:00	0
2009-01-01	07:57:00	0
2009-01-01	07:58:00	0
2009-01-01	07:59:00	0
2009-01-01	08:00:00	0
2009-01-01	08:01:00	0
2009-01-01	08:02:00	0
2009-01-01	08:03:00	0
2009-01-01	08:04:00	0
2009-01-01	08:05:00	0
2009-01-01	08:06:00	0
2009-01-01	08:07:00	161
2009-01-01	08:08:00	0
2009-01-01	08:09:00	0
2009-01-01	08:10:00	0
2009-01-01	08:11:00	0
2009-01-01	08:12:00	0
2009-01-01	08:13:00	0
2009-01-01	08:14:00	0
2009-01-01	08:15:00	0
2009-01-01	08:16:00	0
2009-01-01	08:17:00	0
2009-01-01	08:18:00	19
2009-01-01	08:19:00	29
2009-01-01	08:20:00	0
2009-01-01	08:21:00	0
2009-01-01	08:22:00	0
2009-01-01	08:23:00	0
2009-01-01	08:24:00	0
2009-01-01	08:25:00	0
2009-01-01	08:26:00	0
2009-01-01	08:27:00	0
2009-01-01	08:28:00	0
2009-01-01	08:29:00	0
2009-01-01	08:30:00	0
2009-01-01	08:31:00	0
2009-01-01	08:32:00	0
2009-01-01	08:33:00	0
2009-01-01	08:34:00	10
2009-01-01	08:35:00	0
2009-01-01	08:36:00	0
2009-01-01	08:37:00	0
2009-01-01	08:38:00	58
2009-01-01	08:39:00	0
2009-01-01	08:40:00	78
2009-01-01	08:41:00	0
2009-01-01	08:42:00	0
2009-01-01	08:43:00	0
2009-01-01	08:44:00	0
2009-01-01	08:45:00	29
2009-01-01	08:46:00	10
2009-01-01	08:47:00	0
2009-01-01	08:48:00	0
2009-01-01	08:49:00	0
2009-01-01	08:50:00	0
2009-01-01	08:51:00	0
2009-01-01	08:52:00	0
2009-01-01	08:53:00	0
2009-01-01	08:54:00	0
2009-01-01	08:55:00	0
2009-01-01	08:56:00	0
2009-01-01	08:57:00	0
2009-01-01	08:58:00	0
2009-01-01	08:59:00	0
2009-01-01	09:00:00	0
2009-01-01	09:01:00	0
2009-01-01	09:02:00	0
2009-01-01	09:03:00	10
2009-01-01	09:04:00	19
2009-01-01	09:05:00	39
2009-01-01	09:06:00	0
2009-01-01	09:07:00	0
2009-01-01	09:08:00	0
[truncated: 49,851 more rows]
