# Supplementary material for: Initial evaluation of nighttime restlessness in a naturally occurring canine model of osteoarthritis pain
Source: PeerJ. 2015 Feb 17;3:e772. doi: 10.7717/peerj.772 (PMC4340376; doi:10.7717/peerj.772)
Supplement: Supplemental Information 66 [file peerj-03-772-s066.xlsx]

## Sheet: 04_Data
Tx #	DateTime	Activity	DTA vs NTA	Hour	Tx Day	Weekday	Tx Rx	Peak DTA Time?	Last 7 Day?
1	2009-03-18 21:01:00	51	NTA	21	1	4	P
1	2009-03-18 21:02:00	30	NTA	21	1	4	P
1	2009-03-18 21:03:00	61	NTA	21	1	4	P
1	2009-03-18 21:04:00	81	NTA	21	1	4	P
1	2009-03-18 21:05:00	1156	NTA	21	1	4	P
1	2009-03-18 21:06:00	193	NTA	21	1	4	P
1	2009-03-18 21:07:00	20	NTA	21	1	4	P
1	2009-03-18 21:08:00	0	NTA	21	1	4	P
1	2009-03-18 21:09:00	0	NTA	21	1	4	P
1	2009-03-18 21:10:00	10	NTA	21	1	4	P
1	2009-03-18 21:11:00	0	NTA	21	1	4	P
1	2009-03-18 21:12:00	61	NTA	21	1	4	P
1	2009-03-18 21:13:00	0	NTA	21	1	4	P
1	2009-03-18 21:14:00	0	NTA	21	1	4	P
1	2009-03-18 21:15:00	394	NTA	21	1	4	P
1	2009-03-18 21:16:00	230	NTA	21	1	4	P
1	2009-03-18 21:17:00	0	NTA	21	1	4	P
1	2009-03-18 21:18:00	0	NTA	21	1	4	P
1	2009-03-18 21:19:00	10	NTA	21	1	4	P
1	2009-03-18 21:20:00	0	NTA	21	1	4	P
1	2009-03-18 21:21:00	61	NTA	21	1	4	P
1	2009-03-18 21:22:00	0	NTA	21	1	4	P
1	2009-03-18 21:23:00	30	NTA	21	1	4	P
1	2009-03-18 21:24:00	0	NTA	21	1	4	P
1	2009-03-18 21:25:00	51	NTA	21	1	4	P
1	2009-03-18 21:26:00	0	NTA	21	1	4	P
1	2009-03-18 21:27:00	0	NTA	21	1	4	P
1	2009-03-18 21:28:00	0	NTA	21	1	4	P
1	2009-03-18 21:29:00	0	NTA	21	1	4	P
1	2009-03-18 21:30:00	51	NTA	21	1	4	P
1	2009-03-18 21:31:00	0	NTA	21	1	4	P
1	2009-03-18 21:32:00	193	NTA	21	1	4	P
1	2009-03-18 21:33:00	30	NTA	21	1	4	P
1	2009-03-18 21:34:00	91	NTA	21	1	4	P
1	2009-03-18 21:35:00	242	NTA	21	1	4	P
1	2009-03-18 21:36:00	0	NTA	21	1	4	P
1	2009-03-18 21:37:00	41	NTA	21	1	4	P
1	2009-03-18 21:38:00	91	NTA	21	1	4	P
1	2009-03-18 21:39:00	524	NTA	21	1	4	P
1	2009-03-18 21:40:00	309	NTA	21	1	4	P
1	2009-03-18 21:41:00	20	NTA	21	1	4	P
1	2009-03-18 21:42:00	0	NTA	21	1	4	P
1	2009-03-18 21:43:00	0	NTA	21	1	4	P
1	2009-03-18 21:44:00	0	NTA	21	1	4	P
1	2009-03-18 21:45:00	0	NTA	21	1	4	P
1	2009-03-18 21:46:00	30	NTA	21	1	4	P
1	2009-03-18 21:47:00	20	NTA	21	1	4	P
1	2009-03-18 21:48:00	0	NTA	21	1	4	P
1	2009-03-18 21:49:00	0	NTA	21	1	4	P
1	2009-03-18 21:50:00	0	NTA	21	1	4	P
1	2009-03-18 21:51:00	0	NTA	21	1	4	P
1	2009-03-18 21:52:00	0	NTA	21	1	4	P
1	2009-03-18 21:53:00	0	NTA	21	1	4	P
1	2009-03-18 21:54:00	0	NTA	21	1	4	P
1	2009-03-18 21:55:00	0	NTA	21	1	4	P
1	2009-03-18 21:56:00	0	NTA	21	1	4	P
1	2009-03-18 21:57:00	0	NTA	21	1	4	P
1	2009-03-18 21:58:00	0	NTA	21	1	4	P
1	2009-03-18 21:59:00	0	NTA	21	1	4	P
1	2009-03-18 22:00:00	0	NTA	21	1	4	P
1	2009-03-18 22:01:00	0	NTA	22	1	4	P
1	2009-03-18 22:02:00	0	NTA	22	1	4	P
1	2009-03-18 22:03:00	0	NTA	22	1	4	P
1	2009-03-18 22:04:00	0	NTA	22	1	4	P
1	2009-03-18 22:05:00	61	NTA	22	1	4	P
1	2009-03-18 22:06:00	0	NTA	22	1	4	P
1	2009-03-18 22:07:00	0	NTA	22	1	4	P
1	2009-03-18 22:08:00	0	NTA	22	1	4	P
1	2009-03-18 22:09:00	0	NTA	22	1	4	P
1	2009-03-18 22:10:00	0	NTA	22	1	4	P
1	2009-03-18 22:11:00	0	NTA	22	1	4	P
1	2009-03-18 22:12:00	0	NTA	22	1	4	P
1	2009-03-18 22:13:00	0	NTA	22	1	4	P
1	2009-03-18 22:14:00	0	NTA	22	1	4	P
1	2009-03-18 22:15:00	0	NTA	22	1	4	P
1	2009-03-18 22:16:00	0	NTA	22	1	4	P
1	2009-03-18 22:17:00	0	NTA	22	1	4	P
1	2009-03-18 22:18:00	0	NTA	22	1	4	P
1	2009-03-18 22:19:00	0	NTA	22	1	4	P
1	2009-03-18 22:20:00	0	NTA	22	1	4	P
1	2009-03-18 22:21:00	0	NTA	22	1	4	P
1	2009-03-18 22:22:00	0	NTA	22	1	4	P
1	2009-03-18 22:23:00	0	NTA	22	1	4	P
1	2009-03-18 22:24:00	0	NTA	22	1	4	P
1	2009-03-18 22:25:00	0	NTA	22	1	4	P
1	2009-03-18 22:26:00	0	NTA	22	1	4	P
1	2009-03-18 22:27:00	0	NTA	22	1	4	P
1	2009-03-18 22:28:00	0	NTA	22	1	4	P
1	2009-03-18 22:29:00	0	NTA	22	1	4	P
1	2009-03-18 22:30:00	0	NTA	22	1	4	P
1	2009-03-18 22:31:00	0	NTA	22	1	4	P
1	2009-03-18 22:32:00	0	NTA	22	1	4	P
1	2009-03-18 22:33:00	0	NTA	22	1	4	P
1	2009-03-18 22:34:00	0	NTA	22	1	4	P
1	2009-03-18 22:35:00	0	NTA	22	1	4	P
1	2009-03-18 22:36:00	0	NTA	22	1	4	P
1	2009-03-18 22:37:00	0	NTA	22	1	4	P
1	2009-03-18 22:38:00	0	NTA	22	1	4	P
1	2009-03-18 22:39:00	0	NTA	22	1	4	P
1	2009-03-18 22:40:00	0	NTA	22	1	4	P
1	2009-03-18 22:41:00	10	NTA	22	1	4	P
1	2009-03-18 22:42:00	0	NTA	22	1	4	P
1	2009-03-18 22:43:00	0	NTA	22	1	4	P
1	2009-03-18 22:44:00	0	NTA	22	1	4	P
1	2009-03-18 22:45:00	0	NTA	22	1	4	P
1	2009-03-18 22:46:00	0	NTA	22	1	4	P
1	2009-03-18 22:47:00	0	NTA	22	1	4	P
1	2009-03-18 22:48:00	0	NTA	22	1	4	P
1	2009-03-18 22:49:00	0	NTA	22	1	4	P
1	2009-03-18 22:50:00	0	NTA	22	1	4	P
1	2009-03-18 22:51:00	0	NTA	22	1	4	P
1	2009-03-18 22:52:00	0	NTA	22	1	4	P
1	2009-03-18 22:53:00	0	NTA	22	1	4	P
1	2009-03-18 22:54:00	0	NTA	22	1	4	P
1	2009-03-18 22:55:00	0	NTA	22	1	4	P
1	2009-03-18 22:56:00	0	NTA	22	1	4	P
1	2009-03-18 22:57:00	0	NTA	22	1	4	P
1	2009-03-18 22:58:00	0	NTA	22	1	4	P
1	2009-03-18 22:59:00	0	NTA	22	1	4	P
1	2009-03-18 23:00:00	41	NTA	22	1	4	P
1	2009-03-18 23:01:00	91	NTA	23	1	4	P
1	2009-03-18 23:02:00	0	NTA	23	1	4	P
1	2009-03-18 23:03:00	0	NTA	23	1	4	P
1	2009-03-18 23:04:00	0	NTA	23	1	4	P
1	2009-03-18 23:05:00	30	NTA	23	1	4	P
1	2009-03-18 23:06:00	0	NTA	23	1	4	P
1	2009-03-18 23:07:00	0	NTA	23	1	4	P
1	2009-03-18 23:08:00	10	NTA	23	1	4	P
1	2009-03-18 23:09:00	169	NTA	23	1	4	P
1	2009-03-18 23:10:00	794	NTA	23	1	4	P
1	2009-03-18 23:11:00	1239	NTA	23	1	4	P
1	2009-03-18 23:12:00	906	NTA	23	1	4	P
1	2009-03-18 23:13:00	0	NTA	23	1	4	P
1	2009-03-18 23:14:00	102	NTA	23	1	4	P
1	2009-03-18 23:15:00	0	NTA	23	1	4	P
1	2009-03-18 23:16:00	0	NTA	23	1	4	P
1	2009-03-18 23:17:00	0	NTA	23	1	4	P
1	2009-03-18 23:18:00	10	NTA	23	1	4	P
1	2009-03-18 23:19:00	0	NTA	23	1	4	P
1	2009-03-18 23:20:00	71	NTA	23	1	4	P
1	2009-03-18 23:21:00	0	NTA	23	1	4	P
1	2009-03-18 23:22:00	0	NTA	23	1	4	P
1	2009-03-18 23:23:00	0	NTA	23	1	4	P
1	2009-03-18 23:24:00	0	NTA	23	1	4	P
1	2009-03-18 23:25:00	10	NTA	23	1	4	P
1	2009-03-18 23:26:00	0	NTA	23	1	4	P
1	2009-03-18 23:27:00	0	NTA	23	1	4	P
1	2009-03-18 23:28:00	0	NTA	23	1	4	P
1	2009-03-18 23:29:00	0	NTA	23	1	4	P
1	2009-03-18 23:30:00	0	NTA	23	1	4	P
1	2009-03-18 23:31:00	0	NTA	23	1	4	P
1	2009-03-18 23:32:00	0	NTA	23	1	4	P
1	2009-03-18 23:33:00	0	NTA	23	1	4	P
1	2009-03-18 23:34:00	0	NTA	23	1	4	P
1	2009-03-18 23:35:00	0	NTA	23	1	4	P
1	2009-03-18 23:36:00	0	NTA	23	1	4	P
1	2009-03-18 23:37:00	0	NTA	23	1	4	P
1	2009-03-18 23:38:00	91	NTA	23	1	4	P
1	2009-03-18 23:39:00	0	NTA	23	1	4	P
1	2009-03-18 23:40:00	0	NTA	23	1	4	P
1	2009-03-18 23:41:00	0	NTA	23	1	4	P
1	2009-03-18 23:42:00	0	NTA	23	1	4	P
1	2009-03-18 23:43:00	0	NTA	23	1	4	P
1	2009-03-18 23:44:00	0	NTA	23	1	4	P
1	2009-03-18 23:45:00	0	NTA	23	1	4	P
1	2009-03-18 23:46:00	0	NTA	23	1	4	P
1	2009-03-18 23:47:00	0	NTA	23	1	4	P
1	2009-03-18 23:48:00	0	NTA	23	1	4	P
1	2009-03-18 23:49:00	0	NTA	23	1	4	P
1	2009-03-18 23:50:00	0	NTA	23	1	4	P
1	2009-03-18 23:51:00	0	NTA	23	1	4	P
1	2009-03-18 23:52:00	0	NTA	23	1	4	P
1	2009-03-18 23:53:00	0	NTA	23	1	4	P
1	2009-03-18 23:54:00	0	NTA	23	1	4	P
1	2009-03-18 23:55:00	0	NTA	23	1	4	P
1	2009-03-18 23:56:00	0	NTA	23	1	4	P
1	2009-03-18 23:57:00	0	NTA	23	1	4	P
1	2009-03-18 23:58:00	0	NTA	23	1	4	P
1	2009-03-18 23:59:00	0	NTA	23	1	4	P
1	2009-03-19	0	NTA	23	1	4	P
1	2009-03-19 00:01:00	0	NTA	0	1	5	P
1	2009-03-19 00:02:00	0	NTA	0	1	5	P
1	2009-03-19 00:03:00	0	NTA	0	1	5	P
1	2009-03-19 00:04:00	61	NTA	0	1	5	P
1	2009-03-19 00:05:00	0	NTA	0	1	5	P
1	2009-03-19 00:06:00	0	NTA	0	1	5	P
1	2009-03-19 00:07:00	0	NTA	0	1	5	P
1	2009-03-19 00:08:00	0	NTA	0	1	5	P
1	2009-03-19 00:09:00	0	NTA	0	1	5	P
1	2009-03-19 00:10:00	0	NTA	0	1	5	P
1	2009-03-19 00:11:00	0	NTA	0	1	5	P
1	2009-03-19 00:12:00	0	NTA	0	1	5	P
1	2009-03-19 00:13:00	0	NTA	0	1	5	P
1	2009-03-19 00:14:00	0	NTA	0	1	5	P
1	2009-03-19 00:15:00	0	NTA	0	1	5	P
1	2009-03-19 00:16:00	0	NTA	0	1	5	P
1	2009-03-19 00:17:00	0	NTA	0	1	5	P
1	2009-03-19 00:18:00	0	NTA	0	1	5	P
1	2009-03-19 00:19:00	0	NTA	0	1	5	P
1	2009-03-19 00:20:00	0	NTA	0	1	5	P
1	2009-03-19 00:21:00	0	NTA	0	1	5	P
1	2009-03-19 00:22:00	0	NTA	0	1	5	P
1	2009-03-19 00:23:00	0	NTA	0	1	5	P
1	2009-03-19 00:24:00	0	NTA	0	1	5	P
1	2009-03-19 00:25:00	0	NTA	0	1	5	P
1	2009-03-19 00:26:00	0	NTA	0	1	5	P
1	2009-03-19 00:27:00	0	NTA	0	1	5	P
1	2009-03-19 00:28:00	10	NTA	0	1	5	P
1	2009-03-19 00:29:00	0	NTA	0	1	5	P
1	2009-03-19 00:30:00	0	NTA	0	1	5	P
1	2009-03-19 00:31:00	0	NTA	0	1	5	P
1	2009-03-19 00:32:00	0	NTA	0	1	5	P
1	2009-03-19 00:33:00	102	NTA	0	1	5	P
1	2009-03-19 00:34:00	323	NTA	0	1	5	P
1	2009-03-19 00:35:00	280	NTA	0	1	5	P
1	2009-03-19 00:36:00	0	NTA	0	1	5	P
1	2009-03-19 00:37:00	1130	NTA	0	1	5	P
1	2009-03-19 00:38:00	71	NTA	0	1	5	P
1	2009-03-19 00:39:00	0	NTA	0	1	5	P
1	2009-03-19 00:40:00	0	NTA	0	1	5	P
1	2009-03-19 00:41:00	0	NTA	0	1	5	P
1	2009-03-19 00:42:00	0	NTA	0	1	5	P
1	2009-03-19 00:43:00	0	NTA	0	1	5	P
1	2009-03-19 00:44:00	0	NTA	0	1	5	P
1	2009-03-19 00:45:00	0	NTA	0	1	5	P
1	2009-03-19 00:46:00	61	NTA	0	1	5	P
1	2009-03-19 00:47:00	0	NTA	0	1	5	P
1	2009-03-19 00:48:00	0	NTA	0	1	5	P
1	2009-03-19 00:49:00	0	NTA	0	1	5	P
1	2009-03-19 00:50:00	0	NTA	0	1	5	P
1	2009-03-19 00:51:00	0	NTA	0	1	5	P
1	2009-03-19 00:52:00	0	NTA	0	1	5	P
1	2009-03-19 00:53:00	0	NTA	0	1	5	P
1	2009-03-19 00:54:00	0	NTA	0	1	5	P
1	2009-03-19 00:55:00	0	NTA	0	1	5	P
1	2009-03-19 00:56:00	0	NTA	0	1	5	P
1	2009-03-19 00:57:00	0	NTA	0	1	5	P
1	2009-03-19 00:58:00	0	NTA	0	1	5	P
1	2009-03-19 00:59:00	0	NTA	0	1	5	P
1	2009-03-19 01:00:00	0	NTA	0	1	5	P
1	2009-03-19 01:01:00	0	NTA	1	1	5	P
1	2009-03-19 01:02:00	0	NTA	1	1	5	P
1	2009-03-19 01:03:00	0	NTA	1	1	5	P
1	2009-03-19 01:04:00	0	NTA	1	1	5	P
1	2009-03-19 01:05:00	0	NTA	1	1	5	P
1	2009-03-19 01:06:00	0	NTA	1	1	5	P
1	2009-03-19 01:07:00	0	NTA	1	1	5	P
1	2009-03-19 01:08:00	0	NTA	1	1	5	P
1	2009-03-19 01:09:00	0	NTA	1	1	5	P
1	2009-03-19 01:10:00	0	NTA	1	1	5	P
1	2009-03-19 01:11:00	0	NTA	1	1	5	P
1	2009-03-19 01:12:00	0	NTA	1	1	5	P
1	2009-03-19 01:13:00	0	NTA	1	1	5	P
1	2009-03-19 01:14:00	0	NTA	1	1	5	P
1	2009-03-19 01:15:00	0	NTA	1	1	5	P
1	2009-03-19 01:16:00	0	NTA	1	1	5	P
1	2009-03-19 01:17:00	0	NTA	1	1	5	P
1	2009-03-19 01:18:00	0	NTA	1	1	5	P
1	2009-03-19 01:19:00	10	NTA	1	1	5	P
1	2009-03-19 01:20:00	0	NTA	1	1	5	P
1	2009-03-19 01:21:00	0	NTA	1	1	5	P
1	2009-03-19 01:22:00	0	NTA	1	1	5	P
1	2009-03-19 01:23:00	0	NTA	1	1	5	P
1	2009-03-19 01:24:00	0	NTA	1	1	5	P
1	2009-03-19 01:25:00	0	NTA	1	1	5	P
1	2009-03-19 01:26:00	0	NTA	1	1	5	P
1	2009-03-19 01:27:00	0	NTA	1	1	5	P
1	2009-03-19 01:28:00	0	NTA	1	1	5	P
1	2009-03-19 01:29:00	0	NTA	1	1	5	P
1	2009-03-19 01:30:00	0	NTA	1	1	5	P
1	2009-03-19 01:31:00	0	NTA	1	1	5	P
1	2009-03-19 01:32:00	0	NTA	1	1	5	P
1	2009-03-19 01:33:00	0	NTA	1	1	5	P
1	2009-03-19 01:34:00	0	NTA	1	1	5	P
1	2009-03-19 01:35:00	0	NTA	1	1	5	P
1	2009-03-19 01:36:00	0	NTA	1	1	5	P
1	2009-03-19 01:37:00	0	NTA	1	1	5	P
1	2009-03-19 01:38:00	0	NTA	1	1	5	P
1	2009-03-19 01:39:00	0	NTA	1	1	5	P
1	2009-03-19 01:40:00	0	NTA	1	1	5	P
1	2009-03-19 01:41:00	0	NTA	1	1	5	P
1	2009-03-19 01:42:00	0	NTA	1	1	5	P
1	2009-03-19 01:43:00	0	NTA	1	1	5	P
1	2009-03-19 01:44:00	0	NTA	1	1	5	P
1	2009-03-19 01:45:00	0	NTA	1	1	5	P
1	2009-03-19 01:46:00	0	NTA	1	1	5	P
1	2009-03-19 01:47:00	0	NTA	1	1	5	P
1	2009-03-19 01:48:00	0	NTA	1	1	5	P
1	2009-03-19 01:49:00	0	NTA	1	1	5	P
1	2009-03-19 01:50:00	0	NTA	1	1	5	P
1	2009-03-19 01:51:00	0	NTA	1	1	5	P
1	2009-03-19 01:52:00	0	NTA	1	1	5	P
1	2009-03-19 01:53:00	0	NTA	1	1	5	P
1	2009-03-19 01:54:00	0	NTA	1	1	5	P
1	2009-03-19 01:55:00	0	NTA	1	1	5	P
1	2009-03-19 01:56:00	0	NTA	1	1	5	P
1	2009-03-19 01:57:00	0	NTA	1	1	5	P
1	2009-03-19 01:58:00	0	NTA	1	1	5	P
1	2009-03-19 01:59:00	0	NTA	1	1	5	P
1	2009-03-19 02:00:00	0	NTA	1	1	5	P
1	2009-03-19 02:01:00	0	NTA	2	1	5	P
1	2009-03-19 02:02:00	0	NTA	2	1	5	P
1	2009-03-19 02:03:00	0	NTA	2	1	5	P
1	2009-03-19 02:04:00	0	NTA	2	1	5	P
1	2009-03-19 02:05:00	0	NTA	2	1	5	P
1	2009-03-19 02:06:00	0	NTA	2	1	5	P
1	2009-03-19 02:07:00	0	NTA	2	1	5	P
1	2009-03-19 02:08:00	0	NTA	2	1	5	P
1	2009-03-19 02:09:00	0	NTA	2	1	5	P
1	2009-03-19 02:10:00	0	NTA	2	1	5	P
1	2009-03-19 02:11:00	0	NTA	2	1	5	P
1	2009-03-19 02:12:00	0	NTA	2	1	5	P
1	2009-03-19 02:13:00	0	NTA	2	1	5	P
1	2009-03-19 02:14:00	0	NTA	2	1	5	P
1	2009-03-19 02:15:00	0	NTA	2	1	5	P
1	2009-03-19 02:16:00	0	NTA	2	1	5	P
1	2009-03-19 02:17:00	0	NTA	2	1	5	P
1	2009-03-19 02:18:00	0	NTA	2	1	5	P
1	2009-03-19 02:19:00	0	NTA	2	1	5	P
1	2009-03-19 02:20:00	0	NTA	2	1	5	P
1	2009-03-19 02:21:00	0	NTA	2	1	5	P
1	2009-03-19 02:22:00	0	NTA	2	1	5	P
1	2009-03-19 02:23:00	0	NTA	2	1	5	P
1	2009-03-19 02:24:00	0	NTA	2	1	5	P
1	2009-03-19 02:25:00	10	NTA	2	1	5	P
1	2009-03-19 02:26:00	0	NTA	2	1	5	P
1	2009-03-19 02:27:00	0	NTA	2	1	5	P
1	2009-03-19 02:28:00	0	NTA	2	1	5	P
1	2009-03-19 02:29:00	0	NTA	2	1	5	P
1	2009-03-19 02:30:00	0	NTA	2	1	5	P
1	2009-03-19 02:31:00	0	NTA	2	1	5	P
1	2009-03-19 02:32:00	0	NTA	2	1	5	P
1	2009-03-19 02:33:00	0	NTA	2	1	5	P
1	2009-03-19 02:34:00	0	NTA	2	1	5	P
1	2009-03-19 02:35:00	0	NTA	2	1	5	P
1	2009-03-19 02:36:00	0	NTA	2	1	5	P
1	2009-03-19 02:37:00	0	NTA	2	1	5	P
1	2009-03-19 02:38:00	0	NTA	2	1	5	P
1	2009-03-19 02:39:00	0	NTA	2	1	5	P
1	2009-03-19 02:40:00	0	NTA	2	1	5	P
1	2009-03-19 02:41:00	0	NTA	2	1	5	P
1	2009-03-19 02:42:00	0	NTA	2	1	5	P
1	2009-03-19 02:43:00	0	NTA	2	1	5	P
1	2009-03-19 02:44:00	0	NTA	2	1	5	P
1	2009-03-19 02:45:00	0	NTA	2	1	5	P
1	2009-03-19 02:46:00	0	NTA	2	1	5	P
1	2009-03-19 02:47:00	0	NTA	2	1	5	P
1	2009-03-19 02:48:00	0	NTA	2	1	5	P
1	2009-03-19 02:49:00	0	NTA	2	1	5	P
1	2009-03-19 02:50:00	0	NTA	2	1	5	P
1	2009-03-19 02:51:00	0	NTA	2	1	5	P
1	2009-03-19 02:52:00	0	NTA	2	1	5	P
1	2009-03-19 02:53:00	0	NTA	2	1	5	P
1	2009-03-19 02:54:00	0	NTA	2	1	5	P
1	2009-03-19 02:55:00	0	NTA	2	1	5	P
1	2009-03-19 02:56:00	0	NTA	2	1	5	P
1	2009-03-19 02:57:00	0	NTA	2	1	5	P
1	2009-03-19 02:58:00	0	NTA	2	1	5	P
1	2009-03-19 02:59:00	0	NTA	2	1	5	P
1	2009-03-19 03:00:00	0	NTA	2	1	5	P
1	2009-03-19 03:01:00	0	NTA	3	1	5	P
1	2009-03-19 03:02:00	0	NTA	3	1	5	P
1	2009-03-19 03:03:00	0	NTA	3	1	5	P
1	2009-03-19 03:04:00	0	NTA	3	1	5	P
1	2009-03-19 03:05:00	0	NTA	3	1	5	P
1	2009-03-19 03:06:00	0	NTA	3	1	5	P
1	2009-03-19 03:07:00	0	NTA	3	1	5	P
1	2009-03-19 03:08:00	0	NTA	3	1	5	P
1	2009-03-19 03:09:00	0	NTA	3	1	5	P
1	2009-03-19 03:10:00	0	NTA	3	1	5	P
1	2009-03-19 03:11:00	0	NTA	3	1	5	P
1	2009-03-19 03:12:00	0	NTA	3	1	5	P
1	2009-03-19 03:13:00	0	NTA	3	1	5	P
1	2009-03-19 03:14:00	0	NTA	3	1	5	P
1	2009-03-19 03:15:00	0	NTA	3	1	5	P
1	2009-03-19 03:16:00	0	NTA	3	1	5	P
1	2009-03-19 03:17:00	20	NTA	3	1	5	P
1	2009-03-19 03:18:00	0	NTA	3	1	5	P
1	2009-03-19 03:19:00	0	NTA	3	1	5	P
1	2009-03-19 03:20:00	0	NTA	3	1	5	P
1	2009-03-19 03:21:00	10	NTA	3	1	5	P
1	2009-03-19 03:22:00	0	NTA	3	1	5	P
1	2009-03-19 03:23:00	10	NTA	3	1	5	P
1	2009-03-19 03:24:00	1026	NTA	3	1	5	P
1	2009-03-19 03:25:00	217	NTA	3	1	5	P
1	2009-03-19 03:26:00	20	NTA	3	1	5	P
1	2009-03-19 03:27:00	10	NTA	3	1	5	P
1	2009-03-19 03:28:00	71	NTA	3	1	5	P
1	2009-03-19 03:29:00	0	NTA	3	1	5	P
1	2009-03-19 03:30:00	0	NTA	3	1	5	P
1	2009-03-19 03:31:00	0	NTA	3	1	5	P
1	2009-03-19 03:32:00	0	NTA	3	1	5	P
1	2009-03-19 03:33:00	0	NTA	3	1	5	P
1	2009-03-19 03:34:00	0	NTA	3	1	5	P
1	2009-03-19 03:35:00	0	NTA	3	1	5	P
1	2009-03-19 03:36:00	0	NTA	3	1	5	P
1	2009-03-19 03:37:00	0	NTA	3	1	5	P
1	2009-03-19 03:38:00	0	NTA	3	1	5	P
1	2009-03-19 03:39:00	0	NTA	3	1	5	P
1	2009-03-19 03:40:00	0	NTA	3	1	5	P
1	2009-03-19 03:41:00	0	NTA	3	1	5	P
1	2009-03-19 03:42:00	0	NTA	3	1	5	P
1	2009-03-19 03:43:00	0	NTA	3	1	5	P
1	2009-03-19 03:44:00	0	NTA	3	1	5	P
1	2009-03-19 03:45:00	0	NTA	3	1	5	P
1	2009-03-19 03:46:00	0	NTA	3	1	5	P
1	2009-03-19 03:47:00	0	NTA	3	1	5	P
1	2009-03-19 03:48:00	0	NTA	3	1	5	P
1	2009-03-19 03:49:00	0	NTA	3	1	5	P
1	2009-03-19 03:50:00	0	NTA	3	1	5	P
1	2009-03-19 03:51:00	0	NTA	3	1	5	P
1	2009-03-19 03:52:00	0	NTA	3	1	5	P
1	2009-03-19 03:53:00	0	NTA	3	1	5	P
1	2009-03-19 03:54:00	0	NTA	3	1	5	P
1	2009-03-19 03:55:00	0	NTA	3	1	5	P
1	2009-03-19 03:56:00	0	NTA	3	1	5	P
1	2009-03-19 03:57:00	0	NTA	3	1	5	P
1	2009-03-19 03:58:00	0	NTA	3	1	5	P
1	2009-03-19 03:59:00	0	NTA	3	1	5	P
1	2009-03-19 04:00:00	0	NTA	3	1	5	P
1	2009-03-19 04:01:00	0	NTA	4	1	5	P
1	2009-03-19 04:02:00	0	NTA	4	1	5	P
1	2009-03-19 04:03:00	0	NTA	4	1	5	P
1	2009-03-19 04:04:00	0	NTA	4	1	5	P
1	2009-03-19 04:05:00	0	NTA	4	1	5	P
1	2009-03-19 04:06:00	0	NTA	4	1	5	P
1	2009-03-19 04:07:00	0	NTA	4	1	5	P
1	2009-03-19 04:08:00	0	NTA	4	1	5	P
1	2009-03-19 04:09:00	0	NTA	4	1	5	P
1	2009-03-19 04:10:00	0	NTA	4	1	5	P
1	2009-03-19 04:11:00	0	NTA	4	1	5	P
1	2009-03-19 04:12:00	0	NTA	4	1	5	P
1	2009-03-19 04:13:00	0	NTA	4	1	5	P
1	2009-03-19 04:14:00	0	NTA	4	1	5	P
1	2009-03-19 04:15:00	0	NTA	4	1	5	P
1	2009-03-19 04:16:00	0	NTA	4	1	5	P
1	2009-03-19 04:17:00	0	NTA	4	1	5	P
1	2009-03-19 04:18:00	0	NTA	4	1	5	P
1	2009-03-19 04:19:00	0	NTA	4	1	5	P
1	2009-03-19 04:20:00	0	NTA	4	1	5	P
1	2009-03-19 04:21:00	0	NTA	4	1	5	P
1	2009-03-19 04:22:00	0	NTA	4	1	5	P
1	2009-03-19 04:23:00	0	NTA	4	1	5	P
1	2009-03-19 04:24:00	0	NTA	4	1	5	P
1	2009-03-19 04:25:00	0	NTA	4	1	5	P
1	2009-03-19 04:26:00	0	NTA	4	1	5	P
1	2009-03-19 04:27:00	0	NTA	4	1	5	P
1	2009-03-19 04:28:00	0	NTA	4	1	5	P
1	2009-03-19 04:29:00	0	NTA	4	1	5	P
1	2009-03-19 04:30:00	0	NTA	4	1	5	P
1	2009-03-19 04:31:00	0	NTA	4	1	5	P
1	2009-03-19 04:32:00	0	NTA	4	1	5	P
1	2009-03-19 04:33:00	0	NTA	4	1	5	P
1	2009-03-19 04:34:00	0	NTA	4	1	5	P
1	2009-03-19 04:35:00	0	NTA	4	1	5	P
1	2009-03-19 04:36:00	0	NTA	4	1	5	P
1	2009-03-19 04:37:00	0	NTA	4	1	5	P
1	2009-03-19 04:38:00	0	NTA	4	1	5	P
1	2009-03-19 04:39:00	0	NTA	4	1	5	P
1	2009-03-19 04:40:00	0	NTA	4	1	5	P
1	2009-03-19 04:41:00	0	NTA	4	1	5	P
1	2009-03-19 04:42:00	0	NTA	4	1	5	P
1	2009-03-19 04:43:00	122	NTA	4	1	5	P
1	2009-03-19 04:44:00	10	NTA	4	1	5	P
1	2009-03-19 04:45:00	0	NTA	4	1	5	P
1	2009-03-19 04:46:00	0	NTA	4	1	5	P
1	2009-03-19 04:47:00	0	NTA	4	1	5	P
1	2009-03-19 04:48:00	0	NTA	4	1	5	P
1	2009-03-19 04:49:00	0	NTA	4	1	5	P
1	2009-03-19 04:50:00	0	NTA	4	1	5	P
1	2009-03-19 04:51:00	0	NTA	4	1	5	P
1	2009-03-19 04:52:00	0	NTA	4	1	5	P
1	2009-03-19 04:53:00	0	NTA	4	1	5	P
1	2009-03-19 04:54:00	0	NTA	4	1	5	P
1	2009-03-19 04:55:00	0	NTA	4	1	5	P
1	2009-03-19 04:56:00	0	NTA	4	1	5	P
1	2009-03-19 04:57:00	0	NTA	4	1	5	P
1	2009-03-19 04:58:00	0	NTA	4	1	5	P
1	2009-03-19 04:59:00	0	NTA	4	1	5	P
1	2009-03-19 05:00:00	0	NTA	4	1	5	P
1	2009-03-19 05:01:00	0	NTA	5	1	5	P
1	2009-03-19 05:02:00	0	NTA	5	1	5	P
1	2009-03-19 05:03:00	0	NTA	5	1	5	P
1	2009-03-19 05:04:00	0	NTA	5	1	5	P
1	2009-03-19 05:05:00	0	NTA	5	1	5	P
1	2009-03-19 05:06:00	0	NTA	5	1	5	P
1	2009-03-19 05:07:00	0	NTA	5	1	5	P
1	2009-03-19 05:08:00	0	NTA	5	1	5	P
1	2009-03-19 05:09:00	0	NTA	5	1	5	P
1	2009-03-19 05:10:00	0	NTA	5	1	5	P
1	2009-03-19 05:11:00	0	NTA	5	1	5	P
1	2009-03-19 05:12:00	0	NTA	5	1	5	P
1	2009-03-19 05:13:00	0	NTA	5	1	5	P
1	2009-03-19 05:14:00	0	NTA	5	1	5	P
1	2009-03-19 05:15:00	0	NTA	5	1	5	P
1	2009-03-19 05:16:00	0	NTA	5	1	5	P
1	2009-03-19 05:17:00	0	NTA	5	1	5	P
1	2009-03-19 05:18:00	0	NTA	5	1	5	P
1	2009-03-19 05:19:00	0	NTA	5	1	5	P
1	2009-03-19 05:20:00	0	NTA	5	1	5	P
1	2009-03-19 05:21:00	0	NTA	5	1	5	P
1	2009-03-19 05:22:00	0	NTA	5	1	5	P
1	2009-03-19 05:23:00	0	NTA	5	1	5	P
1	2009-03-19 05:24:00	0	NTA	5	1	5	P
1	2009-03-19 05:25:00	0	NTA	5	1	5	P
1	2009-03-19 05:26:00	0	NTA	5	1	5	P
1	2009-03-19 05:27:00	0	NTA	5	1	5	P
1	2009-03-19 05:28:00	0	NTA	5	1	5	P
1	2009-03-19 05:29:00	0	NTA	5	1	5	P
1	2009-03-19 05:30:00	0	NTA	5	1	5	P
1	2009-03-19 05:31:00	0	NTA	5	1	5	P
1	2009-03-19 05:32:00	0	NTA	5	1	5	P
1	2009-03-19 05:33:00	0	NTA	5	1	5	P
1	2009-03-19 05:34:00	0	NTA	5	1	5	P
1	2009-03-19 05:35:00	0	NTA	5	1	5	P
1	2009-03-19 05:36:00	0	NTA	5	1	5	P
1	2009-03-19 05:37:00	0	NTA	5	1	5	P
1	2009-03-19 05:38:00	0	NTA	5	1	5	P
1	2009-03-19 05:39:00	0	NTA	5	1	5	P
1	2009-03-19 05:40:00	0	NTA	5	1	5	P
1	2009-03-19 05:41:00	0	NTA	5	1	5	P
1	2009-03-19 05:42:00	0	NTA	5	1	5	P
1	2009-03-19 05:43:00	0	NTA	5	1	5	P
1	2009-03-19 05:44:00	0	NTA	5	1	5	P
1	2009-03-19 05:45:00	0	NTA	5	1	5	P
1	2009-03-19 05:46:00	0	NTA	5	1	5	P
1	2009-03-19 05:47:00	144	NTA	5	1	5	P
1	2009-03-19 05:48:00	41	NTA	5	1	5	P
1	2009-03-19 05:49:00	181	NTA	5	1	5	P
1	2009-03-19 05:50:00	953	NTA	5	1	5	P
1	2009-03-19 05:51:00	652	NTA	5	1	5	P
1	2009-03-19 05:52:00	1130	NTA	5	1	5	P
1	2009-03-19 05:53:00	181	NTA	5	1	5	P
1	2009-03-19 05:54:00	41	NTA	5	1	5	P
1	2009-03-19 05:55:00	30	NTA	5	1	5	P
1	2009-03-19 05:56:00	51	NTA	5	1	5	P
1	2009-03-19 05:57:00	71	NTA	5	1	5	P
1	2009-03-19 05:58:00	71	NTA	5	1	5	P
1	2009-03-19 05:59:00	30	NTA	5	1	5	P
1	2009-03-19 06:00:00	20	NTA	5	1	5	P
1	2009-03-19 06:01:00	10	NTA	6	1	5	P
1	2009-03-19 06:02:00	41	NTA	6	1	5	P
1	2009-03-19 06:03:00	0	NTA	6	1	5	P
1	2009-03-19 06:04:00	51	NTA	6	1	5	P
1	2009-03-19 06:05:00	30	NTA	6	1	5	P
1	2009-03-19 06:06:00	0	NTA	6	1	5	P
1	2009-03-19 06:07:00	0	NTA	6	1	5	P
1	2009-03-19 06:08:00	0	NTA	6	1	5	P
1	2009-03-19 06:09:00	51	NTA	6	1	5	P
1	2009-03-19 06:10:00	10	NTA	6	1	5	P
1	2009-03-19 06:11:00	20	NTA	6	1	5	P
1	2009-03-19 06:12:00	61	NTA	6	1	5	P
1	2009-03-19 06:13:00	0	NTA	6	1	5	P
1	2009-03-19 06:14:00	0	NTA	6	1	5	P
1	2009-03-19 06:15:00	0	NTA	6	1	5	P
1	2009-03-19 06:16:00	0	NTA	6	1	5	P
1	2009-03-19 06:17:00	0	NTA	6	1	5	P
1	2009-03-19 06:18:00	0	NTA	6	1	5	P
1	2009-03-19 06:19:00	0	NTA	6	1	5	P
1	2009-03-19 06:20:00	0	NTA	6	1	5	P
1	2009-03-19 06:21:00	30	NTA	6	1	5	P
1	2009-03-19 06:22:00	0	NTA	6	1	5	P
1	2009-03-19 06:23:00	0	NTA	6	1	5	P
1	2009-03-19 06:24:00	0	NTA	6	1	5	P
1	2009-03-19 06:25:00	0	NTA	6	1	5	P
1	2009-03-19 06:26:00	0	NTA	6	1	5	P
1	2009-03-19 06:27:00	0	NTA	6	1	5	P
1	2009-03-19 06:28:00	0	NTA	6	1	5	P
1	2009-03-19 06:29:00	0	NTA	6	1	5	P
1	2009-03-19 06:30:00	0	NTA	6	1	5	P
1	2009-03-19 06:31:00	0	NTA	6	1	5	P
1	2009-03-19 06:32:00	0	NTA	6	1	5	P
1	2009-03-19 06:33:00	0	NTA	6	1	5	P
1	2009-03-19 06:34:00	0	NTA	6	1	5	P
1	2009-03-19 06:35:00	0	NTA	6	1	5	P
1	2009-03-19 06:36:00	0	NTA	6	1	5	P
1	2009-03-19 06:37:00	0	NTA	6	1	5	P
1	2009-03-19 06:38:00	0	NTA	6	1	5	P
1	2009-03-19 06:39:00	0	NTA	6	1	5	P
1	2009-03-19 06:40:00	0	NTA	6	1	5	P
1	2009-03-19 06:41:00	0	NTA	6	1	5	P
1	2009-03-19 06:42:00	0	NTA	6	1	5	P
1	2009-03-19 06:43:00	0	NTA	6	1	5	P
1	2009-03-19 06:44:00	0	NTA	6	1	5	P
1	2009-03-19 06:45:00	0	NTA	6	1	5	P
1	2009-03-19 06:46:00	0	NTA	6	1	5	P
1	2009-03-19 06:47:00	0	NTA	6	1	5	P
1	2009-03-19 06:48:00	0	NTA	6	1	5	P
1	2009-03-19 06:49:00	0	NTA	6	1	5	P
1	2009-03-19 06:50:00	0	NTA	6	1	5	P
1	2009-03-19 06:51:00	10	NTA	6	1	5	P
1	2009-03-19 06:52:00	0	NTA	6	1	5	P
1	2009-03-19 06:53:00	0	NTA	6	1	5	P
1	2009-03-19 06:54:00	0	NTA	6	1	5	P
1	2009-03-19 06:55:00	0	NTA	6	1	5	P
1	2009-03-19 06:56:00	0	NTA	6	1	5	P
1	2009-03-19 06:57:00	0	NTA	6	1	5	P
1	2009-03-19 06:58:00	0	NTA	6	1	5	P
1	2009-03-19 06:59:00	0	NTA	6	1	5	P
1	2009-03-19 07:00:00	10	NTA	6	1	5	P
1	2009-03-19 07:01:00	10	NTA	7	1	5	P
1	2009-03-19 07:02:00	0	NTA	7	1	5	P
1	2009-03-19 07:03:00	71	NTA	7	1	5	P
1	2009-03-19 07:04:00	0	NTA	7	1	5	P
1	2009-03-19 07:05:00	0	NTA	7	1	5	P
1	2009-03-19 07:06:00	10	NTA	7	1	5	P
1	2009-03-19 07:07:00	0	NTA	7	1	5	P
1	2009-03-19 07:08:00	0	NTA	7	1	5	P
1	2009-03-19 07:09:00	0	NTA	7	1	5	P
1	2009-03-19 07:10:00	30	NTA	7	1	5	P
1	2009-03-19 07:11:00	10	NTA	7	1	5	P
1	2009-03-19 07:12:00	41	NTA	7	1	5	P
1	2009-03-19 07:13:00	0	NTA	7	1	5	P
1	2009-03-19 07:14:00	10	NTA	7	1	5	P
1	2009-03-19 07:15:00	0	NTA	7	1	5	P
1	2009-03-19 07:16:00	0	NTA	7	1	5	P
1	2009-03-19 07:17:00	0	NTA	7	1	5	P
1	2009-03-19 07:18:00	0	NTA	7	1	5	P
1	2009-03-19 07:19:00	0	NTA	7	1	5	P
1	2009-03-19 07:20:00	0	NTA	7	1	5	P
1	2009-03-19 07:21:00	0	NTA	7	1	5	P
1	2009-03-19 07:22:00	0	NTA	7	1	5	P
1	2009-03-19 07:23:00	0	NTA	7	1	5	P
1	2009-03-19 07:24:00	10	NTA	7	1	5	P
1	2009-03-19 07:25:00	0	NTA	7	1	5	P
1	2009-03-19 07:26:00	0	NTA	7	1	5	P
1	2009-03-19 07:27:00	0	NTA	7	1	5	P
1	2009-03-19 07:28:00	0	NTA	7	1	5	P
1	2009-03-19 07:29:00	0	NTA	7	1	5	P
1	2009-03-19 07:30:00	0	NTA	7	1	5	P
1	2009-03-19 07:31:00	0	DTA	7	1	5	P
1	2009-03-19 07:32:00	0	DTA	7	1	5	P
1	2009-03-19 07:33:00	0	DTA	7	1	5	P
1	2009-03-19 07:34:00	0	DTA	7	1	5	P
1	2009-03-19 07:35:00	0	DTA	7	1	5	P
1	2009-03-19 07:36:00	30	DTA	7	1	5	P
1	2009-03-19 07:37:00	61	DTA	7	1	5	P
1	2009-03-19 07:38:00	1940	DTA	7	1	5	P
1	2009-03-19 07:39:00	1386	DTA	7	1	5	P
1	2009-03-19 07:40:00	91	DTA	7	1	5	P
1	2009-03-19 07:41:00	475	DTA	7	1	5	P
1	2009-03-19 07:42:00	0	DTA	7	1	5	P
1	2009-03-19 07:43:00	817	DTA	7	1	5	P
1	2009-03-19 07:44:00	673	DTA	7	1	5	P
1	2009-03-19 07:45:00	673	DTA	7	1	5	P
1	2009-03-19 07:46:00	561	DTA	7	1	5	P
1	2009-03-19 07:47:00	366	DTA	7	1	5	P
1	2009-03-19 07:48:00	230	DTA	7	1	5	P
1	2009-03-19 07:49:00	733	DTA	7	1	5	P
1	2009-03-19 07:50:00	652	DTA	7	1	5	P
1	2009-03-19 07:51:00	242	DTA	7	1	5	P
1	2009-03-19 07:52:00	351	DTA	7	1	5	P
1	2009-03-19 07:53:00	30	DTA	7	1	5	P
1	2009-03-19 07:54:00	102	DTA	7	1	5	P
1	2009-03-19 07:55:00	169	DTA	7	1	5	P
1	2009-03-19 07:56:00	181	DTA	7	1	5	P
1	2009-03-19 07:57:00	41	DTA	7	1	5	P
1	2009-03-19 07:58:00	10	DTA	7	1	5	P
1	2009-03-19 07:59:00	10	DTA	7	1	5	P
1	2009-03-19 08:00:00	71	DTA	7	1	5	P
1	2009-03-19 08:01:00	81	DTA	8	1	5	P
1	2009-03-19 08:02:00	10	DTA	8	1	5	P
1	2009-03-19 08:03:00	193	DTA	8	1	5	P
1	2009-03-19 08:04:00	169	DTA	8	1	5	P
1	2009-03-19 08:05:00	0	DTA	8	1	5	P
1	2009-03-19 08:06:00	71	DTA	8	1	5	P
1	2009-03-19 08:07:00	0	DTA	8	1	5	P
1	2009-03-19 08:08:00	0	DTA	8	1	5	P
1	2009-03-19 08:09:00	20	DTA	8	1	5	P
1	2009-03-19 08:10:00	0	DTA	8	1	5	P
1	2009-03-19 08:11:00	20	DTA	8	1	5	P
1	2009-03-19 08:12:00	0	DTA	8	1	5	P
1	2009-03-19 08:13:00	0	DTA	8	1	5	P
1	2009-03-19 08:14:00	0	DTA	8	1	5	P
1	2009-03-19 08:15:00	0	DTA	8	1	5	P
1	2009-03-19 08:16:00	112	DTA	8	1	5	P
1	2009-03-19 08:17:00	10	DTA	8	1	5	P
1	2009-03-19 08:18:00	0	DTA	8	1	5	P
1	2009-03-19 08:19:00	10	DTA	8	1	5	P
1	2009-03-19 08:20:00	41	DTA	8	1	5	P
1	2009-03-19 08:21:00	0	DTA	8	1	5	P
1	2009-03-19 08:22:00	0	DTA	8	1	5	P
1	2009-03-19 08:23:00	0	DTA	8	1	5	P
1	2009-03-19 08:24:00	0	DTA	8	1	5	P
1	2009-03-19 08:25:00	30	DTA	8	1	5	P
1	2009-03-19 08:26:00	0	DTA	8	1	5	P
1	2009-03-19 08:27:00	0	DTA	8	1	5	P
1	2009-03-19 08:28:00	0	DTA	8	1	5	P
1	2009-03-19 08:29:00	0	DTA	8	1	5	P
1	2009-03-19 08:30:00	20	DTA	8	1	5	P
1	2009-03-19 08:31:00	71	DTA	8	1	5	P
1	2009-03-19 08:32:00	0	DTA	8	1	5	P
1	2009-03-19 08:33:00	0	DTA	8	1	5	P
1	2009-03-19 08:34:00	0	DTA	8	1	5	P
1	2009-03-19 08:35:00	0	DTA	8	1	5	P
1	2009-03-19 08:36:00	0	DTA	8	1	5	P
1	2009-03-19 08:37:00	0	DTA	8	1	5	P
1	2009-03-19 08:38:00	0	DTA	8	1	5	P
1	2009-03-19 08:39:00	30	DTA	8	1	5	P
1	2009-03-19 08:40:00	0	DTA	8	1	5	P
1	2009-03-19 08:41:00	0	DTA	8	1	5	P
1	2009-03-19 08:42:00	0	DTA	8	1	5	P
1	2009-03-19 08:43:00	0	DTA	8	1	5	P
1	2009-03-19 08:44:00	0	DTA	8	1	5	P
1	2009-03-19 08:45:00	0	DTA	8	1	5	P
1	2009-03-19 08:46:00	0	DTA	8	1	5	P
1	2009-03-19 08:47:00	0	DTA	8	1	5	P
1	2009-03-19 08:48:00	0	DTA	8	1	5	P
1	2009-03-19 08:49:00	0	DTA	8	1	5	P
1	2009-03-19 08:50:00	0	DTA	8	1	5	P
1	2009-03-19 08:51:00	0	DTA	8	1	5	P
1	2009-03-19 08:52:00	0	DTA	8	1	5	P
1	2009-03-19 08:53:00	0	DTA	8	1	5	P
1	2009-03-19 08:54:00	10	DTA	8	1	5	P
1	2009-03-19 08:55:00	0	DTA	8	1	5	P
1	2009-03-19 08:56:00	0	DTA	8	1	5	P
1	2009-03-19 08:57:00	0	DTA	8	1	5	P
1	2009-03-19 08:58:00	0	DTA	8	1	5	P
1	2009-03-19 08:59:00	0	DTA	8	1	5	P
1	2009-03-19 09:00:00	0	DTA	8	1	5	P
1	2009-03-19 09:01:00	0	DTA	9	1	5	P
1	2009-03-19 09:02:00	0	DTA	9	1	5	P
1	2009-03-19 09:03:00	0	DTA	9	1	5	P
1	2009-03-19 09:04:00	0	DTA	9	1	5	P
1	2009-03-19 09:05:00	0	DTA	9	1	5	P
1	2009-03-19 09:06:00	0	DTA	9	1	5	P
1	2009-03-19 09:07:00	0	DTA	9	1	5	P
1	2009-03-19 09:08:00	0	DTA	9	1	5	P
1	2009-03-19 09:09:00	0	DTA	9	1	5	P
1	2009-03-19 09:10:00	0	DTA	9	1	5	P
1	2009-03-19 09:11:00	0	DTA	9	1	5	P
1	2009-03-19 09:12:00	0	DTA	9	1	5	P
1	2009-03-19 09:13:00	30	DTA	9	1	5	P
1	2009-03-19 09:14:00	0	DTA	9	1	5	P
1	2009-03-19 09:15:00	0	DTA	9	1	5	P
1	2009-03-19 09:16:00	0	DTA	9	1	5	P
1	2009-03-19 09:17:00	0	DTA	9	1	5	P
1	2009-03-19 09:18:00	0	DTA	9	1	5	P
1	2009-03-19 09:19:00	0	DTA	9	1	5	P
1	2009-03-19 09:20:00	0	DTA	9	1	5	P
1	2009-03-19 09:21:00	0	DTA	9	1	5	P
1	2009-03-19 09:22:00	0	DTA	9	1	5	P
1	2009-03-19 09:23:00	0	DTA	9	1	5	P
1	2009-03-19 09:24:00	0	DTA	9	1	5	P
1	2009-03-19 09:25:00	0	DTA	9	1	5	P
1	2009-03-19 09:26:00	0	DTA	9	1	5	P
1	2009-03-19 09:27:00	0	DTA	9	1	5	P
1	2009-03-19 09:28:00	0	DTA	9	1	5	P
1	2009-03-19 09:29:00	0	DTA	9	1	5	P
1	2009-03-19 09:30:00	0	DTA	9	1	5	P
1	2009-03-19 09:31:00	0	DTA	9	1	5	P
1	2009-03-19 09:32:00	0	DTA	9	1	5	P
1	2009-03-19 09:33:00	0	DTA	9	1	5	P
1	2009-03-19 09:34:00	0	DTA	9	1	5	P
1	2009-03-19 09:35:00	0	DTA	9	1	5	P
1	2009-03-19 09:36:00	0	DTA	9	1	5	P
1	2009-03-19 09:37:00	0	DTA	9	1	5	P
1	2009-03-19 09:38:00	0	DTA	9	1	5	P
1	2009-03-19 09:39:00	0	DTA	9	1	5	P
1	2009-03-19 09:40:00	0	DTA	9	1	5	P
1	2009-03-19 09:41:00	0	DTA	9	1	5	P
1	2009-03-19 09:42:00	0	DTA	9	1	5	P
1	2009-03-19 09:43:00	0	DTA	9	1	5	P
1	2009-03-19 09:44:00	0	DTA	9	1	5	P
1	2009-03-19 09:45:00	0	DTA	9	1	5	P
1	2009-03-19 09:46:00	0	DTA	9	1	5	P
1	2009-03-19 09:47:00	0	DTA	9	1	5	P
1	2009-03-19 09:48:00	0	DTA	9	1	5	P
1	2009-03-19 09:49:00	0	DTA	9	1	5	P
1	2009-03-19 09:50:00	0	DTA	9	1	5	P
1	2009-03-19 09:51:00	0	DTA	9	1	5	P
1	2009-03-19 09:52:00	0	DTA	9	1	5	P
1	2009-03-19 09:53:00	102	DTA	9	1	5	P
1	2009-03-19 09:54:00	0	DTA	9	1	5	P
1	2009-03-19 09:55:00	0	DTA	9	1	5	P
1	2009-03-19 09:56:00	61	DTA	9	1	5	P
1	2009-03-19 09:57:00	144	DTA	9	1	5	P
1	2009-03-19 09:58:00	217	DTA	9	1	5	P
1	2009-03-19 09:59:00	41	DTA	9	1	5	P
1	2009-03-19 10:00:00	181	DTA	9	1	5	P
1	2009-03-19 10:01:00	51	DTA	10	1	5	P
1	2009-03-19 10:02:00	30	DTA	10	1	5	P
1	2009-03-19 10:03:00	112	DTA	10	1	5	P
1	2009-03-19 10:04:00	30	DTA	10	1	5	P
1	2009-03-19 10:05:00	20	DTA	10	1	5	P
1	2009-03-19 10:06:00	508	DTA	10	1	5	P
1	2009-03-19 10:07:00	817	DTA	10	1	5	P
1	2009-03-19 10:08:00	1026	DTA	10	1	5	P
1	2009-03-19 10:09:00	1130	DTA	10	1	5	P
1	2009-03-19 10:10:00	181	DTA	10	1	5	P
1	2009-03-19 10:11:00	280	DTA	10	1	5	P
1	2009-03-19 10:12:00	91	DTA	10	1	5	P
1	2009-03-19 10:13:00	112	DTA	10	1	5	P
1	2009-03-19 10:14:00	61	DTA	10	1	5	P
1	2009-03-19 10:15:00	0	DTA	10	1	5	P
1	2009-03-19 10:16:00	156	DTA	10	1	5	P
1	2009-03-19 10:17:00	41	DTA	10	1	5	P
1	2009-03-19 10:18:00	91	DTA	10	1	5	P
1	2009-03-19 10:19:00	122	DTA	10	1	5	P
1	2009-03-19 10:20:00	41	DTA	10	1	5	P
1	2009-03-19 10:21:00	0	DTA	10	1	5	P
1	2009-03-19 10:22:00	132	DTA	10	1	5	P
1	2009-03-19 10:23:00	20	DTA	10	1	5	P
1	2009-03-19 10:24:00	0	DTA	10	1	5	P
1	2009-03-19 10:25:00	0	DTA	10	1	5	P
1	2009-03-19 10:26:00	0	DTA	10	1	5	P
1	2009-03-19 10:27:00	169	DTA	10	1	5	P
1	2009-03-19 10:28:00	0	DTA	10	1	5	P
1	2009-03-19 10:29:00	10	DTA	10	1	5	P
1	2009-03-19 10:30:00	0	DTA	10	1	5	P
1	2009-03-19 10:31:00	0	DTA	10	1	5	P
1	2009-03-19 10:32:00	20	DTA	10	1	5	P
1	2009-03-19 10:33:00	0	DTA	10	1	5	P
1	2009-03-19 10:34:00	112	DTA	10	1	5	P
1	2009-03-19 10:35:00	51	DTA	10	1	5	P
1	2009-03-19 10:36:00	122	DTA	10	1	5	P
1	2009-03-19 10:37:00	380	DTA	10	1	5	P
1	2009-03-19 10:38:00	1156	DTA	10	1	5	P
1	2009-03-19 10:39:00	475	DTA	10	1	5	P
1	2009-03-19 10:40:00	673	DTA	10	1	5	P
1	2009-03-19 10:41:00	0	DTA	10	1	5	P
1	2009-03-19 10:42:00	10	DTA	10	1	5	P
1	2009-03-19 10:43:00	0	DTA	10	1	5	P
1	2009-03-19 10:44:00	0	DTA	10	1	5	P
1	2009-03-19 10:45:00	0	DTA	10	1	5	P
1	2009-03-19 10:46:00	81	DTA	10	1	5	P
1	2009-03-19 10:47:00	51	DTA	10	1	5	P
1	2009-03-19 10:48:00	10	DTA	10	1	5	P
1	2009-03-19 10:49:00	0	DTA	10	1	5	P
1	2009-03-19 10:50:00	0	DTA	10	1	5	P
1	2009-03-19 10:51:00	10	DTA	10	1	5	P
1	2009-03-19 10:52:00	0	DTA	10	1	5	P
1	2009-03-19 10:53:00	0	DTA	10	1	5	P
1	2009-03-19 10:54:00	0	DTA	10	1	5	P
1	2009-03-19 10:55:00	0	DTA	10	1	5	P
1	2009-03-19 10:56:00	0	DTA	10	1	5	P
1	2009-03-19 10:57:00	0	DTA	10	1	5	P
1	2009-03-19 10:58:00	0	DTA	10	1	5	P
1	2009-03-19 10:59:00	0	DTA	10	1	5	P
1	2009-03-19 11:00:00	0	DTA	10	1	5	P
1	2009-03-19 11:01:00	0	DTA	11	1	5	P
1	2009-03-19 11:02:00	0	DTA	11	1	5	P
1	2009-03-19 11:03:00	217	DTA	11	1	5	P
1	2009-03-19 11:04:00	20	DTA	11	1	5	P
1	2009-03-19 11:05:00	132	DTA	11	1	5	P
1	2009-03-19 11:06:00	230	DTA	11	1	5	P
1	2009-03-19 11:07:00	280	DTA	11	1	5	P
1	2009-03-19 11:08:00	169	DTA	11	1	5	P
1	2009-03-19 11:09:00	0	DTA	11	1	5	P
1	2009-03-19 11:10:00	0	DTA	11	1	5	P
1	2009-03-19 11:11:00	0	DTA	11	1	5	P
1	2009-03-19 11:12:00	0	DTA	11	1	5	P
1	2009-03-19 11:13:00	0	DTA	11	1	5	P
1	2009-03-19 11:14:00	0	DTA	11	1	5	P
1	2009-03-19 11:15:00	122	DTA	11	1	5	P
1	2009-03-19 11:16:00	41	DTA	11	1	5	P
1	2009-03-19 11:17:00	51	DTA	11	1	5	P
1	2009-03-19 11:18:00	280	DTA	11	1	5	P
1	2009-03-19 11:19:00	323	DTA	11	1	5	P
1	2009-03-19 11:20:00	280	DTA	11	1	5	P
1	2009-03-19 11:21:00	181	DTA	11	1	5	P
1	2009-03-19 11:22:00	112	DTA	11	1	5	P
1	2009-03-19 11:23:00	20	DTA	11	1	5	P
1	2009-03-19 11:24:00	410	DTA	11	1	5	P
1	2009-03-19 11:25:00	380	DTA	11	1	5	P
1	2009-03-19 11:26:00	122	DTA	11	1	5	P
1	2009-03-19 11:27:00	91	DTA	11	1	5	P
1	2009-03-19 11:28:00	280	DTA	11	1	5	P
1	2009-03-19 11:29:00	280	DTA	11	1	5	P
1	2009-03-19 11:30:00	61	DTA	11	1	5	P
1	2009-03-19 11:31:00	0	DTA	11	1	5	P
1	2009-03-19 11:32:00	0	DTA	11	1	5	P
1	2009-03-19 11:33:00	0	DTA	11	1	5	P
1	2009-03-19 11:34:00	0	DTA	11	1	5	P
1	2009-03-19 11:35:00	0	DTA	11	1	5	P
1	2009-03-19 11:36:00	0	DTA	11	1	5	P
1	2009-03-19 11:37:00	0	DTA	11	1	5	P
1	2009-03-19 11:38:00	0	DTA	11	1	5	P
1	2009-03-19 11:39:00	10	DTA	11	1	5	P
1	2009-03-19 11:40:00	0	DTA	11	1	5	P
1	2009-03-19 11:41:00	30	DTA	11	1	5	P
1	2009-03-19 11:42:00	0	DTA	11	1	5	P
1	2009-03-19 11:43:00	0	DTA	11	1	5	P
1	2009-03-19 11:44:00	112	DTA	11	1	5	P
1	2009-03-19 11:45:00	91	DTA	11	1	5	P
1	2009-03-19 11:46:00	394	DTA	11	1	5	P
1	2009-03-19 11:47:00	132	DTA	11	1	5	P
1	2009-03-19 11:48:00	0	DTA	11	1	5	P
1	2009-03-19 11:49:00	0	DTA	11	1	5	P
1	2009-03-19 11:50:00	0	DTA	11	1	5	P
1	2009-03-19 11:51:00	0	DTA	11	1	5	P
1	2009-03-19 11:52:00	181	DTA	11	1	5	P
1	2009-03-19 11:53:00	156	DTA	11	1	5	P
1	2009-03-19 11:54:00	0	DTA	11	1	5	P
1	2009-03-19 11:55:00	0	DTA	11	1	5	P
1	2009-03-19 11:56:00	0	DTA	11	1	5	P
1	2009-03-19 11:57:00	51	DTA	11	1	5	P
1	2009-03-19 11:58:00	0	DTA	11	1	5	P
1	2009-03-19 11:59:00	0	DTA	11	1	5	P
1	2009-03-19 12:00:00	0	DTA	11	1	5	P
1	2009-03-19 12:01:00	0	DTA	12	1	5	P
1	2009-03-19 12:02:00	0	DTA	12	1	5	P
1	2009-03-19 12:03:00	0	DTA	12	1	5	P
1	2009-03-19 12:04:00	0	DTA	12	1	5	P
1	2009-03-19 12:05:00	0	DTA	12	1	5	P
1	2009-03-19 12:06:00	0	DTA	12	1	5	P
1	2009-03-19 12:07:00	0	DTA	12	1	5	P
1	2009-03-19 12:08:00	0	DTA	12	1	5	P
1	2009-03-19 12:09:00	0	DTA	12	1	5	P
1	2009-03-19 12:10:00	0	DTA	12	1	5	P
1	2009-03-19 12:11:00	10	DTA	12	1	5	P
1	2009-03-19 12:12:00	0	DTA	12	1	5	P
1	2009-03-19 12:13:00	0	DTA	12	1	5	P
1	2009-03-19 12:14:00	0	DTA	12	1	5	P
1	2009-03-19 12:15:00	205	DTA	12	1	5	P
1	2009-03-19 12:16:00	193	DTA	12	1	5	P
1	2009-03-19 12:17:00	459	DTA	12	1	5	P
1	2009-03-19 12:18:00	144	DTA	12	1	5	P	Peak DTA
1	2009-03-19 12:19:00	0	DTA	12	1	5	P	Peak DTA
1	2009-03-19 12:20:00	102	DTA	12	1	5	P	Peak DTA
1	2009-03-19 12:21:00	0	DTA	12	1	5	P	Peak DTA
1	2009-03-19 12:22:00	0	DTA	12	1	5	P	Peak DTA
1	2009-03-19 12:23:00	309	DTA	12	1	5	P	Peak DTA
1	2009-03-19 12:24:00	254	DTA	12	1	5	P	Peak DTA
1	2009-03-19 12:25:00	366	DTA	12	1	5	P	Peak DTA
1	2009-03-19 12:26:00	41	DTA	12	1	5	P	Peak DTA
1	2009-03-19 12:27:00	0	DTA	12	1	5	P	Peak DTA
1	2009-03-19 12:28:00	10	DTA	12	1	5	P	Peak DTA
1	2009-03-19 12:29:00	0	DTA	12	1	5	P	Peak DTA
1	2009-03-19 12:30:00	884	DTA	12	1	5	P	Peak DTA
1	2009-03-19 12:31:00	394	DTA	12	1	5	P	Peak DTA
1	2009-03-19 12:32:00	41	DTA	12	1	5	P	Peak DTA
1	2009-03-19 12:33:00	0	DTA	12	1	5	P	Peak DTA
1	2009-03-19 12:34:00	10	DTA	12	1	5	P	Peak DTA
1	2009-03-19 12:35:00	380	DTA	12	1	5	P	Peak DTA
1	2009-03-19 12:36:00	309	DTA	12	1	5	P	Peak DTA
1	2009-03-19 12:37:00	337	DTA	12	1	5	P	Peak DTA
1	2009-03-19 12:38:00	51	DTA	12	1	5	P	Peak DTA
1	2009-03-19 12:39:00	41	DTA	12	1	5	P	Peak DTA
1	2009-03-19 12:40:00	0	DTA	12	1	5	P	Peak DTA
1	2009-03-19 12:41:00	20	DTA	12	1	5	P	Peak DTA
1	2009-03-19 12:42:00	10	DTA	12	1	5	P	Peak DTA
1	2009-03-19 12:43:00	20	DTA	12	1	5	P	Peak DTA
1	2009-03-19 12:44:00	81	DTA	12	1	5	P	Peak DTA
1	2009-03-19 12:45:00	0	DTA	12	1	5	P	Peak DTA
1	2009-03-19 12:46:00	10	DTA	12	1	5	P	Peak DTA
1	2009-03-19 12:47:00	0	DTA	12	1	5	P	Peak DTA
1	2009-03-19 12:48:00	0	DTA	12	1	5	P	Peak DTA
1	2009-03-19 12:49:00	102	DTA	12	1	5	P	Peak DTA
1	2009-03-19 12:50:00	0	DTA	12	1	5	P	Peak DTA
1	2009-03-19 12:51:00	0	DTA	12	1	5	P	Peak DTA
1	2009-03-19 12:52:00	0	DTA	12	1	5	P	Peak DTA
1	2009-03-19 12:53:00	0	DTA	12	1	5	P	Peak DTA
1	2009-03-19 12:54:00	0	DTA	12	1	5	P	Peak DTA
1	2009-03-19 12:55:00	0	DTA	12	1	5	P	Peak DTA
1	2009-03-19 12:56:00	0	DTA	12	1	5	P	Peak DTA
1	2009-03-19 12:57:00	0	DTA	12	1	5	P	Peak DTA
1	2009-03-19 12:58:00	0	DTA	12	1	5	P	Peak DTA
1	2009-03-19 12:59:00	0	DTA	12	1	5	P	Peak DTA
1	2009-03-19 13:00:00	10	DTA	12	1	5	P	Peak DTA
1	2009-03-19 13:01:00	0	DTA	13	1	5	P	Peak DTA
1	2009-03-19 13:02:00	10	DTA	13	1	5	P	Peak DTA
1	2009-03-19 13:03:00	0	DTA	13	1	5	P	Peak DTA
1	2009-03-19 13:04:00	0	DTA	13	1	5	P	Peak DTA
1	2009-03-19 13:05:00	0	DTA	13	1	5	P	Peak DTA
1	2009-03-19 13:06:00	0	DTA	13	1	5	P	Peak DTA
1	2009-03-19 13:07:00	0	DTA	13	1	5	P	Peak DTA
1	2009-03-19 13:08:00	0	DTA	13	1	5	P	Peak DTA
1	2009-03-19 13:09:00	0	DTA	13	1	5	P	Peak DTA
1	2009-03-19 13:10:00	0	DTA	13	1	5	P	Peak DTA
1	2009-03-19 13:11:00	0	DTA	13	1	5	P	Peak DTA
1	2009-03-19 13:12:00	0	DTA	13	1	5	P	Peak DTA
1	2009-03-19 13:13:00	0	DTA	13	1	5	P	Peak DTA
1	2009-03-19 13:14:00	0	DTA	13	1	5	P	Peak DTA
1	2009-03-19 13:15:00	41	DTA	13	1	5	P	Peak DTA
1	2009-03-19 13:16:00	0	DTA	13	1	5	P	Peak DTA
1	2009-03-19 13:17:00	0	DTA	13	1	5	P	Peak DTA
1	2009-03-19 13:18:00	0	DTA	13	1	5	P	Peak DTA
1	2009-03-19 13:19:00	0	DTA	13	1	5	P	Peak DTA
1	2009-03-19 13:20:00	0	DTA	13	1	5	P	Peak DTA
1	2009-03-19 13:21:00	10	DTA	13	1	5	P	Peak DTA
1	2009-03-19 13:22:00	10	DTA	13	1	5	P	Peak DTA
1	2009-03-19 13:23:00	10	DTA	13	1	5	P	Peak DTA
1	2009-03-19 13:24:00	0	DTA	13	1	5	P	Peak DTA
1	2009-03-19 13:25:00	30	DTA	13	1	5	P	Peak DTA
1	2009-03-19 13:26:00	0	DTA	13	1	5	P	Peak DTA
1	2009-03-19 13:27:00	10	DTA	13	1	5	P	Peak DTA
1	2009-03-19 13:28:00	10	DTA	13	1	5	P	Peak DTA
1	2009-03-19 13:29:00	20	DTA	13	1	5	P	Peak DTA
1	2009-03-19 13:30:00	0	DTA	13	1	5	P	Peak DTA
1	2009-03-19 13:31:00	0	DTA	13	1	5	P	Peak DTA
1	2009-03-19 13:32:00	0	DTA	13	1	5	P	Peak DTA
1	2009-03-19 13:33:00	10	DTA	13	1	5	P	Peak DTA
1	2009-03-19 13:34:00	61	DTA	13	1	5	P	Peak DTA
1	2009-03-19 13:35:00	0	DTA	13	1	5	P	Peak DTA
1	2009-03-19 13:36:00	10	DTA	13	1	5	P	Peak DTA
1	2009-03-19 13:37:00	0	DTA	13	1	5	P	Peak DTA
1	2009-03-19 13:38:00	0	DTA	13	1	5	P	Peak DTA
1	2009-03-19 13:39:00	0	DTA	13	1	5	P	Peak DTA
1	2009-03-19 13:40:00	10	DTA	13	1	5	P	Peak DTA
1	2009-03-19 13:41:00	0	DTA	13	1	5	P	Peak DTA
1	2009-03-19 13:42:00	0	DTA	13	1	5	P	Peak DTA
1	2009-03-19 13:43:00	0	DTA	13	1	5	P	Peak DTA
1	2009-03-19 13:44:00	0	DTA	13	1	5	P	Peak DTA
1	2009-03-19 13:45:00	652	DTA	13	1	5	P	Peak DTA
1	2009-03-19 13:46:00	20	DTA	13	1	5	P	Peak DTA
1	2009-03-19 13:47:00	0	DTA	13	1	5	P	Peak DTA
1	2009-03-19 13:48:00	20	DTA	13	1	5	P	Peak DTA
1	2009-03-19 13:49:00	10	DTA	13	1	5	P	Peak DTA
1	2009-03-19 13:50:00	102	DTA	13	1	5	P	Peak DTA
1	2009-03-19 13:51:00	366	DTA	13	1	5	P	Peak DTA
1	2009-03-19 13:52:00	380	DTA	13	1	5	P	Peak DTA
1	2009-03-19 13:53:00	242	DTA	13	1	5	P	Peak DTA
1	2009-03-19 13:54:00	0	DTA	13	1	5	P	Peak DTA
1	2009-03-19 13:55:00	0	DTA	13	1	5	P	Peak DTA
1	2009-03-19 13:56:00	0	DTA	13	1	5	P	Peak DTA
1	2009-03-19 13:57:00	0	DTA	13	1	5	P	Peak DTA
1	2009-03-19 13:58:00	0	DTA	13	1	5	P	Peak DTA
1	2009-03-19 13:59:00	0	DTA	13	1	5	P	Peak DTA
1	2009-03-19 14:00:00	280	DTA	13	1	5	P	Peak DTA
1	2009-03-19 14:01:00	380	DTA	14	1	5	P	Peak DTA
1	2009-03-19 14:02:00	323	DTA	14	1	5	P	Peak DTA
1	2009-03-19 14:03:00	0	DTA	14	1	5	P	Peak DTA
1	2009-03-19 14:04:00	0	DTA	14	1	5	P	Peak DTA
1	2009-03-19 14:05:00	30	DTA	14	1	5	P	Peak DTA
1	2009-03-19 14:06:00	0	DTA	14	1	5	P	Peak DTA
1	2009-03-19 14:07:00	0	DTA	14	1	5	P	Peak DTA
1	2009-03-19 14:08:00	0	DTA	14	1	5	P	Peak DTA
1	2009-03-19 14:09:00	0	DTA	14	1	5	P	Peak DTA
1	2009-03-19 14:10:00	181	DTA	14	1	5	P	Peak DTA
1	2009-03-19 14:11:00	0	DTA	14	1	5	P	Peak DTA
1	2009-03-19 14:12:00	0	DTA	14	1	5	P	Peak DTA
1	2009-03-19 14:13:00	0	DTA	14	1	5	P	Peak DTA
1	2009-03-19 14:14:00	0	DTA	14	1	5	P	Peak DTA
1	2009-03-19 14:15:00	156	DTA	14	1	5	P	Peak DTA
1	2009-03-19 14:16:00	0	DTA	14	1	5	P	Peak DTA
1	2009-03-19 14:17:00	0	DTA	14	1	5	P	Peak DTA
1	2009-03-19 14:18:00	839	DTA	14	1	5	P	Peak DTA
1	2009-03-19 14:19:00	351	DTA	14	1	5	P	Peak DTA
1	2009-03-19 14:20:00	132	DTA	14	1	5	P	Peak DTA
1	2009-03-19 14:21:00	20	DTA	14	1	5	P	Peak DTA
1	2009-03-19 14:22:00	217	DTA	14	1	5	P	Peak DTA
1	2009-03-19 14:23:00	459	DTA	14	1	5	P	Peak DTA
1	2009-03-19 14:24:00	10	DTA	14	1	5	P	Peak DTA
1	2009-03-19 14:25:00	41	DTA	14	1	5	P	Peak DTA
1	2009-03-19 14:26:00	20	DTA	14	1	5	P	Peak DTA
1	2009-03-19 14:27:00	41	DTA	14	1	5	P	Peak DTA
1	2009-03-19 14:28:00	10	DTA	14	1	5	P	Peak DTA
1	2009-03-19 14:29:00	10	DTA	14	1	5	P	Peak DTA
1	2009-03-19 14:30:00	0	DTA	14	1	5	P	Peak DTA
1	2009-03-19 14:31:00	0	DTA	14	1	5	P	Peak DTA
1	2009-03-19 14:32:00	20	DTA	14	1	5	P	Peak DTA
1	2009-03-19 14:33:00	10	DTA	14	1	5	P	Peak DTA
1	2009-03-19 14:34:00	597	DTA	14	1	5	P	Peak DTA
1	2009-03-19 14:35:00	102	DTA	14	1	5	P	Peak DTA
1	2009-03-19 14:36:00	673	DTA	14	1	5	P	Peak DTA
1	2009-03-19 14:37:00	0	DTA	14	1	5	P	Peak DTA
1	2009-03-19 14:38:00	0	DTA	14	1	5	P	Peak DTA
1	2009-03-19 14:39:00	41	DTA	14	1	5	P	Peak DTA
1	2009-03-19 14:40:00	0	DTA	14	1	5	P	Peak DTA
1	2009-03-19 14:41:00	0	DTA	14	1	5	P	Peak DTA
1	2009-03-19 14:42:00	0	DTA	14	1	5	P	Peak DTA
1	2009-03-19 14:43:00	0	DTA	14	1	5	P	Peak DTA
1	2009-03-19 14:44:00	0	DTA	14	1	5	P	Peak DTA
1	2009-03-19 14:45:00	0	DTA	14	1	5	P	Peak DTA
1	2009-03-19 14:46:00	0	DTA	14	1	5	P	Peak DTA
1	2009-03-19 14:47:00	0	DTA	14	1	5	P	Peak DTA
1	2009-03-19 14:48:00	351	DTA	14	1	5	P	Peak DTA
1	2009-03-19 14:49:00	30	DTA	14	1	5	P	Peak DTA
1	2009-03-19 14:50:00	169	DTA	14	1	5	P	Peak DTA
1	2009-03-19 14:51:00	132	DTA	14	1	5	P	Peak DTA
1	2009-03-19 14:52:00	10	DTA	14	1	5	P	Peak DTA
1	2009-03-19 14:53:00	20	DTA	14	1	5	P	Peak DTA
1	2009-03-19 14:54:00	10	DTA	14	1	5	P	Peak DTA
1	2009-03-19 14:55:00	0	DTA	14	1	5	P	Peak DTA
1	2009-03-19 14:56:00	10	DTA	14	1	5	P	Peak DTA
1	2009-03-19 14:57:00	20	DTA	14	1	5	P	Peak DTA
1	2009-03-19 14:58:00	0	DTA	14	1	5	P	Peak DTA
1	2009-03-19 14:59:00	10	DTA	14	1	5	P	Peak DTA
1	2009-03-19 15:00:00	10	DTA	14	1	5	P	Peak DTA
1	2009-03-19 15:01:00	0	DTA	15	1	5	P	Peak DTA
1	2009-03-19 15:02:00	10	DTA	15	1	5	P	Peak DTA
1	2009-03-19 15:03:00	0	DTA	15	1	5	P	Peak DTA
1	2009-03-19 15:04:00	0	DTA	15	1	5	P	Peak DTA
1	2009-03-19 15:05:00	0	DTA	15	1	5	P	Peak DTA
1	2009-03-19 15:06:00	0	DTA	15	1	5	P	Peak DTA
1	2009-03-19 15:07:00	10	DTA	15	1	5	P	Peak DTA
1	2009-03-19 15:08:00	0	DTA	15	1	5	P	Peak DTA
1	2009-03-19 15:09:00	0	DTA	15	1	5	P	Peak DTA
1	2009-03-19 15:10:00	10	DTA	15	1	5	P	Peak DTA
1	2009-03-19 15:11:00	0	DTA	15	1	5	P	Peak DTA
1	2009-03-19 15:12:00	10	DTA	15	1	5	P	Peak DTA
1	2009-03-19 15:13:00	41	DTA	15	1	5	P	Peak DTA
1	2009-03-19 15:14:00	112	DTA	15	1	5	P	Peak DTA
1	2009-03-19 15:15:00	579	DTA	15	1	5	P	Peak DTA
1	2009-03-19 15:16:00	266	DTA	15	1	5	P	Peak DTA
1	2009-03-19 15:17:00	443	DTA	15	1	5	P	Peak DTA
1	2009-03-19 15:18:00	443	DTA	15	1	5	P	Peak DTA
1	2009-03-19 15:19:00	10	DTA	15	1	5	P	Peak DTA
1	2009-03-19 15:20:00	10	DTA	15	1	5	P	Peak DTA
1	2009-03-19 15:21:00	71	DTA	15	1	5	P	Peak DTA
1	2009-03-19 15:22:00	309	DTA	15	1	5	P	Peak DTA
1	2009-03-19 15:23:00	443	DTA	15	1	5	P	Peak DTA
1	2009-03-19 15:24:00	230	DTA	15	1	5	P	Peak DTA
1	2009-03-19 15:25:00	61	DTA	15	1	5	P	Peak DTA
1	2009-03-19 15:26:00	144	DTA	15	1	5	P	Peak DTA
1	2009-03-19 15:27:00	122	DTA	15	1	5	P	Peak DTA
1	2009-03-19 15:28:00	0	DTA	15	1	5	P	Peak DTA
1	2009-03-19 15:29:00	0	DTA	15	1	5	P	Peak DTA
1	2009-03-19 15:30:00	242	DTA	15	1	5	P	Peak DTA
1	2009-03-19 15:31:00	10	DTA	15	1	5	P	Peak DTA
1	2009-03-19 15:32:00	193	DTA	15	1	5	P	Peak DTA
1	2009-03-19 15:33:00	102	DTA	15	1	5	P	Peak DTA
1	2009-03-19 15:34:00	20	DTA	15	1	5	P	Peak DTA
1	2009-03-19 15:35:00	0	DTA	15	1	5	P	Peak DTA
1	2009-03-19 15:36:00	0	DTA	15	1	5	P	Peak DTA
1	2009-03-19 15:37:00	10	DTA	15	1	5	P	Peak DTA
1	2009-03-19 15:38:00	0	DTA	15	1	5	P	Peak DTA
1	2009-03-19 15:39:00	10	DTA	15	1	5	P	Peak DTA
1	2009-03-19 15:40:00	366	DTA	15	1	5	P	Peak DTA
1	2009-03-19 15:41:00	394	DTA	15	1	5	P	Peak DTA
1	2009-03-19 15:42:00	144	DTA	15	1	5	P	Peak DTA
1	2009-03-19 15:43:00	0	DTA	15	1	5	P	Peak DTA
1	2009-03-19 15:44:00	0	DTA	15	1	5	P	Peak DTA
1	2009-03-19 15:45:00	20	DTA	15	1	5	P	Peak DTA
1	2009-03-19 15:46:00	0	DTA	15	1	5	P	Peak DTA
1	2009-03-19 15:47:00	0	DTA	15	1	5	P	Peak DTA
1	2009-03-19 15:48:00	0	DTA	15	1	5	P	Peak DTA
1	2009-03-19 15:49:00	0	DTA	15	1	5	P	Peak DTA
1	2009-03-19 15:50:00	0	DTA	15	1	5	P	Peak DTA
1	2009-03-19 15:51:00	0	DTA	15	1	5	P	Peak DTA
1	2009-03-19 15:52:00	0	DTA	15	1	5	P	Peak DTA
1	2009-03-19 15:53:00	0	DTA	15	1	5	P	Peak DTA
1	2009-03-19 15:54:00	254	DTA	15	1	5	P	Peak DTA
1	2009-03-19 15:55:00	0	DTA	15	1	5	P	Peak DTA
1	2009-03-19 15:56:00	20	DTA	15	1	5	P	Peak DTA
1	2009-03-19 15:57:00	30	DTA	15	1	5	P	Peak DTA
1	2009-03-19 15:58:00	475	DTA	15	1	5	P	Peak DTA
1	2009-03-19 15:59:00	673	DTA	15	1	5	P	Peak DTA
1	2009-03-19 16:00:00	254	DTA	15	1	5	P	Peak DTA
1	2009-03-19 16:01:00	10	DTA	16	1	5	P	Peak DTA
1	2009-03-19 16:02:00	41	DTA	16	1	5	P	Peak DTA
1	2009-03-19 16:03:00	20	DTA	16	1	5	P	Peak DTA
1	2009-03-19 16:04:00	10	DTA	16	1	5	P	Peak DTA
1	2009-03-19 16:05:00	0	DTA	16	1	5	P	Peak DTA
1	2009-03-19 16:06:00	10	DTA	16	1	5	P	Peak DTA
1	2009-03-19 16:07:00	0	DTA	16	1	5	P	Peak DTA
1	2009-03-19 16:08:00	144	DTA	16	1	5	P	Peak DTA
1	2009-03-19 16:09:00	0	DTA	16	1	5	P	Peak DTA
1	2009-03-19 16:10:00	0	DTA	16	1	5	P	Peak DTA
1	2009-03-19 16:11:00	0	DTA	16	1	5	P	Peak DTA
1	2009-03-19 16:12:00	0	DTA	16	1	5	P	Peak DTA
1	2009-03-19 16:13:00	0	DTA	16	1	5	P	Peak DTA
1	2009-03-19 16:14:00	0	DTA	16	1	5	P	Peak DTA
1	2009-03-19 16:15:00	0	DTA	16	1	5	P	Peak DTA
1	2009-03-19 16:16:00	0	DTA	16	1	5	P	Peak DTA
1	2009-03-19 16:17:00	81	DTA	16	1	5	P	Peak DTA
1	2009-03-19 16:18:00	205	DTA	16	1	5	P	Peak DTA
1	2009-03-19 16:19:00	112	DTA	16	1	5	P	Peak DTA
1	2009-03-19 16:20:00	380	DTA	16	1	5	P	Peak DTA
1	2009-03-19 16:21:00	508	DTA	16	1	5	P	Peak DTA
1	2009-03-19 16:22:00	230	DTA	16	1	5	P	Peak DTA
1	2009-03-19 16:23:00	0	DTA	16	1	5	P	Peak DTA
1	2009-03-19 16:24:00	10	DTA	16	1	5	P	Peak DTA
1	2009-03-19 16:25:00	20	DTA	16	1	5	P	Peak DTA
1	2009-03-19 16:26:00	0	DTA	16	1	5	P	Peak DTA
1	2009-03-19 16:27:00	10	DTA	16	1	5	P	Peak DTA
1	2009-03-19 16:28:00	0	DTA	16	1	5	P	Peak DTA
1	2009-03-19 16:29:00	0	DTA	16	1	5	P	Peak DTA
1	2009-03-19 16:30:00	0	DTA	16	1	5	P	Peak DTA
1	2009-03-19 16:31:00	0	DTA	16	1	5	P	Peak DTA
1	2009-03-19 16:32:00	0	DTA	16	1	5	P	Peak DTA
1	2009-03-19 16:33:00	20	DTA	16	1	5	P	Peak DTA
1	2009-03-19 16:34:00	0	DTA	16	1	5	P	Peak DTA
1	2009-03-19 16:35:00	0	DTA	16	1	5	P	Peak DTA
1	2009-03-19 16:36:00	0	DTA	16	1	5	P	Peak DTA
1	2009-03-19 16:37:00	0	DTA	16	1	5	P	Peak DTA
1	2009-03-19 16:38:00	0	DTA	16	1	5	P	Peak DTA
1	2009-03-19 16:39:00	0	DTA	16	1	5	P	Peak DTA
1	2009-03-19 16:40:00	10	DTA	16	1	5	P	Peak DTA
1	2009-03-19 16:41:00	10	DTA	16	1	5	P	Peak DTA
1	2009-03-19 16:42:00	0	DTA	16	1	5	P	Peak DTA
1	2009-03-19 16:43:00	0	DTA	16	1	5	P	Peak DTA
1	2009-03-19 16:44:00	0	DTA	16	1	5	P	Peak DTA
1	2009-03-19 16:45:00	0	DTA	16	1	5	P	Peak DTA
1	2009-03-19 16:46:00	0	DTA	16	1	5	P	Peak DTA
1	2009-03-19 16:47:00	20	DTA	16	1	5	P	Peak DTA
1	2009-03-19 16:48:00	0	DTA	16	1	5	P	Peak DTA
1	2009-03-19 16:49:00	112	DTA	16	1	5	P	Peak DTA
1	2009-03-19 16:50:00	10	DTA	16	1	5	P	Peak DTA
1	2009-03-19 16:51:00	0	DTA	16	1	5	P	Peak DTA
1	2009-03-19 16:52:00	10	DTA	16	1	5	P	Peak DTA
1	2009-03-19 16:53:00	1026	DTA	16	1	5	P	Peak DTA
1	2009-03-19 16:54:00	61	DTA	16	1	5	P	Peak DTA
1	2009-03-19 16:55:00	230	DTA	16	1	5	P	Peak DTA
1	2009-03-19 16:56:00	10	DTA	16	1	5	P	Peak DTA
1	2009-03-19 16:57:00	20	DTA	16	1	5	P	Peak DTA
1	2009-03-19 16:58:00	0	DTA	16	1	5	P	Peak DTA
1	2009-03-19 16:59:00	0	DTA	16	1	5	P	Peak DTA
1	2009-03-19 17:00:00	10	DTA	16	1	5	P	Peak DTA
1	2009-03-19 17:01:00	10	DTA	17	1	5	P	Peak DTA
1	2009-03-19 17:02:00	0	DTA	17	1	5	P	Peak DTA
1	2009-03-19 17:03:00	0	DTA	17	1	5	P	Peak DTA
1	2009-03-19 17:04:00	10	DTA	17	1	5	P	Peak DTA
1	2009-03-19 17:05:00	132	DTA	17	1	5	P	Peak DTA
1	2009-03-19 17:06:00	0	DTA	17	1	5	P	Peak DTA
1	2009-03-19 17:07:00	0	DTA	17	1	5	P	Peak DTA
1	2009-03-19 17:08:00	10	DTA	17	1	5	P	Peak DTA
1	2009-03-19 17:09:00	10	DTA	17	1	5	P	Peak DTA
1	2009-03-19 17:10:00	10	DTA	17	1	5	P	Peak DTA
1	2009-03-19 17:11:00	0	DTA	17	1	5	P	Peak DTA
1	2009-03-19 17:12:00	0	DTA	17	1	5	P	Peak DTA
1	2009-03-19 17:13:00	61	DTA	17	1	5	P	Peak DTA
1	2009-03-19 17:14:00	754	DTA	17	1	5	P	Peak DTA
1	2009-03-19 17:15:00	10	DTA	17	1	5	P	Peak DTA
1	2009-03-19 17:16:00	0	DTA	17	1	5	P	Peak DTA
1	2009-03-19 17:17:00	0	DTA	17	1	5	P	Peak DTA
1	2009-03-19 17:18:00	0	DTA	17	1	5	P	Peak DTA
1	2009-03-19 17:19:00	0	DTA	17	1	5	P	Peak DTA
1	2009-03-19 17:20:00	71	DTA	17	1	5	P	Peak DTA
1	2009-03-19 17:21:00	169	DTA	17	1	5	P	Peak DTA
1	2009-03-19 17:22:00	754	DTA	17	1	5	P	Peak DTA
1	2009-03-19 17:23:00	524	DTA	17	1	5	P	Peak DTA
1	2009-03-19 17:24:00	459	DTA	17	1	5	P	Peak DTA
1	2009-03-19 17:25:00	71	DTA	17	1	5	P	Peak DTA
1	2009-03-19 17:26:00	839	DTA	17	1	5	P	Peak DTA
1	2009-03-19 17:27:00	1103	DTA	17	1	5	P	Peak DTA
1	2009-03-19 17:28:00	597	DTA	17	1	5	P	Peak DTA
1	2009-03-19 17:29:00	459	DTA	17	1	5	P	Peak DTA
1	2009-03-19 17:30:00	242	DTA	17	1	5	P	Peak DTA
1	2009-03-19 17:31:00	597	DTA	17	1	5	P	Peak DTA
1	2009-03-19 17:32:00	616	DTA	17	1	5	P	Peak DTA
1	2009-03-19 17:33:00	323	DTA	17	1	5	P	Peak DTA
1	2009-03-19 17:34:00	0	DTA	17	1	5	P	Peak DTA
1	2009-03-19 17:35:00	132	DTA	17	1	5	P	Peak DTA
1	2009-03-19 17:36:00	10	DTA	17	1	5	P	Peak DTA
1	2009-03-19 17:37:00	71	DTA	17	1	5	P	Peak DTA
1	2009-03-19 17:38:00	733	DTA	17	1	5	P	Peak DTA
1	2009-03-19 17:39:00	20	DTA	17	1	5	P	Peak DTA
1	2009-03-19 17:40:00	71	DTA	17	1	5	P	Peak DTA
1	2009-03-19 17:41:00	0	DTA	17	1	5	P	Peak DTA
1	2009-03-19 17:42:00	0	DTA	17	1	5	P	Peak DTA
1	2009-03-19 17:43:00	61	DTA	17	1	5	P	Peak DTA
1	2009-03-19 17:44:00	122	DTA	17	1	5	P	Peak DTA
1	2009-03-19 17:45:00	0	DTA	17	1	5	P	Peak DTA
1	2009-03-19 17:46:00	492	DTA	17	1	5	P	Peak DTA
1	2009-03-19 17:47:00	295	DTA	17	1	5	P	Peak DTA
1	2009-03-19 17:48:00	91	DTA	17	1	5	P	Peak DTA
1	2009-03-19 17:49:00	0	DTA	17	1	5	P	Peak DTA
1	2009-03-19 17:50:00	71	DTA	17	1	5	P	Peak DTA
1	2009-03-19 17:51:00	102	DTA	17	1	5	P	Peak DTA
1	2009-03-19 17:52:00	122	DTA	17	1	5	P	Peak DTA
1	2009-03-19 17:53:00	10	DTA	17	1	5	P	Peak DTA
1	2009-03-19 17:54:00	169	DTA	17	1	5	P	Peak DTA
1	2009-03-19 17:55:00	10	DTA	17	1	5	P	Peak DTA
1	2009-03-19 17:56:00	30	DTA	17	1	5	P	Peak DTA
1	2009-03-19 17:57:00	0	DTA	17	1	5	P	Peak DTA
1	2009-03-19 17:58:00	0	DTA	17	1	5	P	Peak DTA
1	2009-03-19 17:59:00	20	DTA	17	1	5	P	Peak DTA
1	2009-03-19 18:00:00	0	DTA	17	1	5	P	Peak DTA
1	2009-03-19 18:01:00	10	DTA	18	1	5	P	Peak DTA
1	2009-03-19 18:02:00	81	DTA	18	1	5	P	Peak DTA
1	2009-03-19 18:03:00	102	DTA	18	1	5	P	Peak DTA
1	2009-03-19 18:04:00	0	DTA	18	1	5	P	Peak DTA
1	2009-03-19 18:05:00	242	DTA	18	1	5	P	Peak DTA
1	2009-03-19 18:06:00	0	DTA	18	1	5	P	Peak DTA
1	2009-03-19 18:07:00	459	DTA	18	1	5	P	Peak DTA
1	2009-03-19 18:08:00	122	DTA	18	1	5	P	Peak DTA
1	2009-03-19 18:09:00	0	DTA	18	1	5	P	Peak DTA
1	2009-03-19 18:10:00	0	DTA	18	1	5	P	Peak DTA
1	2009-03-19 18:11:00	0	DTA	18	1	5	P	Peak DTA
1	2009-03-19 18:12:00	0	DTA	18	1	5	P	Peak DTA
1	2009-03-19 18:13:00	0	DTA	18	1	5	P	Peak DTA
1	2009-03-19 18:14:00	0	DTA	18	1	5	P	Peak DTA
1	2009-03-19 18:15:00	0	DTA	18	1	5	P	Peak DTA
1	2009-03-19 18:16:00	0	DTA	18	1	5	P	Peak DTA
1	2009-03-19 18:17:00	0	DTA	18	1	5	P	Peak DTA
1	2009-03-19 18:18:00	0	DTA	18	1	5	P
1	2009-03-19 18:19:00	0	DTA	18	1	5	P
1	2009-03-19 18:20:00	0	DTA	18	1	5	P
1	2009-03-19 18:21:00	0	DTA	18	1	5	P
1	2009-03-19 18:22:00	0	DTA	18	1	5	P
1	2009-03-19 18:23:00	0	DTA	18	1	5	P
1	2009-03-19 18:24:00	0	DTA	18	1	5	P
1	2009-03-19 18:25:00	0	DTA	18	1	5	P
1	2009-03-19 18:26:00	0	DTA	18	1	5	P
1	2009-03-19 18:27:00	0	DTA	18	1	5	P
1	2009-03-19 18:28:00	0	DTA	18	1	5	P
1	2009-03-19 18:29:00	0	DTA	18	1	5	P
1	2009-03-19 18:30:00	0	DTA	18	1	5	P
1	2009-03-19 18:31:00	0	DTA	18	1	5	P
1	2009-03-19 18:32:00	0	DTA	18	1	5	P
1	2009-03-19 18:33:00	0	DTA	18	1	5	P
1	2009-03-19 18:34:00	0	DTA	18	1	5	P
1	2009-03-19 18:35:00	0	DTA	18	1	5	P
1	2009-03-19 18:36:00	0	DTA	18	1	5	P
1	2009-03-19 18:37:00	0	DTA	18	1	5	P
1	2009-03-19 18:38:00	41	DTA	18	1	5	P
1	2009-03-19 18:39:00	0	DTA	18	1	5	P
1	2009-03-19 18:40:00	61	DTA	18	1	5	P
1	2009-03-19 18:41:00	41	DTA	18	1	5	P
1	2009-03-19 18:42:00	20	DTA	18	1	5	P
1	2009-03-19 18:43:00	71	DTA	18	1	5	P
1	2009-03-19 18:44:00	30	DTA	18	1	5	P
1	2009-03-19 18:45:00	0	DTA	18	1	5	P
1	2009-03-19 18:46:00	81	DTA	18	1	5	P
1	2009-03-19 18:47:00	122	DTA	18	1	5	P
1	2009-03-19 18:48:00	10	DTA	18	1	5	P
1	2009-03-19 18:49:00	0	DTA	18	1	5	P
1	2009-03-19 18:50:00	0	DTA	18	1	5	P
1	2009-03-19 18:51:00	30	DTA	18	1	5	P
1	2009-03-19 18:52:00	0	DTA	18	1	5	P
1	2009-03-19 18:53:00	102	DTA	18	1	5	P
1	2009-03-19 18:54:00	112	DTA	18	1	5	P
1	2009-03-19 18:55:00	30	DTA	18	1	5	P
1	2009-03-19 18:56:00	0	DTA	18	1	5	P
1	2009-03-19 18:57:00	0	DTA	18	1	5	P
1	2009-03-19 18:58:00	0	DTA	18	1	5	P
1	2009-03-19 18:59:00	0	DTA	18	1	5	P
1	2009-03-19 19:00:00	112	DTA	18	1	5	P
1	2009-03-19 19:01:00	81	DTA	19	1	5	P
1	2009-03-19 19:02:00	0	DTA	19	1	5	P
1	2009-03-19 19:03:00	0	DTA	19	1	5	P
1	2009-03-19 19:04:00	0	DTA	19	1	5	P
1	2009-03-19 19:05:00	0	DTA	19	1	5	P
1	2009-03-19 19:06:00	0	DTA	19	1	5	P
1	2009-03-19 19:07:00	0	DTA	19	1	5	P
1	2009-03-19 19:08:00	0	DTA	19	1	5	P
1	2009-03-19 19:09:00	0	DTA	19	1	5	P
1	2009-03-19 19:10:00	0	DTA	19	1	5	P
1	2009-03-19 19:11:00	0	DTA	19	1	5	P
1	2009-03-19 19:12:00	20	DTA	19	1	5	P
1	2009-03-19 19:13:00	0	DTA	19	1	5	P
1	2009-03-19 19:14:00	0	DTA	19	1	5	P
1	2009-03-19 19:15:00	0	DTA	19	1	5	P
1	2009-03-19 19:16:00	0	DTA	19	1	5	P
1	2009-03-19 19:17:00	0	DTA	19	1	5	P
1	2009-03-19 19:18:00	0	DTA	19	1	5	P
1	2009-03-19 19:19:00	0	DTA	19	1	5	P
1	2009-03-19 19:20:00	0	DTA	19	1	5	P
1	2009-03-19 19:21:00	0	DTA	19	1	5	P
1	2009-03-19 19:22:00	0	DTA	19	1	5	P
1	2009-03-19 19:23:00	0	DTA	19	1	5	P
1	2009-03-19 19:24:00	0	DTA	19	1	5	P
1	2009-03-19 19:25:00	0	DTA	19	1	5	P
1	2009-03-19 19:26:00	0	DTA	19	1	5	P
1	2009-03-19 19:27:00	0	DTA	19	1	5	P
1	2009-03-19 19:28:00	0	DTA	19	1	5	P
1	2009-03-19 19:29:00	0	DTA	19	1	5	P
1	2009-03-19 19:30:00	61	DTA	19	1	5	P
1	2009-03-19 19:31:00	91	DTA	19	1	5	P
1	2009-03-19 19:32:00	112	DTA	19	1	5	P
1	2009-03-19 19:33:00	0	DTA	19	1	5	P
1	2009-03-19 19:34:00	0	DTA	19	1	5	P
1	2009-03-19 19:35:00	0	DTA	19	1	5	P
1	2009-03-19 19:36:00	20	DTA	19	1	5	P
1	2009-03-19 19:37:00	10	DTA	19	1	5	P
1	2009-03-19 19:38:00	0	DTA	19	1	5	P
1	2009-03-19 19:39:00	20	DTA	19	1	5	P
1	2009-03-19 19:40:00	0	DTA	19	1	5	P
1	2009-03-19 19:41:00	10	DTA	19	1	5	P
1	2009-03-19 19:42:00	0	DTA	19	1	5	P
1	2009-03-19 19:43:00	0	DTA	19	1	5	P
1	2009-03-19 19:44:00	41	DTA	19	1	5	P
1	2009-03-19 19:45:00	20	DTA	19	1	5	P
1	2009-03-19 19:46:00	10	DTA	19	1	5	P
1	2009-03-19 19:47:00	30	DTA	19	1	5	P
1	2009-03-19 19:48:00	10	DTA	19	1	5	P
1	2009-03-19 19:49:00	0	DTA	19	1	5	P
1	2009-03-19 19:50:00	0	DTA	19	1	5	P
1	2009-03-19 19:51:00	0	DTA	19	1	5	P
1	2009-03-19 19:52:00	91	DTA	19	1	5	P
1	2009-03-19 19:53:00	0	DTA	19	1	5	P
1	2009-03-19 19:54:00	0	DTA	19	1	5	P
1	2009-03-19 19:55:00	30	DTA	19	1	5	P
1	2009-03-19 19:56:00	0	DTA	19	1	5	P
1	2009-03-19 19:57:00	10	DTA	19	1	5	P
1	2009-03-19 19:58:00	0	DTA	19	1	5	P
1	2009-03-19 19:59:00	156	DTA	19	1	5	P
1	2009-03-19 20:00:00	205	DTA	19	1	5	P
1	2009-03-19 20:01:00	122	DTA	20	1	5	P
1	2009-03-19 20:02:00	61	DTA	20	1	5	P
1	2009-03-19 20:03:00	156	DTA	20	1	5	P
1	2009-03-19 20:04:00	91	DTA	20	1	5	P
1	2009-03-19 20:05:00	10	DTA	20	1	5	P
1	2009-03-19 20:06:00	0	DTA	20	1	5	P
1	2009-03-19 20:07:00	102	DTA	20	1	5	P
1	2009-03-19 20:08:00	10	DTA	20	1	5	P
1	2009-03-19 20:09:00	51	DTA	20	1	5	P
1	2009-03-19 20:10:00	0	DTA	20	1	5	P
1	2009-03-19 20:11:00	0	DTA	20	1	5	P
1	2009-03-19 20:12:00	0	DTA	20	1	5	P
1	2009-03-19 20:13:00	61	DTA	20	1	5	P
1	2009-03-19 20:14:00	112	DTA	20	1	5	P
1	2009-03-19 20:15:00	634	DTA	20	1	5	P
1	2009-03-19 20:16:00	597	DTA	20	1	5	P
1	2009-03-19 20:17:00	51	DTA	20	1	5	P
1	2009-03-19 20:18:00	20	DTA	20	1	5	P
1	2009-03-19 20:19:00	0	DTA	20	1	5	P
1	2009-03-19 20:20:00	0	DTA	20	1	5	P
1	2009-03-19 20:21:00	0	DTA	20	1	5	P
1	2009-03-19 20:22:00	0	DTA	20	1	5	P
1	2009-03-19 20:23:00	0	DTA	20	1	5	P
1	2009-03-19 20:24:00	0	DTA	20	1	5	P
1	2009-03-19 20:25:00	0	DTA	20	1	5	P
1	2009-03-19 20:26:00	0	DTA	20	1	5	P
1	2009-03-19 20:27:00	0	DTA	20	1	5	P
1	2009-03-19 20:28:00	0	DTA	20	1	5	P
1	2009-03-19 20:29:00	0	DTA	20	1	5	P
1	2009-03-19 20:30:00	0	DTA	20	1	5	P
1	2009-03-19 20:31:00	0	DTA	20	1	5	P
1	2009-03-19 20:32:00	0	DTA	20	1	5	P
1	2009-03-19 20:33:00	0	DTA	20	1	5	P
1	2009-03-19 20:34:00	0	DTA	20	1	5	P
1	2009-03-19 20:35:00	0	DTA	20	1	5	P
1	2009-03-19 20:36:00	10	DTA	20	1	5	P
1	2009-03-19 20:37:00	0	DTA	20	1	5	P
1	2009-03-19 20:38:00	0	DTA	20	1	5	P
1	2009-03-19 20:39:00	0	DTA	20	1	5	P
1	2009-03-19 20:40:00	0	DTA	20	1	5	P
1	2009-03-19 20:41:00	0	DTA	20	1	5	P
1	2009-03-19 20:42:00	0	DTA	20	1	5	P
1	2009-03-19 20:43:00	0	DTA	20	1	5	P
1	2009-03-19 20:44:00	0	DTA	20	1	5	P
1	2009-03-19 20:45:00	323	DTA	20	1	5	P
1	2009-03-19 20:46:00	41	DTA	20	1	5	P
1	2009-03-19 20:47:00	0	DTA	20	1	5	P
1	2009-03-19 20:48:00	0	DTA	20	1	5	P
1	2009-03-19 20:49:00	0	DTA	20	1	5	P
1	2009-03-19 20:50:00	30	DTA	20	1	5	P
1	2009-03-19 20:51:00	61	DTA	20	1	5	P
1	2009-03-19 20:52:00	10	DTA	20	1	5	P
1	2009-03-19 20:53:00	20	DTA	20	1	5	P
1	2009-03-19 20:54:00	0	DTA	20	1	5	P
1	2009-03-19 20:55:00	51	DTA	20	1	5	P
1	2009-03-19 20:56:00	0	DTA	20	1	5	P
1	2009-03-19 20:57:00	10	DTA	20	1	5	P
1	2009-03-19 20:58:00	0	DTA	20	1	5	P
1	2009-03-19 20:59:00	0	DTA	20	1	5	P
1	2009-03-19 21:00:00	0	DTA	20	1	5	P
1	2009-03-19 21:01:00	30	DTA	21	1	5	P
1	2009-03-19 21:02:00	30	DTA	21	1	5	P
1	2009-03-19 21:03:00	156	DTA	21	1	5	P
1	2009-03-19 21:04:00	10	DTA	21	1	5	P
1	2009-03-19 21:05:00	1788	DTA	21	1	5	P
1	2009-03-19 21:06:00	1077	DTA	21	1	5	P
1	2009-03-19 21:07:00	122	DTA	21	1	5	P
1	2009-03-19 21:08:00	10	DTA	21	1	5	P
1	2009-03-19 21:09:00	10	DTA	21	1	5	P
1	2009-03-19 21:10:00	61	DTA	21	1	5	P
1	2009-03-19 21:11:00	0	NTA	21	2	5	P
1	2009-03-19 21:12:00	242	NTA	21	2	5	P
1	2009-03-19 21:13:00	20	NTA	21	2	5	P
1	2009-03-19 21:14:00	10	NTA	21	2	5	P
1	2009-03-19 21:15:00	0	NTA	21	2	5	P
1	2009-03-19 21:16:00	0	NTA	21	2	5	P
1	2009-03-19 21:17:00	0	NTA	21	2	5	P
1	2009-03-19 21:18:00	0	NTA	21	2	5	P
1	2009-03-19 21:19:00	0	NTA	21	2	5	P
1	2009-03-19 21:20:00	0	NTA	21	2	5	P
1	2009-03-19 21:21:00	0	NTA	21	2	5	P
1	2009-03-19 21:22:00	20	NTA	21	2	5	P
1	2009-03-19 21:23:00	10	NTA	21	2	5	P
1	2009-03-19 21:24:00	122	NTA	21	2	5	P
1	2009-03-19 21:25:00	144	NTA	21	2	5	P
1	2009-03-19 21:26:00	0	NTA	21	2	5	P
1	2009-03-19 21:27:00	10	NTA	21	2	5	P
1	2009-03-19 21:28:00	323	NTA	21	2	5	P
1	2009-03-19 21:29:00	20	NTA	21	2	5	P
1	2009-03-19 21:30:00	295	NTA	21	2	5	P
1	2009-03-19 21:31:00	266	NTA	21	2	5	P
1	2009-03-19 21:32:00	0	NTA	21	2	5	P
1	2009-03-19 21:33:00	10	NTA	21	2	5	P
1	2009-03-19 21:34:00	51	NTA	21	2	5	P
1	2009-03-19 21:35:00	0	NTA	21	2	5	P
1	2009-03-19 21:36:00	10	NTA	21	2	5	P
1	2009-03-19 21:37:00	20	NTA	21	2	5	P
1	2009-03-19 21:38:00	0	NTA	21	2	5	P
1	2009-03-19 21:39:00	0	NTA	21	2	5	P
1	2009-03-19 21:40:00	30	NTA	21	2	5	P
1	2009-03-19 21:41:00	10	NTA	21	2	5	P
1	2009-03-19 21:42:00	0	NTA	21	2	5	P
1	2009-03-19 21:43:00	0	NTA	21	2	5	P
1	2009-03-19 21:44:00	41	NTA	21	2	5	P
1	2009-03-19 21:45:00	0	NTA	21	2	5	P
1	2009-03-19 21:46:00	0	NTA	21	2	5	P
1	2009-03-19 21:47:00	0	NTA	21	2	5	P
1	2009-03-19 21:48:00	0	NTA	21	2	5	P
1	2009-03-19 21:49:00	0	NTA	21	2	5	P
1	2009-03-19 21:50:00	0	NTA	21	2	5	P
1	2009-03-19 21:51:00	0	NTA	21	2	5	P
1	2009-03-19 21:52:00	0	NTA	21	2	5	P
1	2009-03-19 21:53:00	0	NTA	21	2	5	P
1	2009-03-19 21:54:00	0	NTA	21	2	5	P
1	2009-03-19 21:55:00	0	NTA	21	2	5	P
1	2009-03-19 21:56:00	0	NTA	21	2	5	P
1	2009-03-19 21:57:00	0	NTA	21	2	5	P
1	2009-03-19 21:58:00	10	NTA	21	2	5	P
1	2009-03-19 21:59:00	0	NTA	21	2	5	P
1	2009-03-19 22:00:00	0	NTA	21	2	5	P
1	2009-03-19 22:01:00	0	NTA	22	2	5	P
1	2009-03-19 22:02:00	0	NTA	22	2	5	P
1	2009-03-19 22:03:00	0	NTA	22	2	5	P
1	2009-03-19 22:04:00	0	NTA	22	2	5	P
1	2009-03-19 22:05:00	0	NTA	22	2	5	P
1	2009-03-19 22:06:00	0	NTA	22	2	5	P
1	2009-03-19 22:07:00	0	NTA	22	2	5	P
1	2009-03-19 22:08:00	0	NTA	22	2	5	P
1	2009-03-19 22:09:00	10	NTA	22	2	5	P
1	2009-03-19 22:10:00	41	NTA	22	2	5	P
1	2009-03-19 22:11:00	0	NTA	22	2	5	P
1	2009-03-19 22:12:00	0	NTA	22	2	5	P
1	2009-03-19 22:13:00	30	NTA	22	2	5	P
1	2009-03-19 22:14:00	0	NTA	22	2	5	P
1	2009-03-19 22:15:00	0	NTA	22	2	5	P
1	2009-03-19 22:16:00	0	NTA	22	2	5	P
1	2009-03-19 22:17:00	0	NTA	22	2	5	P
1	2009-03-19 22:18:00	0	NTA	22	2	5	P
1	2009-03-19 22:19:00	0	NTA	22	2	5	P
1	2009-03-19 22:20:00	0	NTA	22	2	5	P
1	2009-03-19 22:21:00	10	NTA	22	2	5	P
1	2009-03-19 22:22:00	10	NTA	22	2	5	P
1	2009-03-19 22:23:00	10	NTA	22	2	5	P
1	2009-03-19 22:24:00	0	NTA	22	2	5	P
1	2009-03-19 22:25:00	0	NTA	22	2	5	P
1	2009-03-19 22:26:00	0	NTA	22	2	5	P
1	2009-03-19 22:27:00	0	NTA	22	2	5	P
1	2009-03-19 22:28:00	0	NTA	22	2	5	P
1	2009-03-19 22:29:00	0	NTA	22	2	5	P
1	2009-03-19 22:30:00	0	NTA	22	2	5	P
1	2009-03-19 22:31:00	0	NTA	22	2	5	P
1	2009-03-19 22:32:00	0	NTA	22	2	5	P
1	2009-03-19 22:33:00	0	NTA	22	2	5	P
1	2009-03-19 22:34:00	0	NTA	22	2	5	P
1	2009-03-19 22:35:00	0	NTA	22	2	5	P
1	2009-03-19 22:36:00	0	NTA	22	2	5	P
1	2009-03-19 22:37:00	0	NTA	22	2	5	P
1	2009-03-19 22:38:00	0	NTA	22	2	5	P
1	2009-03-19 22:39:00	0	NTA	22	2	5	P
1	2009-03-19 22:40:00	0	NTA	22	2	5	P
1	2009-03-19 22:41:00	0	NTA	22	2	5	P
1	2009-03-19 22:42:00	0	NTA	22	2	5	P
1	2009-03-19 22:43:00	0	NTA	22	2	5	P
1	2009-03-19 22:44:00	0	NTA	22	2	5	P
1	2009-03-19 22:45:00	0	NTA	22	2	5	P
1	2009-03-19 22:46:00	0	NTA	22	2	5	P
1	2009-03-19 22:47:00	0	NTA	22	2	5	P
1	2009-03-19 22:48:00	0	NTA	22	2	5	P
1	2009-03-19 22:49:00	0	NTA	22	2	5	P
1	2009-03-19 22:50:00	0	NTA	22	2	5	P
1	2009-03-19 22:51:00	0	NTA	22	2	5	P
1	2009-03-19 22:52:00	0	NTA	22	2	5	P
1	2009-03-19 22:53:00	0	NTA	22	2	5	P
1	2009-03-19 22:54:00	0	NTA	22	2	5	P
1	2009-03-19 22:55:00	0	NTA	22	2	5	P
1	2009-03-19 22:56:00	0	NTA	22	2	5	P
1	2009-03-19 22:57:00	0	NTA	22	2	5	P
1	2009-03-19 22:58:00	0	NTA	22	2	5	P
1	2009-03-19 22:59:00	0	NTA	22	2	5	P
1	2009-03-19 23:00:00	0	NTA	22	2	5	P
1	2009-03-19 23:01:00	0	NTA	23	2	5	P
1	2009-03-19 23:02:00	0	NTA	23	2	5	P
1	2009-03-19 23:03:00	0	NTA	23	2	5	P
1	2009-03-19 23:04:00	0	NTA	23	2	5	P
1	2009-03-19 23:05:00	0	NTA	23	2	5	P
1	2009-03-19 23:06:00	0	NTA	23	2	5	P
1	2009-03-19 23:07:00	0	NTA	23	2	5	P
1	2009-03-19 23:08:00	0	NTA	23	2	5	P
1	2009-03-19 23:09:00	0	NTA	23	2	5	P
1	2009-03-19 23:10:00	0	NTA	23	2	5	P
1	2009-03-19 23:11:00	0	NTA	23	2	5	P
1	2009-03-19 23:12:00	0	NTA	23	2	5	P
1	2009-03-19 23:13:00	0	NTA	23	2	5	P
1	2009-03-19 23:14:00	0	NTA	23	2	5	P
1	2009-03-19 23:15:00	0	NTA	23	2	5	P
1	2009-03-19 23:16:00	0	NTA	23	2	5	P
1	2009-03-19 23:17:00	0	NTA	23	2	5	P
1	2009-03-19 23:18:00	0	NTA	23	2	5	P
1	2009-03-19 23:19:00	0	NTA	23	2	5	P
1	2009-03-19 23:20:00	0	NTA	23	2	5	P
1	2009-03-19 23:21:00	0	NTA	23	2	5	P
1	2009-03-19 23:22:00	0	NTA	23	2	5	P
1	2009-03-19 23:23:00	0	NTA	23	2	5	P
1	2009-03-19 23:24:00	0	NTA	23	2	5	P
1	2009-03-19 23:25:00	0	NTA	23	2	5	P
1	2009-03-19 23:26:00	0	NTA	23	2	5	P
1	2009-03-19 23:27:00	0	NTA	23	2	5	P
1	2009-03-19 23:28:00	0	NTA	23	2	5	P
1	2009-03-19 23:29:00	0	NTA	23	2	5	P
1	2009-03-19 23:30:00	0	NTA	23	2	5	P
1	2009-03-19 23:31:00	0	NTA	23	2	5	P
1	2009-03-19 23:32:00	0	NTA	23	2	5	P
1	2009-03-19 23:33:00	0	NTA	23	2	5	P
1	2009-03-19 23:34:00	0	NTA	23	2	5	P
1	2009-03-19 23:35:00	0	NTA	23	2	5	P
1	2009-03-19 23:36:00	0	NTA	23	2	5	P
1	2009-03-19 23:37:00	20	NTA	23	2	5	P
1	2009-03-19 23:38:00	91	NTA	23	2	5	P
1	2009-03-19 23:39:00	10	NTA	23	2	5	P
1	2009-03-19 23:40:00	0	NTA	23	2	5	P
1	2009-03-19 23:41:00	0	NTA	23	2	5	P
1	2009-03-19 23:42:00	0	NTA	23	2	5	P
1	2009-03-19 23:43:00	0	NTA	23	2	5	P
1	2009-03-19 23:44:00	0	NTA	23	2	5	P
1	2009-03-19 23:45:00	0	NTA	23	2	5	P
1	2009-03-19 23:46:00	0	NTA	23	2	5	P
1	2009-03-19 23:47:00	0	NTA	23	2	5	P
1	2009-03-19 23:48:00	0	NTA	23	2	5	P
1	2009-03-19 23:49:00	0	NTA	23	2	5	P
1	2009-03-19 23:50:00	61	NTA	23	2	5	P
1	2009-03-19 23:51:00	30	NTA	23	2	5	P
1	2009-03-19 23:52:00	10	NTA	23	2	5	P
1	2009-03-19 23:53:00	0	NTA	23	2	5	P
1	2009-03-19 23:54:00	20	NTA	23	2	5	P
1	2009-03-19 23:55:00	0	NTA	23	2	5	P
1	2009-03-19 23:56:00	0	NTA	23	2	5	P
1	2009-03-19 23:57:00	0	NTA	23	2	5	P
1	2009-03-19 23:58:00	0	NTA	23	2	5	P
1	2009-03-19 23:59:00	0	NTA	23	2	5	P
1	2009-03-20	0	NTA	23	2	5	P
1	2009-03-20 00:01:00	0	NTA	0	2	6	P
1	2009-03-20 00:02:00	0	NTA	0	2	6	P
1	2009-03-20 00:03:00	0	NTA	0	2	6	P
1	2009-03-20 00:04:00	0	NTA	0	2	6	P
1	2009-03-20 00:05:00	0	NTA	0	2	6	P
1	2009-03-20 00:06:00	0	NTA	0	2	6	P
1	2009-03-20 00:07:00	0	NTA	0	2	6	P
1	2009-03-20 00:08:00	0	NTA	0	2	6	P
1	2009-03-20 00:09:00	0	NTA	0	2	6	P
1	2009-03-20 00:10:00	0	NTA	0	2	6	P
1	2009-03-20 00:11:00	0	NTA	0	2	6	P
1	2009-03-20 00:12:00	0	NTA	0	2	6	P
1	2009-03-20 00:13:00	0	NTA	0	2	6	P
1	2009-03-20 00:14:00	0	NTA	0	2	6	P
1	2009-03-20 00:15:00	0	NTA	0	2	6	P
1	2009-03-20 00:16:00	81	NTA	0	2	6	P
1	2009-03-20 00:17:00	20	NTA	0	2	6	P
1	2009-03-20 00:18:00	61	NTA	0	2	6	P
1	2009-03-20 00:19:00	0	NTA	0	2	6	P
1	2009-03-20 00:20:00	0	NTA	0	2	6	P
1	2009-03-20 00:21:00	0	NTA	0	2	6	P
1	2009-03-20 00:22:00	0	NTA	0	2	6	P
1	2009-03-20 00:23:00	0	NTA	0	2	6	P
1	2009-03-20 00:24:00	0	NTA	0	2	6	P
1	2009-03-20 00:25:00	0	NTA	0	2	6	P
1	2009-03-20 00:26:00	0	NTA	0	2	6	P
1	2009-03-20 00:27:00	0	NTA	0	2	6	P
1	2009-03-20 00:28:00	0	NTA	0	2	6	P
1	2009-03-20 00:29:00	20	NTA	0	2	6	P
1	2009-03-20 00:30:00	0	NTA	0	2	6	P
1	2009-03-20 00:31:00	10	NTA	0	2	6	P
1	2009-03-20 00:32:00	81	NTA	0	2	6	P
1	2009-03-20 00:33:00	0	NTA	0	2	6	P
1	2009-03-20 00:34:00	0	NTA	0	2	6	P
1	2009-03-20 00:35:00	0	NTA	0	2	6	P
1	2009-03-20 00:36:00	0	NTA	0	2	6	P
1	2009-03-20 00:37:00	0	NTA	0	2	6	P
1	2009-03-20 00:38:00	0	NTA	0	2	6	P
1	2009-03-20 00:39:00	0	NTA	0	2	6	P
1	2009-03-20 00:40:00	0	NTA	0	2	6	P
1	2009-03-20 00:41:00	0	NTA	0	2	6	P
1	2009-03-20 00:42:00	0	NTA	0	2	6	P
1	2009-03-20 00:43:00	0	NTA	0	2	6	P
1	2009-03-20 00:44:00	0	NTA	0	2	6	P
1	2009-03-20 00:45:00	0	NTA	0	2	6	P
1	2009-03-20 00:46:00	0	NTA	0	2	6	P
1	2009-03-20 00:47:00	0	NTA	0	2	6	P
1	2009-03-20 00:48:00	0	NTA	0	2	6	P
1	2009-03-20 00:49:00	0	NTA	0	2	6	P
1	2009-03-20 00:50:00	0	NTA	0	2	6	P
1	2009-03-20 00:51:00	0	NTA	0	2	6	P
1	2009-03-20 00:52:00	0	NTA	0	2	6	P
1	2009-03-20 00:53:00	0	NTA	0	2	6	P
1	2009-03-20 00:54:00	0	NTA	0	2	6	P
1	2009-03-20 00:55:00	0	NTA	0	2	6	P
1	2009-03-20 00:56:00	20	NTA	0	2	6	P
1	2009-03-20 00:57:00	0	NTA	0	2	6	P
1	2009-03-20 00:58:00	0	NTA	0	2	6	P
1	2009-03-20 00:59:00	0	NTA	0	2	6	P
1	2009-03-20 01:00:00	0	NTA	0	2	6	P
1	2009-03-20 01:01:00	0	NTA	1	2	6	P
1	2009-03-20 01:02:00	0	NTA	1	2	6	P
1	2009-03-20 01:03:00	0	NTA	1	2	6	P
1	2009-03-20 01:04:00	0	NTA	1	2	6	P
1	2009-03-20 01:05:00	0	NTA	1	2	6	P
1	2009-03-20 01:06:00	0	NTA	1	2	6	P
1	2009-03-20 01:07:00	0	NTA	1	2	6	P
1	2009-03-20 01:08:00	0	NTA	1	2	6	P
1	2009-03-20 01:09:00	0	NTA	1	2	6	P
1	2009-03-20 01:10:00	0	NTA	1	2	6	P
1	2009-03-20 01:11:00	0	NTA	1	2	6	P
1	2009-03-20 01:12:00	0	NTA	1	2	6	P
1	2009-03-20 01:13:00	0	NTA	1	2	6	P
1	2009-03-20 01:14:00	0	NTA	1	2	6	P
1	2009-03-20 01:15:00	0	NTA	1	2	6	P
1	2009-03-20 01:16:00	0	NTA	1	2	6	P
1	2009-03-20 01:17:00	0	NTA	1	2	6	P
1	2009-03-20 01:18:00	0	NTA	1	2	6	P
1	2009-03-20 01:19:00	0	NTA	1	2	6	P
1	2009-03-20 01:20:00	0	NTA	1	2	6	P
1	2009-03-20 01:21:00	0	NTA	1	2	6	P
1	2009-03-20 01:22:00	0	NTA	1	2	6	P
1	2009-03-20 01:23:00	0	NTA	1	2	6	P
1	2009-03-20 01:24:00	0	NTA	1	2	6	P
1	2009-03-20 01:25:00	0	NTA	1	2	6	P
1	2009-03-20 01:26:00	0	NTA	1	2	6	P
1	2009-03-20 01:27:00	0	NTA	1	2	6	P
1	2009-03-20 01:28:00	0	NTA	1	2	6	P
1	2009-03-20 01:29:00	0	NTA	1	2	6	P
1	2009-03-20 01:30:00	0	NTA	1	2	6	P
1	2009-03-20 01:31:00	0	NTA	1	2	6	P
1	2009-03-20 01:32:00	0	NTA	1	2	6	P
1	2009-03-20 01:33:00	0	NTA	1	2	6	P
1	2009-03-20 01:34:00	0	NTA	1	2	6	P
1	2009-03-20 01:35:00	0	NTA	1	2	6	P
1	2009-03-20 01:36:00	0	NTA	1	2	6	P
1	2009-03-20 01:37:00	0	NTA	1	2	6	P
1	2009-03-20 01:38:00	0	NTA	1	2	6	P
1	2009-03-20 01:39:00	0	NTA	1	2	6	P
1	2009-03-20 01:40:00	0	NTA	1	2	6	P
1	2009-03-20 01:41:00	0	NTA	1	2	6	P
1	2009-03-20 01:42:00	0	NTA	1	2	6	P
1	2009-03-20 01:43:00	0	NTA	1	2	6	P
1	2009-03-20 01:44:00	30	NTA	1	2	6	P
1	2009-03-20 01:45:00	20	NTA	1	2	6	P
1	2009-03-20 01:46:00	10	NTA	1	2	6	P
1	2009-03-20 01:47:00	41	NTA	1	2	6	P
1	2009-03-20 01:48:00	81	NTA	1	2	6	P
1	2009-03-20 01:49:00	0	NTA	1	2	6	P
1	2009-03-20 01:50:00	351	NTA	1	2	6	P
1	2009-03-20 01:51:00	754	NTA	1	2	6	P
1	2009-03-20 01:52:00	309	NTA	1	2	6	P
1	2009-03-20 01:53:00	713	NTA	1	2	6	P
1	2009-03-20 01:54:00	0	NTA	1	2	6	P
1	2009-03-20 01:55:00	122	NTA	1	2	6	P
1	2009-03-20 01:56:00	112	NTA	1	2	6	P
1	2009-03-20 01:57:00	0	NTA	1	2	6	P
1	2009-03-20 01:58:00	0	NTA	1	2	6	P
1	2009-03-20 01:59:00	51	NTA	1	2	6	P
1	2009-03-20 02:00:00	0	NTA	1	2	6	P
1	2009-03-20 02:01:00	0	NTA	2	2	6	P
1	2009-03-20 02:02:00	20	NTA	2	2	6	P
1	2009-03-20 02:03:00	0	NTA	2	2	6	P
1	2009-03-20 02:04:00	20	NTA	2	2	6	P
1	2009-03-20 02:05:00	61	NTA	2	2	6	P
1	2009-03-20 02:06:00	0	NTA	2	2	6	P
1	2009-03-20 02:07:00	0	NTA	2	2	6	P
1	2009-03-20 02:08:00	51	NTA	2	2	6	P
1	2009-03-20 02:09:00	0	NTA	2	2	6	P
1	2009-03-20 02:10:00	0	NTA	2	2	6	P
1	2009-03-20 02:11:00	0	NTA	2	2	6	P
1	2009-03-20 02:12:00	0	NTA	2	2	6	P
1	2009-03-20 02:13:00	0	NTA	2	2	6	P
1	2009-03-20 02:14:00	41	NTA	2	2	6	P
1	2009-03-20 02:15:00	0	NTA	2	2	6	P
1	2009-03-20 02:16:00	0	NTA	2	2	6	P
1	2009-03-20 02:17:00	0	NTA	2	2	6	P
1	2009-03-20 02:18:00	0	NTA	2	2	6	P
1	2009-03-20 02:19:00	0	NTA	2	2	6	P
1	2009-03-20 02:20:00	0	NTA	2	2	6	P
1	2009-03-20 02:21:00	0	NTA	2	2	6	P
1	2009-03-20 02:22:00	0	NTA	2	2	6	P
1	2009-03-20 02:23:00	0	NTA	2	2	6	P
1	2009-03-20 02:24:00	0	NTA	2	2	6	P
1	2009-03-20 02:25:00	0	NTA	2	2	6	P
1	2009-03-20 02:26:00	0	NTA	2	2	6	P
1	2009-03-20 02:27:00	20	NTA	2	2	6	P
1	2009-03-20 02:28:00	0	NTA	2	2	6	P
1	2009-03-20 02:29:00	0	NTA	2	2	6	P
1	2009-03-20 02:30:00	0	NTA	2	2	6	P
1	2009-03-20 02:31:00	0	NTA	2	2	6	P
1	2009-03-20 02:32:00	0	NTA	2	2	6	P
1	2009-03-20 02:33:00	0	NTA	2	2	6	P
1	2009-03-20 02:34:00	0	NTA	2	2	6	P
1	2009-03-20 02:35:00	0	NTA	2	2	6	P
1	2009-03-20 02:36:00	0	NTA	2	2	6	P
1	2009-03-20 02:37:00	10	NTA	2	2	6	P
1	2009-03-20 02:38:00	0	NTA	2	2	6	P
1	2009-03-20 02:39:00	0	NTA	2	2	6	P
1	2009-03-20 02:40:00	0	NTA	2	2	6	P
1	2009-03-20 02:41:00	0	NTA	2	2	6	P
1	2009-03-20 02:42:00	61	NTA	2	2	6	P
1	2009-03-20 02:43:00	0	NTA	2	2	6	P
1	2009-03-20 02:44:00	0	NTA	2	2	6	P
1	2009-03-20 02:45:00	41	NTA	2	2	6	P
1	2009-03-20 02:46:00	51	NTA	2	2	6	P
1	2009-03-20 02:47:00	0	NTA	2	2	6	P
1	2009-03-20 02:48:00	0	NTA	2	2	6	P
1	2009-03-20 02:49:00	0	NTA	2	2	6	P
1	2009-03-20 02:50:00	0	NTA	2	2	6	P
1	2009-03-20 02:51:00	0	NTA	2	2	6	P
1	2009-03-20 02:52:00	0	NTA	2	2	6	P
1	2009-03-20 02:53:00	0	NTA	2	2	6	P
1	2009-03-20 02:54:00	0	NTA	2	2	6	P
1	2009-03-20 02:55:00	0	NTA	2	2	6	P
1	2009-03-20 02:56:00	0	NTA	2	2	6	P
1	2009-03-20 02:57:00	0	NTA	2	2	6	P
1	2009-03-20 02:58:00	0	NTA	2	2	6	P
1	2009-03-20 02:59:00	0	NTA	2	2	6	P
1	2009-03-20 03:00:00	0	NTA	2	2	6	P
1	2009-03-20 03:01:00	0	NTA	3	2	6	P
1	2009-03-20 03:02:00	0	NTA	3	2	6	P
1	2009-03-20 03:03:00	10	NTA	3	2	6	P
1	2009-03-20 03:04:00	0	NTA	3	2	6	P
1	2009-03-20 03:05:00	0	NTA	3	2	6	P
1	2009-03-20 03:06:00	0	NTA	3	2	6	P
1	2009-03-20 03:07:00	20	NTA	3	2	6	P
1	2009-03-20 03:08:00	61	NTA	3	2	6	P
1	2009-03-20 03:09:00	0	NTA	3	2	6	P
1	2009-03-20 03:10:00	0	NTA	3	2	6	P
1	2009-03-20 03:11:00	0	NTA	3	2	6	P
1	2009-03-20 03:12:00	0	NTA	3	2	6	P
1	2009-03-20 03:13:00	0	NTA	3	2	6	P
1	2009-03-20 03:14:00	0	NTA	3	2	6	P
1	2009-03-20 03:15:00	0	NTA	3	2	6	P
1	2009-03-20 03:16:00	0	NTA	3	2	6	P
1	2009-03-20 03:17:00	0	NTA	3	2	6	P
1	2009-03-20 03:18:00	0	NTA	3	2	6	P
1	2009-03-20 03:19:00	0	NTA	3	2	6	P
1	2009-03-20 03:20:00	0	NTA	3	2	6	P
1	2009-03-20 03:21:00	0	NTA	3	2	6	P
1	2009-03-20 03:22:00	0	NTA	3	2	6	P
1	2009-03-20 03:23:00	0	NTA	3	2	6	P
1	2009-03-20 03:24:00	0	NTA	3	2	6	P
1	2009-03-20 03:25:00	0	NTA	3	2	6	P
1	2009-03-20 03:26:00	0	NTA	3	2	6	P
1	2009-03-20 03:27:00	0	NTA	3	2	6	P
1	2009-03-20 03:28:00	0	NTA	3	2	6	P
1	2009-03-20 03:29:00	10	NTA	3	2	6	P
1	2009-03-20 03:30:00	0	NTA	3	2	6	P
1	2009-03-20 03:31:00	0	NTA	3	2	6	P
1	2009-03-20 03:32:00	0	NTA	3	2	6	P
1	2009-03-20 03:33:00	0	NTA	3	2	6	P
1	2009-03-20 03:34:00	0	NTA	3	2	6	P
1	2009-03-20 03:35:00	0	NTA	3	2	6	P
1	2009-03-20 03:36:00	102	NTA	3	2	6	P
1	2009-03-20 03:37:00	30	NTA	3	2	6	P
1	2009-03-20 03:38:00	0	NTA	3	2	6	P
1	2009-03-20 03:39:00	10	NTA	3	2	6	P
1	2009-03-20 03:40:00	561	NTA	3	2	6	P
1	2009-03-20 03:41:00	1211	NTA	3	2	6	P
1	2009-03-20 03:42:00	616	NTA	3	2	6	P
1	2009-03-20 03:43:00	91	NTA	3	2	6	P
1	2009-03-20 03:44:00	0	NTA	3	2	6	P
1	2009-03-20 03:45:00	30	NTA	3	2	6	P
1	2009-03-20 03:46:00	71	NTA	3	2	6	P
1	2009-03-20 03:47:00	0	NTA	3	2	6	P
1	2009-03-20 03:48:00	0	NTA	3	2	6	P
1	2009-03-20 03:49:00	0	NTA	3	2	6	P
1	2009-03-20 03:50:00	0	NTA	3	2	6	P
1	2009-03-20 03:51:00	10	NTA	3	2	6	P
1	2009-03-20 03:52:00	181	NTA	3	2	6	P
1	2009-03-20 03:53:00	394	NTA	3	2	6	P
1	2009-03-20 03:54:00	839	NTA	3	2	6	P
1	2009-03-20 03:55:00	0	NTA	3	2	6	P
1	2009-03-20 03:56:00	81	NTA	3	2	6	P
1	2009-03-20 03:57:00	0	NTA	3	2	6	P
1	2009-03-20 03:58:00	0	NTA	3	2	6	P
1	2009-03-20 03:59:00	0	NTA	3	2	6	P
1	2009-03-20 04:00:00	0	NTA	3	2	6	P
1	2009-03-20 04:01:00	0	NTA	4	2	6	P
1	2009-03-20 04:02:00	0	NTA	4	2	6	P
1	2009-03-20 04:03:00	0	NTA	4	2	6	P
1	2009-03-20 04:04:00	0	NTA	4	2	6	P
1	2009-03-20 04:05:00	0	NTA	4	2	6	P
1	2009-03-20 04:06:00	0	NTA	4	2	6	P
1	2009-03-20 04:07:00	0	NTA	4	2	6	P
1	2009-03-20 04:08:00	0	NTA	4	2	6	P
1	2009-03-20 04:09:00	0	NTA	4	2	6	P
1	2009-03-20 04:10:00	0	NTA	4	2	6	P
1	2009-03-20 04:11:00	0	NTA	4	2	6	P
1	2009-03-20 04:12:00	0	NTA	4	2	6	P
1	2009-03-20 04:13:00	0	NTA	4	2	6	P
1	2009-03-20 04:14:00	0	NTA	4	2	6	P
1	2009-03-20 04:15:00	0	NTA	4	2	6	P
1	2009-03-20 04:16:00	0	NTA	4	2	6	P
1	2009-03-20 04:17:00	0	NTA	4	2	6	P
1	2009-03-20 04:18:00	0	NTA	4	2	6	P
1	2009-03-20 04:19:00	0	NTA	4	2	6	P
1	2009-03-20 04:20:00	0	NTA	4	2	6	P
1	2009-03-20 04:21:00	0	NTA	4	2	6	P
1	2009-03-20 04:22:00	0	NTA	4	2	6	P
1	2009-03-20 04:23:00	0	NTA	4	2	6	P
1	2009-03-20 04:24:00	0	NTA	4	2	6	P
1	2009-03-20 04:25:00	0	NTA	4	2	6	P
1	2009-03-20 04:26:00	0	NTA	4	2	6	P
1	2009-03-20 04:27:00	0	NTA	4	2	6	P
1	2009-03-20 04:28:00	30	NTA	4	2	6	P
1	2009-03-20 04:29:00	0	NTA	4	2	6	P
1	2009-03-20 04:30:00	0	NTA	4	2	6	P
1	2009-03-20 04:31:00	0	NTA	4	2	6	P
1	2009-03-20 04:32:00	0	NTA	4	2	6	P
1	2009-03-20 04:33:00	0	NTA	4	2	6	P
1	2009-03-20 04:34:00	0	NTA	4	2	6	P
1	2009-03-20 04:35:00	0	NTA	4	2	6	P
1	2009-03-20 04:36:00	0	NTA	4	2	6	P
1	2009-03-20 04:37:00	0	NTA	4	2	6	P
1	2009-03-20 04:38:00	0	NTA	4	2	6	P
1	2009-03-20 04:39:00	0	NTA	4	2	6	P
1	2009-03-20 04:40:00	0	NTA	4	2	6	P
1	2009-03-20 04:41:00	0	NTA	4	2	6	P
1	2009-03-20 04:42:00	0	NTA	4	2	6	P
1	2009-03-20 04:43:00	0	NTA	4	2	6	P
1	2009-03-20 04:44:00	0	NTA	4	2	6	P
1	2009-03-20 04:45:00	0	NTA	4	2	6	P
1	2009-03-20 04:46:00	0	NTA	4	2	6	P
1	2009-03-20 04:47:00	0	NTA	4	2	6	P
1	2009-03-20 04:48:00	0	NTA	4	2	6	P
1	2009-03-20 04:49:00	0	NTA	4	2	6	P
1	2009-03-20 04:50:00	0	NTA	4	2	6	P
1	2009-03-20 04:51:00	0	NTA	4	2	6	P
1	2009-03-20 04:52:00	0	NTA	4	2	6	P
1	2009-03-20 04:53:00	0	NTA	4	2	6	P
1	2009-03-20 04:54:00	0	NTA	4	2	6	P
1	2009-03-20 04:55:00	0	NTA	4	2	6	P
1	2009-03-20 04:56:00	0	NTA	4	2	6	P
1	2009-03-20 04:57:00	0	NTA	4	2	6	P
1	2009-03-20 04:58:00	0	NTA	4	2	6	P
1	2009-03-20 04:59:00	0	NTA	4	2	6	P
1	2009-03-20 05:00:00	0	NTA	4	2	6	P
1	2009-03-20 05:01:00	0	NTA	5	2	6	P
1	2009-03-20 05:02:00	0	NTA	5	2	6	P
1	2009-03-20 05:03:00	0	NTA	5	2	6	P
1	2009-03-20 05:04:00	0	NTA	5	2	6	P
1	2009-03-20 05:05:00	0	NTA	5	2	6	P
1	2009-03-20 05:06:00	0	NTA	5	2	6	P
1	2009-03-20 05:07:00	0	NTA	5	2	6	P
1	2009-03-20 05:08:00	0	NTA	5	2	6	P
1	2009-03-20 05:09:00	0	NTA	5	2	6	P
1	2009-03-20 05:10:00	0	NTA	5	2	6	P
1	2009-03-20 05:11:00	0	NTA	5	2	6	P
1	2009-03-20 05:12:00	0	NTA	5	2	6	P
1	2009-03-20 05:13:00	0	NTA	5	2	6	P
1	2009-03-20 05:14:00	0	NTA	5	2	6	P
1	2009-03-20 05:15:00	0	NTA	5	2	6	P
1	2009-03-20 05:16:00	0	NTA	5	2	6	P
1	2009-03-20 05:17:00	0	NTA	5	2	6	P
1	2009-03-20 05:18:00	30	NTA	5	2	6	P
1	2009-03-20 05:19:00	20	NTA	5	2	6	P
1	2009-03-20 05:20:00	0	NTA	5	2	6	P
1	2009-03-20 05:21:00	0	NTA	5	2	6	P
1	2009-03-20 05:22:00	0	NTA	5	2	6	P
1	2009-03-20 05:23:00	0	NTA	5	2	6	P
1	2009-03-20 05:24:00	0	NTA	5	2	6	P
1	2009-03-20 05:25:00	0	NTA	5	2	6	P
1	2009-03-20 05:26:00	0	NTA	5	2	6	P
1	2009-03-20 05:27:00	0	NTA	5	2	6	P
1	2009-03-20 05:28:00	0	NTA	5	2	6	P
1	2009-03-20 05:29:00	0	NTA	5	2	6	P
1	2009-03-20 05:30:00	0	NTA	5	2	6	P
1	2009-03-20 05:31:00	0	NTA	5	2	6	P
1	2009-03-20 05:32:00	0	NTA	5	2	6	P
1	2009-03-20 05:33:00	0	NTA	5	2	6	P
1	2009-03-20 05:34:00	0	NTA	5	2	6	P
1	2009-03-20 05:35:00	0	NTA	5	2	6	P
1	2009-03-20 05:36:00	0	NTA	5	2	6	P
1	2009-03-20 05:37:00	10	NTA	5	2	6	P
1	2009-03-20 05:38:00	0	NTA	5	2	6	P
1	2009-03-20 05:39:00	0	NTA	5	2	6	P
1	2009-03-20 05:40:00	0	NTA	5	2	6	P
1	2009-03-20 05:41:00	132	NTA	5	2	6	P
1	2009-03-20 05:42:00	10	NTA	5	2	6	P
1	2009-03-20 05:43:00	0	NTA	5	2	6	P
1	2009-03-20 05:44:00	0	NTA	5	2	6	P
1	2009-03-20 05:45:00	0	NTA	5	2	6	P
1	2009-03-20 05:46:00	0	NTA	5	2	6	P
1	2009-03-20 05:47:00	0	NTA	5	2	6	P
1	2009-03-20 05:48:00	0	NTA	5	2	6	P
1	2009-03-20 05:49:00	0	NTA	5	2	6	P
1	2009-03-20 05:50:00	0	NTA	5	2	6	P
1	2009-03-20 05:51:00	0	NTA	5	2	6	P
1	2009-03-20 05:52:00	0	NTA	5	2	6	P
1	2009-03-20 05:53:00	0	NTA	5	2	6	P
1	2009-03-20 05:54:00	0	NTA	5	2	6	P
1	2009-03-20 05:55:00	0	NTA	5	2	6	P
1	2009-03-20 05:56:00	0	NTA	5	2	6	P
1	2009-03-20 05:57:00	0	NTA	5	2	6	P
1	2009-03-20 05:58:00	0	NTA	5	2	6	P
1	2009-03-20 05:59:00	0	NTA	5	2	6	P
1	2009-03-20 06:00:00	0	NTA	5	2	6	P
1	2009-03-20 06:01:00	0	NTA	6	2	6	P
1	2009-03-20 06:02:00	0	NTA	6	2	6	P
1	2009-03-20 06:03:00	0	NTA	6	2	6	P
1	2009-03-20 06:04:00	0	NTA	6	2	6	P
1	2009-03-20 06:05:00	0	NTA	6	2	6	P
1	2009-03-20 06:06:00	0	NTA	6	2	6	P
1	2009-03-20 06:07:00	0	NTA	6	2	6	P
1	2009-03-20 06:08:00	0	NTA	6	2	6	P
1	2009-03-20 06:09:00	0	NTA	6	2	6	P
1	2009-03-20 06:10:00	0	NTA	6	2	6	P
1	2009-03-20 06:11:00	0	NTA	6	2	6	P
1	2009-03-20 06:12:00	0	NTA	6	2	6	P
1	2009-03-20 06:13:00	0	NTA	6	2	6	P
1	2009-03-20 06:14:00	20	NTA	6	2	6	P
1	2009-03-20 06:15:00	0	NTA	6	2	6	P
1	2009-03-20 06:16:00	0	NTA	6	2	6	P
1	2009-03-20 06:17:00	0	NTA	6	2	6	P
1	2009-03-20 06:18:00	0	NTA	6	2	6	P
1	2009-03-20 06:19:00	0	NTA	6	2	6	P
[truncated: 36,656 more rows]

## Sheet: Pivot NTA
Peak DTA Time?	(All)
DTA vs NTA	NTA
Average of Activity	Column Labels
Row Labels	1	2	3	4	5	6	7	8	9	10	11	12	13	14	Grand Total
1	24.4476	27.8424	31.4981	50.1064	51.5132	56.9909	68.3116	44.4958	60.3955	35.8667	52.8069	20.7935	42.7227	51.7621	44.8469
2	48.6252	67.8065	40.3259	58.932	32.0623	47.5674	37.1348	52.3106	46.6403	40.3732	32.7379	33.0917	25.8517	35.3222	42.4961
Grand Total	35.8575	48.239	36.2785	54.6867	42.3205	52.2262	53.0696	48.0959	53.5969	38.156	42.6079	27.4262	34.6889	43.7333	43.6745

## Sheet: Pivot DTA
Peak DTA Time?	(All)
DTA vs NTA	DTA
Average of Activity	Column Labels
Row Labels	1	2	3	4	5	6	7	8	9	10	11	12	13	Grand Total
1	81.5988	83.0273	86.1581	88.6383	75.2314	72.542	107.619	77.0051	103.029	84.9132	89.6694	153.516	104.137	92.5593
2	88.8897	102.023	76.6219	86.5788	94.3165	78.3808	78.3661	72.0415	67.3843	61.6586	101.858	57.3536	80.036	80.6131
Grand Total	85.2553	92.2073	81.6071	87.6067	85.093	75.4063	91.9987	74.4997	85.0304	74.0247	95.8498	104.561	92.2059	86.5945

## Sheet: Pivot PeakDTA
Peak DTA Time?	Peak DTA
DTA vs NTA	DTA
Average of Activity	Column Labels
Row Labels	1	2	3	4	5	6	7	8	9	10	11	12	13	Grand Total
1	91.7639	103.514	111.914	118.45	98.4639	78.525	148.347	72.1	104.081	108.114	47.3583	240.486	129.511	111.741
2	105.708	148.261	101.953	107.297	136.314	66.4083	98.6056	105.65	90.6556	46.0389	58.9667	64.8722	88.05	93.7524
Grand Total	98.7361	125.888	106.933	112.874	117.389	72.4667	123.476	88.875	97.3681	77.0764	53.1625	152.679	108.781	102.746

## Sheet: 3.18.09
Actogram, Copy Raw Data, All Days
Identity:	Butler Schmidt
Filename:	E:\Active Research Files\Nighttime Activity\cases\butler\Butler Schmidt 3.18.09.AWC
Gender:	M
Age:	12
Height:	50.8 cm	20.0 in
Weight:	26.2 kg	57.8 lbs
Start Date:	18-Mar-2009 (Wed)
Start Time:	18:00:00
Interval:	1.00 mins
Date Stamp:	Time Stamp:	Activity Data:	Marker Press:
2009-03-18	00:00:00	0
2009-03-18	00:01:00	0
2009-03-18	00:02:00	0
2009-03-18	00:03:00	0
2009-03-18	00:04:00	0
2009-03-18	00:05:00	0
2009-03-18	00:06:00	0
2009-03-18	00:07:00	0
2009-03-18	00:08:00	0
2009-03-18	00:09:00	0
2009-03-18	00:10:00	0
2009-03-18	00:11:00	0
2009-03-18	00:12:00	0
2009-03-18	00:13:00	0
2009-03-18	00:14:00	0
2009-03-18	00:15:00	0
2009-03-18	00:16:00	0
2009-03-18	00:17:00	0
2009-03-18	00:18:00	0
2009-03-18	00:19:00	0
2009-03-18	00:20:00	0
2009-03-18	00:21:00	0
2009-03-18	00:22:00	0
2009-03-18	00:23:00	0
2009-03-18	00:24:00	0
2009-03-18	00:25:00	0
2009-03-18	00:26:00	0
2009-03-18	00:27:00	0
2009-03-18	00:28:00	0
2009-03-18	00:29:00	0
2009-03-18	00:30:00	0
2009-03-18	00:31:00	0
2009-03-18	00:32:00	0
2009-03-18	00:33:00	0
2009-03-18	00:34:00	0
2009-03-18	00:35:00	0
2009-03-18	00:36:00	0
2009-03-18	00:37:00	0
2009-03-18	00:38:00	0
2009-03-18	00:39:00	0
2009-03-18	00:40:00	0
2009-03-18	00:41:00	0
2009-03-18	00:42:00	0
2009-03-18	00:43:00	0
2009-03-18	00:44:00	0
2009-03-18	00:45:00	0
2009-03-18	00:46:00	0
2009-03-18	00:47:00	0
2009-03-18	00:48:00	0
2009-03-18	00:49:00	0
2009-03-18	00:50:00	0
2009-03-18	00:51:00	0
2009-03-18	00:52:00	0
2009-03-18	00:53:00	0
2009-03-18	00:54:00	0
2009-03-18	00:55:00	0
2009-03-18	00:56:00	0
2009-03-18	00:57:00	0
2009-03-18	00:58:00	0
2009-03-18	00:59:00	0
2009-03-18	01:00:00	0
2009-03-18	01:01:00	0
2009-03-18	01:02:00	0
2009-03-18	01:03:00	0
2009-03-18	01:04:00	0
2009-03-18	01:05:00	0
2009-03-18	01:06:00	0
2009-03-18	01:07:00	0
2009-03-18	01:08:00	0
2009-03-18	01:09:00	0
2009-03-18	01:10:00	0
2009-03-18	01:11:00	0
2009-03-18	01:12:00	0
2009-03-18	01:13:00	0
2009-03-18	01:14:00	0
2009-03-18	01:15:00	0
2009-03-18	01:16:00	0
2009-03-18	01:17:00	0
2009-03-18	01:18:00	0
2009-03-18	01:19:00	0
2009-03-18	01:20:00	0
2009-03-18	01:21:00	0
2009-03-18	01:22:00	0
2009-03-18	01:23:00	0
2009-03-18	01:24:00	0
2009-03-18	01:25:00	0
2009-03-18	01:26:00	0
2009-03-18	01:27:00	0
2009-03-18	01:28:00	0
2009-03-18	01:29:00	0
2009-03-18	01:30:00	0
2009-03-18	01:31:00	0
2009-03-18	01:32:00	0
2009-03-18	01:33:00	0
2009-03-18	01:34:00	0
2009-03-18	01:35:00	0
2009-03-18	01:36:00	0
2009-03-18	01:37:00	0
2009-03-18	01:38:00	0
2009-03-18	01:39:00	0
2009-03-18	01:40:00	0
2009-03-18	01:41:00	0
2009-03-18	01:42:00	0
2009-03-18	01:43:00	0
2009-03-18	01:44:00	0
2009-03-18	01:45:00	0
2009-03-18	01:46:00	0
2009-03-18	01:47:00	0
2009-03-18	01:48:00	0
2009-03-18	01:49:00	0
2009-03-18	01:50:00	0
2009-03-18	01:51:00	0
2009-03-18	01:52:00	0
2009-03-18	01:53:00	0
2009-03-18	01:54:00	0
2009-03-18	01:55:00	0
2009-03-18	01:56:00	0
2009-03-18	01:57:00	0
2009-03-18	01:58:00	0
2009-03-18	01:59:00	0
2009-03-18	02:00:00	0
2009-03-18	02:01:00	0
2009-03-18	02:02:00	0
2009-03-18	02:03:00	0
2009-03-18	02:04:00	0
2009-03-18	02:05:00	0
2009-03-18	02:06:00	0
2009-03-18	02:07:00	0
2009-03-18	02:08:00	0
2009-03-18	02:09:00	0
2009-03-18	02:10:00	0
2009-03-18	02:11:00	0
2009-03-18	02:12:00	0
2009-03-18	02:13:00	0
2009-03-18	02:14:00	0
2009-03-18	02:15:00	0
2009-03-18	02:16:00	0
2009-03-18	02:17:00	0
2009-03-18	02:18:00	0
2009-03-18	02:19:00	0
2009-03-18	02:20:00	0
2009-03-18	02:21:00	0
2009-03-18	02:22:00	0
2009-03-18	02:23:00	0
2009-03-18	02:24:00	0
2009-03-18	02:25:00	0
2009-03-18	02:26:00	0
2009-03-18	02:27:00	0
2009-03-18	02:28:00	0
2009-03-18	02:29:00	0
2009-03-18	02:30:00	0
2009-03-18	02:31:00	0
2009-03-18	02:32:00	0
2009-03-18	02:33:00	0
2009-03-18	02:34:00	0
2009-03-18	02:35:00	0
2009-03-18	02:36:00	0
2009-03-18	02:37:00	0
2009-03-18	02:38:00	0
2009-03-18	02:39:00	0
2009-03-18	02:40:00	0
2009-03-18	02:41:00	0
2009-03-18	02:42:00	0
2009-03-18	02:43:00	0
2009-03-18	02:44:00	0
2009-03-18	02:45:00	0
2009-03-18	02:46:00	0
2009-03-18	02:47:00	0
2009-03-18	02:48:00	0
2009-03-18	02:49:00	0
2009-03-18	02:50:00	0
2009-03-18	02:51:00	0
2009-03-18	02:52:00	0
2009-03-18	02:53:00	0
2009-03-18	02:54:00	0
2009-03-18	02:55:00	0
2009-03-18	02:56:00	0
2009-03-18	02:57:00	0
2009-03-18	02:58:00	0
2009-03-18	02:59:00	0
2009-03-18	03:00:00	0
2009-03-18	03:01:00	0
2009-03-18	03:02:00	0
2009-03-18	03:03:00	0
2009-03-18	03:04:00	0
2009-03-18	03:05:00	0
2009-03-18	03:06:00	0
2009-03-18	03:07:00	0
2009-03-18	03:08:00	0
2009-03-18	03:09:00	0
2009-03-18	03:10:00	0
2009-03-18	03:11:00	0
2009-03-18	03:12:00	0
2009-03-18	03:13:00	0
2009-03-18	03:14:00	0
2009-03-18	03:15:00	0
2009-03-18	03:16:00	0
2009-03-18	03:17:00	0
2009-03-18	03:18:00	0
2009-03-18	03:19:00	0
2009-03-18	03:20:00	0
2009-03-18	03:21:00	0
2009-03-18	03:22:00	0
2009-03-18	03:23:00	0
2009-03-18	03:24:00	0
2009-03-18	03:25:00	0
2009-03-18	03:26:00	0
2009-03-18	03:27:00	0
2009-03-18	03:28:00	0
2009-03-18	03:29:00	0
2009-03-18	03:30:00	0
2009-03-18	03:31:00	0
2009-03-18	03:32:00	0
2009-03-18	03:33:00	0
2009-03-18	03:34:00	0
2009-03-18	03:35:00	0
2009-03-18	03:36:00	0
2009-03-18	03:37:00	0
2009-03-18	03:38:00	0
2009-03-18	03:39:00	0
2009-03-18	03:40:00	0
2009-03-18	03:41:00	0
2009-03-18	03:42:00	0
2009-03-18	03:43:00	0
2009-03-18	03:44:00	0
2009-03-18	03:45:00	0
2009-03-18	03:46:00	0
2009-03-18	03:47:00	0
2009-03-18	03:48:00	0
2009-03-18	03:49:00	0
2009-03-18	03:50:00	0
2009-03-18	03:51:00	0
2009-03-18	03:52:00	0
2009-03-18	03:53:00	0
2009-03-18	03:54:00	0
2009-03-18	03:55:00	0
2009-03-18	03:56:00	0
2009-03-18	03:57:00	0
2009-03-18	03:58:00	0
2009-03-18	03:59:00	0
2009-03-18	04:00:00	0
2009-03-18	04:01:00	0
2009-03-18	04:02:00	0
2009-03-18	04:03:00	0
2009-03-18	04:04:00	0
2009-03-18	04:05:00	0
2009-03-18	04:06:00	0
2009-03-18	04:07:00	0
2009-03-18	04:08:00	0
2009-03-18	04:09:00	0
2009-03-18	04:10:00	0
2009-03-18	04:11:00	0
2009-03-18	04:12:00	0
2009-03-18	04:13:00	0
2009-03-18	04:14:00	0
2009-03-18	04:15:00	0
2009-03-18	04:16:00	0
2009-03-18	04:17:00	0
2009-03-18	04:18:00	0
2009-03-18	04:19:00	0
2009-03-18	04:20:00	0
2009-03-18	04:21:00	0
2009-03-18	04:22:00	0
2009-03-18	04:23:00	0
2009-03-18	04:24:00	0
2009-03-18	04:25:00	0
2009-03-18	04:26:00	0
2009-03-18	04:27:00	0
2009-03-18	04:28:00	0
2009-03-18	04:29:00	0
2009-03-18	04:30:00	0
2009-03-18	04:31:00	0
2009-03-18	04:32:00	0
2009-03-18	04:33:00	0
2009-03-18	04:34:00	0
2009-03-18	04:35:00	0
2009-03-18	04:36:00	0
2009-03-18	04:37:00	0
2009-03-18	04:38:00	0
2009-03-18	04:39:00	0
2009-03-18	04:40:00	0
2009-03-18	04:41:00	0
2009-03-18	04:42:00	0
2009-03-18	04:43:00	0
2009-03-18	04:44:00	0
2009-03-18	04:45:00	0
2009-03-18	04:46:00	0
2009-03-18	04:47:00	0
2009-03-18	04:48:00	0
2009-03-18	04:49:00	0
2009-03-18	04:50:00	0
2009-03-18	04:51:00	0
2009-03-18	04:52:00	0
2009-03-18	04:53:00	0
2009-03-18	04:54:00	0
2009-03-18	04:55:00	0
2009-03-18	04:56:00	0
2009-03-18	04:57:00	0
2009-03-18	04:58:00	0
2009-03-18	04:59:00	0
2009-03-18	05:00:00	0
2009-03-18	05:01:00	0
2009-03-18	05:02:00	0
2009-03-18	05:03:00	0
2009-03-18	05:04:00	0
2009-03-18	05:05:00	0
2009-03-18	05:06:00	0
2009-03-18	05:07:00	0
2009-03-18	05:08:00	0
2009-03-18	05:09:00	0
2009-03-18	05:10:00	0
2009-03-18	05:11:00	0
2009-03-18	05:12:00	0
2009-03-18	05:13:00	0
2009-03-18	05:14:00	0
2009-03-18	05:15:00	0
2009-03-18	05:16:00	0
2009-03-18	05:17:00	0
2009-03-18	05:18:00	0
2009-03-18	05:19:00	0
2009-03-18	05:20:00	0
2009-03-18	05:21:00	0
2009-03-18	05:22:00	0
2009-03-18	05:23:00	0
2009-03-18	05:24:00	0
2009-03-18	05:25:00	0
2009-03-18	05:26:00	0
2009-03-18	05:27:00	0
2009-03-18	05:28:00	0
2009-03-18	05:29:00	0
2009-03-18	05:30:00	0
2009-03-18	05:31:00	0
2009-03-18	05:32:00	0
2009-03-18	05:33:00	0
2009-03-18	05:34:00	0
2009-03-18	05:35:00	0
2009-03-18	05:36:00	0
2009-03-18	05:37:00	0
2009-03-18	05:38:00	0
2009-03-18	05:39:00	0
2009-03-18	05:40:00	0
2009-03-18	05:41:00	0
2009-03-18	05:42:00	0
2009-03-18	05:43:00	0
2009-03-18	05:44:00	0
2009-03-18	05:45:00	0
2009-03-18	05:46:00	0
2009-03-18	05:47:00	0
2009-03-18	05:48:00	0
2009-03-18	05:49:00	0
2009-03-18	05:50:00	0
2009-03-18	05:51:00	0
2009-03-18	05:52:00	0
2009-03-18	05:53:00	0
2009-03-18	05:54:00	0
2009-03-18	05:55:00	0
2009-03-18	05:56:00	0
2009-03-18	05:57:00	0
2009-03-18	05:58:00	0
2009-03-18	05:59:00	0
2009-03-18	06:00:00	0
2009-03-18	06:01:00	0
2009-03-18	06:02:00	0
2009-03-18	06:03:00	0
2009-03-18	06:04:00	0
2009-03-18	06:05:00	0
2009-03-18	06:06:00	0
2009-03-18	06:07:00	0
2009-03-18	06:08:00	0
2009-03-18	06:09:00	0
2009-03-18	06:10:00	0
2009-03-18	06:11:00	0
2009-03-18	06:12:00	0
2009-03-18	06:13:00	0
2009-03-18	06:14:00	0
2009-03-18	06:15:00	0
2009-03-18	06:16:00	0
2009-03-18	06:17:00	0
2009-03-18	06:18:00	0
2009-03-18	06:19:00	0
2009-03-18	06:20:00	0
2009-03-18	06:21:00	0
2009-03-18	06:22:00	0
2009-03-18	06:23:00	0
2009-03-18	06:24:00	0
2009-03-18	06:25:00	0
2009-03-18	06:26:00	0
2009-03-18	06:27:00	0
2009-03-18	06:28:00	0
2009-03-18	06:29:00	0
2009-03-18	06:30:00	0
2009-03-18	06:31:00	0
2009-03-18	06:32:00	0
2009-03-18	06:33:00	0
2009-03-18	06:34:00	0
2009-03-18	06:35:00	0
2009-03-18	06:36:00	0
2009-03-18	06:37:00	0
2009-03-18	06:38:00	0
2009-03-18	06:39:00	0
2009-03-18	06:40:00	0
2009-03-18	06:41:00	0
2009-03-18	06:42:00	0
2009-03-18	06:43:00	0
2009-03-18	06:44:00	0
2009-03-18	06:45:00	0
2009-03-18	06:46:00	0
2009-03-18	06:47:00	0
2009-03-18	06:48:00	0
2009-03-18	06:49:00	0
2009-03-18	06:50:00	0
2009-03-18	06:51:00	0
2009-03-18	06:52:00	0
2009-03-18	06:53:00	0
2009-03-18	06:54:00	0
2009-03-18	06:55:00	0
2009-03-18	06:56:00	0
2009-03-18	06:57:00	0
2009-03-18	06:58:00	0
2009-03-18	06:59:00	0
2009-03-18	07:00:00	0
2009-03-18	07:01:00	0
2009-03-18	07:02:00	0
2009-03-18	07:03:00	0
2009-03-18	07:04:00	0
2009-03-18	07:05:00	0
2009-03-18	07:06:00	0
2009-03-18	07:07:00	0
2009-03-18	07:08:00	0
2009-03-18	07:09:00	0
2009-03-18	07:10:00	0
2009-03-18	07:11:00	0
2009-03-18	07:12:00	0
2009-03-18	07:13:00	0
2009-03-18	07:14:00	0
2009-03-18	07:15:00	0
2009-03-18	07:16:00	0
2009-03-18	07:17:00	0
2009-03-18	07:18:00	0
2009-03-18	07:19:00	0
2009-03-18	07:20:00	0
2009-03-18	07:21:00	0
2009-03-18	07:22:00	0
2009-03-18	07:23:00	0
2009-03-18	07:24:00	0
2009-03-18	07:25:00	0
2009-03-18	07:26:00	0
2009-03-18	07:27:00	0
2009-03-18	07:28:00	0
2009-03-18	07:29:00	0
2009-03-18	07:30:00	0
2009-03-18	07:31:00	0
2009-03-18	07:32:00	0
2009-03-18	07:33:00	0
2009-03-18	07:34:00	0
2009-03-18	07:35:00	0
2009-03-18	07:36:00	0
2009-03-18	07:37:00	0
2009-03-18	07:38:00	0
2009-03-18	07:39:00	0
2009-03-18	07:40:00	0
2009-03-18	07:41:00	0
2009-03-18	07:42:00	0
2009-03-18	07:43:00	0
2009-03-18	07:44:00	0
2009-03-18	07:45:00	0
2009-03-18	07:46:00	0
2009-03-18	07:47:00	0
2009-03-18	07:48:00	0
2009-03-18	07:49:00	0
2009-03-18	07:50:00	0
2009-03-18	07:51:00	0
2009-03-18	07:52:00	0
2009-03-18	07:53:00	0
2009-03-18	07:54:00	0
2009-03-18	07:55:00	0
2009-03-18	07:56:00	0
2009-03-18	07:57:00	0
2009-03-18	07:58:00	0
2009-03-18	07:59:00	0
2009-03-18	08:00:00	0
2009-03-18	08:01:00	0
2009-03-18	08:02:00	0
2009-03-18	08:03:00	0
2009-03-18	08:04:00	0
2009-03-18	08:05:00	0
2009-03-18	08:06:00	0
2009-03-18	08:07:00	0
2009-03-18	08:08:00	0
2009-03-18	08:09:00	0
2009-03-18	08:10:00	0
2009-03-18	08:11:00	0
2009-03-18	08:12:00	0
2009-03-18	08:13:00	0
2009-03-18	08:14:00	0
2009-03-18	08:15:00	0
2009-03-18	08:16:00	0
2009-03-18	08:17:00	0
2009-03-18	08:18:00	0
2009-03-18	08:19:00	0
2009-03-18	08:20:00	0
2009-03-18	08:21:00	0
2009-03-18	08:22:00	0
2009-03-18	08:23:00	0
2009-03-18	08:24:00	0
2009-03-18	08:25:00	0
2009-03-18	08:26:00	0
2009-03-18	08:27:00	0
2009-03-18	08:28:00	0
2009-03-18	08:29:00	0
2009-03-18	08:30:00	0
2009-03-18	08:31:00	0
2009-03-18	08:32:00	0
2009-03-18	08:33:00	0
2009-03-18	08:34:00	0
2009-03-18	08:35:00	0
2009-03-18	08:36:00	0
2009-03-18	08:37:00	0
2009-03-18	08:38:00	0
2009-03-18	08:39:00	0
2009-03-18	08:40:00	0
2009-03-18	08:41:00	0
2009-03-18	08:42:00	0
2009-03-18	08:43:00	0
2009-03-18	08:44:00	0
2009-03-18	08:45:00	0
2009-03-18	08:46:00	0
2009-03-18	08:47:00	0
2009-03-18	08:48:00	0
2009-03-18	08:49:00	0
2009-03-18	08:50:00	0
2009-03-18	08:51:00	0
2009-03-18	08:52:00	0
2009-03-18	08:53:00	0
2009-03-18	08:54:00	0
2009-03-18	08:55:00	0
2009-03-18	08:56:00	0
2009-03-18	08:57:00	0
2009-03-18	08:58:00	0
2009-03-18	08:59:00	0
2009-03-18	09:00:00	0
2009-03-18	09:01:00	0
2009-03-18	09:02:00	0
2009-03-18	09:03:00	0
2009-03-18	09:04:00	0
2009-03-18	09:05:00	0
2009-03-18	09:06:00	0
2009-03-18	09:07:00	0
2009-03-18	09:08:00	0
2009-03-18	09:09:00	0
2009-03-18	09:10:00	0
2009-03-18	09:11:00	0
2009-03-18	09:12:00	0
2009-03-18	09:13:00	0
2009-03-18	09:14:00	0
2009-03-18	09:15:00	0
2009-03-18	09:16:00	0
2009-03-18	09:17:00	0
2009-03-18	09:18:00	0
2009-03-18	09:19:00	0
2009-03-18	09:20:00	0
2009-03-18	09:21:00	0
2009-03-18	09:22:00	0
2009-03-18	09:23:00	0
2009-03-18	09:24:00	0
2009-03-18	09:25:00	0
2009-03-18	09:26:00	0
2009-03-18	09:27:00	0
2009-03-18	09:28:00	0
2009-03-18	09:29:00	0
2009-03-18	09:30:00	0
2009-03-18	09:31:00	0
2009-03-18	09:32:00	0
2009-03-18	09:33:00	0
2009-03-18	09:34:00	0
2009-03-18	09:35:00	0
2009-03-18	09:36:00	0
2009-03-18	09:37:00	0
2009-03-18	09:38:00	0
2009-03-18	09:39:00	0
2009-03-18	09:40:00	0
2009-03-18	09:41:00	0
2009-03-18	09:42:00	0
2009-03-18	09:43:00	0
2009-03-18	09:44:00	0
2009-03-18	09:45:00	0
2009-03-18	09:46:00	0
2009-03-18	09:47:00	0
2009-03-18	09:48:00	0
2009-03-18	09:49:00	0
2009-03-18	09:50:00	0
2009-03-18	09:51:00	0
2009-03-18	09:52:00	0
2009-03-18	09:53:00	0
2009-03-18	09:54:00	0
2009-03-18	09:55:00	0
2009-03-18	09:56:00	0
2009-03-18	09:57:00	0
2009-03-18	09:58:00	0
2009-03-18	09:59:00	0
2009-03-18	10:00:00	0
2009-03-18	10:01:00	0
2009-03-18	10:02:00	0
2009-03-18	10:03:00	0
2009-03-18	10:04:00	0
2009-03-18	10:05:00	0
2009-03-18	10:06:00	0
2009-03-18	10:07:00	0
2009-03-18	10:08:00	0
2009-03-18	10:09:00	0
2009-03-18	10:10:00	0
2009-03-18	10:11:00	0
2009-03-18	10:12:00	0
2009-03-18	10:13:00	0
2009-03-18	10:14:00	0
2009-03-18	10:15:00	0
2009-03-18	10:16:00	0
2009-03-18	10:17:00	0
2009-03-18	10:18:00	0
2009-03-18	10:19:00	0
2009-03-18	10:20:00	0
2009-03-18	10:21:00	0
2009-03-18	10:22:00	0
2009-03-18	10:23:00	0
2009-03-18	10:24:00	0
2009-03-18	10:25:00	0
2009-03-18	10:26:00	0
2009-03-18	10:27:00	0
2009-03-18	10:28:00	0
2009-03-18	10:29:00	0
2009-03-18	10:30:00	0
2009-03-18	10:31:00	0
2009-03-18	10:32:00	0
2009-03-18	10:33:00	0
2009-03-18	10:34:00	0
2009-03-18	10:35:00	0
2009-03-18	10:36:00	0
2009-03-18	10:37:00	0
2009-03-18	10:38:00	0
2009-03-18	10:39:00	0
2009-03-18	10:40:00	0
2009-03-18	10:41:00	0
2009-03-18	10:42:00	0
2009-03-18	10:43:00	0
2009-03-18	10:44:00	0
2009-03-18	10:45:00	0
2009-03-18	10:46:00	0
2009-03-18	10:47:00	0
2009-03-18	10:48:00	0
2009-03-18	10:49:00	0
2009-03-18	10:50:00	0
2009-03-18	10:51:00	0
2009-03-18	10:52:00	0
2009-03-18	10:53:00	0
2009-03-18	10:54:00	0
2009-03-18	10:55:00	0
2009-03-18	10:56:00	0
2009-03-18	10:57:00	0
2009-03-18	10:58:00	0
2009-03-18	10:59:00	0
2009-03-18	11:00:00	0
2009-03-18	11:01:00	0
2009-03-18	11:02:00	0
2009-03-18	11:03:00	0
2009-03-18	11:04:00	0
2009-03-18	11:05:00	0
2009-03-18	11:06:00	0
2009-03-18	11:07:00	0
2009-03-18	11:08:00	0
2009-03-18	11:09:00	0
2009-03-18	11:10:00	0
2009-03-18	11:11:00	0
2009-03-18	11:12:00	0
2009-03-18	11:13:00	0
2009-03-18	11:14:00	0
2009-03-18	11:15:00	0
2009-03-18	11:16:00	0
2009-03-18	11:17:00	0
2009-03-18	11:18:00	0
2009-03-18	11:19:00	0
2009-03-18	11:20:00	0
2009-03-18	11:21:00	0
2009-03-18	11:22:00	0
2009-03-18	11:23:00	0
2009-03-18	11:24:00	0
2009-03-18	11:25:00	0
2009-03-18	11:26:00	0
2009-03-18	11:27:00	0
2009-03-18	11:28:00	0
2009-03-18	11:29:00	0
2009-03-18	11:30:00	0
2009-03-18	11:31:00	0
2009-03-18	11:32:00	0
2009-03-18	11:33:00	0
2009-03-18	11:34:00	0
2009-03-18	11:35:00	0
2009-03-18	11:36:00	0
2009-03-18	11:37:00	0
2009-03-18	11:38:00	0
2009-03-18	11:39:00	0
2009-03-18	11:40:00	0
2009-03-18	11:41:00	0
2009-03-18	11:42:00	0
2009-03-18	11:43:00	0
2009-03-18	11:44:00	0
2009-03-18	11:45:00	0
2009-03-18	11:46:00	0
2009-03-18	11:47:00	0
2009-03-18	11:48:00	0
2009-03-18	11:49:00	0
2009-03-18	11:50:00	0
2009-03-18	11:51:00	0
2009-03-18	11:52:00	0
2009-03-18	11:53:00	0
2009-03-18	11:54:00	0
2009-03-18	11:55:00	0
2009-03-18	11:56:00	0
2009-03-18	11:57:00	0
2009-03-18	11:58:00	0
2009-03-18	11:59:00	0
2009-03-18	12:00:00	0
2009-03-18	12:01:00	0
2009-03-18	12:02:00	0
2009-03-18	12:03:00	0
2009-03-18	12:04:00	0
2009-03-18	12:05:00	0
2009-03-18	12:06:00	0
2009-03-18	12:07:00	0
2009-03-18	12:08:00	0
2009-03-18	12:09:00	0
2009-03-18	12:10:00	0
2009-03-18	12:11:00	0
2009-03-18	12:12:00	0
2009-03-18	12:13:00	0
2009-03-18	12:14:00	0
2009-03-18	12:15:00	0
2009-03-18	12:16:00	0
2009-03-18	12:17:00	0
2009-03-18	12:18:00	0
2009-03-18	12:19:00	0
2009-03-18	12:20:00	0
2009-03-18	12:21:00	0
2009-03-18	12:22:00	0
2009-03-18	12:23:00	0
2009-03-18	12:24:00	0
2009-03-18	12:25:00	0
2009-03-18	12:26:00	0
2009-03-18	12:27:00	0
2009-03-18	12:28:00	0
2009-03-18	12:29:00	0
2009-03-18	12:30:00	0
2009-03-18	12:31:00	0
2009-03-18	12:32:00	0
2009-03-18	12:33:00	0
2009-03-18	12:34:00	0
2009-03-18	12:35:00	0
2009-03-18	12:36:00	0
2009-03-18	12:37:00	0
2009-03-18	12:38:00	0
2009-03-18	12:39:00	0
2009-03-18	12:40:00	0
2009-03-18	12:41:00	0
2009-03-18	12:42:00	0
2009-03-18	12:43:00	0
2009-03-18	12:44:00	0
2009-03-18	12:45:00	0
2009-03-18	12:46:00	0
2009-03-18	12:47:00	0
2009-03-18	12:48:00	0
2009-03-18	12:49:00	0
2009-03-18	12:50:00	0
2009-03-18	12:51:00	0
2009-03-18	12:52:00	0
2009-03-18	12:53:00	0
2009-03-18	12:54:00	0
2009-03-18	12:55:00	0
2009-03-18	12:56:00	0
2009-03-18	12:57:00	0
2009-03-18	12:58:00	0
2009-03-18	12:59:00	0
2009-03-18	13:00:00	0
2009-03-18	13:01:00	0
2009-03-18	13:02:00	0
2009-03-18	13:03:00	0
2009-03-18	13:04:00	0
2009-03-18	13:05:00	0
2009-03-18	13:06:00	0
2009-03-18	13:07:00	0
2009-03-18	13:08:00	0
2009-03-18	13:09:00	0
2009-03-18	13:10:00	0
2009-03-18	13:11:00	0
2009-03-18	13:12:00	0
2009-03-18	13:13:00	0
2009-03-18	13:14:00	0
2009-03-18	13:15:00	0
2009-03-18	13:16:00	0
2009-03-18	13:17:00	0
2009-03-18	13:18:00	0
2009-03-18	13:19:00	0
2009-03-18	13:20:00	0
2009-03-18	13:21:00	0
2009-03-18	13:22:00	0
2009-03-18	13:23:00	0
2009-03-18	13:24:00	0
2009-03-18	13:25:00	0
2009-03-18	13:26:00	0
2009-03-18	13:27:00	0
2009-03-18	13:28:00	0
2009-03-18	13:29:00	0
2009-03-18	13:30:00	0
2009-03-18	13:31:00	0
2009-03-18	13:32:00	0
2009-03-18	13:33:00	0
2009-03-18	13:34:00	0
2009-03-18	13:35:00	0
2009-03-18	13:36:00	0
2009-03-18	13:37:00	0
2009-03-18	13:38:00	0
2009-03-18	13:39:00	0
2009-03-18	13:40:00	0
2009-03-18	13:41:00	0
2009-03-18	13:42:00	0
2009-03-18	13:43:00	0
2009-03-18	13:44:00	0
2009-03-18	13:45:00	0
2009-03-18	13:46:00	0
2009-03-18	13:47:00	0
2009-03-18	13:48:00	0
2009-03-18	13:49:00	0
2009-03-18	13:50:00	0
2009-03-18	13:51:00	0
2009-03-18	13:52:00	0
2009-03-18	13:53:00	0
2009-03-18	13:54:00	0
2009-03-18	13:55:00	0
2009-03-18	13:56:00	0
2009-03-18	13:57:00	0
2009-03-18	13:58:00	0
2009-03-18	13:59:00	0
2009-03-18	14:00:00	0
2009-03-18	14:01:00	0
2009-03-18	14:02:00	0
2009-03-18	14:03:00	0
2009-03-18	14:04:00	0
2009-03-18	14:05:00	0
2009-03-18	14:06:00	0
2009-03-18	14:07:00	0
2009-03-18	14:08:00	0
2009-03-18	14:09:00	0
2009-03-18	14:10:00	0
2009-03-18	14:11:00	0
2009-03-18	14:12:00	0
2009-03-18	14:13:00	0
2009-03-18	14:14:00	0
2009-03-18	14:15:00	0
2009-03-18	14:16:00	0
2009-03-18	14:17:00	0
2009-03-18	14:18:00	0
2009-03-18	14:19:00	0
2009-03-18	14:20:00	0
2009-03-18	14:21:00	0
2009-03-18	14:22:00	0
2009-03-18	14:23:00	0
2009-03-18	14:24:00	0
2009-03-18	14:25:00	0
2009-03-18	14:26:00	0
2009-03-18	14:27:00	0
2009-03-18	14:28:00	0
2009-03-18	14:29:00	0
2009-03-18	14:30:00	0
2009-03-18	14:31:00	0
2009-03-18	14:32:00	0
2009-03-18	14:33:00	0
2009-03-18	14:34:00	0
2009-03-18	14:35:00	0
2009-03-18	14:36:00	0
2009-03-18	14:37:00	0
2009-03-18	14:38:00	0
2009-03-18	14:39:00	0
2009-03-18	14:40:00	0
2009-03-18	14:41:00	0
2009-03-18	14:42:00	0
2009-03-18	14:43:00	0
2009-03-18	14:44:00	0
2009-03-18	14:45:00	0
2009-03-18	14:46:00	0
2009-03-18	14:47:00	0
2009-03-18	14:48:00	0
2009-03-18	14:49:00	0
2009-03-18	14:50:00	0
2009-03-18	14:51:00	0
2009-03-18	14:52:00	0
2009-03-18	14:53:00	0
2009-03-18	14:54:00	0
2009-03-18	14:55:00	0
2009-03-18	14:56:00	0
2009-03-18	14:57:00	0
2009-03-18	14:58:00	0
2009-03-18	14:59:00	0
2009-03-18	15:00:00	0
2009-03-18	15:01:00	0
2009-03-18	15:02:00	0
2009-03-18	15:03:00	0
2009-03-18	15:04:00	0
2009-03-18	15:05:00	0
2009-03-18	15:06:00	0
2009-03-18	15:07:00	0
2009-03-18	15:08:00	0
2009-03-18	15:09:00	0
2009-03-18	15:10:00	0
2009-03-18	15:11:00	0
2009-03-18	15:12:00	0
2009-03-18	15:13:00	0
2009-03-18	15:14:00	0
2009-03-18	15:15:00	0
2009-03-18	15:16:00	0
2009-03-18	15:17:00	0
2009-03-18	15:18:00	0
2009-03-18	15:19:00	0
2009-03-18	15:20:00	0
2009-03-18	15:21:00	0
2009-03-18	15:22:00	0
2009-03-18	15:23:00	0
2009-03-18	15:24:00	0
2009-03-18	15:25:00	0
2009-03-18	15:26:00	0
2009-03-18	15:27:00	0
2009-03-18	15:28:00	0
2009-03-18	15:29:00	0
2009-03-18	15:30:00	0
2009-03-18	15:31:00	0
2009-03-18	15:32:00	0
2009-03-18	15:33:00	0
2009-03-18	15:34:00	0
2009-03-18	15:35:00	0
2009-03-18	15:36:00	0
2009-03-18	15:37:00	0
2009-03-18	15:38:00	0
2009-03-18	15:39:00	0
2009-03-18	15:40:00	0
2009-03-18	15:41:00	0
2009-03-18	15:42:00	0
2009-03-18	15:43:00	0
2009-03-18	15:44:00	0
2009-03-18	15:45:00	0
2009-03-18	15:46:00	0
2009-03-18	15:47:00	0
2009-03-18	15:48:00	0
2009-03-18	15:49:00	0
2009-03-18	15:50:00	0
2009-03-18	15:51:00	0
2009-03-18	15:52:00	0
2009-03-18	15:53:00	0
2009-03-18	15:54:00	0
2009-03-18	15:55:00	0
2009-03-18	15:56:00	0
2009-03-18	15:57:00	0
2009-03-18	15:58:00	0
2009-03-18	15:59:00	0
2009-03-18	16:00:00	0
2009-03-18	16:01:00	0
2009-03-18	16:02:00	0
2009-03-18	16:03:00	0
2009-03-18	16:04:00	0
2009-03-18	16:05:00	0
2009-03-18	16:06:00	0
2009-03-18	16:07:00	0
2009-03-18	16:08:00	0
2009-03-18	16:09:00	0
2009-03-18	16:10:00	0
2009-03-18	16:11:00	0
2009-03-18	16:12:00	0
2009-03-18	16:13:00	0
2009-03-18	16:14:00	0
2009-03-18	16:15:00	0
2009-03-18	16:16:00	0
2009-03-18	16:17:00	0
2009-03-18	16:18:00	0
2009-03-18	16:19:00	0
2009-03-18	16:20:00	0
2009-03-18	16:21:00	0
2009-03-18	16:22:00	0
2009-03-18	16:23:00	0
2009-03-18	16:24:00	0
2009-03-18	16:25:00	0
2009-03-18	16:26:00	0
2009-03-18	16:27:00	0
2009-03-18	16:28:00	0
2009-03-18	16:29:00	0
2009-03-18	16:30:00	0
2009-03-18	16:31:00	0
2009-03-18	16:32:00	0
2009-03-18	16:33:00	0
2009-03-18	16:34:00	0
2009-03-18	16:35:00	0
2009-03-18	16:36:00	0
2009-03-18	16:37:00	0
2009-03-18	16:38:00	0
2009-03-18	16:39:00	0
2009-03-18	16:40:00	0
2009-03-18	16:41:00	0
2009-03-18	16:42:00	0
2009-03-18	16:43:00	0
2009-03-18	16:44:00	0
2009-03-18	16:45:00	0
2009-03-18	16:46:00	0
2009-03-18	16:47:00	0
2009-03-18	16:48:00	0
2009-03-18	16:49:00	0
2009-03-18	16:50:00	0
2009-03-18	16:51:00	0
2009-03-18	16:52:00	0
2009-03-18	16:53:00	0
2009-03-18	16:54:00	0
2009-03-18	16:55:00	0
2009-03-18	16:56:00	0
2009-03-18	16:57:00	0
2009-03-18	16:58:00	0
2009-03-18	16:59:00	0
2009-03-18	17:00:00	0
2009-03-18	17:01:00	0
2009-03-18	17:02:00	0
2009-03-18	17:03:00	0
2009-03-18	17:04:00	0
2009-03-18	17:05:00	0
2009-03-18	17:06:00	0
2009-03-18	17:07:00	0
2009-03-18	17:08:00	0
2009-03-18	17:09:00	0
2009-03-18	17:10:00	0
2009-03-18	17:11:00	0
2009-03-18	17:12:00	0
2009-03-18	17:13:00	0
2009-03-18	17:14:00	0
2009-03-18	17:15:00	0
2009-03-18	17:16:00	0
2009-03-18	17:17:00	0
2009-03-18	17:18:00	0
2009-03-18	17:19:00	0
2009-03-18	17:20:00	0
2009-03-18	17:21:00	0
2009-03-18	17:22:00	0
2009-03-18	17:23:00	0
2009-03-18	17:24:00	0
2009-03-18	17:25:00	0
2009-03-18	17:26:00	0
2009-03-18	17:27:00	0
2009-03-18	17:28:00	0
2009-03-18	17:29:00	0
2009-03-18	17:30:00	0
2009-03-18	17:31:00	0
2009-03-18	17:32:00	0
2009-03-18	17:33:00	0
2009-03-18	17:34:00	0
2009-03-18	17:35:00	0
2009-03-18	17:36:00	0
2009-03-18	17:37:00	0
2009-03-18	17:38:00	0
2009-03-18	17:39:00	0
2009-03-18	17:40:00	0
2009-03-18	17:41:00	0
2009-03-18	17:42:00	0
2009-03-18	17:43:00	0
2009-03-18	17:44:00	0
2009-03-18	17:45:00	0
2009-03-18	17:46:00	0
2009-03-18	17:47:00	0
2009-03-18	17:48:00	0
2009-03-18	17:49:00	0
2009-03-18	17:50:00	0
2009-03-18	17:51:00	0
2009-03-18	17:52:00	0
2009-03-18	17:53:00	0
2009-03-18	17:54:00	0
2009-03-18	17:55:00	0
2009-03-18	17:56:00	0
2009-03-18	17:57:00	0
2009-03-18	17:58:00	0
2009-03-18	17:59:00	0
2009-03-18	18:00:00	0	M
2009-03-18	18:01:00	0
2009-03-18	18:02:00	579
2009-03-18	18:03:00	102
2009-03-18	18:04:00	10
2009-03-18	18:05:00	30
2009-03-18	18:06:00	10
2009-03-18	18:07:00	0
2009-03-18	18:08:00	20
2009-03-18	18:09:00	51
2009-03-18	18:10:00	10
2009-03-18	18:11:00	41
2009-03-18	18:12:00	0
2009-03-18	18:13:00	0
2009-03-18	18:14:00	0
2009-03-18	18:15:00	0
2009-03-18	18:16:00	10
2009-03-18	18:17:00	0
2009-03-18	18:18:00	0
2009-03-18	18:19:00	20
2009-03-18	18:20:00	0
2009-03-18	18:21:00	0
2009-03-18	18:22:00	112
2009-03-18	18:23:00	0
2009-03-18	18:24:00	51
2009-03-18	18:25:00	81
2009-03-18	18:26:00	0
2009-03-18	18:27:00	0
2009-03-18	18:28:00	0
2009-03-18	18:29:00	71
2009-03-18	18:30:00	0
2009-03-18	18:31:00	0
2009-03-18	18:32:00	30
2009-03-18	18:33:00	61
2009-03-18	18:34:00	112
2009-03-18	18:35:00	10
2009-03-18	18:36:00	156
2009-03-18	18:37:00	0
2009-03-18	18:38:00	0
2009-03-18	18:39:00	0
2009-03-18	18:40:00	0
2009-03-18	18:41:00	0
2009-03-18	18:42:00	0
2009-03-18	18:43:00	0
2009-03-18	18:44:00	0
2009-03-18	18:45:00	0
2009-03-18	18:46:00	51
2009-03-18	18:47:00	20
2009-03-18	18:48:00	81
2009-03-18	18:49:00	0
2009-03-18	18:50:00	0
2009-03-18	18:51:00	0
2009-03-18	18:52:00	0
2009-03-18	18:53:00	10
2009-03-18	18:54:00	0
2009-03-18	18:55:00	0
2009-03-18	18:56:00	41
2009-03-18	18:57:00	20
2009-03-18	18:58:00	144
2009-03-18	18:59:00	30
2009-03-18	19:00:00	81
2009-03-18	19:01:00	508
2009-03-18	19:02:00	1355
2009-03-18	19:03:00	132
2009-03-18	19:04:00	132
2009-03-18	19:05:00	41
2009-03-18	19:06:00	0
2009-03-18	19:07:00	0
2009-03-18	19:08:00	0
2009-03-18	19:09:00	10
2009-03-18	19:10:00	0
2009-03-18	19:11:00	0
2009-03-18	19:12:00	0
2009-03-18	19:13:00	0
2009-03-18	19:14:00	20
2009-03-18	19:15:00	0
2009-03-18	19:16:00	0
2009-03-18	19:17:00	0
2009-03-18	19:18:00	0
2009-03-18	19:19:00	0
2009-03-18	19:20:00	0
2009-03-18	19:21:00	0
2009-03-18	19:22:00	0
2009-03-18	19:23:00	0
2009-03-18	19:24:00	0
2009-03-18	19:25:00	0
2009-03-18	19:26:00	0
2009-03-18	19:27:00	0
2009-03-18	19:28:00	0
2009-03-18	19:29:00	0
2009-03-18	19:30:00	0
2009-03-18	19:31:00	10
2009-03-18	19:32:00	0
2009-03-18	19:33:00	0
2009-03-18	19:34:00	0
2009-03-18	19:35:00	0
2009-03-18	19:36:00	0
2009-03-18	19:37:00	0
2009-03-18	19:38:00	0
2009-03-18	19:39:00	0
2009-03-18	19:40:00	0
2009-03-18	19:41:00	0
2009-03-18	19:42:00	0
2009-03-18	19:43:00	0
2009-03-18	19:44:00	0
2009-03-18	19:45:00	0
2009-03-18	19:46:00	10
2009-03-18	19:47:00	0
2009-03-18	19:48:00	0
2009-03-18	19:49:00	0
2009-03-18	19:50:00	0
2009-03-18	19:51:00	0
2009-03-18	19:52:00	0
2009-03-18	19:53:00	0
2009-03-18	19:54:00	0
2009-03-18	19:55:00	0
2009-03-18	19:56:00	0
2009-03-18	19:57:00	0
2009-03-18	19:58:00	0
2009-03-18	19:59:00	0
2009-03-18	20:00:00	0
2009-03-18	20:01:00	0
2009-03-18	20:02:00	0
2009-03-18	20:03:00	0
2009-03-18	20:04:00	0
2009-03-18	20:05:00	169
2009-03-18	20:06:00	51
2009-03-18	20:07:00	144
2009-03-18	20:08:00	0
2009-03-18	20:09:00	0
2009-03-18	20:10:00	30
2009-03-18	20:11:00	0
2009-03-18	20:12:00	0
2009-03-18	20:13:00	0
2009-03-18	20:14:00	0
2009-03-18	20:15:00	0
2009-03-18	20:16:00	0
2009-03-18	20:17:00	0
2009-03-18	20:18:00	0
2009-03-18	20:19:00	0
2009-03-18	20:20:00	0
2009-03-18	20:21:00	0
2009-03-18	20:22:00	0
2009-03-18	20:23:00	0
2009-03-18	20:24:00	0
2009-03-18	20:25:00	0
2009-03-18	20:26:00	0
2009-03-18	20:27:00	0
2009-03-18	20:28:00	112
2009-03-18	20:29:00	112
2009-03-18	20:30:00	132
2009-03-18	20:31:00	10
2009-03-18	20:32:00	0
2009-03-18	20:33:00	0
2009-03-18	20:34:00	10
2009-03-18	20:35:00	102
2009-03-18	20:36:00	51
2009-03-18	20:37:00	20
2009-03-18	20:38:00	20
2009-03-18	20:39:00	323
2009-03-18	20:40:00	323
2009-03-18	20:41:00	217
2009-03-18	20:42:00	217
2009-03-18	20:43:00	254
2009-03-18	20:44:00	443
2009-03-18	20:45:00	10
2009-03-18	20:46:00	30
2009-03-18	20:47:00	337
2009-03-18	20:48:00	861
2009-03-18	20:49:00	10
2009-03-18	20:50:00	10
2009-03-18	20:51:00	20
2009-03-18	20:52:00	1788
2009-03-18	20:53:00	794
2009-03-18	20:54:00	217
2009-03-18	20:55:00	61
2009-03-18	20:56:00	41
2009-03-18	20:57:00	0
2009-03-18	20:58:00	0
2009-03-18	20:59:00	61
2009-03-18	21:00:00	51
2009-03-18	21:01:00	51
2009-03-18	21:02:00	30
2009-03-18	21:03:00	61
2009-03-18	21:04:00	81
2009-03-18	21:05:00	1156
2009-03-18	21:06:00	193
2009-03-18	21:07:00	20
2009-03-18	21:08:00	0
2009-03-18	21:09:00	0
2009-03-18	21:10:00	10
2009-03-18	21:11:00	0
2009-03-18	21:12:00	61
2009-03-18	21:13:00	0
2009-03-18	21:14:00	0
2009-03-18	21:15:00	394
2009-03-18	21:16:00	230
2009-03-18	21:17:00	0
2009-03-18	21:18:00	0
2009-03-18	21:19:00	10
2009-03-18	21:20:00	0
2009-03-18	21:21:00	61
2009-03-18	21:22:00	0
2009-03-18	21:23:00	30
2009-03-18	21:24:00	0
2009-03-18	21:25:00	51
2009-03-18	21:26:00	0
2009-03-18	21:27:00	0
2009-03-18	21:28:00	0
2009-03-18	21:29:00	0
2009-03-18	21:30:00	51
2009-03-18	21:31:00	0
2009-03-18	21:32:00	193
2009-03-18	21:33:00	30
2009-03-18	21:34:00	91
2009-03-18	21:35:00	242
2009-03-18	21:36:00	0
2009-03-18	21:37:00	41
2009-03-18	21:38:00	91
2009-03-18	21:39:00	524
2009-03-18	21:40:00	309
2009-03-18	21:41:00	20
2009-03-18	21:42:00	0
2009-03-18	21:43:00	0
2009-03-18	21:44:00	0
2009-03-18	21:45:00	0
2009-03-18	21:46:00	30
2009-03-18	21:47:00	20
2009-03-18	21:48:00	0
2009-03-18	21:49:00	0
2009-03-18	21:50:00	0
2009-03-18	21:51:00	0
2009-03-18	21:52:00	0
2009-03-18	21:53:00	0
2009-03-18	21:54:00	0
2009-03-18	21:55:00	0
2009-03-18	21:56:00	0
2009-03-18	21:57:00	0
2009-03-18	21:58:00	0
2009-03-18	21:59:00	0
2009-03-18	22:00:00	0
2009-03-18	22:01:00	0
2009-03-18	22:02:00	0
2009-03-18	22:03:00	0
2009-03-18	22:04:00	0
2009-03-18	22:05:00	61
2009-03-18	22:06:00	0
2009-03-18	22:07:00	0
2009-03-18	22:08:00	0
2009-03-18	22:09:00	0
2009-03-18	22:10:00	0
2009-03-18	22:11:00	0
2009-03-18	22:12:00	0
2009-03-18	22:13:00	0
2009-03-18	22:14:00	0
2009-03-18	22:15:00	0
2009-03-18	22:16:00	0
2009-03-18	22:17:00	0
2009-03-18	22:18:00	0
2009-03-18	22:19:00	0
2009-03-18	22:20:00	0
2009-03-18	22:21:00	0
2009-03-18	22:22:00	0
2009-03-18	22:23:00	0
2009-03-18	22:24:00	0
2009-03-18	22:25:00	0
2009-03-18	22:26:00	0
2009-03-18	22:27:00	0
2009-03-18	22:28:00	0
2009-03-18	22:29:00	0
2009-03-18	22:30:00	0
2009-03-18	22:31:00	0
2009-03-18	22:32:00	0
2009-03-18	22:33:00	0
2009-03-18	22:34:00	0
2009-03-18	22:35:00	0
2009-03-18	22:36:00	0
2009-03-18	22:37:00	0
2009-03-18	22:38:00	0
2009-03-18	22:39:00	0
2009-03-18	22:40:00	0
2009-03-18	22:41:00	10
2009-03-18	22:42:00	0
2009-03-18	22:43:00	0
2009-03-18	22:44:00	0
2009-03-18	22:45:00	0
2009-03-18	22:46:00	0
2009-03-18	22:47:00	0
2009-03-18	22:48:00	0
2009-03-18	22:49:00	0
2009-03-18	22:50:00	0
2009-03-18	22:51:00	0
2009-03-18	22:52:00	0
2009-03-18	22:53:00	0
2009-03-18	22:54:00	0
2009-03-18	22:55:00	0
2009-03-18	22:56:00	0
2009-03-18	22:57:00	0
2009-03-18	22:58:00	0
2009-03-18	22:59:00	0
2009-03-18	23:00:00	41
2009-03-18	23:01:00	91
2009-03-18	23:02:00	0
2009-03-18	23:03:00	0
2009-03-18	23:04:00	0
2009-03-18	23:05:00	30
2009-03-18	23:06:00	0
2009-03-18	23:07:00	0
2009-03-18	23:08:00	10
2009-03-18	23:09:00	169
2009-03-18	23:10:00	794
2009-03-18	23:11:00	1239
2009-03-18	23:12:00	906
2009-03-18	23:13:00	0
2009-03-18	23:14:00	102
2009-03-18	23:15:00	0
2009-03-18	23:16:00	0
2009-03-18	23:17:00	0
2009-03-18	23:18:00	10
2009-03-18	23:19:00	0
2009-03-18	23:20:00	71
2009-03-18	23:21:00	0
2009-03-18	23:22:00	0
2009-03-18	23:23:00	0
2009-03-18	23:24:00	0
2009-03-18	23:25:00	10
2009-03-18	23:26:00	0
2009-03-18	23:27:00	0
2009-03-18	23:28:00	0
2009-03-18	23:29:00	0
2009-03-18	23:30:00	0
2009-03-18	23:31:00	0
2009-03-18	23:32:00	0
2009-03-18	23:33:00	0
2009-03-18	23:34:00	0
2009-03-18	23:35:00	0
2009-03-18	23:36:00	0
2009-03-18	23:37:00	0
2009-03-18	23:38:00	91
2009-03-18	23:39:00	0
2009-03-18	23:40:00	0
2009-03-18	23:41:00	0
2009-03-18	23:42:00	0
2009-03-18	23:43:00	0
2009-03-18	23:44:00	0
2009-03-18	23:45:00	0
2009-03-18	23:46:00	0
2009-03-18	23:47:00	0
2009-03-18	23:48:00	0
2009-03-18	23:49:00	0
2009-03-18	23:50:00	0
2009-03-18	23:51:00	0
2009-03-18	23:52:00	0
2009-03-18	23:53:00	0
2009-03-18	23:54:00	0
2009-03-18	23:55:00	0
2009-03-18	23:56:00	0
2009-03-18	23:57:00	0
2009-03-18	23:58:00	0
2009-03-18	23:59:00	0
2009-03-19	00:00:00	0
2009-03-19	00:01:00	0
2009-03-19	00:02:00	0
2009-03-19	00:03:00	0
2009-03-19	00:04:00	61
2009-03-19	00:05:00	0
2009-03-19	00:06:00	0
2009-03-19	00:07:00	0
2009-03-19	00:08:00	0
2009-03-19	00:09:00	0
2009-03-19	00:10:00	0
2009-03-19	00:11:00	0
2009-03-19	00:12:00	0
2009-03-19	00:13:00	0
2009-03-19	00:14:00	0
2009-03-19	00:15:00	0
2009-03-19	00:16:00	0
2009-03-19	00:17:00	0
2009-03-19	00:18:00	0
2009-03-19	00:19:00	0
2009-03-19	00:20:00	0
2009-03-19	00:21:00	0
2009-03-19	00:22:00	0
2009-03-19	00:23:00	0
2009-03-19	00:24:00	0
2009-03-19	00:25:00	0
2009-03-19	00:26:00	0
2009-03-19	00:27:00	0
2009-03-19	00:28:00	10
2009-03-19	00:29:00	0
2009-03-19	00:30:00	0
2009-03-19	00:31:00	0
2009-03-19	00:32:00	0
2009-03-19	00:33:00	102
2009-03-19	00:34:00	323
2009-03-19	00:35:00	280
2009-03-19	00:36:00	0
2009-03-19	00:37:00	1130
2009-03-19	00:38:00	71
2009-03-19	00:39:00	0
2009-03-19	00:40:00	0
2009-03-19	00:41:00	0
2009-03-19	00:42:00	0
2009-03-19	00:43:00	0
2009-03-19	00:44:00	0
2009-03-19	00:45:00	0
2009-03-19	00:46:00	61
2009-03-19	00:47:00	0
2009-03-19	00:48:00	0
2009-03-19	00:49:00	0
2009-03-19	00:50:00	0
2009-03-19	00:51:00	0
2009-03-19	00:52:00	0
2009-03-19	00:53:00	0
2009-03-19	00:54:00	0
2009-03-19	00:55:00	0
2009-03-19	00:56:00	0
2009-03-19	00:57:00	0
2009-03-19	00:58:00	0
2009-03-19	00:59:00	0
2009-03-19	01:00:00	0
2009-03-19	01:01:00	0
2009-03-19	01:02:00	0
2009-03-19	01:03:00	0
2009-03-19	01:04:00	0
2009-03-19	01:05:00	0
2009-03-19	01:06:00	0
2009-03-19	01:07:00	0
2009-03-19	01:08:00	0
2009-03-19	01:09:00	0
2009-03-19	01:10:00	0
2009-03-19	01:11:00	0
2009-03-19	01:12:00	0
2009-03-19	01:13:00	0
2009-03-19	01:14:00	0
2009-03-19	01:15:00	0
2009-03-19	01:16:00	0
2009-03-19	01:17:00	0
2009-03-19	01:18:00	0
2009-03-19	01:19:00	10
2009-03-19	01:20:00	0
2009-03-19	01:21:00	0
2009-03-19	01:22:00	0
2009-03-19	01:23:00	0
2009-03-19	01:24:00	0
2009-03-19	01:25:00	0
2009-03-19	01:26:00	0
2009-03-19	01:27:00	0
2009-03-19	01:28:00	0
2009-03-19	01:29:00	0
2009-03-19	01:30:00	0
2009-03-19	01:31:00	0
2009-03-19	01:32:00	0
2009-03-19	01:33:00	0
2009-03-19	01:34:00	0
2009-03-19	01:35:00	0
2009-03-19	01:36:00	0
2009-03-19	01:37:00	0
2009-03-19	01:38:00	0
2009-03-19	01:39:00	0
2009-03-19	01:40:00	0
2009-03-19	01:41:00	0
2009-03-19	01:42:00	0
2009-03-19	01:43:00	0
2009-03-19	01:44:00	0
2009-03-19	01:45:00	0
2009-03-19	01:46:00	0
2009-03-19	01:47:00	0
2009-03-19	01:48:00	0
2009-03-19	01:49:00	0
2009-03-19	01:50:00	0
2009-03-19	01:51:00	0
2009-03-19	01:52:00	0
2009-03-19	01:53:00	0
2009-03-19	01:54:00	0
2009-03-19	01:55:00	0
2009-03-19	01:56:00	0
2009-03-19	01:57:00	0
2009-03-19	01:58:00	0
2009-03-19	01:59:00	0
2009-03-19	02:00:00	0
2009-03-19	02:01:00	0
2009-03-19	02:02:00	0
2009-03-19	02:03:00	0
2009-03-19	02:04:00	0
2009-03-19	02:05:00	0
2009-03-19	02:06:00	0
2009-03-19	02:07:00	0
2009-03-19	02:08:00	0
2009-03-19	02:09:00	0
2009-03-19	02:10:00	0
2009-03-19	02:11:00	0
2009-03-19	02:12:00	0
2009-03-19	02:13:00	0
2009-03-19	02:14:00	0
2009-03-19	02:15:00	0
2009-03-19	02:16:00	0
2009-03-19	02:17:00	0
2009-03-19	02:18:00	0
2009-03-19	02:19:00	0
2009-03-19	02:20:00	0
2009-03-19	02:21:00	0
2009-03-19	02:22:00	0
2009-03-19	02:23:00	0
2009-03-19	02:24:00	0
2009-03-19	02:25:00	10
2009-03-19	02:26:00	0
2009-03-19	02:27:00	0
2009-03-19	02:28:00	0
2009-03-19	02:29:00	0
2009-03-19	02:30:00	0
2009-03-19	02:31:00	0
2009-03-19	02:32:00	0
2009-03-19	02:33:00	0
2009-03-19	02:34:00	0
2009-03-19	02:35:00	0
2009-03-19	02:36:00	0
2009-03-19	02:37:00	0
2009-03-19	02:38:00	0
2009-03-19	02:39:00	0
2009-03-19	02:40:00	0
2009-03-19	02:41:00	0
2009-03-19	02:42:00	0
2009-03-19	02:43:00	0
2009-03-19	02:44:00	0
2009-03-19	02:45:00	0
2009-03-19	02:46:00	0
2009-03-19	02:47:00	0
2009-03-19	02:48:00	0
2009-03-19	02:49:00	0
2009-03-19	02:50:00	0
2009-03-19	02:51:00	0
2009-03-19	02:52:00	0
2009-03-19	02:53:00	0
2009-03-19	02:54:00	0
2009-03-19	02:55:00	0
2009-03-19	02:56:00	0
2009-03-19	02:57:00	0
2009-03-19	02:58:00	0
2009-03-19	02:59:00	0
2009-03-19	03:00:00	0
2009-03-19	03:01:00	0
2009-03-19	03:02:00	0
2009-03-19	03:03:00	0
2009-03-19	03:04:00	0
2009-03-19	03:05:00	0
2009-03-19	03:06:00	0
2009-03-19	03:07:00	0
2009-03-19	03:08:00	0
2009-03-19	03:09:00	0
2009-03-19	03:10:00	0
2009-03-19	03:11:00	0
2009-03-19	03:12:00	0
2009-03-19	03:13:00	0
2009-03-19	03:14:00	0
2009-03-19	03:15:00	0
2009-03-19	03:16:00	0
2009-03-19	03:17:00	20
2009-03-19	03:18:00	0
2009-03-19	03:19:00	0
2009-03-19	03:20:00	0
2009-03-19	03:21:00	10
2009-03-19	03:22:00	0
2009-03-19	03:23:00	10
2009-03-19	03:24:00	1026
2009-03-19	03:25:00	217
2009-03-19	03:26:00	20
2009-03-19	03:27:00	10
2009-03-19	03:28:00	71
2009-03-19	03:29:00	0
2009-03-19	03:30:00	0
2009-03-19	03:31:00	0
2009-03-19	03:32:00	0
2009-03-19	03:33:00	0
2009-03-19	03:34:00	0
2009-03-19	03:35:00	0
2009-03-19	03:36:00	0
2009-03-19	03:37:00	0
2009-03-19	03:38:00	0
2009-03-19	03:39:00	0
2009-03-19	03:40:00	0
2009-03-19	03:41:00	0
2009-03-19	03:42:00	0
2009-03-19	03:43:00	0
2009-03-19	03:44:00	0
2009-03-19	03:45:00	0
2009-03-19	03:46:00	0
2009-03-19	03:47:00	0
2009-03-19	03:48:00	0
2009-03-19	03:49:00	0
2009-03-19	03:50:00	0
2009-03-19	03:51:00	0
2009-03-19	03:52:00	0
2009-03-19	03:53:00	0
2009-03-19	03:54:00	0
2009-03-19	03:55:00	0
2009-03-19	03:56:00	0
2009-03-19	03:57:00	0
2009-03-19	03:58:00	0
2009-03-19	03:59:00	0
2009-03-19	04:00:00	0
2009-03-19	04:01:00	0
2009-03-19	04:02:00	0
2009-03-19	04:03:00	0
2009-03-19	04:04:00	0
2009-03-19	04:05:00	0
2009-03-19	04:06:00	0
2009-03-19	04:07:00	0
2009-03-19	04:08:00	0
2009-03-19	04:09:00	0
2009-03-19	04:10:00	0
2009-03-19	04:11:00	0
2009-03-19	04:12:00	0
2009-03-19	04:13:00	0
2009-03-19	04:14:00	0
2009-03-19	04:15:00	0
2009-03-19	04:16:00	0
2009-03-19	04:17:00	0
2009-03-19	04:18:00	0
2009-03-19	04:19:00	0
2009-03-19	04:20:00	0
2009-03-19	04:21:00	0
2009-03-19	04:22:00	0
2009-03-19	04:23:00	0
2009-03-19	04:24:00	0
2009-03-19	04:25:00	0
2009-03-19	04:26:00	0
2009-03-19	04:27:00	0
2009-03-19	04:28:00	0
2009-03-19	04:29:00	0
2009-03-19	04:30:00	0
2009-03-19	04:31:00	0
2009-03-19	04:32:00	0
2009-03-19	04:33:00	0
2009-03-19	04:34:00	0
2009-03-19	04:35:00	0
2009-03-19	04:36:00	0
2009-03-19	04:37:00	0
2009-03-19	04:38:00	0
2009-03-19	04:39:00	0
2009-03-19	04:40:00	0
2009-03-19	04:41:00	0
2009-03-19	04:42:00	0
2009-03-19	04:43:00	122
2009-03-19	04:44:00	10
2009-03-19	04:45:00	0
2009-03-19	04:46:00	0
2009-03-19	04:47:00	0
2009-03-19	04:48:00	0
2009-03-19	04:49:00	0
2009-03-19	04:50:00	0
2009-03-19	04:51:00	0
2009-03-19	04:52:00	0
2009-03-19	04:53:00	0
2009-03-19	04:54:00	0
2009-03-19	04:55:00	0
2009-03-19	04:56:00	0
2009-03-19	04:57:00	0
2009-03-19	04:58:00	0
2009-03-19	04:59:00	0
2009-03-19	05:00:00	0
2009-03-19	05:01:00	0
2009-03-19	05:02:00	0
2009-03-19	05:03:00	0
2009-03-19	05:04:00	0
2009-03-19	05:05:00	0
2009-03-19	05:06:00	0
2009-03-19	05:07:00	0
2009-03-19	05:08:00	0
2009-03-19	05:09:00	0
2009-03-19	05:10:00	0
2009-03-19	05:11:00	0
2009-03-19	05:12:00	0
2009-03-19	05:13:00	0
2009-03-19	05:14:00	0
2009-03-19	05:15:00	0
2009-03-19	05:16:00	0
2009-03-19	05:17:00	0
2009-03-19	05:18:00	0
2009-03-19	05:19:00	0
2009-03-19	05:20:00	0
2009-03-19	05:21:00	0
2009-03-19	05:22:00	0
2009-03-19	05:23:00	0
2009-03-19	05:24:00	0
2009-03-19	05:25:00	0
2009-03-19	05:26:00	0
2009-03-19	05:27:00	0
2009-03-19	05:28:00	0
2009-03-19	05:29:00	0
2009-03-19	05:30:00	0
2009-03-19	05:31:00	0
2009-03-19	05:32:00	0
2009-03-19	05:33:00	0
2009-03-19	05:34:00	0
2009-03-19	05:35:00	0
2009-03-19	05:36:00	0
2009-03-19	05:37:00	0
2009-03-19	05:38:00	0
2009-03-19	05:39:00	0
2009-03-19	05:40:00	0
2009-03-19	05:41:00	0
2009-03-19	05:42:00	0
2009-03-19	05:43:00	0
2009-03-19	05:44:00	0
2009-03-19	05:45:00	0
2009-03-19	05:46:00	0
2009-03-19	05:47:00	144
2009-03-19	05:48:00	41
2009-03-19	05:49:00	181
2009-03-19	05:50:00	953
2009-03-19	05:51:00	652
2009-03-19	05:52:00	1130
2009-03-19	05:53:00	181
2009-03-19	05:54:00	41
2009-03-19	05:55:00	30
2009-03-19	05:56:00	51
2009-03-19	05:57:00	71
2009-03-19	05:58:00	71
2009-03-19	05:59:00	30
2009-03-19	06:00:00	20
2009-03-19	06:01:00	10
2009-03-19	06:02:00	41
2009-03-19	06:03:00	0
2009-03-19	06:04:00	51
2009-03-19	06:05:00	30
2009-03-19	06:06:00	0
2009-03-19	06:07:00	0
2009-03-19	06:08:00	0
2009-03-19	06:09:00	51
2009-03-19	06:10:00	10
2009-03-19	06:11:00	20
2009-03-19	06:12:00	61
2009-03-19	06:13:00	0
2009-03-19	06:14:00	0
2009-03-19	06:15:00	0
2009-03-19	06:16:00	0
2009-03-19	06:17:00	0
2009-03-19	06:18:00	0
2009-03-19	06:19:00	0
2009-03-19	06:20:00	0
2009-03-19	06:21:00	30
2009-03-19	06:22:00	0
2009-03-19	06:23:00	0
2009-03-19	06:24:00	0
2009-03-19	06:25:00	0
2009-03-19	06:26:00	0
2009-03-19	06:27:00	0
2009-03-19	06:28:00	0
2009-03-19	06:29:00	0
2009-03-19	06:30:00	0
2009-03-19	06:31:00	0
2009-03-19	06:32:00	0
2009-03-19	06:33:00	0
2009-03-19	06:34:00	0
2009-03-19	06:35:00	0
2009-03-19	06:36:00	0
2009-03-19	06:37:00	0
2009-03-19	06:38:00	0
2009-03-19	06:39:00	0
2009-03-19	06:40:00	0
2009-03-19	06:41:00	0
2009-03-19	06:42:00	0
2009-03-19	06:43:00	0
2009-03-19	06:44:00	0
2009-03-19	06:45:00	0
2009-03-19	06:46:00	0
2009-03-19	06:47:00	0
2009-03-19	06:48:00	0
2009-03-19	06:49:00	0
2009-03-19	06:50:00	0
2009-03-19	06:51:00	10
2009-03-19	06:52:00	0
2009-03-19	06:53:00	0
2009-03-19	06:54:00	0
2009-03-19	06:55:00	0
2009-03-19	06:56:00	0
2009-03-19	06:57:00	0
2009-03-19	06:58:00	0
2009-03-19	06:59:00	0
2009-03-19	07:00:00	10
2009-03-19	07:01:00	10
2009-03-19	07:02:00	0
2009-03-19	07:03:00	71
2009-03-19	07:04:00	0
2009-03-19	07:05:00	0
2009-03-19	07:06:00	10
2009-03-19	07:07:00	0
2009-03-19	07:08:00	0
2009-03-19	07:09:00	0
2009-03-19	07:10:00	30
2009-03-19	07:11:00	10
2009-03-19	07:12:00	41
2009-03-19	07:13:00	0
2009-03-19	07:14:00	10
2009-03-19	07:15:00	0
2009-03-19	07:16:00	0
2009-03-19	07:17:00	0
2009-03-19	07:18:00	0
2009-03-19	07:19:00	0
2009-03-19	07:20:00	0
2009-03-19	07:21:00	0
2009-03-19	07:22:00	0
2009-03-19	07:23:00	0
2009-03-19	07:24:00	10
2009-03-19	07:25:00	0
2009-03-19	07:26:00	0
2009-03-19	07:27:00	0
2009-03-19	07:28:00	0
2009-03-19	07:29:00	0
2009-03-19	07:30:00	0
2009-03-19	07:31:00	0
2009-03-19	07:32:00	0
2009-03-19	07:33:00	0
2009-03-19	07:34:00	0
2009-03-19	07:35:00	0
2009-03-19	07:36:00	30
2009-03-19	07:37:00	61
2009-03-19	07:38:00	1940
2009-03-19	07:39:00	1386
2009-03-19	07:40:00	91
2009-03-19	07:41:00	475
2009-03-19	07:42:00	0
2009-03-19	07:43:00	817
2009-03-19	07:44:00	673
2009-03-19	07:45:00	673
2009-03-19	07:46:00	561
2009-03-19	07:47:00	366
2009-03-19	07:48:00	230
2009-03-19	07:49:00	733
2009-03-19	07:50:00	652
2009-03-19	07:51:00	242
2009-03-19	07:52:00	351
2009-03-19	07:53:00	30
2009-03-19	07:54:00	102
2009-03-19	07:55:00	169
2009-03-19	07:56:00	181
2009-03-19	07:57:00	41
2009-03-19	07:58:00	10
2009-03-19	07:59:00	10
2009-03-19	08:00:00	71
2009-03-19	08:01:00	81
2009-03-19	08:02:00	10
2009-03-19	08:03:00	193
2009-03-19	08:04:00	169
2009-03-19	08:05:00	0
2009-03-19	08:06:00	71
2009-03-19	08:07:00	0
2009-03-19	08:08:00	0
2009-03-19	08:09:00	20
2009-03-19	08:10:00	0
2009-03-19	08:11:00	20
2009-03-19	08:12:00	0
2009-03-19	08:13:00	0
2009-03-19	08:14:00	0
2009-03-19	08:15:00	0
2009-03-19	08:16:00	112
2009-03-19	08:17:00	10
2009-03-19	08:18:00	0
2009-03-19	08:19:00	10
2009-03-19	08:20:00	41
2009-03-19	08:21:00	0
2009-03-19	08:22:00	0
2009-03-19	08:23:00	0
2009-03-19	08:24:00	0
2009-03-19	08:25:00	30
2009-03-19	08:26:00	0
2009-03-19	08:27:00	0
2009-03-19	08:28:00	0
2009-03-19	08:29:00	0
2009-03-19	08:30:00	20
2009-03-19	08:31:00	71
2009-03-19	08:32:00	0
2009-03-19	08:33:00	0
2009-03-19	08:34:00	0
2009-03-19	08:35:00	0
2009-03-19	08:36:00	0
2009-03-19	08:37:00	0
2009-03-19	08:38:00	0
2009-03-19	08:39:00	30
2009-03-19	08:40:00	0
2009-03-19	08:41:00	0
2009-03-19	08:42:00	0
2009-03-19	08:43:00	0
2009-03-19	08:44:00	0
2009-03-19	08:45:00	0
2009-03-19	08:46:00	0
2009-03-19	08:47:00	0
2009-03-19	08:48:00	0
2009-03-19	08:49:00	0
2009-03-19	08:50:00	0
2009-03-19	08:51:00	0
2009-03-19	08:52:00	0
2009-03-19	08:53:00	0
2009-03-19	08:54:00	10
2009-03-19	08:55:00	0
2009-03-19	08:56:00	0
2009-03-19	08:57:00	0
2009-03-19	08:58:00	0
2009-03-19	08:59:00	0
2009-03-19	09:00:00	0
2009-03-19	09:01:00	0
2009-03-19	09:02:00	0
2009-03-19	09:03:00	0
2009-03-19	09:04:00	0
2009-03-19	09:05:00	0
2009-03-19	09:06:00	0
2009-03-19	09:07:00	0
2009-03-19	09:08:00	0
[truncated: 49,851 more rows]
