# Supplementary material for: Initial evaluation of nighttime restlessness in a naturally occurring canine model of osteoarthritis pain
Source: PeerJ. 2015 Feb 17;3:e772. doi: 10.7717/peerj.772 (PMC4340376; doi:10.7717/peerj.772)
Supplement: Supplemental Information 68 [file peerj-03-772-s068.xlsx]

## Sheet: 06_Data
Tx #	DateTime	Activity	DTA vs NTA	Hour	Tx Day	Weekday	Tx Rx	Peak DTA Time?	Last 7 Day?
1	2009-08-25 23:11:00	0	NTA	23	1	3	P
1	2009-08-25 23:12:00	33	NTA	23	1	3	P
1	2009-08-25 23:13:00	382	NTA	23	1	3	P
1	2009-08-25 23:14:00	249	NTA	23	1	3	P
1	2009-08-25 23:15:00	0	NTA	23	1	3	P
1	2009-08-25 23:16:00	0	NTA	23	1	3	P
1	2009-08-25 23:17:00	0	NTA	23	1	3	P
1	2009-08-25 23:18:00	0	NTA	23	1	3	P
1	2009-08-25 23:19:00	0	NTA	23	1	3	P
1	2009-08-25 23:20:00	0	NTA	23	1	3	P
1	2009-08-25 23:21:00	77	NTA	23	1	3	P
1	2009-08-25 23:22:00	0	NTA	23	1	3	P
1	2009-08-25 23:23:00	0	NTA	23	1	3	P
1	2009-08-25 23:24:00	0	NTA	23	1	3	P
1	2009-08-25 23:25:00	0	NTA	23	1	3	P
1	2009-08-25 23:26:00	0	NTA	23	1	3	P
1	2009-08-25 23:27:00	0	NTA	23	1	3	P
1	2009-08-25 23:28:00	0	NTA	23	1	3	P
1	2009-08-25 23:29:00	0	NTA	23	1	3	P
1	2009-08-25 23:30:00	0	NTA	23	1	3	P
1	2009-08-25 23:31:00	0	NTA	23	1	3	P
1	2009-08-25 23:32:00	0	NTA	23	1	3	P
1	2009-08-25 23:33:00	0	NTA	23	1	3	P
1	2009-08-25 23:34:00	0	NTA	23	1	3	P
1	2009-08-25 23:35:00	0	NTA	23	1	3	P
1	2009-08-25 23:36:00	0	NTA	23	1	3	P
1	2009-08-25 23:37:00	0	NTA	23	1	3	P
1	2009-08-25 23:38:00	0	NTA	23	1	3	P
1	2009-08-25 23:39:00	0	NTA	23	1	3	P
1	2009-08-25 23:40:00	0	NTA	23	1	3	P
1	2009-08-25 23:41:00	0	NTA	23	1	3	P
1	2009-08-25 23:42:00	11	NTA	23	1	3	P
1	2009-08-25 23:43:00	22	NTA	23	1	3	P
1	2009-08-25 23:44:00	0	NTA	23	1	3	P
1	2009-08-25 23:45:00	0	NTA	23	1	3	P
1	2009-08-25 23:46:00	0	NTA	23	1	3	P
1	2009-08-25 23:47:00	0	NTA	23	1	3	P
1	2009-08-25 23:48:00	0	NTA	23	1	3	P
1	2009-08-25 23:49:00	0	NTA	23	1	3	P
1	2009-08-25 23:50:00	0	NTA	23	1	3	P
1	2009-08-25 23:51:00	0	NTA	23	1	3	P
1	2009-08-25 23:52:00	0	NTA	23	1	3	P
1	2009-08-25 23:53:00	11	NTA	23	1	3	P
1	2009-08-25 23:54:00	11	NTA	23	1	3	P
1	2009-08-25 23:55:00	0	NTA	23	1	3	P
1	2009-08-25 23:56:00	11	NTA	23	1	3	P
1	2009-08-25 23:57:00	0	NTA	23	1	3	P
1	2009-08-25 23:58:00	0	NTA	23	1	3	P
1	2009-08-25 23:59:00	0	NTA	23	1	3	P
1	2009-08-26	0	NTA	23	1	3	P
1	2009-08-26 00:01:00	0	NTA	0	1	4	P
1	2009-08-26 00:02:00	0	NTA	0	1	4	P
1	2009-08-26 00:03:00	0	NTA	0	1	4	P
1	2009-08-26 00:04:00	0	NTA	0	1	4	P
1	2009-08-26 00:05:00	0	NTA	0	1	4	P
1	2009-08-26 00:06:00	0	NTA	0	1	4	P
1	2009-08-26 00:07:00	0	NTA	0	1	4	P
1	2009-08-26 00:08:00	0	NTA	0	1	4	P
1	2009-08-26 00:09:00	0	NTA	0	1	4	P
1	2009-08-26 00:10:00	0	NTA	0	1	4	P
1	2009-08-26 00:11:00	0	NTA	0	1	4	P
1	2009-08-26 00:12:00	0	NTA	0	1	4	P
1	2009-08-26 00:13:00	0	NTA	0	1	4	P
1	2009-08-26 00:14:00	0	NTA	0	1	4	P
1	2009-08-26 00:15:00	0	NTA	0	1	4	P
1	2009-08-26 00:16:00	0	NTA	0	1	4	P
1	2009-08-26 00:17:00	0	NTA	0	1	4	P
1	2009-08-26 00:18:00	0	NTA	0	1	4	P
1	2009-08-26 00:19:00	0	NTA	0	1	4	P
1	2009-08-26 00:20:00	0	NTA	0	1	4	P
1	2009-08-26 00:21:00	0	NTA	0	1	4	P
1	2009-08-26 00:22:00	0	NTA	0	1	4	P
1	2009-08-26 00:23:00	11	NTA	0	1	4	P
1	2009-08-26 00:24:00	0	NTA	0	1	4	P
1	2009-08-26 00:25:00	0	NTA	0	1	4	P
1	2009-08-26 00:26:00	0	NTA	0	1	4	P
1	2009-08-26 00:27:00	0	NTA	0	1	4	P
1	2009-08-26 00:28:00	0	NTA	0	1	4	P
1	2009-08-26 00:29:00	0	NTA	0	1	4	P
1	2009-08-26 00:30:00	0	NTA	0	1	4	P
1	2009-08-26 00:31:00	0	NTA	0	1	4	P
1	2009-08-26 00:32:00	0	NTA	0	1	4	P
1	2009-08-26 00:33:00	0	NTA	0	1	4	P
1	2009-08-26 00:34:00	11	NTA	0	1	4	P
1	2009-08-26 00:35:00	263	NTA	0	1	4	P
1	2009-08-26 00:36:00	11	NTA	0	1	4	P
1	2009-08-26 00:37:00	11	NTA	0	1	4	P
1	2009-08-26 00:38:00	0	NTA	0	1	4	P
1	2009-08-26 00:39:00	0	NTA	0	1	4	P
1	2009-08-26 00:40:00	0	NTA	0	1	4	P
1	2009-08-26 00:41:00	0	NTA	0	1	4	P
1	2009-08-26 00:42:00	0	NTA	0	1	4	P
1	2009-08-26 00:43:00	0	NTA	0	1	4	P
1	2009-08-26 00:44:00	0	NTA	0	1	4	P
1	2009-08-26 00:45:00	0	NTA	0	1	4	P
1	2009-08-26 00:46:00	0	NTA	0	1	4	P
1	2009-08-26 00:47:00	0	NTA	0	1	4	P
1	2009-08-26 00:48:00	0	NTA	0	1	4	P
1	2009-08-26 00:49:00	0	NTA	0	1	4	P
1	2009-08-26 00:50:00	0	NTA	0	1	4	P
1	2009-08-26 00:51:00	0	NTA	0	1	4	P
1	2009-08-26 00:52:00	0	NTA	0	1	4	P
1	2009-08-26 00:53:00	0	NTA	0	1	4	P
1	2009-08-26 00:54:00	0	NTA	0	1	4	P
1	2009-08-26 00:55:00	0	NTA	0	1	4	P
1	2009-08-26 00:56:00	0	NTA	0	1	4	P
1	2009-08-26 00:57:00	0	NTA	0	1	4	P
1	2009-08-26 00:58:00	0	NTA	0	1	4	P
1	2009-08-26 00:59:00	0	NTA	0	1	4	P
1	2009-08-26 01:00:00	0	NTA	0	1	4	P
1	2009-08-26 01:01:00	0	NTA	1	1	4	P
1	2009-08-26 01:02:00	0	NTA	1	1	4	P
1	2009-08-26 01:03:00	0	NTA	1	1	4	P
1	2009-08-26 01:04:00	0	NTA	1	1	4	P
1	2009-08-26 01:05:00	0	NTA	1	1	4	P
1	2009-08-26 01:06:00	0	NTA	1	1	4	P
1	2009-08-26 01:07:00	0	NTA	1	1	4	P
1	2009-08-26 01:08:00	0	NTA	1	1	4	P
1	2009-08-26 01:09:00	0	NTA	1	1	4	P
1	2009-08-26 01:10:00	0	NTA	1	1	4	P
1	2009-08-26 01:11:00	0	NTA	1	1	4	P
1	2009-08-26 01:12:00	0	NTA	1	1	4	P
1	2009-08-26 01:13:00	0	NTA	1	1	4	P
1	2009-08-26 01:14:00	0	NTA	1	1	4	P
1	2009-08-26 01:15:00	0	NTA	1	1	4	P
1	2009-08-26 01:16:00	0	NTA	1	1	4	P
1	2009-08-26 01:17:00	0	NTA	1	1	4	P
1	2009-08-26 01:18:00	0	NTA	1	1	4	P
1	2009-08-26 01:19:00	0	NTA	1	1	4	P
1	2009-08-26 01:20:00	0	NTA	1	1	4	P
1	2009-08-26 01:21:00	0	NTA	1	1	4	P
1	2009-08-26 01:22:00	0	NTA	1	1	4	P
1	2009-08-26 01:23:00	0	NTA	1	1	4	P
1	2009-08-26 01:24:00	0	NTA	1	1	4	P
1	2009-08-26 01:25:00	0	NTA	1	1	4	P
1	2009-08-26 01:26:00	0	NTA	1	1	4	P
1	2009-08-26 01:27:00	0	NTA	1	1	4	P
1	2009-08-26 01:28:00	0	NTA	1	1	4	P
1	2009-08-26 01:29:00	0	NTA	1	1	4	P
1	2009-08-26 01:30:00	0	NTA	1	1	4	P
1	2009-08-26 01:31:00	33	NTA	1	1	4	P
1	2009-08-26 01:32:00	0	NTA	1	1	4	P
1	2009-08-26 01:33:00	0	NTA	1	1	4	P
1	2009-08-26 01:34:00	0	NTA	1	1	4	P
1	2009-08-26 01:35:00	0	NTA	1	1	4	P
1	2009-08-26 01:36:00	0	NTA	1	1	4	P
1	2009-08-26 01:37:00	0	NTA	1	1	4	P
1	2009-08-26 01:38:00	0	NTA	1	1	4	P
1	2009-08-26 01:39:00	0	NTA	1	1	4	P
1	2009-08-26 01:40:00	0	NTA	1	1	4	P
1	2009-08-26 01:41:00	0	NTA	1	1	4	P
1	2009-08-26 01:42:00	0	NTA	1	1	4	P
1	2009-08-26 01:43:00	33	NTA	1	1	4	P
1	2009-08-26 01:44:00	22	NTA	1	1	4	P
1	2009-08-26 01:45:00	99	NTA	1	1	4	P
1	2009-08-26 01:46:00	55	NTA	1	1	4	P
1	2009-08-26 01:47:00	0	NTA	1	1	4	P
1	2009-08-26 01:48:00	0	NTA	1	1	4	P
1	2009-08-26 01:49:00	0	NTA	1	1	4	P
1	2009-08-26 01:50:00	0	NTA	1	1	4	P
1	2009-08-26 01:51:00	0	NTA	1	1	4	P
1	2009-08-26 01:52:00	0	NTA	1	1	4	P
1	2009-08-26 01:53:00	0	NTA	1	1	4	P
1	2009-08-26 01:54:00	0	NTA	1	1	4	P
1	2009-08-26 01:55:00	0	NTA	1	1	4	P
1	2009-08-26 01:56:00	0	NTA	1	1	4	P
1	2009-08-26 01:57:00	0	NTA	1	1	4	P
1	2009-08-26 01:58:00	0	NTA	1	1	4	P
1	2009-08-26 01:59:00	0	NTA	1	1	4	P
1	2009-08-26 02:00:00	0	NTA	1	1	4	P
1	2009-08-26 02:01:00	0	NTA	2	1	4	P
1	2009-08-26 02:02:00	0	NTA	2	1	4	P
1	2009-08-26 02:03:00	0	NTA	2	1	4	P
1	2009-08-26 02:04:00	0	NTA	2	1	4	P
1	2009-08-26 02:05:00	0	NTA	2	1	4	P
1	2009-08-26 02:06:00	0	NTA	2	1	4	P
1	2009-08-26 02:07:00	0	NTA	2	1	4	P
1	2009-08-26 02:08:00	0	NTA	2	1	4	P
1	2009-08-26 02:09:00	0	NTA	2	1	4	P
1	2009-08-26 02:10:00	0	NTA	2	1	4	P
1	2009-08-26 02:11:00	0	NTA	2	1	4	P
1	2009-08-26 02:12:00	0	NTA	2	1	4	P
1	2009-08-26 02:13:00	0	NTA	2	1	4	P
1	2009-08-26 02:14:00	0	NTA	2	1	4	P
1	2009-08-26 02:15:00	0	NTA	2	1	4	P
1	2009-08-26 02:16:00	0	NTA	2	1	4	P
1	2009-08-26 02:17:00	0	NTA	2	1	4	P
1	2009-08-26 02:18:00	0	NTA	2	1	4	P
1	2009-08-26 02:19:00	0	NTA	2	1	4	P
1	2009-08-26 02:20:00	0	NTA	2	1	4	P
1	2009-08-26 02:21:00	0	NTA	2	1	4	P
1	2009-08-26 02:22:00	0	NTA	2	1	4	P
1	2009-08-26 02:23:00	0	NTA	2	1	4	P
1	2009-08-26 02:24:00	196	NTA	2	1	4	P
1	2009-08-26 02:25:00	121	NTA	2	1	4	P
1	2009-08-26 02:26:00	0	NTA	2	1	4	P
1	2009-08-26 02:27:00	0	NTA	2	1	4	P
1	2009-08-26 02:28:00	0	NTA	2	1	4	P
1	2009-08-26 02:29:00	0	NTA	2	1	4	P
1	2009-08-26 02:30:00	0	NTA	2	1	4	P
1	2009-08-26 02:31:00	0	NTA	2	1	4	P
1	2009-08-26 02:32:00	0	NTA	2	1	4	P
1	2009-08-26 02:33:00	0	NTA	2	1	4	P
1	2009-08-26 02:34:00	0	NTA	2	1	4	P
1	2009-08-26 02:35:00	0	NTA	2	1	4	P
1	2009-08-26 02:36:00	0	NTA	2	1	4	P
1	2009-08-26 02:37:00	0	NTA	2	1	4	P
1	2009-08-26 02:38:00	0	NTA	2	1	4	P
1	2009-08-26 02:39:00	0	NTA	2	1	4	P
1	2009-08-26 02:40:00	305	NTA	2	1	4	P
1	2009-08-26 02:41:00	157	NTA	2	1	4	P
1	2009-08-26 02:42:00	196	NTA	2	1	4	P
1	2009-08-26 02:43:00	499	NTA	2	1	4	P
1	2009-08-26 02:44:00	463	NTA	2	1	4	P
1	2009-08-26 02:45:00	110	NTA	2	1	4	P
1	2009-08-26 02:46:00	0	NTA	2	1	4	P
1	2009-08-26 02:47:00	11	NTA	2	1	4	P
1	2009-08-26 02:48:00	66	NTA	2	1	4	P
1	2009-08-26 02:49:00	0	NTA	2	1	4	P
1	2009-08-26 02:50:00	55	NTA	2	1	4	P
1	2009-08-26 02:51:00	0	NTA	2	1	4	P
1	2009-08-26 02:52:00	0	NTA	2	1	4	P
1	2009-08-26 02:53:00	0	NTA	2	1	4	P
1	2009-08-26 02:54:00	0	NTA	2	1	4	P
1	2009-08-26 02:55:00	0	NTA	2	1	4	P
1	2009-08-26 02:56:00	0	NTA	2	1	4	P
1	2009-08-26 02:57:00	0	NTA	2	1	4	P
1	2009-08-26 02:58:00	0	NTA	2	1	4	P
1	2009-08-26 02:59:00	0	NTA	2	1	4	P
1	2009-08-26 03:00:00	0	NTA	2	1	4	P
1	2009-08-26 03:01:00	0	NTA	3	1	4	P
1	2009-08-26 03:02:00	0	NTA	3	1	4	P
1	2009-08-26 03:03:00	11	NTA	3	1	4	P
1	2009-08-26 03:04:00	0	NTA	3	1	4	P
1	2009-08-26 03:05:00	0	NTA	3	1	4	P
1	2009-08-26 03:06:00	0	NTA	3	1	4	P
1	2009-08-26 03:07:00	0	NTA	3	1	4	P
1	2009-08-26 03:08:00	0	NTA	3	1	4	P
1	2009-08-26 03:09:00	0	NTA	3	1	4	P
1	2009-08-26 03:10:00	0	NTA	3	1	4	P
1	2009-08-26 03:11:00	0	NTA	3	1	4	P
1	2009-08-26 03:12:00	0	NTA	3	1	4	P
1	2009-08-26 03:13:00	0	NTA	3	1	4	P
1	2009-08-26 03:14:00	0	NTA	3	1	4	P
1	2009-08-26 03:15:00	0	NTA	3	1	4	P
1	2009-08-26 03:16:00	0	NTA	3	1	4	P
1	2009-08-26 03:17:00	0	NTA	3	1	4	P
1	2009-08-26 03:18:00	0	NTA	3	1	4	P
1	2009-08-26 03:19:00	0	NTA	3	1	4	P
1	2009-08-26 03:20:00	0	NTA	3	1	4	P
1	2009-08-26 03:21:00	0	NTA	3	1	4	P
1	2009-08-26 03:22:00	0	NTA	3	1	4	P
1	2009-08-26 03:23:00	22	NTA	3	1	4	P
1	2009-08-26 03:24:00	44	NTA	3	1	4	P
1	2009-08-26 03:25:00	0	NTA	3	1	4	P
1	2009-08-26 03:26:00	0	NTA	3	1	4	P
1	2009-08-26 03:27:00	335	NTA	3	1	4	P
1	2009-08-26 03:28:00	157	NTA	3	1	4	P
1	2009-08-26 03:29:00	351	NTA	3	1	4	P
1	2009-08-26 03:30:00	33	NTA	3	1	4	P
1	2009-08-26 03:31:00	0	NTA	3	1	4	P
1	2009-08-26 03:32:00	0	NTA	3	1	4	P
1	2009-08-26 03:33:00	0	NTA	3	1	4	P
1	2009-08-26 03:34:00	0	NTA	3	1	4	P
1	2009-08-26 03:35:00	0	NTA	3	1	4	P
1	2009-08-26 03:36:00	0	NTA	3	1	4	P
1	2009-08-26 03:37:00	0	NTA	3	1	4	P
1	2009-08-26 03:38:00	0	NTA	3	1	4	P
1	2009-08-26 03:39:00	0	NTA	3	1	4	P
1	2009-08-26 03:40:00	0	NTA	3	1	4	P
1	2009-08-26 03:41:00	0	NTA	3	1	4	P
1	2009-08-26 03:42:00	0	NTA	3	1	4	P
1	2009-08-26 03:43:00	0	NTA	3	1	4	P
1	2009-08-26 03:44:00	0	NTA	3	1	4	P
1	2009-08-26 03:45:00	0	NTA	3	1	4	P
1	2009-08-26 03:46:00	0	NTA	3	1	4	P
1	2009-08-26 03:47:00	0	NTA	3	1	4	P
1	2009-08-26 03:48:00	0	NTA	3	1	4	P
1	2009-08-26 03:49:00	0	NTA	3	1	4	P
1	2009-08-26 03:50:00	0	NTA	3	1	4	P
1	2009-08-26 03:51:00	0	NTA	3	1	4	P
1	2009-08-26 03:52:00	0	NTA	3	1	4	P
1	2009-08-26 03:53:00	0	NTA	3	1	4	P
1	2009-08-26 03:54:00	0	NTA	3	1	4	P
1	2009-08-26 03:55:00	0	NTA	3	1	4	P
1	2009-08-26 03:56:00	0	NTA	3	1	4	P
1	2009-08-26 03:57:00	0	NTA	3	1	4	P
1	2009-08-26 03:58:00	0	NTA	3	1	4	P
1	2009-08-26 03:59:00	0	NTA	3	1	4	P
1	2009-08-26 04:00:00	0	NTA	3	1	4	P
1	2009-08-26 04:01:00	0	NTA	4	1	4	P
1	2009-08-26 04:02:00	0	NTA	4	1	4	P
1	2009-08-26 04:03:00	0	NTA	4	1	4	P
1	2009-08-26 04:04:00	0	NTA	4	1	4	P
1	2009-08-26 04:05:00	0	NTA	4	1	4	P
1	2009-08-26 04:06:00	0	NTA	4	1	4	P
1	2009-08-26 04:07:00	0	NTA	4	1	4	P
1	2009-08-26 04:08:00	0	NTA	4	1	4	P
1	2009-08-26 04:09:00	0	NTA	4	1	4	P
1	2009-08-26 04:10:00	0	NTA	4	1	4	P
1	2009-08-26 04:11:00	0	NTA	4	1	4	P
1	2009-08-26 04:12:00	0	NTA	4	1	4	P
1	2009-08-26 04:13:00	0	NTA	4	1	4	P
1	2009-08-26 04:14:00	0	NTA	4	1	4	P
1	2009-08-26 04:15:00	0	NTA	4	1	4	P
1	2009-08-26 04:16:00	0	NTA	4	1	4	P
1	2009-08-26 04:17:00	0	NTA	4	1	4	P
1	2009-08-26 04:18:00	0	NTA	4	1	4	P
1	2009-08-26 04:19:00	0	NTA	4	1	4	P
1	2009-08-26 04:20:00	0	NTA	4	1	4	P
1	2009-08-26 04:21:00	0	NTA	4	1	4	P
1	2009-08-26 04:22:00	0	NTA	4	1	4	P
1	2009-08-26 04:23:00	0	NTA	4	1	4	P
1	2009-08-26 04:24:00	0	NTA	4	1	4	P
1	2009-08-26 04:25:00	0	NTA	4	1	4	P
1	2009-08-26 04:26:00	0	NTA	4	1	4	P
1	2009-08-26 04:27:00	0	NTA	4	1	4	P
1	2009-08-26 04:28:00	0	NTA	4	1	4	P
1	2009-08-26 04:29:00	0	NTA	4	1	4	P
1	2009-08-26 04:30:00	0	NTA	4	1	4	P
1	2009-08-26 04:31:00	0	NTA	4	1	4	P
1	2009-08-26 04:32:00	0	NTA	4	1	4	P
1	2009-08-26 04:33:00	66	NTA	4	1	4	P
1	2009-08-26 04:34:00	0	NTA	4	1	4	P
1	2009-08-26 04:35:00	0	NTA	4	1	4	P
1	2009-08-26 04:36:00	0	NTA	4	1	4	P
1	2009-08-26 04:37:00	0	NTA	4	1	4	P
1	2009-08-26 04:38:00	0	NTA	4	1	4	P
1	2009-08-26 04:39:00	0	NTA	4	1	4	P
1	2009-08-26 04:40:00	0	NTA	4	1	4	P
1	2009-08-26 04:41:00	0	NTA	4	1	4	P
1	2009-08-26 04:42:00	0	NTA	4	1	4	P
1	2009-08-26 04:43:00	0	NTA	4	1	4	P
1	2009-08-26 04:44:00	0	NTA	4	1	4	P
1	2009-08-26 04:45:00	0	NTA	4	1	4	P
1	2009-08-26 04:46:00	0	NTA	4	1	4	P
1	2009-08-26 04:47:00	0	NTA	4	1	4	P
1	2009-08-26 04:48:00	0	NTA	4	1	4	P
1	2009-08-26 04:49:00	0	NTA	4	1	4	P
1	2009-08-26 04:50:00	33	NTA	4	1	4	P
1	2009-08-26 04:51:00	44	NTA	4	1	4	P
1	2009-08-26 04:52:00	0	NTA	4	1	4	P
1	2009-08-26 04:53:00	33	NTA	4	1	4	P
1	2009-08-26 04:54:00	183	NTA	4	1	4	P
1	2009-08-26 04:55:00	0	NTA	4	1	4	P
1	2009-08-26 04:56:00	0	NTA	4	1	4	P
1	2009-08-26 04:57:00	11	NTA	4	1	4	P
1	2009-08-26 04:58:00	0	NTA	4	1	4	P
1	2009-08-26 04:59:00	0	NTA	4	1	4	P
1	2009-08-26 05:00:00	0	NTA	4	1	4	P
1	2009-08-26 05:01:00	0	NTA	5	1	4	P
1	2009-08-26 05:02:00	0	NTA	5	1	4	P
1	2009-08-26 05:03:00	0	NTA	5	1	4	P
1	2009-08-26 05:04:00	0	NTA	5	1	4	P
1	2009-08-26 05:05:00	0	NTA	5	1	4	P
1	2009-08-26 05:06:00	0	NTA	5	1	4	P
1	2009-08-26 05:07:00	0	NTA	5	1	4	P
1	2009-08-26 05:08:00	0	NTA	5	1	4	P
1	2009-08-26 05:09:00	0	NTA	5	1	4	P
1	2009-08-26 05:10:00	0	NTA	5	1	4	P
1	2009-08-26 05:11:00	0	NTA	5	1	4	P
1	2009-08-26 05:12:00	0	NTA	5	1	4	P
1	2009-08-26 05:13:00	11	NTA	5	1	4	P
1	2009-08-26 05:14:00	0	NTA	5	1	4	P
1	2009-08-26 05:15:00	0	NTA	5	1	4	P
1	2009-08-26 05:16:00	22	NTA	5	1	4	P
1	2009-08-26 05:17:00	33	NTA	5	1	4	P
1	2009-08-26 05:18:00	0	NTA	5	1	4	P
1	2009-08-26 05:19:00	0	NTA	5	1	4	P
1	2009-08-26 05:20:00	0	NTA	5	1	4	P
1	2009-08-26 05:21:00	0	NTA	5	1	4	P
1	2009-08-26 05:22:00	0	NTA	5	1	4	P
1	2009-08-26 05:23:00	0	NTA	5	1	4	P
1	2009-08-26 05:24:00	0	NTA	5	1	4	P
1	2009-08-26 05:25:00	0	NTA	5	1	4	P
1	2009-08-26 05:26:00	0	NTA	5	1	4	P
1	2009-08-26 05:27:00	0	NTA	5	1	4	P
1	2009-08-26 05:28:00	0	NTA	5	1	4	P
1	2009-08-26 05:29:00	0	NTA	5	1	4	P
1	2009-08-26 05:30:00	0	NTA	5	1	4	P
1	2009-08-26 05:31:00	0	NTA	5	1	4	P
1	2009-08-26 05:32:00	0	NTA	5	1	4	P
1	2009-08-26 05:33:00	0	NTA	5	1	4	P
1	2009-08-26 05:34:00	0	NTA	5	1	4	P
1	2009-08-26 05:35:00	0	NTA	5	1	4	P
1	2009-08-26 05:36:00	0	NTA	5	1	4	P
1	2009-08-26 05:37:00	11	NTA	5	1	4	P
1	2009-08-26 05:38:00	0	NTA	5	1	4	P
1	2009-08-26 05:39:00	0	NTA	5	1	4	P
1	2009-08-26 05:40:00	0	NTA	5	1	4	P
1	2009-08-26 05:41:00	0	NTA	5	1	4	P
1	2009-08-26 05:42:00	0	NTA	5	1	4	P
1	2009-08-26 05:43:00	0	NTA	5	1	4	P
1	2009-08-26 05:44:00	0	NTA	5	1	4	P
1	2009-08-26 05:45:00	0	NTA	5	1	4	P
1	2009-08-26 05:46:00	0	DTA	5	1	4	P
1	2009-08-26 05:47:00	55	DTA	5	1	4	P
1	2009-08-26 05:48:00	305	DTA	5	1	4	P
1	2009-08-26 05:49:00	863	DTA	5	1	4	P
1	2009-08-26 05:50:00	516	DTA	5	1	4	P
1	2009-08-26 05:51:00	382	DTA	5	1	4	P
1	2009-08-26 05:52:00	88	DTA	5	1	4	P
1	2009-08-26 05:53:00	110	DTA	5	1	4	P
1	2009-08-26 05:54:00	11	DTA	5	1	4	P
1	2009-08-26 05:55:00	143	DTA	5	1	4	P
1	2009-08-26 05:56:00	0	DTA	5	1	4	P
1	2009-08-26 05:57:00	0	DTA	5	1	4	P
1	2009-08-26 05:58:00	0	DTA	5	1	4	P
1	2009-08-26 05:59:00	0	DTA	5	1	4	P
1	2009-08-26 06:00:00	0	DTA	5	1	4	P
1	2009-08-26 06:01:00	0	DTA	6	1	4	P
1	2009-08-26 06:02:00	0	DTA	6	1	4	P
1	2009-08-26 06:03:00	55	DTA	6	1	4	P
1	2009-08-26 06:04:00	0	DTA	6	1	4	P
1	2009-08-26 06:05:00	0	DTA	6	1	4	P
1	2009-08-26 06:06:00	0	DTA	6	1	4	P
1	2009-08-26 06:07:00	0	DTA	6	1	4	P
1	2009-08-26 06:08:00	0	DTA	6	1	4	P
1	2009-08-26 06:09:00	0	DTA	6	1	4	P
1	2009-08-26 06:10:00	0	DTA	6	1	4	P
1	2009-08-26 06:11:00	0	DTA	6	1	4	P
1	2009-08-26 06:12:00	0	DTA	6	1	4	P
1	2009-08-26 06:13:00	11	DTA	6	1	4	P
1	2009-08-26 06:14:00	22	DTA	6	1	4	P
1	2009-08-26 06:15:00	0	DTA	6	1	4	P
1	2009-08-26 06:16:00	0	DTA	6	1	4	P
1	2009-08-26 06:17:00	0	DTA	6	1	4	P
1	2009-08-26 06:18:00	0	DTA	6	1	4	P
1	2009-08-26 06:19:00	0	DTA	6	1	4	P
1	2009-08-26 06:20:00	0	DTA	6	1	4	P
1	2009-08-26 06:21:00	0	DTA	6	1	4	P
1	2009-08-26 06:22:00	11	DTA	6	1	4	P
1	2009-08-26 06:23:00	320	DTA	6	1	4	P
1	2009-08-26 06:24:00	22	DTA	6	1	4	P
1	2009-08-26 06:25:00	0	DTA	6	1	4	P
1	2009-08-26 06:26:00	0	DTA	6	1	4	P
1	2009-08-26 06:27:00	0	DTA	6	1	4	P
1	2009-08-26 06:28:00	0	DTA	6	1	4	P
1	2009-08-26 06:29:00	0	DTA	6	1	4	P
1	2009-08-26 06:30:00	0	DTA	6	1	4	P
1	2009-08-26 06:31:00	121	DTA	6	1	4	P
1	2009-08-26 06:32:00	196	DTA	6	1	4	P
1	2009-08-26 06:33:00	819	DTA	6	1	4	P
1	2009-08-26 06:34:00	335	DTA	6	1	4	P
1	2009-08-26 06:35:00	249	DTA	6	1	4	P
1	2009-08-26 06:36:00	22	DTA	6	1	4	P
1	2009-08-26 06:37:00	11	DTA	6	1	4	P
1	2009-08-26 06:38:00	0	DTA	6	1	4	P
1	2009-08-26 06:39:00	11	DTA	6	1	4	P
1	2009-08-26 06:40:00	33	DTA	6	1	4	P
1	2009-08-26 06:41:00	0	DTA	6	1	4	P
1	2009-08-26 06:42:00	33	DTA	6	1	4	P
1	2009-08-26 06:43:00	0	DTA	6	1	4	P
1	2009-08-26 06:44:00	33	DTA	6	1	4	P
1	2009-08-26 06:45:00	33	DTA	6	1	4	P
1	2009-08-26 06:46:00	66	DTA	6	1	4	P
1	2009-08-26 06:47:00	11	DTA	6	1	4	P
1	2009-08-26 06:48:00	11	DTA	6	1	4	P
1	2009-08-26 06:49:00	0	DTA	6	1	4	P
1	2009-08-26 06:50:00	11	DTA	6	1	4	P
1	2009-08-26 06:51:00	11	DTA	6	1	4	P
1	2009-08-26 06:52:00	730	DTA	6	1	4	P
1	2009-08-26 06:53:00	320	DTA	6	1	4	P
1	2009-08-26 06:54:00	499	DTA	6	1	4	P
1	2009-08-26 06:55:00	44	DTA	6	1	4	P
1	2009-08-26 06:56:00	33	DTA	6	1	4	P
1	2009-08-26 06:57:00	33	DTA	6	1	4	P
1	2009-08-26 06:58:00	481	DTA	6	1	4	P
1	2009-08-26 06:59:00	589	DTA	6	1	4	P
1	2009-08-26 07:00:00	569	DTA	6	1	4	P
1	2009-08-26 07:01:00	629	DTA	7	1	4	P
1	2009-08-26 07:02:00	428	DTA	7	1	4	P
1	2009-08-26 07:03:00	819	DTA	7	1	4	P
1	2009-08-26 07:04:00	351	DTA	7	1	4	P
1	2009-08-26 07:05:00	236	DTA	7	1	4	P
1	2009-08-26 07:06:00	11	DTA	7	1	4	P
1	2009-08-26 07:07:00	77	DTA	7	1	4	P
1	2009-08-26 07:08:00	55	DTA	7	1	4	P
1	2009-08-26 07:09:00	0	DTA	7	1	4	P
1	2009-08-26 07:10:00	44	DTA	7	1	4	P
1	2009-08-26 07:11:00	11	DTA	7	1	4	P
1	2009-08-26 07:12:00	11	DTA	7	1	4	P
1	2009-08-26 07:13:00	55	DTA	7	1	4	P
1	2009-08-26 07:14:00	33	DTA	7	1	4	P
1	2009-08-26 07:15:00	0	DTA	7	1	4	P
1	2009-08-26 07:16:00	0	DTA	7	1	4	P
1	2009-08-26 07:17:00	22	DTA	7	1	4	P
1	2009-08-26 07:18:00	0	DTA	7	1	4	P
1	2009-08-26 07:19:00	55	DTA	7	1	4	P
1	2009-08-26 07:20:00	0	DTA	7	1	4	P
1	2009-08-26 07:21:00	0	DTA	7	1	4	P
1	2009-08-26 07:22:00	0	DTA	7	1	4	P
1	2009-08-26 07:23:00	22	DTA	7	1	4	P
1	2009-08-26 07:24:00	44	DTA	7	1	4	P
1	2009-08-26 07:25:00	33	DTA	7	1	4	P
1	2009-08-26 07:26:00	11	DTA	7	1	4	P
1	2009-08-26 07:27:00	22	DTA	7	1	4	P
1	2009-08-26 07:28:00	11	DTA	7	1	4	P
1	2009-08-26 07:29:00	11	DTA	7	1	4	P
1	2009-08-26 07:30:00	44	DTA	7	1	4	P
1	2009-08-26 07:31:00	22	DTA	7	1	4	P
1	2009-08-26 07:32:00	44	DTA	7	1	4	P
1	2009-08-26 07:33:00	55	DTA	7	1	4	P
1	2009-08-26 07:34:00	121	DTA	7	1	4	P
1	2009-08-26 07:35:00	516	DTA	7	1	4	P
1	2009-08-26 07:36:00	196	DTA	7	1	4	P
1	2009-08-26 07:37:00	210	DTA	7	1	4	P
1	2009-08-26 07:38:00	223	DTA	7	1	4	P
1	2009-08-26 07:39:00	77	DTA	7	1	4	P
1	2009-08-26 07:40:00	66	DTA	7	1	4	P
1	2009-08-26 07:41:00	44	DTA	7	1	4	P
1	2009-08-26 07:42:00	22	DTA	7	1	4	P
1	2009-08-26 07:43:00	552	DTA	7	1	4	P
1	2009-08-26 07:44:00	236	DTA	7	1	4	P
1	2009-08-26 07:45:00	55	DTA	7	1	4	P
1	2009-08-26 07:46:00	44	DTA	7	1	4	P
1	2009-08-26 07:47:00	223	DTA	7	1	4	P
1	2009-08-26 07:48:00	0	DTA	7	1	4	P
1	2009-08-26 07:49:00	397	DTA	7	1	4	P
1	2009-08-26 07:50:00	708	DTA	7	1	4	P
1	2009-08-26 07:51:00	841	DTA	7	1	4	P
1	2009-08-26 07:52:00	516	DTA	7	1	4	P
1	2009-08-26 07:53:00	569	DTA	7	1	4	P
1	2009-08-26 07:54:00	463	DTA	7	1	4	P
1	2009-08-26 07:55:00	463	DTA	7	1	4	P
1	2009-08-26 07:56:00	210	DTA	7	1	4	P
1	2009-08-26 07:57:00	210	DTA	7	1	4	P
1	2009-08-26 07:58:00	534	DTA	7	1	4	P
1	2009-08-26 07:59:00	320	DTA	7	1	4	P
1	2009-08-26 08:00:00	320	DTA	7	1	4	P
1	2009-08-26 08:01:00	413	DTA	8	1	4	P
1	2009-08-26 08:02:00	1227	DTA	8	1	4	P
1	2009-08-26 08:03:00	305	DTA	8	1	4	P
1	2009-08-26 08:04:00	609	DTA	8	1	4	P
1	2009-08-26 08:05:00	499	DTA	8	1	4	P
1	2009-08-26 08:06:00	236	DTA	8	1	4	P
1	2009-08-26 08:07:00	320	DTA	8	1	4	P
1	2009-08-26 08:08:00	382	DTA	8	1	4	P
1	2009-08-26 08:09:00	649	DTA	8	1	4	P
1	2009-08-26 08:10:00	397	DTA	8	1	4	P
1	2009-08-26 08:11:00	569	DTA	8	1	4	P
1	2009-08-26 08:12:00	289	DTA	8	1	4	P
1	2009-08-26 08:13:00	629	DTA	8	1	4	P
1	2009-08-26 08:14:00	775	DTA	8	1	4	P
1	2009-08-26 08:15:00	708	DTA	8	1	4	P
1	2009-08-26 08:16:00	669	DTA	8	1	4	P
1	2009-08-26 08:17:00	689	DTA	8	1	4	P
1	2009-08-26 08:18:00	753	DTA	8	1	4	P
1	2009-08-26 08:19:00	775	DTA	8	1	4	P
1	2009-08-26 08:20:00	534	DTA	8	1	4	P
1	2009-08-26 08:21:00	797	DTA	8	1	4	P
1	2009-08-26 08:22:00	569	DTA	8	1	4	P
1	2009-08-26 08:23:00	397	DTA	8	1	4	P
1	2009-08-26 08:24:00	569	DTA	8	1	4	P
1	2009-08-26 08:25:00	534	DTA	8	1	4	P
1	2009-08-26 08:26:00	649	DTA	8	1	4	P
1	2009-08-26 08:27:00	819	DTA	8	1	4	P
1	2009-08-26 08:28:00	569	DTA	8	1	4	P
1	2009-08-26 08:29:00	305	DTA	8	1	4	P
1	2009-08-26 08:30:00	516	DTA	8	1	4	P
1	2009-08-26 08:31:00	499	DTA	8	1	4	P
1	2009-08-26 08:32:00	534	DTA	8	1	4	P
1	2009-08-26 08:33:00	589	DTA	8	1	4	P
1	2009-08-26 08:34:00	708	DTA	8	1	4	P
1	2009-08-26 08:35:00	397	DTA	8	1	4	P
1	2009-08-26 08:36:00	552	DTA	8	1	4	P
1	2009-08-26 08:37:00	589	DTA	8	1	4	P
1	2009-08-26 08:38:00	132	DTA	8	1	4	P
1	2009-08-26 08:39:00	1035	DTA	8	1	4	P
1	2009-08-26 08:40:00	629	DTA	8	1	4	P
1	2009-08-26 08:41:00	649	DTA	8	1	4	P
1	2009-08-26 08:42:00	516	DTA	8	1	4	P
1	2009-08-26 08:43:00	481	DTA	8	1	4	P
1	2009-08-26 08:44:00	66	DTA	8	1	4	P
1	2009-08-26 08:45:00	44	DTA	8	1	4	P
1	2009-08-26 08:46:00	33	DTA	8	1	4	P
1	2009-08-26 08:47:00	11	DTA	8	1	4	P
1	2009-08-26 08:48:00	11	DTA	8	1	4	P
1	2009-08-26 08:49:00	22	DTA	8	1	4	P
1	2009-08-26 08:50:00	11	DTA	8	1	4	P
1	2009-08-26 08:51:00	11	DTA	8	1	4	P
1	2009-08-26 08:52:00	428	DTA	8	1	4	P
1	2009-08-26 08:53:00	77	DTA	8	1	4	P
1	2009-08-26 08:54:00	77	DTA	8	1	4	P
1	2009-08-26 08:55:00	351	DTA	8	1	4	P
1	2009-08-26 08:56:00	44	DTA	8	1	4	P
1	2009-08-26 08:57:00	0	DTA	8	1	4	P
1	2009-08-26 08:58:00	0	DTA	8	1	4	P
1	2009-08-26 08:59:00	0	DTA	8	1	4	P
1	2009-08-26 09:00:00	0	DTA	8	1	4	P
1	2009-08-26 09:01:00	0	DTA	9	1	4	P
1	2009-08-26 09:02:00	33	DTA	9	1	4	P
1	2009-08-26 09:03:00	33	DTA	9	1	4	P
1	2009-08-26 09:04:00	0	DTA	9	1	4	P
1	2009-08-26 09:05:00	33	DTA	9	1	4	P
1	2009-08-26 09:06:00	0	DTA	9	1	4	P
1	2009-08-26 09:07:00	0	DTA	9	1	4	P
1	2009-08-26 09:08:00	11	DTA	9	1	4	P
1	2009-08-26 09:09:00	569	DTA	9	1	4	P
1	2009-08-26 09:10:00	446	DTA	9	1	4	P
1	2009-08-26 09:11:00	263	DTA	9	1	4	P
1	2009-08-26 09:12:00	110	DTA	9	1	4	P
1	2009-08-26 09:13:00	132	DTA	9	1	4	P
1	2009-08-26 09:14:00	413	DTA	9	1	4	P
1	2009-08-26 09:15:00	463	DTA	9	1	4	P
1	2009-08-26 09:16:00	366	DTA	9	1	4	P
1	2009-08-26 09:17:00	223	DTA	9	1	4	P
1	2009-08-26 09:18:00	121	DTA	9	1	4	P
1	2009-08-26 09:19:00	66	DTA	9	1	4	P
1	2009-08-26 09:20:00	0	DTA	9	1	4	P
1	2009-08-26 09:21:00	0	DTA	9	1	4	P
1	2009-08-26 09:22:00	0	DTA	9	1	4	P
1	2009-08-26 09:23:00	0	DTA	9	1	4	P
1	2009-08-26 09:24:00	11	DTA	9	1	4	P
1	2009-08-26 09:25:00	0	DTA	9	1	4	P
1	2009-08-26 09:26:00	11	DTA	9	1	4	P
1	2009-08-26 09:27:00	11	DTA	9	1	4	P
1	2009-08-26 09:28:00	0	DTA	9	1	4	P
1	2009-08-26 09:29:00	0	DTA	9	1	4	P
1	2009-08-26 09:30:00	0	DTA	9	1	4	P
1	2009-08-26 09:31:00	0	DTA	9	1	4	P
1	2009-08-26 09:32:00	44	DTA	9	1	4	P
1	2009-08-26 09:33:00	44	DTA	9	1	4	P
1	2009-08-26 09:34:00	335	DTA	9	1	4	P
1	2009-08-26 09:35:00	132	DTA	9	1	4	P
1	2009-08-26 09:36:00	77	DTA	9	1	4	P
1	2009-08-26 09:37:00	44	DTA	9	1	4	P
1	2009-08-26 09:38:00	22	DTA	9	1	4	P
1	2009-08-26 09:39:00	397	DTA	9	1	4	P
1	2009-08-26 09:40:00	33	DTA	9	1	4	P
1	2009-08-26 09:41:00	0	DTA	9	1	4	P
1	2009-08-26 09:42:00	0	DTA	9	1	4	P
1	2009-08-26 09:43:00	0	DTA	9	1	4	P
1	2009-08-26 09:44:00	0	DTA	9	1	4	P
1	2009-08-26 09:45:00	0	DTA	9	1	4	P
1	2009-08-26 09:46:00	0	DTA	9	1	4	P
1	2009-08-26 09:47:00	0	DTA	9	1	4	P
1	2009-08-26 09:48:00	0	DTA	9	1	4	P
1	2009-08-26 09:49:00	0	DTA	9	1	4	P
1	2009-08-26 09:50:00	0	DTA	9	1	4	P
1	2009-08-26 09:51:00	0	DTA	9	1	4	P
1	2009-08-26 09:52:00	0	DTA	9	1	4	P
1	2009-08-26 09:53:00	335	DTA	9	1	4	P
1	2009-08-26 09:54:00	249	DTA	9	1	4	P
1	2009-08-26 09:55:00	88	DTA	9	1	4	P
1	2009-08-26 09:56:00	335	DTA	9	1	4	P
1	2009-08-26 09:57:00	223	DTA	9	1	4	P
1	2009-08-26 09:58:00	753	DTA	9	1	4	P
1	2009-08-26 09:59:00	649	DTA	9	1	4	P
1	2009-08-26 10:00:00	382	DTA	9	1	4	P
1	2009-08-26 10:01:00	33	DTA	10	1	4	P
1	2009-08-26 10:02:00	11	DTA	10	1	4	P
1	2009-08-26 10:03:00	11	DTA	10	1	4	P
1	2009-08-26 10:04:00	0	DTA	10	1	4	P
1	2009-08-26 10:05:00	0	DTA	10	1	4	P
1	2009-08-26 10:06:00	22	DTA	10	1	4	P
1	2009-08-26 10:07:00	0	DTA	10	1	4	P
1	2009-08-26 10:08:00	44	DTA	10	1	4	P
1	2009-08-26 10:09:00	0	DTA	10	1	4	P
1	2009-08-26 10:10:00	0	DTA	10	1	4	P
1	2009-08-26 10:11:00	0	DTA	10	1	4	P
1	2009-08-26 10:12:00	121	DTA	10	1	4	P
1	2009-08-26 10:13:00	887	DTA	10	1	4	P
1	2009-08-26 10:14:00	249	DTA	10	1	4	P
1	2009-08-26 10:15:00	11	DTA	10	1	4	P
1	2009-08-26 10:16:00	11	DTA	10	1	4	P
1	2009-08-26 10:17:00	463	DTA	10	1	4	P
1	2009-08-26 10:18:00	481	DTA	10	1	4	P
1	2009-08-26 10:19:00	446	DTA	10	1	4	P
1	2009-08-26 10:20:00	236	DTA	10	1	4	P
1	2009-08-26 10:21:00	170	DTA	10	1	4	P
1	2009-08-26 10:22:00	210	DTA	10	1	4	P
1	2009-08-26 10:23:00	22	DTA	10	1	4	P
1	2009-08-26 10:24:00	22	DTA	10	1	4	P
1	2009-08-26 10:25:00	77	DTA	10	1	4	P
1	2009-08-26 10:26:00	320	DTA	10	1	4	P
1	2009-08-26 10:27:00	552	DTA	10	1	4	P
1	2009-08-26 10:28:00	863	DTA	10	1	4	P
1	2009-08-26 10:29:00	413	DTA	10	1	4	P
1	2009-08-26 10:30:00	366	DTA	10	1	4	P
1	2009-08-26 10:31:00	382	DTA	10	1	4	P
1	2009-08-26 10:32:00	276	DTA	10	1	4	P
1	2009-08-26 10:33:00	66	DTA	10	1	4	P
1	2009-08-26 10:34:00	22	DTA	10	1	4	P
1	2009-08-26 10:35:00	44	DTA	10	1	4	P
1	2009-08-26 10:36:00	66	DTA	10	1	4	P
1	2009-08-26 10:37:00	0	DTA	10	1	4	P
1	2009-08-26 10:38:00	0	DTA	10	1	4	P
1	2009-08-26 10:39:00	44	DTA	10	1	4	P
1	2009-08-26 10:40:00	110	DTA	10	1	4	P
1	2009-08-26 10:41:00	320	DTA	10	1	4	P
1	2009-08-26 10:42:00	428	DTA	10	1	4	P
1	2009-08-26 10:43:00	366	DTA	10	1	4	P
1	2009-08-26 10:44:00	236	DTA	10	1	4	P
1	2009-08-26 10:45:00	305	DTA	10	1	4	P
1	2009-08-26 10:46:00	0	DTA	10	1	4	P
1	2009-08-26 10:47:00	44	DTA	10	1	4	P
1	2009-08-26 10:48:00	44	DTA	10	1	4	P
1	2009-08-26 10:49:00	22	DTA	10	1	4	P
1	2009-08-26 10:50:00	33	DTA	10	1	4	P
1	2009-08-26 10:51:00	44	DTA	10	1	4	P
1	2009-08-26 10:52:00	44	DTA	10	1	4	P
1	2009-08-26 10:53:00	44	DTA	10	1	4	P
1	2009-08-26 10:54:00	0	DTA	10	1	4	P
1	2009-08-26 10:55:00	11	DTA	10	1	4	P
1	2009-08-26 10:56:00	0	DTA	10	1	4	P
1	2009-08-26 10:57:00	0	DTA	10	1	4	P
1	2009-08-26 10:58:00	0	DTA	10	1	4	P
1	2009-08-26 10:59:00	0	DTA	10	1	4	P
1	2009-08-26 11:00:00	0	DTA	10	1	4	P
1	2009-08-26 11:01:00	33	DTA	11	1	4	P
1	2009-08-26 11:02:00	0	DTA	11	1	4	P
1	2009-08-26 11:03:00	0	DTA	11	1	4	P
1	2009-08-26 11:04:00	0	DTA	11	1	4	P
1	2009-08-26 11:05:00	0	DTA	11	1	4	P
1	2009-08-26 11:06:00	0	DTA	11	1	4	P
1	2009-08-26 11:07:00	0	DTA	11	1	4	P
1	2009-08-26 11:08:00	0	DTA	11	1	4	P
1	2009-08-26 11:09:00	0	DTA	11	1	4	P
1	2009-08-26 11:10:00	0	DTA	11	1	4	P
1	2009-08-26 11:11:00	0	DTA	11	1	4	P
1	2009-08-26 11:12:00	11	DTA	11	1	4	P
1	2009-08-26 11:13:00	11	DTA	11	1	4	P
1	2009-08-26 11:14:00	0	DTA	11	1	4	P
1	2009-08-26 11:15:00	0	DTA	11	1	4	P
1	2009-08-26 11:16:00	0	DTA	11	1	4	P
1	2009-08-26 11:17:00	0	DTA	11	1	4	P
1	2009-08-26 11:18:00	0	DTA	11	1	4	P
1	2009-08-26 11:19:00	0	DTA	11	1	4	P
1	2009-08-26 11:20:00	0	DTA	11	1	4	P
1	2009-08-26 11:21:00	0	DTA	11	1	4	P
1	2009-08-26 11:22:00	0	DTA	11	1	4	P
1	2009-08-26 11:23:00	0	DTA	11	1	4	P
1	2009-08-26 11:24:00	0	DTA	11	1	4	P
1	2009-08-26 11:25:00	0	DTA	11	1	4	P
1	2009-08-26 11:26:00	0	DTA	11	1	4	P
1	2009-08-26 11:27:00	0	DTA	11	1	4	P
1	2009-08-26 11:28:00	0	DTA	11	1	4	P
1	2009-08-26 11:29:00	11	DTA	11	1	4	P
1	2009-08-26 11:30:00	0	DTA	11	1	4	P
1	2009-08-26 11:31:00	0	DTA	11	1	4	P
1	2009-08-26 11:32:00	0	DTA	11	1	4	P
1	2009-08-26 11:33:00	0	DTA	11	1	4	P
1	2009-08-26 11:34:00	0	DTA	11	1	4	P
1	2009-08-26 11:35:00	33	DTA	11	1	4	P
1	2009-08-26 11:36:00	33	DTA	11	1	4	P
1	2009-08-26 11:37:00	11	DTA	11	1	4	P
1	2009-08-26 11:38:00	335	DTA	11	1	4	P
1	2009-08-26 11:39:00	1035	DTA	11	1	4	P
1	2009-08-26 11:40:00	263	DTA	11	1	4	P
1	2009-08-26 11:41:00	366	DTA	11	1	4	P
1	2009-08-26 11:42:00	481	DTA	11	1	4	P
1	2009-08-26 11:43:00	77	DTA	11	1	4	P
1	2009-08-26 11:44:00	382	DTA	11	1	4	P
1	2009-08-26 11:45:00	11	DTA	11	1	4	P
1	2009-08-26 11:46:00	66	DTA	11	1	4	P
1	2009-08-26 11:47:00	413	DTA	11	1	4	P
1	2009-08-26 11:48:00	753	DTA	11	1	4	P
1	2009-08-26 11:49:00	730	DTA	11	1	4	P
1	2009-08-26 11:50:00	55	DTA	11	1	4	P
1	2009-08-26 11:51:00	110	DTA	11	1	4	P
1	2009-08-26 11:52:00	413	DTA	11	1	4	P
1	2009-08-26 11:53:00	569	DTA	11	1	4	P
1	2009-08-26 11:54:00	463	DTA	11	1	4	P
1	2009-08-26 11:55:00	984	DTA	11	1	4	P
1	2009-08-26 11:56:00	841	DTA	11	1	4	P
1	2009-08-26 11:57:00	1114	DTA	11	1	4	P
1	2009-08-26 11:58:00	797	DTA	11	1	4	P
1	2009-08-26 11:59:00	289	DTA	11	1	4	P
1	2009-08-26 12:00:00	382	DTA	11	1	4	P
1	2009-08-26 12:01:00	55	DTA	12	1	4	P
1	2009-08-26 12:02:00	22	DTA	12	1	4	P
1	2009-08-26 12:03:00	305	DTA	12	1	4	P
1	2009-08-26 12:04:00	77	DTA	12	1	4	P
1	2009-08-26 12:05:00	320	DTA	12	1	4	P
1	2009-08-26 12:06:00	11	DTA	12	1	4	P
1	2009-08-26 12:07:00	289	DTA	12	1	4	P
1	2009-08-26 12:08:00	819	DTA	12	1	4	P
1	2009-08-26 12:09:00	1114	DTA	12	1	4	P
1	2009-08-26 12:10:00	730	DTA	12	1	4	P
1	2009-08-26 12:11:00	263	DTA	12	1	4	P
1	2009-08-26 12:12:00	223	DTA	12	1	4	P
1	2009-08-26 12:13:00	210	DTA	12	1	4	P
1	2009-08-26 12:14:00	289	DTA	12	1	4	P
1	2009-08-26 12:15:00	223	DTA	12	1	4	P
1	2009-08-26 12:16:00	223	DTA	12	1	4	P
1	2009-08-26 12:17:00	236	DTA	12	1	4	P
1	2009-08-26 12:18:00	263	DTA	12	1	4	P
1	2009-08-26 12:19:00	110	DTA	12	1	4	P
1	2009-08-26 12:20:00	775	DTA	12	1	4	P
1	2009-08-26 12:21:00	1088	DTA	12	1	4	P
1	2009-08-26 12:22:00	463	DTA	12	1	4	P
1	2009-08-26 12:23:00	481	DTA	12	1	4	P
1	2009-08-26 12:24:00	936	DTA	12	1	4	P
1	2009-08-26 12:25:00	629	DTA	12	1	4	P
1	2009-08-26 12:26:00	819	DTA	12	1	4	P
1	2009-08-26 12:27:00	863	DTA	12	1	4	P
1	2009-08-26 12:28:00	366	DTA	12	1	4	P
1	2009-08-26 12:29:00	499	DTA	12	1	4	P
1	2009-08-26 12:30:00	99	DTA	12	1	4	P
1	2009-08-26 12:31:00	22	DTA	12	1	4	P
1	2009-08-26 12:32:00	33	DTA	12	1	4	P
1	2009-08-26 12:33:00	22	DTA	12	1	4	P
1	2009-08-26 12:34:00	121	DTA	12	1	4	P
1	2009-08-26 12:35:00	11	DTA	12	1	4	P
1	2009-08-26 12:36:00	0	DTA	12	1	4	P
1	2009-08-26 12:37:00	33	DTA	12	1	4	P
1	2009-08-26 12:38:00	55	DTA	12	1	4	P
1	2009-08-26 12:39:00	305	DTA	12	1	4	P
1	2009-08-26 12:40:00	887	DTA	12	1	4	P
1	2009-08-26 12:41:00	1284	DTA	12	1	4	P
1	2009-08-26 12:42:00	1088	DTA	12	1	4	P
1	2009-08-26 12:43:00	1035	DTA	12	1	4	P
1	2009-08-26 12:44:00	446	DTA	12	1	4	P
1	2009-08-26 12:45:00	210	DTA	12	1	4	P
1	2009-08-26 12:46:00	196	DTA	12	1	4	P
1	2009-08-26 12:47:00	382	DTA	12	1	4	P
1	2009-08-26 12:48:00	428	DTA	12	1	4	P
1	2009-08-26 12:49:00	911	DTA	12	1	4	P
1	2009-08-26 12:50:00	984	DTA	12	1	4	P
1	2009-08-26 12:51:00	534	DTA	12	1	4	P
1	2009-08-26 12:52:00	335	DTA	12	1	4	P
1	2009-08-26 12:53:00	305	DTA	12	1	4	P
1	2009-08-26 12:54:00	55	DTA	12	1	4	P
1	2009-08-26 12:55:00	22	DTA	12	1	4	P
1	2009-08-26 12:56:00	44	DTA	12	1	4	P
1	2009-08-26 12:57:00	0	DTA	12	1	4	P
1	2009-08-26 12:58:00	0	DTA	12	1	4	P
1	2009-08-26 12:59:00	22	DTA	12	1	4	P
1	2009-08-26 13:00:00	0	DTA	12	1	4	P
1	2009-08-26 13:01:00	0	DTA	13	1	4	P
1	2009-08-26 13:02:00	0	DTA	13	1	4	P
1	2009-08-26 13:03:00	0	DTA	13	1	4	P
1	2009-08-26 13:04:00	0	DTA	13	1	4	P
1	2009-08-26 13:05:00	0	DTA	13	1	4	P
1	2009-08-26 13:06:00	0	DTA	13	1	4	P
1	2009-08-26 13:07:00	0	DTA	13	1	4	P
1	2009-08-26 13:08:00	0	DTA	13	1	4	P
1	2009-08-26 13:09:00	0	DTA	13	1	4	P
1	2009-08-26 13:10:00	0	DTA	13	1	4	P
1	2009-08-26 13:11:00	0	DTA	13	1	4	P
1	2009-08-26 13:12:00	0	DTA	13	1	4	P
1	2009-08-26 13:13:00	0	DTA	13	1	4	P
1	2009-08-26 13:14:00	0	DTA	13	1	4	P
1	2009-08-26 13:15:00	0	DTA	13	1	4	P
1	2009-08-26 13:16:00	0	DTA	13	1	4	P
1	2009-08-26 13:17:00	0	DTA	13	1	4	P
1	2009-08-26 13:18:00	0	DTA	13	1	4	P
1	2009-08-26 13:19:00	0	DTA	13	1	4	P
1	2009-08-26 13:20:00	0	DTA	13	1	4	P
1	2009-08-26 13:21:00	0	DTA	13	1	4	P
1	2009-08-26 13:22:00	0	DTA	13	1	4	P
1	2009-08-26 13:23:00	0	DTA	13	1	4	P
1	2009-08-26 13:24:00	0	DTA	13	1	4	P
1	2009-08-26 13:25:00	0	DTA	13	1	4	P
1	2009-08-26 13:26:00	0	DTA	13	1	4	P
1	2009-08-26 13:27:00	0	DTA	13	1	4	P
1	2009-08-26 13:28:00	55	DTA	13	1	4	P
1	2009-08-26 13:29:00	0	DTA	13	1	4	P
1	2009-08-26 13:30:00	0	DTA	13	1	4	P
1	2009-08-26 13:31:00	0	DTA	13	1	4	P
1	2009-08-26 13:32:00	0	DTA	13	1	4	P
1	2009-08-26 13:33:00	0	DTA	13	1	4	P
1	2009-08-26 13:34:00	0	DTA	13	1	4	P
1	2009-08-26 13:35:00	0	DTA	13	1	4	P
1	2009-08-26 13:36:00	0	DTA	13	1	4	P
1	2009-08-26 13:37:00	0	DTA	13	1	4	P
1	2009-08-26 13:38:00	0	DTA	13	1	4	P
1	2009-08-26 13:39:00	0	DTA	13	1	4	P
1	2009-08-26 13:40:00	0	DTA	13	1	4	P	Peak DTA
1	2009-08-26 13:41:00	0	DTA	13	1	4	P	Peak DTA
1	2009-08-26 13:42:00	0	DTA	13	1	4	P	Peak DTA
1	2009-08-26 13:43:00	0	DTA	13	1	4	P	Peak DTA
1	2009-08-26 13:44:00	0	DTA	13	1	4	P	Peak DTA
1	2009-08-26 13:45:00	0	DTA	13	1	4	P	Peak DTA
1	2009-08-26 13:46:00	0	DTA	13	1	4	P	Peak DTA
1	2009-08-26 13:47:00	0	DTA	13	1	4	P	Peak DTA
1	2009-08-26 13:48:00	0	DTA	13	1	4	P	Peak DTA
1	2009-08-26 13:49:00	0	DTA	13	1	4	P	Peak DTA
1	2009-08-26 13:50:00	0	DTA	13	1	4	P	Peak DTA
1	2009-08-26 13:51:00	0	DTA	13	1	4	P	Peak DTA
1	2009-08-26 13:52:00	0	DTA	13	1	4	P	Peak DTA
1	2009-08-26 13:53:00	0	DTA	13	1	4	P	Peak DTA
1	2009-08-26 13:54:00	0	DTA	13	1	4	P	Peak DTA
1	2009-08-26 13:55:00	0	DTA	13	1	4	P	Peak DTA
1	2009-08-26 13:56:00	0	DTA	13	1	4	P	Peak DTA
1	2009-08-26 13:57:00	0	DTA	13	1	4	P	Peak DTA
1	2009-08-26 13:58:00	0	DTA	13	1	4	P	Peak DTA
1	2009-08-26 13:59:00	0	DTA	13	1	4	P	Peak DTA
1	2009-08-26 14:00:00	0	DTA	13	1	4	P	Peak DTA
1	2009-08-26 14:01:00	77	DTA	14	1	4	P	Peak DTA
1	2009-08-26 14:02:00	689	DTA	14	1	4	P	Peak DTA
1	2009-08-26 14:03:00	305	DTA	14	1	4	P	Peak DTA
1	2009-08-26 14:04:00	305	DTA	14	1	4	P	Peak DTA
1	2009-08-26 14:05:00	143	DTA	14	1	4	P	Peak DTA
1	2009-08-26 14:06:00	0	DTA	14	1	4	P	Peak DTA
1	2009-08-26 14:07:00	0	DTA	14	1	4	P	Peak DTA
1	2009-08-26 14:08:00	0	DTA	14	1	4	P	Peak DTA
1	2009-08-26 14:09:00	0	DTA	14	1	4	P	Peak DTA
1	2009-08-26 14:10:00	0	DTA	14	1	4	P	Peak DTA
1	2009-08-26 14:11:00	0	DTA	14	1	4	P	Peak DTA
1	2009-08-26 14:12:00	0	DTA	14	1	4	P	Peak DTA
1	2009-08-26 14:13:00	0	DTA	14	1	4	P	Peak DTA
1	2009-08-26 14:14:00	0	DTA	14	1	4	P	Peak DTA
1	2009-08-26 14:15:00	0	DTA	14	1	4	P	Peak DTA
1	2009-08-26 14:16:00	0	DTA	14	1	4	P	Peak DTA
1	2009-08-26 14:17:00	0	DTA	14	1	4	P	Peak DTA
1	2009-08-26 14:18:00	0	DTA	14	1	4	P	Peak DTA
1	2009-08-26 14:19:00	0	DTA	14	1	4	P	Peak DTA
1	2009-08-26 14:20:00	0	DTA	14	1	4	P	Peak DTA
1	2009-08-26 14:21:00	0	DTA	14	1	4	P	Peak DTA
1	2009-08-26 14:22:00	0	DTA	14	1	4	P	Peak DTA
1	2009-08-26 14:23:00	22	DTA	14	1	4	P	Peak DTA
1	2009-08-26 14:24:00	11	DTA	14	1	4	P	Peak DTA
1	2009-08-26 14:25:00	887	DTA	14	1	4	P	Peak DTA
1	2009-08-26 14:26:00	1009	DTA	14	1	4	P	Peak DTA
1	2009-08-26 14:27:00	143	DTA	14	1	4	P	Peak DTA
1	2009-08-26 14:28:00	210	DTA	14	1	4	P	Peak DTA
1	2009-08-26 14:29:00	132	DTA	14	1	4	P	Peak DTA
1	2009-08-26 14:30:00	11	DTA	14	1	4	P	Peak DTA
1	2009-08-26 14:31:00	121	DTA	14	1	4	P	Peak DTA
1	2009-08-26 14:32:00	33	DTA	14	1	4	P	Peak DTA
1	2009-08-26 14:33:00	0	DTA	14	1	4	P	Peak DTA
1	2009-08-26 14:34:00	0	DTA	14	1	4	P	Peak DTA
1	2009-08-26 14:35:00	11	DTA	14	1	4	P	Peak DTA
1	2009-08-26 14:36:00	11	DTA	14	1	4	P	Peak DTA
1	2009-08-26 14:37:00	11	DTA	14	1	4	P	Peak DTA
1	2009-08-26 14:38:00	0	DTA	14	1	4	P	Peak DTA
1	2009-08-26 14:39:00	55	DTA	14	1	4	P	Peak DTA
1	2009-08-26 14:40:00	0	DTA	14	1	4	P	Peak DTA
1	2009-08-26 14:41:00	499	DTA	14	1	4	P	Peak DTA
1	2009-08-26 14:42:00	1088	DTA	14	1	4	P	Peak DTA
1	2009-08-26 14:43:00	1114	DTA	14	1	4	P	Peak DTA
1	2009-08-26 14:44:00	863	DTA	14	1	4	P	Peak DTA
1	2009-08-26 14:45:00	320	DTA	14	1	4	P	Peak DTA
1	2009-08-26 14:46:00	289	DTA	14	1	4	P	Peak DTA
1	2009-08-26 14:47:00	249	DTA	14	1	4	P	Peak DTA
1	2009-08-26 14:48:00	33	DTA	14	1	4	P	Peak DTA
1	2009-08-26 14:49:00	44	DTA	14	1	4	P	Peak DTA
1	2009-08-26 14:50:00	22	DTA	14	1	4	P	Peak DTA
1	2009-08-26 14:51:00	0	DTA	14	1	4	P	Peak DTA
1	2009-08-26 14:52:00	77	DTA	14	1	4	P	Peak DTA
1	2009-08-26 14:53:00	22	DTA	14	1	4	P	Peak DTA
1	2009-08-26 14:54:00	0	DTA	14	1	4	P	Peak DTA
1	2009-08-26 14:55:00	66	DTA	14	1	4	P	Peak DTA
1	2009-08-26 14:56:00	263	DTA	14	1	4	P	Peak DTA
1	2009-08-26 14:57:00	0	DTA	14	1	4	P	Peak DTA
1	2009-08-26 14:58:00	0	DTA	14	1	4	P	Peak DTA
1	2009-08-26 14:59:00	0	DTA	14	1	4	P	Peak DTA
1	2009-08-26 15:00:00	0	DTA	14	1	4	P	Peak DTA
1	2009-08-26 15:01:00	0	DTA	15	1	4	P	Peak DTA
1	2009-08-26 15:02:00	0	DTA	15	1	4	P	Peak DTA
1	2009-08-26 15:03:00	0	DTA	15	1	4	P	Peak DTA
1	2009-08-26 15:04:00	11	DTA	15	1	4	P	Peak DTA
1	2009-08-26 15:05:00	0	DTA	15	1	4	P	Peak DTA
1	2009-08-26 15:06:00	0	DTA	15	1	4	P	Peak DTA
1	2009-08-26 15:07:00	0	DTA	15	1	4	P	Peak DTA
1	2009-08-26 15:08:00	0	DTA	15	1	4	P	Peak DTA
1	2009-08-26 15:09:00	0	DTA	15	1	4	P	Peak DTA
1	2009-08-26 15:10:00	0	DTA	15	1	4	P	Peak DTA
1	2009-08-26 15:11:00	121	DTA	15	1	4	P	Peak DTA
1	2009-08-26 15:12:00	210	DTA	15	1	4	P	Peak DTA
1	2009-08-26 15:13:00	366	DTA	15	1	4	P	Peak DTA
1	2009-08-26 15:14:00	11	DTA	15	1	4	P	Peak DTA
1	2009-08-26 15:15:00	609	DTA	15	1	4	P	Peak DTA
1	2009-08-26 15:16:00	366	DTA	15	1	4	P	Peak DTA
1	2009-08-26 15:17:00	276	DTA	15	1	4	P	Peak DTA
1	2009-08-26 15:18:00	157	DTA	15	1	4	P	Peak DTA
1	2009-08-26 15:19:00	11	DTA	15	1	4	P	Peak DTA
1	2009-08-26 15:20:00	33	DTA	15	1	4	P	Peak DTA
1	2009-08-26 15:21:00	0	DTA	15	1	4	P	Peak DTA
1	2009-08-26 15:22:00	22	DTA	15	1	4	P	Peak DTA
1	2009-08-26 15:23:00	0	DTA	15	1	4	P	Peak DTA
1	2009-08-26 15:24:00	33	DTA	15	1	4	P	Peak DTA
1	2009-08-26 15:25:00	0	DTA	15	1	4	P	Peak DTA
1	2009-08-26 15:26:00	0	DTA	15	1	4	P	Peak DTA
1	2009-08-26 15:27:00	0	DTA	15	1	4	P	Peak DTA
1	2009-08-26 15:28:00	33	DTA	15	1	4	P	Peak DTA
1	2009-08-26 15:29:00	320	DTA	15	1	4	P	Peak DTA
1	2009-08-26 15:30:00	0	DTA	15	1	4	P	Peak DTA
1	2009-08-26 15:31:00	0	DTA	15	1	4	P	Peak DTA
1	2009-08-26 15:32:00	0	DTA	15	1	4	P	Peak DTA
1	2009-08-26 15:33:00	0	DTA	15	1	4	P	Peak DTA
1	2009-08-26 15:34:00	0	DTA	15	1	4	P	Peak DTA
1	2009-08-26 15:35:00	11	DTA	15	1	4	P	Peak DTA
1	2009-08-26 15:36:00	0	DTA	15	1	4	P	Peak DTA
1	2009-08-26 15:37:00	0	DTA	15	1	4	P	Peak DTA
1	2009-08-26 15:38:00	22	DTA	15	1	4	P	Peak DTA
1	2009-08-26 15:39:00	305	DTA	15	1	4	P	Peak DTA
1	2009-08-26 15:40:00	569	DTA	15	1	4	P	Peak DTA
1	2009-08-26 15:41:00	157	DTA	15	1	4	P	Peak DTA
1	2009-08-26 15:42:00	22	DTA	15	1	4	P	Peak DTA
1	2009-08-26 15:43:00	121	DTA	15	1	4	P	Peak DTA
1	2009-08-26 15:44:00	236	DTA	15	1	4	P	Peak DTA
1	2009-08-26 15:45:00	11	DTA	15	1	4	P	Peak DTA
1	2009-08-26 15:46:00	708	DTA	15	1	4	P	Peak DTA
1	2009-08-26 15:47:00	984	DTA	15	1	4	P	Peak DTA
1	2009-08-26 15:48:00	499	DTA	15	1	4	P	Peak DTA
1	2009-08-26 15:49:00	669	DTA	15	1	4	P	Peak DTA
1	2009-08-26 15:50:00	609	DTA	15	1	4	P	Peak DTA
1	2009-08-26 15:51:00	382	DTA	15	1	4	P	Peak DTA
1	2009-08-26 15:52:00	305	DTA	15	1	4	P	Peak DTA
1	2009-08-26 15:53:00	305	DTA	15	1	4	P	Peak DTA
1	2009-08-26 15:54:00	609	DTA	15	1	4	P	Peak DTA
1	2009-08-26 15:55:00	351	DTA	15	1	4	P	Peak DTA
1	2009-08-26 15:56:00	569	DTA	15	1	4	P	Peak DTA
1	2009-08-26 15:57:00	366	DTA	15	1	4	P	Peak DTA
1	2009-08-26 15:58:00	335	DTA	15	1	4	P	Peak DTA
1	2009-08-26 15:59:00	99	DTA	15	1	4	P	Peak DTA
1	2009-08-26 16:00:00	22	DTA	15	1	4	P	Peak DTA
1	2009-08-26 16:01:00	0	DTA	16	1	4	P	Peak DTA
1	2009-08-26 16:02:00	170	DTA	16	1	4	P	Peak DTA
1	2009-08-26 16:03:00	629	DTA	16	1	4	P	Peak DTA
1	2009-08-26 16:04:00	481	DTA	16	1	4	P	Peak DTA
1	2009-08-26 16:05:00	589	DTA	16	1	4	P	Peak DTA
1	2009-08-26 16:06:00	552	DTA	16	1	4	P	Peak DTA
1	2009-08-26 16:07:00	589	DTA	16	1	4	P	Peak DTA
1	2009-08-26 16:08:00	249	DTA	16	1	4	P	Peak DTA
1	2009-08-26 16:09:00	481	DTA	16	1	4	P	Peak DTA
1	2009-08-26 16:10:00	157	DTA	16	1	4	P	Peak DTA
1	2009-08-26 16:11:00	335	DTA	16	1	4	P	Peak DTA
1	2009-08-26 16:12:00	335	DTA	16	1	4	P	Peak DTA
1	2009-08-26 16:13:00	33	DTA	16	1	4	P	Peak DTA
1	2009-08-26 16:14:00	0	DTA	16	1	4	P	Peak DTA
1	2009-08-26 16:15:00	0	DTA	16	1	4	P	Peak DTA
1	2009-08-26 16:16:00	366	DTA	16	1	4	P	Peak DTA
1	2009-08-26 16:17:00	730	DTA	16	1	4	P	Peak DTA
1	2009-08-26 16:18:00	351	DTA	16	1	4	P	Peak DTA
1	2009-08-26 16:19:00	446	DTA	16	1	4	P	Peak DTA
1	2009-08-26 16:20:00	110	DTA	16	1	4	P	Peak DTA
1	2009-08-26 16:21:00	196	DTA	16	1	4	P	Peak DTA
1	2009-08-26 16:22:00	196	DTA	16	1	4	P	Peak DTA
1	2009-08-26 16:23:00	629	DTA	16	1	4	P	Peak DTA
1	2009-08-26 16:24:00	589	DTA	16	1	4	P	Peak DTA
1	2009-08-26 16:25:00	463	DTA	16	1	4	P	Peak DTA
1	2009-08-26 16:26:00	481	DTA	16	1	4	P	Peak DTA
1	2009-08-26 16:27:00	534	DTA	16	1	4	P	Peak DTA
1	2009-08-26 16:28:00	276	DTA	16	1	4	P	Peak DTA
1	2009-08-26 16:29:00	143	DTA	16	1	4	P	Peak DTA
1	2009-08-26 16:30:00	366	DTA	16	1	4	P	Peak DTA
1	2009-08-26 16:31:00	366	DTA	16	1	4	P	Peak DTA
1	2009-08-26 16:32:00	797	DTA	16	1	4	P	Peak DTA
1	2009-08-26 16:33:00	516	DTA	16	1	4	P	Peak DTA
1	2009-08-26 16:34:00	819	DTA	16	1	4	P	Peak DTA
1	2009-08-26 16:35:00	305	DTA	16	1	4	P	Peak DTA
1	2009-08-26 16:36:00	569	DTA	16	1	4	P	Peak DTA
1	2009-08-26 16:37:00	708	DTA	16	1	4	P	Peak DTA
1	2009-08-26 16:38:00	534	DTA	16	1	4	P	Peak DTA
1	2009-08-26 16:39:00	157	DTA	16	1	4	P	Peak DTA
1	2009-08-26 16:40:00	88	DTA	16	1	4	P	Peak DTA
1	2009-08-26 16:41:00	263	DTA	16	1	4	P	Peak DTA
1	2009-08-26 16:42:00	351	DTA	16	1	4	P	Peak DTA
1	2009-08-26 16:43:00	463	DTA	16	1	4	P	Peak DTA
1	2009-08-26 16:44:00	534	DTA	16	1	4	P	Peak DTA
1	2009-08-26 16:45:00	669	DTA	16	1	4	P	Peak DTA
1	2009-08-26 16:46:00	481	DTA	16	1	4	P	Peak DTA
1	2009-08-26 16:47:00	463	DTA	16	1	4	P	Peak DTA
1	2009-08-26 16:48:00	609	DTA	16	1	4	P	Peak DTA
1	2009-08-26 16:49:00	569	DTA	16	1	4	P	Peak DTA
1	2009-08-26 16:50:00	88	DTA	16	1	4	P	Peak DTA
1	2009-08-26 16:51:00	320	DTA	16	1	4	P	Peak DTA
1	2009-08-26 16:52:00	481	DTA	16	1	4	P	Peak DTA
1	2009-08-26 16:53:00	499	DTA	16	1	4	P	Peak DTA
1	2009-08-26 16:54:00	446	DTA	16	1	4	P	Peak DTA
1	2009-08-26 16:55:00	143	DTA	16	1	4	P	Peak DTA
1	2009-08-26 16:56:00	428	DTA	16	1	4	P	Peak DTA
1	2009-08-26 16:57:00	753	DTA	16	1	4	P	Peak DTA
1	2009-08-26 16:58:00	66	DTA	16	1	4	P	Peak DTA
1	2009-08-26 16:59:00	236	DTA	16	1	4	P	Peak DTA
1	2009-08-26 17:00:00	351	DTA	16	1	4	P	Peak DTA
1	2009-08-26 17:01:00	463	DTA	17	1	4	P	Peak DTA
1	2009-08-26 17:02:00	366	DTA	17	1	4	P	Peak DTA
1	2009-08-26 17:03:00	689	DTA	17	1	4	P	Peak DTA
1	2009-08-26 17:04:00	1170	DTA	17	1	4	P	Peak DTA
1	2009-08-26 17:05:00	569	DTA	17	1	4	P	Peak DTA
1	2009-08-26 17:06:00	183	DTA	17	1	4	P	Peak DTA
1	2009-08-26 17:07:00	413	DTA	17	1	4	P	Peak DTA
1	2009-08-26 17:08:00	499	DTA	17	1	4	P	Peak DTA
1	2009-08-26 17:09:00	499	DTA	17	1	4	P	Peak DTA
1	2009-08-26 17:10:00	55	DTA	17	1	4	P	Peak DTA
1	2009-08-26 17:11:00	236	DTA	17	1	4	P	Peak DTA
1	2009-08-26 17:12:00	499	DTA	17	1	4	P	Peak DTA
1	2009-08-26 17:13:00	516	DTA	17	1	4	P	Peak DTA
1	2009-08-26 17:14:00	960	DTA	17	1	4	P	Peak DTA
1	2009-08-26 17:15:00	689	DTA	17	1	4	P	Peak DTA
1	2009-08-26 17:16:00	689	DTA	17	1	4	P	Peak DTA
1	2009-08-26 17:17:00	689	DTA	17	1	4	P	Peak DTA
1	2009-08-26 17:18:00	708	DTA	17	1	4	P	Peak DTA
1	2009-08-26 17:19:00	196	DTA	17	1	4	P	Peak DTA
1	2009-08-26 17:20:00	236	DTA	17	1	4	P	Peak DTA
1	2009-08-26 17:21:00	0	DTA	17	1	4	P	Peak DTA
1	2009-08-26 17:22:00	11	DTA	17	1	4	P	Peak DTA
1	2009-08-26 17:23:00	132	DTA	17	1	4	P	Peak DTA
1	2009-08-26 17:24:00	263	DTA	17	1	4	P	Peak DTA
1	2009-08-26 17:25:00	22	DTA	17	1	4	P	Peak DTA
1	2009-08-26 17:26:00	11	DTA	17	1	4	P	Peak DTA
1	2009-08-26 17:27:00	11	DTA	17	1	4	P	Peak DTA
1	2009-08-26 17:28:00	11	DTA	17	1	4	P	Peak DTA
1	2009-08-26 17:29:00	0	DTA	17	1	4	P	Peak DTA
1	2009-08-26 17:30:00	33	DTA	17	1	4	P	Peak DTA
1	2009-08-26 17:31:00	22	DTA	17	1	4	P	Peak DTA
1	2009-08-26 17:32:00	0	DTA	17	1	4	P	Peak DTA
1	2009-08-26 17:33:00	0	DTA	17	1	4	P	Peak DTA
1	2009-08-26 17:34:00	0	DTA	17	1	4	P	Peak DTA
1	2009-08-26 17:35:00	0	DTA	17	1	4	P	Peak DTA
1	2009-08-26 17:36:00	0	DTA	17	1	4	P	Peak DTA
1	2009-08-26 17:37:00	0	DTA	17	1	4	P	Peak DTA
1	2009-08-26 17:38:00	0	DTA	17	1	4	P	Peak DTA
1	2009-08-26 17:39:00	55	DTA	17	1	4	P	Peak DTA
1	2009-08-26 17:40:00	0	DTA	17	1	4	P	Peak DTA
1	2009-08-26 17:41:00	0	DTA	17	1	4	P	Peak DTA
1	2009-08-26 17:42:00	0	DTA	17	1	4	P	Peak DTA
1	2009-08-26 17:43:00	0	DTA	17	1	4	P	Peak DTA
1	2009-08-26 17:44:00	0	DTA	17	1	4	P	Peak DTA
1	2009-08-26 17:45:00	0	DTA	17	1	4	P	Peak DTA
1	2009-08-26 17:46:00	0	DTA	17	1	4	P	Peak DTA
1	2009-08-26 17:47:00	0	DTA	17	1	4	P	Peak DTA
1	2009-08-26 17:48:00	0	DTA	17	1	4	P	Peak DTA
1	2009-08-26 17:49:00	0	DTA	17	1	4	P	Peak DTA
1	2009-08-26 17:50:00	0	DTA	17	1	4	P	Peak DTA
1	2009-08-26 17:51:00	0	DTA	17	1	4	P	Peak DTA
1	2009-08-26 17:52:00	0	DTA	17	1	4	P	Peak DTA
1	2009-08-26 17:53:00	0	DTA	17	1	4	P	Peak DTA
1	2009-08-26 17:54:00	0	DTA	17	1	4	P	Peak DTA
1	2009-08-26 17:55:00	0	DTA	17	1	4	P	Peak DTA
1	2009-08-26 17:56:00	0	DTA	17	1	4	P	Peak DTA
1	2009-08-26 17:57:00	0	DTA	17	1	4	P	Peak DTA
1	2009-08-26 17:58:00	0	DTA	17	1	4	P	Peak DTA
1	2009-08-26 17:59:00	0	DTA	17	1	4	P	Peak DTA
1	2009-08-26 18:00:00	0	DTA	17	1	4	P	Peak DTA
1	2009-08-26 18:01:00	0	DTA	18	1	4	P	Peak DTA
1	2009-08-26 18:02:00	0	DTA	18	1	4	P	Peak DTA
1	2009-08-26 18:03:00	0	DTA	18	1	4	P	Peak DTA
1	2009-08-26 18:04:00	0	DTA	18	1	4	P	Peak DTA
1	2009-08-26 18:05:00	0	DTA	18	1	4	P	Peak DTA
1	2009-08-26 18:06:00	0	DTA	18	1	4	P	Peak DTA
1	2009-08-26 18:07:00	0	DTA	18	1	4	P	Peak DTA
1	2009-08-26 18:08:00	0	DTA	18	1	4	P	Peak DTA
1	2009-08-26 18:09:00	22	DTA	18	1	4	P	Peak DTA
1	2009-08-26 18:10:00	305	DTA	18	1	4	P	Peak DTA
1	2009-08-26 18:11:00	33	DTA	18	1	4	P	Peak DTA
1	2009-08-26 18:12:00	11	DTA	18	1	4	P	Peak DTA
1	2009-08-26 18:13:00	0	DTA	18	1	4	P	Peak DTA
1	2009-08-26 18:14:00	0	DTA	18	1	4	P	Peak DTA
1	2009-08-26 18:15:00	0	DTA	18	1	4	P	Peak DTA
1	2009-08-26 18:16:00	0	DTA	18	1	4	P	Peak DTA
1	2009-08-26 18:17:00	0	DTA	18	1	4	P	Peak DTA
1	2009-08-26 18:18:00	0	DTA	18	1	4	P	Peak DTA
1	2009-08-26 18:19:00	22	DTA	18	1	4	P	Peak DTA
1	2009-08-26 18:20:00	66	DTA	18	1	4	P	Peak DTA
1	2009-08-26 18:21:00	170	DTA	18	1	4	P	Peak DTA
1	2009-08-26 18:22:00	22	DTA	18	1	4	P	Peak DTA
1	2009-08-26 18:23:00	196	DTA	18	1	4	P	Peak DTA
1	2009-08-26 18:24:00	351	DTA	18	1	4	P	Peak DTA
1	2009-08-26 18:25:00	689	DTA	18	1	4	P	Peak DTA
1	2009-08-26 18:26:00	55	DTA	18	1	4	P	Peak DTA
1	2009-08-26 18:27:00	0	DTA	18	1	4	P	Peak DTA
1	2009-08-26 18:28:00	11	DTA	18	1	4	P	Peak DTA
1	2009-08-26 18:29:00	0	DTA	18	1	4	P	Peak DTA
1	2009-08-26 18:30:00	0	DTA	18	1	4	P	Peak DTA
1	2009-08-26 18:31:00	0	DTA	18	1	4	P	Peak DTA
1	2009-08-26 18:32:00	0	DTA	18	1	4	P	Peak DTA
1	2009-08-26 18:33:00	0	DTA	18	1	4	P	Peak DTA
1	2009-08-26 18:34:00	0	DTA	18	1	4	P	Peak DTA
1	2009-08-26 18:35:00	0	DTA	18	1	4	P	Peak DTA
1	2009-08-26 18:36:00	236	DTA	18	1	4	P	Peak DTA
1	2009-08-26 18:37:00	22	DTA	18	1	4	P	Peak DTA
1	2009-08-26 18:38:00	44	DTA	18	1	4	P	Peak DTA
1	2009-08-26 18:39:00	0	DTA	18	1	4	P	Peak DTA
1	2009-08-26 18:40:00	0	DTA	18	1	4	P	Peak DTA
1	2009-08-26 18:41:00	0	DTA	18	1	4	P	Peak DTA
1	2009-08-26 18:42:00	33	DTA	18	1	4	P	Peak DTA
1	2009-08-26 18:43:00	0	DTA	18	1	4	P	Peak DTA
1	2009-08-26 18:44:00	0	DTA	18	1	4	P	Peak DTA
1	2009-08-26 18:45:00	157	DTA	18	1	4	P	Peak DTA
1	2009-08-26 18:46:00	569	DTA	18	1	4	P	Peak DTA
1	2009-08-26 18:47:00	335	DTA	18	1	4	P	Peak DTA
1	2009-08-26 18:48:00	366	DTA	18	1	4	P	Peak DTA
1	2009-08-26 18:49:00	382	DTA	18	1	4	P	Peak DTA
1	2009-08-26 18:50:00	499	DTA	18	1	4	P	Peak DTA
1	2009-08-26 18:51:00	320	DTA	18	1	4	P	Peak DTA
1	2009-08-26 18:52:00	183	DTA	18	1	4	P	Peak DTA
1	2009-08-26 18:53:00	0	DTA	18	1	4	P	Peak DTA
1	2009-08-26 18:54:00	196	DTA	18	1	4	P	Peak DTA
1	2009-08-26 18:55:00	11	DTA	18	1	4	P	Peak DTA
1	2009-08-26 18:56:00	0	DTA	18	1	4	P	Peak DTA
1	2009-08-26 18:57:00	0	DTA	18	1	4	P	Peak DTA
1	2009-08-26 18:58:00	0	DTA	18	1	4	P	Peak DTA
1	2009-08-26 18:59:00	0	DTA	18	1	4	P	Peak DTA
1	2009-08-26 19:00:00	0	DTA	18	1	4	P	Peak DTA
1	2009-08-26 19:01:00	0	DTA	19	1	4	P	Peak DTA
1	2009-08-26 19:02:00	0	DTA	19	1	4	P	Peak DTA
1	2009-08-26 19:03:00	0	DTA	19	1	4	P	Peak DTA
1	2009-08-26 19:04:00	0	DTA	19	1	4	P	Peak DTA
1	2009-08-26 19:05:00	0	DTA	19	1	4	P	Peak DTA
1	2009-08-26 19:06:00	0	DTA	19	1	4	P	Peak DTA
1	2009-08-26 19:07:00	0	DTA	19	1	4	P	Peak DTA
1	2009-08-26 19:08:00	0	DTA	19	1	4	P	Peak DTA
1	2009-08-26 19:09:00	0	DTA	19	1	4	P	Peak DTA
1	2009-08-26 19:10:00	0	DTA	19	1	4	P	Peak DTA
1	2009-08-26 19:11:00	0	DTA	19	1	4	P	Peak DTA
1	2009-08-26 19:12:00	0	DTA	19	1	4	P	Peak DTA
1	2009-08-26 19:13:00	0	DTA	19	1	4	P	Peak DTA
1	2009-08-26 19:14:00	0	DTA	19	1	4	P	Peak DTA
1	2009-08-26 19:15:00	0	DTA	19	1	4	P	Peak DTA
1	2009-08-26 19:16:00	0	DTA	19	1	4	P	Peak DTA
1	2009-08-26 19:17:00	0	DTA	19	1	4	P	Peak DTA
1	2009-08-26 19:18:00	0	DTA	19	1	4	P	Peak DTA
1	2009-08-26 19:19:00	0	DTA	19	1	4	P	Peak DTA
1	2009-08-26 19:20:00	0	DTA	19	1	4	P	Peak DTA
1	2009-08-26 19:21:00	22	DTA	19	1	4	P	Peak DTA
1	2009-08-26 19:22:00	0	DTA	19	1	4	P	Peak DTA
1	2009-08-26 19:23:00	11	DTA	19	1	4	P	Peak DTA
1	2009-08-26 19:24:00	0	DTA	19	1	4	P	Peak DTA
1	2009-08-26 19:25:00	0	DTA	19	1	4	P	Peak DTA
1	2009-08-26 19:26:00	0	DTA	19	1	4	P	Peak DTA
1	2009-08-26 19:27:00	0	DTA	19	1	4	P	Peak DTA
1	2009-08-26 19:28:00	0	DTA	19	1	4	P	Peak DTA
1	2009-08-26 19:29:00	66	DTA	19	1	4	P	Peak DTA
1	2009-08-26 19:30:00	11	DTA	19	1	4	P	Peak DTA
1	2009-08-26 19:31:00	22	DTA	19	1	4	P	Peak DTA
1	2009-08-26 19:32:00	0	DTA	19	1	4	P	Peak DTA
1	2009-08-26 19:33:00	0	DTA	19	1	4	P	Peak DTA
1	2009-08-26 19:34:00	0	DTA	19	1	4	P	Peak DTA
1	2009-08-26 19:35:00	0	DTA	19	1	4	P	Peak DTA
1	2009-08-26 19:36:00	0	DTA	19	1	4	P	Peak DTA
1	2009-08-26 19:37:00	0	DTA	19	1	4	P	Peak DTA
1	2009-08-26 19:38:00	0	DTA	19	1	4	P	Peak DTA
1	2009-08-26 19:39:00	0	DTA	19	1	4	P	Peak DTA
1	2009-08-26 19:40:00	33	DTA	19	1	4	P
1	2009-08-26 19:41:00	22	DTA	19	1	4	P
1	2009-08-26 19:42:00	0	DTA	19	1	4	P
1	2009-08-26 19:43:00	22	DTA	19	1	4	P
1	2009-08-26 19:44:00	11	DTA	19	1	4	P
1	2009-08-26 19:45:00	33	DTA	19	1	4	P
1	2009-08-26 19:46:00	11	DTA	19	1	4	P
1	2009-08-26 19:47:00	121	DTA	19	1	4	P
1	2009-08-26 19:48:00	132	DTA	19	1	4	P
1	2009-08-26 19:49:00	183	DTA	19	1	4	P
1	2009-08-26 19:50:00	223	DTA	19	1	4	P
1	2009-08-26 19:51:00	33	DTA	19	1	4	P
1	2009-08-26 19:52:00	0	DTA	19	1	4	P
1	2009-08-26 19:53:00	0	DTA	19	1	4	P
1	2009-08-26 19:54:00	0	DTA	19	1	4	P
1	2009-08-26 19:55:00	44	DTA	19	1	4	P
1	2009-08-26 19:56:00	0	DTA	19	1	4	P
1	2009-08-26 19:57:00	0	DTA	19	1	4	P
1	2009-08-26 19:58:00	66	DTA	19	1	4	P
1	2009-08-26 19:59:00	0	DTA	19	1	4	P
1	2009-08-26 20:00:00	0	DTA	19	1	4	P
1	2009-08-26 20:01:00	0	DTA	20	1	4	P
1	2009-08-26 20:02:00	0	DTA	20	1	4	P
1	2009-08-26 20:03:00	0	DTA	20	1	4	P
1	2009-08-26 20:04:00	0	DTA	20	1	4	P
1	2009-08-26 20:05:00	44	DTA	20	1	4	P
1	2009-08-26 20:06:00	55	DTA	20	1	4	P
1	2009-08-26 20:07:00	0	DTA	20	1	4	P
1	2009-08-26 20:08:00	0	DTA	20	1	4	P
1	2009-08-26 20:09:00	0	DTA	20	1	4	P
1	2009-08-26 20:10:00	88	DTA	20	1	4	P
1	2009-08-26 20:11:00	55	DTA	20	1	4	P
1	2009-08-26 20:12:00	33	DTA	20	1	4	P
1	2009-08-26 20:13:00	77	DTA	20	1	4	P
1	2009-08-26 20:14:00	0	DTA	20	1	4	P
1	2009-08-26 20:15:00	0	DTA	20	1	4	P
1	2009-08-26 20:16:00	0	DTA	20	1	4	P
1	2009-08-26 20:17:00	0	DTA	20	1	4	P
1	2009-08-26 20:18:00	0	DTA	20	1	4	P
1	2009-08-26 20:19:00	0	DTA	20	1	4	P
1	2009-08-26 20:20:00	0	DTA	20	1	4	P
1	2009-08-26 20:21:00	0	DTA	20	1	4	P
1	2009-08-26 20:22:00	55	DTA	20	1	4	P
1	2009-08-26 20:23:00	0	DTA	20	1	4	P
1	2009-08-26 20:24:00	0	DTA	20	1	4	P
1	2009-08-26 20:25:00	88	DTA	20	1	4	P
1	2009-08-26 20:26:00	0	DTA	20	1	4	P
1	2009-08-26 20:27:00	481	DTA	20	1	4	P
1	2009-08-26 20:28:00	534	DTA	20	1	4	P
1	2009-08-26 20:29:00	428	DTA	20	1	4	P
1	2009-08-26 20:30:00	649	DTA	20	1	4	P
1	2009-08-26 20:31:00	649	DTA	20	1	4	P
1	2009-08-26 20:32:00	649	DTA	20	1	4	P
1	2009-08-26 20:33:00	534	DTA	20	1	4	P
1	2009-08-26 20:34:00	609	DTA	20	1	4	P
1	2009-08-26 20:35:00	552	DTA	20	1	4	P
1	2009-08-26 20:36:00	499	DTA	20	1	4	P
1	2009-08-26 20:37:00	223	DTA	20	1	4	P
1	2009-08-26 20:38:00	66	DTA	20	1	4	P
1	2009-08-26 20:39:00	0	DTA	20	1	4	P
1	2009-08-26 20:40:00	0	DTA	20	1	4	P
1	2009-08-26 20:41:00	0	DTA	20	1	4	P
1	2009-08-26 20:42:00	0	DTA	20	1	4	P
1	2009-08-26 20:43:00	0	DTA	20	1	4	P
1	2009-08-26 20:44:00	0	DTA	20	1	4	P
1	2009-08-26 20:45:00	0	DTA	20	1	4	P
1	2009-08-26 20:46:00	0	DTA	20	1	4	P
1	2009-08-26 20:47:00	0	DTA	20	1	4	P
1	2009-08-26 20:48:00	0	DTA	20	1	4	P
1	2009-08-26 20:49:00	0	DTA	20	1	4	P
1	2009-08-26 20:50:00	0	DTA	20	1	4	P
1	2009-08-26 20:51:00	0	DTA	20	1	4	P
1	2009-08-26 20:52:00	11	DTA	20	1	4	P
1	2009-08-26 20:53:00	649	DTA	20	1	4	P
1	2009-08-26 20:54:00	689	DTA	20	1	4	P
1	2009-08-26 20:55:00	397	DTA	20	1	4	P
1	2009-08-26 20:56:00	289	DTA	20	1	4	P
1	2009-08-26 20:57:00	305	DTA	20	1	4	P
1	2009-08-26 20:58:00	351	DTA	20	1	4	P
1	2009-08-26 20:59:00	499	DTA	20	1	4	P
1	2009-08-26 21:00:00	413	DTA	20	1	4	P
1	2009-08-26 21:01:00	183	DTA	21	1	4	P
1	2009-08-26 21:02:00	33	DTA	21	1	4	P
1	2009-08-26 21:03:00	0	DTA	21	1	4	P
1	2009-08-26 21:04:00	0	DTA	21	1	4	P
1	2009-08-26 21:05:00	0	DTA	21	1	4	P
1	2009-08-26 21:06:00	0	DTA	21	1	4	P
1	2009-08-26 21:07:00	0	DTA	21	1	4	P
1	2009-08-26 21:08:00	0	DTA	21	1	4	P
1	2009-08-26 21:09:00	0	DTA	21	1	4	P
1	2009-08-26 21:10:00	0	DTA	21	1	4	P
1	2009-08-26 21:11:00	0	DTA	21	1	4	P
1	2009-08-26 21:12:00	121	DTA	21	1	4	P
1	2009-08-26 21:13:00	753	DTA	21	1	4	P
1	2009-08-26 21:14:00	499	DTA	21	1	4	P
1	2009-08-26 21:15:00	397	DTA	21	1	4	P
1	2009-08-26 21:16:00	305	DTA	21	1	4	P
1	2009-08-26 21:17:00	569	DTA	21	1	4	P
1	2009-08-26 21:18:00	534	DTA	21	1	4	P
1	2009-08-26 21:19:00	99	DTA	21	1	4	P
1	2009-08-26 21:20:00	0	DTA	21	1	4	P
1	2009-08-26 21:21:00	55	DTA	21	1	4	P
1	2009-08-26 21:22:00	0	DTA	21	1	4	P
1	2009-08-26 21:23:00	11	DTA	21	1	4	P
1	2009-08-26 21:24:00	0	DTA	21	1	4	P
1	2009-08-26 21:25:00	0	DTA	21	1	4	P
1	2009-08-26 21:26:00	0	DTA	21	1	4	P
1	2009-08-26 21:27:00	0	DTA	21	1	4	P
1	2009-08-26 21:28:00	22	DTA	21	1	4	P
1	2009-08-26 21:29:00	11	DTA	21	1	4	P
1	2009-08-26 21:30:00	0	DTA	21	1	4	P
1	2009-08-26 21:31:00	0	DTA	21	1	4	P
1	2009-08-26 21:32:00	22	DTA	21	1	4	P
1	2009-08-26 21:33:00	335	DTA	21	1	4	P
1	2009-08-26 21:34:00	77	DTA	21	1	4	P
1	2009-08-26 21:35:00	11	DTA	21	1	4	P
1	2009-08-26 21:36:00	0	DTA	21	1	4	P
1	2009-08-26 21:37:00	210	DTA	21	1	4	P
1	2009-08-26 21:38:00	708	DTA	21	1	4	P
1	2009-08-26 21:39:00	210	DTA	21	1	4	P
1	2009-08-26 21:40:00	446	DTA	21	1	4	P
1	2009-08-26 21:41:00	305	DTA	21	1	4	P
1	2009-08-26 21:42:00	99	DTA	21	1	4	P
1	2009-08-26 21:43:00	66	DTA	21	1	4	P
1	2009-08-26 21:44:00	33	DTA	21	1	4	P
1	2009-08-26 21:45:00	55	DTA	21	1	4	P
1	2009-08-26 21:46:00	22	DTA	21	1	4	P
1	2009-08-26 21:47:00	0	DTA	21	1	4	P
1	2009-08-26 21:48:00	0	DTA	21	1	4	P
1	2009-08-26 21:49:00	11	DTA	21	1	4	P
1	2009-08-26 21:50:00	22	DTA	21	1	4	P
1	2009-08-26 21:51:00	55	DTA	21	1	4	P
1	2009-08-26 21:52:00	0	DTA	21	1	4	P
1	2009-08-26 21:53:00	0	DTA	21	1	4	P
1	2009-08-26 21:54:00	0	DTA	21	1	4	P
1	2009-08-26 21:55:00	33	DTA	21	1	4	P
1	2009-08-26 21:56:00	0	DTA	21	1	4	P
1	2009-08-26 21:57:00	0	DTA	21	1	4	P
1	2009-08-26 21:58:00	0	DTA	21	1	4	P
1	2009-08-26 21:59:00	0	DTA	21	1	4	P
1	2009-08-26 22:00:00	0	DTA	21	1	4	P
1	2009-08-26 22:01:00	0	DTA	22	1	4	P
1	2009-08-26 22:02:00	0	DTA	22	1	4	P
1	2009-08-26 22:03:00	0	DTA	22	1	4	P
1	2009-08-26 22:04:00	0	DTA	22	1	4	P
1	2009-08-26 22:05:00	11	DTA	22	1	4	P
1	2009-08-26 22:06:00	22	DTA	22	1	4	P
1	2009-08-26 22:07:00	11	DTA	22	1	4	P
1	2009-08-26 22:08:00	183	DTA	22	1	4	P
1	2009-08-26 22:09:00	66	DTA	22	1	4	P
1	2009-08-26 22:10:00	0	DTA	22	1	4	P
1	2009-08-26 22:11:00	44	DTA	22	1	4	P
1	2009-08-26 22:12:00	0	DTA	22	1	4	P
1	2009-08-26 22:13:00	0	DTA	22	1	4	P
1	2009-08-26 22:14:00	0	DTA	22	1	4	P
1	2009-08-26 22:15:00	0	DTA	22	1	4	P
1	2009-08-26 22:16:00	0	DTA	22	1	4	P
1	2009-08-26 22:17:00	22	DTA	22	1	4	P
1	2009-08-26 22:18:00	0	DTA	22	1	4	P
1	2009-08-26 22:19:00	0	DTA	22	1	4	P
1	2009-08-26 22:20:00	22	DTA	22	1	4	P
1	2009-08-26 22:21:00	0	DTA	22	1	4	P
1	2009-08-26 22:22:00	0	DTA	22	1	4	P
1	2009-08-26 22:23:00	0	DTA	22	1	4	P
1	2009-08-26 22:24:00	121	DTA	22	1	4	P
1	2009-08-26 22:25:00	413	DTA	22	1	4	P
1	2009-08-26 22:26:00	236	DTA	22	1	4	P
1	2009-08-26 22:27:00	446	DTA	22	1	4	P
1	2009-08-26 22:28:00	499	DTA	22	1	4	P
1	2009-08-26 22:29:00	170	DTA	22	1	4	P
1	2009-08-26 22:30:00	249	DTA	22	1	4	P
1	2009-08-26 22:31:00	11	DTA	22	1	4	P
1	2009-08-26 22:32:00	44	DTA	22	1	4	P
1	2009-08-26 22:33:00	0	DTA	22	1	4	P
1	2009-08-26 22:34:00	0	DTA	22	1	4	P
1	2009-08-26 22:35:00	0	DTA	22	1	4	P
1	2009-08-26 22:36:00	0	DTA	22	1	4	P
1	2009-08-26 22:37:00	0	DTA	22	1	4	P
1	2009-08-26 22:38:00	0	DTA	22	1	4	P
1	2009-08-26 22:39:00	0	DTA	22	1	4	P
1	2009-08-26 22:40:00	0	DTA	22	1	4	P
1	2009-08-26 22:41:00	0	DTA	22	1	4	P
1	2009-08-26 22:42:00	0	DTA	22	1	4	P
1	2009-08-26 22:43:00	0	DTA	22	1	4	P
1	2009-08-26 22:44:00	0	DTA	22	1	4	P
1	2009-08-26 22:45:00	196	DTA	22	1	4	P
1	2009-08-26 22:46:00	863	DTA	22	1	4	P
1	2009-08-26 22:47:00	110	DTA	22	1	4	P
1	2009-08-26 22:48:00	157	DTA	22	1	4	P
1	2009-08-26 22:49:00	77	DTA	22	1	4	P
1	2009-08-26 22:50:00	55	DTA	22	1	4	P
1	2009-08-26 22:51:00	0	DTA	22	1	4	P
1	2009-08-26 22:52:00	0	DTA	22	1	4	P
1	2009-08-26 22:53:00	11	DTA	22	1	4	P
1	2009-08-26 22:54:00	0	DTA	22	1	4	P
1	2009-08-26 22:55:00	0	DTA	22	1	4	P
1	2009-08-26 22:56:00	249	DTA	22	1	4	P
1	2009-08-26 22:57:00	629	DTA	22	1	4	P
1	2009-08-26 22:58:00	397	DTA	22	1	4	P
1	2009-08-26 22:59:00	55	DTA	22	1	4	P
1	2009-08-26 23:00:00	22	DTA	22	1	4	P
1	2009-08-26 23:01:00	0	DTA	23	1	4	P
1	2009-08-26 23:02:00	0	DTA	23	1	4	P
1	2009-08-26 23:03:00	0	DTA	23	1	4	P
1	2009-08-26 23:04:00	0	DTA	23	1	4	P
1	2009-08-26 23:05:00	0	DTA	23	1	4	P
1	2009-08-26 23:06:00	0	DTA	23	1	4	P
1	2009-08-26 23:07:00	0	DTA	23	1	4	P
1	2009-08-26 23:08:00	0	DTA	23	1	4	P
1	2009-08-26 23:09:00	0	DTA	23	1	4	P
1	2009-08-26 23:10:00	0	DTA	23	1	4	P
1	2009-08-26 23:11:00	0	DTA	23	1	4	P
1	2009-08-26 23:12:00	0	DTA	23	1	4	P
1	2009-08-26 23:13:00	0	DTA	23	1	4	P
1	2009-08-26 23:14:00	0	DTA	23	1	4	P
1	2009-08-26 23:15:00	0	DTA	23	1	4	P
1	2009-08-26 23:16:00	0	NTA	23	2	4	P
1	2009-08-26 23:17:00	0	NTA	23	2	4	P
1	2009-08-26 23:18:00	0	NTA	23	2	4	P
1	2009-08-26 23:19:00	0	NTA	23	2	4	P
1	2009-08-26 23:20:00	0	NTA	23	2	4	P
1	2009-08-26 23:21:00	0	NTA	23	2	4	P
1	2009-08-26 23:22:00	0	NTA	23	2	4	P
1	2009-08-26 23:23:00	0	NTA	23	2	4	P
1	2009-08-26 23:24:00	0	NTA	23	2	4	P
1	2009-08-26 23:25:00	0	NTA	23	2	4	P
1	2009-08-26 23:26:00	0	NTA	23	2	4	P
1	2009-08-26 23:27:00	0	NTA	23	2	4	P
1	2009-08-26 23:28:00	0	NTA	23	2	4	P
1	2009-08-26 23:29:00	0	NTA	23	2	4	P
1	2009-08-26 23:30:00	0	NTA	23	2	4	P
1	2009-08-26 23:31:00	0	NTA	23	2	4	P
1	2009-08-26 23:32:00	0	NTA	23	2	4	P
1	2009-08-26 23:33:00	0	NTA	23	2	4	P
1	2009-08-26 23:34:00	0	NTA	23	2	4	P
1	2009-08-26 23:35:00	0	NTA	23	2	4	P
1	2009-08-26 23:36:00	0	NTA	23	2	4	P
1	2009-08-26 23:37:00	0	NTA	23	2	4	P
1	2009-08-26 23:38:00	0	NTA	23	2	4	P
1	2009-08-26 23:39:00	0	NTA	23	2	4	P
1	2009-08-26 23:40:00	0	NTA	23	2	4	P
1	2009-08-26 23:41:00	0	NTA	23	2	4	P
1	2009-08-26 23:42:00	0	NTA	23	2	4	P
1	2009-08-26 23:43:00	0	NTA	23	2	4	P
1	2009-08-26 23:44:00	0	NTA	23	2	4	P
1	2009-08-26 23:45:00	0	NTA	23	2	4	P
1	2009-08-26 23:46:00	0	NTA	23	2	4	P
1	2009-08-26 23:47:00	0	NTA	23	2	4	P
1	2009-08-26 23:48:00	0	NTA	23	2	4	P
1	2009-08-26 23:49:00	0	NTA	23	2	4	P
1	2009-08-26 23:50:00	0	NTA	23	2	4	P
1	2009-08-26 23:51:00	0	NTA	23	2	4	P
1	2009-08-26 23:52:00	0	NTA	23	2	4	P
1	2009-08-26 23:53:00	0	NTA	23	2	4	P
1	2009-08-26 23:54:00	0	NTA	23	2	4	P
1	2009-08-26 23:55:00	0	NTA	23	2	4	P
1	2009-08-26 23:56:00	0	NTA	23	2	4	P
1	2009-08-26 23:57:00	0	NTA	23	2	4	P
1	2009-08-26 23:58:00	0	NTA	23	2	4	P
1	2009-08-26 23:59:00	0	NTA	23	2	4	P
1	2009-08-27	0	NTA	23	2	4	P
1	2009-08-27 00:01:00	0	NTA	0	2	5	P
1	2009-08-27 00:02:00	0	NTA	0	2	5	P
1	2009-08-27 00:03:00	0	NTA	0	2	5	P
1	2009-08-27 00:04:00	0	NTA	0	2	5	P
1	2009-08-27 00:05:00	0	NTA	0	2	5	P
1	2009-08-27 00:06:00	0	NTA	0	2	5	P
1	2009-08-27 00:07:00	0	NTA	0	2	5	P
1	2009-08-27 00:08:00	0	NTA	0	2	5	P
1	2009-08-27 00:09:00	0	NTA	0	2	5	P
1	2009-08-27 00:10:00	0	NTA	0	2	5	P
1	2009-08-27 00:11:00	44	NTA	0	2	5	P
1	2009-08-27 00:12:00	11	NTA	0	2	5	P
1	2009-08-27 00:13:00	0	NTA	0	2	5	P
1	2009-08-27 00:14:00	0	NTA	0	2	5	P
1	2009-08-27 00:15:00	0	NTA	0	2	5	P
1	2009-08-27 00:16:00	0	NTA	0	2	5	P
1	2009-08-27 00:17:00	0	NTA	0	2	5	P
1	2009-08-27 00:18:00	0	NTA	0	2	5	P
1	2009-08-27 00:19:00	0	NTA	0	2	5	P
1	2009-08-27 00:20:00	0	NTA	0	2	5	P
1	2009-08-27 00:21:00	0	NTA	0	2	5	P
1	2009-08-27 00:22:00	0	NTA	0	2	5	P
1	2009-08-27 00:23:00	0	NTA	0	2	5	P
1	2009-08-27 00:24:00	0	NTA	0	2	5	P
1	2009-08-27 00:25:00	0	NTA	0	2	5	P
1	2009-08-27 00:26:00	0	NTA	0	2	5	P
1	2009-08-27 00:27:00	0	NTA	0	2	5	P
1	2009-08-27 00:28:00	77	NTA	0	2	5	P
1	2009-08-27 00:29:00	413	NTA	0	2	5	P
1	2009-08-27 00:30:00	263	NTA	0	2	5	P
1	2009-08-27 00:31:00	11	NTA	0	2	5	P
1	2009-08-27 00:32:00	0	NTA	0	2	5	P
1	2009-08-27 00:33:00	0	NTA	0	2	5	P
1	2009-08-27 00:34:00	0	NTA	0	2	5	P
1	2009-08-27 00:35:00	0	NTA	0	2	5	P
1	2009-08-27 00:36:00	0	NTA	0	2	5	P
1	2009-08-27 00:37:00	0	NTA	0	2	5	P
1	2009-08-27 00:38:00	0	NTA	0	2	5	P
1	2009-08-27 00:39:00	0	NTA	0	2	5	P
1	2009-08-27 00:40:00	0	NTA	0	2	5	P
1	2009-08-27 00:41:00	0	NTA	0	2	5	P
1	2009-08-27 00:42:00	0	NTA	0	2	5	P
1	2009-08-27 00:43:00	0	NTA	0	2	5	P
1	2009-08-27 00:44:00	0	NTA	0	2	5	P
1	2009-08-27 00:45:00	0	NTA	0	2	5	P
1	2009-08-27 00:46:00	0	NTA	0	2	5	P
1	2009-08-27 00:47:00	0	NTA	0	2	5	P
1	2009-08-27 00:48:00	0	NTA	0	2	5	P
1	2009-08-27 00:49:00	0	NTA	0	2	5	P
1	2009-08-27 00:50:00	0	NTA	0	2	5	P
1	2009-08-27 00:51:00	0	NTA	0	2	5	P
1	2009-08-27 00:52:00	0	NTA	0	2	5	P
1	2009-08-27 00:53:00	0	NTA	0	2	5	P
1	2009-08-27 00:54:00	0	NTA	0	2	5	P
1	2009-08-27 00:55:00	0	NTA	0	2	5	P
1	2009-08-27 00:56:00	0	NTA	0	2	5	P
1	2009-08-27 00:57:00	0	NTA	0	2	5	P
1	2009-08-27 00:58:00	0	NTA	0	2	5	P
1	2009-08-27 00:59:00	0	NTA	0	2	5	P
1	2009-08-27 01:00:00	0	NTA	0	2	5	P
1	2009-08-27 01:01:00	0	NTA	1	2	5	P
1	2009-08-27 01:02:00	0	NTA	1	2	5	P
1	2009-08-27 01:03:00	0	NTA	1	2	5	P
1	2009-08-27 01:04:00	0	NTA	1	2	5	P
1	2009-08-27 01:05:00	0	NTA	1	2	5	P
1	2009-08-27 01:06:00	0	NTA	1	2	5	P
1	2009-08-27 01:07:00	0	NTA	1	2	5	P
1	2009-08-27 01:08:00	0	NTA	1	2	5	P
1	2009-08-27 01:09:00	0	NTA	1	2	5	P
1	2009-08-27 01:10:00	0	NTA	1	2	5	P
1	2009-08-27 01:11:00	0	NTA	1	2	5	P
1	2009-08-27 01:12:00	0	NTA	1	2	5	P
1	2009-08-27 01:13:00	0	NTA	1	2	5	P
1	2009-08-27 01:14:00	0	NTA	1	2	5	P
1	2009-08-27 01:15:00	0	NTA	1	2	5	P
1	2009-08-27 01:16:00	0	NTA	1	2	5	P
1	2009-08-27 01:17:00	0	NTA	1	2	5	P
1	2009-08-27 01:18:00	0	NTA	1	2	5	P
1	2009-08-27 01:19:00	0	NTA	1	2	5	P
1	2009-08-27 01:20:00	0	NTA	1	2	5	P
1	2009-08-27 01:21:00	0	NTA	1	2	5	P
1	2009-08-27 01:22:00	0	NTA	1	2	5	P
1	2009-08-27 01:23:00	0	NTA	1	2	5	P
1	2009-08-27 01:24:00	0	NTA	1	2	5	P
1	2009-08-27 01:25:00	0	NTA	1	2	5	P
1	2009-08-27 01:26:00	0	NTA	1	2	5	P
1	2009-08-27 01:27:00	11	NTA	1	2	5	P
1	2009-08-27 01:28:00	99	NTA	1	2	5	P
1	2009-08-27 01:29:00	11	NTA	1	2	5	P
1	2009-08-27 01:30:00	121	NTA	1	2	5	P
1	2009-08-27 01:31:00	463	NTA	1	2	5	P
1	2009-08-27 01:32:00	44	NTA	1	2	5	P
1	2009-08-27 01:33:00	183	NTA	1	2	5	P
1	2009-08-27 01:34:00	397	NTA	1	2	5	P
1	2009-08-27 01:35:00	366	NTA	1	2	5	P
1	2009-08-27 01:36:00	351	NTA	1	2	5	P
1	2009-08-27 01:37:00	289	NTA	1	2	5	P
1	2009-08-27 01:38:00	629	NTA	1	2	5	P
1	2009-08-27 01:39:00	481	NTA	1	2	5	P
1	2009-08-27 01:40:00	629	NTA	1	2	5	P
1	2009-08-27 01:41:00	351	NTA	1	2	5	P
1	2009-08-27 01:42:00	121	NTA	1	2	5	P
1	2009-08-27 01:43:00	22	NTA	1	2	5	P
1	2009-08-27 01:44:00	22	NTA	1	2	5	P
1	2009-08-27 01:45:00	0	NTA	1	2	5	P
1	2009-08-27 01:46:00	0	NTA	1	2	5	P
1	2009-08-27 01:47:00	11	NTA	1	2	5	P
1	2009-08-27 01:48:00	0	NTA	1	2	5	P
1	2009-08-27 01:49:00	11	NTA	1	2	5	P
1	2009-08-27 01:50:00	170	NTA	1	2	5	P
1	2009-08-27 01:51:00	534	NTA	1	2	5	P
1	2009-08-27 01:52:00	428	NTA	1	2	5	P
1	2009-08-27 01:53:00	132	NTA	1	2	5	P
1	2009-08-27 01:54:00	223	NTA	1	2	5	P
1	2009-08-27 01:55:00	44	NTA	1	2	5	P
1	2009-08-27 01:56:00	0	NTA	1	2	5	P
1	2009-08-27 01:57:00	0	NTA	1	2	5	P
1	2009-08-27 01:58:00	11	NTA	1	2	5	P
1	2009-08-27 01:59:00	0	NTA	1	2	5	P
1	2009-08-27 02:00:00	0	NTA	1	2	5	P
1	2009-08-27 02:01:00	121	NTA	2	2	5	P
1	2009-08-27 02:02:00	589	NTA	2	2	5	P
1	2009-08-27 02:03:00	143	NTA	2	2	5	P
1	2009-08-27 02:04:00	249	NTA	2	2	5	P
1	2009-08-27 02:05:00	629	NTA	2	2	5	P
1	2009-08-27 02:06:00	276	NTA	2	2	5	P
1	2009-08-27 02:07:00	223	NTA	2	2	5	P
1	2009-08-27 02:08:00	263	NTA	2	2	5	P
1	2009-08-27 02:09:00	88	NTA	2	2	5	P
1	2009-08-27 02:10:00	0	NTA	2	2	5	P
1	2009-08-27 02:11:00	0	NTA	2	2	5	P
1	2009-08-27 02:12:00	0	NTA	2	2	5	P
1	2009-08-27 02:13:00	0	NTA	2	2	5	P
1	2009-08-27 02:14:00	0	NTA	2	2	5	P
1	2009-08-27 02:15:00	0	NTA	2	2	5	P
1	2009-08-27 02:16:00	0	NTA	2	2	5	P
1	2009-08-27 02:17:00	0	NTA	2	2	5	P
1	2009-08-27 02:18:00	0	NTA	2	2	5	P
1	2009-08-27 02:19:00	0	NTA	2	2	5	P
1	2009-08-27 02:20:00	0	NTA	2	2	5	P
1	2009-08-27 02:21:00	0	NTA	2	2	5	P
1	2009-08-27 02:22:00	0	NTA	2	2	5	P
1	2009-08-27 02:23:00	0	NTA	2	2	5	P
1	2009-08-27 02:24:00	0	NTA	2	2	5	P
1	2009-08-27 02:25:00	0	NTA	2	2	5	P
1	2009-08-27 02:26:00	0	NTA	2	2	5	P
1	2009-08-27 02:27:00	0	NTA	2	2	5	P
1	2009-08-27 02:28:00	0	NTA	2	2	5	P
1	2009-08-27 02:29:00	0	NTA	2	2	5	P
1	2009-08-27 02:30:00	0	NTA	2	2	5	P
1	2009-08-27 02:31:00	0	NTA	2	2	5	P
1	2009-08-27 02:32:00	0	NTA	2	2	5	P
1	2009-08-27 02:33:00	0	NTA	2	2	5	P
1	2009-08-27 02:34:00	0	NTA	2	2	5	P
1	2009-08-27 02:35:00	0	NTA	2	2	5	P
1	2009-08-27 02:36:00	0	NTA	2	2	5	P
1	2009-08-27 02:37:00	0	NTA	2	2	5	P
1	2009-08-27 02:38:00	0	NTA	2	2	5	P
1	2009-08-27 02:39:00	0	NTA	2	2	5	P
1	2009-08-27 02:40:00	0	NTA	2	2	5	P
1	2009-08-27 02:41:00	0	NTA	2	2	5	P
1	2009-08-27 02:42:00	0	NTA	2	2	5	P
1	2009-08-27 02:43:00	0	NTA	2	2	5	P
1	2009-08-27 02:44:00	0	NTA	2	2	5	P
1	2009-08-27 02:45:00	0	NTA	2	2	5	P
1	2009-08-27 02:46:00	0	NTA	2	2	5	P
1	2009-08-27 02:47:00	0	NTA	2	2	5	P
1	2009-08-27 02:48:00	0	NTA	2	2	5	P
1	2009-08-27 02:49:00	0	NTA	2	2	5	P
1	2009-08-27 02:50:00	0	NTA	2	2	5	P
1	2009-08-27 02:51:00	0	NTA	2	2	5	P
1	2009-08-27 02:52:00	0	NTA	2	2	5	P
1	2009-08-27 02:53:00	0	NTA	2	2	5	P
1	2009-08-27 02:54:00	0	NTA	2	2	5	P
1	2009-08-27 02:55:00	0	NTA	2	2	5	P
1	2009-08-27 02:56:00	0	NTA	2	2	5	P
1	2009-08-27 02:57:00	0	NTA	2	2	5	P
1	2009-08-27 02:58:00	0	NTA	2	2	5	P
1	2009-08-27 02:59:00	0	NTA	2	2	5	P
1	2009-08-27 03:00:00	0	NTA	2	2	5	P
1	2009-08-27 03:01:00	0	NTA	3	2	5	P
1	2009-08-27 03:02:00	0	NTA	3	2	5	P
1	2009-08-27 03:03:00	0	NTA	3	2	5	P
1	2009-08-27 03:04:00	0	NTA	3	2	5	P
1	2009-08-27 03:05:00	0	NTA	3	2	5	P
1	2009-08-27 03:06:00	0	NTA	3	2	5	P
1	2009-08-27 03:07:00	0	NTA	3	2	5	P
1	2009-08-27 03:08:00	0	NTA	3	2	5	P
1	2009-08-27 03:09:00	0	NTA	3	2	5	P
1	2009-08-27 03:10:00	0	NTA	3	2	5	P
1	2009-08-27 03:11:00	0	NTA	3	2	5	P
1	2009-08-27 03:12:00	0	NTA	3	2	5	P
1	2009-08-27 03:13:00	463	NTA	3	2	5	P
1	2009-08-27 03:14:00	11	NTA	3	2	5	P
1	2009-08-27 03:15:00	0	NTA	3	2	5	P
1	2009-08-27 03:16:00	0	NTA	3	2	5	P
1	2009-08-27 03:17:00	0	NTA	3	2	5	P
1	2009-08-27 03:18:00	0	NTA	3	2	5	P
1	2009-08-27 03:19:00	0	NTA	3	2	5	P
1	2009-08-27 03:20:00	0	NTA	3	2	5	P
1	2009-08-27 03:21:00	0	NTA	3	2	5	P
1	2009-08-27 03:22:00	0	NTA	3	2	5	P
1	2009-08-27 03:23:00	0	NTA	3	2	5	P
1	2009-08-27 03:24:00	0	NTA	3	2	5	P
1	2009-08-27 03:25:00	0	NTA	3	2	5	P
1	2009-08-27 03:26:00	0	NTA	3	2	5	P
1	2009-08-27 03:27:00	0	NTA	3	2	5	P
1	2009-08-27 03:28:00	0	NTA	3	2	5	P
1	2009-08-27 03:29:00	0	NTA	3	2	5	P
1	2009-08-27 03:30:00	0	NTA	3	2	5	P
1	2009-08-27 03:31:00	0	NTA	3	2	5	P
1	2009-08-27 03:32:00	0	NTA	3	2	5	P
1	2009-08-27 03:33:00	0	NTA	3	2	5	P
1	2009-08-27 03:34:00	0	NTA	3	2	5	P
1	2009-08-27 03:35:00	0	NTA	3	2	5	P
1	2009-08-27 03:36:00	11	NTA	3	2	5	P
1	2009-08-27 03:37:00	0	NTA	3	2	5	P
1	2009-08-27 03:38:00	0	NTA	3	2	5	P
1	2009-08-27 03:39:00	0	NTA	3	2	5	P
1	2009-08-27 03:40:00	0	NTA	3	2	5	P
1	2009-08-27 03:41:00	0	NTA	3	2	5	P
1	2009-08-27 03:42:00	0	NTA	3	2	5	P
1	2009-08-27 03:43:00	0	NTA	3	2	5	P
1	2009-08-27 03:44:00	0	NTA	3	2	5	P
1	2009-08-27 03:45:00	0	NTA	3	2	5	P
1	2009-08-27 03:46:00	0	NTA	3	2	5	P
1	2009-08-27 03:47:00	0	NTA	3	2	5	P
1	2009-08-27 03:48:00	0	NTA	3	2	5	P
1	2009-08-27 03:49:00	0	NTA	3	2	5	P
1	2009-08-27 03:50:00	0	NTA	3	2	5	P
1	2009-08-27 03:51:00	0	NTA	3	2	5	P
1	2009-08-27 03:52:00	0	NTA	3	2	5	P
1	2009-08-27 03:53:00	0	NTA	3	2	5	P
1	2009-08-27 03:54:00	0	NTA	3	2	5	P
1	2009-08-27 03:55:00	0	NTA	3	2	5	P
1	2009-08-27 03:56:00	0	NTA	3	2	5	P
1	2009-08-27 03:57:00	0	NTA	3	2	5	P
1	2009-08-27 03:58:00	0	NTA	3	2	5	P
1	2009-08-27 03:59:00	0	NTA	3	2	5	P
1	2009-08-27 04:00:00	0	NTA	3	2	5	P
1	2009-08-27 04:01:00	11	NTA	4	2	5	P
1	2009-08-27 04:02:00	0	NTA	4	2	5	P
1	2009-08-27 04:03:00	0	NTA	4	2	5	P
1	2009-08-27 04:04:00	0	NTA	4	2	5	P
1	2009-08-27 04:05:00	0	NTA	4	2	5	P
1	2009-08-27 04:06:00	0	NTA	4	2	5	P
1	2009-08-27 04:07:00	0	NTA	4	2	5	P
1	2009-08-27 04:08:00	22	NTA	4	2	5	P
1	2009-08-27 04:09:00	960	NTA	4	2	5	P
1	2009-08-27 04:10:00	797	NTA	4	2	5	P
1	2009-08-27 04:11:00	170	NTA	4	2	5	P
1	2009-08-27 04:12:00	753	NTA	4	2	5	P
1	2009-08-27 04:13:00	351	NTA	4	2	5	P
1	2009-08-27 04:14:00	289	NTA	4	2	5	P
1	2009-08-27 04:15:00	33	NTA	4	2	5	P
1	2009-08-27 04:16:00	0	NTA	4	2	5	P
1	2009-08-27 04:17:00	0	NTA	4	2	5	P
1	2009-08-27 04:18:00	0	NTA	4	2	5	P
1	2009-08-27 04:19:00	0	NTA	4	2	5	P
1	2009-08-27 04:20:00	0	NTA	4	2	5	P
1	2009-08-27 04:21:00	0	NTA	4	2	5	P
1	2009-08-27 04:22:00	0	NTA	4	2	5	P
1	2009-08-27 04:23:00	0	NTA	4	2	5	P
1	2009-08-27 04:24:00	0	NTA	4	2	5	P
1	2009-08-27 04:25:00	0	NTA	4	2	5	P
1	2009-08-27 04:26:00	0	NTA	4	2	5	P
1	2009-08-27 04:27:00	0	NTA	4	2	5	P
1	2009-08-27 04:28:00	0	NTA	4	2	5	P
1	2009-08-27 04:29:00	0	NTA	4	2	5	P
1	2009-08-27 04:30:00	0	NTA	4	2	5	P
1	2009-08-27 04:31:00	0	NTA	4	2	5	P
1	2009-08-27 04:32:00	0	NTA	4	2	5	P
1	2009-08-27 04:33:00	0	NTA	4	2	5	P
1	2009-08-27 04:34:00	0	NTA	4	2	5	P
1	2009-08-27 04:35:00	0	NTA	4	2	5	P
1	2009-08-27 04:36:00	0	NTA	4	2	5	P
1	2009-08-27 04:37:00	0	NTA	4	2	5	P
1	2009-08-27 04:38:00	0	NTA	4	2	5	P
1	2009-08-27 04:39:00	0	NTA	4	2	5	P
1	2009-08-27 04:40:00	0	NTA	4	2	5	P
1	2009-08-27 04:41:00	0	NTA	4	2	5	P
1	2009-08-27 04:42:00	0	NTA	4	2	5	P
1	2009-08-27 04:43:00	0	NTA	4	2	5	P
1	2009-08-27 04:44:00	0	NTA	4	2	5	P
1	2009-08-27 04:45:00	0	NTA	4	2	5	P
1	2009-08-27 04:46:00	0	NTA	4	2	5	P
1	2009-08-27 04:47:00	0	NTA	4	2	5	P
1	2009-08-27 04:48:00	0	NTA	4	2	5	P
1	2009-08-27 04:49:00	0	NTA	4	2	5	P
1	2009-08-27 04:50:00	0	NTA	4	2	5	P
1	2009-08-27 04:51:00	0	NTA	4	2	5	P
1	2009-08-27 04:52:00	0	NTA	4	2	5	P
1	2009-08-27 04:53:00	0	NTA	4	2	5	P
1	2009-08-27 04:54:00	0	NTA	4	2	5	P
1	2009-08-27 04:55:00	0	NTA	4	2	5	P
1	2009-08-27 04:56:00	0	NTA	4	2	5	P
1	2009-08-27 04:57:00	0	NTA	4	2	5	P
1	2009-08-27 04:58:00	0	NTA	4	2	5	P
1	2009-08-27 04:59:00	0	NTA	4	2	5	P
1	2009-08-27 05:00:00	0	NTA	4	2	5	P
1	2009-08-27 05:01:00	0	NTA	5	2	5	P
1	2009-08-27 05:02:00	0	NTA	5	2	5	P
1	2009-08-27 05:03:00	0	NTA	5	2	5	P
1	2009-08-27 05:04:00	0	NTA	5	2	5	P
1	2009-08-27 05:05:00	0	NTA	5	2	5	P
1	2009-08-27 05:06:00	0	NTA	5	2	5	P
1	2009-08-27 05:07:00	0	NTA	5	2	5	P
1	2009-08-27 05:08:00	0	NTA	5	2	5	P
1	2009-08-27 05:09:00	0	NTA	5	2	5	P
1	2009-08-27 05:10:00	0	NTA	5	2	5	P
1	2009-08-27 05:11:00	0	NTA	5	2	5	P
1	2009-08-27 05:12:00	0	NTA	5	2	5	P
1	2009-08-27 05:13:00	0	NTA	5	2	5	P
1	2009-08-27 05:14:00	0	NTA	5	2	5	P
1	2009-08-27 05:15:00	0	NTA	5	2	5	P
1	2009-08-27 05:16:00	0	NTA	5	2	5	P
1	2009-08-27 05:17:00	0	NTA	5	2	5	P
1	2009-08-27 05:18:00	0	NTA	5	2	5	P
1	2009-08-27 05:19:00	0	NTA	5	2	5	P
1	2009-08-27 05:20:00	0	NTA	5	2	5	P
1	2009-08-27 05:21:00	0	NTA	5	2	5	P
1	2009-08-27 05:22:00	0	NTA	5	2	5	P
1	2009-08-27 05:23:00	0	NTA	5	2	5	P
1	2009-08-27 05:24:00	0	NTA	5	2	5	P
1	2009-08-27 05:25:00	0	NTA	5	2	5	P
1	2009-08-27 05:26:00	0	NTA	5	2	5	P
1	2009-08-27 05:27:00	0	NTA	5	2	5	P
1	2009-08-27 05:28:00	0	NTA	5	2	5	P
1	2009-08-27 05:29:00	33	NTA	5	2	5	P
1	2009-08-27 05:30:00	335	NTA	5	2	5	P
1	2009-08-27 05:31:00	33	NTA	5	2	5	P
1	2009-08-27 05:32:00	0	NTA	5	2	5	P
1	2009-08-27 05:33:00	0	NTA	5	2	5	P
1	2009-08-27 05:34:00	0	NTA	5	2	5	P
1	2009-08-27 05:35:00	0	NTA	5	2	5	P
1	2009-08-27 05:36:00	0	NTA	5	2	5	P
1	2009-08-27 05:37:00	0	NTA	5	2	5	P
1	2009-08-27 05:38:00	0	NTA	5	2	5	P
1	2009-08-27 05:39:00	0	NTA	5	2	5	P
1	2009-08-27 05:40:00	0	NTA	5	2	5	P
1	2009-08-27 05:41:00	0	NTA	5	2	5	P
1	2009-08-27 05:42:00	0	NTA	5	2	5	P
1	2009-08-27 05:43:00	0	NTA	5	2	5	P
1	2009-08-27 05:44:00	463	NTA	5	2	5	P
1	2009-08-27 05:45:00	428	NTA	5	2	5	P
1	2009-08-27 05:46:00	863	NTA	5	2	5	P
1	2009-08-27 05:47:00	413	NTA	5	2	5	P
1	2009-08-27 05:48:00	609	NTA	5	2	5	P
1	2009-08-27 05:49:00	569	NTA	5	2	5	P
1	2009-08-27 05:50:00	183	NTA	5	2	5	P
1	2009-08-27 05:51:00	143	NTA	5	2	5	P
1	2009-08-27 05:52:00	11	NTA	5	2	5	P
1	2009-08-27 05:53:00	22	NTA	5	2	5	P
1	2009-08-27 05:54:00	0	NTA	5	2	5	P
1	2009-08-27 05:55:00	55	NTA	5	2	5	P
1	2009-08-27 05:56:00	77	NTA	5	2	5	P
1	2009-08-27 05:57:00	44	NTA	5	2	5	P
1	2009-08-27 05:58:00	33	NTA	5	2	5	P
1	2009-08-27 05:59:00	0	NTA	5	2	5	P
1	2009-08-27 06:00:00	0	NTA	5	2	5	P
1	2009-08-27 06:01:00	0	DTA	6	2	5	P
1	2009-08-27 06:02:00	0	DTA	6	2	5	P
1	2009-08-27 06:03:00	0	DTA	6	2	5	P
1	2009-08-27 06:04:00	0	DTA	6	2	5	P
1	2009-08-27 06:05:00	0	DTA	6	2	5	P
1	2009-08-27 06:06:00	0	DTA	6	2	5	P
1	2009-08-27 06:07:00	0	DTA	6	2	5	P
1	2009-08-27 06:08:00	0	DTA	6	2	5	P
1	2009-08-27 06:09:00	0	DTA	6	2	5	P
1	2009-08-27 06:10:00	0	DTA	6	2	5	P
1	2009-08-27 06:11:00	0	DTA	6	2	5	P
1	2009-08-27 06:12:00	0	DTA	6	2	5	P
1	2009-08-27 06:13:00	0	DTA	6	2	5	P
1	2009-08-27 06:14:00	22	DTA	6	2	5	P
1	2009-08-27 06:15:00	55	DTA	6	2	5	P
1	2009-08-27 06:16:00	0	DTA	6	2	5	P
1	2009-08-27 06:17:00	0	DTA	6	2	5	P
1	2009-08-27 06:18:00	0	DTA	6	2	5	P
1	2009-08-27 06:19:00	0	DTA	6	2	5	P
1	2009-08-27 06:20:00	0	DTA	6	2	5	P
1	2009-08-27 06:21:00	0	DTA	6	2	5	P
1	2009-08-27 06:22:00	0	DTA	6	2	5	P
1	2009-08-27 06:23:00	0	DTA	6	2	5	P
1	2009-08-27 06:24:00	0	DTA	6	2	5	P
1	2009-08-27 06:25:00	0	DTA	6	2	5	P
1	2009-08-27 06:26:00	0	DTA	6	2	5	P
1	2009-08-27 06:27:00	0	DTA	6	2	5	P
1	2009-08-27 06:28:00	0	DTA	6	2	5	P
1	2009-08-27 06:29:00	0	DTA	6	2	5	P
1	2009-08-27 06:30:00	0	DTA	6	2	5	P
1	2009-08-27 06:31:00	0	DTA	6	2	5	P
1	2009-08-27 06:32:00	0	DTA	6	2	5	P
1	2009-08-27 06:33:00	0	DTA	6	2	5	P
1	2009-08-27 06:34:00	0	DTA	6	2	5	P
1	2009-08-27 06:35:00	0	DTA	6	2	5	P
1	2009-08-27 06:36:00	0	DTA	6	2	5	P
1	2009-08-27 06:37:00	0	DTA	6	2	5	P
1	2009-08-27 06:38:00	0	DTA	6	2	5	P
1	2009-08-27 06:39:00	0	DTA	6	2	5	P
1	2009-08-27 06:40:00	0	DTA	6	2	5	P
1	2009-08-27 06:41:00	0	DTA	6	2	5	P
1	2009-08-27 06:42:00	0	DTA	6	2	5	P
1	2009-08-27 06:43:00	0	DTA	6	2	5	P
1	2009-08-27 06:44:00	0	DTA	6	2	5	P
1	2009-08-27 06:45:00	0	DTA	6	2	5	P
1	2009-08-27 06:46:00	55	DTA	6	2	5	P
1	2009-08-27 06:47:00	0	DTA	6	2	5	P
1	2009-08-27 06:48:00	0	DTA	6	2	5	P
1	2009-08-27 06:49:00	0	DTA	6	2	5	P
1	2009-08-27 06:50:00	0	DTA	6	2	5	P
1	2009-08-27 06:51:00	0	DTA	6	2	5	P
1	2009-08-27 06:52:00	0	DTA	6	2	5	P
1	2009-08-27 06:53:00	0	DTA	6	2	5	P
1	2009-08-27 06:54:00	0	DTA	6	2	5	P
1	2009-08-27 06:55:00	0	DTA	6	2	5	P
1	2009-08-27 06:56:00	0	DTA	6	2	5	P
1	2009-08-27 06:57:00	0	DTA	6	2	5	P
1	2009-08-27 06:58:00	0	DTA	6	2	5	P
1	2009-08-27 06:59:00	0	DTA	6	2	5	P
1	2009-08-27 07:00:00	0	DTA	6	2	5	P
1	2009-08-27 07:01:00	0	DTA	7	2	5	P
1	2009-08-27 07:02:00	0	DTA	7	2	5	P
1	2009-08-27 07:03:00	0	DTA	7	2	5	P
1	2009-08-27 07:04:00	0	DTA	7	2	5	P
1	2009-08-27 07:05:00	0	DTA	7	2	5	P
1	2009-08-27 07:06:00	0	DTA	7	2	5	P
1	2009-08-27 07:07:00	33	DTA	7	2	5	P
1	2009-08-27 07:08:00	320	DTA	7	2	5	P
1	2009-08-27 07:09:00	629	DTA	7	2	5	P
1	2009-08-27 07:10:00	170	DTA	7	2	5	P
1	2009-08-27 07:11:00	236	DTA	7	2	5	P
1	2009-08-27 07:12:00	22	DTA	7	2	5	P
1	2009-08-27 07:13:00	11	DTA	7	2	5	P
1	2009-08-27 07:14:00	0	DTA	7	2	5	P
1	2009-08-27 07:15:00	11	DTA	7	2	5	P
1	2009-08-27 07:16:00	11	DTA	7	2	5	P
1	2009-08-27 07:17:00	0	DTA	7	2	5	P
1	2009-08-27 07:18:00	55	DTA	7	2	5	P
1	2009-08-27 07:19:00	0	DTA	7	2	5	P
1	2009-08-27 07:20:00	11	DTA	7	2	5	P
1	2009-08-27 07:21:00	22	DTA	7	2	5	P
1	2009-08-27 07:22:00	11	DTA	7	2	5	P
1	2009-08-27 07:23:00	446	DTA	7	2	5	P
1	2009-08-27 07:24:00	841	DTA	7	2	5	P
1	2009-08-27 07:25:00	887	DTA	7	2	5	P
1	2009-08-27 07:26:00	708	DTA	7	2	5	P
1	2009-08-27 07:27:00	382	DTA	7	2	5	P
1	2009-08-27 07:28:00	629	DTA	7	2	5	P
1	2009-08-27 07:29:00	305	DTA	7	2	5	P
1	2009-08-27 07:30:00	305	DTA	7	2	5	P
1	2009-08-27 07:31:00	335	DTA	7	2	5	P
1	2009-08-27 07:32:00	589	DTA	7	2	5	P
1	2009-08-27 07:33:00	44	DTA	7	2	5	P
1	2009-08-27 07:34:00	0	DTA	7	2	5	P
1	2009-08-27 07:35:00	22	DTA	7	2	5	P
1	2009-08-27 07:36:00	669	DTA	7	2	5	P
1	2009-08-27 07:37:00	708	DTA	7	2	5	P
1	2009-08-27 07:38:00	708	DTA	7	2	5	P
1	2009-08-27 07:39:00	569	DTA	7	2	5	P
1	2009-08-27 07:40:00	499	DTA	7	2	5	P
1	2009-08-27 07:41:00	413	DTA	7	2	5	P
1	2009-08-27 07:42:00	397	DTA	7	2	5	P
1	2009-08-27 07:43:00	397	DTA	7	2	5	P
1	2009-08-27 07:44:00	1009	DTA	7	2	5	P
1	2009-08-27 07:45:00	589	DTA	7	2	5	P
1	2009-08-27 07:46:00	382	DTA	7	2	5	P
1	2009-08-27 07:47:00	55	DTA	7	2	5	P
1	2009-08-27 07:48:00	0	DTA	7	2	5	P
1	2009-08-27 07:49:00	110	DTA	7	2	5	P
1	2009-08-27 07:50:00	210	DTA	7	2	5	P
1	2009-08-27 07:51:00	143	DTA	7	2	5	P
1	2009-08-27 07:52:00	413	DTA	7	2	5	P
1	2009-08-27 07:53:00	157	DTA	7	2	5	P
1	2009-08-27 07:54:00	157	DTA	7	2	5	P
1	2009-08-27 07:55:00	249	DTA	7	2	5	P
1	2009-08-27 07:56:00	236	DTA	7	2	5	P
1	2009-08-27 07:57:00	481	DTA	7	2	5	P
1	2009-08-27 07:58:00	223	DTA	7	2	5	P
1	2009-08-27 07:59:00	1942	DTA	7	2	5	P
1	2009-08-27 08:00:00	0	DTA	7	2	5	P
1	2009-08-27 08:01:00	44	DTA	8	2	5	P
1	2009-08-27 08:02:00	157	DTA	8	2	5	P
1	2009-08-27 08:03:00	0	DTA	8	2	5	P
1	2009-08-27 08:04:00	170	DTA	8	2	5	P
1	2009-08-27 08:05:00	289	DTA	8	2	5	P
1	2009-08-27 08:06:00	210	DTA	8	2	5	P
1	2009-08-27 08:07:00	183	DTA	8	2	5	P
1	2009-08-27 08:08:00	170	DTA	8	2	5	P
1	2009-08-27 08:09:00	170	DTA	8	2	5	P
1	2009-08-27 08:10:00	110	DTA	8	2	5	P
1	2009-08-27 08:11:00	223	DTA	8	2	5	P
1	2009-08-27 08:12:00	157	DTA	8	2	5	P
1	2009-08-27 08:13:00	276	DTA	8	2	5	P
1	2009-08-27 08:14:00	446	DTA	8	2	5	P
1	2009-08-27 08:15:00	305	DTA	8	2	5	P
1	2009-08-27 08:16:00	276	DTA	8	2	5	P
1	2009-08-27 08:17:00	446	DTA	8	2	5	P
1	2009-08-27 08:18:00	446	DTA	8	2	5	P
1	2009-08-27 08:19:00	366	DTA	8	2	5	P
1	2009-08-27 08:20:00	629	DTA	8	2	5	P
1	2009-08-27 08:21:00	960	DTA	8	2	5	P
1	2009-08-27 08:22:00	236	DTA	8	2	5	P
1	2009-08-27 08:23:00	351	DTA	8	2	5	P
1	2009-08-27 08:24:00	481	DTA	8	2	5	P
1	2009-08-27 08:25:00	499	DTA	8	2	5	P
1	2009-08-27 08:26:00	335	DTA	8	2	5	P
1	2009-08-27 08:27:00	1227	DTA	8	2	5	P
1	2009-08-27 08:28:00	569	DTA	8	2	5	P
1	2009-08-27 08:29:00	183	DTA	8	2	5	P
[truncated: 30,681 more rows]

## Sheet: Pivot NTA
Peak DTA Time?	(All)
DTA vs NTA	NTA
Average of Activity	Column Labels
Row Labels	1	2	3	4	5	6	7	8	9	10	11	12	13	14	Grand Total
1	12.4937	43.8	15.8046	90.3402	83.6093	55.8455	11.851	9.06	8.21875	15.9647	38.1471	24.4538	29.1745	22.2854	32.8437
2	16.0947	53.9622	118.124	10.8559	70.6215	91.4688	5.94845	19.6958	138.971	77.8528					61.0519
Grand Total	14.4598	49.1485	71.0243	49.2733	76.8615	71.4612	8.97387	14.5495	73.5948	47.5038	38.1471	24.4538	29.1745	22.2854	44.7183

## Sheet: Pivot DTA
Peak DTA Time?	(All)
DTA vs NTA	DTA
Average of Activity	Column Labels
Row Labels	1	2	3	4	5	6	7	8	9	10	11	12	13	Grand Total
1	169.307	157.535	65.2394	131.75	102.006	183.076	125.134	153.898	160.413	117.796	150.282	141.107	124.276	137.473
2	182.432	152.564	178.957	150.261	251.438	148.736	151.159	122.017	130.322					163.156
Grand Total	175.593	155.123	120.321	140.888	181.189	165.634	138.113	138.203	145.129	117.796	150.282	141.107	124.276	147.962

## Sheet: Pivot PeakDTA
Peak DTA Time?	Peak DTA
DTA vs NTA	DTA
Average of Activity	Column Labels
Row Labels	1	2	3	4	5	6	7	8	9	10	11	12	13	Grand Total
1	166.281	153.519	114.197	123.35	168.928	104.831	136.992	123.931	195.247	146.144	188.444	185.714	79.8806	145.189
2	263.075	266.017	195.122	207.575	351.95	165.936	141.358	227.156	183.819					222.445
Grand Total	214.678	209.768	154.66	165.463	260.439	135.383	139.175	175.543	189.533	146.144	188.444	185.714	79.8806	176.794

## Sheet: 8.25.09
Actogram, Copy Raw Data, All Days
Identity:	Malakh
Filename:	E:\Active Research Files\Nighttime Activity\cases\malakh\Malakh.AWC
Gender:	F
Age:	13
Height:	91.4 cm	36.0 in
Weight:	35.0 kg	77.2 lbs
Start Date:	25-Aug-2009 (Tue)
Start Time:	18:00:00
Interval:	1.00 mins
Date Stamp:	Time Stamp:	Activity Data:	Marker Press:
2009-08-25	00:00:00	0
2009-08-25	00:01:00	0
2009-08-25	00:02:00	0
2009-08-25	00:03:00	0
2009-08-25	00:04:00	0
2009-08-25	00:05:00	0
2009-08-25	00:06:00	0
2009-08-25	00:07:00	0
2009-08-25	00:08:00	0
2009-08-25	00:09:00	0
2009-08-25	00:10:00	0
2009-08-25	00:11:00	0
2009-08-25	00:12:00	0
2009-08-25	00:13:00	0
2009-08-25	00:14:00	0
2009-08-25	00:15:00	0
2009-08-25	00:16:00	0
2009-08-25	00:17:00	0
2009-08-25	00:18:00	0
2009-08-25	00:19:00	0
2009-08-25	00:20:00	0
2009-08-25	00:21:00	0
2009-08-25	00:22:00	0
2009-08-25	00:23:00	0
2009-08-25	00:24:00	0
2009-08-25	00:25:00	0
2009-08-25	00:26:00	0
2009-08-25	00:27:00	0
2009-08-25	00:28:00	0
2009-08-25	00:29:00	0
2009-08-25	00:30:00	0
2009-08-25	00:31:00	0
2009-08-25	00:32:00	0
2009-08-25	00:33:00	0
2009-08-25	00:34:00	0
2009-08-25	00:35:00	0
2009-08-25	00:36:00	0
2009-08-25	00:37:00	0
2009-08-25	00:38:00	0
2009-08-25	00:39:00	0
2009-08-25	00:40:00	0
2009-08-25	00:41:00	0
2009-08-25	00:42:00	0
2009-08-25	00:43:00	0
2009-08-25	00:44:00	0
2009-08-25	00:45:00	0
2009-08-25	00:46:00	0
2009-08-25	00:47:00	0
2009-08-25	00:48:00	0
2009-08-25	00:49:00	0
2009-08-25	00:50:00	0
2009-08-25	00:51:00	0
2009-08-25	00:52:00	0
2009-08-25	00:53:00	0
2009-08-25	00:54:00	0
2009-08-25	00:55:00	0
2009-08-25	00:56:00	0
2009-08-25	00:57:00	0
2009-08-25	00:58:00	0
2009-08-25	00:59:00	0
2009-08-25	01:00:00	0
2009-08-25	01:01:00	0
2009-08-25	01:02:00	0
2009-08-25	01:03:00	0
2009-08-25	01:04:00	0
2009-08-25	01:05:00	0
2009-08-25	01:06:00	0
2009-08-25	01:07:00	0
2009-08-25	01:08:00	0
2009-08-25	01:09:00	0
2009-08-25	01:10:00	0
2009-08-25	01:11:00	0
2009-08-25	01:12:00	0
2009-08-25	01:13:00	0
2009-08-25	01:14:00	0
2009-08-25	01:15:00	0
2009-08-25	01:16:00	0
2009-08-25	01:17:00	0
2009-08-25	01:18:00	0
2009-08-25	01:19:00	0
2009-08-25	01:20:00	0
2009-08-25	01:21:00	0
2009-08-25	01:22:00	0
2009-08-25	01:23:00	0
2009-08-25	01:24:00	0
2009-08-25	01:25:00	0
2009-08-25	01:26:00	0
2009-08-25	01:27:00	0
2009-08-25	01:28:00	0
2009-08-25	01:29:00	0
2009-08-25	01:30:00	0
2009-08-25	01:31:00	0
2009-08-25	01:32:00	0
2009-08-25	01:33:00	0
2009-08-25	01:34:00	0
2009-08-25	01:35:00	0
2009-08-25	01:36:00	0
2009-08-25	01:37:00	0
2009-08-25	01:38:00	0
2009-08-25	01:39:00	0
2009-08-25	01:40:00	0
2009-08-25	01:41:00	0
2009-08-25	01:42:00	0
2009-08-25	01:43:00	0
2009-08-25	01:44:00	0
2009-08-25	01:45:00	0
2009-08-25	01:46:00	0
2009-08-25	01:47:00	0
2009-08-25	01:48:00	0
2009-08-25	01:49:00	0
2009-08-25	01:50:00	0
2009-08-25	01:51:00	0
2009-08-25	01:52:00	0
2009-08-25	01:53:00	0
2009-08-25	01:54:00	0
2009-08-25	01:55:00	0
2009-08-25	01:56:00	0
2009-08-25	01:57:00	0
2009-08-25	01:58:00	0
2009-08-25	01:59:00	0
2009-08-25	02:00:00	0
2009-08-25	02:01:00	0
2009-08-25	02:02:00	0
2009-08-25	02:03:00	0
2009-08-25	02:04:00	0
2009-08-25	02:05:00	0
2009-08-25	02:06:00	0
2009-08-25	02:07:00	0
2009-08-25	02:08:00	0
2009-08-25	02:09:00	0
2009-08-25	02:10:00	0
2009-08-25	02:11:00	0
2009-08-25	02:12:00	0
2009-08-25	02:13:00	0
2009-08-25	02:14:00	0
2009-08-25	02:15:00	0
2009-08-25	02:16:00	0
2009-08-25	02:17:00	0
2009-08-25	02:18:00	0
2009-08-25	02:19:00	0
2009-08-25	02:20:00	0
2009-08-25	02:21:00	0
2009-08-25	02:22:00	0
2009-08-25	02:23:00	0
2009-08-25	02:24:00	0
2009-08-25	02:25:00	0
2009-08-25	02:26:00	0
2009-08-25	02:27:00	0
2009-08-25	02:28:00	0
2009-08-25	02:29:00	0
2009-08-25	02:30:00	0
2009-08-25	02:31:00	0
2009-08-25	02:32:00	0
2009-08-25	02:33:00	0
2009-08-25	02:34:00	0
2009-08-25	02:35:00	0
2009-08-25	02:36:00	0
2009-08-25	02:37:00	0
2009-08-25	02:38:00	0
2009-08-25	02:39:00	0
2009-08-25	02:40:00	0
2009-08-25	02:41:00	0
2009-08-25	02:42:00	0
2009-08-25	02:43:00	0
2009-08-25	02:44:00	0
2009-08-25	02:45:00	0
2009-08-25	02:46:00	0
2009-08-25	02:47:00	0
2009-08-25	02:48:00	0
2009-08-25	02:49:00	0
2009-08-25	02:50:00	0
2009-08-25	02:51:00	0
2009-08-25	02:52:00	0
2009-08-25	02:53:00	0
2009-08-25	02:54:00	0
2009-08-25	02:55:00	0
2009-08-25	02:56:00	0
2009-08-25	02:57:00	0
2009-08-25	02:58:00	0
2009-08-25	02:59:00	0
2009-08-25	03:00:00	0
2009-08-25	03:01:00	0
2009-08-25	03:02:00	0
2009-08-25	03:03:00	0
2009-08-25	03:04:00	0
2009-08-25	03:05:00	0
2009-08-25	03:06:00	0
2009-08-25	03:07:00	0
2009-08-25	03:08:00	0
2009-08-25	03:09:00	0
2009-08-25	03:10:00	0
2009-08-25	03:11:00	0
2009-08-25	03:12:00	0
2009-08-25	03:13:00	0
2009-08-25	03:14:00	0
2009-08-25	03:15:00	0
2009-08-25	03:16:00	0
2009-08-25	03:17:00	0
2009-08-25	03:18:00	0
2009-08-25	03:19:00	0
2009-08-25	03:20:00	0
2009-08-25	03:21:00	0
2009-08-25	03:22:00	0
2009-08-25	03:23:00	0
2009-08-25	03:24:00	0
2009-08-25	03:25:00	0
2009-08-25	03:26:00	0
2009-08-25	03:27:00	0
2009-08-25	03:28:00	0
2009-08-25	03:29:00	0
2009-08-25	03:30:00	0
2009-08-25	03:31:00	0
2009-08-25	03:32:00	0
2009-08-25	03:33:00	0
2009-08-25	03:34:00	0
2009-08-25	03:35:00	0
2009-08-25	03:36:00	0
2009-08-25	03:37:00	0
2009-08-25	03:38:00	0
2009-08-25	03:39:00	0
2009-08-25	03:40:00	0
2009-08-25	03:41:00	0
2009-08-25	03:42:00	0
2009-08-25	03:43:00	0
2009-08-25	03:44:00	0
2009-08-25	03:45:00	0
2009-08-25	03:46:00	0
2009-08-25	03:47:00	0
2009-08-25	03:48:00	0
2009-08-25	03:49:00	0
2009-08-25	03:50:00	0
2009-08-25	03:51:00	0
2009-08-25	03:52:00	0
2009-08-25	03:53:00	0
2009-08-25	03:54:00	0
2009-08-25	03:55:00	0
2009-08-25	03:56:00	0
2009-08-25	03:57:00	0
2009-08-25	03:58:00	0
2009-08-25	03:59:00	0
2009-08-25	04:00:00	0
2009-08-25	04:01:00	0
2009-08-25	04:02:00	0
2009-08-25	04:03:00	0
2009-08-25	04:04:00	0
2009-08-25	04:05:00	0
2009-08-25	04:06:00	0
2009-08-25	04:07:00	0
2009-08-25	04:08:00	0
2009-08-25	04:09:00	0
2009-08-25	04:10:00	0
2009-08-25	04:11:00	0
2009-08-25	04:12:00	0
2009-08-25	04:13:00	0
2009-08-25	04:14:00	0
2009-08-25	04:15:00	0
2009-08-25	04:16:00	0
2009-08-25	04:17:00	0
2009-08-25	04:18:00	0
2009-08-25	04:19:00	0
2009-08-25	04:20:00	0
2009-08-25	04:21:00	0
2009-08-25	04:22:00	0
2009-08-25	04:23:00	0
2009-08-25	04:24:00	0
2009-08-25	04:25:00	0
2009-08-25	04:26:00	0
2009-08-25	04:27:00	0
2009-08-25	04:28:00	0
2009-08-25	04:29:00	0
2009-08-25	04:30:00	0
2009-08-25	04:31:00	0
2009-08-25	04:32:00	0
2009-08-25	04:33:00	0
2009-08-25	04:34:00	0
2009-08-25	04:35:00	0
2009-08-25	04:36:00	0
2009-08-25	04:37:00	0
2009-08-25	04:38:00	0
2009-08-25	04:39:00	0
2009-08-25	04:40:00	0
2009-08-25	04:41:00	0
2009-08-25	04:42:00	0
2009-08-25	04:43:00	0
2009-08-25	04:44:00	0
2009-08-25	04:45:00	0
2009-08-25	04:46:00	0
2009-08-25	04:47:00	0
2009-08-25	04:48:00	0
2009-08-25	04:49:00	0
2009-08-25	04:50:00	0
2009-08-25	04:51:00	0
2009-08-25	04:52:00	0
2009-08-25	04:53:00	0
2009-08-25	04:54:00	0
2009-08-25	04:55:00	0
2009-08-25	04:56:00	0
2009-08-25	04:57:00	0
2009-08-25	04:58:00	0
2009-08-25	04:59:00	0
2009-08-25	05:00:00	0
2009-08-25	05:01:00	0
2009-08-25	05:02:00	0
2009-08-25	05:03:00	0
2009-08-25	05:04:00	0
2009-08-25	05:05:00	0
2009-08-25	05:06:00	0
2009-08-25	05:07:00	0
2009-08-25	05:08:00	0
2009-08-25	05:09:00	0
2009-08-25	05:10:00	0
2009-08-25	05:11:00	0
2009-08-25	05:12:00	0
2009-08-25	05:13:00	0
2009-08-25	05:14:00	0
2009-08-25	05:15:00	0
2009-08-25	05:16:00	0
2009-08-25	05:17:00	0
2009-08-25	05:18:00	0
2009-08-25	05:19:00	0
2009-08-25	05:20:00	0
2009-08-25	05:21:00	0
2009-08-25	05:22:00	0
2009-08-25	05:23:00	0
2009-08-25	05:24:00	0
2009-08-25	05:25:00	0
2009-08-25	05:26:00	0
2009-08-25	05:27:00	0
2009-08-25	05:28:00	0
2009-08-25	05:29:00	0
2009-08-25	05:30:00	0
2009-08-25	05:31:00	0
2009-08-25	05:32:00	0
2009-08-25	05:33:00	0
2009-08-25	05:34:00	0
2009-08-25	05:35:00	0
2009-08-25	05:36:00	0
2009-08-25	05:37:00	0
2009-08-25	05:38:00	0
2009-08-25	05:39:00	0
2009-08-25	05:40:00	0
2009-08-25	05:41:00	0
2009-08-25	05:42:00	0
2009-08-25	05:43:00	0
2009-08-25	05:44:00	0
2009-08-25	05:45:00	0
2009-08-25	05:46:00	0
2009-08-25	05:47:00	0
2009-08-25	05:48:00	0
2009-08-25	05:49:00	0
2009-08-25	05:50:00	0
2009-08-25	05:51:00	0
2009-08-25	05:52:00	0
2009-08-25	05:53:00	0
2009-08-25	05:54:00	0
2009-08-25	05:55:00	0
2009-08-25	05:56:00	0
2009-08-25	05:57:00	0
2009-08-25	05:58:00	0
2009-08-25	05:59:00	0
2009-08-25	06:00:00	0
2009-08-25	06:01:00	0
2009-08-25	06:02:00	0
2009-08-25	06:03:00	0
2009-08-25	06:04:00	0
2009-08-25	06:05:00	0
2009-08-25	06:06:00	0
2009-08-25	06:07:00	0
2009-08-25	06:08:00	0
2009-08-25	06:09:00	0
2009-08-25	06:10:00	0
2009-08-25	06:11:00	0
2009-08-25	06:12:00	0
2009-08-25	06:13:00	0
2009-08-25	06:14:00	0
2009-08-25	06:15:00	0
2009-08-25	06:16:00	0
2009-08-25	06:17:00	0
2009-08-25	06:18:00	0
2009-08-25	06:19:00	0
2009-08-25	06:20:00	0
2009-08-25	06:21:00	0
2009-08-25	06:22:00	0
2009-08-25	06:23:00	0
2009-08-25	06:24:00	0
2009-08-25	06:25:00	0
2009-08-25	06:26:00	0
2009-08-25	06:27:00	0
2009-08-25	06:28:00	0
2009-08-25	06:29:00	0
2009-08-25	06:30:00	0
2009-08-25	06:31:00	0
2009-08-25	06:32:00	0
2009-08-25	06:33:00	0
2009-08-25	06:34:00	0
2009-08-25	06:35:00	0
2009-08-25	06:36:00	0
2009-08-25	06:37:00	0
2009-08-25	06:38:00	0
2009-08-25	06:39:00	0
2009-08-25	06:40:00	0
2009-08-25	06:41:00	0
2009-08-25	06:42:00	0
2009-08-25	06:43:00	0
2009-08-25	06:44:00	0
2009-08-25	06:45:00	0
2009-08-25	06:46:00	0
2009-08-25	06:47:00	0
2009-08-25	06:48:00	0
2009-08-25	06:49:00	0
2009-08-25	06:50:00	0
2009-08-25	06:51:00	0
2009-08-25	06:52:00	0
2009-08-25	06:53:00	0
2009-08-25	06:54:00	0
2009-08-25	06:55:00	0
2009-08-25	06:56:00	0
2009-08-25	06:57:00	0
2009-08-25	06:58:00	0
2009-08-25	06:59:00	0
2009-08-25	07:00:00	0
2009-08-25	07:01:00	0
2009-08-25	07:02:00	0
2009-08-25	07:03:00	0
2009-08-25	07:04:00	0
2009-08-25	07:05:00	0
2009-08-25	07:06:00	0
2009-08-25	07:07:00	0
2009-08-25	07:08:00	0
2009-08-25	07:09:00	0
2009-08-25	07:10:00	0
2009-08-25	07:11:00	0
2009-08-25	07:12:00	0
2009-08-25	07:13:00	0
2009-08-25	07:14:00	0
2009-08-25	07:15:00	0
2009-08-25	07:16:00	0
2009-08-25	07:17:00	0
2009-08-25	07:18:00	0
2009-08-25	07:19:00	0
2009-08-25	07:20:00	0
2009-08-25	07:21:00	0
2009-08-25	07:22:00	0
2009-08-25	07:23:00	0
2009-08-25	07:24:00	0
2009-08-25	07:25:00	0
2009-08-25	07:26:00	0
2009-08-25	07:27:00	0
2009-08-25	07:28:00	0
2009-08-25	07:29:00	0
2009-08-25	07:30:00	0
2009-08-25	07:31:00	0
2009-08-25	07:32:00	0
2009-08-25	07:33:00	0
2009-08-25	07:34:00	0
2009-08-25	07:35:00	0
2009-08-25	07:36:00	0
2009-08-25	07:37:00	0
2009-08-25	07:38:00	0
2009-08-25	07:39:00	0
2009-08-25	07:40:00	0
2009-08-25	07:41:00	0
2009-08-25	07:42:00	0
2009-08-25	07:43:00	0
2009-08-25	07:44:00	0
2009-08-25	07:45:00	0
2009-08-25	07:46:00	0
2009-08-25	07:47:00	0
2009-08-25	07:48:00	0
2009-08-25	07:49:00	0
2009-08-25	07:50:00	0
2009-08-25	07:51:00	0
2009-08-25	07:52:00	0
2009-08-25	07:53:00	0
2009-08-25	07:54:00	0
2009-08-25	07:55:00	0
2009-08-25	07:56:00	0
2009-08-25	07:57:00	0
2009-08-25	07:58:00	0
2009-08-25	07:59:00	0
2009-08-25	08:00:00	0
2009-08-25	08:01:00	0
2009-08-25	08:02:00	0
2009-08-25	08:03:00	0
2009-08-25	08:04:00	0
2009-08-25	08:05:00	0
2009-08-25	08:06:00	0
2009-08-25	08:07:00	0
2009-08-25	08:08:00	0
2009-08-25	08:09:00	0
2009-08-25	08:10:00	0
2009-08-25	08:11:00	0
2009-08-25	08:12:00	0
2009-08-25	08:13:00	0
2009-08-25	08:14:00	0
2009-08-25	08:15:00	0
2009-08-25	08:16:00	0
2009-08-25	08:17:00	0
2009-08-25	08:18:00	0
2009-08-25	08:19:00	0
2009-08-25	08:20:00	0
2009-08-25	08:21:00	0
2009-08-25	08:22:00	0
2009-08-25	08:23:00	0
2009-08-25	08:24:00	0
2009-08-25	08:25:00	0
2009-08-25	08:26:00	0
2009-08-25	08:27:00	0
2009-08-25	08:28:00	0
2009-08-25	08:29:00	0
2009-08-25	08:30:00	0
2009-08-25	08:31:00	0
2009-08-25	08:32:00	0
2009-08-25	08:33:00	0
2009-08-25	08:34:00	0
2009-08-25	08:35:00	0
2009-08-25	08:36:00	0
2009-08-25	08:37:00	0
2009-08-25	08:38:00	0
2009-08-25	08:39:00	0
2009-08-25	08:40:00	0
2009-08-25	08:41:00	0
2009-08-25	08:42:00	0
2009-08-25	08:43:00	0
2009-08-25	08:44:00	0
2009-08-25	08:45:00	0
2009-08-25	08:46:00	0
2009-08-25	08:47:00	0
2009-08-25	08:48:00	0
2009-08-25	08:49:00	0
2009-08-25	08:50:00	0
2009-08-25	08:51:00	0
2009-08-25	08:52:00	0
2009-08-25	08:53:00	0
2009-08-25	08:54:00	0
2009-08-25	08:55:00	0
2009-08-25	08:56:00	0
2009-08-25	08:57:00	0
2009-08-25	08:58:00	0
2009-08-25	08:59:00	0
2009-08-25	09:00:00	0
2009-08-25	09:01:00	0
2009-08-25	09:02:00	0
2009-08-25	09:03:00	0
2009-08-25	09:04:00	0
2009-08-25	09:05:00	0
2009-08-25	09:06:00	0
2009-08-25	09:07:00	0
2009-08-25	09:08:00	0
2009-08-25	09:09:00	0
2009-08-25	09:10:00	0
2009-08-25	09:11:00	0
2009-08-25	09:12:00	0
2009-08-25	09:13:00	0
2009-08-25	09:14:00	0
2009-08-25	09:15:00	0
2009-08-25	09:16:00	0
2009-08-25	09:17:00	0
2009-08-25	09:18:00	0
2009-08-25	09:19:00	0
2009-08-25	09:20:00	0
2009-08-25	09:21:00	0
2009-08-25	09:22:00	0
2009-08-25	09:23:00	0
2009-08-25	09:24:00	0
2009-08-25	09:25:00	0
2009-08-25	09:26:00	0
2009-08-25	09:27:00	0
2009-08-25	09:28:00	0
2009-08-25	09:29:00	0
2009-08-25	09:30:00	0
2009-08-25	09:31:00	0
2009-08-25	09:32:00	0
2009-08-25	09:33:00	0
2009-08-25	09:34:00	0
2009-08-25	09:35:00	0
2009-08-25	09:36:00	0
2009-08-25	09:37:00	0
2009-08-25	09:38:00	0
2009-08-25	09:39:00	0
2009-08-25	09:40:00	0
2009-08-25	09:41:00	0
2009-08-25	09:42:00	0
2009-08-25	09:43:00	0
2009-08-25	09:44:00	0
2009-08-25	09:45:00	0
2009-08-25	09:46:00	0
2009-08-25	09:47:00	0
2009-08-25	09:48:00	0
2009-08-25	09:49:00	0
2009-08-25	09:50:00	0
2009-08-25	09:51:00	0
2009-08-25	09:52:00	0
2009-08-25	09:53:00	0
2009-08-25	09:54:00	0
2009-08-25	09:55:00	0
2009-08-25	09:56:00	0
2009-08-25	09:57:00	0
2009-08-25	09:58:00	0
2009-08-25	09:59:00	0
2009-08-25	10:00:00	0
2009-08-25	10:01:00	0
2009-08-25	10:02:00	0
2009-08-25	10:03:00	0
2009-08-25	10:04:00	0
2009-08-25	10:05:00	0
2009-08-25	10:06:00	0
2009-08-25	10:07:00	0
2009-08-25	10:08:00	0
2009-08-25	10:09:00	0
2009-08-25	10:10:00	0
2009-08-25	10:11:00	0
2009-08-25	10:12:00	0
2009-08-25	10:13:00	0
2009-08-25	10:14:00	0
2009-08-25	10:15:00	0
2009-08-25	10:16:00	0
2009-08-25	10:17:00	0
2009-08-25	10:18:00	0
2009-08-25	10:19:00	0
2009-08-25	10:20:00	0
2009-08-25	10:21:00	0
2009-08-25	10:22:00	0
2009-08-25	10:23:00	0
2009-08-25	10:24:00	0
2009-08-25	10:25:00	0
2009-08-25	10:26:00	0
2009-08-25	10:27:00	0
2009-08-25	10:28:00	0
2009-08-25	10:29:00	0
2009-08-25	10:30:00	0
2009-08-25	10:31:00	0
2009-08-25	10:32:00	0
2009-08-25	10:33:00	0
2009-08-25	10:34:00	0
2009-08-25	10:35:00	0
2009-08-25	10:36:00	0
2009-08-25	10:37:00	0
2009-08-25	10:38:00	0
2009-08-25	10:39:00	0
2009-08-25	10:40:00	0
2009-08-25	10:41:00	0
2009-08-25	10:42:00	0
2009-08-25	10:43:00	0
2009-08-25	10:44:00	0
2009-08-25	10:45:00	0
2009-08-25	10:46:00	0
2009-08-25	10:47:00	0
2009-08-25	10:48:00	0
2009-08-25	10:49:00	0
2009-08-25	10:50:00	0
2009-08-25	10:51:00	0
2009-08-25	10:52:00	0
2009-08-25	10:53:00	0
2009-08-25	10:54:00	0
2009-08-25	10:55:00	0
2009-08-25	10:56:00	0
2009-08-25	10:57:00	0
2009-08-25	10:58:00	0
2009-08-25	10:59:00	0
2009-08-25	11:00:00	0
2009-08-25	11:01:00	0
2009-08-25	11:02:00	0
2009-08-25	11:03:00	0
2009-08-25	11:04:00	0
2009-08-25	11:05:00	0
2009-08-25	11:06:00	0
2009-08-25	11:07:00	0
2009-08-25	11:08:00	0
2009-08-25	11:09:00	0
2009-08-25	11:10:00	0
2009-08-25	11:11:00	0
2009-08-25	11:12:00	0
2009-08-25	11:13:00	0
2009-08-25	11:14:00	0
2009-08-25	11:15:00	0
2009-08-25	11:16:00	0
2009-08-25	11:17:00	0
2009-08-25	11:18:00	0
2009-08-25	11:19:00	0
2009-08-25	11:20:00	0
2009-08-25	11:21:00	0
2009-08-25	11:22:00	0
2009-08-25	11:23:00	0
2009-08-25	11:24:00	0
2009-08-25	11:25:00	0
2009-08-25	11:26:00	0
2009-08-25	11:27:00	0
2009-08-25	11:28:00	0
2009-08-25	11:29:00	0
2009-08-25	11:30:00	0
2009-08-25	11:31:00	0
2009-08-25	11:32:00	0
2009-08-25	11:33:00	0
2009-08-25	11:34:00	0
2009-08-25	11:35:00	0
2009-08-25	11:36:00	0
2009-08-25	11:37:00	0
2009-08-25	11:38:00	0
2009-08-25	11:39:00	0
2009-08-25	11:40:00	0
2009-08-25	11:41:00	0
2009-08-25	11:42:00	0
2009-08-25	11:43:00	0
2009-08-25	11:44:00	0
2009-08-25	11:45:00	0
2009-08-25	11:46:00	0
2009-08-25	11:47:00	0
2009-08-25	11:48:00	0
2009-08-25	11:49:00	0
2009-08-25	11:50:00	0
2009-08-25	11:51:00	0
2009-08-25	11:52:00	0
2009-08-25	11:53:00	0
2009-08-25	11:54:00	0
2009-08-25	11:55:00	0
2009-08-25	11:56:00	0
2009-08-25	11:57:00	0
2009-08-25	11:58:00	0
2009-08-25	11:59:00	0
2009-08-25	12:00:00	0
2009-08-25	12:01:00	0
2009-08-25	12:02:00	0
2009-08-25	12:03:00	0
2009-08-25	12:04:00	0
2009-08-25	12:05:00	0
2009-08-25	12:06:00	0
2009-08-25	12:07:00	0
2009-08-25	12:08:00	0
2009-08-25	12:09:00	0
2009-08-25	12:10:00	0
2009-08-25	12:11:00	0
2009-08-25	12:12:00	0
2009-08-25	12:13:00	0
2009-08-25	12:14:00	0
2009-08-25	12:15:00	0
2009-08-25	12:16:00	0
2009-08-25	12:17:00	0
2009-08-25	12:18:00	0
2009-08-25	12:19:00	0
2009-08-25	12:20:00	0
2009-08-25	12:21:00	0
2009-08-25	12:22:00	0
2009-08-25	12:23:00	0
2009-08-25	12:24:00	0
2009-08-25	12:25:00	0
2009-08-25	12:26:00	0
2009-08-25	12:27:00	0
2009-08-25	12:28:00	0
2009-08-25	12:29:00	0
2009-08-25	12:30:00	0
2009-08-25	12:31:00	0
2009-08-25	12:32:00	0
2009-08-25	12:33:00	0
2009-08-25	12:34:00	0
2009-08-25	12:35:00	0
2009-08-25	12:36:00	0
2009-08-25	12:37:00	0
2009-08-25	12:38:00	0
2009-08-25	12:39:00	0
2009-08-25	12:40:00	0
2009-08-25	12:41:00	0
2009-08-25	12:42:00	0
2009-08-25	12:43:00	0
2009-08-25	12:44:00	0
2009-08-25	12:45:00	0
2009-08-25	12:46:00	0
2009-08-25	12:47:00	0
2009-08-25	12:48:00	0
2009-08-25	12:49:00	0
2009-08-25	12:50:00	0
2009-08-25	12:51:00	0
2009-08-25	12:52:00	0
2009-08-25	12:53:00	0
2009-08-25	12:54:00	0
2009-08-25	12:55:00	0
2009-08-25	12:56:00	0
2009-08-25	12:57:00	0
2009-08-25	12:58:00	0
2009-08-25	12:59:00	0
2009-08-25	13:00:00	0
2009-08-25	13:01:00	0
2009-08-25	13:02:00	0
2009-08-25	13:03:00	0
2009-08-25	13:04:00	0
2009-08-25	13:05:00	0
2009-08-25	13:06:00	0
2009-08-25	13:07:00	0
2009-08-25	13:08:00	0
2009-08-25	13:09:00	0
2009-08-25	13:10:00	0
2009-08-25	13:11:00	0
2009-08-25	13:12:00	0
2009-08-25	13:13:00	0
2009-08-25	13:14:00	0
2009-08-25	13:15:00	0
2009-08-25	13:16:00	0
2009-08-25	13:17:00	0
2009-08-25	13:18:00	0
2009-08-25	13:19:00	0
2009-08-25	13:20:00	0
2009-08-25	13:21:00	0
2009-08-25	13:22:00	0
2009-08-25	13:23:00	0
2009-08-25	13:24:00	0
2009-08-25	13:25:00	0
2009-08-25	13:26:00	0
2009-08-25	13:27:00	0
2009-08-25	13:28:00	0
2009-08-25	13:29:00	0
2009-08-25	13:30:00	0
2009-08-25	13:31:00	0
2009-08-25	13:32:00	0
2009-08-25	13:33:00	0
2009-08-25	13:34:00	0
2009-08-25	13:35:00	0
2009-08-25	13:36:00	0
2009-08-25	13:37:00	0
2009-08-25	13:38:00	0
2009-08-25	13:39:00	0
2009-08-25	13:40:00	0
2009-08-25	13:41:00	0
2009-08-25	13:42:00	0
2009-08-25	13:43:00	0
2009-08-25	13:44:00	0
2009-08-25	13:45:00	0
2009-08-25	13:46:00	0
2009-08-25	13:47:00	0
2009-08-25	13:48:00	0
2009-08-25	13:49:00	0
2009-08-25	13:50:00	0
2009-08-25	13:51:00	0
2009-08-25	13:52:00	0
2009-08-25	13:53:00	0
2009-08-25	13:54:00	0
2009-08-25	13:55:00	0
2009-08-25	13:56:00	0
2009-08-25	13:57:00	0
2009-08-25	13:58:00	0
2009-08-25	13:59:00	0
2009-08-25	14:00:00	0
2009-08-25	14:01:00	0
2009-08-25	14:02:00	0
2009-08-25	14:03:00	0
2009-08-25	14:04:00	0
2009-08-25	14:05:00	0
2009-08-25	14:06:00	0
2009-08-25	14:07:00	0
2009-08-25	14:08:00	0
2009-08-25	14:09:00	0
2009-08-25	14:10:00	0
2009-08-25	14:11:00	0
2009-08-25	14:12:00	0
2009-08-25	14:13:00	0
2009-08-25	14:14:00	0
2009-08-25	14:15:00	0
2009-08-25	14:16:00	0
2009-08-25	14:17:00	0
2009-08-25	14:18:00	0
2009-08-25	14:19:00	0
2009-08-25	14:20:00	0
2009-08-25	14:21:00	0
2009-08-25	14:22:00	0
2009-08-25	14:23:00	0
2009-08-25	14:24:00	0
2009-08-25	14:25:00	0
2009-08-25	14:26:00	0
2009-08-25	14:27:00	0
2009-08-25	14:28:00	0
2009-08-25	14:29:00	0
2009-08-25	14:30:00	0
2009-08-25	14:31:00	0
2009-08-25	14:32:00	0
2009-08-25	14:33:00	0
2009-08-25	14:34:00	0
2009-08-25	14:35:00	0
2009-08-25	14:36:00	0
2009-08-25	14:37:00	0
2009-08-25	14:38:00	0
2009-08-25	14:39:00	0
2009-08-25	14:40:00	0
2009-08-25	14:41:00	0
2009-08-25	14:42:00	0
2009-08-25	14:43:00	0
2009-08-25	14:44:00	0
2009-08-25	14:45:00	0
2009-08-25	14:46:00	0
2009-08-25	14:47:00	0
2009-08-25	14:48:00	0
2009-08-25	14:49:00	0
2009-08-25	14:50:00	0
2009-08-25	14:51:00	0
2009-08-25	14:52:00	0
2009-08-25	14:53:00	0
2009-08-25	14:54:00	0
2009-08-25	14:55:00	0
2009-08-25	14:56:00	0
2009-08-25	14:57:00	0
2009-08-25	14:58:00	0
2009-08-25	14:59:00	0
2009-08-25	15:00:00	0
2009-08-25	15:01:00	0
2009-08-25	15:02:00	0
2009-08-25	15:03:00	0
2009-08-25	15:04:00	0
2009-08-25	15:05:00	0
2009-08-25	15:06:00	0
2009-08-25	15:07:00	0
2009-08-25	15:08:00	0
2009-08-25	15:09:00	0
2009-08-25	15:10:00	0
2009-08-25	15:11:00	0
2009-08-25	15:12:00	0
2009-08-25	15:13:00	0
2009-08-25	15:14:00	0
2009-08-25	15:15:00	0
2009-08-25	15:16:00	0
2009-08-25	15:17:00	0
2009-08-25	15:18:00	0
2009-08-25	15:19:00	0
2009-08-25	15:20:00	0
2009-08-25	15:21:00	0
2009-08-25	15:22:00	0
2009-08-25	15:23:00	0
2009-08-25	15:24:00	0
2009-08-25	15:25:00	0
2009-08-25	15:26:00	0
2009-08-25	15:27:00	0
2009-08-25	15:28:00	0
2009-08-25	15:29:00	0
2009-08-25	15:30:00	0
2009-08-25	15:31:00	0
2009-08-25	15:32:00	0
2009-08-25	15:33:00	0
2009-08-25	15:34:00	0
2009-08-25	15:35:00	0
2009-08-25	15:36:00	0
2009-08-25	15:37:00	0
2009-08-25	15:38:00	0
2009-08-25	15:39:00	0
2009-08-25	15:40:00	0
2009-08-25	15:41:00	0
2009-08-25	15:42:00	0
2009-08-25	15:43:00	0
2009-08-25	15:44:00	0
2009-08-25	15:45:00	0
2009-08-25	15:46:00	0
2009-08-25	15:47:00	0
2009-08-25	15:48:00	0
2009-08-25	15:49:00	0
2009-08-25	15:50:00	0
2009-08-25	15:51:00	0
2009-08-25	15:52:00	0
2009-08-25	15:53:00	0
2009-08-25	15:54:00	0
2009-08-25	15:55:00	0
2009-08-25	15:56:00	0
2009-08-25	15:57:00	0
2009-08-25	15:58:00	0
2009-08-25	15:59:00	0
2009-08-25	16:00:00	0
2009-08-25	16:01:00	0
2009-08-25	16:02:00	0
2009-08-25	16:03:00	0
2009-08-25	16:04:00	0
2009-08-25	16:05:00	0
2009-08-25	16:06:00	0
2009-08-25	16:07:00	0
2009-08-25	16:08:00	0
2009-08-25	16:09:00	0
2009-08-25	16:10:00	0
2009-08-25	16:11:00	0
2009-08-25	16:12:00	0
2009-08-25	16:13:00	0
2009-08-25	16:14:00	0
2009-08-25	16:15:00	0
2009-08-25	16:16:00	0
2009-08-25	16:17:00	0
2009-08-25	16:18:00	0
2009-08-25	16:19:00	0
2009-08-25	16:20:00	0
2009-08-25	16:21:00	0
2009-08-25	16:22:00	0
2009-08-25	16:23:00	0
2009-08-25	16:24:00	0
2009-08-25	16:25:00	0
2009-08-25	16:26:00	0
2009-08-25	16:27:00	0
2009-08-25	16:28:00	0
2009-08-25	16:29:00	0
2009-08-25	16:30:00	0
2009-08-25	16:31:00	0
2009-08-25	16:32:00	0
2009-08-25	16:33:00	0
2009-08-25	16:34:00	0
2009-08-25	16:35:00	0
2009-08-25	16:36:00	0
2009-08-25	16:37:00	0
2009-08-25	16:38:00	0
2009-08-25	16:39:00	0
2009-08-25	16:40:00	0
2009-08-25	16:41:00	0
2009-08-25	16:42:00	0
2009-08-25	16:43:00	0
2009-08-25	16:44:00	0
2009-08-25	16:45:00	0
2009-08-25	16:46:00	0
2009-08-25	16:47:00	0
2009-08-25	16:48:00	0
2009-08-25	16:49:00	0
2009-08-25	16:50:00	0
2009-08-25	16:51:00	0
2009-08-25	16:52:00	0
2009-08-25	16:53:00	0
2009-08-25	16:54:00	0
2009-08-25	16:55:00	0
2009-08-25	16:56:00	0
2009-08-25	16:57:00	0
2009-08-25	16:58:00	0
2009-08-25	16:59:00	0
2009-08-25	17:00:00	0
2009-08-25	17:01:00	0
2009-08-25	17:02:00	0
2009-08-25	17:03:00	0
2009-08-25	17:04:00	0
2009-08-25	17:05:00	0
2009-08-25	17:06:00	0
2009-08-25	17:07:00	0
2009-08-25	17:08:00	0
2009-08-25	17:09:00	0
2009-08-25	17:10:00	0
2009-08-25	17:11:00	0
2009-08-25	17:12:00	0
2009-08-25	17:13:00	0
2009-08-25	17:14:00	0
2009-08-25	17:15:00	0
2009-08-25	17:16:00	0
2009-08-25	17:17:00	0
2009-08-25	17:18:00	0
2009-08-25	17:19:00	0
2009-08-25	17:20:00	0
2009-08-25	17:21:00	0
2009-08-25	17:22:00	0
2009-08-25	17:23:00	0
2009-08-25	17:24:00	0
2009-08-25	17:25:00	0
2009-08-25	17:26:00	0
2009-08-25	17:27:00	0
2009-08-25	17:28:00	0
2009-08-25	17:29:00	0
2009-08-25	17:30:00	0
2009-08-25	17:31:00	0
2009-08-25	17:32:00	0
2009-08-25	17:33:00	0
2009-08-25	17:34:00	0
2009-08-25	17:35:00	0
2009-08-25	17:36:00	0
2009-08-25	17:37:00	0
2009-08-25	17:38:00	0
2009-08-25	17:39:00	0
2009-08-25	17:40:00	0
2009-08-25	17:41:00	0
2009-08-25	17:42:00	0
2009-08-25	17:43:00	0
2009-08-25	17:44:00	0
2009-08-25	17:45:00	0
2009-08-25	17:46:00	0
2009-08-25	17:47:00	0
2009-08-25	17:48:00	0
2009-08-25	17:49:00	0
2009-08-25	17:50:00	0
2009-08-25	17:51:00	0
2009-08-25	17:52:00	0
2009-08-25	17:53:00	0
2009-08-25	17:54:00	0
2009-08-25	17:55:00	0
2009-08-25	17:56:00	0
2009-08-25	17:57:00	0
2009-08-25	17:58:00	0
2009-08-25	17:59:00	0
2009-08-25	18:00:00	22
2009-08-25	18:01:00	0
2009-08-25	18:02:00	0
2009-08-25	18:03:00	11
2009-08-25	18:04:00	0
2009-08-25	18:05:00	0
2009-08-25	18:06:00	0
2009-08-25	18:07:00	0
2009-08-25	18:08:00	0
2009-08-25	18:09:00	0
2009-08-25	18:10:00	0
2009-08-25	18:11:00	0
2009-08-25	18:12:00	33
2009-08-25	18:13:00	11
2009-08-25	18:14:00	552
2009-08-25	18:15:00	320
2009-08-25	18:16:00	33
2009-08-25	18:17:00	44
2009-08-25	18:18:00	22
2009-08-25	18:19:00	0
2009-08-25	18:20:00	11
2009-08-25	18:21:00	0
2009-08-25	18:22:00	320
2009-08-25	18:23:00	863
2009-08-25	18:24:00	446
2009-08-25	18:25:00	669
2009-08-25	18:26:00	366
2009-08-25	18:27:00	77
2009-08-25	18:28:00	289
2009-08-25	18:29:00	121
2009-08-25	18:30:00	276
2009-08-25	18:31:00	110
2009-08-25	18:32:00	110
2009-08-25	18:33:00	143
2009-08-25	18:34:00	110
2009-08-25	18:35:00	11
2009-08-25	18:36:00	0
2009-08-25	18:37:00	11
2009-08-25	18:38:00	157
2009-08-25	18:39:00	88
2009-08-25	18:40:00	223
2009-08-25	18:41:00	249
2009-08-25	18:42:00	196
2009-08-25	18:43:00	516
2009-08-25	18:44:00	110
2009-08-25	18:45:00	44
2009-08-25	18:46:00	0
2009-08-25	18:47:00	11
2009-08-25	18:48:00	0
2009-08-25	18:49:00	22
2009-08-25	18:50:00	0
2009-08-25	18:51:00	55
2009-08-25	18:52:00	0
2009-08-25	18:53:00	0
2009-08-25	18:54:00	0
2009-08-25	18:55:00	0
2009-08-25	18:56:00	33
2009-08-25	18:57:00	0
2009-08-25	18:58:00	33
2009-08-25	18:59:00	0
2009-08-25	19:00:00	0
2009-08-25	19:01:00	0
2009-08-25	19:02:00	0
2009-08-25	19:03:00	0
2009-08-25	19:04:00	0
2009-08-25	19:05:00	0
2009-08-25	19:06:00	0
2009-08-25	19:07:00	0
2009-08-25	19:08:00	0
2009-08-25	19:09:00	0
2009-08-25	19:10:00	0
2009-08-25	19:11:00	0
2009-08-25	19:12:00	0
2009-08-25	19:13:00	11
2009-08-25	19:14:00	0
2009-08-25	19:15:00	44
2009-08-25	19:16:00	157
2009-08-25	19:17:00	320
2009-08-25	19:18:00	0
2009-08-25	19:19:00	0
2009-08-25	19:20:00	0
2009-08-25	19:21:00	0
2009-08-25	19:22:00	0
2009-08-25	19:23:00	22
2009-08-25	19:24:00	77
2009-08-25	19:25:00	196
2009-08-25	19:26:00	0
2009-08-25	19:27:00	0
2009-08-25	19:28:00	11
2009-08-25	19:29:00	0
2009-08-25	19:30:00	0
2009-08-25	19:31:00	0
2009-08-25	19:32:00	0
2009-08-25	19:33:00	0
2009-08-25	19:34:00	0
2009-08-25	19:35:00	0
2009-08-25	19:36:00	0
2009-08-25	19:37:00	0
2009-08-25	19:38:00	22
2009-08-25	19:39:00	446
2009-08-25	19:40:00	249
2009-08-25	19:41:00	44
2009-08-25	19:42:00	0
2009-08-25	19:43:00	0
2009-08-25	19:44:00	0
2009-08-25	19:45:00	0
2009-08-25	19:46:00	0
2009-08-25	19:47:00	0
2009-08-25	19:48:00	0
2009-08-25	19:49:00	0
2009-08-25	19:50:00	0
2009-08-25	19:51:00	0
2009-08-25	19:52:00	0
2009-08-25	19:53:00	0
2009-08-25	19:54:00	0
2009-08-25	19:55:00	0
2009-08-25	19:56:00	0
2009-08-25	19:57:00	0
2009-08-25	19:58:00	0
2009-08-25	19:59:00	55
2009-08-25	20:00:00	44
2009-08-25	20:01:00	55
2009-08-25	20:02:00	0
2009-08-25	20:03:00	0
2009-08-25	20:04:00	0
2009-08-25	20:05:00	0
2009-08-25	20:06:00	0
2009-08-25	20:07:00	0
2009-08-25	20:08:00	0
2009-08-25	20:09:00	0
2009-08-25	20:10:00	0
2009-08-25	20:11:00	0
2009-08-25	20:12:00	0
2009-08-25	20:13:00	0
2009-08-25	20:14:00	0
2009-08-25	20:15:00	0
2009-08-25	20:16:00	0
2009-08-25	20:17:00	0
2009-08-25	20:18:00	0
2009-08-25	20:19:00	0
2009-08-25	20:20:00	0
2009-08-25	20:21:00	0
2009-08-25	20:22:00	0
2009-08-25	20:23:00	22
2009-08-25	20:24:00	33
2009-08-25	20:25:00	22
2009-08-25	20:26:00	320
2009-08-25	20:27:00	499
2009-08-25	20:28:00	210
2009-08-25	20:29:00	609
2009-08-25	20:30:00	516
2009-08-25	20:31:00	499
2009-08-25	20:32:00	397
2009-08-25	20:33:00	649
2009-08-25	20:34:00	753
2009-08-25	20:35:00	516
2009-08-25	20:36:00	157
2009-08-25	20:37:00	77
2009-08-25	20:38:00	22
2009-08-25	20:39:00	22
2009-08-25	20:40:00	33
2009-08-25	20:41:00	11
2009-08-25	20:42:00	99
2009-08-25	20:43:00	55
2009-08-25	20:44:00	55
2009-08-25	20:45:00	0
2009-08-25	20:46:00	0
2009-08-25	20:47:00	0
2009-08-25	20:48:00	0
2009-08-25	20:49:00	77
2009-08-25	20:50:00	0
2009-08-25	20:51:00	0
2009-08-25	20:52:00	88
2009-08-25	20:53:00	99
2009-08-25	20:54:00	276
2009-08-25	20:55:00	351
2009-08-25	20:56:00	0
2009-08-25	20:57:00	0
2009-08-25	20:58:00	0
2009-08-25	20:59:00	0
2009-08-25	21:00:00	0
2009-08-25	21:01:00	0
2009-08-25	21:02:00	44
2009-08-25	21:03:00	55
2009-08-25	21:04:00	33
2009-08-25	21:05:00	0
2009-08-25	21:06:00	0
2009-08-25	21:07:00	0
2009-08-25	21:08:00	0
2009-08-25	21:09:00	0
2009-08-25	21:10:00	0
2009-08-25	21:11:00	0
2009-08-25	21:12:00	0
2009-08-25	21:13:00	0
2009-08-25	21:14:00	0
2009-08-25	21:15:00	110
2009-08-25	21:16:00	305
2009-08-25	21:17:00	351
2009-08-25	21:18:00	649
2009-08-25	21:19:00	534
2009-08-25	21:20:00	569
2009-08-25	21:21:00	499
2009-08-25	21:22:00	382
2009-08-25	21:23:00	499
2009-08-25	21:24:00	446
2009-08-25	21:25:00	263
2009-08-25	21:26:00	397
2009-08-25	21:27:00	223
2009-08-25	21:28:00	33
2009-08-25	21:29:00	44
2009-08-25	21:30:00	44
2009-08-25	21:31:00	351
2009-08-25	21:32:00	22
2009-08-25	21:33:00	22
2009-08-25	21:34:00	223
2009-08-25	21:35:00	196
2009-08-25	21:36:00	730
2009-08-25	21:37:00	289
2009-08-25	21:38:00	210
2009-08-25	21:39:00	305
2009-08-25	21:40:00	629
2009-08-25	21:41:00	366
2009-08-25	21:42:00	66
2009-08-25	21:43:00	170
2009-08-25	21:44:00	289
2009-08-25	21:45:00	44
2009-08-25	21:46:00	0
2009-08-25	21:47:00	0
2009-08-25	21:48:00	0
2009-08-25	21:49:00	0
2009-08-25	21:50:00	0
2009-08-25	21:51:00	0
2009-08-25	21:52:00	0
2009-08-25	21:53:00	0
2009-08-25	21:54:00	0
2009-08-25	21:55:00	0
2009-08-25	21:56:00	0
2009-08-25	21:57:00	0
2009-08-25	21:58:00	0
2009-08-25	21:59:00	0
2009-08-25	22:00:00	0
2009-08-25	22:01:00	0
2009-08-25	22:02:00	0
2009-08-25	22:03:00	210
2009-08-25	22:04:00	397
2009-08-25	22:05:00	305
2009-08-25	22:06:00	499
2009-08-25	22:07:00	223
2009-08-25	22:08:00	552
2009-08-25	22:09:00	320
2009-08-25	22:10:00	289
2009-08-25	22:11:00	77
2009-08-25	22:12:00	223
2009-08-25	22:13:00	649
2009-08-25	22:14:00	121
2009-08-25	22:15:00	1284
2009-08-25	22:16:00	2375
2009-08-25	22:17:00	2470
2009-08-25	22:18:00	1505
2009-08-25	22:19:00	351
2009-08-25	22:20:00	609
2009-08-25	22:21:00	305
2009-08-25	22:22:00	22
2009-08-25	22:23:00	33
2009-08-25	22:24:00	11
2009-08-25	22:25:00	11
2009-08-25	22:26:00	55
2009-08-25	22:27:00	33
2009-08-25	22:28:00	33
2009-08-25	22:29:00	22
2009-08-25	22:30:00	223
2009-08-25	22:31:00	819
2009-08-25	22:32:00	210
2009-08-25	22:33:00	210
2009-08-25	22:34:00	263
2009-08-25	22:35:00	223
2009-08-25	22:36:00	55
2009-08-25	22:37:00	55
2009-08-25	22:38:00	0
2009-08-25	22:39:00	0
2009-08-25	22:40:00	0
2009-08-25	22:41:00	44
2009-08-25	22:42:00	196
2009-08-25	22:43:00	0
2009-08-25	22:44:00	0
2009-08-25	22:45:00	0
2009-08-25	22:46:00	0
2009-08-25	22:47:00	0
2009-08-25	22:48:00	0
2009-08-25	22:49:00	0
2009-08-25	22:50:00	0
2009-08-25	22:51:00	516
2009-08-25	22:52:00	481
2009-08-25	22:53:00	351
2009-08-25	22:54:00	33
2009-08-25	22:55:00	0
2009-08-25	22:56:00	0
2009-08-25	22:57:00	0
2009-08-25	22:58:00	0
2009-08-25	22:59:00	0
2009-08-25	23:00:00	0
2009-08-25	23:01:00	0
2009-08-25	23:02:00	0
2009-08-25	23:03:00	0
2009-08-25	23:04:00	0
2009-08-25	23:05:00	0
2009-08-25	23:06:00	0
2009-08-25	23:07:00	0
2009-08-25	23:08:00	0
2009-08-25	23:09:00	0
2009-08-25	23:10:00	0
2009-08-25	23:11:00	0
2009-08-25	23:12:00	33
2009-08-25	23:13:00	382
2009-08-25	23:14:00	249
2009-08-25	23:15:00	0
2009-08-25	23:16:00	0
2009-08-25	23:17:00	0
2009-08-25	23:18:00	0
2009-08-25	23:19:00	0
2009-08-25	23:20:00	0
2009-08-25	23:21:00	77
2009-08-25	23:22:00	0
2009-08-25	23:23:00	0
2009-08-25	23:24:00	0
2009-08-25	23:25:00	0
2009-08-25	23:26:00	0
2009-08-25	23:27:00	0
2009-08-25	23:28:00	0
2009-08-25	23:29:00	0
2009-08-25	23:30:00	0
2009-08-25	23:31:00	0
2009-08-25	23:32:00	0
2009-08-25	23:33:00	0
2009-08-25	23:34:00	0
2009-08-25	23:35:00	0
2009-08-25	23:36:00	0
2009-08-25	23:37:00	0
2009-08-25	23:38:00	0
2009-08-25	23:39:00	0
2009-08-25	23:40:00	0
2009-08-25	23:41:00	0
2009-08-25	23:42:00	11
2009-08-25	23:43:00	22
2009-08-25	23:44:00	0
2009-08-25	23:45:00	0
2009-08-25	23:46:00	0
2009-08-25	23:47:00	0
2009-08-25	23:48:00	0
2009-08-25	23:49:00	0
2009-08-25	23:50:00	0
2009-08-25	23:51:00	0
2009-08-25	23:52:00	0
2009-08-25	23:53:00	11
2009-08-25	23:54:00	11
2009-08-25	23:55:00	0
2009-08-25	23:56:00	11
2009-08-25	23:57:00	0
2009-08-25	23:58:00	0
2009-08-25	23:59:00	0
2009-08-26	00:00:00	0
2009-08-26	00:01:00	0
2009-08-26	00:02:00	0
2009-08-26	00:03:00	0
2009-08-26	00:04:00	0
2009-08-26	00:05:00	0
2009-08-26	00:06:00	0
2009-08-26	00:07:00	0
2009-08-26	00:08:00	0
2009-08-26	00:09:00	0
2009-08-26	00:10:00	0
2009-08-26	00:11:00	0
2009-08-26	00:12:00	0
2009-08-26	00:13:00	0
2009-08-26	00:14:00	0
2009-08-26	00:15:00	0
2009-08-26	00:16:00	0
2009-08-26	00:17:00	0
2009-08-26	00:18:00	0
2009-08-26	00:19:00	0
2009-08-26	00:20:00	0
2009-08-26	00:21:00	0
2009-08-26	00:22:00	0
2009-08-26	00:23:00	11
2009-08-26	00:24:00	0
2009-08-26	00:25:00	0
2009-08-26	00:26:00	0
2009-08-26	00:27:00	0
2009-08-26	00:28:00	0
2009-08-26	00:29:00	0
2009-08-26	00:30:00	0
2009-08-26	00:31:00	0
2009-08-26	00:32:00	0
2009-08-26	00:33:00	0
2009-08-26	00:34:00	11
2009-08-26	00:35:00	263
2009-08-26	00:36:00	11
2009-08-26	00:37:00	11
2009-08-26	00:38:00	0
2009-08-26	00:39:00	0
2009-08-26	00:40:00	0
2009-08-26	00:41:00	0
2009-08-26	00:42:00	0
2009-08-26	00:43:00	0
2009-08-26	00:44:00	0
2009-08-26	00:45:00	0
2009-08-26	00:46:00	0
2009-08-26	00:47:00	0
2009-08-26	00:48:00	0
2009-08-26	00:49:00	0
2009-08-26	00:50:00	0
2009-08-26	00:51:00	0
2009-08-26	00:52:00	0
2009-08-26	00:53:00	0
2009-08-26	00:54:00	0
2009-08-26	00:55:00	0
2009-08-26	00:56:00	0
2009-08-26	00:57:00	0
2009-08-26	00:58:00	0
2009-08-26	00:59:00	0
2009-08-26	01:00:00	0
2009-08-26	01:01:00	0
2009-08-26	01:02:00	0
2009-08-26	01:03:00	0
2009-08-26	01:04:00	0
2009-08-26	01:05:00	0
2009-08-26	01:06:00	0
2009-08-26	01:07:00	0
2009-08-26	01:08:00	0
2009-08-26	01:09:00	0
2009-08-26	01:10:00	0
2009-08-26	01:11:00	0
2009-08-26	01:12:00	0
2009-08-26	01:13:00	0
2009-08-26	01:14:00	0
2009-08-26	01:15:00	0
2009-08-26	01:16:00	0
2009-08-26	01:17:00	0
2009-08-26	01:18:00	0
2009-08-26	01:19:00	0
2009-08-26	01:20:00	0
2009-08-26	01:21:00	0
2009-08-26	01:22:00	0
2009-08-26	01:23:00	0
2009-08-26	01:24:00	0
2009-08-26	01:25:00	0
2009-08-26	01:26:00	0
2009-08-26	01:27:00	0
2009-08-26	01:28:00	0
2009-08-26	01:29:00	0
2009-08-26	01:30:00	0
2009-08-26	01:31:00	33
2009-08-26	01:32:00	0
2009-08-26	01:33:00	0
2009-08-26	01:34:00	0
2009-08-26	01:35:00	0
2009-08-26	01:36:00	0
2009-08-26	01:37:00	0
2009-08-26	01:38:00	0
2009-08-26	01:39:00	0
2009-08-26	01:40:00	0
2009-08-26	01:41:00	0
2009-08-26	01:42:00	0
2009-08-26	01:43:00	33
2009-08-26	01:44:00	22
2009-08-26	01:45:00	99
2009-08-26	01:46:00	55
2009-08-26	01:47:00	0
2009-08-26	01:48:00	0
2009-08-26	01:49:00	0
2009-08-26	01:50:00	0
2009-08-26	01:51:00	0
2009-08-26	01:52:00	0
2009-08-26	01:53:00	0
2009-08-26	01:54:00	0
2009-08-26	01:55:00	0
2009-08-26	01:56:00	0
2009-08-26	01:57:00	0
2009-08-26	01:58:00	0
2009-08-26	01:59:00	0
2009-08-26	02:00:00	0
2009-08-26	02:01:00	0
2009-08-26	02:02:00	0
2009-08-26	02:03:00	0
2009-08-26	02:04:00	0
2009-08-26	02:05:00	0
2009-08-26	02:06:00	0
2009-08-26	02:07:00	0
2009-08-26	02:08:00	0
2009-08-26	02:09:00	0
2009-08-26	02:10:00	0
2009-08-26	02:11:00	0
2009-08-26	02:12:00	0
2009-08-26	02:13:00	0
2009-08-26	02:14:00	0
2009-08-26	02:15:00	0
2009-08-26	02:16:00	0
2009-08-26	02:17:00	0
2009-08-26	02:18:00	0
2009-08-26	02:19:00	0
2009-08-26	02:20:00	0
2009-08-26	02:21:00	0
2009-08-26	02:22:00	0
2009-08-26	02:23:00	0
2009-08-26	02:24:00	196
2009-08-26	02:25:00	121
2009-08-26	02:26:00	0
2009-08-26	02:27:00	0
2009-08-26	02:28:00	0
2009-08-26	02:29:00	0
2009-08-26	02:30:00	0
2009-08-26	02:31:00	0
2009-08-26	02:32:00	0
2009-08-26	02:33:00	0
2009-08-26	02:34:00	0
2009-08-26	02:35:00	0
2009-08-26	02:36:00	0
2009-08-26	02:37:00	0
2009-08-26	02:38:00	0
2009-08-26	02:39:00	0
2009-08-26	02:40:00	305
2009-08-26	02:41:00	157
2009-08-26	02:42:00	196
2009-08-26	02:43:00	499
2009-08-26	02:44:00	463
2009-08-26	02:45:00	110
2009-08-26	02:46:00	0
2009-08-26	02:47:00	11
2009-08-26	02:48:00	66
2009-08-26	02:49:00	0
2009-08-26	02:50:00	55
2009-08-26	02:51:00	0
2009-08-26	02:52:00	0
2009-08-26	02:53:00	0
2009-08-26	02:54:00	0
2009-08-26	02:55:00	0
2009-08-26	02:56:00	0
2009-08-26	02:57:00	0
2009-08-26	02:58:00	0
2009-08-26	02:59:00	0
2009-08-26	03:00:00	0
2009-08-26	03:01:00	0
2009-08-26	03:02:00	0
2009-08-26	03:03:00	11
2009-08-26	03:04:00	0
2009-08-26	03:05:00	0
2009-08-26	03:06:00	0
2009-08-26	03:07:00	0
2009-08-26	03:08:00	0
2009-08-26	03:09:00	0
2009-08-26	03:10:00	0
2009-08-26	03:11:00	0
2009-08-26	03:12:00	0
2009-08-26	03:13:00	0
2009-08-26	03:14:00	0
2009-08-26	03:15:00	0
2009-08-26	03:16:00	0
2009-08-26	03:17:00	0
2009-08-26	03:18:00	0
2009-08-26	03:19:00	0
2009-08-26	03:20:00	0
2009-08-26	03:21:00	0
2009-08-26	03:22:00	0
2009-08-26	03:23:00	22
2009-08-26	03:24:00	44
2009-08-26	03:25:00	0
2009-08-26	03:26:00	0
2009-08-26	03:27:00	335
2009-08-26	03:28:00	157
2009-08-26	03:29:00	351
2009-08-26	03:30:00	33
2009-08-26	03:31:00	0
2009-08-26	03:32:00	0
2009-08-26	03:33:00	0
2009-08-26	03:34:00	0
2009-08-26	03:35:00	0
2009-08-26	03:36:00	0
2009-08-26	03:37:00	0
2009-08-26	03:38:00	0
2009-08-26	03:39:00	0
2009-08-26	03:40:00	0
2009-08-26	03:41:00	0
2009-08-26	03:42:00	0
2009-08-26	03:43:00	0
2009-08-26	03:44:00	0
2009-08-26	03:45:00	0
2009-08-26	03:46:00	0
2009-08-26	03:47:00	0
2009-08-26	03:48:00	0
2009-08-26	03:49:00	0
2009-08-26	03:50:00	0
2009-08-26	03:51:00	0
2009-08-26	03:52:00	0
2009-08-26	03:53:00	0
2009-08-26	03:54:00	0
2009-08-26	03:55:00	0
2009-08-26	03:56:00	0
2009-08-26	03:57:00	0
2009-08-26	03:58:00	0
2009-08-26	03:59:00	0
2009-08-26	04:00:00	0
2009-08-26	04:01:00	0
2009-08-26	04:02:00	0
2009-08-26	04:03:00	0
2009-08-26	04:04:00	0
2009-08-26	04:05:00	0
2009-08-26	04:06:00	0
2009-08-26	04:07:00	0
2009-08-26	04:08:00	0
2009-08-26	04:09:00	0
2009-08-26	04:10:00	0
2009-08-26	04:11:00	0
2009-08-26	04:12:00	0
2009-08-26	04:13:00	0
2009-08-26	04:14:00	0
2009-08-26	04:15:00	0
2009-08-26	04:16:00	0
2009-08-26	04:17:00	0
2009-08-26	04:18:00	0
2009-08-26	04:19:00	0
2009-08-26	04:20:00	0
2009-08-26	04:21:00	0
2009-08-26	04:22:00	0
2009-08-26	04:23:00	0
2009-08-26	04:24:00	0
2009-08-26	04:25:00	0
2009-08-26	04:26:00	0
2009-08-26	04:27:00	0
2009-08-26	04:28:00	0
2009-08-26	04:29:00	0
2009-08-26	04:30:00	0
2009-08-26	04:31:00	0
2009-08-26	04:32:00	0
2009-08-26	04:33:00	66
2009-08-26	04:34:00	0
2009-08-26	04:35:00	0
2009-08-26	04:36:00	0
2009-08-26	04:37:00	0
2009-08-26	04:38:00	0
2009-08-26	04:39:00	0
2009-08-26	04:40:00	0
2009-08-26	04:41:00	0
2009-08-26	04:42:00	0
2009-08-26	04:43:00	0
2009-08-26	04:44:00	0
2009-08-26	04:45:00	0
2009-08-26	04:46:00	0
2009-08-26	04:47:00	0
2009-08-26	04:48:00	0
2009-08-26	04:49:00	0
2009-08-26	04:50:00	33
2009-08-26	04:51:00	44
2009-08-26	04:52:00	0
2009-08-26	04:53:00	33
2009-08-26	04:54:00	183
2009-08-26	04:55:00	0
2009-08-26	04:56:00	0
2009-08-26	04:57:00	11
2009-08-26	04:58:00	0
2009-08-26	04:59:00	0
2009-08-26	05:00:00	0
2009-08-26	05:01:00	0
2009-08-26	05:02:00	0
2009-08-26	05:03:00	0
2009-08-26	05:04:00	0
2009-08-26	05:05:00	0
2009-08-26	05:06:00	0
2009-08-26	05:07:00	0
2009-08-26	05:08:00	0
2009-08-26	05:09:00	0
2009-08-26	05:10:00	0
2009-08-26	05:11:00	0
2009-08-26	05:12:00	0
2009-08-26	05:13:00	11
2009-08-26	05:14:00	0
2009-08-26	05:15:00	0
2009-08-26	05:16:00	22
2009-08-26	05:17:00	33
2009-08-26	05:18:00	0
2009-08-26	05:19:00	0
2009-08-26	05:20:00	0
2009-08-26	05:21:00	0
2009-08-26	05:22:00	0
2009-08-26	05:23:00	0
2009-08-26	05:24:00	0
2009-08-26	05:25:00	0
2009-08-26	05:26:00	0
2009-08-26	05:27:00	0
2009-08-26	05:28:00	0
2009-08-26	05:29:00	0
2009-08-26	05:30:00	0
2009-08-26	05:31:00	0
2009-08-26	05:32:00	0
2009-08-26	05:33:00	0
2009-08-26	05:34:00	0
2009-08-26	05:35:00	0
2009-08-26	05:36:00	0
2009-08-26	05:37:00	11
2009-08-26	05:38:00	0
2009-08-26	05:39:00	0
2009-08-26	05:40:00	0
2009-08-26	05:41:00	0
2009-08-26	05:42:00	0
2009-08-26	05:43:00	0
2009-08-26	05:44:00	0
2009-08-26	05:45:00	0
2009-08-26	05:46:00	0
2009-08-26	05:47:00	55
2009-08-26	05:48:00	305
2009-08-26	05:49:00	863
2009-08-26	05:50:00	516
2009-08-26	05:51:00	382
2009-08-26	05:52:00	88
2009-08-26	05:53:00	110
2009-08-26	05:54:00	11
2009-08-26	05:55:00	143
2009-08-26	05:56:00	0
2009-08-26	05:57:00	0
2009-08-26	05:58:00	0
2009-08-26	05:59:00	0
2009-08-26	06:00:00	0
2009-08-26	06:01:00	0
2009-08-26	06:02:00	0
2009-08-26	06:03:00	55
2009-08-26	06:04:00	0
2009-08-26	06:05:00	0
2009-08-26	06:06:00	0
2009-08-26	06:07:00	0
2009-08-26	06:08:00	0
2009-08-26	06:09:00	0
2009-08-26	06:10:00	0
2009-08-26	06:11:00	0
2009-08-26	06:12:00	0
2009-08-26	06:13:00	11
2009-08-26	06:14:00	22
2009-08-26	06:15:00	0
2009-08-26	06:16:00	0
2009-08-26	06:17:00	0
2009-08-26	06:18:00	0
2009-08-26	06:19:00	0
2009-08-26	06:20:00	0
2009-08-26	06:21:00	0
2009-08-26	06:22:00	11
2009-08-26	06:23:00	320
2009-08-26	06:24:00	22
2009-08-26	06:25:00	0
2009-08-26	06:26:00	0
2009-08-26	06:27:00	0
2009-08-26	06:28:00	0
2009-08-26	06:29:00	0
2009-08-26	06:30:00	0
2009-08-26	06:31:00	121
2009-08-26	06:32:00	196
2009-08-26	06:33:00	819
2009-08-26	06:34:00	335
2009-08-26	06:35:00	249
2009-08-26	06:36:00	22
2009-08-26	06:37:00	11
2009-08-26	06:38:00	0
2009-08-26	06:39:00	11
2009-08-26	06:40:00	33
2009-08-26	06:41:00	0
2009-08-26	06:42:00	33
2009-08-26	06:43:00	0
2009-08-26	06:44:00	33
2009-08-26	06:45:00	33
2009-08-26	06:46:00	66
2009-08-26	06:47:00	11
2009-08-26	06:48:00	11
2009-08-26	06:49:00	0
2009-08-26	06:50:00	11
2009-08-26	06:51:00	11
2009-08-26	06:52:00	730
2009-08-26	06:53:00	320
2009-08-26	06:54:00	499
2009-08-26	06:55:00	44
2009-08-26	06:56:00	33
2009-08-26	06:57:00	33
2009-08-26	06:58:00	481
2009-08-26	06:59:00	589
2009-08-26	07:00:00	569
2009-08-26	07:01:00	629
2009-08-26	07:02:00	428
2009-08-26	07:03:00	819
2009-08-26	07:04:00	351
2009-08-26	07:05:00	236
2009-08-26	07:06:00	11
2009-08-26	07:07:00	77
2009-08-26	07:08:00	55
2009-08-26	07:09:00	0
2009-08-26	07:10:00	44
2009-08-26	07:11:00	11
2009-08-26	07:12:00	11
2009-08-26	07:13:00	55
2009-08-26	07:14:00	33
2009-08-26	07:15:00	0
2009-08-26	07:16:00	0
2009-08-26	07:17:00	22
2009-08-26	07:18:00	0
2009-08-26	07:19:00	55
2009-08-26	07:20:00	0
2009-08-26	07:21:00	0
2009-08-26	07:22:00	0
2009-08-26	07:23:00	22
2009-08-26	07:24:00	44
2009-08-26	07:25:00	33
2009-08-26	07:26:00	11
2009-08-26	07:27:00	22
2009-08-26	07:28:00	11
2009-08-26	07:29:00	11
2009-08-26	07:30:00	44
2009-08-26	07:31:00	22
2009-08-26	07:32:00	44
2009-08-26	07:33:00	55
2009-08-26	07:34:00	121
2009-08-26	07:35:00	516
2009-08-26	07:36:00	196
2009-08-26	07:37:00	210
2009-08-26	07:38:00	223
2009-08-26	07:39:00	77
2009-08-26	07:40:00	66
2009-08-26	07:41:00	44
2009-08-26	07:42:00	22
2009-08-26	07:43:00	552
2009-08-26	07:44:00	236
2009-08-26	07:45:00	55
2009-08-26	07:46:00	44
2009-08-26	07:47:00	223
2009-08-26	07:48:00	0
2009-08-26	07:49:00	397
2009-08-26	07:50:00	708
2009-08-26	07:51:00	841
2009-08-26	07:52:00	516
2009-08-26	07:53:00	569
2009-08-26	07:54:00	463
2009-08-26	07:55:00	463
2009-08-26	07:56:00	210
2009-08-26	07:57:00	210
2009-08-26	07:58:00	534
2009-08-26	07:59:00	320
2009-08-26	08:00:00	320
2009-08-26	08:01:00	413
2009-08-26	08:02:00	1227
2009-08-26	08:03:00	305
2009-08-26	08:04:00	609
2009-08-26	08:05:00	499
2009-08-26	08:06:00	236
2009-08-26	08:07:00	320
2009-08-26	08:08:00	382
2009-08-26	08:09:00	649
2009-08-26	08:10:00	397
2009-08-26	08:11:00	569
2009-08-26	08:12:00	289
2009-08-26	08:13:00	629
2009-08-26	08:14:00	775
2009-08-26	08:15:00	708
2009-08-26	08:16:00	669
2009-08-26	08:17:00	689
2009-08-26	08:18:00	753
2009-08-26	08:19:00	775
2009-08-26	08:20:00	534
2009-08-26	08:21:00	797
2009-08-26	08:22:00	569
2009-08-26	08:23:00	397
2009-08-26	08:24:00	569
2009-08-26	08:25:00	534
2009-08-26	08:26:00	649
2009-08-26	08:27:00	819
2009-08-26	08:28:00	569
2009-08-26	08:29:00	305
2009-08-26	08:30:00	516
2009-08-26	08:31:00	499
2009-08-26	08:32:00	534
2009-08-26	08:33:00	589
2009-08-26	08:34:00	708
2009-08-26	08:35:00	397
2009-08-26	08:36:00	552
2009-08-26	08:37:00	589
2009-08-26	08:38:00	132
2009-08-26	08:39:00	1035
2009-08-26	08:40:00	629
2009-08-26	08:41:00	649
2009-08-26	08:42:00	516
2009-08-26	08:43:00	481
2009-08-26	08:44:00	66
2009-08-26	08:45:00	44
2009-08-26	08:46:00	33
2009-08-26	08:47:00	11
2009-08-26	08:48:00	11
2009-08-26	08:49:00	22
2009-08-26	08:50:00	11
2009-08-26	08:51:00	11
2009-08-26	08:52:00	428
2009-08-26	08:53:00	77
2009-08-26	08:54:00	77
2009-08-26	08:55:00	351
2009-08-26	08:56:00	44
2009-08-26	08:57:00	0
2009-08-26	08:58:00	0
2009-08-26	08:59:00	0
2009-08-26	09:00:00	0
2009-08-26	09:01:00	0
2009-08-26	09:02:00	33
2009-08-26	09:03:00	33
2009-08-26	09:04:00	0
2009-08-26	09:05:00	33
2009-08-26	09:06:00	0
2009-08-26	09:07:00	0
2009-08-26	09:08:00	11
[truncated: 54,171 more rows]
