# Supplementary material for: Initial evaluation of nighttime restlessness in a naturally occurring canine model of osteoarthritis pain
Source: PeerJ. 2015 Feb 17;3:e772. doi: 10.7717/peerj.772 (PMC4340376; doi:10.7717/peerj.772)
Supplement: Supplemental Information 73 [file peerj-03-772-s073.xlsx]

## Sheet: 15_Data
Tx #	DateTime	Activity	DTA vs NTA	Hour	Tx Day	Weekday	Tx Rx	Peak DTA Time?	Last 7 Day?
1	2009-09-22 23:31:00	0	NTA	23	1	3	P
1	2009-09-22 23:32:00	0	NTA	23	1	3	P
1	2009-09-22 23:33:00	0	NTA	23	1	3	P
1	2009-09-22 23:34:00	0	NTA	23	1	3	P
1	2009-09-22 23:35:00	0	NTA	23	1	3	P
1	2009-09-22 23:36:00	0	NTA	23	1	3	P
1	2009-09-22 23:37:00	0	NTA	23	1	3	P
1	2009-09-22 23:38:00	0	NTA	23	1	3	P
1	2009-09-22 23:39:00	0	NTA	23	1	3	P
1	2009-09-22 23:40:00	0	NTA	23	1	3	P
1	2009-09-22 23:41:00	0	NTA	23	1	3	P
1	2009-09-22 23:42:00	0	NTA	23	1	3	P
1	2009-09-22 23:43:00	0	NTA	23	1	3	P
1	2009-09-22 23:44:00	0	NTA	23	1	3	P
1	2009-09-22 23:45:00	0	NTA	23	1	3	P
1	2009-09-22 23:46:00	0	NTA	23	1	3	P
1	2009-09-22 23:47:00	0	NTA	23	1	3	P
1	2009-09-22 23:48:00	0	NTA	23	1	3	P
1	2009-09-22 23:49:00	12	NTA	23	1	3	P
1	2009-09-22 23:50:00	0	NTA	23	1	3	P
1	2009-09-22 23:51:00	0	NTA	23	1	3	P
1	2009-09-22 23:52:00	0	NTA	23	1	3	P
1	2009-09-22 23:53:00	0	NTA	23	1	3	P
1	2009-09-22 23:54:00	0	NTA	23	1	3	P
1	2009-09-22 23:55:00	0	NTA	23	1	3	P
1	2009-09-22 23:56:00	0	NTA	23	1	3	P
1	2009-09-22 23:57:00	0	NTA	23	1	3	P
1	2009-09-22 23:58:00	12	NTA	23	1	3	P
1	2009-09-22 23:59:00	0	NTA	23	1	3	P
1	2009-09-23	0	NTA	23	1	3	P
1	2009-09-23 00:01:00	0	NTA	0	1	4	P
1	2009-09-23 00:02:00	0	NTA	0	1	4	P
1	2009-09-23 00:03:00	0	NTA	0	1	4	P
1	2009-09-23 00:04:00	0	NTA	0	1	4	P
1	2009-09-23 00:05:00	25	NTA	0	1	4	P
1	2009-09-23 00:06:00	0	NTA	0	1	4	P
1	2009-09-23 00:07:00	0	NTA	0	1	4	P
1	2009-09-23 00:08:00	0	NTA	0	1	4	P
1	2009-09-23 00:09:00	0	NTA	0	1	4	P
1	2009-09-23 00:10:00	0	NTA	0	1	4	P
1	2009-09-23 00:11:00	0	NTA	0	1	4	P
1	2009-09-23 00:12:00	0	NTA	0	1	4	P
1	2009-09-23 00:13:00	0	NTA	0	1	4	P
1	2009-09-23 00:14:00	0	NTA	0	1	4	P
1	2009-09-23 00:15:00	0	NTA	0	1	4	P
1	2009-09-23 00:16:00	0	NTA	0	1	4	P
1	2009-09-23 00:17:00	0	NTA	0	1	4	P
1	2009-09-23 00:18:00	0	NTA	0	1	4	P
1	2009-09-23 00:19:00	0	NTA	0	1	4	P
1	2009-09-23 00:20:00	0	NTA	0	1	4	P
1	2009-09-23 00:21:00	0	NTA	0	1	4	P
1	2009-09-23 00:22:00	0	NTA	0	1	4	P
1	2009-09-23 00:23:00	0	NTA	0	1	4	P
1	2009-09-23 00:24:00	0	NTA	0	1	4	P
1	2009-09-23 00:25:00	0	NTA	0	1	4	P
1	2009-09-23 00:26:00	0	NTA	0	1	4	P
1	2009-09-23 00:27:00	0	NTA	0	1	4	P
1	2009-09-23 00:28:00	0	NTA	0	1	4	P
1	2009-09-23 00:29:00	0	NTA	0	1	4	P
1	2009-09-23 00:30:00	0	NTA	0	1	4	P
1	2009-09-23 00:31:00	0	NTA	0	1	4	P
1	2009-09-23 00:32:00	0	NTA	0	1	4	P
1	2009-09-23 00:33:00	0	NTA	0	1	4	P
1	2009-09-23 00:34:00	0	NTA	0	1	4	P
1	2009-09-23 00:35:00	0	NTA	0	1	4	P
1	2009-09-23 00:36:00	12	NTA	0	1	4	P
1	2009-09-23 00:37:00	135	NTA	0	1	4	P
1	2009-09-23 00:38:00	0	NTA	0	1	4	P
1	2009-09-23 00:39:00	0	NTA	0	1	4	P
1	2009-09-23 00:40:00	0	NTA	0	1	4	P
1	2009-09-23 00:41:00	0	NTA	0	1	4	P
1	2009-09-23 00:42:00	0	NTA	0	1	4	P
1	2009-09-23 00:43:00	0	NTA	0	1	4	P
1	2009-09-23 00:44:00	25	NTA	0	1	4	P
1	2009-09-23 00:45:00	0	NTA	0	1	4	P
1	2009-09-23 00:46:00	0	NTA	0	1	4	P
1	2009-09-23 00:47:00	0	NTA	0	1	4	P
1	2009-09-23 00:48:00	0	NTA	0	1	4	P
1	2009-09-23 00:49:00	0	NTA	0	1	4	P
1	2009-09-23 00:50:00	0	NTA	0	1	4	P
1	2009-09-23 00:51:00	0	NTA	0	1	4	P
1	2009-09-23 00:52:00	0	NTA	0	1	4	P
1	2009-09-23 00:53:00	0	NTA	0	1	4	P
1	2009-09-23 00:54:00	0	NTA	0	1	4	P
1	2009-09-23 00:55:00	0	NTA	0	1	4	P
1	2009-09-23 00:56:00	0	NTA	0	1	4	P
1	2009-09-23 00:57:00	0	NTA	0	1	4	P
1	2009-09-23 00:58:00	0	NTA	0	1	4	P
1	2009-09-23 00:59:00	0	NTA	0	1	4	P
1	2009-09-23 01:00:00	0	NTA	0	1	4	P
1	2009-09-23 01:01:00	0	NTA	1	1	4	P
1	2009-09-23 01:02:00	0	NTA	1	1	4	P
1	2009-09-23 01:03:00	0	NTA	1	1	4	P
1	2009-09-23 01:04:00	0	NTA	1	1	4	P
1	2009-09-23 01:05:00	0	NTA	1	1	4	P
1	2009-09-23 01:06:00	111	NTA	1	1	4	P
1	2009-09-23 01:07:00	0	NTA	1	1	4	P
1	2009-09-23 01:08:00	74	NTA	1	1	4	P
1	2009-09-23 01:09:00	0	NTA	1	1	4	P
1	2009-09-23 01:10:00	0	NTA	1	1	4	P
1	2009-09-23 01:11:00	0	NTA	1	1	4	P
1	2009-09-23 01:12:00	0	NTA	1	1	4	P
1	2009-09-23 01:13:00	0	NTA	1	1	4	P
1	2009-09-23 01:14:00	0	NTA	1	1	4	P
1	2009-09-23 01:15:00	0	NTA	1	1	4	P
1	2009-09-23 01:16:00	0	NTA	1	1	4	P
1	2009-09-23 01:17:00	0	NTA	1	1	4	P
1	2009-09-23 01:18:00	0	NTA	1	1	4	P
1	2009-09-23 01:19:00	190	NTA	1	1	4	P
1	2009-09-23 01:20:00	12	NTA	1	1	4	P
1	2009-09-23 01:21:00	0	NTA	1	1	4	P
1	2009-09-23 01:22:00	0	NTA	1	1	4	P
1	2009-09-23 01:23:00	0	NTA	1	1	4	P
1	2009-09-23 01:24:00	0	NTA	1	1	4	P
1	2009-09-23 01:25:00	0	NTA	1	1	4	P
1	2009-09-23 01:26:00	0	NTA	1	1	4	P
1	2009-09-23 01:27:00	0	NTA	1	1	4	P
1	2009-09-23 01:28:00	0	NTA	1	1	4	P
1	2009-09-23 01:29:00	0	NTA	1	1	4	P
1	2009-09-23 01:30:00	0	NTA	1	1	4	P
1	2009-09-23 01:31:00	0	NTA	1	1	4	P
1	2009-09-23 01:32:00	0	NTA	1	1	4	P
1	2009-09-23 01:33:00	0	NTA	1	1	4	P
1	2009-09-23 01:34:00	0	NTA	1	1	4	P
1	2009-09-23 01:35:00	0	NTA	1	1	4	P
1	2009-09-23 01:36:00	12	NTA	1	1	4	P
1	2009-09-23 01:37:00	0	NTA	1	1	4	P
1	2009-09-23 01:38:00	0	NTA	1	1	4	P
1	2009-09-23 01:39:00	0	NTA	1	1	4	P
1	2009-09-23 01:40:00	0	NTA	1	1	4	P
1	2009-09-23 01:41:00	0	NTA	1	1	4	P
1	2009-09-23 01:42:00	0	NTA	1	1	4	P
1	2009-09-23 01:43:00	0	NTA	1	1	4	P
1	2009-09-23 01:44:00	0	NTA	1	1	4	P
1	2009-09-23 01:45:00	12	NTA	1	1	4	P
1	2009-09-23 01:46:00	0	NTA	1	1	4	P
1	2009-09-23 01:47:00	0	NTA	1	1	4	P
1	2009-09-23 01:48:00	135	NTA	1	1	4	P
1	2009-09-23 01:49:00	62	NTA	1	1	4	P
1	2009-09-23 01:50:00	0	NTA	1	1	4	P
1	2009-09-23 01:51:00	0	NTA	1	1	4	P
1	2009-09-23 01:52:00	0	NTA	1	1	4	P
1	2009-09-23 01:53:00	0	NTA	1	1	4	P
1	2009-09-23 01:54:00	0	NTA	1	1	4	P
1	2009-09-23 01:55:00	0	NTA	1	1	4	P
1	2009-09-23 01:56:00	0	NTA	1	1	4	P
1	2009-09-23 01:57:00	0	NTA	1	1	4	P
1	2009-09-23 01:58:00	0	NTA	1	1	4	P
1	2009-09-23 01:59:00	0	NTA	1	1	4	P
1	2009-09-23 02:00:00	0	NTA	1	1	4	P
1	2009-09-23 02:01:00	0	NTA	2	1	4	P
1	2009-09-23 02:02:00	0	NTA	2	1	4	P
1	2009-09-23 02:03:00	0	NTA	2	1	4	P
1	2009-09-23 02:04:00	0	NTA	2	1	4	P
1	2009-09-23 02:05:00	0	NTA	2	1	4	P
1	2009-09-23 02:06:00	0	NTA	2	1	4	P
1	2009-09-23 02:07:00	0	NTA	2	1	4	P
1	2009-09-23 02:08:00	0	NTA	2	1	4	P
1	2009-09-23 02:09:00	0	NTA	2	1	4	P
1	2009-09-23 02:10:00	0	NTA	2	1	4	P
1	2009-09-23 02:11:00	0	NTA	2	1	4	P
1	2009-09-23 02:12:00	0	NTA	2	1	4	P
1	2009-09-23 02:13:00	0	NTA	2	1	4	P
1	2009-09-23 02:14:00	0	NTA	2	1	4	P
1	2009-09-23 02:15:00	0	NTA	2	1	4	P
1	2009-09-23 02:16:00	0	NTA	2	1	4	P
1	2009-09-23 02:17:00	0	NTA	2	1	4	P
1	2009-09-23 02:18:00	0	NTA	2	1	4	P
1	2009-09-23 02:19:00	0	NTA	2	1	4	P
1	2009-09-23 02:20:00	0	NTA	2	1	4	P
1	2009-09-23 02:21:00	0	NTA	2	1	4	P
1	2009-09-23 02:22:00	0	NTA	2	1	4	P
1	2009-09-23 02:23:00	0	NTA	2	1	4	P
1	2009-09-23 02:24:00	0	NTA	2	1	4	P
1	2009-09-23 02:25:00	0	NTA	2	1	4	P
1	2009-09-23 02:26:00	0	NTA	2	1	4	P
1	2009-09-23 02:27:00	322	NTA	2	1	4	P
1	2009-09-23 02:28:00	724	NTA	2	1	4	P
1	2009-09-23 02:29:00	0	NTA	2	1	4	P
1	2009-09-23 02:30:00	0	NTA	2	1	4	P
1	2009-09-23 02:31:00	0	NTA	2	1	4	P
1	2009-09-23 02:32:00	0	NTA	2	1	4	P
1	2009-09-23 02:33:00	0	NTA	2	1	4	P
1	2009-09-23 02:34:00	0	NTA	2	1	4	P
1	2009-09-23 02:35:00	0	NTA	2	1	4	P
1	2009-09-23 02:36:00	0	NTA	2	1	4	P
1	2009-09-23 02:37:00	0	NTA	2	1	4	P
1	2009-09-23 02:38:00	0	NTA	2	1	4	P
1	2009-09-23 02:39:00	0	NTA	2	1	4	P
1	2009-09-23 02:40:00	0	NTA	2	1	4	P
1	2009-09-23 02:41:00	0	NTA	2	1	4	P
1	2009-09-23 02:42:00	0	NTA	2	1	4	P
1	2009-09-23 02:43:00	0	NTA	2	1	4	P
1	2009-09-23 02:44:00	0	NTA	2	1	4	P
1	2009-09-23 02:45:00	0	NTA	2	1	4	P
1	2009-09-23 02:46:00	0	NTA	2	1	4	P
1	2009-09-23 02:47:00	0	NTA	2	1	4	P
1	2009-09-23 02:48:00	0	NTA	2	1	4	P
1	2009-09-23 02:49:00	0	NTA	2	1	4	P
1	2009-09-23 02:50:00	0	NTA	2	1	4	P
1	2009-09-23 02:51:00	0	NTA	2	1	4	P
1	2009-09-23 02:52:00	0	NTA	2	1	4	P
1	2009-09-23 02:53:00	0	NTA	2	1	4	P
1	2009-09-23 02:54:00	0	NTA	2	1	4	P
1	2009-09-23 02:55:00	0	NTA	2	1	4	P
1	2009-09-23 02:56:00	0	NTA	2	1	4	P
1	2009-09-23 02:57:00	0	NTA	2	1	4	P
1	2009-09-23 02:58:00	0	NTA	2	1	4	P
1	2009-09-23 02:59:00	37	NTA	2	1	4	P
1	2009-09-23 03:00:00	0	NTA	2	1	4	P
1	2009-09-23 03:01:00	0	NTA	3	1	4	P
1	2009-09-23 03:02:00	0	NTA	3	1	4	P
1	2009-09-23 03:03:00	0	NTA	3	1	4	P
1	2009-09-23 03:04:00	0	NTA	3	1	4	P
1	2009-09-23 03:05:00	0	NTA	3	1	4	P
1	2009-09-23 03:06:00	0	NTA	3	1	4	P
1	2009-09-23 03:07:00	0	NTA	3	1	4	P
1	2009-09-23 03:08:00	0	NTA	3	1	4	P
1	2009-09-23 03:09:00	0	NTA	3	1	4	P
1	2009-09-23 03:10:00	0	NTA	3	1	4	P
1	2009-09-23 03:11:00	0	NTA	3	1	4	P
1	2009-09-23 03:12:00	0	NTA	3	1	4	P
1	2009-09-23 03:13:00	0	NTA	3	1	4	P
1	2009-09-23 03:14:00	0	NTA	3	1	4	P
1	2009-09-23 03:15:00	0	NTA	3	1	4	P
1	2009-09-23 03:16:00	0	NTA	3	1	4	P
1	2009-09-23 03:17:00	0	NTA	3	1	4	P
1	2009-09-23 03:18:00	0	NTA	3	1	4	P
1	2009-09-23 03:19:00	0	NTA	3	1	4	P
1	2009-09-23 03:20:00	0	NTA	3	1	4	P
1	2009-09-23 03:21:00	0	NTA	3	1	4	P
1	2009-09-23 03:22:00	0	NTA	3	1	4	P
1	2009-09-23 03:23:00	0	NTA	3	1	4	P
1	2009-09-23 03:24:00	0	NTA	3	1	4	P
1	2009-09-23 03:25:00	0	NTA	3	1	4	P
1	2009-09-23 03:26:00	0	NTA	3	1	4	P
1	2009-09-23 03:27:00	0	NTA	3	1	4	P
1	2009-09-23 03:28:00	0	NTA	3	1	4	P
1	2009-09-23 03:29:00	0	NTA	3	1	4	P
1	2009-09-23 03:30:00	0	NTA	3	1	4	P
1	2009-09-23 03:31:00	0	NTA	3	1	4	P
1	2009-09-23 03:32:00	0	NTA	3	1	4	P
1	2009-09-23 03:33:00	0	NTA	3	1	4	P
1	2009-09-23 03:34:00	0	NTA	3	1	4	P
1	2009-09-23 03:35:00	0	NTA	3	1	4	P
1	2009-09-23 03:36:00	0	NTA	3	1	4	P
1	2009-09-23 03:37:00	0	NTA	3	1	4	P
1	2009-09-23 03:38:00	0	NTA	3	1	4	P
1	2009-09-23 03:39:00	0	NTA	3	1	4	P
1	2009-09-23 03:40:00	0	NTA	3	1	4	P
1	2009-09-23 03:41:00	0	NTA	3	1	4	P
1	2009-09-23 03:42:00	0	NTA	3	1	4	P
1	2009-09-23 03:43:00	0	NTA	3	1	4	P
1	2009-09-23 03:44:00	0	NTA	3	1	4	P
1	2009-09-23 03:45:00	0	NTA	3	1	4	P
1	2009-09-23 03:46:00	0	NTA	3	1	4	P
1	2009-09-23 03:47:00	0	NTA	3	1	4	P
1	2009-09-23 03:48:00	0	NTA	3	1	4	P
1	2009-09-23 03:49:00	62	NTA	3	1	4	P
1	2009-09-23 03:50:00	12	NTA	3	1	4	P
1	2009-09-23 03:51:00	374	NTA	3	1	4	P
1	2009-09-23 03:52:00	0	NTA	3	1	4	P
1	2009-09-23 03:53:00	0	NTA	3	1	4	P
1	2009-09-23 03:54:00	0	NTA	3	1	4	P
1	2009-09-23 03:55:00	0	NTA	3	1	4	P
1	2009-09-23 03:56:00	0	NTA	3	1	4	P
1	2009-09-23 03:57:00	0	NTA	3	1	4	P
1	2009-09-23 03:58:00	0	NTA	3	1	4	P
1	2009-09-23 03:59:00	0	NTA	3	1	4	P
1	2009-09-23 04:00:00	0	NTA	3	1	4	P
1	2009-09-23 04:01:00	0	NTA	4	1	4	P
1	2009-09-23 04:02:00	0	NTA	4	1	4	P
1	2009-09-23 04:03:00	0	NTA	4	1	4	P
1	2009-09-23 04:04:00	0	NTA	4	1	4	P
1	2009-09-23 04:05:00	0	NTA	4	1	4	P
1	2009-09-23 04:06:00	0	NTA	4	1	4	P
1	2009-09-23 04:07:00	0	NTA	4	1	4	P
1	2009-09-23 04:08:00	0	NTA	4	1	4	P
1	2009-09-23 04:09:00	0	NTA	4	1	4	P
1	2009-09-23 04:10:00	0	NTA	4	1	4	P
1	2009-09-23 04:11:00	0	NTA	4	1	4	P
1	2009-09-23 04:12:00	0	NTA	4	1	4	P
1	2009-09-23 04:13:00	0	NTA	4	1	4	P
1	2009-09-23 04:14:00	0	NTA	4	1	4	P
1	2009-09-23 04:15:00	0	NTA	4	1	4	P
1	2009-09-23 04:16:00	0	NTA	4	1	4	P
1	2009-09-23 04:17:00	0	NTA	4	1	4	P
1	2009-09-23 04:18:00	0	NTA	4	1	4	P
1	2009-09-23 04:19:00	0	NTA	4	1	4	P
1	2009-09-23 04:20:00	0	NTA	4	1	4	P
1	2009-09-23 04:21:00	0	NTA	4	1	4	P
1	2009-09-23 04:22:00	0	NTA	4	1	4	P
1	2009-09-23 04:23:00	0	NTA	4	1	4	P
1	2009-09-23 04:24:00	0	NTA	4	1	4	P
1	2009-09-23 04:25:00	0	NTA	4	1	4	P
1	2009-09-23 04:26:00	0	NTA	4	1	4	P
1	2009-09-23 04:27:00	0	NTA	4	1	4	P
1	2009-09-23 04:28:00	0	NTA	4	1	4	P
1	2009-09-23 04:29:00	0	NTA	4	1	4	P
1	2009-09-23 04:30:00	12	NTA	4	1	4	P
1	2009-09-23 04:31:00	0	NTA	4	1	4	P
1	2009-09-23 04:32:00	0	NTA	4	1	4	P
1	2009-09-23 04:33:00	0	NTA	4	1	4	P
1	2009-09-23 04:34:00	0	NTA	4	1	4	P
1	2009-09-23 04:35:00	0	NTA	4	1	4	P
1	2009-09-23 04:36:00	0	NTA	4	1	4	P
1	2009-09-23 04:37:00	0	NTA	4	1	4	P
1	2009-09-23 04:38:00	0	NTA	4	1	4	P
1	2009-09-23 04:39:00	0	NTA	4	1	4	P
1	2009-09-23 04:40:00	0	NTA	4	1	4	P
1	2009-09-23 04:41:00	0	NTA	4	1	4	P
1	2009-09-23 04:42:00	0	NTA	4	1	4	P
1	2009-09-23 04:43:00	0	NTA	4	1	4	P
1	2009-09-23 04:44:00	0	NTA	4	1	4	P
1	2009-09-23 04:45:00	0	NTA	4	1	4	P
1	2009-09-23 04:46:00	0	NTA	4	1	4	P
1	2009-09-23 04:47:00	0	NTA	4	1	4	P
1	2009-09-23 04:48:00	0	NTA	4	1	4	P
1	2009-09-23 04:49:00	0	NTA	4	1	4	P
1	2009-09-23 04:50:00	0	NTA	4	1	4	P
1	2009-09-23 04:51:00	0	NTA	4	1	4	P
1	2009-09-23 04:52:00	0	NTA	4	1	4	P
1	2009-09-23 04:53:00	0	NTA	4	1	4	P
1	2009-09-23 04:54:00	0	NTA	4	1	4	P
1	2009-09-23 04:55:00	0	NTA	4	1	4	P
1	2009-09-23 04:56:00	0	NTA	4	1	4	P
1	2009-09-23 04:57:00	0	NTA	4	1	4	P
1	2009-09-23 04:58:00	0	NTA	4	1	4	P
1	2009-09-23 04:59:00	0	NTA	4	1	4	P
1	2009-09-23 05:00:00	0	NTA	4	1	4	P
1	2009-09-23 05:01:00	0	NTA	5	1	4	P
1	2009-09-23 05:02:00	0	NTA	5	1	4	P
1	2009-09-23 05:03:00	0	NTA	5	1	4	P
1	2009-09-23 05:04:00	0	NTA	5	1	4	P
1	2009-09-23 05:05:00	37	NTA	5	1	4	P
1	2009-09-23 05:06:00	0	NTA	5	1	4	P
1	2009-09-23 05:07:00	0	NTA	5	1	4	P
1	2009-09-23 05:08:00	0	NTA	5	1	4	P
1	2009-09-23 05:09:00	0	NTA	5	1	4	P
1	2009-09-23 05:10:00	0	NTA	5	1	4	P
1	2009-09-23 05:11:00	0	NTA	5	1	4	P
1	2009-09-23 05:12:00	0	NTA	5	1	4	P
1	2009-09-23 05:13:00	0	NTA	5	1	4	P
1	2009-09-23 05:14:00	0	NTA	5	1	4	P
1	2009-09-23 05:15:00	0	NTA	5	1	4	P
1	2009-09-23 05:16:00	0	NTA	5	1	4	P
1	2009-09-23 05:17:00	25	NTA	5	1	4	P
1	2009-09-23 05:18:00	111	NTA	5	1	4	P
1	2009-09-23 05:19:00	0	NTA	5	1	4	P
1	2009-09-23 05:20:00	0	NTA	5	1	4	P
1	2009-09-23 05:21:00	0	NTA	5	1	4	P
1	2009-09-23 05:22:00	0	NTA	5	1	4	P
1	2009-09-23 05:23:00	0	NTA	5	1	4	P
1	2009-09-23 05:24:00	0	NTA	5	1	4	P
1	2009-09-23 05:25:00	0	NTA	5	1	4	P
1	2009-09-23 05:26:00	0	NTA	5	1	4	P
1	2009-09-23 05:27:00	0	NTA	5	1	4	P
1	2009-09-23 05:28:00	0	NTA	5	1	4	P
1	2009-09-23 05:29:00	0	NTA	5	1	4	P
1	2009-09-23 05:30:00	0	NTA	5	1	4	P
1	2009-09-23 05:31:00	0	NTA	5	1	4	P
1	2009-09-23 05:32:00	0	NTA	5	1	4	P
1	2009-09-23 05:33:00	0	NTA	5	1	4	P
1	2009-09-23 05:34:00	0	NTA	5	1	4	P
1	2009-09-23 05:35:00	0	NTA	5	1	4	P
1	2009-09-23 05:36:00	0	NTA	5	1	4	P
1	2009-09-23 05:37:00	0	NTA	5	1	4	P
1	2009-09-23 05:38:00	0	NTA	5	1	4	P
1	2009-09-23 05:39:00	0	NTA	5	1	4	P
1	2009-09-23 05:40:00	0	NTA	5	1	4	P
1	2009-09-23 05:41:00	0	NTA	5	1	4	P
1	2009-09-23 05:42:00	0	NTA	5	1	4	P
1	2009-09-23 05:43:00	0	NTA	5	1	4	P
1	2009-09-23 05:44:00	0	NTA	5	1	4	P
1	2009-09-23 05:45:00	0	NTA	5	1	4	P
1	2009-09-23 05:46:00	0	NTA	5	1	4	P
1	2009-09-23 05:47:00	37	NTA	5	1	4	P
1	2009-09-23 05:48:00	0	NTA	5	1	4	P
1	2009-09-23 05:49:00	0	NTA	5	1	4	P
1	2009-09-23 05:50:00	0	NTA	5	1	4	P
1	2009-09-23 05:51:00	0	NTA	5	1	4	P
1	2009-09-23 05:52:00	0	NTA	5	1	4	P
1	2009-09-23 05:53:00	0	NTA	5	1	4	P
1	2009-09-23 05:54:00	0	NTA	5	1	4	P
1	2009-09-23 05:55:00	0	NTA	5	1	4	P
1	2009-09-23 05:56:00	0	NTA	5	1	4	P
1	2009-09-23 05:57:00	0	NTA	5	1	4	P
1	2009-09-23 05:58:00	0	NTA	5	1	4	P
1	2009-09-23 05:59:00	0	NTA	5	1	4	P
1	2009-09-23 06:00:00	0	NTA	5	1	4	P
1	2009-09-23 06:01:00	0	NTA	6	1	4	P
1	2009-09-23 06:02:00	0	NTA	6	1	4	P
1	2009-09-23 06:03:00	0	NTA	6	1	4	P
1	2009-09-23 06:04:00	0	NTA	6	1	4	P
1	2009-09-23 06:05:00	0	NTA	6	1	4	P
1	2009-09-23 06:06:00	0	NTA	6	1	4	P
1	2009-09-23 06:07:00	0	NTA	6	1	4	P
1	2009-09-23 06:08:00	12	NTA	6	1	4	P
1	2009-09-23 06:09:00	0	NTA	6	1	4	P
1	2009-09-23 06:10:00	0	NTA	6	1	4	P
1	2009-09-23 06:11:00	0	NTA	6	1	4	P
1	2009-09-23 06:12:00	0	NTA	6	1	4	P
1	2009-09-23 06:13:00	0	NTA	6	1	4	P
1	2009-09-23 06:14:00	0	NTA	6	1	4	P
1	2009-09-23 06:15:00	0	NTA	6	1	4	P
1	2009-09-23 06:16:00	0	NTA	6	1	4	P
1	2009-09-23 06:17:00	0	NTA	6	1	4	P
1	2009-09-23 06:18:00	0	NTA	6	1	4	P
1	2009-09-23 06:19:00	12	NTA	6	1	4	P
1	2009-09-23 06:20:00	0	NTA	6	1	4	P
1	2009-09-23 06:21:00	0	NTA	6	1	4	P
1	2009-09-23 06:22:00	0	NTA	6	1	4	P
1	2009-09-23 06:23:00	0	NTA	6	1	4	P
1	2009-09-23 06:24:00	0	NTA	6	1	4	P
1	2009-09-23 06:25:00	0	NTA	6	1	4	P
1	2009-09-23 06:26:00	0	NTA	6	1	4	P
1	2009-09-23 06:27:00	0	NTA	6	1	4	P
1	2009-09-23 06:28:00	0	NTA	6	1	4	P
1	2009-09-23 06:29:00	0	NTA	6	1	4	P
1	2009-09-23 06:30:00	0	NTA	6	1	4	P
1	2009-09-23 06:31:00	0	DTA	6	1	4	P
1	2009-09-23 06:32:00	0	DTA	6	1	4	P
1	2009-09-23 06:33:00	0	DTA	6	1	4	P
1	2009-09-23 06:34:00	0	DTA	6	1	4	P
1	2009-09-23 06:35:00	0	DTA	6	1	4	P
1	2009-09-23 06:36:00	0	DTA	6	1	4	P
1	2009-09-23 06:37:00	0	DTA	6	1	4	P
1	2009-09-23 06:38:00	25	DTA	6	1	4	P
1	2009-09-23 06:39:00	25	DTA	6	1	4	P
1	2009-09-23 06:40:00	0	DTA	6	1	4	P
1	2009-09-23 06:41:00	0	DTA	6	1	4	P
1	2009-09-23 06:42:00	37	DTA	6	1	4	P
1	2009-09-23 06:43:00	0	DTA	6	1	4	P
1	2009-09-23 06:44:00	0	DTA	6	1	4	P
1	2009-09-23 06:45:00	0	DTA	6	1	4	P
1	2009-09-23 06:46:00	0	DTA	6	1	4	P
1	2009-09-23 06:47:00	0	DTA	6	1	4	P
1	2009-09-23 06:48:00	0	DTA	6	1	4	P
1	2009-09-23 06:49:00	0	DTA	6	1	4	P
1	2009-09-23 06:50:00	0	DTA	6	1	4	P
1	2009-09-23 06:51:00	0	DTA	6	1	4	P
1	2009-09-23 06:52:00	0	DTA	6	1	4	P
1	2009-09-23 06:53:00	0	DTA	6	1	4	P
1	2009-09-23 06:54:00	0	DTA	6	1	4	P
1	2009-09-23 06:55:00	0	DTA	6	1	4	P
1	2009-09-23 06:56:00	0	DTA	6	1	4	P
1	2009-09-23 06:57:00	0	DTA	6	1	4	P
1	2009-09-23 06:58:00	12	DTA	6	1	4	P
1	2009-09-23 06:59:00	0	DTA	6	1	4	P
1	2009-09-23 07:00:00	517	DTA	6	1	4	P
1	2009-09-23 07:01:00	0	DTA	7	1	4	P
1	2009-09-23 07:02:00	0	DTA	7	1	4	P
1	2009-09-23 07:03:00	0	DTA	7	1	4	P
1	2009-09-23 07:04:00	0	DTA	7	1	4	P
1	2009-09-23 07:05:00	12	DTA	7	1	4	P
1	2009-09-23 07:06:00	0	DTA	7	1	4	P
1	2009-09-23 07:07:00	160	DTA	7	1	4	P
1	2009-09-23 07:08:00	768	DTA	7	1	4	P
1	2009-09-23 07:09:00	702	DTA	7	1	4	P
1	2009-09-23 07:10:00	409	DTA	7	1	4	P
1	2009-09-23 07:11:00	409	DTA	7	1	4	P
1	2009-09-23 07:12:00	234	DTA	7	1	4	P
1	2009-09-23 07:13:00	175	DTA	7	1	4	P
1	2009-09-23 07:14:00	123	DTA	7	1	4	P
1	2009-09-23 07:15:00	62	DTA	7	1	4	P
1	2009-09-23 07:16:00	0	DTA	7	1	4	P
1	2009-09-23 07:17:00	0	DTA	7	1	4	P
1	2009-09-23 07:18:00	0	DTA	7	1	4	P
1	2009-09-23 07:19:00	0	DTA	7	1	4	P
1	2009-09-23 07:20:00	0	DTA	7	1	4	P
1	2009-09-23 07:21:00	0	DTA	7	1	4	P
1	2009-09-23 07:22:00	0	DTA	7	1	4	P
1	2009-09-23 07:23:00	0	DTA	7	1	4	P
1	2009-09-23 07:24:00	0	DTA	7	1	4	P
1	2009-09-23 07:25:00	37	DTA	7	1	4	P
1	2009-09-23 07:26:00	0	DTA	7	1	4	P
1	2009-09-23 07:27:00	0	DTA	7	1	4	P
1	2009-09-23 07:28:00	0	DTA	7	1	4	P
1	2009-09-23 07:29:00	0	DTA	7	1	4	P
1	2009-09-23 07:30:00	0	DTA	7	1	4	P
1	2009-09-23 07:31:00	0	DTA	7	1	4	P
1	2009-09-23 07:32:00	0	DTA	7	1	4	P
1	2009-09-23 07:33:00	0	DTA	7	1	4	P
1	2009-09-23 07:34:00	0	DTA	7	1	4	P
1	2009-09-23 07:35:00	0	DTA	7	1	4	P
1	2009-09-23 07:36:00	0	DTA	7	1	4	P
1	2009-09-23 07:37:00	0	DTA	7	1	4	P
1	2009-09-23 07:38:00	0	DTA	7	1	4	P
1	2009-09-23 07:39:00	0	DTA	7	1	4	P
1	2009-09-23 07:40:00	12	DTA	7	1	4	P
1	2009-09-23 07:41:00	357	DTA	7	1	4	P
1	2009-09-23 07:42:00	12	DTA	7	1	4	P
1	2009-09-23 07:43:00	0	DTA	7	1	4	P
1	2009-09-23 07:44:00	0	DTA	7	1	4	P
1	2009-09-23 07:45:00	0	DTA	7	1	4	P
1	2009-09-23 07:46:00	0	DTA	7	1	4	P
1	2009-09-23 07:47:00	0	DTA	7	1	4	P
1	2009-09-23 07:48:00	0	DTA	7	1	4	P
1	2009-09-23 07:49:00	0	DTA	7	1	4	P
1	2009-09-23 07:50:00	0	DTA	7	1	4	P
1	2009-09-23 07:51:00	0	DTA	7	1	4	P
1	2009-09-23 07:52:00	0	DTA	7	1	4	P
1	2009-09-23 07:53:00	0	DTA	7	1	4	P
1	2009-09-23 07:54:00	0	DTA	7	1	4	P
1	2009-09-23 07:55:00	0	DTA	7	1	4	P
1	2009-09-23 07:56:00	0	DTA	7	1	4	P
1	2009-09-23 07:57:00	12	DTA	7	1	4	P
1	2009-09-23 07:58:00	0	DTA	7	1	4	P
1	2009-09-23 07:59:00	190	DTA	7	1	4	P
1	2009-09-23 08:00:00	293	DTA	7	1	4	P
1	2009-09-23 08:01:00	37	DTA	8	1	4	P
1	2009-09-23 08:02:00	0	DTA	8	1	4	P
1	2009-09-23 08:03:00	0	DTA	8	1	4	P
1	2009-09-23 08:04:00	0	DTA	8	1	4	P
1	2009-09-23 08:05:00	0	DTA	8	1	4	P
1	2009-09-23 08:06:00	0	DTA	8	1	4	P
1	2009-09-23 08:07:00	0	DTA	8	1	4	P
1	2009-09-23 08:08:00	0	DTA	8	1	4	P
1	2009-09-23 08:09:00	0	DTA	8	1	4	P
1	2009-09-23 08:10:00	12	DTA	8	1	4	P
1	2009-09-23 08:11:00	0	DTA	8	1	4	P
1	2009-09-23 08:12:00	0	DTA	8	1	4	P
1	2009-09-23 08:13:00	0	DTA	8	1	4	P
1	2009-09-23 08:14:00	0	DTA	8	1	4	P
1	2009-09-23 08:15:00	12	DTA	8	1	4	P
1	2009-09-23 08:16:00	0	DTA	8	1	4	P
1	2009-09-23 08:17:00	0	DTA	8	1	4	P
1	2009-09-23 08:18:00	0	DTA	8	1	4	P
1	2009-09-23 08:19:00	0	DTA	8	1	4	P
1	2009-09-23 08:20:00	12	DTA	8	1	4	P
1	2009-09-23 08:21:00	0	DTA	8	1	4	P
1	2009-09-23 08:22:00	0	DTA	8	1	4	P
1	2009-09-23 08:23:00	12	DTA	8	1	4	P
1	2009-09-23 08:24:00	0	DTA	8	1	4	P
1	2009-09-23 08:25:00	0	DTA	8	1	4	P
1	2009-09-23 08:26:00	0	DTA	8	1	4	P
1	2009-09-23 08:27:00	0	DTA	8	1	4	P
1	2009-09-23 08:28:00	0	DTA	8	1	4	P
1	2009-09-23 08:29:00	0	DTA	8	1	4	P
1	2009-09-23 08:30:00	0	DTA	8	1	4	P
1	2009-09-23 08:31:00	0	DTA	8	1	4	P
1	2009-09-23 08:32:00	0	DTA	8	1	4	P
1	2009-09-23 08:33:00	0	DTA	8	1	4	P
1	2009-09-23 08:34:00	0	DTA	8	1	4	P
1	2009-09-23 08:35:00	0	DTA	8	1	4	P
1	2009-09-23 08:36:00	0	DTA	8	1	4	P
1	2009-09-23 08:37:00	0	DTA	8	1	4	P
1	2009-09-23 08:38:00	0	DTA	8	1	4	P
1	2009-09-23 08:39:00	12	DTA	8	1	4	P
1	2009-09-23 08:40:00	0	DTA	8	1	4	P
1	2009-09-23 08:41:00	12	DTA	8	1	4	P
1	2009-09-23 08:42:00	190	DTA	8	1	4	P
1	2009-09-23 08:43:00	25	DTA	8	1	4	P
1	2009-09-23 08:44:00	62	DTA	8	1	4	P
1	2009-09-23 08:45:00	249	DTA	8	1	4	P
1	2009-09-23 08:46:00	391	DTA	8	1	4	P
1	2009-09-23 08:47:00	123	DTA	8	1	4	P
1	2009-09-23 08:48:00	25	DTA	8	1	4	P
1	2009-09-23 08:49:00	0	DTA	8	1	4	P
1	2009-09-23 08:50:00	0	DTA	8	1	4	P
1	2009-09-23 08:51:00	0	DTA	8	1	4	P
1	2009-09-23 08:52:00	0	DTA	8	1	4	P
1	2009-09-23 08:53:00	0	DTA	8	1	4	P
1	2009-09-23 08:54:00	0	DTA	8	1	4	P
1	2009-09-23 08:55:00	111	DTA	8	1	4	P
1	2009-09-23 08:56:00	160	DTA	8	1	4	P
1	2009-09-23 08:57:00	12	DTA	8	1	4	P
1	2009-09-23 08:58:00	0	DTA	8	1	4	P
1	2009-09-23 08:59:00	0	DTA	8	1	4	P
1	2009-09-23 09:00:00	0	DTA	8	1	4	P
1	2009-09-23 09:01:00	0	DTA	9	1	4	P
1	2009-09-23 09:02:00	0	DTA	9	1	4	P
1	2009-09-23 09:03:00	0	DTA	9	1	4	P
1	2009-09-23 09:04:00	0	DTA	9	1	4	P
1	2009-09-23 09:05:00	0	DTA	9	1	4	P
1	2009-09-23 09:06:00	0	DTA	9	1	4	P
1	2009-09-23 09:07:00	0	DTA	9	1	4	P
1	2009-09-23 09:08:00	0	DTA	9	1	4	P
1	2009-09-23 09:09:00	0	DTA	9	1	4	P
1	2009-09-23 09:10:00	0	DTA	9	1	4	P
1	2009-09-23 09:11:00	0	DTA	9	1	4	P
1	2009-09-23 09:12:00	443	DTA	9	1	4	P
1	2009-09-23 09:13:00	37	DTA	9	1	4	P
1	2009-09-23 09:14:00	62	DTA	9	1	4	P
1	2009-09-23 09:15:00	12	DTA	9	1	4	P
1	2009-09-23 09:16:00	0	DTA	9	1	4	P
1	2009-09-23 09:17:00	86	DTA	9	1	4	P
1	2009-09-23 09:18:00	123	DTA	9	1	4	P
1	2009-09-23 09:19:00	49	DTA	9	1	4	P
1	2009-09-23 09:20:00	74	DTA	9	1	4	P
1	2009-09-23 09:21:00	37	DTA	9	1	4	P
1	2009-09-23 09:22:00	74	DTA	9	1	4	P
1	2009-09-23 09:23:00	123	DTA	9	1	4	P
1	2009-09-23 09:24:00	190	DTA	9	1	4	P
1	2009-09-23 09:25:00	98	DTA	9	1	4	P
1	2009-09-23 09:26:00	160	DTA	9	1	4	P
1	2009-09-23 09:27:00	148	DTA	9	1	4	P
1	2009-09-23 09:28:00	0	DTA	9	1	4	P
1	2009-09-23 09:29:00	0	DTA	9	1	4	P
1	2009-09-23 09:30:00	0	DTA	9	1	4	P
1	2009-09-23 09:31:00	0	DTA	9	1	4	P
1	2009-09-23 09:32:00	0	DTA	9	1	4	P
1	2009-09-23 09:33:00	12	DTA	9	1	4	P
1	2009-09-23 09:34:00	0	DTA	9	1	4	P
1	2009-09-23 09:35:00	0	DTA	9	1	4	P
1	2009-09-23 09:36:00	0	DTA	9	1	4	P
1	2009-09-23 09:37:00	12	DTA	9	1	4	P
1	2009-09-23 09:38:00	0	DTA	9	1	4	P
1	2009-09-23 09:39:00	0	DTA	9	1	4	P
1	2009-09-23 09:40:00	0	DTA	9	1	4	P
1	2009-09-23 09:41:00	0	DTA	9	1	4	P
1	2009-09-23 09:42:00	175	DTA	9	1	4	P
1	2009-09-23 09:43:00	219	DTA	9	1	4	P
1	2009-09-23 09:44:00	219	DTA	9	1	4	P
1	2009-09-23 09:45:00	160	DTA	9	1	4	P
1	2009-09-23 09:46:00	74	DTA	9	1	4	P
1	2009-09-23 09:47:00	0	DTA	9	1	4	P
1	2009-09-23 09:48:00	0	DTA	9	1	4	P
1	2009-09-23 09:49:00	0	DTA	9	1	4	P
1	2009-09-23 09:50:00	0	DTA	9	1	4	P
1	2009-09-23 09:51:00	0	DTA	9	1	4	P
1	2009-09-23 09:52:00	0	DTA	9	1	4	P
1	2009-09-23 09:53:00	0	DTA	9	1	4	P
1	2009-09-23 09:54:00	0	DTA	9	1	4	P
1	2009-09-23 09:55:00	0	DTA	9	1	4	P
1	2009-09-23 09:56:00	0	DTA	9	1	4	P
1	2009-09-23 09:57:00	0	DTA	9	1	4	P
1	2009-09-23 09:58:00	0	DTA	9	1	4	P
1	2009-09-23 09:59:00	148	DTA	9	1	4	P
1	2009-09-23 10:00:00	111	DTA	9	1	4	P
1	2009-09-23 10:01:00	86	DTA	10	1	4	P
1	2009-09-23 10:02:00	74	DTA	10	1	4	P
1	2009-09-23 10:03:00	0	DTA	10	1	4	P
1	2009-09-23 10:04:00	111	DTA	10	1	4	P
1	2009-09-23 10:05:00	111	DTA	10	1	4	P
1	2009-09-23 10:06:00	98	DTA	10	1	4	P
1	2009-09-23 10:07:00	123	DTA	10	1	4	P
1	2009-09-23 10:08:00	135	DTA	10	1	4	P
1	2009-09-23 10:09:00	74	DTA	10	1	4	P
1	2009-09-23 10:10:00	62	DTA	10	1	4	P
1	2009-09-23 10:11:00	25	DTA	10	1	4	P
1	2009-09-23 10:12:00	0	DTA	10	1	4	P
1	2009-09-23 10:13:00	0	DTA	10	1	4	P
1	2009-09-23 10:14:00	0	DTA	10	1	4	P
1	2009-09-23 10:15:00	0	DTA	10	1	4	P
1	2009-09-23 10:16:00	0	DTA	10	1	4	P
1	2009-09-23 10:17:00	0	DTA	10	1	4	P
1	2009-09-23 10:18:00	0	DTA	10	1	4	P
1	2009-09-23 10:19:00	0	DTA	10	1	4	P
1	2009-09-23 10:20:00	25	DTA	10	1	4	P
1	2009-09-23 10:21:00	0	DTA	10	1	4	P
1	2009-09-23 10:22:00	0	DTA	10	1	4	P
1	2009-09-23 10:23:00	0	DTA	10	1	4	P
1	2009-09-23 10:24:00	0	DTA	10	1	4	P
1	2009-09-23 10:25:00	0	DTA	10	1	4	P
1	2009-09-23 10:26:00	0	DTA	10	1	4	P
1	2009-09-23 10:27:00	0	DTA	10	1	4	P
1	2009-09-23 10:28:00	0	DTA	10	1	4	P
1	2009-09-23 10:29:00	0	DTA	10	1	4	P
1	2009-09-23 10:30:00	0	DTA	10	1	4	P
1	2009-09-23 10:31:00	0	DTA	10	1	4	P
1	2009-09-23 10:32:00	0	DTA	10	1	4	P
1	2009-09-23 10:33:00	0	DTA	10	1	4	P
1	2009-09-23 10:34:00	0	DTA	10	1	4	P
1	2009-09-23 10:35:00	0	DTA	10	1	4	P
1	2009-09-23 10:36:00	0	DTA	10	1	4	P
1	2009-09-23 10:37:00	0	DTA	10	1	4	P
1	2009-09-23 10:38:00	0	DTA	10	1	4	P
1	2009-09-23 10:39:00	0	DTA	10	1	4	P
1	2009-09-23 10:40:00	0	DTA	10	1	4	P
1	2009-09-23 10:41:00	0	DTA	10	1	4	P
1	2009-09-23 10:42:00	0	DTA	10	1	4	P
1	2009-09-23 10:43:00	0	DTA	10	1	4	P
1	2009-09-23 10:44:00	0	DTA	10	1	4	P
1	2009-09-23 10:45:00	98	DTA	10	1	4	P
1	2009-09-23 10:46:00	0	DTA	10	1	4	P
1	2009-09-23 10:47:00	219	DTA	10	1	4	P
1	2009-09-23 10:48:00	25	DTA	10	1	4	P
1	2009-09-23 10:49:00	12	DTA	10	1	4	P
1	2009-09-23 10:50:00	0	DTA	10	1	4	P
1	2009-09-23 10:51:00	0	DTA	10	1	4	P
1	2009-09-23 10:52:00	0	DTA	10	1	4	P
1	2009-09-23 10:53:00	0	DTA	10	1	4	P
1	2009-09-23 10:54:00	0	DTA	10	1	4	P
1	2009-09-23 10:55:00	0	DTA	10	1	4	P
1	2009-09-23 10:56:00	0	DTA	10	1	4	P
1	2009-09-23 10:57:00	0	DTA	10	1	4	P
1	2009-09-23 10:58:00	0	DTA	10	1	4	P
1	2009-09-23 10:59:00	0	DTA	10	1	4	P
1	2009-09-23 11:00:00	0	DTA	10	1	4	P
1	2009-09-23 11:01:00	0	DTA	11	1	4	P
1	2009-09-23 11:02:00	0	DTA	11	1	4	P
1	2009-09-23 11:03:00	0	DTA	11	1	4	P
1	2009-09-23 11:04:00	0	DTA	11	1	4	P
1	2009-09-23 11:05:00	0	DTA	11	1	4	P
1	2009-09-23 11:06:00	234	DTA	11	1	4	P
1	2009-09-23 11:07:00	111	DTA	11	1	4	P
1	2009-09-23 11:08:00	0	DTA	11	1	4	P
1	2009-09-23 11:09:00	0	DTA	11	1	4	P
1	2009-09-23 11:10:00	0	DTA	11	1	4	P
1	2009-09-23 11:11:00	478	DTA	11	1	4	P
1	2009-09-23 11:12:00	0	DTA	11	1	4	P
1	2009-09-23 11:13:00	0	DTA	11	1	4	P
1	2009-09-23 11:14:00	0	DTA	11	1	4	P
1	2009-09-23 11:15:00	25	DTA	11	1	4	P
1	2009-09-23 11:16:00	0	DTA	11	1	4	P
1	2009-09-23 11:17:00	0	DTA	11	1	4	P
1	2009-09-23 11:18:00	0	DTA	11	1	4	P
1	2009-09-23 11:19:00	0	DTA	11	1	4	P
1	2009-09-23 11:20:00	12	DTA	11	1	4	P
1	2009-09-23 11:21:00	0	DTA	11	1	4	P
1	2009-09-23 11:22:00	0	DTA	11	1	4	P
1	2009-09-23 11:23:00	0	DTA	11	1	4	P
1	2009-09-23 11:24:00	0	DTA	11	1	4	P
1	2009-09-23 11:25:00	0	DTA	11	1	4	P
1	2009-09-23 11:26:00	0	DTA	11	1	4	P
1	2009-09-23 11:27:00	0	DTA	11	1	4	P
1	2009-09-23 11:28:00	0	DTA	11	1	4	P
1	2009-09-23 11:29:00	0	DTA	11	1	4	P
1	2009-09-23 11:30:00	0	DTA	11	1	4	P
1	2009-09-23 11:31:00	0	DTA	11	1	4	P
1	2009-09-23 11:32:00	37	DTA	11	1	4	P
1	2009-09-23 11:33:00	12	DTA	11	1	4	P
1	2009-09-23 11:34:00	12	DTA	11	1	4	P
1	2009-09-23 11:35:00	0	DTA	11	1	4	P
1	2009-09-23 11:36:00	0	DTA	11	1	4	P
1	2009-09-23 11:37:00	0	DTA	11	1	4	P
1	2009-09-23 11:38:00	0	DTA	11	1	4	P
1	2009-09-23 11:39:00	62	DTA	11	1	4	P
1	2009-09-23 11:40:00	308	DTA	11	1	4	P
1	2009-09-23 11:41:00	0	DTA	11	1	4	P
1	2009-09-23 11:42:00	0	DTA	11	1	4	P
1	2009-09-23 11:43:00	0	DTA	11	1	4	P
1	2009-09-23 11:44:00	0	DTA	11	1	4	P
1	2009-09-23 11:45:00	0	DTA	11	1	4	P
1	2009-09-23 11:46:00	0	DTA	11	1	4	P
1	2009-09-23 11:47:00	0	DTA	11	1	4	P
1	2009-09-23 11:48:00	190	DTA	11	1	4	P
1	2009-09-23 11:49:00	25	DTA	11	1	4	P
1	2009-09-23 11:50:00	123	DTA	11	1	4	P
1	2009-09-23 11:51:00	0	DTA	11	1	4	P
1	2009-09-23 11:52:00	0	DTA	11	1	4	P
1	2009-09-23 11:53:00	0	DTA	11	1	4	P
1	2009-09-23 11:54:00	0	DTA	11	1	4	P
1	2009-09-23 11:55:00	0	DTA	11	1	4	P
1	2009-09-23 11:56:00	0	DTA	11	1	4	P
1	2009-09-23 11:57:00	0	DTA	11	1	4	P
1	2009-09-23 11:58:00	12	DTA	11	1	4	P
1	2009-09-23 11:59:00	0	DTA	11	1	4	P
1	2009-09-23 12:00:00	0	DTA	11	1	4	P
1	2009-09-23 12:01:00	0	DTA	12	1	4	P
1	2009-09-23 12:02:00	0	DTA	12	1	4	P
1	2009-09-23 12:03:00	0	DTA	12	1	4	P
1	2009-09-23 12:04:00	0	DTA	12	1	4	P
1	2009-09-23 12:05:00	0	DTA	12	1	4	P
1	2009-09-23 12:06:00	0	DTA	12	1	4	P
1	2009-09-23 12:07:00	12	DTA	12	1	4	P
1	2009-09-23 12:08:00	0	DTA	12	1	4	P
1	2009-09-23 12:09:00	0	DTA	12	1	4	P
1	2009-09-23 12:10:00	0	DTA	12	1	4	P
1	2009-09-23 12:11:00	0	DTA	12	1	4	P
1	2009-09-23 12:12:00	12	DTA	12	1	4	P
1	2009-09-23 12:13:00	25	DTA	12	1	4	P
1	2009-09-23 12:14:00	0	DTA	12	1	4	P
1	2009-09-23 12:15:00	0	DTA	12	1	4	P
1	2009-09-23 12:16:00	12	DTA	12	1	4	P
1	2009-09-23 12:17:00	0	DTA	12	1	4	P
1	2009-09-23 12:18:00	12	DTA	12	1	4	P
1	2009-09-23 12:19:00	12	DTA	12	1	4	P
1	2009-09-23 12:20:00	0	DTA	12	1	4	P
1	2009-09-23 12:21:00	0	DTA	12	1	4	P
1	2009-09-23 12:22:00	0	DTA	12	1	4	P
1	2009-09-23 12:23:00	0	DTA	12	1	4	P
1	2009-09-23 12:24:00	0	DTA	12	1	4	P
1	2009-09-23 12:25:00	0	DTA	12	1	4	P
1	2009-09-23 12:26:00	0	DTA	12	1	4	P
1	2009-09-23 12:27:00	0	DTA	12	1	4	P
1	2009-09-23 12:28:00	0	DTA	12	1	4	P
1	2009-09-23 12:29:00	0	DTA	12	1	4	P
1	2009-09-23 12:30:00	0	DTA	12	1	4	P
1	2009-09-23 12:31:00	0	DTA	12	1	4	P
1	2009-09-23 12:32:00	0	DTA	12	1	4	P
1	2009-09-23 12:33:00	0	DTA	12	1	4	P
1	2009-09-23 12:34:00	0	DTA	12	1	4	P
1	2009-09-23 12:35:00	0	DTA	12	1	4	P
1	2009-09-23 12:36:00	0	DTA	12	1	4	P
1	2009-09-23 12:37:00	0	DTA	12	1	4	P
1	2009-09-23 12:38:00	0	DTA	12	1	4	P
1	2009-09-23 12:39:00	0	DTA	12	1	4	P
1	2009-09-23 12:40:00	0	DTA	12	1	4	P
1	2009-09-23 12:41:00	0	DTA	12	1	4	P
1	2009-09-23 12:42:00	0	DTA	12	1	4	P
1	2009-09-23 12:43:00	0	DTA	12	1	4	P
1	2009-09-23 12:44:00	0	DTA	12	1	4	P
1	2009-09-23 12:45:00	0	DTA	12	1	4	P
1	2009-09-23 12:46:00	0	DTA	12	1	4	P
1	2009-09-23 12:47:00	0	DTA	12	1	4	P
1	2009-09-23 12:48:00	0	DTA	12	1	4	P
1	2009-09-23 12:49:00	0	DTA	12	1	4	P
1	2009-09-23 12:50:00	0	DTA	12	1	4	P
1	2009-09-23 12:51:00	0	DTA	12	1	4	P
1	2009-09-23 12:52:00	0	DTA	12	1	4	P
1	2009-09-23 12:53:00	0	DTA	12	1	4	P
1	2009-09-23 12:54:00	123	DTA	12	1	4	P
1	2009-09-23 12:55:00	204	DTA	12	1	4	P
1	2009-09-23 12:56:00	0	DTA	12	1	4	P
1	2009-09-23 12:57:00	0	DTA	12	1	4	P
1	2009-09-23 12:58:00	12	DTA	12	1	4	P
1	2009-09-23 12:59:00	12	DTA	12	1	4	P
1	2009-09-23 13:00:00	0	DTA	12	1	4	P
1	2009-09-23 13:01:00	0	DTA	13	1	4	P
1	2009-09-23 13:02:00	0	DTA	13	1	4	P
1	2009-09-23 13:03:00	0	DTA	13	1	4	P
1	2009-09-23 13:04:00	0	DTA	13	1	4	P
1	2009-09-23 13:05:00	0	DTA	13	1	4	P
1	2009-09-23 13:06:00	0	DTA	13	1	4	P
1	2009-09-23 13:07:00	0	DTA	13	1	4	P
1	2009-09-23 13:08:00	0	DTA	13	1	4	P
1	2009-09-23 13:09:00	0	DTA	13	1	4	P
1	2009-09-23 13:10:00	0	DTA	13	1	4	P
1	2009-09-23 13:11:00	0	DTA	13	1	4	P
1	2009-09-23 13:12:00	0	DTA	13	1	4	P
1	2009-09-23 13:13:00	0	DTA	13	1	4	P
1	2009-09-23 13:14:00	0	DTA	13	1	4	P
1	2009-09-23 13:15:00	0	DTA	13	1	4	P	Peak DTA
1	2009-09-23 13:16:00	0	DTA	13	1	4	P	Peak DTA
1	2009-09-23 13:17:00	0	DTA	13	1	4	P	Peak DTA
1	2009-09-23 13:18:00	0	DTA	13	1	4	P	Peak DTA
1	2009-09-23 13:19:00	0	DTA	13	1	4	P	Peak DTA
1	2009-09-23 13:20:00	0	DTA	13	1	4	P	Peak DTA
1	2009-09-23 13:21:00	0	DTA	13	1	4	P	Peak DTA
1	2009-09-23 13:22:00	0	DTA	13	1	4	P	Peak DTA
1	2009-09-23 13:23:00	0	DTA	13	1	4	P	Peak DTA
1	2009-09-23 13:24:00	0	DTA	13	1	4	P	Peak DTA
1	2009-09-23 13:25:00	0	DTA	13	1	4	P	Peak DTA
1	2009-09-23 13:26:00	0	DTA	13	1	4	P	Peak DTA
1	2009-09-23 13:27:00	0	DTA	13	1	4	P	Peak DTA
1	2009-09-23 13:28:00	0	DTA	13	1	4	P	Peak DTA
1	2009-09-23 13:29:00	0	DTA	13	1	4	P	Peak DTA
1	2009-09-23 13:30:00	0	DTA	13	1	4	P	Peak DTA
1	2009-09-23 13:31:00	0	DTA	13	1	4	P	Peak DTA
1	2009-09-23 13:32:00	12	DTA	13	1	4	P	Peak DTA
1	2009-09-23 13:33:00	0	DTA	13	1	4	P	Peak DTA
1	2009-09-23 13:34:00	0	DTA	13	1	4	P	Peak DTA
1	2009-09-23 13:35:00	0	DTA	13	1	4	P	Peak DTA
1	2009-09-23 13:36:00	12	DTA	13	1	4	P	Peak DTA
1	2009-09-23 13:37:00	0	DTA	13	1	4	P	Peak DTA
1	2009-09-23 13:38:00	0	DTA	13	1	4	P	Peak DTA
1	2009-09-23 13:39:00	0	DTA	13	1	4	P	Peak DTA
1	2009-09-23 13:40:00	0	DTA	13	1	4	P	Peak DTA
1	2009-09-23 13:41:00	0	DTA	13	1	4	P	Peak DTA
1	2009-09-23 13:42:00	0	DTA	13	1	4	P	Peak DTA
1	2009-09-23 13:43:00	0	DTA	13	1	4	P	Peak DTA
1	2009-09-23 13:44:00	62	DTA	13	1	4	P	Peak DTA
1	2009-09-23 13:45:00	12	DTA	13	1	4	P	Peak DTA
1	2009-09-23 13:46:00	12	DTA	13	1	4	P	Peak DTA
1	2009-09-23 13:47:00	0	DTA	13	1	4	P	Peak DTA
1	2009-09-23 13:48:00	0	DTA	13	1	4	P	Peak DTA
1	2009-09-23 13:49:00	0	DTA	13	1	4	P	Peak DTA
1	2009-09-23 13:50:00	0	DTA	13	1	4	P	Peak DTA
1	2009-09-23 13:51:00	0	DTA	13	1	4	P	Peak DTA
1	2009-09-23 13:52:00	0	DTA	13	1	4	P	Peak DTA
1	2009-09-23 13:53:00	0	DTA	13	1	4	P	Peak DTA
1	2009-09-23 13:54:00	0	DTA	13	1	4	P	Peak DTA
1	2009-09-23 13:55:00	0	DTA	13	1	4	P	Peak DTA
1	2009-09-23 13:56:00	0	DTA	13	1	4	P	Peak DTA
1	2009-09-23 13:57:00	0	DTA	13	1	4	P	Peak DTA
1	2009-09-23 13:58:00	0	DTA	13	1	4	P	Peak DTA
1	2009-09-23 13:59:00	0	DTA	13	1	4	P	Peak DTA
1	2009-09-23 14:00:00	0	DTA	13	1	4	P	Peak DTA
1	2009-09-23 14:01:00	0	DTA	14	1	4	P	Peak DTA
1	2009-09-23 14:02:00	0	DTA	14	1	4	P	Peak DTA
1	2009-09-23 14:03:00	0	DTA	14	1	4	P	Peak DTA
1	2009-09-23 14:04:00	0	DTA	14	1	4	P	Peak DTA
1	2009-09-23 14:05:00	0	DTA	14	1	4	P	Peak DTA
1	2009-09-23 14:06:00	0	DTA	14	1	4	P	Peak DTA
1	2009-09-23 14:07:00	0	DTA	14	1	4	P	Peak DTA
1	2009-09-23 14:08:00	0	DTA	14	1	4	P	Peak DTA
1	2009-09-23 14:09:00	0	DTA	14	1	4	P	Peak DTA
1	2009-09-23 14:10:00	0	DTA	14	1	4	P	Peak DTA
1	2009-09-23 14:11:00	0	DTA	14	1	4	P	Peak DTA
1	2009-09-23 14:12:00	0	DTA	14	1	4	P	Peak DTA
1	2009-09-23 14:13:00	0	DTA	14	1	4	P	Peak DTA
1	2009-09-23 14:14:00	0	DTA	14	1	4	P	Peak DTA
1	2009-09-23 14:15:00	0	DTA	14	1	4	P	Peak DTA
1	2009-09-23 14:16:00	12	DTA	14	1	4	P	Peak DTA
1	2009-09-23 14:17:00	62	DTA	14	1	4	P	Peak DTA
1	2009-09-23 14:18:00	0	DTA	14	1	4	P	Peak DTA
1	2009-09-23 14:19:00	0	DTA	14	1	4	P	Peak DTA
1	2009-09-23 14:20:00	0	DTA	14	1	4	P	Peak DTA
1	2009-09-23 14:21:00	0	DTA	14	1	4	P	Peak DTA
1	2009-09-23 14:22:00	0	DTA	14	1	4	P	Peak DTA
1	2009-09-23 14:23:00	0	DTA	14	1	4	P	Peak DTA
1	2009-09-23 14:24:00	0	DTA	14	1	4	P	Peak DTA
1	2009-09-23 14:25:00	0	DTA	14	1	4	P	Peak DTA
1	2009-09-23 14:26:00	0	DTA	14	1	4	P	Peak DTA
1	2009-09-23 14:27:00	0	DTA	14	1	4	P	Peak DTA
1	2009-09-23 14:28:00	0	DTA	14	1	4	P	Peak DTA
1	2009-09-23 14:29:00	0	DTA	14	1	4	P	Peak DTA
1	2009-09-23 14:30:00	0	DTA	14	1	4	P	Peak DTA
1	2009-09-23 14:31:00	0	DTA	14	1	4	P	Peak DTA
1	2009-09-23 14:32:00	0	DTA	14	1	4	P	Peak DTA
1	2009-09-23 14:33:00	0	DTA	14	1	4	P	Peak DTA
1	2009-09-23 14:34:00	0	DTA	14	1	4	P	Peak DTA
1	2009-09-23 14:35:00	0	DTA	14	1	4	P	Peak DTA
1	2009-09-23 14:36:00	0	DTA	14	1	4	P	Peak DTA
1	2009-09-23 14:37:00	0	DTA	14	1	4	P	Peak DTA
1	2009-09-23 14:38:00	0	DTA	14	1	4	P	Peak DTA
1	2009-09-23 14:39:00	0	DTA	14	1	4	P	Peak DTA
1	2009-09-23 14:40:00	0	DTA	14	1	4	P	Peak DTA
1	2009-09-23 14:41:00	0	DTA	14	1	4	P	Peak DTA
1	2009-09-23 14:42:00	0	DTA	14	1	4	P	Peak DTA
1	2009-09-23 14:43:00	0	DTA	14	1	4	P	Peak DTA
1	2009-09-23 14:44:00	0	DTA	14	1	4	P	Peak DTA
1	2009-09-23 14:45:00	0	DTA	14	1	4	P	Peak DTA
1	2009-09-23 14:46:00	0	DTA	14	1	4	P	Peak DTA
1	2009-09-23 14:47:00	0	DTA	14	1	4	P	Peak DTA
1	2009-09-23 14:48:00	0	DTA	14	1	4	P	Peak DTA
1	2009-09-23 14:49:00	0	DTA	14	1	4	P	Peak DTA
1	2009-09-23 14:50:00	0	DTA	14	1	4	P	Peak DTA
1	2009-09-23 14:51:00	0	DTA	14	1	4	P	Peak DTA
1	2009-09-23 14:52:00	0	DTA	14	1	4	P	Peak DTA
1	2009-09-23 14:53:00	0	DTA	14	1	4	P	Peak DTA
1	2009-09-23 14:54:00	0	DTA	14	1	4	P	Peak DTA
1	2009-09-23 14:55:00	0	DTA	14	1	4	P	Peak DTA
1	2009-09-23 14:56:00	0	DTA	14	1	4	P	Peak DTA
1	2009-09-23 14:57:00	0	DTA	14	1	4	P	Peak DTA
1	2009-09-23 14:58:00	0	DTA	14	1	4	P	Peak DTA
1	2009-09-23 14:59:00	0	DTA	14	1	4	P	Peak DTA
1	2009-09-23 15:00:00	0	DTA	14	1	4	P	Peak DTA
1	2009-09-23 15:01:00	0	DTA	15	1	4	P	Peak DTA
1	2009-09-23 15:02:00	0	DTA	15	1	4	P	Peak DTA
1	2009-09-23 15:03:00	0	DTA	15	1	4	P	Peak DTA
1	2009-09-23 15:04:00	0	DTA	15	1	4	P	Peak DTA
1	2009-09-23 15:05:00	0	DTA	15	1	4	P	Peak DTA
1	2009-09-23 15:06:00	0	DTA	15	1	4	P	Peak DTA
1	2009-09-23 15:07:00	0	DTA	15	1	4	P	Peak DTA
1	2009-09-23 15:08:00	0	DTA	15	1	4	P	Peak DTA
1	2009-09-23 15:09:00	0	DTA	15	1	4	P	Peak DTA
1	2009-09-23 15:10:00	0	DTA	15	1	4	P	Peak DTA
1	2009-09-23 15:11:00	0	DTA	15	1	4	P	Peak DTA
1	2009-09-23 15:12:00	0	DTA	15	1	4	P	Peak DTA
1	2009-09-23 15:13:00	0	DTA	15	1	4	P	Peak DTA
1	2009-09-23 15:14:00	0	DTA	15	1	4	P	Peak DTA
1	2009-09-23 15:15:00	0	DTA	15	1	4	P	Peak DTA
1	2009-09-23 15:16:00	0	DTA	15	1	4	P	Peak DTA
1	2009-09-23 15:17:00	0	DTA	15	1	4	P	Peak DTA
1	2009-09-23 15:18:00	0	DTA	15	1	4	P	Peak DTA
1	2009-09-23 15:19:00	0	DTA	15	1	4	P	Peak DTA
1	2009-09-23 15:20:00	0	DTA	15	1	4	P	Peak DTA
1	2009-09-23 15:21:00	0	DTA	15	1	4	P	Peak DTA
1	2009-09-23 15:22:00	0	DTA	15	1	4	P	Peak DTA
1	2009-09-23 15:23:00	0	DTA	15	1	4	P	Peak DTA
1	2009-09-23 15:24:00	12	DTA	15	1	4	P	Peak DTA
1	2009-09-23 15:25:00	0	DTA	15	1	4	P	Peak DTA
1	2009-09-23 15:26:00	0	DTA	15	1	4	P	Peak DTA
1	2009-09-23 15:27:00	0	DTA	15	1	4	P	Peak DTA
1	2009-09-23 15:28:00	0	DTA	15	1	4	P	Peak DTA
1	2009-09-23 15:29:00	0	DTA	15	1	4	P	Peak DTA
1	2009-09-23 15:30:00	0	DTA	15	1	4	P	Peak DTA
1	2009-09-23 15:31:00	0	DTA	15	1	4	P	Peak DTA
1	2009-09-23 15:32:00	0	DTA	15	1	4	P	Peak DTA
1	2009-09-23 15:33:00	0	DTA	15	1	4	P	Peak DTA
1	2009-09-23 15:34:00	0	DTA	15	1	4	P	Peak DTA
1	2009-09-23 15:35:00	0	DTA	15	1	4	P	Peak DTA
1	2009-09-23 15:36:00	0	DTA	15	1	4	P	Peak DTA
1	2009-09-23 15:37:00	0	DTA	15	1	4	P	Peak DTA
1	2009-09-23 15:38:00	0	DTA	15	1	4	P	Peak DTA
1	2009-09-23 15:39:00	0	DTA	15	1	4	P	Peak DTA
1	2009-09-23 15:40:00	0	DTA	15	1	4	P	Peak DTA
1	2009-09-23 15:41:00	86	DTA	15	1	4	P	Peak DTA
1	2009-09-23 15:42:00	0	DTA	15	1	4	P	Peak DTA
1	2009-09-23 15:43:00	0	DTA	15	1	4	P	Peak DTA
1	2009-09-23 15:44:00	0	DTA	15	1	4	P	Peak DTA
1	2009-09-23 15:45:00	0	DTA	15	1	4	P	Peak DTA
1	2009-09-23 15:46:00	0	DTA	15	1	4	P	Peak DTA
1	2009-09-23 15:47:00	0	DTA	15	1	4	P	Peak DTA
1	2009-09-23 15:48:00	0	DTA	15	1	4	P	Peak DTA
1	2009-09-23 15:49:00	0	DTA	15	1	4	P	Peak DTA
1	2009-09-23 15:50:00	0	DTA	15	1	4	P	Peak DTA
1	2009-09-23 15:51:00	98	DTA	15	1	4	P	Peak DTA
1	2009-09-23 15:52:00	0	DTA	15	1	4	P	Peak DTA
1	2009-09-23 15:53:00	0	DTA	15	1	4	P	Peak DTA
1	2009-09-23 15:54:00	0	DTA	15	1	4	P	Peak DTA
1	2009-09-23 15:55:00	0	DTA	15	1	4	P	Peak DTA
1	2009-09-23 15:56:00	0	DTA	15	1	4	P	Peak DTA
1	2009-09-23 15:57:00	0	DTA	15	1	4	P	Peak DTA
1	2009-09-23 15:58:00	0	DTA	15	1	4	P	Peak DTA
1	2009-09-23 15:59:00	0	DTA	15	1	4	P	Peak DTA
1	2009-09-23 16:00:00	0	DTA	15	1	4	P	Peak DTA
1	2009-09-23 16:01:00	0	DTA	16	1	4	P	Peak DTA
1	2009-09-23 16:02:00	0	DTA	16	1	4	P	Peak DTA
1	2009-09-23 16:03:00	0	DTA	16	1	4	P	Peak DTA
1	2009-09-23 16:04:00	0	DTA	16	1	4	P	Peak DTA
1	2009-09-23 16:05:00	0	DTA	16	1	4	P	Peak DTA
1	2009-09-23 16:06:00	0	DTA	16	1	4	P	Peak DTA
1	2009-09-23 16:07:00	0	DTA	16	1	4	P	Peak DTA
1	2009-09-23 16:08:00	0	DTA	16	1	4	P	Peak DTA
1	2009-09-23 16:09:00	0	DTA	16	1	4	P	Peak DTA
1	2009-09-23 16:10:00	0	DTA	16	1	4	P	Peak DTA
1	2009-09-23 16:11:00	0	DTA	16	1	4	P	Peak DTA
1	2009-09-23 16:12:00	0	DTA	16	1	4	P	Peak DTA
1	2009-09-23 16:13:00	0	DTA	16	1	4	P	Peak DTA
1	2009-09-23 16:14:00	0	DTA	16	1	4	P	Peak DTA
1	2009-09-23 16:15:00	12	DTA	16	1	4	P	Peak DTA
1	2009-09-23 16:16:00	0	DTA	16	1	4	P	Peak DTA
1	2009-09-23 16:17:00	0	DTA	16	1	4	P	Peak DTA
1	2009-09-23 16:18:00	0	DTA	16	1	4	P	Peak DTA
1	2009-09-23 16:19:00	0	DTA	16	1	4	P	Peak DTA
1	2009-09-23 16:20:00	0	DTA	16	1	4	P	Peak DTA
1	2009-09-23 16:21:00	0	DTA	16	1	4	P	Peak DTA
1	2009-09-23 16:22:00	0	DTA	16	1	4	P	Peak DTA
1	2009-09-23 16:23:00	0	DTA	16	1	4	P	Peak DTA
1	2009-09-23 16:24:00	0	DTA	16	1	4	P	Peak DTA
1	2009-09-23 16:25:00	0	DTA	16	1	4	P	Peak DTA
1	2009-09-23 16:26:00	0	DTA	16	1	4	P	Peak DTA
1	2009-09-23 16:27:00	0	DTA	16	1	4	P	Peak DTA
1	2009-09-23 16:28:00	0	DTA	16	1	4	P	Peak DTA
1	2009-09-23 16:29:00	0	DTA	16	1	4	P	Peak DTA
1	2009-09-23 16:30:00	0	DTA	16	1	4	P	Peak DTA
1	2009-09-23 16:31:00	0	DTA	16	1	4	P	Peak DTA
1	2009-09-23 16:32:00	0	DTA	16	1	4	P	Peak DTA
1	2009-09-23 16:33:00	0	DTA	16	1	4	P	Peak DTA
1	2009-09-23 16:34:00	0	DTA	16	1	4	P	Peak DTA
1	2009-09-23 16:35:00	0	DTA	16	1	4	P	Peak DTA
1	2009-09-23 16:36:00	0	DTA	16	1	4	P	Peak DTA
1	2009-09-23 16:37:00	0	DTA	16	1	4	P	Peak DTA
1	2009-09-23 16:38:00	0	DTA	16	1	4	P	Peak DTA
1	2009-09-23 16:39:00	0	DTA	16	1	4	P	Peak DTA
1	2009-09-23 16:40:00	0	DTA	16	1	4	P	Peak DTA
1	2009-09-23 16:41:00	0	DTA	16	1	4	P	Peak DTA
1	2009-09-23 16:42:00	0	DTA	16	1	4	P	Peak DTA
1	2009-09-23 16:43:00	0	DTA	16	1	4	P	Peak DTA
1	2009-09-23 16:44:00	0	DTA	16	1	4	P	Peak DTA
1	2009-09-23 16:45:00	0	DTA	16	1	4	P	Peak DTA
1	2009-09-23 16:46:00	0	DTA	16	1	4	P	Peak DTA
1	2009-09-23 16:47:00	12	DTA	16	1	4	P	Peak DTA
1	2009-09-23 16:48:00	0	DTA	16	1	4	P	Peak DTA
1	2009-09-23 16:49:00	0	DTA	16	1	4	P	Peak DTA
1	2009-09-23 16:50:00	0	DTA	16	1	4	P	Peak DTA
1	2009-09-23 16:51:00	0	DTA	16	1	4	P	Peak DTA
1	2009-09-23 16:52:00	0	DTA	16	1	4	P	Peak DTA
1	2009-09-23 16:53:00	0	DTA	16	1	4	P	Peak DTA
1	2009-09-23 16:54:00	0	DTA	16	1	4	P	Peak DTA
1	2009-09-23 16:55:00	0	DTA	16	1	4	P	Peak DTA
1	2009-09-23 16:56:00	49	DTA	16	1	4	P	Peak DTA
1	2009-09-23 16:57:00	0	DTA	16	1	4	P	Peak DTA
1	2009-09-23 16:58:00	0	DTA	16	1	4	P	Peak DTA
1	2009-09-23 16:59:00	0	DTA	16	1	4	P	Peak DTA
1	2009-09-23 17:00:00	0	DTA	16	1	4	P	Peak DTA
1	2009-09-23 17:01:00	0	DTA	17	1	4	P	Peak DTA
1	2009-09-23 17:02:00	0	DTA	17	1	4	P	Peak DTA
1	2009-09-23 17:03:00	0	DTA	17	1	4	P	Peak DTA
1	2009-09-23 17:04:00	0	DTA	17	1	4	P	Peak DTA
1	2009-09-23 17:05:00	0	DTA	17	1	4	P	Peak DTA
1	2009-09-23 17:06:00	0	DTA	17	1	4	P	Peak DTA
1	2009-09-23 17:07:00	0	DTA	17	1	4	P	Peak DTA
1	2009-09-23 17:08:00	0	DTA	17	1	4	P	Peak DTA
1	2009-09-23 17:09:00	0	DTA	17	1	4	P	Peak DTA
1	2009-09-23 17:10:00	0	DTA	17	1	4	P	Peak DTA
1	2009-09-23 17:11:00	0	DTA	17	1	4	P	Peak DTA
1	2009-09-23 17:12:00	0	DTA	17	1	4	P	Peak DTA
1	2009-09-23 17:13:00	0	DTA	17	1	4	P	Peak DTA
1	2009-09-23 17:14:00	0	DTA	17	1	4	P	Peak DTA
1	2009-09-23 17:15:00	0	DTA	17	1	4	P	Peak DTA
1	2009-09-23 17:16:00	12	DTA	17	1	4	P	Peak DTA
1	2009-09-23 17:17:00	0	DTA	17	1	4	P	Peak DTA
1	2009-09-23 17:18:00	0	DTA	17	1	4	P	Peak DTA
1	2009-09-23 17:19:00	0	DTA	17	1	4	P	Peak DTA
1	2009-09-23 17:20:00	0	DTA	17	1	4	P	Peak DTA
1	2009-09-23 17:21:00	0	DTA	17	1	4	P	Peak DTA
1	2009-09-23 17:22:00	0	DTA	17	1	4	P	Peak DTA
1	2009-09-23 17:23:00	0	DTA	17	1	4	P	Peak DTA
1	2009-09-23 17:24:00	0	DTA	17	1	4	P	Peak DTA
1	2009-09-23 17:25:00	0	DTA	17	1	4	P	Peak DTA
1	2009-09-23 17:26:00	25	DTA	17	1	4	P	Peak DTA
1	2009-09-23 17:27:00	0	DTA	17	1	4	P	Peak DTA
1	2009-09-23 17:28:00	0	DTA	17	1	4	P	Peak DTA
1	2009-09-23 17:29:00	0	DTA	17	1	4	P	Peak DTA
1	2009-09-23 17:30:00	0	DTA	17	1	4	P	Peak DTA
1	2009-09-23 17:31:00	0	DTA	17	1	4	P	Peak DTA
1	2009-09-23 17:32:00	0	DTA	17	1	4	P	Peak DTA
1	2009-09-23 17:33:00	219	DTA	17	1	4	P	Peak DTA
1	2009-09-23 17:34:00	234	DTA	17	1	4	P	Peak DTA
1	2009-09-23 17:35:00	148	DTA	17	1	4	P	Peak DTA
1	2009-09-23 17:36:00	160	DTA	17	1	4	P	Peak DTA
1	2009-09-23 17:37:00	263	DTA	17	1	4	P	Peak DTA
1	2009-09-23 17:38:00	148	DTA	17	1	4	P	Peak DTA
1	2009-09-23 17:39:00	25	DTA	17	1	4	P	Peak DTA
1	2009-09-23 17:40:00	0	DTA	17	1	4	P	Peak DTA
1	2009-09-23 17:41:00	0	DTA	17	1	4	P	Peak DTA
1	2009-09-23 17:42:00	175	DTA	17	1	4	P	Peak DTA
1	2009-09-23 17:43:00	0	DTA	17	1	4	P	Peak DTA
1	2009-09-23 17:44:00	234	DTA	17	1	4	P	Peak DTA
1	2009-09-23 17:45:00	0	DTA	17	1	4	P	Peak DTA
1	2009-09-23 17:46:00	0	DTA	17	1	4	P	Peak DTA
1	2009-09-23 17:47:00	0	DTA	17	1	4	P	Peak DTA
1	2009-09-23 17:48:00	0	DTA	17	1	4	P	Peak DTA
1	2009-09-23 17:49:00	0	DTA	17	1	4	P	Peak DTA
1	2009-09-23 17:50:00	0	DTA	17	1	4	P	Peak DTA
1	2009-09-23 17:51:00	0	DTA	17	1	4	P	Peak DTA
1	2009-09-23 17:52:00	0	DTA	17	1	4	P	Peak DTA
1	2009-09-23 17:53:00	0	DTA	17	1	4	P	Peak DTA
1	2009-09-23 17:54:00	12	DTA	17	1	4	P	Peak DTA
1	2009-09-23 17:55:00	0	DTA	17	1	4	P	Peak DTA
1	2009-09-23 17:56:00	12	DTA	17	1	4	P	Peak DTA
1	2009-09-23 17:57:00	0	DTA	17	1	4	P	Peak DTA
1	2009-09-23 17:58:00	25	DTA	17	1	4	P	Peak DTA
1	2009-09-23 17:59:00	135	DTA	17	1	4	P	Peak DTA
1	2009-09-23 18:00:00	322	DTA	17	1	4	P	Peak DTA
1	2009-09-23 18:01:00	160	DTA	18	1	4	P	Peak DTA
1	2009-09-23 18:02:00	0	DTA	18	1	4	P	Peak DTA
1	2009-09-23 18:03:00	37	DTA	18	1	4	P	Peak DTA
1	2009-09-23 18:04:00	25	DTA	18	1	4	P	Peak DTA
1	2009-09-23 18:05:00	37	DTA	18	1	4	P	Peak DTA
1	2009-09-23 18:06:00	25	DTA	18	1	4	P	Peak DTA
1	2009-09-23 18:07:00	98	DTA	18	1	4	P	Peak DTA
1	2009-09-23 18:08:00	0	DTA	18	1	4	P	Peak DTA
1	2009-09-23 18:09:00	0	DTA	18	1	4	P	Peak DTA
1	2009-09-23 18:10:00	0	DTA	18	1	4	P	Peak DTA
1	2009-09-23 18:11:00	0	DTA	18	1	4	P	Peak DTA
1	2009-09-23 18:12:00	12	DTA	18	1	4	P	Peak DTA
1	2009-09-23 18:13:00	0	DTA	18	1	4	P	Peak DTA
1	2009-09-23 18:14:00	0	DTA	18	1	4	P	Peak DTA
1	2009-09-23 18:15:00	0	DTA	18	1	4	P	Peak DTA
1	2009-09-23 18:16:00	0	DTA	18	1	4	P	Peak DTA
1	2009-09-23 18:17:00	0	DTA	18	1	4	P	Peak DTA
1	2009-09-23 18:18:00	0	DTA	18	1	4	P	Peak DTA
1	2009-09-23 18:19:00	0	DTA	18	1	4	P	Peak DTA
1	2009-09-23 18:20:00	0	DTA	18	1	4	P	Peak DTA
1	2009-09-23 18:21:00	0	DTA	18	1	4	P	Peak DTA
1	2009-09-23 18:22:00	0	DTA	18	1	4	P	Peak DTA
1	2009-09-23 18:23:00	0	DTA	18	1	4	P	Peak DTA
1	2009-09-23 18:24:00	0	DTA	18	1	4	P	Peak DTA
1	2009-09-23 18:25:00	0	DTA	18	1	4	P	Peak DTA
1	2009-09-23 18:26:00	0	DTA	18	1	4	P	Peak DTA
1	2009-09-23 18:27:00	25	DTA	18	1	4	P	Peak DTA
1	2009-09-23 18:28:00	204	DTA	18	1	4	P	Peak DTA
1	2009-09-23 18:29:00	86	DTA	18	1	4	P	Peak DTA
1	2009-09-23 18:30:00	234	DTA	18	1	4	P	Peak DTA
1	2009-09-23 18:31:00	0	DTA	18	1	4	P	Peak DTA
1	2009-09-23 18:32:00	0	DTA	18	1	4	P	Peak DTA
1	2009-09-23 18:33:00	0	DTA	18	1	4	P	Peak DTA
1	2009-09-23 18:34:00	0	DTA	18	1	4	P	Peak DTA
1	2009-09-23 18:35:00	0	DTA	18	1	4	P	Peak DTA
1	2009-09-23 18:36:00	0	DTA	18	1	4	P	Peak DTA
1	2009-09-23 18:37:00	12	DTA	18	1	4	P	Peak DTA
1	2009-09-23 18:38:00	0	DTA	18	1	4	P	Peak DTA
1	2009-09-23 18:39:00	0	DTA	18	1	4	P	Peak DTA
1	2009-09-23 18:40:00	49	DTA	18	1	4	P	Peak DTA
1	2009-09-23 18:41:00	0	DTA	18	1	4	P	Peak DTA
1	2009-09-23 18:42:00	0	DTA	18	1	4	P	Peak DTA
1	2009-09-23 18:43:00	0	DTA	18	1	4	P	Peak DTA
1	2009-09-23 18:44:00	37	DTA	18	1	4	P	Peak DTA
1	2009-09-23 18:45:00	0	DTA	18	1	4	P	Peak DTA
1	2009-09-23 18:46:00	0	DTA	18	1	4	P	Peak DTA
1	2009-09-23 18:47:00	0	DTA	18	1	4	P	Peak DTA
1	2009-09-23 18:48:00	12	DTA	18	1	4	P	Peak DTA
1	2009-09-23 18:49:00	0	DTA	18	1	4	P	Peak DTA
1	2009-09-23 18:50:00	0	DTA	18	1	4	P	Peak DTA
1	2009-09-23 18:51:00	0	DTA	18	1	4	P	Peak DTA
1	2009-09-23 18:52:00	0	DTA	18	1	4	P	Peak DTA
1	2009-09-23 18:53:00	49	DTA	18	1	4	P	Peak DTA
1	2009-09-23 18:54:00	12	DTA	18	1	4	P	Peak DTA
1	2009-09-23 18:55:00	0	DTA	18	1	4	P	Peak DTA
1	2009-09-23 18:56:00	0	DTA	18	1	4	P	Peak DTA
1	2009-09-23 18:57:00	0	DTA	18	1	4	P	Peak DTA
1	2009-09-23 18:58:00	0	DTA	18	1	4	P	Peak DTA
1	2009-09-23 18:59:00	0	DTA	18	1	4	P	Peak DTA
1	2009-09-23 19:00:00	0	DTA	18	1	4	P	Peak DTA
1	2009-09-23 19:01:00	0	DTA	19	1	4	P	Peak DTA
1	2009-09-23 19:02:00	0	DTA	19	1	4	P	Peak DTA
1	2009-09-23 19:03:00	0	DTA	19	1	4	P	Peak DTA
1	2009-09-23 19:04:00	0	DTA	19	1	4	P	Peak DTA
1	2009-09-23 19:05:00	0	DTA	19	1	4	P	Peak DTA
1	2009-09-23 19:06:00	0	DTA	19	1	4	P	Peak DTA
1	2009-09-23 19:07:00	0	DTA	19	1	4	P	Peak DTA
1	2009-09-23 19:08:00	0	DTA	19	1	4	P	Peak DTA
1	2009-09-23 19:09:00	0	DTA	19	1	4	P	Peak DTA
1	2009-09-23 19:10:00	0	DTA	19	1	4	P	Peak DTA
1	2009-09-23 19:11:00	0	DTA	19	1	4	P	Peak DTA
1	2009-09-23 19:12:00	249	DTA	19	1	4	P	Peak DTA
1	2009-09-23 19:13:00	219	DTA	19	1	4	P	Peak DTA
1	2009-09-23 19:14:00	234	DTA	19	1	4	P	Peak DTA
1	2009-09-23 19:15:00	148	DTA	19	1	4	P
1	2009-09-23 19:16:00	0	DTA	19	1	4	P
1	2009-09-23 19:17:00	0	DTA	19	1	4	P
1	2009-09-23 19:18:00	0	DTA	19	1	4	P
1	2009-09-23 19:19:00	0	DTA	19	1	4	P
1	2009-09-23 19:20:00	0	DTA	19	1	4	P
1	2009-09-23 19:21:00	0	DTA	19	1	4	P
1	2009-09-23 19:22:00	12	DTA	19	1	4	P
1	2009-09-23 19:23:00	0	DTA	19	1	4	P
1	2009-09-23 19:24:00	0	DTA	19	1	4	P
1	2009-09-23 19:25:00	0	DTA	19	1	4	P
1	2009-09-23 19:26:00	0	DTA	19	1	4	P
1	2009-09-23 19:27:00	0	DTA	19	1	4	P
1	2009-09-23 19:28:00	0	DTA	19	1	4	P
1	2009-09-23 19:29:00	0	DTA	19	1	4	P
1	2009-09-23 19:30:00	0	DTA	19	1	4	P
1	2009-09-23 19:31:00	0	DTA	19	1	4	P
1	2009-09-23 19:32:00	0	DTA	19	1	4	P
1	2009-09-23 19:33:00	37	DTA	19	1	4	P
1	2009-09-23 19:34:00	0	DTA	19	1	4	P
1	2009-09-23 19:35:00	0	DTA	19	1	4	P
1	2009-09-23 19:36:00	0	DTA	19	1	4	P
1	2009-09-23 19:37:00	0	DTA	19	1	4	P
1	2009-09-23 19:38:00	0	DTA	19	1	4	P
1	2009-09-23 19:39:00	0	DTA	19	1	4	P
1	2009-09-23 19:40:00	0	DTA	19	1	4	P
1	2009-09-23 19:41:00	0	DTA	19	1	4	P
1	2009-09-23 19:42:00	74	DTA	19	1	4	P
1	2009-09-23 19:43:00	263	DTA	19	1	4	P
1	2009-09-23 19:44:00	322	DTA	19	1	4	P
1	2009-09-23 19:45:00	0	DTA	19	1	4	P
1	2009-09-23 19:46:00	0	DTA	19	1	4	P
1	2009-09-23 19:47:00	12	DTA	19	1	4	P
1	2009-09-23 19:48:00	12	DTA	19	1	4	P
1	2009-09-23 19:49:00	0	DTA	19	1	4	P
1	2009-09-23 19:50:00	0	DTA	19	1	4	P
1	2009-09-23 19:51:00	12	DTA	19	1	4	P
1	2009-09-23 19:52:00	0	DTA	19	1	4	P
1	2009-09-23 19:53:00	0	DTA	19	1	4	P
1	2009-09-23 19:54:00	0	DTA	19	1	4	P
1	2009-09-23 19:55:00	0	DTA	19	1	4	P
1	2009-09-23 19:56:00	0	DTA	19	1	4	P
1	2009-09-23 19:57:00	0	DTA	19	1	4	P
1	2009-09-23 19:58:00	0	DTA	19	1	4	P
1	2009-09-23 19:59:00	12	DTA	19	1	4	P
1	2009-09-23 20:00:00	0	DTA	19	1	4	P
1	2009-09-23 20:01:00	0	DTA	20	1	4	P
1	2009-09-23 20:02:00	0	DTA	20	1	4	P
1	2009-09-23 20:03:00	0	DTA	20	1	4	P
1	2009-09-23 20:04:00	0	DTA	20	1	4	P
1	2009-09-23 20:05:00	0	DTA	20	1	4	P
1	2009-09-23 20:06:00	0	DTA	20	1	4	P
1	2009-09-23 20:07:00	0	DTA	20	1	4	P
1	2009-09-23 20:08:00	0	DTA	20	1	4	P
1	2009-09-23 20:09:00	12	DTA	20	1	4	P
1	2009-09-23 20:10:00	0	DTA	20	1	4	P
1	2009-09-23 20:11:00	0	DTA	20	1	4	P
1	2009-09-23 20:12:00	0	DTA	20	1	4	P
1	2009-09-23 20:13:00	0	DTA	20	1	4	P
1	2009-09-23 20:14:00	0	DTA	20	1	4	P
1	2009-09-23 20:15:00	0	DTA	20	1	4	P
1	2009-09-23 20:16:00	0	DTA	20	1	4	P
1	2009-09-23 20:17:00	74	DTA	20	1	4	P
1	2009-09-23 20:18:00	111	DTA	20	1	4	P
1	2009-09-23 20:19:00	12	DTA	20	1	4	P
1	2009-09-23 20:20:00	111	DTA	20	1	4	P
1	2009-09-23 20:21:00	49	DTA	20	1	4	P
1	2009-09-23 20:22:00	0	DTA	20	1	4	P
1	2009-09-23 20:23:00	0	DTA	20	1	4	P
1	2009-09-23 20:24:00	0	DTA	20	1	4	P
1	2009-09-23 20:25:00	0	DTA	20	1	4	P
1	2009-09-23 20:26:00	0	DTA	20	1	4	P
1	2009-09-23 20:27:00	0	DTA	20	1	4	P
1	2009-09-23 20:28:00	0	DTA	20	1	4	P
1	2009-09-23 20:29:00	0	DTA	20	1	4	P
1	2009-09-23 20:30:00	160	DTA	20	1	4	P
1	2009-09-23 20:31:00	86	DTA	20	1	4	P
1	2009-09-23 20:32:00	0	DTA	20	1	4	P
1	2009-09-23 20:33:00	0	DTA	20	1	4	P
1	2009-09-23 20:34:00	0	DTA	20	1	4	P
1	2009-09-23 20:35:00	98	DTA	20	1	4	P
1	2009-09-23 20:36:00	0	DTA	20	1	4	P
1	2009-09-23 20:37:00	0	DTA	20	1	4	P
1	2009-09-23 20:38:00	0	DTA	20	1	4	P
1	2009-09-23 20:39:00	0	DTA	20	1	4	P
1	2009-09-23 20:40:00	0	DTA	20	1	4	P
1	2009-09-23 20:41:00	0	DTA	20	1	4	P
1	2009-09-23 20:42:00	49	DTA	20	1	4	P
1	2009-09-23 20:43:00	0	DTA	20	1	4	P
1	2009-09-23 20:44:00	0	DTA	20	1	4	P
1	2009-09-23 20:45:00	0	DTA	20	1	4	P
1	2009-09-23 20:46:00	0	DTA	20	1	4	P
1	2009-09-23 20:47:00	0	DTA	20	1	4	P
1	2009-09-23 20:48:00	12	DTA	20	1	4	P
1	2009-09-23 20:49:00	62	DTA	20	1	4	P
1	2009-09-23 20:50:00	0	DTA	20	1	4	P
1	2009-09-23 20:51:00	0	DTA	20	1	4	P
1	2009-09-23 20:52:00	0	DTA	20	1	4	P
1	2009-09-23 20:53:00	0	DTA	20	1	4	P
1	2009-09-23 20:54:00	0	DTA	20	1	4	P
1	2009-09-23 20:55:00	0	DTA	20	1	4	P
1	2009-09-23 20:56:00	0	DTA	20	1	4	P
1	2009-09-23 20:57:00	0	DTA	20	1	4	P
1	2009-09-23 20:58:00	0	DTA	20	1	4	P
1	2009-09-23 20:59:00	0	DTA	20	1	4	P
1	2009-09-23 21:00:00	0	DTA	20	1	4	P
1	2009-09-23 21:01:00	0	DTA	21	1	4	P
1	2009-09-23 21:02:00	25	DTA	21	1	4	P
1	2009-09-23 21:03:00	0	DTA	21	1	4	P
1	2009-09-23 21:04:00	0	DTA	21	1	4	P
1	2009-09-23 21:05:00	0	DTA	21	1	4	P
1	2009-09-23 21:06:00	0	DTA	21	1	4	P
1	2009-09-23 21:07:00	0	DTA	21	1	4	P
1	2009-09-23 21:08:00	0	DTA	21	1	4	P
1	2009-09-23 21:09:00	0	DTA	21	1	4	P
1	2009-09-23 21:10:00	0	DTA	21	1	4	P
1	2009-09-23 21:11:00	0	DTA	21	1	4	P
1	2009-09-23 21:12:00	0	DTA	21	1	4	P
1	2009-09-23 21:13:00	12	DTA	21	1	4	P
1	2009-09-23 21:14:00	25	DTA	21	1	4	P
1	2009-09-23 21:15:00	25	DTA	21	1	4	P
1	2009-09-23 21:16:00	0	DTA	21	1	4	P
1	2009-09-23 21:17:00	0	DTA	21	1	4	P
1	2009-09-23 21:18:00	0	DTA	21	1	4	P
1	2009-09-23 21:19:00	204	DTA	21	1	4	P
1	2009-09-23 21:20:00	175	DTA	21	1	4	P
1	2009-09-23 21:21:00	25	DTA	21	1	4	P
1	2009-09-23 21:22:00	0	DTA	21	1	4	P
1	2009-09-23 21:23:00	0	DTA	21	1	4	P
1	2009-09-23 21:24:00	0	DTA	21	1	4	P
1	2009-09-23 21:25:00	0	DTA	21	1	4	P
1	2009-09-23 21:26:00	0	DTA	21	1	4	P
1	2009-09-23 21:27:00	0	DTA	21	1	4	P
1	2009-09-23 21:28:00	0	DTA	21	1	4	P
1	2009-09-23 21:29:00	0	DTA	21	1	4	P
1	2009-09-23 21:30:00	0	DTA	21	1	4	P
1	2009-09-23 21:31:00	0	DTA	21	1	4	P
1	2009-09-23 21:32:00	0	DTA	21	1	4	P
1	2009-09-23 21:33:00	74	DTA	21	1	4	P
1	2009-09-23 21:34:00	746	DTA	21	1	4	P
1	2009-09-23 21:35:00	537	DTA	21	1	4	P
1	2009-09-23 21:36:00	86	DTA	21	1	4	P
1	2009-09-23 21:37:00	460	DTA	21	1	4	P
1	2009-09-23 21:38:00	864	DTA	21	1	4	P
1	2009-09-23 21:39:00	123	DTA	21	1	4	P
1	2009-09-23 21:40:00	37	DTA	21	1	4	P
1	2009-09-23 21:41:00	357	DTA	21	1	4	P
1	2009-09-23 21:42:00	219	DTA	21	1	4	P
1	2009-09-23 21:43:00	12	DTA	21	1	4	P
1	2009-09-23 21:44:00	12	DTA	21	1	4	P
1	2009-09-23 21:45:00	0	DTA	21	1	4	P
1	2009-09-23 21:46:00	12	DTA	21	1	4	P
1	2009-09-23 21:47:00	0	DTA	21	1	4	P
1	2009-09-23 21:48:00	0	DTA	21	1	4	P
1	2009-09-23 21:49:00	0	DTA	21	1	4	P
1	2009-09-23 21:50:00	12	DTA	21	1	4	P
1	2009-09-23 21:51:00	0	DTA	21	1	4	P
1	2009-09-23 21:52:00	0	DTA	21	1	4	P
1	2009-09-23 21:53:00	0	DTA	21	1	4	P
1	2009-09-23 21:54:00	0	DTA	21	1	4	P
1	2009-09-23 21:55:00	0	DTA	21	1	4	P
1	2009-09-23 21:56:00	679	DTA	21	1	4	P
1	2009-09-23 21:57:00	123	DTA	21	1	4	P
1	2009-09-23 21:58:00	135	DTA	21	1	4	P
1	2009-09-23 21:59:00	148	DTA	21	1	4	P
1	2009-09-23 22:00:00	175	DTA	21	1	4	P
1	2009-09-23 22:01:00	86	DTA	22	1	4	P
1	2009-09-23 22:02:00	160	DTA	22	1	4	P
1	2009-09-23 22:03:00	0	DTA	22	1	4	P
1	2009-09-23 22:04:00	0	DTA	22	1	4	P
1	2009-09-23 22:05:00	98	DTA	22	1	4	P
1	2009-09-23 22:06:00	204	DTA	22	1	4	P
1	2009-09-23 22:07:00	12	DTA	22	1	4	P
1	2009-09-23 22:08:00	0	DTA	22	1	4	P
1	2009-09-23 22:09:00	12	DTA	22	1	4	P
1	2009-09-23 22:10:00	0	DTA	22	1	4	P
1	2009-09-23 22:11:00	0	DTA	22	1	4	P
1	2009-09-23 22:12:00	0	DTA	22	1	4	P
1	2009-09-23 22:13:00	0	DTA	22	1	4	P
1	2009-09-23 22:14:00	0	DTA	22	1	4	P
1	2009-09-23 22:15:00	0	DTA	22	1	4	P
1	2009-09-23 22:16:00	0	DTA	22	1	4	P
1	2009-09-23 22:17:00	0	DTA	22	1	4	P
1	2009-09-23 22:18:00	0	DTA	22	1	4	P
1	2009-09-23 22:19:00	0	DTA	22	1	4	P
1	2009-09-23 22:20:00	12	DTA	22	1	4	P
1	2009-09-23 22:21:00	0	DTA	22	1	4	P
1	2009-09-23 22:22:00	12	DTA	22	1	4	P
1	2009-09-23 22:23:00	0	DTA	22	1	4	P
1	2009-09-23 22:24:00	0	DTA	22	1	4	P
1	2009-09-23 22:25:00	0	DTA	22	1	4	P
1	2009-09-23 22:26:00	0	DTA	22	1	4	P
1	2009-09-23 22:27:00	0	DTA	22	1	4	P
1	2009-09-23 22:28:00	0	DTA	22	1	4	P
1	2009-09-23 22:29:00	0	DTA	22	1	4	P
1	2009-09-23 22:30:00	0	DTA	22	1	4	P
1	2009-09-23 22:31:00	0	DTA	22	1	4	P
1	2009-09-23 22:32:00	0	DTA	22	1	4	P
1	2009-09-23 22:33:00	0	DTA	22	1	4	P
1	2009-09-23 22:34:00	25	DTA	22	1	4	P
1	2009-09-23 22:35:00	160	DTA	22	1	4	P
1	2009-09-23 22:36:00	0	DTA	22	1	4	P
1	2009-09-23 22:37:00	0	DTA	22	1	4	P
1	2009-09-23 22:38:00	0	DTA	22	1	4	P
1	2009-09-23 22:39:00	0	DTA	22	1	4	P
1	2009-09-23 22:40:00	0	DTA	22	1	4	P
1	2009-09-23 22:41:00	0	DTA	22	1	4	P
1	2009-09-23 22:42:00	913	DTA	22	1	4	P
1	2009-09-23 22:43:00	0	DTA	22	1	4	P
1	2009-09-23 22:44:00	0	DTA	22	1	4	P
1	2009-09-23 22:45:00	0	DTA	22	1	4	P
1	2009-09-23 22:46:00	0	DTA	22	1	4	P
1	2009-09-23 22:47:00	0	DTA	22	1	4	P
1	2009-09-23 22:48:00	0	DTA	22	1	4	P
1	2009-09-23 22:49:00	0	DTA	22	1	4	P
1	2009-09-23 22:50:00	0	DTA	22	1	4	P
1	2009-09-23 22:51:00	0	DTA	22	1	4	P
1	2009-09-23 22:52:00	74	DTA	22	1	4	P
1	2009-09-23 22:53:00	293	DTA	22	1	4	P
1	2009-09-23 22:54:00	0	DTA	22	1	4	P
1	2009-09-23 22:55:00	0	DTA	22	1	4	P
1	2009-09-23 22:56:00	0	DTA	22	1	4	P
1	2009-09-23 22:57:00	0	DTA	22	1	4	P
1	2009-09-23 22:58:00	0	DTA	22	1	4	P
1	2009-09-23 22:59:00	0	DTA	22	1	4	P
1	2009-09-23 23:00:00	0	DTA	22	1	4	P
1	2009-09-23 23:01:00	278	DTA	23	1	4	P
1	2009-09-23 23:02:00	0	DTA	23	1	4	P
1	2009-09-23 23:03:00	0	DTA	23	1	4	P
1	2009-09-23 23:04:00	0	DTA	23	1	4	P
1	2009-09-23 23:05:00	0	DTA	23	1	4	P
1	2009-09-23 23:06:00	0	DTA	23	1	4	P
1	2009-09-23 23:07:00	0	DTA	23	1	4	P
1	2009-09-23 23:08:00	0	DTA	23	1	4	P
1	2009-09-23 23:09:00	0	DTA	23	1	4	P
1	2009-09-23 23:10:00	0	DTA	23	1	4	P
1	2009-09-23 23:11:00	12	DTA	23	1	4	P
1	2009-09-23 23:12:00	0	DTA	23	1	4	P
1	2009-09-23 23:13:00	0	DTA	23	1	4	P
1	2009-09-23 23:14:00	0	DTA	23	1	4	P
1	2009-09-23 23:15:00	37	DTA	23	1	4	P
1	2009-09-23 23:16:00	249	DTA	23	1	4	P
1	2009-09-23 23:17:00	357	DTA	23	1	4	P
1	2009-09-23 23:18:00	135	DTA	23	1	4	P
1	2009-09-23 23:19:00	135	DTA	23	1	4	P
1	2009-09-23 23:20:00	98	DTA	23	1	4	P
1	2009-09-23 23:21:00	0	DTA	23	1	4	P
1	2009-09-23 23:22:00	0	DTA	23	1	4	P
1	2009-09-23 23:23:00	0	DTA	23	1	4	P
1	2009-09-23 23:24:00	0	DTA	23	1	4	P
1	2009-09-23 23:25:00	0	DTA	23	1	4	P
1	2009-09-23 23:26:00	0	DTA	23	1	4	P
1	2009-09-23 23:27:00	0	DTA	23	1	4	P
1	2009-09-23 23:28:00	0	DTA	23	1	4	P
1	2009-09-23 23:29:00	0	DTA	23	1	4	P
1	2009-09-23 23:30:00	0	DTA	23	1	4	P
1	2009-09-23 23:31:00	98	DTA	23	1	4	P
1	2009-09-23 23:32:00	74	DTA	23	1	4	P
1	2009-09-23 23:33:00	12	DTA	23	1	4	P
1	2009-09-23 23:34:00	160	DTA	23	1	4	P
1	2009-09-23 23:35:00	148	DTA	23	1	4	P
1	2009-09-23 23:36:00	86	DTA	23	1	4	P
1	2009-09-23 23:37:00	0	DTA	23	1	4	P
1	2009-09-23 23:38:00	86	DTA	23	1	4	P
1	2009-09-23 23:39:00	0	DTA	23	1	4	P
1	2009-09-23 23:40:00	0	DTA	23	1	4	P
1	2009-09-23 23:41:00	123	DTA	23	1	4	P
1	2009-09-23 23:42:00	889	DTA	23	1	4	P
1	2009-09-23 23:43:00	204	DTA	23	1	4	P
1	2009-09-23 23:44:00	0	DTA	23	1	4	P
1	2009-09-23 23:45:00	0	DTA	23	1	4	P
1	2009-09-23 23:46:00	322	NTA	23	2	4	P
1	2009-09-23 23:47:00	175	NTA	23	2	4	P
1	2009-09-23 23:48:00	25	NTA	23	2	4	P
1	2009-09-23 23:49:00	0	NTA	23	2	4	P
1	2009-09-23 23:50:00	0	NTA	23	2	4	P
1	2009-09-23 23:51:00	0	NTA	23	2	4	P
1	2009-09-23 23:52:00	0	NTA	23	2	4	P
1	2009-09-23 23:53:00	0	NTA	23	2	4	P
1	2009-09-23 23:54:00	0	NTA	23	2	4	P
1	2009-09-23 23:55:00	0	NTA	23	2	4	P
1	2009-09-23 23:56:00	0	NTA	23	2	4	P
1	2009-09-23 23:57:00	0	NTA	23	2	4	P
1	2009-09-23 23:58:00	25	NTA	23	2	4	P
1	2009-09-23 23:59:00	0	NTA	23	2	4	P
1	2009-09-24	0	NTA	23	2	4	P
1	2009-09-24 00:01:00	0	NTA	0	2	5	P
1	2009-09-24 00:02:00	25	NTA	0	2	5	P
1	2009-09-24 00:03:00	0	NTA	0	2	5	P
1	2009-09-24 00:04:00	0	NTA	0	2	5	P
1	2009-09-24 00:05:00	0	NTA	0	2	5	P
1	2009-09-24 00:06:00	0	NTA	0	2	5	P
1	2009-09-24 00:07:00	0	NTA	0	2	5	P
1	2009-09-24 00:08:00	0	NTA	0	2	5	P
1	2009-09-24 00:09:00	0	NTA	0	2	5	P
1	2009-09-24 00:10:00	12	NTA	0	2	5	P
1	2009-09-24 00:11:00	0	NTA	0	2	5	P
1	2009-09-24 00:12:00	0	NTA	0	2	5	P
1	2009-09-24 00:13:00	0	NTA	0	2	5	P
1	2009-09-24 00:14:00	0	NTA	0	2	5	P
1	2009-09-24 00:15:00	0	NTA	0	2	5	P
1	2009-09-24 00:16:00	0	NTA	0	2	5	P
1	2009-09-24 00:17:00	0	NTA	0	2	5	P
1	2009-09-24 00:18:00	37	NTA	0	2	5	P
1	2009-09-24 00:19:00	0	NTA	0	2	5	P
1	2009-09-24 00:20:00	0	NTA	0	2	5	P
1	2009-09-24 00:21:00	0	NTA	0	2	5	P
1	2009-09-24 00:22:00	0	NTA	0	2	5	P
1	2009-09-24 00:23:00	0	NTA	0	2	5	P
1	2009-09-24 00:24:00	0	NTA	0	2	5	P
1	2009-09-24 00:25:00	0	NTA	0	2	5	P
1	2009-09-24 00:26:00	0	NTA	0	2	5	P
1	2009-09-24 00:27:00	0	NTA	0	2	5	P
1	2009-09-24 00:28:00	0	NTA	0	2	5	P
1	2009-09-24 00:29:00	0	NTA	0	2	5	P
1	2009-09-24 00:30:00	0	NTA	0	2	5	P
1	2009-09-24 00:31:00	0	NTA	0	2	5	P
1	2009-09-24 00:32:00	0	NTA	0	2	5	P
1	2009-09-24 00:33:00	0	NTA	0	2	5	P
1	2009-09-24 00:34:00	0	NTA	0	2	5	P
1	2009-09-24 00:35:00	0	NTA	0	2	5	P
1	2009-09-24 00:36:00	0	NTA	0	2	5	P
1	2009-09-24 00:37:00	0	NTA	0	2	5	P
1	2009-09-24 00:38:00	0	NTA	0	2	5	P
1	2009-09-24 00:39:00	0	NTA	0	2	5	P
1	2009-09-24 00:40:00	0	NTA	0	2	5	P
1	2009-09-24 00:41:00	0	NTA	0	2	5	P
1	2009-09-24 00:42:00	25	NTA	0	2	5	P
1	2009-09-24 00:43:00	62	NTA	0	2	5	P
1	2009-09-24 00:44:00	12	NTA	0	2	5	P
1	2009-09-24 00:45:00	12	NTA	0	2	5	P
1	2009-09-24 00:46:00	0	NTA	0	2	5	P
1	2009-09-24 00:47:00	0	NTA	0	2	5	P
1	2009-09-24 00:48:00	0	NTA	0	2	5	P
1	2009-09-24 00:49:00	0	NTA	0	2	5	P
1	2009-09-24 00:50:00	37	NTA	0	2	5	P
1	2009-09-24 00:51:00	0	NTA	0	2	5	P
1	2009-09-24 00:52:00	0	NTA	0	2	5	P
1	2009-09-24 00:53:00	0	NTA	0	2	5	P
1	2009-09-24 00:54:00	0	NTA	0	2	5	P
1	2009-09-24 00:55:00	0	NTA	0	2	5	P
1	2009-09-24 00:56:00	0	NTA	0	2	5	P
1	2009-09-24 00:57:00	0	NTA	0	2	5	P
1	2009-09-24 00:58:00	0	NTA	0	2	5	P
1	2009-09-24 00:59:00	0	NTA	0	2	5	P
1	2009-09-24 01:00:00	0	NTA	0	2	5	P
1	2009-09-24 01:01:00	0	NTA	1	2	5	P
1	2009-09-24 01:02:00	0	NTA	1	2	5	P
1	2009-09-24 01:03:00	0	NTA	1	2	5	P
1	2009-09-24 01:04:00	0	NTA	1	2	5	P
1	2009-09-24 01:05:00	0	NTA	1	2	5	P
1	2009-09-24 01:06:00	0	NTA	1	2	5	P
1	2009-09-24 01:07:00	0	NTA	1	2	5	P
1	2009-09-24 01:08:00	0	NTA	1	2	5	P
1	2009-09-24 01:09:00	12	NTA	1	2	5	P
1	2009-09-24 01:10:00	0	NTA	1	2	5	P
1	2009-09-24 01:11:00	25	NTA	1	2	5	P
1	2009-09-24 01:12:00	0	NTA	1	2	5	P
1	2009-09-24 01:13:00	0	NTA	1	2	5	P
1	2009-09-24 01:14:00	0	NTA	1	2	5	P
1	2009-09-24 01:15:00	204	NTA	1	2	5	P
1	2009-09-24 01:16:00	0	NTA	1	2	5	P
1	2009-09-24 01:17:00	0	NTA	1	2	5	P
1	2009-09-24 01:18:00	0	NTA	1	2	5	P
1	2009-09-24 01:19:00	0	NTA	1	2	5	P
1	2009-09-24 01:20:00	0	NTA	1	2	5	P
1	2009-09-24 01:21:00	0	NTA	1	2	5	P
1	2009-09-24 01:22:00	12	NTA	1	2	5	P
1	2009-09-24 01:23:00	0	NTA	1	2	5	P
1	2009-09-24 01:24:00	0	NTA	1	2	5	P
1	2009-09-24 01:25:00	0	NTA	1	2	5	P
1	2009-09-24 01:26:00	0	NTA	1	2	5	P
1	2009-09-24 01:27:00	0	NTA	1	2	5	P
1	2009-09-24 01:28:00	0	NTA	1	2	5	P
1	2009-09-24 01:29:00	0	NTA	1	2	5	P
1	2009-09-24 01:30:00	0	NTA	1	2	5	P
1	2009-09-24 01:31:00	0	NTA	1	2	5	P
1	2009-09-24 01:32:00	0	NTA	1	2	5	P
1	2009-09-24 01:33:00	0	NTA	1	2	5	P
1	2009-09-24 01:34:00	0	NTA	1	2	5	P
1	2009-09-24 01:35:00	0	NTA	1	2	5	P
1	2009-09-24 01:36:00	12	NTA	1	2	5	P
1	2009-09-24 01:37:00	249	NTA	1	2	5	P
1	2009-09-24 01:38:00	0	NTA	1	2	5	P
1	2009-09-24 01:39:00	12	NTA	1	2	5	P
1	2009-09-24 01:40:00	0	NTA	1	2	5	P
1	2009-09-24 01:41:00	0	NTA	1	2	5	P
1	2009-09-24 01:42:00	0	NTA	1	2	5	P
1	2009-09-24 01:43:00	0	NTA	1	2	5	P
1	2009-09-24 01:44:00	0	NTA	1	2	5	P
1	2009-09-24 01:45:00	0	NTA	1	2	5	P
1	2009-09-24 01:46:00	0	NTA	1	2	5	P
1	2009-09-24 01:47:00	0	NTA	1	2	5	P
1	2009-09-24 01:48:00	0	NTA	1	2	5	P
1	2009-09-24 01:49:00	0	NTA	1	2	5	P
1	2009-09-24 01:50:00	0	NTA	1	2	5	P
1	2009-09-24 01:51:00	0	NTA	1	2	5	P
1	2009-09-24 01:52:00	0	NTA	1	2	5	P
1	2009-09-24 01:53:00	0	NTA	1	2	5	P
1	2009-09-24 01:54:00	0	NTA	1	2	5	P
1	2009-09-24 01:55:00	0	NTA	1	2	5	P
1	2009-09-24 01:56:00	0	NTA	1	2	5	P
1	2009-09-24 01:57:00	0	NTA	1	2	5	P
1	2009-09-24 01:58:00	0	NTA	1	2	5	P
1	2009-09-24 01:59:00	0	NTA	1	2	5	P
1	2009-09-24 02:00:00	0	NTA	1	2	5	P
1	2009-09-24 02:01:00	0	NTA	2	2	5	P
1	2009-09-24 02:02:00	0	NTA	2	2	5	P
1	2009-09-24 02:03:00	0	NTA	2	2	5	P
1	2009-09-24 02:04:00	0	NTA	2	2	5	P
1	2009-09-24 02:05:00	0	NTA	2	2	5	P
1	2009-09-24 02:06:00	0	NTA	2	2	5	P
1	2009-09-24 02:07:00	0	NTA	2	2	5	P
1	2009-09-24 02:08:00	0	NTA	2	2	5	P
1	2009-09-24 02:09:00	0	NTA	2	2	5	P
1	2009-09-24 02:10:00	0	NTA	2	2	5	P
1	2009-09-24 02:11:00	0	NTA	2	2	5	P
1	2009-09-24 02:12:00	0	NTA	2	2	5	P
1	2009-09-24 02:13:00	0	NTA	2	2	5	P
1	2009-09-24 02:14:00	0	NTA	2	2	5	P
1	2009-09-24 02:15:00	0	NTA	2	2	5	P
1	2009-09-24 02:16:00	0	NTA	2	2	5	P
1	2009-09-24 02:17:00	234	NTA	2	2	5	P
1	2009-09-24 02:18:00	86	NTA	2	2	5	P
1	2009-09-24 02:19:00	0	NTA	2	2	5	P
1	2009-09-24 02:20:00	0	NTA	2	2	5	P
1	2009-09-24 02:21:00	0	NTA	2	2	5	P
1	2009-09-24 02:22:00	0	NTA	2	2	5	P
1	2009-09-24 02:23:00	0	NTA	2	2	5	P
1	2009-09-24 02:24:00	0	NTA	2	2	5	P
1	2009-09-24 02:25:00	0	NTA	2	2	5	P
1	2009-09-24 02:26:00	0	NTA	2	2	5	P
1	2009-09-24 02:27:00	0	NTA	2	2	5	P
1	2009-09-24 02:28:00	0	NTA	2	2	5	P
1	2009-09-24 02:29:00	0	NTA	2	2	5	P
1	2009-09-24 02:30:00	0	NTA	2	2	5	P
1	2009-09-24 02:31:00	0	NTA	2	2	5	P
1	2009-09-24 02:32:00	0	NTA	2	2	5	P
1	2009-09-24 02:33:00	0	NTA	2	2	5	P
1	2009-09-24 02:34:00	0	NTA	2	2	5	P
1	2009-09-24 02:35:00	0	NTA	2	2	5	P
1	2009-09-24 02:36:00	0	NTA	2	2	5	P
1	2009-09-24 02:37:00	0	NTA	2	2	5	P
1	2009-09-24 02:38:00	0	NTA	2	2	5	P
1	2009-09-24 02:39:00	0	NTA	2	2	5	P
1	2009-09-24 02:40:00	0	NTA	2	2	5	P
1	2009-09-24 02:41:00	0	NTA	2	2	5	P
1	2009-09-24 02:42:00	0	NTA	2	2	5	P
1	2009-09-24 02:43:00	0	NTA	2	2	5	P
1	2009-09-24 02:44:00	0	NTA	2	2	5	P
1	2009-09-24 02:45:00	0	NTA	2	2	5	P
1	2009-09-24 02:46:00	0	NTA	2	2	5	P
1	2009-09-24 02:47:00	0	NTA	2	2	5	P
1	2009-09-24 02:48:00	0	NTA	2	2	5	P
1	2009-09-24 02:49:00	0	NTA	2	2	5	P
1	2009-09-24 02:50:00	0	NTA	2	2	5	P
1	2009-09-24 02:51:00	0	NTA	2	2	5	P
1	2009-09-24 02:52:00	0	NTA	2	2	5	P
1	2009-09-24 02:53:00	49	NTA	2	2	5	P
1	2009-09-24 02:54:00	0	NTA	2	2	5	P
1	2009-09-24 02:55:00	0	NTA	2	2	5	P
1	2009-09-24 02:56:00	0	NTA	2	2	5	P
1	2009-09-24 02:57:00	0	NTA	2	2	5	P
1	2009-09-24 02:58:00	0	NTA	2	2	5	P
1	2009-09-24 02:59:00	0	NTA	2	2	5	P
1	2009-09-24 03:00:00	0	NTA	2	2	5	P
1	2009-09-24 03:01:00	0	NTA	3	2	5	P
1	2009-09-24 03:02:00	0	NTA	3	2	5	P
1	2009-09-24 03:03:00	0	NTA	3	2	5	P
1	2009-09-24 03:04:00	0	NTA	3	2	5	P
1	2009-09-24 03:05:00	0	NTA	3	2	5	P
1	2009-09-24 03:06:00	0	NTA	3	2	5	P
1	2009-09-24 03:07:00	12	NTA	3	2	5	P
1	2009-09-24 03:08:00	0	NTA	3	2	5	P
1	2009-09-24 03:09:00	0	NTA	3	2	5	P
1	2009-09-24 03:10:00	0	NTA	3	2	5	P
1	2009-09-24 03:11:00	0	NTA	3	2	5	P
1	2009-09-24 03:12:00	0	NTA	3	2	5	P
1	2009-09-24 03:13:00	12	NTA	3	2	5	P
1	2009-09-24 03:14:00	0	NTA	3	2	5	P
1	2009-09-24 03:15:00	0	NTA	3	2	5	P
1	2009-09-24 03:16:00	0	NTA	3	2	5	P
1	2009-09-24 03:17:00	0	NTA	3	2	5	P
1	2009-09-24 03:18:00	0	NTA	3	2	5	P
1	2009-09-24 03:19:00	0	NTA	3	2	5	P
1	2009-09-24 03:20:00	0	NTA	3	2	5	P
1	2009-09-24 03:21:00	0	NTA	3	2	5	P
1	2009-09-24 03:22:00	0	NTA	3	2	5	P
1	2009-09-24 03:23:00	0	NTA	3	2	5	P
1	2009-09-24 03:24:00	0	NTA	3	2	5	P
1	2009-09-24 03:25:00	0	NTA	3	2	5	P
1	2009-09-24 03:26:00	0	NTA	3	2	5	P
1	2009-09-24 03:27:00	0	NTA	3	2	5	P
1	2009-09-24 03:28:00	0	NTA	3	2	5	P
1	2009-09-24 03:29:00	0	NTA	3	2	5	P
1	2009-09-24 03:30:00	0	NTA	3	2	5	P
1	2009-09-24 03:31:00	0	NTA	3	2	5	P
1	2009-09-24 03:32:00	0	NTA	3	2	5	P
1	2009-09-24 03:33:00	0	NTA	3	2	5	P
1	2009-09-24 03:34:00	37	NTA	3	2	5	P
1	2009-09-24 03:35:00	0	NTA	3	2	5	P
1	2009-09-24 03:36:00	0	NTA	3	2	5	P
1	2009-09-24 03:37:00	0	NTA	3	2	5	P
1	2009-09-24 03:38:00	0	NTA	3	2	5	P
1	2009-09-24 03:39:00	0	NTA	3	2	5	P
1	2009-09-24 03:40:00	0	NTA	3	2	5	P
1	2009-09-24 03:41:00	0	NTA	3	2	5	P
1	2009-09-24 03:42:00	0	NTA	3	2	5	P
1	2009-09-24 03:43:00	0	NTA	3	2	5	P
1	2009-09-24 03:44:00	0	NTA	3	2	5	P
1	2009-09-24 03:45:00	0	NTA	3	2	5	P
1	2009-09-24 03:46:00	0	NTA	3	2	5	P
1	2009-09-24 03:47:00	0	NTA	3	2	5	P
1	2009-09-24 03:48:00	0	NTA	3	2	5	P
1	2009-09-24 03:49:00	0	NTA	3	2	5	P
1	2009-09-24 03:50:00	0	NTA	3	2	5	P
1	2009-09-24 03:51:00	0	NTA	3	2	5	P
1	2009-09-24 03:52:00	0	NTA	3	2	5	P
1	2009-09-24 03:53:00	0	NTA	3	2	5	P
1	2009-09-24 03:54:00	0	NTA	3	2	5	P
1	2009-09-24 03:55:00	0	NTA	3	2	5	P
1	2009-09-24 03:56:00	0	NTA	3	2	5	P
1	2009-09-24 03:57:00	0	NTA	3	2	5	P
1	2009-09-24 03:58:00	0	NTA	3	2	5	P
1	2009-09-24 03:59:00	37	NTA	3	2	5	P
1	2009-09-24 04:00:00	0	NTA	3	2	5	P
1	2009-09-24 04:01:00	0	NTA	4	2	5	P
1	2009-09-24 04:02:00	0	NTA	4	2	5	P
1	2009-09-24 04:03:00	0	NTA	4	2	5	P
1	2009-09-24 04:04:00	0	NTA	4	2	5	P
1	2009-09-24 04:05:00	0	NTA	4	2	5	P
1	2009-09-24 04:06:00	0	NTA	4	2	5	P
1	2009-09-24 04:07:00	0	NTA	4	2	5	P
1	2009-09-24 04:08:00	0	NTA	4	2	5	P
1	2009-09-24 04:09:00	0	NTA	4	2	5	P
1	2009-09-24 04:10:00	0	NTA	4	2	5	P
1	2009-09-24 04:11:00	0	NTA	4	2	5	P
1	2009-09-24 04:12:00	0	NTA	4	2	5	P
1	2009-09-24 04:13:00	0	NTA	4	2	5	P
1	2009-09-24 04:14:00	0	NTA	4	2	5	P
1	2009-09-24 04:15:00	0	NTA	4	2	5	P
1	2009-09-24 04:16:00	0	NTA	4	2	5	P
1	2009-09-24 04:17:00	86	NTA	4	2	5	P
1	2009-09-24 04:18:00	0	NTA	4	2	5	P
1	2009-09-24 04:19:00	0	NTA	4	2	5	P
1	2009-09-24 04:20:00	0	NTA	4	2	5	P
1	2009-09-24 04:21:00	0	NTA	4	2	5	P
1	2009-09-24 04:22:00	0	NTA	4	2	5	P
1	2009-09-24 04:23:00	0	NTA	4	2	5	P
1	2009-09-24 04:24:00	0	NTA	4	2	5	P
1	2009-09-24 04:25:00	0	NTA	4	2	5	P
1	2009-09-24 04:26:00	0	NTA	4	2	5	P
1	2009-09-24 04:27:00	0	NTA	4	2	5	P
1	2009-09-24 04:28:00	0	NTA	4	2	5	P
1	2009-09-24 04:29:00	0	NTA	4	2	5	P
1	2009-09-24 04:30:00	0	NTA	4	2	5	P
1	2009-09-24 04:31:00	0	NTA	4	2	5	P
1	2009-09-24 04:32:00	0	NTA	4	2	5	P
1	2009-09-24 04:33:00	0	NTA	4	2	5	P
1	2009-09-24 04:34:00	0	NTA	4	2	5	P
1	2009-09-24 04:35:00	0	NTA	4	2	5	P
1	2009-09-24 04:36:00	0	NTA	4	2	5	P
1	2009-09-24 04:37:00	0	NTA	4	2	5	P
1	2009-09-24 04:38:00	0	NTA	4	2	5	P
1	2009-09-24 04:39:00	0	NTA	4	2	5	P
1	2009-09-24 04:40:00	0	NTA	4	2	5	P
1	2009-09-24 04:41:00	0	NTA	4	2	5	P
1	2009-09-24 04:42:00	0	NTA	4	2	5	P
1	2009-09-24 04:43:00	0	NTA	4	2	5	P
1	2009-09-24 04:44:00	123	NTA	4	2	5	P
1	2009-09-24 04:45:00	0	NTA	4	2	5	P
1	2009-09-24 04:46:00	0	NTA	4	2	5	P
1	2009-09-24 04:47:00	0	NTA	4	2	5	P
1	2009-09-24 04:48:00	0	NTA	4	2	5	P
1	2009-09-24 04:49:00	0	NTA	4	2	5	P
1	2009-09-24 04:50:00	0	NTA	4	2	5	P
1	2009-09-24 04:51:00	0	NTA	4	2	5	P
1	2009-09-24 04:52:00	0	NTA	4	2	5	P
1	2009-09-24 04:53:00	0	NTA	4	2	5	P
1	2009-09-24 04:54:00	0	NTA	4	2	5	P
1	2009-09-24 04:55:00	0	NTA	4	2	5	P
1	2009-09-24 04:56:00	0	NTA	4	2	5	P
1	2009-09-24 04:57:00	0	NTA	4	2	5	P
1	2009-09-24 04:58:00	0	NTA	4	2	5	P
1	2009-09-24 04:59:00	0	NTA	4	2	5	P
1	2009-09-24 05:00:00	0	NTA	4	2	5	P
1	2009-09-24 05:01:00	12	NTA	5	2	5	P
1	2009-09-24 05:02:00	0	NTA	5	2	5	P
1	2009-09-24 05:03:00	0	NTA	5	2	5	P
1	2009-09-24 05:04:00	0	NTA	5	2	5	P
1	2009-09-24 05:05:00	0	NTA	5	2	5	P
1	2009-09-24 05:06:00	0	NTA	5	2	5	P
1	2009-09-24 05:07:00	0	NTA	5	2	5	P
1	2009-09-24 05:08:00	0	NTA	5	2	5	P
1	2009-09-24 05:09:00	0	NTA	5	2	5	P
1	2009-09-24 05:10:00	0	NTA	5	2	5	P
1	2009-09-24 05:11:00	0	NTA	5	2	5	P
1	2009-09-24 05:12:00	0	NTA	5	2	5	P
1	2009-09-24 05:13:00	0	NTA	5	2	5	P
1	2009-09-24 05:14:00	0	NTA	5	2	5	P
1	2009-09-24 05:15:00	0	NTA	5	2	5	P
1	2009-09-24 05:16:00	0	NTA	5	2	5	P
1	2009-09-24 05:17:00	37	NTA	5	2	5	P
1	2009-09-24 05:18:00	0	NTA	5	2	5	P
1	2009-09-24 05:19:00	0	NTA	5	2	5	P
1	2009-09-24 05:20:00	0	NTA	5	2	5	P
1	2009-09-24 05:21:00	0	NTA	5	2	5	P
1	2009-09-24 05:22:00	0	NTA	5	2	5	P
1	2009-09-24 05:23:00	0	NTA	5	2	5	P
1	2009-09-24 05:24:00	0	NTA	5	2	5	P
1	2009-09-24 05:25:00	0	NTA	5	2	5	P
1	2009-09-24 05:26:00	0	NTA	5	2	5	P
1	2009-09-24 05:27:00	0	NTA	5	2	5	P
1	2009-09-24 05:28:00	0	NTA	5	2	5	P
1	2009-09-24 05:29:00	0	NTA	5	2	5	P
1	2009-09-24 05:30:00	0	NTA	5	2	5	P
1	2009-09-24 05:31:00	0	NTA	5	2	5	P
1	2009-09-24 05:32:00	12	NTA	5	2	5	P
1	2009-09-24 05:33:00	0	NTA	5	2	5	P
1	2009-09-24 05:34:00	0	NTA	5	2	5	P
1	2009-09-24 05:35:00	0	NTA	5	2	5	P
1	2009-09-24 05:36:00	0	NTA	5	2	5	P
1	2009-09-24 05:37:00	0	NTA	5	2	5	P
1	2009-09-24 05:38:00	0	NTA	5	2	5	P
1	2009-09-24 05:39:00	0	NTA	5	2	5	P
1	2009-09-24 05:40:00	0	NTA	5	2	5	P
1	2009-09-24 05:41:00	0	NTA	5	2	5	P
1	2009-09-24 05:42:00	0	NTA	5	2	5	P
1	2009-09-24 05:43:00	0	NTA	5	2	5	P
1	2009-09-24 05:44:00	0	NTA	5	2	5	P
1	2009-09-24 05:45:00	0	NTA	5	2	5	P
1	2009-09-24 05:46:00	0	NTA	5	2	5	P
1	2009-09-24 05:47:00	0	NTA	5	2	5	P
1	2009-09-24 05:48:00	0	NTA	5	2	5	P
1	2009-09-24 05:49:00	0	NTA	5	2	5	P
1	2009-09-24 05:50:00	0	NTA	5	2	5	P
1	2009-09-24 05:51:00	0	NTA	5	2	5	P
1	2009-09-24 05:52:00	0	NTA	5	2	5	P
1	2009-09-24 05:53:00	0	NTA	5	2	5	P
1	2009-09-24 05:54:00	0	NTA	5	2	5	P
1	2009-09-24 05:55:00	0	NTA	5	2	5	P
1	2009-09-24 05:56:00	0	NTA	5	2	5	P
1	2009-09-24 05:57:00	0	NTA	5	2	5	P
1	2009-09-24 05:58:00	0	NTA	5	2	5	P
1	2009-09-24 05:59:00	37	NTA	5	2	5	P
1	2009-09-24 06:00:00	0	NTA	5	2	5	P
1	2009-09-24 06:01:00	0	NTA	6	2	5	P
1	2009-09-24 06:02:00	0	NTA	6	2	5	P
1	2009-09-24 06:03:00	0	NTA	6	2	5	P
1	2009-09-24 06:04:00	0	NTA	6	2	5	P
1	2009-09-24 06:05:00	0	NTA	6	2	5	P
1	2009-09-24 06:06:00	0	NTA	6	2	5	P
1	2009-09-24 06:07:00	0	NTA	6	2	5	P
1	2009-09-24 06:08:00	0	NTA	6	2	5	P
1	2009-09-24 06:09:00	0	NTA	6	2	5	P
1	2009-09-24 06:10:00	0	NTA	6	2	5	P
1	2009-09-24 06:11:00	37	NTA	6	2	5	P
1	2009-09-24 06:12:00	0	NTA	6	2	5	P
1	2009-09-24 06:13:00	0	NTA	6	2	5	P
1	2009-09-24 06:14:00	0	NTA	6	2	5	P
1	2009-09-24 06:15:00	0	NTA	6	2	5	P
1	2009-09-24 06:16:00	0	NTA	6	2	5	P
1	2009-09-24 06:17:00	0	NTA	6	2	5	P
1	2009-09-24 06:18:00	0	NTA	6	2	5	P
1	2009-09-24 06:19:00	0	NTA	6	2	5	P
1	2009-09-24 06:20:00	0	NTA	6	2	5	P
1	2009-09-24 06:21:00	0	NTA	6	2	5	P
1	2009-09-24 06:22:00	0	NTA	6	2	5	P
1	2009-09-24 06:23:00	12	NTA	6	2	5	P
1	2009-09-24 06:24:00	0	NTA	6	2	5	P
1	2009-09-24 06:25:00	0	NTA	6	2	5	P
1	2009-09-24 06:26:00	0	NTA	6	2	5	P
1	2009-09-24 06:27:00	443	NTA	6	2	5	P
1	2009-09-24 06:28:00	190	NTA	6	2	5	P
1	2009-09-24 06:29:00	0	NTA	6	2	5	P
1	2009-09-24 06:30:00	0	NTA	6	2	5	P
1	2009-09-24 06:31:00	25	DTA	6	2	5	P
1	2009-09-24 06:32:00	12	DTA	6	2	5	P
1	2009-09-24 06:33:00	0	DTA	6	2	5	P
1	2009-09-24 06:34:00	0	DTA	6	2	5	P
1	2009-09-24 06:35:00	0	DTA	6	2	5	P
1	2009-09-24 06:36:00	0	DTA	6	2	5	P
1	2009-09-24 06:37:00	0	DTA	6	2	5	P
1	2009-09-24 06:38:00	0	DTA	6	2	5	P
1	2009-09-24 06:39:00	0	DTA	6	2	5	P
1	2009-09-24 06:40:00	0	DTA	6	2	5	P
1	2009-09-24 06:41:00	0	DTA	6	2	5	P
1	2009-09-24 06:42:00	0	DTA	6	2	5	P
1	2009-09-24 06:43:00	0	DTA	6	2	5	P
1	2009-09-24 06:44:00	0	DTA	6	2	5	P
1	2009-09-24 06:45:00	12	DTA	6	2	5	P
1	2009-09-24 06:46:00	0	DTA	6	2	5	P
1	2009-09-24 06:47:00	0	DTA	6	2	5	P
1	2009-09-24 06:48:00	0	DTA	6	2	5	P
1	2009-09-24 06:49:00	0	DTA	6	2	5	P
1	2009-09-24 06:50:00	0	DTA	6	2	5	P
1	2009-09-24 06:51:00	0	DTA	6	2	5	P
1	2009-09-24 06:52:00	0	DTA	6	2	5	P
1	2009-09-24 06:53:00	0	DTA	6	2	5	P
1	2009-09-24 06:54:00	12	DTA	6	2	5	P
1	2009-09-24 06:55:00	12	DTA	6	2	5	P
1	2009-09-24 06:56:00	12	DTA	6	2	5	P
1	2009-09-24 06:57:00	12	DTA	6	2	5	P
1	2009-09-24 06:58:00	746	DTA	6	2	5	P
1	2009-09-24 06:59:00	913	DTA	6	2	5	P
1	2009-09-24 07:00:00	1305	DTA	6	2	5	P
1	2009-09-24 07:01:00	990	DTA	7	2	5	P
1	2009-09-24 07:02:00	135	DTA	7	2	5	P
1	2009-09-24 07:03:00	391	DTA	7	2	5	P
1	2009-09-24 07:04:00	135	DTA	7	2	5	P
1	2009-09-24 07:05:00	175	DTA	7	2	5	P
1	2009-09-24 07:06:00	86	DTA	7	2	5	P
1	2009-09-24 07:07:00	148	DTA	7	2	5	P
1	2009-09-24 07:08:00	74	DTA	7	2	5	P
1	2009-09-24 07:09:00	135	DTA	7	2	5	P
1	2009-09-24 07:10:00	175	DTA	7	2	5	P
1	2009-09-24 07:11:00	746	DTA	7	2	5	P
1	2009-09-24 07:12:00	0	DTA	7	2	5	P
1	2009-09-24 07:13:00	0	DTA	7	2	5	P
1	2009-09-24 07:14:00	25	DTA	7	2	5	P
1	2009-09-24 07:15:00	0	DTA	7	2	5	P
1	2009-09-24 07:16:00	0	DTA	7	2	5	P
1	2009-09-24 07:17:00	0	DTA	7	2	5	P
1	2009-09-24 07:18:00	135	DTA	7	2	5	P
1	2009-09-24 07:19:00	12	DTA	7	2	5	P
1	2009-09-24 07:20:00	37	DTA	7	2	5	P
1	2009-09-24 07:21:00	0	DTA	7	2	5	P
1	2009-09-24 07:22:00	0	DTA	7	2	5	P
1	2009-09-24 07:23:00	0	DTA	7	2	5	P
1	2009-09-24 07:24:00	0	DTA	7	2	5	P
1	2009-09-24 07:25:00	0	DTA	7	2	5	P
1	2009-09-24 07:26:00	0	DTA	7	2	5	P
1	2009-09-24 07:27:00	12	DTA	7	2	5	P
1	2009-09-24 07:28:00	37	DTA	7	2	5	P
1	2009-09-24 07:29:00	12	DTA	7	2	5	P
1	2009-09-24 07:30:00	12	DTA	7	2	5	P
1	2009-09-24 07:31:00	0	DTA	7	2	5	P
1	2009-09-24 07:32:00	0	DTA	7	2	5	P
1	2009-09-24 07:33:00	0	DTA	7	2	5	P
1	2009-09-24 07:34:00	25	DTA	7	2	5	P
1	2009-09-24 07:35:00	0	DTA	7	2	5	P
1	2009-09-24 07:36:00	0	DTA	7	2	5	P
1	2009-09-24 07:37:00	0	DTA	7	2	5	P
1	2009-09-24 07:38:00	0	DTA	7	2	5	P
1	2009-09-24 07:39:00	148	DTA	7	2	5	P
1	2009-09-24 07:40:00	576	DTA	7	2	5	P
1	2009-09-24 07:41:00	135	DTA	7	2	5	P
1	2009-09-24 07:42:00	148	DTA	7	2	5	P
1	2009-09-24 07:43:00	409	DTA	7	2	5	P
1	2009-09-24 07:44:00	0	DTA	7	2	5	P
1	2009-09-24 07:45:00	0	DTA	7	2	5	P
1	2009-09-24 07:46:00	0	DTA	7	2	5	P
1	2009-09-24 07:47:00	12	DTA	7	2	5	P
1	2009-09-24 07:48:00	12	DTA	7	2	5	P
1	2009-09-24 07:49:00	175	DTA	7	2	5	P
1	2009-09-24 07:50:00	0	DTA	7	2	5	P
1	2009-09-24 07:51:00	0	DTA	7	2	5	P
1	2009-09-24 07:52:00	0	DTA	7	2	5	P
1	2009-09-24 07:53:00	123	DTA	7	2	5	P
1	2009-09-24 07:54:00	0	DTA	7	2	5	P
1	2009-09-24 07:55:00	0	DTA	7	2	5	P
1	2009-09-24 07:56:00	0	DTA	7	2	5	P
1	2009-09-24 07:57:00	0	DTA	7	2	5	P
1	2009-09-24 07:58:00	0	DTA	7	2	5	P
1	2009-09-24 07:59:00	0	DTA	7	2	5	P
1	2009-09-24 08:00:00	0	DTA	7	2	5	P
1	2009-09-24 08:01:00	12	DTA	8	2	5	P
1	2009-09-24 08:02:00	12	DTA	8	2	5	P
1	2009-09-24 08:03:00	0	DTA	8	2	5	P
1	2009-09-24 08:04:00	0	DTA	8	2	5	P
1	2009-09-24 08:05:00	25	DTA	8	2	5	P
1	2009-09-24 08:06:00	98	DTA	8	2	5	P
1	2009-09-24 08:07:00	0	DTA	8	2	5	P
1	2009-09-24 08:08:00	0	DTA	8	2	5	P
1	2009-09-24 08:09:00	0	DTA	8	2	5	P
1	2009-09-24 08:10:00	0	DTA	8	2	5	P
1	2009-09-24 08:11:00	0	DTA	8	2	5	P
1	2009-09-24 08:12:00	0	DTA	8	2	5	P
1	2009-09-24 08:13:00	0	DTA	8	2	5	P
1	2009-09-24 08:14:00	0	DTA	8	2	5	P
1	2009-09-24 08:15:00	0	DTA	8	2	5	P
1	2009-09-24 08:16:00	0	DTA	8	2	5	P
1	2009-09-24 08:17:00	0	DTA	8	2	5	P
1	2009-09-24 08:18:00	0	DTA	8	2	5	P
1	2009-09-24 08:19:00	0	DTA	8	2	5	P
1	2009-09-24 08:20:00	0	DTA	8	2	5	P
1	2009-09-24 08:21:00	0	DTA	8	2	5	P
1	2009-09-24 08:22:00	0	DTA	8	2	5	P
1	2009-09-24 08:23:00	0	DTA	8	2	5	P
1	2009-09-24 08:24:00	0	DTA	8	2	5	P
1	2009-09-24 08:25:00	0	DTA	8	2	5	P
1	2009-09-24 08:26:00	0	DTA	8	2	5	P
1	2009-09-24 08:27:00	0	DTA	8	2	5	P
1	2009-09-24 08:28:00	12	DTA	8	2	5	P
1	2009-09-24 08:29:00	0	DTA	8	2	5	P
1	2009-09-24 08:30:00	0	DTA	8	2	5	P
1	2009-09-24 08:31:00	0	DTA	8	2	5	P
1	2009-09-24 08:32:00	0	DTA	8	2	5	P
1	2009-09-24 08:33:00	0	DTA	8	2	5	P
1	2009-09-24 08:34:00	0	DTA	8	2	5	P
1	2009-09-24 08:35:00	0	DTA	8	2	5	P
1	2009-09-24 08:36:00	0	DTA	8	2	5	P
1	2009-09-24 08:37:00	0	DTA	8	2	5	P
1	2009-09-24 08:38:00	0	DTA	8	2	5	P
1	2009-09-24 08:39:00	0	DTA	8	2	5	P
1	2009-09-24 08:40:00	0	DTA	8	2	5	P
1	2009-09-24 08:41:00	0	DTA	8	2	5	P
1	2009-09-24 08:42:00	0	DTA	8	2	5	P
1	2009-09-24 08:43:00	0	DTA	8	2	5	P
1	2009-09-24 08:44:00	0	DTA	8	2	5	P
1	2009-09-24 08:45:00	0	DTA	8	2	5	P
1	2009-09-24 08:46:00	0	DTA	8	2	5	P
1	2009-09-24 08:47:00	0	DTA	8	2	5	P
1	2009-09-24 08:48:00	0	DTA	8	2	5	P
1	2009-09-24 08:49:00	0	DTA	8	2	5	P
[truncated: 36,321 more rows]

## Sheet: Pivot NTA
Peak DTA Time?	(All)
DTA vs NTA	NTA
Average of Activity	Column Labels
Row Labels	1	2	3	4	5	6	7	8	9	10	11	12	13	14	Grand Total
1	6.20476	6.79259	16.7926	27.727	5.0127	5.03333	3.31034	5.78495	12.0022	20.4667	26.7583	10.7583	7.56481	6.94792	11.9262
2	9.82444	9.57111	8.24286	10.8943	15.4611	4.12619	13.5565	9.51395	20.1441	10.0864	5.18444	16.9685	9.32143	7.68605	11.0065
Grand Total	8.07701	8.25497	12.44	20.8516	9.83504	4.56296	8.57654	7.57654	16.1399	15.8721	16.3194	14.0461	8.33333	7.2967	11.4806

## Sheet: Pivot DTA
Peak DTA Time?	(All)
DTA vs NTA	DTA
Average of Activity	Column Labels
Row Labels	1	2	3	4	5	6	7	8	9	10	11	12	13	Grand Total
1	27.9643	40.8367	24.8925	25.9728	71.0516	24.8735	36.0123	27.0154	26.9021	36.2946	46.1569	38.623	30.928	35.2112
2	35.7929	37.0505	25.3879	33.1415	36.7043	32.2636	33.0436	29.5663	22.8386	31.1871	28.4865	32.4063	19.4388	30.5245
Grand Total	31.7916	38.93	25.1479	29.8885	53.878	28.5134	34.5018	28.2941	24.794	33.6419	37.5894	35.3862	24.9607	32.8266

## Sheet: Pivot PeakDTA
Peak DTA Time?	Peak DTA
DTA vs NTA	DTA
Average of Activity	Column Labels
Row Labels	1	2	3	4	5	6	7	8	9	10	11	12	13	Grand Total
1	12.2722	48.0167	11.6944	8.73889	33.8861	27.2111	39.2167	16.0667	28.1444	34.9167	24.9333	19.2472	34.375	26.0553
2	42.0417	22.175	22.8361	33.3667	38.1333	30.825	31.125	27.1111	14.5722	22.8583	29.2972	3.75833	23.6028	26.2848
Grand Total	27.1569	35.0958	17.2653	21.0528	36.0097	29.0181	35.1708	21.5889	21.3583	28.8875	27.1153	11.5028	28.9889	26.1701

## Sheet: 9.22.09
Actogram, Copy Raw Data, All Days
Identity:	Annabel
Filename:	E:\Active Research Files\Nighttime Activity\cases\annabel\Annabel.AWC
Gender:	F
Age:	9
Height:	61.0 cm	24.0 in
Weight:	28.0 kg	61.7 lbs
Start Date:	22-Sep-2009 (Tue)
Start Time:	18:00:00
Interval:	1.00 mins
Date Stamp:	Time Stamp:	Activity Data:	Marker Press:
2009-09-22	00:00:00	0
2009-09-22	00:01:00	0
2009-09-22	00:02:00	0
2009-09-22	00:03:00	0
2009-09-22	00:04:00	0
2009-09-22	00:05:00	0
2009-09-22	00:06:00	0
2009-09-22	00:07:00	0
2009-09-22	00:08:00	0
2009-09-22	00:09:00	0
2009-09-22	00:10:00	0
2009-09-22	00:11:00	0
2009-09-22	00:12:00	0
2009-09-22	00:13:00	0
2009-09-22	00:14:00	0
2009-09-22	00:15:00	0
2009-09-22	00:16:00	0
2009-09-22	00:17:00	0
2009-09-22	00:18:00	0
2009-09-22	00:19:00	0
2009-09-22	00:20:00	0
2009-09-22	00:21:00	0
2009-09-22	00:22:00	0
2009-09-22	00:23:00	0
2009-09-22	00:24:00	0
2009-09-22	00:25:00	0
2009-09-22	00:26:00	0
2009-09-22	00:27:00	0
2009-09-22	00:28:00	0
2009-09-22	00:29:00	0
2009-09-22	00:30:00	0
2009-09-22	00:31:00	0
2009-09-22	00:32:00	0
2009-09-22	00:33:00	0
2009-09-22	00:34:00	0
2009-09-22	00:35:00	0
2009-09-22	00:36:00	0
2009-09-22	00:37:00	0
2009-09-22	00:38:00	0
2009-09-22	00:39:00	0
2009-09-22	00:40:00	0
2009-09-22	00:41:00	0
2009-09-22	00:42:00	0
2009-09-22	00:43:00	0
2009-09-22	00:44:00	0
2009-09-22	00:45:00	0
2009-09-22	00:46:00	0
2009-09-22	00:47:00	0
2009-09-22	00:48:00	0
2009-09-22	00:49:00	0
2009-09-22	00:50:00	0
2009-09-22	00:51:00	0
2009-09-22	00:52:00	0
2009-09-22	00:53:00	0
2009-09-22	00:54:00	0
2009-09-22	00:55:00	0
2009-09-22	00:56:00	0
2009-09-22	00:57:00	0
2009-09-22	00:58:00	0
2009-09-22	00:59:00	0
2009-09-22	01:00:00	0
2009-09-22	01:01:00	0
2009-09-22	01:02:00	0
2009-09-22	01:03:00	0
2009-09-22	01:04:00	0
2009-09-22	01:05:00	0
2009-09-22	01:06:00	0
2009-09-22	01:07:00	0
2009-09-22	01:08:00	0
2009-09-22	01:09:00	0
2009-09-22	01:10:00	0
2009-09-22	01:11:00	0
2009-09-22	01:12:00	0
2009-09-22	01:13:00	0
2009-09-22	01:14:00	0
2009-09-22	01:15:00	0
2009-09-22	01:16:00	0
2009-09-22	01:17:00	0
2009-09-22	01:18:00	0
2009-09-22	01:19:00	0
2009-09-22	01:20:00	0
2009-09-22	01:21:00	0
2009-09-22	01:22:00	0
2009-09-22	01:23:00	0
2009-09-22	01:24:00	0
2009-09-22	01:25:00	0
2009-09-22	01:26:00	0
2009-09-22	01:27:00	0
2009-09-22	01:28:00	0
2009-09-22	01:29:00	0
2009-09-22	01:30:00	0
2009-09-22	01:31:00	0
2009-09-22	01:32:00	0
2009-09-22	01:33:00	0
2009-09-22	01:34:00	0
2009-09-22	01:35:00	0
2009-09-22	01:36:00	0
2009-09-22	01:37:00	0
2009-09-22	01:38:00	0
2009-09-22	01:39:00	0
2009-09-22	01:40:00	0
2009-09-22	01:41:00	0
2009-09-22	01:42:00	0
2009-09-22	01:43:00	0
2009-09-22	01:44:00	0
2009-09-22	01:45:00	0
2009-09-22	01:46:00	0
2009-09-22	01:47:00	0
2009-09-22	01:48:00	0
2009-09-22	01:49:00	0
2009-09-22	01:50:00	0
2009-09-22	01:51:00	0
2009-09-22	01:52:00	0
2009-09-22	01:53:00	0
2009-09-22	01:54:00	0
2009-09-22	01:55:00	0
2009-09-22	01:56:00	0
2009-09-22	01:57:00	0
2009-09-22	01:58:00	0
2009-09-22	01:59:00	0
2009-09-22	02:00:00	0
2009-09-22	02:01:00	0
2009-09-22	02:02:00	0
2009-09-22	02:03:00	0
2009-09-22	02:04:00	0
2009-09-22	02:05:00	0
2009-09-22	02:06:00	0
2009-09-22	02:07:00	0
2009-09-22	02:08:00	0
2009-09-22	02:09:00	0
2009-09-22	02:10:00	0
2009-09-22	02:11:00	0
2009-09-22	02:12:00	0
2009-09-22	02:13:00	0
2009-09-22	02:14:00	0
2009-09-22	02:15:00	0
2009-09-22	02:16:00	0
2009-09-22	02:17:00	0
2009-09-22	02:18:00	0
2009-09-22	02:19:00	0
2009-09-22	02:20:00	0
2009-09-22	02:21:00	0
2009-09-22	02:22:00	0
2009-09-22	02:23:00	0
2009-09-22	02:24:00	0
2009-09-22	02:25:00	0
2009-09-22	02:26:00	0
2009-09-22	02:27:00	0
2009-09-22	02:28:00	0
2009-09-22	02:29:00	0
2009-09-22	02:30:00	0
2009-09-22	02:31:00	0
2009-09-22	02:32:00	0
2009-09-22	02:33:00	0
2009-09-22	02:34:00	0
2009-09-22	02:35:00	0
2009-09-22	02:36:00	0
2009-09-22	02:37:00	0
2009-09-22	02:38:00	0
2009-09-22	02:39:00	0
2009-09-22	02:40:00	0
2009-09-22	02:41:00	0
2009-09-22	02:42:00	0
2009-09-22	02:43:00	0
2009-09-22	02:44:00	0
2009-09-22	02:45:00	0
2009-09-22	02:46:00	0
2009-09-22	02:47:00	0
2009-09-22	02:48:00	0
2009-09-22	02:49:00	0
2009-09-22	02:50:00	0
2009-09-22	02:51:00	0
2009-09-22	02:52:00	0
2009-09-22	02:53:00	0
2009-09-22	02:54:00	0
2009-09-22	02:55:00	0
2009-09-22	02:56:00	0
2009-09-22	02:57:00	0
2009-09-22	02:58:00	0
2009-09-22	02:59:00	0
2009-09-22	03:00:00	0
2009-09-22	03:01:00	0
2009-09-22	03:02:00	0
2009-09-22	03:03:00	0
2009-09-22	03:04:00	0
2009-09-22	03:05:00	0
2009-09-22	03:06:00	0
2009-09-22	03:07:00	0
2009-09-22	03:08:00	0
2009-09-22	03:09:00	0
2009-09-22	03:10:00	0
2009-09-22	03:11:00	0
2009-09-22	03:12:00	0
2009-09-22	03:13:00	0
2009-09-22	03:14:00	0
2009-09-22	03:15:00	0
2009-09-22	03:16:00	0
2009-09-22	03:17:00	0
2009-09-22	03:18:00	0
2009-09-22	03:19:00	0
2009-09-22	03:20:00	0
2009-09-22	03:21:00	0
2009-09-22	03:22:00	0
2009-09-22	03:23:00	0
2009-09-22	03:24:00	0
2009-09-22	03:25:00	0
2009-09-22	03:26:00	0
2009-09-22	03:27:00	0
2009-09-22	03:28:00	0
2009-09-22	03:29:00	0
2009-09-22	03:30:00	0
2009-09-22	03:31:00	0
2009-09-22	03:32:00	0
2009-09-22	03:33:00	0
2009-09-22	03:34:00	0
2009-09-22	03:35:00	0
2009-09-22	03:36:00	0
2009-09-22	03:37:00	0
2009-09-22	03:38:00	0
2009-09-22	03:39:00	0
2009-09-22	03:40:00	0
2009-09-22	03:41:00	0
2009-09-22	03:42:00	0
2009-09-22	03:43:00	0
2009-09-22	03:44:00	0
2009-09-22	03:45:00	0
2009-09-22	03:46:00	0
2009-09-22	03:47:00	0
2009-09-22	03:48:00	0
2009-09-22	03:49:00	0
2009-09-22	03:50:00	0
2009-09-22	03:51:00	0
2009-09-22	03:52:00	0
2009-09-22	03:53:00	0
2009-09-22	03:54:00	0
2009-09-22	03:55:00	0
2009-09-22	03:56:00	0
2009-09-22	03:57:00	0
2009-09-22	03:58:00	0
2009-09-22	03:59:00	0
2009-09-22	04:00:00	0
2009-09-22	04:01:00	0
2009-09-22	04:02:00	0
2009-09-22	04:03:00	0
2009-09-22	04:04:00	0
2009-09-22	04:05:00	0
2009-09-22	04:06:00	0
2009-09-22	04:07:00	0
2009-09-22	04:08:00	0
2009-09-22	04:09:00	0
2009-09-22	04:10:00	0
2009-09-22	04:11:00	0
2009-09-22	04:12:00	0
2009-09-22	04:13:00	0
2009-09-22	04:14:00	0
2009-09-22	04:15:00	0
2009-09-22	04:16:00	0
2009-09-22	04:17:00	0
2009-09-22	04:18:00	0
2009-09-22	04:19:00	0
2009-09-22	04:20:00	0
2009-09-22	04:21:00	0
2009-09-22	04:22:00	0
2009-09-22	04:23:00	0
2009-09-22	04:24:00	0
2009-09-22	04:25:00	0
2009-09-22	04:26:00	0
2009-09-22	04:27:00	0
2009-09-22	04:28:00	0
2009-09-22	04:29:00	0
2009-09-22	04:30:00	0
2009-09-22	04:31:00	0
2009-09-22	04:32:00	0
2009-09-22	04:33:00	0
2009-09-22	04:34:00	0
2009-09-22	04:35:00	0
2009-09-22	04:36:00	0
2009-09-22	04:37:00	0
2009-09-22	04:38:00	0
2009-09-22	04:39:00	0
2009-09-22	04:40:00	0
2009-09-22	04:41:00	0
2009-09-22	04:42:00	0
2009-09-22	04:43:00	0
2009-09-22	04:44:00	0
2009-09-22	04:45:00	0
2009-09-22	04:46:00	0
2009-09-22	04:47:00	0
2009-09-22	04:48:00	0
2009-09-22	04:49:00	0
2009-09-22	04:50:00	0
2009-09-22	04:51:00	0
2009-09-22	04:52:00	0
2009-09-22	04:53:00	0
2009-09-22	04:54:00	0
2009-09-22	04:55:00	0
2009-09-22	04:56:00	0
2009-09-22	04:57:00	0
2009-09-22	04:58:00	0
2009-09-22	04:59:00	0
2009-09-22	05:00:00	0
2009-09-22	05:01:00	0
2009-09-22	05:02:00	0
2009-09-22	05:03:00	0
2009-09-22	05:04:00	0
2009-09-22	05:05:00	0
2009-09-22	05:06:00	0
2009-09-22	05:07:00	0
2009-09-22	05:08:00	0
2009-09-22	05:09:00	0
2009-09-22	05:10:00	0
2009-09-22	05:11:00	0
2009-09-22	05:12:00	0
2009-09-22	05:13:00	0
2009-09-22	05:14:00	0
2009-09-22	05:15:00	0
2009-09-22	05:16:00	0
2009-09-22	05:17:00	0
2009-09-22	05:18:00	0
2009-09-22	05:19:00	0
2009-09-22	05:20:00	0
2009-09-22	05:21:00	0
2009-09-22	05:22:00	0
2009-09-22	05:23:00	0
2009-09-22	05:24:00	0
2009-09-22	05:25:00	0
2009-09-22	05:26:00	0
2009-09-22	05:27:00	0
2009-09-22	05:28:00	0
2009-09-22	05:29:00	0
2009-09-22	05:30:00	0
2009-09-22	05:31:00	0
2009-09-22	05:32:00	0
2009-09-22	05:33:00	0
2009-09-22	05:34:00	0
2009-09-22	05:35:00	0
2009-09-22	05:36:00	0
2009-09-22	05:37:00	0
2009-09-22	05:38:00	0
2009-09-22	05:39:00	0
2009-09-22	05:40:00	0
2009-09-22	05:41:00	0
2009-09-22	05:42:00	0
2009-09-22	05:43:00	0
2009-09-22	05:44:00	0
2009-09-22	05:45:00	0
2009-09-22	05:46:00	0
2009-09-22	05:47:00	0
2009-09-22	05:48:00	0
2009-09-22	05:49:00	0
2009-09-22	05:50:00	0
2009-09-22	05:51:00	0
2009-09-22	05:52:00	0
2009-09-22	05:53:00	0
2009-09-22	05:54:00	0
2009-09-22	05:55:00	0
2009-09-22	05:56:00	0
2009-09-22	05:57:00	0
2009-09-22	05:58:00	0
2009-09-22	05:59:00	0
2009-09-22	06:00:00	0
2009-09-22	06:01:00	0
2009-09-22	06:02:00	0
2009-09-22	06:03:00	0
2009-09-22	06:04:00	0
2009-09-22	06:05:00	0
2009-09-22	06:06:00	0
2009-09-22	06:07:00	0
2009-09-22	06:08:00	0
2009-09-22	06:09:00	0
2009-09-22	06:10:00	0
2009-09-22	06:11:00	0
2009-09-22	06:12:00	0
2009-09-22	06:13:00	0
2009-09-22	06:14:00	0
2009-09-22	06:15:00	0
2009-09-22	06:16:00	0
2009-09-22	06:17:00	0
2009-09-22	06:18:00	0
2009-09-22	06:19:00	0
2009-09-22	06:20:00	0
2009-09-22	06:21:00	0
2009-09-22	06:22:00	0
2009-09-22	06:23:00	0
2009-09-22	06:24:00	0
2009-09-22	06:25:00	0
2009-09-22	06:26:00	0
2009-09-22	06:27:00	0
2009-09-22	06:28:00	0
2009-09-22	06:29:00	0
2009-09-22	06:30:00	0
2009-09-22	06:31:00	0
2009-09-22	06:32:00	0
2009-09-22	06:33:00	0
2009-09-22	06:34:00	0
2009-09-22	06:35:00	0
2009-09-22	06:36:00	0
2009-09-22	06:37:00	0
2009-09-22	06:38:00	0
2009-09-22	06:39:00	0
2009-09-22	06:40:00	0
2009-09-22	06:41:00	0
2009-09-22	06:42:00	0
2009-09-22	06:43:00	0
2009-09-22	06:44:00	0
2009-09-22	06:45:00	0
2009-09-22	06:46:00	0
2009-09-22	06:47:00	0
2009-09-22	06:48:00	0
2009-09-22	06:49:00	0
2009-09-22	06:50:00	0
2009-09-22	06:51:00	0
2009-09-22	06:52:00	0
2009-09-22	06:53:00	0
2009-09-22	06:54:00	0
2009-09-22	06:55:00	0
2009-09-22	06:56:00	0
2009-09-22	06:57:00	0
2009-09-22	06:58:00	0
2009-09-22	06:59:00	0
2009-09-22	07:00:00	0
2009-09-22	07:01:00	0
2009-09-22	07:02:00	0
2009-09-22	07:03:00	0
2009-09-22	07:04:00	0
2009-09-22	07:05:00	0
2009-09-22	07:06:00	0
2009-09-22	07:07:00	0
2009-09-22	07:08:00	0
2009-09-22	07:09:00	0
2009-09-22	07:10:00	0
2009-09-22	07:11:00	0
2009-09-22	07:12:00	0
2009-09-22	07:13:00	0
2009-09-22	07:14:00	0
2009-09-22	07:15:00	0
2009-09-22	07:16:00	0
2009-09-22	07:17:00	0
2009-09-22	07:18:00	0
2009-09-22	07:19:00	0
2009-09-22	07:20:00	0
2009-09-22	07:21:00	0
2009-09-22	07:22:00	0
2009-09-22	07:23:00	0
2009-09-22	07:24:00	0
2009-09-22	07:25:00	0
2009-09-22	07:26:00	0
2009-09-22	07:27:00	0
2009-09-22	07:28:00	0
2009-09-22	07:29:00	0
2009-09-22	07:30:00	0
2009-09-22	07:31:00	0
2009-09-22	07:32:00	0
2009-09-22	07:33:00	0
2009-09-22	07:34:00	0
2009-09-22	07:35:00	0
2009-09-22	07:36:00	0
2009-09-22	07:37:00	0
2009-09-22	07:38:00	0
2009-09-22	07:39:00	0
2009-09-22	07:40:00	0
2009-09-22	07:41:00	0
2009-09-22	07:42:00	0
2009-09-22	07:43:00	0
2009-09-22	07:44:00	0
2009-09-22	07:45:00	0
2009-09-22	07:46:00	0
2009-09-22	07:47:00	0
2009-09-22	07:48:00	0
2009-09-22	07:49:00	0
2009-09-22	07:50:00	0
2009-09-22	07:51:00	0
2009-09-22	07:52:00	0
2009-09-22	07:53:00	0
2009-09-22	07:54:00	0
2009-09-22	07:55:00	0
2009-09-22	07:56:00	0
2009-09-22	07:57:00	0
2009-09-22	07:58:00	0
2009-09-22	07:59:00	0
2009-09-22	08:00:00	0
2009-09-22	08:01:00	0
2009-09-22	08:02:00	0
2009-09-22	08:03:00	0
2009-09-22	08:04:00	0
2009-09-22	08:05:00	0
2009-09-22	08:06:00	0
2009-09-22	08:07:00	0
2009-09-22	08:08:00	0
2009-09-22	08:09:00	0
2009-09-22	08:10:00	0
2009-09-22	08:11:00	0
2009-09-22	08:12:00	0
2009-09-22	08:13:00	0
2009-09-22	08:14:00	0
2009-09-22	08:15:00	0
2009-09-22	08:16:00	0
2009-09-22	08:17:00	0
2009-09-22	08:18:00	0
2009-09-22	08:19:00	0
2009-09-22	08:20:00	0
2009-09-22	08:21:00	0
2009-09-22	08:22:00	0
2009-09-22	08:23:00	0
2009-09-22	08:24:00	0
2009-09-22	08:25:00	0
2009-09-22	08:26:00	0
2009-09-22	08:27:00	0
2009-09-22	08:28:00	0
2009-09-22	08:29:00	0
2009-09-22	08:30:00	0
2009-09-22	08:31:00	0
2009-09-22	08:32:00	0
2009-09-22	08:33:00	0
2009-09-22	08:34:00	0
2009-09-22	08:35:00	0
2009-09-22	08:36:00	0
2009-09-22	08:37:00	0
2009-09-22	08:38:00	0
2009-09-22	08:39:00	0
2009-09-22	08:40:00	0
2009-09-22	08:41:00	0
2009-09-22	08:42:00	0
2009-09-22	08:43:00	0
2009-09-22	08:44:00	0
2009-09-22	08:45:00	0
2009-09-22	08:46:00	0
2009-09-22	08:47:00	0
2009-09-22	08:48:00	0
2009-09-22	08:49:00	0
2009-09-22	08:50:00	0
2009-09-22	08:51:00	0
2009-09-22	08:52:00	0
2009-09-22	08:53:00	0
2009-09-22	08:54:00	0
2009-09-22	08:55:00	0
2009-09-22	08:56:00	0
2009-09-22	08:57:00	0
2009-09-22	08:58:00	0
2009-09-22	08:59:00	0
2009-09-22	09:00:00	0
2009-09-22	09:01:00	0
2009-09-22	09:02:00	0
2009-09-22	09:03:00	0
2009-09-22	09:04:00	0
2009-09-22	09:05:00	0
2009-09-22	09:06:00	0
2009-09-22	09:07:00	0
2009-09-22	09:08:00	0
2009-09-22	09:09:00	0
2009-09-22	09:10:00	0
2009-09-22	09:11:00	0
2009-09-22	09:12:00	0
2009-09-22	09:13:00	0
2009-09-22	09:14:00	0
2009-09-22	09:15:00	0
2009-09-22	09:16:00	0
2009-09-22	09:17:00	0
2009-09-22	09:18:00	0
2009-09-22	09:19:00	0
2009-09-22	09:20:00	0
2009-09-22	09:21:00	0
2009-09-22	09:22:00	0
2009-09-22	09:23:00	0
2009-09-22	09:24:00	0
2009-09-22	09:25:00	0
2009-09-22	09:26:00	0
2009-09-22	09:27:00	0
2009-09-22	09:28:00	0
2009-09-22	09:29:00	0
2009-09-22	09:30:00	0
2009-09-22	09:31:00	0
2009-09-22	09:32:00	0
2009-09-22	09:33:00	0
2009-09-22	09:34:00	0
2009-09-22	09:35:00	0
2009-09-22	09:36:00	0
2009-09-22	09:37:00	0
2009-09-22	09:38:00	0
2009-09-22	09:39:00	0
2009-09-22	09:40:00	0
2009-09-22	09:41:00	0
2009-09-22	09:42:00	0
2009-09-22	09:43:00	0
2009-09-22	09:44:00	0
2009-09-22	09:45:00	0
2009-09-22	09:46:00	0
2009-09-22	09:47:00	0
2009-09-22	09:48:00	0
2009-09-22	09:49:00	0
2009-09-22	09:50:00	0
2009-09-22	09:51:00	0
2009-09-22	09:52:00	0
2009-09-22	09:53:00	0
2009-09-22	09:54:00	0
2009-09-22	09:55:00	0
2009-09-22	09:56:00	0
2009-09-22	09:57:00	0
2009-09-22	09:58:00	0
2009-09-22	09:59:00	0
2009-09-22	10:00:00	0
2009-09-22	10:01:00	0
2009-09-22	10:02:00	0
2009-09-22	10:03:00	0
2009-09-22	10:04:00	0
2009-09-22	10:05:00	0
2009-09-22	10:06:00	0
2009-09-22	10:07:00	0
2009-09-22	10:08:00	0
2009-09-22	10:09:00	0
2009-09-22	10:10:00	0
2009-09-22	10:11:00	0
2009-09-22	10:12:00	0
2009-09-22	10:13:00	0
2009-09-22	10:14:00	0
2009-09-22	10:15:00	0
2009-09-22	10:16:00	0
2009-09-22	10:17:00	0
2009-09-22	10:18:00	0
2009-09-22	10:19:00	0
2009-09-22	10:20:00	0
2009-09-22	10:21:00	0
2009-09-22	10:22:00	0
2009-09-22	10:23:00	0
2009-09-22	10:24:00	0
2009-09-22	10:25:00	0
2009-09-22	10:26:00	0
2009-09-22	10:27:00	0
2009-09-22	10:28:00	0
2009-09-22	10:29:00	0
2009-09-22	10:30:00	0
2009-09-22	10:31:00	0
2009-09-22	10:32:00	0
2009-09-22	10:33:00	0
2009-09-22	10:34:00	0
2009-09-22	10:35:00	0
2009-09-22	10:36:00	0
2009-09-22	10:37:00	0
2009-09-22	10:38:00	0
2009-09-22	10:39:00	0
2009-09-22	10:40:00	0
2009-09-22	10:41:00	0
2009-09-22	10:42:00	0
2009-09-22	10:43:00	0
2009-09-22	10:44:00	0
2009-09-22	10:45:00	0
2009-09-22	10:46:00	0
2009-09-22	10:47:00	0
2009-09-22	10:48:00	0
2009-09-22	10:49:00	0
2009-09-22	10:50:00	0
2009-09-22	10:51:00	0
2009-09-22	10:52:00	0
2009-09-22	10:53:00	0
2009-09-22	10:54:00	0
2009-09-22	10:55:00	0
2009-09-22	10:56:00	0
2009-09-22	10:57:00	0
2009-09-22	10:58:00	0
2009-09-22	10:59:00	0
2009-09-22	11:00:00	0
2009-09-22	11:01:00	0
2009-09-22	11:02:00	0
2009-09-22	11:03:00	0
2009-09-22	11:04:00	0
2009-09-22	11:05:00	0
2009-09-22	11:06:00	0
2009-09-22	11:07:00	0
2009-09-22	11:08:00	0
2009-09-22	11:09:00	0
2009-09-22	11:10:00	0
2009-09-22	11:11:00	0
2009-09-22	11:12:00	0
2009-09-22	11:13:00	0
2009-09-22	11:14:00	0
2009-09-22	11:15:00	0
2009-09-22	11:16:00	0
2009-09-22	11:17:00	0
2009-09-22	11:18:00	0
2009-09-22	11:19:00	0
2009-09-22	11:20:00	0
2009-09-22	11:21:00	0
2009-09-22	11:22:00	0
2009-09-22	11:23:00	0
2009-09-22	11:24:00	0
2009-09-22	11:25:00	0
2009-09-22	11:26:00	0
2009-09-22	11:27:00	0
2009-09-22	11:28:00	0
2009-09-22	11:29:00	0
2009-09-22	11:30:00	0
2009-09-22	11:31:00	0
2009-09-22	11:32:00	0
2009-09-22	11:33:00	0
2009-09-22	11:34:00	0
2009-09-22	11:35:00	0
2009-09-22	11:36:00	0
2009-09-22	11:37:00	0
2009-09-22	11:38:00	0
2009-09-22	11:39:00	0
2009-09-22	11:40:00	0
2009-09-22	11:41:00	0
2009-09-22	11:42:00	0
2009-09-22	11:43:00	0
2009-09-22	11:44:00	0
2009-09-22	11:45:00	0
2009-09-22	11:46:00	0
2009-09-22	11:47:00	0
2009-09-22	11:48:00	0
2009-09-22	11:49:00	0
2009-09-22	11:50:00	0
2009-09-22	11:51:00	0
2009-09-22	11:52:00	0
2009-09-22	11:53:00	0
2009-09-22	11:54:00	0
2009-09-22	11:55:00	0
2009-09-22	11:56:00	0
2009-09-22	11:57:00	0
2009-09-22	11:58:00	0
2009-09-22	11:59:00	0
2009-09-22	12:00:00	0
2009-09-22	12:01:00	0
2009-09-22	12:02:00	0
2009-09-22	12:03:00	0
2009-09-22	12:04:00	0
2009-09-22	12:05:00	0
2009-09-22	12:06:00	0
2009-09-22	12:07:00	0
2009-09-22	12:08:00	0
2009-09-22	12:09:00	0
2009-09-22	12:10:00	0
2009-09-22	12:11:00	0
2009-09-22	12:12:00	0
2009-09-22	12:13:00	0
2009-09-22	12:14:00	0
2009-09-22	12:15:00	0
2009-09-22	12:16:00	0
2009-09-22	12:17:00	0
2009-09-22	12:18:00	0
2009-09-22	12:19:00	0
2009-09-22	12:20:00	0
2009-09-22	12:21:00	0
2009-09-22	12:22:00	0
2009-09-22	12:23:00	0
2009-09-22	12:24:00	0
2009-09-22	12:25:00	0
2009-09-22	12:26:00	0
2009-09-22	12:27:00	0
2009-09-22	12:28:00	0
2009-09-22	12:29:00	0
2009-09-22	12:30:00	0
2009-09-22	12:31:00	0
2009-09-22	12:32:00	0
2009-09-22	12:33:00	0
2009-09-22	12:34:00	0
2009-09-22	12:35:00	0
2009-09-22	12:36:00	0
2009-09-22	12:37:00	0
2009-09-22	12:38:00	0
2009-09-22	12:39:00	0
2009-09-22	12:40:00	0
2009-09-22	12:41:00	0
2009-09-22	12:42:00	0
2009-09-22	12:43:00	0
2009-09-22	12:44:00	0
2009-09-22	12:45:00	0
2009-09-22	12:46:00	0
2009-09-22	12:47:00	0
2009-09-22	12:48:00	0
2009-09-22	12:49:00	0
2009-09-22	12:50:00	0
2009-09-22	12:51:00	0
2009-09-22	12:52:00	0
2009-09-22	12:53:00	0
2009-09-22	12:54:00	0
2009-09-22	12:55:00	0
2009-09-22	12:56:00	0
2009-09-22	12:57:00	0
2009-09-22	12:58:00	0
2009-09-22	12:59:00	0
2009-09-22	13:00:00	0
2009-09-22	13:01:00	0
2009-09-22	13:02:00	0
2009-09-22	13:03:00	0
2009-09-22	13:04:00	0
2009-09-22	13:05:00	0
2009-09-22	13:06:00	0
2009-09-22	13:07:00	0
2009-09-22	13:08:00	0
2009-09-22	13:09:00	0
2009-09-22	13:10:00	0
2009-09-22	13:11:00	0
2009-09-22	13:12:00	0
2009-09-22	13:13:00	0
2009-09-22	13:14:00	0
2009-09-22	13:15:00	0
2009-09-22	13:16:00	0
2009-09-22	13:17:00	0
2009-09-22	13:18:00	0
2009-09-22	13:19:00	0
2009-09-22	13:20:00	0
2009-09-22	13:21:00	0
2009-09-22	13:22:00	0
2009-09-22	13:23:00	0
2009-09-22	13:24:00	0
2009-09-22	13:25:00	0
2009-09-22	13:26:00	0
2009-09-22	13:27:00	0
2009-09-22	13:28:00	0
2009-09-22	13:29:00	0
2009-09-22	13:30:00	0
2009-09-22	13:31:00	0
2009-09-22	13:32:00	0
2009-09-22	13:33:00	0
2009-09-22	13:34:00	0
2009-09-22	13:35:00	0
2009-09-22	13:36:00	0
2009-09-22	13:37:00	0
2009-09-22	13:38:00	0
2009-09-22	13:39:00	0
2009-09-22	13:40:00	0
2009-09-22	13:41:00	0
2009-09-22	13:42:00	0
2009-09-22	13:43:00	0
2009-09-22	13:44:00	0
2009-09-22	13:45:00	0
2009-09-22	13:46:00	0
2009-09-22	13:47:00	0
2009-09-22	13:48:00	0
2009-09-22	13:49:00	0
2009-09-22	13:50:00	0
2009-09-22	13:51:00	0
2009-09-22	13:52:00	0
2009-09-22	13:53:00	0
2009-09-22	13:54:00	0
2009-09-22	13:55:00	0
2009-09-22	13:56:00	0
2009-09-22	13:57:00	0
2009-09-22	13:58:00	0
2009-09-22	13:59:00	0
2009-09-22	14:00:00	0
2009-09-22	14:01:00	0
2009-09-22	14:02:00	0
2009-09-22	14:03:00	0
2009-09-22	14:04:00	0
2009-09-22	14:05:00	0
2009-09-22	14:06:00	0
2009-09-22	14:07:00	0
2009-09-22	14:08:00	0
2009-09-22	14:09:00	0
2009-09-22	14:10:00	0
2009-09-22	14:11:00	0
2009-09-22	14:12:00	0
2009-09-22	14:13:00	0
2009-09-22	14:14:00	0
2009-09-22	14:15:00	0
2009-09-22	14:16:00	0
2009-09-22	14:17:00	0
2009-09-22	14:18:00	0
2009-09-22	14:19:00	0
2009-09-22	14:20:00	0
2009-09-22	14:21:00	0
2009-09-22	14:22:00	0
2009-09-22	14:23:00	0
2009-09-22	14:24:00	0
2009-09-22	14:25:00	0
2009-09-22	14:26:00	0
2009-09-22	14:27:00	0
2009-09-22	14:28:00	0
2009-09-22	14:29:00	0
2009-09-22	14:30:00	0
2009-09-22	14:31:00	0
2009-09-22	14:32:00	0
2009-09-22	14:33:00	0
2009-09-22	14:34:00	0
2009-09-22	14:35:00	0
2009-09-22	14:36:00	0
2009-09-22	14:37:00	0
2009-09-22	14:38:00	0
2009-09-22	14:39:00	0
2009-09-22	14:40:00	0
2009-09-22	14:41:00	0
2009-09-22	14:42:00	0
2009-09-22	14:43:00	0
2009-09-22	14:44:00	0
2009-09-22	14:45:00	0
2009-09-22	14:46:00	0
2009-09-22	14:47:00	0
2009-09-22	14:48:00	0
2009-09-22	14:49:00	0
2009-09-22	14:50:00	0
2009-09-22	14:51:00	0
2009-09-22	14:52:00	0
2009-09-22	14:53:00	0
2009-09-22	14:54:00	0
2009-09-22	14:55:00	0
2009-09-22	14:56:00	0
2009-09-22	14:57:00	0
2009-09-22	14:58:00	0
2009-09-22	14:59:00	0
2009-09-22	15:00:00	0
2009-09-22	15:01:00	0
2009-09-22	15:02:00	0
2009-09-22	15:03:00	0
2009-09-22	15:04:00	0
2009-09-22	15:05:00	0
2009-09-22	15:06:00	0
2009-09-22	15:07:00	0
2009-09-22	15:08:00	0
2009-09-22	15:09:00	0
2009-09-22	15:10:00	0
2009-09-22	15:11:00	0
2009-09-22	15:12:00	0
2009-09-22	15:13:00	0
2009-09-22	15:14:00	0
2009-09-22	15:15:00	0
2009-09-22	15:16:00	0
2009-09-22	15:17:00	0
2009-09-22	15:18:00	0
2009-09-22	15:19:00	0
2009-09-22	15:20:00	0
2009-09-22	15:21:00	0
2009-09-22	15:22:00	0
2009-09-22	15:23:00	0
2009-09-22	15:24:00	0
2009-09-22	15:25:00	0
2009-09-22	15:26:00	0
2009-09-22	15:27:00	0
2009-09-22	15:28:00	0
2009-09-22	15:29:00	0
2009-09-22	15:30:00	0
2009-09-22	15:31:00	0
2009-09-22	15:32:00	0
2009-09-22	15:33:00	0
2009-09-22	15:34:00	0
2009-09-22	15:35:00	0
2009-09-22	15:36:00	0
2009-09-22	15:37:00	0
2009-09-22	15:38:00	0
2009-09-22	15:39:00	0
2009-09-22	15:40:00	0
2009-09-22	15:41:00	0
2009-09-22	15:42:00	0
2009-09-22	15:43:00	0
2009-09-22	15:44:00	0
2009-09-22	15:45:00	0
2009-09-22	15:46:00	0
2009-09-22	15:47:00	0
2009-09-22	15:48:00	0
2009-09-22	15:49:00	0
2009-09-22	15:50:00	0
2009-09-22	15:51:00	0
2009-09-22	15:52:00	0
2009-09-22	15:53:00	0
2009-09-22	15:54:00	0
2009-09-22	15:55:00	0
2009-09-22	15:56:00	0
2009-09-22	15:57:00	0
2009-09-22	15:58:00	0
2009-09-22	15:59:00	0
2009-09-22	16:00:00	0
2009-09-22	16:01:00	0
2009-09-22	16:02:00	0
2009-09-22	16:03:00	0
2009-09-22	16:04:00	0
2009-09-22	16:05:00	0
2009-09-22	16:06:00	0
2009-09-22	16:07:00	0
2009-09-22	16:08:00	0
2009-09-22	16:09:00	0
2009-09-22	16:10:00	0
2009-09-22	16:11:00	0
2009-09-22	16:12:00	0
2009-09-22	16:13:00	0
2009-09-22	16:14:00	0
2009-09-22	16:15:00	0
2009-09-22	16:16:00	0
2009-09-22	16:17:00	0
2009-09-22	16:18:00	0
2009-09-22	16:19:00	0
2009-09-22	16:20:00	0
2009-09-22	16:21:00	0
2009-09-22	16:22:00	0
2009-09-22	16:23:00	0
2009-09-22	16:24:00	0
2009-09-22	16:25:00	0
2009-09-22	16:26:00	0
2009-09-22	16:27:00	0
2009-09-22	16:28:00	0
2009-09-22	16:29:00	0
2009-09-22	16:30:00	0
2009-09-22	16:31:00	0
2009-09-22	16:32:00	0
2009-09-22	16:33:00	0
2009-09-22	16:34:00	0
2009-09-22	16:35:00	0
2009-09-22	16:36:00	0
2009-09-22	16:37:00	0
2009-09-22	16:38:00	0
2009-09-22	16:39:00	0
2009-09-22	16:40:00	0
2009-09-22	16:41:00	0
2009-09-22	16:42:00	0
2009-09-22	16:43:00	0
2009-09-22	16:44:00	0
2009-09-22	16:45:00	0
2009-09-22	16:46:00	0
2009-09-22	16:47:00	0
2009-09-22	16:48:00	0
2009-09-22	16:49:00	0
2009-09-22	16:50:00	0
2009-09-22	16:51:00	0
2009-09-22	16:52:00	0
2009-09-22	16:53:00	0
2009-09-22	16:54:00	0
2009-09-22	16:55:00	0
2009-09-22	16:56:00	0
2009-09-22	16:57:00	0
2009-09-22	16:58:00	0
2009-09-22	16:59:00	0
2009-09-22	17:00:00	0
2009-09-22	17:01:00	0
2009-09-22	17:02:00	0
2009-09-22	17:03:00	0
2009-09-22	17:04:00	0
2009-09-22	17:05:00	0
2009-09-22	17:06:00	0
2009-09-22	17:07:00	0
2009-09-22	17:08:00	0
2009-09-22	17:09:00	0
2009-09-22	17:10:00	0
2009-09-22	17:11:00	0
2009-09-22	17:12:00	0
2009-09-22	17:13:00	0
2009-09-22	17:14:00	0
2009-09-22	17:15:00	0
2009-09-22	17:16:00	0
2009-09-22	17:17:00	0
2009-09-22	17:18:00	0
2009-09-22	17:19:00	0
2009-09-22	17:20:00	0
2009-09-22	17:21:00	0
2009-09-22	17:22:00	0
2009-09-22	17:23:00	0
2009-09-22	17:24:00	0
2009-09-22	17:25:00	0
2009-09-22	17:26:00	0
2009-09-22	17:27:00	0
2009-09-22	17:28:00	0
2009-09-22	17:29:00	0
2009-09-22	17:30:00	0
2009-09-22	17:31:00	0
2009-09-22	17:32:00	0
2009-09-22	17:33:00	0
2009-09-22	17:34:00	0
2009-09-22	17:35:00	0
2009-09-22	17:36:00	0
2009-09-22	17:37:00	0
2009-09-22	17:38:00	0
2009-09-22	17:39:00	0
2009-09-22	17:40:00	0
2009-09-22	17:41:00	0
2009-09-22	17:42:00	0
2009-09-22	17:43:00	0
2009-09-22	17:44:00	0
2009-09-22	17:45:00	0
2009-09-22	17:46:00	0
2009-09-22	17:47:00	0
2009-09-22	17:48:00	0
2009-09-22	17:49:00	0
2009-09-22	17:50:00	0
2009-09-22	17:51:00	0
2009-09-22	17:52:00	0
2009-09-22	17:53:00	0
2009-09-22	17:54:00	0
2009-09-22	17:55:00	0
2009-09-22	17:56:00	0
2009-09-22	17:57:00	0
2009-09-22	17:58:00	0
2009-09-22	17:59:00	0
2009-09-22	18:00:00	0
2009-09-22	18:01:00	0
2009-09-22	18:02:00	0
2009-09-22	18:03:00	0
2009-09-22	18:04:00	0
2009-09-22	18:05:00	0
2009-09-22	18:06:00	0
2009-09-22	18:07:00	0
2009-09-22	18:08:00	0
2009-09-22	18:09:00	0
2009-09-22	18:10:00	0
2009-09-22	18:11:00	0
2009-09-22	18:12:00	0
2009-09-22	18:13:00	0
2009-09-22	18:14:00	0
2009-09-22	18:15:00	0
2009-09-22	18:16:00	0
2009-09-22	18:17:00	0
2009-09-22	18:18:00	0
2009-09-22	18:19:00	0
2009-09-22	18:20:00	0
2009-09-22	18:21:00	0
2009-09-22	18:22:00	0
2009-09-22	18:23:00	0
2009-09-22	18:24:00	0
2009-09-22	18:25:00	0
2009-09-22	18:26:00	0
2009-09-22	18:27:00	0
2009-09-22	18:28:00	0
2009-09-22	18:29:00	0
2009-09-22	18:30:00	0
2009-09-22	18:31:00	0
2009-09-22	18:32:00	0
2009-09-22	18:33:00	0
2009-09-22	18:34:00	0
2009-09-22	18:35:00	0
2009-09-22	18:36:00	0
2009-09-22	18:37:00	0
2009-09-22	18:38:00	0
2009-09-22	18:39:00	0
2009-09-22	18:40:00	0
2009-09-22	18:41:00	0
2009-09-22	18:42:00	0
2009-09-22	18:43:00	0
2009-09-22	18:44:00	0
2009-09-22	18:45:00	0
2009-09-22	18:46:00	0
2009-09-22	18:47:00	0
2009-09-22	18:48:00	0
2009-09-22	18:49:00	0
2009-09-22	18:50:00	0
2009-09-22	18:51:00	0
2009-09-22	18:52:00	0
2009-09-22	18:53:00	0
2009-09-22	18:54:00	0
2009-09-22	18:55:00	0
2009-09-22	18:56:00	0
2009-09-22	18:57:00	0
2009-09-22	18:58:00	0
2009-09-22	18:59:00	0
2009-09-22	19:00:00	0
2009-09-22	19:01:00	0
2009-09-22	19:02:00	0
2009-09-22	19:03:00	0
2009-09-22	19:04:00	0
2009-09-22	19:05:00	0
2009-09-22	19:06:00	0
2009-09-22	19:07:00	0
2009-09-22	19:08:00	0
2009-09-22	19:09:00	0
2009-09-22	19:10:00	0
2009-09-22	19:11:00	0
2009-09-22	19:12:00	0
2009-09-22	19:13:00	0
2009-09-22	19:14:00	0
2009-09-22	19:15:00	0
2009-09-22	19:16:00	0
2009-09-22	19:17:00	0
2009-09-22	19:18:00	0
2009-09-22	19:19:00	0
2009-09-22	19:20:00	0
2009-09-22	19:21:00	0
2009-09-22	19:22:00	0
2009-09-22	19:23:00	0
2009-09-22	19:24:00	0
2009-09-22	19:25:00	0
2009-09-22	19:26:00	0
2009-09-22	19:27:00	0
2009-09-22	19:28:00	0
2009-09-22	19:29:00	0
2009-09-22	19:30:00	0
2009-09-22	19:31:00	0
2009-09-22	19:32:00	0
2009-09-22	19:33:00	0
2009-09-22	19:34:00	0
2009-09-22	19:35:00	0
2009-09-22	19:36:00	0
2009-09-22	19:37:00	0
2009-09-22	19:38:00	0
2009-09-22	19:39:00	0
2009-09-22	19:40:00	0
2009-09-22	19:41:00	0
2009-09-22	19:42:00	0
2009-09-22	19:43:00	0
2009-09-22	19:44:00	0
2009-09-22	19:45:00	0
2009-09-22	19:46:00	0
2009-09-22	19:47:00	0
2009-09-22	19:48:00	62
2009-09-22	19:49:00	0
2009-09-22	19:50:00	0
2009-09-22	19:51:00	0
2009-09-22	19:52:00	0
2009-09-22	19:53:00	0
2009-09-22	19:54:00	0
2009-09-22	19:55:00	0
2009-09-22	19:56:00	0
2009-09-22	19:57:00	0
2009-09-22	19:58:00	0
2009-09-22	19:59:00	0
2009-09-22	20:00:00	0
2009-09-22	20:01:00	0
2009-09-22	20:02:00	0
2009-09-22	20:03:00	0
2009-09-22	20:04:00	0
2009-09-22	20:05:00	0
2009-09-22	20:06:00	0
2009-09-22	20:07:00	0
2009-09-22	20:08:00	0
2009-09-22	20:09:00	0
2009-09-22	20:10:00	0
2009-09-22	20:11:00	0
2009-09-22	20:12:00	0
2009-09-22	20:13:00	0
2009-09-22	20:14:00	0
2009-09-22	20:15:00	0
2009-09-22	20:16:00	0
2009-09-22	20:17:00	0
2009-09-22	20:18:00	0
2009-09-22	20:19:00	0
2009-09-22	20:20:00	0
2009-09-22	20:21:00	0
2009-09-22	20:22:00	0
2009-09-22	20:23:00	0
2009-09-22	20:24:00	0
2009-09-22	20:25:00	0
2009-09-22	20:26:00	0
2009-09-22	20:27:00	0
2009-09-22	20:28:00	0
2009-09-22	20:29:00	0
2009-09-22	20:30:00	0
2009-09-22	20:31:00	0
2009-09-22	20:32:00	0
2009-09-22	20:33:00	0
2009-09-22	20:34:00	0
2009-09-22	20:35:00	0
2009-09-22	20:36:00	0
2009-09-22	20:37:00	0
2009-09-22	20:38:00	0
2009-09-22	20:39:00	0
2009-09-22	20:40:00	0
2009-09-22	20:41:00	0
2009-09-22	20:42:00	0
2009-09-22	20:43:00	0
2009-09-22	20:44:00	0
2009-09-22	20:45:00	0
2009-09-22	20:46:00	426
2009-09-22	20:47:00	175
2009-09-22	20:48:00	62
2009-09-22	20:49:00	322
2009-09-22	20:50:00	98
2009-09-22	20:51:00	0
2009-09-22	20:52:00	0
2009-09-22	20:53:00	0
2009-09-22	20:54:00	0
2009-09-22	20:55:00	49
2009-09-22	20:56:00	25
2009-09-22	20:57:00	0
2009-09-22	20:58:00	0
2009-09-22	20:59:00	0
2009-09-22	21:00:00	0
2009-09-22	21:01:00	0
2009-09-22	21:02:00	0
2009-09-22	21:03:00	0
2009-09-22	21:04:00	0
2009-09-22	21:05:00	0
2009-09-22	21:06:00	0
2009-09-22	21:07:00	0
2009-09-22	21:08:00	0
2009-09-22	21:09:00	0
2009-09-22	21:10:00	37
2009-09-22	21:11:00	0
2009-09-22	21:12:00	0
2009-09-22	21:13:00	0
2009-09-22	21:14:00	0
2009-09-22	21:15:00	0
2009-09-22	21:16:00	0
2009-09-22	21:17:00	98
2009-09-22	21:18:00	0
2009-09-22	21:19:00	0
2009-09-22	21:20:00	12
2009-09-22	21:21:00	0
2009-09-22	21:22:00	0
2009-09-22	21:23:00	0
2009-09-22	21:24:00	0
2009-09-22	21:25:00	0
2009-09-22	21:26:00	12
2009-09-22	21:27:00	0
2009-09-22	21:28:00	0
2009-09-22	21:29:00	0
2009-09-22	21:30:00	0
2009-09-22	21:31:00	0
2009-09-22	21:32:00	0
2009-09-22	21:33:00	0
2009-09-22	21:34:00	0
2009-09-22	21:35:00	0
2009-09-22	21:36:00	25
2009-09-22	21:37:00	12
2009-09-22	21:38:00	0
2009-09-22	21:39:00	0
2009-09-22	21:40:00	0
2009-09-22	21:41:00	12
2009-09-22	21:42:00	0
2009-09-22	21:43:00	278
2009-09-22	21:44:00	74
2009-09-22	21:45:00	98
2009-09-22	21:46:00	175
2009-09-22	21:47:00	135
2009-09-22	21:48:00	12
2009-09-22	21:49:00	0
2009-09-22	21:50:00	263
2009-09-22	21:51:00	12
2009-09-22	21:52:00	0
2009-09-22	21:53:00	0
2009-09-22	21:54:00	0
2009-09-22	21:55:00	0
2009-09-22	21:56:00	0
2009-09-22	21:57:00	0
2009-09-22	21:58:00	0
2009-09-22	21:59:00	0
2009-09-22	22:00:00	12
2009-09-22	22:01:00	0
2009-09-22	22:02:00	0
2009-09-22	22:03:00	0
2009-09-22	22:04:00	0
2009-09-22	22:05:00	0
2009-09-22	22:06:00	0
2009-09-22	22:07:00	0
2009-09-22	22:08:00	111
2009-09-22	22:09:00	0
2009-09-22	22:10:00	0
2009-09-22	22:11:00	0
2009-09-22	22:12:00	0
2009-09-22	22:13:00	0
2009-09-22	22:14:00	0
2009-09-22	22:15:00	0
2009-09-22	22:16:00	0
2009-09-22	22:17:00	0
2009-09-22	22:18:00	0
2009-09-22	22:19:00	0
2009-09-22	22:20:00	0
2009-09-22	22:21:00	0
2009-09-22	22:22:00	724
2009-09-22	22:23:00	62
2009-09-22	22:24:00	62
2009-09-22	22:25:00	25
2009-09-22	22:26:00	0
2009-09-22	22:27:00	0
2009-09-22	22:28:00	0
2009-09-22	22:29:00	0
2009-09-22	22:30:00	0
2009-09-22	22:31:00	0
2009-09-22	22:32:00	12
2009-09-22	22:33:00	0
2009-09-22	22:34:00	0
2009-09-22	22:35:00	0
2009-09-22	22:36:00	0
2009-09-22	22:37:00	0
2009-09-22	22:38:00	0
2009-09-22	22:39:00	0
2009-09-22	22:40:00	0
2009-09-22	22:41:00	12
2009-09-22	22:42:00	0
2009-09-22	22:43:00	0
2009-09-22	22:44:00	0
2009-09-22	22:45:00	135
2009-09-22	22:46:00	160
2009-09-22	22:47:00	263
2009-09-22	22:48:00	123
2009-09-22	22:49:00	12
2009-09-22	22:50:00	12
2009-09-22	22:51:00	0
2009-09-22	22:52:00	0
2009-09-22	22:53:00	12
2009-09-22	22:54:00	0
2009-09-22	22:55:00	0
2009-09-22	22:56:00	12
2009-09-22	22:57:00	0
2009-09-22	22:58:00	12
2009-09-22	22:59:00	12
2009-09-22	23:00:00	0
2009-09-22	23:01:00	0
2009-09-22	23:02:00	25
2009-09-22	23:03:00	12
2009-09-22	23:04:00	12
2009-09-22	23:05:00	98
2009-09-22	23:06:00	478
2009-09-22	23:07:00	74
2009-09-22	23:08:00	0
2009-09-22	23:09:00	0
2009-09-22	23:10:00	0
2009-09-22	23:11:00	0
2009-09-22	23:12:00	0
2009-09-22	23:13:00	49
2009-09-22	23:14:00	204
2009-09-22	23:15:00	0
2009-09-22	23:16:00	0
2009-09-22	23:17:00	0
2009-09-22	23:18:00	0
2009-09-22	23:19:00	0
2009-09-22	23:20:00	0
2009-09-22	23:21:00	0
2009-09-22	23:22:00	0
2009-09-22	23:23:00	0
2009-09-22	23:24:00	0
2009-09-22	23:25:00	0
2009-09-22	23:26:00	0
2009-09-22	23:27:00	0
2009-09-22	23:28:00	0
2009-09-22	23:29:00	0
2009-09-22	23:30:00	0
2009-09-22	23:31:00	0
2009-09-22	23:32:00	0
2009-09-22	23:33:00	0
2009-09-22	23:34:00	0
2009-09-22	23:35:00	0
2009-09-22	23:36:00	0
2009-09-22	23:37:00	0
2009-09-22	23:38:00	0
2009-09-22	23:39:00	0
2009-09-22	23:40:00	0
2009-09-22	23:41:00	0
2009-09-22	23:42:00	0
2009-09-22	23:43:00	0
2009-09-22	23:44:00	0
2009-09-22	23:45:00	0
2009-09-22	23:46:00	0
2009-09-22	23:47:00	0
2009-09-22	23:48:00	0
2009-09-22	23:49:00	12
2009-09-22	23:50:00	0
2009-09-22	23:51:00	0
2009-09-22	23:52:00	0
2009-09-22	23:53:00	0
2009-09-22	23:54:00	0
2009-09-22	23:55:00	0
2009-09-22	23:56:00	0
2009-09-22	23:57:00	0
2009-09-22	23:58:00	12
2009-09-22	23:59:00	0
2009-09-23	00:00:00	0
2009-09-23	00:01:00	0
2009-09-23	00:02:00	0
2009-09-23	00:03:00	0
2009-09-23	00:04:00	0
2009-09-23	00:05:00	25
2009-09-23	00:06:00	0
2009-09-23	00:07:00	0
2009-09-23	00:08:00	0
2009-09-23	00:09:00	0
2009-09-23	00:10:00	0
2009-09-23	00:11:00	0
2009-09-23	00:12:00	0
2009-09-23	00:13:00	0
2009-09-23	00:14:00	0
2009-09-23	00:15:00	0
2009-09-23	00:16:00	0
2009-09-23	00:17:00	0
2009-09-23	00:18:00	0
2009-09-23	00:19:00	0
2009-09-23	00:20:00	0
2009-09-23	00:21:00	0
2009-09-23	00:22:00	0
2009-09-23	00:23:00	0
2009-09-23	00:24:00	0
2009-09-23	00:25:00	0
2009-09-23	00:26:00	0
2009-09-23	00:27:00	0
2009-09-23	00:28:00	0
2009-09-23	00:29:00	0
2009-09-23	00:30:00	0
2009-09-23	00:31:00	0
2009-09-23	00:32:00	0
2009-09-23	00:33:00	0
2009-09-23	00:34:00	0
2009-09-23	00:35:00	0
2009-09-23	00:36:00	12
2009-09-23	00:37:00	135
2009-09-23	00:38:00	0
2009-09-23	00:39:00	0
2009-09-23	00:40:00	0
2009-09-23	00:41:00	0
2009-09-23	00:42:00	0
2009-09-23	00:43:00	0
2009-09-23	00:44:00	25
2009-09-23	00:45:00	0
2009-09-23	00:46:00	0
2009-09-23	00:47:00	0
2009-09-23	00:48:00	0
2009-09-23	00:49:00	0
2009-09-23	00:50:00	0
2009-09-23	00:51:00	0
2009-09-23	00:52:00	0
2009-09-23	00:53:00	0
2009-09-23	00:54:00	0
2009-09-23	00:55:00	0
2009-09-23	00:56:00	0
2009-09-23	00:57:00	0
2009-09-23	00:58:00	0
2009-09-23	00:59:00	0
2009-09-23	01:00:00	0
2009-09-23	01:01:00	0
2009-09-23	01:02:00	0
2009-09-23	01:03:00	0
2009-09-23	01:04:00	0
2009-09-23	01:05:00	0
2009-09-23	01:06:00	111
2009-09-23	01:07:00	0
2009-09-23	01:08:00	74
2009-09-23	01:09:00	0
2009-09-23	01:10:00	0
2009-09-23	01:11:00	0
2009-09-23	01:12:00	0
2009-09-23	01:13:00	0
2009-09-23	01:14:00	0
2009-09-23	01:15:00	0
2009-09-23	01:16:00	0
2009-09-23	01:17:00	0
2009-09-23	01:18:00	0
2009-09-23	01:19:00	190
2009-09-23	01:20:00	12
2009-09-23	01:21:00	0
2009-09-23	01:22:00	0
2009-09-23	01:23:00	0
2009-09-23	01:24:00	0
2009-09-23	01:25:00	0
2009-09-23	01:26:00	0
2009-09-23	01:27:00	0
2009-09-23	01:28:00	0
2009-09-23	01:29:00	0
2009-09-23	01:30:00	0
2009-09-23	01:31:00	0
2009-09-23	01:32:00	0
2009-09-23	01:33:00	0
2009-09-23	01:34:00	0
2009-09-23	01:35:00	0
2009-09-23	01:36:00	12
2009-09-23	01:37:00	0
2009-09-23	01:38:00	0
2009-09-23	01:39:00	0
2009-09-23	01:40:00	0
2009-09-23	01:41:00	0
2009-09-23	01:42:00	0
2009-09-23	01:43:00	0
2009-09-23	01:44:00	0
2009-09-23	01:45:00	12
2009-09-23	01:46:00	0
2009-09-23	01:47:00	0
2009-09-23	01:48:00	135
2009-09-23	01:49:00	62
2009-09-23	01:50:00	0
2009-09-23	01:51:00	0
2009-09-23	01:52:00	0
2009-09-23	01:53:00	0
2009-09-23	01:54:00	0
2009-09-23	01:55:00	0
2009-09-23	01:56:00	0
2009-09-23	01:57:00	0
2009-09-23	01:58:00	0
2009-09-23	01:59:00	0
2009-09-23	02:00:00	0
2009-09-23	02:01:00	0
2009-09-23	02:02:00	0
2009-09-23	02:03:00	0
2009-09-23	02:04:00	0
2009-09-23	02:05:00	0
2009-09-23	02:06:00	0
2009-09-23	02:07:00	0
2009-09-23	02:08:00	0
2009-09-23	02:09:00	0
2009-09-23	02:10:00	0
2009-09-23	02:11:00	0
2009-09-23	02:12:00	0
2009-09-23	02:13:00	0
2009-09-23	02:14:00	0
2009-09-23	02:15:00	0
2009-09-23	02:16:00	0
2009-09-23	02:17:00	0
2009-09-23	02:18:00	0
2009-09-23	02:19:00	0
2009-09-23	02:20:00	0
2009-09-23	02:21:00	0
2009-09-23	02:22:00	0
2009-09-23	02:23:00	0
2009-09-23	02:24:00	0
2009-09-23	02:25:00	0
2009-09-23	02:26:00	0
2009-09-23	02:27:00	322
2009-09-23	02:28:00	724
2009-09-23	02:29:00	0
2009-09-23	02:30:00	0
2009-09-23	02:31:00	0
2009-09-23	02:32:00	0
2009-09-23	02:33:00	0
2009-09-23	02:34:00	0
2009-09-23	02:35:00	0
2009-09-23	02:36:00	0
2009-09-23	02:37:00	0
2009-09-23	02:38:00	0
2009-09-23	02:39:00	0
2009-09-23	02:40:00	0
2009-09-23	02:41:00	0
2009-09-23	02:42:00	0
2009-09-23	02:43:00	0
2009-09-23	02:44:00	0
2009-09-23	02:45:00	0
2009-09-23	02:46:00	0
2009-09-23	02:47:00	0
2009-09-23	02:48:00	0
2009-09-23	02:49:00	0
2009-09-23	02:50:00	0
2009-09-23	02:51:00	0
2009-09-23	02:52:00	0
2009-09-23	02:53:00	0
2009-09-23	02:54:00	0
2009-09-23	02:55:00	0
2009-09-23	02:56:00	0
2009-09-23	02:57:00	0
2009-09-23	02:58:00	0
2009-09-23	02:59:00	37
2009-09-23	03:00:00	0
2009-09-23	03:01:00	0
2009-09-23	03:02:00	0
2009-09-23	03:03:00	0
2009-09-23	03:04:00	0
2009-09-23	03:05:00	0
2009-09-23	03:06:00	0
2009-09-23	03:07:00	0
2009-09-23	03:08:00	0
2009-09-23	03:09:00	0
2009-09-23	03:10:00	0
2009-09-23	03:11:00	0
2009-09-23	03:12:00	0
2009-09-23	03:13:00	0
2009-09-23	03:14:00	0
2009-09-23	03:15:00	0
2009-09-23	03:16:00	0
2009-09-23	03:17:00	0
2009-09-23	03:18:00	0
2009-09-23	03:19:00	0
2009-09-23	03:20:00	0
2009-09-23	03:21:00	0
2009-09-23	03:22:00	0
2009-09-23	03:23:00	0
2009-09-23	03:24:00	0
2009-09-23	03:25:00	0
2009-09-23	03:26:00	0
2009-09-23	03:27:00	0
2009-09-23	03:28:00	0
2009-09-23	03:29:00	0
2009-09-23	03:30:00	0
2009-09-23	03:31:00	0
2009-09-23	03:32:00	0
2009-09-23	03:33:00	0
2009-09-23	03:34:00	0
2009-09-23	03:35:00	0
2009-09-23	03:36:00	0
2009-09-23	03:37:00	0
2009-09-23	03:38:00	0
2009-09-23	03:39:00	0
2009-09-23	03:40:00	0
2009-09-23	03:41:00	0
2009-09-23	03:42:00	0
2009-09-23	03:43:00	0
2009-09-23	03:44:00	0
2009-09-23	03:45:00	0
2009-09-23	03:46:00	0
2009-09-23	03:47:00	0
2009-09-23	03:48:00	0
2009-09-23	03:49:00	62
2009-09-23	03:50:00	12
2009-09-23	03:51:00	374
2009-09-23	03:52:00	0
2009-09-23	03:53:00	0
2009-09-23	03:54:00	0
2009-09-23	03:55:00	0
2009-09-23	03:56:00	0
2009-09-23	03:57:00	0
2009-09-23	03:58:00	0
2009-09-23	03:59:00	0
2009-09-23	04:00:00	0
2009-09-23	04:01:00	0
2009-09-23	04:02:00	0
2009-09-23	04:03:00	0
2009-09-23	04:04:00	0
2009-09-23	04:05:00	0
2009-09-23	04:06:00	0
2009-09-23	04:07:00	0
2009-09-23	04:08:00	0
2009-09-23	04:09:00	0
2009-09-23	04:10:00	0
2009-09-23	04:11:00	0
2009-09-23	04:12:00	0
2009-09-23	04:13:00	0
2009-09-23	04:14:00	0
2009-09-23	04:15:00	0
2009-09-23	04:16:00	0
2009-09-23	04:17:00	0
2009-09-23	04:18:00	0
2009-09-23	04:19:00	0
2009-09-23	04:20:00	0
2009-09-23	04:21:00	0
2009-09-23	04:22:00	0
2009-09-23	04:23:00	0
2009-09-23	04:24:00	0
2009-09-23	04:25:00	0
2009-09-23	04:26:00	0
2009-09-23	04:27:00	0
2009-09-23	04:28:00	0
2009-09-23	04:29:00	0
2009-09-23	04:30:00	12
2009-09-23	04:31:00	0
2009-09-23	04:32:00	0
2009-09-23	04:33:00	0
2009-09-23	04:34:00	0
2009-09-23	04:35:00	0
2009-09-23	04:36:00	0
2009-09-23	04:37:00	0
2009-09-23	04:38:00	0
2009-09-23	04:39:00	0
2009-09-23	04:40:00	0
2009-09-23	04:41:00	0
2009-09-23	04:42:00	0
2009-09-23	04:43:00	0
2009-09-23	04:44:00	0
2009-09-23	04:45:00	0
2009-09-23	04:46:00	0
2009-09-23	04:47:00	0
2009-09-23	04:48:00	0
2009-09-23	04:49:00	0
2009-09-23	04:50:00	0
2009-09-23	04:51:00	0
2009-09-23	04:52:00	0
2009-09-23	04:53:00	0
2009-09-23	04:54:00	0
2009-09-23	04:55:00	0
2009-09-23	04:56:00	0
2009-09-23	04:57:00	0
2009-09-23	04:58:00	0
2009-09-23	04:59:00	0
2009-09-23	05:00:00	0
2009-09-23	05:01:00	0
2009-09-23	05:02:00	0
2009-09-23	05:03:00	0
2009-09-23	05:04:00	0
2009-09-23	05:05:00	37
2009-09-23	05:06:00	0
2009-09-23	05:07:00	0
2009-09-23	05:08:00	0
2009-09-23	05:09:00	0
2009-09-23	05:10:00	0
2009-09-23	05:11:00	0
2009-09-23	05:12:00	0
2009-09-23	05:13:00	0
2009-09-23	05:14:00	0
2009-09-23	05:15:00	0
2009-09-23	05:16:00	0
2009-09-23	05:17:00	25
2009-09-23	05:18:00	111
2009-09-23	05:19:00	0
2009-09-23	05:20:00	0
2009-09-23	05:21:00	0
2009-09-23	05:22:00	0
2009-09-23	05:23:00	0
2009-09-23	05:24:00	0
2009-09-23	05:25:00	0
2009-09-23	05:26:00	0
2009-09-23	05:27:00	0
2009-09-23	05:28:00	0
2009-09-23	05:29:00	0
2009-09-23	05:30:00	0
2009-09-23	05:31:00	0
2009-09-23	05:32:00	0
2009-09-23	05:33:00	0
2009-09-23	05:34:00	0
2009-09-23	05:35:00	0
2009-09-23	05:36:00	0
2009-09-23	05:37:00	0
2009-09-23	05:38:00	0
2009-09-23	05:39:00	0
2009-09-23	05:40:00	0
2009-09-23	05:41:00	0
2009-09-23	05:42:00	0
2009-09-23	05:43:00	0
2009-09-23	05:44:00	0
2009-09-23	05:45:00	0
2009-09-23	05:46:00	0
2009-09-23	05:47:00	37
2009-09-23	05:48:00	0
2009-09-23	05:49:00	0
2009-09-23	05:50:00	0
2009-09-23	05:51:00	0
2009-09-23	05:52:00	0
2009-09-23	05:53:00	0
2009-09-23	05:54:00	0
2009-09-23	05:55:00	0
2009-09-23	05:56:00	0
2009-09-23	05:57:00	0
2009-09-23	05:58:00	0
2009-09-23	05:59:00	0
2009-09-23	06:00:00	0
2009-09-23	06:01:00	0
2009-09-23	06:02:00	0
2009-09-23	06:03:00	0
2009-09-23	06:04:00	0
2009-09-23	06:05:00	0
2009-09-23	06:06:00	0
2009-09-23	06:07:00	0
2009-09-23	06:08:00	12
2009-09-23	06:09:00	0
2009-09-23	06:10:00	0
2009-09-23	06:11:00	0
2009-09-23	06:12:00	0
2009-09-23	06:13:00	0
2009-09-23	06:14:00	0
2009-09-23	06:15:00	0
2009-09-23	06:16:00	0
2009-09-23	06:17:00	0
2009-09-23	06:18:00	0
2009-09-23	06:19:00	12
2009-09-23	06:20:00	0
2009-09-23	06:21:00	0
2009-09-23	06:22:00	0
2009-09-23	06:23:00	0
2009-09-23	06:24:00	0
2009-09-23	06:25:00	0
2009-09-23	06:26:00	0
2009-09-23	06:27:00	0
2009-09-23	06:28:00	0
2009-09-23	06:29:00	0
2009-09-23	06:30:00	0
2009-09-23	06:31:00	0
2009-09-23	06:32:00	0
2009-09-23	06:33:00	0
2009-09-23	06:34:00	0
2009-09-23	06:35:00	0
2009-09-23	06:36:00	0
2009-09-23	06:37:00	0
2009-09-23	06:38:00	25
2009-09-23	06:39:00	25
2009-09-23	06:40:00	0
2009-09-23	06:41:00	0
2009-09-23	06:42:00	37
2009-09-23	06:43:00	0
2009-09-23	06:44:00	0
2009-09-23	06:45:00	0
2009-09-23	06:46:00	0
2009-09-23	06:47:00	0
2009-09-23	06:48:00	0
2009-09-23	06:49:00	0
2009-09-23	06:50:00	0
2009-09-23	06:51:00	0
2009-09-23	06:52:00	0
2009-09-23	06:53:00	0
2009-09-23	06:54:00	0
2009-09-23	06:55:00	0
2009-09-23	06:56:00	0
2009-09-23	06:57:00	0
2009-09-23	06:58:00	12
2009-09-23	06:59:00	0
2009-09-23	07:00:00	517
2009-09-23	07:01:00	0
2009-09-23	07:02:00	0
2009-09-23	07:03:00	0
2009-09-23	07:04:00	0
2009-09-23	07:05:00	12
2009-09-23	07:06:00	0
2009-09-23	07:07:00	160
2009-09-23	07:08:00	768
2009-09-23	07:09:00	702
2009-09-23	07:10:00	409
2009-09-23	07:11:00	409
2009-09-23	07:12:00	234
2009-09-23	07:13:00	175
2009-09-23	07:14:00	123
2009-09-23	07:15:00	62
2009-09-23	07:16:00	0
2009-09-23	07:17:00	0
2009-09-23	07:18:00	0
2009-09-23	07:19:00	0
2009-09-23	07:20:00	0
2009-09-23	07:21:00	0
2009-09-23	07:22:00	0
2009-09-23	07:23:00	0
2009-09-23	07:24:00	0
2009-09-23	07:25:00	37
2009-09-23	07:26:00	0
2009-09-23	07:27:00	0
2009-09-23	07:28:00	0
2009-09-23	07:29:00	0
2009-09-23	07:30:00	0
2009-09-23	07:31:00	0
2009-09-23	07:32:00	0
2009-09-23	07:33:00	0
2009-09-23	07:34:00	0
2009-09-23	07:35:00	0
2009-09-23	07:36:00	0
2009-09-23	07:37:00	0
2009-09-23	07:38:00	0
2009-09-23	07:39:00	0
2009-09-23	07:40:00	12
2009-09-23	07:41:00	357
2009-09-23	07:42:00	12
2009-09-23	07:43:00	0
2009-09-23	07:44:00	0
2009-09-23	07:45:00	0
2009-09-23	07:46:00	0
2009-09-23	07:47:00	0
2009-09-23	07:48:00	0
2009-09-23	07:49:00	0
2009-09-23	07:50:00	0
2009-09-23	07:51:00	0
2009-09-23	07:52:00	0
2009-09-23	07:53:00	0
2009-09-23	07:54:00	0
2009-09-23	07:55:00	0
2009-09-23	07:56:00	0
2009-09-23	07:57:00	12
2009-09-23	07:58:00	0
2009-09-23	07:59:00	190
2009-09-23	08:00:00	293
2009-09-23	08:01:00	37
2009-09-23	08:02:00	0
2009-09-23	08:03:00	0
2009-09-23	08:04:00	0
2009-09-23	08:05:00	0
2009-09-23	08:06:00	0
2009-09-23	08:07:00	0
2009-09-23	08:08:00	0
2009-09-23	08:09:00	0
2009-09-23	08:10:00	12
2009-09-23	08:11:00	0
2009-09-23	08:12:00	0
2009-09-23	08:13:00	0
2009-09-23	08:14:00	0
2009-09-23	08:15:00	12
2009-09-23	08:16:00	0
2009-09-23	08:17:00	0
2009-09-23	08:18:00	0
2009-09-23	08:19:00	0
2009-09-23	08:20:00	12
2009-09-23	08:21:00	0
2009-09-23	08:22:00	0
2009-09-23	08:23:00	12
2009-09-23	08:24:00	0
2009-09-23	08:25:00	0
2009-09-23	08:26:00	0
2009-09-23	08:27:00	0
2009-09-23	08:28:00	0
2009-09-23	08:29:00	0
2009-09-23	08:30:00	0
2009-09-23	08:31:00	0
2009-09-23	08:32:00	0
2009-09-23	08:33:00	0
2009-09-23	08:34:00	0
2009-09-23	08:35:00	0
2009-09-23	08:36:00	0
2009-09-23	08:37:00	0
2009-09-23	08:38:00	0
2009-09-23	08:39:00	12
2009-09-23	08:40:00	0
2009-09-23	08:41:00	12
2009-09-23	08:42:00	190
2009-09-23	08:43:00	25
2009-09-23	08:44:00	62
2009-09-23	08:45:00	249
2009-09-23	08:46:00	391
2009-09-23	08:47:00	123
2009-09-23	08:48:00	25
2009-09-23	08:49:00	0
2009-09-23	08:50:00	0
2009-09-23	08:51:00	0
2009-09-23	08:52:00	0
2009-09-23	08:53:00	0
2009-09-23	08:54:00	0
2009-09-23	08:55:00	111
2009-09-23	08:56:00	160
2009-09-23	08:57:00	12
2009-09-23	08:58:00	0
2009-09-23	08:59:00	0
2009-09-23	09:00:00	0
2009-09-23	09:01:00	0
2009-09-23	09:02:00	0
2009-09-23	09:03:00	0
2009-09-23	09:04:00	0
2009-09-23	09:05:00	0
2009-09-23	09:06:00	0
2009-09-23	09:07:00	0
2009-09-23	09:08:00	0
[truncated: 49,851 more rows]
