# Supplementary material for: Initial evaluation of nighttime restlessness in a naturally occurring canine model of osteoarthritis pain
Source: PeerJ. 2015 Feb 17;3:e772. doi: 10.7717/peerj.772 (PMC4340376; doi:10.7717/peerj.772)
Supplement: Supplemental Information 76 [file peerj-03-772-s076.xlsx]

## Sheet: 19_Data
Tx #	DateTime	Activity	DTA vs NTA	Hour	Tx Day	Weekday	Tx Rx	Peak DTA Time?	Last 7 Day?
1	2009-10-13 23:31:00	10	NTA	23	1	3	P
1	2009-10-13 23:32:00	41	NTA	23	1	3	P
1	2009-10-13 23:33:00	10	NTA	23	1	3	P
1	2009-10-13 23:34:00	0	NTA	23	1	3	P
1	2009-10-13 23:35:00	0	NTA	23	1	3	P
1	2009-10-13 23:36:00	51	NTA	23	1	3	P
1	2009-10-13 23:37:00	81	NTA	23	1	3	P
1	2009-10-13 23:38:00	0	NTA	23	1	3	P
1	2009-10-13 23:39:00	0	NTA	23	1	3	P
1	2009-10-13 23:40:00	0	NTA	23	1	3	P
1	2009-10-13 23:41:00	0	NTA	23	1	3	P
1	2009-10-13 23:42:00	0	NTA	23	1	3	P
1	2009-10-13 23:43:00	0	NTA	23	1	3	P
1	2009-10-13 23:44:00	0	NTA	23	1	3	P
1	2009-10-13 23:45:00	10	NTA	23	1	3	P
1	2009-10-13 23:46:00	51	NTA	23	1	3	P
1	2009-10-13 23:47:00	205	NTA	23	1	3	P
1	2009-10-13 23:48:00	81	NTA	23	1	3	P
1	2009-10-13 23:49:00	0	NTA	23	1	3	P
1	2009-10-13 23:50:00	0	NTA	23	1	3	P
1	2009-10-13 23:51:00	0	NTA	23	1	3	P
1	2009-10-13 23:52:00	0	NTA	23	1	3	P
1	2009-10-13 23:53:00	0	NTA	23	1	3	P
1	2009-10-13 23:54:00	0	NTA	23	1	3	P
1	2009-10-13 23:55:00	0	NTA	23	1	3	P
1	2009-10-13 23:56:00	0	NTA	23	1	3	P
1	2009-10-13 23:57:00	0	NTA	23	1	3	P
1	2009-10-13 23:58:00	30	NTA	23	1	3	P
1	2009-10-13 23:59:00	0	NTA	23	1	3	P
1	2009-10-14	0	NTA	23	1	3	P
1	2009-10-14 00:01:00	0	NTA	0	1	4	P
1	2009-10-14 00:02:00	0	NTA	0	1	4	P
1	2009-10-14 00:03:00	0	NTA	0	1	4	P
1	2009-10-14 00:04:00	0	NTA	0	1	4	P
1	2009-10-14 00:05:00	0	NTA	0	1	4	P
1	2009-10-14 00:06:00	0	NTA	0	1	4	P
1	2009-10-14 00:07:00	0	NTA	0	1	4	P
1	2009-10-14 00:08:00	0	NTA	0	1	4	P
1	2009-10-14 00:09:00	0	NTA	0	1	4	P
1	2009-10-14 00:10:00	0	NTA	0	1	4	P
1	2009-10-14 00:11:00	0	NTA	0	1	4	P
1	2009-10-14 00:12:00	0	NTA	0	1	4	P
1	2009-10-14 00:13:00	0	NTA	0	1	4	P
1	2009-10-14 00:14:00	0	NTA	0	1	4	P
1	2009-10-14 00:15:00	0	NTA	0	1	4	P
1	2009-10-14 00:16:00	0	NTA	0	1	4	P
1	2009-10-14 00:17:00	0	NTA	0	1	4	P
1	2009-10-14 00:18:00	0	NTA	0	1	4	P
1	2009-10-14 00:19:00	0	NTA	0	1	4	P
1	2009-10-14 00:20:00	20	NTA	0	1	4	P
1	2009-10-14 00:21:00	30	NTA	0	1	4	P
1	2009-10-14 00:22:00	0	NTA	0	1	4	P
1	2009-10-14 00:23:00	0	NTA	0	1	4	P
1	2009-10-14 00:24:00	0	NTA	0	1	4	P
1	2009-10-14 00:25:00	0	NTA	0	1	4	P
1	2009-10-14 00:26:00	0	NTA	0	1	4	P
1	2009-10-14 00:27:00	20	NTA	0	1	4	P
1	2009-10-14 00:28:00	0	NTA	0	1	4	P
1	2009-10-14 00:29:00	0	NTA	0	1	4	P
1	2009-10-14 00:30:00	0	NTA	0	1	4	P
1	2009-10-14 00:31:00	0	NTA	0	1	4	P
1	2009-10-14 00:32:00	0	NTA	0	1	4	P
1	2009-10-14 00:33:00	0	NTA	0	1	4	P
1	2009-10-14 00:34:00	0	NTA	0	1	4	P
1	2009-10-14 00:35:00	0	NTA	0	1	4	P
1	2009-10-14 00:36:00	0	NTA	0	1	4	P
1	2009-10-14 00:37:00	0	NTA	0	1	4	P
1	2009-10-14 00:38:00	0	NTA	0	1	4	P
1	2009-10-14 00:39:00	0	NTA	0	1	4	P
1	2009-10-14 00:40:00	0	NTA	0	1	4	P
1	2009-10-14 00:41:00	0	NTA	0	1	4	P
1	2009-10-14 00:42:00	0	NTA	0	1	4	P
1	2009-10-14 00:43:00	0	NTA	0	1	4	P
1	2009-10-14 00:44:00	0	NTA	0	1	4	P
1	2009-10-14 00:45:00	0	NTA	0	1	4	P
1	2009-10-14 00:46:00	0	NTA	0	1	4	P
1	2009-10-14 00:47:00	0	NTA	0	1	4	P
1	2009-10-14 00:48:00	0	NTA	0	1	4	P
1	2009-10-14 00:49:00	0	NTA	0	1	4	P
1	2009-10-14 00:50:00	0	NTA	0	1	4	P
1	2009-10-14 00:51:00	0	NTA	0	1	4	P
1	2009-10-14 00:52:00	0	NTA	0	1	4	P
1	2009-10-14 00:53:00	0	NTA	0	1	4	P
1	2009-10-14 00:54:00	0	NTA	0	1	4	P
1	2009-10-14 00:55:00	0	NTA	0	1	4	P
1	2009-10-14 00:56:00	0	NTA	0	1	4	P
1	2009-10-14 00:57:00	0	NTA	0	1	4	P
1	2009-10-14 00:58:00	0	NTA	0	1	4	P
1	2009-10-14 00:59:00	0	NTA	0	1	4	P
1	2009-10-14 01:00:00	0	NTA	0	1	4	P
1	2009-10-14 01:01:00	0	NTA	1	1	4	P
1	2009-10-14 01:02:00	0	NTA	1	1	4	P
1	2009-10-14 01:03:00	0	NTA	1	1	4	P
1	2009-10-14 01:04:00	0	NTA	1	1	4	P
1	2009-10-14 01:05:00	0	NTA	1	1	4	P
1	2009-10-14 01:06:00	0	NTA	1	1	4	P
1	2009-10-14 01:07:00	0	NTA	1	1	4	P
1	2009-10-14 01:08:00	0	NTA	1	1	4	P
1	2009-10-14 01:09:00	0	NTA	1	1	4	P
1	2009-10-14 01:10:00	0	NTA	1	1	4	P
1	2009-10-14 01:11:00	0	NTA	1	1	4	P
1	2009-10-14 01:12:00	0	NTA	1	1	4	P
1	2009-10-14 01:13:00	0	NTA	1	1	4	P
1	2009-10-14 01:14:00	0	NTA	1	1	4	P
1	2009-10-14 01:15:00	0	NTA	1	1	4	P
1	2009-10-14 01:16:00	0	NTA	1	1	4	P
1	2009-10-14 01:17:00	0	NTA	1	1	4	P
1	2009-10-14 01:18:00	0	NTA	1	1	4	P
1	2009-10-14 01:19:00	0	NTA	1	1	4	P
1	2009-10-14 01:20:00	0	NTA	1	1	4	P
1	2009-10-14 01:21:00	0	NTA	1	1	4	P
1	2009-10-14 01:22:00	20	NTA	1	1	4	P
1	2009-10-14 01:23:00	0	NTA	1	1	4	P
1	2009-10-14 01:24:00	0	NTA	1	1	4	P
1	2009-10-14 01:25:00	0	NTA	1	1	4	P
1	2009-10-14 01:26:00	0	NTA	1	1	4	P
1	2009-10-14 01:27:00	0	NTA	1	1	4	P
1	2009-10-14 01:28:00	0	NTA	1	1	4	P
1	2009-10-14 01:29:00	0	NTA	1	1	4	P
1	2009-10-14 01:30:00	0	NTA	1	1	4	P
1	2009-10-14 01:31:00	0	NTA	1	1	4	P
1	2009-10-14 01:32:00	0	NTA	1	1	4	P
1	2009-10-14 01:33:00	0	NTA	1	1	4	P
1	2009-10-14 01:34:00	0	NTA	1	1	4	P
1	2009-10-14 01:35:00	0	NTA	1	1	4	P
1	2009-10-14 01:36:00	0	NTA	1	1	4	P
1	2009-10-14 01:37:00	0	NTA	1	1	4	P
1	2009-10-14 01:38:00	0	NTA	1	1	4	P
1	2009-10-14 01:39:00	0	NTA	1	1	4	P
1	2009-10-14 01:40:00	0	NTA	1	1	4	P
1	2009-10-14 01:41:00	0	NTA	1	1	4	P
1	2009-10-14 01:42:00	0	NTA	1	1	4	P
1	2009-10-14 01:43:00	0	NTA	1	1	4	P
1	2009-10-14 01:44:00	0	NTA	1	1	4	P
1	2009-10-14 01:45:00	0	NTA	1	1	4	P
1	2009-10-14 01:46:00	0	NTA	1	1	4	P
1	2009-10-14 01:47:00	0	NTA	1	1	4	P
1	2009-10-14 01:48:00	0	NTA	1	1	4	P
1	2009-10-14 01:49:00	0	NTA	1	1	4	P
1	2009-10-14 01:50:00	0	NTA	1	1	4	P
1	2009-10-14 01:51:00	0	NTA	1	1	4	P
1	2009-10-14 01:52:00	0	NTA	1	1	4	P
1	2009-10-14 01:53:00	0	NTA	1	1	4	P
1	2009-10-14 01:54:00	0	NTA	1	1	4	P
1	2009-10-14 01:55:00	0	NTA	1	1	4	P
1	2009-10-14 01:56:00	0	NTA	1	1	4	P
1	2009-10-14 01:57:00	0	NTA	1	1	4	P
1	2009-10-14 01:58:00	0	NTA	1	1	4	P
1	2009-10-14 01:59:00	0	NTA	1	1	4	P
1	2009-10-14 02:00:00	0	NTA	1	1	4	P
1	2009-10-14 02:01:00	0	NTA	2	1	4	P
1	2009-10-14 02:02:00	0	NTA	2	1	4	P
1	2009-10-14 02:03:00	0	NTA	2	1	4	P
1	2009-10-14 02:04:00	0	NTA	2	1	4	P
1	2009-10-14 02:05:00	0	NTA	2	1	4	P
1	2009-10-14 02:06:00	0	NTA	2	1	4	P
1	2009-10-14 02:07:00	0	NTA	2	1	4	P
1	2009-10-14 02:08:00	0	NTA	2	1	4	P
1	2009-10-14 02:09:00	0	NTA	2	1	4	P
1	2009-10-14 02:10:00	20	NTA	2	1	4	P
1	2009-10-14 02:11:00	0	NTA	2	1	4	P
1	2009-10-14 02:12:00	0	NTA	2	1	4	P
1	2009-10-14 02:13:00	0	NTA	2	1	4	P
1	2009-10-14 02:14:00	0	NTA	2	1	4	P
1	2009-10-14 02:15:00	0	NTA	2	1	4	P
1	2009-10-14 02:16:00	20	NTA	2	1	4	P
1	2009-10-14 02:17:00	0	NTA	2	1	4	P
1	2009-10-14 02:18:00	0	NTA	2	1	4	P
1	2009-10-14 02:19:00	0	NTA	2	1	4	P
1	2009-10-14 02:20:00	0	NTA	2	1	4	P
1	2009-10-14 02:21:00	0	NTA	2	1	4	P
1	2009-10-14 02:22:00	0	NTA	2	1	4	P
1	2009-10-14 02:23:00	0	NTA	2	1	4	P
1	2009-10-14 02:24:00	0	NTA	2	1	4	P
1	2009-10-14 02:25:00	0	NTA	2	1	4	P
1	2009-10-14 02:26:00	0	NTA	2	1	4	P
1	2009-10-14 02:27:00	0	NTA	2	1	4	P
1	2009-10-14 02:28:00	0	NTA	2	1	4	P
1	2009-10-14 02:29:00	0	NTA	2	1	4	P
1	2009-10-14 02:30:00	0	NTA	2	1	4	P
1	2009-10-14 02:31:00	0	NTA	2	1	4	P
1	2009-10-14 02:32:00	0	NTA	2	1	4	P
1	2009-10-14 02:33:00	0	NTA	2	1	4	P
1	2009-10-14 02:34:00	0	NTA	2	1	4	P
1	2009-10-14 02:35:00	0	NTA	2	1	4	P
1	2009-10-14 02:36:00	0	NTA	2	1	4	P
1	2009-10-14 02:37:00	0	NTA	2	1	4	P
1	2009-10-14 02:38:00	0	NTA	2	1	4	P
1	2009-10-14 02:39:00	0	NTA	2	1	4	P
1	2009-10-14 02:40:00	0	NTA	2	1	4	P
1	2009-10-14 02:41:00	0	NTA	2	1	4	P
1	2009-10-14 02:42:00	0	NTA	2	1	4	P
1	2009-10-14 02:43:00	0	NTA	2	1	4	P
1	2009-10-14 02:44:00	0	NTA	2	1	4	P
1	2009-10-14 02:45:00	0	NTA	2	1	4	P
1	2009-10-14 02:46:00	0	NTA	2	1	4	P
1	2009-10-14 02:47:00	0	NTA	2	1	4	P
1	2009-10-14 02:48:00	0	NTA	2	1	4	P
1	2009-10-14 02:49:00	0	NTA	2	1	4	P
1	2009-10-14 02:50:00	0	NTA	2	1	4	P
1	2009-10-14 02:51:00	0	NTA	2	1	4	P
1	2009-10-14 02:52:00	0	NTA	2	1	4	P
1	2009-10-14 02:53:00	0	NTA	2	1	4	P
1	2009-10-14 02:54:00	71	NTA	2	1	4	P
1	2009-10-14 02:55:00	20	NTA	2	1	4	P
1	2009-10-14 02:56:00	10	NTA	2	1	4	P
1	2009-10-14 02:57:00	0	NTA	2	1	4	P
1	2009-10-14 02:58:00	10	NTA	2	1	4	P
1	2009-10-14 02:59:00	394	NTA	2	1	4	P
1	2009-10-14 03:00:00	30	NTA	2	1	4	P
1	2009-10-14 03:01:00	0	NTA	3	1	4	P
1	2009-10-14 03:02:00	0	NTA	3	1	4	P
1	2009-10-14 03:03:00	0	NTA	3	1	4	P
1	2009-10-14 03:04:00	0	NTA	3	1	4	P
1	2009-10-14 03:05:00	0	NTA	3	1	4	P
1	2009-10-14 03:06:00	0	NTA	3	1	4	P
1	2009-10-14 03:07:00	0	NTA	3	1	4	P
1	2009-10-14 03:08:00	0	NTA	3	1	4	P
1	2009-10-14 03:09:00	0	NTA	3	1	4	P
1	2009-10-14 03:10:00	0	NTA	3	1	4	P
1	2009-10-14 03:11:00	20	NTA	3	1	4	P
1	2009-10-14 03:12:00	0	NTA	3	1	4	P
1	2009-10-14 03:13:00	20	NTA	3	1	4	P
1	2009-10-14 03:14:00	91	NTA	3	1	4	P
1	2009-10-14 03:15:00	51	NTA	3	1	4	P
1	2009-10-14 03:16:00	51	NTA	3	1	4	P
1	2009-10-14 03:17:00	0	NTA	3	1	4	P
1	2009-10-14 03:18:00	20	NTA	3	1	4	P
1	2009-10-14 03:19:00	10	NTA	3	1	4	P
1	2009-10-14 03:20:00	0	NTA	3	1	4	P
1	2009-10-14 03:21:00	20	NTA	3	1	4	P
1	2009-10-14 03:22:00	0	NTA	3	1	4	P
1	2009-10-14 03:23:00	0	NTA	3	1	4	P
1	2009-10-14 03:24:00	0	NTA	3	1	4	P
1	2009-10-14 03:25:00	0	NTA	3	1	4	P
1	2009-10-14 03:26:00	0	NTA	3	1	4	P
1	2009-10-14 03:27:00	0	NTA	3	1	4	P
1	2009-10-14 03:28:00	0	NTA	3	1	4	P
1	2009-10-14 03:29:00	0	NTA	3	1	4	P
1	2009-10-14 03:30:00	0	NTA	3	1	4	P
1	2009-10-14 03:31:00	0	NTA	3	1	4	P
1	2009-10-14 03:32:00	0	NTA	3	1	4	P
1	2009-10-14 03:33:00	0	NTA	3	1	4	P
1	2009-10-14 03:34:00	0	NTA	3	1	4	P
1	2009-10-14 03:35:00	0	NTA	3	1	4	P
1	2009-10-14 03:36:00	0	NTA	3	1	4	P
1	2009-10-14 03:37:00	0	NTA	3	1	4	P
1	2009-10-14 03:38:00	0	NTA	3	1	4	P
1	2009-10-14 03:39:00	0	NTA	3	1	4	P
1	2009-10-14 03:40:00	0	NTA	3	1	4	P
1	2009-10-14 03:41:00	0	NTA	3	1	4	P
1	2009-10-14 03:42:00	0	NTA	3	1	4	P
1	2009-10-14 03:43:00	0	NTA	3	1	4	P
1	2009-10-14 03:44:00	0	NTA	3	1	4	P
1	2009-10-14 03:45:00	0	NTA	3	1	4	P
1	2009-10-14 03:46:00	0	NTA	3	1	4	P
1	2009-10-14 03:47:00	0	NTA	3	1	4	P
1	2009-10-14 03:48:00	0	NTA	3	1	4	P
1	2009-10-14 03:49:00	0	NTA	3	1	4	P
1	2009-10-14 03:50:00	0	NTA	3	1	4	P
1	2009-10-14 03:51:00	0	NTA	3	1	4	P
1	2009-10-14 03:52:00	0	NTA	3	1	4	P
1	2009-10-14 03:53:00	0	NTA	3	1	4	P
1	2009-10-14 03:54:00	0	NTA	3	1	4	P
1	2009-10-14 03:55:00	0	NTA	3	1	4	P
1	2009-10-14 03:56:00	0	NTA	3	1	4	P
1	2009-10-14 03:57:00	0	NTA	3	1	4	P
1	2009-10-14 03:58:00	0	NTA	3	1	4	P
1	2009-10-14 03:59:00	0	NTA	3	1	4	P
1	2009-10-14 04:00:00	0	NTA	3	1	4	P
1	2009-10-14 04:01:00	0	NTA	4	1	4	P
1	2009-10-14 04:02:00	0	NTA	4	1	4	P
1	2009-10-14 04:03:00	0	NTA	4	1	4	P
1	2009-10-14 04:04:00	0	NTA	4	1	4	P
1	2009-10-14 04:05:00	0	NTA	4	1	4	P
1	2009-10-14 04:06:00	0	NTA	4	1	4	P
1	2009-10-14 04:07:00	0	NTA	4	1	4	P
1	2009-10-14 04:08:00	0	NTA	4	1	4	P
1	2009-10-14 04:09:00	0	NTA	4	1	4	P
1	2009-10-14 04:10:00	0	NTA	4	1	4	P
1	2009-10-14 04:11:00	0	NTA	4	1	4	P
1	2009-10-14 04:12:00	0	NTA	4	1	4	P
1	2009-10-14 04:13:00	0	NTA	4	1	4	P
1	2009-10-14 04:14:00	0	NTA	4	1	4	P
1	2009-10-14 04:15:00	0	NTA	4	1	4	P
1	2009-10-14 04:16:00	0	NTA	4	1	4	P
1	2009-10-14 04:17:00	0	NTA	4	1	4	P
1	2009-10-14 04:18:00	0	NTA	4	1	4	P
1	2009-10-14 04:19:00	0	NTA	4	1	4	P
1	2009-10-14 04:20:00	0	NTA	4	1	4	P
1	2009-10-14 04:21:00	0	NTA	4	1	4	P
1	2009-10-14 04:22:00	0	NTA	4	1	4	P
1	2009-10-14 04:23:00	0	NTA	4	1	4	P
1	2009-10-14 04:24:00	0	NTA	4	1	4	P
1	2009-10-14 04:25:00	0	NTA	4	1	4	P
1	2009-10-14 04:26:00	0	NTA	4	1	4	P
1	2009-10-14 04:27:00	0	NTA	4	1	4	P
1	2009-10-14 04:28:00	0	NTA	4	1	4	P
1	2009-10-14 04:29:00	0	NTA	4	1	4	P
1	2009-10-14 04:30:00	0	NTA	4	1	4	P
1	2009-10-14 04:31:00	0	NTA	4	1	4	P
1	2009-10-14 04:32:00	0	NTA	4	1	4	P
1	2009-10-14 04:33:00	0	NTA	4	1	4	P
1	2009-10-14 04:34:00	0	NTA	4	1	4	P
1	2009-10-14 04:35:00	0	NTA	4	1	4	P
1	2009-10-14 04:36:00	0	NTA	4	1	4	P
1	2009-10-14 04:37:00	0	NTA	4	1	4	P
1	2009-10-14 04:38:00	0	NTA	4	1	4	P
1	2009-10-14 04:39:00	0	NTA	4	1	4	P
1	2009-10-14 04:40:00	0	NTA	4	1	4	P
1	2009-10-14 04:41:00	0	NTA	4	1	4	P
1	2009-10-14 04:42:00	0	NTA	4	1	4	P
1	2009-10-14 04:43:00	0	NTA	4	1	4	P
1	2009-10-14 04:44:00	0	NTA	4	1	4	P
1	2009-10-14 04:45:00	0	NTA	4	1	4	P
1	2009-10-14 04:46:00	0	NTA	4	1	4	P
1	2009-10-14 04:47:00	0	NTA	4	1	4	P
1	2009-10-14 04:48:00	0	NTA	4	1	4	P
1	2009-10-14 04:49:00	0	NTA	4	1	4	P
1	2009-10-14 04:50:00	0	NTA	4	1	4	P
1	2009-10-14 04:51:00	0	NTA	4	1	4	P
1	2009-10-14 04:52:00	0	NTA	4	1	4	P
1	2009-10-14 04:53:00	0	NTA	4	1	4	P
1	2009-10-14 04:54:00	0	NTA	4	1	4	P
1	2009-10-14 04:55:00	0	NTA	4	1	4	P
1	2009-10-14 04:56:00	0	NTA	4	1	4	P
1	2009-10-14 04:57:00	0	NTA	4	1	4	P
1	2009-10-14 04:58:00	0	NTA	4	1	4	P
1	2009-10-14 04:59:00	0	NTA	4	1	4	P
1	2009-10-14 05:00:00	0	NTA	4	1	4	P
1	2009-10-14 05:01:00	0	NTA	5	1	4	P
1	2009-10-14 05:02:00	0	NTA	5	1	4	P
1	2009-10-14 05:03:00	0	NTA	5	1	4	P
1	2009-10-14 05:04:00	0	NTA	5	1	4	P
1	2009-10-14 05:05:00	0	NTA	5	1	4	P
1	2009-10-14 05:06:00	0	NTA	5	1	4	P
1	2009-10-14 05:07:00	0	NTA	5	1	4	P
1	2009-10-14 05:08:00	0	NTA	5	1	4	P
1	2009-10-14 05:09:00	0	NTA	5	1	4	P
1	2009-10-14 05:10:00	0	NTA	5	1	4	P
1	2009-10-14 05:11:00	0	NTA	5	1	4	P
1	2009-10-14 05:12:00	0	NTA	5	1	4	P
1	2009-10-14 05:13:00	0	NTA	5	1	4	P
1	2009-10-14 05:14:00	0	NTA	5	1	4	P
1	2009-10-14 05:15:00	0	NTA	5	1	4	P
1	2009-10-14 05:16:00	0	NTA	5	1	4	P
1	2009-10-14 05:17:00	0	NTA	5	1	4	P
1	2009-10-14 05:18:00	0	NTA	5	1	4	P
1	2009-10-14 05:19:00	0	NTA	5	1	4	P
1	2009-10-14 05:20:00	0	NTA	5	1	4	P
1	2009-10-14 05:21:00	0	NTA	5	1	4	P
1	2009-10-14 05:22:00	0	NTA	5	1	4	P
1	2009-10-14 05:23:00	0	NTA	5	1	4	P
1	2009-10-14 05:24:00	0	NTA	5	1	4	P
1	2009-10-14 05:25:00	0	NTA	5	1	4	P
1	2009-10-14 05:26:00	0	NTA	5	1	4	P
1	2009-10-14 05:27:00	0	NTA	5	1	4	P
1	2009-10-14 05:28:00	0	NTA	5	1	4	P
1	2009-10-14 05:29:00	0	NTA	5	1	4	P
1	2009-10-14 05:30:00	0	NTA	5	1	4	P
1	2009-10-14 05:31:00	0	NTA	5	1	4	P
1	2009-10-14 05:32:00	0	NTA	5	1	4	P
1	2009-10-14 05:33:00	0	NTA	5	1	4	P
1	2009-10-14 05:34:00	0	NTA	5	1	4	P
1	2009-10-14 05:35:00	0	NTA	5	1	4	P
1	2009-10-14 05:36:00	0	NTA	5	1	4	P
1	2009-10-14 05:37:00	0	NTA	5	1	4	P
1	2009-10-14 05:38:00	0	NTA	5	1	4	P
1	2009-10-14 05:39:00	0	NTA	5	1	4	P
1	2009-10-14 05:40:00	0	NTA	5	1	4	P
1	2009-10-14 05:41:00	0	NTA	5	1	4	P
1	2009-10-14 05:42:00	0	NTA	5	1	4	P
1	2009-10-14 05:43:00	0	NTA	5	1	4	P
1	2009-10-14 05:44:00	0	NTA	5	1	4	P
1	2009-10-14 05:45:00	20	NTA	5	1	4	P
1	2009-10-14 05:46:00	0	NTA	5	1	4	P
1	2009-10-14 05:47:00	0	NTA	5	1	4	P
1	2009-10-14 05:48:00	0	NTA	5	1	4	P
1	2009-10-14 05:49:00	0	NTA	5	1	4	P
1	2009-10-14 05:50:00	0	NTA	5	1	4	P
1	2009-10-14 05:51:00	0	NTA	5	1	4	P
1	2009-10-14 05:52:00	0	NTA	5	1	4	P
1	2009-10-14 05:53:00	0	NTA	5	1	4	P
1	2009-10-14 05:54:00	0	NTA	5	1	4	P
1	2009-10-14 05:55:00	0	NTA	5	1	4	P
1	2009-10-14 05:56:00	0	NTA	5	1	4	P
1	2009-10-14 05:57:00	0	NTA	5	1	4	P
1	2009-10-14 05:58:00	0	NTA	5	1	4	P
1	2009-10-14 05:59:00	0	NTA	5	1	4	P
1	2009-10-14 06:00:00	0	NTA	5	1	4	P
1	2009-10-14 06:01:00	0	NTA	6	1	4	P
1	2009-10-14 06:02:00	0	NTA	6	1	4	P
1	2009-10-14 06:03:00	0	NTA	6	1	4	P
1	2009-10-14 06:04:00	0	NTA	6	1	4	P
1	2009-10-14 06:05:00	0	NTA	6	1	4	P
1	2009-10-14 06:06:00	0	NTA	6	1	4	P
1	2009-10-14 06:07:00	10	NTA	6	1	4	P
1	2009-10-14 06:08:00	41	NTA	6	1	4	P
1	2009-10-14 06:09:00	20	NTA	6	1	4	P
1	2009-10-14 06:10:00	169	NTA	6	1	4	P
1	2009-10-14 06:11:00	0	NTA	6	1	4	P
1	2009-10-14 06:12:00	0	NTA	6	1	4	P
1	2009-10-14 06:13:00	0	NTA	6	1	4	P
1	2009-10-14 06:14:00	0	NTA	6	1	4	P
1	2009-10-14 06:15:00	0	NTA	6	1	4	P
1	2009-10-14 06:16:00	0	NTA	6	1	4	P
1	2009-10-14 06:17:00	0	NTA	6	1	4	P
1	2009-10-14 06:18:00	0	NTA	6	1	4	P
1	2009-10-14 06:19:00	0	NTA	6	1	4	P
1	2009-10-14 06:20:00	0	NTA	6	1	4	P
1	2009-10-14 06:21:00	0	NTA	6	1	4	P
1	2009-10-14 06:22:00	0	NTA	6	1	4	P
1	2009-10-14 06:23:00	0	NTA	6	1	4	P
1	2009-10-14 06:24:00	0	NTA	6	1	4	P
1	2009-10-14 06:25:00	0	NTA	6	1	4	P
1	2009-10-14 06:26:00	0	NTA	6	1	4	P
1	2009-10-14 06:27:00	20	NTA	6	1	4	P
1	2009-10-14 06:28:00	20	NTA	6	1	4	P
1	2009-10-14 06:29:00	0	NTA	6	1	4	P
1	2009-10-14 06:30:00	0	NTA	6	1	4	P
1	2009-10-14 06:31:00	41	DTA	6	1	4	P
1	2009-10-14 06:32:00	0	DTA	6	1	4	P
1	2009-10-14 06:33:00	0	DTA	6	1	4	P
1	2009-10-14 06:34:00	0	DTA	6	1	4	P
1	2009-10-14 06:35:00	0	DTA	6	1	4	P
1	2009-10-14 06:36:00	0	DTA	6	1	4	P
1	2009-10-14 06:37:00	817	DTA	6	1	4	P
1	2009-10-14 06:38:00	616	DTA	6	1	4	P
1	2009-10-14 06:39:00	410	DTA	6	1	4	P
1	2009-10-14 06:40:00	10	DTA	6	1	4	P
1	2009-10-14 06:41:00	10	DTA	6	1	4	P
1	2009-10-14 06:42:00	0	DTA	6	1	4	P
1	2009-10-14 06:43:00	0	DTA	6	1	4	P
1	2009-10-14 06:44:00	0	DTA	6	1	4	P
1	2009-10-14 06:45:00	0	DTA	6	1	4	P
1	2009-10-14 06:46:00	0	DTA	6	1	4	P
1	2009-10-14 06:47:00	0	DTA	6	1	4	P
1	2009-10-14 06:48:00	0	DTA	6	1	4	P
1	2009-10-14 06:49:00	0	DTA	6	1	4	P
1	2009-10-14 06:50:00	0	DTA	6	1	4	P
1	2009-10-14 06:51:00	0	DTA	6	1	4	P
1	2009-10-14 06:52:00	0	DTA	6	1	4	P
1	2009-10-14 06:53:00	0	DTA	6	1	4	P
1	2009-10-14 06:54:00	0	DTA	6	1	4	P
1	2009-10-14 06:55:00	0	DTA	6	1	4	P
1	2009-10-14 06:56:00	10	DTA	6	1	4	P
1	2009-10-14 06:57:00	0	DTA	6	1	4	P
1	2009-10-14 06:58:00	20	DTA	6	1	4	P
1	2009-10-14 06:59:00	0	DTA	6	1	4	P
1	2009-10-14 07:00:00	0	DTA	6	1	4	P
1	2009-10-14 07:01:00	0	DTA	7	1	4	P
1	2009-10-14 07:02:00	0	DTA	7	1	4	P
1	2009-10-14 07:03:00	20	DTA	7	1	4	P
1	2009-10-14 07:04:00	10	DTA	7	1	4	P
1	2009-10-14 07:05:00	0	DTA	7	1	4	P
1	2009-10-14 07:06:00	30	DTA	7	1	4	P
1	2009-10-14 07:07:00	10	DTA	7	1	4	P
1	2009-10-14 07:08:00	0	DTA	7	1	4	P
1	2009-10-14 07:09:00	0	DTA	7	1	4	P
1	2009-10-14 07:10:00	0	DTA	7	1	4	P
1	2009-10-14 07:11:00	0	DTA	7	1	4	P
1	2009-10-14 07:12:00	0	DTA	7	1	4	P
1	2009-10-14 07:13:00	0	DTA	7	1	4	P
1	2009-10-14 07:14:00	0	DTA	7	1	4	P
1	2009-10-14 07:15:00	0	DTA	7	1	4	P
1	2009-10-14 07:16:00	0	DTA	7	1	4	P
1	2009-10-14 07:17:00	0	DTA	7	1	4	P
1	2009-10-14 07:18:00	0	DTA	7	1	4	P
1	2009-10-14 07:19:00	0	DTA	7	1	4	P
1	2009-10-14 07:20:00	0	DTA	7	1	4	P
1	2009-10-14 07:21:00	0	DTA	7	1	4	P
1	2009-10-14 07:22:00	0	DTA	7	1	4	P
1	2009-10-14 07:23:00	0	DTA	7	1	4	P
1	2009-10-14 07:24:00	0	DTA	7	1	4	P
1	2009-10-14 07:25:00	0	DTA	7	1	4	P
1	2009-10-14 07:26:00	0	DTA	7	1	4	P
1	2009-10-14 07:27:00	0	DTA	7	1	4	P
1	2009-10-14 07:28:00	0	DTA	7	1	4	P
1	2009-10-14 07:29:00	0	DTA	7	1	4	P
1	2009-10-14 07:30:00	0	DTA	7	1	4	P
1	2009-10-14 07:31:00	0	DTA	7	1	4	P
1	2009-10-14 07:32:00	0	DTA	7	1	4	P
1	2009-10-14 07:33:00	10	DTA	7	1	4	P
1	2009-10-14 07:34:00	0	DTA	7	1	4	P
1	2009-10-14 07:35:00	0	DTA	7	1	4	P
1	2009-10-14 07:36:00	0	DTA	7	1	4	P
1	2009-10-14 07:37:00	0	DTA	7	1	4	P
1	2009-10-14 07:38:00	20	DTA	7	1	4	P
1	2009-10-14 07:39:00	0	DTA	7	1	4	P
1	2009-10-14 07:40:00	0	DTA	7	1	4	P
1	2009-10-14 07:41:00	0	DTA	7	1	4	P
1	2009-10-14 07:42:00	0	DTA	7	1	4	P
1	2009-10-14 07:43:00	0	DTA	7	1	4	P
1	2009-10-14 07:44:00	0	DTA	7	1	4	P
1	2009-10-14 07:45:00	0	DTA	7	1	4	P
1	2009-10-14 07:46:00	0	DTA	7	1	4	P
1	2009-10-14 07:47:00	0	DTA	7	1	4	P
1	2009-10-14 07:48:00	0	DTA	7	1	4	P
1	2009-10-14 07:49:00	0	DTA	7	1	4	P
1	2009-10-14 07:50:00	0	DTA	7	1	4	P
1	2009-10-14 07:51:00	0	DTA	7	1	4	P
1	2009-10-14 07:52:00	0	DTA	7	1	4	P
1	2009-10-14 07:53:00	0	DTA	7	1	4	P
1	2009-10-14 07:54:00	0	DTA	7	1	4	P
1	2009-10-14 07:55:00	0	DTA	7	1	4	P
1	2009-10-14 07:56:00	0	DTA	7	1	4	P
1	2009-10-14 07:57:00	0	DTA	7	1	4	P
1	2009-10-14 07:58:00	0	DTA	7	1	4	P
1	2009-10-14 07:59:00	0	DTA	7	1	4	P
1	2009-10-14 08:00:00	0	DTA	7	1	4	P
1	2009-10-14 08:01:00	0	DTA	8	1	4	P
1	2009-10-14 08:02:00	0	DTA	8	1	4	P
1	2009-10-14 08:03:00	20	DTA	8	1	4	P
1	2009-10-14 08:04:00	0	DTA	8	1	4	P
1	2009-10-14 08:05:00	0	DTA	8	1	4	P
1	2009-10-14 08:06:00	0	DTA	8	1	4	P
1	2009-10-14 08:07:00	1268	DTA	8	1	4	P
1	2009-10-14 08:08:00	144	DTA	8	1	4	P
1	2009-10-14 08:09:00	337	DTA	8	1	4	P
1	2009-10-14 08:10:00	156	DTA	8	1	4	P
1	2009-10-14 08:11:00	0	DTA	8	1	4	P
1	2009-10-14 08:12:00	10	DTA	8	1	4	P
1	2009-10-14 08:13:00	0	DTA	8	1	4	P
1	2009-10-14 08:14:00	0	DTA	8	1	4	P
1	2009-10-14 08:15:00	10	DTA	8	1	4	P
1	2009-10-14 08:16:00	10	DTA	8	1	4	P
1	2009-10-14 08:17:00	10	DTA	8	1	4	P
1	2009-10-14 08:18:00	30	DTA	8	1	4	P
1	2009-10-14 08:19:00	10	DTA	8	1	4	P
1	2009-10-14 08:20:00	81	DTA	8	1	4	P
1	2009-10-14 08:21:00	459	DTA	8	1	4	P
1	2009-10-14 08:22:00	839	DTA	8	1	4	P
1	2009-10-14 08:23:00	884	DTA	8	1	4	P
1	2009-10-14 08:24:00	1026	DTA	8	1	4	P
1	2009-10-14 08:25:00	254	DTA	8	1	4	P
1	2009-10-14 08:26:00	0	DTA	8	1	4	P
1	2009-10-14 08:27:00	1416	DTA	8	1	4	P
1	2009-10-14 08:28:00	51	DTA	8	1	4	P
1	2009-10-14 08:29:00	713	DTA	8	1	4	P
1	2009-10-14 08:30:00	0	DTA	8	1	4	P
1	2009-10-14 08:31:00	0	DTA	8	1	4	P
1	2009-10-14 08:32:00	0	DTA	8	1	4	P
1	2009-10-14 08:33:00	0	DTA	8	1	4	P
1	2009-10-14 08:34:00	254	DTA	8	1	4	P
1	2009-10-14 08:35:00	713	DTA	8	1	4	P
1	2009-10-14 08:36:00	51	DTA	8	1	4	P
1	2009-10-14 08:37:00	10	DTA	8	1	4	P
1	2009-10-14 08:38:00	0	DTA	8	1	4	P
1	2009-10-14 08:39:00	10	DTA	8	1	4	P
1	2009-10-14 08:40:00	0	DTA	8	1	4	P
1	2009-10-14 08:41:00	0	DTA	8	1	4	P
1	2009-10-14 08:42:00	10	DTA	8	1	4	P
1	2009-10-14 08:43:00	10	DTA	8	1	4	P
1	2009-10-14 08:44:00	0	DTA	8	1	4	P
1	2009-10-14 08:45:00	10	DTA	8	1	4	P
1	2009-10-14 08:46:00	0	DTA	8	1	4	P
1	2009-10-14 08:47:00	0	DTA	8	1	4	P
1	2009-10-14 08:48:00	10	DTA	8	1	4	P
1	2009-10-14 08:49:00	10	DTA	8	1	4	P
1	2009-10-14 08:50:00	61	DTA	8	1	4	P
1	2009-10-14 08:51:00	774	DTA	8	1	4	P
1	2009-10-14 08:52:00	0	DTA	8	1	4	P
1	2009-10-14 08:53:00	0	DTA	8	1	4	P
1	2009-10-14 08:54:00	0	DTA	8	1	4	P
1	2009-10-14 08:55:00	0	DTA	8	1	4	P
1	2009-10-14 08:56:00	0	DTA	8	1	4	P
1	2009-10-14 08:57:00	0	DTA	8	1	4	P
1	2009-10-14 08:58:00	0	DTA	8	1	4	P
1	2009-10-14 08:59:00	0	DTA	8	1	4	P
1	2009-10-14 09:00:00	0	DTA	8	1	4	P
1	2009-10-14 09:01:00	0	DTA	9	1	4	P
1	2009-10-14 09:02:00	0	DTA	9	1	4	P
1	2009-10-14 09:03:00	10	DTA	9	1	4	P
1	2009-10-14 09:04:00	169	DTA	9	1	4	P
1	2009-10-14 09:05:00	0	DTA	9	1	4	P
1	2009-10-14 09:06:00	0	DTA	9	1	4	P
1	2009-10-14 09:07:00	0	DTA	9	1	4	P
1	2009-10-14 09:08:00	20	DTA	9	1	4	P
1	2009-10-14 09:09:00	1077	DTA	9	1	4	P
1	2009-10-14 09:10:00	839	DTA	9	1	4	P
1	2009-10-14 09:11:00	977	DTA	9	1	4	P
1	2009-10-14 09:12:00	634	DTA	9	1	4	P
1	2009-10-14 09:13:00	794	DTA	9	1	4	P
1	2009-10-14 09:14:00	817	DTA	9	1	4	P
1	2009-10-14 09:15:00	1130	DTA	9	1	4	P
1	2009-10-14 09:16:00	1211	DTA	9	1	4	P
1	2009-10-14 09:17:00	1680	DTA	9	1	4	P
1	2009-10-14 09:18:00	839	DTA	9	1	4	P
1	2009-10-14 09:19:00	71	DTA	9	1	4	P
1	2009-10-14 09:20:00	459	DTA	9	1	4	P
1	2009-10-14 09:21:00	193	DTA	9	1	4	P
1	2009-10-14 09:22:00	230	DTA	9	1	4	P
1	2009-10-14 09:23:00	266	DTA	9	1	4	P
1	2009-10-14 09:24:00	0	DTA	9	1	4	P
1	2009-10-14 09:25:00	0	DTA	9	1	4	P
1	2009-10-14 09:26:00	0	DTA	9	1	4	P
1	2009-10-14 09:27:00	122	DTA	9	1	4	P
1	2009-10-14 09:28:00	351	DTA	9	1	4	P
1	2009-10-14 09:29:00	351	DTA	9	1	4	P
1	2009-10-14 09:30:00	380	DTA	9	1	4	P
1	2009-10-14 09:31:00	0	DTA	9	1	4	P
1	2009-10-14 09:32:00	0	DTA	9	1	4	P
1	2009-10-14 09:33:00	0	DTA	9	1	4	P
1	2009-10-14 09:34:00	0	DTA	9	1	4	P
1	2009-10-14 09:35:00	0	DTA	9	1	4	P
1	2009-10-14 09:36:00	0	DTA	9	1	4	P
1	2009-10-14 09:37:00	30	DTA	9	1	4	P
1	2009-10-14 09:38:00	0	DTA	9	1	4	P
1	2009-10-14 09:39:00	0	DTA	9	1	4	P
1	2009-10-14 09:40:00	181	DTA	9	1	4	P
1	2009-10-14 09:41:00	41	DTA	9	1	4	P
1	2009-10-14 09:42:00	10	DTA	9	1	4	P
1	2009-10-14 09:43:00	0	DTA	9	1	4	P
1	2009-10-14 09:44:00	0	DTA	9	1	4	P
1	2009-10-14 09:45:00	20	DTA	9	1	4	P
1	2009-10-14 09:46:00	20	DTA	9	1	4	P
1	2009-10-14 09:47:00	0	DTA	9	1	4	P
1	2009-10-14 09:48:00	0	DTA	9	1	4	P
1	2009-10-14 09:49:00	0	DTA	9	1	4	P
1	2009-10-14 09:50:00	0	DTA	9	1	4	P
1	2009-10-14 09:51:00	0	DTA	9	1	4	P
1	2009-10-14 09:52:00	0	DTA	9	1	4	P
1	2009-10-14 09:53:00	0	DTA	9	1	4	P
1	2009-10-14 09:54:00	0	DTA	9	1	4	P
1	2009-10-14 09:55:00	0	DTA	9	1	4	P
1	2009-10-14 09:56:00	71	DTA	9	1	4	P
1	2009-10-14 09:57:00	0	DTA	9	1	4	P
1	2009-10-14 09:58:00	0	DTA	9	1	4	P
1	2009-10-14 09:59:00	0	DTA	9	1	4	P
1	2009-10-14 10:00:00	0	DTA	9	1	4	P
1	2009-10-14 10:01:00	0	DTA	10	1	4	P
1	2009-10-14 10:02:00	0	DTA	10	1	4	P
1	2009-10-14 10:03:00	0	DTA	10	1	4	P
1	2009-10-14 10:04:00	0	DTA	10	1	4	P
1	2009-10-14 10:05:00	0	DTA	10	1	4	P
1	2009-10-14 10:06:00	10	DTA	10	1	4	P
1	2009-10-14 10:07:00	0	DTA	10	1	4	P
1	2009-10-14 10:08:00	0	DTA	10	1	4	P
1	2009-10-14 10:09:00	0	DTA	10	1	4	P
1	2009-10-14 10:10:00	0	DTA	10	1	4	P
1	2009-10-14 10:11:00	0	DTA	10	1	4	P
1	2009-10-14 10:12:00	0	DTA	10	1	4	P
1	2009-10-14 10:13:00	0	DTA	10	1	4	P
1	2009-10-14 10:14:00	0	DTA	10	1	4	P
1	2009-10-14 10:15:00	0	DTA	10	1	4	P
1	2009-10-14 10:16:00	0	DTA	10	1	4	P
1	2009-10-14 10:17:00	0	DTA	10	1	4	P
1	2009-10-14 10:18:00	0	DTA	10	1	4	P
1	2009-10-14 10:19:00	0	DTA	10	1	4	P
1	2009-10-14 10:20:00	0	DTA	10	1	4	P
1	2009-10-14 10:21:00	0	DTA	10	1	4	P
1	2009-10-14 10:22:00	0	DTA	10	1	4	P
1	2009-10-14 10:23:00	0	DTA	10	1	4	P
1	2009-10-14 10:24:00	0	DTA	10	1	4	P
1	2009-10-14 10:25:00	0	DTA	10	1	4	P
1	2009-10-14 10:26:00	0	DTA	10	1	4	P
1	2009-10-14 10:27:00	0	DTA	10	1	4	P
1	2009-10-14 10:28:00	0	DTA	10	1	4	P
1	2009-10-14 10:29:00	0	DTA	10	1	4	P
1	2009-10-14 10:30:00	0	DTA	10	1	4	P
1	2009-10-14 10:31:00	0	DTA	10	1	4	P
1	2009-10-14 10:32:00	0	DTA	10	1	4	P
1	2009-10-14 10:33:00	0	DTA	10	1	4	P
1	2009-10-14 10:34:00	0	DTA	10	1	4	P
1	2009-10-14 10:35:00	0	DTA	10	1	4	P
1	2009-10-14 10:36:00	0	DTA	10	1	4	P
1	2009-10-14 10:37:00	0	DTA	10	1	4	P
1	2009-10-14 10:38:00	0	DTA	10	1	4	P
1	2009-10-14 10:39:00	0	DTA	10	1	4	P
1	2009-10-14 10:40:00	0	DTA	10	1	4	P
1	2009-10-14 10:41:00	0	DTA	10	1	4	P
1	2009-10-14 10:42:00	0	DTA	10	1	4	P
1	2009-10-14 10:43:00	0	DTA	10	1	4	P
1	2009-10-14 10:44:00	0	DTA	10	1	4	P
1	2009-10-14 10:45:00	41	DTA	10	1	4	P
1	2009-10-14 10:46:00	0	DTA	10	1	4	P
1	2009-10-14 10:47:00	0	DTA	10	1	4	P
1	2009-10-14 10:48:00	10	DTA	10	1	4	P
1	2009-10-14 10:49:00	0	DTA	10	1	4	P
1	2009-10-14 10:50:00	0	DTA	10	1	4	P
1	2009-10-14 10:51:00	0	DTA	10	1	4	P
1	2009-10-14 10:52:00	0	DTA	10	1	4	P
1	2009-10-14 10:53:00	0	DTA	10	1	4	P
1	2009-10-14 10:54:00	0	DTA	10	1	4	P
1	2009-10-14 10:55:00	0	DTA	10	1	4	P
1	2009-10-14 10:56:00	0	DTA	10	1	4	P
1	2009-10-14 10:57:00	0	DTA	10	1	4	P
1	2009-10-14 10:58:00	0	DTA	10	1	4	P
1	2009-10-14 10:59:00	0	DTA	10	1	4	P
1	2009-10-14 11:00:00	0	DTA	10	1	4	P
1	2009-10-14 11:01:00	0	DTA	11	1	4	P
1	2009-10-14 11:02:00	0	DTA	11	1	4	P
1	2009-10-14 11:03:00	0	DTA	11	1	4	P
1	2009-10-14 11:04:00	0	DTA	11	1	4	P
1	2009-10-14 11:05:00	0	DTA	11	1	4	P
1	2009-10-14 11:06:00	0	DTA	11	1	4	P
1	2009-10-14 11:07:00	0	DTA	11	1	4	P
1	2009-10-14 11:08:00	0	DTA	11	1	4	P
1	2009-10-14 11:09:00	0	DTA	11	1	4	P
1	2009-10-14 11:10:00	0	DTA	11	1	4	P
1	2009-10-14 11:11:00	0	DTA	11	1	4	P
1	2009-10-14 11:12:00	0	DTA	11	1	4	P
1	2009-10-14 11:13:00	0	DTA	11	1	4	P
1	2009-10-14 11:14:00	0	DTA	11	1	4	P
1	2009-10-14 11:15:00	0	DTA	11	1	4	P
1	2009-10-14 11:16:00	0	DTA	11	1	4	P
1	2009-10-14 11:17:00	0	DTA	11	1	4	P
1	2009-10-14 11:18:00	0	DTA	11	1	4	P
1	2009-10-14 11:19:00	0	DTA	11	1	4	P
1	2009-10-14 11:20:00	0	DTA	11	1	4	P
1	2009-10-14 11:21:00	0	DTA	11	1	4	P
1	2009-10-14 11:22:00	0	DTA	11	1	4	P
1	2009-10-14 11:23:00	0	DTA	11	1	4	P
1	2009-10-14 11:24:00	0	DTA	11	1	4	P
1	2009-10-14 11:25:00	0	DTA	11	1	4	P
1	2009-10-14 11:26:00	0	DTA	11	1	4	P
1	2009-10-14 11:27:00	0	DTA	11	1	4	P
1	2009-10-14 11:28:00	0	DTA	11	1	4	P
1	2009-10-14 11:29:00	0	DTA	11	1	4	P
1	2009-10-14 11:30:00	0	DTA	11	1	4	P
1	2009-10-14 11:31:00	0	DTA	11	1	4	P
1	2009-10-14 11:32:00	30	DTA	11	1	4	P
1	2009-10-14 11:33:00	193	DTA	11	1	4	P
1	2009-10-14 11:34:00	0	DTA	11	1	4	P
1	2009-10-14 11:35:00	0	DTA	11	1	4	P
1	2009-10-14 11:36:00	0	DTA	11	1	4	P
1	2009-10-14 11:37:00	0	DTA	11	1	4	P
1	2009-10-14 11:38:00	0	DTA	11	1	4	P
1	2009-10-14 11:39:00	0	DTA	11	1	4	P
1	2009-10-14 11:40:00	0	DTA	11	1	4	P
1	2009-10-14 11:41:00	0	DTA	11	1	4	P
1	2009-10-14 11:42:00	0	DTA	11	1	4	P
1	2009-10-14 11:43:00	0	DTA	11	1	4	P
1	2009-10-14 11:44:00	0	DTA	11	1	4	P
1	2009-10-14 11:45:00	0	DTA	11	1	4	P
1	2009-10-14 11:46:00	0	DTA	11	1	4	P
1	2009-10-14 11:47:00	0	DTA	11	1	4	P
1	2009-10-14 11:48:00	0	DTA	11	1	4	P
1	2009-10-14 11:49:00	0	DTA	11	1	4	P
1	2009-10-14 11:50:00	0	DTA	11	1	4	P
1	2009-10-14 11:51:00	0	DTA	11	1	4	P
1	2009-10-14 11:52:00	20	DTA	11	1	4	P
1	2009-10-14 11:53:00	0	DTA	11	1	4	P
1	2009-10-14 11:54:00	0	DTA	11	1	4	P
1	2009-10-14 11:55:00	0	DTA	11	1	4	P
1	2009-10-14 11:56:00	0	DTA	11	1	4	P
1	2009-10-14 11:57:00	0	DTA	11	1	4	P
1	2009-10-14 11:58:00	0	DTA	11	1	4	P
1	2009-10-14 11:59:00	0	DTA	11	1	4	P
1	2009-10-14 12:00:00	0	DTA	11	1	4	P
1	2009-10-14 12:01:00	0	DTA	12	1	4	P
1	2009-10-14 12:02:00	0	DTA	12	1	4	P
1	2009-10-14 12:03:00	0	DTA	12	1	4	P
1	2009-10-14 12:04:00	0	DTA	12	1	4	P
1	2009-10-14 12:05:00	10	DTA	12	1	4	P
1	2009-10-14 12:06:00	0	DTA	12	1	4	P
1	2009-10-14 12:07:00	0	DTA	12	1	4	P
1	2009-10-14 12:08:00	0	DTA	12	1	4	P
1	2009-10-14 12:09:00	0	DTA	12	1	4	P
1	2009-10-14 12:10:00	0	DTA	12	1	4	P
1	2009-10-14 12:11:00	0	DTA	12	1	4	P
1	2009-10-14 12:12:00	0	DTA	12	1	4	P
1	2009-10-14 12:13:00	0	DTA	12	1	4	P
1	2009-10-14 12:14:00	30	DTA	12	1	4	P
1	2009-10-14 12:15:00	309	DTA	12	1	4	P
1	2009-10-14 12:16:00	579	DTA	12	1	4	P
1	2009-10-14 12:17:00	30	DTA	12	1	4	P
1	2009-10-14 12:18:00	0	DTA	12	1	4	P
1	2009-10-14 12:19:00	0	DTA	12	1	4	P
1	2009-10-14 12:20:00	0	DTA	12	1	4	P
1	2009-10-14 12:21:00	0	DTA	12	1	4	P
1	2009-10-14 12:22:00	0	DTA	12	1	4	P
1	2009-10-14 12:23:00	0	DTA	12	1	4	P
1	2009-10-14 12:24:00	0	DTA	12	1	4	P
1	2009-10-14 12:25:00	0	DTA	12	1	4	P
1	2009-10-14 12:26:00	0	DTA	12	1	4	P
1	2009-10-14 12:27:00	0	DTA	12	1	4	P
1	2009-10-14 12:28:00	0	DTA	12	1	4	P
1	2009-10-14 12:29:00	0	DTA	12	1	4	P
1	2009-10-14 12:30:00	0	DTA	12	1	4	P
1	2009-10-14 12:31:00	0	DTA	12	1	4	P
1	2009-10-14 12:32:00	0	DTA	12	1	4	P
1	2009-10-14 12:33:00	0	DTA	12	1	4	P
1	2009-10-14 12:34:00	41	DTA	12	1	4	P
1	2009-10-14 12:35:00	0	DTA	12	1	4	P
1	2009-10-14 12:36:00	41	DTA	12	1	4	P
1	2009-10-14 12:37:00	30	DTA	12	1	4	P
1	2009-10-14 12:38:00	0	DTA	12	1	4	P
1	2009-10-14 12:39:00	0	DTA	12	1	4	P
1	2009-10-14 12:40:00	0	DTA	12	1	4	P
1	2009-10-14 12:41:00	0	DTA	12	1	4	P
1	2009-10-14 12:42:00	0	DTA	12	1	4	P
1	2009-10-14 12:43:00	0	DTA	12	1	4	P
1	2009-10-14 12:44:00	0	DTA	12	1	4	P
1	2009-10-14 12:45:00	0	DTA	12	1	4	P
1	2009-10-14 12:46:00	0	DTA	12	1	4	P
1	2009-10-14 12:47:00	0	DTA	12	1	4	P
1	2009-10-14 12:48:00	0	DTA	12	1	4	P
1	2009-10-14 12:49:00	0	DTA	12	1	4	P
1	2009-10-14 12:50:00	0	DTA	12	1	4	P
1	2009-10-14 12:51:00	0	DTA	12	1	4	P
1	2009-10-14 12:52:00	0	DTA	12	1	4	P
1	2009-10-14 12:53:00	0	DTA	12	1	4	P
1	2009-10-14 12:54:00	0	DTA	12	1	4	P
1	2009-10-14 12:55:00	0	DTA	12	1	4	P
1	2009-10-14 12:56:00	0	DTA	12	1	4	P
1	2009-10-14 12:57:00	0	DTA	12	1	4	P
1	2009-10-14 12:58:00	10	DTA	12	1	4	P
1	2009-10-14 12:59:00	0	DTA	12	1	4	P
1	2009-10-14 13:00:00	0	DTA	12	1	4	P
1	2009-10-14 13:01:00	0	DTA	13	1	4	P
1	2009-10-14 13:02:00	0	DTA	13	1	4	P
1	2009-10-14 13:03:00	0	DTA	13	1	4	P
1	2009-10-14 13:04:00	0	DTA	13	1	4	P
1	2009-10-14 13:05:00	0	DTA	13	1	4	P
1	2009-10-14 13:06:00	0	DTA	13	1	4	P
1	2009-10-14 13:07:00	0	DTA	13	1	4	P
1	2009-10-14 13:08:00	0	DTA	13	1	4	P
1	2009-10-14 13:09:00	0	DTA	13	1	4	P
1	2009-10-14 13:10:00	0	DTA	13	1	4	P
1	2009-10-14 13:11:00	0	DTA	13	1	4	P
1	2009-10-14 13:12:00	0	DTA	13	1	4	P
1	2009-10-14 13:13:00	0	DTA	13	1	4	P
1	2009-10-14 13:14:00	0	DTA	13	1	4	P
1	2009-10-14 13:15:00	0	DTA	13	1	4	P
1	2009-10-14 13:16:00	0	DTA	13	1	4	P
1	2009-10-14 13:17:00	0	DTA	13	1	4	P
1	2009-10-14 13:18:00	0	DTA	13	1	4	P
1	2009-10-14 13:19:00	0	DTA	13	1	4	P
1	2009-10-14 13:20:00	0	DTA	13	1	4	P
1	2009-10-14 13:21:00	0	DTA	13	1	4	P
1	2009-10-14 13:22:00	0	DTA	13	1	4	P
1	2009-10-14 13:23:00	0	DTA	13	1	4	P
1	2009-10-14 13:24:00	0	DTA	13	1	4	P
1	2009-10-14 13:25:00	10	DTA	13	1	4	P
1	2009-10-14 13:26:00	0	DTA	13	1	4	P
1	2009-10-14 13:27:00	0	DTA	13	1	4	P
1	2009-10-14 13:28:00	0	DTA	13	1	4	P
1	2009-10-14 13:29:00	0	DTA	13	1	4	P
1	2009-10-14 13:30:00	0	DTA	13	1	4	P
1	2009-10-14 13:31:00	0	DTA	13	1	4	P
1	2009-10-14 13:32:00	0	DTA	13	1	4	P
1	2009-10-14 13:33:00	0	DTA	13	1	4	P
1	2009-10-14 13:34:00	0	DTA	13	1	4	P
1	2009-10-14 13:35:00	0	DTA	13	1	4	P
1	2009-10-14 13:36:00	0	DTA	13	1	4	P
1	2009-10-14 13:37:00	0	DTA	13	1	4	P
1	2009-10-14 13:38:00	0	DTA	13	1	4	P
1	2009-10-14 13:39:00	0	DTA	13	1	4	P
1	2009-10-14 13:40:00	0	DTA	13	1	4	P
1	2009-10-14 13:41:00	0	DTA	13	1	4	P
1	2009-10-14 13:42:00	0	DTA	13	1	4	P
1	2009-10-14 13:43:00	0	DTA	13	1	4	P
1	2009-10-14 13:44:00	0	DTA	13	1	4	P
1	2009-10-14 13:45:00	0	DTA	13	1	4	P
1	2009-10-14 13:46:00	0	DTA	13	1	4	P
1	2009-10-14 13:47:00	0	DTA	13	1	4	P
1	2009-10-14 13:48:00	0	DTA	13	1	4	P
1	2009-10-14 13:49:00	0	DTA	13	1	4	P
1	2009-10-14 13:50:00	0	DTA	13	1	4	P
1	2009-10-14 13:51:00	0	DTA	13	1	4	P
1	2009-10-14 13:52:00	0	DTA	13	1	4	P
1	2009-10-14 13:53:00	0	DTA	13	1	4	P
1	2009-10-14 13:54:00	0	DTA	13	1	4	P
1	2009-10-14 13:55:00	0	DTA	13	1	4	P
1	2009-10-14 13:56:00	0	DTA	13	1	4	P
1	2009-10-14 13:57:00	0	DTA	13	1	4	P
1	2009-10-14 13:58:00	0	DTA	13	1	4	P	Peak DTA
1	2009-10-14 13:59:00	0	DTA	13	1	4	P	Peak DTA
1	2009-10-14 14:00:00	0	DTA	13	1	4	P	Peak DTA
1	2009-10-14 14:01:00	10	DTA	14	1	4	P	Peak DTA
1	2009-10-14 14:02:00	0	DTA	14	1	4	P	Peak DTA
1	2009-10-14 14:03:00	0	DTA	14	1	4	P	Peak DTA
1	2009-10-14 14:04:00	0	DTA	14	1	4	P	Peak DTA
1	2009-10-14 14:05:00	0	DTA	14	1	4	P	Peak DTA
1	2009-10-14 14:06:00	0	DTA	14	1	4	P	Peak DTA
1	2009-10-14 14:07:00	0	DTA	14	1	4	P	Peak DTA
1	2009-10-14 14:08:00	0	DTA	14	1	4	P	Peak DTA
1	2009-10-14 14:09:00	0	DTA	14	1	4	P	Peak DTA
1	2009-10-14 14:10:00	0	DTA	14	1	4	P	Peak DTA
1	2009-10-14 14:11:00	0	DTA	14	1	4	P	Peak DTA
1	2009-10-14 14:12:00	0	DTA	14	1	4	P	Peak DTA
1	2009-10-14 14:13:00	0	DTA	14	1	4	P	Peak DTA
1	2009-10-14 14:14:00	0	DTA	14	1	4	P	Peak DTA
1	2009-10-14 14:15:00	0	DTA	14	1	4	P	Peak DTA
1	2009-10-14 14:16:00	0	DTA	14	1	4	P	Peak DTA
1	2009-10-14 14:17:00	0	DTA	14	1	4	P	Peak DTA
1	2009-10-14 14:18:00	0	DTA	14	1	4	P	Peak DTA
1	2009-10-14 14:19:00	0	DTA	14	1	4	P	Peak DTA
1	2009-10-14 14:20:00	0	DTA	14	1	4	P	Peak DTA
1	2009-10-14 14:21:00	30	DTA	14	1	4	P	Peak DTA
1	2009-10-14 14:22:00	61	DTA	14	1	4	P	Peak DTA
1	2009-10-14 14:23:00	0	DTA	14	1	4	P	Peak DTA
1	2009-10-14 14:24:00	10	DTA	14	1	4	P	Peak DTA
1	2009-10-14 14:25:00	51	DTA	14	1	4	P	Peak DTA
1	2009-10-14 14:26:00	156	DTA	14	1	4	P	Peak DTA
1	2009-10-14 14:27:00	0	DTA	14	1	4	P	Peak DTA
1	2009-10-14 14:28:00	0	DTA	14	1	4	P	Peak DTA
1	2009-10-14 14:29:00	30	DTA	14	1	4	P	Peak DTA
1	2009-10-14 14:30:00	20	DTA	14	1	4	P	Peak DTA
1	2009-10-14 14:31:00	0	DTA	14	1	4	P	Peak DTA
1	2009-10-14 14:32:00	0	DTA	14	1	4	P	Peak DTA
1	2009-10-14 14:33:00	0	DTA	14	1	4	P	Peak DTA
1	2009-10-14 14:34:00	0	DTA	14	1	4	P	Peak DTA
1	2009-10-14 14:35:00	30	DTA	14	1	4	P	Peak DTA
1	2009-10-14 14:36:00	0	DTA	14	1	4	P	Peak DTA
1	2009-10-14 14:37:00	20	DTA	14	1	4	P	Peak DTA
1	2009-10-14 14:38:00	0	DTA	14	1	4	P	Peak DTA
1	2009-10-14 14:39:00	0	DTA	14	1	4	P	Peak DTA
1	2009-10-14 14:40:00	0	DTA	14	1	4	P	Peak DTA
1	2009-10-14 14:41:00	0	DTA	14	1	4	P	Peak DTA
1	2009-10-14 14:42:00	0	DTA	14	1	4	P	Peak DTA
1	2009-10-14 14:43:00	0	DTA	14	1	4	P	Peak DTA
1	2009-10-14 14:44:00	0	DTA	14	1	4	P	Peak DTA
1	2009-10-14 14:45:00	0	DTA	14	1	4	P	Peak DTA
1	2009-10-14 14:46:00	0	DTA	14	1	4	P	Peak DTA
1	2009-10-14 14:47:00	0	DTA	14	1	4	P	Peak DTA
1	2009-10-14 14:48:00	0	DTA	14	1	4	P	Peak DTA
1	2009-10-14 14:49:00	0	DTA	14	1	4	P	Peak DTA
1	2009-10-14 14:50:00	0	DTA	14	1	4	P	Peak DTA
1	2009-10-14 14:51:00	0	DTA	14	1	4	P	Peak DTA
1	2009-10-14 14:52:00	0	DTA	14	1	4	P	Peak DTA
1	2009-10-14 14:53:00	0	DTA	14	1	4	P	Peak DTA
1	2009-10-14 14:54:00	0	DTA	14	1	4	P	Peak DTA
1	2009-10-14 14:55:00	0	DTA	14	1	4	P	Peak DTA
1	2009-10-14 14:56:00	0	DTA	14	1	4	P	Peak DTA
1	2009-10-14 14:57:00	0	DTA	14	1	4	P	Peak DTA
1	2009-10-14 14:58:00	0	DTA	14	1	4	P	Peak DTA
1	2009-10-14 14:59:00	0	DTA	14	1	4	P	Peak DTA
1	2009-10-14 15:00:00	0	DTA	14	1	4	P	Peak DTA
1	2009-10-14 15:01:00	0	DTA	15	1	4	P	Peak DTA
1	2009-10-14 15:02:00	0	DTA	15	1	4	P	Peak DTA
1	2009-10-14 15:03:00	0	DTA	15	1	4	P	Peak DTA
1	2009-10-14 15:04:00	0	DTA	15	1	4	P	Peak DTA
1	2009-10-14 15:05:00	0	DTA	15	1	4	P	Peak DTA
1	2009-10-14 15:06:00	0	DTA	15	1	4	P	Peak DTA
1	2009-10-14 15:07:00	0	DTA	15	1	4	P	Peak DTA
1	2009-10-14 15:08:00	0	DTA	15	1	4	P	Peak DTA
1	2009-10-14 15:09:00	20	DTA	15	1	4	P	Peak DTA
1	2009-10-14 15:10:00	30	DTA	15	1	4	P	Peak DTA
1	2009-10-14 15:11:00	0	DTA	15	1	4	P	Peak DTA
1	2009-10-14 15:12:00	0	DTA	15	1	4	P	Peak DTA
1	2009-10-14 15:13:00	0	DTA	15	1	4	P	Peak DTA
1	2009-10-14 15:14:00	0	DTA	15	1	4	P	Peak DTA
1	2009-10-14 15:15:00	0	DTA	15	1	4	P	Peak DTA
1	2009-10-14 15:16:00	0	DTA	15	1	4	P	Peak DTA
1	2009-10-14 15:17:00	0	DTA	15	1	4	P	Peak DTA
1	2009-10-14 15:18:00	0	DTA	15	1	4	P	Peak DTA
1	2009-10-14 15:19:00	0	DTA	15	1	4	P	Peak DTA
1	2009-10-14 15:20:00	0	DTA	15	1	4	P	Peak DTA
1	2009-10-14 15:21:00	156	DTA	15	1	4	P	Peak DTA
1	2009-10-14 15:22:00	0	DTA	15	1	4	P	Peak DTA
1	2009-10-14 15:23:00	0	DTA	15	1	4	P	Peak DTA
1	2009-10-14 15:24:00	0	DTA	15	1	4	P	Peak DTA
1	2009-10-14 15:25:00	0	DTA	15	1	4	P	Peak DTA
1	2009-10-14 15:26:00	0	DTA	15	1	4	P	Peak DTA
1	2009-10-14 15:27:00	0	DTA	15	1	4	P	Peak DTA
1	2009-10-14 15:28:00	0	DTA	15	1	4	P	Peak DTA
1	2009-10-14 15:29:00	0	DTA	15	1	4	P	Peak DTA
1	2009-10-14 15:30:00	0	DTA	15	1	4	P	Peak DTA
1	2009-10-14 15:31:00	0	DTA	15	1	4	P	Peak DTA
1	2009-10-14 15:32:00	0	DTA	15	1	4	P	Peak DTA
1	2009-10-14 15:33:00	0	DTA	15	1	4	P	Peak DTA
1	2009-10-14 15:34:00	0	DTA	15	1	4	P	Peak DTA
1	2009-10-14 15:35:00	0	DTA	15	1	4	P	Peak DTA
1	2009-10-14 15:36:00	0	DTA	15	1	4	P	Peak DTA
1	2009-10-14 15:37:00	0	DTA	15	1	4	P	Peak DTA
1	2009-10-14 15:38:00	0	DTA	15	1	4	P	Peak DTA
1	2009-10-14 15:39:00	10	DTA	15	1	4	P	Peak DTA
1	2009-10-14 15:40:00	0	DTA	15	1	4	P	Peak DTA
1	2009-10-14 15:41:00	0	DTA	15	1	4	P	Peak DTA
1	2009-10-14 15:42:00	0	DTA	15	1	4	P	Peak DTA
1	2009-10-14 15:43:00	0	DTA	15	1	4	P	Peak DTA
1	2009-10-14 15:44:00	0	DTA	15	1	4	P	Peak DTA
1	2009-10-14 15:45:00	0	DTA	15	1	4	P	Peak DTA
1	2009-10-14 15:46:00	0	DTA	15	1	4	P	Peak DTA
1	2009-10-14 15:47:00	0	DTA	15	1	4	P	Peak DTA
1	2009-10-14 15:48:00	0	DTA	15	1	4	P	Peak DTA
1	2009-10-14 15:49:00	0	DTA	15	1	4	P	Peak DTA
1	2009-10-14 15:50:00	0	DTA	15	1	4	P	Peak DTA
1	2009-10-14 15:51:00	0	DTA	15	1	4	P	Peak DTA
1	2009-10-14 15:52:00	0	DTA	15	1	4	P	Peak DTA
1	2009-10-14 15:53:00	0	DTA	15	1	4	P	Peak DTA
1	2009-10-14 15:54:00	0	DTA	15	1	4	P	Peak DTA
1	2009-10-14 15:55:00	0	DTA	15	1	4	P	Peak DTA
1	2009-10-14 15:56:00	0	DTA	15	1	4	P	Peak DTA
1	2009-10-14 15:57:00	0	DTA	15	1	4	P	Peak DTA
1	2009-10-14 15:58:00	0	DTA	15	1	4	P	Peak DTA
1	2009-10-14 15:59:00	0	DTA	15	1	4	P	Peak DTA
1	2009-10-14 16:00:00	0	DTA	15	1	4	P	Peak DTA
1	2009-10-14 16:01:00	0	DTA	16	1	4	P	Peak DTA
1	2009-10-14 16:02:00	0	DTA	16	1	4	P	Peak DTA
1	2009-10-14 16:03:00	0	DTA	16	1	4	P	Peak DTA
1	2009-10-14 16:04:00	0	DTA	16	1	4	P	Peak DTA
1	2009-10-14 16:05:00	0	DTA	16	1	4	P	Peak DTA
1	2009-10-14 16:06:00	0	DTA	16	1	4	P	Peak DTA
1	2009-10-14 16:07:00	0	DTA	16	1	4	P	Peak DTA
1	2009-10-14 16:08:00	0	DTA	16	1	4	P	Peak DTA
1	2009-10-14 16:09:00	0	DTA	16	1	4	P	Peak DTA
1	2009-10-14 16:10:00	0	DTA	16	1	4	P	Peak DTA
1	2009-10-14 16:11:00	0	DTA	16	1	4	P	Peak DTA
1	2009-10-14 16:12:00	0	DTA	16	1	4	P	Peak DTA
1	2009-10-14 16:13:00	0	DTA	16	1	4	P	Peak DTA
1	2009-10-14 16:14:00	41	DTA	16	1	4	P	Peak DTA
1	2009-10-14 16:15:00	0	DTA	16	1	4	P	Peak DTA
1	2009-10-14 16:16:00	0	DTA	16	1	4	P	Peak DTA
1	2009-10-14 16:17:00	0	DTA	16	1	4	P	Peak DTA
1	2009-10-14 16:18:00	0	DTA	16	1	4	P	Peak DTA
1	2009-10-14 16:19:00	0	DTA	16	1	4	P	Peak DTA
1	2009-10-14 16:20:00	0	DTA	16	1	4	P	Peak DTA
1	2009-10-14 16:21:00	0	DTA	16	1	4	P	Peak DTA
1	2009-10-14 16:22:00	0	DTA	16	1	4	P	Peak DTA
1	2009-10-14 16:23:00	0	DTA	16	1	4	P	Peak DTA
1	2009-10-14 16:24:00	0	DTA	16	1	4	P	Peak DTA
1	2009-10-14 16:25:00	0	DTA	16	1	4	P	Peak DTA
1	2009-10-14 16:26:00	0	DTA	16	1	4	P	Peak DTA
1	2009-10-14 16:27:00	0	DTA	16	1	4	P	Peak DTA
1	2009-10-14 16:28:00	0	DTA	16	1	4	P	Peak DTA
1	2009-10-14 16:29:00	0	DTA	16	1	4	P	Peak DTA
1	2009-10-14 16:30:00	0	DTA	16	1	4	P	Peak DTA
1	2009-10-14 16:31:00	0	DTA	16	1	4	P	Peak DTA
1	2009-10-14 16:32:00	0	DTA	16	1	4	P	Peak DTA
1	2009-10-14 16:33:00	51	DTA	16	1	4	P	Peak DTA
1	2009-10-14 16:34:00	41	DTA	16	1	4	P	Peak DTA
1	2009-10-14 16:35:00	10	DTA	16	1	4	P	Peak DTA
1	2009-10-14 16:36:00	10	DTA	16	1	4	P	Peak DTA
1	2009-10-14 16:37:00	10	DTA	16	1	4	P	Peak DTA
1	2009-10-14 16:38:00	91	DTA	16	1	4	P	Peak DTA
1	2009-10-14 16:39:00	71	DTA	16	1	4	P	Peak DTA
1	2009-10-14 16:40:00	0	DTA	16	1	4	P	Peak DTA
1	2009-10-14 16:41:00	20	DTA	16	1	4	P	Peak DTA
1	2009-10-14 16:42:00	20	DTA	16	1	4	P	Peak DTA
1	2009-10-14 16:43:00	0	DTA	16	1	4	P	Peak DTA
1	2009-10-14 16:44:00	0	DTA	16	1	4	P	Peak DTA
1	2009-10-14 16:45:00	20	DTA	16	1	4	P	Peak DTA
1	2009-10-14 16:46:00	10	DTA	16	1	4	P	Peak DTA
1	2009-10-14 16:47:00	20	DTA	16	1	4	P	Peak DTA
1	2009-10-14 16:48:00	41	DTA	16	1	4	P	Peak DTA
1	2009-10-14 16:49:00	337	DTA	16	1	4	P	Peak DTA
1	2009-10-14 16:50:00	41	DTA	16	1	4	P	Peak DTA
1	2009-10-14 16:51:00	0	DTA	16	1	4	P	Peak DTA
1	2009-10-14 16:52:00	0	DTA	16	1	4	P	Peak DTA
1	2009-10-14 16:53:00	0	DTA	16	1	4	P	Peak DTA
1	2009-10-14 16:54:00	0	DTA	16	1	4	P	Peak DTA
1	2009-10-14 16:55:00	0	DTA	16	1	4	P	Peak DTA
1	2009-10-14 16:56:00	0	DTA	16	1	4	P	Peak DTA
1	2009-10-14 16:57:00	0	DTA	16	1	4	P	Peak DTA
1	2009-10-14 16:58:00	443	DTA	16	1	4	P	Peak DTA
1	2009-10-14 16:59:00	102	DTA	16	1	4	P	Peak DTA
1	2009-10-14 17:00:00	0	DTA	16	1	4	P	Peak DTA
1	2009-10-14 17:01:00	0	DTA	17	1	4	P	Peak DTA
1	2009-10-14 17:02:00	0	DTA	17	1	4	P	Peak DTA
1	2009-10-14 17:03:00	10	DTA	17	1	4	P	Peak DTA
1	2009-10-14 17:04:00	10	DTA	17	1	4	P	Peak DTA
1	2009-10-14 17:05:00	0	DTA	17	1	4	P	Peak DTA
1	2009-10-14 17:06:00	0	DTA	17	1	4	P	Peak DTA
1	2009-10-14 17:07:00	0	DTA	17	1	4	P	Peak DTA
1	2009-10-14 17:08:00	0	DTA	17	1	4	P	Peak DTA
1	2009-10-14 17:09:00	0	DTA	17	1	4	P	Peak DTA
1	2009-10-14 17:10:00	0	DTA	17	1	4	P	Peak DTA
1	2009-10-14 17:11:00	10	DTA	17	1	4	P	Peak DTA
1	2009-10-14 17:12:00	0	DTA	17	1	4	P	Peak DTA
1	2009-10-14 17:13:00	0	DTA	17	1	4	P	Peak DTA
1	2009-10-14 17:14:00	0	DTA	17	1	4	P	Peak DTA
1	2009-10-14 17:15:00	1182	DTA	17	1	4	P	Peak DTA
1	2009-10-14 17:16:00	132	DTA	17	1	4	P	Peak DTA
1	2009-10-14 17:17:00	380	DTA	17	1	4	P	Peak DTA
1	2009-10-14 17:18:00	337	DTA	17	1	4	P	Peak DTA
1	2009-10-14 17:19:00	193	DTA	17	1	4	P	Peak DTA
1	2009-10-14 17:20:00	112	DTA	17	1	4	P	Peak DTA
1	2009-10-14 17:21:00	122	DTA	17	1	4	P	Peak DTA
1	2009-10-14 17:22:00	0	DTA	17	1	4	P	Peak DTA
1	2009-10-14 17:23:00	579	DTA	17	1	4	P	Peak DTA
1	2009-10-14 17:24:00	524	DTA	17	1	4	P	Peak DTA
1	2009-10-14 17:25:00	10	DTA	17	1	4	P	Peak DTA
1	2009-10-14 17:26:00	122	DTA	17	1	4	P	Peak DTA
1	2009-10-14 17:27:00	0	DTA	17	1	4	P	Peak DTA
1	2009-10-14 17:28:00	10	DTA	17	1	4	P	Peak DTA
1	2009-10-14 17:29:00	0	DTA	17	1	4	P	Peak DTA
1	2009-10-14 17:30:00	0	DTA	17	1	4	P	Peak DTA
1	2009-10-14 17:31:00	0	DTA	17	1	4	P	Peak DTA
1	2009-10-14 17:32:00	0	DTA	17	1	4	P	Peak DTA
1	2009-10-14 17:33:00	2229	DTA	17	1	4	P	Peak DTA
1	2009-10-14 17:34:00	2060	DTA	17	1	4	P	Peak DTA
1	2009-10-14 17:35:00	3692	DTA	17	1	4	P	Peak DTA
1	2009-10-14 17:36:00	2966	DTA	17	1	4	P	Peak DTA
1	2009-10-14 17:37:00	1512	DTA	17	1	4	P	Peak DTA
1	2009-10-14 17:38:00	794	DTA	17	1	4	P	Peak DTA
1	2009-10-14 17:39:00	542	DTA	17	1	4	P	Peak DTA
1	2009-10-14 17:40:00	366	DTA	17	1	4	P	Peak DTA
1	2009-10-14 17:41:00	733	DTA	17	1	4	P	Peak DTA
1	2009-10-14 17:42:00	309	DTA	17	1	4	P	Peak DTA
1	2009-10-14 17:43:00	71	DTA	17	1	4	P	Peak DTA
1	2009-10-14 17:44:00	323	DTA	17	1	4	P	Peak DTA
1	2009-10-14 17:45:00	774	DTA	17	1	4	P	Peak DTA
1	2009-10-14 17:46:00	156	DTA	17	1	4	P	Peak DTA
1	2009-10-14 17:47:00	351	DTA	17	1	4	P	Peak DTA
1	2009-10-14 17:48:00	861	DTA	17	1	4	P	Peak DTA
1	2009-10-14 17:49:00	616	DTA	17	1	4	P	Peak DTA
1	2009-10-14 17:50:00	492	DTA	17	1	4	P	Peak DTA
1	2009-10-14 17:51:00	280	DTA	17	1	4	P	Peak DTA
1	2009-10-14 17:52:00	205	DTA	17	1	4	P	Peak DTA
1	2009-10-14 17:53:00	181	DTA	17	1	4	P	Peak DTA
1	2009-10-14 17:54:00	169	DTA	17	1	4	P	Peak DTA
1	2009-10-14 17:55:00	230	DTA	17	1	4	P	Peak DTA
1	2009-10-14 17:56:00	122	DTA	17	1	4	P	Peak DTA
1	2009-10-14 17:57:00	10	DTA	17	1	4	P	Peak DTA
1	2009-10-14 17:58:00	817	DTA	17	1	4	P	Peak DTA
1	2009-10-14 17:59:00	652	DTA	17	1	4	P	Peak DTA
1	2009-10-14 18:00:00	1002	DTA	17	1	4	P	Peak DTA
1	2009-10-14 18:01:00	713	DTA	18	1	4	P	Peak DTA
1	2009-10-14 18:02:00	2274	DTA	18	1	4	P	Peak DTA
1	2009-10-14 18:03:00	2456	DTA	18	1	4	P	Peak DTA
1	2009-10-14 18:04:00	5246	DTA	18	1	4	P	Peak DTA
1	2009-10-14 18:05:00	3499	DTA	18	1	4	P	Peak DTA
1	2009-10-14 18:06:00	1979	DTA	18	1	4	P	Peak DTA
1	2009-10-14 18:07:00	2143	DTA	18	1	4	P	Peak DTA
1	2009-10-14 18:08:00	542	DTA	18	1	4	P	Peak DTA
1	2009-10-14 18:09:00	459	DTA	18	1	4	P	Peak DTA
1	2009-10-14 18:10:00	475	DTA	18	1	4	P	Peak DTA
1	2009-10-14 18:11:00	733	DTA	18	1	4	P	Peak DTA
1	2009-10-14 18:12:00	410	DTA	18	1	4	P	Peak DTA
1	2009-10-14 18:13:00	542	DTA	18	1	4	P	Peak DTA
1	2009-10-14 18:14:00	112	DTA	18	1	4	P	Peak DTA
1	2009-10-14 18:15:00	884	DTA	18	1	4	P	Peak DTA
1	2009-10-14 18:16:00	977	DTA	18	1	4	P	Peak DTA
1	2009-10-14 18:17:00	193	DTA	18	1	4	P	Peak DTA
1	2009-10-14 18:18:00	10	DTA	18	1	4	P	Peak DTA
1	2009-10-14 18:19:00	0	DTA	18	1	4	P	Peak DTA
1	2009-10-14 18:20:00	0	DTA	18	1	4	P	Peak DTA
1	2009-10-14 18:21:00	0	DTA	18	1	4	P	Peak DTA
1	2009-10-14 18:22:00	0	DTA	18	1	4	P	Peak DTA
1	2009-10-14 18:23:00	0	DTA	18	1	4	P	Peak DTA
1	2009-10-14 18:24:00	20	DTA	18	1	4	P	Peak DTA
1	2009-10-14 18:25:00	41	DTA	18	1	4	P	Peak DTA
1	2009-10-14 18:26:00	51	DTA	18	1	4	P	Peak DTA
1	2009-10-14 18:27:00	30	DTA	18	1	4	P	Peak DTA
1	2009-10-14 18:28:00	205	DTA	18	1	4	P	Peak DTA
1	2009-10-14 18:29:00	181	DTA	18	1	4	P	Peak DTA
1	2009-10-14 18:30:00	30	DTA	18	1	4	P	Peak DTA
1	2009-10-14 18:31:00	217	DTA	18	1	4	P	Peak DTA
1	2009-10-14 18:32:00	0	DTA	18	1	4	P	Peak DTA
1	2009-10-14 18:33:00	0	DTA	18	1	4	P	Peak DTA
1	2009-10-14 18:34:00	0	DTA	18	1	4	P	Peak DTA
1	2009-10-14 18:35:00	0	DTA	18	1	4	P	Peak DTA
1	2009-10-14 18:36:00	0	DTA	18	1	4	P	Peak DTA
1	2009-10-14 18:37:00	0	DTA	18	1	4	P	Peak DTA
1	2009-10-14 18:38:00	0	DTA	18	1	4	P	Peak DTA
1	2009-10-14 18:39:00	20	DTA	18	1	4	P	Peak DTA
1	2009-10-14 18:40:00	0	DTA	18	1	4	P	Peak DTA
1	2009-10-14 18:41:00	169	DTA	18	1	4	P	Peak DTA
1	2009-10-14 18:42:00	20	DTA	18	1	4	P	Peak DTA
1	2009-10-14 18:43:00	41	DTA	18	1	4	P	Peak DTA
1	2009-10-14 18:44:00	41	DTA	18	1	4	P	Peak DTA
1	2009-10-14 18:45:00	217	DTA	18	1	4	P	Peak DTA
1	2009-10-14 18:46:00	427	DTA	18	1	4	P	Peak DTA
1	2009-10-14 18:47:00	181	DTA	18	1	4	P	Peak DTA
1	2009-10-14 18:48:00	81	DTA	18	1	4	P	Peak DTA
1	2009-10-14 18:49:00	30	DTA	18	1	4	P	Peak DTA
1	2009-10-14 18:50:00	380	DTA	18	1	4	P	Peak DTA
1	2009-10-14 18:51:00	652	DTA	18	1	4	P	Peak DTA
1	2009-10-14 18:52:00	122	DTA	18	1	4	P	Peak DTA
1	2009-10-14 18:53:00	20	DTA	18	1	4	P	Peak DTA
1	2009-10-14 18:54:00	30	DTA	18	1	4	P	Peak DTA
1	2009-10-14 18:55:00	0	DTA	18	1	4	P	Peak DTA
1	2009-10-14 18:56:00	0	DTA	18	1	4	P	Peak DTA
1	2009-10-14 18:57:00	0	DTA	18	1	4	P	Peak DTA
1	2009-10-14 18:58:00	0	DTA	18	1	4	P	Peak DTA
1	2009-10-14 18:59:00	0	DTA	18	1	4	P	Peak DTA
1	2009-10-14 19:00:00	0	DTA	18	1	4	P	Peak DTA
1	2009-10-14 19:01:00	0	DTA	19	1	4	P	Peak DTA
1	2009-10-14 19:02:00	0	DTA	19	1	4	P	Peak DTA
1	2009-10-14 19:03:00	0	DTA	19	1	4	P	Peak DTA
1	2009-10-14 19:04:00	91	DTA	19	1	4	P	Peak DTA
1	2009-10-14 19:05:00	774	DTA	19	1	4	P	Peak DTA
1	2009-10-14 19:06:00	295	DTA	19	1	4	P	Peak DTA
1	2009-10-14 19:07:00	280	DTA	19	1	4	P	Peak DTA
1	2009-10-14 19:08:00	10	DTA	19	1	4	P	Peak DTA
1	2009-10-14 19:09:00	0	DTA	19	1	4	P	Peak DTA
1	2009-10-14 19:10:00	1103	DTA	19	1	4	P	Peak DTA
1	2009-10-14 19:11:00	112	DTA	19	1	4	P	Peak DTA
1	2009-10-14 19:12:00	0	DTA	19	1	4	P	Peak DTA
1	2009-10-14 19:13:00	0	DTA	19	1	4	P	Peak DTA
1	2009-10-14 19:14:00	0	DTA	19	1	4	P	Peak DTA
1	2009-10-14 19:15:00	0	DTA	19	1	4	P	Peak DTA
1	2009-10-14 19:16:00	0	DTA	19	1	4	P	Peak DTA
1	2009-10-14 19:17:00	0	DTA	19	1	4	P	Peak DTA
1	2009-10-14 19:18:00	0	DTA	19	1	4	P	Peak DTA
1	2009-10-14 19:19:00	0	DTA	19	1	4	P	Peak DTA
1	2009-10-14 19:20:00	0	DTA	19	1	4	P	Peak DTA
1	2009-10-14 19:21:00	71	DTA	19	1	4	P	Peak DTA
1	2009-10-14 19:22:00	30	DTA	19	1	4	P	Peak DTA
1	2009-10-14 19:23:00	0	DTA	19	1	4	P	Peak DTA
1	2009-10-14 19:24:00	0	DTA	19	1	4	P	Peak DTA
1	2009-10-14 19:25:00	0	DTA	19	1	4	P	Peak DTA
1	2009-10-14 19:26:00	30	DTA	19	1	4	P	Peak DTA
1	2009-10-14 19:27:00	132	DTA	19	1	4	P	Peak DTA
1	2009-10-14 19:28:00	0	DTA	19	1	4	P	Peak DTA
1	2009-10-14 19:29:00	0	DTA	19	1	4	P	Peak DTA
1	2009-10-14 19:30:00	10	DTA	19	1	4	P	Peak DTA
1	2009-10-14 19:31:00	0	DTA	19	1	4	P	Peak DTA
1	2009-10-14 19:32:00	0	DTA	19	1	4	P	Peak DTA
1	2009-10-14 19:33:00	71	DTA	19	1	4	P	Peak DTA
1	2009-10-14 19:34:00	30	DTA	19	1	4	P	Peak DTA
1	2009-10-14 19:35:00	0	DTA	19	1	4	P	Peak DTA
1	2009-10-14 19:36:00	0	DTA	19	1	4	P	Peak DTA
1	2009-10-14 19:37:00	0	DTA	19	1	4	P	Peak DTA
1	2009-10-14 19:38:00	61	DTA	19	1	4	P	Peak DTA
1	2009-10-14 19:39:00	10	DTA	19	1	4	P	Peak DTA
1	2009-10-14 19:40:00	10	DTA	19	1	4	P	Peak DTA
1	2009-10-14 19:41:00	508	DTA	19	1	4	P	Peak DTA
1	2009-10-14 19:42:00	10	DTA	19	1	4	P	Peak DTA
1	2009-10-14 19:43:00	102	DTA	19	1	4	P	Peak DTA
1	2009-10-14 19:44:00	561	DTA	19	1	4	P	Peak DTA
1	2009-10-14 19:45:00	0	DTA	19	1	4	P	Peak DTA
1	2009-10-14 19:46:00	20	DTA	19	1	4	P	Peak DTA
1	2009-10-14 19:47:00	0	DTA	19	1	4	P	Peak DTA
1	2009-10-14 19:48:00	0	DTA	19	1	4	P	Peak DTA
1	2009-10-14 19:49:00	0	DTA	19	1	4	P	Peak DTA
1	2009-10-14 19:50:00	0	DTA	19	1	4	P	Peak DTA
1	2009-10-14 19:51:00	0	DTA	19	1	4	P	Peak DTA
1	2009-10-14 19:52:00	0	DTA	19	1	4	P	Peak DTA
1	2009-10-14 19:53:00	0	DTA	19	1	4	P	Peak DTA
1	2009-10-14 19:54:00	0	DTA	19	1	4	P	Peak DTA
1	2009-10-14 19:55:00	0	DTA	19	1	4	P	Peak DTA
1	2009-10-14 19:56:00	0	DTA	19	1	4	P	Peak DTA
1	2009-10-14 19:57:00	0	DTA	19	1	4	P	Peak DTA
1	2009-10-14 19:58:00	0	DTA	19	1	4	P
1	2009-10-14 19:59:00	0	DTA	19	1	4	P
1	2009-10-14 20:00:00	51	DTA	19	1	4	P
1	2009-10-14 20:01:00	0	DTA	20	1	4	P
1	2009-10-14 20:02:00	0	DTA	20	1	4	P
1	2009-10-14 20:03:00	0	DTA	20	1	4	P
1	2009-10-14 20:04:00	0	DTA	20	1	4	P
1	2009-10-14 20:05:00	0	DTA	20	1	4	P
1	2009-10-14 20:06:00	0	DTA	20	1	4	P
1	2009-10-14 20:07:00	0	DTA	20	1	4	P
1	2009-10-14 20:08:00	0	DTA	20	1	4	P
1	2009-10-14 20:09:00	0	DTA	20	1	4	P
1	2009-10-14 20:10:00	0	DTA	20	1	4	P
1	2009-10-14 20:11:00	0	DTA	20	1	4	P
1	2009-10-14 20:12:00	0	DTA	20	1	4	P
1	2009-10-14 20:13:00	0	DTA	20	1	4	P
1	2009-10-14 20:14:00	0	DTA	20	1	4	P
1	2009-10-14 20:15:00	0	DTA	20	1	4	P
1	2009-10-14 20:16:00	0	DTA	20	1	4	P
1	2009-10-14 20:17:00	0	DTA	20	1	4	P
1	2009-10-14 20:18:00	0	DTA	20	1	4	P
1	2009-10-14 20:19:00	10	DTA	20	1	4	P
1	2009-10-14 20:20:00	0	DTA	20	1	4	P
1	2009-10-14 20:21:00	0	DTA	20	1	4	P
1	2009-10-14 20:22:00	0	DTA	20	1	4	P
1	2009-10-14 20:23:00	0	DTA	20	1	4	P
1	2009-10-14 20:24:00	0	DTA	20	1	4	P
1	2009-10-14 20:25:00	20	DTA	20	1	4	P
1	2009-10-14 20:26:00	0	DTA	20	1	4	P
1	2009-10-14 20:27:00	0	DTA	20	1	4	P
1	2009-10-14 20:28:00	0	DTA	20	1	4	P
1	2009-10-14 20:29:00	0	DTA	20	1	4	P
1	2009-10-14 20:30:00	0	DTA	20	1	4	P
1	2009-10-14 20:31:00	1026	DTA	20	1	4	P
1	2009-10-14 20:32:00	323	DTA	20	1	4	P
1	2009-10-14 20:33:00	61	DTA	20	1	4	P
1	2009-10-14 20:34:00	132	DTA	20	1	4	P
1	2009-10-14 20:35:00	71	DTA	20	1	4	P
1	2009-10-14 20:36:00	112	DTA	20	1	4	P
1	2009-10-14 20:37:00	0	DTA	20	1	4	P
1	2009-10-14 20:38:00	427	DTA	20	1	4	P
1	2009-10-14 20:39:00	427	DTA	20	1	4	P
1	2009-10-14 20:40:00	81	DTA	20	1	4	P
1	2009-10-14 20:41:00	30	DTA	20	1	4	P
1	2009-10-14 20:42:00	30	DTA	20	1	4	P
1	2009-10-14 20:43:00	884	DTA	20	1	4	P
1	2009-10-14 20:44:00	0	DTA	20	1	4	P
1	2009-10-14 20:45:00	0	DTA	20	1	4	P
1	2009-10-14 20:46:00	0	DTA	20	1	4	P
1	2009-10-14 20:47:00	91	DTA	20	1	4	P
1	2009-10-14 20:48:00	0	DTA	20	1	4	P
1	2009-10-14 20:49:00	0	DTA	20	1	4	P
1	2009-10-14 20:50:00	10	DTA	20	1	4	P
1	2009-10-14 20:51:00	0	DTA	20	1	4	P
1	2009-10-14 20:52:00	0	DTA	20	1	4	P
1	2009-10-14 20:53:00	0	DTA	20	1	4	P
1	2009-10-14 20:54:00	0	DTA	20	1	4	P
1	2009-10-14 20:55:00	0	DTA	20	1	4	P
1	2009-10-14 20:56:00	10	DTA	20	1	4	P
1	2009-10-14 20:57:00	122	DTA	20	1	4	P
1	2009-10-14 20:58:00	122	DTA	20	1	4	P
1	2009-10-14 20:59:00	30	DTA	20	1	4	P
1	2009-10-14 21:00:00	51	DTA	20	1	4	P
1	2009-10-14 21:01:00	0	DTA	21	1	4	P
1	2009-10-14 21:02:00	0	DTA	21	1	4	P
1	2009-10-14 21:03:00	1211	DTA	21	1	4	P
1	2009-10-14 21:04:00	673	DTA	21	1	4	P
1	2009-10-14 21:05:00	794	DTA	21	1	4	P
1	2009-10-14 21:06:00	1002	DTA	21	1	4	P
1	2009-10-14 21:07:00	1103	DTA	21	1	4	P
1	2009-10-14 21:08:00	144	DTA	21	1	4	P
1	2009-10-14 21:09:00	30	DTA	21	1	4	P
1	2009-10-14 21:10:00	20	DTA	21	1	4	P
1	2009-10-14 21:11:00	51	DTA	21	1	4	P
1	2009-10-14 21:12:00	10	DTA	21	1	4	P
1	2009-10-14 21:13:00	20	DTA	21	1	4	P
1	2009-10-14 21:14:00	10	DTA	21	1	4	P
1	2009-10-14 21:15:00	0	DTA	21	1	4	P
1	2009-10-14 21:16:00	30	DTA	21	1	4	P
1	2009-10-14 21:17:00	41	DTA	21	1	4	P
1	2009-10-14 21:18:00	10	DTA	21	1	4	P
1	2009-10-14 21:19:00	20	DTA	21	1	4	P
1	2009-10-14 21:20:00	20	DTA	21	1	4	P
1	2009-10-14 21:21:00	51	DTA	21	1	4	P
1	2009-10-14 21:22:00	30	DTA	21	1	4	P
1	2009-10-14 21:23:00	10	DTA	21	1	4	P
1	2009-10-14 21:24:00	10	DTA	21	1	4	P
1	2009-10-14 21:25:00	0	DTA	21	1	4	P
1	2009-10-14 21:26:00	0	DTA	21	1	4	P
1	2009-10-14 21:27:00	0	DTA	21	1	4	P
1	2009-10-14 21:28:00	0	DTA	21	1	4	P
1	2009-10-14 21:29:00	30	DTA	21	1	4	P
1	2009-10-14 21:30:00	30	DTA	21	1	4	P
1	2009-10-14 21:31:00	20	NTA	21	2	4	P
1	2009-10-14 21:32:00	0	NTA	21	2	4	P
1	2009-10-14 21:33:00	0	NTA	21	2	4	P
1	2009-10-14 21:34:00	61	NTA	21	2	4	P
1	2009-10-14 21:35:00	0	NTA	21	2	4	P
1	2009-10-14 21:36:00	30	NTA	21	2	4	P
1	2009-10-14 21:37:00	10	NTA	21	2	4	P
1	2009-10-14 21:38:00	10	NTA	21	2	4	P
1	2009-10-14 21:39:00	20	NTA	21	2	4	P
1	2009-10-14 21:40:00	41	NTA	21	2	4	P
1	2009-10-14 21:41:00	91	NTA	21	2	4	P
1	2009-10-14 21:42:00	81	NTA	21	2	4	P
1	2009-10-14 21:43:00	30	NTA	21	2	4	P
1	2009-10-14 21:44:00	20	NTA	21	2	4	P
1	2009-10-14 21:45:00	10	NTA	21	2	4	P
1	2009-10-14 21:46:00	132	NTA	21	2	4	P
1	2009-10-14 21:47:00	20	NTA	21	2	4	P
1	2009-10-14 21:48:00	30	NTA	21	2	4	P
1	2009-10-14 21:49:00	10	NTA	21	2	4	P
1	2009-10-14 21:50:00	20	NTA	21	2	4	P
1	2009-10-14 21:51:00	51	NTA	21	2	4	P
1	2009-10-14 21:52:00	91	NTA	21	2	4	P
1	2009-10-14 21:53:00	20	NTA	21	2	4	P
1	2009-10-14 21:54:00	169	NTA	21	2	4	P
1	2009-10-14 21:55:00	61	NTA	21	2	4	P
1	2009-10-14 21:56:00	181	NTA	21	2	4	P
1	2009-10-14 21:57:00	242	NTA	21	2	4	P
1	2009-10-14 21:58:00	10	NTA	21	2	4	P
1	2009-10-14 21:59:00	30	NTA	21	2	4	P
1	2009-10-14 22:00:00	0	NTA	21	2	4	P
1	2009-10-14 22:01:00	0	NTA	22	2	4	P
1	2009-10-14 22:02:00	0	NTA	22	2	4	P
1	2009-10-14 22:03:00	0	NTA	22	2	4	P
1	2009-10-14 22:04:00	0	NTA	22	2	4	P
1	2009-10-14 22:05:00	0	NTA	22	2	4	P
1	2009-10-14 22:06:00	81	NTA	22	2	4	P
1	2009-10-14 22:07:00	0	NTA	22	2	4	P
1	2009-10-14 22:08:00	0	NTA	22	2	4	P
1	2009-10-14 22:09:00	0	NTA	22	2	4	P
1	2009-10-14 22:10:00	0	NTA	22	2	4	P
1	2009-10-14 22:11:00	0	NTA	22	2	4	P
1	2009-10-14 22:12:00	91	NTA	22	2	4	P
1	2009-10-14 22:13:00	122	NTA	22	2	4	P
1	2009-10-14 22:14:00	81	NTA	22	2	4	P
1	2009-10-14 22:15:00	0	NTA	22	2	4	P
1	2009-10-14 22:16:00	102	NTA	22	2	4	P
1	2009-10-14 22:17:00	193	NTA	22	2	4	P
1	2009-10-14 22:18:00	61	NTA	22	2	4	P
1	2009-10-14 22:19:00	10	NTA	22	2	4	P
1	2009-10-14 22:20:00	0	NTA	22	2	4	P
1	2009-10-14 22:21:00	0	NTA	22	2	4	P
1	2009-10-14 22:22:00	10	NTA	22	2	4	P
1	2009-10-14 22:23:00	10	NTA	22	2	4	P
1	2009-10-14 22:24:00	41	NTA	22	2	4	P
1	2009-10-14 22:25:00	20	NTA	22	2	4	P
1	2009-10-14 22:26:00	51	NTA	22	2	4	P
1	2009-10-14 22:27:00	205	NTA	22	2	4	P
1	2009-10-14 22:28:00	30	NTA	22	2	4	P
1	2009-10-14 22:29:00	0	NTA	22	2	4	P
1	2009-10-14 22:30:00	0	NTA	22	2	4	P
1	2009-10-14 22:31:00	0	NTA	22	2	4	P
1	2009-10-14 22:32:00	10	NTA	22	2	4	P
1	2009-10-14 22:33:00	10	NTA	22	2	4	P
1	2009-10-14 22:34:00	0	NTA	22	2	4	P
1	2009-10-14 22:35:00	10	NTA	22	2	4	P
1	2009-10-14 22:36:00	91	NTA	22	2	4	P
1	2009-10-14 22:37:00	10	NTA	22	2	4	P
1	2009-10-14 22:38:00	10	NTA	22	2	4	P
1	2009-10-14 22:39:00	10	NTA	22	2	4	P
1	2009-10-14 22:40:00	51	NTA	22	2	4	P
1	2009-10-14 22:41:00	41	NTA	22	2	4	P
1	2009-10-14 22:42:00	10	NTA	22	2	4	P
1	2009-10-14 22:43:00	20	NTA	22	2	4	P
1	2009-10-14 22:44:00	81	NTA	22	2	4	P
1	2009-10-14 22:45:00	30	NTA	22	2	4	P
1	2009-10-14 22:46:00	0	NTA	22	2	4	P
1	2009-10-14 22:47:00	0	NTA	22	2	4	P
1	2009-10-14 22:48:00	0	NTA	22	2	4	P
1	2009-10-14 22:49:00	0	NTA	22	2	4	P
1	2009-10-14 22:50:00	0	NTA	22	2	4	P
1	2009-10-14 22:51:00	0	NTA	22	2	4	P
1	2009-10-14 22:52:00	0	NTA	22	2	4	P
1	2009-10-14 22:53:00	0	NTA	22	2	4	P
1	2009-10-14 22:54:00	0	NTA	22	2	4	P
1	2009-10-14 22:55:00	0	NTA	22	2	4	P
1	2009-10-14 22:56:00	41	NTA	22	2	4	P
1	2009-10-14 22:57:00	41	NTA	22	2	4	P
1	2009-10-14 22:58:00	0	NTA	22	2	4	P
1	2009-10-14 22:59:00	122	NTA	22	2	4	P
1	2009-10-14 23:00:00	242	NTA	22	2	4	P
1	2009-10-14 23:01:00	112	NTA	23	2	4	P
1	2009-10-14 23:02:00	0	NTA	23	2	4	P
1	2009-10-14 23:03:00	0	NTA	23	2	4	P
1	2009-10-14 23:04:00	0	NTA	23	2	4	P
1	2009-10-14 23:05:00	0	NTA	23	2	4	P
1	2009-10-14 23:06:00	0	NTA	23	2	4	P
1	2009-10-14 23:07:00	0	NTA	23	2	4	P
1	2009-10-14 23:08:00	0	NTA	23	2	4	P
1	2009-10-14 23:09:00	0	NTA	23	2	4	P
1	2009-10-14 23:10:00	71	NTA	23	2	4	P
1	2009-10-14 23:11:00	20	NTA	23	2	4	P
1	2009-10-14 23:12:00	30	NTA	23	2	4	P
1	2009-10-14 23:13:00	30	NTA	23	2	4	P
1	2009-10-14 23:14:00	0	NTA	23	2	4	P
1	2009-10-14 23:15:00	10	NTA	23	2	4	P
1	2009-10-14 23:16:00	41	NTA	23	2	4	P
1	2009-10-14 23:17:00	0	NTA	23	2	4	P
1	2009-10-14 23:18:00	0	NTA	23	2	4	P
1	2009-10-14 23:19:00	0	NTA	23	2	4	P
1	2009-10-14 23:20:00	0	NTA	23	2	4	P
1	2009-10-14 23:21:00	0	NTA	23	2	4	P
1	2009-10-14 23:22:00	0	NTA	23	2	4	P
1	2009-10-14 23:23:00	51	NTA	23	2	4	P
1	2009-10-14 23:24:00	41	NTA	23	2	4	P
1	2009-10-14 23:25:00	20	NTA	23	2	4	P
1	2009-10-14 23:26:00	0	NTA	23	2	4	P
1	2009-10-14 23:27:00	193	NTA	23	2	4	P
1	2009-10-14 23:28:00	0	NTA	23	2	4	P
1	2009-10-14 23:29:00	0	NTA	23	2	4	P
1	2009-10-14 23:30:00	0	NTA	23	2	4	P
1	2009-10-14 23:31:00	0	NTA	23	2	4	P
1	2009-10-14 23:32:00	10	NTA	23	2	4	P
1	2009-10-14 23:33:00	0	NTA	23	2	4	P
1	2009-10-14 23:34:00	51	NTA	23	2	4	P
1	2009-10-14 23:35:00	10	NTA	23	2	4	P
1	2009-10-14 23:36:00	20	NTA	23	2	4	P
1	2009-10-14 23:37:00	51	NTA	23	2	4	P
1	2009-10-14 23:38:00	30	NTA	23	2	4	P
1	2009-10-14 23:39:00	30	NTA	23	2	4	P
1	2009-10-14 23:40:00	71	NTA	23	2	4	P
1	2009-10-14 23:41:00	0	NTA	23	2	4	P
1	2009-10-14 23:42:00	0	NTA	23	2	4	P
1	2009-10-14 23:43:00	41	NTA	23	2	4	P
1	2009-10-14 23:44:00	0	NTA	23	2	4	P
1	2009-10-14 23:45:00	0	NTA	23	2	4	P
1	2009-10-14 23:46:00	0	NTA	23	2	4	P
1	2009-10-14 23:47:00	0	NTA	23	2	4	P
1	2009-10-14 23:48:00	0	NTA	23	2	4	P
1	2009-10-14 23:49:00	0	NTA	23	2	4	P
1	2009-10-14 23:50:00	0	NTA	23	2	4	P
1	2009-10-14 23:51:00	0	NTA	23	2	4	P
1	2009-10-14 23:52:00	0	NTA	23	2	4	P
1	2009-10-14 23:53:00	0	NTA	23	2	4	P
1	2009-10-14 23:54:00	20	NTA	23	2	4	P
1	2009-10-14 23:55:00	0	NTA	23	2	4	P
1	2009-10-14 23:56:00	0	NTA	23	2	4	P
1	2009-10-14 23:57:00	0	NTA	23	2	4	P
1	2009-10-14 23:58:00	0	NTA	23	2	4	P
1	2009-10-14 23:59:00	0	NTA	23	2	4	P
1	2009-10-15	0	NTA	23	2	4	P
1	2009-10-15 00:01:00	0	NTA	0	2	5	P
1	2009-10-15 00:02:00	0	NTA	0	2	5	P
1	2009-10-15 00:03:00	0	NTA	0	2	5	P
1	2009-10-15 00:04:00	0	NTA	0	2	5	P
1	2009-10-15 00:05:00	0	NTA	0	2	5	P
1	2009-10-15 00:06:00	0	NTA	0	2	5	P
1	2009-10-15 00:07:00	0	NTA	0	2	5	P
1	2009-10-15 00:08:00	0	NTA	0	2	5	P
1	2009-10-15 00:09:00	0	NTA	0	2	5	P
1	2009-10-15 00:10:00	0	NTA	0	2	5	P
1	2009-10-15 00:11:00	0	NTA	0	2	5	P
1	2009-10-15 00:12:00	0	NTA	0	2	5	P
1	2009-10-15 00:13:00	0	NTA	0	2	5	P
1	2009-10-15 00:14:00	0	NTA	0	2	5	P
1	2009-10-15 00:15:00	0	NTA	0	2	5	P
1	2009-10-15 00:16:00	0	NTA	0	2	5	P
1	2009-10-15 00:17:00	0	NTA	0	2	5	P
1	2009-10-15 00:18:00	0	NTA	0	2	5	P
1	2009-10-15 00:19:00	0	NTA	0	2	5	P
1	2009-10-15 00:20:00	0	NTA	0	2	5	P
1	2009-10-15 00:21:00	0	NTA	0	2	5	P
1	2009-10-15 00:22:00	0	NTA	0	2	5	P
1	2009-10-15 00:23:00	0	NTA	0	2	5	P
1	2009-10-15 00:24:00	0	NTA	0	2	5	P
1	2009-10-15 00:25:00	0	NTA	0	2	5	P
1	2009-10-15 00:26:00	0	NTA	0	2	5	P
1	2009-10-15 00:27:00	0	NTA	0	2	5	P
1	2009-10-15 00:28:00	0	NTA	0	2	5	P
1	2009-10-15 00:29:00	0	NTA	0	2	5	P
1	2009-10-15 00:30:00	0	NTA	0	2	5	P
1	2009-10-15 00:31:00	0	NTA	0	2	5	P
1	2009-10-15 00:32:00	0	NTA	0	2	5	P
1	2009-10-15 00:33:00	0	NTA	0	2	5	P
1	2009-10-15 00:34:00	0	NTA	0	2	5	P
1	2009-10-15 00:35:00	0	NTA	0	2	5	P
1	2009-10-15 00:36:00	0	NTA	0	2	5	P
1	2009-10-15 00:37:00	0	NTA	0	2	5	P
1	2009-10-15 00:38:00	0	NTA	0	2	5	P
1	2009-10-15 00:39:00	0	NTA	0	2	5	P
1	2009-10-15 00:40:00	0	NTA	0	2	5	P
1	2009-10-15 00:41:00	0	NTA	0	2	5	P
1	2009-10-15 00:42:00	0	NTA	0	2	5	P
1	2009-10-15 00:43:00	0	NTA	0	2	5	P
1	2009-10-15 00:44:00	0	NTA	0	2	5	P
1	2009-10-15 00:45:00	0	NTA	0	2	5	P
1	2009-10-15 00:46:00	0	NTA	0	2	5	P
1	2009-10-15 00:47:00	0	NTA	0	2	5	P
1	2009-10-15 00:48:00	0	NTA	0	2	5	P
1	2009-10-15 00:49:00	0	NTA	0	2	5	P
1	2009-10-15 00:50:00	0	NTA	0	2	5	P
1	2009-10-15 00:51:00	0	NTA	0	2	5	P
1	2009-10-15 00:52:00	0	NTA	0	2	5	P
1	2009-10-15 00:53:00	0	NTA	0	2	5	P
1	2009-10-15 00:54:00	0	NTA	0	2	5	P
1	2009-10-15 00:55:00	0	NTA	0	2	5	P
1	2009-10-15 00:56:00	0	NTA	0	2	5	P
1	2009-10-15 00:57:00	0	NTA	0	2	5	P
1	2009-10-15 00:58:00	0	NTA	0	2	5	P
1	2009-10-15 00:59:00	0	NTA	0	2	5	P
1	2009-10-15 01:00:00	0	NTA	0	2	5	P
1	2009-10-15 01:01:00	0	NTA	1	2	5	P
1	2009-10-15 01:02:00	0	NTA	1	2	5	P
1	2009-10-15 01:03:00	0	NTA	1	2	5	P
1	2009-10-15 01:04:00	41	NTA	1	2	5	P
1	2009-10-15 01:05:00	41	NTA	1	2	5	P
1	2009-10-15 01:06:00	0	NTA	1	2	5	P
1	2009-10-15 01:07:00	0	NTA	1	2	5	P
1	2009-10-15 01:08:00	0	NTA	1	2	5	P
1	2009-10-15 01:09:00	0	NTA	1	2	5	P
1	2009-10-15 01:10:00	0	NTA	1	2	5	P
1	2009-10-15 01:11:00	0	NTA	1	2	5	P
1	2009-10-15 01:12:00	0	NTA	1	2	5	P
1	2009-10-15 01:13:00	51	NTA	1	2	5	P
1	2009-10-15 01:14:00	0	NTA	1	2	5	P
1	2009-10-15 01:15:00	0	NTA	1	2	5	P
1	2009-10-15 01:16:00	30	NTA	1	2	5	P
1	2009-10-15 01:17:00	0	NTA	1	2	5	P
1	2009-10-15 01:18:00	0	NTA	1	2	5	P
1	2009-10-15 01:19:00	0	NTA	1	2	5	P
1	2009-10-15 01:20:00	0	NTA	1	2	5	P
1	2009-10-15 01:21:00	0	NTA	1	2	5	P
1	2009-10-15 01:22:00	0	NTA	1	2	5	P
1	2009-10-15 01:23:00	0	NTA	1	2	5	P
1	2009-10-15 01:24:00	0	NTA	1	2	5	P
1	2009-10-15 01:25:00	0	NTA	1	2	5	P
1	2009-10-15 01:26:00	0	NTA	1	2	5	P
1	2009-10-15 01:27:00	0	NTA	1	2	5	P
1	2009-10-15 01:28:00	0	NTA	1	2	5	P
1	2009-10-15 01:29:00	0	NTA	1	2	5	P
1	2009-10-15 01:30:00	0	NTA	1	2	5	P
1	2009-10-15 01:31:00	0	NTA	1	2	5	P
1	2009-10-15 01:32:00	0	NTA	1	2	5	P
1	2009-10-15 01:33:00	0	NTA	1	2	5	P
1	2009-10-15 01:34:00	0	NTA	1	2	5	P
1	2009-10-15 01:35:00	0	NTA	1	2	5	P
1	2009-10-15 01:36:00	0	NTA	1	2	5	P
1	2009-10-15 01:37:00	0	NTA	1	2	5	P
1	2009-10-15 01:38:00	0	NTA	1	2	5	P
1	2009-10-15 01:39:00	10	NTA	1	2	5	P
1	2009-10-15 01:40:00	0	NTA	1	2	5	P
1	2009-10-15 01:41:00	0	NTA	1	2	5	P
1	2009-10-15 01:42:00	0	NTA	1	2	5	P
1	2009-10-15 01:43:00	0	NTA	1	2	5	P
1	2009-10-15 01:44:00	0	NTA	1	2	5	P
1	2009-10-15 01:45:00	0	NTA	1	2	5	P
1	2009-10-15 01:46:00	0	NTA	1	2	5	P
1	2009-10-15 01:47:00	0	NTA	1	2	5	P
1	2009-10-15 01:48:00	0	NTA	1	2	5	P
1	2009-10-15 01:49:00	0	NTA	1	2	5	P
1	2009-10-15 01:50:00	0	NTA	1	2	5	P
1	2009-10-15 01:51:00	0	NTA	1	2	5	P
1	2009-10-15 01:52:00	0	NTA	1	2	5	P
1	2009-10-15 01:53:00	0	NTA	1	2	5	P
1	2009-10-15 01:54:00	0	NTA	1	2	5	P
1	2009-10-15 01:55:00	30	NTA	1	2	5	P
1	2009-10-15 01:56:00	10	NTA	1	2	5	P
1	2009-10-15 01:57:00	20	NTA	1	2	5	P
1	2009-10-15 01:58:00	112	NTA	1	2	5	P
1	2009-10-15 01:59:00	41	NTA	1	2	5	P
1	2009-10-15 02:00:00	0	NTA	1	2	5	P
1	2009-10-15 02:01:00	41	NTA	2	2	5	P
1	2009-10-15 02:02:00	0	NTA	2	2	5	P
1	2009-10-15 02:03:00	230	NTA	2	2	5	P
1	2009-10-15 02:04:00	0	NTA	2	2	5	P
1	2009-10-15 02:05:00	20	NTA	2	2	5	P
1	2009-10-15 02:06:00	0	NTA	2	2	5	P
1	2009-10-15 02:07:00	0	NTA	2	2	5	P
1	2009-10-15 02:08:00	0	NTA	2	2	5	P
1	2009-10-15 02:09:00	0	NTA	2	2	5	P
1	2009-10-15 02:10:00	0	NTA	2	2	5	P
1	2009-10-15 02:11:00	0	NTA	2	2	5	P
1	2009-10-15 02:12:00	0	NTA	2	2	5	P
1	2009-10-15 02:13:00	0	NTA	2	2	5	P
1	2009-10-15 02:14:00	0	NTA	2	2	5	P
1	2009-10-15 02:15:00	0	NTA	2	2	5	P
1	2009-10-15 02:16:00	0	NTA	2	2	5	P
1	2009-10-15 02:17:00	0	NTA	2	2	5	P
1	2009-10-15 02:18:00	0	NTA	2	2	5	P
1	2009-10-15 02:19:00	0	NTA	2	2	5	P
1	2009-10-15 02:20:00	0	NTA	2	2	5	P
1	2009-10-15 02:21:00	0	NTA	2	2	5	P
1	2009-10-15 02:22:00	0	NTA	2	2	5	P
1	2009-10-15 02:23:00	0	NTA	2	2	5	P
1	2009-10-15 02:24:00	0	NTA	2	2	5	P
1	2009-10-15 02:25:00	0	NTA	2	2	5	P
1	2009-10-15 02:26:00	0	NTA	2	2	5	P
1	2009-10-15 02:27:00	0	NTA	2	2	5	P
1	2009-10-15 02:28:00	0	NTA	2	2	5	P
1	2009-10-15 02:29:00	0	NTA	2	2	5	P
1	2009-10-15 02:30:00	0	NTA	2	2	5	P
1	2009-10-15 02:31:00	0	NTA	2	2	5	P
1	2009-10-15 02:32:00	0	NTA	2	2	5	P
1	2009-10-15 02:33:00	0	NTA	2	2	5	P
1	2009-10-15 02:34:00	0	NTA	2	2	5	P
1	2009-10-15 02:35:00	0	NTA	2	2	5	P
1	2009-10-15 02:36:00	0	NTA	2	2	5	P
1	2009-10-15 02:37:00	0	NTA	2	2	5	P
1	2009-10-15 02:38:00	0	NTA	2	2	5	P
1	2009-10-15 02:39:00	0	NTA	2	2	5	P
1	2009-10-15 02:40:00	0	NTA	2	2	5	P
1	2009-10-15 02:41:00	0	NTA	2	2	5	P
1	2009-10-15 02:42:00	0	NTA	2	2	5	P
1	2009-10-15 02:43:00	0	NTA	2	2	5	P
1	2009-10-15 02:44:00	0	NTA	2	2	5	P
1	2009-10-15 02:45:00	0	NTA	2	2	5	P
1	2009-10-15 02:46:00	0	NTA	2	2	5	P
1	2009-10-15 02:47:00	0	NTA	2	2	5	P
1	2009-10-15 02:48:00	0	NTA	2	2	5	P
1	2009-10-15 02:49:00	0	NTA	2	2	5	P
1	2009-10-15 02:50:00	0	NTA	2	2	5	P
1	2009-10-15 02:51:00	0	NTA	2	2	5	P
1	2009-10-15 02:52:00	0	NTA	2	2	5	P
1	2009-10-15 02:53:00	0	NTA	2	2	5	P
1	2009-10-15 02:54:00	0	NTA	2	2	5	P
1	2009-10-15 02:55:00	0	NTA	2	2	5	P
1	2009-10-15 02:56:00	0	NTA	2	2	5	P
1	2009-10-15 02:57:00	0	NTA	2	2	5	P
1	2009-10-15 02:58:00	0	NTA	2	2	5	P
1	2009-10-15 02:59:00	0	NTA	2	2	5	P
1	2009-10-15 03:00:00	0	NTA	2	2	5	P
1	2009-10-15 03:01:00	0	NTA	3	2	5	P
1	2009-10-15 03:02:00	0	NTA	3	2	5	P
1	2009-10-15 03:03:00	0	NTA	3	2	5	P
1	2009-10-15 03:04:00	0	NTA	3	2	5	P
1	2009-10-15 03:05:00	0	NTA	3	2	5	P
1	2009-10-15 03:06:00	0	NTA	3	2	5	P
1	2009-10-15 03:07:00	0	NTA	3	2	5	P
1	2009-10-15 03:08:00	0	NTA	3	2	5	P
1	2009-10-15 03:09:00	0	NTA	3	2	5	P
1	2009-10-15 03:10:00	0	NTA	3	2	5	P
1	2009-10-15 03:11:00	0	NTA	3	2	5	P
1	2009-10-15 03:12:00	0	NTA	3	2	5	P
1	2009-10-15 03:13:00	0	NTA	3	2	5	P
1	2009-10-15 03:14:00	0	NTA	3	2	5	P
1	2009-10-15 03:15:00	0	NTA	3	2	5	P
1	2009-10-15 03:16:00	0	NTA	3	2	5	P
1	2009-10-15 03:17:00	0	NTA	3	2	5	P
1	2009-10-15 03:18:00	0	NTA	3	2	5	P
1	2009-10-15 03:19:00	0	NTA	3	2	5	P
1	2009-10-15 03:20:00	0	NTA	3	2	5	P
1	2009-10-15 03:21:00	0	NTA	3	2	5	P
1	2009-10-15 03:22:00	0	NTA	3	2	5	P
1	2009-10-15 03:23:00	0	NTA	3	2	5	P
1	2009-10-15 03:24:00	0	NTA	3	2	5	P
1	2009-10-15 03:25:00	0	NTA	3	2	5	P
1	2009-10-15 03:26:00	0	NTA	3	2	5	P
1	2009-10-15 03:27:00	0	NTA	3	2	5	P
1	2009-10-15 03:28:00	0	NTA	3	2	5	P
1	2009-10-15 03:29:00	0	NTA	3	2	5	P
1	2009-10-15 03:30:00	0	NTA	3	2	5	P
1	2009-10-15 03:31:00	0	NTA	3	2	5	P
1	2009-10-15 03:32:00	0	NTA	3	2	5	P
1	2009-10-15 03:33:00	0	NTA	3	2	5	P
1	2009-10-15 03:34:00	0	NTA	3	2	5	P
1	2009-10-15 03:35:00	0	NTA	3	2	5	P
1	2009-10-15 03:36:00	0	NTA	3	2	5	P
1	2009-10-15 03:37:00	0	NTA	3	2	5	P
1	2009-10-15 03:38:00	0	NTA	3	2	5	P
1	2009-10-15 03:39:00	0	NTA	3	2	5	P
1	2009-10-15 03:40:00	0	NTA	3	2	5	P
1	2009-10-15 03:41:00	0	NTA	3	2	5	P
1	2009-10-15 03:42:00	0	NTA	3	2	5	P
1	2009-10-15 03:43:00	0	NTA	3	2	5	P
1	2009-10-15 03:44:00	0	NTA	3	2	5	P
1	2009-10-15 03:45:00	0	NTA	3	2	5	P
1	2009-10-15 03:46:00	0	NTA	3	2	5	P
1	2009-10-15 03:47:00	0	NTA	3	2	5	P
1	2009-10-15 03:48:00	0	NTA	3	2	5	P
1	2009-10-15 03:49:00	0	NTA	3	2	5	P
1	2009-10-15 03:50:00	0	NTA	3	2	5	P
1	2009-10-15 03:51:00	0	NTA	3	2	5	P
1	2009-10-15 03:52:00	0	NTA	3	2	5	P
1	2009-10-15 03:53:00	0	NTA	3	2	5	P
1	2009-10-15 03:54:00	0	NTA	3	2	5	P
1	2009-10-15 03:55:00	0	NTA	3	2	5	P
1	2009-10-15 03:56:00	0	NTA	3	2	5	P
1	2009-10-15 03:57:00	0	NTA	3	2	5	P
1	2009-10-15 03:58:00	0	NTA	3	2	5	P
1	2009-10-15 03:59:00	0	NTA	3	2	5	P
1	2009-10-15 04:00:00	0	NTA	3	2	5	P
1	2009-10-15 04:01:00	0	NTA	4	2	5	P
1	2009-10-15 04:02:00	0	NTA	4	2	5	P
1	2009-10-15 04:03:00	0	NTA	4	2	5	P
1	2009-10-15 04:04:00	10	NTA	4	2	5	P
1	2009-10-15 04:05:00	20	NTA	4	2	5	P
1	2009-10-15 04:06:00	20	NTA	4	2	5	P
1	2009-10-15 04:07:00	0	NTA	4	2	5	P
1	2009-10-15 04:08:00	0	NTA	4	2	5	P
1	2009-10-15 04:09:00	0	NTA	4	2	5	P
1	2009-10-15 04:10:00	0	NTA	4	2	5	P
1	2009-10-15 04:11:00	51	NTA	4	2	5	P
1	2009-10-15 04:12:00	10	NTA	4	2	5	P
1	2009-10-15 04:13:00	20	NTA	4	2	5	P
1	2009-10-15 04:14:00	61	NTA	4	2	5	P
1	2009-10-15 04:15:00	0	NTA	4	2	5	P
1	2009-10-15 04:16:00	0	NTA	4	2	5	P
1	2009-10-15 04:17:00	0	NTA	4	2	5	P
1	2009-10-15 04:18:00	0	NTA	4	2	5	P
1	2009-10-15 04:19:00	0	NTA	4	2	5	P
1	2009-10-15 04:20:00	0	NTA	4	2	5	P
1	2009-10-15 04:21:00	41	NTA	4	2	5	P
1	2009-10-15 04:22:00	0	NTA	4	2	5	P
1	2009-10-15 04:23:00	0	NTA	4	2	5	P
1	2009-10-15 04:24:00	0	NTA	4	2	5	P
1	2009-10-15 04:25:00	0	NTA	4	2	5	P
1	2009-10-15 04:26:00	0	NTA	4	2	5	P
1	2009-10-15 04:27:00	0	NTA	4	2	5	P
1	2009-10-15 04:28:00	0	NTA	4	2	5	P
1	2009-10-15 04:29:00	0	NTA	4	2	5	P
1	2009-10-15 04:30:00	0	NTA	4	2	5	P
1	2009-10-15 04:31:00	0	NTA	4	2	5	P
1	2009-10-15 04:32:00	0	NTA	4	2	5	P
1	2009-10-15 04:33:00	0	NTA	4	2	5	P
1	2009-10-15 04:34:00	0	NTA	4	2	5	P
1	2009-10-15 04:35:00	0	NTA	4	2	5	P
1	2009-10-15 04:36:00	0	NTA	4	2	5	P
1	2009-10-15 04:37:00	0	NTA	4	2	5	P
1	2009-10-15 04:38:00	0	NTA	4	2	5	P
1	2009-10-15 04:39:00	0	NTA	4	2	5	P
1	2009-10-15 04:40:00	0	NTA	4	2	5	P
1	2009-10-15 04:41:00	10	NTA	4	2	5	P
1	2009-10-15 04:42:00	0	NTA	4	2	5	P
1	2009-10-15 04:43:00	0	NTA	4	2	5	P
1	2009-10-15 04:44:00	0	NTA	4	2	5	P
1	2009-10-15 04:45:00	0	NTA	4	2	5	P
1	2009-10-15 04:46:00	0	NTA	4	2	5	P
1	2009-10-15 04:47:00	0	NTA	4	2	5	P
1	2009-10-15 04:48:00	0	NTA	4	2	5	P
1	2009-10-15 04:49:00	0	NTA	4	2	5	P
1	2009-10-15 04:50:00	0	NTA	4	2	5	P
1	2009-10-15 04:51:00	0	NTA	4	2	5	P
1	2009-10-15 04:52:00	0	NTA	4	2	5	P
1	2009-10-15 04:53:00	0	NTA	4	2	5	P
1	2009-10-15 04:54:00	0	NTA	4	2	5	P
1	2009-10-15 04:55:00	0	NTA	4	2	5	P
1	2009-10-15 04:56:00	0	NTA	4	2	5	P
1	2009-10-15 04:57:00	0	NTA	4	2	5	P
1	2009-10-15 04:58:00	0	NTA	4	2	5	P
1	2009-10-15 04:59:00	0	NTA	4	2	5	P
1	2009-10-15 05:00:00	0	NTA	4	2	5	P
1	2009-10-15 05:01:00	0	NTA	5	2	5	P
1	2009-10-15 05:02:00	0	NTA	5	2	5	P
1	2009-10-15 05:03:00	0	NTA	5	2	5	P
1	2009-10-15 05:04:00	0	NTA	5	2	5	P
1	2009-10-15 05:05:00	0	NTA	5	2	5	P
1	2009-10-15 05:06:00	0	NTA	5	2	5	P
1	2009-10-15 05:07:00	0	NTA	5	2	5	P
1	2009-10-15 05:08:00	0	NTA	5	2	5	P
1	2009-10-15 05:09:00	0	NTA	5	2	5	P
1	2009-10-15 05:10:00	0	NTA	5	2	5	P
1	2009-10-15 05:11:00	0	NTA	5	2	5	P
1	2009-10-15 05:12:00	0	NTA	5	2	5	P
1	2009-10-15 05:13:00	0	NTA	5	2	5	P
1	2009-10-15 05:14:00	0	NTA	5	2	5	P
1	2009-10-15 05:15:00	0	NTA	5	2	5	P
1	2009-10-15 05:16:00	0	NTA	5	2	5	P
1	2009-10-15 05:17:00	0	NTA	5	2	5	P
1	2009-10-15 05:18:00	0	NTA	5	2	5	P
1	2009-10-15 05:19:00	0	NTA	5	2	5	P
1	2009-10-15 05:20:00	0	NTA	5	2	5	P
1	2009-10-15 05:21:00	0	NTA	5	2	5	P
1	2009-10-15 05:22:00	0	NTA	5	2	5	P
1	2009-10-15 05:23:00	0	NTA	5	2	5	P
1	2009-10-15 05:24:00	0	NTA	5	2	5	P
1	2009-10-15 05:25:00	0	NTA	5	2	5	P
1	2009-10-15 05:26:00	0	NTA	5	2	5	P
1	2009-10-15 05:27:00	0	NTA	5	2	5	P
1	2009-10-15 05:28:00	0	NTA	5	2	5	P
1	2009-10-15 05:29:00	0	NTA	5	2	5	P
1	2009-10-15 05:30:00	0	NTA	5	2	5	P
1	2009-10-15 05:31:00	0	NTA	5	2	5	P
1	2009-10-15 05:32:00	0	NTA	5	2	5	P
1	2009-10-15 05:33:00	0	NTA	5	2	5	P
1	2009-10-15 05:34:00	0	NTA	5	2	5	P
1	2009-10-15 05:35:00	0	NTA	5	2	5	P
1	2009-10-15 05:36:00	0	NTA	5	2	5	P
1	2009-10-15 05:37:00	0	NTA	5	2	5	P
1	2009-10-15 05:38:00	0	NTA	5	2	5	P
1	2009-10-15 05:39:00	0	NTA	5	2	5	P
1	2009-10-15 05:40:00	30	NTA	5	2	5	P
1	2009-10-15 05:41:00	0	NTA	5	2	5	P
1	2009-10-15 05:42:00	0	NTA	5	2	5	P
1	2009-10-15 05:43:00	0	NTA	5	2	5	P
1	2009-10-15 05:44:00	0	NTA	5	2	5	P
1	2009-10-15 05:45:00	0	NTA	5	2	5	P
1	2009-10-15 05:46:00	0	NTA	5	2	5	P
1	2009-10-15 05:47:00	0	NTA	5	2	5	P
1	2009-10-15 05:48:00	0	NTA	5	2	5	P
1	2009-10-15 05:49:00	0	NTA	5	2	5	P
1	2009-10-15 05:50:00	0	NTA	5	2	5	P
1	2009-10-15 05:51:00	30	NTA	5	2	5	P
1	2009-10-15 05:52:00	0	NTA	5	2	5	P
1	2009-10-15 05:53:00	0	NTA	5	2	5	P
1	2009-10-15 05:54:00	0	NTA	5	2	5	P
1	2009-10-15 05:55:00	0	NTA	5	2	5	P
1	2009-10-15 05:56:00	0	NTA	5	2	5	P
1	2009-10-15 05:57:00	0	NTA	5	2	5	P
1	2009-10-15 05:58:00	0	NTA	5	2	5	P
1	2009-10-15 05:59:00	0	NTA	5	2	5	P
1	2009-10-15 06:00:00	0	NTA	5	2	5	P
1	2009-10-15 06:01:00	0	NTA	6	2	5	P
1	2009-10-15 06:02:00	0	NTA	6	2	5	P
1	2009-10-15 06:03:00	0	NTA	6	2	5	P
1	2009-10-15 06:04:00	0	NTA	6	2	5	P
1	2009-10-15 06:05:00	0	NTA	6	2	5	P
1	2009-10-15 06:06:00	0	NTA	6	2	5	P
1	2009-10-15 06:07:00	0	NTA	6	2	5	P
1	2009-10-15 06:08:00	10	NTA	6	2	5	P
1	2009-10-15 06:09:00	30	NTA	6	2	5	P
1	2009-10-15 06:10:00	475	NTA	6	2	5	P
1	2009-10-15 06:11:00	41	NTA	6	2	5	P
1	2009-10-15 06:12:00	51	NTA	6	2	5	P
1	2009-10-15 06:13:00	0	NTA	6	2	5	P
1	2009-10-15 06:14:00	0	NTA	6	2	5	P
1	2009-10-15 06:15:00	0	NTA	6	2	5	P
1	2009-10-15 06:16:00	0	NTA	6	2	5	P
1	2009-10-15 06:17:00	0	NTA	6	2	5	P
1	2009-10-15 06:18:00	0	NTA	6	2	5	P
1	2009-10-15 06:19:00	30	NTA	6	2	5	P
1	2009-10-15 06:20:00	0	NTA	6	2	5	P
1	2009-10-15 06:21:00	0	NTA	6	2	5	P
1	2009-10-15 06:22:00	0	NTA	6	2	5	P
1	2009-10-15 06:23:00	51	NTA	6	2	5	P
1	2009-10-15 06:24:00	10	NTA	6	2	5	P
1	2009-10-15 06:25:00	0	NTA	6	2	5	P
1	2009-10-15 06:26:00	30	NTA	6	2	5	P
1	2009-10-15 06:27:00	193	NTA	6	2	5	P
1	2009-10-15 06:28:00	0	NTA	6	2	5	P
1	2009-10-15 06:29:00	0	NTA	6	2	5	P
1	2009-10-15 06:30:00	0	NTA	6	2	5	P
1	2009-10-15 18:00:00		DTA	17	2	5	P	Peak DTA		<-- Jump in time
1	2009-10-15 18:01:00		DTA	18	2	5	P	Peak DTA		due to missing
1	2009-10-15 18:02:00		DTA	18	2	5	P	Peak DTA		Actical data
1	2009-10-15 18:03:00		DTA	18	2	5	P	Peak DTA
1	2009-10-15 18:04:00		DTA	18	2	5	P	Peak DTA
1	2009-10-15 18:05:00		DTA	18	2	5	P	Peak DTA
1	2009-10-15 18:06:00		DTA	18	2	5	P	Peak DTA
1	2009-10-15 18:07:00		DTA	18	2	5	P	Peak DTA
1	2009-10-15 18:08:00		DTA	18	2	5	P	Peak DTA
1	2009-10-15 18:09:00		DTA	18	2	5	P	Peak DTA
1	2009-10-15 18:10:00		DTA	18	2	5	P	Peak DTA
1	2009-10-15 18:11:00		DTA	18	2	5	P	Peak DTA
1	2009-10-15 18:12:00		DTA	18	2	5	P	Peak DTA
1	2009-10-15 18:13:00		DTA	18	2	5	P	Peak DTA
1	2009-10-15 18:14:00		DTA	18	2	5	P	Peak DTA
1	2009-10-15 18:15:00		DTA	18	2	5	P	Peak DTA
1	2009-10-15 18:16:00		DTA	18	2	5	P	Peak DTA
1	2009-10-15 18:17:00		DTA	18	2	5	P	Peak DTA
1	2009-10-15 18:18:00		DTA	18	2	5	P	Peak DTA
1	2009-10-15 18:19:00		DTA	18	2	5	P	Peak DTA
1	2009-10-15 18:20:00		DTA	18	2	5	P	Peak DTA
1	2009-10-15 18:21:00		DTA	18	2	5	P	Peak DTA
1	2009-10-15 18:22:00		DTA	18	2	5	P	Peak DTA
1	2009-10-15 18:23:00		DTA	18	2	5	P	Peak DTA
1	2009-10-15 18:24:00		DTA	18	2	5	P	Peak DTA
1	2009-10-15 18:25:00		DTA	18	2	5	P	Peak DTA
1	2009-10-15 18:26:00		DTA	18	2	5	P	Peak DTA
1	2009-10-15 18:27:00		DTA	18	2	5	P	Peak DTA
1	2009-10-15 18:28:00		DTA	18	2	5	P	Peak DTA
1	2009-10-15 18:29:00		DTA	18	2	5	P	Peak DTA
1	2009-10-15 18:30:00		DTA	18	2	5	P	Peak DTA
1	2009-10-15 18:31:00		DTA	18	2	5	P	Peak DTA
1	2009-10-15 18:32:00		DTA	18	2	5	P	Peak DTA
1	2009-10-15 18:33:00		DTA	18	2	5	P	Peak DTA
1	2009-10-15 18:34:00		DTA	18	2	5	P	Peak DTA
1	2009-10-15 18:35:00		DTA	18	2	5	P	Peak DTA
1	2009-10-15 18:36:00		DTA	18	2	5	P	Peak DTA
1	2009-10-15 18:37:00		DTA	18	2	5	P	Peak DTA
1	2009-10-15 18:38:00		DTA	18	2	5	P	Peak DTA
1	2009-10-15 18:39:00		DTA	18	2	5	P	Peak DTA
1	2009-10-15 18:40:00		DTA	18	2	5	P	Peak DTA
1	2009-10-15 18:41:00		DTA	18	2	5	P	Peak DTA
1	2009-10-15 18:42:00		DTA	18	2	5	P	Peak DTA
1	2009-10-15 18:43:00		DTA	18	2	5	P	Peak DTA
1	2009-10-15 18:44:00		DTA	18	2	5	P	Peak DTA
1	2009-10-15 18:45:00		DTA	18	2	5	P	Peak DTA
1	2009-10-15 18:46:00		DTA	18	2	5	P	Peak DTA
1	2009-10-15 18:47:00		DTA	18	2	5	P	Peak DTA
1	2009-10-15 18:48:00		DTA	18	2	5	P	Peak DTA
1	2009-10-15 18:49:00		DTA	18	2	5	P	Peak DTA
1	2009-10-15 18:50:00		DTA	18	2	5	P	Peak DTA
1	2009-10-15 18:51:00		DTA	18	2	5	P	Peak DTA
1	2009-10-15 18:52:00		DTA	18	2	5	P	Peak DTA
1	2009-10-15 18:53:00		DTA	18	2	5	P	Peak DTA
1	2009-10-15 18:54:00		DTA	18	2	5	P	Peak DTA
1	2009-10-15 18:55:00		DTA	18	2	5	P	Peak DTA
1	2009-10-15 18:56:00		DTA	18	2	5	P	Peak DTA
1	2009-10-15 18:57:00		DTA	18	2	5	P	Peak DTA
1	2009-10-15 18:58:00		DTA	18	2	5	P	Peak DTA
1	2009-10-15 18:59:00		DTA	18	2	5	P	Peak DTA
1	2009-10-15 19:00:00		DTA	18	2	5	P	Peak DTA
1	2009-10-15 19:01:00		DTA	19	2	5	P	Peak DTA
1	2009-10-15 19:02:00		DTA	19	2	5	P	Peak DTA
1	2009-10-15 19:03:00		DTA	19	2	5	P	Peak DTA
1	2009-10-15 19:04:00		DTA	19	2	5	P	Peak DTA
1	2009-10-15 19:05:00		DTA	19	2	5	P	Peak DTA
1	2009-10-15 19:06:00		DTA	19	2	5	P	Peak DTA
1	2009-10-15 19:07:00		DTA	19	2	5	P	Peak DTA
1	2009-10-15 19:08:00		DTA	19	2	5	P	Peak DTA
1	2009-10-15 19:09:00		DTA	19	2	5	P	Peak DTA
1	2009-10-15 19:10:00		DTA	19	2	5	P	Peak DTA
1	2009-10-15 19:11:00		DTA	19	2	5	P	Peak DTA
1	2009-10-15 19:12:00		DTA	19	2	5	P	Peak DTA
1	2009-10-15 19:13:00		DTA	19	2	5	P	Peak DTA
1	2009-10-15 19:14:00		DTA	19	2	5	P	Peak DTA
1	2009-10-15 19:15:00		DTA	19	2	5	P	Peak DTA
1	2009-10-15 19:16:00		DTA	19	2	5	P	Peak DTA
1	2009-10-15 19:17:00		DTA	19	2	5	P	Peak DTA
1	2009-10-15 19:18:00		DTA	19	2	5	P	Peak DTA
1	2009-10-15 19:19:00		DTA	19	2	5	P	Peak DTA
1	2009-10-15 19:20:00		DTA	19	2	5	P	Peak DTA
1	2009-10-15 19:21:00		DTA	19	2	5	P	Peak DTA
1	2009-10-15 19:22:00		DTA	19	2	5	P	Peak DTA
1	2009-10-15 19:23:00		DTA	19	2	5	P	Peak DTA
1	2009-10-15 19:24:00		DTA	19	2	5	P	Peak DTA
1	2009-10-15 19:25:00		DTA	19	2	5	P	Peak DTA
1	2009-10-15 19:26:00		DTA	19	2	5	P	Peak DTA
1	2009-10-15 19:27:00		DTA	19	2	5	P	Peak DTA
1	2009-10-15 19:28:00		DTA	19	2	5	P	Peak DTA
1	2009-10-15 19:29:00		DTA	19	2	5	P	Peak DTA
1	2009-10-15 19:30:00		DTA	19	2	5	P	Peak DTA
1	2009-10-15 19:31:00		DTA	19	2	5	P	Peak DTA
1	2009-10-15 19:32:00		DTA	19	2	5	P	Peak DTA
1	2009-10-15 19:33:00		DTA	19	2	5	P	Peak DTA
1	2009-10-15 19:34:00		DTA	19	2	5	P	Peak DTA
1	2009-10-15 19:35:00		DTA	19	2	5	P	Peak DTA
1	2009-10-15 19:36:00		DTA	19	2	5	P	Peak DTA
1	2009-10-15 19:37:00		DTA	19	2	5	P	Peak DTA
1	2009-10-15 19:38:00		DTA	19	2	5	P	Peak DTA
1	2009-10-15 19:39:00		DTA	19	2	5	P	Peak DTA
1	2009-10-15 19:40:00		DTA	19	2	5	P	Peak DTA
1	2009-10-15 19:41:00		DTA	19	2	5	P	Peak DTA
1	2009-10-15 19:42:00		DTA	19	2	5	P	Peak DTA
1	2009-10-15 19:43:00		DTA	19	2	5	P	Peak DTA
1	2009-10-15 19:44:00		DTA	19	2	5	P	Peak DTA
1	2009-10-15 19:45:00		DTA	19	2	5	P	Peak DTA
1	2009-10-15 19:46:00		DTA	19	2	5	P	Peak DTA
1	2009-10-15 19:47:00		DTA	19	2	5	P	Peak DTA
1	2009-10-15 19:48:00		DTA	19	2	5	P	Peak DTA
1	2009-10-15 19:49:00		DTA	19	2	5	P	Peak DTA
1	2009-10-15 19:50:00		DTA	19	2	5	P	Peak DTA
1	2009-10-15 19:51:00		DTA	19	2	5	P	Peak DTA
1	2009-10-15 19:52:00		DTA	19	2	5	P	Peak DTA
1	2009-10-15 19:53:00		DTA	19	2	5	P	Peak DTA
1	2009-10-15 19:54:00		DTA	19	2	5	P	Peak DTA
1	2009-10-15 19:55:00		DTA	19	2	5	P	Peak DTA
1	2009-10-15 19:56:00		DTA	19	2	5	P	Peak DTA
1	2009-10-15 19:57:00		DTA	19	2	5	P	Peak DTA
1	2009-10-15 19:58:00		DTA	19	2	5	P
1	2009-10-15 19:59:00		DTA	19	2	5	P
1	2009-10-15 20:00:00		DTA	19	2	5	P
1	2009-10-15 20:01:00		DTA	20	2	5	P
1	2009-10-15 20:02:00		DTA	20	2	5	P
1	2009-10-15 20:03:00		DTA	20	2	5	P
1	2009-10-15 20:04:00		DTA	20	2	5	P
1	2009-10-15 20:05:00		DTA	20	2	5	P
1	2009-10-15 20:06:00		DTA	20	2	5	P
1	2009-10-15 20:07:00		DTA	20	2	5	P
1	2009-10-15 20:08:00		DTA	20	2	5	P
1	2009-10-15 20:09:00		DTA	20	2	5	P
1	2009-10-15 20:10:00		DTA	20	2	5	P
1	2009-10-15 20:11:00		DTA	20	2	5	P
1	2009-10-15 20:12:00		DTA	20	2	5	P
1	2009-10-15 20:13:00		DTA	20	2	5	P
1	2009-10-15 20:14:00		DTA	20	2	5	P
1	2009-10-15 20:15:00		DTA	20	2	5	P
1	2009-10-15 20:16:00		DTA	20	2	5	P
1	2009-10-15 20:17:00		DTA	20	2	5	P
1	2009-10-15 20:18:00		DTA	20	2	5	P
[truncated: 35,712 more rows]

## Sheet: Pivot NTA
Peak DTA Time?	(All)
DTA vs NTA	NTA
Average of Activity	Column Labels
Row Labels	1	2	3	4	5	6	7	8	9	10	11	12	13	14	Grand Total
1	4.32857	11.6352	4.92264	3.64865	5.55185	4.23585	12.1436	14.72	13.1662	4.16667	32.0316	11.0579	2.89167	8.48889	9.59219
2	9.65833	47.6833	11.1521	2.05	15.7804	5.04	13.5021	8.57059	31.1529	22.1854	12.0312	10.8114	10.9024	15.9685	15.5632
Grand Total	7.17111	28.599	7.88317	2.90725	10.52	4.6051	12.8931	11.4531	23.698	13.176	22.8886	10.9397	6.63	12.5687	12.5688

## Sheet: Pivot DTA
Peak DTA Time?	(All)
DTA vs NTA	DTA
Average of Activity	Column Labels
Row Labels	1	2	3	4	5	6	7	8	9	10	11	12	13	Grand Total
1	105.531		151.374	166.233	123.872	113.735	106.165	100.264	68.7638	86.2656	87.8138	106.543	93.5293	108.739
2	72.4042	86.6365	93.7765	109.01	132.453	105.083	36.6151	41.3667	70.5177	84.2294	94.371	149.132	91.88	89.397
Grand Total	88.4333	86.6365	121.476	136.668	128.306	109.623	71.9418	73.6097	69.6481	85.2005	91.2017	127.292	92.6804	98.6329

## Sheet: Pivot PeakDTA
Peak DTA Time?	Peak DTA
DTA vs NTA	DTA
Average of Activity	Column Labels
Row Labels	1	2	3	4	5	6	7	8	9	10	11	12	13	Grand Total
1	165.097		215.031	225.753	147.586	189.769	165.167	84.1222	86.8167	154.931	33.6528	156.533	198.583	151.92
2	61.5472	94.2472	174.392	109.853	138.85	40.5028	33.4778	79.2417	111.586	74.6694	139.775	208.792	70.2194	102.858
Grand Total	113.322	94.2472	194.711	167.803	143.218	115.136	99.3222	81.6819	99.2014	114.8	86.7139	182.662	134.401	126.408

## Sheet: 10.15.09
Actogram, Copy Raw Data, All Days
Identity:	Abby
Filename:	E:\Active Research Files\Nighttime Activity\cases\abby\Abby 10.15.09.AWC
Gender:	F
Age:	8
Height:	61.0 cm	24.0 in
Weight:	37.0 kg	81.6 lbs
Start Date:	13-Oct-2009 (Thu)
Start Time:	18:00:00
Interval:	1.00 mins
Date Stamp:	Time Stamp:	Activity Data:	Marker Press:
2009-10-13	23:31:00	10
2009-10-13	23:32:00	41
2009-10-13	23:33:00	10
2009-10-13	23:34:00	0
2009-10-13	23:35:00	0
2009-10-13	23:36:00	51
2009-10-13	23:37:00	81
2009-10-13	23:38:00	0
2009-10-13	23:39:00	0
2009-10-13	23:40:00	0
2009-10-13	23:41:00	0
2009-10-13	23:42:00	0
2009-10-13	23:43:00	0
2009-10-13	23:44:00	0
2009-10-13	23:45:00	10
2009-10-13	23:46:00	51
2009-10-13	23:47:00	205
2009-10-13	23:48:00	81
2009-10-13	23:49:00	0
2009-10-13	23:50:00	0
2009-10-13	23:51:00	0
2009-10-13	23:52:00	0
2009-10-13	23:53:00	0
2009-10-13	23:54:00	0
2009-10-13	23:55:00	0
2009-10-13	23:56:00	0
2009-10-13	23:57:00	0
2009-10-13	23:58:00	30
2009-10-13	23:59:00	0
2009-10-14	00:00:00	0
2009-10-14	00:01:00	0
2009-10-14	00:02:00	0
2009-10-14	00:03:00	0
2009-10-14	00:04:00	0
2009-10-14	00:05:00	0
2009-10-14	00:06:00	0
2009-10-14	00:07:00	0
2009-10-14	00:08:00	0
2009-10-14	00:09:00	0
2009-10-14	00:10:00	0
2009-10-14	00:11:00	0
2009-10-14	00:12:00	0
2009-10-14	00:13:00	0
2009-10-14	00:14:00	0
2009-10-14	00:15:00	0
2009-10-14	00:16:00	0
2009-10-14	00:17:00	0
2009-10-14	00:18:00	0
2009-10-14	00:19:00	0
2009-10-14	00:20:00	20
2009-10-14	00:21:00	30
2009-10-14	00:22:00	0
2009-10-14	00:23:00	0
2009-10-14	00:24:00	0
2009-10-14	00:25:00	0
2009-10-14	00:26:00	0
2009-10-14	00:27:00	20
2009-10-14	00:28:00	0
2009-10-14	00:29:00	0
2009-10-14	00:30:00	0
2009-10-14	00:31:00	0
2009-10-14	00:32:00	0
2009-10-14	00:33:00	0
2009-10-14	00:34:00	0
2009-10-14	00:35:00	0
2009-10-14	00:36:00	0
2009-10-14	00:37:00	0
2009-10-14	00:38:00	0
2009-10-14	00:39:00	0
2009-10-14	00:40:00	0
2009-10-14	00:41:00	0
2009-10-14	00:42:00	0
2009-10-14	00:43:00	0
2009-10-14	00:44:00	0
2009-10-14	00:45:00	0
2009-10-14	00:46:00	0
2009-10-14	00:47:00	0
2009-10-14	00:48:00	0
2009-10-14	00:49:00	0
2009-10-14	00:50:00	0
2009-10-14	00:51:00	0
2009-10-14	00:52:00	0
2009-10-14	00:53:00	0
2009-10-14	00:54:00	0
2009-10-14	00:55:00	0
2009-10-14	00:56:00	0
2009-10-14	00:57:00	0
2009-10-14	00:58:00	0
2009-10-14	00:59:00	0
2009-10-14	01:00:00	0
2009-10-14	01:01:00	0
2009-10-14	01:02:00	0
2009-10-14	01:03:00	0
2009-10-14	01:04:00	0
2009-10-14	01:05:00	0
2009-10-14	01:06:00	0
2009-10-14	01:07:00	0
2009-10-14	01:08:00	0
2009-10-14	01:09:00	0
2009-10-14	01:10:00	0
2009-10-14	01:11:00	0
2009-10-14	01:12:00	0
2009-10-14	01:13:00	0
2009-10-14	01:14:00	0
2009-10-14	01:15:00	0
2009-10-14	01:16:00	0
2009-10-14	01:17:00	0
2009-10-14	01:18:00	0
2009-10-14	01:19:00	0
2009-10-14	01:20:00	0
2009-10-14	01:21:00	0
2009-10-14	01:22:00	20
2009-10-14	01:23:00	0
2009-10-14	01:24:00	0
2009-10-14	01:25:00	0
2009-10-14	01:26:00	0
2009-10-14	01:27:00	0
2009-10-14	01:28:00	0
2009-10-14	01:29:00	0
2009-10-14	01:30:00	0
2009-10-14	01:31:00	0
2009-10-14	01:32:00	0
2009-10-14	01:33:00	0
2009-10-14	01:34:00	0
2009-10-14	01:35:00	0
2009-10-14	01:36:00	0
2009-10-14	01:37:00	0
2009-10-14	01:38:00	0
2009-10-14	01:39:00	0
2009-10-14	01:40:00	0
2009-10-14	01:41:00	0
2009-10-14	01:42:00	0
2009-10-14	01:43:00	0
2009-10-14	01:44:00	0
2009-10-14	01:45:00	0
2009-10-14	01:46:00	0
2009-10-14	01:47:00	0
2009-10-14	01:48:00	0
2009-10-14	01:49:00	0
2009-10-14	01:50:00	0
2009-10-14	01:51:00	0
2009-10-14	01:52:00	0
2009-10-14	01:53:00	0
2009-10-14	01:54:00	0
2009-10-14	01:55:00	0
2009-10-14	01:56:00	0
2009-10-14	01:57:00	0
2009-10-14	01:58:00	0
2009-10-14	01:59:00	0
2009-10-14	02:00:00	0
2009-10-14	02:01:00	0
2009-10-14	02:02:00	0
2009-10-14	02:03:00	0
2009-10-14	02:04:00	0
2009-10-14	02:05:00	0
2009-10-14	02:06:00	0
2009-10-14	02:07:00	0
2009-10-14	02:08:00	0
2009-10-14	02:09:00	0
2009-10-14	02:10:00	20
2009-10-14	02:11:00	0
2009-10-14	02:12:00	0
2009-10-14	02:13:00	0
2009-10-14	02:14:00	0
2009-10-14	02:15:00	0
2009-10-14	02:16:00	20
2009-10-14	02:17:00	0
2009-10-14	02:18:00	0
2009-10-14	02:19:00	0
2009-10-14	02:20:00	0
2009-10-14	02:21:00	0
2009-10-14	02:22:00	0
2009-10-14	02:23:00	0
2009-10-14	02:24:00	0
2009-10-14	02:25:00	0
2009-10-14	02:26:00	0
2009-10-14	02:27:00	0
2009-10-14	02:28:00	0
2009-10-14	02:29:00	0
2009-10-14	02:30:00	0
2009-10-14	02:31:00	0
2009-10-14	02:32:00	0
2009-10-14	02:33:00	0
2009-10-14	02:34:00	0
2009-10-14	02:35:00	0
2009-10-14	02:36:00	0
2009-10-14	02:37:00	0
2009-10-14	02:38:00	0
2009-10-14	02:39:00	0
2009-10-14	02:40:00	0
2009-10-14	02:41:00	0
2009-10-14	02:42:00	0
2009-10-14	02:43:00	0
2009-10-14	02:44:00	0
2009-10-14	02:45:00	0
2009-10-14	02:46:00	0
2009-10-14	02:47:00	0
2009-10-14	02:48:00	0
2009-10-14	02:49:00	0
2009-10-14	02:50:00	0
2009-10-14	02:51:00	0
2009-10-14	02:52:00	0
2009-10-14	02:53:00	0
2009-10-14	02:54:00	71
2009-10-14	02:55:00	20
2009-10-14	02:56:00	10
2009-10-14	02:57:00	0
2009-10-14	02:58:00	10
2009-10-14	02:59:00	394
2009-10-14	03:00:00	30
2009-10-14	03:01:00	0
2009-10-14	03:02:00	0
2009-10-14	03:03:00	0
2009-10-14	03:04:00	0
2009-10-14	03:05:00	0
2009-10-14	03:06:00	0
2009-10-14	03:07:00	0
2009-10-14	03:08:00	0
2009-10-14	03:09:00	0
2009-10-14	03:10:00	0
2009-10-14	03:11:00	20
2009-10-14	03:12:00	0
2009-10-14	03:13:00	20
2009-10-14	03:14:00	91
2009-10-14	03:15:00	51
2009-10-14	03:16:00	51
2009-10-14	03:17:00	0
2009-10-14	03:18:00	20
2009-10-14	03:19:00	10
2009-10-14	03:20:00	0
2009-10-14	03:21:00	20
2009-10-14	03:22:00	0
2009-10-14	03:23:00	0
2009-10-14	03:24:00	0
2009-10-14	03:25:00	0
2009-10-14	03:26:00	0
2009-10-14	03:27:00	0
2009-10-14	03:28:00	0
2009-10-14	03:29:00	0
2009-10-14	03:30:00	0
2009-10-14	03:31:00	0
2009-10-14	03:32:00	0
2009-10-14	03:33:00	0
2009-10-14	03:34:00	0
2009-10-14	03:35:00	0
2009-10-14	03:36:00	0
2009-10-14	03:37:00	0
2009-10-14	03:38:00	0
2009-10-14	03:39:00	0
2009-10-14	03:40:00	0
2009-10-14	03:41:00	0
2009-10-14	03:42:00	0
2009-10-14	03:43:00	0
2009-10-14	03:44:00	0
2009-10-14	03:45:00	0
2009-10-14	03:46:00	0
2009-10-14	03:47:00	0
2009-10-14	03:48:00	0
2009-10-14	03:49:00	0
2009-10-14	03:50:00	0
2009-10-14	03:51:00	0
2009-10-14	03:52:00	0
2009-10-14	03:53:00	0
2009-10-14	03:54:00	0
2009-10-14	03:55:00	0
2009-10-14	03:56:00	0
2009-10-14	03:57:00	0
2009-10-14	03:58:00	0
2009-10-14	03:59:00	0
2009-10-14	04:00:00	0
2009-10-14	04:01:00	0
2009-10-14	04:02:00	0
2009-10-14	04:03:00	0
2009-10-14	04:04:00	0
2009-10-14	04:05:00	0
2009-10-14	04:06:00	0
2009-10-14	04:07:00	0
2009-10-14	04:08:00	0
2009-10-14	04:09:00	0
2009-10-14	04:10:00	0
2009-10-14	04:11:00	0
2009-10-14	04:12:00	0
2009-10-14	04:13:00	0
2009-10-14	04:14:00	0
2009-10-14	04:15:00	0
2009-10-14	04:16:00	0
2009-10-14	04:17:00	0
2009-10-14	04:18:00	0
2009-10-14	04:19:00	0
2009-10-14	04:20:00	0
2009-10-14	04:21:00	0
2009-10-14	04:22:00	0
2009-10-14	04:23:00	0
2009-10-14	04:24:00	0
2009-10-14	04:25:00	0
2009-10-14	04:26:00	0
2009-10-14	04:27:00	0
2009-10-14	04:28:00	0
2009-10-14	04:29:00	0
2009-10-14	04:30:00	0
2009-10-14	04:31:00	0
2009-10-14	04:32:00	0
2009-10-14	04:33:00	0
2009-10-14	04:34:00	0
2009-10-14	04:35:00	0
2009-10-14	04:36:00	0
2009-10-14	04:37:00	0
2009-10-14	04:38:00	0
2009-10-14	04:39:00	0
2009-10-14	04:40:00	0
2009-10-14	04:41:00	0
2009-10-14	04:42:00	0
2009-10-14	04:43:00	0
2009-10-14	04:44:00	0
2009-10-14	04:45:00	0
2009-10-14	04:46:00	0
2009-10-14	04:47:00	0
2009-10-14	04:48:00	0
2009-10-14	04:49:00	0
2009-10-14	04:50:00	0
2009-10-14	04:51:00	0
2009-10-14	04:52:00	0
2009-10-14	04:53:00	0
2009-10-14	04:54:00	0
2009-10-14	04:55:00	0
2009-10-14	04:56:00	0
2009-10-14	04:57:00	0
2009-10-14	04:58:00	0
2009-10-14	04:59:00	0
2009-10-14	05:00:00	0
2009-10-14	05:01:00	0
2009-10-14	05:02:00	0
2009-10-14	05:03:00	0
2009-10-14	05:04:00	0
2009-10-14	05:05:00	0
2009-10-14	05:06:00	0
2009-10-14	05:07:00	0
2009-10-14	05:08:00	0
2009-10-14	05:09:00	0
2009-10-14	05:10:00	0
2009-10-14	05:11:00	0
2009-10-14	05:12:00	0
2009-10-14	05:13:00	0
2009-10-14	05:14:00	0
2009-10-14	05:15:00	0
2009-10-14	05:16:00	0
2009-10-14	05:17:00	0
2009-10-14	05:18:00	0
2009-10-14	05:19:00	0
2009-10-14	05:20:00	0
2009-10-14	05:21:00	0
2009-10-14	05:22:00	0
2009-10-14	05:23:00	0
2009-10-14	05:24:00	0
2009-10-14	05:25:00	0
2009-10-14	05:26:00	0
2009-10-14	05:27:00	0
2009-10-14	05:28:00	0
2009-10-14	05:29:00	0
2009-10-14	05:30:00	0
2009-10-14	05:31:00	0
2009-10-14	05:32:00	0
2009-10-14	05:33:00	0
2009-10-14	05:34:00	0
2009-10-14	05:35:00	0
2009-10-14	05:36:00	0
2009-10-14	05:37:00	0
2009-10-14	05:38:00	0
2009-10-14	05:39:00	0
2009-10-14	05:40:00	0
2009-10-14	05:41:00	0
2009-10-14	05:42:00	0
2009-10-14	05:43:00	0
2009-10-14	05:44:00	0
2009-10-14	05:45:00	20
2009-10-14	05:46:00	0
2009-10-14	05:47:00	0
2009-10-14	05:48:00	0
2009-10-14	05:49:00	0
2009-10-14	05:50:00	0
2009-10-14	05:51:00	0
2009-10-14	05:52:00	0
2009-10-14	05:53:00	0
2009-10-14	05:54:00	0
2009-10-14	05:55:00	0
2009-10-14	05:56:00	0
2009-10-14	05:57:00	0
2009-10-14	05:58:00	0
2009-10-14	05:59:00	0
2009-10-14	06:00:00	0
2009-10-14	06:01:00	0
2009-10-14	06:02:00	0
2009-10-14	06:03:00	0
2009-10-14	06:04:00	0
2009-10-14	06:05:00	0
2009-10-14	06:06:00	0
2009-10-14	06:07:00	10
2009-10-14	06:08:00	41
2009-10-14	06:09:00	20
2009-10-14	06:10:00	169
2009-10-14	06:11:00	0
2009-10-14	06:12:00	0
2009-10-14	06:13:00	0
2009-10-14	06:14:00	0
2009-10-14	06:15:00	0
2009-10-14	06:16:00	0
2009-10-14	06:17:00	0
2009-10-14	06:18:00	0
2009-10-14	06:19:00	0
2009-10-14	06:20:00	0
2009-10-14	06:21:00	0
2009-10-14	06:22:00	0
2009-10-14	06:23:00	0
2009-10-14	06:24:00	0
2009-10-14	06:25:00	0
2009-10-14	06:26:00	0
2009-10-14	06:27:00	20
2009-10-14	06:28:00	20
2009-10-14	06:29:00	0
2009-10-14	06:30:00	0
2009-10-14	06:31:00	41
2009-10-14	06:32:00	0
2009-10-14	06:33:00	0
2009-10-14	06:34:00	0
2009-10-14	06:35:00	0
2009-10-14	06:36:00	0
2009-10-14	06:37:00	817
2009-10-14	06:38:00	616
2009-10-14	06:39:00	410
2009-10-14	06:40:00	10
2009-10-14	06:41:00	10
2009-10-14	06:42:00	0
2009-10-14	06:43:00	0
2009-10-14	06:44:00	0
2009-10-14	06:45:00	0
2009-10-14	06:46:00	0
2009-10-14	06:47:00	0
2009-10-14	06:48:00	0
2009-10-14	06:49:00	0
2009-10-14	06:50:00	0
2009-10-14	06:51:00	0
2009-10-14	06:52:00	0
2009-10-14	06:53:00	0
2009-10-14	06:54:00	0
2009-10-14	06:55:00	0
2009-10-14	06:56:00	10
2009-10-14	06:57:00	0
2009-10-14	06:58:00	20
2009-10-14	06:59:00	0
2009-10-14	07:00:00	0
2009-10-14	07:01:00	0
2009-10-14	07:02:00	0
2009-10-14	07:03:00	20
2009-10-14	07:04:00	10
2009-10-14	07:05:00	0
2009-10-14	07:06:00	30
2009-10-14	07:07:00	10
2009-10-14	07:08:00	0
2009-10-14	07:09:00	0
2009-10-14	07:10:00	0
2009-10-14	07:11:00	0
2009-10-14	07:12:00	0
2009-10-14	07:13:00	0
2009-10-14	07:14:00	0
2009-10-14	07:15:00	0
2009-10-14	07:16:00	0
2009-10-14	07:17:00	0
2009-10-14	07:18:00	0
2009-10-14	07:19:00	0
2009-10-14	07:20:00	0
2009-10-14	07:21:00	0
2009-10-14	07:22:00	0
2009-10-14	07:23:00	0
2009-10-14	07:24:00	0
2009-10-14	07:25:00	0
2009-10-14	07:26:00	0
2009-10-14	07:27:00	0
2009-10-14	07:28:00	0
2009-10-14	07:29:00	0
2009-10-14	07:30:00	0
2009-10-14	07:31:00	0
2009-10-14	07:32:00	0
2009-10-14	07:33:00	10
2009-10-14	07:34:00	0
2009-10-14	07:35:00	0
2009-10-14	07:36:00	0
2009-10-14	07:37:00	0
2009-10-14	07:38:00	20
2009-10-14	07:39:00	0
2009-10-14	07:40:00	0
2009-10-14	07:41:00	0
2009-10-14	07:42:00	0
2009-10-14	07:43:00	0
2009-10-14	07:44:00	0
2009-10-14	07:45:00	0
2009-10-14	07:46:00	0
2009-10-14	07:47:00	0
2009-10-14	07:48:00	0
2009-10-14	07:49:00	0
2009-10-14	07:50:00	0
2009-10-14	07:51:00	0
2009-10-14	07:52:00	0
2009-10-14	07:53:00	0
2009-10-14	07:54:00	0
2009-10-14	07:55:00	0
2009-10-14	07:56:00	0
2009-10-14	07:57:00	0
2009-10-14	07:58:00	0
2009-10-14	07:59:00	0
2009-10-14	08:00:00	0
2009-10-14	08:01:00	0
2009-10-14	08:02:00	0
2009-10-14	08:03:00	20
2009-10-14	08:04:00	0
2009-10-14	08:05:00	0
2009-10-14	08:06:00	0
2009-10-14	08:07:00	1268
2009-10-14	08:08:00	144
2009-10-14	08:09:00	337
2009-10-14	08:10:00	156
2009-10-14	08:11:00	0
2009-10-14	08:12:00	10
2009-10-14	08:13:00	0
2009-10-14	08:14:00	0
2009-10-14	08:15:00	10
2009-10-14	08:16:00	10
2009-10-14	08:17:00	10
2009-10-14	08:18:00	30
2009-10-14	08:19:00	10
2009-10-14	08:20:00	81
2009-10-14	08:21:00	459
2009-10-14	08:22:00	839
2009-10-14	08:23:00	884
2009-10-14	08:24:00	1026
2009-10-14	08:25:00	254
2009-10-14	08:26:00	0
2009-10-14	08:27:00	1416
2009-10-14	08:28:00	51
2009-10-14	08:29:00	713
2009-10-14	08:30:00	0
2009-10-14	08:31:00	0
2009-10-14	08:32:00	0
2009-10-14	08:33:00	0
2009-10-14	08:34:00	254
2009-10-14	08:35:00	713
2009-10-14	08:36:00	51
2009-10-14	08:37:00	10
2009-10-14	08:38:00	0
2009-10-14	08:39:00	10
2009-10-14	08:40:00	0
2009-10-14	08:41:00	0
2009-10-14	08:42:00	10
2009-10-14	08:43:00	10
2009-10-14	08:44:00	0
2009-10-14	08:45:00	10
2009-10-14	08:46:00	0
2009-10-14	08:47:00	0
2009-10-14	08:48:00	10
2009-10-14	08:49:00	10
2009-10-14	08:50:00	61
2009-10-14	08:51:00	774
2009-10-14	08:52:00	0
2009-10-14	08:53:00	0
2009-10-14	08:54:00	0
2009-10-14	08:55:00	0
2009-10-14	08:56:00	0
2009-10-14	08:57:00	0
2009-10-14	08:58:00	0
2009-10-14	08:59:00	0
2009-10-14	09:00:00	0
2009-10-14	09:01:00	0
2009-10-14	09:02:00	0
2009-10-14	09:03:00	10
2009-10-14	09:04:00	169
2009-10-14	09:05:00	0
2009-10-14	09:06:00	0
2009-10-14	09:07:00	0
2009-10-14	09:08:00	20
2009-10-14	09:09:00	1077
2009-10-14	09:10:00	839
2009-10-14	09:11:00	977
2009-10-14	09:12:00	634
2009-10-14	09:13:00	794
2009-10-14	09:14:00	817
2009-10-14	09:15:00	1130
2009-10-14	09:16:00	1211
2009-10-14	09:17:00	1680
2009-10-14	09:18:00	839
2009-10-14	09:19:00	71
2009-10-14	09:20:00	459
2009-10-14	09:21:00	193
2009-10-14	09:22:00	230
2009-10-14	09:23:00	266
2009-10-14	09:24:00	0
2009-10-14	09:25:00	0
2009-10-14	09:26:00	0
2009-10-14	09:27:00	122
2009-10-14	09:28:00	351
2009-10-14	09:29:00	351
2009-10-14	09:30:00	380
2009-10-14	09:31:00	0
2009-10-14	09:32:00	0
2009-10-14	09:33:00	0
2009-10-14	09:34:00	0
2009-10-14	09:35:00	0
2009-10-14	09:36:00	0
2009-10-14	09:37:00	30
2009-10-14	09:38:00	0
2009-10-14	09:39:00	0
2009-10-14	09:40:00	181
2009-10-14	09:41:00	41
2009-10-14	09:42:00	10
2009-10-14	09:43:00	0
2009-10-14	09:44:00	0
2009-10-14	09:45:00	20
2009-10-14	09:46:00	20
2009-10-14	09:47:00	0
2009-10-14	09:48:00	0
2009-10-14	09:49:00	0
2009-10-14	09:50:00	0
2009-10-14	09:51:00	0
2009-10-14	09:52:00	0
2009-10-14	09:53:00	0
2009-10-14	09:54:00	0
2009-10-14	09:55:00	0
2009-10-14	09:56:00	71
2009-10-14	09:57:00	0
2009-10-14	09:58:00	0
2009-10-14	09:59:00	0
2009-10-14	10:00:00	0
2009-10-14	10:01:00	0
2009-10-14	10:02:00	0
2009-10-14	10:03:00	0
2009-10-14	10:04:00	0
2009-10-14	10:05:00	0
2009-10-14	10:06:00	10
2009-10-14	10:07:00	0
2009-10-14	10:08:00	0
2009-10-14	10:09:00	0
2009-10-14	10:10:00	0
2009-10-14	10:11:00	0
2009-10-14	10:12:00	0
2009-10-14	10:13:00	0
2009-10-14	10:14:00	0
2009-10-14	10:15:00	0
2009-10-14	10:16:00	0
2009-10-14	10:17:00	0
2009-10-14	10:18:00	0
2009-10-14	10:19:00	0
2009-10-14	10:20:00	0
2009-10-14	10:21:00	0
2009-10-14	10:22:00	0
2009-10-14	10:23:00	0
2009-10-14	10:24:00	0
2009-10-14	10:25:00	0
2009-10-14	10:26:00	0
2009-10-14	10:27:00	0
2009-10-14	10:28:00	0
2009-10-14	10:29:00	0
2009-10-14	10:30:00	0
2009-10-14	10:31:00	0
2009-10-14	10:32:00	0
2009-10-14	10:33:00	0
2009-10-14	10:34:00	0
2009-10-14	10:35:00	0
2009-10-14	10:36:00	0
2009-10-14	10:37:00	0
2009-10-14	10:38:00	0
2009-10-14	10:39:00	0
2009-10-14	10:40:00	0
2009-10-14	10:41:00	0
2009-10-14	10:42:00	0
2009-10-14	10:43:00	0
2009-10-14	10:44:00	0
2009-10-14	10:45:00	41
2009-10-14	10:46:00	0
2009-10-14	10:47:00	0
2009-10-14	10:48:00	10
2009-10-14	10:49:00	0
2009-10-14	10:50:00	0
2009-10-14	10:51:00	0
2009-10-14	10:52:00	0
2009-10-14	10:53:00	0
2009-10-14	10:54:00	0
2009-10-14	10:55:00	0
2009-10-14	10:56:00	0
2009-10-14	10:57:00	0
2009-10-14	10:58:00	0
2009-10-14	10:59:00	0
2009-10-14	11:00:00	0
2009-10-14	11:01:00	0
2009-10-14	11:02:00	0
2009-10-14	11:03:00	0
2009-10-14	11:04:00	0
2009-10-14	11:05:00	0
2009-10-14	11:06:00	0
2009-10-14	11:07:00	0
2009-10-14	11:08:00	0
2009-10-14	11:09:00	0
2009-10-14	11:10:00	0
2009-10-14	11:11:00	0
2009-10-14	11:12:00	0
2009-10-14	11:13:00	0
2009-10-14	11:14:00	0
2009-10-14	11:15:00	0
2009-10-14	11:16:00	0
2009-10-14	11:17:00	0
2009-10-14	11:18:00	0
2009-10-14	11:19:00	0
2009-10-14	11:20:00	0
2009-10-14	11:21:00	0
2009-10-14	11:22:00	0
2009-10-14	11:23:00	0
2009-10-14	11:24:00	0
2009-10-14	11:25:00	0
2009-10-14	11:26:00	0
2009-10-14	11:27:00	0
2009-10-14	11:28:00	0
2009-10-14	11:29:00	0
2009-10-14	11:30:00	0
2009-10-14	11:31:00	0
2009-10-14	11:32:00	30
2009-10-14	11:33:00	193
2009-10-14	11:34:00	0
2009-10-14	11:35:00	0
2009-10-14	11:36:00	0
2009-10-14	11:37:00	0
2009-10-14	11:38:00	0
2009-10-14	11:39:00	0
2009-10-14	11:40:00	0
2009-10-14	11:41:00	0
2009-10-14	11:42:00	0
2009-10-14	11:43:00	0
2009-10-14	11:44:00	0
2009-10-14	11:45:00	0
2009-10-14	11:46:00	0
2009-10-14	11:47:00	0
2009-10-14	11:48:00	0
2009-10-14	11:49:00	0
2009-10-14	11:50:00	0
2009-10-14	11:51:00	0
2009-10-14	11:52:00	20
2009-10-14	11:53:00	0
2009-10-14	11:54:00	0
2009-10-14	11:55:00	0
2009-10-14	11:56:00	0
2009-10-14	11:57:00	0
2009-10-14	11:58:00	0
2009-10-14	11:59:00	0
2009-10-14	12:00:00	0
2009-10-14	12:01:00	0
2009-10-14	12:02:00	0
2009-10-14	12:03:00	0
2009-10-14	12:04:00	0
2009-10-14	12:05:00	10
2009-10-14	12:06:00	0
2009-10-14	12:07:00	0
2009-10-14	12:08:00	0
2009-10-14	12:09:00	0
2009-10-14	12:10:00	0
2009-10-14	12:11:00	0
2009-10-14	12:12:00	0
2009-10-14	12:13:00	0
2009-10-14	12:14:00	30
2009-10-14	12:15:00	309
2009-10-14	12:16:00	579
2009-10-14	12:17:00	30
2009-10-14	12:18:00	0
2009-10-14	12:19:00	0
2009-10-14	12:20:00	0
2009-10-14	12:21:00	0
2009-10-14	12:22:00	0
2009-10-14	12:23:00	0
2009-10-14	12:24:00	0
2009-10-14	12:25:00	0
2009-10-14	12:26:00	0
2009-10-14	12:27:00	0
2009-10-14	12:28:00	0
2009-10-14	12:29:00	0
2009-10-14	12:30:00	0
2009-10-14	12:31:00	0
2009-10-14	12:32:00	0
2009-10-14	12:33:00	0
2009-10-14	12:34:00	41
2009-10-14	12:35:00	0
2009-10-14	12:36:00	41
2009-10-14	12:37:00	30
2009-10-14	12:38:00	0
2009-10-14	12:39:00	0
2009-10-14	12:40:00	0
2009-10-14	12:41:00	0
2009-10-14	12:42:00	0
2009-10-14	12:43:00	0
2009-10-14	12:44:00	0
2009-10-14	12:45:00	0
2009-10-14	12:46:00	0
2009-10-14	12:47:00	0
2009-10-14	12:48:00	0
2009-10-14	12:49:00	0
2009-10-14	12:50:00	0
2009-10-14	12:51:00	0
2009-10-14	12:52:00	0
2009-10-14	12:53:00	0
2009-10-14	12:54:00	0
2009-10-14	12:55:00	0
2009-10-14	12:56:00	0
2009-10-14	12:57:00	0
2009-10-14	12:58:00	10
2009-10-14	12:59:00	0
2009-10-14	13:00:00	0
2009-10-14	13:01:00	0
2009-10-14	13:02:00	0
2009-10-14	13:03:00	0
2009-10-14	13:04:00	0
2009-10-14	13:05:00	0
2009-10-14	13:06:00	0
2009-10-14	13:07:00	0
2009-10-14	13:08:00	0
2009-10-14	13:09:00	0
2009-10-14	13:10:00	0
2009-10-14	13:11:00	0
2009-10-14	13:12:00	0
2009-10-14	13:13:00	0
2009-10-14	13:14:00	0
2009-10-14	13:15:00	0
2009-10-14	13:16:00	0
2009-10-14	13:17:00	0
2009-10-14	13:18:00	0
2009-10-14	13:19:00	0
2009-10-14	13:20:00	0
2009-10-14	13:21:00	0
2009-10-14	13:22:00	0
2009-10-14	13:23:00	0
2009-10-14	13:24:00	0
2009-10-14	13:25:00	10
2009-10-14	13:26:00	0
2009-10-14	13:27:00	0
2009-10-14	13:28:00	0
2009-10-14	13:29:00	0
2009-10-14	13:30:00	0
2009-10-14	13:31:00	0
2009-10-14	13:32:00	0
2009-10-14	13:33:00	0
2009-10-14	13:34:00	0
2009-10-14	13:35:00	0
2009-10-14	13:36:00	0
2009-10-14	13:37:00	0
2009-10-14	13:38:00	0
2009-10-14	13:39:00	0
2009-10-14	13:40:00	0
2009-10-14	13:41:00	0
2009-10-14	13:42:00	0
2009-10-14	13:43:00	0
2009-10-14	13:44:00	0
2009-10-14	13:45:00	0
2009-10-14	13:46:00	0
2009-10-14	13:47:00	0
2009-10-14	13:48:00	0
2009-10-14	13:49:00	0
2009-10-14	13:50:00	0
2009-10-14	13:51:00	0
2009-10-14	13:52:00	0
2009-10-14	13:53:00	0
2009-10-14	13:54:00	0
2009-10-14	13:55:00	0
2009-10-14	13:56:00	0
2009-10-14	13:57:00	0
2009-10-14	13:58:00	0
2009-10-14	13:59:00	0
2009-10-14	14:00:00	0
2009-10-14	14:01:00	10
2009-10-14	14:02:00	0
2009-10-14	14:03:00	0
2009-10-14	14:04:00	0
2009-10-14	14:05:00	0
2009-10-14	14:06:00	0
2009-10-14	14:07:00	0
2009-10-14	14:08:00	0
2009-10-14	14:09:00	0
2009-10-14	14:10:00	0
2009-10-14	14:11:00	0
2009-10-14	14:12:00	0
2009-10-14	14:13:00	0
2009-10-14	14:14:00	0
2009-10-14	14:15:00	0
2009-10-14	14:16:00	0
2009-10-14	14:17:00	0
2009-10-14	14:18:00	0
2009-10-14	14:19:00	0
2009-10-14	14:20:00	0
2009-10-14	14:21:00	30
2009-10-14	14:22:00	61
2009-10-14	14:23:00	0
2009-10-14	14:24:00	10
2009-10-14	14:25:00	51
2009-10-14	14:26:00	156
2009-10-14	14:27:00	0
2009-10-14	14:28:00	0
2009-10-14	14:29:00	30
2009-10-14	14:30:00	20
2009-10-14	14:31:00	0
2009-10-14	14:32:00	0
2009-10-14	14:33:00	0
2009-10-14	14:34:00	0
2009-10-14	14:35:00	30
2009-10-14	14:36:00	0
2009-10-14	14:37:00	20
2009-10-14	14:38:00	0
2009-10-14	14:39:00	0
2009-10-14	14:40:00	0
2009-10-14	14:41:00	0
2009-10-14	14:42:00	0
2009-10-14	14:43:00	0
2009-10-14	14:44:00	0
2009-10-14	14:45:00	0
2009-10-14	14:46:00	0
2009-10-14	14:47:00	0
2009-10-14	14:48:00	0
2009-10-14	14:49:00	0
2009-10-14	14:50:00	0
2009-10-14	14:51:00	0
2009-10-14	14:52:00	0
2009-10-14	14:53:00	0
2009-10-14	14:54:00	0
2009-10-14	14:55:00	0
2009-10-14	14:56:00	0
2009-10-14	14:57:00	0
2009-10-14	14:58:00	0
2009-10-14	14:59:00	0
2009-10-14	15:00:00	0
2009-10-14	15:01:00	0
2009-10-14	15:02:00	0
2009-10-14	15:03:00	0
2009-10-14	15:04:00	0
2009-10-14	15:05:00	0
2009-10-14	15:06:00	0
2009-10-14	15:07:00	0
2009-10-14	15:08:00	0
2009-10-14	15:09:00	20
2009-10-14	15:10:00	30
2009-10-14	15:11:00	0
2009-10-14	15:12:00	0
2009-10-14	15:13:00	0
2009-10-14	15:14:00	0
2009-10-14	15:15:00	0
2009-10-14	15:16:00	0
2009-10-14	15:17:00	0
2009-10-14	15:18:00	0
2009-10-14	15:19:00	0
2009-10-14	15:20:00	0
2009-10-14	15:21:00	156
2009-10-14	15:22:00	0
2009-10-14	15:23:00	0
2009-10-14	15:24:00	0
2009-10-14	15:25:00	0
2009-10-14	15:26:00	0
2009-10-14	15:27:00	0
2009-10-14	15:28:00	0
2009-10-14	15:29:00	0
2009-10-14	15:30:00	0
2009-10-14	15:31:00	0
2009-10-14	15:32:00	0
2009-10-14	15:33:00	0
2009-10-14	15:34:00	0
2009-10-14	15:35:00	0
2009-10-14	15:36:00	0
2009-10-14	15:37:00	0
2009-10-14	15:38:00	0
2009-10-14	15:39:00	10
2009-10-14	15:40:00	0
2009-10-14	15:41:00	0
2009-10-14	15:42:00	0
2009-10-14	15:43:00	0
2009-10-14	15:44:00	0
2009-10-14	15:45:00	0
2009-10-14	15:46:00	0
2009-10-14	15:47:00	0
2009-10-14	15:48:00	0
2009-10-14	15:49:00	0
2009-10-14	15:50:00	0
2009-10-14	15:51:00	0
2009-10-14	15:52:00	0
2009-10-14	15:53:00	0
2009-10-14	15:54:00	0
2009-10-14	15:55:00	0
2009-10-14	15:56:00	0
2009-10-14	15:57:00	0
2009-10-14	15:58:00	0
2009-10-14	15:59:00	0
2009-10-14	16:00:00	0
2009-10-14	16:01:00	0
2009-10-14	16:02:00	0
2009-10-14	16:03:00	0
2009-10-14	16:04:00	0
2009-10-14	16:05:00	0
2009-10-14	16:06:00	0
2009-10-14	16:07:00	0
2009-10-14	16:08:00	0
2009-10-14	16:09:00	0
2009-10-14	16:10:00	0
2009-10-14	16:11:00	0
2009-10-14	16:12:00	0
2009-10-14	16:13:00	0
2009-10-14	16:14:00	41
2009-10-14	16:15:00	0
2009-10-14	16:16:00	0
2009-10-14	16:17:00	0
2009-10-14	16:18:00	0
2009-10-14	16:19:00	0
2009-10-14	16:20:00	0
2009-10-14	16:21:00	0
2009-10-14	16:22:00	0
2009-10-14	16:23:00	0
2009-10-14	16:24:00	0
2009-10-14	16:25:00	0
2009-10-14	16:26:00	0
2009-10-14	16:27:00	0
2009-10-14	16:28:00	0
2009-10-14	16:29:00	0
2009-10-14	16:30:00	0
2009-10-14	16:31:00	0
2009-10-14	16:32:00	0
2009-10-14	16:33:00	51
2009-10-14	16:34:00	41
2009-10-14	16:35:00	10
2009-10-14	16:36:00	10
2009-10-14	16:37:00	10
2009-10-14	16:38:00	91
2009-10-14	16:39:00	71
2009-10-14	16:40:00	0
2009-10-14	16:41:00	20
2009-10-14	16:42:00	20
2009-10-14	16:43:00	0
2009-10-14	16:44:00	0
2009-10-14	16:45:00	20
2009-10-14	16:46:00	10
2009-10-14	16:47:00	20
2009-10-14	16:48:00	41
2009-10-14	16:49:00	337
2009-10-14	16:50:00	41
2009-10-14	16:51:00	0
2009-10-14	16:52:00	0
2009-10-14	16:53:00	0
2009-10-14	16:54:00	0
2009-10-14	16:55:00	0
2009-10-14	16:56:00	0
2009-10-14	16:57:00	0
2009-10-14	16:58:00	443
2009-10-14	16:59:00	102
2009-10-14	17:00:00	0
2009-10-14	17:01:00	0
2009-10-14	17:02:00	0
2009-10-14	17:03:00	10
2009-10-14	17:04:00	10
2009-10-14	17:05:00	0
2009-10-14	17:06:00	0
2009-10-14	17:07:00	0
2009-10-14	17:08:00	0
2009-10-14	17:09:00	0
2009-10-14	17:10:00	0
2009-10-14	17:11:00	10
2009-10-14	17:12:00	0
2009-10-14	17:13:00	0
2009-10-14	17:14:00	0
2009-10-14	17:15:00	1182
2009-10-14	17:16:00	132
2009-10-14	17:17:00	380
2009-10-14	17:18:00	337
2009-10-14	17:19:00	193
2009-10-14	17:20:00	112
2009-10-14	17:21:00	122
2009-10-14	17:22:00	0
2009-10-14	17:23:00	579
2009-10-14	17:24:00	524
2009-10-14	17:25:00	10
2009-10-14	17:26:00	122
2009-10-14	17:27:00	0
2009-10-14	17:28:00	10
2009-10-14	17:29:00	0
2009-10-14	17:30:00	0
2009-10-14	17:31:00	0
2009-10-14	17:32:00	0
2009-10-14	17:33:00	2229
2009-10-14	17:34:00	2060
2009-10-14	17:35:00	3692
2009-10-14	17:36:00	2966
2009-10-14	17:37:00	1512
2009-10-14	17:38:00	794
2009-10-14	17:39:00	542
2009-10-14	17:40:00	366
2009-10-14	17:41:00	733
2009-10-14	17:42:00	309
2009-10-14	17:43:00	71
2009-10-14	17:44:00	323
2009-10-14	17:45:00	774
2009-10-14	17:46:00	156
2009-10-14	17:47:00	351
2009-10-14	17:48:00	861
2009-10-14	17:49:00	616
2009-10-14	17:50:00	492
2009-10-14	17:51:00	280
2009-10-14	17:52:00	205
2009-10-14	17:53:00	181
2009-10-14	17:54:00	169
2009-10-14	17:55:00	230
2009-10-14	17:56:00	122
2009-10-14	17:57:00	10
2009-10-14	17:58:00	817
2009-10-14	17:59:00	652
2009-10-14	18:00:00	1002
2009-10-14	18:01:00	713
2009-10-14	18:02:00	2274
2009-10-14	18:03:00	2456
2009-10-14	18:04:00	5246
2009-10-14	18:05:00	3499
2009-10-14	18:06:00	1979
2009-10-14	18:07:00	2143
2009-10-14	18:08:00	542
2009-10-14	18:09:00	459
2009-10-14	18:10:00	475
2009-10-14	18:11:00	733
2009-10-14	18:12:00	410
2009-10-14	18:13:00	542
2009-10-14	18:14:00	112
2009-10-14	18:15:00	884
2009-10-14	18:16:00	977
2009-10-14	18:17:00	193
2009-10-14	18:18:00	10
2009-10-14	18:19:00	0
2009-10-14	18:20:00	0
2009-10-14	18:21:00	0
2009-10-14	18:22:00	0
2009-10-14	18:23:00	0
2009-10-14	18:24:00	20
2009-10-14	18:25:00	41
2009-10-14	18:26:00	51
2009-10-14	18:27:00	30
2009-10-14	18:28:00	205
2009-10-14	18:29:00	181
2009-10-14	18:30:00	30
2009-10-14	18:31:00	217
2009-10-14	18:32:00	0
2009-10-14	18:33:00	0
2009-10-14	18:34:00	0
2009-10-14	18:35:00	0
2009-10-14	18:36:00	0
2009-10-14	18:37:00	0
2009-10-14	18:38:00	0
2009-10-14	18:39:00	20
2009-10-14	18:40:00	0
2009-10-14	18:41:00	169
2009-10-14	18:42:00	20
2009-10-14	18:43:00	41
2009-10-14	18:44:00	41
2009-10-14	18:45:00	217
2009-10-14	18:46:00	427
2009-10-14	18:47:00	181
2009-10-14	18:48:00	81
2009-10-14	18:49:00	30
2009-10-14	18:50:00	380
2009-10-14	18:51:00	652
2009-10-14	18:52:00	122
2009-10-14	18:53:00	20
2009-10-14	18:54:00	30
2009-10-14	18:55:00	0
2009-10-14	18:56:00	0
2009-10-14	18:57:00	0
2009-10-14	18:58:00	0
2009-10-14	18:59:00	0
2009-10-14	19:00:00	0
2009-10-14	19:01:00	0
2009-10-14	19:02:00	0
2009-10-14	19:03:00	0
2009-10-14	19:04:00	91
2009-10-14	19:05:00	774
2009-10-14	19:06:00	295
2009-10-14	19:07:00	280
2009-10-14	19:08:00	10
2009-10-14	19:09:00	0
2009-10-14	19:10:00	1103
2009-10-14	19:11:00	112
2009-10-14	19:12:00	0
2009-10-14	19:13:00	0
2009-10-14	19:14:00	0
2009-10-14	19:15:00	0
2009-10-14	19:16:00	0
2009-10-14	19:17:00	0
2009-10-14	19:18:00	0
2009-10-14	19:19:00	0
2009-10-14	19:20:00	0
2009-10-14	19:21:00	71
2009-10-14	19:22:00	30
2009-10-14	19:23:00	0
2009-10-14	19:24:00	0
2009-10-14	19:25:00	0
2009-10-14	19:26:00	30
2009-10-14	19:27:00	132
2009-10-14	19:28:00	0
2009-10-14	19:29:00	0
2009-10-14	19:30:00	10
2009-10-14	19:31:00	0
2009-10-14	19:32:00	0
2009-10-14	19:33:00	71
2009-10-14	19:34:00	30
2009-10-14	19:35:00	0
2009-10-14	19:36:00	0
2009-10-14	19:37:00	0
2009-10-14	19:38:00	61
2009-10-14	19:39:00	10
2009-10-14	19:40:00	10
2009-10-14	19:41:00	508
2009-10-14	19:42:00	10
2009-10-14	19:43:00	102
2009-10-14	19:44:00	561
2009-10-14	19:45:00	0
2009-10-14	19:46:00	20
2009-10-14	19:47:00	0
2009-10-14	19:48:00	0
2009-10-14	19:49:00	0
2009-10-14	19:50:00	0
2009-10-14	19:51:00	0
2009-10-14	19:52:00	0
2009-10-14	19:53:00	0
2009-10-14	19:54:00	0
2009-10-14	19:55:00	0
2009-10-14	19:56:00	0
2009-10-14	19:57:00	0
2009-10-14	19:58:00	0
2009-10-14	19:59:00	0
2009-10-14	20:00:00	51
2009-10-14	20:01:00	0
2009-10-14	20:02:00	0
2009-10-14	20:03:00	0
2009-10-14	20:04:00	0
2009-10-14	20:05:00	0
2009-10-14	20:06:00	0
2009-10-14	20:07:00	0
2009-10-14	20:08:00	0
2009-10-14	20:09:00	0
2009-10-14	20:10:00	0
2009-10-14	20:11:00	0
2009-10-14	20:12:00	0
2009-10-14	20:13:00	0
2009-10-14	20:14:00	0
2009-10-14	20:15:00	0
2009-10-14	20:16:00	0
2009-10-14	20:17:00	0
2009-10-14	20:18:00	0
2009-10-14	20:19:00	10
2009-10-14	20:20:00	0
2009-10-14	20:21:00	0
2009-10-14	20:22:00	0
2009-10-14	20:23:00	0
2009-10-14	20:24:00	0
2009-10-14	20:25:00	20
2009-10-14	20:26:00	0
2009-10-14	20:27:00	0
2009-10-14	20:28:00	0
2009-10-14	20:29:00	0
2009-10-14	20:30:00	0
2009-10-14	20:31:00	1026
2009-10-14	20:32:00	323
2009-10-14	20:33:00	61
2009-10-14	20:34:00	132
2009-10-14	20:35:00	71
2009-10-14	20:36:00	112
2009-10-14	20:37:00	0
2009-10-14	20:38:00	427
2009-10-14	20:39:00	427
2009-10-14	20:40:00	81
2009-10-14	20:41:00	30
2009-10-14	20:42:00	30
2009-10-14	20:43:00	884
2009-10-14	20:44:00	0
2009-10-14	20:45:00	0
2009-10-14	20:46:00	0
2009-10-14	20:47:00	91
2009-10-14	20:48:00	0
2009-10-14	20:49:00	0
2009-10-14	20:50:00	10
2009-10-14	20:51:00	0
2009-10-14	20:52:00	0
2009-10-14	20:53:00	0
2009-10-14	20:54:00	0
2009-10-14	20:55:00	0
2009-10-14	20:56:00	10
2009-10-14	20:57:00	122
2009-10-14	20:58:00	122
2009-10-14	20:59:00	30
2009-10-14	21:00:00	51
2009-10-14	21:01:00	0
2009-10-14	21:02:00	0
2009-10-14	21:03:00	1211
2009-10-14	21:04:00	673
2009-10-14	21:05:00	794
2009-10-14	21:06:00	1002
2009-10-14	21:07:00	1103
2009-10-14	21:08:00	144
2009-10-14	21:09:00	30
2009-10-14	21:10:00	20
2009-10-14	21:11:00	51
2009-10-14	21:12:00	10
2009-10-14	21:13:00	20
2009-10-14	21:14:00	10
2009-10-14	21:15:00	0
2009-10-14	21:16:00	30
2009-10-14	21:17:00	41
2009-10-14	21:18:00	10
2009-10-14	21:19:00	20
2009-10-14	21:20:00	20
2009-10-14	21:21:00	51
2009-10-14	21:22:00	30
2009-10-14	21:23:00	10
2009-10-14	21:24:00	10
2009-10-14	21:25:00	0
2009-10-14	21:26:00	0
2009-10-14	21:27:00	0
2009-10-14	21:28:00	0
2009-10-14	21:29:00	30
2009-10-14	21:30:00	30
2009-10-14	21:31:00	20
2009-10-14	21:32:00	0
2009-10-14	21:33:00	0
2009-10-14	21:34:00	61
2009-10-14	21:35:00	0
2009-10-14	21:36:00	30
2009-10-14	21:37:00	10
2009-10-14	21:38:00	10
2009-10-14	21:39:00	20
2009-10-14	21:40:00	41
2009-10-14	21:41:00	91
2009-10-14	21:42:00	81
2009-10-14	21:43:00	30
2009-10-14	21:44:00	20
2009-10-14	21:45:00	10
2009-10-14	21:46:00	132
2009-10-14	21:47:00	20
2009-10-14	21:48:00	30
2009-10-14	21:49:00	10
2009-10-14	21:50:00	20
2009-10-14	21:51:00	51
2009-10-14	21:52:00	91
2009-10-14	21:53:00	20
2009-10-14	21:54:00	169
2009-10-14	21:55:00	61
2009-10-14	21:56:00	181
2009-10-14	21:57:00	242
2009-10-14	21:58:00	10
2009-10-14	21:59:00	30
2009-10-14	22:00:00	0
2009-10-14	22:01:00	0
2009-10-14	22:02:00	0
2009-10-14	22:03:00	0
2009-10-14	22:04:00	0
2009-10-14	22:05:00	0
2009-10-14	22:06:00	81
2009-10-14	22:07:00	0
2009-10-14	22:08:00	0
2009-10-14	22:09:00	0
2009-10-14	22:10:00	0
2009-10-14	22:11:00	0
2009-10-14	22:12:00	91
2009-10-14	22:13:00	122
2009-10-14	22:14:00	81
2009-10-14	22:15:00	0
2009-10-14	22:16:00	102
2009-10-14	22:17:00	193
2009-10-14	22:18:00	61
2009-10-14	22:19:00	10
2009-10-14	22:20:00	0
2009-10-14	22:21:00	0
2009-10-14	22:22:00	10
2009-10-14	22:23:00	10
2009-10-14	22:24:00	41
2009-10-14	22:25:00	20
2009-10-14	22:26:00	51
2009-10-14	22:27:00	205
2009-10-14	22:28:00	30
2009-10-14	22:29:00	0
2009-10-14	22:30:00	0
2009-10-14	22:31:00	0
2009-10-14	22:32:00	10
2009-10-14	22:33:00	10
2009-10-14	22:34:00	0
2009-10-14	22:35:00	10
2009-10-14	22:36:00	91
2009-10-14	22:37:00	10
2009-10-14	22:38:00	10
2009-10-14	22:39:00	10
2009-10-14	22:40:00	51
2009-10-14	22:41:00	41
2009-10-14	22:42:00	10
2009-10-14	22:43:00	20
2009-10-14	22:44:00	81
2009-10-14	22:45:00	30
2009-10-14	22:46:00	0
2009-10-14	22:47:00	0
2009-10-14	22:48:00	0
2009-10-14	22:49:00	0
2009-10-14	22:50:00	0
2009-10-14	22:51:00	0
2009-10-14	22:52:00	0
2009-10-14	22:53:00	0
2009-10-14	22:54:00	0
2009-10-14	22:55:00	0
2009-10-14	22:56:00	41
2009-10-14	22:57:00	41
2009-10-14	22:58:00	0
2009-10-14	22:59:00	122
2009-10-14	23:00:00	242
2009-10-14	23:01:00	112
2009-10-14	23:02:00	0
2009-10-14	23:03:00	0
2009-10-14	23:04:00	0
2009-10-14	23:05:00	0
2009-10-14	23:06:00	0
2009-10-14	23:07:00	0
2009-10-14	23:08:00	0
2009-10-14	23:09:00	0
2009-10-14	23:10:00	71
2009-10-14	23:11:00	20
2009-10-14	23:12:00	30
2009-10-14	23:13:00	30
2009-10-14	23:14:00	0
2009-10-14	23:15:00	10
2009-10-14	23:16:00	41
2009-10-14	23:17:00	0
2009-10-14	23:18:00	0
2009-10-14	23:19:00	0
2009-10-14	23:20:00	0
2009-10-14	23:21:00	0
2009-10-14	23:22:00	0
2009-10-14	23:23:00	51
2009-10-14	23:24:00	41
2009-10-14	23:25:00	20
2009-10-14	23:26:00	0
2009-10-14	23:27:00	193
2009-10-14	23:28:00	0
2009-10-14	23:29:00	0
2009-10-14	23:30:00	0
2009-10-14	23:31:00	0
2009-10-14	23:32:00	10
2009-10-14	23:33:00	0
2009-10-14	23:34:00	51
2009-10-14	23:35:00	10
2009-10-14	23:36:00	20
2009-10-14	23:37:00	51
2009-10-14	23:38:00	30
2009-10-14	23:39:00	30
2009-10-14	23:40:00	71
2009-10-14	23:41:00	0
2009-10-14	23:42:00	0
2009-10-14	23:43:00	41
2009-10-14	23:44:00	0
2009-10-14	23:45:00	0
2009-10-14	23:46:00	0
2009-10-14	23:47:00	0
2009-10-14	23:48:00	0
2009-10-14	23:49:00	0
2009-10-14	23:50:00	0
2009-10-14	23:51:00	0
2009-10-14	23:52:00	0
2009-10-14	23:53:00	0
2009-10-14	23:54:00	20
2009-10-14	23:55:00	0
2009-10-14	23:56:00	0
2009-10-14	23:57:00	0
2009-10-14	23:58:00	0
2009-10-14	23:59:00	0
2009-10-15	00:00:00	0
2009-10-15	00:01:00	0
2009-10-15	00:02:00	0
2009-10-15	00:03:00	0
2009-10-15	00:04:00	0
2009-10-15	00:05:00	0
2009-10-15	00:06:00	0
2009-10-15	00:07:00	0
2009-10-15	00:08:00	0
2009-10-15	00:09:00	0
2009-10-15	00:10:00	0
2009-10-15	00:11:00	0
2009-10-15	00:12:00	0
2009-10-15	00:13:00	0
2009-10-15	00:14:00	0
2009-10-15	00:15:00	0
2009-10-15	00:16:00	0
2009-10-15	00:17:00	0
2009-10-15	00:18:00	0
2009-10-15	00:19:00	0
2009-10-15	00:20:00	0
2009-10-15	00:21:00	0
2009-10-15	00:22:00	0
2009-10-15	00:23:00	0
2009-10-15	00:24:00	0
2009-10-15	00:25:00	0
2009-10-15	00:26:00	0
2009-10-15	00:27:00	0
2009-10-15	00:28:00	0
2009-10-15	00:29:00	0
2009-10-15	00:30:00	0
2009-10-15	00:31:00	0
2009-10-15	00:32:00	0
2009-10-15	00:33:00	0
2009-10-15	00:34:00	0
2009-10-15	00:35:00	0
2009-10-15	00:36:00	0
2009-10-15	00:37:00	0
2009-10-15	00:38:00	0
2009-10-15	00:39:00	0
2009-10-15	00:40:00	0
2009-10-15	00:41:00	0
2009-10-15	00:42:00	0
2009-10-15	00:43:00	0
2009-10-15	00:44:00	0
2009-10-15	00:45:00	0
2009-10-15	00:46:00	0
2009-10-15	00:47:00	0
2009-10-15	00:48:00	0
2009-10-15	00:49:00	0
2009-10-15	00:50:00	0
2009-10-15	00:51:00	0
2009-10-15	00:52:00	0
2009-10-15	00:53:00	0
2009-10-15	00:54:00	0
2009-10-15	00:55:00	0
2009-10-15	00:56:00	0
2009-10-15	00:57:00	0
2009-10-15	00:58:00	0
2009-10-15	00:59:00	0
2009-10-15	01:00:00	0
2009-10-15	01:01:00	0
2009-10-15	01:02:00	0
2009-10-15	01:03:00	0
2009-10-15	01:04:00	41
2009-10-15	01:05:00	41
2009-10-15	01:06:00	0
2009-10-15	01:07:00	0
2009-10-15	01:08:00	0
2009-10-15	01:09:00	0
2009-10-15	01:10:00	0
2009-10-15	01:11:00	0
2009-10-15	01:12:00	0
2009-10-15	01:13:00	51
2009-10-15	01:14:00	0
2009-10-15	01:15:00	0
2009-10-15	01:16:00	30
2009-10-15	01:17:00	0
2009-10-15	01:18:00	0
2009-10-15	01:19:00	0
2009-10-15	01:20:00	0
2009-10-15	01:21:00	0
2009-10-15	01:22:00	0
2009-10-15	01:23:00	0
2009-10-15	01:24:00	0
2009-10-15	01:25:00	0
2009-10-15	01:26:00	0
2009-10-15	01:27:00	0
2009-10-15	01:28:00	0
2009-10-15	01:29:00	0
2009-10-15	01:30:00	0
2009-10-15	01:31:00	0
2009-10-15	01:32:00	0
2009-10-15	01:33:00	0
2009-10-15	01:34:00	0
2009-10-15	01:35:00	0
2009-10-15	01:36:00	0
2009-10-15	01:37:00	0
2009-10-15	01:38:00	0
2009-10-15	01:39:00	10
2009-10-15	01:40:00	0
2009-10-15	01:41:00	0
2009-10-15	01:42:00	0
2009-10-15	01:43:00	0
2009-10-15	01:44:00	0
2009-10-15	01:45:00	0
2009-10-15	01:46:00	0
2009-10-15	01:47:00	0
2009-10-15	01:48:00	0
2009-10-15	01:49:00	0
2009-10-15	01:50:00	0
2009-10-15	01:51:00	0
2009-10-15	01:52:00	0
2009-10-15	01:53:00	0
2009-10-15	01:54:00	0
2009-10-15	01:55:00	30
2009-10-15	01:56:00	10
2009-10-15	01:57:00	20
2009-10-15	01:58:00	112
2009-10-15	01:59:00	41
2009-10-15	02:00:00	0
2009-10-15	02:01:00	41
2009-10-15	02:02:00	0
2009-10-15	02:03:00	230
2009-10-15	02:04:00	0
2009-10-15	02:05:00	20
2009-10-15	02:06:00	0
2009-10-15	02:07:00	0
2009-10-15	02:08:00	0
2009-10-15	02:09:00	0
2009-10-15	02:10:00	0
2009-10-15	02:11:00	0
2009-10-15	02:12:00	0
2009-10-15	02:13:00	0
2009-10-15	02:14:00	0
2009-10-15	02:15:00	0
2009-10-15	02:16:00	0
2009-10-15	02:17:00	0
2009-10-15	02:18:00	0
2009-10-15	02:19:00	0
2009-10-15	02:20:00	0
2009-10-15	02:21:00	0
2009-10-15	02:22:00	0
2009-10-15	02:23:00	0
2009-10-15	02:24:00	0
2009-10-15	02:25:00	0
2009-10-15	02:26:00	0
2009-10-15	02:27:00	0
2009-10-15	02:28:00	0
2009-10-15	02:29:00	0
2009-10-15	02:30:00	0
2009-10-15	02:31:00	0
2009-10-15	02:32:00	0
2009-10-15	02:33:00	0
2009-10-15	02:34:00	0
2009-10-15	02:35:00	0
2009-10-15	02:36:00	0
2009-10-15	02:37:00	0
2009-10-15	02:38:00	0
2009-10-15	02:39:00	0
2009-10-15	02:40:00	0
2009-10-15	02:41:00	0
2009-10-15	02:42:00	0
2009-10-15	02:43:00	0
2009-10-15	02:44:00	0
2009-10-15	02:45:00	0
2009-10-15	02:46:00	0
2009-10-15	02:47:00	0
2009-10-15	02:48:00	0
2009-10-15	02:49:00	0
2009-10-15	02:50:00	0
2009-10-15	02:51:00	0
2009-10-15	02:52:00	0
2009-10-15	02:53:00	0
2009-10-15	02:54:00	0
2009-10-15	02:55:00	0
2009-10-15	02:56:00	0
2009-10-15	02:57:00	0
2009-10-15	02:58:00	0
2009-10-15	02:59:00	0
2009-10-15	03:00:00	0
2009-10-15	03:01:00	0
2009-10-15	03:02:00	0
2009-10-15	03:03:00	0
2009-10-15	03:04:00	0
2009-10-15	03:05:00	0
2009-10-15	03:06:00	0
2009-10-15	03:07:00	0
2009-10-15	03:08:00	0
2009-10-15	03:09:00	0
2009-10-15	03:10:00	0
2009-10-15	03:11:00	0
2009-10-15	03:12:00	0
2009-10-15	03:13:00	0
2009-10-15	03:14:00	0
2009-10-15	03:15:00	0
2009-10-15	03:16:00	0
2009-10-15	03:17:00	0
2009-10-15	03:18:00	0
2009-10-15	03:19:00	0
2009-10-15	03:20:00	0
2009-10-15	03:21:00	0
2009-10-15	03:22:00	0
2009-10-15	03:23:00	0
2009-10-15	03:24:00	0
2009-10-15	03:25:00	0
2009-10-15	03:26:00	0
2009-10-15	03:27:00	0
2009-10-15	03:28:00	0
2009-10-15	03:29:00	0
2009-10-15	03:30:00	0
2009-10-15	03:31:00	0
2009-10-15	03:32:00	0
2009-10-15	03:33:00	0
2009-10-15	03:34:00	0
2009-10-15	03:35:00	0
2009-10-15	03:36:00	0
2009-10-15	03:37:00	0
2009-10-15	03:38:00	0
2009-10-15	03:39:00	0
2009-10-15	03:40:00	0
2009-10-15	03:41:00	0
2009-10-15	03:42:00	0
2009-10-15	03:43:00	0
2009-10-15	03:44:00	0
2009-10-15	03:45:00	0
2009-10-15	03:46:00	0
2009-10-15	03:47:00	0
2009-10-15	03:48:00	0
2009-10-15	03:49:00	0
2009-10-15	03:50:00	0
2009-10-15	03:51:00	0
2009-10-15	03:52:00	0
2009-10-15	03:53:00	0
2009-10-15	03:54:00	0
2009-10-15	03:55:00	0
2009-10-15	03:56:00	0
2009-10-15	03:57:00	0
2009-10-15	03:58:00	0
2009-10-15	03:59:00	0
2009-10-15	04:00:00	0
2009-10-15	04:01:00	0
2009-10-15	04:02:00	0
2009-10-15	04:03:00	0
2009-10-15	04:04:00	10
2009-10-15	04:05:00	20
2009-10-15	04:06:00	20
2009-10-15	04:07:00	0
2009-10-15	04:08:00	0
2009-10-15	04:09:00	0
2009-10-15	04:10:00	0
2009-10-15	04:11:00	51
2009-10-15	04:12:00	10
2009-10-15	04:13:00	20
2009-10-15	04:14:00	61
2009-10-15	04:15:00	0
2009-10-15	04:16:00	0
2009-10-15	04:17:00	0
2009-10-15	04:18:00	0
2009-10-15	04:19:00	0
2009-10-15	04:20:00	0
2009-10-15	04:21:00	41
2009-10-15	04:22:00	0
2009-10-15	04:23:00	0
2009-10-15	04:24:00	0
2009-10-15	04:25:00	0
2009-10-15	04:26:00	0
2009-10-15	04:27:00	0
2009-10-15	04:28:00	0
2009-10-15	04:29:00	0
2009-10-15	04:30:00	0
2009-10-15	04:31:00	0
2009-10-15	04:32:00	0
2009-10-15	04:33:00	0
2009-10-15	04:34:00	0
2009-10-15	04:35:00	0
2009-10-15	04:36:00	0
2009-10-15	04:37:00	0
2009-10-15	04:38:00	0
2009-10-15	04:39:00	0
2009-10-15	04:40:00	0
2009-10-15	04:41:00	10
2009-10-15	04:42:00	0
2009-10-15	04:43:00	0
2009-10-15	04:44:00	0
2009-10-15	04:45:00	0
2009-10-15	04:46:00	0
2009-10-15	04:47:00	0
2009-10-15	04:48:00	0
2009-10-15	04:49:00	0
2009-10-15	04:50:00	0
2009-10-15	04:51:00	0
2009-10-15	04:52:00	0
2009-10-15	04:53:00	0
2009-10-15	04:54:00	0
2009-10-15	04:55:00	0
2009-10-15	04:56:00	0
2009-10-15	04:57:00	0
2009-10-15	04:58:00	0
2009-10-15	04:59:00	0
2009-10-15	05:00:00	0
2009-10-15	05:01:00	0
2009-10-15	05:02:00	0
2009-10-15	05:03:00	0
2009-10-15	05:04:00	0
2009-10-15	05:05:00	0
2009-10-15	05:06:00	0
2009-10-15	05:07:00	0
2009-10-15	05:08:00	0
2009-10-15	05:09:00	0
2009-10-15	05:10:00	0
2009-10-15	05:11:00	0
2009-10-15	05:12:00	0
2009-10-15	05:13:00	0
2009-10-15	05:14:00	0
2009-10-15	05:15:00	0
2009-10-15	05:16:00	0
2009-10-15	05:17:00	0
2009-10-15	05:18:00	0
2009-10-15	05:19:00	0
2009-10-15	05:20:00	0
2009-10-15	05:21:00	0
2009-10-15	05:22:00	0
2009-10-15	05:23:00	0
2009-10-15	05:24:00	0
2009-10-15	05:25:00	0
2009-10-15	05:26:00	0
2009-10-15	05:27:00	0
2009-10-15	05:28:00	0
2009-10-15	05:29:00	0
2009-10-15	05:30:00	0
2009-10-15	05:31:00	0
2009-10-15	05:32:00	0
2009-10-15	05:33:00	0
2009-10-15	05:34:00	0
2009-10-15	05:35:00	0
2009-10-15	05:36:00	0
2009-10-15	05:37:00	0
2009-10-15	05:38:00	0
2009-10-15	05:39:00	0
2009-10-15	05:40:00	30
2009-10-15	05:41:00	0
2009-10-15	05:42:00	0
2009-10-15	05:43:00	0
2009-10-15	05:44:00	0
2009-10-15	05:45:00	0
2009-10-15	05:46:00	0
2009-10-15	05:47:00	0
2009-10-15	05:48:00	0
2009-10-15	05:49:00	0
2009-10-15	05:50:00	0
2009-10-15	05:51:00	30
2009-10-15	05:52:00	0
2009-10-15	05:53:00	0
2009-10-15	05:54:00	0
2009-10-15	05:55:00	0
2009-10-15	05:56:00	0
2009-10-15	05:57:00	0
2009-10-15	05:58:00	0
2009-10-15	05:59:00	0
2009-10-15	06:00:00	0
2009-10-15	06:01:00	0
2009-10-15	06:02:00	0
2009-10-15	06:03:00	0
2009-10-15	06:04:00	0
2009-10-15	06:05:00	0
2009-10-15	06:06:00	0
2009-10-15	06:07:00	0
2009-10-15	06:08:00	10
2009-10-15	06:09:00	30
2009-10-15	06:10:00	475
2009-10-15	06:11:00	41
2009-10-15	06:12:00	51
2009-10-15	06:13:00	0
2009-10-15	06:14:00	0
2009-10-15	06:15:00	0
2009-10-15	06:16:00	0
2009-10-15	06:17:00	0
2009-10-15	06:18:00	0
2009-10-15	06:19:00	30
2009-10-15	06:20:00	0
2009-10-15	06:21:00	0
2009-10-15	06:22:00	0
2009-10-15	06:23:00	51
2009-10-15	06:24:00	10
2009-10-15	06:25:00	0
2009-10-15	06:26:00	30
2009-10-15	06:27:00	193
2009-10-15	06:28:00	0
2009-10-15	06:29:00	0
2009-10-15	06:30:00	0
2009-10-15	18:00:00		M	0
2009-10-15	18:01:00			163
2009-10-15	18:02:00			109
2009-10-15	18:03:00			41
2009-10-15	18:04:00			0
2009-10-15	18:05:00			242
2009-10-15	18:06:00			0
2009-10-15	18:07:00			0
2009-10-15	18:08:00			0
2009-10-15	18:09:00			109
2009-10-15	18:10:00			150
2009-10-15	18:11:00			0
2009-10-15	18:12:00			0
2009-10-15	18:13:00			14
2009-10-15	18:14:00			0
2009-10-15	18:15:00			14
2009-10-15	18:16:00			0
2009-10-15	18:17:00			0
2009-10-15	18:18:00			0
2009-10-15	18:19:00			0
2009-10-15	18:20:00			0
2009-10-15	18:21:00			0
2009-10-15	18:22:00			0
2009-10-15	18:23:00			0
2009-10-15	18:24:00			0
2009-10-15	18:25:00			193
2009-10-15	18:26:00			291
2009-10-15	18:27:00			0
2009-10-15	18:28:00			0
2009-10-15	18:29:00			0
2009-10-15	18:30:00			27
2009-10-15	18:31:00			27
2009-10-15	18:32:00			659
2009-10-15	18:33:00			193
2009-10-15	18:34:00			14
2009-10-15	18:35:00			0
2009-10-15	18:36:00			150
2009-10-15	18:37:00			27
2009-10-15	18:38:00			0
2009-10-15	18:39:00			14
2009-10-15	18:40:00			0
2009-10-15	18:41:00			0
2009-10-15	18:42:00			14
2009-10-15	18:43:00			14
2009-10-15	18:44:00			82
2009-10-15	18:45:00			54
2009-10-15	18:46:00			27
2009-10-15	18:47:00			0
2009-10-15	18:48:00			0
2009-10-15	18:49:00			0
2009-10-15	18:50:00			27
2009-10-15	18:51:00			0
2009-10-15	18:52:00			0
2009-10-15	18:53:00			0
2009-10-15	18:54:00			0
2009-10-15	18:55:00			727
2009-10-15	18:56:00			226
2009-10-15	18:57:00			14
2009-10-15	18:58:00			0
2009-10-15	18:59:00			0
2009-10-15	19:00:00			0
2009-10-15	19:01:00			0
2009-10-15	19:02:00			0
2009-10-15	19:03:00			0
2009-10-15	19:04:00			0
2009-10-15	19:05:00			0
2009-10-15	19:06:00			0
2009-10-15	19:07:00			0
2009-10-15	19:08:00			0
2009-10-15	19:09:00			0
2009-10-15	19:10:00			0
2009-10-15	19:11:00			0
2009-10-15	19:12:00			0
2009-10-15	19:13:00			0
2009-10-15	19:14:00			0
2009-10-15	19:15:00			0
2009-10-15	19:16:00			0
2009-10-15	19:17:00			0
2009-10-15	19:18:00			0
2009-10-15	19:19:00			0
2009-10-15	19:20:00			0
2009-10-15	19:21:00			0
2009-10-15	19:22:00			0
2009-10-15	19:23:00			0
2009-10-15	19:24:00			0
2009-10-15	19:25:00			0
2009-10-15	19:26:00			0
2009-10-15	19:27:00			0
2009-10-15	19:28:00			0
2009-10-15	19:29:00			0
2009-10-15	19:30:00			0
2009-10-15	19:31:00			0
2009-10-15	19:32:00			0
2009-10-15	19:33:00			0
2009-10-15	19:34:00			0
2009-10-15	19:35:00			0
2009-10-15	19:36:00			0
2009-10-15	19:37:00			0
2009-10-15	19:38:00			0
2009-10-15	19:39:00			0
2009-10-15	19:40:00			0
2009-10-15	19:41:00			0
2009-10-15	19:42:00			0
2009-10-15	19:43:00			0
2009-10-15	19:44:00			0
2009-10-15	19:45:00			0
2009-10-15	19:46:00			0
2009-10-15	19:47:00			0
2009-10-15	19:48:00			0
2009-10-15	19:49:00			0
2009-10-15	19:50:00			0
2009-10-15	19:51:00			0
2009-10-15	19:52:00			0
2009-10-15	19:53:00			0
2009-10-15	19:54:00			0
2009-10-15	19:55:00			0
2009-10-15	19:56:00			0
2009-10-15	19:57:00			0
2009-10-15	19:58:00			0
2009-10-15	19:59:00			0
2009-10-15	20:00:00			0
2009-10-15	20:01:00			0
2009-10-15	20:02:00			0
2009-10-15	20:03:00			0
2009-10-15	20:04:00			0
2009-10-15	20:05:00			0
2009-10-15	20:06:00			0
2009-10-15	20:07:00			0
2009-10-15	20:08:00			0
[truncated: 47,751 more rows]
